# Supplementary material for: Practical aspects of teaching a graduate-level small-mol­ecule chemical crystallography course
Source: Acta Crystallogr E Crystallogr Commun. 2026 Jan 1;82(Pt 1):107–20. doi: 10.1107/S2056989025010527 (PMC12810306; doi:10.1107/S2056989025010527)
Supplement: Supplementary file 1 [file e-82-00107-sup2.zip]

Archive with 146 entries (108 files):
- Berry_Guzei_Structures/
- Berry_Guzei_Structures/Aspirin/
- Berry_Guzei_Structures/Aspirin/Aspirin.hkl
- Berry_Guzei_Structures/Aspirin/Aspirin.p4p
- Berry_Guzei_Structures/Aspirin/Aspirin.png
- Berry_Guzei_Structures/Ferrocene/
- Berry_Guzei_Structures/Ferrocene/Ferrocene.p4p
- Berry_Guzei_Structures/Ferrocene/Ferrocene.png
- Berry_Guzei_Structures/Ferrocene/Ferrocene.raw
- Berry_Guzei_Structures/Quartz/
- Berry_Guzei_Structures/Quartz/Quartz.p4p
- Berry_Guzei_Structures/Quartz/Quartz.raw
- Berry_Guzei_Structures/Structure 1/
- Berry_Guzei_Structures/Structure 1/Structure1.hkl
- Berry_Guzei_Structures/Structure 1/Structure1.p4p
- Berry_Guzei_Structures/Structure 1/Structure1.png
- Berry_Guzei_Structures/Structure 10/
- Berry_Guzei_Structures/Structure 10/structure10.hkl
- Berry_Guzei_Structures/Structure 10/structure10.ins
- Berry_Guzei_Structures/Structure 10/structure10.png
- Berry_Guzei_Structures/Structure 11/
- Berry_Guzei_Structures/Structure 11/structure11.hkl
- Berry_Guzei_Structures/Structure 11/structure11.png
- Berry_Guzei_Structures/Structure 11/structure11.res
- Berry_Guzei_Structures/Structure 12/
- Berry_Guzei_Structures/Structure 12/structure12.hkl
- Berry_Guzei_Structures/Structure 12/structure12.p4p
- Berry_Guzei_Structures/Structure 12/structure12.png
- Berry_Guzei_Structures/Structure 13/
- Berry_Guzei_Structures/Structure 13/Structure13.p4p
- Berry_Guzei_Structures/Structure 13/Structure13.png
- Berry_Guzei_Structures/Structure 13/Structure13.raw
- Berry_Guzei_Structures/Structure 14/
- Berry_Guzei_Structures/Structure 14/structure14.hkl
- Berry_Guzei_Structures/Structure 14/structure14.p4p
- Berry_Guzei_Structures/Structure 14/structure14.png
- Berry_Guzei_Structures/Structure 15/
- Berry_Guzei_Structures/Structure 15/structure15.hkl
- Berry_Guzei_Structures/Structure 15/structure15.png
- Berry_Guzei_Structures/Structure 15/structure15.res
- Berry_Guzei_Structures/Structure 16/
- Berry_Guzei_Structures/Structure 16/structure16.hkl
- Berry_Guzei_Structures/Structure 16/structure16.png
- Berry_Guzei_Structures/Structure 16/structure16.res
- Berry_Guzei_Structures/Structure 17/
- Berry_Guzei_Structures/Structure 17/structure17.hkl
- Berry_Guzei_Structures/Structure 17/structure17.png
- Berry_Guzei_Structures/Structure 17/structure17.res
- Berry_Guzei_Structures/Structure 18/
- Berry_Guzei_Structures/Structure 18/structure18.hkl
- Berry_Guzei_Structures/Structure 18/structure18.png
- Berry_Guzei_Structures/Structure 18/structure18.res
- Berry_Guzei_Structures/Structure 19/
- Berry_Guzei_Structures/Structure 19/structure19.hkl
- Berry_Guzei_Structures/Structure 19/structure19.png
- Berry_Guzei_Structures/Structure 19/structure19.res
- Berry_Guzei_Structures/Structure 2/
- Berry_Guzei_Structures/Structure 2/Structure2.hkl
- Berry_Guzei_Structures/Structure 2/Structure2.p4p
- Berry_Guzei_Structures/Structure 2/Structure2.png
- Berry_Guzei_Structures/Structure 20/
- Berry_Guzei_Structures/Structure 20/structure20.hkl
- Berry_Guzei_Structures/Structure 20/structure20.png
- Berry_Guzei_Structures/Structure 20/structure20.res
- Berry_Guzei_Structures/Structure 21/
- Berry_Guzei_Structures/Structure 21/structure21.hkl
- Berry_Guzei_Structures/Structure 21/structure21.png
- Berry_Guzei_Structures/Structure 21/structure21.res
- Berry_Guzei_Structures/Structure 22/
- Berry_Guzei_Structures/Structure 22/structure22.hkl
- Berry_Guzei_Structures/Structure 22/structure22.p4p
- Berry_Guzei_Structures/Structure 22/structure22.png
- Berry_Guzei_Structures/Structure 23/
- Berry_Guzei_Structures/Structure 23/structure23.p4p
- Berry_Guzei_Structures/Structure 23/structure23.png
- Berry_Guzei_Structures/Structure 23/structure23.raw
- Berry_Guzei_Structures/Structure 24/
- Berry_Guzei_Structures/Structure 24/structure24.mul
- Berry_Guzei_Structures/Structure 24/structure24.p4p
- Berry_Guzei_Structures/Structure 25/
- Berry_Guzei_Structures/Structure 25/Structure25.p4p
- Berry_Guzei_Structures/Structure 25/Structure25.png
- Berry_Guzei_Structures/Structure 25/Structure25.raw
- Berry_Guzei_Structures/Structure 26/
- Berry_Guzei_Structures/Structure 26/Structure26.hkl
- Berry_Guzei_Structures/Structure 26/Structure26.png
- Berry_Guzei_Structures/Structure 26/Structure26.txt
- Berry_Guzei_Structures/Structure 27/
- Berry_Guzei_Structures/Structure 27/Structure27.hkl
- Berry_Guzei_Structures/Structure 27/Structure27.p4p
- Berry_Guzei_Structures/Structure 27/Structure27.png
- Berry_Guzei_Structures/Structure 28/
- Berry_Guzei_Structures/Structure 28/Structure 28 readme.txt
- Berry_Guzei_Structures/Structure 29/
- Berry_Guzei_Structures/Structure 29/Structure29 unit cell.txt
- Berry_Guzei_Structures/Structure 29/Structure29.hkl
- Berry_Guzei_Structures/Structure 29/Structure29.png
- Berry_Guzei_Structures/Structure 3/
- Berry_Guzei_Structures/Structure 3/Structure3.p4p
- Berry_Guzei_Structures/Structure 3/Structure3.png
- Berry_Guzei_Structures/Structure 3/Structure3.raw
- Berry_Guzei_Structures/Structure 30/
- Berry_Guzei_Structures/Structure 30/Structure30.hkl
- Berry_Guzei_Structures/Structure 30/Structure30.p4p
- Berry_Guzei_Structures/Structure 30/Structure30.png
- Berry_Guzei_Structures/Structure 31/
- Berry_Guzei_Structures/Structure 31/Structure31.hkl
- Berry_Guzei_Structures/Structure 31/Structure31.p4p
- Berry_Guzei_Structures/Structure 31/Structure31.png
- Berry_Guzei_Structures/Structure 32/
- Berry_Guzei_Structures/Structure 32/Structure32.cif
- Berry_Guzei_Structures/Structure 32/Structure32.pdf
- Berry_Guzei_Structures/Structure 32/Structure32.PNG
- Berry_Guzei_Structures/Structure 32/Structure32_reaction.PNG
- Berry_Guzei_Structures/Structure 4/
- Berry_Guzei_Structures/Structure 4/Structure4.hkl
- Berry_Guzei_Structures/Structure 4/Structure4.p4p
- Berry_Guzei_Structures/Structure 4/Structure4.png
- Berry_Guzei_Structures/Structure 5/
- Berry_Guzei_Structures/Structure 5/Structure5.hkl
- Berry_Guzei_Structures/Structure 5/Structure5.p4p
- Berry_Guzei_Structures/Structure 5/Structure5.png
- Berry_Guzei_Structures/Structure 6/
- Berry_Guzei_Structures/Structure 6/structure6.hkl
- Berry_Guzei_Structures/Structure 6/structure6.p4p
- Berry_Guzei_Structures/Structure 6/structure6.png
- Berry_Guzei_Structures/Structure 7/
- Berry_Guzei_Structures/Structure 7/Structure7.hkl
- Berry_Guzei_Structures/Structure 7/Structure7.p4p
- Berry_Guzei_Structures/Structure 7/Structure7.png
- Berry_Guzei_Structures/Structure 8/
- Berry_Guzei_Structures/Structure 8/structure8.hkl
- Berry_Guzei_Structures/Structure 8/structure8.p4p
- Berry_Guzei_Structures/Structure 8/structure8.png
- Berry_Guzei_Structures/Structure 9/
- Berry_Guzei_Structures/Structure 9/Structure9.p4p
- Berry_Guzei_Structures/Structure 9/Structure9.png
- Berry_Guzei_Structures/Structure 9/Structure9.raw
- Berry_Guzei_Structures/Vitamin C/
- Berry_Guzei_Structures/Vitamin C/VitaminC.hkl
- Berry_Guzei_Structures/Vitamin C/VitaminC.p4p
- Berry_Guzei_Structures/Vitamin C/VitaminC.png
- Berry_Guzei_Structures/Ylid twin/
- Berry_Guzei_Structures/Ylid twin/ylid.png
- Berry_Guzei_Structures/Ylid twin/Ylid_twin.mul
- Berry_Guzei_Structures/Ylid twin/YLID_twin.p4p
