# Supplementary material for: Practical aspects of teaching a graduate-level small-mol­ecule chemical crystallography course
Source: Acta Crystallogr E Crystallogr Commun. 2026 Jan 1;82(Pt 1):107–20. doi: 10.1107/S2056989025010527 (PMC12810306; doi:10.1107/S2056989025010527)
Supplement: Supplementary file 1 [file e-82-00107-sup2.zip › Berry_Guzei_Structures/Aspirin/Aspirin.hkl]

   2   0   0 1207.14   56.73   4
  -2   0   0 1165.87   62.59   1
  -2   0   0 1070.08   57.14   3
   2   0   0 1191.50   66.15   2
  -3   0   0 423.506  22.388   1
   3   0   0 414.150  20.405   4
  -3   0   0 388.208  20.467   3
   3   0   0 424.594  23.778   2
   4   0   0 1291.21   61.10   4
  -4   0   0 1193.30   61.44   3
  -4   0   0 1253.76   67.27   1
   4   0   0 1247.04   71.19   2
  -5   0   0 60.7070  3.8519   1
   5   0   0 72.1265  4.4274   2
  -5   0   0 56.4425  3.5944   3
   5   0   0 63.3556  3.7635   4
  -6   0   0 161.689   8.857   3
   6   0   0 177.185   9.090   4
   6   0   0 170.006  10.462   2
  -6   0   0 177.139   9.680   1
   7   0   0 2018.35  115.86   2
  -7   0   0 2012.28  109.48   1
   7   0   0 2072.00   99.49   4
  -7   0   0 2017.12   99.98   3
   8   0   0 872.704  40.981   4
  -8   0   0 812.290  40.877   3
   8   0   0 809.966  47.509   2
  -8   0   0 798.737  44.759   1
  -9   0   0 113.956   6.892   1
  -9   0   0 107.821   6.185   3
  10   0   0 207.216  13.420   2
 -10   0   0 219.248  12.480   1
  11   0   0 31.3308  4.7869   2
  12   0   0 12.5786  4.3986   2
  13   0   0 36.9290  6.1323   2
  14   0   0 12.9096  5.3007   2
   0  -1   0 -5.2257  0.7120   1
   0   1   0 -5.0531  0.6009   4
   0   1   0 -4.8457  0.5258   3
  -1  -1   0 399.875  21.846   1
  -1  -1   0 427.706  19.828   4
   1  -1   0 390.927  22.994   2
   1  -1   0 369.861  21.790   1
  -1   1   0 407.056  19.773   4
   1   1   0 407.806  19.885   3
   1   1   0 389.301  22.978   2
  -1   1   0 387.659  19.884   3
   1   1   0 424.392  19.796   4
  -2  -1   0 547.139  28.533   3
   2  -1   0 568.424  28.305   4
  -2  -1   0 576.859  28.357   4
   2  -1   0 549.693  31.212   1
   2  -1   0 573.977  32.953   2
  -2  -1   0 616.601  31.332   1
   2   1   0 542.473  32.943   2
   2   1   0 603.705  28.364   4
  -2   1   0 577.842  28.337   4
  -2   1   0 601.507  28.535   3
   3  -1   0 5956.09  348.12   2
   3  -1   0 5912.57  329.39   1
   3  -1   0 6379.30  298.45   4
  -3  -1   0 6067.37  298.15   4
  -3  -1   0 6387.78  300.94   3
  -3  -1   0 6289.59  329.39   1
  -3   1   0 6274.19  298.48   4
   3   1   0 5791.29  348.13   2
  -3   1   0 5798.13  300.63   3
   3   1   0 6361.29  298.50   4
   4  -1   0 12.2718  1.3955   4
  -4  -1   0 10.3290  1.5449   1
   4  -1   0 12.8397  1.7695   2
   4  -1   0 12.1875  1.4867   1
  -4  -1   0 17.3679  1.4281   3
   4   1   0 11.0122  1.5090   4
  -4   1   0 10.9142  1.4802   4
   4   1   0 15.6260  2.0567   2
  -4   1   0 9.39125 1.26828   3
   5  -1   0 23.2672  2.0212   4
   5  -1   0 22.8265  2.0014   1
  -5  -1   0 23.1368  1.7677   3
  -5  -1   0 21.2824  2.2153   1
   5  -1   0 23.2420  2.4839   2
  -5   1   0 17.6999  1.9255   3
  -5   1   0 18.8047  2.0120   4
   5   1   0 26.5012  2.1753   4
   5   1   0 19.0324  2.5660   2
   6  -1   0 184.843   9.348   4
  -6  -1   0 184.162   9.130   3
   6  -1   0 179.120  10.738   2
  -6  -1   0 155.543  10.076   1
   6   1   0 178.070  10.773   2
  -6   1   0 169.812   9.238   3
  -6   1   0 179.541  10.026   1
   6   1   0 183.176   9.404   4
  -7  -1   0 512.553  30.003   1
   7  -1   0 560.688  27.404   4
  -7  -1   0 539.637  27.289   3
   7  -1   0 551.483  31.758   2
  -7   1   0 554.911  29.884   1
  -7   1   0 563.018  27.446   3
   7   1   0 531.039  31.776   2
   7   1   0 564.464  27.470   4
   8  -1   0 15.6486  2.8663   2
  -8  -1   0 14.9354  1.8086   3
  -8  -1   0 12.4905  2.2324   1
   8   1   0 18.1841  2.5144   4
  -8   1   0 14.7168  2.0168   1
   8   1   0 17.6260  3.1515   2
  -9  -1   0 1.82140 1.87669   1
   9  -1   0 0.03005 2.55231   2
  -9  -1   0 0.91398 1.28514   3
  -9   1   0 2.52014 1.59277   1
  -9   1   0 2.02797 1.49279   3
   9   1   0 1.91794 2.95242   2
 -10  -1   0 26.4427  3.4569   1
  10  -1   0 31.9264  4.0382   2
 -10   1   0 30.4458  2.8817   3
 -10   1   0 40.7517  3.1790   1
  10   1   0 38.9507  4.3173   2
  11  -1   0 138.825   9.840   2
  11   1   0 150.484   9.997   2
  12  -1   0 1.72885 3.96539   2
  12   1   0 2.75749 4.24792   2
  13  -1   0 5.97079 4.46216   2
  13   1   0 3.20525 4.69429   2
   0  -2   0 4076.01  177.44   4
   0  -2   0 3132.48  195.66   1
   0   2   0 3682.13  177.33   4
   0   2   0 3653.45  178.65   3
   1  -2   0 151.002   8.943   1
  -1  -2   0 151.189   8.217   4
  -1  -2   0 135.361   8.901   1
   1   2   0 163.453   8.107   3
  -1   2   0 161.760   8.101   3
   1   2   0 164.137   9.131   2
  -1   2   0 152.940   8.036   4
   1   2   0 167.304   8.119   4
   2  -2   0 574.334  28.469   4
   2  -2   0 565.270  32.926   2
  -2  -2   0 610.572  31.504   1
   2  -2   0 562.712  31.388   1
  -2  -2   0 535.322  28.534   4
   2   2   0 604.037  28.511   4
   2   2   0 557.330  32.964   2
   2   2   0 604.276  28.607   3
  -2   2   0 579.075  28.455   4
  -2   2   0 569.284  28.638   3
   3  -2   0 643.769  30.796   4
   3  -2   0 643.351  35.721   2
   3  -2   0 623.394  33.961   1
  -3  -2   0 563.094  30.865   4
  -3  -2   0 609.122  34.086   1
  -3   2   0 628.175  31.013   3
   3   2   0 664.137  30.894   4
   3   2   0 619.460  35.762   2
  -3   2   0 619.984  30.821   4
  -4  -2   0 437.413  22.108   4
  -4  -2   0 456.075  24.403   1
   4  -2   0 441.231  24.157   1
  -4  -2   0 428.578  22.167   3
   4  -2   0 443.848  21.933   4
   4  -2   0 435.766  25.451   2
  -4   2   0 470.264  22.044   4
   4   2   0 432.887  22.050   4
  -4   2   0 439.431  22.134   3
   4   2   0 427.965  25.483   2
  -5  -2   0 697.807  36.257   4
   5  -2   0 712.428  39.693   1
  -5  -2   0 753.664  36.440   3
  -5  -2   0 762.365  40.024   1
   5  -2   0 780.347  36.116   4
   5  -2   0 733.049  41.982   2
   5   2   0 717.614  42.024   2
   5   2   0 746.142  36.267   4
  -5   2   0 682.094  36.361   3
  -5   2   0 728.343  36.172   4
  -6  -2   0 -0.4224  1.4767   4
  -6  -2   0 5.50798 1.37918   3
   6  -2   0 -1.6167  0.9826   1
   6  -2   0 0.07457 1.15794   4
   6  -2   0 3.40874 1.74234   2
  -6  -2   0 0.62603 1.57415   1
   6   2   0 -0.4573  1.3312   4
  -6   2   0 -1.0067  1.1230   4
  -6   2   0 0.55456 1.14642   3
   6   2   0 2.91739 2.07375   2
   7  -2   0 1.80384 1.29116   1
  -7  -2   0 1.21816 1.78774   1
   7  -2   0 0.62417 2.12488   2
  -7  -2   0 0.32268 1.63982   4
  -7   2   0 2.69667 1.38015   3
   7   2   0 0.49945 1.52240   4
  -7   2   0 1.28139 1.40618   4
   7   2   0 0.85415 2.31474   2
   8  -2   0 8.00533 2.59918   2
  -8  -2   0 6.68289 1.74086   3
  -8  -2   0 5.24009 2.09881   1
  -8   2   0 7.38734 1.97363   3
   8   2   0 7.74596 2.12068   4
   8   2   0 8.68149 2.97779   2
  -9  -2   0 29.5594  3.4139   1
   9  -2   0 35.9198  3.9364   2
  -9   2   0 36.4859  3.2882   3
   9   2   0 39.8946  4.1745   2
  -9   2   0 32.0304  3.2176   1
 -10  -2   0 184.685  12.135   1
  10  -2   0 206.175  12.733   2
 -10   2   0 193.821  10.909   3
  10   2   0 201.686  12.953   2
 -10   2   0 220.533  11.746   1
  11  -2   0 68.0467  6.1115   2
 -11  -2   0 71.9381  5.7642   1
  11   2   0 76.3787  6.2934   2
  12  -2   0 34.7335  4.7745   2
  12   2   0 52.9785  5.1939   2
  13  -2   0 22.0744  5.1626   2
  13   2   0 24.6748  5.7641   2
  14  -2   0 1.00973 5.33940   2
  14   2   0 10.7268  5.8566   2
   0  -3   0 -1.4712  1.4335   4
   0  -3   0 -1.2689  1.4164   1
   0   3   0 0.33819 1.02443   3
   1  -3   0 367.221  21.442   1
  -1  -3   0 338.381  21.425   1
  -1  -3   0 407.789  19.634   4
   1  -3   0 373.095  19.467   4
   1   3   0 459.088  19.512   4
  -1   3   0 381.285  19.484   3
   1   3   0 377.688  19.450   3
   2  -3   0 179.363  10.685   1
  -2  -3   0 177.924   9.884   4
  -2  -3   0 178.715  10.728   1
   2  -3   0 175.994   9.672   4
   2   3   0 189.630   9.619   3
  -2   3   0 187.967   9.668   4
   2   3   0 185.807   9.687   4
  -2   3   0 191.101   9.650   3
   2   3   0 186.212  10.844   2
  -3  -3   0 1464.56   66.34   4
   3  -3   0 1359.46   66.07   4
   3  -3   0 1303.73   76.65   2
  -3  -3   0 1301.67   73.00   1
   3  -3   0 1254.38   72.87   1
   3   3   0 1257.41   76.73   2
  -3   3   0 1352.41   66.53   3
   3   3   0 1438.79   66.49   3
  -3   3   0 1386.44   66.11   4
   3   3   0 1342.20   66.13   4
  -4  -3   0 5.66775 1.90125   1
   4  -3   0 0.73330 1.17551   4
   4  -3   0 1.97720 1.37298   2
   4  -3   0 0.59860 1.53375   1
  -4  -3   0 1.88432 1.65662   4
   4   3   0 1.78361 1.41118   4
   4   3   0 2.18749 1.27926   3
   4   3   0 8.14289 1.66183   2
  -4   3   0 1.43456 1.15397   3
  -4   3   0 2.58126 1.29994   4
  -5  -3   0 73.5607  4.6919   4
   5  -3   0 71.6434  4.3237   4
   5  -3   0 73.6920  4.9042   2
   5  -3   0 68.9586  4.7909   1
  -5   3   0 69.8334  4.4553   4
   5   3   0 75.8928  4.6038   4
  -5   3   0 72.8953  4.4182   3
   5   3   0 74.2140  5.0445   2
  -6  -3   0 516.240  27.785   1
   6  -3   0 501.543  27.367   1
   6  -3   0 495.285  28.830   2
  -6   3   0 523.541  25.082   4
   6   3   0 478.174  25.097   4
   6   3   0 483.678  28.929   2
  -6   3   0 486.438  25.139   3
   7  -3   0 511.228  27.199   1
   7  -3   0 499.505  28.730   2
  -7  -3   0 516.277  27.676   1
  -7  -3   0 492.626  25.161   3
  -7   3   0 461.617  24.841   4
   7   3   0 499.731  28.844   2
   7   3   0 505.083  25.080   4
  -7   3   0 464.138  24.993   3
  -8  -3   0 319.706  20.262   1
  -8  -3   0 361.046  18.490   3
   8  -3   0 377.174  19.873   1
   8  -3   0 368.298  21.081   2
   8   3   0 363.396  18.559   4
   8   3   0 335.504  21.154   2
  -8   3   0 360.440  18.425   3
  -8   3   0 360.418  18.375   4
   9  -3   0 -1.4533  2.6761   2
  -9  -3   0 3.19464 2.65658   1
   9  -3   0 -0.3535  1.8280   1
  -9   3   0 0.48387 1.92252   3
   9   3   0 -1.5026  3.1680   2
  -9   3   0 -1.9871  1.7860   4
  10  -3   0 33.9263  4.1819   2
 -10  -3   0 34.9600  4.4133   1
 -10   3   0 32.6368  3.6855   3
  10   3   0 47.0903  5.4701   2
  11  -3   0 22.1100  4.2535   2
 -11  -3   0 6.40516 3.36582   1
  11   3   0 8.92182 4.49441   2
  12  -3   0 33.5077  4.7299   2
  12   3   0 48.6779  6.5090   2
  13   3   0 147.182  10.813   2
  14  -3   0 18.4507  5.6805   2
  14   3   0 7.56587 6.46553   2
   0  -4   0 556.364  30.007   1
   0  -4   0 500.319  27.131   4
   0   4   0 555.476  27.189   3
   0   4   0 547.156  27.089   4
   1  -4   0 20.4755  2.6153   4
  -1  -4   0 19.5211  2.8135   4
   1  -4   0 21.9816  2.9220   1
  -1  -4   0 21.8847  2.8618   1
   1   4   0 20.8749  2.1534   3
   1   4   0 21.4404  2.2221   4
  -1   4   0 17.3730  2.0994   4
  -1   4   0 20.1934  2.1516   3
  -2  -4   0 3.51380 2.11676   1
   2  -4   0 2.27253 2.07758   1
   2   4   0 4.60984 1.36699   3
  -2   4   0 7.96983 1.60607   3
   2   4   0 4.62567 1.62065   4
  -2   4   0 4.73806 1.62910   4
   3  -4   0 8.78960 2.23476   1
  -3  -4   0 8.01216 2.46561   1
   3   4   0 7.59653 1.94928   4
  -3   4   0 7.76352 1.65485   3
   3   4   0 8.99397 1.92847   2
   3   4   0 8.81798 1.59874   3
  -3   4   0 8.38452 1.81670   4
   4  -4   0 18.4684  2.7651   1
  -4  -4   0 15.9706  2.8795   1
  -4   4   0 17.3557  2.2788   4
  -4   4   0 15.2533  2.0372   3
   4   4   0 15.9895  2.0025   3
   4   4   0 14.8599  2.3763   4
  -5  -4   0 103.628   6.973   1
   5  -4   0 94.9752  6.6208   1
   5   4   0 103.818   6.152   4
  -5   4   0 101.431   6.007   4
   5   4   0 101.414   5.872   3
  -5   4   0 104.838   5.986   3
   5   4   0 99.7938  6.7627   2
   6  -4   0 27.8520  3.1443   1
  -6  -4   0 30.4010  3.7577   1
  -6   4   0 27.5695  2.8939   4
   6   4   0 23.8777  2.8946   4
   6   4   0 26.8062  3.6076   2
   6   4   0 21.9314  2.7202   3
  -6   4   0 23.2676  2.5986   3
  -7  -4   0 93.4754  6.7454   1
   7  -4   0 90.1317  6.0311   1
   7   4   0 89.8533  5.4713   3
  -7   4   0 92.0056  5.6348   3
   7   4   0 97.8100  5.9760   4
   7   4   0 91.8983  6.5543   2
  -7   4   0 81.4296  5.6610   4
  -8  -4   0 6.79877 3.10522   1
   8  -4   0 13.6351  2.5064   1
   8   4   0 13.8994  3.4314   2
  -8   4   0 9.55980 2.32724   4
  -8   4   0 8.53962 2.19319   3
   9  -4   0 22.4120  2.9783   1
  -9  -4   0 27.8690  4.1822   1
  -9   4   0 32.2584  3.3686   3
  -9   4   0 23.8189  3.2746   4
   9   4   0 31.9260  4.6312   2
 -10  -4   0 6.54968 3.29840   1
  10   4   0 6.61166 4.26822   2
 -10   4   0 7.67764 2.69714   3
 -11  -4   0 57.0196  6.1675   1
  11   4   0 71.0037  6.7526   2
 -11   4   0 78.1832  5.6063   3
  12   4   0 125.583   9.970   2
  13   4   0 48.9021  8.0101   2
   0  -5   0 -0.4454  2.2766   1
   0   5   0 0.22194 1.70020   4
   0   5   0 1.13366 1.45992   3
  -1  -5   0 6.71271 2.57121   1
   1  -5   0 -1.3190  2.1353   1
  -1   5   0 0.56289 1.50111   3
  -1   5   0 0.62115 1.58874   4
   1   5   0 -0.6995  1.3664   3
   1   5   0 0.47835 1.66186   4
  -2  -5   0 180.063  11.861   1
   2  -5   0 195.181  11.865   1
  -2   5   0 206.827  10.668   4
   2   5   0 197.681  10.468   3
   2   5   0 188.953  10.588   4
  -2   5   0 197.741  10.544   3
   3  -5   0 2.32430 2.57113   1
  -3  -5   0 3.84708 2.84188   1
   3   5   0 6.20760 1.75602   3
  -3   5   0 7.95933 2.00075   3
  -3   5   0 6.44798 2.19675   4
   3   5   0 8.23270 2.26309   4
  -4  -5   0 26.8106  4.1037   1
   4  -5   0 27.7189  3.8784   1
  -4   5   0 24.4954  2.8112   4
   4   5   0 25.3681  2.6320   3
   4   5   0 26.2075  2.8991   4
  -4   5   0 22.7986  2.6039   3
  -5  -5   0 27.0981  4.1717   1
   5   5   0 23.1868  3.2588   4
   5   5   0 26.1389  2.7325   3
  -5   5   0 22.6029  2.7483   3
  -5   5   0 22.2158  2.9870   4
  -6  -5   0 20.3647  3.9351   1
   6  -5   0 26.1725  3.6330   1
  -6   5   0 17.8510  2.7793   3
  -6   5   0 22.5876  3.0823   4
   6   5   0 20.2922  2.6095   3
   6   5   0 23.6584  3.2839   4
  -7  -5   0 13.6258  3.6700   1
   7  -5   0 6.29136 2.58597   1
   7   5   0 5.97042 2.09865   3
  -7   5   0 5.23774 2.06671   3
   7   5   0 2.35267 2.12432   4
  -7   5   0 8.27081 2.36774   4
  -8  -5   0 -2.9236  3.1239   1
   8  -5   0 -3.0320  2.2382   1
  -8   5   0 -1.6503  2.0902   4
  -8   5   0 0.00860 2.00863   3
  -9  -5   0 26.9023  4.6591   1
  -9   5   0 28.9370  3.7490   3
 -10  -5   0 124.093   9.564   1
 -10   5   0 142.064   8.344   3
 -11  -5   0 41.2258  5.8462   1
 -11   5   0 33.9865  4.1504   3
   0  -6   0 45.2187  4.8097   1
   0   6   0 45.6719  3.5056   3
   0   6   0 35.4932  3.6343   4
   1  -6   0 4.54301 3.60707   1
  -1  -6   0 7.60880 3.40712   1
   1   6   0 6.88743 2.35830   4
  -1   6   0 5.49419 2.40217   4
   1   6   0 4.38731 1.96679   3
  -1   6   0 6.57398 2.06616   3
   2  -6   0 29.8217  4.4604   1
  -2  -6   0 20.6678  4.1332   1
   2   6   0 24.3148  2.6736   3
  -2   6   0 25.8453  3.4490   4
  -2   6   0 27.6181  3.1720   3
   2   6   0 21.4524  3.2030   4
   3  -6   0 20.4470  4.0612   1
  -3  -6   0 24.8816  4.0328   1
   3   6   0 18.0147  3.0932   4
   3   6   0 16.8566  2.6190   3
  -3   6   0 20.3273  3.0012   3
  -3   6   0 20.0030  3.1567   4
  -4  -6   0 153.145  11.368   1
   4  -6   0 191.343  11.429   1
   4   6   0 168.080   9.728   3
  -4   6   0 183.733  10.151   4
  -4   6   0 189.163  10.103   3
   4   6   0 176.127  10.139   4
   5  -6   0 51.5811  5.2572   1
  -5  -6   0 43.1705  5.3171   1
  -5   6   0 48.8253  4.1191   3
  -5   6   0 57.0191  4.3974   4
   5   6   0 50.0104  3.8285   3
   5   6   0 56.0329  4.4823   4
  -6  -6   0 28.9347  4.9117   1
   6  -6   0 30.6775  4.5075   1
  -6   6   0 26.6763  3.7854   4
   6   6   0 27.9545  3.1271   3
  -6   6   0 28.3816  3.5923   3
  -7  -6   0 6.82926 4.21358   1
   7  -6   0 6.46446 3.53221   1
  -7   6   0 15.4503  2.9891   3
  -7   6   0 5.87314 2.78609   4
  -8  -6   0 85.8987  7.5903   1
  -8   6   0 96.5268  6.2764   3
  -9  -6   0 48.9938  5.8617   1
  -9   6   0 49.3923  4.4602   3
 -10  -6   0 5.51028 4.57174   1
 -10   6   0 11.5876  3.7006   3
 -11  -6   0 78.1426  7.7846   1
 -11   6   0 80.9976  6.5003   3
   0  -7   0 3.40834 4.38220   1
   0   7   0 0.20926 2.30536   4
   0   7   0 -0.6584  2.0691   3
   1  -7   0 114.322   7.805   1
  -1  -7   0 86.9909  7.4792   1
   1   7   0 88.2444  6.2627   4
  -1   7   0 93.5681  6.3678   4
   1   7   0 86.9812  5.8918   3
  -1   7   0 93.2392  6.1035   3
   2  -7   0 22.9150  4.9665   1
  -2  -7   0 11.2494  4.4202   1
   2   7   0 13.4044  3.1392   4
   2   7   0 14.8095  2.8356   3
  -2   7   0 15.4834  3.0095   3
  -2   7   0 18.0067  3.5063   4
  -3  -7   0 10.9807  4.7536   1
   3  -7   0 8.45124 4.18453   1
  -3   7   0 11.2293  2.9847   3
  -3   7   0 15.0228  3.2757   4
   3   7   0 5.94857 3.12462   4
   3   7   0 10.7976  2.5032   3
  -4  -7   0 94.6415  8.0623   1
   4   7   0 96.7179  6.2768   3
  -4   7   0 101.685   6.846   4
  -4   7   0 104.423   6.640   3
  -5  -7   0 43.2268  6.1473   1
   5   7   0 45.0426  3.7893   3
  -5   7   0 46.4130  4.3044   3
   6  -7   0 43.0117  5.3414   1
  -6  -7   0 47.1360  5.8429   1
  -6   7   0 35.1287  3.9277   3
   6   7   0 33.2813  3.5454   3
  -7  -7   0 159.176  11.712   1
   7  -7   0 178.123  11.250   1
  -7   7   0 166.927  10.082   3
  -8  -7   0 51.1737  6.7388   1
  -8   7   0 61.8113  5.2441   3
  -9  -7   0 8.85061 5.54363   1
  -9   7   0 1.53268 3.27884   3
   0  -8   0 28.3850  6.1550   1
   0   8   0 30.5829  3.5085   3
   1  -8   0 0.94919 4.98136   1
  -1  -8   0 -1.0195  5.2186   1
  -1   8   0 5.76218 2.86352   3
   1   8   0 4.70258 2.53488   3
   2  -8   0 1.85827 4.70607   1
  -2  -8   0 2.85502 4.48805   1
   2   8   0 0.63599 2.38427   3
  -2   8   0 4.85429 2.94629   3
  -3  -8   0 33.7942  6.1943   1
  -3   8   0 34.9784  3.9239   3
   3   8   0 28.4232  3.4512   3
   4  -8   0 73.4656  6.9815   1
  -4  -8   0 63.6054  6.9158   1
   4   8   0 63.3740  4.9095   3
  -4   8   0 60.0151  5.3115   3
  -5  -8   0 5.46765 5.33293   1
   5  -8   0 5.62922 5.26310   1
   5   8   0 3.52636 2.58219   3
  -5   8   0 6.40271 3.29420   3
   6  -8   0 14.6002  5.5561   1
   7  -8   0 169.511  11.820   1
  14   0  -1 3.00699 4.81828   2
  13   0  -1 -7.7212  4.1834   2
  12   0  -1 -1.5498  3.8994   2
  11   0  -1 -1.7096  3.1066   2
 -10   0   1 0.70599 1.57478   3
  10   0  -1 -0.4183  2.8605   2
  -9   0   1 0.96502 1.40076   3
  -9   0   1 2.12232 1.52059   1
   9   0  -1 0.36799 1.90768   4
   8   0  -1 -0.6331  2.1296   2
   8   0  -1 -0.0587  1.5804   4
  -8   0   1 -0.2322  1.2379   1
  -8   0   1 -0.1255  1.1836   3
  -7   0   1 2.95624 1.15357   1
  -7   0   1 1.25150 1.09565   3
   7   0  -1 4.08617 1.63213   4
   7   0  -1 2.56476 2.00316   2
   6   0  -1 -0.2992  1.6420   2
  -6   0   1 1.01863 0.88272   1
  -6   0   1 -0.3599  0.9683   3
   6   0  -1 0.48267 1.30807   4
  -5   0   1 -0.0544  0.7496   1
   5   0  -1 4.21007 1.26702   4
   5   0  -1 -0.0984  1.4142   2
  -5   0   1 0.18819 0.85039   3
   4   0  -1 0.37745 0.97021   4
  -4   0   1 -1.0623  0.7760   3
  -4   0   1 -0.4816  0.5963   1
   4   0  -1 -0.2862  1.2621   2
   3   0  -1 0.05764 1.08309   2
  -3   0   1 1.71051 0.71498   3
  -3   0   1 -0.4168  0.4985   1
   3   0  -1 0.52075 0.77649   4
   2   0  -1 -0.2158  0.5726   4
  -2   0   1 0.17788 0.59759   3
   1   0  -1 -1.4466  0.6214   2
   1   0  -1 -1.1887  0.3816   4
  -1   0   1 -1.2533  0.3282   3
   0   0   1 -14.974   0.413   2
   0   0   1 -14.683   0.150   3
   1   0   1 -4.6026  0.6796   2
  -1   0  -1 -4.9068  0.3937   1
   2   0   1 -0.2030  0.9888   2
  -2   0  -1 -0.3539  0.4108   3
  -2   0  -1 0.53794 0.66334   1
  -3   0  -1 0.00511 0.75631   1
   3   0   1 0.62156 0.80518   4
  -3   0  -1 1.86501 0.57052   3
   3   0   1 -0.3716  1.1699   2
   4   0   1 -1.0128  1.2829   2
   4   0   1 -0.1045  0.9180   4
  -4   0  -1 -0.3462  0.6063   3
  -4   0  -1 0.33710 0.78900   1
   5   0   1 18.7932  2.4254   2
  -6   0  -1 1.93430 0.80948   3
  -6   0  -1 1.20173 1.06759   1
   6   0   1 0.70059 1.92990   2
   6   0   1 0.47184 1.18707   4
   7   0   1 1.64820 1.56923   4
   7   0   1 -1.7561  2.0735   2
  -7   0  -1 -0.7163  0.8502   3
  -7   0  -1 -0.0871  1.1823   1
   8   0   1 -1.1543  2.3768   2
  -8   0  -1 1.20665 1.51201   1
  -9   0  -1 0.70072 1.71192   1
 -10   0  -1 -1.2873  1.8594   1
  10   0   1 0.45756 3.35358   2
 -11   0  -1 -0.4464  2.3453   1
  11   0   1 2.39586 3.87045   2
  12   0   1 4.29148 4.32728   2
  13   0   1 -2.1836  4.6153   2
  14   0   1 15.0343  5.5816   2
  13  -1  -1 35.5954  5.9217   2
  13   1  -1 43.9691  6.0838   2
  12  -1  -1 9.49396 4.15213   2
  12   1  -1 7.17736 4.40612   2
  11  -1  -1 7.40308 3.75617   2
  11   1  -1 5.32393 3.64152   2
 -11   1   1 3.82293 1.86813   3
  10  -1  -1 0.30546 3.03344   2
 -10  -1   1 0.00989 1.42570   3
  10   1  -1 2.28442 3.08884   2
 -10   1   1 7.57644 1.81318   3
   9  -1  -1 27.1783  3.3723   2
  -9  -1   1 27.6282  2.9876   1
  -9  -1   1 28.7806  2.5141   3
  -9   1   1 37.8687  2.9610   3
   9   1  -1 38.6450  3.4317   4
  -9   1   1 28.5920  2.6601   1
   9   1  -1 30.0357  3.8192   2
   8  -1  -1 52.9282  4.4068   2
  -8  -1   1 59.8850  3.5015   3
   8  -1  -1 54.3985  3.8662   4
  -8   1   1 54.1053  3.6496   1
  -8   1   1 52.5114  3.7379   3
   8   1  -1 54.3288  4.5453   2
  -7  -1   1 -0.7701  1.3451   1
   7  -1  -1 -1.7611  1.4347   4
  -7  -1   1 1.12194 1.04156   3
   7   1  -1 0.47580 1.44345   4
  -7   1   1 0.40086 0.96265   1
  -7   1   1 0.34112 1.09662   3
   7   1  -1 0.84852 1.98997   2
   6  -1  -1 7.06088 1.87354   2
  -6  -1   1 5.44990 1.44647   1
   6  -1  -1 5.95041 1.44910   4
  -6  -1   1 2.68956 1.02358   3
   6   1  -1 4.07791 1.44272   4
   6   1  -1 6.40380 1.91771   2
  -6   1   1 4.97874 1.26436   1
  -6   1   1 7.10277 1.41557   3
   5  -1  -1 954.946  48.359   1
   5  -1  -1 963.497  44.024   4
  -5  -1   1 823.596  48.440   1
   5  -1  -1 876.529  51.239   2
  -5   1   1 916.961  44.339   3
   5   1  -1 862.973  44.033   4
   5   1  -1 859.569  51.246   2
   4  -1  -1 4.49925 1.43195   2
   4  -1  -1 2.60804 1.02548   4
  -4  -1   1 2.73925 0.97756   4
   4  -1  -1 1.94548 0.78555   1
  -4  -1   1 2.72128 0.89035   3
  -4  -1   1 1.88927 1.13595   1
  -4   1   1 1.99060 1.02192   3
   4   1  -1 3.22526 1.09747   4
  -4   1   1 1.69760 1.00656   4
   4   1  -1 2.32662 1.40619   2
  -3  -1   1 756.453  38.351   1
   3  -1  -1 690.403  40.451   2
  -3  -1   1 707.505  34.973   3
   3  -1  -1 688.208  38.197   1
   3  -1  -1 694.693  34.746   4
   3   1  -1 710.610  34.738   4
   3   1  -1 715.929  40.449   2
  -3   1   1 679.483  34.985   3
  -3   1   1 716.949  34.754   4
  -2  -1   1 482.687  24.822   3
   2  -1  -1 468.285  27.094   1
   2  -1  -1 480.250  28.655   2
  -2  -1   1 533.555  27.174   1
   2  -1  -1 542.448  24.719   4
   2   1  -1 477.784  28.628   2
  -2   1   1 508.605  24.639   4
   2   1  -1 502.833  24.606   4
  -2   1   1 502.955  24.810   3
   1  -1  -1 50.2000  3.3063   1
   1  -1  -1 53.7524  3.5384   2
  -1  -1   1 54.9914  3.1891   3
   1  -1  -1 54.4160  3.2276   4
  -1  -1   1 60.3128  3.4178   1
   1   1  -1 52.7738  3.3437   2
  -1   1   1 54.7091  3.0574   4
  -1   1   1 50.0426  2.9744   3
   1   1  -1 50.7334  2.8915   4
   0  -1  -1 648.682  32.863   1
   0  -1  -1 583.074  29.820   4
   0  -1   1 624.131  32.842   1
   0   1  -1 565.533  29.937   3
   0   1  -1 588.136  29.755   4
   0   1   1 578.991  29.745   4
   0   1  -1 630.178  29.786   4
   0   1   1 593.180  29.917   3
   0   1   1 637.335  34.718   2
   1  -1   1 100.039   6.355   2
  -1  -1  -1 86.9343  5.5753   4
   1  -1   1 120.755   6.186   1
  -1  -1  -1 122.407   6.264   1
   1   1   1 107.190   5.614   4
   1   1   1 102.935   6.521   2
  -1   1  -1 101.468   5.590   3
   1   1   1 101.943   5.489   3
  -1   1  -1 109.133   5.488   4
  -2  -1  -1 4189.89  199.88   4
   2  -1   1 4141.24  220.69   1
  -2  -1  -1 3887.30  220.64   1
   2  -1   1 3944.20  233.55   2
   2   1   1 4115.62  233.28   2
   2   1   1 4326.07  200.03   4
  -2   1  -1 4144.07  201.54   3
  -2   1  -1 4076.27  200.03   4
   2   1   1 4067.67  201.74   3
  -3  -1  -1 1107.68   52.87   4
   3  -1   1 1114.21   58.25   1
   3  -1   1 1048.74   61.54   2
  -3  -1  -1 1022.38   53.16   3
  -3  -1  -1 1014.11   58.30   1
   3   1   1 1045.64   61.58   2
  -3   1  -1 1120.60   53.19   3
  -3   1  -1 1143.24   52.84   4
   3   1   1 1092.57   52.88   4
  -4  -1  -1 508.735  28.456   1
   4  -1   1 545.989  28.369   1
   4  -1   1 513.478  29.984   2
   4  -1   1 556.069  25.783   4
  -4  -1  -1 519.117  25.817   3
   4   1   1 523.580  25.839   4
  -4   1  -1 493.568  25.758   4
  -4   1  -1 525.546  25.904   3
   4   1   1 502.174  30.017   2
   5  -1   1 4.64794 1.76474   2
   5  -1   1 6.64975 1.36909   1
  -5  -1  -1 6.40559 1.50455   1
  -5  -1  -1 4.93379 0.98127   3
   5  -1   1 7.09020 1.35921   4
  -5   1  -1 5.68933 1.15086   3
   5   1   1 6.42254 1.42174   4
   5   1   1 6.19865 2.05955   2
  -6  -1  -1 0.79952 1.38099   1
  -6  -1  -1 1.28163 0.87177   3
   6  -1   1 2.73074 1.90840   2
   6  -1   1 2.12608 1.20761   4
   6   1   1 -0.1651  1.3171   4
  -6   1  -1 2.39237 1.04107   3
  -6   1  -1 2.96742 1.27079   1
   6   1   1 1.52574 2.00543   2
  -7  -1  -1 134.530   7.394   3
   7  -1   1 159.593   9.076   2
  -7  -1  -1 129.492   8.443   1
   7   1   1 145.494   7.871   4
  -7   1  -1 146.084   8.287   1
  -7   1  -1 131.328   7.544   3
   7   1   1 147.098   9.092   2
  -8  -1  -1 -0.2128  1.7140   1
   8  -1   1 1.09100 2.45324   2
   8   1   1 3.69209 2.77238   2
  -8   1  -1 -0.0405  1.1168   3
  -8   1  -1 -0.0469  1.3779   1
  -9  -1  -1 96.0751  6.4703   1
   9  -1   1 99.9762  6.8704   2
  -9   1  -1 88.1361  5.5494   3
   9   1   1 98.7611  7.0277   2
  10  -1   1 116.782   8.452   2
 -10  -1  -1 120.243   8.013   1
  10   1   1 130.304   8.663   2
 -10   1  -1 124.675   7.653   1
  11  -1   1 5.85600 3.97303   2
 -11  -1  -1 1.60091 2.47451   1
  11   1   1 -0.8715  3.9450   2
 -11   1  -1 5.98170 2.40028   1
  12  -1   1 12.0971  4.5273   2
  12   1   1 13.5025  4.7864   2
  13  -1   1 19.4928  5.0743   2
  13   1   1 6.00337 5.06586   2
  14  -2  -1 45.9580  5.8468   2
  14   2  -1 38.9822  6.6884   2
  13  -2  -1 22.5870  5.3532   2
  13   2  -1 24.9840  5.5552   2
  12  -2  -1 4.68400 3.96578   2
  12   2  -1 7.93653 4.24744   2
  11  -2  -1 32.4966  4.8210   2
 -11   2   1 28.9913  3.5342   3
  11   2  -1 34.5063  5.1200   2
 -10  -2   1 72.9184  5.3585   1
  10  -2  -1 79.5905  5.7834   2
 -10   2   1 64.9333  4.8013   3
  10   2  -1 66.0611  6.0576   2
   9  -2  -1 12.0267  3.2126   2
  -9  -2   1 11.9135  2.7031   1
  -9  -2   1 26.5511  2.7283   3
   9   2  -1 12.1547  2.9081   4
  -9   2   1 18.4045  2.4102   1
  -9   2   1 20.1514  2.6528   3
   9   2  -1 20.8997  3.5416   2
   8  -2  -1 -2.0442  2.1942   2
  -8  -2   1 0.72113 1.82015   1
  -8  -2   1 1.45730 1.40353   3
  -8   2   1 0.18136 1.42656   3
   8   2  -1 0.17100 1.81083   4
   8   2  -1 -0.1284  2.3456   2
   7  -2  -1 188.416  11.818   2
  -7  -2   1 190.351  10.284   3
  -7  -2   1 174.719  11.240   1
   7  -2  -1 224.507  11.024   1
   7  -2  -1 196.356  10.222   4
   7   2  -1 190.966  11.882   2
   7   2  -1 190.068  10.398   4
  -7   2   1 183.173  10.326   3
  -7   2   1 198.878  10.323   4
   6  -2  -1 42.8544  3.6096   2
  -6  -2   1 41.1118  3.4994   1
   6  -2  -1 42.6191  3.0329   4
  -6  -2   1 39.0392  3.1877   3
   6  -2  -1 46.4733  3.0856   1
  -6  -2   1 45.3482  3.3465   4
   6   2  -1 47.5709  3.7665   2
   6   2  -1 47.9527  3.2942   4
  -6   2   1 44.1953  3.1515   4
  -6   2   1 49.9532  3.3951   3
   5  -2  -1 1.58669 1.51999   2
  -5  -2   1 2.06165 1.38124   4
  -5  -2   1 0.58655 1.39867   1
   5  -2  -1 1.85569 1.05637   1
   5  -2  -1 1.86243 1.19298   4
  -5  -2   1 4.51734 1.38698   3
  -5   2   1 0.74053 1.14489   3
   5   2  -1 1.67446 1.26878   4
  -5   2   1 1.72461 1.13213   4
   5   2  -1 2.65204 1.62413   2
  -4  -2   1 275.391  13.751   3
   4  -2  -1 256.250  15.590   2
  -4  -2   1 252.674  13.563   4
   4  -2  -1 264.841  14.779   1
   4  -2  -1 277.527  13.569   4
  -4  -2   1 283.240  14.984   1
   4   2  -1 264.981  15.602   2
  -4   2   1 253.339  13.522   4
  -4   2   1 269.970  13.640   3
   3  -2  -1 515.732  29.629   2
  -3  -2   1 479.612  25.817   3
  -3  -2   1 548.073  28.258   1
   3  -2  -1 504.303  25.638   4
   3  -2  -1 495.238  28.134   1
   3   2  -1 499.899  29.600   2
  -3   2   1 540.574  25.614   4
  -3   2   1 519.695  25.747   3
   3   2  -1 531.477  25.598   4
   2  -2  -1 33.6088  2.6079   4
   2  -2  -1 33.8478  2.4638   2
  -2  -2   1 27.5644  2.5538   3
   2  -2  -1 31.1879  2.6554   1
  -2  -2   1 29.6963  2.7155   1
  -2   2   1 33.8920  2.3693   4
  -2   2   1 32.0110  2.2605   3
   2   2  -1 34.1397  2.3523   2
   2   2  -1 32.1181  2.2670   4
  -1  -2   1 40.1709  3.0964   1
   1  -2  -1 40.5738  2.9746   4
   1  -2  -1 44.2043  3.1170   1
   1  -2  -1 40.8699  2.9121   2
  -1   2   1 39.2218  2.5480   3
   1   2  -1 38.3043  2.6650   3
  -1   2   1 41.8844  2.6817   4
   1   2  -1 42.9883  2.5988   4
   0  -2   1 10.5279  1.5241   1
   0  -2  -1 8.82891 1.64716   4
   0  -2  -1 9.70404 1.60777   1
   0   2   1 9.30657 1.39812   4
   0   2   1 9.15932 1.17320   3
   0   2   1 9.35837 1.37205   2
   0   2  -1 9.27927 1.25254   3
   0   2  -1 10.0623  1.2521   4
  -1  -2  -1 381.395  18.101   4
  -1  -2  -1 335.560  19.796   1
   1  -2   1 326.254  19.729   1
  -1   2  -1 382.012  18.060   3
   1   2   1 347.520  20.703   2
  -1   2  -1 366.645  17.876   4
   1   2   1 363.280  17.945   3
   1   2   1 370.677  17.966   4
  -2  -2  -1 247.193  14.012   1
  -2  -2  -1 245.624  12.700   4
   2  -2   1 218.937  13.812   1
   2  -2   1 257.179  14.353   2
  -2   2  -1 249.549  12.634   3
  -2   2  -1 242.556  12.515   4
   2   2   1 250.215  14.548   2
   2   2   1 266.447  12.561   3
   2   2   1 259.615  12.657   4
   3  -2   1 2048.48  111.39   1
  -3  -2  -1 1951.36  111.53   1
  -3  -2  -1 2025.93  101.06   4
   3  -2   1 2049.95  117.57   2
   3   2   1 2184.37  101.63   3
   3   2   1 2151.99  101.06   4
  -3   2  -1 2054.84  100.94   4
   3   2   1 2056.46  117.66   2
  -3   2  -1 2070.07  101.70   3
  -4  -2  -1 53.8835  4.2139   1
  -4  -2  -1 56.6819  3.7988   4
   4  -2   1 58.8848  4.0899   2
   4   2   1 63.0821  3.7646   4
   4   2   1 64.6102  4.2182   2
   4   2   1 60.0357  3.4373   3
  -4   2  -1 56.4424  3.6206   4
  -4   2  -1 61.4680  3.5624   3
  -5  -2  -1 86.7609  5.8524   1
  -5  -2  -1 90.8116  5.1660   3
  -5  -2  -1 96.5374  5.4690   4
   5  -2   1 90.4721  5.8895   2
   5  -2   1 91.9480  5.0936   4
   5  -2   1 95.6233  5.5669   1
   5   2   1 92.8819  6.0643   2
  -5   2  -1 91.7516  5.1925   4
  -5   2  -1 82.2788  5.0704   3
   5   2   1 93.0796  5.3171   4
  -6  -2  -1 55.7401  3.8990   3
  -6  -2  -1 59.0838  4.4964   1
   6  -2   1 65.0619  4.5830   2
  -6  -2  -1 67.9492  4.3234   4
   6  -2   1 67.6663  4.1970   1
  -6   2  -1 60.9831  3.9264   3
   6   2   1 66.9822  4.7624   2
   6   2   1 63.2565  4.0945   4
  -6   2  -1 62.1284  3.9583   4
  -7  -2  -1 49.1388  4.0190   1
   7  -2   1 47.8077  3.6977   1
   7  -2   1 53.3832  4.1420   2
  -7  -2  -1 44.2559  3.3326   3
  -7  -2  -1 45.4073  3.7356   4
  -7   2  -1 50.2394  3.5389   4
   7   2   1 60.5982  3.7444   4
   7   2   1 52.1591  4.2731   2
  -7   2  -1 50.9658  3.5271   3
  -8  -2  -1 30.1121  3.2026   4
  -8  -2  -1 22.5717  3.1650   1
   8  -2   1 31.1862  3.5411   2
   8   2   1 37.4433  3.7252   2
  -8   2  -1 28.5239  2.8686   3
  -9  -2  -1 27.6245  3.4534   1
   9  -2   1 31.0172  3.7622   2
   9   2   1 30.7021  3.9690   2
  -9   2  -1 27.8625  3.1328   1
  -9   2  -1 36.1744  3.0838   3
 -10  -2  -1 330.462  19.640   1
  10  -2   1 324.045  20.498   2
 -10   2  -1 365.381  19.240   1
  10   2   1 343.058  20.752   2
 -11  -2  -1 179.461  11.113   1
  11  -2   1 165.750  11.444   2
  11   2   1 179.489  11.767   2
  12  -2   1 28.8767  5.1009   2
  12   2   1 28.3609  5.7509   2
  13  -2   1 19.6565  5.0262   2
  13   2   1 28.2945  5.9327   2
  14  -2   1 1.17029 5.19630   2
  14   2   1 3.65076 5.50753   2
  14  -3  -1 28.2543  5.8272   2
  14   3  -1 33.7983  7.1983   2
  13  -3  -1 5.43372 4.91554   2
  13   3  -1 3.97180 5.11997   2
  12  -3  -1 157.362  10.912   2
  12   3  -1 165.693  11.103   2
  11  -3  -1 44.7767  4.6700   2
 -11   3   1 28.3227  3.8286   3
  11   3  -1 31.8600  4.4896   2
 -10  -3   1 -0.6453  2.6788   1
  10  -3  -1 2.42837 3.12268   2
 -10   3   1 0.90741 1.93381   3
  10   3  -1 0.85384 3.48629   2
   9  -3  -1 117.703   8.006   2
  -9  -3   1 114.509   7.786   1
  -9  -3   1 112.480   7.041   3
   9   3  -1 126.402   7.384   4
   9   3  -1 123.578   8.229   2
  -9   3   1 111.006   7.068   3
   8  -3  -1 448.814  26.630   2
  -8  -3   1 457.367  23.331   3
   8  -3  -1 491.889  25.077   1
   8   3  -1 460.881  26.760   2
  -8   3   1 434.304  23.094   4
   8   3  -1 442.437  23.251   4
  -8   3   1 441.960  23.245   3
   7  -3  -1 176.828  10.667   2
  -7  -3   1 161.992   9.515   3
   7  -3  -1 174.338   9.944   1
  -7  -3   1 183.636  10.459   1
  -7   3   1 164.768   9.300   4
   7   3  -1 172.958   9.475   4
  -7   3   1 163.210   9.381   3
   7   3  -1 174.776  10.743   2
  -6  -3   1 84.2690  5.5414   3
   6  -3  -1 85.6985  6.0061   2
   6  -3  -1 95.5888  5.7004   1
  -6  -3   1 102.288   6.188   1
   6   3  -1 91.7391  5.5291   4
   6   3  -1 85.6220  6.0967   2
  -6   3   1 89.6547  5.4009   3
  -6   3   1 83.8508  5.3355   4
   5  -3  -1 376.862  21.887   2
  -5  -3   1 421.250  21.162   1
   5  -3  -1 384.742  19.071   4
  -5  -3   1 357.386  19.329   3
   5  -3  -1 377.163  20.865   1
   5   3  -1 359.746  21.885   2
  -5   3   1 365.985  19.035   4
  -5   3   1 364.042  19.130   3
   5   3  -1 377.365  19.124   4
  -4  -3   1 11.1665  2.1078   4
   4  -3  -1 9.03026 1.96943   1
   4  -3  -1 13.9124  1.8783   2
   4  -3  -1 13.1427  2.0596   4
  -4  -3   1 11.7390  2.1324   1
  -4   3   1 12.4875  1.7969   4
   4   3  -1 12.6716  1.8979   4
   4   3  -1 17.8868  1.9606   2
  -4   3   1 10.9211  1.6787   3
   3  -3  -1 80.2602  5.5678   1
  -3  -3   1 90.7525  5.7580   1
   3  -3  -1 82.3659  5.4525   2
   3  -3  -1 81.3727  5.1552   4
   3   3  -1 86.7890  5.4142   2
   3   3  -1 91.2378  5.0318   3
   3   3  -1 83.5491  5.0512   4
  -3   3   1 99.3059  5.0308   3
  -3   3   1 88.0340  5.0746   4
   2  -3  -1 209.020  12.222   2
   2  -3  -1 214.798  11.077   4
  -2  -3   1 213.272  12.109   1
  -2   3   1 208.380  10.888   4
  -2   3   1 205.225  10.842   3
   2   3  -1 205.972  10.884   3
   2   3  -1 206.445  10.852   4
   1  -3  -1 449.683  23.801   4
  -1  -3   1 436.753  26.108   1
   1  -3  -1 445.510  26.109   1
  -1   3   1 495.225  23.766   3
   1   3  -1 499.212  23.817   3
  -1   3   1 484.941  23.694   4
   1   3  -1 502.933  23.679   4
   0  -3  -1 2494.85  125.08   4
   0  -3   1 2514.10  137.95   1
   0  -3  -1 2355.13  137.92   1
   0   3   1 2371.87  145.47   2
   0   3  -1 2637.10  125.88   3
   0   3   1 2662.00  125.02   4
   0   3  -1 2744.56  124.97   4
   0   3   1 2675.59  125.83   3
   1  -3   1 232.800  14.902   1
  -1  -3  -1 275.544  13.889   4
  -1  -3  -1 270.261  15.034   1
  -1   3  -1 275.081  13.526   4
   1   3   1 255.786  15.437   2
  -1   3  -1 270.502  13.610   3
   1   3   1 274.067  13.609   4
   1   3   1 264.869  13.479   3
   2  -3   1 13.2295  2.2203   1
  -2  -3  -1 12.5200  2.2497   1
  -2  -3  -1 12.8614  2.2528   4
   2   3   1 17.6932  1.9894   2
   2   3   1 15.1572  1.9729   4
  -2   3  -1 14.4351  1.8394   4
   2   3   1 16.6907  1.6784   3
  -2   3  -1 15.3767  1.7522   3
   3  -3   1 2.08987 1.05965   2
  -3  -3  -1 2.39259 1.80611   1
  -3  -3  -1 1.63905 1.61123   4
   3  -3   1 10.3580  1.9961   1
  -3   3  -1 3.93411 1.21451   3
   3   3   1 2.94673 1.08923   3
  -3   3  -1 3.43740 1.37244   4
   3   3   1 2.90990 1.40126   4
   3   3   1 2.85733 1.69103   2
   4  -3   1 37.0893  2.8710   2
  -4  -3  -1 31.9845  2.9454   4
   4  -3   1 33.5809  3.0525   1
  -4  -3  -1 38.6720  3.5283   1
  -4   3  -1 34.7745  2.7294   3
   4   3   1 39.3877  2.6601   3
   4   3   1 37.1401  3.2766   2
  -4   3  -1 37.4571  2.7683   4
   4   3   1 34.7312  2.8564   4
   5  -3   1 12.6911  1.9709   2
   5  -3   1 11.9933  1.9609   1
  -5  -3  -1 10.1866  2.1931   4
  -5   3  -1 10.9884  1.7325   3
   5   3   1 12.0436  2.3583   2
  -5   3  -1 11.8229  1.7832   4
   5   3   1 13.4746  1.6674   3
   5   3   1 12.4749  2.1040   4
   6  -3   1 86.8085  5.3344   1
  -6  -3  -1 80.1932  5.3598   4
  -6  -3  -1 74.2121  5.6852   1
   6   3   1 83.7614  5.8780   2
   6   3   1 80.0208  5.1810   4
  -6   3  -1 82.5965  5.0021   4
   6   3   1 81.5520  4.7120   3
  -6   3  -1 81.1631  4.8862   3
   7  -3   1 142.116   9.008   2
  -7  -3  -1 136.884   8.995   1
   7  -3   1 145.402   8.456   1
  -7   3  -1 143.133   7.882   3
   7   3   1 140.391   9.232   2
  -7   3  -1 142.798   7.903   4
   7   3   1 140.114   7.580   3
   7   3   1 145.530   8.146   4
   8  -3   1 490.887  26.245   1
  -8  -3  -1 472.419  26.746   1
   8  -3   1 483.294  27.738   2
  -8   3  -1 474.557  24.076   4
   8   3   1 469.772  27.936   2
  -8   3  -1 451.766  24.077   3
   9  -3   1 13.4492  3.2247   2
   9  -3   1 10.2093  2.4284   1
  -9  -3  -1 15.6688  3.4485   1
   9   3   1 13.6515  3.7937   2
  -9   3  -1 18.6005  2.5669   3
  -9   3  -1 13.1774  2.6899   4
  10  -3   1 5.93002 3.29341   2
 -10  -3  -1 2.23922 2.87354   1
 -10   3  -1 3.14799 2.56920   1
  10   3   1 0.86740 3.87218   2
 -10   3  -1 2.52973 2.02922   3
 -11  -3  -1 3.98209 3.59498   1
  11  -3   1 -0.6783  3.7400   2
  11   3   1 2.70038 4.37382   2
 -12  -3  -1 1.31884 3.67221   1
  12  -3   1 0.11627 4.16154   2
  12   3   1 0.26919 5.04120   2
  13  -3   1 123.913   9.246   2
  14  -3   1 45.6891  6.0756   2
  14   3   1 41.0889  7.8209   2
  13   4  -1 71.7441  7.4227   2
 -12   4   1 133.005   8.365   3
  12   4  -1 126.561   9.828   2
 -11   4   1 50.1919  4.7784   3
 -10  -4   1 13.8562  3.5365   1
  10   4  -1 24.8914  4.8170   2
 -10   4   1 17.0435  3.1794   3
  -9  -4   1 98.7034  7.3398   1
   9   4  -1 105.435   7.582   2
  -9   4   1 104.928   6.629   3
  -8  -4   1 447.073  27.016   1
   8  -4  -1 514.409  26.594   1
   8  -4  -1 499.082  28.070   2
  -8   4   1 450.032  24.530   3
   8   4  -1 477.439  24.651   4
  -8   4   1 481.613  24.446   4
   8   4  -1 482.882  28.203   2
  -7  -4   1 85.4422  6.1034   1
   7  -4  -1 80.2259  5.5007   1
  -7   4   1 72.1961  5.1065   3
   7   4  -1 82.4210  5.0081   3
  -7   4   1 78.4309  5.2368   4
   7   4  -1 81.4770  5.4074   4
   7   4  -1 78.7029  5.8992   2
   6  -4  -1 449.580  24.882   1
   6  -4  -1 441.008  25.984   2
  -6  -4   1 461.358  25.251   1
   6   4  -1 458.209  22.714   3
  -6   4   1 422.336  22.786   3
  -6   4   1 443.491  22.729   4
   6   4  -1 460.150  22.897   4
   6   4  -1 439.196  26.062   2
  -5  -4   1 340.701  18.636   1
   5  -4  -1 293.042  18.231   1
   5  -4  -1 350.334  18.925   2
   5   4  -1 310.530  18.967   2
   5   4  -1 323.583  16.790   4
  -5   4   1 330.563  16.747   3
   5   4  -1 324.808  16.641   3
  -5   4   1 313.015  16.671   4
   4  -4  -1 4.35455 1.54413   2
   4  -4  -1 3.82348 2.23682   1
  -4   4   1 2.28126 1.53632   4
   4   4  -1 6.69471 1.75744   2
  -4   4   1 1.60936 1.43111   3
   4   4  -1 3.23881 1.49752   3
   4   4  -1 4.59429 1.86790   4
  -3  -4   1 31.9181  3.5515   1
   3  -4  -1 33.2114  3.4890   1
   3   4  -1 28.5280  2.7901   4
  -3   4   1 30.5985  2.6123   3
   3   4  -1 32.2123  2.7450   3
   2  -4  -1 278.571  14.598   4
  -2  -4   1 267.078  15.956   1
   2  -4  -1 282.632  15.986   1
  -2   4   1 272.684  14.381   3
   2   4  -1 297.097  14.429   3
   2   4  -1 273.183  14.389   4
  -2   4   1 277.106  14.435   4
   1  -4  -1 157.992  10.295   1
   1  -4  -1 166.591   9.471   4
  -1  -4   1 169.800  10.340   1
   1   4  -1 177.412   9.262   4
  -1   4   1 176.553   9.169   3
  -1   4   1 173.077   9.241   4
   1   4  -1 178.988   9.234   3
   0  -4  -1 52.8913  4.3726   1
   0  -4  -1 54.1477  4.0944   4
   0  -4   1 50.2295  4.2230   1
   0   4   1 55.0537  3.6808   4
   0   4   1 53.5350  3.4798   3
   0   4  -1 50.2911  3.5957   4
   0   4  -1 54.7431  3.6072   3
   1  -4   1 553.529  29.768   1
  -1  -4  -1 519.005  29.771   1
  -1  -4  -1 532.623  27.149   4
  -1   4  -1 529.336  26.993   3
   1   4   1 529.987  26.900   3
  -1   4  -1 545.914  26.869   4
   1   4   1 538.626  26.929   4
   2  -4   1 41.9039  3.8064   1
  -2  -4  -1 42.1162  3.9161   4
  -2  -4  -1 38.8136  3.8511   1
   2   4   1 39.8427  3.2070   4
  -2   4  -1 42.6554  3.2107   4
   2   4   1 46.5392  3.5038   2
  -2   4  -1 41.3240  3.1033   3
   2   4   1 43.9762  2.9591   3
  -3  -4  -1 121.165   7.626   4
  -3  -4  -1 133.058   8.300   1
   3  -4   1 125.509   8.095   1
   3   4   1 134.395   7.073   3
  -3   4  -1 127.315   7.235   4
  -3   4  -1 135.119   7.249   3
   3   4   1 129.065   8.063   2
   3   4   1 126.233   7.292   4
   4  -4   1 49.8465  4.1384   1
  -4  -4  -1 57.8106  4.5200   1
   4   4   1 49.1126  3.3476   3
   4   4   1 48.4177  3.7350   4
  -4   4  -1 45.7327  3.5022   3
  -4   4  -1 51.9506  3.6395   4
   5  -4   1 27.4143  3.1454   1
  -5   4  -1 26.0924  2.5560   3
  -5   4  -1 29.5781  2.7534   4
   5   4   1 25.1659  2.4599   3
   5   4   1 24.8348  2.8048   4
   5   4   1 25.2195  3.1784   2
  -6  -4  -1 51.1822  4.7335   1
   6  -4   1 50.6314  4.1388   1
  -6   4  -1 54.6044  3.8098   3
   6   4   1 52.9007  4.5585   2
   6   4   1 50.6923  3.5903   3
   6   4   1 47.9948  3.9658   4
  -6   4  -1 57.7151  4.0175   4
   7  -4   1 32.7289  3.3759   1
  -7  -4  -1 35.8028  4.1833   1
   7   4   1 41.2236  4.1823   2
  -7   4  -1 34.7137  3.2599   4
  -8  -4  -1 140.531   9.391   1
   8  -4   1 148.147   8.789   1
   8   4   1 150.708   9.640   2
  -8   4  -1 139.429   8.194   4
  -8   4  -1 135.699   8.154   3
  -9  -4  -1 64.9321  5.2708   1
   9  -4   1 49.3338  4.2178   1
  -9   4  -1 50.6597  4.1535   3
  -9   4  -1 48.7539  4.1512   4
   9   4   1 52.1169  5.3261   2
 -10  -4  -1 1.68702 3.15563   1
 -10   4  -1 4.14717 2.47251   3
  10   4   1 4.51864 4.20322   2
 -10   4  -1 -0.6066  2.3334   4
 -11  -4  -1 83.0120  7.5886   1
  11   4   1 118.956   8.467   2
 -12  -4  -1 3.96463 3.96179   1
  12   4   1 10.2567  5.6427   2
  13   4   1 59.9228  8.4784   2
 -12   5   1 49.5759  5.5666   3
 -11   5   1 6.03747 3.33691   3
 -10  -5   1 54.1235  5.9576   1
 -10   5   1 65.0491  5.0467   3
  -9  -5   1 15.3156  3.9131   1
  -9   5   1 17.8343  3.3240   3
  -8  -5   1 2.25642 3.41900   1
  -8   5   1 7.87398 2.48455   3
   8   5  -1 3.37678 2.17551   3
   8   5  -1 0.40599 2.73955   4
  -7  -5   1 27.5102  4.3781   1
   7  -5  -1 24.8902  3.7247   1
  -7   5   1 27.3623  3.3347   4
   7   5  -1 15.8822  3.0713   4
  -7   5   1 27.2925  3.2390   3
   7   5  -1 27.5950  3.0996   3
   6  -5  -1 3.60968 2.65711   1
  -6  -5   1 2.35596 2.94173   1
  -6   5   1 2.71442 1.92046   3
   6   5  -1 3.04177 2.04300   3
   6   5  -1 0.72338 2.22613   4
  -6   5   1 0.16764 2.09277   4
  -5  -5   1 75.4502  6.3822   1
   5  -5  -1 79.9914  6.1189   1
  -5   5   1 85.5863  5.3303   3
   5   5  -1 81.4880  5.4862   4
   5   5  -1 82.6969  5.2316   3
  -5   5   1 84.8728  5.4664   4
   4  -5  -1 2.09544 2.81736   1
  -4  -5   1 0.99449 2.69588   1
  -4   5   1 2.91659 1.99743   4
  -4   5   1 0.44182 1.70506   3
   4   5  -1 1.79687 2.11364   4
   4   5  -1 2.23815 1.67248   3
   3  -5  -1 76.3176  5.9665   1
  -3  -5   1 76.8448  5.8979   1
   3   5  -1 73.7193  4.8789   3
  -3   5   1 79.9208  5.1043   4
  -3   5   1 78.0738  4.9721   3
   3   5  -1 78.9754  5.1046   4
  -2  -5   1 122.866   8.598   1
   2  -5  -1 129.992   8.604   1
  -2   5   1 133.399   7.505   3
   2   5  -1 132.355   7.565   4
  -2   5   1 136.272   7.637   4
   2   5  -1 128.340   7.384   3
  -1  -5   1 5.39355 2.55168   1
   1  -5  -1 4.26492 2.59489   1
  -1   5   1 7.16178 2.06742   4
   1   5  -1 4.06725 1.90294   4
   0  -5   1 136.194   8.101   1
   0  -5  -1 114.581   7.942   1
   0   5  -1 115.618   6.857   3
   0   5  -1 112.921   6.892   4
   0   5   1 118.370   7.031   4
   0   5   1 120.032   6.824   3
   1  -5   1 5.32096 2.69348   1
  -1  -5  -1 4.85772 2.72224   1
   1   5   1 4.72464 1.75096   3
  -1   5  -1 5.23570 1.86818   4
   1   5   1 7.78697 2.10976   4
  -1   5  -1 6.66532 1.83240   3
  -2  -5  -1 52.8063  4.7806   1
   2  -5   1 40.8661  4.2252   1
   2   5   1 42.1585  3.2066   3
  -2   5  -1 45.3688  3.5630   4
  -2   5  -1 44.0591  3.4415   3
   2   5   1 39.7734  3.4056   4
   3  -5   1 22.6978  3.7017   1
  -3  -5  -1 32.3979  4.0644   1
   3   5   1 21.0786  2.2927   3
  -3   5  -1 20.1438  2.5131   3
  -3   5  -1 26.7743  2.8585   4
   3   5   1 26.4246  3.1176   4
  -4  -5  -1 16.8787  3.6730   1
   4  -5   1 21.6586  3.5981   1
  -4   5  -1 23.5168  2.6414   4
   4   5   1 15.3607  2.6539   4
   4   5   1 18.4550  2.3119   3
  -4   5  -1 21.4526  2.7672   3
  -5  -5  -1 45.7868  4.5749   1
   5  -5   1 33.8358  3.9832   1
   5   5   1 33.8096  2.9020   3
  -5   5  -1 35.9701  3.2693   3
  -5   5  -1 38.3234  3.4272   4
   5   5   1 44.6172  3.6080   4
   6  -5   1 20.9183  3.4440   1
  -6  -5  -1 21.6432  4.0660   1
  -6   5  -1 27.5573  3.0627   3
   6   5   1 21.4153  2.4864   3
  -6   5  -1 26.1066  3.2687   4
  -7  -5  -1 161.859   9.865   1
   7  -5   1 139.347   8.997   1
  -7   5  -1 135.507   8.234   3
  -7   5  -1 136.876   8.293   4
  -8  -5  -1 16.7783  4.1177   1
   8  -5   1 16.2087  3.0507   1
  -8   5  -1 19.2110  3.1266   3
  -8   5  -1 16.0442  3.1447   4
   9  -5   1 85.0331  5.6661   1
  -9  -5  -1 67.1796  6.5491   1
  -9   5  -1 75.1107  5.3016   3
  -9   5  -1 73.4744  5.3519   4
 -10  -5  -1 35.1454  5.3858   1
 -10   5  -1 30.7093  4.0740   3
 -11  -5  -1 31.0708  5.7027   1
 -12  -5  -1 12.2099  5.1752   1
 -11   6   1 19.2440  4.2449   3
 -10   6   1 25.1716  4.2223   3
  -9  -6   1 124.341   9.517   1
  -9   6   1 133.983   8.159   3
  -8  -6   1 8.72034 3.98374   1
  -8   6   1 4.89450 2.75736   3
  -7  -6   1 11.3410  4.3941   1
   7  -6  -1 17.4657  3.8320   1
   7   6  -1 13.4242  3.6491   4
   7   6  -1 16.4231  2.9161   3
  -6  -6   1 -2.0968  3.5932   1
   6  -6  -1 -1.0274  3.1742   1
   6   6  -1 -0.3590  2.7295   4
  -6   6   1 0.02745 2.17883   3
   6   6  -1 -0.4512  2.1256   3
  -5  -6   1 61.7701  5.8945   1
   5  -6  -1 64.1999  5.8528   1
   5   6  -1 67.4292  5.0691   4
  -5   6   1 70.1981  5.0633   4
  -5   6   1 63.1125  4.7723   3
   5   6  -1 64.9032  4.6294   3
   4  -6  -1 74.3383  6.2103   1
  -4  -6   1 79.3158  6.4289   1
  -4   6   1 75.7931  5.1864   3
  -4   6   1 76.4255  5.4392   4
   4   6  -1 71.7939  5.2556   4
   4   6  -1 73.7741  4.9679   3
  -3  -6   1 2.01603 3.45342   1
   3  -6  -1 2.57565 3.57833   1
   3   6  -1 2.70007 1.92893   3
   3   6  -1 3.96965 2.49946   4
  -3   6   1 6.27714 2.42284   4
  -3   6   1 4.36795 2.14870   3
  -2  -6   1 133.495   9.353   1
   2  -6  -1 142.852   9.533   1
  -2   6   1 146.669   8.168   3
  -2   6   1 146.937   8.399   4
   2   6  -1 138.354   8.247   4
   2   6  -1 136.753   8.099   3
   1  -6  -1 5.72632 3.42048   1
  -1  -6   1 2.87537 2.91959   1
  -1   6   1 3.11343 1.93944   3
   1   6  -1 1.97633 1.78054   3
  -1   6   1 4.41275 2.25520   4
   1   6  -1 2.11026 2.36886   4
   0  -6   1 75.4941  6.3513   1
   0  -6  -1 76.7557  6.2849   1
   0   6  -1 84.2271  5.1321   3
   0   6  -1 78.3862  5.3082   4
   0   6   1 68.8545  5.1022   4
   0   6   1 73.9237  4.9861   3
   1  -6   1 35.2433  4.6894   1
  -1  -6  -1 32.8051  4.7432   1
  -1   6  -1 30.3484  3.5392   4
   1   6   1 32.6368  2.9164   3
   1   6   1 26.9658  3.1266   4
  -1   6  -1 26.1752  2.9623   3
  -2  -6  -1 18.3357  3.9867   1
   2  -6   1 24.7425  4.1703   1
  -2   6  -1 20.8650  3.1784   4
   2   6   1 18.4311  2.6192   3
   2   6   1 18.3175  3.0357   4
  -2   6  -1 17.9308  2.7691   3
   3  -6   1 3.40982 3.59445   1
  -3  -6  -1 2.51026 3.38480   1
  -3   6  -1 7.66737 2.47292   4
   3   6   1 2.83222 1.81946   3
   3   6   1 9.75313 2.63763   4
  -3   6  -1 0.33452 1.99928   3
   4  -6   1 5.50907 3.41159   1
  -4  -6  -1 3.25521 3.54989   1
   4   6   1 10.0586  2.0770   3
  -4   6  -1 4.87247 2.55953   4
  -4   6  -1 6.01450 2.33025   3
   5  -6   1 71.8899  5.9132   1
  -5  -6  -1 59.9214  6.1478   1
  -5   6  -1 67.3035  4.9415   3
   5   6   1 67.5160  4.5127   3
  -5   6  -1 74.9595  5.1224   4
  -6  -6  -1 12.1473  4.1874   1
   6  -6   1 15.8337  3.8458   1
  -6   6  -1 19.8681  3.1864   3
  -7  -6  -1 -1.9735  3.5564   1
   7  -6   1 -0.2453  3.2289   1
  -7   6  -1 1.02721 2.38647   3
  -7   6  -1 2.35990 2.66029   4
   8  -6   1 6.37095 2.93900   1
  -8  -6  -1 9.74290 4.39479   1
  -8   6  -1 12.8456  2.9688   3
  -8   6  -1 11.0141  3.3290   4
  -9  -6  -1 21.2269  5.0004   1
   9  -6   1 14.8436  3.7229   1
  -9   6  -1 25.0189  3.5702   3
 -10  -6  -1 50.4702  6.5995   1
 -10   6  -1 63.3271  5.2146   3
 -11  -6  -1 7.93359 5.18589   1
  -9  -7   1 2.62353 4.99044   1
  -9   7   1 1.98173 3.19136   3
  -8  -7   1 16.6119  5.2110   1
  -8   7   1 12.3844  3.3322   3
  -7  -7   1 99.6958  8.7594   1
  -7   7   1 125.318   7.590   3
   6  -7  -1 43.1850  5.4838   1
  -6  -7   1 47.0403  6.4471   1
   6   7  -1 36.3165  3.7653   3
  -6   7   1 43.3804  4.2194   3
   5  -7  -1 218.461  13.451   1
  -5  -7   1 192.747  13.635   1
   5   7  -1 207.101  11.666   3
  -5   7   1 219.516  11.984   3
   5   7  -1 214.511  12.286   4
   4   7  -1 100.496   6.848   4
   4   7  -1 102.369   6.521   3
  -4   7   1 104.643   6.756   3
   3  -7  -1 13.8655  4.5974   1
  -3  -7   1 10.7138  4.4977   1
   3   7  -1 5.08384 2.89800   4
   3   7  -1 6.70018 2.37397   3
  -3   7   1 9.58262 2.90475   3
   2  -7  -1 -1.2356  4.0354   1
  -2  -7   1 0.89070 3.66965   1
   2   7  -1 -0.6691  1.9652   3
   2   7  -1 4.21724 2.68403   4
  -2   7   1 -0.3387  2.2361   3
   1  -7  -1 5.10710 4.48132   1
  -1  -7   1 8.48157 4.25092   1
   1   7  -1 1.72339 2.20039   3
   1   7  -1 11.0049  3.1836   4
  -1   7   1 0.31436 2.22223   3
   0  -7  -1 88.6715  7.4180   1
   0  -7   1 86.3162  7.3535   1
   0   7  -1 87.0759  5.8873   3
   0   7   1 89.8295  5.8628   3
   0   7  -1 95.9924  6.1737   4
   1  -7   1 37.6019  5.5132   1
  -1  -7  -1 38.8658  5.5950   1
  -1   7  -1 28.3567  3.2879   3
   1   7   1 27.5521  3.2244   3
  -1   7  -1 37.1440  3.7712   4
  -2  -7  -1 162.981  11.928   1
   2  -7   1 203.885  11.932   1
  -2   7  -1 195.051  10.535   4
   2   7   1 167.842   9.989   3
  -2   7  -1 166.742  10.163   3
   3  -7   1 14.4057  4.6768   1
  -3  -7  -1 9.51370 4.22565   1
  -3   7  -1 5.18005 2.56658   3
   3   7   1 5.18724 2.30319   3
  -3   7  -1 9.38179 3.11496   4
  -4  -7  -1 50.0302  6.4251   1
   4  -7   1 42.6598  5.4703   1
   4   7   1 45.9893  3.9476   3
  -4   7  -1 53.4618  4.4621   3
  -4   7  -1 56.0700  4.7098   4
  -5  -7  -1 57.7767  6.5758   1
  -5   7  -1 63.9643  5.1058   4
   5   7   1 57.1451  4.4812   3
  -5   7  -1 66.0512  4.9664   3
  -6  -7  -1 65.8545  7.1353   1
   6  -7   1 88.7262  6.9285   1
  -6   7  -1 80.2703  6.0408   4
  -6   7  -1 78.2239  5.7995   3
  -7  -7  -1 18.9552  5.2890   1
   7  -7   1 15.8395  4.3923   1
  -7   7  -1 10.1764  3.3478   3
   8  -7   1 -0.2316  2.8668   1
  -8  -7  -1 7.14776 4.85562   1
  -8   7  -1 5.73636 3.31468   3
  -9  -7  -1 13.7015  5.3362   1
  -6  -8   1 4.76086 5.23150   1
   6  -8  -1 3.44166 5.28378   1
   6   8  -1 8.18689 2.99488   3
  -5  -8   1 6.11079 4.97337   1
   5  -8  -1 6.52820 5.10139   1
   5   8  -1 5.17562 2.75775   3
  -5   8   1 9.97492 3.44639   3
   4  -8  -1 10.5995  5.3750   1
  -4  -8   1 8.08205 5.02039   1
  -4   8   1 4.17304 3.04863   3
   4   8  -1 1.59078 2.64107   3
   3  -8  -1 0.00741 4.63013   1
  -3  -8   1 -0.0610  4.3859   1
  -3   8   1 2.49042 2.76439   3
   3   8  -1 4.77529 2.64850   3
  -1  -8   1 -1.4300  4.4457   1
   1  -8  -1 0.15738 4.80603   1
  -1   8   1 1.05297 2.68829   3
   1   8  -1 1.54502 3.03099   4
   1   8  -1 0.82492 2.54393   3
   0  -8  -1 51.1006  6.5366   1
   0  -8   1 61.0339  6.6382   1
   0   8   1 51.6967  4.4654   3
   0   8  -1 54.2912  4.5609   3
   0   8  -1 53.2691  4.9260   4
  -1  -8  -1 48.7079  6.0220   1
   1  -8   1 44.7442  6.4065   1
   1   8   1 36.3347  3.7050   3
  -1   8  -1 34.7391  3.8720   3
  -1   8  -1 36.0310  4.2176   4
   2  -8   1 22.8501  5.8097   1
  -2   8  -1 28.0337  4.2717   4
  -2   8  -1 21.2362  3.5587   3
   2   8   1 16.4340  3.1438   3
   3  -8   1 17.6230  5.6361   1
  -3  -8  -1 7.65349 5.10340   1
  -3   8  -1 10.8980  3.2906   3
   3   8   1 7.75860 2.76416   3
  -3   8  -1 13.8759  3.6789   4
  -4  -8  -1 15.9117  5.9930   1
   4  -8   1 19.0202  5.7332   1
   4   8   1 23.6435  3.3843   3
  -4   8  -1 23.9112  3.9232   3
  -5  -8  -1 16.4660  5.5355   1
   5  -8   1 1.92998 4.98779   1
  -5   8  -1 3.54127 3.22928   3
  14   0  -2 77.8274  7.6025   2
  13   0  -2 394.938  24.075   2
  12   0  -2 6.94286 4.16157   2
 -11   0   2 70.3705  4.6971   3
  11   0  -2 65.5753  5.8167   2
  10   0  -2 103.911   7.508   2
 -10   0   2 109.339   6.332   3
   9   0  -2 26.3875  2.8375   4
   9   0  -2 24.6307  3.3254   2
  -9   0   2 25.3023  2.5720   3
   8   0  -2 451.353  21.792   4
  -8   0   2 435.220  21.686   3
   8   0  -2 427.191  25.164   2
  -8   0   2 399.267  23.425   1
  -7   0   2 251.094  13.034   3
  -7   0   2 244.863  13.973   1
   7   0  -2 261.646  15.147   2
   6   0  -2 220.192  10.494   4
  -6   0   2 195.252  10.374   3
   6   0  -2 209.896  12.106   2
  -6   0   2 176.282  11.041   1
  -5   0   2 24.6367  2.1609   3
   5   0  -2 26.9915  2.1291   4
   4   0  -2 222.970  10.717   4
   4   0  -2 210.605  12.550   2
  -4   0   2 199.919  10.780   3
  -3   0   2 499.429  24.980   3
   3   0  -2 492.305  28.934   2
   3   0  -2 516.055  24.771   4
   2   0  -2 1058.86   47.95   4
   2   0  -2 951.155  55.905   2
  -2   0   2 920.433  48.247   3
   1   0  -2 730.887  37.658   4
  -1   0   2 797.982  37.838   3
   0   0   2 9652.91  559.47   2
   0   0  -2 9999.99  529.44   1
   0   0   2 9815.86  483.41   3
   1   0   2 236.771  11.165   3
  -1   0  -2 205.762  11.064   4
   1   0   2 219.186  13.097   2
  -1   0  -2 228.068  12.267   1
   2   0   2 3315.08  194.18   2
  -2   0  -2 3514.40  183.90   1
   3   0   2 641.443  37.849   2
  -3   0  -2 675.440  35.756   1
   4   0   2 8.37252 1.77585   2
  -4   0  -2 4.49560 0.74416   3
  -4   0  -2 6.58077 1.24723   1
  -5   0  -2 338.105  17.905   1
  -5   0  -2 306.178  16.121   3
   5   0   2 323.746  16.331   4
   5   0   2 328.999  19.059   2
  -6   0  -2 185.317   9.665   3
   6   0   2 186.266  10.026   4
  -6   0  -2 198.139  10.874   1
   6   0   2 191.631  11.651   2
  -7   0  -2 44.7152  3.2359   1
   7   0   2 39.0374  3.7298   2
  -7   0  -2 37.9897  2.5363   3
   8   0   2 53.0666  4.7363   2
  -8   0  -2 57.8065  4.1106   1
  -9   0  -2 7.10569 2.18138   1
   9   0   2 7.77163 3.41084   2
  10   0   2 11.1111  3.9109   2
 -10   0  -2 9.74512 2.66950   1
  11   0   2 57.3725  5.8026   2
 -11   0  -2 67.7131  5.2587   1
  12   0   2 19.1446  5.1590   2
 -12   0  -2 17.6047  3.8774   1
  13   0   2 51.5354  5.8538   2
  14   0   2 16.6241  5.8160   2
  13  -1  -2 2.65647 4.57506   2
  13   1  -2 1.85963 4.58743   2
  12  -1  -2 33.7551  5.2775   2
  12   1  -2 33.0294  5.2350   2
 -11  -1   2 2.02857 1.84829   3
  11   1  -2 0.78976 3.45516   2
 -10  -1   2 61.1035  3.9231   3
  10  -1  -2 55.5608  5.0562   2
  10   1  -2 63.7564  4.6458   4
 -10   1   2 52.0265  4.0074   3
  10   1  -2 51.3930  5.0999   2
   9  -1  -2 74.0211  5.6822   2
   9  -1  -2 74.7662  4.9781   4
  -9  -1   2 81.5652  4.6571   3
  -9  -1   2 65.5239  4.8570   1
  -9   1   2 67.2291  4.6564   3
   9   1  -2 72.7402  5.0358   4
   9   1  -2 78.0213  5.6171   2
   8  -1  -2 46.9042  3.4931   4
   8  -1  -2 47.6105  3.9546   2
  -8  -1   2 38.4976  2.9546   3
   8   1  -2 41.3446  3.4143   4
   8   1  -2 44.4154  3.9146   2
  -8   1   2 39.0469  2.8537   1
  -8   1   2 37.5803  3.1162   3
   7  -1  -2 106.671   7.146   2
  -7  -1   2 100.064   6.453   1
   7  -1  -2 112.141   6.137   4
  -7  -1   2 108.489   6.005   3
   7   1  -2 107.440   7.158   2
  -7   1   2 109.150   6.221   1
   7   1  -2 116.344   6.260   4
  -7   1   2 104.888   6.141   3
   6  -1  -2 72.0411  4.2303   4
  -6  -1   2 65.1653  4.0879   3
   6  -1  -2 73.7371  4.9754   2
  -6  -1   2 72.8161  4.4914   1
   6   1  -2 67.8293  4.9570   2
   6   1  -2 80.6890  4.3741   4
  -6   1   2 69.2836  4.1864   1
  -6   1   2 62.9715  4.2120   3
  -5  -1   2 1548.67   81.18   1
   5  -1  -2 1470.29   85.85   2
   5  -1  -2 1584.73   73.68   4
   5   1  -2 1457.68   85.84   2
   5   1  -2 1523.12   73.69   4
  -5   1   2 1434.60   74.21   3
  -4  -1   2 870.005  41.460   1
  -4  -1   2 755.178  37.912   3
   4  -1  -2 765.936  43.889   2
   4  -1  -2 769.526  37.685   4
   4   1  -2 755.301  37.636   4
  -4   1   2 760.682  37.644   4
  -4   1   2 699.173  37.901   3
   4   1  -2 741.598  43.838   2
  -3  -1   2 968.135  51.980   3
  -3  -1   2 1137.04   56.91   1
   3  -1  -2 1099.42   51.72   4
   3  -1  -2 1053.40   60.20   2
  -3   1   2 1012.14   52.01   3
   3   1  -2 1001.96   60.13   2
   3   1  -2 1040.22   51.57   4
  -3   1   2 1114.09   51.62   4
   2  -1  -2 455.258  26.900   2
   2  -1  -2 494.564  25.345   1
  -2  -1   2 518.243  25.397   1
  -2  -1   2 419.384  23.213   3
   2  -1  -2 471.224  23.166   4
  -2   1   2 462.245  23.035   4
   2   1  -2 462.140  22.949   4
   2   1  -2 435.686  22.936   4
  -2   1   2 494.412  23.231   3
   2   1  -2 454.034  26.805   2
  -1  -1   2 143.476   7.701   1
   1  -1  -2 133.029   7.150   4
  -1  -1   2 127.455   7.125   3
   1  -1  -2 143.881   7.676   1
  -1   1   2 148.934   7.030   3
   1   1  -2 141.000   6.879   4
   1   1  -2 136.957   8.116   2
  -1   1   2 136.104   8.275   2
   1   1  -2 118.740   6.789   4
   0  -1   2 2069.34  117.27   2
   0  -1  -2 2180.89  110.94   1
   0  -1   2 2152.15  101.29   3
   0  -1   2 2031.93  110.88   1
   0  -1  -2 1993.70  100.55   4
   0   1   2 2065.93  117.24   2
   0   1   2 1914.74  101.17   3
   1  -1   2 4292.10  227.90   1
   1  -1   2 4316.02  240.99   2
  -1  -1  -2 4019.04  206.39   4
  -1  -1  -2 4703.25  227.98   1
   1   1   2 3848.40  208.36   3
   1   1   2 4312.50  240.85   2
  -1   1  -2 4145.18  208.29   3
  -2  -1  -2 6588.96  360.06   1
   2  -1   2 6480.07  380.84   2
   2  -1   2 7002.30  360.15   1
  -2  -1  -2 6496.50  326.04   4
   2   1   2 7582.99  326.35   4
  -2   1  -2 6843.23  329.10   3
  -2   1  -2 6569.78  326.30   4
   2   1   2 6652.46  380.44   2
  -2   1  -2 6428.83  326.34   4
   2   1   2 6248.43  329.75   3
   3  -1   2 2319.79  116.85   1
  -3  -1  -2 2174.71  105.92   4
  -3  -1  -2 2078.59  116.87   1
   3  -1   2 2165.61  123.47   2
  -3   1  -2 2024.88  105.82   4
   3   1   2 2163.04  123.53   2
   3   1   2 2239.49  105.95   4
  -3   1  -2 2184.45  106.64   3
   4  -1   2 18.4887  1.9280   1
  -4  -1  -2 18.2934  1.9644   1
  -4   1  -2 14.1062  1.6873   4
   4   1   2 18.6512  1.8566   4
   4   1   2 22.6093  2.5218   2
  -4   1  -2 14.2532  1.6095   3
  -5  -1  -2 69.7409  4.1192   3
   5  -1   2 85.1517  5.2690   2
  -5  -1  -2 78.0250  4.9889   1
   5   1   2 81.4312  5.3465   2
  -5   1  -2 72.1862  4.2982   3
   5   1   2 76.8846  4.4966   4
  -6  -1  -2 69.4531  4.6018   1
  -6  -1  -2 65.3621  3.7482   3
   6  -1   2 67.7110  4.8348   2
   6   1   2 68.3918  4.9695   2
  -6   1  -2 70.2747  4.4606   1
   6   1   2 64.8815  4.1772   4
  -6   1  -2 64.1278  3.8907   3
  -7  -1  -2 230.964  13.700   1
  -7   1  -2 230.863  12.230   3
  -7   1  -2 245.767  13.549   1
   7   1   2 247.879  14.549   2
  -8  -1  -2 0.23824 1.91845   1
   8  -1   2 0.80264 2.69264   2
  -8   1  -2 4.41198 1.27351   3
   8   1   2 2.77173 2.70948   2
  -8   1  -2 1.32026 1.66525   1
   9  -1   2 193.467  12.772   2
  -9  -1  -2 225.139  12.382   1
  -9   1  -2 206.512  11.863   1
   9   1   2 194.665  12.951   2
  10  -1   2 -1.4043  3.4481   2
 -10  -1  -2 1.55228 2.71050   1
  10   1   2 0.25772 3.71855   2
 -10   1  -2 1.68152 2.10257   1
 -11  -1  -2 2.93385 2.87579   1
  11  -1   2 1.64825 4.05121   2
  11   1   2 3.92931 4.37750   2
 -11   1  -2 2.38018 2.30514   1
  12  -1   2 196.972  13.336   2
 -12  -1  -2 205.150  12.854   1
  12   1   2 196.262  13.421   2
 -12   1  -2 216.482  12.434   1
  13  -1   2 83.7547  7.2174   2
  13   1   2 84.3825  7.5506   2
  14  -1   2 57.8254  6.3696   2
  14   1   2 55.8309  6.8517   2
  14  -2  -2 46.5398  6.0593   2
  14   2  -2 41.6977  6.7151   2
  13  -2  -2 44.5364  6.3360   2
  13   2  -2 44.1154  6.3021   2
  12  -2  -2 29.7788  5.0686   2
 -12   2   2 29.3683  3.8616   3
  12   2  -2 39.6563  5.6304   2
  11  -2  -2 5.74991 3.76574   2
 -10  -2   2 160.936   9.244   3
  10  -2  -2 152.678  10.581   2
  10   2  -2 157.159  10.828   2
  10   2  -2 178.833   9.687   4
 -10   2   2 169.980   9.386   3
  -9  -2   2 12.5046  2.4646   1
   9  -2  -2 11.8898  3.2122   2
  -9  -2   2 11.7534  2.2575   3
   9   2  -2 13.8754  3.3677   2
  -9   2   2 9.75992 2.25619   3
   9   2  -2 9.38241 2.68842   4
   8  -2  -2 148.458   9.595   2
  -8  -2   2 137.946   8.341   3
  -8  -2   2 156.428   9.065   1
   8  -2  -2 150.910   8.304   4
   8   2  -2 149.086   9.599   2
   8   2  -2 150.159   8.492   4
  -8   2   2 157.510   8.506   3
  -7  -2   2 9.91685 1.84269   3
   7  -2  -2 9.16170 1.51434   1
   7  -2  -2 6.23097 1.70705   4
  -7  -2   2 7.34735 1.82587   1
   7  -2  -2 6.86799 2.30322   2
  -7   2   2 5.10886 1.67237   4
   7   2  -2 7.86383 1.98475   4
  -7   2   2 9.14786 1.90428   3
   7   2  -2 11.2612  2.4773   2
   6  -2  -2 160.931   9.505   1
  -6  -2   2 168.188   9.126   3
  -6  -2   2 187.646   9.896   1
   6  -2  -2 171.161   9.020   4
   6  -2  -2 164.732  10.373   2
   6   2  -2 170.172   9.094   4
  -6   2   2 174.799   9.086   4
   6   2  -2 167.160  10.381   2
  -6   2   2 159.207   9.108   3
   5  -2  -2 273.290  13.250   4
   5  -2  -2 246.314  15.193   2
   5  -2  -2 256.310  14.193   1
  -5  -2   2 251.107  13.315   3
  -5  -2   2 271.575  14.423   1
   5   2  -2 261.913  13.194   4
  -5   2   2 254.502  13.172   4
   5   2  -2 265.626  15.218   2
  -5   2   2 229.654  13.223   3
  -4  -2   2 207.001  10.282   3
   4  -2  -2 174.242  10.824   1
   4  -2  -2 186.449  11.552   2
   4  -2  -2 204.698  10.198   4
  -4  -2   2 204.461  11.010   1
   4   2  -2 188.831  10.015   4
   4   2  -2 189.969  11.513   2
  -4   2   2 198.106  10.142   3
  -4   2   2 191.548  10.055   4
  -3  -2   2 141.471   7.261   1
   3  -2  -2 115.796   6.692   4
   3  -2  -2 108.157   7.020   1
  -3  -2   2 108.906   6.668   3
   3  -2  -2 121.831   7.495   2
  -3   2   2 140.965   6.605   3
   3   2  -2 113.450   7.341   2
  -3   2   2 115.832   6.488   4
   3   2  -2 116.890   6.414   4
   2  -2  -2 442.881  24.931   2
   2  -2  -2 430.558  21.641   4
  -2  -2   2 479.336  23.706   1
  -2  -2   2 425.391  21.739   3
   2  -2  -2 385.025  23.552   1
  -2   2   2 464.933  21.508   4
  -2   2   2 417.428  21.537   3
   2   2  -2 418.989  21.349   4
   2   2  -2 416.795  24.736   2
   1  -2  -2 27.5504  2.5391   1
   1  -2  -2 30.9079  2.6182   4
  -1  -2   2 33.1441  2.6138   1
   1   2  -2 27.9555  1.9744   4
  -1   2   2 31.1480  2.1093   3
  -1   2   2 30.1718  2.2400   4
  -1   2   2 27.9395  2.6573   2
   1   2  -2 32.0026  2.2772   4
   0  -2  -2 499.212  25.382   1
   0  -2  -2 441.646  23.134   4
   0  -2   2 495.075  25.364   1
   0   2  -2 461.499  22.824   4
   0   2  -2 436.617  23.089   3
   0   2   2 456.746  22.977   4
   0   2   2 429.322  26.662   2
   0   2  -2 493.216  22.910   4
   0   2   2 445.456  22.982   3
  -1  -2  -2 468.743  21.566   4
  -1  -2  -2 471.805  23.685   1
   1  -2   2 387.615  23.488   1
  -1   2  -2 419.401  21.206   4
  -1   2  -2 416.299  21.456   3
   1   2   2 439.380  21.396   4
  -1   2  -2 428.365  21.247   4
   1   2   2 426.944  24.786   2
   1   2   2 403.109  21.299   3
   2  -2   2 1330.22   74.37   2
  -2  -2  -2 1430.94   70.72   1
  -2  -2  -2 1145.00   64.00   4
   2  -2   2 1207.64   70.51   1
   2   2   2 1277.93   74.47   2
  -2   2  -2 1370.54   63.88   4
   2   2   2 1319.65   64.25   3
   2   2   2 1334.43   64.02   4
  -2   2  -2 1355.92   64.41   3
  -2   2  -2 1275.42   63.84   4
  -3  -2  -2 1887.02   96.95   4
   3  -2   2 1970.35  106.84   1
  -3  -2  -2 1890.38  106.97   1
   3  -2   2 2005.44  112.79   2
   3   2   2 1925.32  112.88   2
   3   2   2 2033.80   96.94   4
   3   2   2 2069.00   97.43   3
  -3   2  -2 2033.13   96.80   4
  -3   2  -2 2011.43   97.54   3
   4  -2   2 914.474  53.529   2
  -4  -2  -2 904.327  46.210   4
   4  -2   2 899.578  50.724   1
  -4  -2  -2 856.402  50.902   1
   4   2   2 1045.33   53.74   2
  -4   2  -2 950.481  46.024   4
  -4   2  -2 994.613  46.342   3
   4   2   2 914.952  46.153   4
   4   2   2 940.612  46.158   3
   5  -2   2 491.607  26.583   1
  -5  -2  -2 481.491  24.438   4
   5  -2   2 489.300  28.057   2
  -5  -2  -2 451.807  26.815   1
   5   2   2 484.066  28.211   2
   5   2   2 487.762  24.330   4
  -5   2  -2 495.336  24.292   3
  -5   2  -2 483.736  24.181   4
   5   2   2 496.732  24.073   3
  -6  -2  -2 18.1480  2.5640   4
  -6  -2  -2 19.1167  2.7397   1
   6  -2   2 21.0422  2.6508   2
   6  -2   2 17.4530  2.1420   1
  -6   2  -2 16.5650  1.8945   3
   6   2   2 13.6728  2.1016   4
  -6   2  -2 16.7083  2.1388   4
   6   2   2 21.2438  2.9782   2
   7  -2   2 112.965   7.507   2
  -7  -2  -2 109.668   7.378   1
   7  -2   2 119.057   7.119   1
  -7   2  -2 116.593   6.566   4
   7   2   2 118.904   7.823   2
  -7   2  -2 114.572   6.450   3
   8  -2   2 65.9822  5.2658   2
  -8  -2  -2 73.2378  4.9503   4
  -8  -2  -2 62.3814  5.1563   1
  -8   2  -2 68.5883  4.9313   1
  -8   2  -2 67.8171  4.4252   3
   8   2   2 74.1659  5.6476   2
  -9  -2  -2 252.388  14.594   1
   9  -2   2 241.970  15.015   2
   9   2   2 243.376  15.227   2
  -9   2  -2 241.778  14.100   1
  10  -2   2 416.379  25.782   2
 -10  -2  -2 440.560  24.835   1
  10   2   2 431.201  26.044   2
 -10   2  -2 448.679  24.261   1
 -11  -2  -2 8.84134 3.52934   1
  11  -2   2 7.04645 4.05059   2
 -11   2  -2 4.51057 2.36622   1
  11   2   2 4.59506 4.59964   2
 -12  -2  -2 76.7772  6.6448   1
  12  -2   2 73.3187  6.5321   2
  13  -2   2 33.0135  6.0725   2
  13   2   2 53.1849  6.3280   2
  14  -2   2 -1.3078  5.4571   2
  14   2   2 5.21185 6.21373   2
  14  -3  -2 12.1771  5.5066   2
  14   3  -2 20.8344  6.2853   2
  13  -3  -2 208.773  13.800   2
  13   3  -2 209.750  13.972   2
  12  -3  -2 65.7315  5.6637   2
 -12   3   2 46.5026  4.8094   3
  12   3  -2 50.6052  5.6116   2
  11  -3  -2 36.1591  4.5633   2
 -11   3   2 28.8529  3.9155   3
  11   3  -2 40.4531  4.7796   2
 -10  -3   2 468.097  25.484   3
  10  -3  -2 485.899  29.147   2
  10   3  -2 487.770  29.255   2
 -10   3   2 513.102  25.501   3
  10   3  -2 514.871  25.585   4
   9  -3  -2 105.478   7.920   2
  -9  -3   2 109.898   7.568   1
  -9  -3   2 109.927   7.122   3
   9   3  -2 111.112   7.107   4
   9   3  -2 138.666   8.129   2
  -9   3   2 112.940   7.113   3
  -8  -3   2 36.6922  3.6598   3
   8  -3  -2 37.1092  3.9460   2
  -8  -3   2 43.2353  3.8703   1
   8   3  -2 44.2648  4.1241   2
  -8   3   2 39.8961  3.5475   3
   8   3  -2 37.2086  3.6291   4
   7  -3  -2 313.370  18.545   2
   7  -3  -2 307.754  17.333   1
  -7  -3   2 335.791  17.797   1
  -7  -3   2 293.104  16.343   3
   7   3  -2 315.950  16.263   4
   7   3  -2 309.522  18.572   2
  -7   3   2 299.742  16.071   4
  -7   3   2 321.065  16.313   3
  -6  -3   2 1076.47   54.64   3
   6  -3  -2 1156.44   59.43   1
  -6  -3   2 1163.28   59.71   1
   6  -3  -2 1068.71   62.80   2
   6  -3  -2 1158.31   54.20   4
  -6   3   2 1019.83   54.07   4
   6   3  -2 1016.76   62.77   2
  -6   3   2 1092.00   54.50   3
   6   3  -2 1112.45   54.21   4
  -5  -3   2 378.115  19.309   1
   5  -3  -2 330.371  19.016   1
   5  -3  -2 362.355  20.098   2
  -5  -3   2 325.876  17.738   3
   5  -3  -2 342.936  17.566   4
   5   3  -2 335.632  20.010   2
  -5   3   2 332.691  17.543   3
  -5   3   2 330.243  17.424   4
   5   3  -2 343.528  17.500   4
  -4  -3   2 209.359  11.107   1
   4  -3  -2 193.984  11.336   2
   4  -3  -2 182.365  10.131   4
   4  -3  -2 178.953  10.852   1
  -4  -3   2 186.852  10.282   3
  -4   3   2 188.013   9.962   4
   4   3  -2 191.366  11.255   2
  -4   3   2 178.263   9.951   3
   4   3  -2 192.758   9.974   4
   3  -3  -2 22.8985  2.4950   1
   3  -3  -2 16.7759  2.1899   2
   3  -3  -2 21.5097  2.6326   4
  -3  -3   2 19.4511  2.5498   1
   3   3  -2 15.9643  1.9923   4
  -3   3   2 19.7628  2.0938   4
   3   3  -2 20.9399  1.9826   2
  -2  -3   2 311.647  17.497   1
   2  -3  -2 306.375  18.161   2
   2  -3  -2 344.824  16.137   4
   2  -3  -2 293.792  17.410   1
  -2   3   2 301.911  15.796   3
   2   3  -2 314.558  15.733   4
   2   3  -2 299.983  15.855   3
  -2   3   2 319.349  15.833   4
  -1  -3   2 18.3863  2.4701   1
   1  -3  -2 30.7377  2.7140   4
  -1   3   2 19.6199  1.9623   3
  -1   3   2 18.0707  2.0951   4
   1   3  -2 19.5266  2.1690   3
   0  -3  -2 343.020  19.824   1
   0  -3   2 389.792  19.912   1
   0  -3  -2 348.778  18.219   4
   0   3   2 362.889  18.027   4
   0   3  -2 354.018  18.039   3
   0   3  -2 355.518  17.852   4
   0   3   2 343.359  17.894   3
   0   3   2 347.488  20.682   2
   1  -3   2 70.8386  4.9260   1
  -1  -3  -2 71.9138  4.9000   4
  -1  -3  -2 64.5111  4.9839   1
  -1   3  -2 88.4408  4.3862   4
   1   3   2 79.6713  4.5100   4
  -1   3  -2 72.6301  4.3947   3
   1   3   2 72.2201  4.1954   3
   1   3   2 69.6482  5.0877   2
   2  -3   2 1.71049 1.48154   1
  -2  -3  -2 0.58590 1.64938   1
  -2  -3  -2 2.78023 1.74726   4
   2   3   2 1.41633 0.92633   3
  -2   3  -2 0.98101 1.18759   4
   2   3   2 0.17425 1.58647   2
   2   3   2 -0.1229  1.2479   4
  -2   3  -2 1.39256 1.12316   3
  -3  -3  -2 716.422  37.754   1
  -3  -3  -2 711.142  34.294   4
   3  -3   2 633.391  37.461   1
   3   3   2 659.301  39.428   2
  -3   3  -2 690.148  34.230   3
   3   3   2 691.915  34.121   4
  -3   3  -2 694.951  33.955   4
   3   3   2 688.007  34.022   3
   4  -3   2 40.0691  3.2100   2
  -4  -3  -2 34.4049  3.2438   4
  -4  -3  -2 42.3028  3.7163   1
   4  -3   2 39.0508  3.2975   1
  -4   3  -2 45.3441  2.9853   3
   4   3   2 41.3107  3.1947   4
   4   3   2 46.4402  2.7084   3
  -4   3  -2 37.8816  2.9199   4
   4   3   2 44.6280  3.7256   2
   5  -3   2 101.868   6.067   2
  -5  -3  -2 88.7422  6.3368   1
   5  -3   2 91.4218  5.8486   1
  -5  -3  -2 84.1920  5.6968   4
   5   3   2 94.6531  5.6290   4
   5   3   2 92.2786  5.1133   3
   5   3   2 92.3268  6.3580   2
  -5   3  -2 94.9113  5.3630   3
  -5   3  -2 91.1865  5.4018   4
  -6  -3  -2 44.3421  4.1052   1
   6  -3   2 50.7944  3.7090   1
  -6   3  -2 46.4239  3.5119   4
  -6   3  -2 49.1044  3.3955   3
   6   3   2 47.8327  3.6376   4
   6   3   2 49.4614  3.1059   3
   6   3   2 47.4884  4.2940   2
  -7  -3  -2 2.68348 2.34069   1
   7  -3   2 2.42585 1.64686   1
  -7  -3  -2 2.21936 2.32894   4
   7  -3   2 1.10138 2.29958   2
   7   3   2 1.58270 2.69754   2
  -7   3  -2 4.57862 1.64674   3
  -7   3  -2 1.87956 1.70097   4
   8  -3   2 0.40715 2.59166   2
   8  -3   2 2.06132 1.90544   1
  -8  -3  -2 0.45194 2.52357   1
  -8   3  -2 2.50271 1.76926   4
   8   3   2 0.63873 3.05765   2
  -8   3  -2 1.16794 1.64921   3
   9  -3   2 35.7187  3.8614   2
  -9  -3  -2 29.7514  3.8975   1
   9  -3   2 25.0813  3.1929   1
  -9   3  -2 28.0815  3.0852   3
  -9   3  -2 29.4340  3.2222   4
   9   3   2 44.3195  5.1563   2
  10  -3   2 63.2184  5.3746   2
 -10  -3  -2 51.4023  5.2805   1
 -10   3  -2 61.8552  5.0118   1
  10   3   2 59.7903  5.9193   2
 -11  -3  -2 47.4074  5.0031   1
  11  -3   2 44.8343  5.0953   2
 -11   3  -2 43.0615  4.2425   1
  11   3   2 46.4224  5.6844   2
  12  -3   2 5.95707 4.73874   2
 -12  -3  -2 1.98576 3.73231   1
  12   3   2 6.93511 5.25905   2
  13  -3   2 61.0872  6.1916   2
  13   3   2 45.0602  7.7437   2
  13   4  -2 61.4636  6.8316   2
 -12   4   2 14.7475  3.6870   3
  12   4  -2 15.9504  5.2730   2
 -11   4   2 32.7348  3.8339   3
  11   4  -2 30.1301  5.2481   2
  10  -4  -2 27.6258  4.2664   2
  10   4  -2 25.9574  4.9614   2
  -9  -4   2 69.8611  5.7371   3
  -9  -4   2 75.7772  5.8145   1
   9  -4  -2 71.5815  5.8623   2
   9   4  -2 73.8809  5.4005   4
   9   4  -2 74.6879  6.1084   2
  -9   4   2 65.9556  5.0779   3
   8  -4  -2 115.751   7.410   2
  -8  -4   2 107.965   7.085   3
  -8  -4   2 95.4817  7.2789   1
   8   4  -2 112.162   7.539   2
  -8   4   2 98.0046  6.5422   3
   8   4  -2 107.444   6.750   4
  -7  -4   2 149.639  10.284   1
   7  -4  -2 182.975  10.501   2
   7  -4  -2 169.384   9.996   1
   7   4  -2 167.285  10.556   2
   7   4  -2 165.634   9.453   4
  -7   4   2 165.581   9.343   3
   6  -4  -2 607.733  36.188   2
   6  -4  -2 657.978  34.515   1
  -6  -4   2 631.278  34.790   1
  -6   4   2 610.424  31.595   3
  -6   4   2 616.596  31.426   4
   6   4  -2 646.553  31.569   4
   6   4  -2 612.355  36.179   2
   5  -4  -2 31.4612  3.4445   1
   5  -4  -2 28.4082  3.0611   2
  -5  -4   2 33.7729  3.7404   1
   5   4  -2 24.5131  2.8105   4
  -5   4   2 23.5843  2.6550   4
  -5   4   2 27.7203  2.7265   3
   5   4  -2 26.8404  2.8312   3
   4  -4  -2 1.55228 2.06852   1
  -4  -4   2 2.45916 2.20235   1
  -4   4   2 2.12365 1.47606   3
   4   4  -2 3.57477 1.62145   2
   4   4  -2 1.44822 1.58067   3
   4   4  -2 1.27464 1.65275   4
   3  -4  -2 452.737  26.050   2
   3  -4  -2 441.106  22.992   4
   3  -4  -2 461.667  25.161   1
   3   4  -2 436.354  22.849   3
  -3   4   2 428.530  22.787   3
   3   4  -2 491.958  22.834   4
  -3   4   2 439.404  22.791   4
   2  -4  -2 87.9815  6.1892   1
   2  -4  -2 99.0469  6.0276   2
  -2  -4   2 94.7410  6.2518   1
   2  -4  -2 88.8666  5.8977   4
   2   4  -2 90.7537  5.5184   3
  -2   4   2 96.5598  5.6280   4
  -2   4   2 87.9715  5.3339   3
   1  -4  -2 14.4522  2.8398   4
  -1  -4   2 16.0611  2.5357   1
   1  -4  -2 15.2509  2.6749   1
   1  -4  -2 18.6439  2.3105   2
   1   4  -2 12.9429  1.9831   4
   1   4  -2 12.7422  1.8653   3
  -1   4   2 17.0280  2.2625   4
   0  -4  -2 158.355   9.625   4
   0  -4   2 171.321  10.430   1
   0  -4  -2 183.942  10.571   1
   0   4  -2 178.880   9.363   3
   0   4   2 177.032   9.240   3
   0   4  -2 172.243   9.269   4
   0   4   2 174.601   9.409   4
   0   4   2 169.772  10.524   2
   1  -4   2 1039.36   56.27   1
  -1  -4  -2 1049.27   56.37   1
  -1  -4  -2 1001.40   51.29   4
   1   4   2 1056.45   51.04   4
  -1   4  -2 1022.37   51.28   3
   1   4   2 1065.82   59.07   2
  -1   4  -2 1017.57   50.89   4
   1   4   2 992.305  51.106   3
  -2  -4  -2 68.4161  5.4176   4
  -2  -4  -2 73.7144  5.5250   1
   2  -4   2 77.8848  5.4471   1
  -2   4  -2 82.6905  4.7866   4
   2   4   2 76.2022  4.8217   4
   2   4   2 76.1545  5.4519   2
  -2   4  -2 83.4419  4.8255   3
   2   4   2 76.4005  4.5359   3
   3  -4   2 80.6193  5.6170   1
  -3  -4  -2 79.3477  5.8114   1
  -3  -4  -2 81.5018  5.5237   4
   3   4   2 77.7391  4.9959   4
  -3   4  -2 82.9587  4.9504   4
  -3   4  -2 83.6574  4.9361   3
   3   4   2 75.4400  4.6048   3
  -4  -4  -2 -0.0770  2.0536   1
  -4  -4  -2 0.85612 2.01649   4
   4  -4   2 2.53740 1.93024   1
  -4   4  -2 0.84688 1.38310   3
   4   4   2 1.17108 2.11045   2
   4   4   2 0.37790 1.07394   3
  -4   4  -2 0.72528 1.58816   4
   5  -4   2 47.5924  4.0123   1
  -5  -4  -2 45.1014  4.4670   1
  -5   4  -2 53.0010  3.6308   3
   5   4   2 46.8616  3.1568   3
   5   4   2 50.5001  3.8360   4
   5   4   2 48.9212  4.3476   2
  -5   4  -2 46.5370  3.5724   4
   6  -4   2 25.0334  2.9661   1
  -6  -4  -2 25.9831  3.8107   1
   6   4   2 30.4534  3.7351   2
  -6   4  -2 29.3093  3.0645   4
  -6   4  -2 23.0825  2.6769   3
  -7  -4  -2 18.5752  3.7088   1
   7  -4   2 26.3917  3.2344   1
   7   4   2 27.9665  3.9428   2
  -7   4  -2 23.0042  2.7165   3
  -7   4  -2 28.2703  3.1699   4
  -8  -4  -2 10.3580  3.4891   1
   8  -4   2 13.4789  2.6201   1
  -8   4  -2 15.0903  2.5392   3
   8   4   2 20.1183  3.9512   2
  -8   4  -2 14.5749  2.6986   4
   9  -4   2 30.5584  3.5308   1
  -9  -4  -2 26.0836  4.5376   1
  -9   4  -2 17.6072  3.1724   4
   9   4   2 34.8064  4.8042   2
  -9   4  -2 29.5105  3.4100   3
  10  -4   2 3.47892 2.71157   1
 -10  -4  -2 6.58021 3.72426   1
  10   4   2 12.6448  4.4953   2
 -10   4  -2 5.95512 2.70113   4
 -11  -4  -2 3.87716 3.90544   1
  11   4   2 5.54008 4.74245   2
 -13   5   2 6.27413 4.20117   3
 -12   5   2 47.1248  5.4658   3
 -11   5   2 41.5380  4.7883   3
 -10   5   2 46.2829  4.3904   3
  -9  -5   2 27.0753  4.8008   1
   9   5  -2 28.0400  4.3239   4
   9   5  -2 37.3494  3.9300   3
  -9   5   2 32.1787  3.9276   3
  -8  -5   2 12.5858  3.6936   1
  -8   5   2 9.68113 2.80289   3
   8   5  -2 6.78710 3.19936   4
   8   5  -2 10.9355  2.6745   3
  -7  -5   2 2.29011 2.95222   1
   7  -5  -2 0.90389 2.46979   1
   7   5  -2 1.02811 2.51027   4
  -7   5   2 1.67191 2.02053   3
   7   5  -2 2.42736 2.12382   3
   6  -5  -2 175.041   9.980   1
  -6  -5   2 138.830  10.062   1
   6   5  -2 159.739   9.196   4
  -6   5   2 154.265   8.965   3
   6   5  -2 160.474   8.982   3
   5  -5  -2 54.8966  5.0878   1
  -5  -5   2 53.0372  5.0817   1
   5   5  -2 63.1858  4.4485   3
   5   5  -2 61.7740  4.5250   4
  -5   5   2 62.0293  4.2955   3
  -5   5   2 58.1402  4.3582   4
  -4  -5   2 11.1927  3.1484   1
   4  -5  -2 16.2245  3.2985   1
   4   5  -2 11.1089  2.7202   4
  -4   5   2 14.3625  2.3558   3
   4   5  -2 15.4482  2.4574   3
  -4   5   2 11.4346  2.4726   4
  -3  -5   2 361.176  21.840   1
   3  -5  -2 407.182  21.923   1
   3   5  -2 368.027  19.696   3
   3   5  -2 388.316  19.734   4
  -3   5   2 388.396  19.781   4
  -3   5   2 383.446  19.718   3
   2  -5  -2 22.1181  3.6026   1
  -2  -5   2 30.3112  3.7096   1
   2   5  -2 25.3793  2.8863   4
  -2   5   2 25.0801  3.0535   4
   2   5  -2 21.8958  2.6161   3
  -2   5   2 21.7273  2.4371   3
  -1  -5   2 111.480   7.712   1
   1  -5  -2 110.530   7.803   1
   1   5  -2 114.669   6.755   3
   1   5  -2 116.315   6.695   4
  -1   5   2 118.158   6.886   4
  -1   5   2 115.706   6.619   3
   0  -5  -2 1.48813 2.59724   1
   0  -5   2 2.56654 2.40917   1
   0   5  -2 3.32036 1.62232   3
   0   5  -2 3.53676 1.85852   4
   0   5   2 2.88710 1.87026   4
   0   5   2 2.24007 1.75216   3
  -1  -5  -2 78.3546  5.9700   1
   1  -5   2 74.1830  5.7280   1
  -1   5  -2 71.5204  4.8123   4
  -1   5  -2 76.8219  4.8456   3
   1   5   2 71.8445  4.8899   4
   1   5   2 74.9650  4.6526   3
  -2  -5  -2 -0.1255  2.9018   1
   2  -5   2 0.92644 2.60609   1
   2   5   2 0.59188 1.45886   3
  -2   5  -2 -0.2149  1.4838   3
   2   5   2 0.73495 1.82371   4
  -2   5  -2 -0.4993  1.8064   4
   3  -5   2 13.6828  3.1845   1
  -3  -5  -2 14.2154  3.3911   1
  -3   5  -2 11.5397  2.3260   3
  -3   5  -2 15.3667  2.4737   4
   3   5   2 12.8877  2.4063   4
   3   5   2 14.2749  2.0867   3
   4  -5   2 105.682   6.849   1
  -4  -5  -2 92.5343  6.9908   1
  -4   5  -2 93.3851  5.9111   3
   4   5   2 87.6451  5.5311   3
  -4   5  -2 102.163   6.007   4
  -5  -5  -2 18.6103  3.8337   1
   5  -5   2 22.5924  3.4905   1
  -5   5  -2 19.9769  2.7787   3
   5   5   2 18.0644  2.2804   3
  -6  -5  -2 11.7530  3.5993   1
   6  -5   2 11.2579  3.1234   1
  -6   5  -2 11.7621  2.4752   3
  -6   5  -2 17.9524  2.8459   4
  -7  -5  -2 -0.2233  3.1937   1
   7  -5   2 1.35798 2.21340   1
  -7   5  -2 1.84304 2.11876   3
  -7   5  -2 5.57450 2.45588   4
  -8  -5  -2 27.6395  4.7501   1
   8  -5   2 26.1588  3.7662   1
  -8   5  -2 30.4293  3.4589   3
  -8   5  -2 30.6667  3.3906   4
  -9  -5  -2 71.9839  6.6388   1
   9  -5   2 76.9996  5.5756   1
  -9   5  -2 77.8944  5.3621   4
  -9   5  -2 70.0893  5.2227   3
  10  -5   2 106.642   7.065   1
 -10  -5  -2 94.1792  8.1181   1
 -10   5  -2 96.5400  6.6856   4
 -11  -5  -2 53.1655  6.4625   1
 -12  -5  -2 30.7318  6.2400   1
 -11   6   2 1.60576 3.27684   3
 -10   6   2 59.8195  5.2818   3
  -9  -6   2 82.1136  7.3434   1
  -9   6   2 88.1596  6.1166   3
  -8  -6   2 31.7547  5.1575   1
   8   6  -2 23.7859  4.6277   4
   8   6  -2 24.7663  3.5928   3
  -8   6   2 30.4766  3.4856   3
  -7  -6   2 36.5130  5.3054   1
   7   6  -2 41.7311  3.7395   3
   7   6  -2 36.9905  4.2053   4
  -7   6   2 27.9681  3.4861   3
   6  -6  -2 35.8254  4.6769   1
  -6   6   2 35.8205  3.5402   3
   6   6  -2 30.7698  3.4060   3
  -5  -6   2 84.0282  6.8783   1
   5  -6  -2 78.3644  6.7680   1
  -5   6   2 92.0493  5.8683   3
   5   6  -2 85.6924  5.6960   3
   5   6  -2 90.4130  6.1714   4
  -4  -6   2 254.936  17.294   1
   4  -6  -2 321.282  17.435   1
   4   6  -2 287.589  15.481   3
  -4   6   2 301.085  15.592   3
   4   6  -2 295.181  15.678   4
   3  -6  -2 393.567  22.365   1
  -3  -6   2 360.320  22.325   1
  -3   6   2 391.664  20.107   3
   3   6  -2 401.474  20.213   4
   3   6  -2 381.667  20.044   3
   2  -6  -2 225.408  13.076   1
  -2  -6   2 198.939  12.812   1
   2   6  -2 201.089  11.348   3
   2   6  -2 203.059  11.396   4
  -2   6   2 209.311  11.355   3
   1  -6  -2 67.9174  6.0312   1
  -1  -6   2 63.0964  5.8949   1
   1   6  -2 66.3728  4.8003   3
   1   6  -2 88.4573  5.1531   4
  -1   6   2 68.9094  4.7916   3
   0  -6   2 12.7208  3.6069   1
   0  -6  -2 12.8969  3.8861   1
   0   6   2 20.1950  2.6884   3
   0   6  -2 16.9325  2.5846   3
   0   6  -2 15.1899  2.8855   4
   1  -6   2 30.8527  4.0227   1
  -1  -6  -2 40.5582  4.9650   1
   1   6   2 27.7727  2.8680   3
  -1   6  -2 28.5110  3.0893   3
  -1   6  -2 27.0715  3.0922   4
   2  -6   2 61.0886  5.5010   1
  -2  -6  -2 60.3708  5.8915   1
  -2   6  -2 63.5361  4.5623   3
  -2   6  -2 65.6910  4.7414   4
   2   6   2 66.1371  4.3819   3
   3  -6   2 45.2904  4.9215   1
  -3  -6  -2 49.5503  5.1894   1
  -3   6  -2 48.6580  3.9010   3
  -3   6  -2 48.2075  4.0680   4
   3   6   2 48.0220  3.5973   3
   4  -6   2 10.6620  3.8339   1
  -4  -6  -2 10.6759  3.9383   1
  -4   6  -2 11.7273  2.8467   4
   4   6   2 10.0367  2.1519   3
  -4   6  -2 10.6949  2.5663   3
  -5  -6  -2 51.4884  5.8631   1
   5  -6   2 79.1495  5.8340   1
  -5   6  -2 69.6882  4.9574   4
  -5   6  -2 59.3506  4.7590   3
  -6  -6  -2 13.7513  4.2015   1
   6  -6   2 21.3009  4.0313   1
  -6   6  -2 23.2834  3.1388   3
  -6   6  -2 22.7508  3.5449   4
   8  -6   2 0.48241 2.58041   1
  -8  -6  -2 9.49907 4.20142   1
  -8   6  -2 8.00199 3.23971   4
  -8   6  -2 8.11567 3.05308   3
  -9  -6  -2 5.29856 4.28926   1
   9  -6   2 -0.9502  3.2099   1
  -9   6  -2 -3.0519  2.8354   3
  -9   6  -2 -4.4379  2.7501   4
 -10  -6  -2 11.3529  4.9881   1
  -9  -7   2 16.4780  5.4661   1
  -8  -7   2 -2.3534  4.5834   1
  -8   7   2 4.27395 3.12629   3
  -7  -7   2 4.62741 4.90123   1
  -7   7   2 2.34019 2.81630   3
   6  -7  -2 212.728  12.834   1
  -6  -7   2 167.985  12.871   1
   6   7  -2 195.275  11.657   4
  -6   7   2 207.617  11.470   3
   6   7  -2 203.999  11.225   3
   5  -7  -2 78.4888  7.0805   1
  -5  -7   2 67.7930  6.8043   1
   5   7  -2 78.0444  5.4203   3
  -5   7   2 78.8246  5.6725   3
   5   7  -2 78.5836  5.9280   4
   3   7  -2 16.9401  3.1258   3
   3   7  -2 14.8519  3.3994   4
   2  -7  -2 3.12259 4.50177   1
  -2  -7   2 3.38055 4.05307   1
  -2   7   2 -0.0923  2.1586   3
   2   7  -2 2.60561 2.84045   4
   2   7  -2 0.53102 2.11518   3
  -1  -7   2 111.431   9.008   1
   1  -7  -2 137.793   9.374   1
   1   7  -2 123.980   7.669   3
  -1   7   2 128.845   7.706   3
   1   7  -2 136.790   8.036   4
   0  -7  -2 5.43859 4.19033   1
   0  -7   2 5.80660 4.11948   1
   0   7  -2 3.07686 2.30109   3
   0   7   2 0.60421 2.21936   3
   0   7  -2 0.52185 2.41525   4
   1  -7   2 32.0694  5.2916   1
  -1   7  -2 28.1854  3.3121   3
  -1   7  -2 40.0773  4.3071   4
   1   7   2 31.2680  3.2949   3
  -2  -7  -2 38.0507  5.5037   1
   2  -7   2 28.2413  5.1923   1
   2   7   2 26.5072  3.1042   3
  -2   7  -2 31.9792  3.6424   3
  -2   7  -2 25.7787  3.9167   4
  -3  -7  -2 1.60723 4.02371   1
   3  -7   2 -0.2865  4.0840   1
  -3   7  -2 4.13210 2.41599   3
  -3   7  -2 5.99860 2.70468   4
   3   7   2 4.55799 2.22307   3
  -4  -7  -2 -2.1837  4.0517   1
   4  -7   2 0.45985 4.03837   1
  -4   7  -2 0.05237 2.44760   3
  -4   7  -2 2.18313 2.63354   4
   4   7   2 -1.6031  2.0211   3
  -5  -7  -2 43.4798  6.1889   1
   5  -7   2 41.4120  5.0360   1
  -5   7  -2 39.9892  4.2111   3
  -5   7  -2 39.7969  4.1593   4
  -6  -7  -2 105.115   9.545   1
   6  -7   2 122.829   9.005   1
  -6   7  -2 159.131   8.614   4
  -6   7  -2 133.078   8.223   3
   7  -7   2 28.9663  4.8203   1
  -7  -7  -2 47.6618  5.8789   1
  -7   7  -2 36.9288  4.5638   3
   8  -7   2 -0.1802  2.9278   1
  -8  -7  -2 -0.8206  4.9074   1
  -8   7  -2 -0.6573  3.2875   4
  -8   7  -2 3.50016 3.09277   3
   9  -7   2 -2.0616  3.7097   1
  -9   7  -2 -1.0145  3.5355   3
  -6  -8   2 80.4177  7.6956   1
   6   8  -2 65.4193  5.5069   3
  -5  -8   2 5.93810 4.78090   1
   5  -8  -2 -0.3499  5.1593   1
   5   8  -2 4.83888 2.93966   3
  -5   8   2 4.08448 3.22287   3
  -4  -8   2 24.4370  5.5814   1
   4  -8  -2 30.4728  5.9496   1
  -4   8   2 32.1118  4.2155   3
   4   8  -2 15.2910  3.8203   4
   4   8  -2 25.6609  3.7421   3
   3  -8  -2 7.43949 5.07497   1
  -3  -8   2 8.41535 4.93442   1
   3   8  -2 8.97492 2.82722   3
  -3   8   2 10.5009  3.2519   3
  -2  -8   2 5.17040 4.70167   1
   2  -8  -2 3.69253 4.94151   1
  -2   8   2 0.50966 2.70819   3
   2   8  -2 1.19808 2.47922   3
   0  -8   2 3.85842 4.47932   1
   0  -8  -2 4.90556 5.01195   1
   0   8  -2 4.85057 3.17982   4
   0   8   2 6.37258 2.59941   3
   0   8  -2 4.62219 2.80547   3
   1  -8   2 45.9345  6.6221   1
  -1  -8  -2 37.2156  6.4559   1
   1   8   2 30.8758  3.5424   3
  -1   8  -2 41.4174  4.8939   4
  -1   8  -2 30.8773  3.7819   3
  -2  -8  -2 14.3986  5.4011   1
   2  -8   2 25.2519  5.7469   1
  -2   8  -2 19.9333  4.1078   4
  -2   8  -2 19.6129  3.6177   3
   2   8   2 14.7697  3.1287   3
   3  -8   2 5.62262 4.83511   1
  -3   8  -2 3.63434 3.37336   4
   3   8   2 5.52708 2.66482   3
  -4  -8  -2 11.4136  5.1690   1
   4  -8   2 11.3868  5.1727   1
  -4   8  -2 15.0666  3.6132   3
  -4   8  -2 10.0507  3.7544   4
  -5  -8  -2 38.9979  6.7468   1
   5  -8   2 44.6709  6.3117   1
  -5   8  -2 41.6182  4.8161   4
  -5   8  -2 39.6114  4.8995   3
   6  -8   2 130.693   9.563   1
  -6   8  -2 130.301   8.802   4
  14   0  -3 3.29919 4.99649   2
  13   0  -3 1.42402 4.33371   2
 -12   0   3 -1.2115  1.8168   3
  12   0  -3 -0.1970  3.7230   2
 -11   0   3 3.73273 1.80573   3
  11   0  -3 -0.2897  3.4305   2
 -10   0   3 0.20088 1.63729   3
  10   0  -3 0.44425 2.25199   4
  10   0  -3 0.22692 2.95894   2
   9   0  -3 -0.7821  2.1181   4
   9   0  -3 -0.2384  2.4568   2
  -9   0   3 -0.5467  1.4806   3
  -8   0   3 -0.9320  1.2616   3
   8   0  -3 1.22962 2.22928   2
   8   0  -3 0.56353 1.85966   4
   7   0  -3 1.13371 1.53299   4
   7   0  -3 0.00787 1.95969   2
  -7   0   3 0.30777 1.15583   3
   6   0  -3 -0.5151  1.7305   2
  -6   0   3 0.14449 0.99412   3
   6   0  -3 -0.0372  1.2062   4
   5   0  -3 -0.1728  1.7022   2
  -5   0   3 0.24544 1.04064   3
   5   0  -3 -0.2599  1.0670   4
  -4   0   3 -0.0829  0.9304   3
   4   0  -3 1.24609 1.64745   2
   4   0  -3 0.49703 0.94079   4
   3   0  -3 -1.5096  1.4640   2
   3   0  -3 -1.5291  0.8949   4
  -3   0   3 -1.8088  0.8119   3
  -2   0   3 -0.1981  0.7198   3
   2   0  -3 0.42507 0.90557   4
   2   0  -3 -0.5273  1.4480   2
   1   0  -3 1.35481 0.57024   1
  -1   0   3 -0.7040  0.5800   3
  -1   0   3 -0.3663  1.4062   2
   0   0   3 -1.8685  1.4505   2
   0   0   3 0.32222 0.48918   3
   0   0  -3 -1.3405  0.6768   1
  -1   0  -3 0.83022 0.74960   1
   1   0   3 0.23289 0.47529   3
   1   0   3 0.16183 1.45750   2
  -2   0  -3 -0.4706  0.8043   1
  -2   0  -3 -0.1285  0.7570   4
   2   0   3 0.00543 1.47800   2
   3   0   3 -1.1522  1.5671   2
  -4   0  -3 -0.3282  0.9582   1
   4   0   3 0.61518 1.74264   2
  -5   0  -3 0.41504 1.03932   1
   5   0   3 -0.6487  1.7969   2
  -6   0  -3 -0.2858  1.1712   1
   6   0   3 -0.7535  2.0913   2
  -7   0  -3 -1.2032  1.2747   1
   7   0   3 2.32400 2.62736   2
   8   0   3 -0.2453  2.8424   2
  -8   0  -3 1.79646 1.73867   1
  -9   0  -3 1.24171 1.94660   1
   9   0   3 -0.2971  3.4246   2
 -10   0  -3 2.50100 2.30997   1
  10   0   3 0.59261 3.97866   2
  11   0   3 1.35157 4.57487   2
 -11   0  -3 -1.1784  2.4845   1
 -13   0  -3 -2.4018  3.4068   1
  13   0   3 2.41709 5.55713   2
  14   0   3 -5.2982  5.7288   2
  14  -1  -3 12.9846  5.1963   2
  14   1  -3 6.92496 4.92039   2
  13  -1  -3 55.6527  6.5984   2
  13   1  -3 43.3860  5.9328   2
  12  -1  -3 22.7400  4.8043   2
 -12   1   3 20.7480  3.0137   3
  12   1  -3 21.4369  4.8128   2
 -11  -1   3 26.3050  2.8739   3
 -11   1   3 26.5465  2.9851   3
  11   1  -3 35.1382  4.8248   2
  10  -1  -3 9.54807 3.54197   2
 -10  -1   3 0.20914 1.54086   3
  10   1  -3 -1.8958  2.9415   2
 -10   1   3 1.70988 1.69620   3
  10   1  -3 0.08480 2.40340   4
   9  -1  -3 -1.1630  1.9202   4
   9  -1  -3 -2.1458  2.4858   2
  -9  -1   3 0.86069 1.57487   3
   9   1  -3 3.79333 2.86049   2
   9   1  -3 -0.1555  2.0210   4
  -9   1   3 -0.6708  1.5226   3
  -8  -1   3 26.6618  2.5676   3
   8  -1  -3 29.9238  2.7689   4
   8  -1  -3 34.0451  3.5718   2
   8   1  -3 30.1475  2.8656   4
  -8   1   3 29.0208  2.8439   3
   8   1  -3 29.4133  3.4326   2
   7  -1  -3 22.8421  3.1400   2
   7   1  -3 20.6882  2.3288   4
  -7   1   3 20.7183  2.3033   3
   7   1  -3 22.4430  2.9425   2
  -6  -1   3 94.5816  5.0678   1
  -6  -1   3 80.3798  4.8627   3
   6  -1  -3 83.6720  4.9131   4
   6  -1  -3 85.5879  5.9057   2
  -6   1   3 78.0226  4.9232   3
   6   1  -3 84.0245  4.9628   4
   6   1  -3 80.6834  5.7701   2
   5  -1  -3 43.2638  3.7299   2
  -5  -1   3 45.0994  2.9375   3
  -5  -1   3 44.6761  2.8801   1
   5  -1  -3 40.5468  2.9685   4
  -5   1   3 35.6269  2.8576   3
   5   1  -3 45.8711  2.9772   4
   5   1  -3 48.7642  3.7025   2
  -4  -1   3 51.3913  3.2745   3
   4  -1  -3 50.8384  3.9519   2
   4   1  -3 51.2851  3.9132   2
  -4   1   3 53.2726  3.2354   4
   4   1  -3 51.5245  3.1492   4
   3  -1  -3 1132.21   51.03   4
  -3  -1   3 1121.46   56.03   1
   3  -1  -3 1014.18   59.37   2
  -3  -1   3 991.723  51.247   3
  -3   1   3 1037.79   51.25   3
   3   1  -3 970.269  59.265   2
   3   1  -3 992.339  50.739   4
   2  -1  -3 260.902  16.009   2
   2  -1  -3 277.201  13.793   4
  -2  -1   3 293.260  14.938   1
  -2  -1   3 252.849  13.738   3
   2   1  -3 269.956  13.457   4
   2   1  -3 266.837  15.900   2
  -2   1   3 304.032  13.747   3
   2   1  -3 251.234  13.427   4
   1  -1  -3 570.357  28.134   4
  -1  -1   3 555.423  30.815   1
   1  -1  -3 571.124  30.821   1
  -1  -1   3 593.513  28.264   3
  -1   1   3 586.253  28.163   3
  -1   1   3 532.021  32.749   2
   0  -1   3 131.224   7.646   1
   0  -1   3 153.937   7.183   3
   0  -1  -3 132.194   7.091   4
   0  -1   3 134.585   8.273   2
   0  -1  -3 136.334   7.685   1
   0   1   3 128.452   8.410   2
   0   1   3 133.131   6.929   3
   1  -1   3 420.788  20.999   1
   1  -1   3 375.722  22.217   2
  -1  -1  -3 369.130  19.077   4
  -1  -1  -3 412.162  21.035   1
   1   1   3 369.639  22.346   2
  -1   1  -3 356.723  19.119   3
   2  -1   3 2793.05  158.17   2
   2  -1   3 2832.20  149.62   1
  -2  -1  -3 2899.09  135.65   4
  -2  -1  -3 2678.15  149.63   1
  -2   1  -3 2875.43  135.64   4
   2   1   3 2795.72  158.24   2
  -2   1  -3 2616.92  135.55   4
  -2   1  -3 2744.88  136.59   3
  -3  -1  -3 39.5578  2.7715   1
  -3  -1  -3 30.5778  2.3736   4
   3  -1   3 31.3144  3.1887   2
  -3   1  -3 31.5876  2.1368   4
  -3   1  -3 38.8248  2.2115   4
  -3   1  -3 32.0329  2.1236   3
   3   1   3 30.9153  3.2937   2
  -4  -1  -3 1585.80   87.63   1
   4  -1   3 1718.09   87.64   1
   4  -1   3 1580.85   92.56   2
  -4  -1  -3 1688.44   79.45   4
  -4   1  -3 1642.13   79.83   3
  -4   1  -3 1524.16   79.29   4
   4   1   3 1612.85   92.66   2
  -5  -1  -3 806.558  45.704   1
   5  -1   3 838.778  48.279   2
   5   1   3 827.625  48.343   2
   5   1   3 816.841  41.444   4
  -5   1  -3 907.201  41.523   3
  -6  -1  -3 -0.2354  1.4451   1
   6  -1   3 0.78594 2.20757   2
  -6   1  -3 -0.2122  1.3397   1
  -6   1  -3 0.40058 0.92019   3
   6   1   3 -1.0038  2.1401   2
   7  -1   3 6.53251 2.68042   2
   7   1   3 5.81692 2.68165   2
  -7   1  -3 5.05858 1.69338   1
   8  -1   3 28.5423  3.6961   2
  -8  -1  -3 29.5574  3.4162   1
  -8   1  -3 25.5062  2.8536   1
   8   1   3 29.3555  3.9392   2
   9  -1   3 190.346  12.155   2
  -9  -1  -3 188.076  11.548   1
   9   1   3 194.835  12.353   2
  -9   1  -3 186.524  11.140   1
 -10  -1  -3 134.706   9.228   1
  10  -1   3 140.465   9.778   2
 -10   1  -3 145.892   8.818   1
  10   1   3 144.696   9.967   2
 -11  -1  -3 38.5189  4.8707   1
  11  -1   3 55.1679  5.4923   2
  11   1   3 51.6578  5.5500   2
 -11   1  -3 42.0626  4.1382   1
 -12  -1  -3 188.035  11.660   1
  12  -1   3 168.612  12.072   2
 -12   1  -3 177.040  11.004   1
  12   1   3 170.082  12.137   2
 -13  -1  -3 38.7651  5.8089   1
  13  -1   3 41.5645  6.9155   2
  13   1   3 46.6145  7.0672   2
  14  -1   3 8.64311 6.29359   2
  14   1   3 5.17553 6.40140   2
  14  -2  -3 38.4580  6.5170   2
  14   2  -3 33.2211  6.3391   2
  13  -2  -3 41.5041  5.3964   2
 -13   2   3 41.5980  4.3028   3
  12  -2  -3 8.06182 4.23016   2
  12   2  -3 8.83261 4.39421   2
 -12   2   3 5.41200 2.62641   3
 -11  -2   3 60.5259  4.9237   3
  11  -2  -3 63.9951  5.8888   2
  11   2  -3 66.8632  5.3025   4
 -11   2   3 62.9245  4.8608   3
 -10  -2   3 220.645  12.145   3
  10  -2  -3 218.453  13.988   2
  10   2  -3 231.876  12.386   4
  10   2  -3 204.807  13.904   2
 -10   2   3 234.079  12.257   3
  -9  -2   3 24.7429  3.0524   3
   9  -2  -3 26.8667  3.9883   2
   9   2  -3 23.6983  3.3657   4
   9   2  -3 28.6136  3.9979   2
  -9   2   3 27.7014  3.0799   3
   8  -2  -3 58.6905  3.8716   4
  -8  -2   3 50.8069  4.0088   3
   8  -2  -3 51.5550  4.5942   2
  -8  -2   3 54.7339  3.9469   1
  -8   2   3 46.1779  3.9357   3
   8   2  -3 52.6117  4.6083   2
   8   2  -3 54.3164  4.0704   4
   7  -2  -3 74.8671  5.5913   2
  -7  -2   3 82.0224  5.0017   1
  -7  -2   3 72.7938  4.8864   3
  -7   2   3 72.5440  4.8450   3
   7   2  -3 73.3255  5.4879   2
   7   2  -3 77.4556  4.8849   4
   6  -2  -3 155.852   8.495   4
  -6  -2   3 152.366   8.562   3
   6  -2  -3 154.831   9.836   2
  -6  -2   3 168.170   9.085   1
   6  -2  -3 150.972   8.765   1
   6   2  -3 153.139   9.714   2
  -6   2   3 167.317   8.490   4
   6   2  -3 157.849   8.481   4
  -6   2   3 145.779   8.520   3
   5  -2  -3 3.72778 1.06041   1
  -5  -2   3 3.25088 1.36664   3
   5  -2  -3 4.63289 1.93771   2
  -5  -2   3 3.23343 1.38002   1
   5  -2  -3 3.81901 1.62092   4
   5   2  -3 2.51337 1.71410   2
   5   2  -3 3.65625 1.29532   4
  -5   2   3 5.03141 1.44357   3
  -5   2   3 3.04501 1.27588   4
   4  -2  -3 249.595  14.672   2
  -4  -2   3 238.288  12.801   3
   4  -2  -3 244.903  12.777   4
   4  -2  -3 225.026  13.589   1
  -4  -2   3 264.526  13.789   1
  -4   2   3 265.491  12.749   3
   4   2  -3 232.784  12.498   4
   4   2  -3 242.661  14.501   2
  -4   2   3 250.163  12.605   4
  -3  -2   3 3421.47  172.96   3
  -3  -2   3 3900.01  189.37   1
   3  -2  -3 3540.74  171.74   4
   3  -2  -3 3648.91  200.11   2
   3  -2  -3 3410.82  189.24   1
   3   2  -3 3321.43  171.44   4
   3   2  -3 3359.41  199.92   2
  -3   2   3 3757.31  172.86   3
  -3   2   3 3606.14  171.53   4
   3   2  -3 3194.25  171.38   4
  -2  -2   3 15.8431  1.8318   1
   2  -2  -3 10.8298  2.0600   4
   2  -2  -3 14.2680  2.2812   2
   2  -2  -3 13.1964  1.7873   1
  -2   2   3 12.9111  1.4504   3
  -2   2   3 10.4581  1.5392   4
   2   2  -3 13.5634  1.6257   2
   2   2  -3 14.5066  1.4601   4
   2   2  -3 8.60949 1.41185   4
  -1  -2   3 516.333  27.240   3
   1  -2  -3 573.154  29.706   1
  -1  -2   3 575.330  29.722   1
   1  -2  -3 517.986  27.130   4
  -1   2   3 530.880  26.911   4
  -1   2   3 541.608  31.418   2
   1   2  -3 553.945  31.203   2
   1   2  -3 520.610  26.720   4
  -1   2   3 561.947  27.042   3
   0  -2  -3 235.077  11.653   4
   0  -2   3 232.616  12.511   1
   0  -2  -3 252.244  12.638   1
   0  -2   3 243.337  13.027   2
   0   2   3 208.498  11.292   4
   0   2  -3 197.977  11.361   3
   0   2  -3 201.335  11.056   4
   0   2   3 217.762  11.230   3
   0   2   3 213.636  13.247   2
  -1  -2  -3 -0.8993  1.4281   4
   1  -2   3 0.76713 1.22104   1
  -1  -2  -3 0.08235 1.31291   1
   1  -2   3 0.21398 1.28700   2
  -1   2  -3 0.85047 0.78291   4
   1   2   3 0.71724 0.78357   3
  -1   2  -3 0.25374 0.88533   3
  -1   2  -3 1.37055 0.85660   4
   1   2   3 0.53362 1.91479   2
   2  -2   3 12.0292  1.7866   2
  -2  -2  -3 13.6606  1.9698   1
   2  -2   3 10.2387  1.6155   1
  -2  -2  -3 10.1930  1.8508   4
   2   2   3 11.4277  2.2728   2
  -2   2  -3 12.1199  1.3717   3
  -2   2  -3 12.4028  1.3513   4
  -2   2  -3 8.57141 1.15062   4
   2   2   3 9.36220 1.64132   4
  -3  -2  -3 484.849  25.347   4
  -3  -2  -3 505.513  27.931   1
   3  -2   3 500.019  29.216   2
   3  -2   3 524.748  27.745   1
  -3   2  -3 548.578  25.340   3
   3   2   3 509.979  25.291   4
   3   2   3 464.007  25.036   3
  -3   2  -3 531.209  25.052   4
  -3   2  -3 490.192  25.054   4
  -4  -2  -3 945.752  46.180   4
  -4  -2  -3 955.561  50.894   1
   4  -2   3 1009.17   50.70   1
   4  -2   3 923.078  53.452   2
   4   2   3 923.636  46.058   4
  -4   2  -3 889.422  45.820   4
  -4   2  -3 928.314  46.194   3
   4   2   3 874.574  45.960   3
   4   2   3 925.963  53.628   2
  -4   2  -3 957.604  45.890   4
   5  -2   3 137.024   8.401   1
  -5  -2  -3 144.328   8.777   1
   5  -2   3 152.581   8.981   2
  -5  -2  -3 143.129   8.051   4
   5   2   3 142.887   9.185   2
   5   2   3 144.118   7.874   4
  -5   2  -3 146.672   7.640   3
  -5   2  -3 139.683   7.661   4
   6  -2   3 32.5872  2.8983   1
  -6  -2  -3 27.3453  3.1945   1
   6  -2   3 28.1420  3.3351   2
  -6  -2  -3 32.1474  3.0369   4
   6   2   3 28.5688  3.3968   2
   7  -2   3 11.7142  2.0852   1
  -7  -2  -3 7.93651 2.51397   1
  -7  -2  -3 10.5194  2.4139   4
   7  -2   3 13.0703  3.1015   2
  -7   2  -3 8.63701 1.72648   3
   7   2   3 11.3236  3.1609   2
  -8  -2  -3 25.9293  3.7025   1
  -8  -2  -3 26.4933  3.3170   4
   8   2   3 32.6854  4.3584   2
  -8   2  -3 25.7728  3.3142   1
  -9  -2  -3 2.58573 2.61081   4
   9  -2   3 1.36712 3.79391   2
  -9   2  -3 1.96607 2.18744   1
   9   2   3 7.06189 3.79548   2
 -10  -2  -3 152.705   9.430   1
  10  -2   3 127.539   9.407   2
 -10   2  -3 140.272   8.539   1
  10   2   3 128.261   9.694   2
  11  -2   3 13.5760  4.9524   2
 -11  -2  -3 8.02032 3.82474   1
  11   2   3 14.1264  5.1330   2
 -11   2  -3 13.2311  2.9399   1
  12  -2   3 1.33913 5.09701   2
 -12  -2  -3 2.07869 4.17970   1
 -12   2  -3 2.19263 2.61000   1
  12   2   3 1.88633 5.30202   2
  13  -2   3 7.14559 5.48965   2
 -13  -2  -3 2.27508 4.39195   1
  13   2   3 4.45267 6.11723   2
  14  -2   3 -0.5031  5.7285   2
  14  -3  -3 6.83176 5.51149   2
  13  -3  -3 65.7837  6.6310   2
 -13   3   3 72.6004  5.8148   3
  13   3  -3 75.6917  6.9953   2
  12  -3  -3 43.8077  5.0660   2
 -12   3   3 38.7048  4.4695   3
  12   3  -3 39.9373  6.0730   2
  11  -3  -3 48.8752  5.1955   2
  11   3  -3 54.4118  5.4505   2
 -11   3   3 39.9130  4.3169   3
  10  -3  -3 120.611   8.727   2
 -10  -3   3 114.152   7.773   3
  10   3  -3 129.527   7.879   4
  10   3  -3 125.919   8.871   2
 -10   3   3 130.372   7.724   3
  -9  -3   3 49.6706  4.5398   3
   9  -3  -3 54.5962  4.8965   2
   9   3  -3 52.1772  5.0268   2
   9   3  -3 58.6146  4.5549   4
  -9   3   3 57.4598  4.3529   3
  -8  -3   3 69.6762  5.2010   3
   8  -3  -3 74.5543  5.6551   2
   8   3  -3 72.7949  5.0236   4
  -8   3   3 70.7230  5.0393   3
   8   3  -3 72.7820  5.5946   2
   7  -3  -3 10.1787  2.3593   4
  -7  -3   3 5.53058 2.18690   1
   7  -3  -3 9.85509 2.77351   2
  -7  -3   3 7.05857 2.20696   3
  -7   3   3 5.10358 2.02693   3
   7   3  -3 5.89548 2.24464   4
   7   3  -3 11.0283  2.7334   2
   6  -3  -3 213.947  10.615   1
  -6  -3   3 185.909  10.825   1
   6  -3  -3 185.140  11.380   2
  -6  -3   3 180.774  10.252   3
   6  -3  -3 208.517  10.140   4
  -6   3   3 159.216   9.768   4
  -6   3   3 164.569   9.905   3
   6   3  -3 183.569  11.263   2
   6   3  -3 172.337   9.892   4
   5  -3  -3 83.5316  5.6672   1
   5  -3  -3 86.1655  5.5301   4
  -5  -3   3 83.6720  5.5955   3
   5  -3  -3 106.623   6.104   2
  -5   3   3 93.4403  5.3771   4
  -5   3   3 85.5545  5.3603   3
   5   3  -3 91.9308  5.3638   4
   5   3  -3 86.5730  6.0098   2
  -4  -3   3 70.9066  4.8904   3
  -4  -3   3 77.5192  4.9814   1
   4  -3  -3 75.8376  4.8734   4
   4  -3  -3 72.8022  4.9195   1
   4  -3  -3 82.6850  5.1418   2
  -4   3   3 66.7176  4.4409   3
  -4   3   3 68.8446  4.4385   4
   4   3  -3 69.7452  4.4357   4
   4   3  -3 74.5268  4.9342   2
   3  -3  -3 232.164  12.515   1
   3  -3  -3 222.871  13.133   2
  -3  -3   3 243.247  12.582   1
  -3  -3   3 192.986  11.616   3
   3  -3  -3 213.157  11.652   4
  -3   3   3 220.249  11.373   3
  -3   3   3 207.101  11.313   4
   3   3  -3 224.314  12.844   2
   3   3  -3 217.236  11.314   4
   3   3  -3 206.605  11.220   4
  -2  -3   3 171.759   9.527   1
   2  -3  -3 170.385   9.007   4
   2  -3  -3 152.755   9.864   2
   2  -3  -3 162.541   9.496   1
   2   3  -3 152.841   8.401   4
  -2   3   3 155.323   8.501   3
   2   3  -3 159.261   9.505   2
   2   3  -3 173.596   8.732   3
   2   3  -3 163.931   8.588   4
  -2   3   3 154.310   8.590   4
  -1  -3   3 38.2087  3.2648   1
   1  -3  -3 34.8819  3.2430   4
   1  -3  -3 33.2736  3.2318   1
  -1   3   3 33.3923  3.2752   2
  -1   3   3 37.3901  2.8345   4
   1   3  -3 33.8590  2.5434   4
  -1   3   3 42.1717  2.6294   3
   1   3  -3 41.1333  3.0443   4
   0  -3  -3 21.7700  2.8110   4
   0  -3   3 18.4116  2.4674   1
   0   3   3 25.0815  2.7827   2
   0   3  -3 17.5234  1.8573   4
   0   3  -3 21.3742  2.1008   3
   0   3   3 17.3202  2.0705   4
   0   3   3 20.5588  1.8394   3
   0   3  -3 19.1668  2.2078   4
   1  -3   3 1.07984 1.59282   1
  -1  -3  -3 0.90164 1.64788   1
  -1  -3  -3 -2.5679  1.6089   4
   1   3   3 -0.3746  0.8521   3
   1   3   3 -0.9063  1.1618   4
  -1   3  -3 3.34016 1.40561   4
   1   3   3 -0.1606  1.9600   2
  -1   3  -3 2.30225 1.09193   3
  -1   3  -3 -0.7215  1.0050   4
  -2  -3  -3 32.8371  3.1269   4
  -2  -3  -3 33.3191  3.3261   1
   2  -3   3 37.6971  3.1858   1
   2   3   3 35.0402  2.4485   3
   2   3   3 41.2342  3.5567   2
  -2   3  -3 36.0536  2.8021   3
  -2   3  -3 37.2494  2.9009   4
   2   3   3 36.7969  2.8384   4
   3  -3   3 171.725   9.831   2
  -3  -3  -3 155.412   9.014   4
  -3  -3  -3 165.609   9.915   1
   3  -3   3 168.035   9.602   1
   3   3   3 155.212  10.141   2
  -3   3  -3 161.151   8.727   3
   3   3   3 164.066   8.447   3
  -3   3  -3 165.051   8.626   4
   3   3   3 162.165   8.835   4
   4  -3   3 6.34881 1.82872   1
   4  -3   3 8.20969 1.91454   2
  -4  -3  -3 7.59321 2.30856   1
   4   3   3 6.28648 1.11829   3
   4   3   3 8.14837 2.38435   2
  -4   3  -3 5.39037 1.56584   4
   4   3   3 6.35809 1.76409   4
  -4   3  -3 6.22131 1.43888   3
  -5  -3  -3 44.3658  4.0015   1
   5  -3   3 45.3071  3.7014   2
   5  -3   3 39.7352  3.4287   1
  -5  -3  -3 46.8259  3.7267   4
  -5   3  -3 44.0434  3.1056   3
   5   3   3 43.4953  4.1738   2
   5   3   3 43.3769  2.6611   3
  -5   3  -3 42.2214  3.2144   4
   6  -3   3 171.156  10.686   2
  -6  -3  -3 191.341  10.030   4
  -6  -3  -3 169.172  10.692   1
   6  -3   3 169.876  10.142   1
  -6   3  -3 170.373   9.345   4
   6   3   3 175.594  10.995   2
  -6   3  -3 168.672   9.252   3
  -7  -3  -3 9.85525 2.89015   1
   7  -3   3 9.71485 2.19510   1
   7  -3   3 9.09393 2.98801   2
  -7  -3  -3 9.24299 2.78166   4
  -7   3  -3 9.44096 1.84954   3
   7   3   3 12.7413  3.4448   2
  -7   3  -3 8.28233 2.12499   4
   8  -3   3 24.5702  4.0183   2
   8  -3   3 22.0513  2.9882   1
  -8  -3  -3 30.1395  3.9991   1
  -8   3  -3 27.2999  3.1483   4
  -8   3  -3 22.0373  2.5075   3
   8   3   3 31.5979  4.4730   2
   9  -3   3 8.02299 3.83743   2
  -9  -3  -3 6.54655 3.09738   1
   9   3   3 8.71897 3.82588   2
  10  -3   3 10.7917  4.5804   2
 -10  -3  -3 13.2864  3.9346   1
  10   3   3 20.4811  4.6597   2
 -10   3  -3 11.0075  3.1796   1
 -11  -3  -3 6.68134 3.98401   1
  11  -3   3 6.81528 4.93147   2
 -11   3  -3 6.56149 2.87328   1
  11   3   3 5.70001 4.59984   2
  12  -3   3 -0.8488  5.0992   2
 -12  -3  -3 8.27339 4.32672   1
 -12   3  -3 -0.9775  2.6543   1
 -13  -3  -3 47.6898  6.6281   1
  13   3   3 60.6981  8.0622   2
  13   4  -3 126.631   9.953   2
 -13   4   3 131.871   8.714   3
  12   4  -3 33.0023  5.7589   2
 -12   4   3 28.3878  4.0525   3
  11  -4  -3 40.2672  5.7113   2
 -11   4   3 42.2731  4.6562   3
  11   4  -3 42.7329  5.9155   2
  10  -4  -3 -2.7661  3.5469   2
 -10  -4   3 6.86211 2.87081   3
  10   4  -3 2.15065 2.91417   4
  10   4  -3 0.29089 4.01478   2
 -10   4   3 2.10680 2.55621   3
   9  -4  -3 21.5050  3.7549   2
  -9  -4   3 8.71447 2.85084   3
   9   4  -3 9.80640 3.04468   4
   9   4  -3 10.8877  3.8721   2
  -8  -4   3 5.24223 2.68199   3
  -8  -4   3 3.87258 2.82165   1
   8  -4  -3 10.4970  3.1825   2
  -8   4   3 5.54402 2.40602   3
   8   4  -3 7.00678 3.08681   2
   8   4  -3 8.19951 2.62692   4
  -7  -4   3 65.2921  4.9536   3
   7  -4  -3 60.8211  4.9189   2
  -7  -4   3 49.8275  4.7746   1
  -7   4   3 56.4842  4.2991   3
   7   4  -3 60.4986  4.8351   2
   7   4  -3 58.6240  4.4503   4
   6  -4  -3 555.508  32.116   1
   6  -4  -3 615.368  33.961   2
  -6  -4   3 583.593  32.423   1
  -6  -4   3 582.152  30.004   3
  -6   4   3 597.803  29.576   3
   6   4  -3 579.418  33.798   2
   6   4  -3 570.163  29.459   4
   5  -4  -3 431.786  24.411   1
   5  -4  -3 450.554  25.605   2
  -5  -4   3 433.359  24.526   1
   5   4  -3 445.552  22.310   4
  -5   4   3 438.474  22.253   4
  -5   4   3 425.510  22.337   3
   4  -4  -3 72.2991  4.9323   1
  -4  -4   3 60.1233  4.8148   1
   4  -4  -3 64.8507  4.6191   2
   4  -4  -3 56.9332  4.6249   4
   4   4  -3 66.4779  4.3708   3
  -4   4   3 60.5073  4.2280   4
  -4   4   3 65.1617  4.2666   3
   4   4  -3 58.7664  4.1944   4
   3  -4  -3 0.60998 2.19945   4
  -3  -4   3 1.41052 1.98105   1
   3  -4  -3 2.26262 2.16231   1
   3  -4  -3 3.43933 2.05125   2
  -3   4   3 2.74494 1.54248   3
   3   4  -3 3.40847 1.70058   4
   3   4  -3 5.20821 1.78359   3
  -3   4   3 1.50815 1.61020   4
   2  -4  -3 134.899   8.166   4
   2  -4  -3 137.696   8.724   2
   2  -4  -3 147.365   8.662   1
  -2   4   3 135.478   7.609   3
   2   4  -3 148.731   7.887   3
   2   4  -3 134.510   7.629   4
  -2   4   3 138.727   7.802   4
  -1  -4   3 17.8494  2.7188   1
   1  -4  -3 19.5965  2.9864   1
   1  -4  -3 20.8247  3.1766   4
   1   4  -3 21.0014  2.2969   3
  -1   4   3 16.7315  2.3691   4
   1   4  -3 18.2043  2.1865   4
  -1   4   3 16.7592  2.0269   3
   0  -4  -3 100.495   6.297   4
   0  -4  -3 92.2001  6.4420   1
   0  -4   3 91.2466  6.2722   1
   0   4   3 95.8717  5.4513   3
   0   4   3 95.2565  5.6872   4
   0   4  -3 96.4651  5.4957   4
   0   4   3 97.9365  6.5573   2
   0   4  -3 92.9796  5.6177   3
  -1  -4  -3 286.129  15.824   4
   1  -4   3 291.238  16.938   1
  -1  -4  -3 287.734  17.030   1
  -1   4  -3 298.870  15.236   4
   1   4   3 291.521  15.168   3
  -1   4  -3 314.632  15.455   3
   1   4   3 297.040  17.629   2
   1   4   3 308.858  15.465   4
  -2  -4  -3 607.546  30.264   4
   2  -4   3 597.888  32.850   1
  -2  -4  -3 581.157  32.996   1
   2   4   3 581.921  29.668   3
   2   4   3 585.122  29.857   4
  -2   4  -3 600.762  29.951   3
  -2   4  -3 580.734  29.624   4
   2   4   3 616.948  34.476   2
  -3  -4  -3 70.8691  5.6592   1
   3  -4   3 71.5020  5.4654   1
  -3  -4  -3 95.2405  5.7692   4
   3   4   3 67.8905  4.8865   4
  -3   4  -3 75.9679  4.8286   4
   3   4   3 81.8281  5.7229   2
  -3   4  -3 73.5592  4.8533   3
   3   4   3 94.3079  4.6148   3
  -4  -4  -3 -0.2737  2.0810   1
  -4  -4  -3 -1.7743  2.2493   4
   4  -4   3 0.96001 1.80035   1
  -4   4  -3 -0.4861  1.4249   3
   4   4   3 -0.4301  2.4530   2
   4   4   3 1.33207 1.17966   3
  -5  -4  -3 241.219  13.743   4
   5  -4   3 263.690  14.614   1
  -5   4  -3 253.989  13.258   4
   5   4   3 244.200  15.355   2
  -5   4  -3 259.073  13.340   3
   6  -4   3 0.24542 1.96945   1
  -6  -4  -3 -1.2693  2.6320   1
  -6   4  -3 -0.9877  1.6827   4
   6   4   3 -0.6595  2.9076   2
  -6   4  -3 0.84653 1.50394   3
   7  -4   3 9.37691 2.46972   1
  -7  -4  -3 6.77534 3.13286   1
  -7   4  -3 8.92932 2.41629   4
   7   4   3 7.14086 3.49641   2
  -7   4  -3 6.04436 2.03053   3
  -8  -4  -3 4.97425 3.30110   1
   8  -4   3 3.88034 2.24917   1
  -8   4  -3 6.55392 2.04646   3
  -8   4  -3 4.63933 2.16927   4
   8   4   3 5.56614 3.51823   2
   9  -4   3 1.17859 2.25458   1
  -9  -4  -3 3.56104 3.28320   1
   9   4   3 1.82521 3.85331   2
  -9   4  -3 0.15681 2.02476   4
  10  -4   3 18.2839  3.4115   1
 -10  -4  -3 22.6203  4.7250   1
 -10   4  -3 16.2118  3.2807   4
 -11  -4  -3 1.23820 4.27951   1
 -11   4  -3 1.23614 3.23868   1
  11   4   3 7.73765 5.20188   2
 -12  -4  -3 54.5942  6.5455   1
  12   4   3 63.6921  7.2469   2
 -13  -4  -3 52.9234  6.8755   1
 -11   5   3 26.0574  4.4257   3
  10   5  -3 21.4650  4.2791   4
 -10   5   3 20.0809  3.7438   3
  10   5  -3 23.2229  3.8875   3
  -9  -5   3 40.6490  5.2160   1
  -9   5   3 34.7151  3.9111   3
   9   5  -3 47.2548  4.2292   3
   9   5  -3 44.4607  4.4785   4
  -8  -5   3 25.2661  4.3659   1
  -8   5   3 30.9676  3.6554   3
   8   5  -3 30.9312  3.8820   3
   8   5  -3 29.3926  4.1491   4
  -7  -5   3 64.4506  5.7614   1
   7   5  -3 72.5902  5.5007   4
   7   5  -3 82.6341  5.3672   3
  -7   5   3 73.3146  5.1142   3
   6  -5  -3 165.102  10.445   1
  -6  -5   3 153.102  10.586   1
   6   5  -3 174.754   9.596   3
  -6   5   3 177.505   9.588   3
   6   5  -3 176.287   9.820   4
  -5  -5   3 21.6704  3.9295   1
   5  -5  -3 27.2692  3.9714   1
  -5   5   3 27.1806  3.1839   3
   5   5  -3 27.8443  3.2976   3
   5   5  -3 37.1369  3.3980   4
   4  -5  -3 350.355  20.810   1
  -4  -5   3 350.077  20.842   1
   4   5  -3 373.551  18.951   4
   4   5  -3 370.646  18.969   3
  -4   5   3 376.048  18.885   3
  -3  -5   3 46.1188  4.2527   1
   3  -5  -3 48.6726  4.5190   1
   3   5  -3 41.4640  3.6232   4
   3   5  -3 44.0962  3.7670   3
  -3   5   3 41.3591  3.4087   3
   2  -5  -3 203.365  12.021   1
  -2  -5   3 189.745  11.909   1
   2   5  -3 193.945  10.719   3
   2   5  -3 204.873  10.671   4
  -2   5   3 187.895  10.527   3
  -1  -5   3 11.6466  2.7920   1
   1  -5  -3 8.04610 2.86120   1
  -1   5   3 8.15802 2.20561   4
  -1   5   3 8.05509 1.86139   3
   1   5  -3 10.2586  2.2619   4
   1   5  -3 9.25886 2.01933   3
   0  -5  -3 111.036   7.771   1
   0  -5   3 117.922   7.569   1
   0   5  -3 107.133   6.505   4
   0   5   3 111.304   6.406   3
   0   5  -3 107.803   6.598   3
   0   5   3 111.782   6.655   4
  -1  -5  -3 1.16779 2.69123   1
   1  -5   3 -1.0521  2.4868   1
  -1   5  -3 0.20668 1.76487   4
   1   5   3 -0.4455  1.5093   3
  -1   5  -3 -0.1055  1.4902   3
  -2  -5  -3 61.1927  5.0912   1
   2  -5   3 57.7589  4.9138   1
   2   5   3 59.1663  3.9172   3
  -2   5  -3 54.1802  4.0671   3
  -2   5  -3 53.7844  4.0751   4
  -3  -5  -3 233.240  15.072   1
   3  -5   3 253.204  14.925   1
  -3   5  -3 262.678  13.534   3
  -3   5  -3 266.527  13.457   4
   3   5   3 249.263  13.168   3
  -4  -5  -3 3.92993 2.96950   1
   4  -5   3 7.99708 2.81907   1
  -4   5  -3 6.72656 2.02898   3
   4   5   3 9.14521 1.80959   3
  -4   5  -3 9.39122 2.46602   4
  -5  -5  -3 48.1360  4.9366   1
   5  -5   3 50.6877  4.4347   1
  -5   5  -3 50.1317  3.8611   3
  -5   5  -3 49.5481  3.9139   4
  -6  -5  -3 36.6590  4.5548   1
   6  -5   3 38.7272  3.9420   1
  -6   5  -3 37.5865  3.4134   3
  -6   5  -3 40.8743  3.5885   4
  -7  -5  -3 -1.2593  3.0215   1
   7  -5   3 -0.6864  2.2304   1
  -7   5  -3 -0.6265  2.1725   4
  -7   5  -3 -0.3466  1.9863   3
   8  -5   3 42.2023  3.9666   1
  -8  -5  -3 39.2090  5.0154   1
  -8   5  -3 42.6449  3.8024   3
  -8   5  -3 37.5992  3.8130   4
  -9  -5  -3 63.3746  6.7142   1
   9  -5   3 91.9922  5.9443   1
  -9   5  -3 78.1513  5.5159   4
  10  -5   3 2.93123 3.02634   1
 -10  -5  -3 2.93091 4.32670   1
 -10   5  -3 0.79288 2.57630   4
 -11  -5  -3 5.69860 4.77461   1
  11  -5   3 5.24710 3.59915   1
 -11   5  -3 10.1054  3.5048   4
 -12  -5  -3 1.62592 5.01386   1
 -10   6   3 151.451   9.384   3
  -9  -6   3 63.9462  6.6777   1
  -9   6   3 84.4329  5.9915   3
   9   6  -3 83.3551  6.5569   4
   9   6  -3 90.3237  6.1358   3
  -8  -6   3 2.32238 3.74124   1
   8   6  -3 0.41968 3.32188   4
   8   6  -3 2.78860 3.10005   3
  -8   6   3 -0.1288  2.5772   3
  -7  -6   3 40.5965  5.6621   1
   7   6  -3 41.9061  4.5294   4
   7   6  -3 41.4163  4.0295   3
  -7   6   3 38.3212  3.8398   3
  -6  -6   3 20.5323  4.2510   1
  -6   6   3 22.6986  3.3593   3
   6   6  -3 22.1019  3.7936   4
   5  -6  -3 97.1659  7.3328   1
  -5  -6   3 83.7728  7.0229   1
  -5   6   3 95.5255  6.1438   3
   5   6  -3 97.7451  6.1598   3
   5   6  -3 89.1110  6.3585   4
   4  -6  -3 14.8778  4.1112   1
  -4  -6   3 16.1788  3.8798   1
   4   6  -3 20.8422  3.4467   4
  -4   6   3 19.1422  3.1662   3
   4   6  -3 31.6238  3.2470   3
   3  -6  -3 286.475  16.496   1
  -3  -6   3 237.011  16.241   1
  -3   6   3 293.903  14.686   3
   3   6  -3 288.373  14.746   3
   3   6  -3 261.010  14.640   4
  -2  -6   3 278.807  18.010   1
   2  -6  -3 317.679  18.160   1
   2   6  -3 300.477  16.205   3
  -2   6   3 315.654  16.153   3
   2   6  -3 316.411  16.248   4
   1  -6  -3 16.4685  4.2029   1
  -1  -6   3 18.7748  3.8996   1
   1   6  -3 16.7893  2.7204   3
  -1   6   3 16.2002  2.5362   3
   1   6  -3 17.8674  3.0874   4
   0  -6   3 125.690   8.669   1
   0  -6  -3 125.293   8.919   1
   0   6  -3 125.234   7.606   3
   0   6  -3 135.260   7.701   4
   0   6   3 128.004   7.443   3
  -1  -6  -3 23.9050  4.5004   1
   1  -6   3 20.2958  4.1792   1
  -1   6  -3 25.8880  3.0299   4
   1   6   3 25.1289  2.7314   3
  -1   6  -3 26.5153  3.0505   3
  -2  -6  -3 58.3073  5.8749   1
   2  -6   3 65.1460  5.7418   1
  -2   6  -3 71.9414  4.9394   4
   2   6   3 67.7900  4.5053   3
  -2   6  -3 66.0385  4.7453   3
  -3  -6  -3 7.03499 3.63851   1
   3  -6   3 6.56744 3.45042   1
  -3   6  -3 6.02947 2.44823   4
   3   6   3 6.34179 2.05520   3
  -3   6  -3 3.53200 2.16650   3
  -4  -6  -3 -0.8605  3.1894   1
   4  -6   3 0.51635 3.32604   1
  -4   6  -3 -1.1240  1.9431   3
  -4   6  -3 -0.7991  2.1928   4
   5  -6   3 85.6422  6.5961   1
  -5  -6  -3 73.3878  6.9015   1
  -5   6  -3 96.3076  5.9241   3
  -5   6  -3 90.0545  5.9395   4
  -6  -6  -3 6.83151 4.03536   1
   6  -6   3 6.70288 3.16043   1
  -6   6  -3 9.83587 2.99042   4
  -6   6  -3 7.33644 2.61395   3
  -7  -6  -3 1.40906 3.87711   1
  -7   6  -3 -1.4358  2.4706   4
  -7   6  -3 4.23646 2.59401   3
   8  -6   3 69.1718  5.3435   1
  -8  -6  -3 49.1779  6.0591   1
  -8   6  -3 63.0341  5.0202   3
  -8   6  -3 59.4228  5.0434   4
  -9  -6  -3 1.09928 4.37542   1
   9  -6   3 2.06043 3.10968   1
  -9   6  -3 2.67616 2.91536   3
  -9   6  -3 2.28550 2.96940   4
 -10  -6  -3 28.3260  6.1513   1
  10  -6   3 34.3956  4.8816   1
 -10   6  -3 28.5228  4.3283   4
  -8  -7   3 22.5393  5.0944   1
  -8   7   3 20.1650  3.7311   3
   8   7  -3 20.5229  5.1100   4
   8   7  -3 16.5578  3.6779   3
  -7  -7   3 56.2699  6.1717   1
   7   7  -3 58.9587  4.9595   3
  -7   7   3 66.1507  5.1553   3
  -6  -7   3 58.6598  6.4579   1
   6   7  -3 71.4786  5.3654   3
  -6   7   3 71.0358  5.3300   3
   5  -7  -3 43.3775  6.0299   1
  -5  -7   3 48.5563  5.9670   1
   5   7  -3 41.4627  4.0702   3
   5   7  -3 40.9310  4.3704   4
  -5   7   3 43.2987  4.1807   3
  -4  -7   3 1.03914 3.88262   1
   4  -7  -3 2.52786 4.39486   1
   4   7  -3 0.79724 2.88156   4
  -4   7   3 0.65885 2.58905   3
   4   7  -3 -0.0665  2.3454   3
  -2   7   3 0.46310 2.44772   3
   2   7  -3 1.08894 2.74173   4
   2   7  -3 1.00886 2.29613   3
  -1  -7   3 16.9100  4.5031   1
   1  -7  -3 28.0541  5.2625   1
   1   7  -3 19.3488  3.1167   3
   1   7  -3 19.7107  3.5900   4
  -1   7   3 18.3780  2.9966   3
   0  -7   3 24.1894  4.7975   1
   0  -7  -3 29.6269  5.4751   1
   0   7  -3 22.4430  3.3098   3
   0   7  -3 26.9057  3.8140   4
   0   7   3 27.7827  3.3578   3
  -1  -7  -3 75.1579  6.6294   1
   1  -7   3 64.6821  6.1508   1
   1   7   3 64.9948  4.8155   3
  -1   7  -3 65.8906  4.9962   3
  -1   7  -3 71.4745  5.2172   4
  -2  -7  -3 20.9464  4.9416   1
   2  -7   3 17.7120  4.5824   1
  -2   7  -3 20.9054  3.5727   4
   2   7   3 20.0952  2.9008   3
  -2   7  -3 20.4219  3.2068   3
  -3  -7  -3 16.6960  4.9743   1
   3  -7   3 17.7920  4.6097   1
  -3   7  -3 19.4432  3.5166   4
   3   7   3 19.6927  2.9162   3
  -3   7  -3 22.2494  3.2284   3
  -4  -7  -3 18.1824  4.9629   1
  -4   7  -3 23.6595  3.5733   3
   5  -7   3 27.7189  4.7856   1
  -5  -7  -3 18.7915  5.2361   1
  -5   7  -3 20.8129  3.8349   4
  -6  -7  -3 37.9534  6.1567   1
  -6   7  -3 37.0718  4.1005   3
  -6   7  -3 36.1858  4.1758   4
  -7  -7  -3 19.8950  5.5331   1
   7  -7   3 13.8802  3.6821   1
  -7   7  -3 26.5297  4.0279   3
  -7   7  -3 27.1255  4.2013   4
  -8   7  -3 0.05246 3.29183   4
  -8   7  -3 3.63166 3.42157   3
  -9   7  -3 4.25010 3.52510   4
  -9   7  -3 3.52109 3.77387   3
  -6  -8   3 12.3774  5.5292   1
   6   8  -3 2.61135 3.08902   3
   6   8  -3 5.75994 4.33353   4
  -5  -8   3 14.6337  5.7192   1
   5   8  -3 9.07502 3.64070   4
  -5   8   3 18.3107  3.8310   3
   4  -8  -3 10.6451  4.9874   1
  -4  -8   3 17.3379  5.3752   1
   4   8  -3 8.08485 3.52556   4
   4   8  -3 22.5291  3.6988   3
  -4   8   3 24.1568  3.8866   3
  -3  -8   3 10.2752  4.5775   1
   3  -8  -3 14.7089  5.6955   1
   3   8  -3 9.23317 3.68852   4
  -3   8   3 7.70618 3.10748   3
   3   8  -3 9.19350 3.03818   3
   2  -8  -3 5.11692 5.04601   1
  -2  -8   3 10.1171  4.8265   1
  -2   8   3 12.8098  3.2510   3
   2   8  -3 7.37434 3.53846   4
   2   8  -3 11.8232  2.9754   3
   1  -8  -3 6.73541 5.32001   1
  -1  -8   3 6.93100 4.54783   1
   1   8  -3 10.9557  3.0172   3
  -1   8   3 5.88603 2.74769   3
   1   8  -3 6.38090 3.20011   4
   0  -8   3 91.5184  8.1451   1
   0   8  -3 95.8826  6.5809   3
   0   8   3 96.1811  6.4042   3
   0   8  -3 99.8142  6.8710   4
   1  -8   3 2.24058 4.47333   1
  -1  -8  -3 8.56130 5.29310   1
  -1   8  -3 -1.3531  3.0782   4
   1   8   3 -2.0014  2.4808   3
  -1   8  -3 0.17729 2.66865   3
  -2  -8  -3 53.0976  6.9100   1
   2  -8   3 54.2632  6.4520   1
  -2   8  -3 80.2878  5.4142   3
   2   8   3 63.2648  4.9154   3
  -2   8  -3 67.6626  5.6258   4
  -3  -8  -3 71.6805  7.7116   1
   3  -8   3 81.5290  7.5213   1
  -3   8  -3 91.3761  6.4630   4
  -3   8  -3 86.3814  6.2286   3
   4  -8   3 3.41619 4.77063   1
  -4  -8  -3 2.85288 5.00925   1
  -4   8  -3 6.67457 3.16283   3
  -4   8  -3 20.0747  4.2472   4
  -5   8  -3 27.3112  4.6462   4
  -6   8  -3 4.97882 3.86547   4
  14   0  -4 7.01265 5.19935   2
  13   0  -4 339.771  21.977   2
 -13   0   4 374.019  18.921   3
 -12   0   4 76.8434  5.2778   3
  12   0  -4 73.9721  6.6251   2
  11   0  -4 150.345   8.947   4
 -11   0   4 159.716   8.740   3
  11   0  -4 143.254  10.320   2
 -10   0   4 0.77195 1.84783   3
  10   0  -4 -0.8264  2.3976   4
  10   0  -4 -3.1670  3.0563   2
  -9   0   4 237.971  12.440   3
   9   0  -4 225.336  14.473   2
   9   0  -4 235.275  12.566   4
  -8   0   4 18.1074  2.3363   3
   8   0  -4 26.9543  3.5714   2
   8   0  -4 21.8846  2.7317   4
   7   0  -4 190.118  11.919   2
  -7   0   4 189.231  10.195   3
   7   0  -4 195.643  10.184   4
  -6   0   4 27.1314  2.3535   3
   6   0  -4 27.9312  3.3155   2
   6   0  -4 26.4230  2.3731   4
   5   0  -4 479.566  23.565   4
   5   0  -4 484.927  27.644   2
  -5   0   4 455.005  23.766   3
   4   0  -4 1473.03   86.28   2
  -4   0   4 1506.00   74.47   3
   4   0  -4 1548.90   73.88   4
   3   0  -4 0.77571 0.86648   4
  -3   0   4 0.49830 0.89393   3
   3   0  -4 0.02226 1.76760   2
   2   0  -4 1745.14   79.27   4
   2   0  -4 1597.15   79.39   4
   2   0  -4 1425.64   92.68   2
  -2   0   4 1706.64   79.96   3
  -1   0   4 849.540  50.664   2
   1   0  -4 898.801  47.660   1
  -1   0   4 898.281  43.572   3
   0   0   4 20.3895  2.9332   2
   0   0  -4 21.4977  1.8412   1
   0   0   4 20.9360  1.6412   3
   1   0   4 7.77758 2.02082   2
  -1   0  -4 7.78103 1.20296   1
   2   0   4 694.589  41.147   2
  -2   0  -4 718.803  38.769   1
   2   0   4 772.909  35.309   3
  -2   0  -4 668.677  35.070   4
  -3   0  -4 954.666  52.559   1
  -3   0  -4 987.323  47.640   4
   3   0   4 969.262  55.691   2
   4   0   4 60.8837  4.7168   2
  -4   0  -4 58.0929  3.9144   1
   5   0   4 207.799  12.286   2
  -5   0  -4 191.417  11.323   1
   6   0   4 638.634  37.981   2
  -6   0  -4 669.578  35.834   1
   7   0   4 175.869  11.518   2
  -7   0  -4 186.916  10.648   1
  -8   0  -4 234.532  13.440   1
   8   0   4 228.947  14.494   2
   9   0   4 200.722  12.587   2
  -9   0  -4 184.494  11.463   1
 -10   0  -4 37.3358  3.9498   1
  11   0   4 14.1486  5.2438   2
 -11   0  -4 7.87123 3.10260   1
 -12   0  -4 308.458  18.166   1
  12   0   4 302.699  19.339   2
 -13   0  -4 82.9241  7.3032   1
  13   0   4 98.9241  8.2767   2
  14  -1  -4 12.3161  5.3533   2
  14   1  -4 1.92571 5.08756   2
  13  -1  -4 0.09538 4.48855   2
 -13   1   4 -0.0193  2.4530   3
  13   1  -4 -1.1983  4.5918   2
  12  -1  -4 415.896  24.867   2
 -12  -1   4 406.469  21.340   3
 -12   1   4 423.319  21.401   3
  12   1  -4 390.097  24.722   2
 -11  -1   4 27.0010  3.1887   3
  11  -1  -4 39.5136  5.1757   2
  11   1  -4 43.8425  4.1452   4
 -11   1   4 33.6507  3.7614   3
  11   1  -4 35.3389  5.2452   2
  10  -1  -4 68.7145  4.8305   4
 -10  -1   4 57.2109  4.3263   3
  10  -1  -4 68.5484  5.5346   2
  10   1  -4 60.1835  5.4946   2
  10   1  -4 60.2917  4.7248   4
 -10   1   4 57.9433  4.4960   3
   9  -1  -4 14.4050  2.6270   4
  -9  -1   4 12.8442  2.3398   3
   9  -1  -4 12.3309  3.6389   2
   9   1  -4 14.0850  2.6716   4
  -9   1   4 15.2732  2.3874   3
   9   1  -4 15.1962  3.4132   2
   8  -1  -4 23.2719  3.5418   2
   8  -1  -4 20.8996  2.6184   4
  -8  -1   4 21.0824  2.6039   3
  -8   1   4 21.1196  2.5522   3
   8   1  -4 21.3054  3.4579   2
   8   1  -4 21.6988  2.7858   4
   7  -1  -4 572.373  32.608   2
   7  -1  -4 578.510  27.964   4
  -7  -1   4 540.145  28.118   3
  -7   1   4 548.704  28.167   3
   7   1  -4 567.017  27.993   4
   7   1  -4 541.645  32.502   2
  -6  -1   4 18.0065  2.1750   3
   6  -1  -4 22.9755  3.1067   2
   6  -1  -4 18.8356  2.1885   4
  -6   1   4 18.0247  2.0600   3
   6   1  -4 17.1652  2.0950   4
   6   1  -4 23.3105  2.9232   2
   5  -1  -4 949.710  45.210   4
  -5  -1   4 891.001  45.451   3
   5  -1  -4 926.858  52.697   2
  -5   1   4 890.510  45.464   3
   5   1  -4 933.913  45.072   4
   5   1  -4 899.488  52.590   2
  -4  -1   4 15.8170  1.8173   3
   4  -1  -4 18.2204  2.1541   4
   4  -1  -4 24.6508  2.8889   2
  -4   1   4 16.4454  1.8494   3
   4   1  -4 13.8787  1.6163   4
  -3  -1   4 618.131  31.400   1
   3  -1  -4 586.638  28.792   4
   3  -1  -4 572.647  33.548   2
  -3  -1   4 544.589  28.850   3
   3   1  -4 566.548  33.420   2
  -3   1   4 605.742  28.846   3
   3   1  -4 556.296  28.444   4
  -2  -1   4 652.893  33.654   3
  -2  -1   4 672.896  36.701   1
   2  -1  -4 682.562  33.558   4
   2   1  -4 655.542  39.011   2
  -2   1   4 725.223  33.636   3
  -1  -1   4 37.4147  2.6008   3
   1  -1  -4 32.2996  2.7447   4
   1  -1  -4 41.4412  2.6062   1
  -1  -1   4 36.9912  3.2505   2
  -1  -1   4 34.5072  2.4952   1
  -1   1   4 36.7228  2.3415   3
  -1   1   4 34.2722  3.6652   2
   0  -1  -4 847.280  45.667   1
   0  -1  -4 859.931  41.519   4
   0  -1   4 871.962  45.652   1
   0  -1   4 820.371  48.390   2
   0  -1  -4 747.415  41.381   4
   0   1   4 918.438  41.655   3
   0   1   4 838.022  48.511   2
  -1  -1  -4 248.234  12.299   4
   1  -1   4 274.120  12.421   3
   1  -1   4 252.360  13.442   1
  -1  -1  -4 241.690  13.489   1
  -1  -1  -4 206.433  12.212   4
   1  -1   4 235.312  14.424   2
   1   1   4 217.913  14.499   2
   1   1   4 263.337  12.154   3
   2  -1   4 1041.01   60.28   2
  -2  -1  -4 1036.32   56.98   1
   2  -1   4 1130.71   56.98   1
  -2  -1  -4 1092.50   51.70   4
   2   1   4 1029.69   60.37   2
  -2   1  -4 985.956  51.923   3
  -3  -1  -4 2.15872 1.19225   4
  -3  -1  -4 3.54906 1.38602   1
   3  -1   4 3.51591 1.32398   1
  -3   1  -4 3.98834 0.89651   4
  -3   1  -4 3.74773 0.97613   4
   3   1   4 2.72457 2.07242   2
  -3   1  -4 2.36810 0.80994   3
  -4  -1  -4 60.9916  3.7726   4
   4  -1   4 61.3341  4.7368   2
  -4  -1  -4 60.5499  4.1794   1
  -4   1  -4 61.6601  3.4216   3
  -4   1  -4 63.6626  3.6379   4
   5  -1   4 1192.92   71.08   2
  -5  -1  -4 1265.52   67.33   1
  -5   1  -4 1325.98   61.17   3
  -5   1  -4 1205.55   67.24   1
   5   1   4 1212.03   71.18   2
   6  -1   4 70.1597  5.0052   2
  -6  -1  -4 58.1527  4.4832   1
   6   1   4 60.6055  5.0881   2
  -6   1  -4 60.3929  4.3714   1
   7  -1   4 105.611   7.544   2
   7   1   4 115.505   7.665   2
  -7   1  -4 106.278   6.818   1
   8  -1   4 46.7266  4.8062   2
  -8  -1  -4 46.1919  4.3060   1
  -8   1  -4 46.6805  3.9030   1
   8   1   4 56.5536  5.0401   2
  -9  -1  -4 31.4081  4.0222   1
   9  -1   4 42.4537  4.6980   2
   9   1   4 39.0991  5.4454   2
  -9   1  -4 41.1972  3.5072   1
  10  -1   4 32.3925  5.3792   2
 -10  -1  -4 30.8490  4.3285   1
  10   1   4 34.3183  5.5867   2
 -10   1  -4 25.6811  3.2655   1
 -11  -1  -4 22.7315  4.3953   1
  11  -1   4 18.7637  5.3654   2
  11   1   4 17.1246  5.3800   2
 -11   1  -4 18.1246  3.3230   1
  12  -1   4 437.496  28.067   2
 -12  -1  -4 508.106  27.049   1
 -12   1  -4 476.257  26.373   1
  12   1   4 436.106  28.158   2
  13  -1   4 70.0035  7.0260   2
  13   1   4 57.6920  6.9205   2
 -13   1  -4 58.4793  5.6869   1
  14  -1   4 174.637  12.726   2
  14  -2  -4 3.05461 5.36250   2
  14   2  -4 -0.1080  4.9674   2
  13  -2  -4 28.7987  5.8463   2
 -13   2   4 28.3549  4.2334   3
  13   2  -4 45.8486  5.6680   2
  12  -2  -4 63.7083  6.5544   2
  12   2  -4 70.7188  6.6036   2
 -12   2   4 74.9028  5.3777   3
 -11  -2   4 130.125   8.701   3
  11  -2  -4 149.404  10.059   2
  11   2  -4 160.387  10.141   2
  11   2  -4 143.323   8.975   4
  10  -2  -4 381.125  23.821   2
 -10  -2   4 415.512  20.806   3
 -10   2   4 413.261  20.799   3
  10   2  -4 407.957  20.870   4
  10   2  -4 371.497  23.788   2
  -9  -2   4 510.613  26.316   3
   9  -2  -4 511.084  30.338   2
   9  -2  -4 522.238  26.113   4
   9   2  -4 534.347  26.319   4
  -9   2   4 517.089  26.361   3
   9   2  -4 491.023  30.249   2
   8  -2  -4 76.1104  5.0402   4
   8  -2  -4 77.0482  6.0239   2
  -8  -2   4 72.9087  5.0414   3
  -8   2   4 81.7362  5.1230   3
   8   2  -4 73.3743  5.8247   2
   8   2  -4 82.8942  5.2029   4
   7  -2  -4 63.4948  4.3169   4
  -7  -2   4 61.3080  4.3804   3
   7  -2  -4 60.1290  5.2132   2
  -7  -2   4 68.6805  4.3160   1
  -7   2   4 67.2296  4.3861   3
   7   2  -4 60.2225  5.0260   2
   7   2  -4 57.9276  4.2067   4
   6  -2  -4 106.926   6.422   4
  -6  -2   4 109.070   6.508   3
   6  -2  -4 114.446   7.483   2
  -6  -2   4 120.885   6.695   1
  -6   2   4 102.071   6.320   3
   6   2  -4 110.696   7.315   2
   6   2  -4 109.384   6.289   4
   5  -2  -4 71.5205  4.6039   4
  -5  -2   4 69.1036  4.6263   3
   5  -2  -4 74.8365  5.3074   2
  -5  -2   4 83.0903  4.6989   1
   5   2  -4 72.5146  4.3394   4
  -5   2   4 73.8510  4.3809   4
   5   2  -4 68.3307  5.1112   2
  -5   2   4 64.6261  4.3660   3
   4  -2  -4 91.9316  6.6232   2
  -4  -2   4 105.195   5.978   1
  -4  -2   4 80.9692  5.6721   3
   4  -2  -4 103.968   5.933   4
   4   2  -4 92.3864  6.3625   2
   4   2  -4 113.171   5.459   4
  -4   2   4 91.4395  5.5622   3
  -4   2   4 106.767   5.605   4
  -3  -2   4 74.5921  4.5806   1
   3  -2  -4 73.4281  4.4903   1
   3  -2  -4 75.5266  4.7067   4
  -3  -2   4 65.5920  4.5027   3
   3  -2  -4 66.8883  5.2104   2
  -3   2   4 70.7997  4.1902   4
  -3   2   4 76.8289  4.2768   3
   3   2  -4 64.9856  4.0045   4
   3   2  -4 75.3053  4.8282   2
   3   2  -4 65.5854  3.9364   4
   2  -2  -4 124.767   6.966   4
   2  -2  -4 120.871   7.140   1
  -2  -2   4 127.069   7.229   1
  -2  -2   4 119.117   6.866   3
  -2   2   4 111.424   6.527   4
   2   2  -4 129.441   6.375   4
  -2   2   4 136.073   6.625   3
   2   2  -4 112.012   6.256   4
   2   2  -4 120.214   7.545   2
   1  -2  -4 23.9357  2.7497   4
   1  -2  -4 26.6559  2.6368   1
  -1  -2   4 26.5286  2.6468   3
  -1   2   4 25.0909  3.3284   2
   1   2  -4 28.0785  2.7064   2
   0  -2  -4 123.305   7.015   4
   0  -2   4 123.034   7.327   1
   0  -2   4 128.868   7.749   2
   0  -2  -4 131.821   7.477   1
   0   2   4 119.347   6.503   3
   0   2   4 121.516   8.116   2
   1  -2   4 201.430  11.402   2
   1  -2   4 194.680  10.775   1
  -1  -2  -4 186.760  10.045   4
   1   2   4 191.823   9.626   3
  -1   2  -4 173.893   9.817   3
   2  -2   4 380.730  19.265   1
   2  -2   4 355.560  20.289   2
  -2  -2  -4 340.727  19.389   1
  -2  -2  -4 340.738  17.672   4
  -2   2  -4 327.906  17.236   4
   2   2   4 331.501  20.473   2
  -2   2  -4 347.454  17.561   3
  -2   2  -4 356.305  17.191   4
  -3  -2  -4 351.542  19.136   4
   3  -2   4 375.186  22.028   2
  -3  -2  -4 394.104  21.100   1
   3  -2   4 369.806  20.856   1
  -3   2  -4 375.291  18.774   4
  -3   2  -4 373.234  18.723   4
   3   2   4 393.791  22.289   2
  -3   2  -4 386.837  19.035   3
   4  -2   4 2152.83  121.75   2
   4  -2   4 2104.66  115.21   1
  -4  -2  -4 2027.52  115.41   1
  -4  -2  -4 2260.73  104.73   4
  -4   2  -4 2283.27  104.31   4
  -4   2  -4 2254.96  104.36   4
   4   2   4 2062.82  104.52   4
  -4   2  -4 2086.52  105.13   3
   4   2   4 1981.70  121.84   2
   5  -2   4 1003.12   52.77   1
  -5  -2  -4 1007.05   48.18   4
  -5  -2  -4 953.264  53.007   1
   5  -2   4 990.094  55.715   2
  -5   2  -4 955.976  47.734   4
  -5   2  -4 937.695  48.007   3
   5   2   4 942.652  55.858   2
  -6  -2  -4 60.5129  4.7713   1
  -6  -2  -4 57.0874  4.3562   4
   6  -2   4 58.9022  4.4022   1
   6  -2   4 61.6625  4.8457   2
   6   2   4 60.8254  5.1022   2
  -6   2  -4 60.6354  3.9113   4
   7  -2   4 127.773   8.514   2
  -7  -2  -4 124.003   8.230   1
  -7  -2  -4 126.644   7.639   4
   7   2   4 130.688   8.753   2
  -8  -2  -4 173.319  10.676   1
  -8  -2  -4 161.262   9.647   4
   8  -2   4 167.857  10.921   2
  -8   2  -4 169.866  10.236   1
   8   2   4 171.479  11.196   2
  -9  -2  -4 253.113  14.918   1
  -9  -2  -4 267.159  13.626   4
   9  -2   4 239.789  15.338   2
   9   2   4 231.505  15.482   2
  -9   2  -4 237.110  14.272   1
  10  -2   4 10.0449  4.7728   2
 -10  -2  -4 16.4978  4.0435   1
  10   2   4 13.6747  4.8801   2
 -10   2  -4 14.1401  2.7893   1
  11  -2   4 219.831  14.755   2
 -11  -2  -4 246.366  14.572   1
  11   2   4 225.194  14.976   2
 -11   2  -4 225.060  13.579   1
 -12  -2  -4 21.8761  5.2945   1
  12  -2   4 31.6846  5.9949   2
 -12   2  -4 24.2332  3.9257   1
  12   2   4 37.5046  6.5050   2
  13  -2   4 18.3857  5.9786   2
 -13  -2  -4 19.4627  5.2955   1
  13   2   4 20.4428  6.4917   2
 -13   2  -4 13.4812  3.6163   1
  14  -2   4 47.8744  6.6862   2
  13  -3  -4 22.8574  5.6669   2
  13   3  -4 32.2823  5.9283   2
 -13   3   4 18.5285  3.8328   3
  12  -3  -4 83.9365  7.1465   2
 -12   3   4 72.9767  5.8659   3
  12   3  -4 82.2905  7.3748   2
  11  -3  -4 41.8482  5.4727   2
 -11  -3   4 34.0597  4.5415   3
 -11   3   4 39.3351  4.2152   3
  11   3  -4 26.2428  4.3476   4
  11   3  -4 40.7482  5.6726   2
  10  -3  -4 236.908  14.622   2
 -10  -3   4 234.442  13.093   3
  10   3  -4 225.767  12.899   4
  10   3  -4 218.882  14.564   2
 -10   3   4 241.692  12.854   3
  -9  -3   4 2.21675 2.41243   3
   9  -3  -4 6.15424 3.40911   2
   9   3  -4 5.24036 3.31129   2
   9   3  -4 -0.5861  2.5166   4
  -9   3   4 4.90240 2.46869   3
  -8  -3   4 111.844   7.153   3
   8  -3  -4 118.756   7.873   2
   8   3  -4 109.761   6.825   4
   8   3  -4 109.575   7.742   2
  -8   3   4 107.618   6.803   3
   7  -3  -4 242.225  14.416   2
  -7  -3   4 237.111  12.804   3
  -7  -3   4 246.240  13.472   1
   7  -3  -4 227.217  12.498   4
  -7   3   4 210.696  12.438   3
   7   3  -4 229.651  12.463   4
   7   3  -4 237.235  14.248   2
  -6  -3   4 78.5043  5.2221   3
   6  -3  -4 72.4880  5.4397   2
   6  -3  -4 73.6401  4.9749   4
  -6  -3   4 77.1404  5.1216   1
   6   3  -4 74.8294  4.7477   4
   6   3  -4 68.6889  5.3570   2
  -6   3   4 73.5401  4.7990   3
   5  -3  -4 147.064   9.421   2
   5  -3  -4 153.361   8.732   1
  -5  -3   4 158.704   8.887   1
  -5  -3   4 138.686   8.510   3
   5  -3  -4 147.017   8.431   4
   5   3  -4 154.083   8.157   4
  -5   3   4 130.224   8.125   3
   5   3  -4 155.607   9.286   2
   4  -3  -4 37.2848  3.6058   2
   4  -3  -4 35.6216  3.3419   4
  -4  -3   4 31.0138  3.1953   3
   4  -3  -4 31.3647  3.2032   1
  -4   3   4 39.3323  2.9432   3
   4   3  -4 38.8778  3.2344   2
  -4   3   4 33.9012  2.7707   4
   4   3  -4 35.7867  2.7307   4
  -3  -3   4 7.08675 1.85650   3
   3  -3  -4 10.4587  2.3247   4
   3  -3  -4 8.03900 2.37342   2
   3  -3  -4 9.88531 1.95705   1
  -3  -3   4 8.78622 1.92903   1
   3   3  -4 8.21553 1.54037   4
  -3   3   4 6.50237 1.50178   4
   3   3  -4 7.79902 1.63192   2
  -3   3   4 9.52539 1.65197   3
   2  -3  -4 142.424   8.462   4
  -2  -3   4 164.987   8.958   1
  -2  -3   4 154.822   8.445   3
   2  -3  -4 148.342   8.868   1
   2  -3  -4 147.145   9.419   2
  -2   3   4 158.406   8.001   3
  -2   3   4 134.503   8.002   4
   2   3  -4 164.874   8.008   4
   2   3  -4 141.288   8.933   2
   2   3  -4 136.971   7.777   4
   1  -3  -4 25.8950  3.0931   4
  -1  -3   4 24.7325  2.6545   1
   1  -3  -4 19.0691  2.6262   1
   1   3  -4 22.1200  1.8976   4
  -1   3   4 24.9349  2.0926   3
  -1   3   4 25.9018  3.2771   2
   1   3  -4 20.8155  2.4383   3
   1   3  -4 25.2319  2.4923   4
  -1   3   4 20.2639  2.2529   4
   0  -3   4 283.326  14.699   1
   0  -3  -4 248.261  14.701   1
   0  -3  -4 239.942  13.679   4
   0   3   4 255.093  15.529   2
   0   3   4 247.157  13.277   4
   0   3  -4 247.989  13.012   4
   0   3   4 254.827  13.135   3
   0   3  -4 255.866  13.392   3
   0   3  -4 287.967  13.209   4
  -1  -3  -4 290.187  16.510   1
  -1  -3  -4 313.143  15.324   4
   1  -3   4 290.134  16.332   1
   1   3   4 284.703  14.632   3
  -1   3  -4 305.107  14.696   4
   1   3   4 291.311  17.324   2
  -1   3  -4 283.841  14.590   4
   1   3   4 280.044  14.867   4
  -1   3  -4 272.085  14.890   3
  -2  -3  -4 61.9583  4.7223   1
   2  -3   4 64.1113  4.3710   1
   2  -3   4 70.8990  4.5644   2
  -2  -3  -4 55.0132  4.3427   4
   2   3   4 62.5457  5.0375   2
  -2   3  -4 59.3640  3.7812   4
  -2   3  -4 60.3258  4.0164   3
   2   3   4 70.0191  4.1838   4
  -2   3  -4 66.3488  4.0010   4
   2   3   4 62.7676  3.6070   3
  -3  -3  -4 17.9928  2.8082   1
   3  -3   4 22.0650  2.4650   1
   3  -3   4 23.9081  2.8113   2
  -3  -3  -4 16.0333  2.6107   4
  -3   3  -4 18.4997  2.1451   3
   3   3   4 24.5881  3.3548   2
   3   3   4 14.5624  1.6144   3
  -3   3  -4 19.5461  2.0639   4
  -4  -3  -4 65.4758  5.0494   1
  -4  -3  -4 62.7173  4.5824   4
   4  -3   4 76.1300  4.9730   2
   4  -3   4 62.1389  4.4926   1
  -4   3  -4 68.6021  4.1031   4
   4   3   4 62.4267  3.6622   3
   4   3   4 66.5102  5.2317   2
  -4   3  -4 64.2145  4.0838   3
   5  -3   4 127.716   7.969   2
  -5  -3  -4 127.696   7.403   4
   5  -3   4 120.760   7.473   1
  -5  -3  -4 122.723   8.047   1
   5   3   4 117.641   8.205   2
  -5   3  -4 114.422   6.734   3
  -5   3  -4 124.048   6.822   4
   6  -3   4 94.4708  6.2763   1
  -6  -3  -4 99.8311  6.5383   4
   6  -3   4 100.687   6.785   2
  -6   3  -4 100.229   5.784   4
   6   3   4 94.9649  7.1193   2
  -7  -3  -4 -1.1265  2.4743   1
  -7  -3  -4 0.69846 2.64614   4
   7  -3   4 1.15451 1.92801   1
   7  -3   4 0.20223 2.95106   2
  -7   3  -4 0.80587 1.52649   3
  -7   3  -4 -0.7355  1.7432   4
   7   3   4 1.79870 3.28859   2
   8  -3   4 7.63980 3.34039   2
  -8  -3  -4 0.71422 2.74944   1
  -8  -3  -4 2.03765 2.68658   4
   8  -3   4 2.94972 2.25065   1
  -8   3  -4 2.29520 2.08716   4
   8   3   4 6.33921 3.82589   2
  -9  -3  -4 60.9061  5.7365   1
   9  -3   4 57.6568  5.5931   2
   9   3   4 78.5682  6.2298   2
 -10  -3  -4 10.1578  3.9122   1
  10  -3   4 11.8176  4.5468   2
 -10   3  -4 11.2756  3.2591   1
  10   3   4 18.9008  4.8737   2
  11  -3   4 -4.0979  4.7064   2
 -11  -3  -4 -3.8011  3.5520   1
 -11   3  -4 3.98480 2.93754   1
  11   3   4 -5.0458  4.6109   2
 -12  -3  -4 45.0614  6.2047   1
  12   3   4 54.1631  6.8840   2
 -12   3  -4 65.6894  5.1916   1
 -13  -3  -4 1.93232 4.75185   1
  13   3   4 -0.4224  6.2400   2
 -13   4   4 0.87302 3.32363   3
  12  -4  -4 27.5334  5.5971   2
 -12   4   4 26.8685  4.3349   3
 -11  -4   4 33.6918  5.0268   3
  11  -4  -4 42.0196  5.8132   2
  11   4  -4 44.6364  5.9565   2
 -11   4   4 35.7048  4.6198   3
  11   4  -4 35.7431  4.8739   4
  10  -4  -4 91.6583  7.3685   2
 -10  -4   4 95.4083  6.9542   3
  10   4  -4 96.1808  6.8840   4
 -10   4   4 103.387   6.578   3
  -9  -4   4 92.0521  6.8280   3
   9  -4  -4 107.592   7.502   2
  -9   4   4 98.1860  6.5323   3
   9   4  -4 102.336   7.453   2
   9   4  -4 95.8671  6.7107   4
   8  -4  -4 6.51854 3.30524   2
  -8  -4   4 -0.4583  2.3168   3
  -8  -4   4 -0.8388  2.3166   1
   8   4  -4 -0.7810  2.9097   2
   8   4  -4 0.08926 2.48095   4
  -8   4   4 0.84128 2.22577   3
   7  -4  -4 60.7818  5.1964   2
  -7  -4   4 56.9103  4.8646   1
  -7  -4   4 56.0749  4.8893   3
   7   4  -4 68.2687  4.6569   4
  -7   4   4 62.7223  4.5397   3
  -6  -4   4 684.851  37.902   1
  -6  -4   4 654.768  35.042   3
   6  -4  -4 715.134  39.915   2
   6   4  -4 690.036  34.510   4
  -6   4   4 686.947  34.673   3
   5  -4  -4 68.6700  5.0605   4
   5  -4  -4 71.7745  5.2385   2
  -5  -4   4 64.1465  5.1893   3
   5  -4  -4 69.5179  5.1895   1
  -5  -4   4 75.0092  5.2317   1
   5   4  -4 67.6467  4.6380   4
  -4  -4   4 137.180   8.244   1
   4  -4  -4 120.673   8.213   1
   4  -4  -4 135.520   8.519   2
   4  -4  -4 123.240   7.859   4
   4   4  -4 129.837   7.376   4
  -4   4   4 139.710   7.470   3
  -3  -4   4 59.9207  4.7980   1
   3  -4  -4 71.5893  4.9421   1
   3  -4  -4 56.8648  4.8471   4
  -3   4   4 63.5589  4.1365   3
   3   4  -4 59.9449  4.1628   4
   3   4  -4 66.5766  4.5220   3
   1  -4  -4 11.2353  2.6042   1
  -1   4   4 9.06704 1.65204   3
  -1   4   4 8.95649 1.90113   4
   1   4  -4 9.67052 1.96215   3
   1   4  -4 7.23643 1.69085   4
   0  -4  -4 300.715  17.530   1
   0  -4  -4 353.463  16.533   4
   0  -4   4 320.465  17.523   1
   0   4  -4 293.862  15.632   4
   0   4   4 316.741  18.354   2
   0   4   4 284.874  15.620   3
   0   4  -4 285.665  15.888   3
   1  -4   4 108.960   6.680   1
  -1  -4  -4 93.6648  6.6996   1
  -1   4  -4 98.4897  5.7140   4
   1   4   4 118.542   7.064   2
   1   4   4 92.2293  5.5797   3
  -1   4  -4 91.5957  5.8591   3
  -2  -4  -4 171.758  10.831   1
  -2  -4  -4 177.576  10.260   4
   2  -4   4 177.364  10.648   1
   2   4   4 207.088  11.388   2
  -2   4  -4 173.909   9.658   3
  -2   4  -4 171.997   9.446   4
   2   4   4 168.411   9.287   3
  -3  -4  -4 0.59963 2.27679   4
  -3  -4  -4 5.33491 2.37074   1
   3  -4   4 6.83356 2.17972   1
   3   4   4 2.01038 2.80000   2
  -3   4  -4 2.13234 1.62899   3
   3   4   4 2.30335 1.19970   3
  -3   4  -4 1.70172 1.47245   4
  -4  -4  -4 16.0698  3.4554   4
  -4  -4  -4 15.5010  3.1485   1
   4  -4   4 20.7156  2.9708   1
  -4   4  -4 20.1594  2.4992   4
  -4   4  -4 18.6707  2.4609   3
   4   4   4 32.9560  4.1829   2
  -5  -4  -4 35.8906  4.0297   4
  -5  -4  -4 39.3687  4.1619   1
   5  -4   4 36.8394  3.3870   1
  -5   4  -4 37.0486  3.0330   3
  -5   4  -4 31.2568  3.0865   4
   5   4   4 43.7476  4.3648   2
  -6  -4  -4 34.6757  4.0773   1
   6  -4   4 29.9410  3.2889   1
  -6   4  -4 35.1660  3.0912   3
   6   4   4 35.7280  4.1745   2
  -6   4  -4 34.7311  3.1601   4
  -7  -4  -4 56.6343  5.4146   1
   7  -4   4 59.7915  4.6007   1
  -7   4  -4 62.8766  4.4315   4
  -7   4  -4 55.9839  4.2389   3
   7   4   4 69.9195  5.5648   2
  -8  -4  -4 2.54811 3.11189   1
   8  -4   4 0.37408 2.22114   1
  -8   4  -4 -0.3817  2.0440   4
   8   4   4 0.11711 3.92321   2
   9  -4   4 4.57187 2.50681   1
  -9  -4  -4 4.49843 3.76918   1
  -9   4  -4 5.85598 2.55131   4
   9   4   4 13.8286  4.8099   2
 -10  -4  -4 38.9821  5.9553   1
  10   4   4 45.3594  6.4945   2
 -11  -4  -4 6.64964 4.56226   1
  11   4   4 10.8565  5.5806   2
 -11   4  -4 7.71530 3.69710   1
 -12  -4  -4 49.6563  7.2207   1
 -12   4  -4 43.9428  4.9062   1
 -12   5   4 22.9413  4.4793   3
 -11   5   4 66.8922  5.4823   3
 -10   5   4 37.9127  4.5090   3
  10   5  -4 36.1010  4.9384   4
   9   5  -4 101.191   7.200   4
  -9   5   4 108.766   6.899   3
  -8  -5   4 8.47821 3.35673   1
  -8   5   4 8.95154 2.66185   3
   8   5  -4 10.1030  3.2615   3
   8   5  -4 10.0009  3.2585   4
  -7  -5   4 74.2662  5.9459   1
   7   5  -4 77.8053  5.5558   3
  -7   5   4 68.7207  5.1576   3
   7   5  -4 76.3959  5.5726   4
  -6  -5   4 6.71444 2.75784   1
  -6   5   4 0.36432 2.01844   3
   6   5  -4 1.84450 2.61324   3
   6   5  -4 2.10510 2.51636   4
   5  -5  -4 46.2678  4.7683   1
  -5  -5   4 38.7914  4.4053   1
   5   5  -4 51.1046  4.1807   3
  -5   5   4 53.2885  3.8937   3
   5   5  -4 49.9949  4.2016   4
  -4  -5   4 220.874  14.728   1
   4  -5  -4 242.092  14.869   1
   4   5  -4 252.560  13.481   4
  -4   5   4 269.056  13.440   3
   4   5  -4 271.239  13.661   3
  -3  -5   4 1498.49   82.19   1
   3  -5  -4 1484.51   82.13   1
   3   5  -4 1506.32   75.00   3
   3   5  -4 1537.57   74.42   4
  -3   5   4 1515.69   74.82   3
  -2  -5   4 2.75214 2.70129   1
   2  -5  -4 0.99442 2.54848   1
   2   5  -4 -0.6066  2.0673   4
  -2   5   4 -0.9262  1.6993   3
   2   5  -4 1.49056 1.85825   3
  -1  -5   4 494.664  28.082   1
   1  -5  -4 513.175  28.252   1
   1   5  -4 516.103  25.359   4
   1   5  -4 479.134  25.538   3
  -1   5   4 497.930  25.340   3
   0  -5   4 159.062   9.526   1
   0  -5  -4 151.097   9.650   1
   0   5  -4 147.179   8.309   4
   0   5   4 147.105   8.170   3
   0   5  -4 138.497   8.383   3
  -1  -5  -4 192.710  11.937   1
   1  -5   4 199.971  11.759   1
   1   5   4 189.491  10.285   3
  -1   5  -4 188.643  10.607   3
  -1   5  -4 196.306  10.489   4
  -2  -5  -4 12.0014  3.3054   1
   2  -5   4 15.8178  3.1483   1
  -2   5  -4 12.2348  2.2751   3
   2   5   4 12.5629  2.0388   3
  -2   5  -4 12.8814  2.4324   4
   3  -5   4 103.510   7.071   1
  -3  -5  -4 93.6719  7.2435   1
  -3   5  -4 111.972   6.289   4
  -3   5  -4 97.6275  6.2268   3
   3   5   4 103.613   5.902   3
   4  -5   4 226.810  13.244   1
  -4  -5  -4 214.149  13.583   1
  -4   5  -4 221.178  12.052   3
  -4   5  -4 224.562  11.988   4
  -5  -5  -4 80.9037  6.7460   1
   5  -5   4 87.9198  6.2529   1
  -5   5  -4 92.0741  5.7492   4
  -5   5  -4 93.8917  5.7568   3
   5   5   4 88.5920  6.7890   2
  -6  -5  -4 26.2461  4.4118   1
   6  -5   4 20.7519  3.3326   1
  -6   5  -4 26.1013  3.2803   4
  -6   5  -4 24.7613  3.1040   3
   6   5   4 31.2935  4.9317   2
  -7  -5  -4 20.7219  4.1807   1
   7  -5   4 20.7042  3.5440   1
  -7   5  -4 22.6452  3.3372   4
  -7   5  -4 29.6186  3.3238   3
  -9  -5  -4 -0.0741  3.6361   1
   9  -5   4 -2.6321  2.6164   1
   9   5   4 2.22813 4.63636   2
  -9   5  -4 1.73590 2.48019   4
  10  -5   4 -0.6651  2.8543   1
 -10  -5  -4 5.68952 4.34618   1
 -10   5  -4 0.73149 2.61171   4
  10   5   4 5.16991 4.71132   2
 -11  -5  -4 -0.8935  4.5204   1
  10   6  -4 52.9176  5.1305   3
 -10   6   4 45.3941  4.7743   3
  10   6  -4 59.3173  5.9115   4
   9   6  -4 -1.9099  3.8604   4
   9   6  -4 3.76734 3.29096   3
  -9   6   4 -1.3183  2.6042   3
  -8  -6   4 31.2670  5.2503   1
   8   6  -4 28.9431  4.5727   4
  -8   6   4 30.9483  3.6759   3
   8   6  -4 34.2959  4.0801   3
  -7  -6   4 18.5571  4.0577   1
   7   6  -4 23.0273  3.7706   3
   7   6  -4 17.1165  3.9826   4
  -7   6   4 16.7418  3.1222   3
  -6  -6   4 33.8413  4.6814   1
   6   6  -4 33.5114  3.9244   3
   6   6  -4 33.7828  4.5460   4
  -6   6   4 34.6360  3.9339   3
  -5  -6   4 62.9608  5.6273   1
  -5   6   4 66.0203  4.7917   3
   5   6  -4 65.2753  5.1863   4
   5   6  -4 65.0500  5.0885   3
   4  -6  -4 1.10516 3.79353   1
  -4  -6   4 4.31744 3.40719   1
   4   6  -4 2.34825 2.58120   4
   4   6  -4 -0.8011  2.3396   3
  -4   6   4 -0.3531  2.2514   3
  -3  -6   4 38.0340  4.5688   1
   3  -6  -4 41.5818  4.9552   1
  -3   6   4 54.9502  3.9317   3
   3   6  -4 40.1098  3.9919   3
   3   6  -4 43.8647  3.8791   4
   2  -6  -4 347.854  20.522   1
  -2  -6   4 324.953  20.341   1
   2   6  -4 342.924  18.505   3
   2   6  -4 369.638  18.469   4
  -2   6   4 368.916  18.370   3
   1  -6  -4 17.5821  3.9674   1
  -1   6   4 16.4951  2.6926   3
   1   6  -4 16.0969  3.0132   4
   1   6  -4 16.5609  2.7989   3
   0  -6  -4 10.3077  3.7184   1
   0  -6   4 5.28309 3.48799   1
   0   6  -4 4.04673 2.44922   4
   0   6  -4 5.35340 2.18811   3
   0   6   4 8.15070 2.15631   3
  -1  -6  -4 73.8710  6.4747   1
   1  -6   4 68.3328  5.9901   1
  -1   6  -4 78.2897  5.3054   3
   1   6   4 84.2541  4.9897   3
   2  -6   4 10.3083  3.5947   1
  -2  -6  -4 10.1614  3.7686   1
  -2   6  -4 9.08855 2.42070   3
  -2   6  -4 10.7453  2.6876   4
   2   6   4 11.0390  2.2263   3
  -3  -6  -4 5.40678 3.50778   1
   3  -6   4 6.93987 3.39278   1
  -3   6  -4 9.10625 2.42084   3
  -3   6  -4 5.89916 2.51264   4
  -4  -6  -4 1.88081 3.24322   1
   4  -6   4 1.37217 2.91181   1
  -4   6  -4 2.41629 2.47099   4
  -4   6  -4 6.22898 2.44686   3
   5  -6   4 22.5488  3.9065   1
  -5  -6  -4 12.3264  4.1645   1
  -5   6  -4 16.5496  3.0707   3
  -5   6  -4 20.3533  3.3164   4
   6  -6   4 24.2197  3.7384   1
  -6  -6  -4 24.1434  4.7941   1
  -6   6  -4 31.3034  3.5167   3
  -6   6  -4 28.4708  3.8760   4
   7  -6   4 6.23104 2.82465   1
  -7  -6  -4 5.56399 4.01172   1
  -7   6  -4 3.17776 2.53634   3
  -7   6  -4 6.50642 2.93598   4
  -8  -6  -4 42.7015  6.1289   1
   8  -6   4 39.6444  4.3822   1
  -8   6  -4 47.1222  4.3255   3
  -8   6  -4 37.2303  4.1733   4
   9  -6   4 1.33406 3.20463   1
  -9  -6  -4 5.04225 4.57613   1
  -9   6  -4 2.38006 2.90194   4
  10  -6   4 9.74175 3.94134   1
 -10   6  -4 2.75651 3.07056   4
   9   7  -4 0.83942 3.53777   3
   9   7  -4 -2.2621  4.5932   4
  -8  -7   4 62.6339  6.5361   1
   8   7  -4 66.7007  5.5441   3
   8   7  -4 58.2801  6.0389   4
  -8   7   4 58.4216  5.1298   3
  -7  -7   4 24.0778  5.0005   1
   7   7  -4 22.0602  4.7973   4
  -7   7   4 38.2504  3.9713   3
   7   7  -4 26.1584  4.3137   3
  -6  -7   4 34.6575  5.5866   1
   6   7  -4 38.2118  4.4792   3
   6   7  -4 34.1703  5.1522   4
  -6   7   4 40.7068  4.0866   3
  -5  -7   4 32.9640  5.5697   1
   5   7  -4 41.4688  4.1348   3
  -5   7   4 30.8054  3.7355   3
   5   7  -4 39.0839  4.8606   4
  -4  -7   4 -1.0204  3.7691   1
   4  -7  -4 0.09435 4.33793   1
  -4   7   4 -0.6420  2.5852   3
   4   7  -4 -0.0233  2.6207   3
   4   7  -4 -3.8632  2.9331   4
   3  -7  -4 90.8921  7.7562   1
  -3  -7   4 73.8837  7.0296   1
   3   7  -4 95.4517  6.1894   3
  -3   7   4 96.0065  6.1640   3
   3   7  -4 87.4524  6.1659   4
   2  -7  -4 10.2783  4.7830   1
  -2   7   4 7.88690 2.64708   3
   2   7  -4 9.82109 2.84179   3
   2   7  -4 11.7144  3.1862   4
  -1  -7   4 85.2100  7.0507   1
   0  -7   4 29.9124  5.1207   1
   0   7   4 30.7314  3.5846   3
   0   7  -4 27.2978  3.3251   3
   0   7  -4 32.4952  4.0037   4
   1  -7   4 -2.1972  3.5459   1
  -1  -7  -4 3.35337 4.15144   1
   1   7   4 5.00781 2.28279   3
  -1   7  -4 -0.3542  2.4472   4
  -1   7  -4 2.12938 2.26978   3
   2  -7   4 -1.0644  3.4820   1
  -2  -7  -4 -0.5112  4.2730   1
  -2   7  -4 0.68124 2.60504   4
   2   7   4 -1.0462  2.0447   3
  -2   7  -4 1.83825 2.33335   3
  -3  -7  -4 4.68531 4.36201   1
   3  -7   4 1.04280 3.58735   1
  -3   7  -4 5.50616 2.89676   4
  -3   7  -4 3.72388 2.59350   3
  -4  -7  -4 -0.3882  4.1558   1
   4  -7   4 2.15762 3.64694   1
  -4   7  -4 5.30379 2.75283   3
  -4   7  -4 4.18606 3.00695   4
   5  -7   4 7.45069 3.87441   1
  -5  -7  -4 6.99887 4.57225   1
  -5   7  -4 9.22573 3.21535   4
  -5   7  -4 7.63970 2.99885   3
   6  -7   4 0.90629 3.01940   1
  -6  -7  -4 0.03601 4.32163   1
  -6   7  -4 0.84791 2.85696   3
  -6   7  -4 3.89961 3.21517   4
  -7  -7  -4 4.68136 4.73080   1
   7  -7   4 4.45981 3.32914   1
  -7   7  -4 8.26773 3.43234   3
  -7   7  -4 6.09820 3.26225   4
  -8   7  -4 104.659   7.401   3
  -8   7  -4 103.989   7.271   4
   6   8  -4 50.6517  5.5222   4
   5   8  -4 47.9451  4.9832   3
   5   8  -4 53.4959  5.1713   4
  -4  -8   4 70.2743  7.5056   1
   4   8  -4 90.2387  6.7147   4
  -4   8   4 93.7325  6.4492   3
   4   8  -4 86.0664  6.4423   3
   3  -8  -4 -4.3602  4.8239   1
  -3  -8   4 -0.5816  4.4292   1
  -3   8   4 1.81069 2.88278   3
   3   8  -4 2.43820 3.53713   4
   3   8  -4 7.48726 3.06301   3
  -2  -8   4 9.25425 4.50064   1
   2  -8  -4 8.68702 5.51604   1
  -2   8   4 10.3283  3.6239   3
   2   8  -4 6.54393 3.65724   4
   2   8  -4 5.79199 3.03896   3
   1  -8  -4 2.06110 5.47495   1
  -1  -8   4 11.8049  4.8255   1
   1   8  -4 6.75333 2.93720   3
   1   8  -4 1.34455 3.68771   4
  -1   8   4 0.69565 3.14860   3
   0  -8   4 140.501  10.715   1
   0  -8  -4 148.279  11.296   1
   0   8  -4 157.862   9.499   3
   0   8  -4 162.190   9.642   4
   0   8   4 157.536   9.235   3
   1  -8   4 145.051   9.441   1
  -1  -8  -4 108.857   9.704   1
   1   8   4 112.450   7.436   3
  -1   8  -4 123.871   8.078   4
  -1   8  -4 110.492   7.747   3
  -2  -8  -4 3.25031 4.84596   1
   2  -8   4 -2.9887  4.1497   1
  -2   8  -4 2.59050 2.87740   3
  -2   8  -4 8.86462 3.58677   4
   3  -8   4 2.35532 4.21122   1
  -3  -8  -4 6.50623 5.17938   1
  -3   8  -4 3.14204 2.96813   3
  -3   8  -4 6.31174 3.61111   4
  -5   8  -4 129.538   8.576   4
  14   0  -5 10.8777  5.3855   2
 -13   0   5 -0.4323  2.1549   3
  13   0  -5 2.18873 4.81407   2
 -12   0   5 -0.6225  2.2044   3
  12   0  -5 2.78910 4.32193   2
 -11   0   5 -0.1404  1.8602   3
  11   0  -5 -2.1422  3.6384   2
  11   0  -5 1.54114 2.92550   4
  10   0  -5 -1.1534  2.4928   4
 -10   0   5 1.02236 1.96224   3
  10   0  -5 -1.4087  3.3114   2
  -9   0   5 2.18373 1.76092   3
   9   0  -5 3.59266 3.13698   2
   9   0  -5 0.68706 2.06345   4
  -8   0   5 -0.4590  1.5214   3
   8   0  -5 0.11649 2.60217   2
   8   0  -5 2.10317 1.88796   4
   7   0  -5 -0.9606  1.3971   4
  -7   0   5 -0.0766  1.3278   3
   7   0  -5 -0.7291  2.3061   2
   6   0  -5 -1.2938  2.2256   2
  -6   0   5 0.03700 1.16434   3
   5   0  -5 1.91361 1.32414   4
   5   0  -5 0.38384 2.07050   2
  -5   0   5 -0.1508  1.0887   3
   4   0  -5 1.81615 2.01456   2
   4   0  -5 -0.8757  1.1903   4
   4   0  -5 0.88685 0.94004   4
  -4   0   5 -0.6203  1.0151   3
   3   0  -5 -0.0775  1.9926   2
  -3   0   5 0.70404 0.93648   3
   3   0  -5 0.62929 0.79213   4
   3   0  -5 0.29372 1.27534   4
   2   0  -5 -2.1277  0.6432   4
  -2   0   5 -0.1521  0.8935   3
   2   0  -5 -1.8239  0.6138   1
   2   0  -5 -2.6689  1.1814   4
   1   0  -5 -0.5425  0.7058   1
  -1   0   5 -1.0927  1.7812   2
  -1   0   5 -0.8920  0.7325   3
   0   0   5 -0.4597  0.6104   3
   0   0   5 0.87379 1.79331   2
   0   0  -5 -0.0692  0.7946   1
   1   0   5 -1.8940  2.1003   2
  -1   0  -5 -1.2489  0.8593   1
   1   0   5 -0.2941  0.5899   3
   2   0   5 1.28763 0.73817   3
  -2   0  -5 -0.0220  0.9296   4
  -2   0  -5 0.23758 0.98078   1
   2   0   5 -0.7637  1.9467   2
  -3   0  -5 -1.5099  0.8754   4
   3   0   5 -0.7708  2.0948   2
  -3   0  -5 -0.2726  1.0551   1
  -4   0  -5 0.73729 1.09031   4
  -4   0  -5 1.19344 1.14593   1
   4   0   5 3.67470 2.24583   2
  -5   0  -5 -0.5082  1.1958   1
   5   0   5 -0.5504  2.3588   2
   6   0   5 2.92174 2.78335   2
  -6   0  -5 0.81490 1.42977   1
   7   0   5 2.22046 2.95728   2
  -7   0  -5 0.43641 1.59487   1
  -8   0  -5 1.48661 1.89623   1
   8   0   5 -0.5945  3.4597   2
  -9   0  -5 -0.6265  2.2054   1
   9   0   5 1.83887 4.17745   2
 -10   0  -5 -0.3376  2.4093   1
  10   0   5 -2.2721  4.3183   2
  12   0   5 -3.6418  5.3933   2
 -12   0  -5 2.16803 3.20651   1
 -13   0  -5 0.58241 3.81030   1
  13   0   5 9.04622 6.09065   2
 -14   0  -5 4.12674 4.46004   1
  14  -1  -5 28.6511  6.4202   2
  14   1  -5 41.7628  6.6250   2
 -14   1   5 18.6129  3.5331   3
  13  -1  -5 15.9812  5.3011   2
 -13  -1   5 17.5001  3.6564   3
 -13   1   5 14.7550  3.1231   3
  13   1  -5 10.6857  5.1227   2
  12  -1  -5 17.8130  4.8577   2
 -12  -1   5 17.3812  3.1079   3
  12   1  -5 18.6361  5.1156   2
  12   1  -5 16.8379  3.9595   4
 -11  -1   5 42.0356  3.7336   3
  11  -1  -5 46.1593  4.9740   2
 -11   1   5 40.2322  3.6207   3
  11   1  -5 37.0991  4.7950   2
  11   1  -5 39.8542  4.1663   4
 -10  -1   5 31.8401  3.2549   3
  10  -1  -5 28.0453  3.4474   4
  10  -1  -5 44.1654  5.1702   2
 -10   1   5 29.7512  3.3079   3
  10   1  -5 35.5450  4.8918   2
  10   1  -5 32.8815  3.5711   4
   9  -1  -5 331.854  16.839   4
   9  -1  -5 322.161  19.643   2
  -9  -1   5 318.947  16.885   3
   9   1  -5 311.579  19.551   2
  -9   1   5 325.447  16.955   3
   9   1  -5 325.871  16.918   4
   8  -1  -5 180.599   9.446   4
  -8  -1   5 171.231   9.481   3
   8  -1  -5 176.120  11.220   2
   8   1  -5 162.421   9.433   4
  -8   1   5 169.792   9.497   3
   8   1  -5 171.953  11.067   2
   7  -1  -5 14.3925  2.2622   4
  -7  -1   5 12.9848  2.1133   3
   7  -1  -5 14.5501  3.3451   2
   7   1  -5 16.5454  3.0315   2
  -7   1   5 11.9897  2.0859   3
   7   1  -5 10.2200  2.1234   4
  -6  -1   5 90.0749  5.7264   3
   6  -1  -5 103.655   5.849   4
   6  -1  -5 107.541   7.044   2
   6   1  -5 99.8632  5.6882   4
   6   1  -5 99.7598  6.9110   2
  -6   1   5 99.0846  5.8374   3
   5  -1  -5 12.6653  2.0627   4
   5  -1  -5 15.2988  2.9045   2
  -5  -1   5 13.5545  1.8509   3
   5   1  -5 11.9937  1.6578   4
  -5   1   5 12.5455  1.8591   3
   5   1  -5 11.8261  2.5900   2
   4  -1  -5 144.005   9.416   2
  -4  -1   5 156.154   7.949   3
   4  -1  -5 144.089   7.975   4
   4   1  -5 136.964   9.213   2
   4   1  -5 150.163   7.587   4
  -4   1   5 147.566   7.869   3
  -3  -1   5 176.556   9.588   1
  -3  -1   5 160.498   9.061   3
   3  -1  -5 167.529   9.202   4
   3  -1  -5 177.213  10.843   2
  -3   1   5 189.439   9.076   3
   3   1  -5 161.958   8.732   4
   2  -1  -5 607.001  32.706   4
   2  -1  -5 660.470  32.914   4
  -2  -1   5 634.134  35.910   1
  -2  -1   5 674.096  33.026   3
   2  -1  -5 674.856  35.962   1
  -2   1   5 702.321  32.982   3
  -2   1   5 667.320  38.489   2
   2   1  -5 688.791  38.406   2
   1  -1  -5 812.721  43.416   1
  -1  -1   5 881.658  39.818   3
   1  -1  -5 783.554  39.567   4
  -1  -1   5 857.267  46.165   2
  -1  -1   5 772.282  43.363   1
   1  -1  -5 697.119  39.361   4
  -1   1   5 747.741  46.190   2
  -1   1   5 859.430  39.694   3
   1  -1   5 61.6426  3.8472   1
  -1  -1  -5 56.9369  3.5870   4
  -1  -1  -5 52.4204  3.5088   4
  -1  -1  -5 61.8051  3.9390   1
   1  -1   5 67.3046  3.7591   3
   1   1   5 60.8860  3.3162   3
   1   1   5 56.0149  4.8954   2
  -2  -1  -5 51.2531  3.5250   4
   2  -1   5 63.5254  4.6271   2
   2  -1   5 63.7138  3.9087   1
  -2  -1  -5 61.1811  3.9353   1
  -2  -1  -5 53.6730  3.5344   4
  -2   1  -5 54.9051  3.4158   3
   2   1   5 53.3539  3.0711   3
   2   1   5 66.6556  4.8270   2
   3  -1   5 41.1450  4.0262   2
  -3  -1  -5 42.9887  3.2739   1
   3  -1   5 46.2563  3.3074   1
  -3  -1  -5 41.9503  2.9662   4
  -3   1  -5 43.1313  2.6763   4
  -3   1  -5 43.0710  2.7560   3
  -3   1  -5 41.5065  2.6094   4
  -4  -1  -5 133.768   7.085   4
  -4  -1  -5 132.393   7.830   1
   4  -1   5 127.693   8.456   2
  -4   1  -5 129.877   6.763   3
  -4   1  -5 135.877   7.821   1
   4   1   5 127.754   8.551   2
  -4   1  -5 123.100   6.875   4
  -5  -1  -5 113.350   6.036   4
   5  -1   5 102.116   7.226   2
  -5  -1  -5 104.118   6.570   1
   5   1   5 96.5674  7.1704   2
  -5   1  -5 104.780   6.554   1
  -6  -1  -5 1.69699 1.86412   1
  -6  -1  -5 1.34120 1.64431   4
   6  -1   5 -1.1327  2.7887   2
  -6   1  -5 0.03455 1.65262   1
   6   1   5 -2.4554  2.5477   2
  -7  -1  -5 82.8725  5.8893   1
   7  -1   5 85.8549  6.4638   2
   7   1   5 86.6430  6.6254   2
  -7   1  -5 84.0110  5.6185   1
  -8  -1  -5 42.8447  4.2009   1
   8  -1   5 52.5117  5.0526   2
   8   1   5 43.9838  5.0638   2
  -8   1  -5 44.1988  3.8304   1
  -9  -1  -5 11.1971  2.6787   4
   9  -1   5 12.7324  4.4401   2
  -9  -1  -5 12.5350  3.2258   1
   9   1   5 17.3208  4.4596   2
  -9   1  -5 15.9375  2.8192   1
  10  -1   5 39.4350  5.0915   2
 -10  -1  -5 30.2150  3.8947   4
 -10  -1  -5 46.3853  4.4974   1
 -10   1  -5 30.3571  3.8992   1
  10   1   5 30.1587  5.7083   2
 -11  -1  -5 60.5650  5.8486   1
 -11  -1  -5 60.7977  5.0196   4
  11  -1   5 56.8011  6.3512   2
  11   1   5 61.3524  6.7179   2
 -11   1  -5 66.6833  5.1397   1
 -12  -1  -5 68.3250  6.6042   1
  12  -1   5 61.6980  7.1040   2
 -12   1  -5 81.2323  5.9773   1
  12   1   5 63.2092  7.4784   2
  13  -1   5 8.58912 6.24703   2
 -13  -1  -5 -2.6431  4.2444   1
 -13   1  -5 3.44932 3.40143   1
  13   1   5 8.63940 6.22551   2
 -14  -1  -5 64.9557  7.4649   1
  14  -2  -5 3.97688 5.74249   2
 -14   2   5 2.77830 3.05469   3
  14   2  -5 -0.6799  5.3933   2
  13  -2  -5 46.6926  6.0252   2
 -13  -2   5 46.8141  5.1178   3
 -13   2   5 40.3181  4.3786   3
 -12  -2   5 73.9731  5.8115   3
  12  -2  -5 76.9260  6.7294   2
 -12   2   5 74.3164  5.6129   3
  12   2  -5 60.8679  6.5289   2
  12   2  -5 66.9001  5.8876   4
 -11  -2   5 13.8351  3.2027   3
  11  -2  -5 23.5650  4.8338   2
  11   2  -5 19.2790  4.7991   2
 -11   2   5 17.1246  3.0272   3
  10  -2  -5 194.933  12.077   2
 -10  -2   5 185.694  10.444   3
  10   2  -5 173.172  11.828   2
 -10   2   5 176.030  10.346   3
  10   2  -5 178.807  10.419   4
   9  -2  -5 67.5447  4.7218   4
   9  -2  -5 66.0663  5.8455   2
  -9  -2   5 61.8897  4.7700   3
   9   2  -5 63.3318  5.5597   2
   9   2  -5 69.6853  4.8842   4
  -9   2   5 66.3593  4.7863   3
  -8  -2   5 305.663  16.407   3
   8  -2  -5 314.362  18.964   2
   8  -2  -5 346.140  16.356   4
  -8   2   5 302.903  16.370   3
   8   2  -5 299.419  18.788   2
   8   2  -5 302.041  16.269   4
   7  -2  -5 32.1801  3.0805   4
  -7  -2   5 26.9160  3.0580   3
   7  -2  -5 30.6673  3.8575   2
  -7   2   5 27.9750  2.8875   3
   7   2  -5 30.6440  3.7178   2
   7   2  -5 29.3023  2.8554   4
  -6  -2   5 0.45592 1.29999   1
  -6  -2   5 0.29743 1.52426   3
   6  -2  -5 0.10379 1.73096   4
   6   2  -5 1.39954 1.54434   4
  -6   2   5 1.24555 1.44987   3
   6   2  -5 1.42814 2.08274   2
   5  -2  -5 154.087   9.349   2
   5  -2  -5 151.066   8.132   4
  -5  -2   5 160.559   8.399   1
  -5  -2   5 128.934   7.958   3
  -5   2   5 130.109   7.800   3
   5   2  -5 137.519   9.042   2
   5   2  -5 140.616   7.660   4
   4  -2  -5 399.620  23.471   2
  -4  -2   5 442.096  21.880   1
  -4  -2   5 351.587  20.183   3
   4  -2  -5 429.614  20.363   4
   4   2  -5 381.094  23.192   2
   4   2  -5 385.643  19.782   4
  -4   2   5 387.749  20.087   3
  -3  -2   5 1321.36   70.44   3
   3  -2  -5 1451.41   76.84   1
  -3  -2   5 1465.27   76.92   1
   3  -2  -5 1382.83   81.58   2
   3  -2  -5 1422.44   70.10   4
  -3   2   5 1562.58   70.34   3
   3   2  -5 1417.23   69.56   4
   3   2  -5 1345.73   69.58   4
   3   2  -5 1436.75   81.38   2
   2  -2  -5 18.9106  2.1057   1
  -2  -2   5 17.6867  2.1041   1
   2  -2  -5 15.5854  2.5857   4
  -2  -2   5 20.6236  2.3762   3
  -2   2   5 16.5922  1.8917   3
   2   2  -5 19.6693  2.6077   2
  -2   2   5 24.9985  3.2036   2
  -1  -2   5 3748.63  178.32   3
   1  -2  -5 3639.65  195.13   1
  -1  -2   5 3580.75  195.04   1
   1  -2  -5 3604.83  177.08   4
  -1   2   5 3436.76  206.34   2
  -1   2   5 3729.42  178.06   3
   0  -2   5 18.5831  2.3926   2
   0  -2  -5 18.1498  2.2223   1
   0  -2   5 16.8135  1.9518   1
   0  -2  -5 11.8759  2.4116   4
   0  -2   5 15.6069  2.0471   3
   0   2   5 28.3504  3.2555   2
   0   2   5 14.5026  1.6591   3
   1  -2   5 8.75177 2.07503   2
   1  -2   5 6.92548 1.50075   1
  -1  -2  -5 4.86851 1.82030   4
  -1  -2  -5 6.62018 1.76748   1
   1   2   5 13.8653  2.7478   2
  -1   2  -5 7.79504 1.40937   3
   1   2   5 7.37649 1.12723   3
  -2  -2  -5 282.643  15.176   4
   2  -2   5 318.534  16.498   1
   2  -2   5 290.539  17.470   2
  -2  -2  -5 305.785  16.671   1
   2   2   5 303.423  14.757   3
   2   2   5 281.373  17.726   2
  -2   2  -5 281.252  15.036   3
  -3  -2  -5 400.154  20.328   4
   3  -2   5 393.676  22.044   1
   3  -2   5 413.681  23.426   2
  -3  -2  -5 419.580  22.356   1
  -3   2  -5 392.520  19.819   4
  -3   2  -5 399.047  20.136   3
   3   2   5 374.977  23.599   2
  -3   2  -5 401.045  19.803   4
   4  -2   5 441.381  25.536   1
  -4  -2  -5 446.267  23.476   4
  -4  -2  -5 459.036  25.823   1
   4  -2   5 491.736  27.099   2
  -4   2  -5 479.222  23.043   4
  -4   2  -5 476.200  23.252   3
   4   2   5 446.136  27.272   2
   5  -2   5 129.824   7.376   1
   5  -2   5 108.011   7.873   2
  -5  -2  -5 114.951   7.608   1
  -5  -2  -5 129.902   7.077   4
   5   2   5 108.349   8.096   2
  -5   2  -5 117.578   6.480   4
  -6  -2  -5 304.306  17.806   1
  -6  -2  -5 305.496  16.222   4
   6  -2   5 298.321  18.493   2
   6  -2   5 325.859  17.508   1
   6   2   5 300.426  18.662   2
  -6   2  -5 314.404  15.766   4
  -7  -2  -5 57.5963  4.4305   4
   7  -2   5 49.6226  5.0000   2
  -7  -2  -5 51.1852  4.7295   1
   7   2   5 59.3642  5.3732   2
  -7   2  -5 55.6572  4.5516   1
  -8  -2  -5 4.48698 3.07633   1
   8  -2   5 9.80703 3.82374   2
  -8  -2  -5 4.73277 2.80270   4
  -8   2  -5 4.07483 2.45961   1
   8   2   5 4.07663 3.85026   2
   9  -2   5 198.274  13.326   2
  -9  -2  -5 216.969  13.086   1
  -9  -2  -5 216.694  11.874   4
  -9   2  -5 207.050  12.404   1
   9   2   5 200.245  13.535   2
  10  -2   5 2.02747 4.47346   2
 -10  -2  -5 -0.1050  2.9525   4
 -10  -2  -5 1.09479 3.48339   1
 -10   2  -5 -0.3551  2.3866   1
  10   2   5 3.82945 4.52752   2
 -11  -2  -5 16.4568  4.6378   1
  11  -2   5 29.8403  5.8699   2
  11   2   5 20.4601  5.8849   2
 -11   2  -5 19.5511  3.5986   1
  12  -2   5 4.17199 5.51701   2
 -12  -2  -5 -1.5578  4.4412   1
 -12   2  -5 -0.0496  2.8393   1
  12   2   5 6.36258 5.69877   2
 -13  -2  -5 5.01524 5.03209   1
  13  -2   5 5.56105 6.30549   2
 -13   2  -5 7.47896 3.49999   1
  13   2   5 6.94093 6.28510   2
  14  -3  -5 21.0353  6.3235   2
 -14   3   5 5.97522 3.53101   3
  13  -3  -5 23.4862  6.0115   2
 -13   3   5 16.1036  3.9039   3
  13   3  -5 21.0061  5.7417   2
  12  -3  -5 51.3557  6.3441   2
 -12  -3   5 42.4722  5.4795   3
 -12   3   5 38.2706  4.5627   3
  12   3  -5 49.8019  6.5654   2
  12   3  -5 27.9823  4.6256   4
 -11  -3   5 111.965   8.031   3
  11  -3  -5 119.305   8.784   2
  11   3  -5 131.865   8.096   4
 -11   3   5 114.038   7.681   3
  11   3  -5 124.456   8.928   2
  10  -3  -5 61.3685  5.7691   2
 -10  -3   5 62.0765  5.3921   3
  10   3  -5 56.6337  5.5841   2
  10   3  -5 58.0811  4.8440   4
 -10   3   5 53.5640  4.8460   3
   9  -3  -5 70.4041  5.9416   2
  -9  -3   5 59.9352  5.3176   3
  -9   3   5 58.0206  4.7882   3
   9   3  -5 59.0271  4.8855   4
   9   3  -5 82.2538  5.9303   2
  -8  -3   5 21.6507  3.5142   3
   8  -3  -5 28.6929  4.4145   2
   8   3  -5 28.7658  4.0543   2
  -8   3   5 25.3822  3.2421   3
   8   3  -5 24.8847  3.3475   4
  -7  -3   5 82.7800  5.5960   3
   7  -3  -5 75.2627  5.2998   4
   7   3  -5 79.1751  5.9911   2
  -7   3   5 74.0877  5.0933   3
   7   3  -5 75.4218  5.0525   4
  -6  -3   5 7.45184 2.39243   3
   6  -3  -5 12.7752  3.1537   2
   6  -3  -5 12.0642  2.6876   4
  -6  -3   5 20.6925  2.5051   1
  -6   3   5 12.9409  2.3074   3
   6   3  -5 12.4568  2.8122   2
   6   3  -5 16.9627  2.3707   4
   5  -3  -5 -0.3070  2.2005   4
  -5  -3   5 2.18072 1.98214   3
   5  -3  -5 0.35307 2.38772   2
   5   3  -5 4.13819 1.71912   4
   5   3  -5 1.83796 1.94578   2
  -5   3   5 -0.0040  1.5449   3
   4  -3  -5 496.969  28.065   1
   4  -3  -5 492.344  26.035   4
  -4  -3   5 463.286  26.064   3
  -4  -3   5 549.356  28.248   1
   4  -3  -5 498.178  29.942   2
   4   3  -5 532.371  29.659   2
   4   3  -5 488.272  25.514   4
  -4   3   5 564.349  25.872   3
   3  -3  -5 10.5966  2.1868   1
   3  -3  -5 11.0544  2.6679   4
  -3  -3   5 15.5042  2.4287   3
   3  -3  -5 9.14918 2.81902   2
   3   3  -5 12.0802  1.6918   4
   3   3  -5 14.6424  2.2456   2
   2  -3  -5 610.744  30.804   4
   2  -3  -5 606.163  33.438   1
  -2  -3   5 632.103  33.496   1
  -2  -3   5 587.303  30.884   3
   2   3  -5 588.893  35.125   2
  -2   3   5 623.233  30.486   3
   2   3  -5 566.884  30.102   4
   2   3  -5 661.643  30.255   4
   1  -3  -5 604.757  33.356   1
  -1  -3   5 629.201  33.342   1
   1  -3  -5 622.112  30.695   4
  -1   3   5 612.504  30.275   3
   1   3  -5 624.608  34.985   2
  -1   3   5 607.087  35.384   2
   1   3  -5 549.308  29.896   4
   0  -3  -5 17.4875  2.6352   1
   0  -3   5 17.5151  2.4238   1
   0  -3  -5 16.1486  2.9750   4
   0   3   5 26.1972  1.9968   3
   0   3   5 22.8042  3.3154   2
   0   3  -5 18.6739  2.2915   3
  -1  -3  -5 68.5897  5.0426   1
   1  -3   5 76.5998  4.9744   2
  -1  -3  -5 70.8740  4.9459   4
   1  -3   5 70.9446  4.6797   1
  -1   3  -5 66.1314  3.9570   4
   1   3   5 70.4245  4.0125   3
  -1   3  -5 61.5577  4.3844   3
   1   3   5 75.4469  5.5757   2
   2  -3   5 77.0703  4.8956   2
   2  -3   5 67.1381  4.5020   1
  -2  -3  -5 63.1081  4.6195   4
  -2  -3  -5 64.3379  4.9094   1
  -2   3  -5 59.9044  3.9873   4
   2   3   5 67.5676  5.4605   2
  -2   3  -5 59.0746  3.8125   4
  -2   3  -5 62.9400  4.1769   3
   3  -3   5 191.625  10.554   1
  -3  -3  -5 173.858  10.003   4
  -3  -3  -5 183.139  10.943   1
   3  -3   5 198.999  11.096   2
  -3   3  -5 180.780   9.650   3
   3   3   5 176.932  11.485   2
   3   3   5 161.468   9.167   3
  -3   3  -5 176.447   9.384   4
  -4  -3  -5 15.2516  2.9220   1
   4  -3   5 19.0021  3.0220   2
   4  -3   5 17.7920  2.4596   1
  -4  -3  -5 10.7708  2.6846   4
  -4   3  -5 22.3494  2.1602   4
   4   3   5 20.2465  3.7440   2
   5  -3   5 -0.6787  2.3969   2
   5  -3   5 -0.4334  1.5932   1
  -5  -3  -5 -0.4050  2.4177   1
  -5  -3  -5 2.14033 2.36060   4
  -5   3  -5 1.32241 1.34962   3
   5   3   5 -1.1080  2.9351   2
   6  -3   5 1032.54   59.19   2
   6  -3   5 1021.59   56.08   1
  -6  -3  -5 1010.96   56.59   1
  -6  -3  -5 1009.74   51.43   4
  -6   3  -5 1068.17   50.80   4
  -6   3  -5 1055.38   51.13   3
   6   3   5 997.554  59.418   2
  -7  -3  -5 85.1982  6.7947   1
   7  -3   5 91.5452  6.2376   1
  -7  -3  -5 105.546   6.750   4
   7  -3   5 97.2927  6.8405   2
  -7   3  -5 88.8348  5.5874   4
   7   3   5 83.0477  6.9866   2
   8  -3   5 18.4559  4.2241   2
   8  -3   5 22.7793  3.0998   1
  -8  -3  -5 15.0039  3.9759   1
  -8  -3  -5 16.3303  3.8681   4
   8   3   5 20.8117  4.7262   2
  -9  -3  -5 4.07978 3.54537   1
   9  -3   5 8.22407 3.91120   2
   9   3   5 -0.9483  4.4282   2
  -9   3  -5 -2.4002  2.7395   1
 -10  -3  -5 6.43582 3.85625   1
  10   3   5 11.5916  5.0428   2
 -10   3  -5 4.89850 3.14137   1
 -11  -3  -5 5.46005 4.30382   1
 -11   3  -5 2.44811 2.90371   1
  11   3   5 7.98556 5.43840   2
 -12  -3  -5 39.3662  6.4314   1
 -12   3  -5 38.5357  4.6677   1
  12   3   5 53.5384  7.6267   2
 -13   3  -5 41.7081  4.7206   1
 -13   4   5 -0.8240  3.2270   3
 -12  -4   5 44.8456  5.6950   3
 -12   4   5 41.4933  4.9693   3
  12   4  -5 41.7012  5.7800   4
 -11  -4   5 4.42682 3.23451   3
  11  -4  -5 4.21542 4.33760   2
  11   4  -5 -0.5055  3.4424   4
 -11   4   5 4.34086 2.86793   3
 -10  -4   5 48.1820  5.0147   3
  10  -4  -5 52.3650  5.4367   2
  10   4  -5 48.9801  4.6839   4
 -10   4   5 42.6106  4.4019   3
   9  -4  -5 0.64773 3.62736   2
  -9   4   5 3.97062 2.42673   3
   9   4  -5 0.42772 2.69124   4
   8  -4  -5 60.3140  5.2747   2
  -8  -4   5 48.6951  4.7982   3
  -8   4   5 47.2752  4.1440   3
   8   4  -5 54.4677  4.4671   4
  -7  -4   5 127.549   7.985   1
  -7  -4   5 118.034   7.974   3
   7  -4  -5 124.866   8.631   2
   7   4  -5 119.844   7.550   4
  -7   4   5 130.385   7.551   3
   6  -4  -5 122.617   7.489   4
  -6  -4   5 120.205   7.693   3
   6  -4  -5 111.463   8.150   2
  -6  -4   5 123.572   7.778   1
   6   4  -5 116.933   7.184   4
  -6   4   5 127.962   7.184   3
  -5  -4   5 32.2063  3.7075   3
   5  -4  -5 41.9090  4.0179   4
   5   4  -5 38.5640  3.2711   4
  -5   4   5 31.5836  3.1498   3
   4  -4  -5 0.01268 2.26464   1
   4  -4  -5 1.51572 2.64456   2
   4  -4  -5 -1.8673  2.4458   4
  -4  -4   5 1.83994 2.32427   1
  -4  -4   5 -0.0292  2.0879   3
  -4   4   5 0.75490 1.50835   3
   3  -4  -5 9.41866 2.89406   2
  -3  -4   5 6.79302 2.45327   1
   3  -4  -5 8.77708 2.88085   4
   3  -4  -5 6.94034 2.44535   1
   3   4  -5 10.1254  2.4216   3
  -3   4   5 9.65670 1.95807   3
   3   4  -5 8.04159 1.89528   4
   2  -4  -5 29.4491  3.9144   4
   2  -4  -5 25.1893  3.4947   2
  -2  -4   5 24.2139  3.1891   1
   2  -4  -5 33.7377  3.6893   1
  -2   4   5 25.8165  2.5260   3
   2   4  -5 25.2233  2.9306   3
   1  -4  -5 8.37525 2.50609   1
  -1  -4   5 14.4105  2.7796   1
   1  -4  -5 9.36709 3.08790   4
  -1   4   5 11.2515  1.8649   3
   1   4  -5 16.7453  2.4476   3
   1   4  -5 10.5682  1.8601   4
  -1   4   5 11.3711  2.8699   2
   0  -4  -5 539.373  30.462   1
   0  -4   5 571.680  30.428   1
   0  -4  -5 525.816  28.086   4
   0   4  -5 578.327  27.376   4
   0   4   5 522.919  32.060   2
   0   4  -5 536.371  27.780   3
   0   4   5 559.277  27.489   3
  -1  -4  -5 64.4451  5.4139   4
  -1  -4  -5 67.6681  5.2744   1
   1  -4   5 78.2578  5.1715   1
   1   4   5 67.3238  4.1860   3
  -1   4  -5 69.1673  4.6261   3
  -1   4  -5 69.3576  4.2813   4
   1   4   5 70.0815  5.7712   2
  -2  -4  -5 94.6868  6.7564   1
   2  -4   5 94.3298  6.3359   1
  -2  -4  -5 93.7748  6.6089   4
  -2   4  -5 103.490   5.929   3
   2   4   5 92.9938  5.4364   3
  -2   4  -5 99.1408  5.6415   4
   2   4   5 104.278   7.256   2
  -3  -4  -5 55.8377  4.9221   1
   3  -4   5 60.3264  4.4094   1
  -3  -4  -5 52.2437  4.7795   4
  -3   4  -5 60.0491  3.9493   4
  -3   4  -5 58.4570  4.1215   3
   3   4   5 65.0768  5.5090   2
   4  -4   5 189.421  11.299   1
  -4  -4  -5 184.103  11.797   1
  -4  -4  -5 194.712  11.090   4
   4   4   5 185.029  12.204   2
  -4   4  -5 198.261  10.415   3
  -4   4  -5 194.340  10.186   4
   5  -4   5 2.07707 2.10352   1
  -5  -4  -5 2.12361 3.07420   4
  -5  -4  -5 5.75559 2.94600   1
   5   4   5 1.74282 3.55193   2
  -5   4  -5 1.77700 1.88962   4
  -5   4  -5 4.57780 1.82310   3
  -6  -4  -5 5.51273 3.26197   1
  -6  -4  -5 6.50660 3.19624   4
   6  -4   5 7.15815 2.33728   1
  -6   4  -5 6.20441 2.22915   4
  -6   4  -5 6.53996 2.00150   3
   6   4   5 10.5937  4.3256   2
  -7  -4  -5 4.66413 3.29795   1
   7  -4   5 6.25180 2.43282   1
   7   4   5 15.0334  4.4745   2
  -7   4  -5 6.51290 2.25898   4
  -8  -4  -5 5.22520 3.57347   1
   8  -4   5 5.00907 2.67811   1
  -8   4  -5 2.26946 2.34642   4
   8   4   5 3.89288 4.21214   2
   9  -4   5 84.6043  6.5290   1
  -9  -4  -5 113.466   7.985   1
  -9   4  -5 88.0552  6.0254   4
 -10  -4  -5 15.2233  4.6427   1
  10   4   5 3.10099 4.76682   2
 -11  -4  -5 20.5491  5.5627   1
 -11   4  -5 24.3619  4.6838   1
  11   4   5 36.8231  6.4767   2
  12   4   5 2.75710 5.81868   2
 -12   4  -5 5.19760 3.90280   1
 -11  -5   5 35.2709  5.7729   3
 -11   5   5 38.9155  4.6397   3
  11   5  -5 43.5768  5.6320   4
 -10  -5   5 3.51203 3.69605   3
  10   5  -5 5.79368 3.72852   4
 -10   5   5 7.46360 3.03684   3
  -9   5   5 2.39907 2.83393   3
   9   5  -5 1.82081 3.24368   4
  -8   5   5 20.1296  3.2629   3
   8   5  -5 23.3465  3.8284   4
  -7  -5   5 156.046   9.957   1
  -7   5   5 157.423   9.111   3
  -6  -5   5 25.4292  3.9471   1
   6   5  -5 26.9995  3.8054   4
  -6   5   5 23.5486  3.2359   3
   6   5  -5 25.3210  3.8811   3
  -5  -5   5 29.6335  3.9899   1
   5   5  -5 24.9076  3.6259   3
  -5   5   5 20.7027  3.0266   3
   4  -5  -5 646.154  36.313   1
  -4  -5   5 612.251  36.314   1
   4   5  -5 665.322  33.341   3
  -4   5   5 674.510  33.094   3
   4   5  -5 674.609  33.007   4
  -3  -5   5 63.5712  5.4188   1
   3  -5  -5 78.9933  5.7020   1
  -3   5   5 64.1664  4.5282   3
   3   5  -5 63.8419  4.6199   4
   3   5  -5 65.8703  4.8911   3
   2  -5  -5 55.7113  5.0510   1
  -2  -5   5 58.9605  5.0052   1
   2   5  -5 57.3452  4.4445   3
   2   5  -5 50.8442  3.9998   4
  -2   5   5 53.6385  4.0217   3
  -1  -5   5 136.698   8.867   1
   1  -5  -5 135.876   8.726   4
   1  -5  -5 136.500   9.045   1
  -1   5   5 137.570   7.666   3
   1   5  -5 135.901   7.765   4
   1   5  -5 135.373   8.066   3
   0  -5  -5 287.873  16.059   4
   0  -5  -5 297.508  17.170   1
   0  -5   5 297.341  16.967   1
   0   5   5 295.250  15.142   3
   0   5  -5 286.988  15.172   4
   0   5  -5 284.457  15.450   3
  -1  -5  -5 24.7392  3.7385   1
  -1  -5  -5 18.7148  4.4204   4
   1   5   5 20.7146  2.4580   3
  -1   5  -5 24.5480  2.8567   4
  -1   5  -5 21.9574  2.9078   3
   2  -5   5 56.2779  4.6657   1
  -2  -5  -5 49.0830  4.8629   1
  -2   5  -5 50.4148  4.0525   3
  -2   5  -5 54.8249  3.9792   4
   2   5   5 56.1990  3.7307   3
   2   5   5 55.7669  5.1960   2
   3  -5   5 492.710  26.829   1
  -3  -5  -5 448.001  27.081   1
   3   5   5 470.616  28.319   2
  -3   5  -5 491.717  24.522   3
  -3   5  -5 480.399  24.181   4
   4  -5   5 34.3257  3.6809   1
  -4  -5  -5 33.1079  4.5117   1
  -4   5  -5 34.8518  3.2657   4
  -4   5  -5 33.7734  3.2240   3
   4   5   5 41.5032  4.9596   2
   5  -5   5 85.8315  5.7389   1
  -5  -5  -5 63.5944  6.1822   1
  -5   5  -5 78.9979  5.1886   4
  -5   5  -5 79.6821  5.2375   3
   5   5   5 81.3934  6.8132   2
   6  -5   5 105.014   7.183   1
  -6  -5  -5 106.862   7.938   1
  -6   5  -5 113.581   6.770   3
   6   5   5 106.100   8.263   2
  -6   5  -5 112.738   6.701   4
   7  -5   5 33.6196  3.5633   1
  -7  -5  -5 35.7615  5.1513   1
   7   5   5 41.7900  5.3396   2
  -7   5  -5 28.4033  3.4939   4
  -8  -5  -5 16.2354  4.6581   1
   8  -5   5 17.3972  3.4058   1
   8   5   5 25.3454  5.7873   2
  -8   5  -5 14.7221  3.0219   4
  -9  -5  -5 -0.1563  4.1611   1
   9  -5   5 -1.2665  2.8307   1
   9   5   5 5.80264 5.44865   2
  -9   5  -5 -1.6030  2.4069   4
 -10  -5  -5 -0.0129  4.4796   1
  10  -5   5 3.88072 3.05370   1
  10   5   5 4.94682 5.53512   2
 -10   5  -5 -0.7924  2.7339   4
  11   5   5 30.9737  6.8591   2
  11   6  -5 5.68050 5.07737   4
 -10   6   5 40.7736  4.8152   3
  10   6  -5 40.2574  5.2628   3
  10   6  -5 30.5970  5.6573   4
   9   6  -5 8.79896 4.64227   4
   9   6  -5 10.7037  4.0139   3
  -9   6   5 10.2066  3.2692   3
  -8   6   5 0.52716 2.50838   3
   8   6  -5 1.62084 3.06084   3
   8   6  -5 -0.3205  3.7671   4
  -7  -6   5 40.9882  5.1226   1
   7   6  -5 45.3893  4.7834   4
   7   6  -5 55.2348  4.7823   3
  -7   6   5 45.1824  4.1346   3
  -6  -6   5 7.57699 3.59296   1
  -6   6   5 1.10013 2.42030   3
   6   6  -5 4.71963 3.17541   4
  -5  -6   5 2.29566 3.25418   1
  -5   6   5 -0.9134  2.2371   3
   5   6  -5 -2.6170  2.6856   3
   5   6  -5 -4.1405  2.6352   4
  -4  -6   5 14.2188  3.7553   1
   4   6  -5 15.0599  3.3169   3
   4   6  -5 11.4641  3.0960   4
  -4   6   5 8.70581 2.64215   3
  -3  -6   5 76.3453  6.6085   1
   3  -6  -5 88.3327  7.1495   1
  -3   6   5 99.7420  5.8963   3
   3   6  -5 88.8576  6.0777   3
   3   6  -5 88.1377  5.8845   4
  -2  -6   5 33.5839  4.7344   1
   2  -6  -5 35.8402  4.8912   1
  -2   6   5 26.3153  3.2485   3
   2   6  -5 31.4089  3.8682   4
   2   6  -5 34.9472  3.8846   3
   1  -6  -5 242.543  14.067   1
  -1  -6   5 209.420  13.612   1
  -1   6   5 225.621  12.108   3
   1   6  -5 219.045  12.416   3
   1   6  -5 224.260  12.199   4
   0  -6  -5 128.633   9.103   1
   0  -6   5 130.650   8.683   1
   0   6  -5 128.674   7.645   4
   0   6   5 130.931   7.498   3
   0   6  -5 121.795   7.744   3
   1  -6   5 24.3685  4.0592   1
  -1  -6  -5 22.0297  4.5422   1
   1   6   5 22.4093  2.8360   3
  -1   6  -5 18.1826  3.0734   3
  -1   6  -5 23.6230  3.1109   4
   2  -6   5 3.68295 3.33014   1
  -2   6  -5 2.44977 2.20858   3
  -2   6  -5 4.56657 2.37076   4
   3  -6   5 33.3602  4.0746   1
  -3  -6  -5 33.1045  5.0529   1
  -3   6  -5 43.2364  3.7847   3
  -3   6  -5 41.6016  3.6991   4
  -4  -6  -5 -0.1366  3.3078   1
   4  -6   5 -2.1365  2.6637   1
  -4   6  -5 1.14222 2.50029   4
  -4   6  -5 -3.9797  2.1472   3
   5  -6   5 3.21932 2.85161   1
  -5  -6  -5 5.86164 3.67465   1
  -5   6  -5 5.55993 2.55381   3
  -5   6  -5 8.24461 2.71460   4
  -6  -6  -5 44.1563  5.9715   1
   6  -6   5 73.8613  5.2118   1
  -6   6  -5 54.9138  4.6988   4
  -6   6  -5 62.0201  4.8940   3
  -7  -6  -5 4.30157 4.13696   1
   7  -6   5 -0.8619  2.8981   1
  -7   6  -5 -2.7978  2.4086   4
  -7   6  -5 -0.4743  2.6990   3
  -8  -6  -5 10.7826  4.7152   1
   8  -6   5 15.9268  3.6266   1
  -8   6  -5 11.9047  3.2244   4
   8   7  -5 12.9105  4.7932   4
   8   7  -5 23.5847  4.5592   3
  -7  -7   5 60.6832  6.6204   1
   7   7  -5 76.5094  5.9691   3
   7   7  -5 64.9824  6.0947   4
  -7   7   5 66.3274  5.3595   3
  -6  -7   5 26.5670  5.2580   1
   6   7  -5 28.1482  4.7945   4
  -6   7   5 27.0949  3.9958   3
   6   7  -5 41.0043  4.3655   3
  -5  -7   5 29.7699  5.2434   1
   5   7  -5 36.1656  4.6442   3
   5   7  -5 29.9492  4.4957   4
  -5   7   5 33.3361  4.1018   3
  -4  -7   5 0.08962 3.86420   1
  -4   7   5 4.31663 2.84337   3
   4   7  -5 2.50488 3.10445   4
   4   7  -5 2.54810 2.95637   3
  -3  -7   5 77.2068  6.9264   1
   3  -7  -5 95.4785  7.8114   1
  -3   7   5 88.1038  6.0014   3
   3   7  -5 84.9482  6.3144   3
   3   7  -5 91.4697  6.2317   4
  -2  -7   5 13.4555  4.2948   1
   2  -7  -5 7.82567 4.70418   1
   2   7  -5 11.1494  2.9583   3
   2   7  -5 7.36280 3.21443   4
  -2   7   5 6.33723 2.79295   3
  -1  -7   5 3.38471 3.82881   1
   1  -7  -5 11.3597  4.7149   1
   1   7  -5 0.93862 2.47596   3
  -1   7   5 12.8707  2.9209   3
   1   7  -5 -0.9411  2.7448   4
   0  -7  -5 22.4451  4.9270   1
   0  -7   5 20.7464  4.5696   1
   0   7   5 20.2617  3.3412   3
   0   7  -5 29.2774  3.9705   4
   0   7  -5 26.8372  3.7502   3
  -1  -7  -5 33.3227  5.4645   1
   1  -7   5 30.1158  4.9653   1
  -1   7  -5 35.4741  4.2500   4
   1   7   5 30.3258  3.8290   3
  -1   7  -5 28.4653  3.9006   3
   2  -7   5 69.9929  6.0606   1
  -2  -7  -5 57.1468  6.5059   1
  -2   7  -5 75.0451  5.2887   4
  -2   7  -5 67.2330  5.3245   3
   3  -7   5 61.6386  5.9554   1
  -3  -7  -5 63.5162  6.8974   1
  -3   7  -5 75.3694  5.3948   4
  -3   7  -5 83.2911  5.6749   3
   4  -7   5 3.73579 3.51576   1
  -4  -7  -5 8.35029 4.45068   1
  -4   7  -5 1.85075 2.80413   3
  -4   7  -5 3.92665 3.11235   4
   5  -7   5 3.16532 3.43417   1
  -5  -7  -5 0.65642 4.29292   1
  -5   7  -5 7.56037 3.01344   3
  -5   7  -5 12.5776  3.4511   4
  -6  -7  -5 10.4530  4.6677   1
   6  -7   5 9.31121 3.59009   1
  -6   7  -5 14.0214  3.4755   4
  -6   7  -5 10.3306  3.3825   3
  -7   7  -5 94.6475  6.8488   3
  -7   7  -5 94.6332  6.6578   4
   4   8  -5 72.1843  5.8950   4
  -4   8   5 65.2720  5.6201   3
  -3  -8   5 -1.2731  4.9591   1
  -3   8   5 2.10483 3.20832   3
   3   8  -5 0.75580 2.92285   3
   3   8  -5 0.05189 3.55447   4
  -2  -8   5 -2.3443  4.3434   1
   2  -8  -5 -1.8775  5.0349   1
   2   8  -5 4.97009 3.67520   4
  -2   8   5 2.94924 3.34403   3
   2   8  -5 -0.1271  2.8051   3
   1  -8  -5 -1.8723  5.5281   1
  -1  -8   5 10.8148  4.7052   1
   1   8  -5 4.67591 3.48346   4
  -1   8   5 1.63001 3.11410   3
   1   8  -5 6.51778 3.33723   3
   0  -8  -5 89.5262  8.4885   1
   0  -8   5 75.8962  7.3317   1
   0   8  -5 86.6032  6.4604   4
   0   8  -5 91.3152  6.4603   3
   0   8   5 92.1154  6.3279   3
  -1  -8  -5 9.17801 5.36503   1
   1  -8   5 13.1495  4.7079   1
  -1   8  -5 11.7565  3.4967   3
  -1   8  -5 15.1979  3.8477   4
  -2  -8  -5 -0.5132  4.8221   1
  -2   8  -5 7.13500 3.60717   4
  -2   8  -5 3.76857 3.05984   3
  -3   8  -5 8.85649 3.76093   4
 -14   0   6 46.4696  4.6725   3
  14   0  -6 50.4032  6.6061   2
  13   0  -6 -0.2647  5.0794   2
 -13   0   6 2.76764 2.45852   3
  12   0  -6 1.24601 3.18419   4
  12   0  -6 1.93445 4.53638   2
 -12   0   6 2.88973 2.30923   3
  11   0  -6 151.816  10.736   2
 -11   0   6 154.799   9.033   3
  11   0  -6 159.022   9.326   4
  10   0  -6 102.017   7.700   2
  10   0  -6 97.7170  6.5587   4
 -10   0   6 100.492   6.318   3
  -9   0   6 474.903  24.942   3
   9   0  -6 491.280  24.869   4
   9   0  -6 497.598  29.023   2
  -8   0   6 106.293   6.275   3
   8   0  -6 102.795   6.251   4
   8   0  -6 106.053   7.735   2
  -7   0   6 21.3872  2.4860   3
   7   0  -6 28.2893  3.9103   2
   7   0  -6 22.7413  2.4633   4
   6   0  -6 689.404  39.920   2
  -6   0   6 675.612  34.331   3
   6   0  -6 690.305  34.022   4
   5   0  -6 54.7170  3.6000   4
   5   0  -6 53.7311  4.7177   2
  -5   0   6 58.9276  3.6886   3
   4   0  -6 201.185  13.031   2
  -4   0   6 215.403  10.922   3
   4   0  -6 220.847  10.705   4
   4   0  -6 198.411  10.803   4
   3   0  -6 312.505  15.426   4
   3   0  -6 296.379  15.620   4
   3   0  -6 296.111  18.572   2
  -3   0   6 331.008  15.745   3
   2   0  -6 189.478   9.304   4
   2   0  -6 185.556  10.213   1
   2   0  -6 181.769   9.506   4
  -2   0   6 179.744   9.538   3
  -2   0   6 183.253  11.562   2
  -1   0   6 11.9567  1.3667   3
   1   0  -6 12.1181  1.3746   1
  -1   0   6 14.1561  2.7105   2
   0   0   6 78.9508  6.0822   2
   0   0   6 84.8805  4.6210   3
   0   0  -6 87.5965  5.0688   1
  -1   0  -6 838.591  45.408   1
   1   0   6 879.115  41.398   3
   1   0   6 792.013  48.313   2
   2   0   6 3.05950 2.34669   2
   2   0   6 1.35051 0.86297   3
  -2   0  -6 2.42150 1.20201   1
  -2   0  -6 0.95135 0.94979   4
  -3   0  -6 444.861  22.787   1
   3   0   6 399.912  24.329   2
  -3   0  -6 390.753  20.560   4
  -4   0  -6 2.73249 1.30432   1
   4   0   6 1.52563 2.62234   2
   5   0   6 4.79954 2.83356   2
  -5   0  -6 4.10291 1.51760   1
   6   0   6 584.091  31.721   2
  -6   0  -6 493.832  29.693   1
  -7   0  -6 320.450  18.606   1
   7   0   6 336.439  19.990   2
   8   0   6 48.2674  5.4219   2
  -8   0  -6 54.8425  4.2814   1
   9   0   6 430.777  26.000   2
  -9   0  -6 431.155  24.403   1
 -10   0  -6 30.6260  4.2088   1
  10   0   6 38.0116  6.0514   2
 -11   0  -6 7.76980 3.29414   1
  11   0   6 6.81542 5.37360   2
 -12   0  -6 254.409  15.464   1
  12   0   6 249.055  16.730   2
  13   0   6 157.128  11.832   2
 -13   0  -6 153.113  10.791   1
 -14  -1   6 2.25469 3.41214   3
  14  -1  -6 2.84361 5.48059   2
 -14   1   6 2.77542 3.36215   3
  14   1  -6 4.10902 5.71522   2
 -13  -1   6 53.9395  5.0422   3
  13  -1  -6 72.1959  6.8211   2
  13   1  -6 54.1279  6.5810   2
 -13   1   6 51.9677  4.9057   3
 -12  -1   6 331.365  17.225   3
  12  -1  -6 301.184  19.856   2
  12   1  -6 333.837  19.979   2
 -12   1   6 324.078  17.105   3
  12   1  -6 302.217  17.276   4
  11  -1  -6 7.05314 4.35897   2
 -11  -1   6 5.35072 2.40827   3
  11  -1  -6 3.59282 2.93242   4
 -11   1   6 4.26280 2.12611   3
  11   1  -6 6.28161 2.95761   4
  11   1  -6 4.57475 4.13049   2
  10  -1  -6 1.16656 3.72193   2
  10  -1  -6 0.43744 2.39531   4
 -10  -1   6 0.69625 2.15524   3
  10   1  -6 -2.8676  2.4253   4
 -10   1   6 -0.9356  2.0696   3
  10   1  -6 -0.3583  3.4861   2
   9  -1  -6 51.3543  4.1421   4
  -9  -1   6 52.8683  4.1142   3
   9  -1  -6 52.6623  5.2567   2
   9   1  -6 53.5211  5.2370   2
  -9   1   6 51.9517  4.1087   3
   8  -1  -6 6.27790 2.19897   4
  -8  -1   6 4.56153 1.99510   3
   8  -1  -6 4.65141 3.35326   2
   8   1  -6 7.85630 3.08939   2
   8   1  -6 0.68287 2.13698   4
  -8   1   6 5.76693 1.91912   3
  -7  -1   6 2.65607 1.66264   3
   7  -1  -6 3.65219 1.98922   4
   7   1  -6 3.54260 2.87845   2
  -7   1   6 2.63704 1.55712   3
  -6  -1   6 1086.90   56.22   3
   6  -1  -6 1141.43   65.22   2
   6  -1  -6 1130.84   55.85   4
   6   1  -6 1135.36   55.64   4
   6   1  -6 1132.98   65.14   2
  -6   1   6 1156.99   56.23   3
   5  -1  -6 31.5669  3.6946   2
  -5  -1   6 20.8073  2.4115   3
   5  -1  -6 27.2728  2.8778   4
  -5   1   6 25.6286  2.3177   3
   5   1  -6 23.4382  2.1357   4
   5   1  -6 33.6778  3.6735   2
   4  -1  -6 135.469   7.762   4
   4  -1  -6 142.231   9.326   2
  -4  -1   6 147.579   7.672   3
  -4   1   6 149.899   7.614   3
   4   1  -6 131.394   7.279   4
   4   1  -6 131.865   9.016   2
  -3  -1   6 55.0641  3.4237   1
  -3  -1   6 61.8872  3.7189   3
   3  -1  -6 52.7209  3.5939   4
   3  -1  -6 61.0430  3.9501   4
   3   1  -6 54.5023  4.7046   2
  -3   1   6 59.8849  3.5557   3
   3   1  -6 51.6771  3.2606   4
   2  -1  -6 214.212  12.153   1
  -2  -1   6 204.083  12.073   1
  -2  -1   6 223.636  11.377   3
   2  -1  -6 252.453  11.545   4
   2  -1  -6 196.583  11.190   4
   2   1  -6 216.573  13.473   2
  -2   1   6 226.092  11.286   3
  -2   1   6 222.371  13.550   2
  -1  -1   6 164.774   8.546   3
   1  -1  -6 140.989   8.353   4
   1  -1  -6 164.847   9.135   1
   1  -1  -6 154.444   8.579   4
  -1  -1   6 155.630   9.032   1
  -1  -1   6 154.210  10.199   2
  -1   1   6 170.902   8.411   3
  -1   1   6 178.957  10.385   2
   0  -1   6 39.1898  2.9354   3
   0  -1   6 40.0846  2.8258   1
   0  -1  -6 41.2091  2.7550   4
   0  -1  -6 38.5253  2.9711   1
   0  -1   6 36.0419  3.9577   2
   0  -1  -6 31.5604  2.6699   4
   0   1   6 38.5034  2.5571   3
   1  -1   6 1162.76   60.28   1
   1  -1   6 1212.70   55.12   3
  -1  -1  -6 1117.28   54.68   4
   1  -1   6 1092.77   63.93   2
  -1  -1  -6 996.949  54.622   4
  -1  -1  -6 1170.04   60.31   1
   1   1   6 1048.94   63.99   2
   1   1   6 1099.44   54.83   3
  -2  -1  -6 31.4538  2.6271   1
  -2  -1  -6 24.7197  2.2692   4
  -2  -1  -6 26.6159  2.3261   4
   2  -1   6 25.6885  3.6388   2
   2  -1   6 30.6796  2.5376   1
   2   1   6 39.1929  4.0289   2
   2   1   6 24.0012  1.7714   3
  -3  -1  -6 18.3239  2.1650   4
  -3  -1  -6 19.6640  2.4054   1
   3  -1   6 25.3264  3.4062   2
  -3   1  -6 19.6569  1.8923   4
   3   1   6 32.3456  3.7312   2
  -3   1  -6 21.4958  2.0586   3
  -4  -1  -6 46.6939  3.2779   4
   4  -1   6 40.7550  4.4735   2
  -4  -1  -6 46.8397  3.6434   1
  -4   1  -6 47.8292  3.6377   1
   4   1   6 42.9497  4.5255   2
   5  -1   6 31.1768  3.9535   2
  -5  -1  -6 35.8890  2.8747   4
  -5  -1  -6 36.5764  3.2642   1
   5   1   6 28.4245  4.0463   2
  -5   1  -6 38.8087  3.2511   1
   6  -1   6 309.956  19.663   2
  -6  -1  -6 339.427  16.870   4
  -6  -1  -6 329.100  18.608   1
   6   1   6 331.054  19.850   2
  -6   1  -6 325.473  18.481   1
   7  -1   6 60.1609  5.6182   2
  -7  -1  -6 62.6534  4.9523   1
  -7  -1  -6 60.7077  4.3080   4
  -7   1  -6 60.2469  4.5519   1
   7   1   6 64.7511  5.7046   2
  -8  -1  -6 10.9851  2.6179   4
  -8  -1  -6 18.1283  3.2563   1
   8  -1   6 23.4407  4.4231   2
  -8   1  -6 14.7385  2.8259   1
   8   1   6 24.1013  4.6832   2
  -9  -1  -6 143.762   9.530   1
  -9  -1  -6 141.582   8.546   4
   9  -1   6 149.714  10.268   2
   9   1   6 147.552  10.380   2
  -9   1  -6 148.405   9.127   1
 -10  -1  -6 29.9992  3.3139   4
  10  -1   6 12.3081  5.1721   2
 -10  -1  -6 20.0525  4.0585   1
  10   1   6 15.9468  5.4272   2
 -10   1  -6 17.5924  3.3780   1
  11  -1   6 2.27092 5.12262   2
 -11  -1  -6 1.12175 2.91961   4
 -11  -1  -6 6.96235 3.75020   1
 -11   1  -6 3.06346 2.76106   1
  11   1   6 0.32453 5.15221   2
 -12  -1  -6 1.60470 4.28665   1
  12  -1   6 3.75728 5.68712   2
  12   1   6 14.2681  6.0016   2
 -12   1  -6 9.23220 3.47728   1
  13  -1   6 2.74619 6.05890   2
 -13  -1  -6 1.94805 4.75454   1
 -13   1  -6 -0.4340  3.3590   1
 -14   2   6 35.5065  4.6070   3
 -13  -2   6 102.689   7.908   3
  13  -2  -6 124.335   9.160   2
  13   2  -6 104.940   8.873   2
 -13   2   6 104.583   7.331   3
  12  -2  -6 15.2897  5.1178   2
 -12  -2   6 22.3732  3.8443   3
 -12   2   6 5.79722 3.01729   3
  12   2  -6 5.91065 3.58621   4
  12   2  -6 11.4110  5.2723   2
 -11  -2   6 -0.5924  2.4654   3
  11  -2  -6 1.85880 4.32838   2
  11   2  -6 1.87126 4.21733   2
  11   2  -6 -0.9593  2.9363   4
 -11   2   6 4.25427 2.79504   3
  10  -2  -6 0.23430 3.73590   2
  10  -2  -6 0.59303 2.45329   4
 -10  -2   6 1.91117 2.38107   3
  10   2  -6 4.46045 3.84858   2
  10   2  -6 1.73899 2.85371   4
 -10   2   6 2.58424 2.22861   3
  -9  -2   6 1158.14   58.99   3
   9  -2  -6 1159.57   58.44   4
   9  -2  -6 1183.15   68.13   2
  -9   2   6 1236.72   58.99   3
   9   2  -6 1192.15   58.53   4
   9   2  -6 1138.50   67.97   2
  -8  -2   6 183.299  10.245   3
   8  -2  -6 183.650  10.135   4
   8  -2  -6 180.352  11.813   2
  -8   2   6 169.314  10.004   3
   8   2  -6 184.936  11.691   2
   8   2  -6 184.483  10.024   4
   7  -2  -6 33.0482  3.3168   4
  -7  -2   6 30.7361  3.3623   3
   7  -2  -6 30.9126  4.1188   2
  -7   2   6 38.4827  3.2175   3
   7   2  -6 30.5429  2.9693   4
   7   2  -6 33.5903  3.9234   2
   6  -2  -6 7.77635 3.11281   2
   6  -2  -6 8.21184 2.44499   4
  -6  -2   6 6.52530 1.99282   3
   6   2  -6 9.80317 2.75439   2
  -6   2   6 10.2092  1.9730   3
   6   2  -6 6.74171 1.80979   4
  -5  -2   6 31.0943  3.1356   3
   5  -2  -6 35.1145  3.4161   4
  -5  -2   6 41.2857  2.9632   1
   5  -2  -6 36.6263  4.0922   2
   5   2  -6 40.8513  3.6932   2
  -5   2   6 35.4891  2.9371   3
   5   2  -6 34.1450  2.7595   4
   4  -2  -6 72.8273  4.8235   4
  -4  -2   6 68.4536  4.4550   1
   4  -2  -6 77.0616  5.7448   2
  -4  -2   6 69.7240  4.5735   3
   4   2  -6 63.8128  3.9994   4
   4   2  -6 68.2335  5.2249   2
  -4   2   6 69.0148  4.2571   3
   3  -2  -6 33.9451  2.8553   1
  -3  -2   6 32.6648  2.9565   3
  -3  -2   6 35.8932  2.8075   1
   3  -2  -6 45.0945  3.4674   4
   3   2  -6 32.8673  2.2845   4
  -3   2   6 38.2438  2.7100   3
   3   2  -6 35.3582  3.5485   2
  -2  -2   6 87.2129  4.8781   3
   2  -2  -6 74.3897  4.8820   1
  -2  -2   6 76.7997  4.7458   1
   2  -2  -6 71.9416  4.9526   4
  -2   2   6 72.0857  5.8037   2
  -2   2   6 75.1522  4.3800   3
   2   2  -6 68.6387  5.3708   2
   1  -2  -6 19.0896  2.2966   1
  -1  -2   6 16.5320  2.1741   3
  -1  -2   6 16.4496  1.9757   1
   1  -2  -6 16.1239  2.6681   4
  -1   2   6 20.7759  3.3834   2
  -1   2   6 19.8013  1.8373   3
   0  -2  -6 42.5775  3.4997   4
   0  -2   6 48.1108  3.3243   3
   0  -2   6 38.5249  3.0762   1
   0  -2  -6 42.0744  3.4219   1
   0   2   6 44.2907  2.7756   3
   0   2   6 42.2334  4.4623   2
  -1  -2  -6 213.199  11.342   4
   1  -2   6 229.183  13.028   2
   1  -2   6 216.057  12.108   1
  -1  -2  -6 219.241  12.310   1
   1   2   6 203.305  13.264   2
  -1   2  -6 185.523  11.078   3
   1   2   6 225.995  10.865   3
  -2  -2  -6 110.315   6.098   4
  -2  -2  -6 103.497   6.566   1
  -2   2  -6 96.1497  5.7841   3
   2   2   6 100.818   5.386   3
   2   2   6 99.5024  7.2972   2
  -3  -2  -6 485.004  23.179   4
   3  -2   6 448.514  26.672   2
   3  -2   6 470.158  25.159   1
  -3  -2  -6 448.652  25.394   1
  -3   2  -6 464.077  22.929   3
   3   2   6 412.825  26.850   2
  -3   2  -6 456.270  22.528   4
  -4  -2  -6 26.4675  3.4778   1
  -4  -2  -6 26.5475  3.2167   4
   4  -2   6 26.9849  2.8331   1
   4  -2   6 27.7648  3.7235   2
  -4   2  -6 19.4727  2.0839   4
   4   2   6 28.1402  4.0872   2
  -5  -2  -6 0.65318 2.11419   4
   5  -2   6 2.39560 1.89128   1
   5  -2   6 3.83646 2.94215   2
  -5  -2  -6 0.01800 2.31146   1
  -5   2  -6 1.88535 1.44573   4
   5   2   6 6.40510 3.33781   2
  -6  -2  -6 28.4262  3.5254   4
   6  -2   6 25.7786  4.0632   2
  -6  -2  -6 26.0430  3.8745   1
   6   2   6 26.4828  4.4275   2
  -7  -2  -6 25.0051  3.6474   4
   7  -2   6 28.1451  4.3713   2
  -7  -2  -6 23.1961  3.9052   1
  -7   2  -6 25.1967  3.4797   1
   7   2   6 21.9910  4.6110   2
   8  -2   6 231.221  15.062   2
  -8  -2  -6 237.437  13.369   4
  -8  -2  -6 237.127  14.624   1
  -8   2  -6 271.878  14.284   1
   8   2   6 221.486  15.190   2
  -9  -2  -6 27.6439  4.6205   1
   9  -2   6 35.2658  5.3845   2
  -9  -2  -6 31.0333  4.2040   4
  -9   2  -6 27.8366  3.8334   1
   9   2   6 34.6730  5.9987   2
 -10  -2  -6 5.47518 3.43488   4
  10  -2   6 2.62238 4.70060   2
  10   2   6 7.63377 5.36129   2
 -10   2  -6 7.67904 2.90265   1
  11  -2   6 44.9361  5.7653   2
 -11  -2  -6 32.6593  5.5393   1
 -11   2  -6 35.3648  4.5271   1
  11   2   6 51.0084  7.3171   2
 -12  -2  -6 40.7829  6.4603   1
  12  -2   6 38.8770  6.7060   2
 -12   2  -6 30.3351  4.6153   1
  13  -2   6 9.56290 6.19244   2
 -13   2  -6 16.8908  3.9952   1
  13  -3  -6 9.18579 5.74120   2
 -13  -3   6 5.24600 4.18798   3
 -13   3   6 11.4732  3.7027   3
  13   3  -6 4.14428 6.00468   2
 -12  -3   6 42.5268  5.6824   3
  12  -3  -6 39.4765  5.3811   2
  12   3  -6 43.8557  5.7199   2
 -12   3   6 38.9604  4.3765   3
  12   3  -6 29.4120  4.6439   4
  11  -3  -6 62.7646  6.1877   2
 -11  -3   6 66.9788  5.8376   3
 -11   3   6 54.2680  5.0337   3
  11   3  -6 51.0689  5.0534   4
  11   3  -6 78.3080  6.4617   2
 -10  -3   6 8.27842 3.15387   3
  10  -3  -6 13.7621  4.2872   2
  10   3  -6 5.58018 2.90278   4
 -10   3   6 5.94356 2.85430   3
  10   3  -6 6.52683 4.25966   2
  -9  -3   6 107.445   6.655   3
   9  -3  -6 78.1485  7.0036   2
  -9   3   6 87.9563  5.9147   3
   9   3  -6 84.8436  5.9077   4
   9   3  -6 80.1032  6.8048   2
   8  -3  -6 3.93730 2.70177   4
   8  -3  -6 6.53476 3.71037   2
  -8  -3   6 3.18790 2.70283   3
   8   3  -6 1.95599 2.45726   4
   8   3  -6 5.81846 3.43599   2
  -8   3   6 5.25284 2.20927   3
   7  -3  -6 -0.2040  2.3060   4
  -7  -3   6 -0.0397  2.3059   3
   7  -3  -6 0.54768 3.15212   2
   7   3  -6 3.27739 2.92677   2
  -7   3   6 1.67595 1.83986   3
   7   3  -6 3.46348 2.10379   4
  -6  -3   6 1.45306 2.02741   3
   6  -3  -6 2.24952 3.02333   2
   6  -3  -6 2.07102 2.46801   4
   6   3  -6 5.63398 2.69139   2
  -6   3   6 -1.3429  1.7144   3
   6   3  -6 0.76819 1.85664   4
  -5  -3   6 20.6201  3.1502   3
  -5  -3   6 24.6205  2.9044   1
   5  -3  -6 30.9174  4.2833   2
   5  -3  -6 24.3969  3.6794   4
  -5   3   6 21.6745  2.4884   3
   5   3  -6 26.5600  3.3507   2
   5   3  -6 25.1864  2.6837   4
   4  -3  -6 178.112  11.659   2
  -4  -3   6 165.387  10.134   3
  -4  -3   6 189.917  10.647   1
   4  -3  -6 179.813  10.300   4
   4   3  -6 180.491   9.544   4
  -4   3   6 199.657   9.847   3
   4   3  -6 173.754  11.131   2
   3  -3  -6 22.1059  3.7889   2
   3  -3  -6 18.3929  3.1804   4
  -3  -3   6 18.8756  2.5656   1
  -3  -3   6 17.3320  2.6832   3
   3   3  -6 20.4715  2.0929   4
  -3   3   6 18.0797  2.2000   3
  -2  -3   6 0.10503 1.69864   1
   2  -3  -6 0.05555 2.25471   4
  -2  -3   6 -0.7747  1.6113   3
  -2   3   6 1.36603 2.65235   2
  -2   3   6 5.05707 1.68446   3
   2   3  -6 6.45582 2.21171   2
   1  -3  -6 237.206  13.359   1
  -1  -3   6 237.836  13.230   1
   1  -3  -6 205.961  12.488   4
  -1   3   6 231.653  14.490   2
   1   3  -6 238.346  13.937   2
  -1   3   6 232.021  11.942   3
   0  -3  -6 -1.5874  1.8407   1
   0  -3   6 1.07505 1.77210   2
   0  -3   6 -0.4883  1.4888   1
   0  -3  -6 -0.7876  2.2329   4
   0   3   6 1.16689 1.25870   3
   0   3   6 -0.4034  2.6563   2
   0   3  -6 0.80180 1.60592   3
  -1  -3  -6 204.526  12.594   1
  -1  -3  -6 211.104  11.793   4
   1  -3   6 244.531  13.071   2
   1   3   6 205.500  13.398   2
   1   3   6 213.335  11.031   3
  -1   3  -6 206.873  11.395   3
  -2  -3  -6 417.400  21.617   4
  -2  -3  -6 407.942  23.537   1
   2  -3   6 415.346  23.212   1
   2  -3   6 483.793  24.593   2
   2   3   6 398.911  24.878   2
  -2   3  -6 384.183  21.257   3
  -3  -3  -6 34.3921  3.7812   4
   3  -3   6 24.5100  2.8079   1
   3  -3   6 32.6612  3.8039   2
  -3  -3  -6 30.9381  3.6123   1
  -3   3  -6 25.2782  2.6243   3
   3   3   6 34.2410  4.4724   2
   4  -3   6 9.97642 2.92386   2
  -4  -3  -6 6.54582 2.79061   1
  -4  -3  -6 10.5616  2.8088   4
   4   3   6 18.5126  3.9459   2
  -4   3  -6 10.6113  1.8213   3
  -4   3  -6 10.5813  1.8661   4
   5  -3   6 -0.8653  1.8023   1
  -5  -3  -6 0.05366 2.84062   1
  -5  -3  -6 0.50454 2.43508   4
  -5   3  -6 0.66252 1.37326   3
  -5   3  -6 1.65715 1.66372   4
   5   3   6 -0.2728  3.5728   2
   6  -3   6 1322.72   76.85   2
   6  -3   6 1321.02   72.79   1
  -6  -3  -6 1329.09   66.60   4
  -6  -3  -6 1426.92   73.45   1
   6   3   6 1251.75   77.11   2
  -6   3  -6 1377.83   65.86   4
   7  -3   6 74.7388  5.9560   2
  -7  -3  -6 60.8698  5.8567   1
   7  -3   6 67.9715  5.2416   1
  -7  -3  -6 72.5331  5.7539   4
   7   3   6 67.6498  6.1755   2
  -7   3  -6 69.6346  4.6003   4
  -8  -3  -6 74.6235  6.0870   4
   8  -3   6 72.8850  6.2285   2
  -8  -3  -6 64.0016  6.1878   1
   8   3   6 72.2207  6.4639   2
  -9  -3  -6 6.50918 3.79129   4
  -9  -3  -6 7.21183 4.20204   1
  -9   3  -6 12.0484  3.4109   1
   9   3   6 18.3044  4.8463   2
 -10  -3  -6 66.9439  6.5333   1
 -10   3  -6 58.4315  5.3430   1
  10   3   6 65.5397  6.7223   2
 -11  -3  -6 -0.0103  4.4159   1
  11   3   6 5.80050 5.78988   2
 -11   3  -6 1.57827 2.89449   1
 -12  -3  -6 12.3722  5.3892   1
 -12   3  -6 13.1820  3.9742   1
  12   3   6 12.1832  6.7457   2
  13  -4  -6 53.1839  7.7298   2
 -12  -4   6 2.13809 3.93233   3
  12  -4  -6 2.25677 4.85769   2
 -12   4   6 -0.3319  3.1331   3
  12   4  -6 3.33383 4.08846   4
  11  -4  -6 0.17793 4.56335   2
 -11  -4   6 1.57728 3.49512   3
 -11   4   6 -0.6369  3.0846   3
  11   4  -6 0.06648 3.47125   4
 -10  -4   6 -0.7529  3.0436   3
  10  -4  -6 0.44051 4.15760   2
 -10   4   6 2.20899 2.58097   3
  10   4  -6 14.7327  3.8182   4
  -9  -4   6 16.5183  3.7626   3
   9   4  -6 16.4145  3.7145   4
  -9   4   6 17.7090  3.2541   3
  -8  -4   6 21.6928  3.8281   3
   8  -4  -6 29.6862  4.7397   2
  -8   4   6 24.2685  3.3784   3
   8   4  -6 25.9731  3.8455   4
   6  -4  -6 85.9118  6.5192   2
  -6  -4   6 72.0796  5.9881   3
   6  -4  -6 78.9661  5.9784   4
  -6   4   6 96.1064  5.6288   3
   6   4  -6 89.1054  5.6233   4
   5  -4  -6 86.7658  6.0913   4
  -5  -4   6 69.5857  5.7749   3
   5  -4  -6 77.6297  6.2395   2
  -5  -4   6 82.8293  5.8598   1
   5   4  -6 83.5258  5.2808   4
  -5   4   6 86.2100  5.3099   3
   4  -4  -6 19.1002  3.6889   4
  -4  -4   6 17.9017  3.2113   3
   4  -4  -6 17.1845  3.6837   2
  -4   4   6 20.0877  2.7898   3
   4   4  -6 20.5661  2.5849   4
  -3  -4   6 35.0982  3.7497   1
   3  -4  -6 31.9476  4.3207   2
   3  -4  -6 30.2249  3.5644   1
  -3   4   6 26.5684  2.8240   3
   3   4  -6 24.3473  2.5448   4
   2  -4  -6 17.0833  3.6921   4
   2  -4  -6 22.6710  3.3082   1
  -2  -4   6 26.1532  3.3356   1
   2   4  -6 23.5667  3.0716   3
   2   4  -6 16.6946  2.3525   4
  -1  -4   6 552.464  29.959   1
   1  -4  -6 526.878  30.001   1
   1  -4  -6 521.035  27.728   4
   1   4  -6 536.927  27.478   3
   1   4  -6 526.424  26.877   4
  -1   4   6 555.528  31.812   2
  -1   4   6 556.018  27.143   3
   0  -4  -6 75.0014  6.2396   4
   0  -4   6 87.2155  5.7884   1
   0  -4  -6 78.3769  5.9998   1
   0   4   6 91.4885  6.8551   2
   0   4  -6 82.3925  5.4430   3
   0   4  -6 82.4824  4.8985   4
   0   4   6 86.4876  4.9631   3
  -1  -4  -6 46.0211  4.5986   1
  -1  -4  -6 56.9416  4.9851   4
   1  -4   6 50.4311  4.1400   1
   1   4   6 56.5857  5.2418   2
  -1   4  -6 54.0556  4.0133   3
   1   4   6 50.7657  3.4200   3
  -1   4  -6 51.8255  3.4631   4
   2  -4   6 402.755  21.706   1
  -2  -4  -6 365.140  20.336   4
  -2  -4  -6 372.250  21.980   1
  -2   4  -6 385.279  19.902   3
  -2   4  -6 375.283  19.416   4
   2   4   6 409.700  23.203   2
   3  -4   6 245.033  13.877   1
  -3  -4  -6 228.125  14.297   1
  -3  -4  -6 232.088  13.398   4
   3   4   6 248.125  15.137   2
  -3   4  -6 245.150  12.817   3
  -3   4  -6 236.229  12.439   4
   4  -4   6 65.6159  4.9756   1
  -4  -4  -6 72.6098  5.6435   4
  -4  -4  -6 63.9185  5.6412   1
  -4   4  -6 72.1367  4.6739   3
  -4   4  -6 74.4952  4.5188   4
  -5  -4  -6 50.6742  4.9539   4
   5  -4   6 46.1568  3.9752   1
  -5  -4  -6 46.6687  4.8399   1
  -5   4  -6 47.1138  3.5651   4
   5   4   6 44.2324  5.2568   2
  -5   4  -6 46.3689  3.5262   3
  -6  -4  -6 12.5137  3.7414   4
   6  -4   6 18.2386  2.9940   1
  -6  -4  -6 17.2314  3.9153   1
   6   4   6 23.0606  4.9155   2
  -6   4  -6 13.4810  2.7150   4
   7  -4   6 79.4155  6.0021   1
  -7  -4  -6 84.4803  6.9465   1
  -7   4  -6 91.1026  5.5214   4
  -8  -4  -6 14.8149  4.4430   1
   8  -4   6 13.0576  3.2313   1
  -8   4  -6 26.4650  3.1348   4
  -9  -4  -6 49.0514  5.8074   1
   9   4   6 44.0996  5.8182   2
 -10  -4  -6 31.8331  6.0380   1
 -10   4  -6 14.3262  4.1838   1
  10   4   6 23.8964  6.3392   2
 -11  -4  -6 -0.6021  4.6066   1
  11   4   6 0.33580 5.59241   2
 -12  -5   6 11.2552  5.2476   3
  12   5  -6 14.2043  5.2267   4
 -11  -5   6 28.9296  5.6217   3
  11   5  -6 36.2532  5.6417   4
 -11   5   6 33.4250  4.4539   3
 -10  -5   6 13.0357  4.3274   3
  10   5  -6 13.3272  4.0801   4
 -10   5   6 9.62324 3.30455   3
  -9  -5   6 55.6376  5.6989   3
   9   5  -6 68.8779  5.4334   4
  -9   5   6 51.1363  4.5935   3
  -8  -5   6 64.3508  5.8810   3
  -8   5   6 65.5779  4.9993   3
   8   5  -6 69.9619  5.4179   4
   7   5  -6 -1.3473  2.6298   4
  -7   5   6 -0.6522  2.3987   3
  -6  -5   6 50.3579  4.9323   1
   6   5  -6 52.0299  4.3723   4
   6   5  -6 57.2656  4.8483   3
  -6   5   6 52.1459  4.2164   3
  -5  -5   6 142.868   9.506   1
   5   5  -6 149.440   8.658   4
  -5   5   6 150.676   8.586   3
   5   5  -6 151.899   8.998   3
  -4  -5   6 159.634  10.448   1
  -4   5   6 173.247   9.442   3
   4   5  -6 165.043   9.440   4
   4   5  -6 173.634   9.830   3
   3  -5  -6 4.13924 2.97289   2
   3  -5  -6 4.95064 2.89444   1
  -3  -5   6 6.36760 3.22050   1
  -3   5   6 3.28831 2.01270   3
   3   5  -6 3.62732 2.21455   4
   3   5  -6 4.06914 2.47336   3
   2  -5  -6 53.4039  4.8072   2
  -2  -5   6 38.2206  4.5434   1
   2  -5  -6 56.9849  4.9045   1
   2  -5  -6 51.3617  4.9585   4
   2   5  -6 49.1672  4.2122   3
  -2   5   6 41.2441  3.5696   3
   2   5  -6 39.1840  3.5570   4
  -1  -5   6 514.206  28.641   1
   1  -5  -6 492.384  26.604   4
   1  -5  -6 510.647  28.813   1
   1   5  -6 487.597  26.211   3
  -1   5   6 523.486  25.867   3
  -1   5   6 528.383  30.274   2
   1   5  -6 512.312  25.763   4
   0  -5   6 93.6324  6.5997   1
   0  -5  -6 86.8601  6.8185   1
   0  -5  -6 100.698   7.055   4
   0   5   6 93.7666  5.5401   3
   0   5   6 95.1848  7.3649   2
   0   5  -6 91.0325  5.6320   4
   0   5  -6 88.2771  6.0205   3
   1  -5   6 46.2984  4.3377   1
  -1  -5  -6 48.4048  4.7692   1
  -1  -5  -6 55.7399  5.4224   4
   1   5   6 41.3481  5.3360   2
   1   5   6 54.1338  3.5912   3
  -1   5  -6 51.4302  4.0516   3
  -1   5  -6 47.4038  3.6465   4
   2  -5   6 107.985   6.872   1
  -2  -5  -6 89.3819  7.1845   1
  -2  -5  -6 92.6629  7.2867   4
  -2   5  -6 97.3625  5.9991   4
   2   5   6 107.624   7.872   2
  -2   5  -6 104.055   6.338   3
  -3  -5  -6 39.2106  4.3181   1
   3  -5   6 32.3578  3.5697   1
   3   5   6 39.5037  5.0431   2
  -3   5  -6 37.5299  3.4333   3
  -3   5  -6 27.8824  3.0686   4
   4  -5   6 38.4303  3.8119   1
  -4  -5  -6 35.3117  4.5625   1
   4   5   6 44.2906  5.4230   2
  -4   5  -6 41.8235  3.4040   4
  -4   5  -6 40.7620  3.6771   3
   5  -5   6 0.07743 2.28667   1
  -5  -5  -6 3.42434 3.18493   1
  -5   5  -6 1.75399 2.10829   3
  -5   5  -6 0.14286 2.10333   4
   5   5   6 0.37903 4.09173   2
   6  -5   6 25.9755  3.2268   1
  -6  -5  -6 17.3535  4.3694   1
  -6   5  -6 25.9460  3.3806   4
   6   5   6 38.4554  5.7551   2
   7  -5   6 72.2986  5.3200   1
  -7  -5  -6 59.4073  6.2680   1
  -7   5  -6 65.4312  4.9730   4
   7   5   6 79.9650  7.1407   2
  -8  -5  -6 16.6972  4.7128   1
   8  -5   6 16.5930  3.6105   1
  -8   5  -6 14.6372  3.1569   4
   8   5   6 20.2498  6.0648   2
   9  -5   6 16.1929  3.7773   1
  -9  -5  -6 11.4969  5.2244   1
  -9   5  -6 9.80149 2.87633   4
   9   5   6 22.1781  6.7051   2
  10  -5   6 103.894   7.597   1
  10   6  -6 1.01645 4.43499   4
  10   6  -6 2.92651 4.19249   3
   9   6  -6 63.7520  5.9923   3
   9   6  -6 63.7729  6.0519   4
  -9   6   6 57.4786  5.0894   3
  -8   6   6 23.7111  3.8599   3
   8   6  -6 20.0457  4.7769   4
   8   6  -6 35.2861  4.8005   3
   7   6  -6 20.3155  3.9184   3
  -7   6   6 13.7864  3.1629   3
   7   6  -6 13.6898  4.2427   4
  -6  -6   6 2.20658 3.75382   1
   6   6  -6 1.85774 3.06352   3
  -6   6   6 2.17555 2.58419   3
   6   6  -6 0.41434 3.25914   4
  -4  -6   6 13.3320  3.7693   1
  -4   6   6 16.3584  2.9507   3
   4   6  -6 14.1456  3.2442   4
   4   6  -6 13.1856  3.5151   3
  -3  -6   6 1.42372 3.38339   1
   3   6  -6 2.17448 2.58822   3
  -3   6   6 9.32118 2.60701   3
   3   6  -6 0.87050 2.42648   4
   2  -6  -6 444.233  24.198   1
  -2  -6   6 365.100  23.804   1
   2   6  -6 415.143  21.957   3
  -2   6   6 437.646  21.572   3
   2   6  -6 423.603  21.611   4
  -1  -6   6 423.116  25.230   1
   1  -6  -6 454.605  25.609   1
  -1   6   6 456.903  22.763   3
   1   6  -6 434.352  22.747   4
   1   6  -6 444.223  23.168   3
   0  -6   6 45.9155  4.9407   1
   0  -6  -6 49.4009  5.4391   1
   0   6   6 54.6540  4.0509   3
   0   6  -6 51.7399  4.4707   3
   0   6  -6 50.0663  4.0621   4
  -2  -6  -6 1.97611 3.30966   1
   2  -6   6 6.66582 2.98737   1
  -2   6  -6 4.95234 2.57835   3
  -2   6  -6 0.47922 2.23936   4
   3  -6   6 72.4897  5.6879   1
  -3  -6  -6 70.4955  6.3737   1
  -3   6  -6 72.4008  5.0898   4
  -3   6  -6 73.9823  5.2872   3
  -4  -6  -6 2.33402 3.46262   1
   4  -6   6 1.13642 2.68608   1
  -4   6  -6 1.47512 2.59689   4
  -4   6  -6 2.00774 2.40329   3
   5  -6   6 2.31491 2.66113   1
  -5  -6  -6 1.23137 3.84385   1
  -5   6  -6 2.22166 2.56749   4
  -5   6  -6 4.33020 2.54315   3
   6  -6   6 115.822   7.786   1
  -6  -6  -6 99.5974  8.7504   1
  -6   6  -6 120.719   7.452   3
  -6   6  -6 117.025   7.178   4
  -7  -6  -6 1.50553 4.39377   1
   7  -6   6 -1.1035  2.8821   1
  -7   6  -6 1.17377 2.89790   4
  -8  -6  -6 36.4079  6.1200   1
   8  -6   6 33.5969  4.1724   1
  -8   6  -6 35.9775  4.0648   4
  -7   7   6 8.31330 3.21756   3
   7   7  -6 4.01313 4.14428   4
   7   7  -6 13.2209  4.3672   3
  -6  -7   6 7.90233 4.30377   1
   6   7  -6 -0.4333  3.3294   3
  -6   7   6 3.90652 2.89685   3
  -5  -7   6 47.5953  5.6318   1
  -5   7   6 69.2374  4.8381   3
   5   7  -6 47.2048  4.9097   4
   5   7  -6 53.2767  5.2608   3
  -4  -7   6 1.69875 3.96078   1
   4   7  -6 -1.5221  2.8559   4
  -4   7   6 1.01203 2.56183   3
   4   7  -6 9.40804 3.64364   3
  -3  -7   6 40.2740  5.5628   1
   3   7  -6 48.0328  4.8141   3
  -3   7   6 42.6581  4.1416   3
   3   7  -6 42.3968  4.3898   4
   2  -7  -6 3.42341 4.69807   1
  -2  -7   6 3.99026 4.06473   1
   2   7  -6 2.12682 2.81157   4
  -2   7   6 2.50468 2.66849   3
   2   7  -6 3.84458 3.05573   3
  -1  -7   6 3.85801 3.94220   1
   1  -7  -6 2.99211 4.21494   1
  -1   7   6 1.61327 2.72420   3
   1   7  -6 -3.9139  2.5192   4
   1   7  -6 3.79616 2.82196   3
   0  -7   6 -0.1583  3.2947   1
   0  -7  -6 3.72071 4.61593   1
   0   7  -6 0.25459 2.64320   4
   0   7   6 1.33949 2.74363   3
   0   7  -6 -0.3016  2.6514   3
   1  -7   6 15.2303  4.0416   1
  -1  -7  -6 19.5283  5.2461   1
  -1   7  -6 16.0380  3.3219   4
  -1   7  -6 19.6961  3.5770   3
   2  -7   6 188.287  11.885   1
  -2  -7  -6 165.386  12.493   1
  -2   7  -6 199.291  11.017   3
  -2   7  -6 189.689  10.695   4
   3  -7   6 9.68320 3.75728   1
  -3  -7  -6 15.7015  4.7578   1
  -3   7  -6 13.0952  3.1647   4
  -3   7  -6 11.7745  3.2770   3
  -4  -7  -6 9.40113 4.52285   1
   4  -7   6 12.0269  3.7462   1
  -4   7  -6 24.1484  3.7124   4
  -4   7  -6 18.2135  3.6094   3
  -5  -7  -6 -0.9456  4.2848   1
   5  -7   6 15.2507  3.5662   1
  -5   7  -6 4.85566 3.19116   3
  -5   7  -6 8.24721 3.03354   4
  -6   7  -6 61.1367  4.9977   4
  -6   7  -6 54.8882  5.3305   3
  -3   8   6 4.39811 3.44948   3
  -2  -8   6 9.60910 5.00065   1
   2   8  -6 15.7995  3.8645   4
  -2   8   6 7.48686 3.58020   3
  -1   8   6 29.7275  4.3117   3
   1   8  -6 28.6956  4.4696   4
   0  -8  -6 23.7544  6.6470   1
   0   8  -6 24.5588  4.1288   4
  -1  -8  -6 317.428  19.870   1
 -14   0   7 -0.1081  3.0488   3
  12   0  -7 -2.6946  4.5848   2
  12   0  -7 -1.9783  3.1365   4
 -12   0   7 -1.2610  2.2305   3
  11   0  -7 -1.5415  4.1873   2
  11   0  -7 1.17813 2.96365   4
 -11   0   7 4.55489 2.39883   3
 -10   0   7 -1.1539  1.9240   3
  10   0  -7 -3.9182  2.3235   4
  10   0  -7 2.57748 3.89421   2
   9   0  -7 2.41660 2.24295   4
  -9   0   7 -0.8299  1.8073   3
   9   0  -7 0.33231 3.51493   2
   8   0  -7 -1.0378  1.8978   4
  -8   0   7 -0.9248  1.7222   3
   8   0  -7 -1.4719  3.3021   2
   7   0  -7 -0.7761  2.9142   2
   7   0  -7 -0.7265  1.7583   4
  -7   0   7 1.30509 1.67613   3
   6   0  -7 1.10031 2.89575   2
  -6   0   7 0.87107 1.33280   3
   6   0  -7 -0.6820  1.5354   4
  -5   0   7 0.34047 1.29526   3
   5   0  -7 0.11548 1.49581   4
   5   0  -7 0.61368 2.69459   2
   4   0  -7 0.91871 2.60018   2
  -4   0   7 -0.1421  1.1704   3
   4   0  -7 -0.6146  1.4959   4
  -3   0   7 -0.0696  0.9807   3
   3   0  -7 -1.1188  0.8926   4
   3   0  -7 0.27609 1.41106   4
   3   0  -7 -0.2005  2.7541   2
   2   0  -7 -0.2070  0.8015   4
   2   0  -7 0.16161 0.81822   1
  -2   0   7 -0.7667  2.1006   2
  -2   0   7 -0.6012  0.8800   3
   2   0  -7 -0.0113  1.3967   4
   1   0  -7 1.19287 0.92165   1
  -1   0   7 0.38996 0.88354   3
  -1   0   7 0.83942 2.28296   2
   0   0  -7 0.48931 0.97412   1
   0   0   7 -1.8456  2.2170   2
   0   0   7 -0.6494  0.7938   3
  -1   0  -7 0.34826 1.06649   1
   1   0   7 -1.9767  2.4026   2
   1   0   7 0.38155 0.88333   3
  -2   0  -7 -0.7978  0.9905   4
  -2   0  -7 -0.1763  1.0933   1
   2   0   7 -0.0993  0.8940   3
   2   0   7 0.57370 2.62486   2
  -3   0  -7 -0.1665  1.2676   1
   3   0   7 0.89013 2.69387   2
   4   0   7 3.64632 3.01423   2
  -4   0  -7 -0.9350  1.2758   1
  -5   0  -7 0.94306 1.58318   1
  -6   0  -7 -0.3712  1.5600   1
   6   0   7 -1.7060  3.4547   2
   7   0   7 -4.2607  3.5929   2
  -7   0  -7 0.92228 1.96867   1
  -8   0  -7 0.41701 2.20671   1
   8   0   7 3.15455 4.36827   2
   9   0   7 -1.4939  4.6496   2
  -9   0  -7 1.53224 2.57441   1
 -10   0  -7 -1.2345  2.6528   1
  11   0   7 0.45313 5.51405   2
 -11   0  -7 1.24214 3.25856   1
 -12   0  -7 2.58425 3.45714   1
  12   0   7 -2.8482  5.9490   2
 -14  -1   7 59.3647  5.7940   3
 -13  -1   7 41.7678  4.7312   3
  13  -1  -7 43.0540  5.7501   2
  13   1  -7 40.4239  4.8473   4
  13   1  -7 51.2605  7.3251   2
 -13   1   7 34.7536  4.1723   3
 -12  -1   7 7.96219 3.27655   3
  12  -1  -7 0.28331 4.88177   2
 -12   1   7 12.5428  3.1765   3
  12   1  -7 -1.2148  4.7357   2
  12   1  -7 13.2239  3.6900   4
  11  -1  -7 34.2441  4.2803   4
  11  -1  -7 36.7842  5.8655   2
 -11  -1   7 27.5332  3.8739   3
 -11   1   7 27.6841  3.6834   3
  11   1  -7 30.9855  4.1571   4
  11   1  -7 48.2377  5.1701   2
  10  -1  -7 22.3471  4.7691   2
  10  -1  -7 14.5703  3.1069   4
 -10  -1   7 13.7702  2.9501   3
  10   1  -7 15.3659  4.5398   2
 -10   1   7 13.4388  2.7935   3
  10   1  -7 16.4619  3.4355   4
   9  -1  -7 250.031  16.344   2
  -9  -1   7 273.232  14.108   3
   9  -1  -7 257.697  13.839   4
  -9   1   7 264.659  13.997   3
   9   1  -7 248.436  16.269   2
   9   1  -7 265.142  13.967   4
   8  -1  -7 306.460  15.995   4
  -8  -1   7 303.970  16.209   3
   8  -1  -7 316.038  18.896   2
  -8   1   7 304.600  16.127   3
   8   1  -7 301.950  18.833   2
   8   1  -7 305.885  15.983   4
   7  -1  -7 139.809   9.242   2
   7  -1  -7 132.224   7.609   4
  -7  -1   7 131.145   7.708   3
  -7   1   7 124.600   7.559   3
   7   1  -7 136.901   9.124   2
   7   1  -7 132.986   7.458   4
   6  -1  -7 429.018  21.626   4
  -6  -1   7 403.604  21.666   3
   6  -1  -7 438.546  25.386   2
  -6   1   7 446.487  21.717   3
   6   1  -7 414.837  25.213   2
   6   1  -7 410.065  21.271   4
  -5  -1   7 -0.6383  1.3398   3
   5  -1  -7 4.24097 2.05750   4
   5  -1  -7 1.63323 2.86123   2
   5   1  -7 6.26672 2.69775   2
  -5   1   7 3.52783 1.59675   3
   5   1  -7 0.92619 1.26044   4
   4  -1  -7 35.1388  4.3752   2
  -4  -1   7 41.0215  3.0538   3
   4   1  -7 34.0125  2.4901   4
   4   1  -7 32.4801  4.0802   2
  -3  -1   7 13.3083  1.4209   1
   3  -1  -7 15.3254  3.6615   2
   3  -1  -7 8.43286 2.25923   4
   3   1  -7 9.86658 3.17455   2
  -3   1   7 12.4800  1.7939   3
   2  -1  -7 232.648  12.093   4
  -2  -1   7 226.805  12.741   1
  -2  -1   7 234.078  11.977   3
   2  -1  -7 226.708  12.828   1
  -2   1   7 241.437  11.900   3
  -2   1   7 215.445  14.325   2
  -1  -1   7 1131.97   67.21   2
  -1  -1   7 1211.41   57.92   3
  -1  -1   7 1165.38   63.21   1
   1  -1  -7 1167.67   57.60   4
   1  -1  -7 1178.74   63.26   1
  -1   1   7 1097.73   67.29   2
  -1   1   7 1226.87   57.79   3
   0  -1  -7 -0.5241  1.4513   4
   0  -1   7 2.73679 1.23440   1
   0  -1   7 1.91423 2.20944   2
   0  -1  -7 4.07705 1.40403   1
   0   1   7 2.92427 0.96551   3
   0   1   7 1.74092 2.56815   2
   1  -1   7 197.928  12.243   2
  -1  -1  -7 202.542  11.174   1
   1  -1   7 203.637  10.229   3
  -1  -1  -7 182.984  10.133   4
   1   1   7 194.100  12.386   2
   1   1   7 185.952   9.888   3
  -2  -1  -7 1.46913 1.39411   1
  -2  -1  -7 0.26301 1.44344   4
   2  -1   7 -0.5914  2.7876   2
   2   1   7 0.80017 0.66412   3
   2   1   7 2.26853 2.88924   2
  -2   1  -7 0.36288 1.45620   1
   3  -1   7 23.5879  3.7390   2
  -3  -1  -7 20.0615  2.5427   1
  -3  -1  -7 22.1562  2.4895   4
  -3   1  -7 18.5690  2.5188   1
   3   1   7 22.6193  3.9853   2
   4  -1   7 47.5791  4.9861   2
  -4  -1  -7 52.7663  4.0615   1
  -4  -1  -7 51.5903  3.7158   4
  -4   1  -7 54.3949  4.0452   1
   4   1   7 50.3561  5.1756   2
  -5  -1  -7 -1.4732  1.5107   4
   5  -1   7 -0.8800  3.1657   2
  -5  -1  -7 1.53004 1.90333   1
  -5   1  -7 1.62399 1.82170   1
  -6  -1  -7 14.9386  2.5719   4
   6  -1   7 20.9253  4.3281   2
  -6  -1  -7 15.7430  2.9960   1
  -6   1  -7 18.8366  2.6788   1
   6   1   7 24.0331  4.6446   2
   7  -1   7 2.68096 3.67503   2
  -7  -1  -7 1.52228 2.47555   1
  -7  -1  -7 0.63098 2.03964   4
   7   1   7 0.28464 3.71903   2
  -7   1  -7 0.90465 1.89736   1
  -8  -1  -7 15.9224  2.8641   4
   8  -1   7 19.2110  4.8199   2
  -8  -1  -7 17.0052  3.4033   1
  -8   1  -7 16.9072  2.9571   1
   8   1   7 24.4918  5.2904   2
  -9  -1  -7 89.9922  6.7617   1
  -9  -1  -7 91.9366  6.0775   4
  -9   1  -7 84.9140  6.2276   1
   9   1   7 88.0366  7.8108   2
 -10  -1  -7 3.57766 2.70805   4
  10  -1   7 4.37720 4.96247   2
 -10  -1  -7 2.96326 3.29265   1
 -10   1  -7 6.19369 2.76573   1
  10   1   7 0.87915 5.50874   2
  11  -1   7 48.6714  6.5590   2
 -11  -1  -7 70.1667  6.1863   1
 -11  -1  -7 57.1024  5.1138   4
  11   1   7 70.6476  7.1699   2
 -11   1  -7 54.7473  5.1608   1
 -12  -1  -7 7.88027 4.60226   1
 -12  -1  -7 -3.8771  3.5043   4
  12  -1   7 6.65775 6.15711   2
 -12   1  -7 9.65328 3.75960   1
  12   1   7 11.4445  6.7554   2
 -14  -2   7 68.0505  6.6816   3
 -13  -2   7 2.19680 3.66388   3
  13  -2  -7 2.36268 5.24912   2
  13   2  -7 12.6044  6.2891   2
 -13   2   7 2.05373 3.05196   3
  13   2  -7 8.04989 3.97182   4
  12  -2  -7 48.1220  5.8061   2
 -12  -2   7 33.6023  4.6284   3
  12   2  -7 37.3362  5.0207   4
 -12   2   7 34.5182  4.4361   3
  12   2  -7 35.8730  6.4889   2
 -11  -2   7 -0.1839  2.5910   3
  11   2  -7 1.01462 2.86167   4
 -11   2   7 0.91171 2.62263   3
  10  -2  -7 -3.0865  2.3587   4
 -10  -2   7 2.29951 2.56775   3
  10  -2  -7 -0.5313  4.1279   2
 -10   2   7 2.78306 2.36672   3
  10   2  -7 -0.1674  3.5399   2
  10   2  -7 -0.2629  2.8031   4
  -9  -2   7 3.55149 2.55339   3
   9  -2  -7 7.66631 4.00462   2
   9  -2  -7 5.62297 2.60123   4
   9   2  -7 9.02374 3.97038   2
  -9   2   7 8.25901 2.58242   3
   8  -2  -7 69.3851  6.3439   2
   8  -2  -7 78.4954  5.3492   4
  -8  -2   7 83.1379  5.5587   3
   8   2  -7 74.1416  6.3007   2
  -8   2   7 76.4873  5.2772   3
   8   2  -7 75.8031  5.1535   4
  -7  -2   7 124.053   7.650   3
   7  -2  -7 125.048   7.509   4
   7  -2  -7 129.239   8.897   2
  -7   2   7 120.479   7.284   3
   7   2  -7 126.218   7.232   4
   6  -2  -7 12.2615  2.7409   4
  -6  -2   7 14.0292  2.5941   3
   6  -2  -7 14.8095  3.7309   2
  -6   2   7 13.2730  2.2119   3
   6   2  -7 12.7570  3.2226   2
   6   2  -7 12.3426  2.1315   4
  -4  -2   7 1.13583 1.52308   3
   4  -2  -7 2.22013 2.28105   4
  -4  -2   7 1.70472 1.20332   1
   4  -2  -7 12.2417  3.4387   2
   4   2  -7 0.82407 2.46279   2
   4   2  -7 1.21006 1.22222   4
  -4   2   7 -0.0868  1.3605   3
   3  -2  -7 10.4606  3.6111   2
   3  -2  -7 9.81456 2.58975   4
  -3  -2   7 9.66960 1.60347   1
  -3  -2   7 8.51905 1.86314   3
   3   2  -7 11.5099  2.8886   2
  -3   2   7 9.93356 1.77042   3
  -2  -2   7 0.85648 1.07439   1
  -2  -2   7 6.41568 1.66562   3
   2  -2  -7 0.93228 2.06429   4
   2  -2  -7 0.76699 1.66287   1
  -2   2   7 0.84269 1.28158   3
  -2   2   7 2.40402 2.76425   2
   2   2  -7 -1.1120  2.5921   2
  -1  -2   7 148.353   7.847   3
   1  -2  -7 138.023   8.309   1
   1  -2  -7 134.607   8.091   4
  -1  -2   7 147.731   9.028   2
  -1  -2   7 126.895   7.997   1
  -1   2   7 129.712   9.351   2
  -1   2   7 144.599   7.452   3
   0  -2   7 169.655  10.358   1
   0  -2   7 212.807  11.543   2
   0  -2  -7 175.589  10.618   1
   0  -2   7 189.689   9.875   3
   0  -2  -7 162.285   9.913   4
   0   2   7 167.567  11.721   2
   0   2   7 194.021   9.484   3
   1  -2   7 23.7793  3.2521   2
   1  -2   7 16.7431  2.1179   1
  -1  -2  -7 24.1005  2.8474   1
  -1  -2  -7 14.1218  2.5546   4
   1   2   7 16.3821  1.7914   3
   1   2   7 18.8562  3.6646   2
   2  -2   7 92.2445  6.8272   2
  -2  -2  -7 97.6321  6.3409   1
   2  -2   7 91.1356  5.8656   1
  -2  -2  -7 96.5414  5.7857   4
   2   2   7 89.9627  7.1124   2
  -2   2  -7 93.9177  5.4639   3
  -3  -2  -7 34.1023  3.1980   4
   3  -2   7 35.4594  4.1993   2
  -3  -2  -7 32.2248  3.6183   1
  -3   2  -7 27.5364  2.8584   3
   3   2   7 44.1624  4.8020   2
   4  -2   7 5.75783 2.10512   1
  -4  -2  -7 4.07284 2.28514   4
   4  -2   7 6.58501 3.23096   2
  -4  -2  -7 14.1779  3.1228   1
  -4   2  -7 5.05001 1.40896   4
   4   2   7 9.13479 3.44840   2
  -5  -2  -7 31.0752  3.7477   4
   5  -2   7 34.1778  4.6420   2
  -5  -2  -7 34.7825  4.2767   1
   5   2   7 36.9066  5.0470   2
  -6  -2  -7 37.4981  4.2199   1
   6  -2   7 35.3153  5.0053   2
  -6  -2  -7 29.9825  3.4476   4
   6   2   7 38.8475  5.1838   2
  -6   2  -7 31.0780  3.9678   1
  -7  -2  -7 36.1990  4.2116   4
   7  -2   7 33.2956  4.4141   2
  -7  -2  -7 34.1306  4.5706   1
   7   2   7 41.1115  5.9884   2
  -7   2  -7 30.7393  3.9399   1
  -8  -2  -7 3.22723 2.91678   4
   8  -2   7 0.76447 3.95782   2
  -8  -2  -7 1.21690 3.08579   1
   8   2   7 0.53058 4.77235   2
  -8   2  -7 1.61788 2.59161   1
  -9  -2  -7 7.71721 3.30825   4
   9  -2   7 12.0227  4.8335   2
  -9  -2  -7 6.60215 3.71277   1
  -9   2  -7 9.45359 3.09667   1
   9   2   7 6.16027 5.30890   2
 -10  -2  -7 43.1473  5.2786   4
 -10  -2  -7 42.0298  5.6182   1
  10  -2   7 47.8152  5.8312   2
  10   2   7 46.2726  7.1390   2
 -10   2  -7 31.2520  4.0796   1
  11  -2   7 62.1751  6.7513   2
  12  -2   7 4.50546 5.65391   2
 -12  -2  -7 3.13994 4.88655   1
 -12   2  -7 0.60046 3.25198   1
 -13  -3   7 8.95507 4.84877   3
  13   3  -7 9.56897 6.55304   2
  13   3  -7 24.6242  4.7647   4
 -12  -3   7 20.5285  4.6709   3
  12  -3  -7 21.6207  5.8832   2
 -12   3   7 19.7519  4.1226   3
  12   3  -7 36.7966  6.6767   2
  12   3  -7 12.4114  3.8513   4
 -11  -3   7 15.8776  4.3466   3
  11  -3  -7 15.1010  5.1677   2
  11   3  -7 13.5627  3.6734   4
  11   3  -7 18.9634  5.4515   2
 -11   3   7 20.3260  3.6663   3
  10  -3  -7 64.1061  6.5472   2
 -10  -3   7 72.7306  5.9236   3
  10   3  -7 65.0311  5.2944   4
 -10   3   7 71.1918  5.3049   3
  10   3  -7 65.7539  6.2480   2
   9  -3  -7 38.6429  4.0873   4
  -9  -3   7 35.7515  4.6521   3
  -9   3   7 42.3469  3.8135   3
   9   3  -7 39.8125  5.1269   2
   9   3  -7 33.8144  3.8832   4
   8  -3  -7 24.6480  4.6283   2
  -8  -3   7 26.4257  4.1166   3
   8  -3  -7 27.0953  3.9803   4
   8   3  -7 28.0628  4.5572   2
  -8   3   7 25.9719  3.3833   3
   8   3  -7 27.1149  3.2338   4
   7  -3  -7 56.6094  5.3883   2
   7  -3  -7 55.9537  4.6572   4
  -7  -3   7 52.2392  4.9299   3
  -7   3   7 58.4905  4.3037   3
   7   3  -7 55.3715  4.3457   4
   7   3  -7 66.3693  5.4523   2
  -6  -3   7 46.6706  4.6107   3
   6  -3  -7 49.1424  4.5663   4
   6  -3  -7 67.3321  5.5251   2
  -6   3   7 62.0277  4.1782   3
   6   3  -7 54.1582  4.0660   4
   6   3  -7 65.2222  5.3230   2
   5  -3  -7 -2.0396  3.1935   2
  -5  -3   7 0.88383 2.00470   3
   5   3  -7 0.71910 1.70114   4
  -5   3   7 0.17583 1.67667   3
   5   3  -7 0.68239 2.36967   2
  -4  -3   7 16.4667  2.4717   1
  -4  -3   7 13.8908  2.7043   3
   4  -3  -7 16.8467  3.6833   2
  -4   3   7 18.8478  2.3859   3
   4   3  -7 17.5900  3.0435   2
   4   3  -7 16.8278  2.1014   4
  -3  -3   7 2.52199 1.83331   3
  -3  -3   7 2.47225 1.77882   1
   3  -3  -7 -0.1360  3.2764   2
   3  -3  -7 2.45771 2.69179   4
   3   3  -7 6.13590 2.38249   2
  -3   3   7 1.92238 1.62756   3
   2  -3  -7 269.502  14.838   4
  -2  -3   7 301.505  14.835   3
   2  -3  -7 267.502  15.679   1
  -2  -3   7 268.895  15.563   1
   2   3  -7 276.232  16.590   2
  -2   3   7 269.045  17.047   2
  -2   3   7 278.454  14.213   3
  -1  -3   7 303.914  15.217   3
  -1  -3   7 276.085  16.000   1
   1  -3  -7 276.161  15.275   4
   1  -3  -7 273.487  16.210   1
   1   3  -7 289.580  17.105   2
  -1   3   7 289.178  17.645   2
  -1   3   7 281.775  14.539   3
   0  -3  -7 14.5046  2.7791   1
   0  -3   7 20.5371  2.9255   2
   0  -3   7 14.1324  2.2775   1
   0  -3  -7 11.5295  3.1696   4
   0   3  -7 18.3202  2.6094   3
   0   3   7 13.8099  1.8613   3
   0   3   7 24.5426  4.0538   2
   1  -3   7 6.03775 2.37646   2
  -1  -3  -7 4.22427 2.32342   1
   1  -3   7 4.76882 1.88035   1
  -1  -3  -7 3.66265 2.58515   4
   1   3   7 2.73206 1.33656   3
  -1   3  -7 5.98035 1.91415   3
   1   3   7 7.11857 3.36650   2
   2  -3   7 137.078   8.298   1
  -2  -3  -7 126.982   8.107   4
   2  -3   7 147.042   9.009   2
  -2  -3  -7 134.549   8.776   1
  -2   3  -7 134.073   7.718   3
   2   3   7 139.856   9.552   2
  -3  -3  -7 12.2746  2.9884   4
   3  -3   7 13.9035  3.4030   2
   3  -3   7 11.1704  2.3050   1
  -3  -3  -7 8.32928 3.00638   1
  -3   3  -7 11.1550  1.7538   4
  -3   3  -7 13.2243  2.0777   3
   3   3   7 20.6944  4.3004   2
  -4  -3  -7 133.331   8.800   1
   4  -3   7 128.335   8.090   1
  -4  -3  -7 131.347   8.123   4
   4   3   7 130.915   9.448   2
  -4   3  -7 131.290   7.110   4
  -4   3  -7 131.890   7.443   3
  -5  -3  -7 5.67857 3.17230   1
   5  -3   7 5.20851 2.37107   1
  -5  -3  -7 6.29485 3.03921   4
  -5   3  -7 7.38487 1.89565   4
   5   3   7 5.31680 4.42200   2
  -6  -3  -7 206.847  13.401   1
   6  -3   7 211.250  12.781   1
   6  -3   7 211.605  13.671   2
  -6  -3  -7 222.988  12.392   4
   6   3   7 204.025  14.025   2
  -6   3  -7 231.092  11.380   4
  -7  -3  -7 4.00908 3.31368   4
  -7  -3  -7 3.07184 3.55209   1
   7   3   7 4.76939 4.79249   2
  -8  -3  -7 71.1884  6.5401   1
  -8  -3  -7 78.3552  6.4392   4
   8   3   7 85.4730  7.3783   2
  -8   3  -7 69.0975  5.9433   1
  -9  -3  -7 8.38345 4.08728   4
  -9  -3  -7 5.43845 4.30466   1
   9   3   7 17.6793  5.5868   2
  -9   3  -7 8.89241 3.58721   1
 -10  -3  -7 5.85584 4.50673   1
 -10   3  -7 4.11735 3.42489   1
  10   3   7 -1.1643  5.7796   2
 -11  -3  -7 58.3927  6.4553   1
  11   3   7 48.1298  8.1270   2
 -11   3  -7 48.2711  5.1100   1
 -12  -4   7 5.57285 4.24853   3
  12  -4  -7 3.15573 5.39330   2
  12   4  -7 1.53096 4.08835   4
 -11  -4   7 13.0732  4.2612   3
  11   4  -7 -1.0982  3.6871   4
 -11   4   7 0.71462 3.24547   3
 -10  -4   7 -0.6484  3.4217   3
  10  -4  -7 10.4469  4.9284   2
 -10   4   7 -1.7788  2.6475   3
  10   4  -7 1.87428 3.62972   4
  -9  -4   7 51.6176  5.6136   3
   9  -4  -7 46.3801  5.4669   2
  -9   4   7 33.6996  3.7895   3
   9   4  -7 44.4197  4.4382   4
   8  -4  -7 21.4298  4.5162   2
  -8  -4   7 8.61747 3.26714   3
  -8   4   7 5.44282 2.49485   3
   8   4  -7 6.81245 3.10647   4
   7  -4  -7 2.06469 3.04566   4
  -7  -4   7 2.26220 2.76588   3
   7  -4  -7 4.61520 3.74917   2
   7   4  -7 3.43920 2.64061   4
  -7   4   7 2.51560 2.26795   3
   6  -4  -7 227.830  14.870   2
  -6  -4   7 210.798  13.271   3
   6  -4  -7 244.490  13.332   4
   6   4  -7 238.602  12.738   4
  -6   4   7 255.309  12.801   3
  -5  -4   7 39.7938  4.4826   3
   5  -4  -7 42.6235  4.5621   4
  -5  -4   7 54.6614  4.3993   1
   5  -4  -7 47.2623  5.1006   2
   5   4  -7 51.0266  3.8804   4
  -5   4   7 48.6327  3.8356   3
  -4  -4   7 13.5003  2.8938   1
  -4  -4   7 7.81892 2.84393   3
   4  -4  -7 6.01859 3.40538   4
   4  -4  -7 10.2062  3.5924   2
  -4   4   7 15.1292  2.5019   3
   3  -4  -7 8.56037 3.33507   4
   3  -4  -7 6.73891 3.77245   2
  -3  -4   7 6.16293 2.52291   1
  -3   4   7 6.63405 2.15798   3
   3   4  -7 6.20573 1.84713   4
  -2  -4   7 26.8360  3.2491   1
   2  -4  -7 26.3429  4.1839   4
   2   4  -7 34.8993  3.6391   3
  -2   4   7 28.3687  2.7335   3
   2   4  -7 26.8221  2.5971   4
   1  -4  -7 40.4797  4.3534   4
  -1  -4   7 49.1008  3.8370   1
   1  -4  -7 42.5562  4.1712   1
   1   4  -7 38.1597  3.0333   4
   1   4  -7 42.4315  3.8043   3
  -1   4   7 42.1667  3.2197   3
  -1   4   7 42.3394  4.8217   2
   0  -4  -7 16.6402  3.8611   4
   0  -4  -7 17.6346  3.2282   1
   0  -4   7 17.8065  2.8247   1
   0   4  -7 20.4180  2.9012   3
   0   4   7 16.2665  4.1968   2
   0   4   7 14.7371  2.3320   3
  -1  -4  -7 1049.60   55.08   1
  -1  -4  -7 1038.83   50.45   4
   1  -4   7 1013.01   54.74   1
   1   4   7 1009.45   58.15   2
  -1   4  -7 927.596  49.305   4
  -1   4  -7 979.267  50.133   3
  -2  -4  -7 536.262  31.437   1
   2  -4   7 551.426  31.036   1
  -2  -4  -7 583.274  29.117   4
  -2   4  -7 534.262  27.893   4
   2   4   7 602.347  33.230   2
  -2   4  -7 562.017  28.553   3
  -3  -4  -7 65.0813  5.4854   1
  -3  -4  -7 54.6394  5.2699   4
   3  -4   7 75.0481  4.7463   1
  -3   4  -7 55.4750  3.9827   4
  -3   4  -7 59.3537  4.4159   3
   3   4   7 59.4203  6.0019   2
   4  -4   7 4.19191 2.22037   1
  -4  -4  -7 0.92898 3.09723   4
  -4  -4  -7 2.12674 3.14298   1
  -4   4  -7 3.87798 1.96734   3
  -4   4  -7 1.49036 1.98790   4
   4   4   7 3.68241 4.18682   2
  -5  -4  -7 83.3759  6.1401   4
   5  -4   7 62.9586  4.8936   1
  -5  -4  -7 62.7814  5.9211   1
   5   4   7 65.1060  6.7157   2
  -5   4  -7 67.4788  4.4415   4
  -6  -4  -7 83.0986  6.8456   4
   6  -4   7 92.9430  6.2260   1
  -6  -4  -7 82.6312  7.1459   1
  -6   4  -7 92.9829  5.5737   4
  -7  -4  -7 38.0923  5.4133   4
   7  -4   7 29.2885  3.8585   1
  -7  -4  -7 32.1794  5.1219   1
  -7   4  -7 25.6622  3.0940   4
   8  -4   7 268.221  16.604   1
  -8  -4  -7 281.241  17.683   1
   8   4   7 283.148  18.179   2
  -8   4  -7 298.884  15.052   4
  -9  -4  -7 220.880  14.490   1
   9   4   7 215.509  14.780   2
 -10  -4  -7 3.31431 4.79164   1
  10   4   7 9.65759 7.11853   2
  11   5  -7 7.55443 4.53329   4
 -10  -5   7 22.3697  5.1767   3
  10   5  -7 20.4891  5.0698   4
 -10   5   7 16.5857  3.5899   3
  -9  -5   7 8.93727 4.02529   3
   9   5  -7 12.7850  3.9681   4
  -9   5   7 11.3324  3.1991   3
  -8  -5   7 2.94756 3.95918   3
   8   5  -7 1.46270 3.09471   4
  -8   5   7 -0.4668  2.2743   3
   7   5  -7 125.906   7.898   4
  -7   5   7 125.870   7.661   3
   6   5  -7 1.98291 2.61795   4
  -6   5   7 2.39475 2.42751   3
  -5  -5   7 31.4303  4.2322   1
   5   5  -7 27.2412  3.6396   4
   5   5  -7 28.7331  4.2450   3
  -5   5   7 35.0515  3.3374   3
   4  -5  -7 83.8550  7.2025   2
  -4  -5   7 90.3752  6.4973   1
  -4   5   7 87.8721  5.5888   3
   4   5  -7 83.6065  5.6338   4
   4   5  -7 85.5865  6.1921   3
   3  -5  -7 18.4863  4.4368   2
  -3  -5   7 20.9389  3.7556   1
   3  -5  -7 29.7422  4.7611   4
   3   5  -7 24.9851  3.1786   4
  -3   5   7 25.5401  3.2857   3
   3   5  -7 30.1259  3.7538   3
   2  -5  -7 9.79702 3.40492   1
   2  -5  -7 8.62048 4.28377   2
   2  -5  -7 5.05123 3.72014   4
  -2  -5   7 5.09776 2.92269   1
   2   5  -7 9.29260 2.18151   4
   2   5  -7 6.46835 2.82227   3
  -2   5   7 9.31316 2.34309   3
   1  -5  -7 2.55831 3.63110   4
   1  -5  -7 6.61863 3.12780   1
  -1  -5   7 3.81868 2.83946   1
   1   5  -7 4.19745 1.87088   4
   1   5  -7 5.34457 2.45665   3
  -1   5   7 5.07591 1.91390   3
  -1   5   7 19.6571  4.5162   2
   0  -5  -7 9.47748 3.32794   1
   0  -5   7 9.11564 2.75452   1
   0  -5  -7 5.76524 3.77268   4
   0   5   7 6.18122 2.05215   3
   0   5  -7 8.70408 2.15099   4
   0   5  -7 7.73638 2.50552   3
   0   5   7 15.0355  4.2053   2
  -1  -5  -7 13.9255  3.6252   1
  -1  -5  -7 7.72329 4.25545   4
   1  -5   7 9.20231 2.84634   1
  -1   5  -7 9.34997 2.18893   4
   1   5   7 16.7083  4.5017   2
  -1   5  -7 10.8542  2.6846   3
  -2  -5  -7 -1.3841  4.2093   4
  -2  -5  -7 3.02480 3.11276   1
   2  -5   7 1.91791 2.34765   1
  -2   5  -7 0.70153 2.17942   3
  -2   5  -7 2.78952 1.98076   4
   2   5   7 1.11991 4.02780   2
   3  -5   7 67.6678  5.0425   1
  -3  -5  -7 64.3461  6.0039   4
  -3  -5  -7 69.2330  5.8987   1
   3   5   7 64.6449  6.2559   2
  -3   5  -7 65.1133  4.8207   3
  -3   5  -7 62.2898  4.3929   4
   4  -5   7 7.50310 2.67543   1
  -4  -5  -7 12.7188  3.8045   1
  -4   5  -7 13.9530  2.7970   3
   4   5   7 17.8672  4.9549   2
   5  -5   7 1.03699 2.28402   1
  -5   5  -7 2.43539 2.11079   4
   5   5   7 1.14511 4.76368   2
  -6  -5  -7 2.60304 3.73867   1
   6  -5   7 -1.6422  2.3612   1
   6   5   7 3.92239 4.88916   2
  -6   5  -7 -4.0148  2.1915   4
   7  -5   7 7.64094 3.03895   1
  -7  -5  -7 3.30848 4.12107   1
  -7   5  -7 3.87354 2.55206   4
   7   5   7 18.3204  5.7847   2
  -8  -5  -7 0.93285 4.11411   1
   8  -5   7 -1.8267  3.1426   1
  -8   5  -7 3.25956 2.71013   4
   8   5   7 7.24233 6.14961   2
  -9  -5  -7 1.26747 4.61588   1
   9  -5   7 -0.5689  3.3388   1
  -9   5  -7 -4.0221  2.7452   4
   9   5   7 1.27129 6.21919   2
  10   5   7 8.09423 7.45061   2
   9   6  -7 81.3486  6.9317   3
   9   6  -7 68.9416  6.6703   4
   8   6  -7 21.4902  4.8681   4
  -8   6   7 18.5567  3.6155   3
   7   6  -7 55.5667  5.5015   3
   7   6  -7 54.3293  5.2414   4
  -7   6   7 55.2472  4.7271   3
  -6   6   7 22.2680  3.5705   3
   6   6  -7 14.0330  3.8515   4
   6   6  -7 17.7303  3.9200   3
  -5  -6   7 -3.2758  3.3509   1
   5   6  -7 -1.5642  3.0619   4
  -5   6   7 -0.1652  2.5270   3
   5   6  -7 -3.4578  2.8458   3
  -4  -6   7 71.7187  6.0207   1
   4   6  -7 64.3235  5.0257   4
  -4   6   7 69.6563  4.9685   3
   4   6  -7 65.3988  5.5771   3
  -3  -6   7 38.0595  5.0106   1
  -3   6   7 33.7226  3.5140   3
   3   6  -7 34.8814  4.1676   3
   3   6  -7 32.9328  3.5685   4
  -2  -6   7 112.448   8.245   1
   2   6  -7 120.620   7.705   3
  -2   6   7 125.917   7.202   3
   2   6  -7 114.611   7.220   4
  -1  -6   7 65.9322  5.9257   1
   1  -6  -7 77.4828  6.6203   1
  -1   6   7 75.4271  5.0197   3
   1   6  -7 71.6952  5.0171   4
   0  -6  -7 182.222  11.950   1
   0  -6   7 173.225  11.371   1
   0   6  -7 181.025  10.143   4
   0   6  -7 192.486  10.700   3
  -1  -6  -7 5.01162 3.72890   1
  -1   6  -7 4.18579 2.68693   3
  -1   6  -7 6.22734 2.26927   4
  -2  -6  -7 2.56726 3.49436   1
   3  -6   7 6.88538 3.07204   1
  -3  -6  -7 3.93399 3.71556   1
  -3   6  -7 18.1610  3.1458   3
  -3   6  -7 10.9897  2.6980   4
   4  -6   7 92.2628  6.5762   1
  -4  -6  -7 78.7680  7.4327   1
  -4   6  -7 93.0318  5.8942   4
  -4   6  -7 99.3676  6.3686   3
   5  -6   7 90.7645  6.5994   1
  -5  -6  -7 84.2258  7.6392   1
  -5   6  -7 91.9637  6.0484   4
  -5   6  -7 100.791   6.504   3
  -6  -6  -7 69.3889  7.5978   1
  -6   6  -7 102.137   6.058   4
  -7  -6  -7 15.9484  5.0341   1
   7  -6   7 3.39211 3.12836   1
  -7   6  -7 -0.1162  2.6610   4
   6   7  -7 80.8159  6.1522   4
  -6   7   7 70.8614  5.7713   3
  -5  -7   7 21.6036  4.8486   1
   5   7  -7 24.5324  4.5739   3
   5   7  -7 19.7344  4.1058   4
  -5   7   7 18.8555  3.8442   3
  -4  -7   7 51.6532  5.9308   1
   4   7  -7 77.8664  5.9677   3
  -4   7   7 55.7715  5.0520   3
   4   7  -7 67.2810  5.2119   4
  -3  -7   7 44.4538  5.1791   1
  -3   7   7 45.9655  4.2617   3
   3   7  -7 48.2138  4.4534   4
   3   7  -7 48.0842  5.0300   3
  -2  -7   7 92.7046  7.9831   1
   2   7  -7 111.512   7.171   4
   2   7  -7 119.169   7.649   3
  -1  -7   7 8.86317 3.80867   1
   1  -7  -7 7.17495 4.66359   1
   1   7  -7 -1.0789  2.5902   4
  -1   7   7 0.92767 2.58902   3
   1   7  -7 -0.9270  2.8407   3
   0  -7  -7 119.943   9.313   1
   0  -7   7 110.084   8.144   1
   0   7  -7 113.534   7.127   4
   0   7  -7 111.322   7.585   3
   1  -7   7 4.35994 3.34698   1
  -1  -7  -7 2.70422 4.59978   1
  -1   7  -7 3.60262 3.11813   3
  -1   7  -7 4.10629 2.72240   4
   2  -7   7 43.0808  4.6873   1
  -2  -7  -7 41.7428  6.3660   1
  -2   7  -7 40.9115  4.5049   3
  -2   7  -7 51.4390  4.3238   4
  -3  -7  -7 106.303   8.952   1
   3  -7   7 108.982   7.912   1
  -3   7  -7 116.617   7.692   3
  -3   7  -7 116.119   7.210   4
  -4  -7  -7 28.8710  5.6895   1
   4  -7   7 34.3188  4.6055   1
  -4   7  -7 41.5924  3.8450   4
  -4   7  -7 36.9162  4.7792   3
  -5   7  -7 11.6437  3.6514   3
  -2   8   7 20.8133  3.9745   3
   0  -8  -7 60.1954  8.1552   1
  13   0  -8 60.5730  6.6682   2
 -13   0   8 45.7309  4.7533   3
  12   0  -8 68.6600  5.6325   4
 -12   0   8 59.4967  5.1624   3
  12   0  -8 76.0015  7.2161   2
  11   0  -8 68.1574  5.4611   4
  11   0  -8 66.8957  6.7178   2
 -10   0   8 155.145   9.390   3
  10   0  -8 187.529   9.633   4
  10   0  -8 148.268  11.176   2
   9   0  -8 50.1532  4.2225   4
  -9   0   8 53.7500  4.2345   3
   9   0  -8 64.0839  5.8596   2
   8   0  -8 2.52386 2.14547   4
   8   0  -8 0.53065 3.50880   2
  -8   0   8 1.27854 1.99763   3
   7   0  -8 445.324  27.086   2
  -7   0   8 451.993  23.103   3
   7   0  -8 456.027  22.840   4
   6   0  -8 790.720  40.526   4
   6   0  -8 787.941  47.661   2
  -6   0   8 872.440  40.972   3
   5   0  -8 101.774   7.615   2
   5   0  -8 90.7768  5.7483   4
  -5   0   8 104.952   5.845   3
  -4   0   8 3225.30  153.91   3
   4   0  -8 3129.10  178.58   2
   4   0  -8 3022.25  152.72   4
   3   0  -8 24.9337  4.5155   2
  -3   0   8 22.9891  2.3426   3
   3   0  -8 22.9432  2.6275   4
   2   0  -8 319.709  15.917   4
   2   0  -8 321.862  17.255   1
  -2   0   8 300.658  19.067   2
  -2   0   8 307.102  15.955   3
  -1   0   8 583.382  27.867   3
   1   0  -8 562.176  30.347   1
  -1   0   8 521.764  32.745   2
   0   0  -8 1124.76   61.53   1
   0   0   8 1232.32   56.23   3
   0   0   8 1049.70   65.50   2
   1   0   8 1082.08   50.27   3
   1   0   8 950.398  58.673   2
  -1   0  -8 1010.37   55.09   1
  -2   0  -8 30.3055  2.3115   4
  -2   0  -8 32.0962  2.7345   1
  -3   0  -8 164.912   8.609   4
  -3   0  -8 164.821   9.680   1
   4   0   8 342.181  21.208   2
  -4   0  -8 352.879  19.559   1
   5   0   8 92.6306  7.4821   2
  -5   0  -8 93.8372  6.1403   1
   6   0   8 21.2927  4.8538   2
  -6   0  -8 20.9884  2.7800   1
  -7   0  -8 27.4681  3.2131   1
   7   0   8 39.5922  5.9064   2
   8   0   8 -1.6348  4.6335   2
  -8   0  -8 1.51810 2.40198   1
   9   0   8 408.894  21.769   2
  -9   0  -8 291.712  19.948   1
  10   0   8 11.2782  5.4044   2
 -10   0  -8 5.66270 3.22178   1
 -11   0  -8 14.0517  3.8194   1
  11   0   8 9.74958 6.33226   2
 -12   0  -8 22.0616  4.0461   4
 -13  -1   8 10.3779  3.8408   3
  13  -1  -8 20.8820  6.0823   2
  13   1  -8 8.87990 6.10830   2
  13   1  -8 4.38790 3.91252   4
 -13   1   8 11.3287  3.6050   3
  12  -1  -8 32.7460  4.6793   4
  12  -1  -8 28.8447  6.2540   2
 -12  -1   8 34.3573  4.4041   3
  12   1  -8 29.9848  6.1943   2
 -12   1   8 31.7500  4.2353   3
  12   1  -8 25.2769  4.4837   4
 -11  -1   8 19.6406  3.5185   3
  11  -1  -8 19.5861  5.3616   2
  11  -1  -8 15.1548  3.5328   4
  11   1  -8 21.4486  3.8787   4
  11   1  -8 15.4800  4.9913   2
 -11   1   8 15.2926  3.2018   3
  10  -1  -8 -0.4621  4.1452   2
  10  -1  -8 -0.6142  2.5210   4
 -10  -1   8 -0.5107  2.2669   3
 -10   1   8 3.18761 2.37225   3
  10   1  -8 -1.0195  2.7404   4
  10   1  -8 12.8644  4.4581   2
  -9  -1   8 -0.0616  2.0946   3
   9  -1  -8 -0.7281  2.2860   4
   9  -1  -8 -0.7809  3.9241   2
   9   1  -8 0.64050 2.40347   4
   9   1  -8 2.07600 3.79825   2
  -9   1   8 -0.6279  2.0706   3
   8  -1  -8 98.2603  6.2320   4
   8  -1  -8 101.293   7.858   2
  -8  -1   8 96.6877  6.2737   3
   8   1  -8 102.559   6.218   4
  -8   1   8 100.394   6.216   3
   8   1  -8 104.648   7.951   2
  -7  -1   8 786.566  39.761   3
   7  -1  -8 796.432  39.424   4
   7  -1  -8 792.430  46.193   2
   7   1  -8 798.281  39.208   4
   7   1  -8 784.681  46.106   2
  -7   1   8 775.446  39.638   3
   6  -1  -8 151.864  10.226   2
   6  -1  -8 148.115   8.455   4
  -6  -1   8 149.147   8.481   3
  -6   1   8 152.162   8.346   3
   6   1  -8 149.316   8.045   4
   6   1  -8 143.611  10.099   2
  -5  -1   8 12.4149  2.1924   3
   5  -1  -8 15.3146  3.7971   2
   5  -1  -8 13.6201  2.6999   4
   5   1  -8 17.2223  3.8121   2
  -5   1   8 12.4339  2.0266   3
   5   1  -8 11.6148  1.8628   4
  -4  -1   8 140.018   7.769   3
   4  -1  -8 140.082   7.957   4
   4  -1  -8 138.815   9.638   2
  -4   1   8 140.076   7.601   3
   4   1  -8 134.736   9.483   2
   4   1  -8 132.594   7.299   4
  -3  -1   8 33.5491  2.9600   3
   3  -1  -8 31.5394  3.3757   4
   3  -1  -8 48.6882  5.5927   2
  -3   1   8 34.9089  2.7521   3
   3   1  -8 33.5175  4.2042   2
   2  -1  -8 88.2573  5.6406   4
  -2  -1   8 94.6384  5.5051   3
   2  -1  -8 91.8537  5.6767   1
  -2   1   8 89.6732  7.1356   2
  -2   1   8 93.6765  5.2620   3
  -1  -1   8 26.4365  3.7752   2
  -1  -1   8 23.2674  2.3056   3
   1  -1  -8 23.8924  2.7465   4
  -1   1   8 23.7441  3.9976   2
  -1   1   8 17.7684  2.0008   3
   0  -1   8 13.3106  1.9086   3
   0  -1   8 16.6207  3.4326   2
   0  -1  -8 13.8376  2.1288   4
   0   1   8 16.1717  3.6073   2
   1  -1   8 814.472  38.440   3
  -1  -1  -8 783.007  42.064   1
   1  -1   8 735.652  44.723   2
  -1  -1  -8 741.744  38.132   4
   1   1   8 794.669  38.135   3
  -1   1  -8 801.750  42.025   1
   1   1   8 712.888  44.841   2
   2  -1   8 41.5887  4.8964   2
  -2  -1  -8 38.0339  2.9453   4
  -2  -1  -8 25.8167  3.1168   1
   2  -1   8 38.9616  2.9200   3
   2   1   8 34.0296  4.8520   2
  -2   1  -8 31.2934  3.1908   1
  -3  -1  -8 360.861  20.292   1
   3  -1   8 349.962  21.874   2
  -3  -1  -8 357.368  18.414   4
  -3   1  -8 373.491  20.247   1
  -4  -1  -8 167.730  10.220   1
  -4  -1  -8 176.988   9.363   4
   4  -1   8 162.510  11.291   2
  -4   1  -8 170.626  10.147   1
   5  -1   8 -1.1748  3.5850   2
  -5  -1  -8 -3.1364  1.9579   4
  -5  -1  -8 -0.6341  2.1032   1
   5   1   8 0.62866 3.50285   2
  -5   1  -8 0.75191 1.75995   1
  -6  -1  -8 141.629   7.970   4
  -6  -1  -8 134.454   8.729   1
   6  -1   8 148.591   9.690   2
  -6   1  -8 129.525   8.490   1
   6   1   8 127.066   9.778   2
  -7  -1  -8 73.7593  5.2898   4
  -7  -1  -8 81.7510  5.9941   1
   7  -1   8 77.9652  6.8204   2
  -7   1  -8 77.7651  5.6365   1
   7   1   8 77.8783  7.0755   2
  -8  -1  -8 63.0432  5.4031   1
  -8  -1  -8 71.1453  4.8989   4
   8   1   8 58.5981  6.7995   2
  -8   1  -8 61.8020  4.8932   1
  -9  -1  -8 166.497   9.505   4
  -9  -1  -8 161.499  10.528   1
   9  -1   8 150.360  11.048   2
  -9   1  -8 160.206  10.116   1
   9   1   8 159.855  11.533   2
  10  -1   8 -0.3559  4.5633   2
 -10  -1  -8 1.21011 3.34758   1
 -10  -1  -8 4.06196 3.05236   4
 -10   1  -8 2.17552 2.73355   1
  10   1   8 8.53571 5.96869   2
 -11  -1  -8 1.64605 3.43632   4
 -11  -1  -8 8.11908 3.92724   1
  11  -1   8 2.05074 5.17206   2
  11   1   8 10.6353  6.3990   2
 -11   1  -8 0.02687 2.99567   1
 -12  -1  -8 11.7701  4.4101   4
 -13  -2   8 3.34177 4.05197   3
 -13   2   8 1.11142 3.33001   3
  13   2  -8 -0.4279  6.3137   2
  13   2  -8 -2.5873  3.7649   4
  12  -2  -8 42.8901  5.8511   2
  12   2  -8 44.7250  5.3088   4
 -12   2   8 38.6189  4.2860   3
  12   2  -8 42.0235  5.7878   2
  11  -2  -8 30.2132  4.4420   4
  11  -2  -8 37.4706  6.0801   2
 -11  -2   8 42.3836  5.0366   3
 -11   2   8 34.9794  4.4441   3
  11   2  -8 33.3170  4.6550   4
  11   2  -8 33.1352  5.8018   2
  10  -2  -8 33.2067  3.9501   4
 -10  -2   8 43.6562  4.4793   3
  10   2  -8 45.3793  5.2108   2
 -10   2   8 30.4423  4.0475   3
  10   2  -8 34.6034  4.3715   4
   9  -2  -8 47.8511  4.4219   4
  -9  -2   8 53.5502  4.7870   3
   9  -2  -8 46.7593  5.6148   2
   9   2  -8 52.8537  4.3996   4
  -9   2   8 63.4343  4.5019   3
  -8  -2   8 20.7784  3.4960   3
   8  -2  -8 25.4924  3.5966   4
  -8   2   8 22.6572  3.1403   3
   8   2  -8 26.3717  4.5209   2
   8   2  -8 19.5723  3.1849   4
  -7  -2   8 1.08837 2.37413   3
   7  -2  -8 5.77636 3.72333   2
   7  -2  -8 -0.2737  2.4477   4
   7   2  -8 1.72968 3.21922   2
   7   2  -8 -0.2954  2.0096   4
  -7   2   8 2.99241 1.99854   3
   6  -2  -8 40.0031  4.6433   2
   6  -2  -8 36.0876  3.6046   4
  -6  -2   8 33.8523  3.7132   3
  -6   2   8 32.4080  3.0971   3
   6   2  -8 31.3491  2.9754   4
   5  -2  -8 21.5421  4.4645   2
  -5  -2   8 22.6037  2.9697   3
   5  -2  -8 27.5435  3.7579   4
   5   2  -8 19.3524  2.2531   4
  -5   2   8 25.3359  2.8386   3
   5   2  -8 27.5152  3.9828   2
   4  -2  -8 35.0131  4.6085   2
   4  -2  -8 34.3240  3.7914   4
  -4  -2   8 31.9229  3.2220   3
   4   2  -8 27.8527  3.9254   2
  -4   2   8 34.2042  2.8862   3
  -3  -2   8 63.3906  4.4534   3
   3  -2  -8 64.1127  5.9697   2
  -3  -2   8 59.7060  3.9543   1
   3  -2  -8 64.4987  4.8310   4
  -3   2   8 60.3847  4.0058   3
   3   2  -8 58.4241  5.2852   2
  -2  -2   8 22.4811  2.6420   3
   2  -2  -8 17.3410  3.0728   4
   2  -2  -8 28.8127  2.8951   1
  -2  -2   8 20.4934  2.1059   1
  -2   2   8 19.2390  2.2709   3
   2   2  -8 21.9151  4.1631   2
  -2   2   8 34.0823  4.3698   2
   1  -2  -8 56.7256  4.6583   4
  -1  -2   8 57.7534  4.9947   2
  -1  -2   8 59.2711  4.2301   3
  -1  -2   8 60.1367  4.0152   1
   1  -2  -8 58.0278  4.4929   1
  -1   2   8 74.2928  6.0451   2
  -1   2   8 63.7629  3.8667   3
   0  -2   8 242.139  15.233   2
   0  -2   8 231.460  13.888   1
   0  -2   8 268.220  13.179   3
   0  -2  -8 237.483  14.183   1
   0  -2  -8 244.142  13.221   4
   0   2   8 256.318  15.532   2
   0   2   8 250.657  12.677   3
   1  -2   8 23.5973  2.6878   1
  -1  -2  -8 25.2377  3.2579   1
   1  -2   8 36.8741  4.2129   2
  -1  -2  -8 32.5510  3.4141   4
   1   2   8 40.5358  4.5438   2
   2  -2   8 115.076   8.060   2
  -2  -2  -8 109.018   6.707   4
   2  -2   8 105.619   6.930   1
  -2  -2  -8 123.580   7.451   1
   2   2   8 108.486   8.312   2
  -2   2  -8 113.647   6.448   3
   3  -2   8 135.283   9.522   2
   3  -2   8 135.587   8.388   1
  -3  -2  -8 137.015   8.060   4
  -3  -2  -8 150.291   8.939   1
   3   2   8 125.636   9.728   2
  -4  -2  -8 42.9342  3.8524   4
  -4  -2  -8 48.4632  4.4956   1
   4  -2   8 36.3866  4.9678   2
   4   2   8 43.8485  5.4450   2
  -5  -2  -8 69.9445  5.3964   4
  -5  -2  -8 79.7485  6.0833   1
   5  -2   8 69.4880  6.2585   2
  -5   2  -8 71.6081  5.4952   1
   5   2   8 82.8318  6.8836   2
  -6  -2  -8 -1.1653  2.4858   4
  -6  -2  -8 1.47384 3.28906   1
   6  -2   8 5.19393 3.97990   2
  -6   2  -8 4.02922 2.51180   1
   6   2   8 3.54344 4.15192   2
  -7  -2  -8 73.3577  5.4164   4
   7  -2   8 68.2085  6.5324   2
  -7  -2  -8 72.1438  6.0997   1
   7   2   8 71.9318  6.9809   2
  -7   2  -8 68.6375  5.4846   1
  -8  -2  -8 5.74041 3.42314   1
  -8  -2  -8 2.13069 2.92497   4
   8  -2   8 10.7543  4.7532   2
   8   2   8 4.91286 5.34950   2
  -8   2  -8 -0.2607  2.5638   1
  -9  -2  -8 96.3002  7.5608   1
  -9  -2  -8 96.5937  6.9917   4
   9  -2   8 95.4457  8.0193   2
   9   2   8 94.1623  8.5500   2
  -9   2  -8 93.4842  6.9062   1
 -10  -2  -8 0.29830 3.51296   4
 -10  -2  -8 4.17705 3.98790   1
  10  -2   8 0.55961 4.20016   2
  10   2   8 6.59071 6.10864   2
 -10   2  -8 3.87135 3.06459   1
 -11  -2  -8 -3.1894  3.4809   4
 -11  -2  -8 -0.9734  4.5622   1
  11  -2   8 0.41745 4.61041   2
  11   2   8 2.23888 6.49260   2
 -11   2  -8 3.45343 3.18102   1
  12  -2   8 10.0462  5.7351   2
  13   3  -8 42.2990  7.9817   2
  13   3  -8 16.2898  4.5166   4
  12  -3  -8 153.104  11.048   2
 -12  -3   8 156.065  10.319   3
  12   3  -8 133.004   9.392   4
 -12   3   8 141.166   9.253   3
  12   3  -8 150.028  11.069   2
 -11  -3   8 -0.1032  3.6886   3
  11  -3  -8 1.99206 4.88155   2
  11   3  -8 -0.2686  3.2319   4
 -11   3   8 3.75627 3.06861   3
  11   3  -8 1.93793 5.24562   2
 -10  -3   8 -2.5667  3.6991   3
  10  -3  -8 6.95722 5.00410   2
  10   3  -8 11.7175  3.6554   4
 -10   3   8 2.31508 2.83543   3
  10   3  -8 2.97603 4.69210   2
  -9  -3   8 20.4004  4.1342   3
   9  -3  -8 17.9051  5.0404   2
   9  -3  -8 19.2334  3.9006   4
  -9   3   8 18.4924  3.3220   3
   9   3  -8 21.8470  4.8310   2
   9   3  -8 21.1408  3.6502   4
  -8  -3   8 21.9608  3.8724   3
   8  -3  -8 15.9872  3.5359   4
   8  -3  -8 18.1239  4.7320   2
   8   3  -8 28.0675  4.7073   2
  -8   3   8 19.3757  3.1109   3
   8   3  -8 18.6123  3.3835   4
   7  -3  -8 211.431  12.196   4
   7  -3  -8 205.531  13.972   2
  -7  -3   8 218.560  12.443   3
   7   3  -8 214.744  11.754   4
   7   3  -8 219.187  13.859   2
  -7   3   8 226.023  11.887   3
   6  -3  -8 -0.6868  2.9919   4
  -6  -3   8 2.72364 2.43244   3
   6  -3  -8 2.30167 3.68678   2
   6   3  -8 2.80964 3.12820   2
   6   3  -8 0.76112 1.88503   4
  -6   3   8 0.02979 1.94407   3
   5  -3  -8 97.4575  7.2604   2
   5  -3  -8 82.7910  6.0733   4
  -5  -3   8 74.1805  5.7359   3
   5   3  -8 75.2057  5.0728   4
   5   3  -8 84.9394  6.2444   2
  -5   3   8 85.0826  5.2543   3
   4  -3  -8 272.873  16.666   2
   4  -3  -8 255.745  14.449   4
  -4  -3   8 249.447  14.259   3
  -4   3   8 280.347  13.830   3
   4   3  -8 262.092  16.100   2
   4   3  -8 255.683  13.484   4
   3  -3  -8 90.3933  6.3028   4
  -3  -3   8 81.6991  5.5970   1
  -3  -3   8 81.1706  5.8351   3
   3  -3  -8 89.2235  7.3390   2
  -3   3   8 88.4586  5.2411   3
   3   3  -8 99.4653  6.5285   2
   2  -3  -8 15.0330  3.3366   4
  -2  -3   8 18.8854  2.3129   1
  -2  -3   8 15.9574  2.7532   3
  -2   3   8 18.0054  4.3643   2
  -2   3   8 16.5851  2.2344   3
   1  -3  -8 14.7951  2.8390   1
  -1  -3   8 13.0254  2.6423   3
  -1  -3   8 11.4519  2.1031   1
   1  -3  -8 12.6956  3.4120   4
   1   3  -8 16.1067  3.7585   2
  -1   3   8 16.2288  4.0668   2
  -1   3   8 11.9118  1.9724   3
   0  -3   8 72.3073  4.9317   1
   0  -3  -8 75.3325  5.5295   1
   0  -3  -8 67.7056  5.4486   4
   0  -3   8 82.9779  5.9195   2
   0   3   8 79.2660  6.5260   2
   0   3  -8 60.2043  4.8771   3
   0   3   8 76.6870  4.4026   3
   1  -3   8 159.369   9.445   2
  -1  -3  -8 133.081   8.422   4
   1  -3   8 133.625   8.343   1
  -1  -3  -8 143.154   8.898   1
   1   3   8 136.695   9.727   2
  -1   3  -8 124.705   7.837   3
   2  -3   8 600.391  32.813   2
  -2  -3  -8 606.876  31.352   1
   2  -3   8 530.870  30.750   1
  -2  -3  -8 530.697  28.532   4
   2   3   8 541.104  33.087   2
  -2   3  -8 537.070  28.264   3
   3  -3   8 480.296  26.761   2
  -3  -3  -8 456.032  23.433   4
  -3  -3  -8 468.542  25.656   1
   3  -3   8 436.899  25.032   1
  -3   3  -8 436.664  22.950   3
   3   3   8 418.883  27.040   2
  -4  -3  -8 671.333  33.902   4
   4  -3   8 617.234  36.593   1
  -4  -3  -8 700.933  37.307   1
   4   3   8 643.130  39.221   2
  -4   3  -8 688.653  32.877   4
   5  -3   8 3.85993 2.40522   1
  -5  -3  -8 -1.6235  2.9429   4
  -5  -3  -8 -1.2519  3.0480   1
  -5   3  -8 0.79216 1.84808   4
   5   3   8 6.84861 4.43287   2
   6  -3   8 251.954  16.442   1
  -6  -3  -8 325.573  16.086   4
  -6  -3  -8 298.973  17.419   1
   6   3   8 275.542  18.123   2
  -7  -3  -8 6.81057 3.74919   4
  -7  -3  -8 6.18920 3.96402   1
  -7   3  -8 5.09584 3.08933   1
   7   3   8 14.7850  5.3143   2
  -8  -3  -8 160.219  11.314   1
  -8  -3  -8 186.939  10.730   4
   8   3   8 168.837  11.989   2
  -8   3  -8 150.207  10.482   1
  -9  -3  -8 21.3628  5.2167   1
  -9  -3  -8 14.4670  4.8302   4
   9   3   8 30.9587  6.9186   2
  -9   3  -8 15.5981  3.9469   1
 -10  -3  -8 0.79047 4.60920   1
  10   3   8 4.67071 6.69233   2
 -10   3  -8 5.59347 3.22888   1
  12  -4  -8 12.0481  6.2212   2
 -11  -4   8 36.8492  5.7511   3
  11  -4  -8 32.1825  6.4227   2
  11   4  -8 40.9388  5.6080   4
 -11   4   8 28.7966  4.5565   3
  10  -4  -8 18.8116  5.7722   2
 -10  -4   8 13.5594  4.4103   3
 -10   4   8 15.1485  3.3678   3
  10   4  -8 21.4578  4.3281   4
  -9  -4   8 13.0237  4.0534   3
   9  -4  -8 11.8435  4.8605   2
  -9   4   8 14.6680  3.1412   3
   9   4  -8 7.62914 3.43454   4
  -8  -4   8 23.1070  4.2127   3
   8  -4  -8 22.4266  5.2353   2
   8   4  -8 28.1350  4.1047   4
  -8   4   8 25.6835  3.5412   3
   7  -4  -8 48.9452  6.0730   2
  -7  -4   8 42.4156  4.8780   3
   7  -4  -8 44.2217  5.1290   4
   7   4  -8 40.1319  4.0514   4
  -7   4   8 37.4643  3.6275   3
   6  -4  -8 39.4616  5.0729   2
   6  -4  -8 45.7159  4.7187   4
  -6  -4   8 44.6041  4.6294   3
   6   4  -8 45.2926  3.9059   4
  -6   4   8 45.2308  3.7793   3
  -5  -4   8 9.73433 3.06469   3
   5  -4  -8 9.18719 4.27689   2
   5  -4  -8 11.9891  3.7800   4
   5   4  -8 11.9796  2.5945   4
  -5   4   8 17.2316  2.7053   3
   4  -4  -8 21.3379  4.7121   2
  -4  -4   8 23.2008  3.2147   1
   4  -4  -8 23.5461  4.2775   4
  -4  -4   8 17.8907  3.3426   3
  -4   4   8 24.2386  2.9697   3
   4   4  -8 20.2074  2.8259   4
  -3  -4   8 92.0383  6.4773   1
   3  -4  -8 97.8155  7.7587   2
  -3  -4   8 99.3184  6.7669   3
   3  -4  -8 94.0563  6.9825   4
  -3   4   8 106.453   5.902   3
   3   4  -8 95.8265  5.6996   4
   2  -4  -8 -0.1073  3.2704   4
  -2  -4   8 1.73830 2.13184   1
  -2   4   8 2.15679 1.76345   3
   2   4  -8 -0.9004  2.3888   3
  -1  -4   8 75.6138  5.3293   1
   1  -4  -8 73.1366  5.8279   1
   1  -4  -8 71.0368  5.9927   4
  -1   4   8 80.5388  4.6995   3
  -1   4   8 74.6804  6.5442   2
   1   4  -8 76.4822  5.4350   3
   0  -4  -8 4.49963 2.81029   1
   0  -4  -8 1.00572 3.36759   4
   0  -4   8 4.49080 2.22260   1
   0   4   8 3.11651 3.98074   2
   0   4  -8 3.44525 2.45490   3
  -1  -4  -8 26.2873  3.9722   1
  -1  -4  -8 32.4577  4.7946   4
   1  -4   8 23.9293  3.1229   1
  -1   4  -8 26.6892  3.2628   3
   1   4   8 27.5718  5.0448   2
  -2  -4  -8 7.67051 3.41801   4
  -2  -4  -8 4.58804 3.07644   1
   2  -4   8 9.47397 2.41413   1
  -2   4  -8 7.09414 2.15369   3
   2   4   8 7.93033 4.12208   2
   3  -4   8 193.137  11.530   1
  -3  -4  -8 193.436  12.283   1
  -3  -4  -8 207.122  11.603   4
  -3   4  -8 185.577  10.129   4
  -3   4  -8 195.180  10.773   3
   3   4   8 194.535  12.924   2
   4  -4   8 22.6545  3.2082   1
  -4  -4  -8 17.6418  4.2197   4
  -4   4  -8 21.5088  2.6743   4
   4   4   8 28.6657  5.4985   2
   5  -4   8 31.4696  3.5725   1
  -5  -4  -8 45.6883  5.5396   1
  -5   4  -8 36.0252  3.1875   4
  -6  -4  -8 50.1601  5.6194   1
  -6  -4  -8 54.7445  5.6661   4
   6  -4   8 40.0357  4.1895   1
  -6   4  -8 45.5803  3.6130   4
   6   4   8 53.2190  6.3317   2
   7  -4   8 145.695  10.394   1
  -7  -4  -8 187.251  11.037   4
  -7  -4  -8 162.971  11.626   1
  -7   4  -8 163.426   9.252   4
   7   4   8 188.081  12.179   2
  -8  -4  -8 53.2550  6.8484   1
   8   4   8 50.0864  6.9882   2
  -9   4  -8 72.3012  6.3120   1
   9   4   8 82.1540  8.2589   2
  10   4   8 22.3481  7.5266   2
 -10  -5   8 7.16978 4.55459   3
  10   5  -8 13.1581  4.5391   4
  -9  -5   8 3.48380 3.78159   3
   9   5  -8 3.54174 3.67677   4
  -9   5   8 5.16620 2.82487   3
  -8  -5   8 20.3358  4.7961   3
   8   5  -8 22.9990  4.2648   4
  -8   5   8 20.8523  3.5270   3
  -7  -5   8 28.3736  4.9417   3
  -7   5   8 26.2994  3.6084   3
   7   5  -8 29.0361  4.2428   4
   6  -5  -8 3.03351 4.37054   2
   6   5  -8 4.18136 2.71411   4
  -6   5   8 5.60184 2.50409   3
   5  -5  -8 25.5953  5.1807   2
  -5   5   8 19.5317  3.1604   3
   5   5  -8 20.5972  3.2479   4
   5   5  -8 22.6306  3.9956   3
   4  -5  -8 5.11035 3.78096   4
   4  -5  -8 5.01467 3.86016   2
  -4  -5   8 4.39985 2.89290   1
   4   5  -8 2.32933 2.42876   4
   4   5  -8 1.65739 2.93969   3
  -4   5   8 3.77185 2.52567   3
   3  -5  -8 16.9984  4.1098   4
   3  -5  -8 12.1076  4.5496   2
  -3  -5   8 14.9022  3.3186   1
  -3   5   8 10.5364  2.7671   3
   3   5  -8 12.0133  3.4505   3
   3   5  -8 17.0207  2.7562   4
   2  -5  -8 15.3729  4.9454   2
  -2  -5   8 12.2152  3.0756   1
   2  -5  -8 18.9506  4.4590   4
   2   5  -8 13.6470  3.2579   3
  -2   5   8 17.4972  2.8811   3
   2   5  -8 13.1378  2.4664   4
  -1  -5   8 -0.0125  2.5009   1
   1  -5  -8 -0.0880  3.0153   1
   1  -5  -8 1.75639 3.62856   4
  -1   5   8 -1.0364  4.1885   2
  -1   5   8 1.48861 2.09233   3
   1   5  -8 -0.0271  1.7946   4
   0  -5  -8 132.341   8.990   4
   0  -5   8 132.551   8.569   1
   0  -5  -8 128.544   8.969   1
   0   5  -8 129.504   7.445   4
   0   5   8 140.869   9.837   2
   0   5  -8 138.561   8.151   3
   1  -5   8 0.67020 2.36058   1
  -1  -5  -8 -5.2009  3.6334   4
  -1  -5  -8 2.77577 3.29079   1
   1   5   8 5.89444 4.16025   2
  -1   5  -8 -1.3998  2.4008   3
  -1   5  -8 0.18891 1.65407   4
  -2  -5  -8 58.8718  5.9534   4
  -2  -5  -8 57.8055  5.6052   1
   2  -5   8 60.3658  4.7870   1
  -2   5  -8 58.1972  4.1380   4
  -2   5  -8 57.0531  4.7048   3
   2   5   8 70.1714  6.7461   2
  -3  -5  -8 42.6307  6.0348   4
   3  -5   8 31.9095  3.6071   1
  -3  -5  -8 38.1158  5.0554   1
  -3   5  -8 40.2256  3.9134   3
   3   5   8 53.8182  6.2485   2
  -3   5  -8 32.6620  3.1420   4
   4  -5   8 12.1904  2.9556   1
  -4  -5  -8 10.3371  3.9148   1
   4   5   8 16.8017  5.4555   2
  -4   5  -8 14.3362  2.6099   4
  -5  -5  -8 3.76690 3.88371   1
   5  -5   8 5.66540 2.63164   1
  -5   5  -8 6.57775 2.39431   4
   5   5   8 7.02168 5.24729   2
  -6  -5  -8 55.3612  6.1630   1
   6  -5   8 58.8166  4.9942   1
   6   5   8 75.2790  7.4544   2
  -6   5  -8 61.8134  4.5173   4
  -7  -5  -8 1.19280 4.20308   1
   7  -5   8 11.7667  3.4735   1
   7   5   8 6.47165 5.81343   2
  -7   5  -8 2.10438 2.49751   4
  -8  -5  -8 -2.3104  4.7587   1
   8  -5   8 0.63980 3.13243   1
  -8   5  -8 2.95559 2.69172   4
   8   5   8 -0.2849  6.0564   2
   9   5   8 64.7586  8.9925   2
  -8   6   8 6.22807 2.95687   3
   8   6  -8 7.19958 4.10699   4
   8   6  -8 10.2881  4.4349   3
   7   6  -8 27.4907  4.7925   4
   7   6  -8 35.7909  5.2648   3
  -7   6   8 24.2602  3.7498   3
  -6   6   8 33.7368  3.8595   3
   6   6  -8 39.7636  5.0794   3
   6   6  -8 28.2749  4.5564   4
   5   6  -8 4.26214 3.03445   4
  -5   6   8 -1.2793  2.6044   3
   5   6  -8 -3.2014  3.1137   3
  -4  -6   8 14.1330  4.0418   1
   4   6  -8 17.8971  3.3680   4
   4   6  -8 19.4928  4.2445   3
  -4   6   8 20.6989  3.4376   3
  -3  -6   8 88.3882  6.6919   1
  -3   6   8 90.6364  5.8343   3
   3   6  -8 84.3932  6.4304   3
   3   6  -8 76.4001  5.5733   4
  -2  -6   8 67.4421  5.6268   1
  -2   6   8 60.0451  4.8025   3
   2   6  -8 58.4204  4.7304   4
   2   6  -8 78.6311  5.5441   3
  -1  -6   8 17.6597  3.6823   1
   1   6  -8 28.6550  4.0625   3
   1   6  -8 22.5881  3.3047   4
   0  -6   8 119.343   8.524   1
   0  -6  -8 126.412   9.256   1
   0   6  -8 132.548   7.619   4
   0   6  -8 134.898   8.238   3
   1  -6   8 48.9087  4.7004   1
  -1  -6  -8 57.6182  5.6346   1
  -1   6  -8 48.5178  4.4677   3
  -1   6  -8 46.2589  3.9758   4
  -2  -6  -8 62.8740  6.1698   1
   2  -6   8 55.6580  5.0637   1
  -2   6  -8 55.5946  4.4430   4
  -2   6  -8 69.9263  5.1975   3
   3  -6   8 43.2076  4.3450   1
  -3  -6  -8 46.8941  6.1813   1
  -3   6  -8 46.6851  3.8546   4
  -3   6  -8 47.9725  4.4168   3
   4  -6   8 64.8013  5.2933   1
  -4   6  -8 76.3164  5.6148   3
  -4   6  -8 62.8374  4.7594   4
  -5  -6  -8 19.2868  5.1527   1
   5  -6   8 14.6809  3.3982   1
   6  -6   8 4.09797 2.93346   1
  -6  -6  -8 5.55116 4.79012   1
  -6   6  -8 5.51484 2.79822   4
  -5   7   8 38.5228  4.3382   3
  -4  -7   8 46.7807  5.5110   1
  -4   7   8 44.8826  4.5349   3
   4   7  -8 44.6154  5.2626   3
   4   7  -8 50.7213  4.5565   4
  -3  -7   8 65.3809  6.8402   1
   3   7  -8 106.097   6.940   3
  -3   7   8 82.5979  5.9808   3
   3   7  -8 81.4857  5.9352   4
  -2  -7   8 15.7597  4.1397   1
   2   7  -8 20.6050  4.4829   3
  -1  -7   8 -4.5551  3.1135   1
   1   7  -8 1.69764 3.21601   3
   1   7  -8 -3.1600  2.6694   4
   0  -7   8 213.023  13.999   1
   0  -7  -8 236.048  15.040   1
   0   7  -8 224.605  12.534   4
   0   7  -8 242.305  13.305   3
   1  -7   8 109.099   8.352   1
  -1  -7  -8 123.156   9.592   1
  -1   7  -8 131.938   8.249   3
  -1   7  -8 119.284   7.485   4
   2  -7   8 21.9494  4.2206   1
  -2  -7  -8 23.7619  5.5813   1
  -2   7  -8 33.1982  4.1177   4
  -2   7  -8 28.4666  4.6489   3
  -3  -7  -8 4.84066 4.86523   1
  -3   7  -8 13.8100  4.0216   3
  -4   7  -8 26.8859  4.5143   3
  13   0  -9 10.1986  4.4732   4
  12   0  -9 2.13367 3.70270   4
 -12   0   9 -0.8755  2.8354   3
  12   0  -9 3.13338 5.44614   2
  11   0  -9 6.49135 5.17936   2
 -11   0   9 -0.8403  2.3795   3
  11   0  -9 -0.0021  3.0240   4
  10   0  -9 0.19129 4.43236   2
 -10   0   9 1.16425 2.22953   3
  10   0  -9 -0.0184  2.4860   4
   9   0  -9 2.99844 4.23789   2
  -9   0   9 1.43766 2.12760   3
   9   0  -9 1.22284 2.40242   4
   8   0  -9 -0.5284  3.7637   2
  -8   0   9 0.76417 2.04440   3
   8   0  -9 -0.1129  2.1042   4
  -7   0   9 0.01320 1.75969   3
   7   0  -9 -0.8041  1.9457   4
   7   0  -9 0.97484 3.75605   2
   6   0  -9 -1.4111  1.7826   4
  -6   0   9 -1.1580  1.5876   3
   6   0  -9 -0.5943  3.5474   2
   5   0  -9 -1.4389  3.4536   2
   5   0  -9 -1.0265  1.9208   4
  -5   0   9 0.90775 1.63210   3
  -4   0   9 1.46239 1.53177   3
   4   0  -9 1.14912 3.47916   2
   4   0  -9 0.65185 1.99473   4
   3   0  -9 -0.3921  1.8694   4
  -3   0   9 2.67908 1.50326   3
   3   0  -9 -0.0288  3.9042   2
   2   0  -9 0.64371 1.88192   4
  -2   0   9 0.74849 1.23847   3
  -1   0   9 0.63604 1.10533   3
   1   0  -9 1.53190 1.20914   1
   0   0   9 -0.2701  1.0974   3
   0   0  -9 0.76965 1.22003   1
   1   0   9 0.29895 3.08184   2
  -1   0  -9 0.47922 1.36845   1
  -2   0  -9 -0.3500  1.5048   4
  -2   0  -9 0.06720 1.41617   1
   2   0   9 -0.2685  3.5636   2
  -3   0  -9 -0.3932  1.5411   1
  -3   0  -9 0.63088 1.50121   4
   3   0   9 -0.6594  3.8743   2
   4   0   9 1.38181 4.10174   2
  -4   0  -9 0.89200 1.50603   4
  -4   0  -9 1.26782 1.72558   1
   5   0   9 0.46892 4.56915   2
  -5   0  -9 0.20689 1.77475   4
  -5   0  -9 -1.9703  1.8437   1
   6   0   9 -0.9715  4.4773   2
  -6   0  -9 -0.4267  2.0531   1
  -7   0  -9 3.64807 2.51323   1
   7   0   9 3.23697 4.99166   2
  -9   0  -9 -0.0222  2.7308   1
   9   0   9 16.0861  6.1512   2
  10   0   9 3.13466 6.08421   2
 -10   0  -9 -1.5091  3.0013   1
 -10   0  -9 7.52449 2.98142   4
  11   0   9 16.5786  7.4134   2
  13   1  -9 21.7602  4.8779   4
 -12  -1   9 16.5520  3.9260   3
  12  -1  -9 13.1342  4.0354   4
  12  -1  -9 23.2920  6.2653   2
  12   1  -9 20.8068  5.9010   2
 -12   1   9 25.9572  4.0359   3
  12   1  -9 17.7035  4.1799   4
  11  -1  -9 22.2222  5.8962   2
  11  -1  -9 18.3435  3.8845   4
 -11  -1   9 23.9644  3.9021   3
 -11   1   9 29.5343  3.8712   3
  11   1  -9 25.9910  5.8325   2
  11   1  -9 22.2883  4.0957   4
  10  -1  -9 -3.0421  4.3379   2
 -10  -1   9 2.42435 2.61754   3
  10  -1  -9 -2.6119  2.4727   4
  10   1  -9 0.95568 2.91235   4
  10   1  -9 4.96779 4.52490   2
 -10   1   9 1.57883 2.47073   3
  -9  -1   9 22.6062  3.4222   3
   9  -1  -9 16.9486  3.4219   4
   9  -1  -9 21.2232  4.9048   2
  -9   1   9 25.1869  3.2641   3
   9   1  -9 29.5022  5.1440   2
   9   1  -9 19.2494  3.4108   4
   8  -1  -9 5.71173 2.76338   4
   8  -1  -9 5.30558 4.06424   2
  -8  -1   9 6.97417 2.49884   3
  -8   1   9 3.14502 2.13842   3
   8   1  -9 5.32122 2.33877   4
   7  -1  -9 1.85390 3.94314   2
   7  -1  -9 -1.8253  2.2194   4
  -7  -1   9 0.80123 1.94081   3
   7   1  -9 2.15591 1.88057   4
   7   1  -9 -1.8277  3.5319   2
  -7   1   9 0.68048 1.89828   3
   6  -1  -9 312.397  16.328   4
   6  -1  -9 291.477  19.315   2
  -6  -1   9 313.523  16.412   3
   6   1  -9 316.912  19.338   2
  -6   1   9 328.352  16.241   3
   6   1  -9 299.523  15.856   4
   5  -1  -9 39.3174  5.3631   2
  -5  -1   9 27.6133  3.0965   3
   5  -1  -9 29.4207  3.3536   4
   5   1  -9 35.1172  4.9997   2
   5   1  -9 31.2441  2.6734   4
  -5   1   9 30.0612  2.8473   3
   4  -1  -9 200.163  11.046   4
  -4  -1   9 198.820  10.844   3
   4  -1  -9 211.404  13.375   2
   4   1  -9 188.442  10.382   4
  -4   1   9 208.816  10.721   3
   4   1  -9 197.451  13.132   2
   3  -1  -9 47.2877  6.0717   2
  -3  -1   9 36.7735  3.2730   3
   3  -1  -9 35.4534  3.6410   4
  -3   1   9 29.1443  2.8566   3
   3   1  -9 46.6589  5.6617   2
  -2  -1   9 82.2815  5.2251   3
   2  -1  -9 80.7333  5.4377   4
  -2   1   9 78.7127  6.8551   2
   2   1  -9 86.1101  5.2611   1
  -2   1   9 79.8856  4.8347   3
  -1  -1   9 2.89999 1.48810   3
   1  -1  -9 2.43169 2.14029   4
   1  -1  -9 4.53096 1.70000   1
  -1  -1   9 6.83616 3.03484   2
   1   1  -9 4.30731 1.66484   1
  -1   1   9 3.40252 1.36216   3
   0  -1  -9 25.2799  2.9592   1
   0  -1  -9 25.6910  2.8956   4
   0  -1   9 30.8281  4.4242   2
   0  -1   9 27.2394  2.6168   3
   0   1   9 22.9696  2.1618   3
   0   1  -9 23.9730  2.7916   1
   1  -1   9 168.745  11.447   2
   1  -1   9 187.339   9.391   3
  -1  -1  -9 172.029  10.242   1
  -1  -1  -9 163.027   9.253   4
  -1   1  -9 168.016  10.096   1
  -2  -1  -9 11.8595  2.3912   4
  -2  -1  -9 9.64152 2.30034   1
   2  -1   9 9.85114 3.91543   2
   2   1   9 11.4962  3.9553   2
  -2   1  -9 11.4251  2.2415   1
  -3  -1  -9 96.7436  6.3153   1
   3  -1   9 91.6134  7.6487   2
  -3  -1  -9 88.6303  5.7179   4
   3   1   9 97.2632  7.7686   2
  -3   1  -9 92.7406  6.2007   1
  -4  -1  -9 20.7193  3.1400   1
  -4  -1  -9 22.5349  2.9984   4
   4   1   9 21.5079  5.0743   2
  -4   1  -9 19.2113  2.8576   1
  -5  -1  -9 9.98328 2.92965   1
   5  -1   9 23.2074  5.3332   2
  -5  -1  -9 16.5210  2.9378   4
   5   1   9 15.5935  4.9277   2
  -5   1  -9 12.7568  2.6746   1
  -6  -1  -9 17.6644  3.1840   4
  -6  -1  -9 17.3762  3.4054   1
   6  -1   9 23.0234  5.2782   2
  -6   1  -9 18.8554  3.0451   1
   6   1   9 17.4532  5.0354   2
  -7  -1  -9 -0.1952  2.5055   4
  -7  -1  -9 1.90099 2.85758   1
  -7   1  -9 1.55908 2.23771   1
   7   1   9 6.01224 5.09083   2
   8  -1   9 9.28640 5.24569   2
  -8  -1  -9 8.73109 3.31463   1
  -8  -1  -9 3.85070 2.93672   4
   8   1   9 10.2294  5.6536   2
  -8   1  -9 6.78556 2.72890   1
  -9  -1  -9 -0.6989  3.0735   4
   9  -1   9 -3.0916  5.3940   2
  -9  -1  -9 -1.1296  3.2218   1
  -9   1  -9 -0.9373  2.3432   1
   9   1   9 0.41548 5.86011   2
  10  -1   9 -0.0407  5.5016   2
 -10  -1  -9 10.7108  4.1860   1
 -10  -1  -9 1.25870 3.33055   4
 -10   1  -9 3.90630 3.14595   1
  10   1   9 23.7752  6.8341   2
 -11  -1  -9 46.1647  5.0534   4
  13   2  -9 13.9190  4.6465   4
  12  -2  -9 9.03602 5.62565   2
 -12  -2   9 -1.9199  3.5477   3
 -12   2   9 0.76572 3.17223   3
  12   2  -9 4.16726 5.98969   2
  12   2  -9 -4.3976  3.4502   4
 -11  -2   9 5.94015 3.66339   3
  11  -2  -9 17.7278  5.9117   2
  11  -2  -9 7.54317 3.51437   4
  11   2  -9 11.7758  5.0410   2
 -11   2   9 6.02959 2.87134   3
  11   2  -9 9.59788 3.55174   4
  10  -2  -9 23.7984  4.0807   4
 -10  -2   9 25.5185  4.3303   3
  10  -2  -9 21.8170  5.5533   2
 -10   2   9 26.5279  3.6727   3
  10   2  -9 18.1479  3.8027   4
  10   2  -9 19.3915  5.4435   2
  -9  -2   9 28.5278  4.3144   3
   9  -2  -9 28.1590  3.9750   4
  -9   2   9 30.2944  3.7206   3
   8  -2  -9 1.88639 2.71448   4
  -8  -2   9 1.10211 2.73886   3
   8  -2  -9 -1.8263  4.0147   2
  -8   2   9 3.50047 2.27631   3
   8   2  -9 0.44679 2.53375   4
   8   2  -9 3.00096 3.91893   2
   7  -2  -9 294.014  18.830   2
  -7  -2   9 289.537  16.181   3
   7  -2  -9 302.028  16.107   4
  -7   2   9 321.950  15.935   3
   7   2  -9 303.070  18.630   2
   7   2  -9 286.470  15.590   4
   6  -2  -9 185.057  10.068   4
   6  -2  -9 169.764  11.802   2
  -6  -2   9 167.621   9.925   3
  -6   2   9 186.240   9.657   3
   6   2  -9 161.309  11.403   2
   6   2  -9 165.019   9.293   4
   5  -2  -9 0.80932 2.89569   4
   5  -2  -9 5.57233 3.92771   2
  -5  -2   9 3.11165 2.10890   3
   5   2  -9 0.56475 3.27183   2
  -5   2   9 6.27350 1.99343   3
   5   2  -9 4.09249 1.64865   4
   4  -2  -9 151.847  10.032   2
  -4  -2   9 144.199   8.141   3
   4  -2  -9 141.462   8.418   4
   4   2  -9 119.599   7.152   4
  -4   2   9 138.187   7.704   3
   4   2  -9 135.733   9.488   2
   3  -2  -9 5.55257 4.32555   2
  -3  -2   9 5.31475 2.06816   3
   3  -2  -9 5.81930 3.07343   4
   3   2  -9 5.97922 3.69483   2
  -3   2   9 5.94152 1.76518   3
   2  -2  -9 25.2177  3.7217   4
  -2  -2   9 34.3957  2.6911   1
  -2  -2   9 33.3039  3.3155   3
  -2   2   9 40.2545  5.3449   2
   2   2  -9 42.3258  5.2387   2
  -2   2   9 28.0570  2.6829   3
  -1  -2   9 29.1148  2.6991   1
  -1  -2   9 31.5400  3.0958   3
   1  -2  -9 30.8972  3.4245   1
   1  -2  -9 31.4608  3.8979   4
  -1  -2   9 30.0885  3.9879   2
  -1   2   9 47.4933  5.5846   2
  -1   2   9 31.6212  2.6988   3
   0  -2  -9 41.5110  3.8070   1
   0  -2   9 36.2747  4.6827   2
   0  -2  -9 37.6760  3.7654   4
   0  -2   9 34.1277  3.0997   1
   0  -2   9 49.7835  3.6800   3
   0   2   9 35.2226  4.7866   2
  -1  -2  -9 224.462  12.464   4
   1  -2   9 219.148  14.456   2
  -1  -2  -9 242.451  13.629   1
   1  -2   9 232.689  13.223   1
   1   2   9 231.669  14.875   2
   2  -2   9 18.9806  2.7074   1
  -2  -2  -9 14.5555  3.3040   1
   2  -2   9 19.7308  3.9416   2
  -2  -2  -9 19.4023  3.2732   4
   2   2   9 22.2682  4.6651   2
  -3  -2  -9 283.769  13.570   4
   3  -2   9 227.662  15.660   2
  -3  -2  -9 242.829  14.717   1
   3   2   9 235.203  15.877   2
  -4  -2  -9 214.347  11.610   4
   4  -2   9 209.436  13.600   2
  -4  -2  -9 207.485  12.720   1
  -4   2  -9 209.587  12.302   1
   4   2   9 187.034  13.712   2
  -5  -2  -9 43.2411  4.6397   4
  -5  -2  -9 37.9424  4.5885   1
   5  -2   9 44.8216  5.5337   2
   5   2   9 48.4093  6.2876   2
  -5   2  -9 30.1549  3.8135   1
  -6  -2  -9 40.7867  4.8126   1
   6  -2   9 48.3782  5.6485   2
  -6  -2  -9 44.9069  4.4847   4
  -6   2  -9 39.9277  4.2279   1
   6   2   9 61.6764  6.9502   2
  -7  -2  -9 42.5031  4.8101   4
  -7  -2  -9 37.5777  5.1836   1
   7  -2   9 40.1193  5.4471   2
   7   2   9 46.4542  6.5941   2
  -7   2  -9 27.2211  3.7447   1
  -8  -2  -9 16.2934  4.2869   1
   8  -2   9 20.0870  5.6167   2
  -8  -2  -9 14.9411  3.8243   4
  -8   2  -9 12.2727  3.2171   1
   8   2   9 16.3262  5.7243   2
  -9  -2  -9 21.8704  4.6806   4
  -9  -2  -9 21.3608  4.5994   1
   9  -2   9 25.6518  6.1190   2
   9   2   9 23.6491  6.5896   2
  -9   2  -9 20.6865  3.7992   1
 -10  -2  -9 10.0895  4.2269   4
 -10  -2  -9 10.0893  4.4044   1
  10  -2   9 17.3284  6.1273   2
 -10   2  -9 10.4393  3.3674   1
  10   2   9 11.9410  6.7465   2
 -11  -2  -9 200.917  12.231   4
  11  -2   9 189.480  13.784   2
  12   3  -9 31.3098  5.2048   4
 -11  -3   9 14.2082  4.6378   3
  11  -3  -9 9.89278 5.78023   2
  11   3  -9 12.4967  4.0113   4
  11   3  -9 10.6965  5.8037   2
 -11   3   9 11.1939  3.5256   3
 -10  -3   9 57.0673  5.8462   3
  10  -3  -9 52.0230  5.0617   4
  10  -3  -9 63.3202  6.6660   2
 -10   3   9 60.5431  4.9150   3
  10   3  -9 51.6745  5.0759   4
  10   3  -9 64.8602  6.7131   2
   9  -3  -9 7.95474 4.63553   2
  -9  -3   9 6.85183 3.81788   3
   9  -3  -9 7.80739 3.43191   4
   9   3  -9 3.95487 3.21522   4
   9   3  -9 6.76198 4.72305   2
  -9   3   9 4.78816 2.67519   3
  -8  -3   9 5.97380 3.32217   3
   8  -3  -9 1.35914 4.31425   2
   8  -3  -9 1.05207 3.14383   4
   8   3  -9 -0.6233  2.5790   4
   8   3  -9 1.69780 3.97038   2
   7  -3  -9 214.524  14.112   2
  -7  -3   9 182.270  12.101   3
   7  -3  -9 211.527  12.180   4
   7   3  -9 207.267  13.753   2
  -7   3   9 223.540  11.796   3
   7   3  -9 232.029  11.700   4
  -6  -3   9 26.6663  4.0381   3
   6  -3  -9 32.7782  4.6688   4
   6  -3  -9 44.9491  5.3472   2
   6   3  -9 30.5943  3.4913   4
   6   3  -9 34.7541  4.8937   2
  -6   3   9 33.3467  3.2656   3
   5  -3  -9 47.1742  5.8201   2
  -5  -3   9 56.9307  4.5627   3
   5  -3  -9 43.6152  4.6470   4
   5   3  -9 41.7466  3.4855   4
   5   3  -9 49.6332  4.9961   2
  -5   3   9 45.4887  3.6592   3
  -4  -3   9 255.081  13.631   3
   4  -3  -9 241.264  15.902   2
   4   3  -9 238.067  15.281   2
  -4   3   9 246.089  12.984   3
  -3  -3   9 141.691   8.075   1
   3  -3  -9 134.737  10.071   2
  -3  -3   9 139.958   8.238   3
   3  -3  -9 130.211   8.572   4
   3   3  -9 130.755   9.206   2
  -3   3   9 131.080   7.596   3
  -2  -3   9 64.4961  4.4830   1
   2  -3  -9 59.3887  5.2270   4
  -2   3   9 68.0596  4.2864   3
  -2   3   9 66.2490  6.2496   2
   2   3  -9 70.7653  5.7688   2
  -1  -3   9 40.4254  3.4736   1
   1  -3  -9 47.5151  4.6184   4
   1  -3  -9 45.4173  4.4216   1
  -1  -3   9 48.2739  4.2024   3
  -1   3   9 47.7284  3.3111   3
  -1   3   9 46.6317  5.6829   2
   0  -3   9 10.1309  2.1656   1
   0  -3  -9 9.43657 2.92936   1
   0  -3  -9 6.95187 3.41829   4
   0   3   9 9.63482 4.52171   2
   0   3  -9 10.7483  2.6523   3
  -1  -3  -9 42.8237  4.7207   4
  -1  -3  -9 40.4504  4.4723   1
   1  -3   9 28.7132  3.0862   1
  -1   3  -9 37.6598  3.4303   3
   1   3   9 45.7475  5.8562   2
  -2  -3  -9 3.13807 2.85669   4
   2  -3   9 2.66469 2.02203   1
  -2  -3  -9 2.74779 3.05692   1
   2   3   9 -0.3505  4.1770   2
  -2   3  -9 0.71635 1.86156   3
  -3  -3  -9 151.193   9.629   1
  -3  -3  -9 144.410   8.797   4
   3  -3   9 134.239   8.739   1
   3   3   9 139.628  10.286   2
  -4  -3  -9 625.890  34.127   1
  -4  -3  -9 611.238  31.040   4
   4  -3   9 594.110  33.422   1
   4   3   9 562.538  35.857   2
  -4   3  -9 616.172  29.837   4
  -5  -3  -9 19.0702  4.1310   4
  -5  -3  -9 16.3260  4.2839   1
   5   3   9 21.3001  5.6394   2
  -6  -3  -9 3.46618 3.48107   4
  -6  -3  -9 1.66849 3.82637   1
  -6   3  -9 1.49902 2.88008   1
   6   3   9 9.16153 5.10178   2
  -7  -3  -9 48.3881  5.7724   1
  -7  -3  -9 65.1021  5.6175   4
   7   3   9 73.6091  6.8670   2
  -7   3  -9 45.8703  4.9327   1
  -8  -3  -9 6.35854 4.81689   1
  -8  -3  -9 15.6891  4.5194   4
   8   3   9 8.53502 5.73342   2
  -8   3  -9 7.39932 3.60088   1
  -9  -3  -9 3.50560 4.47276   1
  -9  -3  -9 0.74331 4.00835   4
  -9   3  -9 -2.0350  3.0677   1
   9   3   9 10.0673  6.1054   2
  11  -4  -9 113.600   9.685   2
  10  -4  -9 88.5220  7.9450   2
 -10  -4   9 82.6505  7.2464   3
 -10   4   9 81.3955  6.0956   3
  10   4  -9 77.8846  6.4640   4
  -9  -4   9 49.7104  5.4422   3
   9  -4  -9 54.1405  6.1106   2
  -9   4   9 50.6932  4.4757   3
   9   4  -9 51.3707  4.8969   4
   8  -4  -9 20.8294  4.3543   4
  -8  -4   9 17.9527  4.1944   3
   8  -4  -9 23.2196  5.3484   2
  -8   4   9 18.5949  3.3953   3
   8   4  -9 19.0331  3.9250   4
   7  -4  -9 8.32233 3.80941   4
  -7  -4   9 10.4929  3.4782   3
   7  -4  -9 11.8587  4.7600   2
  -7   4   9 11.5672  2.8619   3
   7   4  -9 8.74648 3.10310   4
   6  -4  -9 45.5032  4.9889   4
   6  -4  -9 47.7865  5.6137   2
  -6  -4   9 46.1029  5.2559   3
   6   4  -9 46.9417  4.1794   4
  -6   4   9 52.7571  4.0887   3
  -5  -4   9 37.6538  4.3406   3
   5  -4  -9 41.7199  4.9074   4
   5  -4  -9 43.2583  5.8551   2
   5   4  -9 45.6858  3.7283   4
   4  -4  -9 107.504   8.695   2
   4  -4  -9 107.485   7.661   4
  -4  -4   9 112.175   7.333   3
   4   4  -9 103.608   6.324   4
  -4   4   9 107.721   6.444   3
  -3  -4   9 24.3647  3.8564   3
  -3  -4   9 23.3674  3.0859   1
   3  -4  -9 45.4461  6.0668   2
   3  -4  -9 37.1756  5.1934   4
  -3   4   9 30.7658  2.8646   3
  -2  -4   9 34.4352  3.4036   1
   2  -4  -9 44.2678  5.2657   4
  -2   4   9 36.1548  3.0978   3
   2   4  -9 36.2854  3.8764   3
   1  -4  -9 41.2670  4.5023   4
  -1  -4   9 39.1348  3.4591   1
   1   4  -9 34.9679  3.8851   3
  -1   4   9 43.6171  5.8411   2
   0  -4  -9 7.16871 3.13689   1
   0  -4  -9 16.5682  4.2501   4
   0  -4   9 2.97317 2.08426   1
   0   4  -9 8.78009 2.82799   3
   0   4   9 4.37319 4.13687   2
  -1  -4  -9 320.784  19.327   1
  -1  -4  -9 341.174  18.229   4
   1  -4   9 326.218  18.830   1
   1   4   9 336.292  20.656   2
  -1   4  -9 334.295  17.590   3
  -2  -4  -9 -2.2134  3.4553   4
  -2  -4  -9 -1.0150  3.0960   1
   2  -4   9 -2.2189  1.9478   1
  -2   4  -9 -0.2844  2.0431   3
   2   4   9 4.98774 4.15840   2
  -3  -4  -9 43.4525  5.3549   4
   3  -4   9 32.8713  3.4394   1
   4  -4   9 1.89514 2.41683   1
  -4  -4  -9 3.02212 3.57803   1
  -4  -4  -9 -2.8153  3.4995   4
   4   4   9 4.10184 4.84489   2
  -5  -4  -9 26.4691  4.9660   1
   5  -4   9 25.0907  3.2137   1
  -5  -4  -9 12.5885  4.5911   4
  -5   4  -9 20.8740  2.4956   4
   6  -4   9 20.7252  3.6940   1
  -6  -4  -9 20.5677  5.3234   1
  -6  -4  -9 32.0425  5.7132   4
   6   4   9 23.3737  6.2583   2
  -6   4  -9 18.1511  2.8365   4
  -7  -4  -9 11.2907  4.8598   4
  -7  -4  -9 10.7408  4.6866   1
  -8  -4  -9 213.851  13.996   1
   8   4   9 211.337  14.502   2
  -8   4  -9 188.730  12.649   1
   9   4   9 14.7833  6.6535   2
  -9  -5   9 3.00939 4.22178   3
   9   5  -9 5.37135 3.81375   4
  -9   5   9 2.56749 2.99146   3
  -8  -5   9 22.2715  5.0254   3
   8   5  -9 26.0498  4.4781   4
  -8   5   9 23.9076  3.6566   3
   7  -5  -9 9.06376 5.19604   2
  -7  -5   9 7.46648 3.93048   3
   7   5  -9 9.03656 3.43850   4
  -7   5   9 8.94519 2.81165   3
   6  -5  -9 28.2576  5.6755   2
   6   5  -9 15.6458  3.4819   4
  -6   5   9 23.9287  3.4504   3
   5  -5  -9 1.92864 4.69834   2
  -5   5   9 1.33748 2.34382   3
   5   5  -9 3.34948 2.62468   4
   4  -5  -9 0.48443 4.15223   4
   4  -5  -9 1.14197 4.30399   2
   4   5  -9 3.85645 3.17643   3
  -4   5   9 3.93171 2.40908   3
   4   5  -9 5.87524 2.59813   4
  -3  -5   9 57.9484  5.1713   1
   3  -5  -9 65.3586  6.7479   2
   3  -5  -9 69.5183  6.2550   4
   3   5  -9 60.2545  5.2973   3
  -3   5   9 70.0601  4.6564   3
   3   5  -9 65.9868  4.5157   4
   2  -5  -9 4.20050 4.18370   4
   2  -5  -9 6.61792 5.20869   2
  -2  -5   9 1.23963 2.53295   1
   2   5  -9 1.02052 2.77761   3
  -2   5   9 2.60911 2.22616   3
  -1  -5   9 65.7722  5.1646   1
   1  -5  -9 57.6968  5.9183   4
   1   5  -9 68.5789  4.4108   4
   1   5  -9 64.5170  5.3591   3
  -1   5   9 70.4751  6.7442   2
   0  -5  -9 4.63148 3.32670   1
   0  -5  -9 -1.6852  3.8237   4
   0  -5   9 1.52659 2.48960   1
   0   5  -9 7.12757 2.84035   3
   0   5   9 13.1164  4.9363   2
  -1  -5  -9 16.5506  4.7207   4
   1  -5   9 18.3531  3.2503   1
  -1  -5  -9 18.1657  4.2011   1
  -1   5  -9 18.0567  3.4048   3
   1   5   9 25.1186  5.4843   2
  -2  -5  -9 8.25340 3.80358   1
   2  -5   9 7.73692 2.77246   1
  -2  -5  -9 14.0832  4.9452   4
  -2   5  -9 9.05397 3.11206   3
   2   5   9 12.8253  5.0008   2
  -2   5  -9 11.0701  2.4703   4
  -3  -5  -9 45.7540  6.6337   4
  -3   5  -9 60.4556  3.8826   4
   3   5   9 47.7114  6.8303   2
  -4  -5  -9 18.1244  4.5045   1
   4  -5   9 16.3486  3.2876   1
  -4  -5  -9 21.0710  5.6192   4
   4   5   9 19.8671  5.5452   2
  -4   5  -9 18.9643  2.8145   4
   5  -5   9 27.7411  3.6374   1
  -5  -5  -9 35.3802  5.5883   1
  -5   5  -9 33.0945  3.2210   4
   5   5   9 50.2369  7.3668   2
   6  -5   9 76.9668  6.2605   1
  -6  -5  -9 66.7309  7.4168   1
  -6   5  -9 92.6870  5.4707   4
   6   5   9 97.8870  8.5271   2
   7  -5   9 72.7830  6.0159   1
  -7  -5  -9 67.0165  7.3065   1
   7   5   9 74.4643  8.3151   2
  -7   5  -9 74.2883  5.1258   4
   8   5   9 40.8200  8.2568   2
  -7   6   9 4.71474 3.25051   3
  -6   6   9 45.0006  4.6687   3
   6   6  -9 57.5026  5.6963   3
   6   6  -9 70.1561  5.1542   4
   5   6  -9 4.80425 3.48086   3
  -5   6   9 -1.3297  2.6914   3
   5   6  -9 -3.3441  2.9441   4
   4   6  -9 12.3218  3.8847   3
  -4   6   9 8.94279 3.11432   3
  -3  -6   9 -0.6087  3.0118   1
  -3   6   9 4.98700 2.88045   3
   3   6  -9 1.92349 3.39836   3
   3   6  -9 11.0865  2.6353   4
  -2  -6   9 23.5863  4.1541   1
   2   6  -9 36.5476  4.4935   3
   2   6  -9 33.4077  3.6487   4
  -1  -6   9 33.9592  4.4971   1
   1   6  -9 29.3406  3.2239   4
   0  -6   9 11.6262  3.4259   1
   0   6  -9 14.3065  3.4959   3
   0   6  -9 15.5704  2.6689   4
  -1  -6  -9 3.37427 4.18578   1
   1  -6   9 0.61693 2.74694   1
  -1   6  -9 0.21137 2.21664   4
  -1   6  -9 0.10286 2.88472   3
   2  -6   9 3.06478 2.85274   1
  -2  -6  -9 4.54986 4.16226   1
  -2   6  -9 8.37492 2.69625   4
  -2   6  -9 4.33629 3.17707   3
   3  -6   9 7.87872 3.10517   1
  -3  -6  -9 18.6538  5.2003   1
  -3   6  -9 12.6085  2.8451   4
  -3   6  -9 14.6614  3.5878   3
   4  -6   9 76.0944  6.1943   1
  -4  -6  -9 72.5167  7.6802   1
  -4   6  -9 98.5746  5.5788   4
  -5  -6  -9 30.0126  6.1910   1
  -5   6  -9 32.6881  3.8152   4
  -4   7   9 173.082  10.303   3
  -3  -7   9 0.99931 3.66897   1
  -2  -7   9 -0.6370  3.4125   1
  -1  -7   9 17.6439  4.0509   1
   1   7  -9 14.8183  4.5823   3
   0  -7   9 163.065  10.128   1
   0   7  -9 134.817   9.554   3
  -2  -7  -9 34.1675  6.3462   1
  -2   7  -9 47.8386  5.0886   3
  -3   7  -9 47.5508  5.4626   3
  12   0 -10 67.3133  6.1874   4
  12   0 -10 74.4540  7.8446   2
 -12   0  10 79.8094  5.9028   3
 -11   0  10 197.440  10.423   3
  11   0 -10 158.748  10.180   4
  11   0 -10 159.797  12.249   2
  10   0 -10 104.096   8.685   2
  10   0 -10 103.415   6.700   4
 -10   0  10 99.0828  6.7125   3
   9   0 -10 99.0701  8.3060   2
  -9   0  10 102.131   6.521   3
   8   0 -10 0.79044 4.19641   2
   8   0 -10 1.33626 2.31426   4
  -8   0  10 -0.6528  2.0603   3
   7   0 -10 149.899   8.784   4
   7   0 -10 156.125  11.200   2
  -7   0  10 166.274   9.037   3
   6   0 -10 198.475  11.225   4
   6   0 -10 208.324  13.966   2
  -6   0  10 222.306  11.493   3
   5   0 -10 578.447  34.861   2
  -5   0  10 612.378  29.579   3
   5   0 -10 555.365  29.221   4
  -4   0  10 1603.12   75.98   3
   4   0 -10 1517.46   88.52   2
   4   0 -10 1472.38   75.34   4
   3   0 -10 110.472   6.817   4
   3   0 -10 120.060   9.312   2
  -3   0  10 118.711   6.774   3
  -2   0  10 632.182  31.152   3
   2   0 -10 628.038  30.942   4
  -2   0  10 593.490  36.624   2
  -1   0  10 466.274  29.163   2
  -1   0  10 506.160  24.661   3
   0   0 -10 134.894   7.952   1
   0   0  10 125.899   9.560   2
   1   0  10 190.288  12.978   2
  -1   0 -10 200.856  11.342   1
  -1   0 -10 190.727  10.132   4
   2   0  10 294.097  19.254   2
  -2   0 -10 321.919  17.538   1
  -2   0 -10 308.764  15.734   4
  -3   0 -10 35.1608  3.4481   1
   3   0  10 45.1141  6.3700   2
  -3   0 -10 35.0436  2.9739   4
  -4   0 -10 371.455  18.571   4
   4   0  10 360.340  22.592   2
  -4   0 -10 358.713  20.595   1
  -5   0 -10 0.45637 2.02793   1
   5   0  10 -5.4526  4.7130   2
  -5   0 -10 -0.6864  1.9078   4
  -6   0 -10 54.6558  4.0064   4
  -6   0 -10 52.1191  4.6250   1
   6   0  10 53.7960  6.4209   2
  -7   0 -10 218.122  13.393   1
  -7   0 -10 223.691  12.034   4
  -8   0 -10 57.2820  4.7204   4
   8   0  10 81.2810  7.3458   2
  -8   0 -10 61.4373  5.4270   1
  -9   0 -10 12.0792  3.6971   1
  -9   0 -10 9.18106 3.11275   4
  10   0  10 16.3973  6.9872   2
 -10   0 -10 9.32698 3.61618   4
  12  -1 -10 16.0062  4.0348   4
  12   1 -10 11.3708  6.4838   2
  11  -1 -10 41.3930  4.9302   4
 -11  -1  10 38.6051  4.6712   3
 -11   1  10 35.4432  4.2878   3
  11   1 -10 51.9200  7.3432   2
  11   1 -10 54.1291  4.8332   4
  10  -1 -10 19.2517  3.7509   4
 -10  -1  10 22.9889  3.8283   3
  10  -1 -10 22.0413  5.6627   2
 -10   1  10 23.1797  3.4914   3
   9  -1 -10 3.67763 2.82393   4
  -9  -1  10 7.52508 2.74439   3
   9  -1 -10 4.83069 4.70389   2
   9   1 -10 10.4588  4.7748   2
   9   1 -10 8.03116 2.88191   4
  -9   1  10 6.43554 2.61716   3
  -8  -1  10 2.40076 2.41772   3
   8  -1 -10 4.66843 4.58192   2
   8  -1 -10 3.42797 2.61710   4
   8   1 -10 2.00368 2.47473   4
   8   1 -10 4.43224 4.53349   2
  -8   1  10 2.49495 2.15725   3
   7  -1 -10 161.494   9.323   4
  -7  -1  10 162.711   9.426   3
   7  -1 -10 169.994  11.522   2
   7   1 -10 166.836  11.272   2
  -7   1  10 162.088   9.178   3
   7   1 -10 155.264   8.902   4
   6  -1 -10 10.3328  4.5384   2
  -6  -1  10 9.52017 2.50644   3
   6  -1 -10 6.95192 2.71505   4
   6   1 -10 11.8637  2.2265   4
   6   1 -10 14.1650  4.4509   2
  -6   1  10 12.7998  2.3335   3
   5  -1 -10 62.0460  6.5271   2
  -5  -1  10 62.7478  4.4410   3
   5  -1 -10 51.6364  4.4637   4
   5   1 -10 50.9178  3.7108   4
  -5   1  10 59.8928  4.0277   3
   5   1 -10 52.7058  6.0138   2
   4  -1 -10 1062.87   62.20   2
   4  -1 -10 1082.21   53.03   4
  -4  -1  10 1108.36   53.24   3
   4   1 -10 1038.87   61.99   2
  -4   1  10 1032.35   53.01   3
   3  -1 -10 396.384  20.365   4
  -3  -1  10 403.606  20.288   3
   3  -1 -10 404.560  24.358   2
   3   1 -10 372.031  23.982   2
  -3   1  10 382.693  20.017   3
   2  -1 -10 183.260  10.197   4
  -2  -1  10 177.417   9.978   3
  -2   1  10 178.882  12.274   2
  -2   1  10 187.091   9.745   3
   1  -1 -10 0.37401 2.45078   4
  -1  -1  10 1.45972 1.54597   3
  -1  -1  10 2.98720 3.21337   2
  -1   1  10 2.04751 1.44917   3
  -1   1  10 1.61100 3.58784   2
   1   1 -10 2.27816 1.55484   1
   0  -1 -10 171.885   9.775   4
   0  -1  10 186.542  12.149   2
   0  -1  10 184.876   9.820   3
   0  -1 -10 183.820  10.653   1
   0   1  10 159.900  11.996   2
   0   1 -10 178.067  10.435   1
  -1  -1 -10 165.608   9.746   1
  -1  -1 -10 151.204   8.765   4
   1  -1  10 171.259  11.051   2
   1   1  10 153.163  11.092   2
  -1   1 -10 153.511   9.477   1
   2  -1  10 -0.8195  3.3989   2
  -2  -1 -10 0.90880 2.04157   1
  -2  -1 -10 1.11296 2.07051   4
   2   1  10 1.10884 3.82982   2
  -2   1 -10 0.25614 1.90937   1
   3  -1  10 287.167  18.503   2
  -3  -1 -10 291.021  16.922   1
  -3  -1 -10 298.857  15.374   4
  -3   1 -10 297.175  16.785   1
   3   1  10 289.409  18.617   2
   4  -1  10 53.9786  6.6792   2
  -4  -1 -10 32.8947  3.3957   4
  -4  -1 -10 31.1157  3.8567   1
   4   1  10 48.9219  6.5231   2
  -4   1 -10 32.7617  3.5299   1
   5  -1  10 222.463  15.311   2
  -5  -1 -10 237.005  12.580   4
  -5  -1 -10 239.336  13.832   1
  -5   1 -10 228.815  13.568   1
   5   1  10 218.134  15.287   2
   6  -1  10 182.492  12.131   2
  -6  -1 -10 154.949  10.688   1
  -6  -1 -10 168.723   9.835   4
  -6   1 -10 187.489  10.528   1
   6   1  10 152.053  12.047   2
  -7  -1 -10 6.63726 3.19971   4
  -7  -1 -10 7.70454 3.39401   1
   7  -1  10 11.7754  5.5630   2
  -7   1 -10 4.83002 2.55079   1
   7   1  10 7.11959 5.68028   2
  -8  -1 -10 23.9406  4.3911   1
   8  -1  10 20.4634  6.2668   2
   8   1  10 23.9781  6.2618   2
  -8   1 -10 20.9078  3.6418   1
  -9  -1 -10 8.44255 4.04104   1
  -9  -1 -10 8.18983 3.64795   4
   9  -1  10 14.9486  6.4173   2
   9   1  10 23.8646  6.6328   2
  -9   1 -10 7.62028 3.10167   1
  10  -1  10 110.530   9.481   2
 -10  -1 -10 97.7283  7.6292   4
  11  -2 -10 19.4474  4.0307   4
  11  -2 -10 16.5515  6.1539   2
 -11  -2  10 24.2555  4.9186   3
  11   2 -10 28.0178  6.2531   2
 -11   2  10 19.5188  3.8169   3
 -10  -2  10 23.2906  4.3627   3
  10  -2 -10 17.8916  3.8294   4
  10  -2 -10 10.6568  5.6490   2
 -10   2  10 15.3954  3.3761   3
  10   2 -10 20.7957  5.8055   2
  10   2 -10 13.7377  3.7825   4
  -9  -2  10 8.34806 3.48513   3
   9  -2 -10 10.5236  4.9683   2
   9  -2 -10 11.0541  3.2313   4
  -9   2  10 5.67873 2.84940   3
   9   2 -10 15.3648  5.2169   2
   9   2 -10 4.20904 3.22962   4
  -8  -2  10 -0.4333  2.6871   3
   8  -2 -10 -1.5320  2.8044   4
   8  -2 -10 3.76068 4.43551   2
   8   2 -10 -0.8774  4.2201   2
   8   2 -10 0.28917 2.45948   4
   7  -2 -10 30.0427  5.7049   2
  -7  -2  10 29.5551  3.9448   3
   7  -2 -10 26.4954  4.0309   4
  -7   2  10 25.2979  3.3376   3
   7   2 -10 30.4386  5.2371   2
   7   2 -10 27.3349  3.3600   4
   6  -2 -10 300.173  16.041   4
   6  -2 -10 303.710  18.871   2
  -6  -2  10 279.259  15.917   3
  -6   2  10 317.507  15.684   3
   6   2 -10 279.980  18.410   2
   6   2 -10 292.233  15.265   4
   5  -2 -10 8.87519 4.50821   2
   5  -2 -10 10.0225  3.5148   4
  -5  -2  10 10.0164  2.6593   3
  -5   2  10 8.25747 2.21393   3
   5   2 -10 8.02745 4.04595   2
   5   2 -10 9.68797 1.90537   4
   4  -2 -10 1.45825 4.04797   2
   4  -2 -10 -1.9933  3.0111   4
  -4  -2  10 0.76977 1.93191   3
  -4   2  10 -0.0371  1.7130   3
  -3  -2  10 24.1601  3.2785   3
   3  -2 -10 22.6651  5.7301   2
   3  -2 -10 20.6724  3.8923   4
  -3   2  10 22.9258  2.6906   3
   3   2 -10 22.9823  5.0719   2
   2  -2 -10 63.3102  5.1302   4
  -2  -2  10 65.3898  4.9388   3
  -2   2  10 68.9308  6.4510   2
  -2   2  10 69.8673  4.3341   3
   2   2 -10 60.7419  6.1958   2
  -1  -2  10 535.066  31.652   1
  -1  -2  10 620.425  29.482   3
  -1  -2  10 574.401  34.158   2
   1  -2 -10 580.830  29.505   4
  -1   2  10 577.033  34.453   2
   0  -2  10 138.793   7.694   3
   0  -2 -10 114.122   7.737   4
   0  -2 -10 123.499   8.202   1
   0  -2  10 126.977   9.149   2
   0   2  10 125.463   9.488   2
  -1  -2 -10 0.47332 2.65560   4
  -1  -2 -10 6.46887 3.01731   1
   1  -2  10 2.65496 3.54000   2
   1   2  10 1.79086 4.04710   2
  -2  -2 -10 117.570   7.547   4
   2  -2  10 126.281   9.415   2
  -2  -2 -10 135.986   8.540   1
   2   2  10 114.811   9.348   2
  -2   2 -10 130.357   8.068   1
  -3  -2 -10 589.190  31.416   1
   3  -2  10 558.409  33.139   2
  -3  -2 -10 557.555  28.430   4
   3   2  10 497.157  33.283   2
  -3   2 -10 575.439  30.972   1
  -4  -2 -10 0.65729 2.81390   4
   4  -2  10 1.49591 4.41179   2
  -4  -2 -10 9.51676 3.66219   1
   4   2  10 3.01568 4.79214   2
  -4   2 -10 5.26143 2.54241   1
   5  -2  10 158.179  11.152   2
  -5  -2 -10 150.885   9.168   4
  -5  -2 -10 146.729  10.060   1
  -5   2 -10 150.866   9.546   1
   5   2  10 137.542  10.951   2
   6  -2  10 290.945  17.321   2
  -6  -2 -10 270.231  16.233   1
  -6   2 -10 251.550  15.536   1
   6   2  10 245.080  17.156   2
   7  -2  10 133.677  10.113   2
  -7  -2 -10 131.307   9.402   1
  -7  -2 -10 146.090   8.781   4
   7   2  10 121.966  10.169   2
  -7   2 -10 121.021   8.553   1
  -8  -2 -10 20.9797  4.6748   1
   8  -2  10 13.1225  6.0773   2
  -8  -2 -10 15.2974  4.2801   4
   8   2  10 23.6559  6.0399   2
  -8   2 -10 17.6245  3.5568   1
   9  -2  10 40.4934  7.0329   2
  -9  -2 -10 23.7830  4.8717   4
  -9  -2 -10 23.0193  5.0916   1
  -9   2 -10 20.7087  3.8681   1
   9   2  10 30.3086  6.8837   2
 -10  -2 -10 -3.2820  3.9209   4
  11  -3 -10 14.9864  6.8668   2
  11   3 -10 22.7227  4.6805   4
  10  -3 -10 175.156  10.703   4
  10  -3 -10 174.010  12.612   2
 -10  -3  10 184.835  11.455   3
  10   3 -10 174.186  10.597   4
 -10   3  10 174.558  10.465   3
   9  -3 -10 98.1467  8.5503   2
  -9  -3  10 94.3575  7.6468   3
   9  -3 -10 101.123   7.152   4
  -9   3  10 101.861   6.796   3
   9   3 -10 96.9420  8.5931   2
   9   3 -10 115.866   7.129   4
  -8  -3  10 2.23150 3.60893   3
   8  -3 -10 5.60167 4.94245   2
   8  -3 -10 3.49438 3.58534   4
   8   3 -10 3.20032 3.09659   4
  -8   3  10 6.28696 2.78094   3
   8   3 -10 8.08022 4.58102   2
   7  -3 -10 77.7574  7.3024   2
   7  -3 -10 83.2395  6.1599   4
  -7  -3  10 71.3013  6.0407   3
   7   3 -10 76.9807  5.3981   4
  -7   3  10 80.2296  5.3772   3
   6  -3 -10 0.04268 3.43053   4
   6  -3 -10 -0.4811  4.4605   2
  -6  -3  10 2.79448 2.86027   3
   6   3 -10 4.98786 2.28307   4
  -5  -3  10 41.2947  4.6088   3
   5  -3 -10 38.9560  4.6156   4
   5  -3 -10 52.4462  6.6521   2
  -5   3  10 43.5801  3.5808   3
   5   3 -10 34.7982  3.2425   4
   4  -3 -10 85.0834  7.8519   2
  -4  -3  10 98.6072  6.4009   3
   4  -3 -10 97.7983  6.9219   4
  -4   3  10 81.2995  5.5798   3
   3  -3 -10 14.9148  5.5078   2
  -3  -3  10 5.71969 2.57718   3
  -3   3  10 11.1439  2.3200   3
  -2  -3  10 -1.6650  2.2056   3
   2  -3 -10 2.14526 3.27782   4
  -2  -3  10 -0.2390  1.5157   1
  -2   3  10 0.24523 1.78233   3
  -2   3  10 -1.5718  4.2003   2
   1  -3 -10 63.2753  5.4918   4
  -1  -3  10 71.4713  5.1483   3
  -1  -3  10 61.8477  4.5156   1
  -1   3  10 70.1798  6.5759   2
   0  -3 -10 24.7372  4.5349   4
   0  -3 -10 28.4994  4.1533   1
   0  -3  10 27.1316  2.8580   1
   0   3  10 31.7030  5.7965   2
   0   3 -10 30.5811  3.6032   3
  -1  -3 -10 71.5871  5.9653   1
  -1  -3 -10 65.2673  5.5061   4
   1  -3  10 63.8188  4.8285   1
  -1   3 -10 69.5227  4.9655   3
   1   3  10 64.8184  6.6269   2
  -2  -3 -10 43.2552  5.1681   1
  -2  -3 -10 43.7375  4.9194   4
   2  -3  10 33.3479  3.5645   1
   2   3  10 45.2385  6.3115   2
   3  -3  10 144.072   9.145   1
  -3  -3 -10 165.738  10.237   1
  -3  -3 -10 143.404   9.111   4
   3   3  10 134.824  10.596   2
  -4  -3 -10 118.269   8.988   1
  -4  -3 -10 117.468   8.288   4
   4   3  10 142.913   9.938   2
  -5  -3 -10 112.041   8.368   1
  -5  -3 -10 108.167   7.654   4
  -5   3 -10 102.820   7.476   1
   5   3  10 114.571   9.196   2
  -6  -3 -10 -0.8998  3.8300   1
  -6  -3 -10 2.36382 3.83939   4
  -6   3 -10 3.54665 3.15048   1
   6   3  10 -1.8492  5.3937   2
  -7  -3 -10 2.96340 4.56262   1
  -7  -3 -10 -0.3587  3.9690   4
   7   3  10 3.30186 5.50968   2
  -7   3 -10 6.81458 3.42795   1
  -8  -3 -10 -0.6678  4.1983   4
  -8  -3 -10 5.21497 4.67145   1
   8   3  10 14.0841  6.2493   2
  -8   3 -10 0.60676 3.26337   1
  -9  -3 -10 8.76374 5.03060   4
  10  -4 -10 88.2119  8.3322   2
   9  -4 -10 7.66561 5.45082   2
  -9  -4  10 7.25804 4.20442   3
  -9   4  10 10.2522  3.2411   3
   9   4 -10 6.70900 3.90119   4
   8  -4 -10 -4.7564  5.0223   2
   8  -4 -10 1.39921 3.67764   4
  -8  -4  10 3.66592 3.32301   3
  -8   4  10 1.92217 2.66333   3
   8   4 -10 2.51621 3.41499   4
   7  -4 -10 5.50395 3.85947   4
  -7  -4  10 -1.0820  2.9889   3
   7  -4 -10 -2.0194  4.8058   2
  -7   4  10 2.02168 2.63611   3
   7   4 -10 -2.9769  2.7894   4
   6  -4 -10 55.9417  5.6262   4
  -6  -4  10 47.8408  5.5442   3
   6  -4 -10 45.3960  6.1575   2
   6   4 -10 52.0590  4.3847   4
  -6   4  10 57.1139  4.1875   3
  -5  -4  10 14.1968  3.7643   3
   5  -4 -10 11.6419  5.1503   2
   5  -4 -10 12.7901  4.4710   4
  -5   4  10 14.6385  2.8046   3
   5   4 -10 15.9763  2.9865   4
   4  -4 -10 29.5500  5.7367   2
   4  -4 -10 24.2352  4.9506   4
  -4   4  10 28.9927  3.1612   3
  -3  -4  10 82.3513  6.0190   3
   3  -4 -10 80.7348  6.6200   4
   3  -4 -10 78.9040  7.5042   2
  -3   4  10 72.9244  5.1066   3
  -2  -4  10 38.7055  3.5312   1
   2  -4 -10 49.1658  5.0436   4
   2   4 -10 37.8465  4.0378   3
  -1  -4  10 66.9360  5.4661   1
   1  -4 -10 95.4028  6.5836   4
   1   4 -10 75.5359  5.7744   3
  -1   4  10 98.9599  7.3515   2
   0  -4  10 2.45605 2.10707   1
   0   4 -10 -0.5195  2.4829   3
   0   4  10 -1.2108  4.2552   2
   1  -4  10 22.6862  3.2897   1
  -1  -4 -10 22.9116  4.7487   4
  -1  -4 -10 24.9034  4.3424   1
  -1   4 -10 28.9071  3.7298   3
   1   4  10 24.5113  5.6596   2
  -2  -4 -10 5.63785 3.77668   1
   2  -4  10 5.15562 2.58066   1
  -2  -4 -10 7.41067 3.84450   4
   2   4  10 20.7455  5.6141   2
  -3  -4 -10 181.955  11.227   4
   3  -4  10 152.508  10.772   1
  -3  -4 -10 181.250  11.958   1
   3   4  10 212.008  12.739   2
  -4  -4 -10 0.93507 3.80509   4
  -4  -4 -10 -1.0168  3.8163   1
   4  -4  10 4.24291 2.72398   1
   4   4  10 -0.6672  4.7995   2
  -5  -4 -10 -0.8324  3.9919   4
  -5  -4 -10 -1.3589  4.1280   1
   5  -4  10 -0.8274  2.7424   1
  -5   4 -10 -0.5679  1.9910   4
   5   4  10 6.16321 5.83978   2
  -7  -4 -10 37.5457  6.5319   4
  -7  -4 -10 36.4845  6.4707   1
  -7   4 -10 52.1779  4.9823   1
   7   4  10 51.4615  8.0879   2
  -8  -4 -10 62.0093  7.0354   4
  -8   5  10 15.5154  3.5433   3
   7  -5 -10 11.7718  5.6234   2
   7   5 -10 0.81198 3.10151   4
  -7   5  10 1.83107 2.81043   3
   6  -5 -10 61.8069  6.7564   2
   6   5 -10 52.3768  4.4323   4
  -6   5  10 51.4884  4.4738   3
   5  -5 -10 12.0196  5.8185   2
   5  -5 -10 13.1509  4.9302   4
  -5   5  10 17.2360  3.0579   3
   5   5 -10 18.5844  3.1976   4
   4  -5 -10 44.8337  6.6481   2
   4  -5 -10 29.7640  5.4960   4
  -4   5  10 29.0217  3.3567   3
   4   5 -10 37.0227  4.9333   3
   4   5 -10 29.7976  3.6232   4
   3  -5 -10 22.6830  5.7783   2
   3  -5 -10 19.4902  5.2687   4
  -3   5  10 18.1429  3.1496   3
   3   5 -10 21.8975  2.9283   4
   3   5 -10 25.3495  4.1758   3
  -2  -5  10 5.32019 2.66767   1
   2  -5 -10 6.52533 4.26530   4
   2  -5 -10 5.55029 5.53212   2
   2   5 -10 4.88777 3.16745   3
   1  -5 -10 34.5443  5.4548   4
  -1  -5  10 25.6581  3.4068   1
   1   5 -10 40.5166  4.7150   3
  -1   5  10 35.0033  6.2411   2
   0  -5 -10 20.0414  5.1671   4
   0  -5  10 27.1220  3.2735   1
   0   5 -10 35.5686  3.9771   3
   0   5  10 28.2157  5.7739   2
   1  -5  10 6.93964 2.71413   1
  -1  -5 -10 17.5209  5.1039   4
  -1  -5 -10 12.1209  4.3458   1
   1   5  10 9.07518 5.35187   2
  -1   5 -10 10.9861  3.2681   3
   2  -5  10 3.52206 2.63819   1
  -2  -5 -10 8.59149 4.25815   1
  -2  -5 -10 8.11900 4.88076   4
   2   5  10 6.72857 5.05489   2
  -3  -5 -10 10.4735  5.2238   4
   3  -5  10 10.3484  3.0055   1
  -3  -5 -10 7.27109 4.18254   1
   3   5  10 17.7907  5.8298   2
  -4  -5 -10 21.2837  5.7900   4
  -4  -5 -10 24.0819  5.2616   1
   4  -5  10 16.8704  3.5327   1
   4   5  10 33.7515  6.6748   2
  -4   5 -10 19.8756  2.7660   4
   5  -5  10 31.2932  4.2034   1
  -5  -5 -10 54.2757  7.0365   1
  -5   5 -10 43.6025  3.5448   4
   5   5  10 58.4061  7.7791   2
  -6  -5 -10 138.636  10.780   1
   6   5  10 138.405  11.310   2
  -6   5 -10 140.308   7.933   4
  -6   6  10 23.1855  3.7244   3
   5   6 -10 24.7804  4.6988   3
  -5   6  10 23.1235  3.7502   3
   5   6 -10 20.1728  3.7011   4
   4   6 -10 48.6674  5.3754   3
  -4   6  10 50.0914  4.5380   3
   4   6 -10 52.6305  4.2950   4
   3   6 -10 8.36824 2.55402   4
   3   6 -10 3.57438 3.58299   3
  -2  -6  10 104.083   7.561   1
   2   6 -10 111.829   7.633   3
   2   6 -10 106.510   6.506   4
  -1  -6  10 34.3708  4.3889   1
   1   6 -10 32.2077  3.5899   4
   1   6 -10 45.8816  5.0942   3
   0  -6  10 10.1545  3.3721   1
   0   6 -10 15.4504  3.8713   3
   0   6 -10 10.8298  2.5258   4
   1  -6  10 -3.6793  2.7735   1
  -1   6 -10 5.21928 3.40258   3
   2  -6  10 20.9754  3.8441   1
  -2  -6 -10 12.1419  5.0229   1
  -2   6 -10 17.5586  3.1176   4
   3  -6  10 28.7582  4.2031   1
  -3  -6 -10 23.1670  6.1751   1
  -3   6 -10 25.5201  3.3579   4
  11   0 -11 -0.3765  3.3233   4
 -11   0  11 1.71336 2.87537   3
  11   0 -11 7.55508 5.69231   2
  10   0 -11 8.82421 5.97313   2
  10   0 -11 2.18507 3.02465   4
 -10   0  11 3.18465 2.64102   3
   9   0 -11 0.73915 5.14947   2
   9   0 -11 1.54497 2.67637   4
  -9   0  11 -0.3077  2.2321   3
  -8   0  11 1.04296 2.16781   3
   8   0 -11 1.61678 4.59943   2
   8   0 -11 0.67545 2.50199   4
   7   0 -11 7.71862 4.77821   2
  -7   0  11 -2.0326  2.0866   3
   7   0 -11 0.96979 2.31814   4
  -6   0  11 -0.9675  1.8809   3
   6   0 -11 0.06423 4.31898   2
   5   0 -11 -0.7237  4.3747   2
  -5   0  11 0.58483 1.86882   3
   5   0 -11 -3.2624  2.1424   4
  -4   0  11 -0.4055  1.7656   3
   4   0 -11 0.97508 2.37532   4
   4   0 -11 -2.3997  4.3317   2
  -3   0  11 2.40081 1.83074   3
   3   0 -11 -0.9780  4.5483   2
   3   0 -11 -1.0571  2.2483   4
  -2   0  11 -1.8323  1.3430   3
  -1   0  11 -0.7950  3.5343   2
   0   0  11 -0.0598  4.0090   2
  -1   0 -11 0.71636 1.73506   1
   1   0  11 -0.1359  3.8065   2
   2   0  11 -4.3573  4.0254   2
  -2   0 -11 -1.1907  1.7986   4
  -2   0 -11 0.23365 1.77996   1
   3   0  11 -1.6487  4.3503   2
  -3   0 -11 -1.8708  1.7616   4
  -3   0 -11 -0.8789  1.9550   1
  -4   0 -11 -1.2097  2.1762   1
  -4   0 -11 4.47922 2.30031   4
   4   0  11 -1.4668  5.2369   2
  -5   0 -11 -3.3241  2.0980   4
  -5   0 -11 -0.4369  2.2705   1
   5   0  11 -2.7199  5.3164   2
  -6   0 -11 -3.0428  2.4360   1
   6   0  11 4.92054 6.02477   2
  -6   0 -11 3.09175 2.39916   4
  -7   0 -11 -2.1736  2.5030   4
  -7   0 -11 -1.4958  2.7610   1
   7   0  11 -1.5364  6.0901   2
  -9   0 -11 -0.0128  3.1788   4
   9   0  11 5.66137 6.81503   2
  11  -1 -11 17.0211  4.1143   4
  11   1 -11 7.86062 3.88261   4
  11   1 -11 8.07794 6.12673   2
  10  -1 -11 47.3768  4.6860   4
  10  -1 -11 43.5962  7.1398   2
 -10  -1  11 63.6464  5.1003   3
  10   1 -11 54.3708  4.7399   4
  10   1 -11 53.5411  6.9570   2
 -10   1  11 47.4980  4.3948   3
  -9  -1  11 20.7720  3.6733   3
   9  -1 -11 19.1876  3.4622   4
   9  -1 -11 14.0992  5.5415   2
   9   1 -11 13.9754  3.3526   4
  -9   1  11 16.9120  3.1132   3
  -8  -1  11 1.89420 2.48991   3
   8  -1 -11 0.18817 2.68891   4
   8  -1 -11 -1.1600  4.6726   2
  -8   1  11 0.95670 2.24763   3
   8   1 -11 5.32590 2.49298   4
   8   1 -11 2.27257 4.81137   2
   7  -1 -11 49.3849  6.1330   2
  -7   1  11 51.3981  4.0488   3
   7   1 -11 50.2980  3.8390   4
   7   1 -11 52.6295  6.0213   2
   6  -1 -11 6.14285 4.49085   2
  -6  -1  11 6.19946 2.42299   3
   6  -1 -11 7.32054 3.00265   4
  -6   1  11 3.39110 2.17911   3
   6   1 -11 7.49112 2.11071   4
   6   1 -11 5.61471 4.40084   2
   5  -1 -11 3.39936 3.03091   4
  -5  -1  11 3.89535 2.23529   3
   5  -1 -11 7.45071 5.02584   2
  -5   1  11 6.90535 2.11847   3
   5   1 -11 1.13359 4.33115   2
   5   1 -11 2.13287 1.88724   4
   4  -1 -11 51.6719  4.6516   4
   4  -1 -11 46.0323  6.1838   2
  -4  -1  11 58.6529  4.5363   3
   4   1 -11 45.0872  6.2219   2
  -4   1  11 51.4350  3.7977   3
   3  -1 -11 175.259  13.262   2
  -3  -1  11 194.184  10.496   3
   3  -1 -11 187.993  10.682   4
  -3   1  11 193.106  10.175   3
   3   1 -11 177.832  12.958   2
  -2  -1  11 503.777  25.004   3
   2  -1 -11 476.684  24.949   4
  -2   1  11 466.994  29.464   2
  -2   1  11 497.745  24.747   3
  -1  -1  11 36.0557  3.5730   3
   1  -1 -11 32.8832  4.2118   4
  -1  -1  11 39.1342  5.5496   2
  -1   1  11 33.6299  5.7056   2
   0  -1  11 119.274   9.248   2
   0  -1 -11 123.682   7.281   4
   0   1 -11 123.612   7.565   1
   0   1  11 111.290   9.281   2
  -1  -1 -11 31.4594  3.8138   1
   1  -1  11 46.9277  5.9153   2
  -1  -1 -11 27.7910  3.1296   4
  -1   1 -11 30.8742  3.3509   1
   1   1  11 37.0112  5.9143   2
  -2  -1 -11 8.87127 2.78204   4
  -2  -1 -11 9.79379 2.69612   1
   2  -1  11 8.05804 4.48790   2
   2   1  11 6.55680 4.53806   2
  -2   1 -11 9.40144 2.44522   1
   3  -1  11 72.5989  7.2977   2
  -3  -1 -11 79.9432  5.3134   4
  -3  -1 -11 78.2628  5.8427   1
   3   1  11 67.6355  7.2659   2
  -3   1 -11 79.1390  5.5851   1
  -4  -1 -11 -1.9446  2.3173   4
  -4  -1 -11 -1.7351  2.6094   1
   4  -1  11 5.50023 5.17414   2
  -4   1 -11 1.90415 2.29351   1
   4   1  11 0.23986 4.98840   2
   5  -1  11 257.657  16.990   2
  -5  -1 -11 269.312  14.092   4
  -5  -1 -11 278.262  15.521   1
   5   1  11 243.644  16.981   2
  -5   1 -11 238.753  15.021   1
   6  -1  11 135.895  10.634   2
  -6  -1 -11 140.796   8.399   4
  -6  -1 -11 140.484   9.210   1
  -6   1 -11 128.500   8.696   1
   6   1  11 124.735  10.619   2
  -7  -1 -11 1.76642 3.47982   1
   7  -1  11 2.76293 6.34548   2
  -7  -1 -11 1.06569 3.12650   4
  -7   1 -11 1.02616 2.56926   1
   7   1  11 4.36214 5.96488   2
  -8  -1 -11 41.9354  4.5349   4
  -8  -1 -11 47.3535  5.4033   1
   8  -1  11 56.8192  8.2977   2
  -8   1 -11 40.8300  4.4836   1
   8   1  11 53.3759  6.9536   2
   9  -1  11 6.42520 7.02221   2
  -9  -1 -11 -2.2295  3.4905   4
 -10  -2  11 6.16426 3.96502   3
  10  -2 -11 0.22410 3.19540   4
  10  -2 -11 1.97017 5.47775   2
  10   2 -11 2.72252 3.16342   4
 -10   2  11 6.05571 2.97858   3
  10   2 -11 2.03007 5.27944   2
  -9  -2  11 81.0023  6.5444   3
   9  -2 -11 90.5259  7.9256   2
   9  -2 -11 86.5457  6.2427   4
  -9   2  11 85.9431  5.9491   3
   9   2 -11 82.6637  8.0808   2
   9   2 -11 79.1362  5.9592   4
  -8  -2  11 7.79427 3.23890   3
   8  -2 -11 0.04558 5.12332   2
   8  -2 -11 6.11575 3.38299   4
   8   2 -11 13.0418  5.3160   2
   8   2 -11 7.54406 2.94363   4
  -8   2  11 7.92931 2.50493   3
   7  -2 -11 56.7953  6.9928   2
  -7  -2  11 78.4865  5.7933   3
   7  -2 -11 65.0059  5.4736   4
   7   2 -11 85.0916  6.8891   2
   7   2 -11 65.9146  4.7356   4
  -7   2  11 62.4494  4.7818   3
  -6  -2  11 92.8116  6.6178   3
   6  -2 -11 102.066   6.800   4
   6  -2 -11 93.0886  8.4315   2
   6   2 -11 98.6482  7.9952   2
  -6   2  11 95.6426  6.0076   3
   6   2 -11 87.0139  5.6456   4
  -5  -2  11 2.53209 2.38097   3
   5  -2 -11 -3.4223  3.2377   4
   5  -2 -11 7.92199 5.01382   2
  -5   2  11 2.23119 1.99870   3
   5   2 -11 2.85390 4.32229   2
   4  -2 -11 19.6913  5.5439   2
  -4  -2  11 12.5837  3.0383   3
   4  -2 -11 13.0117  3.9075   4
   4   2 -11 19.4341  4.9679   2
  -4   2  11 12.6811  2.4625   3
   3  -2 -11 9.29755 3.65770   4
   3  -2 -11 8.73834 5.63957   2
  -3  -2  11 8.95039 2.73388   3
  -3   2  11 11.2706  2.1673   3
   3   2 -11 9.68039 4.91341   2
  -2  -2  11 3.36682 2.21863   3
   2  -2 -11 0.33252 2.95984   4
  -2   2  11 2.09804 4.29539   2
   2   2 -11 0.58992 4.64311   2
   1  -2 -11 44.0141  5.1008   4
  -1  -2  11 40.0016  4.0248   3
  -1   2  11 47.7763  6.3259   2
   0  -2 -11 81.7131  6.1893   4
   0  -2  11 87.9620  7.2531   2
   0   2 -11 90.8618  5.9835   1
   0   2  11 76.6891  7.7127   2
  -1  -2 -11 16.7240  3.8840   1
   1  -2  11 18.7407  4.7414   2
  -1  -2 -11 17.0900  3.6360   4
   1   2  11 15.2036  5.0932   2
  -1   2 -11 15.1904  2.9881   1
   2  -2  11 9.44718 4.25777   2
  -2  -2 -11 2.65568 2.81992   4
  -2  -2 -11 3.84189 3.46423   1
  -2   2 -11 2.94758 2.38491   1
   2   2  11 0.05012 4.53379   2
   3  -2  11 0.12240 4.35125   2
  -3  -2 -11 12.4630  3.5139   4
  -3  -2 -11 3.68305 3.66308   1
  -3   2 -11 1.67080 2.53786   1
   3   2  11 5.16088 4.75481   2
   4  -2  11 70.6023  7.0965   2
  -4  -2 -11 64.9723  5.2229   4
   4   2  11 60.2303  6.9774   2
  -5  -2 -11 68.7695  5.6039   4
   5  -2  11 57.6995  7.3604   2
   5   2  11 55.7249  6.9918   2
  -5   2 -11 68.8022  5.2859   1
   6  -2  11 131.119  10.740   2
  -6  -2 -11 153.897   9.848   1
  -6  -2 -11 131.010   8.755   4
   6   2  11 121.256  10.541   2
  -6   2 -11 129.531   8.853   1
  -7  -2 -11 21.8827  4.6494   4
   7  -2  11 26.1906  6.9798   2
  -7  -2 -11 16.8439  4.8018   1
   7   2  11 13.1385  6.2048   2
  -7   2 -11 8.11817 3.40874   1
   8  -2  11 -1.0412  6.7265   2
  -8  -2 -11 1.19083 4.03890   4
  -8  -2 -11 1.37850 4.25823   1
   8   2  11 -0.0570  5.7365   2
  -8   2 -11 -2.3668  2.6068   1
  10  -3 -11 94.7719  6.8121   4
  10  -3 -11 67.2027  8.0078   2
   9  -3 -11 13.7745  4.4588   4
  -9  -3  11 48.2112  5.2863   3
   8  -3 -11 9.94370 5.57059   2
  -8  -3  11 7.91044 3.83549   3
   8  -3 -11 4.36391 3.80926   4
  -8   3  11 2.99112 2.61071   3
   8   3 -11 2.31408 2.78573   4
  -7  -3  11 22.6937  4.1540   3
   7  -3 -11 19.5077  4.6541   4
   7  -3 -11 37.3605  6.4465   2
  -7   3  11 21.5850  3.3966   3
   7   3 -11 24.3337  3.5291   4
   6  -3 -11 43.2897  4.8814   4
   6  -3 -11 57.5156  7.2946   2
  -6  -3  11 35.5301  4.4013   3
  -6   3  11 41.5615  3.7301   3
  -5  -3  11 131.190   8.544   3
   5  -3 -11 141.212   8.975   4
  -5   3  11 132.132   7.863   3
  -4  -3  11 48.5391  4.5111   3
   4  -3 -11 46.8529  5.1928   4
  -4   3  11 45.8258  3.7707   3
   3  -3 -11 116.472   8.411   4
  -3  -3  11 133.928   8.160   3
   3  -3 -11 127.149  10.291   2
  -3   3  11 125.472   7.356   3
   2  -3 -11 -1.2213  3.4065   4
  -2  -3  11 2.61457 2.58220   3
  -1  -3  11 1.40484 2.62706   3
  -1  -3  11 3.20256 2.01884   1
   1  -3 -11 5.09531 3.74592   4
  -1   3  11 8.53353 4.94672   2
   0  -3  11 21.8902  3.1991   1
   0  -3 -11 25.1838  4.6438   4
   0   3  11 27.4180  6.0419   2
   1  -3  11 4.70166 2.43303   1
  -1  -3 -11 1.37164 3.27958   4
   1   3  11 10.5774  5.1859   2
  -2  -3 -11 38.5487  5.6331   1
   2   3  11 59.2017  6.3671   2
  -3  -3 -11 57.2382  6.4051   1
  -3  -3 -11 62.7314  5.5791   4
   3   3  11 86.5863  7.2769   2
  -4  -3 -11 54.5399  6.1000   1
  -4  -3 -11 55.9780  5.3509   4
  -4   3 -11 51.9807  4.9601   1
   4   3  11 56.2864  6.5246   2
  -5  -3 -11 2.86175 4.18888   4
  -5  -3 -11 -2.2127  3.8967   1
   5   3  11 0.38059 5.28462   2
  -5   3 -11 3.67330 3.05815   1
  -6  -3 -11 0.34606 4.09728   4
   6   3  11 -1.3146  6.0629   2
  -6   3 -11 1.52082 3.04980   1
  -7  -3 -11 42.8568  6.2227   4
  -7  -3 -11 35.2121  6.4071   1
  -7   3 -11 36.9044  4.5293   1
   7   3  11 54.2914  8.0777   2
  -8  -3 -11 14.7443  5.4989   4
   9  -4 -11 11.4322  6.5141   2
   8  -4 -11 16.0876  4.7171   4
  -8  -4  11 20.8161  4.4298   3
   8  -4 -11 20.0377  6.6177   2
  -8   4  11 20.4353  3.6962   3
   8   4 -11 15.2834  4.0783   4
   7  -4 -11 4.96173 5.42924   2
  -7  -4  11 12.0138  3.9747   3
   7  -4 -11 7.01050 4.49737   4
  -7   4  11 5.27838 3.00120   3
   7   4 -11 6.43392 3.30166   4
  -6  -4  11 29.9558  4.8520   3
   6  -4 -11 38.0845  5.6094   4
   6  -4 -11 30.0944  6.5904   2
   6   4 -11 27.5371  3.7935   4
  -6   4  11 27.5968  3.7555   3
   5  -4 -11 58.1621  8.1011   2
  -5  -4  11 65.9227  5.6287   3
   5  -4 -11 62.0997  5.9536   4
  -5   4  11 58.3496  4.7325   3
   4  -4 -11 38.8577  5.5687   4
   4  -4 -11 47.3407  6.2764   2
  -4  -4  11 37.1914  4.7896   3
  -4   4  11 32.2125  3.5524   3
   3  -4 -11 67.8187  6.1571   4
   3  -4 -11 57.4429  6.9105   2
   2  -4 -11 47.3314  5.3027   4
   2   4 -11 55.2996  4.7726   3
   0  -4  11 24.5242  3.1904   1
   0  -4 -11 33.8280  5.2499   4
   0   4 -11 38.4468  4.4338   3
   1  -4  11 18.9950  3.2441   1
  -1  -4 -11 13.4843  4.5475   4
   1   4  11 18.7715  5.6176   2
  -2  -4 -11 4.50793 4.12449   1
  -2  -4 -11 4.20444 4.18004   4
   2  -4  11 1.63999 2.55473   1
   2   4  11 2.59130 5.21848   2
   3  -4  11 5.72837 2.91243   1
  -3  -4 -11 7.32853 4.35553   1
  -3  -4 -11 3.68393 4.30556   4
   3   4  11 6.68770 5.73642   2
  -5  -4 -11 4.85823 4.36111   4
  -5  -4 -11 18.6536  5.3867   1
   5   4  11 10.6759  6.2567   2
  -6  -4 -11 12.9372  5.5192   1
  -6  -4 -11 12.9370  5.0410   4
   6   4  11 12.0448  6.7066   2
  -6   4 -11 5.88257 3.83273   1
  -7  -4 -11 1.65946 5.25176   4
   8  -5 -11 18.3280  6.9337   2
   7  -5 -11 73.8867  7.4637   2
  -7   5  11 50.4932  4.8332   3
   6  -5 -11 134.036  10.217   2
  -6   5  11 117.325   7.627   3
   6   5 -11 120.602   7.497   4
   5  -5 -11 3.57535 5.47890   2
   5  -5 -11 0.79738 4.48300   4
   5   5 -11 4.47127 2.54491   4
   5   5 -11 6.26619 3.73918   3
  -5   5  11 3.41573 2.55643   3
   3   5 -11 115.825   7.916   3
   2  -5 -11 -1.1576  4.6142   4
   2  -5 -11 3.21241 6.05923   2
   2   5 -11 0.56675 3.21524   3
   1  -5 -11 -2.2737  4.3048   4
  -1  -5  11 -1.0213  2.5113   1
   1   5 -11 2.05720 3.36892   3
   0  -5 -11 16.2772  4.9250   4
   0   5 -11 16.9780  3.7161   3
   0   5  11 17.2767  5.7406   2
   1  -5  11 44.4064  4.3831   1
  -1  -5 -11 51.4800  5.9786   4
   1   5  11 63.1472  7.2438   2
   2  -5  11 24.4406  3.9951   1
  -2  -5 -11 29.5740  6.0722   4
   2   5  11 39.8847  6.8531   2
  -3  -5 -11 27.6050  6.2632   4
   3  -5  11 21.9542  4.0820   1
  -3  -5 -11 16.6046  5.3177   1
   3   5  11 29.6054  6.6529   2
  -4  -5 -11 3.46106 5.27474   4
  -4  -5 -11 1.95851 4.90136   1
   4  -5  11 2.61047 3.16049   1
   4   5  11 -0.2335  6.1739   2
   5   5  11 50.9431  8.3853   2
  -5   6  11 12.6612  3.5376   3
   2   6 -11 80.6230  6.6410   3
  -1  -6  11 6.68290 3.31093   1
   0  -6  11 4.55850 3.20995   1
   0   6 -11 4.68251 3.94075   3
   1  -6  11 0.68050 2.97068   1
  10   0 -12 -1.7677  5.8779   2
  10   0 -12 1.96120 3.19971   4
 -10   0  12 1.02446 2.77574   3
  -9   0  12 64.3094  5.0379   3
   9   0 -12 60.0610  7.1893   2
   9   0 -12 55.5509  4.7740   4
   8   0 -12 10.8704  3.1312   4
   8   0 -12 6.14071 5.12642   2
  -8   0  12 7.06486 2.77655   3
   7   0 -12 6.90223 2.90241   4
  -7   0  12 11.5644  2.7557   3
   7   0 -12 7.47439 5.38217   2
   6   0 -12 110.410   7.225   4
   6   0 -12 142.395  10.075   2
  -6   0  12 119.297   7.458   3
   5   0 -12 2.58784 4.72986   2
  -5   0  12 0.17869 2.06411   3
   5   0 -12 3.41370 2.54311   4
  -4   0  12 94.9595  5.7638   3
   4   0 -12 69.9060  5.4783   4
   4   0 -12 84.7324  8.1516   2
  -3   0  12 144.045   8.534   3
   3   0 -12 151.542  11.413   2
  -1   0  12 31.2374  5.8122   2
   0   0 -12 -0.4199  2.3126   4
   0   0  12 2.49893 4.84733   2
   1   0  12 7.44376 5.14804   2
  -2   0 -12 9.28818 2.68902   1
   2   0  12 11.1476  5.3122   2
  -2   0 -12 7.32437 2.43477   4
  -3   0 -12 8.06076 2.78745   1
  -3   0 -12 10.5555  2.6475   4
   3   0  12 10.1736  4.9800   2
  -4   0 -12 49.2321  3.9438   4
   4   0  12 48.7701  6.6753   2
  -4   0 -12 52.6124  4.8048   1
   5   0  12 41.2081  7.0727   2
  -5   0 -12 28.0290  4.2216   1
  -5   0 -12 29.4384  3.8203   4
  -6   0 -12 18.6010  3.6168   4
   6   0  12 32.2807  7.1160   2
  10  -1 -12 39.2433  4.6810   4
  10   1 -12 72.3319  8.6792   2
   9  -1 -12 41.3947  7.3635   2
  -9  -1  12 57.6627  5.0512   3
   9  -1 -12 43.8051  4.3248   4
   9   1 -12 44.2277  4.3063   4
   9   1 -12 51.7100  6.9065   2
  -9   1  12 45.1733  4.1748   3
   7  -1 -12 145.224   8.927   4
  -7  -1  12 162.225   9.166   3
   7  -1 -12 143.485  11.307   2
   7   1 -12 145.875  11.095   2
  -7   1  12 154.368   8.737   3
   7   1 -12 140.367   8.365   4
   6  -1 -12 0.27577 3.00098   4
  -6  -1  12 5.38335 2.73044   3
   6  -1 -12 -0.5982  4.7702   2
  -6   1  12 1.82473 2.12558   3
   6   1 -12 0.77635 2.00255   4
  -5  -1  12 6.72319 2.63473   3
   5  -1 -12 1.50133 5.19896   2
   5  -1 -12 1.13416 3.07475   4
  -5   1  12 2.96859 2.16597   3
   5   1 -12 1.82455 2.05336   4
  -4  -1  12 22.2496  3.3610   3
   4  -1 -12 21.8030  6.1769   2
   4  -1 -12 21.0686  3.9473   4
   4   1 -12 35.7038  6.3828   2
  -4   1  12 23.4239  3.0748   3
  -3  -1  12 605.112  30.079   3
   3  -1 -12 590.606  30.007   4
   3  -1 -12 566.634  35.711   2
   3   1 -12 575.099  35.492   2
  -3   1  12 593.295  29.800   3
  -2  -1  12 183.505  10.516   3
   2  -1 -12 176.547  10.649   4
   2   1 -12 195.528  13.338   2
   1  -1 -12 5.61696 3.12568   4
  -1   1  12 6.82230 4.47998   2
   0  -1 -12 84.5875  5.9305   4
   0  -1  12 97.0848  7.9641   2
   0   1  12 77.3568  8.1181   2
  -1  -1 -12 47.8366  4.1736   4
   1  -1  12 69.8213  7.0063   2
   1   1  12 45.4551  6.3270   2
   2  -1  12 2.40805 4.44900   2
  -2  -1 -12 5.70720 3.00476   1
  -2  -1 -12 -1.9072  2.4144   4
   2   1  12 2.96829 4.85639   2
  -2   1 -12 0.88749 2.13225   1
  -3  -1 -12 36.1020  3.7000   4
   3  -1  12 53.3333  6.8795   2
  -3  -1 -12 35.9114  4.4911   1
   3   1  12 43.4416  5.9904   2
  -3   1 -12 37.4740  3.7838   1
  -4  -1 -12 4.01386 2.84191   4
   4  -1  12 2.66875 5.07305   2
  -4  -1 -12 9.09009 3.40469   1
  -4   1 -12 3.80126 2.03335   4
  -4   1 -12 1.75408 2.46573   1
   4   1  12 3.67902 5.60869   2
  -5  -1 -12 8.14241 3.26705   4
   5  -1  12 -1.4134  5.4910   2
  -5  -1 -12 4.13502 3.49137   1
   5   1  12 -2.6735  5.5044   2
  -5   1 -12 -0.6352  2.4523   1
  -5   1 -12 0.56024 1.96923   4
  -6  -1 -12 30.9427  5.0847   1
  -6  -1 -12 31.5594  4.5749   4
   6  -1  12 30.4043  7.1070   2
  -6   1 -12 24.5815  3.2741   4
  -6   1 -12 22.9003  3.8969   1
   6   1  12 45.8925  7.5181   2
  -7  -1 -12 37.4712  4.5036   4
   7  -1  12 64.6643  8.9482   2
  -7  -1 -12 42.9818  5.2777   1
  -7   1 -12 34.6700  4.3608   1
  -7   1 -12 36.6562  3.7053   4
   7   1  12 49.3802  8.0905   2
   8  -1  12 307.117  20.452   2
  10  -2 -12 40.8947  4.6785   4
  10   2 -12 57.7762  7.5923   2
   9  -2 -12 48.3563  5.4437   4
  -9  -2  12 47.6616  5.5897   3
   9  -2 -12 45.2752  7.5291   2
   9   2 -12 43.6462  7.6719   2
  -9   2  12 39.3065  4.4048   3
   9   2 -12 33.3226  4.6375   4
   8  -2 -12 10.4354  5.9869   2
   8  -2 -12 17.1976  4.0251   4
  -8  -2  12 23.8525  4.2629   3
  -8   2  12 18.0563  3.1778   3
   8   2 -12 29.3127  6.4739   2
   8   2 -12 14.3287  3.3775   4
   7  -2 -12 19.6286  5.8105   2
   7  -2 -12 1.99717 3.36214   4
  -7  -2  12 5.80199 3.14395   3
   7   2 -12 11.9483  2.9885   4
   7   2 -12 1.49696 5.02894   2
  -7   2  12 2.14074 2.26476   3
   6  -2 -12 109.126   7.546   4
  -6  -2  12 114.200   7.641   3
   6  -2 -12 107.966   9.521   2
   6   2 -12 117.613   9.249   2
  -6   2  12 110.132   6.759   3
   6   2 -12 102.587   6.436   4
  -5  -2  12 7.26777 2.96555   3
   5  -2 -12 6.17274 3.79947   4
   5  -2 -12 5.89985 5.75068   2
   5   2 -12 11.8273  5.0714   2
  -5   2  12 9.36780 2.52193   3
  -4  -2  12 15.8817  3.3173   3
   4  -2 -12 10.8960  4.0887   4
   4  -2 -12 10.3887  5.8113   2
   4   2 -12 12.8790  5.4583   2
  -4   2  12 12.2113  2.4369   3
   3  -2 -12 150.048  11.993   2
  -3  -2  12 166.641   9.442   3
   3  -2 -12 154.472   9.752   4
   3   2 -12 145.639  11.652   2
  -2  -2  12 224.046  12.277   3
   2  -2 -12 213.783  12.507   4
   2   2 -12 212.455  14.881   2
   1  -2 -12 56.2132  5.1147   4
  -1   2  12 55.0413  6.2515   2
   0  -2 -12 504.295  25.722   4
   0  -2  12 492.977  29.807   2
   0   2  12 481.228  30.109   2
   1  -2  12 85.9649  7.6322   2
  -1  -2 -12 70.6787  5.8575   4
   1   2  12 72.6020  7.4538   2
   2  -2  12 52.1833  6.6602   2
  -2  -2 -12 39.8298  4.8045   4
  -2   2 -12 31.7912  4.0808   1
   2   2  12 39.2998  6.9272   2
  -3  -2 -12 42.8899  5.5173   1
   3  -2  12 54.2306  7.0490   2
  -3  -2 -12 36.5410  4.5124   4
  -3   2 -12 57.2618  4.6716   1
   3   2  12 56.5868  7.4746   2
  -4  -2 -12 31.0101  4.6357   4
   4  -2  12 31.1549  6.3057   2
  -4  -2 -12 33.3144  5.6780   1
  -4   2 -12 31.3422  3.9094   1
   4   2  12 25.5772  6.5676   2
  -5  -2 -12 373.956  20.080   4
   5  -2  12 381.620  23.556   2
  -5  -2 -12 390.974  22.251   1
  -5   2 -12 367.756  21.525   1
   5   2  12 350.561  23.683   2
  -6  -2 -12 111.644   7.463   4
  -6  -2 -12 94.2473  8.1365   1
   6  -2  12 100.304   9.380   2
   6   2  12 110.914   9.267   2
  -6   2 -12 76.9625  6.7556   1
  -7  -2 -12 65.8944  6.1501   4
  -7  -2 -12 49.6867  6.4249   1
   9  -3 -12 133.614   8.970   4
   8  -3 -12 44.8207  5.3629   4
  -8  -3  12 44.4440  5.2727   3
   8  -3 -12 50.9814  6.8831   2
   8   3 -12 59.5067  4.7827   4
  -8   3  12 45.5109  4.3435   3
  -7  -3  12 8.76142 3.53164   3
   7  -3 -12 6.21286 4.31839   4
   7  -3 -12 8.47613 5.71875   2
   7   3 -12 8.53620 3.16678   4
  -7   3  12 8.03500 2.77733   3
  -6  -3  12 1.86155 3.18317   3
   6  -3 -12 2.73320 5.67430   2
   6  -3 -12 5.44248 4.14914   4
  -6   3  12 5.56303 2.51001   3
  -5  -3  12 36.4581  4.4076   3
   5  -3 -12 48.8833  5.8724   4
   5  -3 -12 57.7003  7.7459   2
  -5   3  12 34.7541  3.6009   3
  -4  -3  12 7.34469 2.94341   3
   4  -3 -12 5.72611 5.50454   2
   4  -3 -12 3.53545 4.15532   4
  -4   3  12 5.75310 2.42328   3
  -3  -3  12 165.068   9.444   3
   3  -3 -12 137.972  11.579   2
   3  -3 -12 141.897   9.738   4
  -2  -3  12 78.8086  6.0470   3
   2  -3 -12 75.9569  6.4938   4
   0  -3 -12 70.1411  6.1683   4
  -1  -3 -12 21.4745  4.7860   4
   1   3  12 27.2989  6.5626   2
  -2  -3 -12 24.5306  4.6214   4
   2   3  12 22.1606  6.1238   2
  -2   3 -12 15.9223  3.3027   1
  -3  -3 -12 10.2464  4.1736   4
  -3  -3 -12 9.27990 4.92525   1
   3   3  12 9.34023 5.58893   2
  -3   3 -12 10.8265  3.2251   1
  -4  -3 -12 0.28936 3.88775   4
  -4  -3 -12 7.99894 4.85937   1
  -4   3 -12 6.13495 3.18716   1
   4   3  12 3.93170 5.86432   2
  -5  -3 -12 3.01275 4.86773   1
   5   3  12 12.2652  6.2066   2
  -5   3 -12 8.58299 3.56394   1
  -6  -3 -12 4.20335 5.08405   1
  -6  -3 -12 11.9649  5.3365   4
  -6   3 -12 8.63049 3.82634   1
   8  -4 -12 88.0582  7.4743   4
   7  -4 -12 8.57725 4.83371   4
   6  -4 -12 76.6061  7.8591   2
  -6  -4  12 58.7702  5.8778   3
   6   4 -12 57.3498  4.7867   4
  -6   4  12 60.2172  4.8636   3
   5  -4 -12 0.16368 4.53684   4
   5  -4 -12 5.77728 6.29483   2
  -5  -4  12 10.4278  3.8676   3
  -5   4  12 8.92392 2.74219   3
  -4  -4  12 17.2770  4.1732   3
   4  -4 -12 20.7710  6.3176   2
   4  -4 -12 19.2410  5.2868   4
   3  -4 -12 17.2700  5.0812   4
   3  -4 -12 17.8770  6.4845   2
   2  -4 -12 61.6875  7.4728   2
   2  -4 -12 60.9517  6.0789   4
   2   4 -12 53.9768  5.1726   3
   1  -4 -12 98.3475  7.8068   4
   1   4 -12 99.9447  7.2697   3
  -1   4  12 125.469   9.427   2
   0  -4 -12 52.4145  6.6096   4
   2  -4  12 6.91069 3.01712   1
  -2  -4 -12 7.66410 5.03705   4
   2   4  12 6.54589 5.66388   2
  -3  -4 -12 13.7586  5.2635   1
  -3  -4 -12 11.7818  5.4137   4
   3   4  12 9.52772 6.25277   2
  -4  -4 -12 57.6681  6.9303   1
  -4  -4 -12 49.4296  6.8078   4
   4   4  12 46.4040  7.8590   2
  -5  -4 -12 -3.0777  4.9183   4
  -5  -4 -12 2.19510 5.20546   1
   6  -5 -12 6.81332 6.85280   2
  -6   5  12 6.83240 3.52230   3
   5  -5 -12 72.4833  7.3349   4
   5  -5 -12 76.5337  9.5654   2
   4  -5 -12 14.1387  5.3256   4
   4  -5 -12 9.67879 6.27292   2
   4   5 -12 11.4480  4.4859   3
   3  -5 -12 191.175  14.203   2
   3  -5 -12 190.225  12.568   4
   3   5 -12 207.077  11.913   3
   2  -5 -12 31.0499  7.5062   2
   2  -5 -12 8.06420 5.25808   4
   2   5 -12 14.1119  4.2817   3
   1  -5 -12 27.1472  5.8531   4
   1   5 -12 31.4487  4.9298   3
   0  -5 -12 25.9645  5.7376   4
   0   5  12 30.8542  7.1305   2
  -1  -5 -12 91.7992  7.8630   4
   1  -5  12 83.0944  6.4777   1
   1   5  12 95.6123  9.0456   2
  -2  -5 -12 31.2319  6.7144   4
   2  -5  12 29.1719  3.8826   1
   2   5  12 40.2882  7.6573   2
  -3  -5 -12 0.62314 5.69199   4
   3   5  12 3.43223 6.29821   2
   8   0 -13 0.32477 2.82787   4
  -8   0  13 4.42765 2.85678   3
   8   0 -13 -2.0918  5.6079   2
   7   0 -13 -3.9673  5.4589   2
  -7   0  13 -0.5993  2.5952   3
   7   0 -13 1.65466 2.61818   4
   6   0 -13 0.30196 5.41977   2
   6   0 -13 0.82289 2.66094   4
  -6   0  13 1.04761 2.44762   3
   5   0 -13 2.33424 5.61753   2
   5   0 -13 -0.4284  2.7413   4
  -5   0  13 5.70625 2.47417   3
   4   0 -13 -1.3129  2.8766   4
  -4   0  13 -1.2191  2.1249   3
   4   0 -13 1.36491 5.42255   2
   3   0 -13 2.65919 5.71455   2
   2   0 -13 1.15443 2.69134   4
   2   0 -13 4.93840 5.88747   2
  -1   0  13 2.53203 4.50892   2
   0   0  13 1.98391 4.87087   2
   1   0  13 7.39157 5.68271   2
   2   0  13 2.84250 5.10996   2
  -2   0 -13 1.32220 2.44062   4
   3   0  13 -2.4713  5.0691   2
  -3   0 -13 -1.8503  2.7552   1
  -3   0 -13 -0.0943  2.4847   4
  -4   0 -13 -0.4093  2.8308   1
   4   0  13 11.6690  5.4957   2
  -4   0 -13 5.86828 2.95119   4
   5   0  13 5.91872 5.87745   2
  -5   0 -13 0.35831 2.97622   4
  -5   0 -13 0.77902 3.15747   1
   6   0  13 -4.0454  6.6275   2
  -6   0 -13 -1.2382  3.5120   1
  -8  -1  13 8.48130 3.64889   3
   8  -1 -13 -0.0318  6.0194   2
   8  -1 -13 4.25138 3.20327   4
   8   1 -13 3.60959 6.09024   2
  -8   1  13 4.62876 2.80030   3
   8   1 -13 0.57759 2.91216   4
   6  -1 -13 10.3762  3.5993   4
   6  -1 -13 16.2651  6.3336   2
  -6  -1  13 12.5910  3.5361   3
   6   1 -13 8.98751 2.64163   4
   6   1 -13 15.2350  6.0085   2
  -6   1  13 9.26370 2.79993   3
  -5  -1  13 9.62714 2.95549   3
   5  -1 -13 16.3924  6.7116   2
   5  -1 -13 8.64640 3.67064   4
   5   1 -13 7.61713 2.50775   4
   5   1 -13 11.4927  5.6779   2
  -5   1  13 5.20978 2.53335   3
  -4  -1  13 44.1421  4.5122   3
   4  -1 -13 37.2846  5.0202   4
   4  -1 -13 50.6705  7.9499   2
  -4   1  13 31.7115  3.8080   3
   4   1 -13 44.6980  7.3862   2
   3  -1 -13 29.6686  7.3804   2
  -3  -1  13 26.1064  3.7717   3
   3  -1 -13 18.7574  4.1392   4
   3   1 -13 20.8474  6.4822   2
   2  -1 -13 84.2916  6.3040   4
   2   1 -13 77.3014  8.6981   2
   1  -1 -13 0.98918 3.28929   4
  -1   1  13 -1.9827  4.9600   2
   0  -1 -13 146.323   8.682   4
   0  -1  13 135.963  10.387   2
   0   1  13 129.883  10.859   2
   1  -1  13 38.1000  6.6686   2
  -1  -1 -13 35.4489  4.5633   4
   1   1  13 35.6014  7.0856   2
  -2  -1 -13 8.68664 3.12458   4
   2  -1  13 2.79871 5.08899   2
   2   1  13 -0.3500  5.2334   2
  -2   1 -13 -0.4382  2.2379   1
  -3  -1 -13 22.0530  4.5660   1
   3  -1  13 14.6194  5.8742   2
  -3  -1 -13 16.1225  3.6230   4
  -3   1 -13 17.6309  3.3620   1
   3   1  13 20.6813  6.4822   2
  -4  -1 -13 2.85200 3.96369   1
   4  -1  13 1.86998 5.38741   2
  -4  -1 -13 -0.4077  2.8862   4
  -4   1 -13 0.60067 2.78182   1
   4   1  13 7.28075 5.38975   2
   5  -1  13 68.1662  8.3929   2
  -5  -1 -13 49.6201  5.6177   1
  -5   1 -13 49.5546  4.8809   1
   5   1  13 69.6836  8.5864   2
  -5   1 -13 41.5965  4.0369   4
  -6  -1 -13 67.5352  6.7253   1
   6  -1  13 79.4063  9.1140   2
  -6   1 -13 62.9939  5.8341   1
  -8  -2  13 229.641  12.934   3
   8  -2 -13 199.963  12.400   4
  -8   2  13 219.777  12.008   3
   8   2 -13 199.349  15.052   2
  -7  -2  13 190.829  11.311   3
   7  -2 -13 174.410  13.375   2
   7  -2 -13 182.676  10.998   4
   7   2 -13 171.873  10.130   4
  -7   2  13 182.840  10.355   3
   7   2 -13 183.833  13.235   2
   6  -2 -13 1.34551 3.79455   4
  -6  -2  13 -0.2686  3.3068   3
   6  -2 -13 9.96813 6.33939   2
   6   2 -13 10.9314  5.9575   2
  -6   2  13 1.42511 2.37163   3
   5  -2 -13 124.584   8.444   4
   5  -2 -13 114.553  10.459   2
  -5  -2  13 130.503   8.513   3
   5   2 -13 121.517  10.172   2
  -5   2  13 118.244   7.340   3
  -4  -2  13 53.5796  5.1079   3
   4  -2 -13 44.8492  7.8687   2
   4  -2 -13 38.8772  5.6194   4
   4   2 -13 41.6431  7.2906   2
  -3  -2  13 -0.5412  2.7039   3
   3  -2 -13 4.77737 6.18197   2
   3  -2 -13 3.17839 3.95693   4
   3   2 -13 5.59731 6.06185   2
   2  -2 -13 55.2084  5.6545   4
   2   2 -13 71.0205  9.0882   2
   1  -2 -13 273.858  15.266   4
   1   2 -13 285.227  18.566   2
  -1   2  13 262.617  18.063   2
   0  -2 -13 172.376  10.365   4
   0  -2  13 161.251  11.866   2
   0   2  13 164.582  12.319   2
   1  -2  13 17.5033  5.6646   2
  -1  -2 -13 19.8493  4.6019   4
   1   2  13 16.0548  6.3996   2
   2  -2  13 -0.0570  5.3945   2
  -2  -2 -13 -0.3895  3.5473   4
  -2   2 -13 5.73907 3.12348   1
   2   2  13 3.57849 5.44786   2
  -3  -2 -13 4.87391 3.66587   4
   3  -2  13 3.27067 5.22946   2
  -3   2 -13 3.46764 3.07347   1
   3   2  13 0.87672 5.78031   2
  -4  -2 -13 19.0058  5.3941   1
  -4  -2 -13 19.8450  4.4792   4
  -4   2 -13 15.2786  3.7596   1
  -5  -2 -13 30.6381  5.1517   4
  -5  -2 -13 39.5424  6.5746   1
  -5   2 -13 34.2043  4.6678   1
   7  -3 -13 25.3606  5.3272   4
  -7   3  13 16.6347  3.2763   3
  -6  -3  13 14.0528  4.0065   3
   6  -3 -13 10.6994  6.3265   2
   6  -3 -13 10.3767  4.8055   4
  -6   3  13 11.1478  2.9812   3
  -5  -3  13 49.2011  5.5407   3
   5  -3 -13 56.3510  8.2704   2
   5  -3 -13 43.2289  6.3158   4
   4  -3 -13 59.8440  6.3253   4
  -4  -3  13 66.6725  5.8168   3
   4  -3 -13 70.2209  7.8072   2
   3  -3 -13 0.35620 4.28384   4
   3  -3 -13 15.4698  7.1883   2
   2  -3 -13 15.8043  4.9778   4
   1  -3 -13 11.3600  4.4982   4
  -1   3  13 11.7458  5.8655   2
   0  -3 -13 26.5553  5.1304   4
   0   3  13 22.5477  6.4318   2
  -1  -3 -13 18.8436  4.9773   4
   1   3  13 14.5438  6.9640   2
  -2  -3 -13 213.814  12.108   4
  -2   3 -13 189.207  12.055   1
   2   3  13 183.882  13.934   2
  -3  -3 -13 2.21017 4.05955   4
  -3   3 -13 3.65948 3.22354   1
   3   3  13 15.6888  6.5328   2
  -4  -3 -13 8.80748 5.47068   1
  -4  -3 -13 8.02740 4.28780   4
  -4   3 -13 9.80555 3.77150   1
  -5  -3 -13 22.8958  6.2282   1
   6  -4 -13 3.46420 5.18748   4
  -6   4  13 1.19509 2.81038   3
   5  -4 -13 33.2516  7.6496   2
  -5  -4  13 26.6044  5.0763   3
  -4  -4  13 91.5211  7.2230   3
   4  -4 -13 101.723   9.770   2
   4  -4 -13 87.2548  7.8079   4
   3  -4 -13 74.1031  9.4792   2
   3  -4 -13 54.7529  6.5137   4
   2  -4 -13 19.2932  5.3814   4
   2  -4 -13 27.4243  7.8626   2
   2   4 -13 10.2412  4.0966   3
   1  -4 -13 80.1030  7.1097   4
   0  -4 -13 24.2727  5.6068   4
   0   4  13 26.4905  7.0990   2
  -1  -4 -13 1.97255 4.81504   4
   1   4  13 0.37691 5.55776   2
  -2  -4 -13 82.4931  7.6298   4
  -3   4 -13 -1.6608  3.4559   1
   2   5 -13 -0.6887  4.1951   3
  -7   0  14 167.090  10.101   3
   6   0 -14 57.6432  7.9678   2
   6   0 -14 67.8656  4.9245   4
  -6   0  14 48.7555  5.1603   3
   5   0 -14 27.8988  4.3355   4
  -5   0  14 37.0393  4.4530   3
   5   0 -14 41.6890  8.0936   2
   4   0 -14 43.5352  4.3640   4
   4   0 -14 60.6146  7.9391   2
   3   0 -14 10.3758  6.6843   2
   3   0 -14 14.1857  3.6008   4
   2   0 -14 29.5007  8.2621   2
   0   0  14 50.1870  6.6004   2
   1   0  14 67.2443  7.7522   2
   2   0  14 264.608  17.892   2
   3   0  14 168.942  13.142   2
  -3   0 -14 180.554  10.101   4
  -4   0 -14 13.4255  4.3560   1
   4   0  14 19.3105  7.0125   2
  -5   0 -14 0.60788 3.79165   1
  -7  -1  14 99.6341  7.0157   3
  -7   1  14 70.8757  5.8393   3
   7   1 -14 76.6646 10.0996   2
   6  -1 -14 128.708   8.384   4
  -6  -1  14 153.794   9.054   3
   6  -1 -14 124.711  11.163   2
   6   1 -14 127.255  11.295   2
  -6   1  14 134.384   8.256   3
   6   1 -14 121.245   7.655   4
   5  -1 -14 142.849   9.685   4
   5  -1 -14 162.029  12.817   2
  -5  -1  14 167.125  10.090   3
   5   1 -14 172.822  13.038   2
   4  -1 -14 13.5030  6.9623   2
   4   1 -14 23.0556  7.0513   2
   3  -1 -14 74.7612  8.5453   2
   3  -1 -14 60.2462  5.7646   4
   3   1 -14 72.7247  8.7067   2
   2  -1 -14 -0.7429  6.6941   2
   2  -1 -14 2.64305 3.60786   4
   2   1 -14 8.60222 6.76058   2
   1  -1 -14 64.0834  5.8627   4
  -1   1  14 91.3665  7.8957   2
   0  -1 -14 69.0475  5.9738   4
   0  -1  14 63.4274  7.5639   2
   0   1  14 85.8394  7.7193   2
   1  -1  14 12.5002  6.1837   2
  -1  -1 -14 12.1763  3.9602   4
   1   1  14 24.3655  6.8192   2
   2  -1  14 7.92492 6.12403   2
  -2  -1 -14 1.60868 3.31504   4
   2   1  14 7.72399 6.26623   2
  -3  -1 -14 58.7465  5.4801   4
   3  -1  14 76.1972  9.1972   2
   3   1  14 85.1046  8.1087   2
   4  -1  14 9.57121 6.20416   2
  -4   1 -14 15.5176  3.7860   1
  -7   2  14 9.57204 2.99642   3
   7   2 -14 8.08621 6.66988   2
  -6  -2  14 64.8070  6.4994   3
  -6   2  14 62.0681  4.9187   3
  -5  -2  14 7.15974 3.65495   3
   5  -2 -14 7.84383 4.40493   4
   5  -2 -14 9.82975 7.14601   2
   5   2 -14 9.97935 6.70933   2
  -4  -2  14 45.6454  5.2959   3
   4  -2 -14 44.3051  8.4779   2
   4  -2 -14 39.6495  5.9976   4
   4   2 -14 46.6672  7.9735   2
   3   2 -14 8.46192 6.60068   2
   2  -2 -14 97.6926 10.3889   2
   2  -2 -14 114.952   8.187   4
  -1   2  14 48.6400  6.9267   2
   1   2 -14 69.8259 10.3602   2
   0  -2 -14 245.342  13.052   4
   0   2  14 193.233  15.080   2
   1   2  14 20.5320  7.1151   2
  -2  -2 -14 23.2308  4.8128   4
   2   2  14 26.1091  7.2688   2
  -4   2 -14 2.91963 3.26397   1
  -5  -3  14 3.22708 3.66544   3
  -4  -3  14 16.6456  4.1078   3
   3  -3 -14 83.3408  7.3969   4
   2  -3 -14 2.99639 4.50431   4
  -1   3  14 31.3734  7.4813   2
   0  -3 -14 331.696  18.523   4
   3   0 -15 0.03735 7.15360   2
   2   0 -15 -5.2866  7.1546   2
   0   0  15 3.72784 5.97386   2
   3   1 -15 398.329  26.117   2
   1  -1  15 10.1808  6.2676   2
   0   0   0    0.00    0.00   0
