# Supplementary material for: Practical aspects of teaching a graduate-level small-mol­ecule chemical crystallography course
Source: Acta Crystallogr E Crystallogr Commun. 2026 Jan 1;82(Pt 1):107–20. doi: 10.1107/S2056989025010527 (PMC12810306; doi:10.1107/S2056989025010527)
Supplement: Supplementary file 1 [file e-82-00107-sup2.zip › Berry_Guzei_Structures/Ferrocene/Ferrocene.p4p]

FILEID SAINT        V8.27B        4.00        03/21/13 09:44:00 AaringFeCp2  
SITEID BrukerAdministrator                 ?                                    
TITLE  Integration of AaringFeCp2               
CHEM   ?                                                                                
CELL      5.8568    7.5929    8.9866   90.0000   93.0357   90.0000    399.079 
CELLSD    0.0010    0.0014    0.0015    0.0000    0.0065    0.0000     0.196 
ORT1     1.2022872e-001  5.4340642e-003 -7.4837185e-002 
ORT2    -5.8104765e-002  1.1805835e-001 -3.3667956e-002 
ORT3     1.0678686e-001  5.8119718e-002  7.5386696e-002 
ZEROS   0.0000000 -0.0328808  0.0559476    1.3642   -1.0861   -1.7805 
SOURCE MO     0.70973   0.70930   0.71359   2.00000   49.91    1.00 
LIMITS    0.00    0.00    0.00    0.00    0.00    0.00    0.00    0.00    0.00    0.00 
MORPH  ? 
DNSMET ? 
CCOLOR ? 
CSIZE  ?            ?            ?            ?            -73.150      
ADPAR      258.5782    258.4302      4.3220     512     512 
ADCOR        1.2492     -0.9268      0.0045      0.0155      0.3552     -0.0662 
BRAVAIS Monoclinic(b-unique)  P  
MOSAIC   0.48 1.70 
SAINTD          0    0.0000    0.0000            0            0   0.00000 
SAINOV       8700      3860   27.0654  1.000000    0    0    0 
SAINOV       8700      3860   27.0654  1.000000    1    0    0 
SAINOV       8700      3860   27.0654  1.000000    1    1    1 
SAINGL       1591    3.5099   23.1469    0    0    0 
SAINGL       1591    3.5099   23.1469    1    0    0 
SAINGL       1591    3.5099   23.1469    1    1    1 
REF05 A      -1  -9  -5 -20.000 338.747   0.000  34.984  481.51   20.00   13.00  14.37 -0.252221 -1.321393 -0.084117   0.000   0.000   0.000   0.000 
REF05 CH     -1   1  -4 -20.000 339.289   0.000  34.984   44.59  119.90 3079.11    217 -0.174623 -0.075043  0.467864   0.000   0.000   0.000   0.000 
REF05 AH      0  -7   1 -20.000 338.246   0.000  34.984  378.50  238.00   11.88  13.77  0.039781 -0.794175 -0.476964   0.000   0.000   0.000   0.000 
REF05 C       2  -1   3 -20.000 339.359   0.000  34.984  181.38  382.00 3560.89    234 -0.020972  0.099003 -0.496573   0.000   0.000   0.000   0.000 
REF05 ACH     0   1  -1 -20.000 338.224   0.000  34.984   79.25  235.27   21959    580 -0.070064  0.084125  0.135544   0.000   0.000   0.000   0.000 
REF05 AH     -1  -5   0 -20.000 336.749   0.000  34.984  300.35  196.32  250.05  62.61  0.093951 -0.648313 -0.179208   0.000   0.000   0.000   0.000 
REF05 ACH     1  -4   3 -20.000 336.924   0.000  34.984  285.13  328.10 1438.66    149  0.083694 -0.313365 -0.562625   0.000   0.000   0.000   0.000 
REF05 AH     -2  -5  -3 -20.000 336.248   0.000  34.984  285.81   88.82   41.42  25.63 -0.009863 -0.807893  0.153863   0.000   0.000   0.000   0.000 
REF05 A      -1  -8  -1 -20.000 335.748   0.000  34.984  410.30  149.95   48.38  27.70  0.004999 -1.038062 -0.276186   0.000   0.000   0.000   0.000 
REF05 AH      2  -4   4 -20.000 335.748   0.000  34.984  293.21  386.22  264.56  64.36  0.038451 -0.222137 -0.743818   0.000   0.000   0.000   0.000 
REF05 ACH     1  -3   3 -20.000 335.316   0.000  34.984  251.78  333.29 1074.18    129  0.088641 -0.195214 -0.505001   0.000   0.000   0.000   0.000 
REF05 A       2  -4   4 -20.000 335.247   0.000  34.984  294.00  390.00    6.76  10.36  0.039262 -0.217287 -0.755141   0.000   0.000   0.000   0.000 
REF05 AC      4   1   3 -20.000 335.728   0.000  34.984   80.50  500.95  531.02  90.55 -0.251910  0.448418 -0.590249   0.000   0.000   0.000   0.000 
REF05 AH      0  -6   2 -20.000 334.746   0.000  34.984  347.35  265.01  177.71  52.89  0.118165 -0.641939 -0.495130   0.000   0.000   0.000   0.000 
REF05 ACH     0  -4   2 -20.000 335.007   0.000  34.984  278.80  274.80 1346.62    144  0.128657 -0.405034 -0.379619   0.000   0.000   0.000   0.000 
REF05 ACH    -1  -3   0 -20.000 334.767   0.000  34.984  233.99  207.07 1931.47    172  0.103927 -0.411797 -0.064652   0.000   0.000   0.000   0.000 
REF05 A       4   2   2 -20.000 333.748   0.000  34.984   15.34  491.67   39.45  25.04 -0.321523  0.532112 -0.457238   0.000   0.000   0.000   0.000 
REF05 ACH    -2  -3  -3 -20.000 333.367   0.000  34.984  213.08  101.40 2173.84    183 -0.000265 -0.571177  0.267916   0.000   0.000   0.000   0.000 
REF05 A       3  -4   5 -20.000 331.748   0.000  34.984  301.00  455.00    6.30  10.01 -0.009130 -0.130484 -0.923385   0.000   0.000   0.000   0.000 
REF05 ACH     1   2  -1 -20.000 331.733   0.000  34.984   24.77  276.56 2377.41    191 -0.184935  0.259585  0.086816   0.000   0.000   0.000   0.000 
REF05 ACH    -2  -4  -2 -20.000 331.217   0.000  34.984  255.76  122.22  961.93    122  0.069282 -0.655587  0.134816   0.000   0.000   0.000   0.000 
REF05 ACH     0  -1   1 -20.000 330.745   0.000  34.984  172.96  269.26   22686    590  0.068821 -0.084506 -0.130571   0.000   0.000   0.000   0.000 
REF05 AH     -1  -4   1 -20.000 329.747   0.000  34.984  275.19  223.21 1485.33    152  0.173421 -0.496212 -0.197808   0.000   0.000   0.000   0.000 
REF05 ACH     1  -2   3 -20.000 330.463   0.000  34.984  218.83  338.80 1470.82    150  0.093427 -0.077661 -0.445828   0.000   0.000   0.000   0.000 
REF05 ACH    -2  -2  -4 -20.000 331.167   0.000  34.984  165.39   75.90 4568.12    265 -0.069941 -0.487008  0.401134   0.000   0.000   0.000   0.000 
REF05 AH      0  -5   3 -20.000 328.749   0.000  34.984  321.12  291.37  304.41  69.05  0.196563 -0.489077 -0.513086   0.000   0.000   0.000   0.000 
REF05 ACH    -1  -2   0 -20.000 328.406   0.000  34.984  202.63  211.68  521.57  89.93  0.109692 -0.294459 -0.007196   0.000   0.000   0.000   0.000 
REF05 AH      0  -7   3 -20.000 328.248   0.000  34.984  393.75  282.24   55.80  29.74  0.190521 -0.726681 -0.628176   0.000   0.000   0.000   0.000 
REF05 ACH    -2  -5  -1 -20.000 328.226   0.000  34.984  297.56  139.68  139.63  46.29  0.137678 -0.740676  0.003299   0.000   0.000   0.000   0.000 
REF05 ACH     2  -2   4 -20.000 328.450   0.000  34.984  222.28  398.81 1648.27    159  0.047968  0.014396 -0.628471   0.000   0.000   0.000   0.000 
REF05 ACH     3   2   1 -20.000 327.531   0.000  34.984   15.81  409.94  549.79  92.29 -0.276057  0.441979 -0.276149   0.000   0.000   0.000   0.000 
REF05 AH     -2  -3  -2 -20.000 326.748   0.000  34.984  221.34  126.57  139.50  46.83  0.074703 -0.539229  0.194754   0.000   0.000   0.000   0.000 
REF05 ACH     2   2   0 -20.000 326.886   0.000  34.984   21.22  340.08 1386.14    146 -0.230422  0.350997 -0.095352   0.000   0.000   0.000   0.000 
REF05 ACH     3  -1   4 -20.000 328.967   0.000  34.984  179.11  450.38 1166.81    134 -0.066944  0.189698 -0.676576   0.000   0.000   0.000   0.000 
REF05 ACH    -1  -1  -1 -20.000 326.628   0.000  34.984  158.93  193.63 8025.94    351  0.039488 -0.209956  0.126343   0.000   0.000   0.000   0.000 
REF05 AH     -1  -5   2 -20.000 325.249   0.000  34.984  317.67  239.14  169.83  51.70  0.242986 -0.580803 -0.332089   0.000   0.000   0.000   0.000 
REF05 A       2   2   0 -20.000 324.748   0.000  34.984   29.52  340.52   25.93  20.30 -0.222763  0.333339 -0.112569   0.000   0.000   0.000   0.000 
REF05 ACH     0   1  -2 -20.000 324.445   0.000  34.984   61.45  210.99 4275.53    256 -0.144885  0.050136  0.210370   0.000   0.000   0.000   0.000 
REF05 ACH    -1   0  -3 -20.000 325.824   0.000  34.984   95.31  146.99 5566.94    292 -0.104930 -0.159377  0.334603   0.000   0.000   0.000   0.000 
REF05 ACH     1  -3   4 -20.000 324.336   0.000  34.984  261.38  355.96 2227.40    185  0.163147 -0.161649 -0.579787   0.000   0.000   0.000   0.000 
REF05 ACH     0  -3   3 -20.000 323.233   0.000  34.984  257.77  300.70 1108.65    130  0.207429 -0.253484 -0.396460   0.000   0.000   0.000   0.000 
REF05 ACH     2  -3   5 -20.000 321.847   0.000  34.984  265.13  418.06  346.94  73.01  0.117661 -0.070482 -0.760542   0.000   0.000   0.000   0.000 
REF05 ACH    -2  -4   0 -20.000 320.873   0.000  34.984  274.38  169.49 1041.29    127  0.219154 -0.588291 -0.016263   0.000   0.000   0.000   0.000 
REF05 AH     -1  -6   3 -20.000 320.747   0.000  34.984  362.65  254.31   19.10  17.43  0.315189 -0.666702 -0.462344   0.000   0.000   0.000   0.000 
REF05 ACH     1   1   0 -20.000 321.058   0.000  34.984   78.29  293.13   17185    513 -0.115376  0.175207 -0.046844   0.000   0.000   0.000   0.000 
REF05 AC      3  -2   5 -20.000 320.904   0.000  34.984  221.02  470.34   60.00  30.69  0.002493  0.104391 -0.808615   0.000   0.000   0.000   0.000 
REF05 CH     -2  -3  -1 -20.000 320.804   0.000  34.984  231.91  151.63 1289.64    141  0.149007 -0.504048  0.117582   0.000   0.000   0.000   0.000 
REF05        -1  -1  -1 -20.000 320.246   0.000  34.984  144.17  187.09   81.47  35.75  0.016414 -0.184648  0.168904   0.000   0.000   0.000   0.000 
REF05 CH      3   1   2 -20.000 320.930   0.000  34.984   69.19  424.62 1305.19    142 -0.205159  0.361383 -0.415012   0.000   0.000   0.000   0.000 
REF05 H       2   0  -2 -20.000 339.747  59.996  34.984   30.47  331.27  143.24  47.40 -0.388005  0.045473 -0.060717   0.000   0.000   0.000   0.000 
REF05 CH     -2  -2   4 -20.000 339.526  59.996  34.984  285.44  213.07  694.35    104  0.528830 -0.216445 -0.201530   0.000   0.000   0.000   0.000 
REF05 A       3  -3   4 -20.000 338.749  59.996  34.984  238.87  450.04   91.32  38.00 -0.077208 -0.046337 -0.789445   0.000   0.000   0.000   0.000 
REF05 AH     -1  -4   7 -20.000 336.749  59.996  34.984  383.33  292.67   18.51  17.17  0.622337 -0.296059 -0.649768   0.000   0.000   0.000   0.000 
REF05 ACH     2  -3   5 -20.000 337.196  59.996  34.984  277.33  406.13  251.95  62.25  0.118652 -0.069014 -0.762341   0.000   0.000   0.000   0.000 
REF05 AC      0  -1   3 -20.000 335.869  59.996  34.984  220.27  284.23  348.32  73.61  0.219117 -0.016619 -0.282103   0.000   0.000   0.000   0.000 
REF05 CH      3  -1   0 -20.000 337.124  59.996  34.984   90.75  406.02 5013.53    277 -0.365505  0.054953 -0.376371   0.000   0.000   0.000   0.000 
REF05 A      -5  -2   1 -20.000 334.748  59.996  34.984  256.17   24.56  110.68  41.76  0.666347 -0.490833  0.346960   0.000   0.000   0.000   0.000 
REF05 A      -1  -2   5 -20.000 334.748  59.996  34.984  296.44  264.30  204.23  56.63  0.484004 -0.125097 -0.384147   0.000   0.000   0.000   0.000 
REF05 ACH    -3  -1   2 -20.000 334.350  59.996  34.984  235.48  143.91  165.89  50.93  0.505809 -0.223992  0.115194   0.000   0.000   0.000   0.000 
REF05 AC      1   0  -1 -20.000 334.822  59.996  34.984   81.92  289.71   31249    692 -0.195107  0.023788 -0.030316   0.000   0.000   0.000   0.000 
REF05 AH      1  -3   6 -20.000 334.249  59.996  34.984  313.31  366.94  150.33  48.65  0.312959 -0.093728 -0.728682   0.000   0.000   0.000   0.000 
REF05 AC     -2   0  -4 -20.000 333.774  59.996  34.984   17.91  100.32 1849.47    169 -0.059485 -0.250565  0.515448   0.000   0.000   0.000   0.000 
REF05 ACH    -2  -1   3 -20.000 333.729  59.996  34.984  246.45  199.60  917.42    119  0.458813 -0.132605 -0.068460   0.000   0.000   0.000   0.000 
REF05 AH     -3  -3   6 -20.000 332.748  59.996  34.984  367.58  189.72   49.83  28.10  0.794949 -0.323767 -0.301945   0.000   0.000   0.000   0.000 
REF05 ACH     2  -2   4 -20.000 333.358  59.996  34.984  233.79  389.88 1308.41    142  0.048516  0.014348 -0.629015   0.000   0.000   0.000   0.000 
REF05 A      -1   0   1 -20.000 332.249  59.996  34.984  176.65  220.33  211.06  57.29  0.207962 -0.044490  0.011698   0.000   0.000   0.000   0.000 
REF05 ACH     1  -1   3 -20.000 331.448  59.996  34.984  207.51  328.01  321.67  70.71  0.099141  0.040383 -0.388998   0.000   0.000   0.000   0.000 
REF05 ACH     1  -2   5 -20.000 331.506  59.996  34.984  271.91  351.47 1121.51    132  0.243231 -0.009771 -0.597824   0.000   0.000   0.000   0.000 
REF05 A      -2   0   0 -20.000 330.746  59.996  34.984  158.52  163.50   28.03  21.08  0.246913 -0.127894  0.206016   0.000   0.000   0.000   0.000 
REF05 AC     -3  -2   5 -20.000 330.337  59.996  34.984  325.26  177.70  162.08  50.35  0.724573 -0.240093 -0.170553   0.000   0.000   0.000   0.000 
REF05 AH      0  -3   7 -20.000 330.248  59.996  34.984  351.35  331.69   19.50  17.60  0.508560 -0.118500 -0.697257   0.000   0.000   0.000   0.000 
REF05 A       3  -1  -2 -20.000 329.749  59.996  34.984   12.18  398.84   39.32  25.00 -0.515959 -0.008041 -0.236036   0.000   0.000   0.000   0.000 
REF05 ACH    -4  -1   1 -20.000 330.054  59.996  34.984  221.74   80.72  875.34    116  0.549489 -0.316002  0.296014   0.000   0.000   0.000   0.000 
REF05 AC     -1  -1   4 -20.000 329.251  59.996  34.984  258.88  251.12 1165.89    134  0.414362 -0.040141 -0.251054   0.000   0.000   0.000   0.000 
REF05 ACH     3  -2   3 -20.000 330.268  59.996  34.984  190.33  435.17  492.62  87.03 -0.146415  0.038473 -0.659226   0.000   0.000   0.000   0.000 
REF05 AH     -2  -1   4 -20.000 327.749  59.996  34.984  272.00  208.00    6.04   9.81  0.535492 -0.097795 -0.140839   0.000   0.000   0.000   0.000 
REF05 ACH     0  -2   6 -20.000 328.022  59.996  34.984  309.95  316.49  194.71  54.99  0.438696 -0.033875 -0.565984   0.000   0.000   0.000   0.000 
REF05 AC     -2   0  -2 -20.000 329.186  59.996  34.984   91.80  136.14 8144.17    353  0.089946 -0.183191  0.364561   0.000   0.000   0.000   0.000 
REF05 AC     -1   0  -1 -20.000 327.742  59.996  34.984  105.46  193.50  764.26    108  0.037225 -0.086315  0.204577   0.000   0.000   0.000   0.000 
REF05 AC     -1   0  -3 -20.000 327.273  59.996  34.984   40.51  171.22 1947.62    173 -0.104836 -0.158966  0.332554   0.000   0.000   0.000   0.000 
REF05 AC      0   0  -2 -20.000 325.756  59.996  34.984   62.36  232.80 8778.65    367 -0.149965 -0.067430  0.150263   0.000   0.000   0.000   0.000 
REF05 ACH     4  -2   0 -20.000 326.959  59.996  34.984   68.14  480.51 1136.28    132 -0.490347 -0.004804 -0.542034   0.000   0.000   0.000   0.000 
REF05 ACH    -3  -1   4 -20.000 324.756  59.996  34.984  286.45  164.39  408.32  79.78  0.653993 -0.156983 -0.037194   0.000   0.000   0.000   0.000 
REF05 A      -2  -1   5 -20.000 323.249  59.996  34.984  298.71  217.84  742.53    107  0.609192 -0.064555 -0.219845   0.000   0.000   0.000   0.000 
REF05 AC     -1   0   1 -20.000 324.196  59.996  34.984  170.67  219.14   34388    726  0.194541 -0.024103  0.031487   0.000   0.000   0.000   0.000 
REF05 AC      1  -1   4 -20.000 323.818  59.996  34.984  234.28  337.43 2246.38    186  0.174197  0.074606 -0.465692   0.000   0.000   0.000   0.000 
REF05 AC     -4  -1   3 -20.000 322.919  59.996  34.984  274.71  105.11  143.57  47.37  0.699768 -0.248069  0.144358   0.000   0.000   0.000   0.000 
REF05 AC      0  -1   5 -20.000 322.584  59.996  34.984  273.20  302.60 1533.97    154  0.368836  0.050481 -0.433921   0.000   0.000   0.000   0.000 
REF05 AC     -2   0   0 -20.000 323.164  59.996  34.984  154.30  163.35   11299    416  0.239583 -0.115752  0.213778   0.000   0.000   0.000   0.000 
REF05         2  -1   3 -20.000 320.248  59.996  34.984  191.69  374.54  993.83    124 -0.021295  0.096097 -0.490527   0.000   0.000   0.000   0.000 
REF05 H       1   0   5 -20.000 339.747 119.994  34.984  276.68  308.97 1066.70    129  0.252861  0.226591 -0.486566   0.000   0.000   0.000   0.000 
REF05 ACH    -1   2   3 -20.000 338.945 119.994  34.984  229.92  188.81  995.93    124  0.353390  0.278622 -0.005976   0.000   0.000   0.000   0.000 
REF05 A      -2   3   5 -20.000 337.749 119.994  34.984  294.00  138.00    6.43  10.11  0.627363  0.402741  0.004972   0.000   0.000   0.000   0.000 
REF05 CH      2  -4   0 -20.000 339.029 119.994  34.984   80.50  441.62 2903.90    211 -0.260451 -0.356243 -0.444639   0.000   0.000   0.000   0.000 
REF05 A      -2   3   5 -20.000 337.248 119.994  34.984  293.78  135.57   95.12  38.76  0.629113  0.406895  0.012361   0.000   0.000   0.000   0.000 
REF05 A       0   1   1 -20.000 336.749 119.994  34.984  172.70  241.99  322.13  70.70  0.103851  0.123040 -0.050335   0.000   0.000   0.000   0.000 
REF05 ACH    -3   1  -2 -20.000 337.282 119.994  34.984   35.83   90.48 2402.29    192  0.213808 -0.123535  0.526632   0.000   0.000   0.000   0.000 
REF05 ACH     1   0   3 -20.000 336.674 119.994  34.984  220.22  300.78 1821.64    167  0.103699  0.158005 -0.335331   0.000   0.000   0.000   0.000 
REF05 ACH     0   1   2 -20.000 335.392 119.994  34.984  197.14  240.80 3805.49    242  0.153672  0.184981 -0.095106   0.000   0.000   0.000   0.000 
REF05 CH     -1   1   0 -20.000 337.950 119.994  34.984  130.97  193.76   93748   1199  0.125796  0.059811  0.167975   0.000   0.000   0.000   0.000 
REF05 ACH    -3   3   2 -20.000 334.901 119.994  34.984  199.13   77.14 1672.62    160  0.523952  0.247250  0.342549   0.000   0.000   0.000   0.000 
REF05 AC      2  -1   5 -20.000 333.576 119.994  34.984  272.78  368.45  319.31  70.29  0.128379  0.165106 -0.649911   0.000   0.000   0.000   0.000 
REF05 AC      0   2   6 -20.000 332.985 119.994  34.984  318.92  235.02  106.81  40.82  0.458974  0.438199 -0.337588   0.000   0.000   0.000   0.000 
REF05 ACH    -2   3   3 -20.000 332.401 119.994  34.984  234.66  127.06 1611.37    157  0.478967  0.338822  0.160412   0.000   0.000   0.000   0.000 
REF05 A       1   1   6 -20.000 331.748 119.994  34.984  314.12  291.12  145.80  47.97  0.332890  0.377590 -0.502147   0.000   0.000   0.000   0.000 
REF05 AH     -3   4   5 -20.000 329.749 119.994  34.984  300.00   63.51   11.95  13.80  0.754104  0.466900  0.179100   0.000   0.000   0.000   0.000 
REF05 AC      0   2   4 -20.000 329.928 119.994  34.984  263.44  227.10  578.02  94.68  0.308847  0.370758 -0.186355   0.000   0.000   0.000   0.000 
REF05 ACH    -2   1  -1 -20.000 330.416 119.994  34.984   85.07  147.83 2640.06    201  0.168980 -0.032175  0.345443   0.000   0.000   0.000   0.000 
REF05 AC      2  -2   2 -20.000 330.057 119.994  34.984  173.54  382.55 1194.25    135 -0.101087 -0.053096 -0.481307   0.000   0.000   0.000   0.000 
REF05 A      -1   0  -1 -20.000 328.749 119.994  34.984   80.52  205.70  199.50  55.76  0.043639 -0.082833  0.204113   0.000   0.000   0.000   0.000 
REF05 ACH    -2   0  -2 -20.000 328.951 119.994  34.984   30.22  163.55 3101.23    218  0.088643 -0.183709  0.361807   0.000   0.000   0.000   0.000 
REF05 ACH     0  -1  -1 -20.000 328.511 119.994  34.984   78.39  274.12   20520    561 -0.081356 -0.152119  0.014623   0.000   0.000   0.000   0.000 
REF05 AC      1   1   4 -20.000 328.257 119.994  34.984  259.17  282.39 1505.35    153  0.183102  0.310684 -0.350819   0.000   0.000   0.000   0.000 
REF05 AC     -1   3   4 -20.000 327.771 119.994  34.984  268.70  169.45  278.80  66.07  0.434418  0.430389 -0.020156   0.000   0.000   0.000   0.000 
REF05 AH     -2   4   6 -20.000 327.248 119.994  34.984  333.35  111.69   18.97  17.37  0.709511  0.557526 -0.003013   0.000   0.000   0.000   0.000 
REF05 AC      2  -1   3 -20.000 326.428 119.994  34.984  215.41  359.72 2047.86    177 -0.021286  0.098335 -0.498357   0.000   0.000   0.000   0.000 
REF05 AC     -4   3   1 -20.000 325.921 119.994  34.984  146.46   14.44   60.46  30.50  0.566076  0.153362  0.519922   0.000   0.000   0.000   0.000 
REF05 AH      0   3   7 -20.000 325.249 119.994  34.984  360.00  215.00    5.84   9.66  0.537973  0.590809 -0.349229   0.000   0.000   0.000   0.000 
REF05 AH      1   1   3 -20.000 323.748 119.994  34.984  233.38  278.62  129.59  45.22  0.109212  0.274426 -0.276163   0.000   0.000   0.000   0.000 
REF05 AH      3  -3   4 -20.000 323.748 119.994  34.984  221.50  463.00   12.28  13.98 -0.078150 -0.047227 -0.790462   0.000   0.000   0.000   0.000 
REF05 AC     -4   3   1 -20.000 323.526 119.994  34.984  143.05   12.14  137.14  46.28  0.567442  0.153775  0.523338   0.000   0.000   0.000   0.000 
REF05 A       3  -3   4 -20.000 323.249 119.994  34.984  224.00  467.00    5.97   9.76 -0.076578 -0.045231 -0.804720   0.000   0.000   0.000   0.000 
REF05 AC      1  -4  -1 -20.000 323.132 119.994  34.984   15.50  401.04 1949.65    173 -0.216359 -0.447994 -0.265029   0.000   0.000   0.000   0.000 
REF05 ACH     0   3   5 -20.000 322.352 119.994  34.984  303.84  208.37  210.20  57.34  0.388491  0.522316 -0.200586   0.000   0.000   0.000   0.000 
REF05 AC      2   0   4 -20.000 322.662 119.994  34.984  256.07  339.72 1101.36    130  0.058779  0.249558 -0.515716   0.000   0.000   0.000   0.000 
REF05 AC     -2   4   4 -20.000 321.851 119.994  34.984  274.12  104.96  157.62  49.67  0.559869  0.490529  0.145272   0.000   0.000   0.000   0.000 
REF05 A       0   4   7 -20.000 321.747 119.994  34.984  369.50  195.00   11.75  13.69  0.565167  0.654446 -0.300627   0.000   0.000   0.000   0.000 
REF05 ACH    -1   0  -1 -20.000 322.953 119.994  34.984   80.91  212.18   13780    460  0.043921 -0.092372  0.180290   0.000   0.000   0.000   0.000 
REF05 AC      1   2   5 -20.000 322.231 119.994  34.984  299.54  264.91  749.89    107  0.264238  0.460915 -0.368301   0.000   0.000   0.000   0.000 
REF05 CH     -3   4   3 -20.000 320.499 119.994  34.984  234.50   52.54  182.70  53.33  0.605915  0.398995  0.328294   0.000   0.000   0.000   0.000 
REF05 C       0   1   1 -20.000 320.855 119.994  34.984  170.86  236.21   16048    496  0.079060  0.150917 -0.018650   0.000   0.000   0.000   0.000 
REF05 CH      2  -3   1 -20.000 329.992 119.994  34.984  125.72  407.97   23896    605 -0.180112 -0.204751 -0.457546   0.000   0.000   0.000   0.000 
DATA  SPATIAL linear          linear          6.0  256.00  256.00   17.000   3136  512  512 -9999 -9999 -9999 -9999 
  -20000  -10000       0   10000   20000   30000   40000   50000   60000   70000 
   80000   90000  100000  110000  120000  130000  140000  150000  160000  170000 
  180000  190000  200000  210000  220000  230000  240000  250000  260000  270000 
  280000  290000  300000  310000  320000  330000  340000  350000  360000  370000 
  380000  390000  400000  410000  420000  430000  440000  450000  460000  470000 
  480000  490000  500000  510000  520000  530000  -20000  -10000       0   10000 
   20000   30000   40000   50000   60000   70000   80000   90000  100000  110000 
  120000  130000  140000  150000  160000  170000  180000  190000  200000  210000 
  220000  230000  240000  250000  260000  270000  280000  290000  300000  310000 
  320000  330000  340000  350000  360000  370000  380000  390000  400000  410000 
  420000  430000  440000  450000  460000  470000  480000  490000  500000  510000 
  520000  530000  -20000  -10000       0   10000   20000   30000   40000   50000 
   60000   70000   80000   90000  100000  110000  120000  130000  140000  150000 
  160000  170000  180000  190000  200000  210000  220000  230000  240000  250000 
  260000  270000  280000  290000  300000  310000  320000  330000  340000  350000 
  360000  370000  380000  390000  400000  410000  420000  430000  440000  450000 
  460000  470000  480000  490000  500000  510000  520000  530000  -20000  -10000 
       0   10000   20000   30000   40000   50000   60000   70000   80000   90000 
  100000  110000  120000  130000  140000  150000  160000  170000  180000  190000 
  200000  210000  220000  230000  240000  250000  260000  270000  280000  290000 
  300000  310000  320000  330000  340000  350000  360000  370000  380000  390000 
  400000  410000  420000  430000  440000  450000  460000  470000  480000  490000 
  500000  510000  520000  530000  -20000  -10000       0   10000   20000   30000 
   40000   50000   60000   70000   80000   90000  100000  110000  120000  130000 
  140000  150000  160000  170000  180000  190000  200000  210000  220000  230000 
  240000  250000  260000  270000  280000  290000  300000  310000  320000  330000 
  340000  350000  360000  370000  380000  390000  400000  410000  420000  430000 
  440000  450000  460000  470000  480000  490000  500000  510000  520000  530000 
  -20000  -10000       0   10000   20000   30000   40000   50000   60000   70000 
   80000   90000  100000  110000  120000  130000  140000  150000  160000  170000 
  180000  190000  200000  210000  220000  230000  240000  250000  260000  270000 
  280000  290000  300000  310000  320000  330000  340000  350000  360000  370000 
  380000  390000  400000  410000  420000  430000  440000  450000  460000  470000 
  480000  490000  500000  510000  520000  530000  -20000  -10000       0   10000 
   20000   30000   40000   50000   60000   70000   80000   90000  100000  110000 
  120000  130000  140000  150000  160000  170000  180000  190000  200000  210000 
  220000  230000  240000  250000  260000  270000  280000  290000  300000  310000 
  320000  330000  340000  350000  360000  370000  380000  390000  400000  410000 
  420000  430000  440000  450000  460000  470000  480000  490000  500000  510000 
  520000  530000  -20000  -10000       0   10000   20000   30000   40000   50000 
   60000   70000   80000   90000  100000  110000  120000  130000  140000  150000 
  160000  170000  180000  190000  200000  210000  220000  230000  240000  250000 
  260000  270000  280000  290000  300000  310000  320000  330000  340000  350000 
  360000  370000  380000  390000  400000  410000  420000  430000  440000  450000 
  460000  470000  480000  490000  500000  510000  520000  530000  -20000  -10000 
       0   10000   20000   30000   40000   50000   60000   70000   80000   90000 
  100000  110000  120000  130000  140000  150000  160000  170000  180000  190000 
  200000  210000  220000  230000  240000  250000  260000  270000  280000  290000 
  300000  310000  320000  330000  340000  350000  360000  370000  380000  390000 
  400000  410000  420000  430000  440000  450000  460000  470000  480000  490000 
  500000  510000  520000  530000  -20000  -10000       0   10000   20000   30000 
   40000   50000   60000   70000   80000   90000  100000  110000  120000  130000 
  140000  150000  160000  170000  180000  190000  200000  210000  220000  230000 
  240000  250000  260000  270000  280000  290000  300000  310000  320000  330000 
  340000  350000  360000  370000  380000  390000  400000  410000  420000  430000 
  440000  450000  460000  470000  480000  490000  500000  510000  520000  530000 
  -20000  -10000       0   10000   20000   30000   40000   50000   60000   70000 
   80000   90000  100000  110000  120000  130000  140000  150000  160000  170000 
  180000  190000  200000  210000  220000  230000  240000  250000  260000  270000 
  280000  290000  300000  310000  320000  330000  340000  350000  360000  370000 
  380000  390000  400000  410000  420000  430000  440000  450000  460000  470000 
  480000  490000  500000  510000  520000  530000  -20000  -10000       0   10000 
   20000   30000   40000   50000   60000   70000   80000   90000  100000  110000 
  120000  130000  140000  150000  160000  170000  180000  190000  200000  210000 
  220000  230000  240000  250000  260000  270000  280000  290000  300000  310000 
  320000  330000  340000  350000  360000  370000  380000  390000  400000  410000 
  420000  430000  440000  450000  460000  470000  480000  490000  500000  510000 
  520000  530000  -20000  -10000       0   10000   20000   30000   40000   50000 
   60000   70000   80000   90000  100000  110000  120000  130000  140000  150000 
  160000  170000  180000  190000  200000  210000  220000  230000  240000  250000 
  260000  270000  280000  290000  300000  310000  320000  330000  340000  350000 
  360000  370000  380000  390000  400000  410000  420000  430000  440000  450000 
  460000  470000  480000  490000  500000  510000  520000  530000  -20000  -10000 
       0   10000   20000   30000   40000   50000   60000   70000   80000   90000 
  100000  110000  120000  130000  140000  150000  160000  170000  180000  190000 
  200000  210000  220000  230000  240000  250000  260000  270000  280000  290000 
  300000  310000  320000  330000  340000  350000  360000  370000  380000  390000 
  400000  410000  420000  430000  440000  450000  460000  470000  480000  490000 
  500000  510000  520000  530000  -20000  -10000       0   10000   20000   30000 
   40000   50000   60000   70000   80000   90000  100000  110000  120000  130000 
  140000  150000  160000  170000  180000  190000  200000  210000  220000  230000 
  240000  250000  260000  270000  280000  290000  300000  310000  320000  330000 
  340000  350000  360000  370000  380000  390000  400000  410000  420000  430000 
  440000  450000  460000  470000  480000  490000  500000  510000  520000  530000 
  -20000  -10000       0   10000   20000   30000   40000   50000   60000   70000 
   80000   90000  100000  110000  120000  130000  140000  150000  160000  170000 
  180000  190000  200000  210000  220000  230000  240000  250000  260000  270000 
  280000  290000  300000  310000  320000  330000  340000  350000  360000  370000 
  380000  390000  400000  410000  420000  430000  440000  450000  460000  470000 
  480000  490000  500000  510000  520000  530000  -20000  -10000       0   10000 
   20000   30000   40000   50000   60000   70000   80000   90000  100000  110000 
  120000  130000  140000  150000  160000  170000  180000  190000  200000  210000 
  220000  230000  240000  250000  260000  270000  280000  290000  300000  310000 
  320000  330000  340000  350000  360000  370000  380000  390000  400000  410000 
  420000  430000  440000  450000  460000  470000  480000  490000  500000  510000 
  520000  530000  -20000  -10000       0   10000   20000   30000   40000   50000 
   60000   70000   80000   90000  100000  110000  120000  130000  140000  150000 
  160000  170000  180000  190000  200000  210000  220000  230000  240000  250000 
  260000  270000  280000  290000  300000  310000  320000  330000  340000  350000 
  360000  370000  380000  390000  400000  410000  420000  430000  440000  450000 
  460000  470000  480000  490000  500000  510000  520000  530000  -20000  -10000 
       0   10000   20000   30000   40000   50000   60000   70000   80000   90000 
  100000  110000  120000  130000  140000  150000  160000  170000  180000  190000 
  200000  210000  220000  230000  240000  250000  260000  270000  280000  290000 
  300000  310000  320000  330000  340000  350000  360000  370000  380000  390000 
  400000  410000  420000  430000  440000  450000  460000  470000  480000  490000 
  500000  510000  520000  530000  -20000  -10000       0   10000   20000   30000 
   40000   50000   60000   70000   80000   90000  100000  110000  120000  130000 
  140000  150000  160000  170000  180000  190000  200000  210000  220000  230000 
  240000  250000  260000  270000  280000  290000  300000  310000  320000  330000 
  340000  350000  360000  370000  380000  390000  400000  410000  420000  430000 
  440000  450000  460000  470000  480000  490000  500000  510000  520000  530000 
  -20000  -10000       0   10000   20000   30000   40000   50000   60000   70000 
   80000   90000  100000  110000  120000  130000  140000  150000  160000  170000 
  180000  190000  200000  210000  220000  230000  240000  250000  260000  270000 
  280000  290000  300000  310000  320000  330000  340000  350000  360000  370000 
  380000  390000  400000  410000  420000  430000  440000  450000  460000  470000 
  480000  490000  500000  510000  520000  530000  -20000  -10000       0   10000 
   20000   30000   40000   50000   60000   70000   80000   90000  100000  110000 
  120000  130000  140000  150000  160000  170000  180000  190000  200000  210000 
  220000  230000  240000  250000  260000  270000  280000  290000  300000  310000 
  320000  330000  340000  350000  360000  370000  380000  390000  400000  410000 
  420000  430000  440000  450000  460000  470000  480000  490000  500000  510000 
  520000  530000  -20000  -10000       0   10000   20000   30000   40000   50000 
   60000   70000   80000   90000  100000  110000  120000  130000  140000  150000 
  160000  170000  180000  190000  200000  210000  220000  230000  240000  250000 
  260000  270000  280000  290000  300000  310000  320000  330000  340000  350000 
  360000  370000  380000  390000  400000  410000  420000  430000  440000  450000 
  460000  470000  480000  490000  500000  510000  520000  530000  -20000  -10000 
       0   10000   20000   30000   40000   50000   60000   70000   80000   90000 
  100000  110000  120000  130000  140000  150000  160000  170000  180000  190000 
  200000  210000  220000  230000  240000  250000  260000  270000  280000  290000 
  300000  310000  320000  330000  340000  350000  360000  370000  380000  390000 
  400000  410000  420000  430000  440000  450000  460000  470000  480000  490000 
  500000  510000  520000  530000  -20000  -10000       0   10000   20000   30000 
   40000   50000   60000   70000   80000   90000  100000  110000  120000  130000 
  140000  150000  160000  170000  180000  190000  200000  210000  220000  230000 
  240000  250000  260000  270000  280000  290000  300000  310000  320000  330000 
  340000  350000  360000  370000  380000  390000  400000  410000  420000  430000 
  440000  450000  460000  470000  480000  490000  500000  510000  520000  530000 
  -20000  -10000       0   10000   20000   30000   40000   50000   60000   70000 
   80000   90000  100000  110000  120000  130000  140000  150000  160000  170000 
  180000  190000  200000  210000  220000  230000  240000  250000  260000  270000 
  280000  290000  300000  310000  320000  330000  340000  350000  360000  370000 
  380000  390000  400000  410000  420000  430000  440000  450000  460000  470000 
  480000  490000  500000  510000  520000  530000  -20000  -10000       0   10000 
   20000   30000   40000   50000   60000   70000   80000   90000  100000  110000 
  120000  130000  140000  150000  160000  170000  180000  190000  200000  210000 
  220000  230000  240000  250000  260000  270000  280000  290000  300000  310000 
  320000  330000  340000  350000  360000  370000  380000  390000  400000  410000 
  420000  430000  440000  450000  460000  470000  480000  490000  500000  510000 
  520000  530000  -20000  -10000       0   10000   20000   30000   40000   50000 
   60000   70000   80000   90000  100000  110000  120000  130000  140000  150000 
  160000  170000  180000  190000  200000  210000  220000  230000  240000  250000 
  260000  270000  280000  290000  300000  310000  320000  330000  340000  350000 
  360000  370000  380000  390000  400000  410000  420000  430000  440000  450000 
  460000  470000  480000  490000  500000  510000  520000  530000  -20000  -10000 
       0   10000   20000   30000   40000   50000   60000   70000   80000   90000 
  100000  110000  120000  130000  140000  150000  160000  170000  180000  190000 
  200000  210000  220000  230000  240000  250000  260000  270000  280000  290000 
  300000  310000  320000  330000  340000  350000  360000  370000  380000  390000 
  400000  410000  420000  430000  440000  450000  460000  470000  480000  490000 
  500000  510000  520000  530000  -20000  -10000       0   10000   20000   30000 
   40000   50000   60000   70000   80000   90000  100000  110000  120000  130000 
  140000  150000  160000  170000  180000  190000  200000  210000  220000  230000 
  240000  250000  260000  270000  280000  290000  300000  310000  320000  330000 
  340000  350000  360000  370000  380000  390000  400000  410000  420000  430000 
  440000  450000  460000  470000  480000  490000  500000  510000  520000  530000 
  -20000  -10000       0   10000   20000   30000   40000   50000   60000   70000 
   80000   90000  100000  110000  120000  130000  140000  150000  160000  170000 
  180000  190000  200000  210000  220000  230000  240000  250000  260000  270000 
  280000  290000  300000  310000  320000  330000  340000  350000  360000  370000 
  380000  390000  400000  410000  420000  430000  440000  450000  460000  470000 
  480000  490000  500000  510000  520000  530000  -20000  -10000       0   10000 
   20000   30000   40000   50000   60000   70000   80000   90000  100000  110000 
  120000  130000  140000  150000  160000  170000  180000  190000  200000  210000 
  220000  230000  240000  250000  260000  270000  280000  290000  300000  310000 
  320000  330000  340000  350000  360000  370000  380000  390000  400000  410000 
  420000  430000  440000  450000  460000  470000  480000  490000  500000  510000 
  520000  530000  -20000  -10000       0   10000   20000   30000   40000   50000 
   60000   70000   80000   90000  100000  110000  120000  130000  140000  150000 
  160000  170000  180000  190000  200000  210000  220000  230000  240000  250000 
  260000  270000  280000  290000  300000  310000  320000  330000  340000  350000 
  360000  370000  380000  390000  400000  410000  420000  430000  440000  450000 
  460000  470000  480000  490000  500000  510000  520000  530000  -20000  -10000 
       0   10000   20000   30000   40000   50000   60000   70000   80000   90000 
  100000  110000  120000  130000  140000  150000  160000  170000  180000  190000 
  200000  210000  220000  230000  240000  250000  260000  270000  280000  290000 
  300000  310000  320000  330000  340000  350000  360000  370000  380000  390000 
  400000  410000  420000  430000  440000  450000  460000  470000  480000  490000 
  500000  510000  520000  530000  -20000  -10000       0   10000   20000   30000 
   40000   50000   60000   70000   80000   90000  100000  110000  120000  130000 
  140000  150000  160000  170000  180000  190000  200000  210000  220000  230000 
  240000  250000  260000  270000  280000  290000  300000  310000  320000  330000 
  340000  350000  360000  370000  380000  390000  400000  410000  420000  430000 
  440000  450000  460000  470000  480000  490000  500000  510000  520000  530000 
  -20000  -10000       0   10000   20000   30000   40000   50000   60000   70000 
   80000   90000  100000  110000  120000  130000  140000  150000  160000  170000 
  180000  190000  200000  210000  220000  230000  240000  250000  260000  270000 
  280000  290000  300000  310000  320000  330000  340000  350000  360000  370000 
  380000  390000  400000  410000  420000  430000  440000  450000  460000  470000 
  480000  490000  500000  510000  520000  530000  -20000  -10000       0   10000 
   20000   30000   40000   50000   60000   70000   80000   90000  100000  110000 
  120000  130000  140000  150000  160000  170000  180000  190000  200000  210000 
  220000  230000  240000  250000  260000  270000  280000  290000  300000  310000 
  320000  330000  340000  350000  360000  370000  380000  390000  400000  410000 
  420000  430000  440000  450000  460000  470000  480000  490000  500000  510000 
  520000  530000  -20000  -10000       0   10000   20000   30000   40000   50000 
   60000   70000   80000   90000  100000  110000  120000  130000  140000  150000 
  160000  170000  180000  190000  200000  210000  220000  230000  240000  250000 
  260000  270000  280000  290000  300000  310000  320000  330000  340000  350000 
  360000  370000  380000  390000  400000  410000  420000  430000  440000  450000 
  460000  470000  480000  490000  500000  510000  520000  530000  -20000  -10000 
       0   10000   20000   30000   40000   50000   60000   70000   80000   90000 
  100000  110000  120000  130000  140000  150000  160000  170000  180000  190000 
  200000  210000  220000  230000  240000  250000  260000  270000  280000  290000 
  300000  310000  320000  330000  340000  350000  360000  370000  380000  390000 
  400000  410000  420000  430000  440000  450000  460000  470000  480000  490000 
  500000  510000  520000  530000  -20000  -10000       0   10000   20000   30000 
   40000   50000   60000   70000   80000   90000  100000  110000  120000  130000 
  140000  150000  160000  170000  180000  190000  200000  210000  220000  230000 
  240000  250000  260000  270000  280000  290000  300000  310000  320000  330000 
  340000  350000  360000  370000  380000  390000  400000  410000  420000  430000 
  440000  450000  460000  470000  480000  490000  500000  510000  520000  530000 
  -20000  -10000       0   10000   20000   30000   40000   50000   60000   70000 
   80000   90000  100000  110000  120000  130000  140000  150000  160000  170000 
  180000  190000  200000  210000  220000  230000  240000  250000  260000  270000 
  280000  290000  300000  310000  320000  330000  340000  350000  360000  370000 
  380000  390000  400000  410000  420000  430000  440000  450000  460000  470000 
  480000  490000  500000  510000  520000  530000  -20000  -10000       0   10000 
   20000   30000   40000   50000   60000   70000   80000   90000  100000  110000 
  120000  130000  140000  150000  160000  170000  180000  190000  200000  210000 
  220000  230000  240000  250000  260000  270000  280000  290000  300000  310000 
  320000  330000  340000  350000  360000  370000  380000  390000  400000  410000 
  420000  430000  440000  450000  460000  470000  480000  490000  500000  510000 
  520000  530000  -20000  -10000       0   10000   20000   30000   40000   50000 
   60000   70000   80000   90000  100000  110000  120000  130000  140000  150000 
  160000  170000  180000  190000  200000  210000  220000  230000  240000  250000 
  260000  270000  280000  290000  300000  310000  320000  330000  340000  350000 
  360000  370000  380000  390000  400000  410000  420000  430000  440000  450000 
  460000  470000  480000  490000  500000  510000  520000  530000  -20000  -10000 
       0   10000   20000   30000   40000   50000   60000   70000   80000   90000 
  100000  110000  120000  130000  140000  150000  160000  170000  180000  190000 
  200000  210000  220000  230000  240000  250000  260000  270000  280000  290000 
  300000  310000  320000  330000  340000  350000  360000  370000  380000  390000 
  400000  410000  420000  430000  440000  450000  460000  470000  480000  490000 
  500000  510000  520000  530000  -20000  -10000       0   10000   20000   30000 
   40000   50000   60000   70000   80000   90000  100000  110000  120000  130000 
  140000  150000  160000  170000  180000  190000  200000  210000  220000  230000 
  240000  250000  260000  270000  280000  290000  300000  310000  320000  330000 
  340000  350000  360000  370000  380000  390000  400000  410000  420000  430000 
  440000  450000  460000  470000  480000  490000  500000  510000  520000  530000 
  -20000  -10000       0   10000   20000   30000   40000   50000   60000   70000 
   80000   90000  100000  110000  120000  130000  140000  150000  160000  170000 
  180000  190000  200000  210000  220000  230000  240000  250000  260000  270000 
  280000  290000  300000  310000  320000  330000  340000  350000  360000  370000 
  380000  390000  400000  410000  420000  430000  440000  450000  460000  470000 
  480000  490000  500000  510000  520000  530000  -20000  -10000       0   10000 
   20000   30000   40000   50000   60000   70000   80000   90000  100000  110000 
  120000  130000  140000  150000  160000  170000  180000  190000  200000  210000 
  220000  230000  240000  250000  260000  270000  280000  290000  300000  310000 
  320000  330000  340000  350000  360000  370000  380000  390000  400000  410000 
  420000  430000  440000  450000  460000  470000  480000  490000  500000  510000 
  520000  530000  -20000  -10000       0   10000   20000   30000   40000   50000 
   60000   70000   80000   90000  100000  110000  120000  130000  140000  150000 
  160000  170000  180000  190000  200000  210000  220000  230000  240000  250000 
  260000  270000  280000  290000  300000  310000  320000  330000  340000  350000 
  360000  370000  380000  390000  400000  410000  420000  430000  440000  450000 
  460000  470000  480000  490000  500000  510000  520000  530000  -20000  -10000 
       0   10000   20000   30000   40000   50000   60000   70000   80000   90000 
  100000  110000  120000  130000  140000  150000  160000  170000  180000  190000 
  200000  210000  220000  230000  240000  250000  260000  270000  280000  290000 
  300000  310000  320000  330000  340000  350000  360000  370000  380000  390000 
  400000  410000  420000  430000  440000  450000  460000  470000  480000  490000 
  500000  510000  520000  530000  -20000  -10000       0   10000   20000   30000 
   40000   50000   60000   70000   80000   90000  100000  110000  120000  130000 
  140000  150000  160000  170000  180000  190000  200000  210000  220000  230000 
  240000  250000  260000  270000  280000  290000  300000  310000  320000  330000 
  340000  350000  360000  370000  380000  390000  400000  410000  420000  430000 
  440000  450000  460000  470000  480000  490000  500000  510000  520000  530000 
  -20000  -10000       0   10000   20000   30000   40000   50000   60000   70000 
   80000   90000  100000  110000  120000  130000  140000  150000  160000  170000 
  180000  190000  200000  210000  220000  230000  240000  250000  260000  270000 
  280000  290000  300000  310000  320000  330000  340000  350000  360000  370000 
  380000  390000  400000  410000  420000  430000  440000  450000  460000  470000 
  480000  490000  500000  510000  520000  530000  -20000  -10000       0   10000 
   20000   30000   40000   50000   60000   70000   80000   90000  100000  110000 
  120000  130000  140000  150000  160000  170000  180000  190000  200000  210000 
  220000  230000  240000  250000  260000  270000  280000  290000  300000  310000 
  320000  330000  340000  350000  360000  370000  380000  390000  400000  410000 
  420000  430000  440000  450000  460000  470000  480000  490000  500000  510000 
  520000  530000  -20000  -10000       0   10000   20000   30000   40000   50000 
   60000   70000   80000   90000  100000  110000  120000  130000  140000  150000 
  160000  170000  180000  190000  200000  210000  220000  230000  240000  250000 
  260000  270000  280000  290000  300000  310000  320000  330000  340000  350000 
  360000  370000  380000  390000  400000  410000  420000  430000  440000  450000 
  460000  470000  480000  490000  500000  510000  520000  530000  -20000  -10000 
       0   10000   20000   30000   40000   50000   60000   70000   80000   90000 
  100000  110000  120000  130000  140000  150000  160000  170000  180000  190000 
  200000  210000  220000  230000  240000  250000  260000  270000  280000  290000 
  300000  310000  320000  330000  340000  350000  360000  370000  380000  390000 
  400000  410000  420000  430000  440000  450000  460000  470000  480000  490000 
  500000  510000  520000  530000  -20000  -10000       0   10000   20000   30000 
   40000   50000   60000   70000   80000   90000  100000  110000  120000  130000 
  140000  150000  160000  170000  180000  190000  200000  210000  220000  230000 
  240000  250000  260000  270000  280000  290000  300000  310000  320000  330000 
  340000  350000  360000  370000  380000  390000  400000  410000  420000  430000 
  440000  450000  460000  470000  480000  490000  500000  510000  520000  530000 
  -20000  -10000       0   10000   20000   30000   40000   50000   60000   70000 
   80000   90000  100000  110000  120000  130000  140000  150000  160000  170000 
  180000  190000  200000  210000  220000  230000  240000  250000  260000  270000 
  280000  290000  300000  310000  320000  330000  340000  350000  360000  370000 
  380000  390000  400000  410000  420000  430000  440000  450000  460000  470000 
  480000  490000  500000  510000  520000  530000  -20000  -20000  -20000  -20000 
  -20000  -20000  -20000  -20000  -20000  -20000  -20000  -20000  -20000  -20000 
  -20000  -20000  -20000  -20000  -20000  -20000  -20000  -20000  -20000  -20000 
  -20000  -20000  -20000  -20000  -20000  -20000  -20000  -20000  -20000  -20000 
  -20000  -20000  -20000  -20000  -20000  -20000  -20000  -20000  -20000  -20000 
  -20000  -20000  -20000  -20000  -20000  -20000  -20000  -20000  -20000  -20000 
  -20000  -20000  -10000  -10000  -10000  -10000  -10000  -10000  -10000  -10000 
  -10000  -10000  -10000  -10000  -10000  -10000  -10000  -10000  -10000  -10000 
  -10000  -10000  -10000  -10000  -10000  -10000  -10000  -10000  -10000  -10000 
  -10000  -10000  -10000  -10000  -10000  -10000  -10000  -10000  -10000  -10000 
  -10000  -10000  -10000  -10000  -10000  -10000  -10000  -10000  -10000  -10000 
  -10000  -10000  -10000  -10000  -10000  -10000  -10000  -10000       0       0 
       0       0       0       0       0       0       0       0       0       0 
       0       0       0       0       0       0       0       0       0       0 
       0       0       0       0       0       0       0       0       0       0 
       0       0       0       0       0       0       0       0       0       0 
       0       0       0       0       0       0       0       0       0       0 
       0       0       0       0   10000   10000   10000   10000   10000   10000 
   10000   10000   10000   10000   10000   10000   10000   10000   10000   10000 
   10000   10000   10000   10000   10000   10000   10000   10000   10000   10000 
   10000   10000   10000   10000   10000   10000   10000   10000   10000   10000 
   10000   10000   10000   10000   10000   10000   10000   10000   10000   10000 
   10000   10000   10000   10000   10000   10000   10000   10000   10000   10000 
   20000   20000   20000   20000   20000   20000   20000   20000   20000   20000 
   20000   20000   20000   20000   20000   20000   20000   20000   20000   20000 
   20000   20000   20000   20000   20000   20000   20000   20000   20000   20000 
   20000   20000   20000   20000   20000   20000   20000   20000   20000   20000 
   20000   20000   20000   20000   20000   20000   20000   20000   20000   20000 
   20000   20000   20000   20000   20000   20000   30000   30000   30000   30000 
   30000   30000   30000   30000   30000   30000   30000   30000   30000   30000 
   30000   30000   30000   30000   30000   30000   30000   30000   30000   30000 
   30000   30000   30000   30000   30000   30000   30000   30000   30000   30000 
   30000   30000   30000   30000   30000   30000   30000   30000   30000   30000 
   30000   30000   30000   30000   30000   30000   30000   30000   30000   30000 
   30000   30000   40000   40000   40000   40000   40000   40000   40000   40000 
   40000   40000   40000   40000   40000   40000   40000   40000   40000   40000 
   40000   40000   40000   40000   40000   40000   40000   40000   40000   40000 
   40000   40000   40000   40000   40000   40000   40000   40000   40000   40000 
   40000   40000   40000   40000   40000   40000   40000   40000   40000   40000 
   40000   40000   40000   40000   40000   40000   40000   40000   50000   50000 
   50000   50000   50000   50000   50000   50000   50000   50000   50000   50000 
   50000   50000   50000   50000   50000   50000   50000   50000   50000   50000 
   50000   50000   50000   50000   50000   50000   50000   50000   50000   50000 
   50000   50000   50000   50000   50000   50000   50000   50000   50000   50000 
   50000   50000   50000   50000   50000   50000   50000   50000   50000   50000 
   50000   50000   50000   50000   60000   60000   60000   60000   60000   60000 
   60000   60000   60000   60000   60000   60000   60000   60000   60000   60000 
   60000   60000   60000   60000   60000   60000   60000   60000   60000   60000 
   60000   60000   60000   60000   60000   60000   60000   60000   60000   60000 
   60000   60000   60000   60000   60000   60000   60000   60000   60000   60000 
   60000   60000   60000   60000   60000   60000   60000   60000   60000   60000 
   70000   70000   70000   70000   70000   70000   70000   70000   70000   70000 
   70000   70000   70000   70000   70000   70000   70000   70000   70000   70000 
   70000   70000   70000   70000   70000   70000   70000   70000   70000   70000 
   70000   70000   70000   70000   70000   70000   70000   70000   70000   70000 
   70000   70000   70000   70000   70000   70000   70000   70000   70000   70000 
   70000   70000   70000   70000   70000   70000   80000   80000   80000   80000 
   80000   80000   80000   80000   80000   80000   80000   80000   80000   80000 
   80000   80000   80000   80000   80000   80000   80000   80000   80000   80000 
   80000   80000   80000   80000   80000   80000   80000   80000   80000   80000 
   80000   80000   80000   80000   80000   80000   80000   80000   80000   80000 
   80000   80000   80000   80000   80000   80000   80000   80000   80000   80000 
   80000   80000   90000   90000   90000   90000   90000   90000   90000   90000 
   90000   90000   90000   90000   90000   90000   90000   90000   90000   90000 
   90000   90000   90000   90000   90000   90000   90000   90000   90000   90000 
   90000   90000   90000   90000   90000   90000   90000   90000   90000   90000 
   90000   90000   90000   90000   90000   90000   90000   90000   90000   90000 
   90000   90000   90000   90000   90000   90000   90000   90000  100000  100000 
  100000  100000  100000  100000  100000  100000  100000  100000  100000  100000 
  100000  100000  100000  100000  100000  100000  100000  100000  100000  100000 
  100000  100000  100000  100000  100000  100000  100000  100000  100000  100000 
  100000  100000  100000  100000  100000  100000  100000  100000  100000  100000 
  100000  100000  100000  100000  100000  100000  100000  100000  100000  100000 
  100000  100000  100000  100000  110000  110000  110000  110000  110000  110000 
  110000  110000  110000  110000  110000  110000  110000  110000  110000  110000 
  110000  110000  110000  110000  110000  110000  110000  110000  110000  110000 
  110000  110000  110000  110000  110000  110000  110000  110000  110000  110000 
  110000  110000  110000  110000  110000  110000  110000  110000  110000  110000 
  110000  110000  110000  110000  110000  110000  110000  110000  110000  110000 
  120000  120000  120000  120000  120000  120000  120000  120000  120000  120000 
  120000  120000  120000  120000  120000  120000  120000  120000  120000  120000 
  120000  120000  120000  120000  120000  120000  120000  120000  120000  120000 
  120000  120000  120000  120000  120000  120000  120000  120000  120000  120000 
  120000  120000  120000  120000  120000  120000  120000  120000  120000  120000 
  120000  120000  120000  120000  120000  120000  130000  130000  130000  130000 
  130000  130000  130000  130000  130000  130000  130000  130000  130000  130000 
  130000  130000  130000  130000  130000  130000  130000  130000  130000  130000 
  130000  130000  130000  130000  130000  130000  130000  130000  130000  130000 
  130000  130000  130000  130000  130000  130000  130000  130000  130000  130000 
  130000  130000  130000  130000  130000  130000  130000  130000  130000  130000 
  130000  130000  140000  140000  140000  140000  140000  140000  140000  140000 
  140000  140000  140000  140000  140000  140000  140000  140000  140000  140000 
  140000  140000  140000  140000  140000  140000  140000  140000  140000  140000 
  140000  140000  140000  140000  140000  140000  140000  140000  140000  140000 
  140000  140000  140000  140000  140000  140000  140000  140000  140000  140000 
  140000  140000  140000  140000  140000  140000  140000  140000  150000  150000 
  150000  150000  150000  150000  150000  150000  150000  150000  150000  150000 
  150000  150000  150000  150000  150000  150000  150000  150000  150000  150000 
  150000  150000  150000  150000  150000  150000  150000  150000  150000  150000 
  150000  150000  150000  150000  150000  150000  150000  150000  150000  150000 
  150000  150000  150000  150000  150000  150000  150000  150000  150000  150000 
  150000  150000  150000  150000  160000  160000  160000  160000  160000  160000 
  160000  160000  160000  160000  160000  160000  160000  160000  160000  160000 
  160000  160000  160000  160000  160000  160000  160000  160000  160000  160000 
  160000  160000  160000  160000  160000  160000  160000  160000  160000  160000 
  160000  160000  160000  160000  160000  160000  160000  160000  160000  160000 
  160000  160000  160000  160000  160000  160000  160000  160000  160000  160000 
  170000  170000  170000  170000  170000  170000  170000  170000  170000  170000 
  170000  170000  170000  170000  170000  170000  170000  170000  170000  170000 
  170000  170000  170000  170000  170000  170000  170000  170000  170000  170000 
  170000  170000  170000  170000  170000  170000  170000  170000  170000  170000 
  170000  170000  170000  170000  170000  170000  170000  170000  170000  170000 
  170000  170000  170000  170000  170000  170000  180000  180000  180000  180000 
  180000  180000  180000  180000  180000  180000  180000  180000  180000  180000 
  180000  180000  180000  180000  180000  180000  180000  180000  180000  180000 
  180000  180000  180000  180000  180000  180000  180000  180000  180000  180000 
  180000  180000  180000  180000  180000  180000  180000  180000  180000  180000 
  180000  180000  180000  180000  180000  180000  180000  180000  180000  180000 
  180000  180000  190000  190000  190000  190000  190000  190000  190000  190000 
  190000  190000  190000  190000  190000  190000  190000  190000  190000  190000 
  190000  190000  190000  190000  190000  190000  190000  190000  190000  190000 
  190000  190000  190000  190000  190000  190000  190000  190000  190000  190000 
  190000  190000  190000  190000  190000  190000  190000  190000  190000  190000 
  190000  190000  190000  190000  190000  190000  190000  190000  200000  200000 
  200000  200000  200000  200000  200000  200000  200000  200000  200000  200000 
  200000  200000  200000  200000  200000  200000  200000  200000  200000  200000 
  200000  200000  200000  200000  200000  200000  200000  200000  200000  200000 
  200000  200000  200000  200000  200000  200000  200000  200000  200000  200000 
  200000  200000  200000  200000  200000  200000  200000  200000  200000  200000 
  200000  200000  200000  200000  210000  210000  210000  210000  210000  210000 
  210000  210000  210000  210000  210000  210000  210000  210000  210000  210000 
  210000  210000  210000  210000  210000  210000  210000  210000  210000  210000 
  210000  210000  210000  210000  210000  210000  210000  210000  210000  210000 
  210000  210000  210000  210000  210000  210000  210000  210000  210000  210000 
  210000  210000  210000  210000  210000  210000  210000  210000  210000  210000 
  220000  220000  220000  220000  220000  220000  220000  220000  220000  220000 
  220000  220000  220000  220000  220000  220000  220000  220000  220000  220000 
  220000  220000  220000  220000  220000  220000  220000  220000  220000  220000 
  220000  220000  220000  220000  220000  220000  220000  220000  220000  220000 
  220000  220000  220000  220000  220000  220000  220000  220000  220000  220000 
  220000  220000  220000  220000  220000  220000  230000  230000  230000  230000 
  230000  230000  230000  230000  230000  230000  230000  230000  230000  230000 
  230000  230000  230000  230000  230000  230000  230000  230000  230000  230000 
  230000  230000  230000  230000  230000  230000  230000  230000  230000  230000 
  230000  230000  230000  230000  230000  230000  230000  230000  230000  230000 
  230000  230000  230000  230000  230000  230000  230000  230000  230000  230000 
  230000  230000  240000  240000  240000  240000  240000  240000  240000  240000 
  240000  240000  240000  240000  240000  240000  240000  240000  240000  240000 
  240000  240000  240000  240000  240000  240000  240000  240000  240000  240000 
  240000  240000  240000  240000  240000  240000  240000  240000  240000  240000 
  240000  240000  240000  240000  240000  240000  240000  240000  240000  240000 
  240000  240000  240000  240000  240000  240000  240000  240000  250000  250000 
  250000  250000  250000  250000  250000  250000  250000  250000  250000  250000 
  250000  250000  250000  250000  250000  250000  250000  250000  250000  250000 
  250000  250000  250000  250000  250000  250000  250000  250000  250000  250000 
  250000  250000  250000  250000  250000  250000  250000  250000  250000  250000 
  250000  250000  250000  250000  250000  250000  250000  250000  250000  250000 
  250000  250000  250000  250000  260000  260000  260000  260000  260000  260000 
  260000  260000  260000  260000  260000  260000  260000  260000  260000  260000 
  260000  260000  260000  260000  260000  260000  260000  260000  260000  260000 
  260000  260000  260000  260000  260000  260000  260000  260000  260000  260000 
  260000  260000  260000  260000  260000  260000  260000  260000  260000  260000 
  260000  260000  260000  260000  260000  260000  260000  260000  260000  260000 
  270000  270000  270000  270000  270000  270000  270000  270000  270000  270000 
  270000  270000  270000  270000  270000  270000  270000  270000  270000  270000 
  270000  270000  270000  270000  270000  270000  270000  270000  270000  270000 
  270000  270000  270000  270000  270000  270000  270000  270000  270000  270000 
  270000  270000  270000  270000  270000  270000  270000  270000  270000  270000 
  270000  270000  270000  270000  270000  270000  280000  280000  280000  280000 
  280000  280000  280000  280000  280000  280000  280000  280000  280000  280000 
  280000  280000  280000  280000  280000  280000  280000  280000  280000  280000 
  280000  280000  280000  280000  280000  280000  280000  280000  280000  280000 
  280000  280000  280000  280000  280000  280000  280000  280000  280000  280000 
  280000  280000  280000  280000  280000  280000  280000  280000  280000  280000 
  280000  280000  290000  290000  290000  290000  290000  290000  290000  290000 
  290000  290000  290000  290000  290000  290000  290000  290000  290000  290000 
  290000  290000  290000  290000  290000  290000  290000  290000  290000  290000 
  290000  290000  290000  290000  290000  290000  290000  290000  290000  290000 
  290000  290000  290000  290000  290000  290000  290000  290000  290000  290000 
  290000  290000  290000  290000  290000  290000  290000  290000  300000  300000 
  300000  300000  300000  300000  300000  300000  300000  300000  300000  300000 
  300000  300000  300000  300000  300000  300000  300000  300000  300000  300000 
  300000  300000  300000  300000  300000  300000  300000  300000  300000  300000 
  300000  300000  300000  300000  300000  300000  300000  300000  300000  300000 
  300000  300000  300000  300000  300000  300000  300000  300000  300000  300000 
  300000  300000  300000  300000  310000  310000  310000  310000  310000  310000 
  310000  310000  310000  310000  310000  310000  310000  310000  310000  310000 
  310000  310000  310000  310000  310000  310000  310000  310000  310000  310000 
  310000  310000  310000  310000  310000  310000  310000  310000  310000  310000 
  310000  310000  310000  310000  310000  310000  310000  310000  310000  310000 
  310000  310000  310000  310000  310000  310000  310000  310000  310000  310000 
  320000  320000  320000  320000  320000  320000  320000  320000  320000  320000 
  320000  320000  320000  320000  320000  320000  320000  320000  320000  320000 
  320000  320000  320000  320000  320000  320000  320000  320000  320000  320000 
  320000  320000  320000  320000  320000  320000  320000  320000  320000  320000 
  320000  320000  320000  320000  320000  320000  320000  320000  320000  320000 
  320000  320000  320000  320000  320000  320000  330000  330000  330000  330000 
  330000  330000  330000  330000  330000  330000  330000  330000  330000  330000 
  330000  330000  330000  330000  330000  330000  330000  330000  330000  330000 
  330000  330000  330000  330000  330000  330000  330000  330000  330000  330000 
  330000  330000  330000  330000  330000  330000  330000  330000  330000  330000 
  330000  330000  330000  330000  330000  330000  330000  330000  330000  330000 
  330000  330000  340000  340000  340000  340000  340000  340000  340000  340000 
  340000  340000  340000  340000  340000  340000  340000  340000  340000  340000 
  340000  340000  340000  340000  340000  340000  340000  340000  340000  340000 
  340000  340000  340000  340000  340000  340000  340000  340000  340000  340000 
  340000  340000  340000  340000  340000  340000  340000  340000  340000  340000 
  340000  340000  340000  340000  340000  340000  340000  340000  350000  350000 
  350000  350000  350000  350000  350000  350000  350000  350000  350000  350000 
  350000  350000  350000  350000  350000  350000  350000  350000  350000  350000 
  350000  350000  350000  350000  350000  350000  350000  350000  350000  350000 
  350000  350000  350000  350000  350000  350000  350000  350000  350000  350000 
  350000  350000  350000  350000  350000  350000  350000  350000  350000  350000 
  350000  350000  350000  350000  360000  360000  360000  360000  360000  360000 
  360000  360000  360000  360000  360000  360000  360000  360000  360000  360000 
  360000  360000  360000  360000  360000  360000  360000  360000  360000  360000 
  360000  360000  360000  360000  360000  360000  360000  360000  360000  360000 
  360000  360000  360000  360000  360000  360000  360000  360000  360000  360000 
  360000  360000  360000  360000  360000  360000  360000  360000  360000  360000 
  370000  370000  370000  370000  370000  370000  370000  370000  370000  370000 
  370000  370000  370000  370000  370000  370000  370000  370000  370000  370000 
  370000  370000  370000  370000  370000  370000  370000  370000  370000  370000 
  370000  370000  370000  370000  370000  370000  370000  370000  370000  370000 
  370000  370000  370000  370000  370000  370000  370000  370000  370000  370000 
  370000  370000  370000  370000  370000  370000  380000  380000  380000  380000 
  380000  380000  380000  380000  380000  380000  380000  380000  380000  380000 
  380000  380000  380000  380000  380000  380000  380000  380000  380000  380000 
  380000  380000  380000  380000  380000  380000  380000  380000  380000  380000 
  380000  380000  380000  380000  380000  380000  380000  380000  380000  380000 
  380000  380000  380000  380000  380000  380000  380000  380000  380000  380000 
  380000  380000  390000  390000  390000  390000  390000  390000  390000  390000 
  390000  390000  390000  390000  390000  390000  390000  390000  390000  390000 
  390000  390000  390000  390000  390000  390000  390000  390000  390000  390000 
  390000  390000  390000  390000  390000  390000  390000  390000  390000  390000 
  390000  390000  390000  390000  390000  390000  390000  390000  390000  390000 
  390000  390000  390000  390000  390000  390000  390000  390000  400000  400000 
  400000  400000  400000  400000  400000  400000  400000  400000  400000  400000 
  400000  400000  400000  400000  400000  400000  400000  400000  400000  400000 
  400000  400000  400000  400000  400000  400000  400000  400000  400000  400000 
  400000  400000  400000  400000  400000  400000  400000  400000  400000  400000 
  400000  400000  400000  400000  400000  400000  400000  400000  400000  400000 
  400000  400000  400000  400000  410000  410000  410000  410000  410000  410000 
  410000  410000  410000  410000  410000  410000  410000  410000  410000  410000 
  410000  410000  410000  410000  410000  410000  410000  410000  410000  410000 
  410000  410000  410000  410000  410000  410000  410000  410000  410000  410000 
  410000  410000  410000  410000  410000  410000  410000  410000  410000  410000 
  410000  410000  410000  410000  410000  410000  410000  410000  410000  410000 
  420000  420000  420000  420000  420000  420000  420000  420000  420000  420000 
  420000  420000  420000  420000  420000  420000  420000  420000  420000  420000 
  420000  420000  420000  420000  420000  420000  420000  420000  420000  420000 
  420000  420000  420000  420000  420000  420000  420000  420000  420000  420000 
  420000  420000  420000  420000  420000  420000  420000  420000  420000  420000 
  420000  420000  420000  420000  420000  420000  430000  430000  430000  430000 
  430000  430000  430000  430000  430000  430000  430000  430000  430000  430000 
  430000  430000  430000  430000  430000  430000  430000  430000  430000  430000 
  430000  430000  430000  430000  430000  430000  430000  430000  430000  430000 
  430000  430000  430000  430000  430000  430000  430000  430000  430000  430000 
  430000  430000  430000  430000  430000  430000  430000  430000  430000  430000 
  430000  430000  440000  440000  440000  440000  440000  440000  440000  440000 
  440000  440000  440000  440000  440000  440000  440000  440000  440000  440000 
  440000  440000  440000  440000  440000  440000  440000  440000  440000  440000 
  440000  440000  440000  440000  440000  440000  440000  440000  440000  440000 
  440000  440000  440000  440000  440000  440000  440000  440000  440000  440000 
  440000  440000  440000  440000  440000  440000  440000  440000  450000  450000 
  450000  450000  450000  450000  450000  450000  450000  450000  450000  450000 
  450000  450000  450000  450000  450000  450000  450000  450000  450000  450000 
  450000  450000  450000  450000  450000  450000  450000  450000  450000  450000 
  450000  450000  450000  450000  450000  450000  450000  450000  450000  450000 
  450000  450000  450000  450000  450000  450000  450000  450000  450000  450000 
  450000  450000  450000  450000  460000  460000  460000  460000  460000  460000 
  460000  460000  460000  460000  460000  460000  460000  460000  460000  460000 
  460000  460000  460000  460000  460000  460000  460000  460000  460000  460000 
  460000  460000  460000  460000  460000  460000  460000  460000  460000  460000 
  460000  460000  460000  460000  460000  460000  460000  460000  460000  460000 
  460000  460000  460000  460000  460000  460000  460000  460000  460000  460000 
  470000  470000  470000  470000  470000  470000  470000  470000  470000  470000 
  470000  470000  470000  470000  470000  470000  470000  470000  470000  470000 
  470000  470000  470000  470000  470000  470000  470000  470000  470000  470000 
  470000  470000  470000  470000  470000  470000  470000  470000  470000  470000 
  470000  470000  470000  470000  470000  470000  470000  470000  470000  470000 
  470000  470000  470000  470000  470000  470000  480000  480000  480000  480000 
  480000  480000  480000  480000  480000  480000  480000  480000  480000  480000 
  480000  480000  480000  480000  480000  480000  480000  480000  480000  480000 
  480000  480000  480000  480000  480000  480000  480000  480000  480000  480000 
  480000  480000  480000  480000  480000  480000  480000  480000  480000  480000 
  480000  480000  480000  480000  480000  480000  480000  480000  480000  480000 
  480000  480000  490000  490000  490000  490000  490000  490000  490000  490000 
  490000  490000  490000  490000  490000  490000  490000  490000  490000  490000 
  490000  490000  490000  490000  490000  490000  490000  490000  490000  490000 
  490000  490000  490000  490000  490000  490000  490000  490000  490000  490000 
  490000  490000  490000  490000  490000  490000  490000  490000  490000  490000 
  490000  490000  490000  490000  490000  490000  490000  490000  500000  500000 
  500000  500000  500000  500000  500000  500000  500000  500000  500000  500000 
  500000  500000  500000  500000  500000  500000  500000  500000  500000  500000 
  500000  500000  500000  500000  500000  500000  500000  500000  500000  500000 
  500000  500000  500000  500000  500000  500000  500000  500000  500000  500000 
  500000  500000  500000  500000  500000  500000  500000  500000  500000  500000 
  500000  500000  500000  500000  510000  510000  510000  510000  510000  510000 
  510000  510000  510000  510000  510000  510000  510000  510000  510000  510000 
  510000  510000  510000  510000  510000  510000  510000  510000  510000  510000 
  510000  510000  510000  510000  510000  510000  510000  510000  510000  510000 
  510000  510000  510000  510000  510000  510000  510000  510000  510000  510000 
  510000  510000  510000  510000  510000  510000  510000  510000  510000  510000 
  520000  520000  520000  520000  520000  520000  520000  520000  520000  520000 
  520000  520000  520000  520000  520000  520000  520000  520000  520000  520000 
  520000  520000  520000  520000  520000  520000  520000  520000  520000  520000 
  520000  520000  520000  520000  520000  520000  520000  520000  520000  520000 
  520000  520000  520000  520000  520000  520000  520000  520000  520000  520000 
  520000  520000  520000  520000  520000  520000  530000  530000  530000  530000 
  530000  530000  530000  530000  530000  530000  530000  530000  530000  530000 
  530000  530000  530000  530000  530000  530000  530000  530000  530000  530000 
  530000  530000  530000  530000  530000  530000  530000  530000  530000  530000 
  530000  530000  530000  530000  530000  530000  530000  530000  530000  530000 
  530000  530000  530000  530000  530000  530000  530000  530000  530000  530000 
  530000  530000  -20000  -10000       0   10000   20000   30000   40000   50000 
   60000   70000   80000   90000  100000  110000  120000  130000  140000  150000 
  160000  170000  180000  190000  200000  210000  220000  230000  240000  250000 
  260000  270000  280000  290000  300000  310000  320000  330000  340000  350000 
  360000  370000  380000  390000  400000  410000  420000  430000  440000  450000 
  460000  470000  480000  490000  500000  510000  520000  530000  -20000  -10000 
       0   10000   20000   30000   40000   50000   60000   70000   80000   90000 
  100000  110000  120000  130000  140000  150000  160000  170000  180000  190000 
  200000  210000  220000  230000  240000  250000  260000  270000  280000  290000 
  300000  310000  320000  330000  340000  350000  360000  370000  380000  390000 
  400000  410000  420000  430000  440000  450000  460000  470000  480000  490000 
  500000  510000  520000  530000  -20000  -10000       0   10000   20000   30000 
   40000   50000   60000   70000   80000   90000  100000  110000  120000  130000 
  140000  150000  160000  170000  180000  190000  200000  210000  220000  230000 
  240000  250000  260000  270000  280000  290000  300000  310000  320000  330000 
  340000  350000  360000  370000  380000  390000  400000  410000  420000  430000 
  440000  450000  460000  470000  480000  490000  500000  510000  520000  530000 
  -20000  -10000       0   10000   20000   30000   40000   50000   60000   70000 
   80000   90000  100000  110000  120000  130000  140000  150000  160000  170000 
  180000  190000  200000  210000  220000  230000  240000  250000  260000  270000 
  280000  290000  300000  310000  320000  330000  340000  350000  360000  370000 
  380000  390000  400000  410000  420000  430000  440000  450000  460000  470000 
  480000  490000  500000  510000  520000  530000  -20000  -10000       0   10000 
   20000   30000   40000   50000   60000   70000   80000   90000  100000  110000 
  120000  130000  140000  150000  160000  170000  180000  190000  200000  210000 
  220000  230000  240000  250000  260000  270000  280000  290000  300000  310000 
  320000  330000  340000  350000  360000  370000  380000  390000  400000  410000 
  420000  430000  440000  450000  460000  470000  480000  490000  500000  510000 
  520000  530000  -20000  -10000       0   10000   20000   30000   40000   50000 
   60000   70000   80000   90000  100000  110000  120000  130000  140000  150000 
  160000  170000  180000  190000  200000  210000  220000  230000  240000  250000 
  260000  270000  280000  290000  300000  310000  320000  330000  340000  350000 
  360000  370000  380000  390000  400000  410000  420000  430000  440000  450000 
  460000  470000  480000  490000  500000  510000  520000  530000  -20000  -10000 
       0   10000   20000   30000   40000   50000   60000   70000   80000   90000 
  100000  110000  120000  130000  140000  150000  160000  170000  180000  190000 
  200000  210000  220000  230000  240000  250000  260000  270000  280000  290000 
  300000  310000  320000  330000  340000  350000  360000  370000  380000  390000 
  400000  410000  420000  430000  440000  450000  460000  470000  480000  490000 
  500000  510000  520000  530000  -20000  -10000       0   10000   20000   30000 
   40000   50000   60000   70000   80000   90000  100000  110000  120000  130000 
  140000  150000  160000  170000  180000  190000  200000  210000  220000  230000 
  240000  250000  260000  270000  280000  290000  300000  310000  320000  330000 
  340000  350000  360000  370000  380000  390000  400000  410000  420000  430000 
  440000  450000  460000  470000  480000  490000  500000  510000  520000  530000 
  -20000  -10000       0   10000   20000   30000   40000   50000   60000   70000 
   80000   90000  100000  110000  120000  130000  140000  150000  160000  170000 
  180000  190000  200000  210000  220000  230000  240000  250000  260000  270000 
  280000  290000  300000  310000  320000  330000  340000  350000  360000  370000 
  380000  390000  400000  410000  420000  430000  440000  450000  460000  470000 
  480000  490000  500000  510000  520000  530000  -20000  -10000       0   10000 
   20000   30000   40000   50000   60000   70000   80000   90000  100000  110000 
  120000  130000  140000  150000  160000  170000  180000  190000  200000  210000 
  220000  230000  240000  250000  260000  270000  280000  290000  300000  310000 
  320000  330000  340000  350000  360000  370000  380000  390000  400000  410000 
  420000  430000  440000  450000  460000  470000  480000  490000  500000  510000 
  520000  530000  -20000  -10000       0   10000   20000   30000   40000   50000 
   60000   70000   80000   90000  100000  110000  120000  130000  140000  150000 
  160000  170000  180000  190000  200000  210000  220000  230000  240000  250000 
  260000  270000  280000  290000  300000  310000  320000  330000  340000  350000 
  360000  370000  380000  390000  400000  410000  420000  430000  440000  450000 
  460000  470000  480000  490000  500000  510000  520000  530000  -20000  -10000 
       0   10000   20000   30000   40000   50000   60000   70000   80000   90000 
  100000  110000  120000  130000  140000  150000  160000  170000  180000  190000 
  200000  210000  220000  230000  240000  250000  260000  270000  280000  290000 
  300000  310000  320000  330000  340000  350000  360000  370000  380000  390000 
  400000  410000  420000  430000  440000  450000  460000  470000  480000  490000 
  500000  510000  520000  530000  -20000  -10000       0   10000   20000   30000 
   40000   50000   60000   70000   80000   90000  100000  110000  120000  130000 
  140000  150000  160000  170000  180000  190000  200000  210000  220000  230000 
  240000  250000  260000  270000  280000  290000  300000  310000  320000  330000 
  340000  350000  360000  370000  380000  390000  400000  410000  420000  430000 
  440000  450000  460000  470000  480000  490000  500000  510000  520000  530000 
  -20000  -10000       0   10000   20000   30000   40000   50000   60000   70000 
   80000   90000  100000  110000  120000  130000  140000  150000  160000  170000 
  180000  190000  200000  210000  220000  230000  240000  250000  260000  270000 
  280000  290000  300000  310000  320000  330000  340000  350000  360000  370000 
  380000  390000  400000  410000  420000  430000  440000  450000  460000  470000 
  480000  490000  500000  510000  520000  530000  -20000  -10000       0   10000 
   20000   30000   40000   50000   60000   70000   80000   90000  100000  110000 
  120000  130000  140000  150000  160000  170000  180000  190000  200000  210000 
  220000  230000  240000  250000  260000  270000  280000  290000  300000  310000 
  320000  330000  340000  350000  360000  370000  380000  390000  400000  410000 
  420000  430000  440000  450000  460000  470000  480000  490000  500000  510000 
  520000  530000  -20000  -10000       0   10000   20000   30000   40000   50000 
   60000   70000   80000   90000  100000  110000  120000  130000  140000  150000 
  160000  170000  180000  190000  200000  210000  220000  230000  240000  250000 
  260000  270000  280000  290000  300000  310000  320000  330000  340000  350000 
  360000  370000  380000  390000  400000  410000  420000  430000  440000  450000 
  460000  470000  480000  490000  500000  510000  520000  530000  -20000  -10000 
       0   10000   20000   30000   40000   50000   60000   70000   80000   90000 
  100000  110000  120000  130000  140000  150000  160000  170000  180000  190000 
  200000  210000  220000  230000  240000  250000  260000  270000  280000  290000 
  300000  310000  320000  330000  340000  350000  360000  370000  380000  390000 
  400000  410000  420000  430000  440000  450000  460000  470000  480000  490000 
  500000  510000  520000  530000  -20000  -10000       0   10000   20000   30000 
   40000   50000   60000   70000   80000   90000  100000  110000  120000  130000 
  140000  150000  160000  170000  180000  190000  200000  210000  220000  230000 
  240000  250000  260000  270000  280000  290000  300000  310000  320000  330000 
  340000  350000  360000  370000  380000  390000  400000  410000  420000  430000 
  440000  450000  460000  470000  480000  490000  500000  510000  520000  530000 
  -20000  -10000       0   10000   20000   30000   40000   50000   60000   70000 
   80000   90000  100000  110000  120000  130000  140000  150000  160000  170000 
  180000  190000  200000  210000  220000  230000  240000  250000  260000  270000 
  280000  290000  300000  310000  320000  330000  340000  350000  360000  370000 
  380000  390000  400000  410000  420000  430000  440000  450000  460000  470000 
  480000  490000  500000  510000  520000  530000  -20000  -10000       0   10000 
   20000   30000   40000   50000   60000   70000   80000   90000  100000  110000 
  120000  130000  140000  150000  160000  170000  180000  190000  200000  210000 
  220000  230000  240000  250000  260000  270000  280000  290000  300000  310000 
  320000  330000  340000  350000  360000  370000  380000  390000  400000  410000 
  420000  430000  440000  450000  460000  470000  480000  490000  500000  510000 
  520000  530000  -20000  -10000       0   10000   20000   30000   40000   50000 
   60000   70000   80000   90000  100000  110000  120000  130000  140000  150000 
  160000  170000  180000  190000  200000  210000  220000  230000  240000  250000 
  260000  270000  280000  290000  300000  310000  320000  330000  340000  350000 
  360000  370000  380000  390000  400000  410000  420000  430000  440000  450000 
  460000  470000  480000  490000  500000  510000  520000  530000  -20000  -10000 
       0   10000   20000   30000   40000   50000   60000   70000   80000   90000 
  100000  110000  120000  130000  140000  150000  160000  170000  180000  190000 
  200000  210000  220000  230000  240000  250000  260000  270000  280000  290000 
  300000  310000  320000  330000  340000  350000  360000  370000  380000  390000 
  400000  410000  420000  430000  440000  450000  460000  470000  480000  490000 
  500000  510000  520000  530000  -20000  -10000       0   10000   20000   30000 
   40000   50000   60000   70000   80000   90000  100000  110000  120000  130000 
  140000  150000  160000  170000  180000  190000  200000  210000  220000  230000 
  240000  250000  260000  270000  280000  290000  300000  310000  320000  330000 
  340000  350000  360000  370000  380000  390000  400000  410000  420000  430000 
  440000  450000  460000  470000  480000  490000  500000  510000  520000  530000 
  -20000  -10000       0   10000   20000   30000   40000   50000   60000   70000 
   80000   90000  100000  110000  120000  130000  140000  150000  160000  170000 
  180000  190000  200000  210000  220000  230000  240000  250000  260000  270000 
  280000  290000  300000  310000  320000  330000  340000  350000  360000  370000 
  380000  390000  400000  410000  420000  430000  440000  450000  460000  470000 
  480000  490000  500000  510000  520000  530000  -20000  -10000       0   10000 
   20000   30000   40000   50000   60000   70000   80000   90000  100000  110000 
  120000  130000  140000  150000  160000  170000  180000  190000  200000  210000 
  220000  230000  240000  250000  260000  270000  280000  290000  300000  310000 
  320000  330000  340000  350000  360000  370000  380000  390000  400000  410000 
  420000  430000  440000  450000  460000  470000  480000  490000  500000  510000 
  520000  530000  -20000  -10000       0   10000   20000   30000   40000   50000 
   60000   70000   80000   90000  100000  110000  120000  130000  140000  150000 
  160000  170000  180000  190000  200000  210000  220000  230000  240000  250000 
  260000  270000  280000  290000  300000  310000  320000  330000  340000  350000 
  360000  370000  380000  390000  400000  410000  420000  430000  440000  450000 
  460000  470000  480000  490000  500000  510000  520000  530000  -20000  -10000 
       0   10000   20000   30000   40000   50000   60000   70000   80000   90000 
  100000  110000  120000  130000  140000  150000  160000  170000  180000  190000 
  200000  210000  220000  230000  240000  250000  260000  270000  280000  290000 
  300000  310000  320000  330000  340000  350000  360000  370000  380000  390000 
  400000  410000  420000  430000  440000  450000  460000  470000  480000  490000 
  500000  510000  520000  530000  -20000  -10000       0   10000   20000   30000 
   40000   50000   60000   70000   80000   90000  100000  110000  120000  130000 
  140000  150000  160000  170000  180000  190000  200000  210000  220000  230000 
  240000  250000  260000  270000  280000  290000  300000  310000  320000  330000 
  340000  350000  360000  370000  380000  390000  400000  410000  420000  430000 
  440000  450000  460000  470000  480000  490000  500000  510000  520000  530000 
  -20000  -10000       0   10000   20000   30000   40000   50000   60000   70000 
   80000   90000  100000  110000  120000  130000  140000  150000  160000  170000 
  180000  190000  200000  210000  220000  230000  240000  250000  260000  270000 
  280000  290000  300000  310000  320000  330000  340000  350000  360000  370000 
  380000  390000  400000  410000  420000  430000  440000  450000  460000  470000 
  480000  490000  500000  510000  520000  530000  -20000  -10000       0   10000 
   20000   30000   40000   50000   60000   70000   80000   90000  100000  110000 
  120000  130000  140000  150000  160000  170000  180000  190000  200000  210000 
  220000  230000  240000  250000  260000  270000  280000  290000  300000  310000 
  320000  330000  340000  350000  360000  370000  380000  390000  400000  410000 
  420000  430000  440000  450000  460000  470000  480000  490000  500000  510000 
  520000  530000  -20000  -10000       0   10000   20000   30000   40000   50000 
   60000   70000   80000   90000  100000  110000  120000  130000  140000  150000 
  160000  170000  180000  190000  200000  210000  220000  230000  240000  250000 
  260000  270000  280000  290000  300000  310000  320000  330000  340000  350000 
  360000  370000  380000  390000  400000  410000  420000  430000  440000  450000 
  460000  470000  480000  490000  500000  510000  520000  530000  -20000  -10000 
       0   10000   20000   30000   40000   50000   60000   70000   80000   90000 
  100000  110000  120000  130000  140000  150000  160000  170000  180000  190000 
  200000  210000  220000  230000  240000  250000  260000  270000  280000  290000 
  300000  310000  320000  330000  340000  350000  360000  370000  380000  390000 
  400000  410000  420000  430000  440000  450000  460000  470000  480000  490000 
  500000  510000  520000  530000  -20000  -10000       0   10000   20000   30000 
   40000   50000   60000   70000   80000   90000  100000  110000  120000  130000 
  140000  150000  160000  170000  180000  190000  200000  210000  220000  230000 
  240000  250000  260000  270000  280000  290000  300000  310000  320000  330000 
  340000  350000  360000  370000  380000  390000  400000  410000  420000  430000 
  440000  450000  460000  470000  480000  490000  500000  510000  520000  530000 
  -20000  -10000       0   10000   20000   30000   40000   50000   60000   70000 
   80000   90000  100000  110000  120000  130000  140000  150000  160000  170000 
  180000  190000  200000  210000  220000  230000  240000  250000  260000  270000 
  280000  290000  300000  310000  320000  330000  340000  350000  360000  370000 
  380000  390000  400000  410000  420000  430000  440000  450000  460000  470000 
  480000  490000  500000  510000  520000  530000  -20000  -10000       0   10000 
   20000   30000   40000   50000   60000   70000   80000   90000  100000  110000 
  120000  130000  140000  150000  160000  170000  180000  190000  200000  210000 
  220000  230000  240000  250000  260000  270000  280000  290000  300000  310000 
  320000  330000  340000  350000  360000  370000  380000  390000  400000  410000 
  420000  430000  440000  450000  460000  470000  480000  490000  500000  510000 
  520000  530000  -20000  -10000       0   10000   20000   30000   40000   50000 
   60000   70000   80000   90000  100000  110000  120000  130000  140000  150000 
  160000  170000  180000  190000  200000  210000  220000  230000  240000  250000 
  260000  270000  280000  290000  300000  310000  320000  330000  340000  350000 
  360000  370000  380000  390000  400000  410000  420000  430000  440000  450000 
  460000  470000  480000  490000  500000  510000  520000  530000  -20000  -10000 
       0   10000   20000   30000   40000   50000   60000   70000   80000   90000 
  100000  110000  120000  130000  140000  150000  160000  170000  180000  190000 
  200000  210000  220000  230000  240000  250000  260000  270000  280000  290000 
  300000  310000  320000  330000  340000  350000  360000  370000  380000  390000 
  400000  410000  420000  430000  440000  450000  460000  470000  480000  490000 
  500000  510000  520000  530000  -20000  -10000       0   10000   20000   30000 
   40000   50000   60000   70000   80000   90000  100000  110000  120000  130000 
  140000  150000  160000  170000  180000  190000  200000  210000  220000  230000 
  240000  250000  260000  270000  280000  290000  300000  310000  320000  330000 
  340000  350000  360000  370000  380000  390000  400000  410000  420000  430000 
  440000  450000  460000  470000  480000  490000  500000  510000  520000  530000 
  -20000  -10000       0   10000   20000   30000   40000   50000   60000   70000 
   80000   90000  100000  110000  120000  130000  140000  150000  160000  170000 
  180000  190000  200000  210000  220000  230000  240000  250000  260000  270000 
  280000  290000  300000  310000  320000  330000  340000  350000  360000  370000 
  380000  390000  400000  410000  420000  430000  440000  450000  460000  470000 
  480000  490000  500000  510000  520000  530000  -20000  -10000       0   10000 
   20000   30000   40000   50000   60000   70000   80000   90000  100000  110000 
  120000  130000  140000  150000  160000  170000  180000  190000  200000  210000 
  220000  230000  240000  250000  260000  270000  280000  290000  300000  310000 
  320000  330000  340000  350000  360000  370000  380000  390000  400000  410000 
  420000  430000  440000  450000  460000  470000  480000  490000  500000  510000 
  520000  530000  -20000  -10000       0   10000   20000   30000   40000   50000 
   60000   70000   80000   90000  100000  110000  120000  130000  140000  150000 
  160000  170000  180000  190000  200000  210000  220000  230000  240000  250000 
  260000  270000  280000  290000  300000  310000  320000  330000  340000  350000 
  360000  370000  380000  390000  400000  410000  420000  430000  440000  450000 
  460000  470000  480000  490000  500000  510000  520000  530000  -20000  -10000 
       0   10000   20000   30000   40000   50000   60000   70000   80000   90000 
  100000  110000  120000  130000  140000  150000  160000  170000  180000  190000 
  200000  210000  220000  230000  240000  250000  260000  270000  280000  290000 
  300000  310000  320000  330000  340000  350000  360000  370000  380000  390000 
  400000  410000  420000  430000  440000  450000  460000  470000  480000  490000 
  500000  510000  520000  530000  -20000  -10000       0   10000   20000   30000 
   40000   50000   60000   70000   80000   90000  100000  110000  120000  130000 
  140000  150000  160000  170000  180000  190000  200000  210000  220000  230000 
  240000  250000  260000  270000  280000  290000  300000  310000  320000  330000 
  340000  350000  360000  370000  380000  390000  400000  410000  420000  430000 
  440000  450000  460000  470000  480000  490000  500000  510000  520000  530000 
  -20000  -10000       0   10000   20000   30000   40000   50000   60000   70000 
   80000   90000  100000  110000  120000  130000  140000  150000  160000  170000 
  180000  190000  200000  210000  220000  230000  240000  250000  260000  270000 
  280000  290000  300000  310000  320000  330000  340000  350000  360000  370000 
  380000  390000  400000  410000  420000  430000  440000  450000  460000  470000 
  480000  490000  500000  510000  520000  530000  -20000  -10000       0   10000 
   20000   30000   40000   50000   60000   70000   80000   90000  100000  110000 
  120000  130000  140000  150000  160000  170000  180000  190000  200000  210000 
  220000  230000  240000  250000  260000  270000  280000  290000  300000  310000 
  320000  330000  340000  350000  360000  370000  380000  390000  400000  410000 
  420000  430000  440000  450000  460000  470000  480000  490000  500000  510000 
  520000  530000  -20000  -10000       0   10000   20000   30000   40000   50000 
   60000   70000   80000   90000  100000  110000  120000  130000  140000  150000 
  160000  170000  180000  190000  200000  210000  220000  230000  240000  250000 
  260000  270000  280000  290000  300000  310000  320000  330000  340000  350000 
  360000  370000  380000  390000  400000  410000  420000  430000  440000  450000 
  460000  470000  480000  490000  500000  510000  520000  530000  -20000  -10000 
       0   10000   20000   30000   40000   50000   60000   70000   80000   90000 
  100000  110000  120000  130000  140000  150000  160000  170000  180000  190000 
  200000  210000  220000  230000  240000  250000  260000  270000  280000  290000 
  300000  310000  320000  330000  340000  350000  360000  370000  380000  390000 
  400000  410000  420000  430000  440000  450000  460000  470000  480000  490000 
  500000  510000  520000  530000  -20000  -10000       0   10000   20000   30000 
   40000   50000   60000   70000   80000   90000  100000  110000  120000  130000 
  140000  150000  160000  170000  180000  190000  200000  210000  220000  230000 
  240000  250000  260000  270000  280000  290000  300000  310000  320000  330000 
  340000  350000  360000  370000  380000  390000  400000  410000  420000  430000 
  440000  450000  460000  470000  480000  490000  500000  510000  520000  530000 
  -20000  -10000       0   10000   20000   30000   40000   50000   60000   70000 
   80000   90000  100000  110000  120000  130000  140000  150000  160000  170000 
  180000  190000  200000  210000  220000  230000  240000  250000  260000  270000 
  280000  290000  300000  310000  320000  330000  340000  350000  360000  370000 
  380000  390000  400000  410000  420000  430000  440000  450000  460000  470000 
  480000  490000  500000  510000  520000  530000  -20000  -10000       0   10000 
   20000   30000   40000   50000   60000   70000   80000   90000  100000  110000 
  120000  130000  140000  150000  160000  170000  180000  190000  200000  210000 
  220000  230000  240000  250000  260000  270000  280000  290000  300000  310000 
  320000  330000  340000  350000  360000  370000  380000  390000  400000  410000 
  420000  430000  440000  450000  460000  470000  480000  490000  500000  510000 
  520000  530000  -20000  -10000       0   10000   20000   30000   40000   50000 
   60000   70000   80000   90000  100000  110000  120000  130000  140000  150000 
  160000  170000  180000  190000  200000  210000  220000  230000  240000  250000 
  260000  270000  280000  290000  300000  310000  320000  330000  340000  350000 
  360000  370000  380000  390000  400000  410000  420000  430000  440000  450000 
  460000  470000  480000  490000  500000  510000  520000  530000  -20000  -10000 
       0   10000   20000   30000   40000   50000   60000   70000   80000   90000 
  100000  110000  120000  130000  140000  150000  160000  170000  180000  190000 
  200000  210000  220000  230000  240000  250000  260000  270000  280000  290000 
  300000  310000  320000  330000  340000  350000  360000  370000  380000  390000 
  400000  410000  420000  430000  440000  450000  460000  470000  480000  490000 
  500000  510000  520000  530000  -20000  -10000       0   10000   20000   30000 
   40000   50000   60000   70000   80000   90000  100000  110000  120000  130000 
  140000  150000  160000  170000  180000  190000  200000  210000  220000  230000 
  240000  250000  260000  270000  280000  290000  300000  310000  320000  330000 
  340000  350000  360000  370000  380000  390000  400000  410000  420000  430000 
  440000  450000  460000  470000  480000  490000  500000  510000  520000  530000 
  -20000  -10000       0   10000   20000   30000   40000   50000   60000   70000 
   80000   90000  100000  110000  120000  130000  140000  150000  160000  170000 
  180000  190000  200000  210000  220000  230000  240000  250000  260000  270000 
  280000  290000  300000  310000  320000  330000  340000  350000  360000  370000 
  380000  390000  400000  410000  420000  430000  440000  450000  460000  470000 
  480000  490000  500000  510000  520000  530000  -20000  -10000       0   10000 
   20000   30000   40000   50000   60000   70000   80000   90000  100000  110000 
  120000  130000  140000  150000  160000  170000  180000  190000  200000  210000 
  220000  230000  240000  250000  260000  270000  280000  290000  300000  310000 
  320000  330000  340000  350000  360000  370000  380000  390000  400000  410000 
  420000  430000  440000  450000  460000  470000  480000  490000  500000  510000 
  520000  530000  -20000  -10000       0   10000   20000   30000   40000   50000 
   60000   70000   80000   90000  100000  110000  120000  130000  140000  150000 
  160000  170000  180000  190000  200000  210000  220000  230000  240000  250000 
  260000  270000  280000  290000  300000  310000  320000  330000  340000  350000 
  360000  370000  380000  390000  400000  410000  420000  430000  440000  450000 
  460000  470000  480000  490000  500000  510000  520000  530000  -20000  -20000 
  -20000  -20000  -20000  -20000  -20000  -20000  -20000  -20000  -20000  -20000 
  -20000  -20000  -20000  -20000  -20000  -20000  -20000  -20000  -20000  -20000 
  -20000  -20000  -20000  -20000  -20000  -20000  -20000  -20000  -20000  -20000 
  -20000  -20000  -20000  -20000  -20000  -20000  -20000  -20000  -20000  -20000 
  -20000  -20000  -20000  -20000  -20000  -20000  -20000  -20000  -20000  -20000 
  -20000  -20000  -20000  -20000  -10000  -10000  -10000  -10000  -10000  -10000 
  -10000  -10000  -10000  -10000  -10000  -10000  -10000  -10000  -10000  -10000 
  -10000  -10000  -10000  -10000  -10000  -10000  -10000  -10000  -10000  -10000 
  -10000  -10000  -10000  -10000  -10000  -10000  -10000  -10000  -10000  -10000 
  -10000  -10000  -10000  -10000  -10000  -10000  -10000  -10000  -10000  -10000 
  -10000  -10000  -10000  -10000  -10000  -10000  -10000  -10000  -10000  -10000 
       0       0       0       0       0       0       0       0       0       0 
       0       0       0       0       0       0       0       0       0       0 
       0       0       0       0       0       0       0       0       0       0 
       0       0       0       0       0       0       0       0       0       0 
       0       0       0       0       0       0       0       0       0       0 
       0       0       0       0       0       0   10000   10000   10000   10000 
   10000   10000   10000   10000   10000   10000   10000   10000   10000   10000 
   10000   10000   10000   10000   10000   10000   10000   10000   10000   10000 
   10000   10000   10000   10000   10000   10000   10000   10000   10000   10000 
   10000   10000   10000   10000   10000   10000   10000   10000   10000   10000 
   10000   10000   10000   10000   10000   10000   10000   10000   10000   10000 
   10000   10000   20000   20000   20000   20000   20000   20000   20000   20000 
   20000   20000   20000   20000   20000   20000   20000   20000   20000   20000 
   20000   20000   20000   20000   20000   20000   20000   20000   20000   20000 
   20000   20000   20000   20000   20000   20000   20000   20000   20000   20000 
   20000   20000   20000   20000   20000   20000   20000   20000   20000   20000 
   20000   20000   20000   20000   20000   20000   20000   20000   30000   30000 
   30000   30000   30000   30000   30000   30000   30000   30000   30000   30000 
   30000   30000   30000   30000   30000   30000   30000   30000   30000   30000 
   30000   30000   30000   30000   30000   30000   30000   30000   30000   30000 
   30000   30000   30000   30000   30000   30000   30000   30000   30000   30000 
   30000   30000   30000   30000   30000   30000   30000   30000   30000   30000 
   30000   30000   30000   30000   40000   40000   40000   40000   40000   40000 
   40000   40000   40000   40000   40000   40000   40000   40000   40000   40000 
   40000   40000   40000   40000   40000   40000   40000   40000   40000   40000 
   40000   40000   40000   40000   40000   40000   40000   40000   40000   40000 
   40000   40000   40000   40000   40000   40000   40000   40000   40000   40000 
   40000   40000   40000   40000   40000   40000   40000   40000   40000   40000 
   50000   50000   50000   50000   50000   50000   50000   50000   50000   50000 
   50000   50000   50000   50000   50000   50000   50000   50000   50000   50000 
   50000   50000   50000   50000   50000   50000   50000   50000   50000   50000 
   50000   50000   50000   50000   50000   50000   50000   50000   50000   50000 
   50000   50000   50000   50000   50000   50000   50000   50000   50000   50000 
   50000   50000   50000   50000   50000   50000   60000   60000   60000   60000 
   60000   60000   60000   60000   60000   60000   60000   60000   60000   60000 
   60000   60000   60000   60000   60000   60000   60000   60000   60000   60000 
   60000   60000   60000   60000   60000   60000   60000   60000   60000   60000 
   60000   60000   60000   60000   60000   60000   60000   60000   60000   60000 
   60000   60000   60000   60000   60000   60000   60000   60000   60000   60000 
   60000   60000   70000   70000   70000   70000   70000   70000   70000   70000 
   70000   70000   70000   70000   70000   70000   70000   70000   70000   70000 
   70000   70000   70000   70000   70000   70000   70000   70000   70000   70000 
   70000   70000   70000   70000   70000   70000   70000   70000   70000   70000 
   70000   70000   70000   70000   70000   70000   70000   70000   70000   70000 
   70000   70000   70000   70000   70000   70000   70000   70000   80000   80000 
   80000   80000   80000   80000   80000   80000   80000   80000   80000   80000 
   80000   80000   80000   80000   80000   80000   80000   80000   80000   80000 
   80000   80000   80000   80000   80000   80000   80000   80000   80000   80000 
   80000   80000   80000   80000   80000   80000   80000   80000   80000   80000 
   80000   80000   80000   80000   80000   80000   80000   80000   80000   80000 
   80000   80000   80000   80000   90000   90000   90000   90000   90000   90000 
   90000   90000   90000   90000   90000   90000   90000   90000   90000   90000 
   90000   90000   90000   90000   90000   90000   90000   90000   90000   90000 
   90000   90000   90000   90000   90000   90000   90000   90000   90000   90000 
   90000   90000   90000   90000   90000   90000   90000   90000   90000   90000 
   90000   90000   90000   90000   90000   90000   90000   90000   90000   90000 
  100000  100000  100000  100000  100000  100000  100000  100000  100000  100000 
  100000  100000  100000  100000  100000  100000  100000  100000  100000  100000 
  100000  100000  100000  100000  100000  100000  100000  100000  100000  100000 
  100000  100000  100000  100000  100000  100000  100000  100000  100000  100000 
  100000  100000  100000  100000  100000  100000  100000  100000  100000  100000 
  100000  100000  100000  100000  100000  100000  110000  110000  110000  110000 
  110000  110000  110000  110000  110000  110000  110000  110000  110000  110000 
  110000  110000  110000  110000  110000  110000  110000  110000  110000  110000 
  110000  110000  110000  110000  110000  110000  110000  110000  110000  110000 
  110000  110000  110000  110000  110000  110000  110000  110000  110000  110000 
  110000  110000  110000  110000  110000  110000  110000  110000  110000  110000 
  110000  110000  120000  120000  120000  120000  120000  120000  120000  120000 
  120000  120000  120000  120000  120000  120000  120000  120000  120000  120000 
  120000  120000  120000  120000  120000  120000  120000  120000  120000  120000 
  120000  120000  120000  120000  120000  120000  120000  120000  120000  120000 
  120000  120000  120000  120000  120000  120000  120000  120000  120000  120000 
  120000  120000  120000  120000  120000  120000  120000  120000  130000  130000 
  130000  130000  130000  130000  130000  130000  130000  130000  130000  130000 
  130000  130000  130000  130000  130000  130000  130000  130000  130000  130000 
  130000  130000  130000  130000  130000  130000  130000  130000  130000  130000 
  130000  130000  130000  130000  130000  130000  130000  130000  130000  130000 
  130000  130000  130000  130000  130000  130000  130000  130000  130000  130000 
  130000  130000  130000  130000  140000  140000  140000  140000  140000  140000 
  140000  140000  140000  140000  140000  140000  140000  140000  140000  140000 
  140000  140000  140000  140000  140000  140000  140000  140000  140000  140000 
  140000  140000  140000  140000  140000  140000  140000  140000  140000  140000 
  140000  140000  140000  140000  140000  140000  140000  140000  140000  140000 
  140000  140000  140000  140000  140000  140000  140000  140000  140000  140000 
  150000  150000  150000  150000  150000  150000  150000  150000  150000  150000 
  150000  150000  150000  150000  150000  150000  150000  150000  150000  150000 
  150000  150000  150000  150000  150000  150000  150000  150000  150000  150000 
  150000  150000  150000  150000  150000  150000  150000  150000  150000  150000 
  150000  150000  150000  150000  150000  150000  150000  150000  150000  150000 
  150000  150000  150000  150000  150000  150000  160000  160000  160000  160000 
  160000  160000  160000  160000  160000  160000  160000  160000  160000  160000 
  160000  160000  160000  160000  160000  160000  160000  160000  160000  160000 
  160000  160000  160000  160000  160000  160000  160000  160000  160000  160000 
  160000  160000  160000  160000  160000  160000  160000  160000  160000  160000 
  160000  160000  160000  160000  160000  160000  160000  160000  160000  160000 
  160000  160000  170000  170000  170000  170000  170000  170000  170000  170000 
  170000  170000  170000  170000  170000  170000  170000  170000  170000  170000 
  170000  170000  170000  170000  170000  170000  170000  170000  170000  170000 
  170000  170000  170000  170000  170000  170000  170000  170000  170000  170000 
  170000  170000  170000  170000  170000  170000  170000  170000  170000  170000 
  170000  170000  170000  170000  170000  170000  170000  170000  180000  180000 
  180000  180000  180000  180000  180000  180000  180000  180000  180000  180000 
  180000  180000  180000  180000  180000  180000  180000  180000  180000  180000 
  180000  180000  180000  180000  180000  180000  180000  180000  180000  180000 
  180000  180000  180000  180000  180000  180000  180000  180000  180000  180000 
  180000  180000  180000  180000  180000  180000  180000  180000  180000  180000 
  180000  180000  180000  180000  190000  190000  190000  190000  190000  190000 
  190000  190000  190000  190000  190000  190000  190000  190000  190000  190000 
  190000  190000  190000  190000  190000  190000  190000  190000  190000  190000 
  190000  190000  190000  190000  190000  190000  190000  190000  190000  190000 
  190000  190000  190000  190000  190000  190000  190000  190000  190000  190000 
  190000  190000  190000  190000  190000  190000  190000  190000  190000  190000 
  200000  200000  200000  200000  200000  200000  200000  200000  200000  200000 
  200000  200000  200000  200000  200000  200000  200000  200000  200000  200000 
  200000  200000  200000  200000  200000  200000  200000  200000  200000  200000 
  200000  200000  200000  200000  200000  200000  200000  200000  200000  200000 
  200000  200000  200000  200000  200000  200000  200000  200000  200000  200000 
  200000  200000  200000  200000  200000  200000  210000  210000  210000  210000 
  210000  210000  210000  210000  210000  210000  210000  210000  210000  210000 
  210000  210000  210000  210000  210000  210000  210000  210000  210000  210000 
  210000  210000  210000  210000  210000  210000  210000  210000  210000  210000 
  210000  210000  210000  210000  210000  210000  210000  210000  210000  210000 
  210000  210000  210000  210000  210000  210000  210000  210000  210000  210000 
  210000  210000  220000  220000  220000  220000  220000  220000  220000  220000 
  220000  220000  220000  220000  220000  220000  220000  220000  220000  220000 
  220000  220000  220000  220000  220000  220000  220000  220000  220000  220000 
  220000  220000  220000  220000  220000  220000  220000  220000  220000  220000 
  220000  220000  220000  220000  220000  220000  220000  220000  220000  220000 
  220000  220000  220000  220000  220000  220000  220000  220000  230000  230000 
  230000  230000  230000  230000  230000  230000  230000  230000  230000  230000 
  230000  230000  230000  230000  230000  230000  230000  230000  230000  230000 
  230000  230000  230000  230000  230000  230000  230000  230000  230000  230000 
  230000  230000  230000  230000  230000  230000  230000  230000  230000  230000 
  230000  230000  230000  230000  230000  230000  230000  230000  230000  230000 
  230000  230000  230000  230000  240000  240000  240000  240000  240000  240000 
  240000  240000  240000  240000  240000  240000  240000  240000  240000  240000 
  240000  240000  240000  240000  240000  240000  240000  240000  240000  240000 
  240000  240000  240000  240000  240000  240000  240000  240000  240000  240000 
  240000  240000  240000  240000  240000  240000  240000  240000  240000  240000 
  240000  240000  240000  240000  240000  240000  240000  240000  240000  240000 
  250000  250000  250000  250000  250000  250000  250000  250000  250000  250000 
  250000  250000  250000  250000  250000  250000  250000  250000  250000  250000 
  250000  250000  250000  250000  250000  250000  250000  250000  250000  250000 
  250000  250000  250000  250000  250000  250000  250000  250000  250000  250000 
  250000  250000  250000  250000  250000  250000  250000  250000  250000  250000 
  250000  250000  250000  250000  250000  250000  260000  260000  260000  260000 
  260000  260000  260000  260000  260000  260000  260000  260000  260000  260000 
  260000  260000  260000  260000  260000  260000  260000  260000  260000  260000 
  260000  260000  260000  260000  260000  260000  260000  260000  260000  260000 
  260000  260000  260000  260000  260000  260000  260000  260000  260000  260000 
  260000  260000  260000  260000  260000  260000  260000  260000  260000  260000 
  260000  260000  270000  270000  270000  270000  270000  270000  270000  270000 
  270000  270000  270000  270000  270000  270000  270000  270000  270000  270000 
  270000  270000  270000  270000  270000  270000  270000  270000  270000  270000 
  270000  270000  270000  270000  270000  270000  270000  270000  270000  270000 
  270000  270000  270000  270000  270000  270000  270000  270000  270000  270000 
  270000  270000  270000  270000  270000  270000  270000  270000  280000  280000 
  280000  280000  280000  280000  280000  280000  280000  280000  280000  280000 
  280000  280000  280000  280000  280000  280000  280000  280000  280000  280000 
  280000  280000  280000  280000  280000  280000  280000  280000  280000  280000 
  280000  280000  280000  280000  280000  280000  280000  280000  280000  280000 
  280000  280000  280000  280000  280000  280000  280000  280000  280000  280000 
  280000  280000  280000  280000  290000  290000  290000  290000  290000  290000 
  290000  290000  290000  290000  290000  290000  290000  290000  290000  290000 
  290000  290000  290000  290000  290000  290000  290000  290000  290000  290000 
  290000  290000  290000  290000  290000  290000  290000  290000  290000  290000 
  290000  290000  290000  290000  290000  290000  290000  290000  290000  290000 
  290000  290000  290000  290000  290000  290000  290000  290000  290000  290000 
  300000  300000  300000  300000  300000  300000  300000  300000  300000  300000 
  300000  300000  300000  300000  300000  300000  300000  300000  300000  300000 
  300000  300000  300000  300000  300000  300000  300000  300000  300000  300000 
  300000  300000  300000  300000  300000  300000  300000  300000  300000  300000 
  300000  300000  300000  300000  300000  300000  300000  300000  300000  300000 
  300000  300000  300000  300000  300000  300000  310000  310000  310000  310000 
  310000  310000  310000  310000  310000  310000  310000  310000  310000  310000 
  310000  310000  310000  310000  310000  310000  310000  310000  310000  310000 
  310000  310000  310000  310000  310000  310000  310000  310000  310000  310000 
  310000  310000  310000  310000  310000  310000  310000  310000  310000  310000 
  310000  310000  310000  310000  310000  310000  310000  310000  310000  310000 
  310000  310000  320000  320000  320000  320000  320000  320000  320000  320000 
  320000  320000  320000  320000  320000  320000  320000  320000  320000  320000 
  320000  320000  320000  320000  320000  320000  320000  320000  320000  320000 
  320000  320000  320000  320000  320000  320000  320000  320000  320000  320000 
  320000  320000  320000  320000  320000  320000  320000  320000  320000  320000 
  320000  320000  320000  320000  320000  320000  320000  320000  330000  330000 
  330000  330000  330000  330000  330000  330000  330000  330000  330000  330000 
  330000  330000  330000  330000  330000  330000  330000  330000  330000  330000 
  330000  330000  330000  330000  330000  330000  330000  330000  330000  330000 
  330000  330000  330000  330000  330000  330000  330000  330000  330000  330000 
  330000  330000  330000  330000  330000  330000  330000  330000  330000  330000 
  330000  330000  330000  330000  340000  340000  340000  340000  340000  340000 
  340000  340000  340000  340000  340000  340000  340000  340000  340000  340000 
  340000  340000  340000  340000  340000  340000  340000  340000  340000  340000 
  340000  340000  340000  340000  340000  340000  340000  340000  340000  340000 
  340000  340000  340000  340000  340000  340000  340000  340000  340000  340000 
  340000  340000  340000  340000  340000  340000  340000  340000  340000  340000 
  350000  350000  350000  350000  350000  350000  350000  350000  350000  350000 
  350000  350000  350000  350000  350000  350000  350000  350000  350000  350000 
  350000  350000  350000  350000  350000  350000  350000  350000  350000  350000 
  350000  350000  350000  350000  350000  350000  350000  350000  350000  350000 
  350000  350000  350000  350000  350000  350000  350000  350000  350000  350000 
  350000  350000  350000  350000  350000  350000  360000  360000  360000  360000 
  360000  360000  360000  360000  360000  360000  360000  360000  360000  360000 
  360000  360000  360000  360000  360000  360000  360000  360000  360000  360000 
  360000  360000  360000  360000  360000  360000  360000  360000  360000  360000 
  360000  360000  360000  360000  360000  360000  360000  360000  360000  360000 
  360000  360000  360000  360000  360000  360000  360000  360000  360000  360000 
  360000  360000  370000  370000  370000  370000  370000  370000  370000  370000 
  370000  370000  370000  370000  370000  370000  370000  370000  370000  370000 
  370000  370000  370000  370000  370000  370000  370000  370000  370000  370000 
  370000  370000  370000  370000  370000  370000  370000  370000  370000  370000 
  370000  370000  370000  370000  370000  370000  370000  370000  370000  370000 
  370000  370000  370000  370000  370000  370000  370000  370000  380000  380000 
  380000  380000  380000  380000  380000  380000  380000  380000  380000  380000 
  380000  380000  380000  380000  380000  380000  380000  380000  380000  380000 
  380000  380000  380000  380000  380000  380000  380000  380000  380000  380000 
  380000  380000  380000  380000  380000  380000  380000  380000  380000  380000 
  380000  380000  380000  380000  380000  380000  380000  380000  380000  380000 
  380000  380000  380000  380000  390000  390000  390000  390000  390000  390000 
  390000  390000  390000  390000  390000  390000  390000  390000  390000  390000 
  390000  390000  390000  390000  390000  390000  390000  390000  390000  390000 
  390000  390000  390000  390000  390000  390000  390000  390000  390000  390000 
  390000  390000  390000  390000  390000  390000  390000  390000  390000  390000 
  390000  390000  390000  390000  390000  390000  390000  390000  390000  390000 
  400000  400000  400000  400000  400000  400000  400000  400000  400000  400000 
  400000  400000  400000  400000  400000  400000  400000  400000  400000  400000 
  400000  400000  400000  400000  400000  400000  400000  400000  400000  400000 
  400000  400000  400000  400000  400000  400000  400000  400000  400000  400000 
  400000  400000  400000  400000  400000  400000  400000  400000  400000  400000 
  400000  400000  400000  400000  400000  400000  410000  410000  410000  410000 
  410000  410000  410000  410000  410000  410000  410000  410000  410000  410000 
  410000  410000  410000  410000  410000  410000  410000  410000  410000  410000 
  410000  410000  410000  410000  410000  410000  410000  410000  410000  410000 
  410000  410000  410000  410000  410000  410000  410000  410000  410000  410000 
  410000  410000  410000  410000  410000  410000  410000  410000  410000  410000 
  410000  410000  420000  420000  420000  420000  420000  420000  420000  420000 
  420000  420000  420000  420000  420000  420000  420000  420000  420000  420000 
  420000  420000  420000  420000  420000  420000  420000  420000  420000  420000 
  420000  420000  420000  420000  420000  420000  420000  420000  420000  420000 
  420000  420000  420000  420000  420000  420000  420000  420000  420000  420000 
  420000  420000  420000  420000  420000  420000  420000  420000  430000  430000 
  430000  430000  430000  430000  430000  430000  430000  430000  430000  430000 
  430000  430000  430000  430000  430000  430000  430000  430000  430000  430000 
  430000  430000  430000  430000  430000  430000  430000  430000  430000  430000 
  430000  430000  430000  430000  430000  430000  430000  430000  430000  430000 
  430000  430000  430000  430000  430000  430000  430000  430000  430000  430000 
  430000  430000  430000  430000  440000  440000  440000  440000  440000  440000 
  440000  440000  440000  440000  440000  440000  440000  440000  440000  440000 
  440000  440000  440000  440000  440000  440000  440000  440000  440000  440000 
  440000  440000  440000  440000  440000  440000  440000  440000  440000  440000 
  440000  440000  440000  440000  440000  440000  440000  440000  440000  440000 
  440000  440000  440000  440000  440000  440000  440000  440000  440000  440000 
  450000  450000  450000  450000  450000  450000  450000  450000  450000  450000 
  450000  450000  450000  450000  450000  450000  450000  450000  450000  450000 
  450000  450000  450000  450000  450000  450000  450000  450000  450000  450000 
  450000  450000  450000  450000  450000  450000  450000  450000  450000  450000 
  450000  450000  450000  450000  450000  450000  450000  450000  450000  450000 
  450000  450000  450000  450000  450000  450000  460000  460000  460000  460000 
  460000  460000  460000  460000  460000  460000  460000  460000  460000  460000 
  460000  460000  460000  460000  460000  460000  460000  460000  460000  460000 
  460000  460000  460000  460000  460000  460000  460000  460000  460000  460000 
  460000  460000  460000  460000  460000  460000  460000  460000  460000  460000 
  460000  460000  460000  460000  460000  460000  460000  460000  460000  460000 
  460000  460000  470000  470000  470000  470000  470000  470000  470000  470000 
  470000  470000  470000  470000  470000  470000  470000  470000  470000  470000 
  470000  470000  470000  470000  470000  470000  470000  470000  470000  470000 
  470000  470000  470000  470000  470000  470000  470000  470000  470000  470000 
  470000  470000  470000  470000  470000  470000  470000  470000  470000  470000 
  470000  470000  470000  470000  470000  470000  470000  470000  480000  480000 
  480000  480000  480000  480000  480000  480000  480000  480000  480000  480000 
  480000  480000  480000  480000  480000  480000  480000  480000  480000  480000 
  480000  480000  480000  480000  480000  480000  480000  480000  480000  480000 
  480000  480000  480000  480000  480000  480000  480000  480000  480000  480000 
  480000  480000  480000  480000  480000  480000  480000  480000  480000  480000 
  480000  480000  480000  480000  490000  490000  490000  490000  490000  490000 
  490000  490000  490000  490000  490000  490000  490000  490000  490000  490000 
  490000  490000  490000  490000  490000  490000  490000  490000  490000  490000 
  490000  490000  490000  490000  490000  490000  490000  490000  490000  490000 
  490000  490000  490000  490000  490000  490000  490000  490000  490000  490000 
  490000  490000  490000  490000  490000  490000  490000  490000  490000  490000 
  500000  500000  500000  500000  500000  500000  500000  500000  500000  500000 
  500000  500000  500000  500000  500000  500000  500000  500000  500000  500000 
  500000  500000  500000  500000  500000  500000  500000  500000  500000  500000 
  500000  500000  500000  500000  500000  500000  500000  500000  500000  500000 
  500000  500000  500000  500000  500000  500000  500000  500000  500000  500000 
  500000  500000  500000  500000  500000  500000  510000  510000  510000  510000 
  510000  510000  510000  510000  510000  510000  510000  510000  510000  510000 
  510000  510000  510000  510000  510000  510000  510000  510000  510000  510000 
  510000  510000  510000  510000  510000  510000  510000  510000  510000  510000 
  510000  510000  510000  510000  510000  510000  510000  510000  510000  510000 
  510000  510000  510000  510000  510000  510000  510000  510000  510000  510000 
  510000  510000  520000  520000  520000  520000  520000  520000  520000  520000 
  520000  520000  520000  520000  520000  520000  520000  520000  520000  520000 
  520000  520000  520000  520000  520000  520000  520000  520000  520000  520000 
  520000  520000  520000  520000  520000  520000  520000  520000  520000  520000 
  520000  520000  520000  520000  520000  520000  520000  520000  520000  520000 
  520000  520000  520000  520000  520000  520000  520000  520000  530000  530000 
  530000  530000  530000  530000  530000  530000  530000  530000  530000  530000 
  530000  530000  530000  530000  530000  530000  530000  530000  530000  530000 
  530000  530000  530000  530000  530000  530000  530000  530000  530000  530000 
  530000  530000  530000  530000  530000  530000  530000  530000  530000  530000 
  530000  530000  530000  530000  530000  530000  530000  530000  530000  530000 
  530000  530000  530000  530000 
