# Supplementary material for: Practical aspects of teaching a graduate-level small-mol­ecule chemical crystallography course
Source: Acta Crystallogr E Crystallogr Commun. 2026 Jan 1;82(Pt 1):107–20. doi: 10.1107/S2056989025010527 (PMC12810306; doi:10.1107/S2056989025010527)
Supplement: Supplementary file 1 [file e-82-00107-sup2.zip › Berry_Guzei_Structures/Structure 1/Structure1.hkl]

  -1   0   0    0.47    0.05
   1   0   0    0.48    0.05
   2   0   0  383.65   30.59
  -2   0   0  401.54   30.59
  -3   0   0    0.12    0.10
   3   0   0    0.27    0.10
   4   0   0  100.34    7.88
  -4   0   0  101.27    7.88
  -5   0   0    0.25    0.14
   5   0   0    0.52    0.17
  -6   0   0    8.80    0.73
   6   0   0    8.44    0.73
  -7   0   0    0.09    0.18
   7   0   0   -0.07    0.18
   8   0   0    0.19    0.22
   9   0   0    0.00    0.23
  10   0   0    3.94    0.46
  11   0   0   -0.33    0.28
  12   0   0   16.93    1.46
  13   0   0    0.11    0.37
   1   1   0   17.56    1.32
  -1   1   0   17.04    1.32
  -1  -1   0   17.26    1.32
   1  -1   0   15.35    1.32
   2  -1   0  168.90   13.03
  -2   1   0  171.04   13.03
  -2  -1   0  168.21   13.03
   2   1   0  160.36   13.03
  -3   1   0   18.94    1.47
   3   1   0   19.20    1.48
  -3  -1   0   18.39    1.48
   3  -1   0   18.09    1.47
   4   1   0   33.88    2.70
  -4  -1   0   34.82    2.70
  -4   1   0   33.58    2.69
   4  -1   0   34.68    2.70
  -5  -1   0   16.50    1.46
   5  -1   0   20.51    1.47
   5   1   0   17.21    1.46
  -5   1   0   18.72    1.46
   6   1   0    5.18    0.42
   6  -1   0    3.24    0.40
  -6   1   0    4.30    0.39
  -6  -1   0    4.40    0.41
   7   1   0    0.35    0.20
   7  -1   0    0.45    0.20
  -7  -1   0    0.39    0.17
   8  -1   0    3.80    0.44
  -8  -1   0    4.80    0.45
   8   1   0    4.03    0.44
   9   1   0   -0.13    0.23
   9  -1   0    0.07    0.22
  10   1   0    7.29    0.71
  10  -1   0    7.37    0.71
  11   1   0    0.81    0.31
  11  -1   0    0.33    0.29
  12   1   0   -0.19    0.31
  12  -1   0    0.34    0.32
  13  -1   0    0.55    0.38
  13   1   0    0.77    0.39
   0  -2   0  152.35   11.48
   0  -2   0  147.72   11.47
   0   2   0  139.87   11.47
   1   2   0  469.24   37.16
  -1  -2   0  484.62   37.17
   2  -2   0  359.14   27.62
  -2   2   0  358.75   27.62
   2   2   0  357.80   27.60
  -2  -2   0  341.32   27.60
   3   2   0   29.98    2.36
  -3  -2   0   30.30    2.36
   3  -2   0   29.50    2.35
  -4  -2   0    9.97    0.81
   4   2   0    9.66    0.80
   5  -2   0  193.76   15.19
   5   2   0  194.40   15.19
  -5  -2   0  195.69   15.19
   6  -2   0   23.34    1.78
   6   2   0   23.03    1.79
  -6  -2   0   20.26    1.78
   7  -2   0    0.01    0.18
  -7  -2   0   -0.01    0.16
   7   2   0   -0.10    0.17
   8  -2   0    5.22    0.49
   8   2   0    4.58    0.49
  -8  -2   0    4.71    0.48
   9  -2   0    0.22    0.23
   9   2   0    0.59    0.24
  10  -2   0    2.51    0.36
  10   2   0    2.27    0.36
  11  -2   0    5.97    0.65
  11   2   0    7.08    0.67
  12   2   0    4.28    0.52
  12  -2   0    3.40    0.50
  13  -2   0    2.17    0.44
  13   2   0    1.94    0.45
   0   3   0    0.76    0.08
   0  -3   0    0.85    0.09
  -1  -3   0  418.49   32.46
   1   3   0  414.63   32.45
   2   3   0  329.10   24.70
   2  -3   0  303.15   24.71
   2  -3   0  316.42   24.73
  -2  -3   0  318.97   24.69
  -3   3   0   69.45    5.77
  -3  -3   0   79.73    5.78
   3  -3   0   69.45    5.77
   3   3   0   77.01    5.78
  -4  -3   0    2.49    0.26
   4   3   0    2.65    0.26
  -5  -3   0   20.11    1.60
   5  -3   0   20.32    1.60
   5   3   0   20.36    1.60
  -5   3   0   19.18    1.58
   6  -3   0  153.13   11.56
  -6   3   0  149.76   11.54
  -6  -3   0  145.69   11.56
   6   3   0  142.81   11.56
   7  -3   0    7.10    0.60
   7   3   0    6.34    0.59
  -7  -3   0    6.49    0.59
   8  -3   0    0.44    0.23
   8   3   0    1.44    0.25
  -8  -3   0    0.80    0.23
   9  -3   0    0.36    0.23
  -9  -3   0    0.56    0.24
   9   3   0    0.63    0.24
  10   3   0    2.81    0.40
  10  -3   0    2.74    0.38
  11   3   0    9.82    0.92
  11  -3   0   10.12    0.91
  12  -3   0    1.11    0.35
  12   3   0    1.46    0.38
  13  -3   0    5.94    0.68
  13   3   0    5.76    0.68
   0  -4   0  323.27   24.11
   0   4   0  295.03   24.10
  -1  -4   0   48.25    3.77
   1   4   0   48.09    3.77
  -2  -4   0  194.72   15.42
   2   4   0  197.78   15.42
   2  -4   0  200.83   15.46
   3   4   0    1.03    0.15
  -3  -4   0    0.77    0.15
   4  -4   0   43.20    3.50
  -4  -4   0   45.99    3.52
   4   4   0   44.85    3.51
   5  -4   0    4.80    0.43
  -5  -4   0    5.26    0.45
  -5   4   0    4.44    0.42
   5   4   0    5.01    0.44
   6   4   0    3.18    0.30
  -6   4   0    2.38    0.28
  -6  -4   0    3.05    0.30
   6  -4   0    2.18    0.29
   7  -4   0    0.23    0.19
  -7  -4   0    0.13    0.16
   7   4   0   -0.06    0.17
  -8  -4   0    0.46    0.20
   8  -4   0    0.40    0.22
   8   4   0    0.71    0.23
   9   4   0    4.95    0.51
   9  -4   0    4.89    0.50
  -9  -4   0    4.86    0.50
  10   4   0    3.97    0.47
  10  -4   0    4.26    0.46
  11   4   0    1.19    0.33
  11  -4   0    1.58    0.34
  12  -4   0    1.91    0.41
  12   4   0    1.70    0.40
  13   4   0    2.62    0.47
  13  -4   0    1.43    0.45
   0  -5   0    0.20    0.09
  -1  -5   0    3.74    0.33
   1   5   0    3.95    0.33
  -2  -5   0   11.30    0.90
   2   5   0   10.97    0.90
  -3  -5   0  277.81   21.78
   3   5   0  269.11   21.77
   3  -5   0  289.74   21.78
   3  -5   0  280.66   21.77
   4   5   0   15.61    1.19
   4  -5   0   12.95    1.17
  -4  -5   0   15.47    1.19
  -5  -5   0   17.55    1.45
   5  -5   0   19.48    1.44
   5   5   0   16.89    1.45
   6  -5   0    1.43    0.20
   6   5   0    0.81    0.20
  -6  -5   0    1.45    0.22
   7   5   0   -0.12    0.17
   7  -5   0    0.35    0.18
  -7  -5   0    0.41    0.17
  -8  -5   0    1.70    0.28
   8   5   0    2.16    0.31
   8  -5   0    2.12    0.29
   9   5   0    6.73    0.66
  -9  -5   0    7.30    0.66
   9  -5   0    6.92    0.65
  10  -5   0    1.40    0.30
 -10  -5   0    1.39    0.31
  10   5   0    1.80    0.33
  11   5   0    1.04    0.31
  11  -5   0    0.38    0.32
  12   5   0    2.13    0.43
  12  -5   0    2.50    0.44
  13  -5   0    1.25    0.43
  13   5   0    0.92    0.41
   0  -6   0  639.80   49.85
   1  -6   0   61.72    4.48
   1   6   0   52.99    4.48
  -2  -6   0  165.27   12.71
   2   6   0  160.50   12.71
   3   6   0    6.72    0.53
  -3  -6   0    6.93    0.54
   3  -6   0    5.53    0.50
   3  -6   0    5.60    0.50
   4   6   0   -0.09    0.14
   4  -6   0    0.64    0.12
  -4  -6   0    0.29    0.15
   5  -6   0   12.95    1.07
   5  -6   0   12.80    1.07
   5   6   0   13.26    1.09
  -5  -6   0   14.00    1.09
  -6  -6   0   10.80    0.88
   6   6   0   10.39    0.87
   6  -6   0    9.77    0.85
  -7  -6   0    0.60    0.19
   7  -6   0    0.26    0.19
   7   6   0    0.76    0.21
  -8  -6   0    5.59    0.51
   8   6   0    5.15    0.51
   8  -6   0    4.49    0.49
  -9  -6   0    0.92    0.24
   9   6   0    0.32    0.23
   9  -6   0    0.36    0.23
  10   6   0    3.72    0.47
  10  -6   0    4.67    0.48
 -10  -6   0    4.01    0.48
  11  -6   0   -0.49    0.30
  11   6   0    0.09    0.27
  12   6   0    1.57    0.38
  12  -6   0    0.94    0.38
  13  -6   0   12.51    1.11
  13   6   0   10.96    1.10
   0  -7   0   -0.23    0.11
  -1  -7   0   56.28    4.53
   1   7   0   53.02    4.52
   1  -7   0   62.00    4.52
   1  -7   0   59.85    4.52
   2   7   0   37.42    2.95
  -2  -7   0   37.43    2.95
   3   7   0   40.84    3.12
  -3  -7   0   38.30    3.12
   4   7   0   13.57    1.15
   4  -7   0   13.63    1.13
  -4  -7   0   15.42    1.16
   5  -7   0    5.67    0.50
  -5  -7   0    6.23    0.54
   5   7   0    5.85    0.53
   5  -7   0    6.13    0.51
   6   7   0    2.29    0.27
   6  -7   0    1.78    0.24
  -6  -7   0    2.46    0.29
   7  -7   0    0.79    0.20
  -7  -7   0    1.33    0.22
   7   7   0    1.16    0.24
  -8  -7   0   16.70    1.42
   8  -7   0   17.99    1.40
   8   7   0   16.66    1.41
   9  -7   0    0.52    0.24
   9   7   0    0.85    0.27
  -9  -7   0    0.96    0.25
  10   7   0    0.07    0.25
 -10  -7   0    0.39    0.25
  10  -7   0   -0.09    0.27
  11  -7   0    1.68    0.36
  12  -7   0    0.45    0.35
  12   7   0    0.56    0.33
  13   7   0    1.34    0.43
   0  -8   0    8.74    0.72
   1  -8   0  113.06    8.78
   1   8   0  110.45    8.78
   1  -8   0  110.72    8.78
  -1  -8   0  115.74    8.79
   2   8   0   13.27    1.06
  -2  -8   0   12.78    1.06
  -3  -8   0    0.53    0.16
   3   8   0    0.44    0.17
   4  -8   0   25.73    2.04
   4  -8   0   26.78    2.04
  -4  -8   0   24.49    2.08
   4   8   0   26.91    2.08
   5  -8   0    1.54    0.19
   5   8   0    1.89    0.25
  -5  -8   0    1.70    0.24
   6   8   0    6.80    0.61
   6  -8   0    6.54    0.57
  -6  -8   0    6.79    0.61
   7  -8   0    4.09    0.38
  -7  -8   0    3.49    0.40
   7   8   0    3.80    0.40
   8   8   0    2.56    0.34
  -8  -8   0    2.29    0.34
   8  -8   0    3.01    0.33
  -9  -8   0    0.89    0.26
   9  -8   0    1.93    0.29
   9   8   0    0.76    0.26
  10  -8   0    1.53    0.34
 -10  -8   0    1.75    0.32
  10   8   0    1.72    0.32
 -11  -8   0    4.32    0.53
  11  -8   0    4.82    0.53
  11   8   0    4.14    0.51
  12  -8   0    0.05    0.32
  12   8   0   -0.13    0.31
  13   8   0   -0.09    0.37
  13  -8   0    0.03    0.37
   0  -9   0    0.21    0.14
   1  -9   0    6.30    0.48
   1   9   0    5.22    0.49
  -1  -9   0    5.17    0.50
   1  -9   0    6.22    0.48
   2   9   0   43.26    3.36
   2  -9   0   41.24    3.33
  -2  -9   0   43.36    3.37
  -3  -9   0    0.24    0.18
   3   9   0    0.27    0.17
   4   9   0    0.84    0.20
  -4  -9   0    0.75    0.20
   5  -9   0   13.19    1.13
  -5  -9   0   14.02    1.18
   5   9   0   15.31    1.18
   6   9   0    1.34    0.23
  -6  -9   0    0.86    0.23
   6  -9   0    1.19    0.19
  -7  -9   0   19.68    1.70
   7   9   0   20.73    1.70
   7  -9   0   21.91    1.67
   8   9   0    0.24    0.24
   8  -9   0    0.36    0.22
  -8  -9   0    0.43    0.22
   9  -9   0    1.81    0.30
   9   9   0    1.82    0.31
  -9  -9   0    1.94    0.31
  10   9   0    0.02    0.25
 -10  -9   0    0.17    0.26
  10  -9   0   -0.13    0.26
  11   9   0   -0.32    0.27
  11  -9   0   -0.16    0.30
 -11  -9   0    0.39    0.31
  12   9   0    0.29    0.33
   0 -10   0  152.03   11.87
   1 -10   0    1.23    0.16
  -1 -10   0    0.50    0.18
   1  10   0    0.81    0.16
  -2 -10   0    2.52    0.27
   2 -10   0    1.87    0.20
   2 -10   0    1.91    0.20
   2  10   0    2.01    0.25
   3  10   0    4.63    0.43
  -3 -10   0    4.16    0.43
   4  10   0    0.35    0.21
  -4 -10   0    0.73    0.20
   5 -10   0   14.94    1.30
  -5 -10   0   16.20    1.36
   5  10   0   17.93    1.36
   6  10   0    0.59    0.25
  -6 -10   0    0.92    0.23
  -7 -10   0    0.41    0.23
   7 -10   0    1.20    0.20
   7  10   0    0.41    0.24
  -8 -10   0    0.33    0.24
   8  10   0    0.58    0.24
   8 -10   0    0.72    0.22
  -9 -10   0    0.37    0.23
   9 -10   0    0.22    0.23
   9  10   0    0.20    0.24
  10  10   0   16.79    1.44
  10 -10   0   18.21    1.42
 -10 -10   0   15.88    1.43
  11  10   0    0.90    0.31
  11 -10   0    0.55    0.30
 -11 -10   0    0.31    0.29
  12  10   0    1.30    0.38
  12 -10   0    0.39    0.30
   0 -11   0    0.01    0.15
   1 -11   0    1.16    0.18
  -1 -11   0    1.51    0.22
   1 -11   0    1.41    0.21
   2 -11   0    0.07    0.10
   2 -11   0    0.06    0.13
  -2 -11   0    0.12    0.18
  -3 -11   0   33.29    2.65
   3  11   0   33.17    2.64
  -4 -11   0   12.50    1.09
   4  11   0   13.29    1.08
  -5 -11   0    0.35    0.23
   5  11   0    0.54    0.23
   6  11   0   -0.10    0.23
  -6 -11   0    0.00    0.21
   6 -11   0    0.03    0.14
   7  11   0    0.35    0.26
   7 -11   0    0.53    0.19
  -7 -11   0    0.69    0.25
  -8 -11   0    8.38    0.75
   8 -11   0    7.86    0.69
   8  11   0    7.63    0.74
  -9 -11   0    1.09    0.28
   9  11   0    0.94    0.29
   9 -11   0    1.18    0.25
 -10 -11   0   -0.24    0.25
  10  11   0    0.40    0.28
  10 -11   0    0.42    0.24
 -11 -11   0    1.54    0.35
  11 -11   0    1.77    0.32
  12 -11   0   -0.33    0.28
   0 -12   0   -0.13    0.16
  -1 -12   0    0.83    0.20
   1 -12   0    0.49    0.16
  -2 -12   0    6.75    0.57
   2 -12   0    5.54    0.51
  -3 -12   0    1.60    0.28
  -4 -12   0    2.68    0.34
  -6 -12   0    1.27    0.28
   6 -12   0    1.49    0.19
   7 -12   0    4.41    0.42
  -7 -12   0    4.85    0.51
   8 -12   0    0.01    0.19
  -8 -12   0    0.20    0.26
   9 -12   0    3.88    0.39
  -9 -12   0    3.42    0.45
 -10 -12   0    2.39    0.40
  10 -12   0    2.37    0.34
 -11 -12   0   -0.28    0.28
 -12 -12   0    0.89    0.39
   0 -13   0   -0.02    0.17
   1 -13   0    0.04    0.15
  -1 -13   0    0.30    0.20
   2 -13   0   10.60    0.87
  -2 -13   0   10.79    0.91
  -3 -13   0    3.33    0.38
  -4 -13   0    0.17    0.23
  -5 -13   0    4.61    0.51
  -6 -13   0    9.00    0.82
  -7 -13   0    0.70    0.26
  -8 -13   0    0.32    0.27
  -9 -13   0    4.56    0.53
 -10 -13   0    2.26    0.39
 -11 -13   0    0.18    0.33
   0 -14   0    3.68    0.38
  -1 -14   0   23.49    1.83
   1 -14   0   21.89    1.81
   2 -14   0   10.97    0.82
  -2 -14   0    8.98    0.86
   3 -14   0    0.08    0.13
  -3 -14   0    0.32    0.23
  -4 -14   0    1.16    0.28
  -5 -14   0    0.68    0.28
  -6 -14   0    2.24    0.35
  -7 -14   0    1.13    0.29
  -8 -14   0   -0.22    0.28
  -9 -14   0    0.80    0.31
 -10 -14   0    4.91    0.59
 -11 -14   0    1.92    0.42
   0 -15   0    0.04    0.20
   1 -15   0   27.01    2.20
  -1 -15   0   28.39    2.22
  -2 -15   0   -0.10    0.23
   2 -15   0    0.00    0.16
  -3 -15   0   25.36    2.07
   3 -15   0   25.48    2.01
  -4 -15   0   14.84    1.26
  -5 -15   0    0.37    0.27
  -6 -15   0    1.13    0.30
  -7 -15   0    0.97    0.30
  -8 -15   0    0.60    0.33
  -9 -15   0    3.87    0.52
 -10 -15   0    0.41    0.34
   0 -16   0    7.89    0.69
   1 -16   0   -0.03    0.20
  -1 -16   0    0.07    0.22
   2 -16   0    2.86    0.31
  -2 -16   0    2.93    0.37
  -3 -16   0    0.23    0.24
  -4 -16   0    0.11    0.26
  -5 -16   0    0.15    0.27
  -6 -16   0    1.30    0.33
  -7 -16   0    5.32    0.59
  -8 -16   0    0.65    0.35
  -9 -16   0    0.37    0.35
 -10 -16   0    1.25    0.41
   0 -17   0    0.37    0.22
  -1 -17   0    0.62    0.25
  -2 -17   0    1.87    0.31
   2 -17   0    1.99    0.27
  -3 -17   0    0.40    0.24
  -4 -17   0    6.15    0.63
  -5 -17   0    7.58    0.74
  -6 -17   0    3.76    0.48
  -7 -17   0    4.82    0.57
  -8 -17   0    2.15    0.43
  -9 -17   0   -0.01    0.35
   0 -18   0    5.42    0.53
   1 -18   0    1.05    0.24
  -1 -18   0    0.98    0.27
  -2 -18   0    5.96    0.58
  -3 -18   0    2.47    0.37
  -4 -18   0    1.61    0.32
  -5 -18   0    1.33    0.32
  -6 -18   0    0.28    0.28
  -7 -18   0   -0.07    0.31
  -8 -18   0    0.84    0.37
   0 -19   0    0.25    0.26
   1 -19   0   15.14    1.31
  -1 -19   0   16.62    1.33
  -2 -19   0    1.05    0.29
  -3 -19   0    0.82    0.30
  -4 -19   0    0.06    0.27
  -5 -19   0    0.49    0.29
  -6 -19   0    1.35    0.34
  -7 -19   0    2.48    0.44
   0 -20   0    5.82    0.57
  -1 -20   0   19.08    1.55
   1 -20   0   18.19    1.52
  -2 -20   0    0.79    0.30
  -3 -20   0    2.65    0.40
  -4 -20   0    0.50    0.30
  -5 -20   0    0.04    0.30
  -6 -20   0   -0.15    0.30
   0 -21   0    0.15    0.27
  -1 -21   0    0.08    0.28
  -2 -21   0    1.60    0.34
  -3 -21   0    1.49    0.34
  -4 -21   0    1.65    0.35
  -5 -21   0   -0.06    0.31
   0 -22   0    5.89    0.58
  -1 -22   0    0.80    0.30
  -2 -22   0    0.81    0.33
  -3 -22   0    1.67    0.38
  -4 -22   0    1.60    0.37
  -1 -23   0    3.60    0.45
  -2 -23   0    2.30    0.41
  13   0  -1    8.54    0.86
  12   0  -1   -0.16    0.31
  11   0  -1    4.27    0.51
  10   0  -1   -0.06    0.27
   9   0  -1    6.20    0.60
   8   0  -1   -0.09    0.21
   7   0  -1    7.15    0.64
   6   0  -1    0.46    0.18
   5   0  -1   70.45    5.53
   4   0  -1    0.41    0.14
   3   0  -1    8.89    0.72
  -2   0   1    0.16    0.09
   2   0  -1    0.20    0.08
   1   0  -1  457.69   36.26
  -1   0   1  472.81   36.27
   0   0   1    0.44    0.05
   0   0  -1    0.46    0.05
  -1   0  -1  699.38   52.45
   1   0   1  646.17   52.43
   2   0   1    0.10    0.07
  -2   0  -1    0.01    0.07
   3   0   1   76.32    6.20
  -3   0  -1   82.37    6.20
   4   0   1    0.18    0.13
  -4   0  -1   -0.28    0.12
   5   0   1    4.23    0.39
  -5   0  -1    3.99    0.38
  -6   0  -1    0.13    0.16
   6   0   1    0.13    0.16
   7   0   1   -0.10    0.20
  -7   0  -1    0.26    0.17
   8   0   1    0.17    0.22
   9   0   1    0.13    0.24
  10   0   1   -0.28    0.26
  11   0   1    5.92    0.63
  12   0   1   -0.10    0.32
  13   0   1    0.91    0.38
  13  -1  -1    2.88    0.46
  13   1  -1    2.58    0.47
  12   1  -1    3.09    0.48
  12  -1  -1    3.16    0.48
  11   1  -1    3.06    0.47
  11  -1  -1    4.48    0.50
  10   1  -1    9.26    0.81
  10  -1  -1    8.26    0.80
   9  -1  -1    5.17    0.48
   9   1  -1    3.72    0.46
   8  -1  -1   13.99    1.14
   8   1  -1   13.17    1.14
   7  -1  -1    8.74    0.78
   7   1  -1    9.22    0.78
   6  -1  -1   80.10    5.89
   6   1  -1   74.68    5.89
  -6  -1   1   70.14    5.88
  -5  -1   1   16.42    1.34
   5  -1  -1   17.81    1.34
   5   1  -1   15.69    1.34
   4   1  -1    6.39    0.54
  -4  -1   1    5.49    0.54
  -4   1   1    6.97    0.54
   4  -1  -1    6.89    0.55
  -3  -1   1   48.85    3.90
   3  -1  -1   49.51    3.90
   3   1  -1   47.11    3.90
  -3   1   1   53.66    3.90
  -2  -1   1   56.37    4.20
   2   1  -1   54.92    4.20
   2  -1  -1   50.08    4.19
  -2   1   1   53.21    4.19
   0   1  -1    5.86    0.45
   0  -1   1    5.49    0.45
   0  -1  -1    5.66    0.45
   0   1   1    5.57    0.45
  -1  -1  -1  357.82   27.33
  -1   1  -1  327.79   27.35
   1   1   1  367.26   27.33
   1  -1   1  349.80   27.36
  -2   1  -1   80.32    6.29
   2   1   1   85.38    6.30
   2  -1   1   77.61    6.29
  -2  -1  -1   79.16    6.29
   3  -1   1   91.26    7.28
  -3  -1  -1   97.43    7.28
  -3   1  -1   92.60    7.28
   3   1   1   91.60    7.28
   4  -1   1  107.33    8.43
   4   1   1  102.50    8.43
  -4  -1  -1  112.39    8.43
  -4   1  -1  109.28    8.43
  -5  -1  -1   10.63    0.84
   5  -1   1    9.61    0.84
  -5   1  -1    9.64    0.84
   5   1   1   10.87    0.84
   6   1   1    5.23    0.49
  -6   1  -1    5.54    0.47
   6  -1   1    5.66    0.49
  -6  -1  -1    4.70    0.48
   7  -1   1    2.00    0.28
   7   1   1    2.03    0.28
  -7  -1  -1    2.16    0.27
  -7   1  -1    2.15    0.26
   8  -1   1    0.01    0.22
   8   1   1    0.20    0.21
  -8  -1  -1    0.24    0.20
   9  -1   1   10.75    0.98
   9   1   1   11.88    0.99
  10   1   1    6.99    0.69
  10  -1   1    7.16    0.69
  11   1   1    1.91    0.36
  11  -1   1    2.52    0.38
  12   1   1    7.43    0.73
  12  -1   1    6.52    0.71
  13  -1   1    1.00    0.37
  13   1   1    0.61    0.36
  13   2  -1    5.44    0.65
  13  -2  -1    5.62    0.65
  12   2  -1    1.77    0.38
  12  -2  -1    1.73    0.39
  11   2  -1   -0.04    0.28
  11  -2  -1    0.24    0.29
  10   2  -1   -0.18    0.26
  10  -2  -1   -0.17    0.26
   9  -2  -1    0.51    0.25
   9   2  -1    0.56    0.25
   8   2  -1   37.12    2.87
   8  -2  -1   34.53    2.86
   7   2  -1    9.65    0.84
  -7  -2   1   10.56    0.84
   7  -2  -1    9.23    0.84
  -7   2   1   10.18    0.83
   6   2  -1    4.05    0.38
  -6  -2   1    2.82    0.37
  -6   2   1    4.12    0.37
   6  -2  -1    4.40    0.38
  -5   2   1   72.83    5.69
   5  -2  -1   74.65    5.70
  -5  -2   1   72.84    5.70
   5   2  -1   70.35    5.70
  -4   2   1   36.80    3.02
   4   2  -1   38.57    3.03
   4  -2  -1   38.98    3.03
  -4  -2   1   39.74    3.03
  -3   2   1  115.87    9.10
  -3  -2   1  123.20    9.11
   3   2  -1  117.24    9.11
   3  -2  -1  110.47    9.10
   2   2  -1  228.43   16.51
  -2   2   1  203.77   16.50
   2  -2  -1  201.48   16.50
  -2  -2   1  213.35   16.51
   0   2  -1  381.21   29.79
   0  -2  -1  381.86   29.75
  -1  -2  -1   13.85    1.14
   1  -2   1   15.89    1.14
   1   2   1   13.76    1.14
   2   2   1  186.70   13.56
  -2   2  -1  163.56   13.55
   2  -2   1  159.70   13.55
  -2  -2  -1  185.39   13.56
   3   2   1    9.35    0.71
  -3  -2  -1    7.90    0.71
  -3   2  -1    8.77    0.70
   3  -2   1    8.63    0.70
   4   2   1    1.09    0.16
  -4  -2  -1    0.97    0.15
   4  -2   1    0.28    0.13
  -4   2  -1    0.40    0.13
   5  -2   1   47.48    3.47
  -5  -2  -1   41.40    3.46
   5   2   1   41.00    3.46
  -5   2  -1   46.09    3.46
   6  -2   1   10.18    0.82
   6   2   1    9.24    0.82
  -6   2  -1   10.56    0.81
  -6  -2  -1    8.80    0.81
  -7  -2  -1    1.81    0.24
   7   2   1    1.58    0.26
   7  -2   1    1.18    0.24
  -8  -2  -1    0.41    0.22
   8   2   1    0.12    0.21
   8  -2   1    1.14    0.23
   9  -2   1    0.90    0.27
   9   2   1    0.98    0.27
  10   2   1    5.49    0.54
  10  -2   1    4.28    0.52
  11  -2   1    1.62    0.34
  11   2   1    1.23    0.33
  12  -2   1    0.50    0.33
  12   2   1    0.85    0.35
  13   2   1    3.42    0.53
  13  -2   1    4.05    0.53
  13  -3  -1    0.64    0.38
  13   3  -1    0.67    0.40
  12   3  -1    1.43    0.41
  12  -3  -1    2.28    0.42
  11   3  -1   22.49    1.86
  11  -3  -1   22.08    1.86
  10  -3  -1    0.33    0.26
  10   3  -1    0.41    0.27
   9  -3  -1    5.63    0.53
   9   3  -1    4.80    0.53
  -8  -3   1    0.74    0.22
   8  -3  -1    0.39    0.22
   8   3  -1    0.91    0.23
   7   3  -1    0.54    0.18
  -7  -3   1    0.32    0.18
   7  -3  -1    0.20    0.18
  -6   3   1    0.08    0.16
   6   3  -1    0.14    0.16
   6  -3  -1    0.60    0.16
  -6  -3   1    0.14    0.15
  -5  -3   1   20.20    1.73
   5   3  -1   21.38    1.74
   5  -3  -1   23.33    1.74
  -5   3   1   22.05    1.72
  -4   3   1   39.02    3.17
   4  -3  -1   40.07    3.18
  -4  -3   1   41.06    3.19
   4   3  -1   41.92    3.19
  -3  -3   1   14.35    1.10
   3  -3  -1   12.44    1.09
   3   3  -1   14.30    1.10
  -3   3   1   13.58    1.08
  -2   3   1  483.87   37.51
   2   3  -1  480.09   37.49
  -2  -3   1  490.65   37.50
   2  -3  -1  470.73   37.51
   1   3  -1  595.43   46.95
  -1   3   1  592.53   47.00
   1  -3  -1  629.08   47.00
  -1  -3   1  593.85   46.95
   0   3   1    1.11    0.11
   0  -3   1    1.31    0.11
   0  -3  -1    1.06    0.12
   0  -3   1    0.85    0.11
   1   3   1  995.41   77.71
  -1  -3  -1 1000.00   77.71
  -2  -3  -1  140.81   10.48
   2  -3   1  131.89   10.48
   2  -3   1  124.79   10.48
   2   3   1  139.89   10.48
   3   3   1  148.90   11.35
   3  -3   1  141.99   11.34
  -3  -3  -1  145.43   11.35
  -4  -3  -1   12.34    0.96
   4   3   1   12.15    0.95
   4  -3   1   10.65    0.94
  -5  -3  -1    0.88    0.17
   5   3   1    1.11    0.18
   5  -3   1    0.92    0.18
   6   3   1    1.04    0.22
   6  -3   1    1.24    0.22
  -6  -3  -1    1.02    0.20
   7  -3   1   14.66    1.18
   7   3   1   14.21    1.19
  -7  -3  -1   14.06    1.18
   8   3   1    0.06    0.22
   8  -3   1    0.56    0.21
  -8  -3  -1    0.03    0.21
   9   3   1    5.72    0.59
  -9  -3  -1    5.87    0.59
   9  -3   1    6.66    0.60
  10   3   1    1.04    0.28
  10  -3   1    0.45    0.27
  11  -3   1    0.36    0.30
  11   3   1    0.17    0.31
  12  -3   1    2.62    0.43
  12   3   1    3.18    0.47
  13   3   1    2.89    0.50
  13  -3   1    3.13    0.51
  13   4  -1    4.16    0.60
  13  -4  -1    4.72    0.58
  12  -4  -1    0.34    0.33
  12   4  -1    0.19    0.34
  11  -4  -1    1.76    0.35
  11   4  -1    1.38    0.34
  10  -4  -1    0.53    0.27
  10   4  -1    0.70    0.28
   9  -4  -1   -0.11    0.23
   9   4  -1   -0.15    0.21
  -9  -4   1   -0.25    0.22
   8  -4  -1    0.85    0.23
   8   4  -1    0.70    0.22
  -8  -4   1    0.53    0.21
  -7  -4   1    0.47    0.19
   7  -4  -1    0.45    0.18
   7   4  -1    0.46    0.19
  -6  -4   1    4.91    0.47
  -6   4   1    5.72    0.47
   6  -4  -1    5.21    0.48
   6   4  -1    5.10    0.48
   5  -4  -1  107.99    8.13
  -5   4   1  101.47    8.11
  -5  -4   1   96.36    8.13
   5   4  -1  109.84    8.14
  -4   4   1   90.66    6.89
  -4  -4   1   82.72    6.90
   4   4  -1   84.52    6.90
   4  -4  -1   95.10    6.90
  -3  -4   1   67.89    5.41
   3  -4  -1   70.83    5.41
   3   4  -1   68.77    5.41
  -2  -4   1   32.17    2.51
   2   4  -1   33.88    2.51
   2  -4  -1   31.00    2.50
   2  -4  -1   30.58    2.50
  -1  -4   1  189.84   14.61
   1   4  -1  191.30   14.61
   1  -4  -1  188.20   14.61
   1  -4  -1  180.31   14.61
   0  -4  -1  780.25   61.53
   0   4   1  745.31   61.52
   0  -4   1  801.33   61.57
   0  -4   1  832.40   61.57
   1   4   1    0.96    0.15
  -1  -4  -1    1.70    0.16
  -2  -4  -1   76.31    6.12
   2   4   1   80.35    6.12
   3   4   1   72.13    5.75
   3  -4   1   71.28    5.74
   3  -4   1   73.97    5.74
  -3  -4  -1   76.82    5.76
  -4  -4  -1   21.59    1.71
   4   4   1   22.63    1.71
   4  -4   1   20.23    1.70
  -5  -4  -1   93.97    7.36
   5   4   1   94.14    7.36
  -5   4  -1   91.82    7.33
   5  -4   1   95.77    7.34
   6  -4   1   17.38    1.39
   6   4   1   16.91    1.40
  -6  -4  -1   17.53    1.41
   7   4   1   12.62    1.08
   7  -4   1   13.51    1.07
  -7  -4  -1   12.59    1.08
  -8  -4  -1    6.41    0.64
   8   4   1    7.37    0.65
   8  -4   1    6.99    0.63
   9   4   1    7.06    0.69
   9  -4   1    7.52    0.68
  -9  -4  -1    7.44    0.69
  10   4   1    1.85    0.36
  10  -4   1    2.62    0.36
  11   4   1   13.94    1.24
  11  -4   1   14.35    1.23
  12  -4   1    1.12    0.37
  12   4   1    1.75    0.38
  13  -4   1    1.46    0.44
  13   4   1    1.45    0.41
  13   5  -1   10.13    1.00
  13  -5  -1   10.58    1.00
  12  -5  -1   15.45    1.34
  12   5  -1   15.31    1.35
  11  -5  -1    0.16    0.29
  11   5  -1   -0.20    0.29
  10  -5  -1   17.89    1.70
  10   5  -1   22.46    1.72
 -10  -5   1   21.56    1.72
  -9  -5   1    1.96    0.31
   9  -5  -1    1.38    0.30
   9   5  -1    1.61    0.29
   8  -5  -1   11.40    0.97
  -8  -5   1   11.74    0.98
   8   5  -1   11.20    0.98
   7  -5  -1    0.14    0.18
   7   5  -1   -0.43    0.16
  -7  -5   1   -0.08    0.16
   6   5  -1   18.84    1.66
  -6  -5   1   21.09    1.67
   6  -5  -1   21.92    1.65
   5  -5  -1   11.75    0.97
  -5  -5   1   12.69    0.99
   5   5  -1   11.50    0.98
   4  -5  -1   21.21    1.59
   4   5  -1   20.12    1.61
  -4  -5   1   18.98    1.61
   3  -5  -1   65.65    5.28
  -3  -5   1   67.90    5.30
   3   5  -1   69.35    5.30
   2  -5  -1  293.61   22.14
  -2  -5   1  279.70   22.13
   2  -5  -1  296.51   22.13
   2   5  -1  265.91   22.12
   1   5  -1   18.46    1.60
   1  -5  -1   21.28    1.60
   1  -5  -1   21.24    1.60
   0  -5  -1  332.35   26.27
   0  -5   1  355.65   26.28
   0   5   1  324.36   26.27
   0  -5   1  336.25   26.28
   1   5   1   25.86    2.02
  -1  -5  -1   25.49    2.02
   2   5   1   71.45    5.88
  -2  -5  -1   79.10    5.89
   3  -5   1   68.23    5.21
  -3  -5  -1   65.75    5.23
   3   5   1   63.73    5.22
   3  -5   1   69.08    5.21
   4  -5   1   66.34    4.95
  -4  -5  -1   60.17    4.97
   4   5   1   61.72    4.97
   4  -5   1   65.02    4.95
   5  -5   1   24.09    2.03
  -5  -5  -1   26.30    2.05
   5   5   1   26.60    2.05
   6   5   1    2.87    0.32
   6  -5   1    2.99    0.31
  -6  -5  -1    2.67    0.31
   7  -5   1    0.35    0.19
   7   5   1   -0.24    0.17
  -7  -5  -1    0.23    0.17
   8  -5   1    5.49    0.52
   8   5   1    5.27    0.52
  -8  -5  -1    5.17    0.51
   9  -5   1    1.53    0.31
  -9  -5  -1    2.35    0.32
   9   5   1    1.83    0.32
  10   5   1    2.06    0.35
  10  -5   1    2.24    0.35
  11   5   1    7.69    0.75
  11  -5   1    7.48    0.73
  12   5   1    0.92    0.35
  12  -5   1    1.01    0.35
  13   5   1    0.36    0.37
  13  -5   1   -0.12    0.38
  13  -6  -1    0.10    0.36
  13   6  -1    0.30    0.40
  12  -6  -1    1.22    0.38
  12   6  -1    1.36    0.37
  11  -6  -1    6.25    0.60
  11   6  -1    4.90    0.59
 -10  -6   1    8.03    0.75
  10   6  -1    7.75    0.74
  10  -6  -1    7.99    0.74
  -9  -6   1    3.96    0.42
   9  -6  -1    3.36    0.40
   9   6  -1    3.27    0.41
  -8  -6   1    5.22    0.52
   8  -6  -1    5.16    0.51
   8   6  -1    5.71    0.53
   7   6  -1    0.42    0.18
   7  -6  -1    0.28    0.19
  -7  -6   1    0.36    0.18
   6  -6  -1    1.70    0.22
   6   6  -1    1.23    0.22
  -6  -6   1    1.77    0.23
   5  -6  -1   15.77    1.34
   5   6  -1   17.75    1.37
  -5  -6   1   17.00    1.37
  -4  -6   1    6.93    0.62
   4  -6  -1    6.39    0.59
   4   6  -1    8.42    0.62
   3   6  -1   30.00    2.28
   3  -6  -1   27.94    2.26
  -3  -6   1   29.81    2.28
   3  -6  -1   27.30    2.25
  -2  -6   1   30.09    2.34
   2  -6  -1   29.68    2.32
   2   6  -1   28.86    2.34
   2  -6  -1   29.95    2.32
   1   6  -1  195.89   16.11
  -1  -6   1  206.39   16.12
   1  -6  -1  217.78   16.12
   0  -6   1   26.91    2.12
   0  -6  -1   26.80    2.13
   0   6   1   27.68    2.12
   0  -6   1   26.71    2.12
  -1  -6  -1  212.23   16.50
   1   6   1  211.04   16.50
   2   6   1  151.70   12.01
  -2  -6  -1  156.10   12.01
  -3  -6  -1  105.79    8.34
   3   6   1  107.58    8.34
   4   6   1   84.01    6.53
   4  -6   1   83.90    6.51
   4  -6   1   87.18    6.52
  -4  -6  -1   78.56    6.53
  -5  -6  -1   41.14    3.27
   5  -6   1   40.40    3.25
   5  -6   1   40.84    3.25
   5   6   1   43.06    3.27
   6  -6   1   14.04    1.14
   6   6   1   14.09    1.16
  -6  -6  -1   14.19    1.16
  -7  -6  -1    0.00    0.18
   7  -6   1    0.02    0.18
   7   6   1    0.05    0.19
   8   6   1    9.63    0.86
   8  -6   1    9.07    0.84
  -8  -6  -1   10.66    0.86
  -9  -6  -1    0.14    0.22
   9   6   1    0.11    0.24
   9  -6   1    0.09    0.23
  10  -6   1   10.67    0.96
  10   6   1   10.79    0.96
 -10  -6  -1   10.91    0.97
  11  -6   1    0.38    0.30
  11   6   1    0.21    0.29
  12  -6   1    1.57    0.40
  12   6   1    1.84    0.40
  13   6   1    1.24    0.41
  13  -6   1    1.54    0.46
  13   7  -1   -0.15    0.39
  12  -7  -1    0.31    0.33
  12   7  -1    0.38    0.33
  11  -7  -1    0.29    0.29
  11   7  -1    0.20    0.28
  10   7  -1    6.13    0.62
 -10  -7   1    6.24    0.62
  10  -7  -1    6.05    0.61
   9  -7  -1    0.57    0.24
   9   7  -1    0.21    0.23
  -9  -7   1    0.42    0.23
   8   7  -1   19.35    1.65
   8  -7  -1   21.45    1.64
  -8  -7   1   19.83    1.65
   7   7  -1    1.25    0.24
   7  -7  -1    2.10    0.24
  -7  -7   1    1.21    0.25
  -6  -7   1    0.48    0.17
   6  -7  -1    0.31    0.15
   6   7  -1    0.37    0.18
   5   7  -1    5.30    0.45
   5  -7  -1    4.18    0.42
  -5  -7   1    4.93    0.45
  -4  -7   1  102.52    7.91
   4  -7  -1   96.65    7.88
   4  -7  -1   99.90    7.88
   4   7  -1  104.69    7.90
   3  -7  -1    1.36    0.16
  -3  -7   1    1.67    0.22
   3   7  -1    1.59    0.20
   3  -7  -1    1.59    0.16
   2  -7  -1    2.60    0.22
   2  -7  -1    2.74    0.23
   2   7  -1    2.26    0.25
  -2  -7   1    2.32    0.26
  -1  -7   1   85.62    6.77
   1   7  -1   84.24    6.76
   1  -7  -1   89.90    6.76
   0  -7   1   24.01    1.92
   0  -7   1   23.71    1.92
   0  -7  -1   25.16    1.93
   0   7   1   24.66    1.92
   1   7   1    2.85    0.28
   1  -7   1    3.36    0.24
  -1  -7  -1    2.30    0.27
   2   7   1   19.18    1.52
  -2  -7  -1   18.99    1.53
  -3  -7  -1  177.32   13.45
   3   7   1  167.03   13.44
   4   7   1   31.76    2.45
   4  -7   1   29.66    2.42
  -4  -7  -1   33.55    2.46
   4  -7   1   28.45    2.42
   5  -7   1   30.40    2.48
   5  -7   1   32.58    2.48
  -5  -7  -1   32.04    2.51
   5   7   1   30.88    2.50
  -6  -7  -1    1.82    0.27
   6  -7   1    2.76    0.26
   6   7   1    1.62    0.26
  -7  -7  -1    1.46    0.26
   7  -7   1    1.57    0.24
   7   7   1    1.72    0.26
   8   7   1    1.64    0.30
  -8  -7  -1    1.74    0.28
   8  -7   1    2.18    0.29
   9   7   1    4.80    0.49
  -9  -7  -1    3.91    0.48
   9  -7   1    4.87    0.47
  10   7   1    1.26    0.31
 -10  -7  -1    1.52    0.32
  10  -7   1    1.54    0.32
  11  -7   1    3.02    0.43
  12  -7   1    0.07    0.36
  12   7   1    0.76    0.34
  13  -7   1    0.80    0.43
  13   7   1    0.55    0.40
  13   8  -1    0.55    0.39
  13  -8  -1    0.82    0.38
  12   8  -1    0.25    0.34
  12  -8  -1    0.64    0.34
  11   8  -1    1.39    0.34
  11  -8  -1    1.40    0.34
 -11  -8   1    1.85    0.35
  10   8  -1   -0.08    0.26
 -10  -8   1    0.27    0.25
  10  -8  -1   -0.23    0.25
   9   8  -1    2.94    0.38
   9  -8  -1    3.18    0.36
  -9  -8   1    2.69    0.37
  -8  -8   1   13.73    1.13
   8   8  -1   13.39    1.12
   8  -8  -1   12.68    1.10
   7   8  -1    0.76    0.21
   7  -8  -1    0.92    0.20
  -7  -8   1    0.90    0.22
   6  -8  -1    5.33    0.47
  -6  -8   1    5.64    0.51
   6   8  -1    5.24    0.50
  -5  -8   1    0.33    0.17
   5  -8  -1    0.53    0.13
   5   8  -1    0.42    0.19
   4  -8  -1   12.65    0.91
  -4  -8   1   10.18    0.94
   4   8  -1   10.89    0.94
   4  -8  -1   11.61    0.91
   3  -8  -1   31.76    2.36
   3   8  -1   28.15    2.38
  -3  -8   1   29.02    2.39
   3  -8  -1   31.52    2.36
   2   8  -1  150.38   12.28
  -2  -8   1  153.40   12.28
   2  -8  -1  163.25   12.27
   2  -8  -1  162.29   12.27
   0  -8   1  174.21   13.18
   0   8   1  162.04   13.17
   0  -8  -1  170.59   13.18
   0  -8   1  168.77   13.17
   2   8   1    1.06    0.21
  -2  -8  -1    1.81    0.22
   3   8   1   37.76    3.04
  -3  -8  -1   39.35    3.05
  -4  -8  -1    7.27    0.64
   4   8   1    7.47    0.64
   5  -8   1    7.89    0.66
   5   8   1    8.51    0.69
  -5  -8  -1    7.49    0.69
   6   8   1    5.24    0.48
  -6  -8  -1    4.92    0.48
   6  -8   1    4.57    0.44
   7  -8   1   30.82    2.58
  -7  -8  -1   34.91    2.62
   7   8   1   32.11    2.61
   8   8   1    0.26    0.22
   8  -8   1    0.27    0.21
  -8  -8  -1   -0.07    0.20
  -9  -8  -1    9.38    0.88
   9  -8   1    9.68    0.87
   9   8   1   10.68    0.89
  10  -8   1    0.22    0.26
 -10  -8  -1    0.06    0.25
  10   8   1    0.12    0.26
  11  -8   1   -0.01    0.31
  11   8   1    0.00    0.30
  12   8   1    1.30    0.37
  12  -8   1    1.38    0.38
  13  -8   1    0.56    0.41
  13   8   1    0.29    0.39
  12   9  -1    1.39    0.41
  12  -9  -1    2.70    0.42
  11   9  -1    2.90    0.42
 -11  -9   1    2.83    0.41
  11  -9  -1    2.86    0.41
  10  -9  -1    4.09    0.45
  10   9  -1    3.68    0.47
 -10  -9   1    4.09    0.47
   9   9  -1    0.30    0.24
   9  -9  -1    0.54    0.24
  -9  -9   1    0.14    0.24
   8   9  -1    7.52    0.73
  -8  -9   1    8.41    0.74
   8  -9  -1    8.35    0.71
   7   9  -1    5.77    0.51
   7  -9  -1    4.61    0.47
  -7  -9   1    5.26    0.52
  -6  -9   1    5.12    0.48
   6   9  -1    4.45    0.47
   6  -9  -1    5.03    0.44
   5   9  -1   24.36    1.93
  -5  -9   1   22.84    1.93
   5  -9  -1   24.46    1.89
   4  -9  -1   13.08    1.04
   4  -9  -1   13.11    1.04
  -4  -9   1   12.79    1.09
   4   9  -1   13.55    1.09
  -3  -9   1    3.45    0.39
   3  -9  -1    4.16    0.34
   3  -9  -1    4.10    0.33
   3   9  -1    4.14    0.38
   2  -9  -1   40.39    3.12
   2   9  -1   39.72    3.13
   2  -9  -1   40.10    3.12
  -2  -9   1   38.82    3.14
   1   9  -1    5.95    0.52
   1  -9  -1    6.33    0.52
  -1  -9   1    6.73    0.54
   1  -9  -1    5.67    0.51
   0  -9   1   23.18    1.79
   0  -9  -1   22.56    1.80
   0   9   1   22.17    1.79
   1  -9   1    1.17    0.17
   1  -9   1    1.83    0.17
  -1  -9  -1    1.48    0.21
   1   9   1    1.51    0.21
  -2  -9  -1  295.76   23.84
   2   9   1  315.70   23.84
   3   9   1   12.85    1.04
  -3  -9  -1   12.48    1.05
   4   9   1   10.06    0.85
  -4  -9  -1   10.00    0.85
   5   9   1    3.90    0.39
  -5  -9  -1    3.73    0.41
   5  -9   1    3.78    0.34
   6   9   1    0.79    0.23
   6  -9   1    0.24    0.16
  -6  -9  -1    0.30    0.21
  -7  -9  -1    0.01    0.22
   7   9   1    0.06    0.23
   7  -9   1    0.18    0.19
   8   9   1    1.83    0.31
   8  -9   1    2.48    0.30
  -8  -9  -1    2.04    0.31
   9   9   1    4.99    0.49
  -9  -9  -1    3.81    0.46
   9  -9   1    4.00    0.45
  10  -9   1    0.06    0.27
 -10  -9  -1    0.30    0.26
  10   9   1    0.02    0.28
  11   9   1    0.78    0.31
  11  -9   1   -0.05    0.31
 -11  -9  -1    0.05    0.28
  12   9   1    0.26    0.34
  12  -9   1   -0.02    0.34
  12 -10  -1    0.29    0.31
  12  10  -1   -0.03    0.34
  11  10  -1    3.47    0.47
 -11 -10   1    3.10    0.45
  11 -10  -1    2.83    0.41
  10  10  -1    0.70    0.31
  10 -10  -1    1.70    0.30
 -10 -10   1    1.05    0.31
   9  10  -1    0.35    0.26
   9 -10  -1    0.68    0.24
  -9 -10   1    0.73    0.25
   8 -10  -1    1.23    0.24
  -8 -10   1    1.00    0.26
   8  10  -1    0.97    0.28
   7 -10  -1    6.76    0.60
   7  10  -1    7.27    0.65
  -7 -10   1    6.93    0.65
   6 -10  -1   -0.07    0.15
   6  10  -1    0.06    0.23
  -6 -10   1    0.19    0.21
   5  10  -1    3.20    0.35
  -5 -10   1    2.82    0.36
   5 -10  -1    2.90    0.28
   4  10  -1    2.55    0.31
   4 -10  -1    2.19    0.23
  -4 -10   1    2.34    0.31
   3  10  -1   15.97    1.33
   3 -10  -1   17.51    1.29
  -3 -10   1   15.53    1.34
   2  10  -1    0.66    0.18
  -2 -10   1    1.27    0.20
   2 -10  -1    1.15    0.14
   1 -10  -1    6.69    0.59
   1 -10  -1    6.52    0.59
  -1 -10   1    8.19    0.62
   0 -10  -1   10.39    0.88
   0 -10   1   11.11    0.88
   1  10   1   85.10    6.46
  -1 -10  -1   84.49    6.47
   1 -10   1   79.33    6.44
   1 -10   1   81.27    6.45
   2  10   1   17.43    1.40
  -2 -10  -1   17.30    1.41
  -3 -10  -1    4.67    0.46
   3  10   1    4.79    0.46
  -4 -10  -1    8.14    0.73
   4  10   1    8.49    0.73
  -5 -10  -1    5.12    0.52
   5  10   1    6.40    0.53
   5 -10   1    4.76    0.45
  -6 -10  -1   45.94    3.68
   6 -10   1   46.02    3.63
   6  10   1   46.73    3.67
   7 -10   1   11.35    0.97
  -7 -10  -1   11.97    1.02
   7  10   1   12.18    1.02
   8  10   1    1.98    0.30
  -8 -10  -1    1.30    0.28
   8 -10   1    1.43    0.26
   9  10   1    9.37    0.83
  -9 -10  -1    8.57    0.82
   9 -10   1    9.47    0.81
 -10 -10  -1    0.52    0.28
  10 -10   1    0.88    0.30
  10  10   1    0.68    0.29
 -11 -10  -1    2.83    0.42
  11  10   1    3.02    0.43
  11 -10   1    2.46    0.40
  12 -10   1    0.56    0.32
  12 -11  -1    0.54    0.29
 -12 -11   1    0.94    0.33
  11 -11  -1    0.35    0.25
 -11 -11   1    0.07    0.32
  10 -11  -1    2.55    0.37
 -10 -11   1    3.82    0.45
   9 -11  -1    1.07    0.24
   9  11  -1    0.93    0.29
  -9 -11   1    0.64    0.26
   8  11  -1    3.12    0.41
  -8 -11   1    3.35    0.41
   7 -11  -1    0.50    0.19
  -7 -11   1    0.42    0.23
   7  11  -1    0.69    0.25
   6  11  -1   13.18    1.14
   6 -11  -1   12.64    1.09
  -6 -11   1   14.71    1.16
  -5 -11   1    8.18    0.77
   5  11  -1    8.89    0.77
   5 -11  -1    8.87    0.71
   4 -11  -1    9.47    0.78
  -4 -11   1   10.07    0.86
   3 -11  -1    0.75    0.13
  -3 -11   1    0.67    0.22
  -2 -11   1    7.67    0.69
   2 -11  -1    8.16    0.65
   1 -11  -1    0.58    0.15
  -1 -11   1    0.14    0.17
   1 -11  -1    0.79    0.18
   0 -11   1   76.90    5.98
   0 -11  -1   75.91    5.99
   1 -11   1   10.77    0.88
  -1 -11  -1   10.70    0.91
   1 -11   1   11.27    0.88
  -2 -11  -1    3.39    0.36
  -3 -11  -1    1.63    0.29
   3  11   1    2.45    0.28
  -4 -11  -1   39.19    3.06
   4  11   1   37.35    3.05
   5  11   1    2.85    0.37
  -5 -11  -1    3.04    0.37
   6 -11   1    2.96    0.29
   6  11   1    2.54    0.36
  -6 -11  -1    3.06    0.37
  -7 -11  -1    2.27    0.33
   7  11   1    2.21    0.35
   7 -11   1    2.32    0.27
   8 -11   1    0.26    0.22
  -8 -11  -1    0.28    0.25
   8  11   1    0.32    0.26
   9 -11   1   -0.12    0.23
  -9 -11  -1    0.21    0.23
   9  11   1   -0.11    0.26
  10  11   1    2.72    0.41
 -10 -11  -1    1.82    0.36
  10 -11   1    2.43    0.34
  11  11   1   -0.19    0.29
  11 -11   1    0.38    0.27
 -11 -11  -1   -0.04    0.30
  12 -11   1    1.00    0.30
  12 -12  -1    0.12    0.28
  11 -12  -1   -0.01    0.25
 -11 -12   1   -0.59    0.30
 -10 -12   1    5.45    0.62
  10 -12  -1    6.21    0.57
  -9 -12   1    1.65    0.34
   9 -12  -1    2.23    0.30
  -8 -12   1    0.60    0.26
   8 -12  -1    0.40    0.20
   7 -12  -1    1.27    0.22
  -7 -12   1    1.35    0.30
   6 -12  -1    2.09    0.22
  -6 -12   1    1.49    0.31
  -5 -12   1    5.59    0.56
   5 -12  -1    5.41    0.47
  -4 -12   1   18.92    1.58
   4 -12  -1   19.55    1.52
   3 -12  -1    0.70    0.13
  -3 -12   1    0.52    0.22
  -2 -12   1    1.53    0.26
   2 -12  -1    1.83    0.20
  -1 -12   1   45.22    3.47
   1 -12  -1   42.61    3.45
   0 -12  -1   22.63    1.86
   0 -12   1   23.94    1.85
   1 -12   1    7.86    0.63
  -1 -12  -1    7.11    0.65
  -2 -12  -1    1.05    0.23
   2 -12   1    0.96    0.15
  -3 -12  -1    3.12    0.38
  -4 -12  -1    5.63    0.56
  -6 -12  -1    6.68    0.65
  -7 -12  -1    0.99    0.28
  -9 -12  -1    0.36    0.27
 -10 -12  -1    1.94    0.37
 -11 -12  -1    0.49    0.31
 -11 -13   1    0.63    0.36
 -10 -13   1    0.52    0.32
  -9 -13   1    0.73    0.31
  -8 -13   1   -0.12    0.26
  -7 -13   1    1.77    0.34
   7 -13  -1    1.97    0.25
  -6 -13   1    0.84    0.26
   6 -13  -1    0.61    0.17
  -5 -13   1   29.70    2.32
   5 -13  -1   27.34    2.25
   4 -13  -1    0.04    0.13
  -4 -13   1    0.00    0.23
   3 -13  -1    0.79    0.15
  -3 -13   1    0.63    0.23
  -2 -13   1    2.90    0.32
   2 -13  -1    2.51    0.27
   1 -13  -1   50.69    3.98
  -1 -13   1   50.67    4.00
   0 -13   1   13.14    0.98
   0 -13  -1   10.63    0.98
   1 -13   1    4.89    0.43
  -1 -13  -1    4.70    0.46
   2 -13   1    2.05    0.21
  -2 -13  -1    1.60    0.28
  -3 -13  -1   21.50    1.76
  -4 -13  -1   50.94    4.05
  -5 -13  -1    6.16    0.62
  -6 -13  -1   12.35    1.09
  -7 -13  -1    8.26    0.78
  -8 -13  -1    5.85    0.61
  -9 -13  -1    3.02    0.42
 -10 -13  -1    0.73    0.32
 -11 -13  -1    2.95    0.47
 -11 -14   1    2.43    0.46
 -10 -14   1    0.35    0.34
  -9 -14   1    2.19    0.38
  -8 -14   1    0.32    0.30
  -7 -14   1    0.33    0.26
  -6 -14   1    0.09    0.26
  -5 -14   1   21.17    1.75
   4 -14  -1    0.21    0.13
  -4 -14   1    0.22    0.25
  -3 -14   1    0.00    0.22
   3 -14  -1   -0.12    0.14
  -2 -14   1   12.79    1.09
   2 -14  -1   13.20    1.06
  -1 -14   1    0.33    0.20
   1 -14  -1    0.58    0.19
   0 -14   1   51.28    4.24
   0 -14  -1   56.51    4.25
  -1 -14  -1    2.34    0.28
   1 -14   1    1.36    0.23
  -2 -14  -1    5.03    0.49
   2 -14   1    4.48    0.41
  -3 -14  -1    3.11    0.39
  -4 -14  -1    3.95    0.46
  -5 -14  -1   -0.21    0.23
  -6 -14  -1    6.67    0.67
  -7 -14  -1    2.94    0.42
  -8 -14  -1    0.45    0.28
  -9 -14  -1    2.50    0.42
 -10 -14  -1    0.05    0.31
 -11 -14  -1    0.29    0.35
 -10 -15   1    2.94    0.48
  -9 -15   1    1.88    0.40
  -8 -15   1    2.91    0.43
  -6 -15   1    0.01    0.25
  -5 -15   1    0.64    0.26
  -4 -15   1    1.01    0.27
  -3 -15   1    6.55    0.60
   3 -15  -1    5.96    0.54
   2 -15  -1    8.37    0.72
  -2 -15   1    8.75    0.76
   1 -15  -1   23.79    1.90
  -1 -15   1   23.66    1.91
   0 -15  -1    7.19    0.65
   0 -15   1    7.30    0.63
   1 -15   1    7.77    0.67
  -1 -15  -1    8.15    0.71
  -2 -15  -1   11.72    1.01
   2 -15   1   11.97    0.96
  -3 -15  -1   -0.23    0.24
  -4 -15  -1    0.24    0.26
  -5 -15  -1    0.95    0.30
  -6 -15  -1    0.03    0.28
  -7 -15  -1   -0.13    0.26
  -8 -15  -1    0.10    0.30
  -9 -15  -1    0.02    0.31
 -10 -15  -1   -0.28    0.33
 -10 -16   1    4.70    0.61
  -9 -16   1    0.36    0.34
  -8 -16   1    1.36    0.37
  -7 -16   1    0.95    0.32
  -6 -16   1    5.27    0.58
  -5 -16   1    0.33    0.25
  -4 -16   1    0.16    0.24
   3 -16  -1   29.36    2.33
  -3 -16   1   29.50    2.38
  -2 -16   1    6.75    0.66
   2 -16  -1    7.76    0.63
  -1 -16   1    6.81    0.64
   1 -16  -1    7.41    0.63
   0 -16   1    2.13    0.29
   0 -16  -1    2.46    0.30
  -1 -16  -1   10.03    0.84
   1 -16   1    8.94    0.79
  -2 -16  -1    1.84    0.29
   2 -16   1    1.24    0.21
  -3 -16  -1    0.75    0.27
  -4 -16  -1    4.05    0.48
  -5 -16  -1    0.00    0.27
  -6 -16  -1    0.15    0.27
  -7 -16  -1    2.54    0.41
  -8 -16  -1    1.35    0.36
  -9 -16  -1    0.12    0.34
  -9 -17   1    0.51    0.37
  -8 -17   1    0.12    0.33
  -7 -17   1    3.82    0.49
  -6 -17   1    0.09    0.29
  -5 -17   1    3.25    0.42
  -4 -17   1    0.65    0.26
  -3 -17   1    1.05    0.28
  -2 -17   1    1.86    0.31
   2 -17  -1    1.72    0.26
   1 -17  -1   10.97    0.95
  -1 -17   1   11.57    0.96
   0 -17   1    4.25    0.41
   0 -17  -1    3.65    0.42
   1 -17   1    7.98    0.69
  -1 -17  -1    8.12    0.73
  -2 -17  -1    2.35    0.35
  -3 -17  -1    4.83    0.53
  -4 -17  -1   -0.01    0.27
  -5 -17  -1    0.88    0.31
  -6 -17  -1    2.79    0.43
  -7 -17  -1    0.98    0.35
  -8 -17  -1    1.37    0.37
  -9 -17  -1    3.02    0.52
  -8 -18   1   -0.64    0.32
  -7 -18   1    7.93    0.80
  -6 -18   1    0.50    0.30
  -5 -18   1    0.33    0.28
  -4 -18   1    6.09    0.61
  -3 -18   1    0.19    0.25
   2 -18  -1    0.31    0.20
  -2 -18   1    0.35    0.26
   1 -18  -1    0.26    0.22
   0 -18  -1    9.08    0.77
   0 -18   1    8.03    0.75
  -1 -18  -1    3.02    0.38
   1 -18   1    2.77    0.34
  -2 -18  -1   17.15    1.44
  -3 -18  -1    0.31    0.28
  -4 -18  -1    0.71    0.29
  -5 -18  -1    0.94    0.32
  -6 -18  -1   -0.02    0.29
  -7 -18  -1    0.67    0.33
  -8 -18  -1    0.33    0.34
  -7 -19   1   -0.05    0.32
  -6 -19   1   -0.19    0.28
  -5 -19   1    0.87    0.31
  -4 -19   1   -0.12    0.26
  -3 -19   1    0.94    0.29
  -2 -19   1   17.36    1.45
   1 -19  -1    2.31    0.33
  -1 -19   1    2.25    0.34
   0 -19  -1    3.68    0.46
   0 -19   1    4.89    0.46
   1 -19   1    0.64    0.24
  -1 -19  -1    0.22    0.25
  -2 -19  -1    0.64    0.29
  -3 -19  -1    3.31    0.44
  -4 -19  -1    1.49    0.34
  -5 -19  -1    0.53    0.30
  -6 -19  -1    0.24    0.30
  -7 -19  -1    0.41    0.31
  -6 -20   1    0.47    0.32
  -5 -20   1    2.29    0.39
  -4 -20   1    0.32    0.31
  -3 -20   1    1.43    0.33
  -2 -20   1    9.08    0.83
   1 -20  -1    0.19    0.24
  -1 -20   1    0.20    0.27
   0 -20   1    0.24    0.25
   0 -20  -1    0.25    0.27
  -1 -20  -1    0.66    0.29
  -2 -20  -1   16.50    1.40
  -3 -20  -1    1.09    0.31
  -4 -20  -1    2.35    0.40
  -5 -20  -1    0.00    0.29
  -6 -20  -1    0.20    0.31
  -5 -21   1    0.41    0.32
  -4 -21   1    0.76    0.32
  -3 -21   1    2.78    0.43
  -2 -21   1   -0.09    0.32
  -1 -21   1    0.29    0.29
   0 -21   1    0.06    0.27
   0 -21  -1   -0.17    0.27
  -1 -21  -1    5.84    0.61
  -2 -21  -1    7.17    0.70
  -3 -21  -1    0.84    0.34
  -4 -21  -1    0.38    0.32
  -5 -21  -1    0.01    0.31
  -4 -22   1    2.94    0.46
  -2 -22   1    1.14    0.35
  -1 -22   1    3.92    0.48
   0 -22  -1    0.06    0.27
  -1 -22  -1    0.36    0.30
  -2 -22  -1    0.37    0.33
  -4 -22  -1    0.08    0.33
  -2 -23   1    0.63    0.34
  -1 -23   1    2.17    0.38
  -1 -23  -1    0.73    0.32
  -2 -23  -1    1.14    0.35
  13   0  -2    0.01    0.36
  12   0  -2    1.15    0.36
  11   0  -2    0.04    0.29
  10   0  -2   15.87    1.36
   9   0  -2    0.64    0.27
   8   0  -2   39.56    3.19
  -8   0   2   40.47    3.18
  -7   0   2    0.57    0.20
   7   0  -2   -0.06    0.19
  -6   0   2   32.08    2.46
   6   0  -2   29.97    2.47
   5   0  -2    0.11    0.15
  -5   0   2    0.12    0.15
  -4   0   2    0.28    0.12
   4   0  -2    0.40    0.13
  -3   0   2   -0.10    0.11
   3   0  -2    0.12    0.10
   2   0  -2  352.53   27.44
  -2   0   2  351.89   27.44
  -1   0   2    1.20    0.12
   1   0  -2    1.04    0.12
   0   0  -2  260.34   20.02
   0   0   2  253.44   20.02
   1   0   2    0.46    0.09
  -1   0  -2    0.52    0.10
  -2   0  -2   13.18    1.07
   2   0   2   13.68    1.07
   3   0   2   -0.02    0.11
  -3   0  -2    0.10    0.12
   4   0   2   65.45    5.14
  -4   0  -2   65.72    5.14
   5   0   2    0.17    0.16
  -5   0  -2    0.02    0.15
  -6   0  -2    1.07    0.20
   6   0   2    0.91    0.20
   7   0   2   -0.40    0.19
  -7   0  -2    0.28    0.19
   8   0   2    0.01    0.22
   9   0   2    0.41    0.25
  10   0   2    0.53    0.28
  11   0   2    0.11    0.28
  12   0   2   10.83    1.00
  13   0   2    0.05    0.37
  13   1  -2    3.60    0.53
  13  -1  -2    4.27    0.55
  12  -1  -2    6.29    0.67
  12   1  -2    6.05    0.66
  11   1  -2   13.05    1.25
  11  -1  -2   15.74    1.26
  10   1  -2    1.76    0.37
  10  -1  -2    3.51    0.39
   9  -1  -2    1.21    0.28
   9   1  -2    0.29    0.26
   8  -1  -2    7.42    0.74
   8   1  -2    9.25    0.76
  -7   1   2    0.25    0.19
   7   1  -2    0.46    0.21
   7  -1  -2    0.92    0.22
   6   1  -2   21.00    1.77
  -6   1   2   21.62    1.76
   6  -1  -2   23.56    1.78
  -5   1   2    0.28    0.14
   5   1  -2    0.56    0.16
   5  -1  -2    0.05    0.15
   4  -1  -2   11.05    0.88
  -4   1   2   10.35    0.87
  -3  -1   2   17.97    1.34
   3  -1  -2   15.99    1.33
   3   1  -2   16.32    1.33
  -3   1   2   16.78    1.33
   2  -1  -2  116.85    9.64
  -2  -1   2  129.68    9.64
   2   1  -2  131.98    9.64
  -2   1   2  115.65    9.63
  -1  -1   2  170.59   13.54
   1   1  -2  172.13   13.55
   1  -1  -2  179.09   13.55
  -1   1   2  173.18   13.54
   0  -1   2   77.26    5.82
   0   1  -2   75.45    5.82
   0  -1  -2   72.31    5.82
   0   1   2   73.12    5.82
   1  -1   2  153.68   12.12
  -1  -1  -2  150.38   12.12
  -1   1  -2  159.60   12.12
   1   1   2  158.11   12.12
  -2   1  -2   11.43    0.85
   2   1   2   10.18    0.85
   2  -1   2   10.74    0.85
  -2  -1  -2   10.08    0.85
  -3  -1  -2   11.84    0.98
   3   1   2   12.66    0.98
   3  -1   2   12.13    0.97
  -3   1  -2   11.86    0.97
  -4  -1  -2    1.17    0.18
   4  -1   2    1.01    0.17
  -4   1  -2    0.81    0.16
   4   1   2    1.10    0.17
  -5   1  -2   12.44    1.12
   5  -1   2   12.43    1.13
   5   1   2   14.84    1.13
  -5  -1  -2   15.82    1.14
  -6  -1  -2   12.96    1.07
   6  -1   2   12.63    1.07
  -6   1  -2   12.99    1.06
   6   1   2   13.24    1.07
  -7   1  -2   20.71    1.63
   7  -1   2   21.71    1.64
  -7  -1  -2   18.47    1.63
   7   1   2   19.76    1.64
   8   1   2    5.09    0.54
   8  -1   2    6.14    0.55
   9   1   2    7.89    0.70
   9  -1   2    6.86    0.69
  10  -1   2    6.39    0.61
  10   1   2    5.53    0.60
  11   1   2    1.37    0.33
  11  -1   2    1.14    0.33
  12   1   2    0.41    0.34
  12  -1   2    0.12    0.32
  13  -1   2   -0.09    0.35
  13   1   2   -0.28    0.36
  13  -2  -2    0.64    0.37
  13   2  -2    0.26    0.35
  12   2  -2    1.30    0.37
  12  -2  -2    0.85    0.35
  11  -2  -2    2.29    0.38
  11   2  -2    1.70    0.37
  10   2  -2    2.28    0.36
  10  -2  -2    2.04    0.35
   9   2  -2   16.65    1.35
   9  -2  -2   15.33    1.34
   8  -2  -2   17.61    1.53
   8   2  -2   19.64    1.54
   7   2  -2    0.19    0.19
  -7   2   2   -0.17    0.17
   7  -2  -2   -0.03    0.19
  -6   2   2    0.96    0.19
   6   2  -2    1.13    0.20
   6  -2  -2    1.09    0.20
   5   2  -2    8.03    0.71
  -5   2   2    9.24    0.70
   5  -2  -2    8.06    0.71
   4  -2  -2   85.75    6.66
   4   2  -2   82.34    6.66
  -4   2   2   87.29    6.65
   3   2  -2    7.50    0.59
   3  -2  -2    6.72    0.58
  -3   2   2    6.97    0.58
  -2   2   2  223.24   17.25
   2   2  -2  220.96   17.25
   2  -2  -2  219.62   17.25
   0   2   2   62.78    4.83
   0   2  -2   62.95    4.83
   0  -2  -2   63.71    4.83
   0  -2   2   57.85    4.83
   1  -2   2  132.97   10.32
  -1  -2  -2  134.00   10.32
   1   2   2  129.09   10.32
  -1   2  -2  133.35   10.32
  -2   2  -2  146.56   11.49
  -2  -2  -2  143.25   11.49
   2  -2   2  152.15   11.49
  -3   2  -2  168.48   13.85
  -3  -2  -2  180.40   13.86
   3  -2   2  168.72   13.85
   3   2   2  192.93   13.86
  -4   2  -2   64.95    5.21
   4   2   2   69.31    5.22
   4  -2   2   64.74    5.21
  -4  -2  -2   67.28    5.22
  -5  -2  -2    4.88    0.38
   5  -2   2    2.91    0.36
  -5   2  -2    3.23    0.35
   5   2   2    4.23    0.37
  -6  -2  -2   14.12    1.22
   6   2   2   13.97    1.22
  -6   2  -2   15.83    1.21
   6  -2   2   15.79    1.22
  -7  -2  -2    1.13    0.22
   7   2   2    0.84    0.22
   7  -2   2    1.15    0.23
   8  -2   2    3.39    0.38
   8   2   2    3.31    0.39
  -8  -2  -2    2.92    0.37
   9  -2   2   30.34    2.58
   9   2   2   33.80    2.60
  10  -2   2    1.16    0.30
  10   2   2    0.86    0.30
  11  -2   2    0.65    0.30
  11   2   2    0.12    0.30
  12  -2   2    1.86    0.38
  12   2   2    1.33    0.37
  13   2   2    1.77    0.42
  13  -2   2    1.32    0.42
  13   3  -2    0.79    0.38
  13  -3  -2    0.52    0.37
  12   3  -2   18.91    1.60
  12  -3  -2   18.40    1.59
  11  -3  -2    0.42    0.31
  11   3  -2    0.79    0.34
  10  -3  -2    2.53    0.36
  10   3  -2    2.17    0.38
   9   3  -2    1.96    0.33
   9  -3  -2    1.98    0.31
   8   3  -2    4.91    0.50
   8  -3  -2    5.35    0.51
   7   3  -2    3.11    0.35
   7  -3  -2    3.23    0.35
   6   3  -2   23.01    1.87
   6  -3  -2   23.99    1.86
  -6   3   2   22.76    1.85
  -5  -3   2   -0.01    0.13
  -5   3   2    0.16    0.13
   5   3  -2    0.14    0.15
   4   3  -2   45.98    3.65
  -4   3   2   47.14    3.64
   4  -3  -2   45.88    3.65
  -4  -3   2   46.88    3.65
  -3   3   2    0.13    0.10
   3  -3  -2    0.36    0.10
   3   3  -2    0.35    0.12
   2   3  -2   24.53    1.94
  -2   3   2   24.01    1.93
   2  -3  -2   25.30    1.94
   1   3  -2  248.74   19.22
  -1   3   2  245.03   19.22
   1  -3  -2  246.20   19.22
   0   3  -2   51.45    3.95
   0  -3   2   51.50    3.95
   0  -3  -2   48.81    3.96
   1   3   2   39.51    2.96
   1  -3   2   34.47    2.95
  -1  -3  -2   40.04    2.96
   1  -3   2   36.84    2.95
   2  -3   2   50.75    4.21
   2  -3   2   52.47    4.21
   2   3   2   54.97    4.22
  -2  -3  -2   57.18    4.22
  -3   3  -2   26.44    1.92
  -3  -3  -2   23.32    1.93
   3   3   2   23.36    1.93
   4   3   2    0.35    0.14
   4  -3   2    0.60    0.14
  -4   3  -2    0.49    0.13
  -4  -3  -2    0.58    0.15
  -5  -3  -2   14.78    1.19
   5   3   2   14.40    1.19
   5  -3   2   14.81    1.18
  -5   3  -2   14.52    1.17
   6  -3   2   56.28    4.30
  -6   3  -2   55.01    4.29
  -6  -3  -2   52.84    4.31
   6   3   2   54.61    4.31
  -7  -3  -2    0.42    0.21
   7   3   2    0.62    0.21
   7  -3   2    0.77    0.21
   8  -3   2   27.33    2.29
  -8  -3  -2   29.63    2.30
   8   3   2   28.38    2.30
   9  -3   2    1.46    0.28
   9   3   2    0.90    0.28
  10  -3   2   16.63    1.41
  10   3   2   16.84    1.42
  11   3   2    0.13    0.29
  11  -3   2    0.03    0.29
  12   3   2    0.50    0.36
  12  -3   2    0.68    0.35
  13  -3   2    1.24    0.40
  13   3   2    0.92    0.41
  13  -4  -2    1.79    0.41
  13   4  -2    1.05    0.39
  12  -4  -2    1.21    0.35
  12   4  -2    1.57    0.37
  11   4  -2    8.97    0.82
  11  -4  -2    7.74    0.79
  10  -4  -2    7.33    0.76
  10   4  -2    9.22    0.79
   9  -4  -2    3.02    0.37
   9   4  -2    2.65    0.37
   8  -4  -2    6.80    0.59
   8   4  -2    5.83    0.59
   7   4  -2    4.37    0.42
  -7  -4   2    4.34    0.40
   7  -4  -2    3.56    0.40
  -6  -4   2   13.45    1.10
  -6   4   2   13.78    1.09
   6   4  -2   12.83    1.10
   6  -4  -2   13.53    1.10
   5  -4  -2   32.06    2.55
   5   4  -2   32.26    2.56
  -5   4   2   32.42    2.54
  -5  -4   2   32.40    2.56
   4  -4  -2   51.72    4.15
   4   4  -2   54.97    4.16
  -4  -4   2   55.31    4.16
  -4   4   2   49.80    4.14
   3   4  -2   69.14    5.48
   3  -4  -2   71.30    5.47
  -3  -4   2   70.36    5.48
  -3   4   2   69.07    5.46
   2   4  -2    4.64    0.36
  -2  -4   2    3.60    0.35
  -2   4   2    4.00    0.34
   2  -4  -2    3.95    0.34
   1   4  -2    1.08    0.14
  -1   4   2    1.62    0.14
   1  -4  -2    1.05    0.14
   0   4   2   11.41    0.95
   0  -4   2   12.71    0.95
   0  -4  -2   10.94    0.96
   0   4  -2   12.93    0.95
   1   4   2  244.89   20.36
   1  -4   2  260.05   20.37
  -1  -4  -2  265.56   20.37
   1  -4   2  274.78   20.38
  -2  -4  -2  246.36   19.36
   2  -4   2  257.80   19.36
   2   4   2  242.78   19.35
   2  -4   2  246.19   19.35
   3  -4   2   24.44    1.91
  -3  -4  -2   24.18    1.92
   3  -4   2   24.59    1.90
   3   4   2   23.52    1.92
   4   4   2   42.31    3.33
   4  -4   2   44.42    3.32
  -4  -4  -2   39.96    3.33
   5   4   2   60.88    4.83
  -5  -4  -2   61.19    4.84
  -5   4  -2   60.20    4.81
   5  -4   2   63.75    4.83
   6   4   2   19.57    1.54
  -6  -4  -2   19.47    1.54
   6  -4   2   17.87    1.52
   7   4   2   27.27    2.30
   7  -4   2   31.27    2.30
  -7  -4  -2   27.60    2.30
  -8  -4  -2    1.34    0.24
   8  -4   2    0.32    0.23
   8   4   2    0.71    0.24
   9   4   2    3.70    0.41
   9  -4   2    2.94    0.39
  -9  -4  -2    2.98    0.41
  10  -4   2    2.41    0.37
  10   4   2    2.40    0.38
  11  -4   2    0.52    0.32
  11   4   2    1.91    0.38
  12   4   2    2.22    0.43
  12  -4   2    1.75    0.40
  13   4   2    3.72    0.53
  13  -4   2    2.86    0.50
  13  -5  -2    0.19    0.36
  13   5  -2   -0.03    0.35
  12  -5  -2   -0.10    0.30
  12   5  -2    0.91    0.36
  11   5  -2   19.45    1.61
  11  -5  -2   18.45    1.59
  10   5  -2    1.93    0.35
  10  -5  -2    2.15    0.35
   9   5  -2    0.38    0.24
   9  -5  -2    0.11    0.22
   8  -5  -2    0.10    0.20
  -8  -5   2    0.47    0.18
   8   5  -2    0.66    0.22
  -7  -5   2   66.80    5.41
   7   5  -2   67.69    5.41
   7  -5  -2   71.67    5.41
   6   5  -2   30.56    2.44
  -6  -5   2   31.89    2.45
   6  -5  -2   29.53    2.43
   5  -5  -2   37.15    2.87
   5   5  -2   35.22    2.88
  -5  -5   2   35.76    2.88
  -5   5   2   37.36    2.86
   4   5  -2  109.16    8.11
  -4  -5   2  103.40    8.10
   4  -5  -2  100.13    8.09
  -4   5   2  101.68    8.08
   3   5  -2   53.17    4.06
  -3  -5   2   53.48    4.06
   3  -5  -2   49.88    4.05
  -3   5   2   50.27    4.04
  -2  -5   2  102.62    7.85
  -2   5   2   99.23    7.84
   2  -5  -2   98.16    7.84
   2   5  -2  101.88    7.85
  -1   5   2  287.71   21.72
   1   5  -2  280.81   21.72
   1  -5  -2  279.69   21.72
  -1  -5   2  266.61   21.72
   0  -5  -2    2.70    0.25
   0   5   2    2.62    0.25
   1  -5   2   44.95    3.68
  -1  -5  -2   51.15    3.70
   1   5   2   46.63    3.70
   1  -5   2   46.01    3.69
   2   5   2   42.52    3.44
   2  -5   2   46.59    3.43
  -2  -5  -2   42.47    3.45
   3   5   2    0.30    0.14
   3  -5   2    0.49    0.12
  -3  -5  -2    0.34    0.14
   3  -5   2    0.35    0.09
  -4  -5  -2    8.91    0.74
   4   5   2    9.11    0.74
   4  -5   2    8.24    0.72
   4  -5   2    8.98    0.73
   5  -5   2   78.18    6.08
   5   5   2   74.52    6.09
  -5  -5  -2   80.25    6.10
  -6  -5  -2    0.03    0.18
   6  -5   2   -0.10    0.16
   6   5   2   -0.13    0.18
   7  -5   2   21.79    1.86
   7   5   2   23.25    1.88
  -7  -5  -2   24.34    1.88
  -8  -5  -2    3.30    0.35
   8   5   2    2.49    0.34
   8  -5   2    2.15    0.33
   9   5   2    0.70    0.25
  -9  -5  -2    0.42    0.24
   9  -5   2    0.82    0.26
  10  -5   2    0.17    0.26
  10   5   2   -0.03    0.25
  11  -5   2    0.15    0.32
  11   5   2    0.61    0.31
  12   5   2   -0.38    0.33
  12  -5   2    0.12    0.33
  13  -5   2    0.28    0.39
  13   5   2    0.19    0.37
  13   6  -2    2.33    0.47
  13  -6  -2    2.72    0.47
  12  -6  -2    0.31    0.33
  12   6  -2    0.09    0.31
  11  -6  -2    3.93    0.48
  11   6  -2    4.36    0.51
  10  -6  -2    4.69    0.51
  10   6  -2    4.62    0.51
   9   6  -2   10.42    0.93
   9  -6  -2   10.86    0.93
  -8  -6   2   24.27    1.95
   8  -6  -2   24.70    1.94
   8   6  -2   23.15    1.95
   7  -6  -2    4.83    0.43
   7   6  -2    4.40    0.43
  -7  -6   2    3.86    0.43
  -6  -6   2    2.65    0.29
   6   6  -2    2.44    0.29
   6  -6  -2    2.31    0.27
  -5  -6   2    7.38    0.69
   5   6  -2    7.47    0.69
   5  -6  -2    9.31    0.68
   4  -6  -2   85.23    6.76
   4   6  -2   83.97    6.77
  -4  -6   2   90.07    6.78
  -3  -6   2    5.28    0.45
   3   6  -2    5.35    0.45
   3  -6  -2    4.58    0.42
   2   6  -2    0.62    0.13
   2  -6  -2    0.20    0.09
  -2  -6   2    0.00    0.13
   1   6  -2   13.59    1.08
   0   6   2  163.85   12.78
   0  -6  -2  158.96   12.78
   0  -6   2  168.71   12.78
  -1  -6  -2  118.99    9.51
   1   6   2  117.05    9.51
   1  -6   2  129.42    9.50
  -2  -6  -2   34.76    2.70
   2   6   2   33.53    2.69
  -3  -6  -2   49.07    3.61
   3   6   2   44.93    3.60
   3  -6   2   44.92    3.58
   3  -6   2   44.20    3.58
   4  -6   2   89.45    7.16
   4   6   2   96.86    7.18
   4  -6   2   93.38    7.16
  -4  -6  -2   87.06    7.18
   5  -6   2  100.34    7.81
   5  -6   2   99.25    7.81
  -5  -6  -2   99.34    7.83
   5   6   2  100.62    7.82
   6   6   2    4.05    0.43
  -6  -6  -2    4.27    0.43
   6  -6   2    4.79    0.42
  -7  -6  -2   35.68    2.82
   7  -6   2   34.60    2.80
   7   6   2   35.56    2.82
   8  -6   2    0.30    0.23
   8   6   2    1.11    0.25
  -8  -6  -2    0.72    0.23
  -9  -6  -2    5.11    0.50
   9  -6   2    4.08    0.48
   9   6   2    4.50    0.48
  10   6   2    0.36    0.28
  10  -6   2    0.28    0.28
  11   6   2    5.02    0.59
  11  -6   2    5.88    0.60
  12   6   2    2.25    0.41
  12  -6   2    1.40    0.39
  13   6   2    0.85    0.42
  13  -6   2    0.63    0.41
  13   7  -2    0.50    0.38
  13  -7  -2    0.29    0.38
  12  -7  -2    0.28    0.33
  12   7  -2    0.94    0.33
  11   7  -2   -0.01    0.29
  11  -7  -2    0.11    0.29
  10   7  -2    6.92    0.72
  10  -7  -2    8.42    0.72
   9   7  -2    1.84    0.31
  -9  -7   2    1.34    0.28
   9  -7  -2    1.22    0.27
   8  -7  -2    8.21    0.71
  -8  -7   2    7.62    0.72
   8   7  -2    8.21    0.73
   7   7  -2    1.80    0.25
   7  -7  -2    1.21    0.23
  -7  -7   2    1.14    0.24
   6   7  -2    9.20    0.77
   6  -7  -2    8.18    0.74
  -6  -7   2    9.26    0.77
  -5  -7   2   13.05    1.08
   5   7  -2   13.08    1.08
   4   7  -2  101.79    7.79
   4  -7  -2  101.17    7.77
  -4  -7   2   95.54    7.79
  -3  -7   2   49.04    3.67
   3   7  -2   49.77    3.67
   3  -7  -2   43.48    3.64
   3  -7  -2   44.01    3.65
   2  -7  -2  164.40   12.30
   2   7  -2  151.99   12.30
  -2  -7   2  156.73   12.31
  -1   7   2   21.66    1.61
  -1  -7   2   18.93    1.62
   1   7  -2   19.16    1.61
   1  -7  -2   21.90    1.62
   0  -7   2   96.75    7.75
   0   7   2  101.05    7.75
   0  -7  -2   99.91    7.76
  -1  -7  -2    0.20    0.13
   1   7   2   -0.12    0.14
   1  -7   2    0.22    0.08
   1  -7   2    0.54    0.09
  -2  -7  -2   71.20    5.44
   2   7   2   67.45    5.43
  -3  -7  -2    0.46    0.17
   3   7   2    0.31    0.17
   4   7   2   12.96    1.04
  -4  -7  -2   14.16    1.06
   4  -7   2   10.94    1.01
   5   7   2    1.40    0.23
   5  -7   2    1.49    0.21
  -5  -7  -2    1.70    0.24
   6  -7   2    9.31    0.84
  -6  -7  -2   11.10    0.87
   6   7   2    9.78    0.86
  -7  -7  -2    0.25    0.20
   7   7   2    0.08    0.20
   7  -7   2   -0.05    0.20
   8  -7   2   20.91    1.60
   8   7   2   18.02    1.60
  -8  -7  -2   19.63    1.61
   9  -7   2   12.69    1.13
   9   7   2   13.81    1.15
  -9  -7  -2   13.55    1.15
 -10  -7  -2   -0.13    0.26
  10  -7   2    0.14    0.28
  10   7   2   -0.07    0.26
  11  -7   2    2.76    0.43
  11   7   2    2.59    0.42
  12   7   2    4.74    0.58
  12  -7   2    4.43    0.56
  13   7   2   -0.23    0.38
  13  -7   2   -0.81    0.37
  13  -8  -2    1.97    0.42
  13   8  -2    1.85    0.43
  12   8  -2    0.05    0.30
  12  -8  -2   -0.08    0.32
  11   8  -2    3.22    0.45
  11  -8  -2    3.92    0.46
  10  -8  -2    0.62    0.27
  10   8  -2    0.87    0.28
  -9  -8   2   24.77    1.97
   9   8  -2   23.50    1.96
   9  -8  -2   23.76    1.95
   8  -8  -2    8.98    0.69
   8   8  -2    7.25    0.71
  -8  -8   2    7.03    0.71
  -7  -8   2    1.11    0.23
   7   8  -2    1.52    0.26
   7  -8  -2    0.96    0.21
   6  -8  -2    1.04    0.20
   6   8  -2    1.28    0.25
  -6  -8   2    1.19    0.22
   5   8  -2   50.64    3.92
  -5  -8   2   50.01    3.93
   5  -8  -2   48.41    3.90
  -4  -8   2   44.70    3.59
   4   8  -2   47.20    3.58
   4  -8  -2   44.18    3.56
  -3  -8   2   15.39    1.25
   3  -8  -2   16.30    1.22
   3   8  -2   14.85    1.24
   3  -8  -2   15.08    1.22
   2  -8  -2    0.13    0.11
   2   8  -2    0.81    0.15
   2  -8  -2    0.10    0.13
   1   8  -2   26.07    2.06
  -1  -8   2   26.31    2.07
   0  -8  -2    2.39    0.24
   0  -8   2    2.50    0.23
   0   8   2    1.91    0.24
  -1  -8  -2   10.74    0.88
   1  -8   2   11.13    0.85
   1  -8   2   11.06    0.85
   1   8   2    9.92    0.87
   2   8   2    7.35    0.62
  -2  -8  -2    6.93    0.62
   3   8   2  175.09   13.44
  -3  -8  -2  169.17   13.45
   4  -8   2    9.31    0.87
  -4  -8  -2   11.51    0.92
   4   8   2   11.80    0.91
  -5  -8  -2   29.28    2.36
   5   8   2   29.60    2.36
   5  -8   2   29.58    2.33
   6  -8   2   46.42    3.36
   6   8   2   41.48    3.38
  -6  -8  -2   39.93    3.38
  -7  -8  -2    1.78    0.28
   7   8   2    1.58    0.27
   7  -8   2    1.71    0.26
  -8  -8  -2    0.41    0.23
   8  -8   2   -0.12    0.21
   8   8   2    0.34    0.22
   9   8   2    3.14    0.41
  -9  -8  -2    2.76    0.40
   9  -8   2    3.86    0.42
  10   8   2    0.19    0.27
 -10  -8  -2    0.20    0.25
  10  -8   2    0.32    0.29
  11  -8   2    2.52    0.42
  11   8   2    2.56    0.42
  12  -8   2    0.16    0.34
  12   8   2    0.14    0.35
  12  -9  -2    2.93    0.42
  12   9  -2    2.86    0.44
  11  -9  -2    0.23    0.28
  11   9  -2    0.30    0.29
 -10  -9   2   16.65    1.41
  10  -9  -2   17.13    1.39
  10   9  -2   15.99    1.40
  -9  -9   2    1.73    0.31
   9  -9  -2    1.55    0.27
   9   9  -2    1.32    0.31
   8   9  -2    3.38    0.39
   8  -9  -2    3.04    0.35
  -8  -9   2    3.10    0.38
   7  -9  -2    1.18    0.22
   7   9  -2    1.69    0.27
  -7  -9   2    1.47    0.27
   6  -9  -2    0.95    0.17
   6   9  -2    0.10    0.22
  -6  -9   2    0.53    0.20
  -5  -9   2   31.03    2.42
   5   9  -2   32.48    2.42
   5  -9  -2   27.11    2.38
  -4  -9   2    3.15    0.34
   4  -9  -2    2.16    0.27
   4   9  -2    3.39    0.33
   3  -9  -2    0.31    0.11
   3  -9  -2    0.32    0.12
  -3  -9   2   -0.03    0.16
   3   9  -2    0.20    0.17
   2   9  -2  117.40    8.94
   2  -9  -2  108.89    8.93
  -2  -9   2  118.52    8.95
   2  -9  -2  112.92    8.93
   1   9  -2   57.75    4.63
  -1  -9   2   60.86    4.65
   1  -9  -2   59.10    4.64
   0   9   2   77.65    6.25
   0  -9  -2   78.61    6.26
   0  -9   2   83.52    6.25
   1   9   2   -0.11    0.17
   1  -9   2    0.14    0.10
   1  -9   2   -0.09    0.11
  -1  -9  -2    0.27    0.16
  -2  -9  -2    2.78    0.34
   2   9   2    3.51    0.34
   3   9   2    3.14    0.34
  -3  -9  -2    2.90    0.34
  -4  -9  -2    1.10    0.23
  -5  -9  -2   23.34    1.93
   5  -9   2   23.05    1.88
   5   9   2   24.99    1.93
  -6  -9  -2    4.23    0.44
   6   9   2    3.55    0.42
   6  -9   2    4.51    0.39
   7   9   2    1.99    0.32
  -7  -9  -2    2.21    0.32
   7  -9   2    2.76    0.30
  -8  -9  -2    0.06    0.23
   8  -9   2    0.30    0.23
   8   9   2    0.34    0.23
   9   9   2    5.73    0.58
   9  -9   2    6.21    0.57
  -9  -9  -2    5.33    0.57
  10  -9   2   -0.25    0.26
  10   9   2    0.12    0.27
 -10  -9  -2    0.11    0.27
  11  -9   2    3.97    0.51
  11   9   2    4.95    0.55
  12   9   2    0.29    0.34
  12  -9   2   -0.06    0.33
  12  10  -2   -0.36    0.30
  12 -10  -2    0.19    0.30
  11 -10  -2    1.25    0.30
  11  10  -2    1.02    0.32
  10  10  -2    1.00    0.31
  10 -10  -2    0.75    0.27
 -10 -10   2    0.99    0.29
  -9 -10   2    0.34    0.26
   9  10  -2   -0.31    0.24
   8 -10  -2    2.38    0.32
   8  10  -2    2.46    0.35
  -8 -10   2    2.65    0.35
  -7 -10   2   -0.28    0.21
   7 -10  -2    0.09    0.18
   7  10  -2   -0.28    0.22
   6 -10  -2   -0.11    0.15
   6  10  -2    0.15    0.22
  -6 -10   2    0.19    0.20
  -5 -10   2    6.88    0.68
   5  10  -2    7.90    0.68
   5 -10  -2    8.06    0.64
  -4 -10   2    4.89    0.51
   4 -10  -2    5.75    0.45
   4  10  -2    5.21    0.50
   3 -10  -2    0.31    0.12
  -3 -10   2    0.19    0.19
   3  10  -2    0.57    0.18
   2 -10  -2    1.73    0.22
  -2 -10   2    2.52    0.27
   2 -10  -2    2.02    0.25
   2  10  -2    2.56    0.26
  -1 -10   2   67.25    5.25
   1  10  -2   67.06    5.24
   1 -10  -2   66.64    5.25
   0 -10  -2    2.32    0.25
   0  10   2    2.50    0.25
   0 -10   2    1.66    0.23
   1 -10   2    0.22    0.13
   1 -10   2    0.27    0.11
   1  10   2   -0.05    0.18
  -1 -10  -2    0.28    0.17
  -2 -10  -2   46.26    3.68
   2  10   2   46.76    3.67
   3  10   2   27.36    2.18
  -3 -10  -2   27.09    2.19
   4  10   2    0.30    0.23
  -4 -10  -2    0.20    0.19
   5 -10   2   53.64    4.33
  -5 -10  -2   55.28    4.38
   5  10   2   56.86    4.37
   6  10   2   12.08    0.99
  -6 -10  -2   11.73    0.99
   6 -10   2   10.66    0.94
   7 -10   2   10.52    0.87
   7  10   2   10.10    0.90
  -7 -10  -2   10.32    0.91
   8  10   2    6.00    0.62
   8 -10   2    7.37    0.59
  -8 -10  -2    5.58    0.61
   9  10   2    0.29    0.26
   9 -10   2    0.33    0.25
  -9 -10  -2    0.20    0.25
  10 -10   2   -0.24    0.25
 -10 -10  -2    0.15    0.27
  10  10   2   -0.09    0.29
  11  10   2   -0.03    0.33
 -11 -10  -2   -0.17    0.29
  11 -10   2    0.14    0.28
  12  10   2    0.75    0.39
  12 -10   2    1.25    0.34
  12 -11  -2    0.96    0.32
  11 -11  -2    8.91    0.81
 -10 -11   2    0.81    0.29
  10 -11  -2    1.32    0.28
  -9 -11   2    1.92    0.33
   9 -11  -2    1.38    0.28
  -8 -11   2   10.40    0.99
   8 -11  -2   12.07    0.95
  -7 -11   2    0.36    0.23
   7 -11  -2    0.33    0.18
   6 -11  -2    0.68    0.17
  -5 -11   2    6.88    0.67
   5 -11  -2    7.60    0.61
   4 -11  -2    8.90    0.79
  -4 -11   2   10.56    0.86
  -3 -11   2   27.64    2.16
   3 -11  -2   26.05    2.12
   2 -11  -2   10.49    0.84
  -2 -11   2   10.10    0.87
  -1 -11   2   10.63    0.92
   1 -11  -2   11.71    0.92
   0 -11  -2    7.41    0.73
   0 -11   2    9.97    0.73
   1 -11   2   43.89    3.27
   1 -11   2   41.30    3.27
  -1 -11  -2   39.78    3.30
  -2 -11  -2   54.76    4.33
  -3 -11  -2    2.82    0.34
   3  11   2    2.68    0.33
   4  11   2    0.58    0.24
  -4 -11  -2    0.76    0.25
  -5 -11  -2    4.82    0.49
   5  11   2    4.74    0.49
  -6 -11  -2    0.81    0.26
   6  11   2    2.07    0.31
   6 -11   2    0.62    0.19
  -7 -11  -2    2.63    0.35
   7 -11   2    2.63    0.30
   7  11   2    2.20    0.35
   8 -11   2    8.55    0.81
   8  11   2    9.72    0.86
  -8 -11  -2   10.19    0.87
   9 -11   2    1.21    0.27
  -9 -11  -2    1.68    0.31
   9  11   2    1.23    0.32
  10  11   2    3.05    0.41
 -10 -11  -2    1.73    0.35
  10 -11   2    1.47    0.32
 -11 -11  -2    0.33    0.31
  11  11   2    0.20    0.32
  11 -11   2   -0.22    0.27
  12 -11   2    0.39    0.28
  12 -12  -2    0.66    0.28
  11 -12  -2    0.39    0.26
 -10 -12   2    0.82    0.32
  10 -12  -2    1.48    0.28
   9 -12  -2    2.95    0.35
  -9 -12   2    2.13    0.38
  -8 -12   2    0.02    0.25
   8 -12  -2    0.26    0.21
   7 -12  -2    0.39    0.19
  -7 -12   2    0.42    0.24
  -6 -12   2   -0.34    0.22
   6 -12  -2    0.43    0.17
  -5 -12   2    0.70    0.25
   5 -12  -2    0.50    0.16
  -4 -12   2    4.88    0.51
   4 -12  -2    5.16    0.44
   3 -12  -2    1.14    0.19
  -3 -12   2    1.78    0.26
  -2 -12   2   20.44    1.65
   2 -12  -2   20.44    1.63
   1 -12  -2   36.11    2.88
  -1 -12   2   36.81    2.89
   0 -12   2   50.89    3.96
   0 -12  -2   49.97    3.97
  -1 -12  -2    2.62    0.29
   1 -12   2    1.53    0.22
  -2 -12  -2   11.52    0.98
   2 -12   2   11.49    0.92
  -3 -12  -2    4.41    0.46
  -4 -12  -2   -0.19    0.21
  -5 -12  -2    6.22    0.61
  -6 -12  -2    1.34    0.29
  -7 -12  -2    0.81    0.26
  -9 -12  -2    1.93    0.37
 -10 -12  -2    0.09    0.27
 -11 -12  -2    0.57    0.32
 -11 -13   2    0.36    0.31
  10 -13  -2   -0.22    0.24
 -10 -13   2    0.84    0.33
   9 -13  -2    0.40    0.25
  -9 -13   2    0.55    0.31
   8 -13  -2    0.44    0.21
  -8 -13   2    0.44    0.27
  -7 -13   2    7.78    0.74
   7 -13  -2    7.65    0.67
   6 -13  -2    2.53    0.28
  -6 -13   2    2.34    0.37
  -5 -13   2    1.70    0.31
   5 -13  -2    1.49    0.21
   4 -13  -2    4.46    0.37
  -4 -13   2    3.41    0.43
   3 -13  -2   12.97    1.07
  -3 -13   2   13.58    1.12
   2 -13  -2    0.62    0.16
  -2 -13   2    0.20    0.20
  -1 -13   2    0.06    0.18
   1 -13  -2   -0.27    0.16
   0 -13  -2   32.35    2.63
   0 -13   2   33.70    2.61
  -1 -13  -2    2.17    0.29
   1 -13   2    1.97    0.23
  -2 -13  -2    5.42    0.54
   2 -13   2    5.72    0.46
  -3 -13  -2   27.16    2.20
  -4 -13  -2    3.76    0.44
  -5 -13  -2   40.36    3.24
  -6 -13  -2    5.30    0.56
  -7 -13  -2    2.12    0.36
  -8 -13  -2    3.15    0.43
  -9 -13  -2   -0.04    0.27
 -10 -13  -2    0.32    0.30
 -11 -13  -2    0.74    0.35
 -11 -14   2    2.01    0.41
 -10 -14   2    4.87    0.59
  -9 -14   2    0.37    0.32
  -8 -14   2    1.16    0.32
  -7 -14   2    0.84    0.28
  -6 -14   2    0.29    0.26
   6 -14  -2   -0.12    0.17
   5 -14  -2    0.70    0.17
  -5 -14   2    0.30    0.26
   4 -14  -2   15.20    1.20
  -4 -14   2   14.56    1.26
  -3 -14   2    6.66    0.64
   3 -14  -2    7.22    0.59
  -2 -14   2    8.85    0.81
   2 -14  -2    9.86    0.79
  -1 -14   2   13.45    1.10
   1 -14  -2   13.07    1.09
   0 -14   2   16.99    1.46
   0 -14  -2   19.39    1.49
  -1 -14  -2    0.44    0.22
   1 -14   2    0.46    0.16
   2 -14   2    0.73    0.13
  -2 -14  -2    0.27    0.23
  -3 -14  -2    1.40    0.29
  -4 -14  -2   11.92    1.05
  -5 -14  -2    0.05    0.24
  -6 -14  -2   12.16    1.08
  -7 -14  -2    0.03    0.26
  -8 -14  -2    5.55    0.61
  -9 -14  -2    0.31    0.30
 -10 -14  -2    0.13    0.31
 -10 -15   2    5.77    0.67
  -9 -15   2    0.23    0.33
  -8 -15   2   -0.09    0.29
  -6 -15   2    7.64    0.74
   5 -15  -2   13.05    1.02
  -5 -15   2   12.15    1.10
   4 -15  -2    0.77    0.18
  -4 -15   2    1.44    0.29
  -3 -15   2    2.91    0.34
   3 -15  -2    1.09    0.24
   2 -15  -2    2.82    0.31
  -2 -15   2    2.85    0.35
  -1 -15   2    7.77    0.66
   1 -15  -2    7.20    0.66
   0 -15  -2    8.01    0.67
   0 -15   2    6.70    0.64
  -1 -15  -2   18.94    1.54
   1 -15   2   18.65    1.50
  -2 -15  -2    0.23    0.23
   2 -15   2    0.46    0.14
  -3 -15  -2   18.98    1.58
  -4 -15  -2    0.87    0.29
  -5 -15  -2    2.78    0.40
  -6 -15  -2   -0.04    0.27
  -7 -15  -2   -0.06    0.27
  -8 -15  -2   -0.35    0.28
  -9 -15  -2   -0.11    0.31
 -10 -15  -2    2.37    0.44
  -9 -16   2   -0.18    0.33
  -8 -16   2    0.38    0.31
  -7 -16   2    3.01    0.44
  -6 -16   2    1.20    0.31
  -5 -16   2   -0.36    0.24
   4 -16  -2    0.41    0.18
  -4 -16   2    0.48    0.24
  -3 -16   2   28.22    2.29
   3 -16  -2   28.37    2.25
   2 -16  -2    2.68    0.32
  -2 -16   2    3.02    0.36
   1 -16  -2   22.29    1.74
  -1 -16   2   20.81    1.74
   0 -16   2    0.08    0.19
   0 -16  -2   -0.11    0.21
  -1 -16  -2   10.30    0.94
   1 -16   2   11.53    0.90
   2 -16   2    3.10    0.34
  -2 -16  -2    4.15    0.43
  -3 -16  -2    7.60    0.72
  -4 -16  -2    0.25    0.27
  -5 -16  -2    6.23    0.64
  -6 -16  -2    0.38    0.28
  -7 -16  -2    3.79    0.51
  -9 -16  -2    0.37    0.35
  -8 -17   2   -0.26    0.31
  -7 -17   2    0.66    0.31
  -6 -17   2    0.08    0.28
  -5 -17   2    2.12    0.36
  -4 -17   2    1.89    0.33
   3 -17  -2    4.90    0.43
  -3 -17   2    3.99    0.48
   2 -17  -2   10.76    0.94
  -2 -17   2   11.55    0.96
  -1 -17   2    8.97    0.83
   1 -17  -2   10.21    0.84
   0 -17  -2   -0.05    0.22
   0 -17   2   -0.30    0.20
   1 -17   2    9.42    0.81
  -1 -17  -2    9.95    0.86
  -2 -17  -2    3.62    0.43
  -3 -17  -2    9.65    0.88
  -4 -17  -2    0.77    0.30
  -5 -17  -2    4.53    0.53
  -6 -17  -2    0.56    0.30
  -7 -17  -2    0.35    0.34
  -8 -17  -2    0.18    0.36
  -8 -18   2    1.77    0.40
  -7 -18   2    0.76    0.32
  -6 -18   2   -0.40    0.27
  -5 -18   2    8.69    0.82
  -4 -18   2    6.76    0.66
  -3 -18   2    0.10    0.25
   2 -18  -2    6.72    0.59
  -2 -18   2    5.92    0.60
   1 -18  -2    2.26    0.32
   0 -18   2    0.47    0.23
   0 -18  -2    0.37    0.24
   1 -18   2    1.15    0.22
  -1 -18  -2    0.52    0.26
  -2 -18  -2   -0.03    0.26
  -3 -18  -2    0.13    0.28
  -4 -18  -2    3.73    0.47
  -5 -18  -2    0.77    0.32
  -6 -18  -2    2.28    0.41
  -7 -18  -2    0.11    0.33
  -8 -18  -2    1.29    0.41
  -7 -19   2    1.05    0.34
  -6 -19   2    1.56    0.35
  -5 -19   2    0.27    0.29
  -4 -19   2    0.58    0.29
  -3 -19   2    0.56    0.28
   2 -19  -2    1.93    0.31
  -2 -19   2    2.53    0.35
  -1 -19   2    7.14    0.64
   1 -19  -2    6.19    0.62
   0 -19   2   12.14    1.00
   0 -19  -2   11.35    1.01
  -1 -19  -2    2.68    0.39
  -2 -19  -2   -0.10    0.28
  -3 -19  -2    4.22    0.49
  -4 -19  -2    0.41    0.31
  -5 -19  -2    1.56    0.36
  -6 -19  -2    0.96    0.34
  -7 -19  -2   -0.17    0.33
  -6 -20   2    0.12    0.29
  -5 -20   2    0.48    0.31
  -4 -20   2    0.15    0.29
  -3 -20   2    0.13    0.29
  -2 -20   2    6.75    0.66
   1 -20  -2    2.46    0.35
  -1 -20   2    2.61    0.37
   0 -20  -2    0.06    0.27
   0 -20   2    0.47    0.25
  -1 -20  -2    2.10    0.37
  -2 -20  -2    3.73    0.47
  -3 -20  -2    1.36    0.35
  -4 -20  -2    1.14    0.36
  -5 -20  -2    1.13    0.35
  -6 -20  -2    0.81    0.35
  -5 -21   2    1.17    0.33
  -4 -21   2    0.18    0.30
  -3 -21   2    0.52    0.30
  -2 -21   2    0.69    0.31
  -1 -21   2    0.96    0.30
   1 -21  -2    0.90    0.28
   0 -21  -2    6.78    0.66
  -1 -21  -2    0.81    0.32
  -2 -21  -2   -0.03    0.31
  -3 -21  -2    6.13    0.66
  -4 -21  -2    0.41    0.33
  -4 -22   2   -0.15    0.30
  -3 -22   2    0.54    0.31
  -2 -22   2    0.44    0.29
  -1 -22   2    4.68    0.50
   0 -22  -2    0.39    0.28
  -1 -22  -2    3.07    0.43
  -2 -22  -2    0.41    0.34
   0 -23  -2    5.05    0.53
  -1 -23  -2    2.97    0.43
  13   0  -3    2.12    0.42
  12   0  -3   -0.17    0.30
  11   0  -3   24.38    2.03
  10   0  -3   -0.32    0.27
   9   0  -3   50.28    4.00
   8   0  -3   -0.03    0.20
  -8   0   3    0.06    0.22
  -7   0   3   -0.01    0.19
   7   0  -3   -0.06    0.18
   6   0  -3    0.27    0.17
  -6   0   3    0.13    0.17
  -5   0   3   41.62    3.36
   5   0  -3   43.70    3.37
   4   0  -3    0.12    0.12
  -4   0   3    0.18    0.14
   3   0  -3   47.58    3.91
  -3   0   3   52.23    3.92
   2   0  -3    0.28    0.11
  -2   0   3    0.20    0.10
  -1   0   3    9.39    0.73
   1   0  -3    8.89    0.74
   0   0  -3    0.52    0.11
   0   0   3    0.69    0.10
  -1   0  -3  581.60   44.39
   1   0   3  558.01   44.38
  -2   0  -3    0.36    0.12
   2   0   3    0.23    0.11
  -3   0  -3  101.62    8.15
   3   0   3  106.91    8.15
  -4   0  -3   -0.09    0.15
   4   0   3   -0.01    0.12
   5   0   3    2.19    0.28
  -5   0  -3    3.08    0.31
   6   0   3    0.31    0.19
  -6   0  -3    0.37    0.20
   7   0   3   59.30    4.71
  -7   0  -3   60.06    4.71
   8   0   3    0.15    0.23
   9   0   3    2.61    0.38
  10   0   3   -0.25    0.27
  11   0   3    0.43    0.31
  12   0   3   -0.12    0.33
  13   0   3    0.60    0.39
  13   1  -3   14.04    1.29
  13  -1  -3   14.72    1.29
  12   1  -3    0.14    0.31
  12  -1  -3    0.02    0.31
  11   1  -3    0.40    0.28
  11  -1  -3    0.09    0.28
  10   1  -3    1.73    0.35
  10  -1  -3    2.35    0.36
   9   1  -3    1.29    0.28
   9  -1  -3    0.77    0.28
   8   1  -3    7.36    0.65
   8  -1  -3    6.13    0.63
  -8  -1   3    7.18    0.63
  -7  -1   3    2.85    0.35
   7  -1  -3    3.99    0.37
   7   1  -3    2.77    0.35
  -7   1   3    3.17    0.34
  -6   1   3    2.45    0.27
  -6  -1   3    2.37    0.28
   6   1  -3    2.18    0.28
   6  -1  -3    2.44    0.28
   5  -1  -3   31.25    2.50
  -5   1   3   29.06    2.49
   5   1  -3   31.99    2.50
  -5  -1   3   33.59    2.50
  -4   1   3    3.08    0.32
   4   1  -3    3.71    0.32
   4  -1  -3    2.85    0.31
  -4  -1   3    3.76    0.32
  -3  -1   3    0.05    0.11
   3  -1  -3   -0.04    0.12
   3   1  -3    0.03    0.11
  -3   1   3    0.23    0.11
   2   1  -3   72.80    5.75
   2  -1  -3   72.41    5.75
  -2   1   3   75.20    5.74
  -2  -1   3   73.58    5.75
  -1   1   3  358.74   28.06
  -1  -1   3  368.12   28.07
   1   1  -3  363.79   28.07
   1  -1  -3  350.16   28.06
   0  -1   3   68.53    5.81
   0  -1  -3   81.11    5.82
   0   1  -3   69.41    5.81
   0   1   3   78.60    5.81
   1  -1   3   36.10    2.72
   1   1   3   33.25    2.72
  -2  -1  -3    1.29    0.17
  -2   1  -3    1.00    0.17
   2  -1   3    1.27    0.16
   2   1   3    1.85    0.18
  -3   1  -3   37.93    3.12
   3  -1   3   38.92    3.12
   3   1   3   41.95    3.13
  -3  -1  -3   40.17    3.13
  -4   1  -3  106.16    8.21
   4  -1   3  106.99    8.21
  -4  -1  -3  103.06    8.21
   4   1   3  103.82    8.21
  -5   1  -3   50.94    3.96
   5   1   3   51.76    3.97
   5  -1   3   49.63    3.96
  -5  -1  -3   48.89    3.96
  -6   1  -3    0.56    0.19
   6   1   3    0.73    0.20
   6  -1   3    0.51    0.20
  -6  -1  -3    0.49    0.21
   7   1   3    2.79    0.34
   7  -1   3    2.70    0.34
  -7  -1  -3    2.69    0.34
   8  -1   3   -0.01    0.23
   8   1   3    0.15    0.23
   9   1   3    5.36    0.58
   9  -1   3    5.92    0.58
  10  -1   3   16.39    1.42
  10   1   3   17.09    1.43
  11   1   3    0.09    0.31
  11  -1   3    2.22    0.37
  12   1   3    0.06    0.34
  12  -1   3    0.31    0.34
  13  -1   3    0.05    0.38
  13   1   3   -0.30    0.36
  13  -2  -3    0.32    0.35
  13   2  -3    0.41    0.36
  12   2  -3    2.98    0.46
  12  -2  -3    3.15    0.45
  11  -2  -3    4.55    0.53
  11   2  -3    4.98    0.55
  10   2  -3   10.82    0.95
  10  -2  -3   10.39    0.94
   9  -2  -3    2.18    0.34
  -9  -2   3    2.08    0.32
   9   2  -3    2.17    0.34
  -8  -2   3    0.95    0.25
   8  -2  -3    1.24    0.25
   8   2  -3    1.13    0.25
   7   2  -3    1.99    0.32
  -7   2   3    2.88    0.32
   7  -2  -3    3.32    0.33
  -7  -2   3    2.70    0.31
  -6   2   3    8.07    0.68
   6  -2  -3    8.41    0.70
  -6  -2   3    7.48    0.69
   6   2  -3    8.09    0.70
  -5   2   3    9.73    0.83
   5  -2  -3    8.88    0.84
  -5  -2   3   10.19    0.84
   5   2  -3   11.66    0.85
   4   2  -3    0.74    0.15
  -4   2   3    0.28    0.14
   4  -2  -3    0.33    0.14
  -4  -2   3    0.88    0.15
  -3  -2   3  237.02   18.80
  -3   2   3  249.11   18.80
   3   2  -3  241.59   18.80
   3  -2  -3  236.69   18.80
  -2   2   3   11.45    1.00
   2   2  -3   13.52    1.01
  -2  -2   3   12.59    1.00
  -1  -2   3    4.07    0.32
  -1   2   3    3.24    0.31
   0   2  -3    3.21    0.25
   0  -2   3    3.10    0.24
   0   2   3    2.34    0.24
   0  -2  -3    2.01    0.24
   1  -2   3   45.74    3.63
  -1  -2  -3   44.92    3.63
   1   2   3   48.45    3.63
   2   2   3   24.45    1.93
  -2   2  -3   25.07    1.93
   2  -2   3   24.81    1.92
  -2  -2  -3   23.27    1.93
   3  -2   3  177.89   13.47
  -3  -2  -3  163.06   13.48
  -3   2  -3  176.35   13.47
   3   2   3  173.56   13.48
  -4   2  -3    0.22    0.16
  -4  -2  -3    0.82    0.17
   4   2   3    0.62    0.15
   4  -2   3    0.43    0.14
   5  -2   3    2.79    0.29
  -5  -2  -3    2.51    0.30
  -5   2  -3    2.91    0.30
   5   2   3    2.79    0.30
  -6   2  -3   56.08    4.64
   6  -2   3   54.92    4.65
  -6  -2  -3   61.97    4.66
   6   2   3   63.33    4.66
   7   2   3    0.16    0.22
   7  -2   3    0.34    0.21
  -7  -2  -3    0.08    0.23
   8   2   3    4.58    0.48
   8  -2   3    4.34    0.48
  -8  -2  -3    5.02    0.49
   9  -2   3    2.57    0.41
   9   2   3    4.11    0.43
  10   2   3    6.88    0.73
  10  -2   3    8.18    0.74
  11   2   3    5.06    0.59
  11  -2   3    5.44    0.59
  12  -2   3    8.32    0.81
  12   2   3    7.77    0.81
  13  -2   3    0.32    0.38
  13   2   3    0.07    0.38
  13   3  -3   -0.01    0.35
  13  -3  -3    0.23    0.34
  12  -3  -3    0.91    0.34
  12   3  -3    0.70    0.34
  11   3  -3   10.69    0.98
  11  -3  -3   10.60    0.96
  10   3  -3   -0.34    0.23
  10  -3  -3    0.27    0.24
   9  -3  -3    5.63    0.60
   9   3  -3    6.52    0.62
  -9  -3   3    6.69    0.61
   8   3  -3   17.80    1.53
   8  -3  -3   19.43    1.53
   7   3  -3   74.39    5.72
   7  -3  -3   70.87    5.71
  -6   3   3   29.21    2.24
   6   3  -3   27.79    2.25
   6  -3  -3   27.75    2.25
   5   3  -3   34.13    2.83
  -5   3   3   36.94    2.82
   5  -3  -3   36.05    2.82
   4   3  -3    7.67    0.68
  -4  -3   3    8.27    0.68
  -4   3   3    8.22    0.67
   4  -3  -3    8.17    0.68
   3   3  -3   12.27    0.90
   3  -3  -3    9.97    0.89
  -3  -3   3   11.09    0.90
  -3   3   3   10.72    0.88
  -1  -3   3    2.81    0.26
   1   3  -3    2.84    0.26
   0   3   3    9.41    0.85
   0   3  -3   11.72    0.84
  -1   3  -3    0.91    0.12
  -1  -3  -3    0.10    0.13
   1  -3   3    0.58    0.09
   1   3   3    0.12    0.11
  -2  -3  -3   29.99    2.16
   2  -3   3   24.79    2.14
   2   3   3   28.63    2.16
  -2   3  -3   25.77    2.15
   3   3   3    3.17    0.33
   3  -3   3    4.23    0.32
  -3  -3  -3    3.12    0.34
  -4  -3  -3    4.06    0.43
  -4   3  -3    5.03    0.41
   4   3   3    4.37    0.42
   4  -3   3    5.23    0.42
   5  -3   3   47.43    3.54
  -5   3  -3   46.13    3.53
   5   3   3   42.25    3.54
  -5  -3  -3   43.73    3.55
   6   3   3   16.01    1.29
  -6  -3  -3   15.31    1.29
  -7  -3  -3   52.49    4.12
   7  -3   3   50.99    4.11
   7   3   3   52.66    4.12
   8  -3   3    0.51    0.23
  -8  -3  -3    0.88    0.26
   8   3   3    0.23    0.25
   9   3   3   33.66    2.76
   9  -3   3   34.70    2.75
  10  -3   3    0.14    0.28
  10   3   3   -0.21    0.26
  11  -3   3    0.83    0.32
  11   3   3    0.63    0.33
  12  -3   3    0.23    0.35
  12   3   3    0.93    0.36
  13   3   3   -0.23    0.38
  13  -3   3   -0.40    0.39
  13   4  -3    2.75    0.47
  13  -4  -3    1.95    0.44
  12  -4  -3    1.99    0.39
  12   4  -3    2.50    0.42
  11  -4  -3   -0.20    0.27
  11   4  -3    0.14    0.27
 -10  -4   3    2.26    0.35
  10  -4  -3    1.95    0.33
  10   4  -3    1.66    0.33
   9   4  -3    0.59    0.24
   9  -4  -3    0.80    0.25
   8  -4  -3    3.61    0.40
   8   4  -3    3.47    0.39
   7   4  -3    0.80    0.20
   7  -4  -3    0.52    0.20
   6   4  -3    2.23    0.25
   6  -4  -3    1.21    0.23
  -5   4   3    4.52    0.40
   5  -4  -3    4.93    0.41
   5   4  -3    3.71    0.40
   4  -4  -3    0.86    0.16
  -4   4   3    0.47    0.15
   4   4  -3    1.42    0.17
   3   4  -3   11.11    0.81
  -3   4   3    9.58    0.80
   3  -4  -3    9.00    0.80
  -2   4   3   24.42    1.90
  -2  -4   3   22.83    1.90
   2   4  -3   24.18    1.90
   2  -4  -3   24.93    1.90
   1  -4  -3    5.61    0.47
   0  -4  -3    0.47    0.13
   0   4   3    0.71    0.12
   0  -4   3    0.42    0.10
   0   4  -3    0.49    0.10
   1  -4   3  243.17   18.91
  -1  -4  -3  246.96   18.92
   1   4   3  240.01   18.92
  -1   4  -3  240.56   18.91
   2   4   3    1.62    0.20
  -2  -4  -3    1.44    0.19
   3  -4   3   14.65    1.26
  -3  -4  -3   16.95    1.29
   3   4   3   16.19    1.28
  -4  -4  -3    0.74    0.17
   4   4   3    0.69    0.17
  -4   4  -3    0.52    0.13
   4  -4   3    0.60    0.14
  -5   4  -3    3.01    0.29
   5  -4   3    2.62    0.30
  -5  -4  -3    3.15    0.33
   5   4   3    3.10    0.33
  -6  -4  -3   52.36    4.43
   6  -4   3   60.72    4.43
   6   4   3   55.53    4.43
  -7  -4  -3    0.53    0.22
   7  -4   3    0.33    0.21
   7   4   3    0.54    0.24
   8  -4   3    0.47    0.24
  -8  -4  -3    0.22    0.25
   8   4   3    0.25    0.25
   9  -4   3    0.17    0.25
   9   4   3    0.10    0.27
  10  -4   3    1.56    0.33
  10   4   3    1.73    0.34
  11  -4   3    2.62    0.42
  11   4   3    2.72    0.44
  12   4   3    5.75    0.65
  12  -4   3    5.67    0.65
  13  -4   3    1.12    0.43
  13   4   3    0.97    0.42
  13  -5  -3   -0.10    0.35
  13   5  -3    0.04    0.38
  12  -5  -3    1.40    0.36
  12   5  -3    1.13    0.36
  11  -5  -3    0.20    0.28
  11   5  -3   -0.05    0.28
  10  -5  -3    2.39    0.35
  10   5  -3    2.00    0.34
   9  -5  -3    1.23    0.27
   9   5  -3    0.57    0.24
   8   5  -3    4.97    0.49
   8  -5  -3    5.02    0.49
   7  -5  -3    8.88    0.73
   7   5  -3    7.83    0.73
   6  -5  -3   39.93    3.04
   6   5  -3   36.98    3.05
   5  -5  -3   12.61    1.04
   5   5  -3   12.98    1.05
  -5   5   3   12.59    1.02
   4  -5  -3    0.06    0.13
  -4   5   3    0.07    0.11
   4   5  -3    0.73    0.16
  -3   5   3    0.42    0.11
   3  -5  -3    0.32    0.11
   3   5  -3    0.05    0.12
   2  -5  -3   45.59    3.48
   2   5  -3   43.47    3.49
  -2   5   3   44.24    3.48
   1   5  -3  199.86   16.04
   1  -5  -3  211.36   16.05
  -1   5   3  206.08   16.04
   0  -5   3  240.30   18.32
   0  -5  -3  222.74   18.32
   0   5   3  238.95   18.32
   0   5  -3  238.03   18.32
   1   5   3    4.83    0.43
  -1  -5  -3    5.18    0.44
  -2  -5  -3    0.60    0.16
   2  -5   3    1.77    0.16
   3  -5   3    5.70    0.48
   3  -5   3    5.52    0.47
   3   5   3    5.66    0.49
  -3  -5  -3    5.77    0.50
  -4  -5  -3  236.45   18.52
   4   5   3  239.40   18.51
   4  -5   3  235.94   18.50
   5   5   3    8.71    0.76
   5  -5   3    9.56    0.75
  -5  -5  -3    8.72    0.77
  -6  -5  -3    7.70    0.67
   6   5   3    7.20    0.66
   6  -5   3    7.43    0.65
  -7  -5  -3    0.81    0.23
   7  -5   3    0.68    0.21
   7   5   3    0.83    0.23
  -8  -5  -3   19.56    1.65
   8   5   3   20.47    1.66
   8  -5   3   20.27    1.64
   9  -5   3    0.81    0.28
  -9  -5  -3    1.24    0.29
   9   5   3    1.33    0.29
  10  -5   3    0.57    0.29
  10   5   3    0.31    0.29
  11   5   3    0.79    0.32
  11  -5   3   -0.04    0.33
  12   5   3    0.65    0.39
  12  -5   3    1.31    0.38
  13  -5   3    1.30    0.45
  13  -6  -3    0.02    0.34
  13   6  -3    0.22    0.36
  12   6  -3   -0.37    0.29
  12  -6  -3    0.02    0.31
  11  -6  -3    0.32    0.30
  11   6  -3    0.70    0.28
  10  -6  -3   12.52    1.09
  10   6  -3   12.82    1.11
   9  -6  -3   10.99    1.00
   9   6  -3   12.44    1.02
   8   6  -3    1.88    0.29
   8  -6  -3    1.98    0.27
   7   6  -3    0.13    0.18
   7  -6  -3    0.13    0.16
   6   6  -3    0.24    0.17
   6  -6  -3    0.25    0.17
  -5   6   3    2.37    0.23
   5   6  -3    1.85    0.26
   5  -6  -3    2.05    0.24
   4   6  -3   28.41    2.46
   4  -6  -3   32.62    2.45
  -4   6   3   32.22    2.44
   3  -6  -3    1.67    0.22
   3   6  -3    2.64    0.24
  -3   6   3    2.12    0.22
  -2   6   3    0.21    0.12
   2   6  -3    0.67    0.13
   2  -6  -3    0.42    0.12
   0   6  -3  130.87    9.96
   0  -6  -3  116.93    9.96
   0  -6   3  132.72    9.96
   0   6   3  130.01    9.96
   1   6   3   18.60    1.50
   1  -6   3   18.80    1.48
   1  -6   3   19.20    1.48
  -1  -6  -3   18.70    1.51
   2  -6   3  146.82   11.77
  -2  -6  -3  148.77   11.79
   2  -6   3  160.36   11.78
   2   6   3  148.05   11.79
   3  -6   3    2.59    0.26
   3   6   3    2.77    0.29
   3  -6   3    2.50    0.25
  -3  -6  -3    3.11    0.30
   4  -6   3    2.33    0.25
   4   6   3    1.63    0.26
   4  -6   3    2.12    0.23
  -4  -6  -3    2.17    0.26
   5   6   3   14.17    1.12
  -5  -6  -3   13.32    1.12
   5  -6   3   12.99    1.09
  -6  -6  -3    0.03    0.19
   6   6   3   -0.10    0.19
   6  -6   3   -0.10    0.18
   7   6   3   16.99    1.36
   7  -6   3   16.80    1.35
  -7  -6  -3   15.55    1.36
   8  -6   3    6.45    0.71
   8   6   3    8.87    0.75
  -8  -6  -3    8.89    0.74
   9   6   3   14.81    1.18
   9  -6   3   12.22    1.15
  -9  -6  -3   13.78    1.18
  10   6   3    1.87    0.34
  10  -6   3    1.74    0.35
  11  -6   3    9.59    0.90
  11   6   3    9.39    0.90
  12   6   3    2.59    0.46
  12  -6   3    1.73    0.44
  13  -6   3    0.57    0.39
  13   7  -3   -0.14    0.38
  13  -7  -3   -0.50    0.31
  12   7  -3    2.05    0.41
  12  -7  -3    2.63    0.41
  11  -7  -3    0.21    0.28
  11   7  -3    0.25    0.28
  10  -7  -3   11.78    1.00
  10   7  -3   11.08    1.01
   9  -7  -3    0.11    0.23
   9   7  -3    0.75    0.24
   8  -7  -3    0.15    0.20
   8   7  -3    0.27    0.21
   7   7  -3    8.19    0.71
   7  -7  -3    7.78    0.69
   6   7  -3    7.91    0.67
  -6  -7   3    7.80    0.67
   6  -7  -3    6.96    0.65
  -5  -7   3   21.06    1.59
   5   7  -3   18.77    1.58
   5  -7  -3   18.92    1.56
   4  -7  -3   43.38    3.28
   4   7  -3   40.67    3.29
  -4  -7   3   41.13    3.30
  -3   7   3    3.98    0.33
  -3  -7   3    3.28    0.36
   3  -7  -3    4.05    0.34
   3   7  -3    3.95    0.36
  -2   7   3    6.85    0.56
   2  -7  -3    6.61    0.56
   1   7  -3   17.46    1.50
  -1   7   3   19.45    1.50
   1  -7  -3   19.87    1.51
   0   7   3   12.57    0.97
   0  -7   3   10.51    0.95
   0  -7  -3   12.61    0.97
   1  -7   3    2.69    0.22
  -1  -7  -3    1.74    0.24
   1  -7   3    2.53    0.21
   1   7   3    1.98    0.25
  -2  -7  -3    6.17    0.57
   2  -7   3    6.43    0.53
   2  -7   3    6.54    0.53
   2   7   3    6.95    0.57
   3  -7   3    0.28    0.12
  -3  -7  -3    0.33    0.15
   3   7   3    0.54    0.17
   3  -7   3    0.32    0.10
  -4  -7  -3   57.13    4.56
   4  -7   3   58.90    4.53
   4  -7   3   58.44    4.53
   4   7   3   56.81    4.55
   5   7   3    1.02    0.23
   5  -7   3    1.80    0.19
  -5  -7  -3    1.08    0.22
  -6  -7  -3   23.72    1.98
   6  -7   3   25.01    1.95
   6   7   3   24.71    1.98
   7   7   3    4.00    0.39
   7  -7   3    2.99    0.37
  -7  -7  -3    3.13    0.38
   8   7   3    1.22    0.28
   8  -7   3    0.68    0.26
  -8  -7  -3    1.29    0.27
   9   7   3    0.74    0.28
   9  -7   3    0.46    0.26
  -9  -7  -3    0.63    0.28
  10   7   3    2.33    0.37
  10  -7   3    2.44    0.38
  11  -7   3    1.15    0.36
  11   7   3    0.87    0.34
  12   7   3    2.90    0.52
  12  -7   3    4.12    0.52
  13   8  -3    0.19    0.37
  13  -8  -3   -0.22    0.36
  12   8  -3    0.72    0.34
  12  -8  -3    1.01    0.35
  11  -8  -3    0.19    0.27
  11   8  -3    0.26    0.27
  10  -8  -3    7.29    0.68
  10   8  -3    7.20    0.70
   9  -8  -3    5.86    0.57
   9   8  -3    5.80    0.58
   8  -8  -3    8.92    0.81
   8   8  -3    9.81    0.83
   7  -8  -3   16.97    1.30
   7   8  -3   15.81    1.32
  -7  -8   3   14.87    1.32
   6   8  -3   58.91    4.56
   6  -8  -3   57.29    4.54
  -6  -8   3   57.13    4.57
  -5  -8   3    1.76    0.27
   5   8  -3    2.14    0.28
   5  -8  -3    2.33    0.24
  -4  -8   3   35.91    3.04
   4   8  -3   38.23    3.04
   4  -8  -3   40.88    3.02
   3  -8  -3    4.95    0.50
  -3  -8   3    5.84    0.53
   3   8  -3    7.23    0.53
  -2   8   3    8.60    0.75
   2  -8  -3    9.26    0.76
  -2  -8   3    9.41    0.78
   2   8  -3    9.75    0.77
   1   8  -3   68.21    5.48
   1  -8  -3   69.68    5.49
  -1   8   3   72.45    5.49
   0  -8  -3   65.28    5.34
   0   8   3   70.95    5.34
  -1  -8  -3    8.26    0.74
   1  -8   3    9.33    0.71
   1   8   3    7.95    0.74
   1  -8   3    9.67    0.71
   2   8   3   36.51    3.08
   2  -8   3   39.50    3.05
  -2  -8  -3   39.91    3.09
   2  -8   3   40.09    3.05
   3   8   3    0.52    0.21
   3  -8   3    1.63    0.14
  -3  -8  -3    0.85    0.22
  -4  -8  -3    7.76    0.67
   4  -8   3    7.62    0.61
   4   8   3    7.13    0.66
   4  -8   3    7.24    0.62
   5   8   3   29.57    2.30
   5  -8   3   28.13    2.26
  -5  -8  -3   28.27    2.30
  -6  -8  -3   23.56    1.97
   6   8   3   23.88    1.97
   6  -8   3   25.54    1.94
   7   8   3    5.63    0.60
  -7  -8  -3    6.16    0.60
   7  -8   3    7.30    0.59
  -8  -8  -3    0.58    0.24
   8   8   3    0.87    0.27
   8  -8   3    0.43    0.25
  -9  -8  -3    0.80    0.27
   9   8   3    1.07    0.29
 -10  -8  -3    1.11    0.32
  10  -8   3    0.77    0.30
  10   8   3    0.82    0.30
  11   8   3    0.63    0.36
  11  -8   3    2.02    0.38
  12  -8   3    0.49    0.34
  12   8   3   -0.31    0.34
  12   9  -3    0.51    0.35
  12  -9  -3    0.41    0.32
  11   9  -3    4.65    0.57
  11  -9  -3    5.49    0.56
  10  -9  -3   -0.25    0.25
  10   9  -3    0.00    0.26
   9   9  -3    1.97    0.33
   9  -9  -3    1.72    0.29
   8   9  -3   17.11    1.39
   8  -9  -3   16.02    1.36
   7  -9  -3    6.90    0.67
  -7  -9   3    7.73    0.70
   7   9  -3    8.34    0.70
  -6  -9   3    0.61    0.23
   6   9  -3   -0.03    0.20
   6  -9  -3    0.18    0.16
   5   9  -3    4.04    0.39
   5  -9  -3    3.65    0.34
  -5  -9   3    3.08    0.38
   4  -9  -3    7.85    0.64
  -4  -9   3    6.89    0.67
   4   9  -3    8.17    0.67
   3  -9  -3    0.17    0.12
  -3  -9   3    0.25    0.18
   3   9  -3    0.24    0.17
  -2  -9   3    0.76    0.17
   2  -9  -3    0.19    0.13
   2   9  -3    0.08    0.14
   1  -9  -3    9.32    0.69
  -1  -9   3    7.72    0.69
  -1   9   3    8.13    0.69
   1   9  -3    8.04    0.68
   0   9   3   59.90    4.66
   0  -9  -3   58.93    4.67
   1  -9   3   74.95    5.48
   1   9   3   69.07    5.50
   1  -9   3   68.10    5.48
  -1  -9  -3   68.23    5.50
   2  -9   3    1.05    0.13
   2   9   3    1.08    0.22
   2  -9   3    1.18    0.13
  -2  -9  -3    0.89    0.21
   3  -9   3    0.77    0.13
   3   9   3    1.20    0.23
   3  -9   3    1.11    0.12
  -3  -9  -3    0.97    0.22
   4   9   3   18.58    1.60
   4  -9   3   20.21    1.55
  -4  -9  -3   20.22    1.61
   5   9   3   11.13    0.98
  -5  -9  -3   11.24    0.99
   5  -9   3   12.41    0.94
   6  -9   3  108.88    8.35
  -6  -9  -3  105.77    8.39
   6   9   3  105.68    8.38
   7   9   3   32.31    2.56
   7  -9   3   33.28    2.53
  -7  -9  -3   29.66    2.56
  -8  -9  -3    0.51    0.26
   8   9   3    0.69    0.26
   8  -9   3    1.15    0.26
   9   9   3    3.56    0.44
  -9  -9  -3    4.18    0.46
   9  -9   3    3.79    0.44
 -10  -9  -3    1.10    0.31
  10   9   3    1.40    0.34
  10  -9   3    0.91    0.32
  11   9   3    0.01    0.33
  11  -9   3    0.54    0.31
  12  -9   3    0.28    0.32
  12   9   3    0.22    0.38
  12 -10  -3    2.88    0.43
  12  10  -3    3.24    0.46
  11 -10  -3    0.47    0.28
  11  10  -3    0.49    0.32
  10 -10  -3    0.32    0.26
  10  10  -3    0.35    0.29
   9  10  -3    8.08    0.82
   9 -10  -3   10.02    0.81
  -8 -10   3    2.03    0.32
   8  10  -3    2.64    0.34
   8 -10  -3    1.95    0.31
   7 -10  -3   10.02    0.76
  -7 -10   3    7.62    0.79
   7  10  -3    8.73    0.79
   6  10  -3    2.63    0.34
   6 -10  -3    1.94    0.26
  -6 -10   3    2.00    0.31
  -5 -10   3    4.40    0.48
   5 -10  -3    5.20    0.43
   5  10  -3    4.75    0.48
  -4 -10   3    3.21    0.34
   4  10  -3    3.28    0.34
   4 -10  -3    2.31    0.28
   3 -10  -3    5.24    0.45
  -3 -10   3    4.95    0.49
   3  10  -3    5.44    0.48
   2 -10  -3    0.43    0.14
  -2 -10   3    0.61    0.18
  -1 -10   3   36.21    2.80
   1 -10  -3   34.62    2.80
   0 -10  -3    0.50    0.16
   0  10   3    0.34    0.16
  -1 -10  -3    3.43    0.36
   1  10   3    3.69    0.36
   2  10   3    8.13    0.77
   2 -10   3    9.62    0.73
  -2 -10  -3    8.31    0.78
   2 -10   3   10.24    0.73
   3  10   3    0.13    0.22
  -3 -10  -3   -0.14    0.20
   4  10   3   -0.01    0.21
  -4 -10  -3    0.25    0.21
  -5 -10  -3    6.64    0.65
   5 -10   3    6.75    0.58
   5  10   3    7.34    0.66
  -6 -10  -3    5.27    0.56
   6  10   3    6.10    0.58
   7  10   3   83.34    6.37
  -7 -10  -3   77.02    6.37
   7 -10   3   82.00    6.34
  -8 -10  -3    2.83    0.40
   8 -10   3    4.17    0.39
   8  10   3    2.81    0.41
   9 -10   3    0.62    0.27
   9  10   3    0.29    0.28
  -9 -10  -3    0.54    0.27
  10  10   3    0.38    0.31
 -10 -10  -3    0.79    0.32
  10 -10   3    0.33    0.29
  11 -10   3    0.81    0.30
  11  10   3    0.97    0.35
  12  10   3    1.01    0.41
  12 -10   3    0.51    0.30
  12 -11  -3    0.68    0.31
  11 -11  -3    1.77    0.34
  10 -11  -3    3.97    0.46
   9 -11  -3    0.10    0.25
  -8 -11   3    1.36    0.31
   8 -11  -3    1.62    0.27
  -7 -11   3   24.66    2.03
   7 -11  -3   24.65    1.97
   6 -11  -3   15.06    1.21
  -6 -11   3   14.55    1.25
  -5 -11   3   33.59    2.63
   5 -11  -3   31.75    2.58
   4 -11  -3    0.14    0.14
  -3 -11   3    2.43    0.30
   3 -11  -3    2.38    0.26
  -2 -11   3    2.80    0.28
   2 -11  -3    1.88    0.25
   1 -11  -3    1.27    0.20
  -1 -11   3    1.44    0.21
   0 -11  -3   34.71    3.00
   0 -11   3   41.07    2.99
  -1 -11  -3    9.29    0.80
   2 -11   3    1.18    0.14
  -2 -11  -3    0.91    0.22
   3  11   3    0.28    0.23
  -3 -11  -3    0.52    0.23
   4  11   3    3.24    0.42
  -4 -11  -3    3.91    0.42
   5  11   3    6.18    0.60
  -5 -11  -3    6.17    0.61
   6  11   3   11.34    1.00
   6 -11   3   10.58    0.94
  -6 -11  -3   12.28    1.00
   7 -11   3    5.74    0.51
  -7 -11  -3    5.15    0.55
   7  11   3    5.15    0.56
   8 -11   3   13.18    1.12
   8  11   3   13.24    1.17
  -8 -11  -3   14.09    1.18
   9 -11   3    0.33    0.25
   9  11   3    0.33    0.30
  -9 -11  -3   -0.41    0.26
  10 -11   3    4.41    0.46
 -10 -11  -3    4.01    0.51
  10  11   3    4.50    0.53
  11 -11   3    0.21    0.25
  12 -12  -3    0.41    0.32
  11 -12  -3    1.32    0.33
  10 -12  -3    7.91    0.73
   9 -12  -3    8.44    0.76
  -8 -12   3   17.26    1.54
   8 -12  -3   19.43    1.50
   7 -12  -3    4.31    0.48
  -7 -12   3    5.84    0.55
  -6 -12   3   15.03    1.39
   6 -12  -3   18.29    1.35
  -5 -12   3    0.19    0.23
   5 -12  -3    0.27    0.16
   4 -12  -3    4.85    0.46
  -4 -12   3    5.63    0.52
   3 -12  -3    0.23    0.15
  -3 -12   3    0.51    0.21
   2 -12  -3   16.82    1.41
  -2 -12   3   18.37    1.43
  -1 -12   3    4.91    0.42
   1 -12  -3    3.89    0.41
   0 -12  -3   21.39    1.64
   0 -12   3   19.27    1.62
  -1 -12  -3   -0.11    0.20
   2 -12   3    1.69    0.18
  -2 -12  -3    1.66    0.28
  -3 -12  -3    6.26    0.60
  -4 -12  -3   19.55    1.62
  -5 -12  -3    3.61    0.43
  -6 -12  -3    7.25    0.70
  -7 -12  -3    4.35    0.49
  -8 -12  -3    0.02    0.26
  -9 -12  -3   -0.01    0.27
 -10 -12  -3    0.85    0.32
 -11 -12  -3    4.60    0.56
  11 -13  -3    0.11    0.30
  10 -13  -3    7.92    0.73
  -9 -13   3   -0.03    0.27
   9 -13  -3    0.39    0.24
   8 -13  -3    0.05    0.23
  -8 -13   3    0.16    0.28
  -7 -13   3   -0.11    0.27
   7 -13  -3   -0.25    0.21
  -6 -13   3    2.69    0.39
   6 -13  -3    3.28    0.32
   5 -13  -3    0.10    0.17
  -5 -13   3   -0.13    0.23
  -4 -13   3    0.09    0.21
   4 -13  -3    0.06    0.16
  -3 -13   3    5.08    0.48
   3 -13  -3    4.65    0.44
   2 -13  -3    5.23    0.45
  -2 -13   3    4.47    0.46
  -1 -13   3    1.91    0.24
   1 -13  -3    1.80    0.25
   0 -13   3    0.55    0.17
   0 -13  -3    1.12    0.22
  -1 -13  -3    4.64    0.47
  -2 -13  -3    1.89    0.29
   2 -13   3    1.37    0.18
  -3 -13  -3    4.32    0.47
  -4 -13  -3   -0.25    0.24
  -5 -13  -3    7.15    0.70
  -6 -13  -3    4.46    0.50
  -7 -13  -3    1.65    0.34
  -8 -13  -3    3.70    0.47
  -9 -13  -3    0.33    0.29
 -10 -13  -3   -0.04    0.30
 -11 -13  -3    0.14    0.35
  -9 -14   3    0.38    0.31
  -8 -14   3   12.51    1.13
   8 -14  -3   12.74    1.06
  -7 -14   3    0.27    0.28
   7 -14  -3   -0.18    0.20
  -6 -14   3    4.72    0.54
   6 -14  -3    5.50    0.48
   5 -14  -3   28.00    2.13
  -5 -14   3   25.47    2.18
  -4 -14   3    5.05    0.51
   4 -14  -3    4.98    0.46
  -3 -14   3    3.68    0.44
   3 -14  -3    4.87    0.41
   2 -14  -3   24.81    2.04
  -2 -14   3   26.29    2.05
  -1 -14   3    7.01    0.65
   1 -14  -3    8.23    0.67
   0 -14   3   -0.07    0.16
   0 -14  -3    0.35    0.20
  -1 -14  -3    0.53    0.22
   2 -14   3    5.69    0.51
  -2 -14  -3    6.59    0.60
  -3 -14  -3    0.16    0.24
  -4 -14  -3    0.70    0.27
  -5 -14  -3    3.95    0.48
  -6 -14  -3    3.85    0.48
  -7 -14  -3    1.05    0.33
  -8 -14  -3    2.57    0.41
  -9 -14  -3    2.42    0.42
 -10 -14  -3    2.63    0.46
  -9 -15   3    2.17    0.41
  -8 -15   3    0.02    0.28
  -7 -15   3    0.48    0.31
  -6 -15   3    1.42    0.33
   6 -15  -3    1.40    0.22
   5 -15  -3    0.82    0.21
  -5 -15   3    0.90    0.27
   4 -15  -3   -0.13    0.17
  -4 -15   3    0.20    0.22
   3 -15  -3    1.46    0.23
  -3 -15   3    1.19    0.25
  -2 -15   3    4.72    0.44
   2 -15  -3    4.17    0.43
  -1 -15   3    0.53    0.20
   1 -15  -3    1.04    0.22
   0 -15   3   43.92    3.54
   0 -15  -3   45.85    3.56
  -1 -15  -3    3.53    0.41
  -2 -15  -3   12.74    1.09
  -3 -15  -3    2.32    0.35
  -4 -15  -3    3.66    0.45
  -5 -15  -3    5.14    0.56
  -6 -15  -3    3.98    0.49
  -7 -15  -3   -0.32    0.29
  -8 -15  -3    0.04    0.32
  -9 -15  -3    2.08    0.43
 -10 -15  -3    0.86    0.40
  -9 -16   3    3.26    0.48
  -8 -16   3    0.59    0.33
  -7 -16   3    5.80    0.63
  -6 -16   3    1.34    0.32
   5 -16  -3    0.95    0.19
  -5 -16   3    0.88    0.28
   4 -16  -3    0.75    0.20
  -4 -16   3    0.38    0.23
  -3 -16   3    1.77    0.28
   3 -16  -3    1.70    0.26
   2 -16  -3    1.35    0.22
  -2 -16   3    0.83    0.23
  -1 -16   3    0.20    0.20
   1 -16  -3    0.68    0.22
   0 -16   3    3.09    0.32
   0 -16  -3    2.90    0.36
  -1 -16  -3   12.07    1.04
  -2 -16  -3    5.16    0.53
  -3 -16  -3    6.51    0.64
  -4 -16  -3   10.81    0.98
  -5 -16  -3    1.14    0.34
  -6 -16  -3    2.78    0.43
  -7 -16  -3    0.85    0.35
  -8 -16  -3    0.71    0.34
  -9 -16  -3    0.02    0.35
  -8 -17   3   -0.25    0.31
  -7 -17   3    0.27    0.30
  -6 -17   3    0.56    0.29
  -5 -17   3   -0.39    0.24
  -4 -17   3    0.12    0.24
   4 -17  -3    0.50    0.19
  -3 -17   3    6.89    0.69
   3 -17  -3    8.18    0.66
   2 -17  -3    1.08    0.23
  -2 -17   3    1.20    0.25
  -1 -17   3    0.87    0.23
   0 -17  -3    5.09    0.52
   0 -17   3    5.00    0.48
  -1 -17  -3    5.94    0.58
  -2 -17  -3    1.48    0.31
  -3 -17  -3    2.51    0.38
  -4 -17  -3    0.75    0.31
  -5 -17  -3    0.06    0.29
  -6 -17  -3   -0.12    0.31
  -7 -17  -3    0.54    0.33
  -8 -17  -3   17.31    1.53
  -8 -18   3    3.85    0.52
  -7 -18   3    1.11    0.34
  -6 -18   3    4.06    0.49
  -5 -18   3    0.86    0.29
  -4 -18   3    1.14    0.28
   3 -18  -3    0.07    0.20
  -3 -18   3    0.33    0.23
   2 -18  -3    1.13    0.25
  -2 -18   3    1.21    0.26
  -1 -18   3    0.47    0.22
   1 -18  -3    0.11    0.23
   0 -18   3    0.89    0.22
   0 -18  -3    1.06    0.27
  -1 -18  -3    2.81    0.38
  -2 -18  -3    0.02    0.26
  -3 -18  -3   -0.06    0.27
  -4 -18  -3    3.96    0.50
  -5 -18  -3    5.26    0.59
  -6 -18  -3    0.19    0.32
  -7 -18  -3   -0.03    0.34
  -7 -19   3    0.14    0.31
  -5 -19   3    0.24    0.27
  -4 -19   3   -0.09    0.26
  -3 -19   3    0.91    0.28
   3 -19  -3    1.00    0.23
   2 -19  -3   -0.14    0.22
  -2 -19   3    0.03    0.23
  -1 -19   3    3.92    0.41
   1 -19  -3    3.05    0.40
   0 -19  -3    1.32    0.30
  -1 -19  -3    0.82    0.28
  -2 -19  -3    0.38    0.28
  -3 -19  -3    0.33    0.30
  -4 -19  -3    1.33    0.35
  -5 -19  -3   -0.15    0.30
  -6 -19  -3   -0.18    0.31
  -6 -20   3    0.56    0.31
  -5 -20   3    0.41    0.30
  -4 -20   3    1.03    0.31
  -3 -20   3    3.59    0.44
  -2 -20   3    0.81    0.29
   2 -20  -3    0.41    0.24
  -1 -20   3    6.45    0.59
   1 -20  -3    5.70    0.58
   0 -20  -3    0.39    0.28
  -1 -20  -3    0.48    0.28
  -2 -20  -3   -0.02    0.28
  -3 -20  -3    0.73    0.32
  -4 -20  -3    0.40    0.32
  -5 -20  -3    0.50    0.34
  -5 -21   3   -0.17    0.30
  -3 -21   3    0.12    0.29
  -2 -21   3    1.54    0.32
   1 -21  -3    2.19    0.34
   0 -21  -3    3.07    0.41
  -1 -21  -3    0.15    0.30
  -2 -21  -3    0.71    0.32
  -3 -21  -3    1.21    0.36
  -4 -21  -3    1.59    0.39
  -4 -22   3    1.13    0.35
  -3 -22   3    2.09    0.38
   1 -22  -3    1.52    0.30
   0 -22  -3    0.12    0.29
  -1 -22  -3   -0.11    0.31
  -2 -22  -3    0.80    0.34
  -3 -22  -3    0.85    0.38
   0 -23  -3    0.35    0.29
  13   0  -4   -0.38    0.35
  12   0  -4   -0.33    0.32
  11   0  -4    0.08    0.30
  10   0  -4   56.86    4.53
   9   0  -4    0.06    0.24
  -8   0   4    9.22    0.82
   8   0  -4    9.62    0.83
   7   0  -4    0.36    0.21
  -7   0   4    0.15    0.19
  -6   0   4   43.21    3.42
   6   0  -4   43.34    3.43
   5   0  -4    0.45    0.16
  -5   0   4    0.28    0.17
  -4   0   4  115.24    9.01
   4   0  -4  115.43    9.02
  -3   0   4    0.02    0.11
   3   0  -4   -0.13    0.11
  -2   0   4  376.49   29.33
   2   0  -4  376.45   29.34
   1   0  -4    0.14    0.12
  -1   0   4    0.24    0.10
   0   0   4    1.90    0.18
   0   0  -4    1.43    0.18
   1   0   4    0.08    0.11
  -1   0  -4   -0.08    0.12
   2   0   4   65.49    5.11
  -2   0  -4   65.08    5.12
   3   0   4    0.51    0.15
  -3   0  -4    0.61    0.17
  -4   0  -4   30.89    2.48
   4   0   4   31.60    2.48
   5   0   4    0.25    0.15
  -5   0  -4   -0.15    0.18
  -6   0  -4   52.74    4.07
   6   0   4   50.10    4.06
   7   0   4   -0.18    0.21
   8   0   4  120.53    9.46
   9   0   4    0.04    0.27
  10   0   4    3.97    0.49
  11   0   4    0.11    0.32
  12   0   4    6.34    0.70
  13  -1  -4    0.20    0.35
  13   1  -4   -0.30    0.36
  12   1  -4   -0.27    0.32
  12  -1  -4    0.34    0.31
  11   1  -4    6.93    0.72
  11  -1  -4    7.28    0.71
  10  -1  -4    5.35    0.67
  10   1  -4    8.37    0.71
   9  -1  -4   13.59    1.20
   9   1  -4   14.63    1.21
  -8  -1   4    0.44    0.24
   8   1  -4    0.63    0.25
   8  -1  -4    0.61    0.25
  -7  -1   4    4.12    0.44
   7  -1  -4    5.09    0.47
   7   1  -4    4.29    0.46
  -7   1   4    4.98    0.45
   6  -1  -4    6.87    0.61
   6   1  -4    7.06    0.61
  -6   1   4    6.97    0.60
  -6  -1   4    6.59    0.60
   5   1  -4    0.83    0.17
  -5  -1   4    0.72    0.18
  -5   1   4    0.30    0.17
   5  -1  -4    0.58    0.17
  -4  -1   4    0.71    0.17
   4  -1  -4    0.94    0.17
   4   1  -4    0.56    0.16
  -4   1   4    0.84    0.16
   3  -1  -4    0.34    0.14
   3   1  -4    0.53    0.13
  -3  -1   4    0.75    0.14
  -3   1   4    0.38    0.14
  -2  -1   4  131.32   10.23
   2  -1  -4  124.64   10.23
   2   1  -4  135.69   10.23
  -2   1   4  132.50   10.23
   1  -1  -4  125.04    9.31
   1   1  -4  117.88    9.31
  -1   1   4  117.29    9.31
  -1  -1   4  116.76    9.31
   0  -1   4  134.72   10.88
   0   1   4  138.98   10.88
   0  -1  -4  139.69   10.89
   0   1  -4  144.53   10.89
  -1   1  -4  111.45    9.20
  -1  -1  -4  116.24    9.20
   1   1   4  123.52    9.20
   1  -1   4  119.97    9.19
  -2  -1  -4   24.53    1.85
  -2   1  -4   21.22    1.84
   2  -1   4   22.36    1.83
   2   1   4   24.62    1.84
  -3  -1  -4    3.44    0.32
  -3   1  -4    2.66    0.31
   3  -1   4    2.53    0.29
   3   1   4    3.45    0.30
   4   1   4   18.65    1.46
  -4   1  -4   18.69    1.46
  -4  -1  -4   18.30    1.46
   4  -1   4   16.78    1.45
  -5  -1  -4    6.95    0.59
   5   1   4    6.30    0.58
   5  -1   4    6.39    0.58
  -5   1  -4    6.66    0.59
  -6  -1  -4    3.43    0.32
   6   1   4    2.50    0.30
   6  -1   4    1.15    0.27
  -6   1  -4    1.08    0.28
  -7  -1  -4    3.66    0.43
   7   1   4    3.56    0.41
   7  -1   4    4.45    0.43
   8  -1   4    4.98    0.51
   9  -1   4   27.35    2.23
   9   1   4   27.47    2.24
  10   1   4   -0.12    0.29
  10  -1   4   -0.08    0.28
  11  -1   4    3.45    0.48
  11   1   4    3.50    0.49
  12  -1   4    1.29    0.39
  12   1   4    1.08    0.39
  13  -2  -4   -0.18    0.35
  13   2  -4   -0.26    0.35
  12  -2  -4    2.48    0.41
  12   2  -4    1.76    0.41
  11  -2  -4    1.26    0.33
  11   2  -4    0.44    0.31
  10  -2  -4    0.28    0.25
  10   2  -4   -0.16    0.27
   9  -2  -4    0.79    0.25
   9   2  -4    0.82    0.28
  -9  -2   4    0.84    0.28
   8   2  -4    4.83    0.50
  -8  -2   4    4.97    0.50
   8  -2  -4    5.28    0.51
   7  -2  -4    1.35    0.25
  -7  -2   4    1.36    0.24
   7   2  -4    1.11    0.24
  -7   2   4    1.27    0.23
  -6   2   4   13.33    1.15
  -6  -2   4   13.83    1.16
   6   2  -4   15.81    1.17
   6  -2  -4   13.34    1.16
  -5  -2   4   98.59    7.72
  -5   2   4  100.08    7.72
   5   2  -4   96.44    7.72
   5  -2  -4   99.42    7.73
  -4  -2   4  124.18    9.61
  -4   2   4  123.05    9.60
   4   2  -4  122.60    9.61
   4  -2  -4  121.99    9.61
  -3   2   4    1.00    0.16
   3  -2  -4    1.14    0.17
   3   2  -4    0.97    0.17
  -3  -2   4    1.20    0.17
  -2  -2   4   19.90    1.62
   2   2  -4   22.30    1.62
   2  -2  -4   19.84    1.62
  -2   2   4   19.37    1.61
  -1   2   4    0.03    0.11
   1  -2  -4   -0.12    0.10
  -1  -2   4    0.66    0.12
   1   2  -4    0.47    0.11
   0   2   4   15.95    1.14
   0  -2   4   13.37    1.13
   0  -2  -4   14.99    1.14
   0   2  -4   12.70    1.14
  -1  -2  -4    0.80    0.14
   1   2   4    0.66    0.14
  -1   2  -4    0.69    0.14
   2   2   4    0.15    0.12
  -2   2  -4    0.20    0.14
   2  -2   4   -0.12    0.10
  -2  -2  -4    0.26    0.13
   3   2   4  173.36   13.68
  -3   2  -4  178.35   13.68
   3  -2   4  172.66   13.68
  -3  -2  -4  176.95   13.69
   4  -2   4    4.60    0.37
   4   2   4    4.08    0.37
  -4  -2  -4    3.50    0.38
  -4   2  -4    3.42    0.37
  -5  -2  -4   16.73    1.40
   5  -2   4   16.76    1.39
   5   2   4   18.27    1.40
  -5   2  -4   16.88    1.39
   6   2   4    8.78    0.78
  -6  -2  -4    9.14    0.78
   6  -2   4    8.80    0.77
  -7  -2  -4   29.85    2.27
   7   2   4   27.49    2.26
   7  -2   4   26.97    2.26
   8   2   4    0.67    0.28
   8  -2   4    0.32    0.24
   9  -2   4    6.09    0.65
   9   2   4    7.22    0.67
  10  -2   4    3.85    0.47
  10   2   4    3.69    0.47
  11  -2   4   13.00    1.20
  11   2   4   14.16    1.22
  12   2   4    0.19    0.36
  13  -3  -4    0.62    0.34
  13   3  -4    0.55    0.38
  12  -3  -4    2.62    0.43
  12   3  -4    3.20    0.47
  11   3  -4    0.08    0.30
  11  -3  -4   -0.14    0.27
  10   3  -4    0.65    0.29
  10  -3  -4    0.46    0.27
   9   3  -4   35.95    2.66
   9  -3  -4   31.88    2.65
  -9  -3   4   30.78    2.64
   8  -3  -4   15.17    1.37
   8   3  -4   17.25    1.38
  -8  -3   4   17.35    1.37
   7   3  -4    1.52    0.27
   7  -3  -4    2.61    0.28
  -7  -3   4    1.83    0.27
   6  -3  -4    0.58    0.18
  -6  -3   4    0.65    0.19
   6   3  -4    0.82    0.20
  -6   3   4    0.65    0.18
  -5  -3   4    0.19    0.16
   5  -3  -4    0.33    0.15
   5   3  -4    0.17    0.15
  -5   3   4    0.52    0.16
   4  -3  -4   32.98    2.77
  -4   3   4   33.37    2.76
   4   3  -4   38.79    2.78
   3  -3  -4   76.01    5.89
   3   3  -4   73.15    5.89
  -3   3   4   77.86    5.88
  -3  -3   4   73.67    5.89
   2  -3  -4    4.92    0.41
  -2   3   4    4.98    0.40
   2   3  -4    4.36    0.40
  -2  -3   4    4.27    0.40
  -1   3   4    8.10    0.60
   1  -3  -4    7.50    0.60
   1   3  -4    6.32    0.59
  -1  -3   4    6.81    0.59
   0   3   4   16.51    1.37
   0   3  -4   17.16    1.37
   0  -3   4   17.83    1.37
   0  -3  -4   17.37    1.38
   1   3   4   41.05    3.35
  -1  -3  -4   42.30    3.36
  -1   3  -4   44.86    3.35
   1  -3   4   42.43    3.34
  -2   3  -4   10.91    0.89
   2   3   4   10.71    0.89
  -2  -3  -4   10.96    0.89
   2  -3   4   11.06    0.88
  -3  -3  -4   12.04    0.93
   3   3   4   11.93    0.93
  -3   3  -4    9.90    0.92
  -4   3  -4   46.55    3.70
   4  -3   4   47.38    3.70
  -4  -3  -4   47.31    3.72
   5   3   4    0.62    0.19
  -5  -3  -4    0.56    0.21
   5  -3   4    1.15    0.19
  -5   3  -4    0.89    0.19
   6  -3   4    2.93    0.32
  -6  -3  -4    2.74    0.33
   6   3   4    2.63    0.34
  -7  -3  -4    8.84    0.73
   7   3   4    7.91    0.70
   7  -3   4    6.61    0.69
  -8  -3  -4   -0.04    0.26
   8  -3   4   -0.03    0.22
   8   3   4    0.13    0.24
   9  -3   4   14.17    1.23
   9   3   4   14.79    1.25
  10  -3   4    0.16    0.29
  10   3   4    0.21    0.30
  11   3   4   11.47    1.00
  11  -3   4    9.78    0.98
  12   3   4    0.70    0.38
  12  -3   4    0.28    0.37
  13  -4  -4    0.63    0.34
  13   4  -4    1.02    0.41
  12   4  -4    1.71    0.41
  12  -4  -4    1.98    0.38
  11  -4  -4    1.94    0.35
  11   4  -4    2.09    0.38
  10   4  -4    0.36    0.27
 -10  -4   4    0.21    0.28
  10  -4  -4    0.37    0.27
  -9  -4   4   22.11    1.77
   9   4  -4   22.01    1.78
   9  -4  -4   20.46    1.76
   8   4  -4    1.37    0.26
  -8  -4   4    1.25    0.26
   8  -4  -4    1.67    0.25
   7   4  -4    0.24    0.19
  -7  -4   4    0.27    0.21
   7  -4  -4   -0.12    0.18
   6  -4  -4    3.27    0.33
   6   4  -4    2.62    0.33
  -6   4   4    2.95    0.32
  -6  -4   4    3.32    0.34
  -5  -4   4   11.58    1.00
   5  -4  -4   12.13    1.00
  -5   4   4   12.03    0.98
   5   4  -4   12.48    1.00
   4  -4  -4    5.28    0.52
  -4   4   4    5.47    0.51
   4   4  -4    6.51    0.53
  -4  -4   4    7.00    0.54
   3  -4  -4   13.99    1.27
  -3   4   4   15.93    1.27
  -3  -4   4   16.41    1.28
   3   4  -4   17.24    1.28
   2  -4  -4   35.12    2.74
  -2  -4   4   33.35    2.74
  -2   4   4   35.08    2.73
   2   4  -4   35.40    2.74
   1  -4  -4   52.63    4.03
  -1  -4   4   49.10    4.03
  -1   4   4   54.80    4.03
   1   4  -4   49.20    4.03
   0  -4  -4   57.90    4.56
   0   4  -4   57.29    4.55
   0   4   4   59.97    4.55
   0  -4   4   57.29    4.55
  -1   4  -4    1.91    0.18
   1  -4   4    1.05    0.15
   1   4   4    1.08    0.17
  -1  -4  -4    1.33    0.18
   2   4   4  106.42    8.32
   2  -4   4  102.95    8.31
  -2  -4  -4  108.04    8.33
  -2   4  -4  108.55    8.32
   3  -4   4    1.60    0.20
  -3   4  -4    2.10    0.22
   3   4   4    1.58    0.22
  -3  -4  -4    1.91    0.23
  -4   4  -4    5.38    0.51
   4  -4   4    5.79    0.51
  -4  -4  -4    6.24    0.53
   4   4   4    6.13    0.53
   5  -4   4    0.43    0.17
  -5  -4  -4    0.37    0.18
   5   4   4    0.81    0.19
  -6  -4  -4    1.10    0.25
   6  -4   4    1.18    0.23
   6   4   4    1.32    0.24
  -7  -4  -4    0.74    0.26
   7   4   4    0.73    0.23
   7  -4   4    0.71    0.24
   8   4   4    0.83    0.26
   8  -4   4    0.36    0.25
  -8  -4  -4    0.95    0.27
   9   4   4   -0.25    0.27
   9  -4   4    0.31    0.27
  10  -4   4    7.56    0.74
  10   4   4    7.73    0.75
  11   4   4   10.53    0.93
  11  -4   4    8.96    0.91
  12   4   4    0.38    0.37
  12  -4   4    0.21    0.36
  13  -5  -4   -0.24    0.33
  13   5  -4    0.00    0.37
  12  -5  -4    0.30    0.29
  12   5  -4    0.00    0.33
  11   5  -4   -0.02    0.28
  11  -5  -4   -0.18    0.27
  10   5  -4    0.51    0.28
  10  -5  -4    0.55    0.25
 -10  -5   4    0.39    0.30
   9  -5  -4    2.45    0.40
  -9  -5   4    4.22    0.44
   9   5  -4    4.03    0.43
  -8  -5   4    4.30    0.50
   8   5  -4    5.29    0.51
   8  -5  -4    5.88    0.52
   7   5  -4    7.03    0.62
   7  -5  -4    6.47    0.61
  -7  -5   4    7.06    0.62
   6  -5  -4   50.12    3.89
   6   5  -4   49.51    3.89
  -6  -5   4   47.98    3.89
  -5  -5   4    0.34    0.18
   5   5  -4    0.44    0.17
   5  -5  -4    0.01    0.14
  -4  -5   4    0.35    0.17
   4   5  -4    0.16    0.16
   4  -5  -4    0.58    0.15
  -4   5   4    0.57    0.14
   3  -5  -4  117.32    9.14
   3   5  -4  121.50    9.14
  -3   5   4  113.00    9.13
  -3  -5   4  115.83    9.14
  -2   5   4   82.16    6.42
   2  -5  -4   84.68    6.43
  -2  -5   4   79.56    6.43
   1  -5  -4    0.06    0.12
   1   5  -4    0.24    0.12
  -1  -5   4    0.32    0.12
  -1   5   4    0.21    0.12
  -1   5  -4  164.60   12.70
  -1  -5  -4  165.59   12.71
   1  -5   4  158.73   12.69
   1   5   4  162.31   12.71
  -2  -5  -4    1.76    0.21
   2  -5   4    1.41    0.16
   2   5   4    1.29    0.20
   3  -5   4   21.44    1.81
   3   5   4   23.69    1.84
  -3  -5  -4   23.77    1.84
   4  -5   4    0.98    0.17
  -4  -5  -4    1.27    0.22
   4   5   4    1.39    0.22
  -5  -5  -4    0.63    0.18
   5   5   4    0.48    0.19
   5  -5   4    0.49    0.17
  -6  -5  -4    8.68    0.76
   6   5   4    9.01    0.76
   6  -5   4    8.15    0.74
   7   5   4   14.24    1.16
   7  -5   4   12.82    1.14
  -7  -5  -4   14.01    1.16
   8  -5   4    3.65    0.45
   8   5   4    4.90    0.48
  -8  -5  -4    4.13    0.48
   9  -5   4   16.89    1.40
   9   5   4   16.39    1.41
  10   5   4    2.13    0.39
  10  -5   4    1.98    0.36
  11  -5   4    0.28    0.32
  11   5   4    0.93    0.34
  12  -5   4    0.20    0.39
  12   5   4   -0.18    0.37
  13   6  -4    0.12    0.37
  13  -6  -4    0.22    0.38
  12   6  -4    0.07    0.32
  12  -6  -4   -0.10    0.31
  11   6  -4    0.17    0.29
  11  -6  -4   -0.42    0.28
  10  -6  -4    7.79    0.85
  10   6  -4    9.47    0.87
 -10  -6   4   11.38    0.89
  -9  -6   4    7.57    0.77
   9   6  -4    8.36    0.77
   9  -6  -4    9.45    0.77
   8   6  -4    6.27    0.56
   8  -6  -4    5.29    0.55
   7  -6  -4    7.09    0.61
   7   6  -4    6.45    0.62
   6  -6  -4    8.82    0.79
   6   6  -4    9.86    0.80
   5  -6  -4   15.86    1.38
   5   6  -4   18.36    1.39
   4  -6  -4   32.38    2.67
  -4   6   4   32.47    2.66
   4   6  -4   36.61    2.68
   3   6  -4   49.76    3.78
   3  -6  -4   46.93    3.77
  -3   6   4   51.29    3.77
  -3  -6   4   44.15    3.78
   2  -6  -4   12.04    0.89
  -2   6   4   11.86    0.88
   2   6  -4    9.78    0.88
  -2  -6   4    9.80    0.89
  -1   6   4   10.06    0.80
  -1  -6   4    9.52    0.80
   1   6  -4    8.91    0.79
   1  -6  -4   10.53    0.80
   0  -6  -4   -0.06    0.12
   0   6   4    0.01    0.13
   0   6  -4    0.18    0.11
   0  -6   4    0.11    0.11
   1  -6   4   39.39    3.19
  -1  -6  -4   41.16    3.21
   1   6   4   41.37    3.20
   2   6   4   46.30    3.67
   2  -6   4   46.20    3.64
  -2  -6  -4   47.14    3.67
   3  -6   4   32.79    2.50
   3   6   4   30.82    2.52
  -3  -6  -4   31.70    2.53
   4  -6   4   12.72    1.07
  -4  -6  -4   13.33    1.10
   4   6   4   13.82    1.10
  -5  -6  -4    9.91    0.83
   5   6   4   10.26    0.82
   5  -6   4    8.53    0.79
  -6  -6  -4   28.00    2.20
   6  -6   4   26.16    2.17
   6   6   4   27.70    2.20
  -7  -6  -4    4.35    0.47
   7  -6   4    4.70    0.46
   7   6   4    4.14    0.46
   8  -6   4   12.59    1.06
  -8  -6  -4   12.75    1.08
   8   6   4   11.75    1.06
   9   6   4    0.23    0.27
   9  -6   4    0.27    0.26
  -9  -6  -4    0.69    0.28
  10   6   4   12.00    1.11
  10  -6   4   12.89    1.10
  11  -6   4    2.09    0.42
  11   6   4    2.43    0.43
  12  -6   4    0.64    0.39
  12   6   4    0.62    0.39
  13   7  -4    0.30    0.40
  13  -7  -4    0.70    0.40
  12  -7  -4    0.01    0.33
  12   7  -4   -0.13    0.33
  11   7  -4    2.34    0.41
  11  -7  -4    3.12    0.42
 -11  -7   4    2.32    0.41
  10   7  -4    0.61    0.28
  10  -7  -4    0.46    0.26
 -10  -7   4   -0.01    0.28
   9  -7  -4   15.59    1.34
   9   7  -4   16.64    1.36
   8   7  -4   19.16    1.55
   8  -7  -4   18.35    1.54
   7  -7  -4   11.17    0.98
   7   7  -4   12.07    0.99
   6  -7  -4   12.36    0.97
   6   7  -4   10.96    0.98
   5   7  -4    0.74    0.19
   5  -7  -4    0.11    0.16
  -4   7   4   63.52    4.94
   4   7  -4   63.64    4.96
   4  -7  -4   62.07    4.95
   3  -7  -4    2.54    0.27
  -3   7   4    2.58    0.26
   3   7  -4    2.78    0.28
  -2  -7   4    6.94    0.56
   2   7  -4    6.58    0.55
  -2   7   4    6.54    0.55
   2  -7  -4    5.95    0.55
  -1   7   4    3.11    0.33
   1  -7  -4    3.15    0.34
  -1  -7   4    3.75    0.34
   1   7  -4    4.26    0.33
   0   7  -4    8.81    0.69
   0   7   4    8.10    0.71
   0  -7  -4    8.02    0.71
   0  -7   4    8.89    0.70
   1  -7   4   85.06    6.58
   1   7   4   81.83    6.59
  -1  -7  -4   85.63    6.60
   2  -7   4    0.47    0.14
  -2  -7  -4    1.18    0.19
   2  -7   4    0.47    0.13
   2   7   4    1.33    0.20
   3  -7   4    9.62    0.74
  -3  -7  -4    9.03    0.78
   3  -7   4    9.15    0.75
   3   7   4    8.78    0.77
   4   7   4    5.60    0.52
   4  -7   4    4.50    0.47
  -4  -7  -4    6.39    0.53
   5   7   4    0.50    0.21
  -5  -7  -4    0.04    0.18
   5  -7   4   -0.06    0.15
   6  -7   4   41.79    3.36
  -6  -7  -4   43.68    3.39
   6   7   4   42.03    3.38
   7   7   4    9.69    0.86
  -7  -7  -4    8.99    0.85
   7  -7   4   10.37    0.84
  -8  -7  -4    0.04    0.23
   8   7   4    0.02    0.24
   8  -7   4    0.49    0.24
  -9  -7  -4    1.39    0.33
   9  -7   4    2.01    0.32
   9   7   4    1.29    0.33
  10  -7   4    2.59    0.41
  10   7   4    2.98    0.43
  11   7   4    0.33    0.32
  11  -7   4    0.16    0.33
  12  -7   4    6.19    0.64
  12   7   4    4.10    0.61
  13   8  -4   -0.35    0.38
  12  -8  -4    1.02    0.34
  12   8  -4   -0.21    0.35
 -11  -8   4    3.06    0.44
  11   8  -4    2.27    0.43
  11  -8  -4    3.62    0.42
  10   8  -4    1.31    0.32
  10  -8  -4    0.97    0.29
   9  -8  -4    6.71    0.65
   9   8  -4    7.16    0.67
   8   8  -4    2.24    0.33
   8  -8  -4    2.19    0.31
   7  -8  -4    0.86    0.21
   7   8  -4    0.64    0.24
   6  -8  -4    4.94    0.46
   6   8  -4    5.06    0.49
   5  -8  -4   12.73    1.09
   5   8  -4   14.01    1.11
   4  -8  -4   20.94    1.81
   4   8  -4   24.69    1.84
  -3   8   4   55.71    4.51
   3  -8  -4   57.43    4.52
   3   8  -4   59.63    4.53
   2  -8  -4    0.76    0.15
   2   8  -4    0.47    0.16
  -2   8   4    0.74    0.16
   1  -8  -4    3.27    0.33
   1   8  -4    3.87    0.33
  -1   8   4    2.89    0.33
  -1  -8   4    4.00    0.34
   0   8   4    0.42    0.17
   0  -8  -4    0.13    0.15
   0  -8   4    0.49    0.13
  -1  -8  -4    1.31    0.21
   1   8   4    1.51    0.21
   1  -8   4    0.74    0.15
   1  -8   4    1.23    0.16
   2  -8   4    4.95    0.47
  -2  -8  -4    6.38    0.52
   2  -8   4    5.16    0.46
   2   8   4    5.79    0.51
   3  -8   4   55.52    4.13
  -3  -8  -4   53.62    4.17
   3   8   4   50.00    4.16
   3  -8   4   52.06    4.13
   4  -8   4   -0.03    0.12
  -4  -8  -4    0.29    0.20
   4   8   4    0.09    0.18
   5  -8   4   11.43    0.95
  -5  -8  -4   11.62    0.99
   5   8   4   11.91    0.99
   6  -8   4    4.17    0.44
  -6  -8  -4    5.18    0.49
   6   8   4    4.65    0.48
   7  -8   4    7.92    0.75
  -7  -8  -4    9.25    0.78
   7   8   4    8.59    0.78
  -8  -8  -4    1.43    0.32
   8  -8   4    1.99    0.32
   8   8   4    1.64    0.33
   9  -8   4    2.12    0.37
   9   8   4    2.51    0.39
  -9  -8  -4    3.13    0.40
  10   8   4    0.87    0.32
  10  -8   4    1.04    0.32
  11  -8   4    0.77    0.34
  11   8   4    0.93    0.34
  12  -8   4    0.22    0.36
  12   8   4    0.51    0.39
  12   9  -4   -0.15    0.33
  12  -9  -4    0.20    0.32
  11   9  -4    0.32    0.31
  11  -9  -4    0.86    0.31
 -11  -9   4    0.85    0.33
  10  -9  -4    3.16    0.40
  10   9  -4    2.82    0.41
   9  -9  -4    8.99    0.82
   9   9  -4    9.40    0.84
   8  -9  -4    3.85    0.45
   8   9  -4    5.05    0.49
   7   9  -4   59.16    4.73
   7  -9  -4   60.32    4.71
   6   9  -4   28.87    2.39
   6  -9  -4   30.54    2.37
   5  -9  -4   12.04    0.99
   5   9  -4   11.99    1.01
   4   9  -4   12.55    1.05
   4  -9  -4   12.71    1.03
   3   9  -4   11.33    0.99
   3  -9  -4   12.85    0.99
   1  -9  -4    2.00    0.23
  -1  -9   4    1.83    0.23
  -1   9   4    2.03    0.23
   1   9  -4    2.00    0.23
   0  -9   4    1.34    0.18
   0  -9  -4    1.24    0.20
   0   9   4    0.83    0.20
   1  -9   4   19.14    1.42
   1  -9   4   17.97    1.42
  -1  -9  -4   16.57    1.44
   1   9   4   17.61    1.44
   2  -9   4    2.13    0.22
   2   9   4    2.36    0.28
   2  -9   4    2.26    0.22
  -2  -9  -4    2.18    0.28
  -3  -9  -4   32.79    2.71
   3   9   4   35.12    2.71
   3  -9   4   34.03    2.66
   4  -9   4    8.77    0.74
  -4  -9  -4    9.55    0.80
   4   9   4    9.05    0.80
   5  -9   4   20.67    1.68
   5   9   4   21.30    1.72
  -5  -9  -4   21.14    1.72
   6  -9   4   51.25    3.87
  -6  -9  -4   46.90    3.90
   6   9   4   49.03    3.90
  -7  -9  -4   16.36    1.39
   7   9   4   17.39    1.39
   7  -9   4   15.84    1.36
  -8  -9  -4   38.92    3.31
   8   9   4   40.90    3.31
   8  -9   4   44.04    3.29
   9  -9   4    0.43    0.28
   9   9   4    0.65    0.30
  -9  -9  -4    0.62    0.27
  10   9   4    3.11    0.46
  10  -9   4    3.08    0.45
 -10  -9  -4    4.35    0.48
  11  -9   4    0.71    0.34
  11   9   4    1.02    0.37
  12   9   4   -0.15    0.36
  12  -9   4   -0.06    0.33
  12 -10  -4   -0.33    0.33
 -12 -10   4   -0.14    0.35
  11 -10  -4    0.02    0.31
  10 -10  -4    3.25    0.43
  10  10  -4    3.47    0.44
   9 -10  -4    4.24    0.43
   9  10  -4    3.23    0.45
   8 -10  -4    0.10    0.22
   8  10  -4   -0.04    0.25
   7  10  -4    2.76    0.37
   7 -10  -4    1.91    0.30
   6  10  -4    2.21    0.32
   6 -10  -4    1.87    0.27
   5  10  -4   -0.25    0.21
   5 -10  -4    0.03    0.16
   4 -10  -4    5.53    0.49
   3 -10  -4   23.23    1.85
   2 -10  -4   26.02    2.07
   1 -10  -4    9.10    0.76
   0 -10  -4    0.22    0.16
   0  10   4    0.57    0.18
   0 -10   4    0.07    0.13
  -1 -10  -4   14.71    1.22
   1 -10   4   14.38    1.18
   1  10   4   15.39    1.22
   2  10   4   10.74    0.93
  -2 -10  -4   11.07    0.93
   2 -10   4   11.16    0.88
   3 -10   4    4.04    0.32
  -3 -10  -4    3.17    0.39
   3  10   4    3.86    0.40
  -4 -10  -4    0.92    0.25
   4  10   4    0.46    0.23
   4 -10   4    1.21    0.15
   5  10   4    5.29    0.60
  -5 -10  -4    6.22    0.60
   5 -10   4    7.25    0.54
   6 -10   4    0.89    0.22
  -6 -10  -4    0.38    0.27
   6  10   4    0.75    0.29
   7 -10   4   -0.33    0.22
  -7 -10  -4   -0.23    0.26
   7  10   4    0.05    0.28
  -8 -10  -4    1.57    0.32
   8 -10   4    0.66    0.28
   8  10   4    1.18    0.31
   9 -10   4    0.33    0.26
  -9 -10  -4    0.36    0.28
   9  10   4    0.17    0.28
  10 -10   4   -0.11    0.27
 -10 -10  -4    0.01    0.27
  10  10   4   -0.10    0.31
  11  10   4    1.39    0.39
  11 -10   4    1.10    0.33
 -12 -11   4    0.54    0.38
  12 -11  -4    0.71    0.35
  11 -11  -4    0.33    0.30
  10 -11  -4    1.27    0.31
   9 -11  -4    1.57    0.30
   7 -11  -4   15.57    1.28
   6 -11  -4   42.80    3.38
   5 -11  -4    5.42    0.49
   4 -11  -4    0.56    0.16
   3 -11  -4    1.73    0.22
   2 -11  -4    4.89    0.44
   1 -11  -4    0.58    0.18
   0 -11  -4   11.27    1.01
   0 -11   4   13.11    0.99
   1 -11   4    9.66    0.81
  -1 -11  -4   10.40    0.86
   2 -11   4    0.09    0.11
  -3 -11  -4   12.55    1.03
   3 -11   4   11.68    0.96
   3  11   4   11.75    1.01
   4  11   4   26.35    2.02
  -4 -11  -4   22.99    2.01
   4 -11   4   24.82    1.95
  -5 -11  -4    0.32    0.23
   5 -11   4   -0.01    0.15
   6  11   4    6.54    0.65
   6 -11   4    7.43    0.60
  -6 -11  -4    6.08    0.64
   7 -11   4    9.78    0.93
  -7 -11  -4   11.36    0.99
   7  11   4   11.82    0.98
   8 -11   4   13.58    1.17
  -8 -11  -4   14.06    1.22
   8  11   4   14.52    1.23
  -9 -11  -4    6.36    0.67
   9 -11   4    6.14    0.62
   9  11   4    7.47    0.69
  10 -11   4    0.79    0.28
  10  11   4    0.74    0.36
 -10 -11  -4    0.50    0.31
  11 -11   4    0.01    0.26
  11  11   4    0.22    0.38
  11 -12  -4   -0.25    0.30
  10 -12  -4    2.10    0.35
   9 -12  -4    3.76    0.44
   8 -12  -4    0.57    0.25
   7 -12  -4    3.53    0.38
   6 -12  -4    9.63    0.82
   5 -12  -4   12.60    1.04
   4 -12  -4    9.49    0.79
   3 -12  -4    0.23    0.17
   2 -12  -4    7.41    0.63
   1 -12  -4    0.53    0.19
   0 -12   4    0.23    0.15
   0 -12  -4    1.03    0.21
  -1 -12  -4    4.59    0.44
   1 -12   4    4.00    0.38
   2 -12   4   16.39    1.35
  -2 -12  -4   17.67    1.41
  -3 -12  -4   17.84    1.55
   3 -12   4   19.67    1.48
  -4 -12  -4   24.85    2.07
   4 -12   4   25.89    2.00
   5 -12   4    3.66    0.36
  -5 -12  -4    4.05    0.46
  -6 -12  -4    1.77    0.34
  -7 -12  -4    0.20    0.28
  -8 -12  -4    9.37    0.87
  -9 -12  -4    6.29    0.66
 -10 -12  -4    0.65    0.34
 -11 -12  -4    3.76    0.52
  11 -13  -4    2.23    0.37
  10 -13  -4    0.15    0.29
   9 -13  -4    0.45    0.26
   8 -13  -4    0.14    0.22
   7 -13  -4    0.98    0.24
   6 -13  -4    2.22    0.29
   5 -13  -4   24.76    1.98
   4 -13  -4   10.74    0.89
   3 -13  -4    4.72    0.44
   2 -13  -4    3.57    0.37
   1 -13  -4   13.11    1.09
   0 -13  -4    1.57    0.25
   1 -13   4    3.10    0.34
  -1 -13  -4    4.29    0.41
  -2 -13  -4   10.73    0.90
   2 -13   4    9.71    0.83
   3 -13   4    0.54    0.13
  -3 -13  -4    0.63    0.26
  -4 -13  -4    0.31    0.26
  -5 -13  -4    1.51    0.32
  -6 -13  -4   15.35    1.33
  -7 -13  -4    1.89    0.36
  -8 -13  -4    0.34    0.31
  -9 -13  -4   -0.14    0.31
 -10 -13  -4    0.20    0.32
  10 -14  -4    1.23    0.31
   9 -14  -4    0.30    0.28
   8 -14  -4    0.15    0.23
   7 -14  -4   -0.20    0.21
   6 -14  -4   -0.23    0.20
   5 -14  -4    2.95    0.33
   4 -14  -4    1.22    0.23
   3 -14  -4    0.89    0.19
   2 -14  -4    0.66    0.20
   1 -14  -4    0.23    0.19
   0 -14  -4    0.77    0.21
  -1 -14  -4    1.98    0.31
   1 -14   4    2.37    0.25
  -2 -14  -4    6.39    0.58
   2 -14   4    5.11    0.49
  -3 -14  -4    2.98    0.40
  -4 -14  -4    1.76    0.33
  -5 -14  -4    1.07    0.30
  -6 -14  -4    0.20    0.31
  -7 -14  -4   14.75    1.30
  -8 -14  -4   -0.26    0.30
  -9 -14  -4    1.07    0.35
 -10 -14  -4    3.85    0.53
   8 -15  -4    0.16    0.24
   7 -15  -4    5.60    0.53
   6 -15  -4   -0.03    0.19
   5 -15  -4   22.51    1.81
   4 -15  -4    3.69    0.38
   3 -15  -4    0.26    0.19
   2 -15  -4    0.82    0.21
   1 -15  -4    0.14    0.18
   0 -15  -4    0.56    0.23
   1 -15   4    6.77    0.58
  -1 -15  -4    6.91    0.65
   2 -15   4    0.07    0.16
  -2 -15  -4    0.23    0.24
  -3 -15  -4    7.59    0.72
  -4 -15  -4    0.54    0.28
  -5 -15  -4    3.11    0.44
  -6 -15  -4    0.49    0.33
  -7 -15  -4   18.84    1.62
  -8 -15  -4    6.90    0.73
  -9 -15  -4    0.02    0.35
   6 -16  -4    2.29    0.31
   5 -16  -4   -0.09    0.19
   4 -16  -4    4.64    0.44
   3 -16  -4    9.53    0.81
   2 -16  -4    0.95    0.23
   1 -16  -4    0.16    0.20
   0 -16  -4   11.41    0.98
  -1 -16  -4    0.01    0.24
   1 -16   4    0.06    0.17
  -2 -16  -4    1.18    0.29
  -3 -16  -4    0.15    0.26
  -4 -16  -4    3.03    0.42
  -5 -16  -4    0.89    0.33
  -6 -16  -4    0.64    0.34
  -7 -16  -4   -0.27    0.33
  -8 -16  -4    1.33    0.40
  -9 -16  -4    0.04    0.37
   5 -17  -4    3.02    0.33
   4 -17  -4    1.13    0.24
   3 -17  -4    8.18    0.72
   2 -17  -4    0.38    0.20
   1 -17  -4    0.36    0.23
   0 -17  -4    0.03    0.24
   1 -17   4    0.49    0.19
  -1 -17  -4    0.06    0.25
  -2 -17  -4   -0.16    0.24
  -3 -17  -4    3.13    0.42
  -4 -17  -4    1.48    0.34
  -5 -17  -4    1.07    0.35
  -6 -17  -4    4.49    0.55
  -7 -17  -4    2.88    0.48
  -8 -17  -4    0.25    0.36
   4 -18  -4    2.39    0.31
   3 -18  -4    0.39    0.20
   2 -18  -4   -0.14    0.21
   1 -18  -4    1.23    0.28
   0 -18  -4    1.17    0.29
  -1 -18  -4    9.75    0.88
  -2 -18  -4    0.86    0.28
  -3 -18  -4    0.24    0.27
  -4 -18  -4    0.70    0.32
  -5 -18  -4    0.41    0.33
  -6 -18  -4    3.53    0.50
  -7 -18  -4    5.13    0.63
   3 -19  -4    5.42    0.52
   2 -19  -4    1.01    0.26
   1 -19  -4    0.86    0.28
   0 -19  -4    5.29    0.55
  -1 -19  -4    1.12    0.29
  -2 -19  -4    0.18    0.27
  -3 -19  -4    0.14    0.29
  -4 -19  -4   -0.30    0.31
  -5 -19  -4   -0.13    0.31
  -6 -19  -4    0.63    0.35
   3 -20  -4    0.99    0.25
   2 -20  -4    5.25    0.53
   1 -20  -4    0.54    0.28
   0 -20  -4    2.79    0.40
   0 -20   4    2.94    0.35
  -1 -20  -4    0.86    0.30
  -2 -20  -4    0.11    0.28
  -3 -20  -4    0.49    0.32
  -4 -20  -4    0.14    0.34
  -5 -20  -4    0.41    0.33
   2 -21  -4    0.46    0.26
   1 -21  -4    3.01    0.39
   0 -21  -4    3.71    0.45
  -1 -21  -4    1.96    0.36
  -2 -21  -4    0.34    0.31
  -3 -21  -4    0.80    0.36
  -4 -21  -4    0.14    0.34
   1 -22  -4   -0.13    0.25
   0 -22  -4    0.88    0.31
  -1 -22  -4   -0.21    0.31
  -2 -22  -4    0.68    0.36
  13   0  -5    0.45    0.35
  12   0  -5    0.02    0.29
  11   0  -5    7.90    0.76
  10   0  -5    0.77    0.30
   9   0  -5   35.58    2.87
  -8   0   5   -0.06    0.21
   8   0  -5    0.33    0.20
   7   0  -5    2.97    0.36
  -7   0   5    3.23    0.36
   6   0  -5   -0.02    0.17
  -6   0   5    0.30    0.18
   5   0  -5  118.25    9.27
  -5   0   5  118.62    9.26
   4   0  -5    0.17    0.14
  -4   0   5    0.19    0.15
   3   0  -5   17.71    1.39
  -3   0   5   16.98    1.39
   2   0  -5    0.15    0.13
  -2   0   5    0.35    0.13
   1   0  -5   13.64    1.12
  -1   0   5   14.20    1.12
   0   0   5    0.26    0.11
   0   0  -5    0.08    0.13
  -1   0  -5    1.10    0.18
   1   0   5    0.91    0.15
   2   0   5    0.21    0.13
  -2   0  -5    0.35    0.16
   3   0   5  165.71   12.48
  -3   0  -5  153.92   12.48
   4   0   5    0.19    0.16
  -4   0  -5   -0.06    0.18
  -5   0  -5   26.57    2.24
   5   0   5   29.46    2.24
  -6   0  -5    0.30    0.23
   6   0   5   -0.16    0.18
   7   0   5    6.70    0.63
   8   0   5   -0.06    0.26
   9   0   5    4.03    0.48
  10   0   5   -0.03    0.29
  11   0   5    2.68    0.45
  12   0   5   -0.02    0.36
  13   1  -5    0.82    0.37
  13  -1  -5    0.74    0.36
  12  -1  -5   -0.15    0.29
  12   1  -5    0.06    0.32
  11   1  -5    1.22    0.33
  10  -1  -5    4.25    0.47
  10   1  -5    3.42    0.46
   9   1  -5    1.51    0.30
   9  -1  -5    0.68    0.27
   8   1  -5    0.78    0.23
  -8  -1   5    0.94    0.24
   8  -1  -5    0.86    0.24
  -7  -1   5    3.31    0.36
   7   1  -5    2.63    0.35
  -7   1   5    3.65    0.36
   7  -1  -5    3.52    0.38
   6   1  -5    2.45    0.28
   6  -1  -5    2.37    0.29
  -6   1   5    1.55    0.27
  -6  -1   5    2.59    0.28
   5  -1  -5    2.70    0.32
  -5  -1   5    3.37    0.32
   5   1  -5    3.15    0.32
  -5   1   5    2.71    0.30
  -4  -1   5   50.86    4.00
  -4   1   5   53.95    4.00
   4   1  -5   48.02    4.00
   4  -1  -5   50.50    4.00
  -3  -1   5    2.15    0.23
  -3   1   5    1.76    0.22
   3  -1  -5    2.00    0.23
   3   1  -5    1.92    0.23
   2  -1  -5   32.42    2.52
  -2   1   5   31.40    2.52
   2   1  -5   31.61    2.52
  -2  -1   5   32.17    2.52
   1   1  -5   11.87    0.99
   1  -1  -5   12.81    0.99
  -1  -1   5   11.72    0.98
  -1   1   5   12.29    0.98
   0  -1  -5    0.41    0.14
   0  -1   5    0.44    0.11
   0   1   5    0.37    0.12
   0   1  -5    0.17    0.13
  -2   1  -5  191.55   15.02
   2  -1   5  197.91   15.02
   2   1   5  198.90   15.02
  -2  -1  -5  181.48   15.02
   3  -1   5    0.98    0.16
  -3   1  -5    1.15    0.19
  -3  -1  -5    0.80    0.18
   3   1   5    0.64    0.18
  -4   1  -5    9.30    0.79
   4  -1   5    9.05    0.77
   4   1   5    8.47    0.77
  -4  -1  -5    9.99    0.79
  -5   1  -5    0.02    0.20
   5  -1   5    0.58    0.17
   5   1   5    0.87    0.19
  -5  -1  -5    0.82    0.21
  -6  -1  -5    0.45    0.21
   6   1   5    0.11    0.20
   6  -1   5    0.36    0.20
   7  -1   5    4.75    0.54
   7   1   5    6.25    0.56
   8   1   5    1.39    0.32
   8  -1   5    1.51    0.30
   9   1   5   25.85    2.11
   9  -1   5   25.38    2.10
  10   1   5    2.86    0.43
  10  -1   5    2.79    0.42
  11  -1   5    1.25    0.37
  11   1   5    1.17    0.38
  12   1   5    0.53    0.38
  12  -1   5    0.01    0.38
  13  -2  -5    0.66    0.37
  13   2  -5    0.85    0.38
  12  -2  -5    1.09    0.34
  12   2  -5    1.06    0.35
  11  -2  -5    0.43    0.30
  11   2  -5    0.81    0.31
  10   2  -5    7.14    0.67
  10  -2  -5    6.08    0.65
  -9  -2   5   12.11    1.04
   9   2  -5   11.43    1.05
   9  -2  -5   12.56    1.05
   8   2  -5   18.34    1.53
  -8  -2   5   17.91    1.52
   8  -2  -5   19.45    1.54
  -7   2   5    0.23    0.20
   7  -2  -5   -0.07    0.20
   6   2  -5    0.06    0.18
  -6   2   5    0.14    0.16
   6  -2  -5    0.39    0.19
  -6  -2   5   -0.05    0.17
   5   2  -5    3.65    0.34
  -5  -2   5    3.91    0.34
  -5   2   5    2.64    0.32
   5  -2  -5    2.57    0.33
  -4   2   5    5.13    0.44
   4   2  -5    4.80    0.45
  -4  -2   5    5.23    0.45
   4  -2  -5    4.49    0.45
   3  -2  -5   30.78    2.69
   3   2  -5   36.85    2.70
  -3   2   5   33.42    2.69
  -3  -2   5   35.31    2.70
  -2   2   5   21.32    1.80
   2  -2  -5   22.33    1.81
   2   2  -5   23.92    1.81
  -2  -2   5   23.53    1.81
   1  -2  -5   50.41    4.00
   1   2  -5   52.86    4.00
  -1  -2   5   51.15    4.00
  -1   2   5   49.48    4.00
   0   2  -5    5.78    0.46
   0  -2  -5    4.78    0.46
  -1  -2  -5    2.40    0.24
   1  -2   5    1.70    0.21
   1   2   5    2.46    0.23
  -1   2  -5    1.90    0.23
   2   2   5   16.99    1.43
  -2  -2  -5   17.71    1.44
   2  -2   5   17.66    1.43
  -2   2  -5   19.33    1.44
   3   2   5    5.34    0.45
  -3  -2  -5    4.81    0.45
   3  -2   5    4.77    0.44
  -3   2  -5    4.68    0.45
  -4  -2  -5    1.54    0.23
   4  -2   5    1.37    0.20
  -4   2  -5    1.23    0.23
   4   2   5    1.27    0.21
  -5   2  -5    0.08    0.20
   5   2   5    0.20    0.18
   5  -2   5    0.32    0.17
  -5  -2  -5    0.65    0.22
   6   2   5    0.53    0.21
   6  -2   5    0.68    0.20
  -6  -2  -5    0.53    0.25
   7   2   5    3.10    0.39
   7  -2   5    2.96    0.37
  -7  -2  -5    3.40    0.42
   8   2   5   50.25    3.98
   8  -2   5   49.55    3.97
   9  -2   5    7.12    0.61
   9   2   5    4.53    0.59
  10  -2   5    1.23    0.33
  10   2   5    0.58    0.32
  11   2   5   -0.45    0.32
  11  -2   5   -0.65    0.31
  12  -2   5   -0.25    0.35
  12   2   5    0.04    0.38
  13   3  -5    0.19    0.35
  13  -3  -5   -0.42    0.35
  12   3  -5    2.36    0.40
  12  -3  -5    1.20    0.38
  11  -3  -5    0.03    0.29
  11   3  -5    0.79    0.31
  10  -3  -5    0.40    0.29
  10   3  -5    0.62    0.30
   9   3  -5    0.73    0.26
  -9  -3   5    0.55    0.29
   9  -3  -5    1.05    0.28
  -8  -3   5    2.55    0.34
   8   3  -5    2.66    0.34
   8  -3  -5    2.92    0.36
   7   3  -5   24.43    2.06
   7  -3  -5   26.20    2.07
  -7  -3   5   26.07    2.06
  -6   3   5    4.42    0.42
   6  -3  -5    4.30    0.43
  -6  -3   5    4.56    0.44
   6   3  -5    4.51    0.43
  -5  -3   5   33.74    2.66
   5  -3  -5   32.39    2.66
  -5   3   5   34.76    2.65
   5   3  -5   33.01    2.66
  -4   3   5   80.93    5.99
   4  -3  -5   75.37    5.99
   4   3  -5   73.00    5.99
  -3  -3   5   35.27    2.74
  -3   3   5   34.85    2.73
   3   3  -5   34.31    2.74
   3  -3  -5   34.17    2.74
   2   3  -5    2.03    0.21
   2  -3  -5    1.32    0.20
  -2   3   5    1.29    0.19
  -2  -3   5    1.92    0.21
  -1  -3   5   13.49    1.11
   1  -3  -5   14.51    1.12
   1   3  -5   13.32    1.11
   0  -3   5   28.08    2.10
   0   3   5   25.91    2.10
   0   3  -5   26.74    2.10
   0  -3  -5   25.33    2.10
   1  -3   5   70.67    5.52
   1   3   5   69.10    5.53
  -1  -3  -5   71.56    5.54
  -1   3  -5   71.09    5.53
   2  -3   5    0.88    0.13
   2   3   5    0.56    0.16
  -2   3  -5    0.41    0.16
  -2  -3  -5    0.44    0.16
  -3  -3  -5   16.27    1.40
  -3   3  -5   18.23    1.39
   3   3   5   17.54    1.39
   3  -3   5   16.96    1.38
   4  -3   5    3.10    0.31
   4   3   5    3.21    0.33
  -4  -3  -5    3.55    0.34
  -4   3  -5    2.64    0.33
   5  -3   5    1.29    0.22
   5   3   5    1.61    0.24
  -5  -3  -5    1.36    0.26
  -6  -3  -5   15.83    1.34
   6  -3   5   15.76    1.32
   6   3   5   16.56    1.33
   7   3   5    3.83    0.42
  -7  -3  -5    4.38    0.46
   7  -3   5    3.01    0.40
   8   3   5   24.61    2.06
   8  -3   5   25.77    2.05
   9  -3   5    5.87    0.62
   9   3   5    6.58    0.65
  10  -3   5    1.99    0.35
  10   3   5    1.06    0.37
  11   3   5    9.46    0.90
  11  -3   5    8.92    0.88
  12   3   5    0.99    0.42
  12  -3   5    1.66    0.42
  13  -4  -5   -0.42    0.36
  13   4  -5    0.02    0.35
  12   4  -5    1.44    0.37
  12  -4  -5    0.51    0.34
  11  -4  -5    1.98    0.38
  11   4  -5    2.34    0.39
 -10  -4   5   32.77    2.59
  10  -4  -5   32.61    2.59
  10   4  -5   30.25    2.59
   9  -4  -5    2.32    0.39
  -9  -4   5    3.62    0.42
   9   4  -5    3.88    0.42
  -8  -4   5    9.69    0.89
   8   4  -5   10.30    0.89
   8  -4  -5   10.66    0.90
  -7  -4   5    1.82    0.29
   7  -4  -5    1.93    0.29
   7   4  -5    2.25    0.28
  -6  -4   5   13.34    1.03
  -6   4   5   11.41    1.01
   6   4  -5   11.89    1.03
   6  -4  -5   12.64    1.03
   5  -4  -5   62.23    4.71
   5   4  -5   57.01    4.71
  -5   4   5   61.96    4.70
  -5  -4   5   58.00    4.71
   4   4  -5    6.18    0.49
   4  -4  -5    4.55    0.49
  -4  -4   5    5.99    0.50
  -4   4   5    5.17    0.48
   3  -4  -5   45.04    3.60
  -3   4   5   47.53    3.60
   3   4  -5   43.77    3.60
  -3  -4   5   46.75    3.61
  -2  -4   5   23.71    1.75
  -2   4   5   20.35    1.74
   2   4  -5   23.46    1.75
   2  -4  -5   20.20    1.75
  -1   4   5    0.13    0.12
   1  -4  -5    0.11    0.13
   1   4  -5    0.47    0.13
  -1  -4   5    0.76    0.14
   0  -4  -5   19.89    1.50
   0  -4   5   16.57    1.48
   0   4   5   19.67    1.50
   1  -4   5   29.03    2.33
  -1  -4  -5   29.77    2.35
   1   4   5   29.25    2.34
  -1   4  -5   30.22    2.34
  -2  -4  -5   20.07    1.61
   3  -4   5  252.58   20.48
  -3  -4  -5  257.98   20.50
   3   4   5  272.21   20.50
  -3   4  -5  268.23   20.49
  -4  -4  -5    6.66    0.62
   4   4   5    6.23    0.60
   4  -4   5    7.02    0.59
  -4   4  -5    7.65    0.60
   5   4   5    4.46    0.46
   5  -4   5    5.53    0.45
  -5  -4  -5    4.22    0.47
  -6  -4  -5    4.20    0.42
   6  -4   5    3.13    0.38
   6   4   5    3.76    0.40
   7  -4   5    1.94    0.29
   7   4   5    1.84    0.32
  -7  -4  -5    2.05    0.32
   8  -4   5   27.27    2.10
  -8  -4  -5   25.31    2.12
   8   4   5   24.94    2.11
   9  -4   5    0.21    0.26
   9   4   5    0.06    0.30
  10   4   5    0.55    0.33
  10  -4   5    0.77    0.32
  11   4   5    1.97    0.42
  11  -4   5    1.54    0.38
  12  -4   5    0.29    0.39
  12   4   5    0.32    0.37
  13   5  -5   -0.32    0.37
  13  -5  -5   -0.21    0.35
  12  -5  -5    3.79    0.53
  12   5  -5    4.92    0.57
  11  -5  -5    1.78    0.36
  11   5  -5    1.95    0.38
  10  -5  -5    2.09    0.35
  10   5  -5    1.95    0.35
 -10  -5   5    2.19    0.38
  -9  -5   5   11.95    1.18
   9   5  -5   14.31    1.20
   9  -5  -5   15.54    1.20
  -8  -5   5    0.28    0.23
   8  -5  -5    0.53    0.23
   8   5  -5    0.36    0.21
   7  -5  -5    0.06    0.20
  -7  -5   5    0.21    0.20
   7   5  -5    0.31    0.19
  -6  -5   5    9.39    0.84
   6  -5  -5   10.22    0.84
   6   5  -5    9.75    0.84
  -5   5   5   26.66    1.98
   5  -5  -5   26.51    1.99
  -5  -5   5   23.37    1.99
   5   5  -5   22.89    1.99
  -4  -5   5   44.07    3.29
   4  -5  -5   41.70    3.28
  -4   5   5   38.74    3.27
   4   5  -5   41.86    3.29
   3   5  -5   17.71    1.55
  -3   5   5   20.50    1.55
   3  -5  -5   21.27    1.56
  -3  -5   5   18.28    1.56
   2  -5  -5    0.46    0.13
  -2   5   5    0.24    0.14
   2   5  -5    0.31    0.15
  -2  -5   5    0.14    0.15
  -1   5   5    3.01    0.29
   1  -5  -5    2.79    0.29
  -1  -5   5    2.66    0.28
   1   5  -5    3.02    0.28
   0  -5  -5    3.54    0.30
   0  -5   5    2.34    0.28
  -1  -5  -5   23.82    1.83
  -1   5  -5   21.16    1.81
   1  -5   5   22.19    1.81
   1   5   5   24.34    1.83
  -2   5  -5   16.11    1.39
   2   5   5   18.80    1.40
  -2  -5  -5   18.59    1.41
   2  -5   5   16.00    1.38
  -3   5  -5    1.41    0.20
   3  -5   5    1.24    0.17
  -3  -5  -5    1.36    0.21
   3   5   5    1.13    0.22
   4   5   5    0.21    0.18
   4  -5   5    0.35    0.15
  -4  -5  -5    1.10    0.20
   5  -5   5    0.40    0.17
   5   5   5    0.51    0.21
  -5  -5  -5    0.70    0.21
  -6  -5  -5    0.69    0.23
   6   5   5    0.66    0.23
   6  -5   5    0.46    0.20
   7   5   5    5.55    0.53
  -7  -5  -5    4.17    0.52
   7  -5   5    5.83    0.52
  -8  -5  -5    2.15    0.37
   8  -5   5    3.23    0.38
   8   5   5    2.30    0.37
   9   5   5    0.20    0.28
   9  -5   5    0.05    0.27
  10  -5   5    1.31    0.34
  10   5   5    1.07    0.35
  11   5   5    2.26    0.42
  11  -5   5    1.77    0.42
  12   5   5    0.41    0.39
  12  -5   5    0.78    0.41
  13   6  -5   -0.21    0.37
  12   6  -5    0.33    0.34
  12  -6  -5    0.12    0.33
  11  -6  -5    1.24    0.33
  11   6  -5    1.15    0.34
  10   6  -5    8.30    0.77
 -10  -6   5    8.88    0.79
  10  -6  -5    7.33    0.76
   9  -6  -5   17.59    1.54
   9   6  -5   19.10    1.55
  -9  -6   5   18.95    1.55
   8   6  -5    4.60    0.47
  -8  -6   5    3.92    0.46
   8  -6  -5    4.85    0.47
   7   6  -5   26.82    2.25
  -7  -6   5   27.46    2.25
   7  -6  -5   29.68    2.25
   6  -6  -5   10.16    0.81
  -6  -6   5    8.93    0.81
   6   6  -5    9.24    0.81
   5   6  -5    0.42    0.17
  -5  -6   5   -0.10    0.19
   5  -6  -5    0.45    0.17
   4  -6  -5   17.89    1.39
  -4  -6   5   16.22    1.39
   4   6  -5   16.55    1.39
  -4   6   5   17.90    1.38
   3  -6  -5   36.09    2.91
   3   6  -5   37.36    2.91
  -3  -6   5   36.94    2.91
  -3   6   5   36.89    2.90
  -2   6   5    0.05    0.13
   2   6  -5    0.00    0.14
   2  -6  -5   -0.12    0.12
  -2  -6   5    0.00    0.13
  -1   6   5    0.12    0.14
   1   6  -5    0.33    0.13
   1  -6  -5    0.06    0.14
   0  -6   5    3.73    0.31
   0   6  -5    3.59    0.31
   0  -6  -5    2.37    0.32
   0   6   5    3.04    0.31
   1   6   5    8.25    0.71
   1  -6   5    8.48    0.69
  -1  -6  -5    8.47    0.72
  -1   6  -5    8.53    0.70
   2  -6   5    7.19    0.59
  -2  -6  -5    7.27    0.62
   2   6   5    6.78    0.61
   3  -6   5   56.26    4.53
   3   6   5   58.45    4.55
  -3  -6  -5   58.58    4.56
   4   6   5    4.43    0.44
  -4  -6  -5    4.47    0.45
   4  -6   5    4.80    0.42
   5   6   5    0.29    0.20
   5  -6   5    0.78    0.18
  -5  -6  -5    0.45    0.20
   6  -6   5    3.46    0.38
  -6  -6  -5    4.01    0.42
   6   6   5    3.50    0.40
   7   6   5    0.19    0.23
   7  -6   5    0.23    0.23
  -7  -6  -5    0.77    0.26
   8   6   5    0.49    0.26
  -8  -6  -5    0.29    0.30
   8  -6   5    0.12    0.27
   9  -6   5   27.64    2.25
  10   6   5    0.47    0.32
  10  -6   5    0.07    0.30
  11  -6   5    1.83    0.40
  11   6   5    1.71    0.42
  12   6   5    0.14    0.37
  13   7  -5    1.04    0.39
  12   7  -5    0.02    0.32
  12  -7  -5    0.05    0.33
  11  -7  -5    2.84    0.44
  11   7  -5    3.28    0.44
 -11  -7   5    3.24    0.46
  10  -7  -5    0.06    0.28
 -10  -7   5   -0.07    0.27
  10   7  -5    0.20    0.28
  -9  -7   5    0.66    0.26
   9  -7  -5   -0.07    0.26
   9   7  -5    0.23    0.25
   8  -7  -5   13.32    1.08
   8   7  -5   11.70    1.07
  -8  -7   5   12.81    1.08
   7   7  -5    4.96    0.49
  -7  -7   5    4.90    0.50
   7  -7  -5    5.27    0.49
  -6  -7   5    3.76    0.39
   6   7  -5    3.38    0.38
   6  -7  -5    3.30    0.36
   5  -7  -5   22.94    1.99
   5   7  -5   25.47    2.00
  -5  -7   5   26.46    2.01
  -4  -7   5    3.27    0.37
   4   7  -5    3.36    0.34
   4  -7  -5    3.60    0.34
   3   7  -5   26.81    2.04
  -3   7   5   24.67    2.03
   3  -7  -5   25.15    2.04
  -3  -7   5   25.87    2.05
   2   7  -5    8.73    0.77
   2  -7  -5    9.82    0.77
  -2  -7   5    8.56    0.77
  -2   7   5    9.85    0.77
   1   7  -5   40.93    3.33
   1  -7  -5   43.72    3.34
  -1  -7   5   40.27    3.33
  -1   7   5   44.40    3.34
   0  -7   5   10.98    0.86
   0   7   5   10.29    0.88
   0   7  -5   10.58    0.86
   0  -7  -5   10.39    0.88
   1  -7   5   51.08    3.81
   1   7   5   45.24    3.82
  -1  -7  -5   49.34    3.83
   2   7   5    2.31    0.26
   2  -7   5    2.02    0.22
  -2  -7  -5    1.90    0.26
   3   7   5    4.07    0.41
   3  -7   5    4.38    0.37
  -3  -7  -5    4.05    0.41
   4   7   5    2.91    0.36
  -4  -7  -5    3.53    0.36
   4  -7   5    3.24    0.32
   5   7   5    0.74    0.22
   5  -7   5    0.37    0.18
  -5  -7  -5    0.80    0.23
   6  -7   5    2.10    0.28
  -6  -7  -5    2.09    0.32
   6   7   5    2.24    0.32
   7   7   5    0.11    0.24
   7  -7   5    0.18    0.22
  -7  -7  -5   -0.10    0.23
   8   7   5    3.65    0.46
  -8  -7  -5    4.53    0.50
   8  -7   5    3.85    0.46
  -9  -7  -5   17.50    1.49
   9   7   5   17.20    1.48
   9  -7   5   17.55    1.46
  10   7   5    1.72    0.38
  10  -7   5    1.84    0.37
  11   7   5   -0.13    0.34
  11  -7   5   -0.08    0.33
  12  -7   5    0.68    0.41
  12   7   5    0.49    0.40
  12   8  -5    0.54    0.35
  12  -8  -5    0.17    0.34
  11   8  -5    0.06    0.31
  11  -8  -5   -0.18    0.29
 -11  -8   5   -0.11    0.33
  10   8  -5    0.85    0.31
  10  -8  -5    0.70    0.30
 -10  -8   5    0.98    0.33
  -9  -8   5    0.01    0.25
   9   8  -5    0.47    0.25
   9  -8  -5    0.44    0.25
   8   8  -5    6.78    0.69
   8  -8  -5    8.36    0.70
  -8  -8   5    7.40    0.70
   7   8  -5   14.17    1.19
  -7  -8   5   14.08    1.20
   7  -8  -5   14.24    1.18
  -6  -8   5    6.24    0.55
   6   8  -5    6.13    0.54
   6  -8  -5    4.42    0.51
  -5  -8   5    8.55    0.74
   5  -8  -5    8.19    0.71
   5   8  -5    8.17    0.72
  -4  -8   5    3.30    0.37
   4   8  -5    3.15    0.35
   4  -8  -5    3.43    0.33
   3  -8  -5    0.43    0.16
  -3  -8   5    0.79    0.21
   3   8  -5    0.39    0.18
  -2   8   5   16.68    1.29
   2   8  -5   15.44    1.30
   2  -8  -5   15.60    1.30
  -2  -8   5   16.67    1.31
  -1   8   5   19.05    1.47
   1  -8  -5   19.11    1.48
   1   8  -5   17.95    1.46
  -1  -8   5   17.04    1.47
   0  -8  -5    0.41    0.17
   0   8   5    0.25    0.17
   0  -8   5    0.55    0.14
   1  -8   5    3.50    0.34
   1   8   5    3.91    0.37
  -1  -8  -5    3.72    0.37
   2  -8   5   12.73    1.12
   2   8   5   14.39    1.16
  -2  -8  -5   15.02    1.17
   3   8   5    7.24    0.64
   3  -8   5    7.53    0.60
  -3  -8  -5    6.69    0.64
   4  -8   5   16.74    1.30
  -4  -8  -5   15.98    1.35
   4   8   5   16.05    1.34
   5   8   5    0.57    0.22
   5  -8   5    0.21    0.17
  -5  -8  -5   -0.02    0.20
  -6  -8  -5    1.25    0.27
   6  -8   5    1.23    0.23
   6   8   5    1.10    0.28
  -7  -8  -5    1.84    0.32
   7  -8   5    2.01    0.30
   7   8   5    1.52    0.31
   8  -8   5    8.16    0.75
  -8  -8  -5    8.19    0.77
   8   8   5    8.23    0.77
  -9  -8  -5    1.73    0.34
   9  -8   5    1.48    0.34
   9   8   5    1.79    0.36
  10   8   5    0.40    0.33
  10  -8   5    0.93    0.33
  11   8   5    1.07    0.39
  12   8   5   -0.32    0.39
  12  -8   5    0.25    0.37
  12   9  -5    0.87    0.36
  11  -9  -5    0.42    0.32
  11   9  -5    0.48    0.32
 -11  -9   5    0.81    0.35
  10  -9  -5   -0.27    0.28
 -10  -9   5   -0.54    0.27
  10   9  -5    0.31    0.27
  -9  -9   5    4.85    0.56
   9   9  -5    5.80    0.57
   9  -9  -5    5.53    0.55
   8  -9  -5   15.21    1.32
  -8  -9   5   15.72    1.34
   8   9  -5   16.69    1.34
   7  -9  -5   14.15    1.13
  -7  -9   5   13.41    1.16
   7   9  -5   12.96    1.14
   6  -9  -5   28.35    2.33
  -6  -9   5   28.75    2.36
   6   9  -5   30.62    2.36
   5   9  -5   -0.05    0.19
  -5  -9   5    0.06    0.20
   5  -9  -5   -0.12    0.17
   4  -9  -5    0.40    0.17
   4   9  -5   -0.08    0.19
  -4  -9   5   -0.18    0.20
  -3  -9   5    6.02    0.56
   3  -9  -5    5.97    0.53
   3   9  -5    6.24    0.55
  -2  -9   5   20.08    1.65
   2  -9  -5   20.80    1.64
  -1  -9   5   17.65    1.33
  -1   9   5   16.20    1.33
   1  -9  -5   15.53    1.33
   0  -9  -5    0.40    0.17
   0  -9   5    0.14    0.14
   0   9   5    0.27    0.18
  -1  -9  -5   12.47    1.01
   1  -9   5   11.13    0.97
   1   9   5   12.59    1.01
  -2  -9  -5   11.58    1.01
   2   9   5   11.80    1.01
   2  -9   5   12.90    0.98
   3   9   5   11.31    0.97
  -3  -9  -5   11.51    0.97
   3  -9   5   11.49    0.92
   4  -9   5    0.51    0.15
   4   9   5    1.00    0.23
  -4  -9  -5    0.46    0.22
   5  -9   5    7.63    0.72
  -5  -9  -5    9.16    0.78
   5   9   5    9.10    0.78
  -6  -9  -5    9.38    0.84
   6   9   5    9.48    0.83
   6  -9   5    9.07    0.80
   7   9   5    0.08    0.28
   7  -9   5    0.02    0.24
  -7  -9  -5    0.11    0.28
  -8  -9  -5    0.13    0.28
   8   9   5    0.28    0.28
   8  -9   5    0.62    0.27
   9   9   5    2.94    0.42
  -9  -9  -5    2.72    0.42
   9  -9   5    2.85    0.40
  10   9   5    1.59    0.38
  10  -9   5    1.45    0.34
  11   9   5    0.58    0.35
  11  -9   5    0.32    0.32
 -12 -10   5    1.03    0.42
  12 -10  -5    1.24    0.38
 -11 -10   5    1.13    0.36
  11 -10  -5    0.45    0.32
 -10 -10   5   -0.03    0.29
  10 -10  -5    0.28    0.28
  -9 -10   5    1.16    0.32
   9 -10  -5    1.76    0.31
   8 -10  -5    0.00    0.23
   7 -10  -5   14.09    1.18
   6 -10  -5    1.28    0.24
   5 -10  -5   53.86    4.24
  -4 -10   5   18.52    1.51
   4 -10  -5   18.06    1.48
   3 -10  -5   16.08    1.38
  -3 -10   5   18.11    1.40
  -2 -10   5   -0.10    0.17
   2 -10  -5    0.22    0.16
   1 -10  -5   14.39    1.18
  -1 -10   5   14.35    1.17
   0 -10  -5    0.38    0.18
   0 -10   5    0.25    0.15
  -1 -10  -5    8.07    0.71
   1  10   5    8.30    0.71
   1 -10   5    8.10    0.68
  -2 -10  -5    3.78    0.39
   2 -10   5    2.96    0.33
   2  10   5    4.17    0.40
   3  10   5    0.15    0.23
  -3 -10  -5   -0.35    0.19
   3 -10   5    0.09    0.12
  -4 -10  -5    2.49    0.35
   4  10   5    2.79    0.37
   4 -10   5    2.79    0.27
   5  10   5    1.84    0.30
  -5 -10  -5    1.13    0.27
   5 -10   5    1.25    0.21
  -6 -10  -5   -0.38    0.23
   6  10   5    0.09    0.28
   6 -10   5   -0.21    0.20
   7 -10   5    7.48    0.59
  -7 -10  -5    5.31    0.61
   7  10   5    5.71    0.62
   8 -10   5    2.51    0.35
  -8 -10  -5    2.52    0.38
   8  10   5    2.22    0.38
   9  10   5    1.60    0.36
  -9 -10  -5    1.12    0.34
   9 -10   5    2.02    0.33
  10  10   5    0.07    0.34
  10 -10   5    0.15    0.28
 -10 -10  -5    0.04    0.32
  11  10   5    1.53    0.42
  11 -10   5    1.04    0.32
  12 -11  -5    0.64    0.37
 -11 -11   5    1.18    0.38
  11 -11  -5    0.38    0.33
  10 -11  -5    0.17    0.27
 -10 -11   5    0.53    0.32
   9 -11  -5    2.48    0.38
  -9 -11   5    2.50    0.39
   8 -11  -5    1.77    0.30
   7 -11  -5    0.09    0.20
   6 -11  -5    3.08    0.35
   5 -11  -5    4.24    0.42
   4 -11  -5    0.30    0.17
   3 -11  -5    0.04    0.17
  -3 -11   5    0.19    0.19
  -2 -11   5    2.36    0.29
   2 -11  -5    2.08    0.26
   1 -11  -5    3.34    0.34
  -1 -11   5    2.76    0.32
   0 -11  -5    6.69    0.60
   0 -11   5    6.67    0.57
  -1 -11  -5    2.31    0.32
   1 -11   5    3.39    0.29
   2 -11   5    1.85    0.22
  -2 -11  -5    2.27    0.30
   3 -11   5    1.85    0.20
  -3 -11  -5    1.61    0.30
   3  11   5    1.88    0.31
   4 -11   5    4.49    0.39
   4  11   5    3.52    0.47
  -4 -11  -5    5.25    0.50
  -5 -11  -5    0.89    0.26
   5  11   5    0.93    0.31
   5 -11   5    0.76    0.19
   6  11   5   12.21    1.06
   6 -11   5   12.63    1.00
  -6 -11  -5   11.13    1.05
   7  11   5    1.50    0.34
  -7 -11  -5    1.69    0.35
   7 -11   5    1.26    0.29
   8  11   5    1.41    0.34
   8 -11   5    1.10    0.28
  -8 -11  -5    1.10    0.34
   9  11   5    0.55    0.33
  -9 -11  -5    0.20    0.29
   9 -11   5    0.33    0.25
 -10 -11  -5    0.22    0.32
  10  11   5    0.20    0.33
  10 -11   5   -0.55    0.25
  11  11   5    0.98    0.41
 -11 -12   5    1.07    0.38
  11 -12  -5    1.04    0.35
 -10 -12   5    0.23    0.33
  10 -12  -5   -0.07    0.30
   9 -12  -5   -0.27    0.25
   8 -12  -5    3.38    0.40
   6 -12  -5    3.55    0.38
   5 -12  -5   41.58    3.29
   4 -12  -5    3.64    0.37
   3 -12  -5   18.62    1.51
   2 -12  -5    3.68    0.45
  -2 -12   5    5.95    0.47
   1 -12  -5   31.93    2.47
  -1 -12   5   30.04    2.46
   0 -12   5    0.19    0.16
   0 -12  -5    0.32    0.19
  -1 -12  -5    8.06    0.69
   1 -12   5    7.45    0.65
   2 -12   5    9.01    0.75
  -2 -12  -5    9.37    0.82
  -3 -12  -5   23.07    1.80
   3 -12   5   20.62    1.73
   4 -12   5   11.90    1.00
  -4 -12  -5   12.81    1.08
  -5 -12  -5    4.80    0.50
   5 -12   5    4.29    0.42
  -6 -12  -5    1.47    0.32
   6 -12   5    1.14    0.24
  -7 -12  -5   25.44    2.11
  -8 -12  -5    0.56    0.32
  -9 -12  -5   11.14    1.02
 -10 -12  -5    0.42    0.34
  11 -13  -5    1.37    0.35
 -11 -13   5    0.89    0.41
 -10 -13   5    0.73    0.38
  10 -13  -5    0.82    0.31
   9 -13  -5    0.09    0.24
   8 -13  -5    0.97    0.27
   7 -13  -5    1.44    0.27
   6 -13  -5   13.55    1.13
   5 -13  -5   13.61    1.13
   4 -13  -5    0.07    0.20
   3 -13  -5    3.63    0.37
  -2 -13   5    2.61    0.34
   2 -13  -5    3.71    0.35
  -1 -13   5    3.43    0.36
   1 -13  -5    3.57    0.38
   0 -13  -5    0.82    0.21
   0 -13   5    0.41    0.18
   1 -13   5    2.56    0.27
  -1 -13  -5    2.20    0.32
  -2 -13  -5    1.14    0.25
   2 -13   5    1.04    0.17
   3 -13   5    4.57    0.39
  -3 -13  -5    4.15    0.49
  -4 -13  -5    3.43    0.43
   4 -13   5    2.97    0.30
  -5 -13  -5    0.08    0.25
  -6 -13  -5    5.25    0.58
  -7 -13  -5    3.07    0.46
  -8 -13  -5    4.61    0.57
  -9 -13  -5    0.17    0.31
 -10 -13  -5    0.90    0.37
  10 -14  -5    0.84    0.32
   9 -14  -5    0.94    0.30
   8 -14  -5    0.34    0.25
   7 -14  -5   13.57    1.14
   6 -14  -5    4.39    0.44
   5 -14  -5    0.02    0.21
   4 -14  -5   22.11    1.78
   3 -14  -5   11.86    0.99
  -2 -14   5    2.74    0.33
   2 -14  -5    3.27    0.34
   1 -14  -5    5.54    0.54
  -1 -14   5    6.03    0.53
   0 -14  -5    0.19    0.19
   0 -14   5    0.22    0.17
  -1 -14  -5   20.54    1.65
   1 -14   5   19.63    1.60
   2 -14   5    0.18    0.15
  -2 -14  -5    0.16    0.24
  -3 -14  -5    1.11    0.30
   3 -14   5    0.64    0.17
  -4 -14  -5    6.59    0.66
  -5 -14  -5    1.75    0.35
  -6 -14  -5    0.54    0.32
  -7 -14  -5    3.06    0.47
  -8 -14  -5    7.73    0.79
  -9 -14  -5    2.82    0.47
 -10 -14  -5    2.74    0.48
  10 -15  -5    0.32    0.31
   9 -15  -5    0.36    0.27
   8 -15  -5    1.85    0.31
   7 -15  -5    0.12    0.24
   6 -15  -5    0.43    0.22
   5 -15  -5    0.12    0.22
   4 -15  -5    0.72    0.21
   3 -15  -5    0.41    0.20
  -2 -15   5    1.40    0.25
   2 -15  -5    1.67    0.27
  -1 -15   5   14.76    1.18
   1 -15  -5   13.90    1.19
   0 -15   5   28.56    2.25
   0 -15  -5   28.01    2.28
   1 -15   5   -0.14    0.17
  -1 -15  -5    0.00    0.23
   2 -15   5    8.92    0.69
  -2 -15  -5    7.44    0.75
  -3 -15  -5   -0.24    0.25
  -4 -15  -5    2.65    0.40
  -6 -15  -5   19.50    1.66
  -7 -15  -5    3.82    0.53
  -8 -15  -5    0.09    0.36
  -9 -15  -5    0.79    0.38
   8 -16  -5   -0.12    0.26
   7 -16  -5    2.69    0.34
   6 -16  -5    9.86    0.86
   5 -16  -5    0.58    0.23
   4 -16  -5   28.00    2.24
   2 -16  -5   30.16    2.38
  -2 -16   5   29.12    2.37
  -1 -16   5    2.32    0.29
   1 -16  -5    1.82    0.29
   0 -16   5    4.23    0.42
   0 -16  -5    4.34    0.46
  -1 -16  -5    2.33    0.35
   1 -16   5    2.19    0.28
  -2 -16  -5    2.82    0.39
  -3 -16  -5    6.31    0.64
  -4 -16  -5    0.41    0.28
  -5 -16  -5    0.47    0.32
  -6 -16  -5    3.10    0.47
  -8 -16  -5    2.33    0.45
   6 -17  -5   -0.04    0.23
   5 -17  -5    2.00    0.29
   4 -17  -5    0.19    0.22
   3 -17  -5    1.32    0.26
  -2 -17   5   16.82    1.35
   2 -17  -5   15.91    1.35
  -1 -17   5    0.38    0.21
   1 -17  -5    0.24    0.22
   0 -17  -5    1.78    0.31
   0 -17   5    1.67    0.27
  -1 -17  -5    0.82    0.28
   1 -17   5    0.91    0.23
  -2 -17  -5    2.82    0.40
  -3 -17  -5    0.11    0.27
  -4 -17  -5    2.78    0.42
  -5 -17  -5    1.00    0.35
  -6 -17  -5    0.90    0.38
  -7 -17  -5    1.72    0.44
   5 -18  -5    0.32    0.22
   4 -18  -5    9.99    0.86
   3 -18  -5    0.25    0.22
  -2 -18   5    3.15    0.38
   2 -18  -5    3.26    0.37
   1 -18  -5    7.43    0.67
  -1 -18   5    6.84    0.64
   0 -18  -5    0.18    0.26
   0 -18   5    0.56    0.23
  -1 -18  -5    1.24    0.31
  -2 -18  -5    1.64    0.34
  -3 -18  -5    0.93    0.31
  -4 -18  -5    0.57    0.31
  -5 -18  -5    5.99    0.66
  -6 -18  -5   -0.28    0.35
   4 -19  -5   -0.13    0.22
   3 -19  -5    0.30    0.21
   2 -19  -5    0.39    0.23
  -2 -19   5    0.08    0.23
  -1 -19   5   -0.07    0.24
   1 -19  -5    0.22    0.25
   0 -19   5    3.25    0.40
   0 -19  -5    3.73    0.44
  -1 -19  -5    1.69    0.35
  -2 -19  -5    4.40    0.51
  -3 -19  -5    0.61    0.31
  -4 -19  -5    1.27    0.35
  -5 -19  -5   -0.05    0.34
   3 -20  -5    0.77    0.24
  -2 -20   5    2.92    0.38
   2 -20  -5    2.56    0.36
   1 -20  -5    0.29    0.28
  -1 -20   5    0.68    0.27
   0 -20  -5    0.00    0.28
  -1 -20  -5    0.50    0.30
  -2 -20  -5    2.85    0.43
  -3 -20  -5    0.31    0.31
  -4 -20  -5    1.68    0.40
  -3 -21   5   -0.52    0.28
   3 -21  -5   -0.04    0.22
   2 -21  -5    2.25    0.38
  -2 -21   5    3.72    0.43
   1 -21  -5    1.22    0.32
  -1 -21   5    1.15    0.32
   0 -21  -5    0.36    0.30
  -1 -21  -5    0.26    0.30
  -2 -21  -5    0.84    0.33
  -3 -21  -5   -0.07    0.33
   2 -22  -5    2.53    0.38
  -2 -22   5    3.53    0.44
   1 -22  -5    5.79    0.59
   0 -22  -5    0.38    0.29
  -1 -22  -5   -0.26    0.30
  13   0  -6   -0.37    0.34
  12   0  -6    0.27    0.34
  11   0  -6    0.16    0.31
  10   0  -6   71.14    5.65
   9   0  -6    0.22    0.25
  -8   0   6   18.97    1.52
   8   0  -6   18.11    1.54
  -7   0   6    0.28    0.21
   7   0  -6   -0.13    0.21
   6   0  -6    4.15    0.43
  -6   0   6    4.43    0.43
   5   0  -6   -0.03    0.16
  -5   0   6    0.02    0.16
  -4   0   6    0.14    0.16
   4   0  -6    0.19    0.15
   3   0  -6   -0.12    0.15
  -3   0   6    0.09    0.14
  -2   0   6   48.78    3.74
   2   0  -6   46.28    3.74
   1   0  -6    0.50    0.16
  -1   0   6    0.37    0.13
   0   0  -6   35.03    2.84
   0   0   6   36.78    2.83
  -1   0  -6    0.01    0.14
   1   0   6    0.00    0.12
   2   0   6   28.97    2.25
  -2   0  -6   27.82    2.26
  -3   0  -6   -0.09    0.17
   3   0   6   -0.14    0.14
   4   0   6   24.74    1.93
  -4   0  -6   23.18    1.93
  -5   0  -6    0.24    0.23
   5   0   6    0.44    0.20
   6   0   6   22.84    1.85
   7   0   6   -0.18    0.22
   8   0   6   20.41    1.70
   9   0   6    0.06    0.28
  10   0   6    5.51    0.61
  11   0   6   -0.21    0.34
  12   0   6    1.58    0.45
  13   1  -6    0.77    0.39
  13  -1  -6    0.21    0.38
  12   1  -6    0.43    0.34
  12  -1  -6    0.35    0.33
  11   1  -6    0.42    0.31
  11  -1  -6    0.04    0.31
  10  -1  -6    4.07    0.52
  10   1  -6    5.08    0.53
   9  -1  -6    3.10    0.40
   9   1  -6    2.09    0.36
  -8  -1   6    1.21    0.29
   8  -1  -6    1.30    0.28
   8   1  -6    1.05    0.26
   7   1  -6    6.80    0.64
   7  -1  -6    7.22    0.65
  -7  -1   6    7.15    0.63
  -7   1   6    6.68    0.62
   6  -1  -6    0.32    0.19
   6   1  -6    0.19    0.18
  -6   1   6    0.26    0.17
  -6  -1   6    0.53    0.19
  -5   1   6    1.09    0.21
   5  -1  -6    1.10    0.20
   5   1  -6    1.04    0.20
  -5  -1   6    1.16    0.21
   4  -1  -6    0.16    0.16
  -4  -1   6    0.34    0.16
   4   1  -6    0.05    0.14
  -4   1   6    0.45    0.16
   3  -1  -6  117.28    9.74
   3   1  -6  124.21    9.74
  -3   1   6  125.15    9.74
  -3  -1   6  131.66    9.74
  -2  -1   6    6.80    0.63
   2  -1  -6    8.96    0.64
   2   1  -6    6.74    0.63
  -1   1   6   47.24    3.63
  -1  -1   6   45.08    3.63
   1   1  -6   44.80    3.63
   1  -1  -6   47.46    3.63
   0  -1  -6   42.76    3.19
   0   1   6   41.06    3.19
   0   1  -6   37.81    3.19
   0  -1   6   40.14    3.18
  -1   1  -6   14.98    1.20
   1  -1   6   14.64    1.19
   1   1   6   14.91    1.19
  -1  -1  -6   14.43    1.20
  -2  -1  -6    8.29    0.76
   2  -1   6   10.19    0.76
  -2   1  -6    9.30    0.76
   2   1   6    8.36    0.76
   3  -1   6   20.47    1.61
  -3   1  -6   20.66    1.62
   3   1   6   19.06    1.61
  -3  -1  -6   19.85    1.62
  -4   1  -6    0.08    0.20
  -4  -1  -6    0.28    0.21
   4   1   6   -0.01    0.16
   4  -1   6   -0.01    0.17
  -5  -1  -6    3.52    0.46
   5   1   6    3.50    0.43
   5  -1   6    5.44    0.45
  -5   1  -6    5.29    0.47
   6  -1   6    3.92    0.36
   6   1   6    2.53    0.35
  -6  -1  -6    2.73    0.38
   7  -1   6   -0.15    0.23
   8   1   6    2.28    0.38
   8  -1   6    2.59    0.38
   9  -1   6   -0.04    0.28
   9   1   6   -0.10    0.28
  10  -1   6    4.52    0.51
  10   1   6    3.20    0.48
  11   1   6    1.14    0.38
  11  -1   6    0.31    0.35
  12   1   6    0.23    0.39
  12  -1   6    0.30    0.39
  13   2  -6    5.87    0.68
  13  -2  -6    5.54    0.67
  12  -2  -6   -0.03    0.33
  12   2  -6    0.33    0.33
  11   2  -6    1.28    0.35
  11  -2  -6    1.48    0.36
  10   2  -6    0.44    0.28
  10  -2  -6    0.29    0.29
   9   2  -6    4.93    0.50
  -9  -2   6    4.52    0.50
   9  -2  -6    4.25    0.51
   8  -2  -6    7.21    0.64
  -8  -2   6    5.82    0.61
   8   2  -6    6.57    0.62
  -7   2   6   21.88    1.77
   7   2  -6   20.98    1.78
  -7  -2   6   21.53    1.78
   7  -2  -6   23.08    1.79
  -6   2   6    1.69    0.26
  -6  -2   6    1.82    0.27
   6   2  -6    1.50    0.25
   6  -2  -6    1.67    0.26
  -5  -2   6    0.15    0.17
  -5   2   6    0.01    0.17
   5  -2  -6   -0.06    0.17
   5   2  -6   -0.15    0.15
   4  -2  -6    3.95    0.40
  -4   2   6    4.06    0.39
   4   2  -6    3.91    0.39
  -4  -2   6    4.51    0.40
   3  -2  -6   44.54    3.31
  -3  -2   6   38.38    3.30
   3   2  -6   39.00    3.30
  -3   2   6   45.50    3.30
   2  -2  -6   37.90    3.02
  -2   2   6   37.15    3.02
   2   2  -6   38.71    3.02
  -2  -2   6   39.37    3.02
   1  -2  -6   11.44    0.94
   1   2  -6   11.74    0.93
  -1  -2   6   11.39    0.93
  -1   2   6   10.97    0.93
   0  -2   6   35.67    2.63
   0   2  -6   35.87    2.63
   0  -2  -6   30.33    2.63
   0   2   6   31.15    2.63
  -1   2  -6   33.88    2.63
   1   2   6   34.01    2.63
   1  -2   6   31.34    2.61
  -1  -2  -6   33.42    2.63
   2   2   6   18.59    1.38
   2  -2   6   16.58    1.37
  -2   2  -6   15.91    1.38
  -2  -2  -6   17.23    1.39
   3  -2   6   11.71    0.95
   3   2   6   10.78    0.95
  -3   2  -6   11.91    0.96
  -4   2  -6    0.21    0.21
   4   2   6    0.07    0.18
   4  -2   6    0.59    0.17
  -4  -2  -6    0.00    0.20
   5   2   6   39.04    3.19
  -5  -2  -6   41.40    3.20
   5  -2   6   39.87    3.18
   6  -2   6    7.46    0.67
  -6  -2  -6    7.28    0.70
   6   2   6    7.77    0.69
   7  -2   6   22.49    1.96
   7   2   6   25.73    1.98
   8  -2   6   45.49    3.59
   8   2   6   44.25    3.59
   9   2   6    0.68    0.29
   9  -2   6    1.07    0.31
  10  -2   6    2.31    0.43
  10   2   6    3.05    0.44
  11  -2   6    2.01    0.41
  11   2   6    1.73    0.43
  12   2   6    0.19    0.37
  12  -2   6    0.17    0.39
  13   3  -6    0.37    0.38
  13  -3  -6    0.31    0.38
  12   3  -6    0.16    0.34
  12  -3  -6   -0.27    0.32
  11  -3  -6    1.89    0.38
  11   3  -6    2.18    0.39
  10  -3  -6    1.00    0.32
   9   3  -6    5.67    0.59
  -9  -3   6    6.05    0.59
   9  -3  -6    6.07    0.61
   8   3  -6    2.35    0.34
  -8  -3   6    2.27    0.33
   8  -3  -6    3.00    0.37
   7   3  -6   18.76    1.52
   7  -3  -6   18.41    1.52
  -7  -3   6   18.17    1.51
  -6   3   6    3.94    0.35
   6   3  -6    2.60    0.34
  -6  -3   6    2.75    0.35
   6  -3  -6    3.48    0.36
  -5  -3   6   17.78    1.33
   5  -3  -6   14.83    1.32
  -5   3   6   14.69    1.30
   5   3  -6   17.23    1.32
  -4   3   6  151.84   12.12
   4   3  -6  148.04   12.13
  -4  -3   6  156.13   12.13
   4  -3  -6  164.74   12.14
  -3   3   6    2.86    0.34
   3   3  -6    4.50    0.37
   3  -3  -6    3.29    0.36
  -3  -3   6    4.43    0.37
  -2  -3   6   53.92    4.06
   2   3  -6   51.18    4.05
   2  -3  -6   51.12    4.06
  -2   3   6   49.94    4.05
  -1   3   6    5.44    0.58
   1   3  -6    7.78    0.59
  -1  -3   6    7.50    0.59
   0   3   6  232.69   17.57
   0   3  -6  221.79   17.56
   0  -3   6  220.89   17.56
   1   3   6    0.20    0.14
  -1  -3  -6    0.24    0.16
  -1   3  -6    0.04    0.15
   1  -3   6    0.05    0.12
  -2  -3  -6    0.30    0.17
   2  -3   6    0.42    0.13
   2   3   6    0.23    0.15
  -2   3  -6    0.62    0.18
   3  -3   6   15.15    1.25
   3   3   6   16.31    1.26
  -3  -3  -6   14.99    1.27
  -3   3  -6   15.45    1.26
  -4  -3  -6    1.56    0.26
   4  -3   6    1.27    0.22
   4   3   6    2.01    0.24
  -4   3  -6    1.79    0.26
  -5  -3  -6    2.58    0.33
   5   3   6    2.57    0.30
   5  -3   6    1.51    0.27
  -6  -3  -6   24.51    1.98
   6   3   6   25.18    1.97
   6  -3   6   23.12    1.96
  -7  -3  -6    3.32    0.41
   7   3   6    3.20    0.40
   7  -3   6    3.12    0.39
   8   3   6    9.89    0.91
   8  -3   6   10.22    0.90
   9  -3   6    0.64    0.29
   9   3   6    0.47    0.29
  10  -3   6    0.76    0.33
  10   3   6    0.86    0.37
  11  -3   6    2.07    0.42
  11   3   6    1.88    0.44
  12  -3   6    2.97    0.54
  12   3   6    3.96    0.57
  13   4  -6    1.03    0.40
  12  -4  -6    0.10    0.34
  12   4  -6   -0.09    0.33
  11  -4  -6    2.68    0.43
  11   4  -6    3.21    0.44
  10  -4  -6    1.54    0.33
 -10  -4   6    1.01    0.31
  10   4  -6    1.09    0.31
   9  -4  -6   22.18    1.63
   9   4  -6   17.14    1.61
  -9  -4   6   19.00    1.61
   8  -4  -6    0.96    0.25
  -8  -4   6   -0.02    0.23
   8   4  -6    0.08    0.22
   7  -4  -6    5.70    0.56
  -7  -4   6    6.04    0.55
   7   4  -6    5.66    0.55
  -6  -4   6    0.15    0.19
   6  -4  -6    0.18    0.19
   6   4  -6    0.18    0.19
  -6   4   6    0.36    0.19
  -5  -4   6    0.48    0.19
  -5   4   6    0.86    0.19
   5   4  -6    0.32    0.17
   5  -4  -6    0.56    0.20
   4   4  -6    9.63    0.84
  -4  -4   6    9.27    0.84
   4  -4  -6   10.28    0.84
  -4   4   6   10.72    0.83
   3   4  -6    9.76    0.82
   3  -4  -6    9.46    0.82
  -3  -4   6    9.44    0.81
  -3   4   6   10.52    0.81
   2   4  -6   26.93    2.26
   2  -4  -6   27.91    2.26
  -2   4   6   28.69    2.26
  -2  -4   6   30.37    2.26
  -1  -4   6   41.91    3.29
   1  -4  -6   40.99    3.29
   1   4  -6   41.21    3.29
  -1   4   6   42.80    3.29
   0  -4   6   45.71    3.57
   0   4  -6   46.15    3.57
   0   4   6   44.44    3.58
  -1  -4  -6   11.18    1.04
   1   4   6   11.89    1.04
   1  -4   6   14.21    1.03
  -1   4  -6   13.53    1.04
   2  -4   6    3.22    0.33
  -2  -4  -6    3.55    0.36
   2   4   6    3.58    0.36
  -2   4  -6    3.96    0.36
   3   4   6   34.09    2.71
  -3   4  -6   33.60    2.70
   3  -4   6   33.38    2.70
  -3  -4  -6   35.48    2.72
   4  -4   6    0.11    0.15
  -4  -4  -6    0.34    0.19
   4   4   6    0.03    0.16
  -5  -4  -6   11.26    1.00
   5   4   6   10.78    0.98
   5  -4   6   12.90    0.98
   6   4   6    0.19    0.22
   6  -4   6    0.48    0.21
  -6  -4  -6    0.03    0.24
   7   4   6    0.81    0.26
   7  -4   6    0.49    0.23
  -7  -4  -6    0.43    0.27
   8   4   6    4.23    0.47
   8  -4   6    3.30    0.44
   9  -4   6    1.36    0.32
   9   4   6    1.32    0.33
  10  -4   6    2.57    0.43
  10   4   6    3.23    0.45
  11   4   6    4.01    0.55
  11  -4   6    3.86    0.53
  12   4   6    0.05    0.41
  12  -4   6    0.08    0.41
  13   5  -6   13.29    1.22
  12  -5  -6    2.19    0.40
  12   5  -6    0.43    0.34
  11  -5  -6    0.23    0.30
 -10  -5   6    0.87    0.31
  10   5  -6    1.09    0.30
  10  -5  -6    0.64    0.30
   9   5  -6   19.02    1.51
  -9  -5   6   19.05    1.51
   9  -5  -6   15.83    1.50
   8   5  -6   -0.10    0.21
   8  -5  -6    0.08    0.23
  -8  -5   6    0.11    0.23
   7   5  -6    0.48    0.20
  -7  -5   6    0.10    0.22
   7  -5  -6   -0.09    0.21
   6  -5  -6    3.22    0.35
   6   5  -6    3.36    0.35
  -6  -5   6    2.99    0.35
   5  -5  -6    0.35    0.18
   5   5  -6    0.03    0.17
  -5  -5   6    0.17    0.19
  -5   5   6    0.24    0.17
  -4   5   6    8.84    0.77
   4  -5  -6    9.75    0.78
  -4  -5   6    9.84    0.79
   4   5  -6    8.10    0.77
   3  -5  -6    1.79    0.24
  -3  -5   6    1.93    0.25
   3   5  -6    1.79    0.24
  -3   5   6    1.76    0.23
   2  -5  -6   62.32    4.80
  -2   5   6   59.23    4.79
   2   5  -6   62.94    4.80
  -2  -5   6   59.88    4.80
  -1   5   6   13.82    1.24
   1   5  -6   16.58    1.25
  -1  -5   6   16.76    1.25
   1  -5  -6   14.38    1.25
   0   5   6   19.78    1.47
   0  -5   6   16.56    1.45
   1  -5   6    7.93    0.62
  -1  -5  -6    7.06    0.63
  -1   5  -6    8.06    0.63
   1   5   6    6.20    0.62
  -2  -5  -6   15.04    1.17
  -2   5  -6   13.21    1.15
   2  -5   6   13.90    1.14
   2   5   6   14.74    1.17
   3  -5   6   14.03    1.17
   3   5   6   14.85    1.20
  -3  -5  -6   14.78    1.20
  -4  -5  -6    6.01    0.58
   4   5   6    6.40    0.57
   4  -5   6    6.48    0.56
  -5  -5  -6   10.94    0.87
   5   5   6    9.77    0.85
   5  -5   6    8.95    0.83
   6  -5   6   29.07    2.17
   6   5   6   26.47    2.19
  -6  -5  -6   25.56    2.19
   7  -5   6   38.40    3.01
   7   5   6   37.81    3.03
  -7  -5  -6   36.92    3.03
   8  -5   6    1.41    0.31
  -8  -5  -6    0.85    0.33
   8   5   6    0.87    0.31
   9  -5   6    7.85    0.76
   9   5   6    8.32    0.79
  10   5   6    0.11    0.33
  10  -5   6    0.34    0.34
  11  -5   6    1.42    0.40
  11   5   6    1.00    0.39
  12  -5   6    0.62    0.40
  12   5   6    0.75    0.44
  13   6  -6    1.05    0.40
  12   6  -6   -0.21    0.31
  12  -6  -6   -0.04    0.34
  11  -6  -6   -0.15    0.29
  11   6  -6    0.08    0.29
  10   6  -6    4.86    0.56
  10  -6  -6    5.45    0.57
 -10  -6   6    5.68    0.58
  -9  -6   6   -0.17    0.28
   9   6  -6    0.64    0.25
   9  -6  -6    0.55    0.26
   8  -6  -6    2.74    0.35
   8   6  -6    2.52    0.34
  -8  -6   6    2.27    0.37
   7   6  -6   14.71    1.21
   7  -6  -6   14.29    1.20
  -7  -6   6   14.25    1.21
   6   6  -6    6.06    0.57
  -6  -6   6    6.22    0.58
   6  -6  -6    6.33    0.57
   5  -6  -6    9.71    0.87
  -5  -6   6   10.66    0.88
   5   6  -6   10.43    0.87
   4  -6  -6    2.26    0.28
  -4   6   6    2.21    0.27
   4   6  -6    2.31    0.27
  -4  -6   6    2.59    0.30
  -3   6   6   20.57    1.68
  -3  -6   6   22.66    1.70
   3  -6  -6   20.32    1.69
   3   6  -6   20.59    1.69
   2   6  -6    1.30    0.19
  -2  -6   6    1.05    0.20
  -2   6   6    1.02    0.19
   2  -6  -6    0.99    0.20
   1  -6  -6    3.91    0.40
  -1  -6   6    4.83    0.40
  -1   6   6    3.72    0.40
   1   6  -6    4.72    0.41
   0  -6   6   24.51    1.85
   0  -6  -6   22.58    1.87
   0   6   6   22.07    1.86
   0   6  -6   24.04    1.85
  -1  -6  -6   25.65    2.08
  -1   6  -6   27.17    2.06
   1  -6   6   26.49    2.06
   1   6   6   24.39    2.07
  -2  -6  -6   37.52    2.97
   2  -6   6   37.96    2.94
   2   6   6   36.58    2.96
   3   6   6    1.53    0.23
   3  -6   6    1.33    0.20
  -3  -6  -6    1.56    0.23
  -4  -6  -6    7.49    0.69
   4  -6   6    8.15    0.66
   4   6   6    7.58    0.68
   5   6   6    0.01    0.20
  -5  -6  -6    0.10    0.22
   5  -6   6   -0.05    0.17
   6   6   6   10.57    0.93
  -6  -6  -6   10.46    0.94
   6  -6   6   11.07    0.91
  -7  -6  -6    3.90    0.45
   7   6   6    3.82    0.44
   7  -6   6    3.70    0.42
   8  -6   6   24.44    1.94
  -8  -6  -6   23.50    1.97
   8   6   6   23.27    1.95
   9   6   6    3.04    0.45
   9  -6   6    2.84    0.42
  10   6   6    1.25    0.39
  10  -6   6    1.27    0.37
  11   6   6    1.99    0.43
  11  -6   6    1.28    0.40
  12   6   6    0.24    0.42
  12  -6   6    0.49    0.41
  12  -7  -6   -0.18    0.33
  12   7  -6   -0.03    0.31
  11  -7  -6    7.65    0.72
 -11  -7   6    6.78    0.73
  11   7  -6    6.67    0.70
 -10  -7   6   13.41    1.11
  10  -7  -6   12.99    1.10
  10   7  -6   11.27    1.09
   9   7  -6    5.46    0.55
  -9  -7   6    4.94    0.55
   9  -7  -6    5.33    0.54
   8  -7  -6   16.10    1.37
   8   7  -6   16.44    1.37
  -8  -7   6   16.52    1.37
  -7  -7   6   10.46    1.07
   7  -7  -6   14.55    1.08
   7   7  -6   13.00    1.08
   6  -7  -6    5.82    0.55
   6   7  -6    5.90    0.55
  -6  -7   6    5.82    0.56
  -5  -7   6    3.79    0.46
   5   7  -6    5.26    0.47
   5  -7  -6    5.06    0.46
  -4  -7   6    4.93    0.49
   4  -7  -6    5.85    0.48
   4   7  -6    4.77    0.48
  -3   7   6    0.54    0.17
  -3  -7   6    0.45    0.19
   3   7  -6    0.85    0.19
   3  -7  -6    0.27    0.17
  -2   7   6   99.12    7.63
   2   7  -6   94.31    7.63
   2  -7  -6  101.85    7.64
  -2  -7   6   94.68    7.64
   1  -7  -6   39.63    3.29
  -1   7   6   40.71    3.28
   1   7  -6   43.10    3.28
  -1  -7   6   43.01    3.28
   0  -7   6    5.49    0.53
   0  -7  -6    6.88    0.55
   0   7   6    7.08    0.55
   0   7  -6    5.08    0.53
   1   7   6   60.36    4.81
   1  -7   6   61.60    4.79
  -1  -7  -6   61.39    4.82
   2   7   6    0.71    0.20
   2  -7   6    0.52    0.14
  -2  -7  -6    0.75    0.19
   3   7   6   -0.09    0.19
   3  -7   6    0.05    0.13
  -3  -7  -6    0.00    0.18
   4   7   6    0.43    0.21
   4  -7   6    0.13    0.15
  -4  -7  -6   -0.12    0.21
   5   7   6    1.90    0.30
   5  -7   6    1.75    0.24
  -5  -7  -6    1.50    0.28
   6   7   6   -0.07    0.23
  -6  -7  -6    0.30    0.25
   7   7   6    1.17    0.28
  -7  -7  -6    0.49    0.28
   7  -7   6    0.91    0.25
   8  -7   6    7.02    0.67
   8   7   6    7.07    0.69
  -8  -7  -6    6.91    0.71
   9  -7   6    1.28    0.35
   9   7   6    2.11    0.39
  10  -7   6    8.32    0.77
  10   7   6    7.01    0.77
  11  -7   6    0.22    0.35
  11   7   6    0.50    0.38
  12  -8  -6    1.43    0.39
  11  -8  -6    3.17    0.45
  11   8  -6    2.67    0.43
 -11  -8   6    3.22    0.47
  10  -8  -6    1.26    0.33
 -10  -8   6    0.54    0.32
  10   8  -6    0.87    0.30
  -9  -8   6    0.94    0.32
   9  -8  -6    1.56    0.31
   9   8  -6    1.10    0.31
  -8  -8   6   11.87    0.96
   8  -8  -6    8.66    0.92
   8   8  -6   11.51    0.95
   7   8  -6   43.27    3.45
  -7  -8   6   43.57    3.45
   7  -8  -6   42.90    3.44
   6  -8  -6    5.69    0.50
   6   8  -6    5.42    0.51
  -6  -8   6    4.53    0.52
   5   8  -6    1.05    0.23
  -5  -8   6    0.79    0.24
   5  -8  -6    0.69    0.20
  -4  -8   6   43.53    3.41
   4  -8  -6   41.87    3.40
   4   8  -6   43.40    3.40
  -3  -8   6   49.09    3.85
   3  -8  -6   49.56    3.84
   3   8  -6   47.29    3.84
   2  -8  -6    4.89    0.45
  -2  -8   6    4.74    0.45
   2   8  -6    5.07    0.45
  -2   8   6    4.54    0.44
   1  -8  -6    1.08    0.21
  -1   8   6    1.05    0.21
  -1  -8   6    1.63    0.21
   0  -8   6    2.79    0.29
   0  -8  -6    2.63    0.32
   0   8   6    3.07    0.32
  -1  -8  -6    1.62    0.23
   1  -8   6    0.96    0.19
   1   8   6    1.57    0.23
   2   8   6    0.47    0.19
  -2  -8  -6    0.51    0.19
   2  -8   6    0.57    0.14
  -3  -8  -6   24.07    2.07
   3   8   6   26.62    2.07
   3  -8   6   26.40    2.04
  -4  -8  -6    4.27    0.45
   4   8   6    4.62    0.45
   4  -8   6    4.10    0.40
   5  -8   6   11.29    0.94
   5   8   6   11.78    0.98
  -5  -8  -6   10.80    0.98
   6   8   6   10.00    0.88
   6  -8   6    9.69    0.84
  -6  -8  -6   10.03    0.89
   7   8   6    3.77    0.48
   7  -8   6    5.28    0.48
  -7  -8  -6    4.39    0.51
   8   8   6    1.77    0.36
  -8  -8  -6    1.42    0.34
   8  -8   6    1.47    0.32
  -9  -8  -6   14.26    1.21
   9   8   6   13.16    1.20
   9  -8   6   13.40    1.18
  10  -8   6   -0.11    0.32
  10   8   6   -0.05    0.35
  11  -8   6    0.35    0.35
  11   8   6    0.42    0.37
  12  -9  -6    0.10    0.37
  11   9  -6    3.84    0.49
 -11  -9   6    4.05    0.53
  11  -9  -6    3.96    0.51
  10  -9  -6   -0.02    0.30
  10   9  -6    0.54    0.30
 -10  -9   6    0.29    0.33
  -9  -9   6    3.75    0.53
   9  -9  -6    6.59    0.55
   9   9  -6    4.37    0.53
  -8  -9   6    1.32    0.30
   8   9  -6    0.77    0.29
   8  -9  -6    0.51    0.27
  -7  -9   6    0.18    0.27
   7  -9  -6    0.39    0.23
   7   9  -6    0.39    0.24
   6   9  -6    2.23    0.30
   6  -9  -6    1.69    0.28
  -6  -9   6    1.83    0.32
  -5  -9   6    0.28    0.25
   5  -9  -6    0.62    0.20
   5   9  -6    0.63    0.23
  -4  -9   6   81.68    6.40
   4  -9  -6   81.07    6.39
  -3  -9   6   10.73    0.92
   3  -9  -6   10.77    0.90
   2  -9  -6   13.15    1.14
  -2  -9   6   14.58    1.14
   1  -9  -6    3.98    0.37
  -1  -9   6    2.93    0.35
  -1   9   6    3.70    0.37
   0   9   6   29.22    2.29
   0  -9   6   27.36    2.27
   0  -9  -6   29.45    2.30
  -1  -9  -6    0.65    0.21
   1   9   6    0.52    0.20
   1  -9   6    1.23    0.17
   2  -9   6    3.60    0.37
  -2  -9  -6    4.27    0.42
   2   9   6    4.28    0.43
   3   9   6    4.53    0.45
   3  -9   6    3.96    0.38
  -3  -9  -6    3.99    0.43
   4  -9   6    2.13    0.25
   4   9   6    2.03    0.33
  -4  -9  -6    2.51    0.33
   5   9   6   19.57    1.54
  -5  -9  -6   17.57    1.54
   5  -9   6   18.64    1.50
  -6  -9  -6    2.34    0.34
   6   9   6    2.54    0.35
   6  -9   6    1.94    0.29
  -7  -9  -6    6.12    0.61
   7  -9   6    6.19    0.58
   7   9   6    5.56    0.60
   8   9   6    1.34    0.35
   8  -9   6    1.22    0.31
  -8  -9  -6    0.78    0.34
   9  -9   6    0.29    0.30
   9   9   6   -0.26    0.30
  -9  -9  -6    0.52    0.32
  10   9   6    0.95    0.37
  10  -9   6    0.17    0.32
  11   9   6    0.09    0.39
  11  -9   6    0.14    0.32
  12 -10  -6    2.86    0.47
 -12 -10   6    2.70    0.50
  11 -10  -6   -0.25    0.31
 -11 -10   6    0.40    0.35
  10 -10  -6    7.41    0.77
 -10 -10   6    8.82    0.81
   9 -10  -6    0.19    0.28
  -9 -10   6    0.24    0.30
  -8 -10   6    4.80    0.57
   8 -10  -6    5.64    0.54
  -7 -10   6   29.31    2.35
   7 -10  -6   28.45    2.33
  -6 -10   6    4.96    0.53
   6 -10  -6    5.43    0.50
   5 -10  -6    1.25    0.23
  -4 -10   6    3.58    0.39
   4 -10  -6    3.22    0.35
   3 -10  -6   13.75    1.18
  -3 -10   6   15.06    1.20
  -2 -10   6    2.35    0.29
   2 -10  -6    2.40    0.29
  -1 -10   6    1.57    0.23
   1 -10  -6    1.06    0.22
   0 -10   6   12.50    0.99
   0 -10  -6   11.44    1.00
   1  10   6    0.87    0.24
   1 -10   6    0.87    0.18
  -1 -10  -6    1.39    0.23
   2 -10   6   11.91    0.96
   2  10   6   12.38    1.01
  -2 -10  -6   11.21    1.00
  -3 -10  -6    5.13    0.54
   3 -10   6    5.35    0.47
   3  10   6    5.80    0.55
  -4 -10  -6   25.42    2.08
   4 -10   6   25.37    2.02
   4  10   6   25.69    2.08
  -5 -10  -6   -0.02    0.24
   5  10   6    0.04    0.24
   5 -10   6    0.22    0.18
  -6 -10  -6    3.49    0.44
   6 -10   6    3.76    0.39
   6  10   6    3.71    0.44
   7 -10   6    0.32    0.24
   7  10   6    0.01    0.30
  -7 -10  -6    0.33    0.29
   8  10   6    3.66    0.50
  -8 -10  -6    4.23    0.51
   8 -10   6    4.68    0.48
   9 -10   6    0.53    0.28
   9  10   6    0.20    0.34
  -9 -10  -6    0.08    0.35
  10 -10   6    0.81    0.31
  10  10   6    0.63    0.37
  11  10   6    0.44    0.40
  11 -10   6    0.45    0.29
 -11 -11   6    0.44    0.37
 -10 -11   6    0.08    0.35
  10 -11  -6    0.45    0.32
   9 -11  -6   -0.14    0.27
  -9 -11   6    0.53    0.32
  -8 -11   6    2.24    0.37
   8 -11  -6    1.09    0.30
   7 -11  -6    5.20    0.54
  -7 -11   6    5.73    0.59
  -6 -11   6   19.73    1.71
   6 -11  -6   21.50    1.68
  -5 -11   6    2.29    0.33
   5 -11  -6    1.82    0.28
   4 -11  -6    1.92    0.25
  -4 -11   6    1.87    0.31
   3 -11  -6    4.38    0.41
  -3 -11   6    3.68    0.43
  -2 -11   6    7.47    0.64
   2 -11  -6    6.92    0.63
  -1 -11   6   11.54    0.95
   1 -11  -6   11.35    0.96
   0 -11   6   18.92    1.48
   0 -11  -6   17.90    1.51
  -1 -11  -6    1.49    0.26
   1 -11   6    1.48    0.21
  -2 -11  -6   -0.02    0.21
   2 -11   6    0.09    0.14
   3 -11   6    5.40    0.50
  -3 -11  -6    6.30    0.58
   4  11   6    1.09    0.28
   4 -11   6    0.85    0.18
  -4 -11  -6    0.86    0.27
   5 -11   6    4.14    0.40
  -5 -11  -6    4.13    0.48
   5  11   6    4.16    0.49
  -6 -11  -6    1.06    0.30
   6  11   6    0.55    0.32
   7 -11   6    2.61    0.34
   7  11   6    1.99    0.42
  -7 -11  -6    2.97    0.41
   8  11   6    4.89    0.56
  -8 -11  -6    4.85    0.57
   8 -11   6    4.75    0.51
  -9 -11  -6    0.37    0.33
   9  11   6    0.23    0.35
   9 -11   6   -0.13    0.25
  10 -11   6    0.30    0.26
  11 -12  -6   -0.10    0.32
 -11 -12   6   -0.04    0.40
  10 -12  -6    0.46    0.32
 -10 -12   6    0.26    0.38
  -9 -12   6    0.24    0.34
   9 -12  -6    0.64    0.28
   8 -12  -6    1.13    0.28
  -8 -12   6    0.61    0.33
  -7 -12   6   23.55    1.82
   7 -12  -6   19.73    1.76
  -6 -12   6   11.81    0.96
   6 -12  -6    9.28    0.90
  -5 -12   6   13.34    1.22
   5 -12  -6   15.30    1.19
  -4 -12   6    1.68    0.31
   4 -12  -6    2.09    0.27
   3 -12  -6   12.14    1.05
  -3 -12   6   13.04    1.07
  -2 -12   6    0.12    0.21
   2 -12  -6    0.29    0.20
  -1 -12   6    9.47    0.75
   1 -12  -6    7.87    0.75
   0 -12   6    5.83    0.49
   0 -12  -6    5.00    0.52
  -1 -12  -6    7.28    0.63
   1 -12   6    6.16    0.58
  -2 -12  -6    3.05    0.40
   2 -12   6    3.85    0.34
   3 -12   6    0.87    0.17
  -3 -12  -6    0.91    0.26
   4 -12   6    5.68    0.49
  -4 -12  -6    5.54    0.58
  -5 -12  -6    0.03    0.25
   5 -12   6    0.05    0.18
  -6 -12  -6    0.34    0.27
   6 -12   6   -0.01    0.20
   7 -12   6    4.28    0.45
  -7 -12  -6    4.32    0.52
  -8 -12  -6    5.54    0.63
  -9 -12  -6    2.27    0.42
 -10 -12  -6    6.65    0.72
 -11 -13   6    4.10    0.61
  11 -13  -6    3.85    0.49
 -10 -13   6    1.68    0.45
  10 -13  -6    2.87    0.42
   9 -13  -6    0.27    0.29
  -9 -13   6    0.29    0.37
  -8 -13   6    2.77    0.45
   8 -13  -6    3.03    0.40
   7 -13  -6    5.09    0.51
  -7 -13   6    4.93    0.57
  -6 -13   6    0.33    0.28
   6 -13  -6    0.76    0.24
   5 -13  -6    0.10    0.20
  -5 -13   6    0.80    0.28
  -4 -13   6    2.24    0.31
   4 -13  -6    1.37    0.27
   3 -13  -6   -0.14    0.18
  -3 -13   6   -0.12    0.20
   2 -13  -6    4.46    0.45
  -2 -13   6    4.73    0.46
   1 -13  -6   10.04    0.84
  -1 -13   6    9.41    0.82
   0 -13  -6   -0.04    0.20
   0 -13   6    0.05    0.18
  -1 -13  -6    3.96    0.42
   1 -13   6    3.80    0.38
   2 -13   6    3.84    0.38
  -2 -13  -6    4.18    0.45
   3 -13   6    6.14    0.53
  -3 -13  -6    6.26    0.62
   4 -13   6    7.54    0.61
  -4 -13  -6    6.78    0.69
  -5 -13  -6    6.75    0.68
  -6 -13  -6   10.13    0.94
  -7 -13  -6   11.56    1.06
  -8 -13  -6    1.99    0.43
  -9 -13  -6    0.89    0.38
 -10 -13  -6    1.76    0.42
  10 -14  -6    0.10    0.32
 -10 -14   6   -0.29    0.39
   9 -14  -6    0.22    0.28
  -9 -14   6   -0.16    0.37
   8 -14  -6   -0.19    0.25
  -8 -14   6    0.18    0.34
   7 -14  -6    0.15    0.25
  -7 -14   6   -0.26    0.30
  -6 -14   6    0.86    0.31
   6 -14  -6    1.05    0.24
  -5 -14   6    4.87    0.53
   5 -14  -6    5.09    0.50
   4 -14  -6    0.13    0.21
  -4 -14   6   -0.13    0.23
   3 -14  -6    0.06    0.20
  -3 -14   6    0.03    0.21
  -2 -14   6    1.77    0.28
   2 -14  -6    2.08    0.29
   1 -14  -6    2.44    0.33
  -1 -14   6    2.67    0.31
   0 -14  -6    2.92    0.37
   0 -14   6    3.39    0.34
   1 -14   6   14.41    1.18
  -1 -14  -6   14.58    1.23
   2 -14   6    0.52    0.19
  -2 -14  -6    0.96    0.27
   3 -14   6    4.51    0.44
  -3 -14  -6    5.39    0.55
  -4 -14  -6    0.16    0.28
  -5 -14  -6    0.28    0.30
  -6 -14  -6    6.95    0.71
  -7 -14  -6    0.88    0.38
  -8 -14  -6   -0.16    0.36
  -9 -14  -6    0.51    0.37
  10 -15  -6    2.36    0.39
  -9 -15   6    0.63    0.42
   9 -15  -6    0.10    0.29
  -8 -15   6    0.25    0.36
   8 -15  -6    0.28    0.27
  -7 -15   6    1.56    0.38
   7 -15  -6    1.41    0.30
   6 -15  -6    0.51    0.25
  -6 -15   6    1.07    0.31
  -5 -15   6    1.30    0.31
   5 -15  -6    1.56    0.28
  -4 -15   6    0.12    0.24
   4 -15  -6    0.13    0.20
  -3 -15   6    8.80    0.76
   3 -15  -6    8.22    0.75
   2 -15  -6    2.95    0.38
  -2 -15   6    3.80    0.38
  -1 -15   6    8.83    0.81
   1 -15  -6   10.05    0.83
   0 -15  -6    0.32    0.21
   0 -15   6   -0.04    0.19
   1 -15   6   16.38    1.31
  -1 -15  -6   16.01    1.36
   2 -15   6    1.80    0.25
  -2 -15  -6    2.01    0.33
  -3 -15  -6    0.03    0.28
  -4 -15  -6    1.58    0.34
  -5 -15  -6    3.51    0.47
  -6 -15  -6    7.39    0.77
  -7 -15  -6    1.57    0.42
  -8 -15  -6    0.31    0.36
  -9 -15  -6    2.05    0.45
   9 -16  -6   -0.10    0.29
  -8 -16   6    0.28    0.37
   8 -16  -6    0.49    0.28
   7 -16  -6    0.17    0.25
  -7 -16   6    0.01    0.32
  -6 -16   6    2.48    0.40
   6 -16  -6    2.37    0.36
  -5 -16   6    0.43    0.28
   5 -16  -6    0.64    0.24
  -4 -16   6    0.29    0.24
   4 -16  -6    0.12    0.21
  -3 -16   6    3.72    0.42
   3 -16  -6    3.79    0.41
   2 -16  -6    7.39    0.65
  -2 -16   6    6.61    0.64
  -1 -16   6    3.45    0.39
   1 -16  -6    3.86    0.42
   0 -16  -6    2.15    0.31
   0 -16   6    1.65    0.27
  -1 -16  -6   -0.44    0.23
   1 -16   6   -0.01    0.20
  -2 -16  -6    0.04    0.25
   2 -16   6    0.05    0.20
  -3 -16  -6    0.46    0.30
  -4 -16  -6   12.13    1.09
  -5 -16  -6    0.94    0.35
  -6 -16  -6    1.34    0.38
  -7 -16  -6    0.36    0.38
  -8 -16  -6    1.01    0.43
  -8 -17   6    0.15    0.38
   7 -17  -6    0.01    0.27
  -7 -17   6    0.62    0.34
   6 -17  -6    6.02    0.61
  -6 -17   6    6.57    0.66
  -5 -17   6    6.83    0.65
   5 -17  -6    6.05    0.61
   4 -17  -6    1.42    0.27
  -4 -17   6    1.26    0.29
  -3 -17   6   10.86    0.95
   3 -17  -6   10.99    0.95
   2 -17  -6    1.06    0.26
  -2 -17   6    0.18    0.24
   1 -17  -6   26.46    2.21
  -1 -17   6   28.31    2.20
   0 -17   6    1.14    0.24
   0 -17  -6    1.10    0.27
  -1 -17  -6    0.58    0.26
   1 -17   6    0.31    0.22
  -2 -17  -6    0.01    0.27
  -3 -17  -6    2.92    0.42
  -4 -17  -6    1.19    0.33
  -5 -17  -6    1.24    0.35
  -6 -17  -6    8.92    0.89
  -7 -17  -6    0.51    0.41
  -7 -18   6    4.99    0.60
   6 -18  -6    0.09    0.24
  -6 -18   6    0.76    0.32
   6 -18  -6    0.09    0.24
  -5 -18   6    0.51    0.30
   5 -18  -6    0.06    0.23
  -4 -18   6    1.31    0.31
   4 -18  -6    1.13    0.27
  -3 -18   6    0.93    0.27
   3 -18  -6    0.51    0.26
   2 -18  -6    0.14    0.23
  -2 -18   6   -0.04    0.24
  -1 -18   6    0.97    0.27
   1 -18  -6    1.64    0.28
   0 -18  -6    0.52    0.28
   0 -18   6    0.52    0.24
   1 -18   6    3.35    0.39
  -1 -18  -6    3.63    0.45
  -2 -18  -6    0.82    0.31
  -3 -18  -6    0.19    0.28
  -4 -18  -6    0.62    0.32
  -5 -18  -6    0.23    0.34
  -6 -18  -6    3.38    0.53
  -6 -19   6    0.55    0.34
   5 -19  -6    1.11    0.27
  -5 -19   6    0.84    0.34
   4 -19  -6    3.83    0.43
  -4 -19   6    3.92    0.47
  -3 -19   6    5.96    0.59
   3 -19  -6    5.65    0.57
   2 -19  -6    3.29    0.39
  -2 -19   6    2.90    0.40
   1 -19  -6    2.21    0.36
  -1 -19   6    2.47    0.35
   0 -19   6    0.14    0.25
   0 -19  -6    0.02    0.27
  -1 -19  -6    0.78    0.32
  -2 -19  -6    0.33    0.30
  -3 -19  -6    0.73    0.33
  -4 -19  -6    0.37    0.33
  -5 -19  -6    0.15    0.35
  -5 -20   6    0.66    0.33
  -4 -20   6    0.29    0.31
   4 -20  -6    0.49    0.24
   3 -20  -6    1.23    0.25
  -3 -20   6    0.71    0.32
  -2 -20   6   -0.02    0.30
   2 -20  -6    0.03    0.23
   1 -20  -6    0.38    0.28
  -1 -20   6   -0.04    0.29
   0 -20  -6    6.97    0.70
  -1 -20  -6    4.07    0.51
  -2 -20  -6    0.85    0.32
  -3 -20  -6   -0.19    0.31
  -4 -21   6    0.85    0.35
  -3 -21   6    2.87    0.43
   3 -21  -6    2.35    0.35
  -2 -21   6   -0.47    0.31
   2 -21  -6    0.14    0.27
  -1 -21   6    0.79    0.33
   1 -21  -6    1.03    0.33
   0 -21  -6    6.74    0.69
  -1 -21  -6    0.19    0.32
  -2 -21  -6    0.03    0.32
  12   0  -7   -0.07    0.34
  11   0  -7   26.69    2.22
  10   0  -7    0.21    0.30
   9   0  -7   49.27    3.94
   8   0  -7    0.17    0.24
  -8   0   7   -0.10    0.23
  -7   0   7   12.99    1.12
   7   0  -7   13.64    1.13
   6   0  -7   -0.10    0.20
  -6   0   7   -0.24    0.17
  -5   0   7    8.44    0.73
   5   0  -7    8.42    0.74
  -4   0   7    0.09    0.16
   4   0  -7   -0.01    0.16
  -3   0   7    2.57    0.28
   3   0  -7    2.41    0.29
   2   0  -7    0.12    0.17
  -2   0   7    0.11    0.14
   1   0  -7  133.55   10.68
  -1   0   7  139.66   10.68
   0   0   7    0.01    0.14
   0   0  -7   -0.18    0.15
  -1   0  -7    7.99    0.69
   1   0   7    8.05    0.68
   2   0   7    0.09    0.14
  -2   0  -7   -0.15    0.16
   3   0   7   88.78    7.06
  -3   0  -7   91.26    7.07
   4   0   7    0.06    0.17
  -4   0  -7    0.57    0.23
   5   0   7   23.48    1.95
  -5   0  -7   24.83    1.97
   6   0   7   -0.26    0.21
   7   0   7    7.37    0.69
   8   0   7    0.15    0.26
   9   0   7    5.29    0.58
  10   0   7   -0.02    0.32
  11   0   7    0.98    0.40
  13   1  -7    0.03    0.38
  12  -1  -7   -0.30    0.34
  12   1  -7   -0.04    0.35
  11   1  -7    1.99    0.42
  11  -1  -7    2.60    0.43
  10   1  -7    1.58    0.33
  10  -1  -7    0.83    0.31
   9   1  -7   16.37    1.27
   9  -1  -7   12.96    1.25
   8   1  -7    7.57    0.74
  -8  -1   7    7.83    0.73
   8  -1  -7    8.56    0.75
   7   1  -7   13.09    1.03
   7  -1  -7   10.28    1.01
  -7   1   7   11.30    1.00
  -7  -1   7   12.53    1.01
   6   1  -7    0.28    0.20
  -6   1   7    0.87    0.22
   6  -1  -7    0.75    0.21
  -5  -1   7    5.11    0.50
  -5   1   7    5.78    0.50
   5   1  -7    5.05    0.50
   5  -1  -7    5.52    0.51
   4   1  -7   15.01    1.25
   4  -1  -7   15.57    1.25
  -4  -1   7   14.19    1.24
  -4   1   7   16.21    1.25
   3  -1  -7   36.77    3.02
   3   1  -7   39.31    3.03
  -3  -1   7   38.86    3.02
  -3   1   7   37.70    3.02
   2  -1  -7    3.45    0.36
  -2   1   7    3.94    0.35
  -2  -1   7    4.13    0.36
   2   1  -7    3.01    0.35
   1   1  -7   18.95    1.56
  -1  -1   7   19.20    1.55
  -1   1   7   19.43    1.55
   1  -1  -7   19.74    1.56
   0  -1   7   33.76    2.52
   0  -1  -7   29.75    2.52
   0   1  -7   33.56    2.53
   0   1   7   30.10    2.52
  -1  -1  -7    5.74    0.58
   1  -1   7    7.54    0.58
   1   1   7    6.24    0.58
  -1   1  -7    7.28    0.59
   2  -1   7   40.93    3.10
  -2  -1  -7   37.37    3.11
  -2   1  -7   39.02    3.11
   2   1   7   39.49    3.10
   3   1   7   27.84    2.23
  -3  -1  -7   28.33    2.24
   3  -1   7   27.69    2.23
  -3   1  -7   27.87    2.24
  -4  -1  -7   27.30    2.04
   4   1   7   23.29    2.02
   4  -1   7   24.04    2.02
  -4   1  -7   26.14    2.04
   5   1   7    2.60    0.31
   5  -1   7    1.41    0.28
  -5  -1  -7    2.58    0.35
   6  -1   7    4.39    0.43
   6   1   7    3.45    0.42
   7  -1   7    0.35    0.24
   7   1   7   -0.08    0.23
   8  -1   7    4.62    0.50
   8   1   7    4.12    0.51
   9  -1   7    2.68    0.42
   9   1   7    3.14    0.44
  10  -1   7    1.14    0.36
  10   1   7    1.15    0.36
  11   1   7    0.64    0.37
  11  -1   7   -0.23    0.37
  13   2  -7    2.87    0.52
  12  -2  -7    1.50    0.41
  12   2  -7    1.83    0.42
  11   2  -7    1.20    0.36
  11  -2  -7    0.95    0.35
  10   2  -7   -0.15    0.28
  10  -2  -7    0.16    0.30
   9  -2  -7    0.42    0.29
   9   2  -7    0.49    0.27
  -9  -2   7    0.50    0.27
   8   2  -7    0.26    0.24
   8  -2  -7   -0.12    0.22
  -8  -2   7    0.10    0.23
  -7   2   7    0.45    0.23
  -7  -2   7    0.33    0.23
   7   2  -7    0.30    0.22
   7  -2  -7    0.91    0.25
  -6  -2   7    8.26    0.72
   6   2  -7    7.95    0.72
   6  -2  -7    8.65    0.73
  -6   2   7    7.63    0.71
  -5   2   7    3.38    0.38
   5  -2  -7    3.48    0.40
  -5  -2   7    3.87    0.39
   5   2  -7    4.21    0.39
   4  -2  -7    3.94    0.38
  -4  -2   7    3.16    0.37
  -4   2   7    4.12    0.38
   4   2  -7    3.58    0.38
   3   2  -7   11.82    1.09
  -3   2   7   13.77    1.09
  -3  -2   7   12.92    1.09
   3  -2  -7   14.75    1.10
  -2   2   7   14.02    1.23
   2  -2  -7   14.46    1.24
  -2  -2   7   15.94    1.24
   2   2  -7   16.40    1.24
   1  -2  -7   18.41    1.43
   1   2  -7   17.30    1.43
  -1   2   7   17.76    1.42
  -1  -2   7   17.22    1.42
   0   2   7   10.72    0.84
   0  -2  -7   10.08    0.84
   0   2  -7    9.79    0.84
   0  -2   7    9.48    0.82
   1  -2   7    2.09    0.23
  -1  -2  -7    2.31    0.26
   1   2   7    2.11    0.25
  -1   2  -7    1.61    0.24
   2  -2   7   44.06    3.58
  -2   2  -7   48.59    3.60
  -2  -2  -7   44.14    3.59
   2   2   7   44.97    3.59
   3   2   7    0.72    0.19
  -3   2  -7    0.59    0.21
  -3  -2  -7    0.81    0.21
   3  -2   7    0.65    0.18
   4  -2   7    2.06    0.26
  -4  -2  -7    1.80    0.27
  -4   2  -7    1.91    0.29
   4   2   7    1.70    0.26
  -5  -2  -7    4.15    0.42
   5  -2   7    2.56    0.36
   5   2   7    3.11    0.36
  -6  -2  -7    1.14    0.31
   6  -2   7    1.02    0.25
   7   2   7    0.00    0.26
   7  -2   7   -0.03    0.23
   8  -2   7    8.47    0.84
   8   2   7   10.10    0.87
   9  -2   7    4.93    0.57
   9   2   7    5.29    0.58
  10  -2   7    9.14    0.85
  10   2   7    8.18    0.84
  11   2   7    0.68    0.40
  11  -2   7    2.15    0.44
  13   3  -7   -0.19    0.39
  12   3  -7    0.03    0.33
  12  -3  -7   -0.01    0.35
  11   3  -7    6.06    0.72
  11  -3  -7    8.22    0.74
  10   3  -7    6.37    0.66
  10  -3  -7    6.59    0.66
   9   3  -7    0.34    0.28
  -9  -3   7    0.91    0.31
   9  -3  -7    0.72    0.28
   8  -3  -7    3.25    0.42
   8   3  -7    3.28    0.41
  -8  -3   7    3.83    0.42
  -7  -3   7    0.67    0.24
   7   3  -7    0.71    0.24
   6   3  -7    0.41    0.19
  -6   3   7    0.91    0.22
  -6  -3   7    0.37    0.22
   6  -3  -7    0.84    0.24
   5   3  -7    9.44    0.76
   5  -3  -7    8.17    0.76
  -5  -3   7    8.36    0.75
  -5   3   7    8.87    0.75
   4  -3  -7    2.23    0.26
  -4  -3   7    1.22    0.23
  -4   3   7    2.10    0.23
   4   3  -7    1.39    0.24
  -3  -3   7   90.70    7.01
   3   3  -7   90.03    7.01
  -3   3   7   89.37    7.01
   3  -3  -7   87.58    7.01
   2   3  -7    1.18    0.18
   2  -3  -7    0.33    0.17
  -2  -3   7    1.15    0.19
  -2   3   7    0.38    0.17
  -1   3   7   53.99    4.01
  -1  -3   7   48.90    4.01
   1   3  -7   48.33    4.01
   1  -3  -7   52.48    4.02
   0   3  -7   20.12    1.82
   0  -3   7   22.45    1.82
   0   3   7   25.46    1.83
   0  -3  -7   23.26    1.84
  -1  -3  -7   21.43    1.78
   1  -3   7   23.28    1.77
   1   3   7   21.21    1.77
  -1   3  -7   22.52    1.77
   2   3   7    2.91    0.33
  -2   3  -7    3.67    0.35
  -2  -3  -7    3.14    0.34
   2  -3   7    3.14    0.32
  -3   3  -7   11.32    0.98
   3   3   7   12.31    0.98
   3  -3   7   11.09    0.96
  -3  -3  -7   12.03    0.99
  -4  -3  -7    1.17    0.26
   4   3   7    1.17    0.23
   4  -3   7    1.79    0.24
   5  -3   7    0.05    0.20
  -5  -3  -7    0.12    0.23
   5   3   7    0.10    0.20
   6  -3   7    0.27    0.21
   6   3   7    0.46    0.22
  -6  -3  -7   -0.02    0.25
   7   3   7    0.71    0.27
   7  -3   7    0.21    0.24
   8   3   7    0.62    0.30
   8  -3   7    1.34    0.30
   9   3   7    1.30    0.36
   9  -3   7    1.49    0.35
  10   3   7    4.48    0.56
  10  -3   7    4.28    0.54
  11   3   7    0.25    0.39
  11  -3   7   -0.42    0.36
  13   4  -7    0.88    0.42
  12   4  -7    6.29    0.69
  12  -4  -7    6.06    0.68
  11  -4  -7    0.25    0.32
  11   4  -7    0.18    0.30
  10   4  -7    2.98    0.42
  10  -4  -7    3.03    0.42
 -10  -4   7    2.96    0.42
   9  -4  -7   13.16    1.02
  -9  -4   7   11.43    1.00
   9   4  -7    9.70    1.00
  -8  -4   7    1.24    0.28
   8   4  -7    1.16    0.26
   8  -4  -7    0.42    0.26
  -7  -4   7   13.26    1.16
   7   4  -7   13.66    1.16
   7  -4  -7   14.44    1.17
   6   4  -7   -0.06    0.18
   6  -4  -7    0.54    0.23
  -6  -4   7    0.03    0.20
   5   4  -7    0.61    0.19
   5  -4  -7    0.38    0.19
  -5   4   7    0.66    0.18
  -5  -4   7    1.02    0.21
  -4  -4   7    0.60    0.18
  -4   4   7    0.68    0.18
   4  -4  -7    0.54    0.19
   4   4  -7    0.52    0.19
  -3  -4   7   35.03    2.68
   3   4  -7   33.94    2.68
   3  -4  -7   32.78    2.68
  -3   4   7   33.17    2.67
  -2   4   7    1.73    0.23
  -2  -4   7    1.88    0.24
   2   4  -7    2.27    0.24
   2  -4  -7    1.53    0.25
   1   4  -7    0.91    0.18
   1  -4  -7    0.61    0.19
  -1  -4   7    1.04    0.18
  -1   4   7    0.75    0.18
   0   4  -7   39.87    3.03
   0  -4  -7   35.83    3.04
   0   4   7   37.17    3.03
   0  -4   7   40.51    3.03
   1  -4   7   56.03    4.30
  -1  -4  -7   56.23    4.31
  -1   4  -7   54.11    4.30
   1   4   7   52.28    4.30
  -2  -4  -7    8.27    0.73
   2   4   7    8.66    0.72
   2  -4   7    7.89    0.70
  -2   4  -7    8.64    0.72
   3  -4   7    1.87    0.22
  -3  -4  -7    1.25    0.23
   3   4   7    1.39    0.24
   4  -4   7    4.92    0.45
   4   4   7    4.34    0.46
  -4  -4  -7    4.97    0.48
  -5  -4  -7    0.36    0.24
   5   4   7    0.53    0.21
   5  -4   7    0.70    0.22
   6   4   7    2.75    0.37
   6  -4   7    3.02    0.35
  -6  -4  -7    2.90    0.39
   7   4   7    8.33    0.77
   7  -4   7    8.16    0.76
  -7  -4  -7    8.57    0.80
   8   4   7   33.11    2.70
   8  -4   7   33.39    2.68
   9  -4   7    1.67    0.38
   9   4   7    2.86    0.41
  10   4   7    0.61    0.37
  10  -4   7    0.07    0.33
  11   4   7    0.45    0.37
  11  -4   7    0.17    0.37
  13   5  -7    0.06    0.39
  12  -5  -7    3.12    0.49
  12   5  -7    3.42    0.50
  11  -5  -7    0.55    0.32
  11   5  -7    1.21    0.33
  10   5  -7    5.11    0.63
  10  -5  -7    8.28    0.67
 -10  -5   7    5.46    0.64
  -9  -5   7   17.69    1.56
   9   5  -7   17.30    1.56
   9  -5  -7   21.21    1.58
   8  -5  -7   17.18    1.40
  -8  -5   7   16.89    1.39
   8   5  -7   15.88    1.39
   7   5  -7    2.29    0.33
   7  -5  -7    2.70    0.35
  -7  -5   7    2.74    0.34
   6   5  -7   14.15    1.15
  -6  -5   7   13.25    1.15
   6  -5  -7   13.87    1.16
  -5  -5   7    2.28    0.35
   5  -5  -7    3.36    0.34
  -5   5   7    3.63    0.34
   4  -5  -7   14.63    1.29
  -4   5   7   15.32    1.28
   4   5  -7   15.13    1.29
  -4  -5   7   17.75    1.30
   3   5  -7    3.46    0.35
  -3   5   7    3.89    0.35
  -3  -5   7    2.62    0.34
   3  -5  -7    3.41    0.35
  -2  -5   7   11.52    1.03
   2   5  -7   11.50    1.02
   2  -5  -7   13.85    1.04
  -2   5   7   13.09    1.03
  -1   5   7    3.97    0.43
  -1  -5   7    5.05    0.43
   1   5  -7    5.15    0.43
   1  -5  -7    4.19    0.44
   0  -5   7   12.31    1.04
   0   5   7   13.66    1.06
   0  -5  -7   13.01    1.06
   0   5  -7   12.09    1.05
   1  -5   7    2.93    0.28
  -1   5  -7    3.23    0.31
   1   5   7    2.38    0.30
  -1  -5  -7    2.40    0.31
   2   5   7    0.37    0.18
  -2  -5  -7    0.16    0.17
   2  -5   7    0.11    0.15
  -3  -5  -7    3.75    0.41
   3   5   7    3.53    0.40
   3  -5   7    4.81    0.39
   4  -5   7    0.88    0.20
   4   5   7    0.98    0.23
  -4  -5  -7    0.80    0.22
   5   5   7    1.01    0.24
  -5  -5  -7    0.79    0.26
   5  -5   7    0.95    0.21
  -6  -5  -7    0.93    0.30
   6  -5   7    2.00    0.26
   6   5   7    1.40    0.29
  -7  -5  -7   -0.02    0.27
   7   5   7    0.06    0.26
   7  -5   7   -0.15    0.22
   8  -5   7   17.48    1.49
   8   5   7   17.98    1.50
   9   5   7    0.81    0.33
   9  -5   7    0.64    0.33
  10   5   7   -0.12    0.36
  10  -5   7   -0.42    0.33
  11   5   7    0.03    0.38
  11  -5   7   -0.37    0.37
  12   6  -7    6.74    0.75
  12  -6  -7    7.49    0.75
  11  -6  -7    0.20    0.31
  11   6  -7    0.31    0.31
 -10  -6   7    3.56    0.49
  10   6  -7    4.25    0.49
  10  -6  -7    4.07    0.48
   9   6  -7    1.09    0.29
   9  -6  -7    1.13    0.30
  -9  -6   7    1.26    0.30
   8  -6  -7   15.58    1.25
  -8  -6   7   15.05    1.25
   8   6  -7   13.72    1.25
  -7  -6   7    0.44    0.23
   7  -6  -7    0.15    0.23
   7   6  -7   -0.12    0.20
   6   6  -7    3.62    0.38
   6  -6  -7    2.73    0.36
  -6  -6   7    3.32    0.38
  -5  -6   7    3.28    0.37
   5   6  -7    2.98    0.35
   5  -6  -7    3.26    0.36
   4   6  -7    6.03    0.58
  -4  -6   7    7.10    0.60
   4  -6  -7    6.20    0.58
  -4   6   7    6.41    0.58
   3   6  -7    0.31    0.17
  -3  -6   7   -0.02    0.18
   3  -6  -7    0.17    0.16
  -3   6   7    0.59    0.18
  -2   6   7    3.03    0.34
   2  -6  -7    3.48    0.35
   2   6  -7    3.60    0.35
  -2  -6   7    3.62    0.36
   1  -6  -7   44.70    3.44
  -1   6   7   44.91    3.44
  -1  -6   7   40.63    3.43
   1   6  -7   43.62    3.43
   0   6  -7    5.28    0.49
   0   6   7    4.78    0.49
   0  -6  -7    5.21    0.50
   0  -6   7    6.05    0.48
  -1  -6  -7    7.69    0.66
   1  -6   7    6.54    0.62
   1   6   7    7.85    0.65
  -2  -6  -7   13.47    1.12
   2  -6   7   13.44    1.09
   2   6   7   13.40    1.11
   3   6   7   16.18    1.30
  -3  -6  -7   15.83    1.31
   3  -6   7   15.29    1.28
  -4  -6  -7    4.51    0.47
   4   6   7    4.73    0.47
   4  -6   7    4.79    0.44
   5   6   7    1.60    0.27
   5  -6   7    1.68    0.25
  -5  -6  -7    1.54    0.30
   6   6   7   17.19    1.47
  -6  -6  -7   18.62    1.49
   6  -6   7   17.31    1.45
   7  -6   7   -0.08    0.24
   7   6   7    0.24    0.26
  -7  -6  -7    0.33    0.29
  -8  -6  -7    0.72    0.37
   8  -6   7    0.96    0.31
   8   6   7    0.56    0.31
   9   6   7    4.30    0.53
   9  -6   7    4.43    0.53
  10  -6   7    1.23    0.37
  10   6   7    0.50    0.37
  11   6   7    0.52    0.42
  11  -6   7    1.23    0.42
  12  -7  -7    8.20    0.77
  12   7  -7    5.99    0.73
  11   7  -7    2.94    0.43
 -11  -7   7    2.47    0.44
  11  -7  -7    2.60    0.43
  10   7  -7    0.35    0.28
 -10  -7   7    0.10    0.30
  10  -7  -7    0.58    0.30
  -9  -7   7   -0.08    0.27
   9   7  -7   -0.27    0.25
   9  -7  -7    0.14    0.25
  -8  -7   7    1.19    0.30
   8   7  -7    1.08    0.29
   8  -7  -7    1.49    0.29
   7  -7  -7    3.26    0.35
  -7  -7   7    2.19    0.35
   7   7  -7    1.94    0.33
   6  -7  -7    1.72    0.27
   6   7  -7    1.33    0.27
  -6  -7   7    2.15    0.31
   5   7  -7   17.71    1.38
   5  -7  -7   15.07    1.37
  -5  -7   7   17.53    1.39
   4  -7  -7   10.64    0.84
  -4  -7   7    9.83    0.85
   4   7  -7    8.98    0.83
  -3   7   7    8.37    0.73
   3  -7  -7    8.49    0.74
   3   7  -7    8.28    0.74
  -3  -7   7    9.35    0.76
   2  -7  -7    0.49    0.17
   2   7  -7    0.46    0.19
  -2  -7   7    0.31    0.18
  -2   7   7    0.10    0.17
  -1  -7   7    1.97    0.25
   1   7  -7    1.93    0.25
   1  -7  -7    1.60    0.26
  -1   7   7    1.91    0.24
   0  -7  -7    1.57    0.24
   0  -7   7    1.30    0.21
  -1  -7  -7    6.39    0.59
   1  -7   7    6.42    0.56
   1   7   7    6.38    0.58
   2   7   7    1.38    0.23
   2  -7   7    1.38    0.20
  -2  -7  -7    1.63    0.25
   3  -7   7    2.81    0.30
   3   7   7    3.02    0.34
  -3  -7  -7    2.78    0.34
   4   7   7   13.25    1.19
  -4  -7  -7   13.99    1.20
   4  -7   7   15.53    1.17
   5  -7   7   15.37    1.26
   5   7   7   14.81    1.28
  -5  -7  -7   15.79    1.30
   6  -7   7   14.72    1.23
  -6  -7  -7   15.13    1.27
   6   7   7   14.54    1.25
   7   7   7   13.53    1.18
  -7  -7  -7   13.84    1.19
   7  -7   7   13.37    1.15
  -8  -7  -7    5.74    0.64
   8   7   7    6.07    0.64
   8  -7   7    6.40    0.62
   9  -7   7    0.02    0.32
  10   7   7    2.46    0.47
  10  -7   7    2.69    0.44
  11   7   7    1.68    0.47
  11  -7   7    3.38    0.48
  12  -8  -7    1.06    0.40
  12   8  -7    0.97    0.38
 -11  -8   7    4.05    0.54
  11   8  -7    3.84    0.51
  11  -8  -7    4.37    0.53
  10  -8  -7   16.16    1.38
  10   8  -7   16.11    1.38
 -10  -8   7   16.02    1.38
  -9  -8   7    2.09    0.36
   9   8  -7    1.93    0.34
   9  -8  -7    1.51    0.33
  -8  -8   7    1.19    0.31
   8   8  -7    1.08    0.29
   8  -8  -7    1.84    0.31
  -7  -8   7   25.73    2.14
   7   8  -7   27.27    2.14
   7  -8  -7   25.82    2.13
  -6  -8   7    0.44    0.25
   6  -8  -7    0.09    0.20
   5   8  -7    0.06    0.20
  -5  -8   7   -0.04    0.21
   5  -8  -7    0.31    0.19
   4  -8  -7    1.46    0.24
   4   8  -7    1.42    0.23
  -4  -8   7    1.35    0.27
   3   8  -7    6.73    0.60
  -3  -8   7    6.51    0.61
   2  -8  -7   26.96    2.19
  -2   8   7   26.04    2.18
  -2  -8   7   29.13    2.19
   1  -8  -7   14.75    1.15
  -1  -8   7   13.00    1.13
  -1   8   7   13.73    1.14
   0   8   7    0.24    0.20
   0  -8   7    0.60    0.17
   0  -8  -7    0.08    0.19
  -1  -8  -7   24.09    1.85
   1  -8   7   22.05    1.82
   1   8   7   22.33    1.84
  -2  -8  -7    3.35    0.39
   2   8   7    3.48    0.39
   2  -8   7    4.22    0.35
   3   8   7    0.95    0.24
  -3  -8  -7    0.53    0.21
   3  -8   7    0.42    0.15
   4   8   7    7.90    0.74
   4  -8   7    9.24    0.71
  -4  -8  -7    7.52    0.74
   5   8   7    2.88    0.41
   5  -8   7    4.02    0.37
  -5  -8  -7    3.27    0.41
   6  -8   7    9.98    0.83
   6   8   7    9.47    0.86
  -6  -8  -7    8.98    0.86
   7  -8   7    0.54    0.25
   7   8   7    0.21    0.27
  -7  -8  -7    0.24    0.27
  -8  -8  -7    4.50    0.54
   8  -8   7    3.84    0.50
   8   8   7    4.76    0.52
   9  -8   7    1.07    0.34
   9   8   7    0.55    0.35
  10   8   7   -0.17    0.34
  10  -8   7    0.19    0.33
  11  -8   7    0.53    0.35
  11   8   7    0.05    0.39
  11  -9  -7    0.34    0.35
 -11  -9   7    1.35    0.39
  10  -9  -7    0.34    0.31
 -10  -9   7   -0.02    0.32
  -9  -9   7   16.96    1.46
   9  -9  -7   17.07    1.44
   8  -9  -7    9.31    0.84
   7  -9  -7    7.27    0.67
  -7  -9   7    6.95    0.69
   6  -9  -7   -0.10    0.20
  -6  -9   7    0.10    0.25
   5  -9  -7   24.66    2.13
  -5  -9   7   28.47    2.16
   4  -9  -7    4.19    0.36
  -4  -9   7    1.92    0.35
  -3  -9   7   56.65    4.23
   3  -9  -7   50.22    4.22
   2  -9  -7    2.55    0.30
  -2  -9   7    2.08    0.29
   1  -9  -7    1.60    0.24
  -1  -9   7    1.32    0.23
   0   9   7    0.30    0.19
   0  -9  -7    0.00    0.18
   0  -9   7    0.62    0.17
  -1  -9  -7    3.76    0.42
   1  -9   7    4.06    0.38
   1   9   7    3.98    0.41
  -2  -9  -7   12.94    1.09
   2   9   7   12.15    1.09
   2  -9   7   13.69    1.06
  -3  -9  -7   12.15    1.08
   3   9   7   13.35    1.08
   3  -9   7   12.47    1.03
  -4  -9  -7    2.95    0.39
   4  -9   7    3.41    0.33
   4   9   7    3.24    0.39
  -5  -9  -7    0.31    0.25
   5  -9   7    0.51    0.20
   5   9   7    0.89    0.27
   6  -9   7   11.55    0.90
   6   9   7    9.86    0.93
  -6  -9  -7    9.77    0.93
   7   9   7    1.17    0.31
  -7  -9  -7    1.36    0.32
   8   9   7    9.32    0.86
  -8  -9  -7    8.63    0.86
   8  -9   7    9.30    0.83
  -9  -9  -7    0.10    0.36
   9   9   7   -0.31    0.35
   9  -9   7    0.32    0.31
  10   9   7    2.87    0.50
  10  -9   7    3.20    0.44
  11  -9   7    0.25    0.33
  11   9   7   -0.46    0.38
 -11 -10   7   -0.36    0.38
  11 -10  -7    0.08    0.34
 -10 -10   7    0.96    0.39
  10 -10  -7    1.79    0.35
   9 -10  -7    8.64    0.82
  -9 -10   7    9.31    0.87
  -8 -10   7    4.95    0.54
   8 -10  -7    3.96    0.49
  -7 -10   7    3.16    0.47
   7 -10  -7    4.40    0.43
  -6 -10   7    1.19    0.31
   6 -10  -7    0.58    0.22
  -5 -10   7    4.65    0.47
   5 -10  -7    3.68    0.42
  -4 -10   7   17.15    1.46
   4 -10  -7   18.11    1.45
   3 -10  -7    1.08    0.24
  -3 -10   7    1.14    0.26
  -2 -10   7    6.54    0.61
   2 -10  -7    6.88    0.61
  -1 -10   7    3.62    0.38
   1 -10  -7    3.64    0.39
   0 -10   7    0.07    0.17
   0 -10  -7    0.60    0.22
   1 -10   7   40.85    3.20
  -1 -10  -7   40.08    3.23
   2 -10   7    1.12    0.18
  -2 -10  -7    0.89    0.24
   2  10   7    0.63    0.27
  -3 -10  -7    9.22    0.78
   3  10   7    8.69    0.78
   3 -10   7    7.90    0.72
   4  10   7   11.63    0.98
   4 -10   7   10.37    0.91
  -4 -10  -7   11.26    0.98
  -5 -10  -7    0.24    0.25
   5  10   7    0.27    0.29
   5 -10   7    0.17    0.20
   6  10   7    0.29    0.28
   6 -10   7    0.10    0.23
  -6 -10  -7    0.33    0.25
   7  10   7    1.08    0.32
  -7 -10  -7    1.21    0.33
   7 -10   7    0.89    0.27
  -8 -10  -7    6.97    0.72
   8 -10   7    6.54    0.65
   8  10   7    6.79    0.70
  -9 -10  -7    1.49    0.39
   9 -10   7    1.00    0.32
   9  10   7    0.88    0.40
  10 -10   7    0.75    0.32
  10  10   7    0.92    0.42
 -11 -11   7    0.72    0.42
 -10 -11   7    0.72    0.40
  10 -11  -7    0.76    0.34
  -9 -11   7    9.49    0.87
   9 -11  -7    8.05    0.82
   8 -11  -7   15.97    1.28
  -8 -11   7   13.99    1.30
   7 -11  -7    0.20    0.23
  -7 -11   7    0.25    0.31
  -6 -11   7    8.06    0.79
   6 -11  -7    8.62    0.75
   5 -11  -7    6.24    0.63
  -5 -11   7    7.54    0.67
   4 -11  -7   24.33    1.97
  -4 -11   7   24.50    1.99
  -3 -11   7   18.64    1.40
   3 -11  -7   15.17    1.38
  -2 -11   7   13.32    1.10
   2 -11  -7   12.95    1.10
   1 -11  -7   -0.02    0.19
  -1 -11   7   -0.01    0.18
   0 -11  -7   39.41    3.05
   0 -11   7   37.03    3.02
   1 -11   7    5.98    0.56
  -1 -11  -7    6.77    0.60
   2 -11   7    3.06    0.33
  -2 -11  -7    3.28    0.38
   3 -11   7   14.54    1.18
  -3 -11  -7   14.58    1.24
  -4 -11  -7    0.31    0.27
   4 -11   7   -0.29    0.17
  -5 -11  -7    2.71    0.40
   5  11   7    3.17    0.40
   5 -11   7    1.94    0.31
   6 -11   7    2.63    0.31
  -6 -11  -7    1.79    0.35
   6  11   7    1.56    0.38
   7  11   7    3.84    0.50
   7 -11   7    4.37    0.44
  -7 -11  -7    3.66    0.49
  -8 -11  -7    0.32    0.34
   8  11   7    0.62    0.38
   8 -11   7    0.38    0.27
  -9 -11  -7    1.15    0.39
   9  11   7    1.40    0.40
   9 -11   7    1.04    0.30
  10  11   7   -0.04    0.37
  10 -11   7    0.11    0.28
 -11 -12   7    0.99    0.46
  11 -12  -7    0.94    0.36
  10 -12  -7   -0.20    0.33
 -10 -12   7   -0.13    0.40
  -9 -12   7    3.48    0.53
   9 -12  -7    3.97    0.48
  -8 -12   7    3.04    0.48
   8 -12  -7    2.97    0.41
  -7 -12   7    0.23    0.30
   7 -12  -7    0.07    0.24
  -6 -12   7    2.18    0.38
   6 -12  -7    2.19    0.32
  -5 -12   7    0.79    0.28
   5 -12  -7    0.71    0.22
  -4 -12   7    0.58    0.25
   4 -12  -7    0.05    0.20
  -3 -12   7    0.30    0.22
   3 -12  -7    0.17    0.21
   2 -12  -7   26.81    2.19
  -2 -12   7   27.52    2.18
   1 -12  -7    1.40    0.25
  -1 -12   7    0.82    0.22
   0 -12  -7   10.05    0.87
   0 -12   7    9.72    0.83
   1 -12   7   25.34    1.97
  -1 -12  -7   23.95    2.00
  -2 -12  -7   19.89    1.63
   2 -12   7   19.30    1.57
   3 -12   7   -0.06    0.16
  -3 -12  -7    0.03    0.25
  -4 -12  -7    8.50    0.83
   4 -12   7    9.27    0.75
  -5 -12  -7    0.14    0.27
   5 -12   7    0.47    0.20
  -6 -12  -7    0.16    0.29
   6 -12   7    0.00    0.22
   7 -12   7    0.49    0.24
  -8 -12  -7    0.56    0.38
  -9 -12  -7    0.75    0.39
  10 -13  -7    0.15    0.34
 -10 -13   7   -0.23    0.39
  -9 -13   7    2.94    0.51
   9 -13  -7    3.25    0.44
  -8 -13   7    4.20    0.54
   8 -13  -7    3.92    0.47
  -7 -13   7    3.91    0.51
   7 -13  -7    3.92    0.45
   6 -13  -7    3.59    0.41
  -6 -13   7    3.46    0.46
  -5 -13   7    0.68    0.29
   5 -13  -7    0.54    0.23
  -4 -13   7    1.42    0.31
   4 -13  -7    1.62    0.27
  -3 -13   7    5.19    0.47
   3 -13  -7    3.60    0.44
  -2 -13   7    0.90    0.24
   2 -13  -7    0.58    0.22
   1 -13  -7    8.09    0.67
  -1 -13   7    6.17    0.63
   0 -13   7    1.91    0.25
   0 -13  -7    1.48    0.28
  -1 -13  -7   10.21    0.89
   1 -13   7   10.12    0.85
  -2 -13  -7    2.31    0.34
   2 -13   7    1.93    0.26
  -3 -13  -7    0.34    0.27
  -4 -13  -7    0.20    0.29
   4 -13   7    0.26    0.18
   5 -13   7    1.17    0.23
  -5 -13  -7    1.64    0.35
  -6 -13  -7    2.56    0.42
  -7 -13  -7    0.88    0.34
  -8 -13  -7    0.29    0.38
  -9 -13  -7    0.07    0.40
 -10 -14   7    0.60    0.46
  10 -14  -7    0.47    0.34
  -9 -14   7    1.36    0.44
   9 -14  -7    1.01    0.34
  -8 -14   7    0.48    0.37
   8 -14  -7    0.53    0.28
  -7 -14   7    4.78    0.56
   7 -14  -7    4.38    0.50
  -6 -14   7    0.15    0.29
   6 -14  -7    0.05    0.23
  -5 -14   7    1.86    0.36
   5 -14  -7    3.00    0.35
  -4 -14   7    6.56    0.64
   4 -14  -7    6.66    0.62
  -3 -14   7    1.09    0.26
   3 -14  -7    1.49    0.27
   2 -14  -7    2.29    0.31
  -2 -14   7    2.18    0.31
  -1 -14   7    7.01    0.62
   1 -14  -7    6.80    0.65
   0 -14   7   22.60    1.94
   0 -14  -7   25.76    1.98
  -1 -14  -7    0.41    0.22
   1 -14   7    0.12    0.19
   2 -14   7    6.20    0.56
  -2 -14  -7    6.58    0.64
  -3 -14  -7    1.24    0.30
   3 -14   7    1.36    0.21
  -4 -14  -7    3.94    0.47
   4 -14   7    3.22    0.35
  -5 -14  -7    8.93    0.85
  -6 -14  -7    0.53    0.34
  -7 -14  -7    4.38    0.57
  -8 -14  -7    1.47    0.44
  -9 -14  -7   -0.34    0.41
  -9 -15   7    0.48    0.42
   9 -15  -7    0.50    0.31
   8 -15  -7   11.15    1.07
  -8 -15   7   13.41    1.14
   7 -15  -7    8.47    0.78
  -7 -15   7    8.55    0.83
   6 -15  -7    0.10    0.26
  -6 -15   7   -0.09    0.30
  -5 -15   7    0.08    0.27
   5 -15  -7   -0.15    0.24
   4 -15  -7    0.17    0.22
  -4 -15   7    0.12    0.26
  -3 -15   7    1.43    0.28
   3 -15  -7    1.34    0.27
   2 -15  -7    3.12    0.39
  -2 -15   7    3.33    0.38
   1 -15  -7    0.34    0.22
  -1 -15   7    0.25    0.21
   0 -15  -7    0.47    0.23
  -1 -15  -7    2.72    0.37
   1 -15   7    2.97    0.32
  -2 -15  -7    0.19    0.26
   2 -15   7    0.66    0.20
  -3 -15  -7    2.96    0.44
   3 -15   7    3.90    0.35
  -4 -15  -7    5.06    0.58
  -5 -15  -7    2.59    0.42
  -6 -15  -7    4.02    0.53
  -7 -15  -7    0.57    0.38
  -8 -15  -7    6.82    0.76
   9 -16  -7   -0.03    0.31
  -8 -16   7    0.51    0.40
   8 -16  -7    0.52    0.30
  -7 -16   7    1.02    0.37
   7 -16  -7    0.51    0.29
  -6 -16   7    2.12    0.41
   6 -16  -7    2.90    0.39
  -5 -16   7    4.95    0.55
   5 -16  -7    5.09    0.51
  -4 -16   7    1.73    0.32
   4 -16  -7    0.98    0.29
   3 -16  -7   -0.02    0.23
  -3 -16   7   -0.26    0.23
   2 -16  -7    1.98    0.34
  -2 -16   7    2.52    0.32
  -1 -16   7   10.09    0.84
   1 -16  -7    9.10    0.85
   0 -16   7    7.72    0.64
   0 -16  -7    6.49    0.66
   1 -16   7    0.00    0.20
  -1 -16  -7    0.30    0.25
   2 -16   7    2.73    0.33
  -2 -16  -7    3.09    0.42
  -3 -16  -7    1.49    0.33
  -4 -16  -7    0.89    0.34
  -5 -16  -7    0.06    0.32
  -6 -16  -7    0.52    0.36
  -7 -16  -7    0.29    0.39
   8 -17  -7    1.06    0.33
  -7 -17   7    0.90    0.38
   7 -17  -7    0.86    0.32
  -6 -17   7    0.51    0.32
   6 -17  -7    0.34    0.27
  -5 -17   7    0.75    0.30
   5 -17  -7    0.50    0.27
  -4 -17   7   -0.24    0.27
   4 -17  -7   -0.30    0.23
   3 -17  -7   -0.21    0.25
  -3 -17   7   -0.12    0.25
  -2 -17   7   11.78    1.01
   2 -17  -7   11.83    1.03
  -1 -17   7    0.15    0.23
   1 -17  -7    0.12    0.23
   0 -17  -7    0.46    0.25
   0 -17   7   -0.04    0.23
  -1 -17  -7    0.19    0.27
   1 -17   7   -0.01    0.22
  -2 -17  -7    4.61    0.53
  -3 -17  -7   -0.16    0.30
  -4 -17  -7    6.26    0.67
  -5 -17  -7    0.52    0.35
  -6 -17  -7   -0.06    0.37
   7 -18  -7    0.05    0.30
  -6 -18   7    1.93    0.39
   6 -18  -7    1.81    0.33
  -5 -18   7   -0.10    0.30
   5 -18  -7    0.12    0.23
  -4 -18   7    0.75    0.30
   4 -18  -7    0.58    0.26
   3 -18  -7    1.10    0.29
  -3 -18   7    1.04    0.30
   2 -18  -7    5.43    0.61
  -2 -18   7    7.39    0.63
   1 -18  -7    1.27    0.28
  -1 -18   7    1.21    0.28
   0 -18   7    7.46    0.67
   0 -18  -7    7.16    0.70
   1 -18   7    0.10    0.23
  -1 -18  -7    0.16    0.28
  -2 -18  -7    2.38    0.40
  -3 -18  -7    0.95    0.34
  -4 -18  -7   -0.03    0.32
  -5 -18  -7    0.17    0.35
   6 -19  -7    2.88    0.38
   5 -19  -7    0.70    0.30
  -5 -19   7    1.70    0.36
  -4 -19   7    1.51    0.37
   4 -19  -7    1.99    0.32
   3 -19  -7    1.16    0.28
  -3 -19   7    0.87    0.31
   2 -19  -7    0.05    0.24
  -2 -19   7   -0.22    0.27
  -1 -19   7    1.24    0.30
   1 -19  -7    0.58    0.27
   0 -19   7   -0.32    0.27
   0 -19  -7    0.01    0.28
  -1 -19  -7    0.66    0.31
  -2 -19  -7    7.31    0.75
  -3 -19  -7    4.69    0.56
  -4 -19  -7    0.42    0.33
   5 -20  -7    0.45    0.27
   4 -20  -7    0.24    0.26
  -4 -20   7   -0.13    0.33
  -3 -20   7    1.41    0.35
   3 -20  -7    0.40    0.27
   2 -20  -7    0.94    0.28
  -2 -20   7    1.17    0.33
   1 -20  -7    4.29    0.50
  -1 -20   7    4.11    0.48
   0 -20  -7    5.04    0.57
  -1 -20  -7    4.72    0.57
  -2 -20  -7    2.39    0.42
  -3 -21   7    1.16    0.37
   2 -21  -7    3.21    0.44
  -2 -21   7    4.08    0.49
   1 -21  -7    1.04    0.34
  -1 -21   7    1.43    0.35
   0 -21  -7    0.52    0.33
  12   0  -8    2.09    0.45
  11   0  -8    0.25    0.34
  10   0  -8    1.87    0.39
   9   0  -8    0.02    0.27
  -8   0   8    3.55    0.43
   8   0  -8    4.21    0.46
  -7   0   8    0.18    0.23
   7   0  -8    0.06    0.23
  -6   0   8    3.38    0.38
   6   0  -8    3.47    0.39
  -5   0   8    0.30    0.19
   5   0  -8    0.28    0.20
  -4   0   8    6.25    0.57
   4   0  -8    6.34    0.58
  -3   0   8    0.23    0.17
   3   0  -8    0.12    0.17
  -2   0   8   23.38    1.90
   2   0  -8   24.09    1.91
  -1   0   8    0.12    0.14
   1   0  -8    0.17    0.17
   0   0   8   28.55    2.18
   0   0  -8   26.20    2.19
  -1   0  -8    0.05    0.16
   1   0   8   -0.05    0.16
  -2   0  -8   37.45    2.99
   2   0   8   37.63    2.98
   3   0   8   -0.31    0.17
   4   0   8   21.32    1.72
  -4   0  -8   20.87    1.73
   5   0   8    0.02    0.20
   6   0   8    8.86    0.79
   7   0   8   -0.33    0.24
   8   0   8   -0.10    0.28
   9   0   8   -0.11    0.32
  10   0   8    0.17    0.35
  11   0   8    0.31    0.40
  12  -1  -8    1.73    0.43
  12   1  -8    1.62    0.43
  11  -1  -8    0.28    0.34
  11   1  -8    0.11    0.32
  10   1  -8    3.04    0.45
  10  -1  -8    3.36    0.44
   9   1  -8    4.09    0.52
   9  -1  -8    5.04    0.52
   8  -1  -8    4.66    0.59
   8   1  -8    6.48    0.61
  -8  -1   8    6.92    0.60
   7   1  -8   44.41    3.51
  -7   1   8   43.90    3.50
  -7  -1   8   41.94    3.50
   7  -1  -8   45.64    3.52
   6   1  -8    7.05    0.66
   6  -1  -8    7.29    0.67
  -6  -1   8    7.23    0.65
  -6   1   8    6.99    0.64
   5  -1  -8    6.87    0.72
  -5  -1   8    8.87    0.73
   5   1  -8    9.55    0.74
  -5   1   8    7.74    0.72
   4  -1  -8   19.72    1.60
  -4   1   8   18.92    1.59
  -4  -1   8   20.43    1.60
   4   1  -8   19.68    1.60
   3   1  -8   15.28    1.32
  -3   1   8   16.48    1.32
  -3  -1   8   15.86    1.32
   3  -1  -8   17.01    1.33
   2  -1  -8   16.03    1.36
  -2   1   8   16.53    1.36
  -2  -1   8   17.47    1.36
   2   1  -8   16.72    1.36
  -1   1   8    1.20    0.19
   1   1  -8    1.34    0.22
  -1  -1   8    0.99    0.18
   1  -1  -8    0.80    0.20
   0  -1   8    9.02    0.71
   0   1   8    8.14    0.70
   0  -1  -8    7.74    0.71
   0   1  -8    8.10    0.71
  -1   1  -8    2.62    0.29
   1   1   8    2.07    0.27
   1  -1   8    2.27    0.27
  -1  -1  -8    2.08    0.28
  -2   1  -8   18.56    1.44
   2   1   8   17.84    1.43
  -2  -1  -8   17.06    1.44
   2  -1   8   16.83    1.42
  -3   1  -8   13.04    0.99
   3   1   8   10.37    0.96
  -3  -1  -8    9.92    0.97
   3  -1   8   12.83    0.97
   4   1   8    2.96    0.33
   4  -1   8    2.59    0.32
  -4  -1  -8    2.99    0.36
  -4   1  -8    2.33    0.35
  -5  -1  -8    8.92    0.79
   5  -1   8    8.95    0.76
   5   1   8    7.46    0.74
   6  -1   8    4.99    0.55
   6   1   8    6.23    0.56
   7   1   8    3.15    0.44
   7  -1   8    4.41    0.45
   8   1   8    4.10    0.48
   8  -1   8    3.94    0.49
   9  -1   8    0.59    0.34
   9   1   8    0.80    0.35
  10  -1   8    0.77    0.36
  10   1   8    0.58    0.37
  11  -1   8    0.40    0.38
  11   1   8    0.19    0.39
  12  -2  -8    3.29    0.53
  12   2  -8    4.37    0.55
  11  -2  -8    6.50    0.68
  11   2  -8    6.27    0.69
  10  -2  -8    6.93    0.69
  10   2  -8    6.60    0.70
   9   2  -8    5.32    0.55
   9  -2  -8    3.97    0.52
  -9  -2   8    5.30    0.54
   8  -2  -8   13.89    1.20
   8   2  -8   13.97    1.19
  -8  -2   8   13.82    1.18
  -7  -2   8    1.55    0.30
   7   2  -8    1.90    0.30
   7  -2  -8    2.08    0.31
  -6  -2   8    8.57    0.81
   6  -2  -8    9.99    0.84
  -6   2   8    9.83    0.82
   6   2  -8    9.13    0.82
   5   2  -8   25.01    1.97
  -5   2   8   25.21    1.96
  -5  -2   8   22.67    1.95
   5  -2  -8   24.30    1.97
   4  -2  -8    0.98    0.22
  -4  -2   8    1.28    0.22
  -4   2   8    0.91    0.21
   4   2  -8    0.92    0.20
   3   2  -8    1.42    0.23
  -3  -2   8    1.52    0.22
   3  -2  -8    1.48    0.23
  -3   2   8    0.81    0.19
  -2  -2   8    2.72    0.33
   2   2  -8    2.92    0.34
   2  -2  -8    4.15    0.36
  -2   2   8    3.52    0.34
  -1  -2   8   10.88    0.96
   1   2  -8   10.78    0.97
   1  -2  -8   11.87    0.98
  -1   2   8   13.23    0.98
   0   2  -8   38.90    3.12
   0   2   8   38.81    3.12
   0  -2  -8   38.81    3.13
   0  -2   8   41.26    3.12
   1   2   8   32.76    2.45
   1  -2   8   27.87    2.43
  -1  -2  -8   33.55    2.45
  -1   2  -8   28.42    2.44
   2  -2   8    1.67    0.23
  -2  -2  -8    1.74    0.26
  -2   2  -8    1.81    0.27
   2   2   8    1.95    0.26
   3  -2   8    7.61    0.66
  -3   2  -8    7.66    0.68
  -3  -2  -8    7.35    0.67
   3   2   8    7.43    0.66
   4  -2   8    1.38    0.24
  -4  -2  -8    1.46    0.28
   4   2   8    0.92    0.25
   5  -2   8    1.07    0.25
  -5  -2  -8    1.94    0.33
   5   2   8    0.86    0.25
   6  -2   8   16.53    1.39
   6   2   8   16.99    1.40
   7  -2   8    1.17    0.29
   7   2   8    1.77    0.31
   8   2   8    6.92    0.74
   8  -2   8    8.21    0.74
   9  -2   8    2.98    0.46
   9   2   8    3.34    0.47
  10   2   8    1.70    0.40
  10  -2   8    0.87    0.38
  11   2   8   -0.03    0.38
  11  -2   8    0.76    0.39
  12  -3  -8    6.20    0.68
  12   3  -8    5.97    0.70
  11   3  -8    1.79    0.38
  11  -3  -8    1.61    0.38
  10   3  -8    1.17    0.34
  10  -3  -8    1.40    0.33
  -9  -3   8    1.14    0.30
   9  -3  -8    1.51    0.33
   9   3  -8    1.17    0.31
   8   3  -8   13.88    1.14
  -8  -3   8   12.89    1.13
   8  -3  -8   12.72    1.14
   7  -3  -8    0.36    0.26
   7   3  -8    0.49    0.23
  -7  -3   8    0.48    0.24
   6  -3  -8    0.27    0.24
  -6  -3   8    0.23    0.21
   6   3  -8    0.35    0.21
  -6   3   8    0.50    0.21
   5   3  -8    0.36    0.21
  -5  -3   8    0.33    0.20
  -5   3   8    0.10    0.20
   5  -3  -8    0.23    0.20
   4  -3  -8    9.60    0.86
  -4   3   8    9.40    0.85
   4   3  -8   10.99    0.86
  -4  -3   8   10.20    0.86
  -3   3   8    0.34    0.17
   3   3  -8    0.20    0.18
  -3  -3   8    0.00    0.17
   3  -3  -8    0.54    0.19
  -2   3   8   16.14    1.25
  -2  -3   8   13.52    1.24
   2  -3  -8   16.03    1.26
   1  -3  -8   12.60    1.03
  -1  -3   8   12.07    1.02
  -1   3   8   12.26    1.02
   1   3  -8   12.54    1.03
   0  -3   8    3.66    0.36
   0  -3  -8    3.05    0.37
   0   3   8    4.20    0.38
   0   3  -8    3.91    0.38
   1  -3   8   10.45    0.86
  -1  -3  -8   10.01    0.87
  -1   3  -8   10.46    0.87
   1   3   8   10.11    0.86
  -2   3  -8   -0.11    0.19
   2  -3   8    0.20    0.16
   2   3   8    0.09    0.16
  -2  -3  -8    0.27    0.19
  -3  -3  -8    0.86    0.22
   3   3   8    1.04    0.22
   3  -3   8    1.26    0.22
   4  -3   8   64.94    5.23
  -4  -3  -8   67.97    5.26
   4   3   8   66.43    5.24
   5   3   8    0.03    0.21
  -5  -3  -8   -0.03    0.26
   5  -3   8   -0.12    0.20
  -6  -3  -8    0.77    0.30
   6   3   8    0.98    0.27
   6  -3   8    1.30    0.26
   7   3   8    3.46    0.44
   7  -3   8    3.64    0.42
   8   3   8    0.72    0.33
   8  -3   8    1.30    0.30
   9   3   8    1.00    0.36
   9  -3   8    1.28    0.35
  10   3   8   -0.18    0.34
  10  -3   8   -0.32    0.33
  11   3   8    0.17    0.41
  11  -3   8   -0.12    0.39
  12   4  -8    1.70    0.43
  12  -4  -8    1.88    0.42
  11  -4  -8    0.38    0.33
  11   4  -8    0.09    0.31
  10   4  -8    6.71    0.69
  10  -4  -8    6.77    0.68
   9  -4  -8    1.53    0.30
   9   4  -8    0.41    0.29
  -9  -4   8    0.62    0.29
   8  -4  -8   32.64    2.69
  -8  -4   8   33.36    2.68
   8   4  -8   33.83    2.69
  -7  -4   8   13.69    1.22
   7  -4  -8   16.26    1.25
   7   4  -8   13.82    1.23
   6   4  -8    0.09    0.20
  -6  -4   8    0.04    0.21
   5  -4  -8   -0.04    0.21
  -5  -4   8    0.04    0.19
  -5   4   8    0.11    0.18
   5   4  -8    0.48    0.21
   4   4  -8   47.04    3.84
  -4   4   8   47.92    3.83
   4  -4  -8   50.87    3.85
  -4  -4   8   48.35    3.84
  -3  -4   8    1.49    0.25
   3  -4  -8    1.98    0.25
   3   4  -8    1.47    0.24
  -3   4   8    2.04    0.25
   2  -4  -8    4.43    0.44
  -2  -4   8    4.19    0.43
   2   4  -8    4.98    0.44
  -2   4   8    4.51    0.43
  -1   4   8    0.20    0.17
  -1  -4   8    0.26    0.17
   1   4  -8    0.20    0.18
   1  -4  -8    1.14    0.20
   0  -4   8    4.31    0.38
   0   4   8    3.51    0.38
   0   4  -8    4.83    0.40
   0  -4  -8    2.93    0.39
   1  -4   8   51.60    4.16
  -1  -4  -8   53.35    4.18
   1   4   8   54.08    4.17
  -1   4  -8   52.40    4.17
   2   4   8   19.73    1.64
   2  -4   8   21.90    1.63
  -2  -4  -8   19.00    1.64
   3   4   8    6.95    0.63
  -3  -4  -8    6.33    0.63
   3  -4   8    7.52    0.62
  -4  -4  -8    0.60    0.22
   4  -4   8    0.04    0.20
   4   4   8    0.07    0.19
  -5  -4  -8    9.41    0.81
   5   4   8    8.91    0.78
   5  -4   8    7.87    0.76
   6  -4   8    0.08    0.21
  -6  -4  -8   -0.14    0.29
   6   4   8    0.02    0.23
   7  -4   8    3.97    0.47
   7   4   8    4.93    0.52
   8   4   8    0.41    0.31
   8  -4   8   -0.03    0.27
   9  -4   8    7.07    0.67
   9   4   8    5.61    0.67
  10  -4   8    0.06    0.34
  10   4   8   -0.38    0.34
  11  -4   8   -0.51    0.38
  11   4   8   -0.47    0.40
  12   5  -8    1.75    0.43
  12  -5  -8    0.85    0.40
  11   5  -8    0.51    0.32
  11  -5  -8   -0.07    0.32
 -10  -5   8   -0.10    0.31
  10   5  -8   -0.09    0.28
  10  -5  -8    0.15    0.29
   9   5  -8    6.17    0.66
   9  -5  -8    6.83    0.66
  -9  -5   8    6.79    0.66
  -8  -5   8   -0.02    0.26
   8  -5  -8    0.38    0.28
   8   5  -8    0.33    0.25
  -7  -5   8    7.97    0.70
   7  -5  -8    6.63    0.69
   7   5  -8    7.68    0.69
   6  -5  -8    2.71    0.35
   6   5  -8    2.34    0.32
  -6  -5   8    2.99    0.35
   5  -5  -8   11.32    0.99
   5   5  -8   12.08    0.99
  -5  -5   8   11.64    1.00
  -4   5   8    5.45    0.46
  -4  -5   8    4.43    0.47
   4  -5  -8    5.28    0.47
   4   5  -8    3.91    0.45
   3  -5  -8   21.80    1.87
   3   5  -8   22.75    1.86
  -3   5   8   23.69    1.86
  -3  -5   8   24.34    1.87
  -2  -5   8    0.18    0.18
   2   5  -8    0.41    0.19
  -2   5   8    0.12    0.18
   2  -5  -8    0.02    0.19
   1   5  -8    3.99    0.40
  -1  -5   8    4.63    0.40
   1  -5  -8    3.69    0.41
  -1   5   8    3.86    0.40
   0  -5   8    9.31    0.78
   0  -5  -8    8.76    0.79
   0   5   8    8.66    0.78
   0   5  -8   10.09    0.79
   1   5   8    0.42    0.19
  -1  -5  -8    0.53    0.20
   1  -5   8    0.89    0.18
  -2  -5  -8    5.40    0.50
   2   5   8    5.42    0.49
   2  -5   8    4.79    0.47
  -3  -5  -8   17.84    1.51
   3   5   8   17.96    1.50
   3  -5   8   19.34    1.49
  -4  -5  -8    1.37    0.27
   4   5   8    1.47    0.25
   4  -5   8    1.46    0.24
  -5  -5  -8    0.70    0.29
   5   5   8    0.51    0.25
   5  -5   8    1.13    0.23
   6   5   8    0.23    0.25
   6  -5   8    0.13    0.23
  -6  -5  -8    0.68    0.31
   7   5   8    2.14    0.35
   7  -5   8    1.77    0.32
  -7  -5  -8    1.66    0.37
   8  -5   8    3.18    0.40
   8   5   8    2.76    0.43
   9  -5   8    2.04    0.37
   9   5   8    1.44    0.37
  10   5   8    2.17    0.42
  10  -5   8    1.32    0.40
  11  -5   8    0.73    0.40
  11   5   8    1.36    0.47
  12   6  -8    0.69    0.37
  12  -6  -8    1.12    0.40
  11   6  -8    0.77    0.35
  11  -6  -8    1.70    0.37
  10   6  -8    1.67    0.36
  10  -6  -8    2.40    0.38
 -10  -6   8    1.76    0.38
   9   6  -8   18.38    1.61
   9  -6  -8   19.60    1.62
  -9  -6   8   19.75    1.62
   8  -6  -8   10.61    0.87
   8   6  -8    9.19    0.86
  -8  -6   8    8.77    0.86
   7   6  -8    5.95    0.58
   7  -6  -8    7.10    0.59
  -7  -6   8    4.94    0.59
   6   6  -8    1.15    0.25
  -6  -6   8    1.39    0.27
   6  -6  -8    1.07    0.26
   5   6  -8    0.55    0.22
   5  -6  -8    0.77    0.23
  -5  -6   8    0.93    0.23
  -4   6   8    4.62    0.43
   4   6  -8    4.38    0.45
   4  -6  -8    4.70    0.45
  -4  -6   8    3.98    0.44
   3  -6  -8    7.29    0.64
  -3   6   8    7.23    0.64
  -3  -6   8    7.13    0.64
   3   6  -8    7.04    0.64
   2   6  -8    2.94    0.34
   2  -6  -8    3.42    0.35
  -2  -6   8    2.59    0.33
  -2   6   8    3.52    0.34
  -1  -6   8    3.55    0.35
   1   6  -8    3.96    0.37
   1  -6  -8    3.11    0.37
  -1   6   8    2.84    0.35
   0  -6   8   17.59    1.37
   0  -6  -8   16.05    1.38
   0   6   8   16.83    1.38
   1  -6   8    7.89    0.70
   1   6   8    8.19    0.72
  -1  -6  -8    8.64    0.73
  -2  -6  -8    0.23    0.19
   2  -6   8    0.26    0.17
   2   6   8    0.37    0.21
   3  -6   8   10.78    0.96
   3   6   8   11.66    0.98
  -3  -6  -8   12.18    0.99
   4  -6   8    0.53    0.20
  -4  -6  -8    1.17    0.25
   4   6   8    1.06    0.24
   5   6   8   12.59    1.10
  -5  -6  -8   12.35    1.11
   5  -6   8   13.51    1.08
   6  -6   8   31.44    2.47
  -6  -6  -8   30.99    2.50
   6   6   8   29.58    2.48
   7   6   8   -0.18    0.26
   7  -6   8    0.19    0.24
  -7  -6  -8   -0.21    0.29
   8   6   8    1.63    0.37
   8  -6   8    1.83    0.34
   9   6   8    0.15    0.32
   9  -6   8    0.37    0.32
  10   6   8    2.40    0.50
  10  -6   8    3.57    0.49
  11  -6   8   -0.06    0.39
  11   6   8   -0.11    0.42
  12   7  -8    1.03    0.37
 -11  -7   8    0.14    0.35
  11   7  -8    0.22    0.32
  11  -7  -8    0.19    0.33
  10   7  -8    3.19    0.45
 -10  -7   8    3.34    0.47
  10  -7  -8    3.89    0.48
   9   7  -8    2.47    0.37
   9  -7  -8    2.28    0.38
  -9  -7   8    1.91    0.37
   8   7  -8    0.55    0.28
   8  -7  -8    0.30    0.26
  -8  -7   8    0.41    0.27
   7  -7  -8    2.02    0.32
   7   7  -8    2.08    0.32
  -7  -7   8    1.99    0.33
  -6  -7   8    8.86    0.84
   6  -7  -8   10.38    0.83
   6   7  -8    8.85    0.82
   5  -7  -8    0.34    0.22
   5   7  -8    0.82    0.22
  -5  -7   8    1.06    0.26
   4   7  -8   19.30    1.59
  -4  -7   8   19.83    1.60
   4  -7  -8   19.32    1.59
   3  -7  -8   -0.18    0.19
  -3  -7   8    0.03    0.18
   3   7  -8    0.20    0.20
  -2   7   8    9.62    0.81
   2  -7  -8    9.98    0.83
  -2  -7   8    8.95    0.81
  -1  -7   8    1.25    0.23
  -1   7   8    1.49    0.24
   1  -7  -8    1.22    0.25
   0   7   8    3.87    0.41
   0  -7   8    4.72    0.41
   0  -7  -8    3.82    0.42
  -1  -7  -8    0.50    0.21
   1  -7   8    0.26    0.18
   1   7   8    0.44    0.22
  -2  -7  -8    5.94    0.55
   2  -7   8    5.51    0.51
   3   7   8    0.07    0.20
  -3  -7  -8    0.13    0.20
   3  -7   8    0.15    0.16
   4  -7   8    4.76    0.47
   4   7   8    5.35    0.51
  -4  -7  -8    5.12    0.52
   5   7   8   16.77    1.47
   5  -7   8   19.04    1.45
  -5  -7  -8   17.02    1.48
  -6  -7  -8    1.53    0.33
   6  -7   8    1.54    0.28
   6   7   8    0.93    0.30
   7  -7   8   -0.42    0.24
  -7  -7  -8   -0.09    0.29
   7   7   8   -0.17    0.29
   8  -7   8    1.68    0.34
   8   7   8    2.00    0.38
   9  -7   8    0.82    0.34
   9   7   8    0.74    0.34
  10   7   8    1.43    0.43
  10  -7   8    0.82    0.38
  11   7   8   -0.60    0.41
  11  -7   8    0.40    0.39
  11  -8  -8   -0.23    0.33
 -11  -8   8   -0.13    0.34
 -10  -8   8    0.32    0.31
  10  -8  -8    0.13    0.31
  10   8  -8    0.42    0.29
   9   8  -8    1.44    0.33
  -9  -8   8    0.90    0.33
   9  -8  -8    1.84    0.34
   8  -8  -8    1.72    0.33
   8   8  -8    2.27    0.36
  -8  -8   8    2.62    0.39
   7  -8  -8    4.19    0.44
  -7  -8   8    3.76    0.46
   7   8  -8    3.46    0.44
  -6  -8   8    2.87    0.39
   6   8  -8    3.11    0.37
   6  -8  -8    2.90    0.36
   5  -8  -8    4.55    0.44
  -5  -8   8    3.59    0.44
   4  -8  -8    5.03    0.51
  -4  -8   8    5.42    0.52
   3  -8  -8    0.37    0.20
  -3  -8   8    0.00    0.20
   2  -8  -8    2.90    0.34
  -2  -8   8    2.94    0.34
  -1   8   8    1.20    0.22
  -1  -8   8    0.85    0.22
   1  -8  -8    1.49    0.23
   0  -8   8    2.05    0.27
   0  -8  -8    2.10    0.29
   0   8   8    2.41    0.31
   1  -8   8   18.49    1.43
  -1  -8  -8   17.12    1.45
   1   8   8   17.10    1.44
   2   8   8   14.10    1.17
  -2  -8  -8   14.94    1.18
   2  -8   8   12.84    1.14
  -3  -8  -8   19.19    1.57
   3  -8   8   18.43    1.53
   3   8   8   19.25    1.56
   4   8   8    0.12    0.23
   4  -8   8    0.49    0.19
  -4  -8  -8    0.02    0.22
   5  -8   8    1.72    0.28
   5   8   8    1.70    0.32
  -5  -8  -8    1.74    0.32
   6   8   8    8.65    0.78
   6  -8   8    8.65    0.75
  -6  -8  -8    7.70    0.79
   7   8   8    1.82    0.35
   7  -8   8    1.34    0.30
  -7  -8  -8    1.10    0.34
  -8  -8  -8    5.75    0.62
   8   8   8    5.07    0.59
   8  -8   8    4.66    0.55
   9   8   8    0.89    0.36
   9  -8   8    0.91    0.34
  10   8   8    1.54    0.44
  10  -8   8    1.69    0.41
  11  -9  -8    1.21    0.39
 -11  -9   8    1.94    0.44
 -10  -9   8    0.57    0.34
  10  -9  -8    0.56    0.33
   9  -9  -8    0.45    0.28
  -8  -9   8    1.35    0.35
   8  -9  -8    1.33    0.31
   7  -9  -8    0.73    0.26
  -7  -9   8    0.38    0.30
  -6  -9   8   -0.11    0.24
   6  -9  -8    0.13    0.21
   5  -9  -8    0.57    0.22
  -5  -9   8    0.68    0.27
  -4  -9   8   10.65    0.92
   4  -9  -8   10.41    0.91
  -3  -9   8    0.22    0.22
   3  -9  -8    0.48    0.21
   2  -9  -8   11.02    0.94
  -2  -9   8   10.77    0.93
  -1  -9   8    1.12    0.23
   1  -9  -8    1.64    0.26
   0  -9   8    4.58    0.40
   0   9   8    3.96    0.43
   0  -9  -8    3.30    0.41
  -1  -9  -8   10.38    0.88
   1  -9   8    8.33    0.83
   1   9   8   11.19    0.87
   2   9   8   76.17    5.92
   2  -9   8   69.99    5.89
  -2  -9  -8   79.22    5.94
   3  -9   8    8.06    0.64
  -3  -9  -8    6.89    0.68
   3   9   8    6.96    0.68
  -4  -9  -8    3.86    0.46
   4   9   8    3.70    0.44
   4  -9   8    4.28    0.40
   5  -9   8    2.00    0.31
   5   9   8    3.04    0.38
  -6  -9  -8    0.61    0.28
   6  -9   8    0.47    0.25
   6   9   8    0.92    0.31
   7   9   8    0.94    0.32
   7  -9   8    1.25    0.28
  -7  -9  -8    0.81    0.32
  -8  -9  -8    0.42    0.35
   8   9   8    0.61    0.33
   8  -9   8    0.43    0.30
   9  -9   8    1.37    0.36
   9   9   8    1.87    0.41
  10  -9   8    1.23    0.35
  10   9   8    0.33    0.41
  11 -10  -8    4.56    0.57
 -11 -10   8    4.40    0.60
  10 -10  -8   -0.06    0.29
 -10 -10   8    0.22    0.35
   9 -10  -8    0.18    0.30
  -9 -10   8    0.39    0.33
  -8 -10   8    8.57    0.84
   8 -10  -8    9.01    0.81
   7 -10  -8    1.03    0.27
  -7 -10   8    1.36    0.33
  -6 -10   8    0.12    0.26
   6 -10  -8    0.05    0.22
  -5 -10   8    0.15    0.24
   5 -10  -8   -0.16    0.21
   4 -10  -8    6.82    0.67
  -4 -10   8    8.19    0.71
   3 -10  -8    1.70    0.27
  -3 -10   8    1.02    0.27
   2 -10  -8   11.75    0.99
  -2 -10   8   11.55    0.99
   1 -10  -8    0.76    0.23
  -1 -10   8    0.64    0.20
   0 -10  -8   11.10    0.96
   1 -10   8    1.02    0.21
  -1 -10  -8    1.17    0.26
  -2 -10  -8    0.84    0.25
   2  10   8    0.71    0.28
   2 -10   8    1.06    0.20
  -3 -10  -8   23.90    2.02
   3 -10   8   24.81    1.98
   3  10   8   25.44    2.02
  -4 -10  -8   14.72    1.17
   4  10   8   13.40    1.16
   4 -10   8   12.05    1.10
   5  10   8    0.79    0.32
  -5 -10  -8    1.15    0.31
   5 -10   8    0.64    0.23
   6  10   8    0.57    0.32
  -6 -10  -8    0.51    0.29
   6 -10   8   -0.17    0.23
   7 -10   8    1.16    0.29
  -7 -10  -8    1.26    0.34
   7  10   8    2.15    0.37
   8 -10   8    0.30    0.27
  -8 -10  -8    0.36    0.37
   8  10   8    0.37    0.33
   9 -10   8    3.90    0.53
   9  10   8    5.66    0.62
  10 -10   8    1.24    0.33
  10  10   8    0.45    0.43
  11 -11  -8    1.47    0.41
 -11 -11   8    2.13    0.47
 -10 -11   8   -0.44    0.38
  10 -11  -8   -0.47    0.34
  -9 -11   8    1.26    0.40
   9 -11  -8    1.70    0.36
   8 -11  -8    0.97    0.31
  -8 -11   8    1.05    0.36
   7 -11  -8    8.01    0.73
  -7 -11   8    7.69    0.76
  -6 -11   8   10.78    0.92
   6 -11  -8    9.41    0.89
  -5 -11   8    6.09    0.58
   5 -11  -8    4.83    0.53
  -4 -11   8    5.80    0.58
   4 -11  -8    5.75    0.55
  -3 -11   8    2.16    0.30
   3 -11  -8    1.33    0.28
  -2 -11   8    0.35    0.20
   2 -11  -8    0.13    0.20
  -1 -11   8   -0.19    0.18
   1 -11  -8   -0.08    0.20
   0 -11  -8   10.42    0.90
   0 -11   8   10.18    0.87
   1 -11   8    3.48    0.38
  -1 -11  -8    4.20    0.43
  -2 -11  -8   15.41    1.35
   2 -11   8   16.77    1.31
   3 -11   8   27.85    2.11
  -3 -11  -8   24.95    2.15
   4 -11   8    1.44    0.24
  -4 -11  -8    1.51    0.32
   5 -11   8    0.54    0.21
   6 -11   8   10.32    0.92
  -6 -11  -8   11.01    0.98
  -7 -11  -8   -0.21    0.29
   7 -11   8    0.55    0.26
   7  11   8    0.29    0.33
  -8 -11  -8    0.89    0.38
   8 -11   8    0.74    0.29
   9 -11   8    0.07    0.28
 -10 -12   8    6.88    0.76
  -9 -12   8    0.64    0.37
   9 -12  -8    0.01    0.32
  -8 -12   8   20.87    1.69
   8 -12  -8   18.48    1.64
  -7 -12   8    8.14    0.78
   7 -12  -8    7.43    0.73
  -6 -12   8    5.84    0.61
   6 -12  -8    5.67    0.57
  -5 -12   8    4.15    0.50
   5 -12  -8    4.79    0.48
   4 -12  -8    1.39    0.27
  -4 -12   8    1.22    0.29
  -3 -12   8   -0.16    0.22
   3 -12  -8    0.00    0.21
   2 -12  -8    1.09    0.24
  -2 -12   8    0.87    0.24
  -1 -12   8   11.98    0.99
   1 -12  -8   11.48    1.00
   0 -12  -8    0.10    0.23
   0 -12   8    0.05    0.19
   1 -12   8    0.14    0.19
  -1 -12  -8   -0.04    0.23
  -2 -12  -8    0.74    0.25
   2 -12   8    0.22    0.19
  -3 -12  -8    3.45    0.42
   3 -12   8    3.04    0.34
   4 -12   8   19.44    1.64
  -4 -12  -8   21.32    1.72
   5 -12   8    0.04    0.20
  -5 -12  -8    0.06    0.29
   6 -12   8    0.16    0.22
  -6 -12  -8    0.42    0.29
  -7 -12  -8   -0.29    0.30
   7 -12   8   -0.04    0.23
  -8 -12  -8    2.31    0.46
   8 -12   8    2.03    0.33
 -10 -13   8    4.26    0.60
  10 -13  -8    3.04    0.50
   9 -13  -8    2.00    0.38
  -9 -13   8    1.90    0.47
   8 -13  -8    7.10    0.67
  -8 -13   8    6.03    0.71
   7 -13  -8    2.50    0.38
  -7 -13   8    2.84    0.45
  -6 -13   8    1.22    0.32
   6 -13  -8    1.13    0.28
   5 -13  -8    5.03    0.51
  -5 -13   8    4.74    0.53
   4 -13  -8    6.37    0.58
  -4 -13   8    5.11    0.57
  -3 -13   8   35.46    2.78
   3 -13  -8   33.85    2.78
   2 -13  -8    1.98    0.29
  -2 -13   8    1.65    0.28
  -1 -13   8    6.67    0.61
   1 -13  -8    6.57    0.63
   0 -13   8    2.73    0.32
   0 -13  -8    2.35    0.34
  -1 -13  -8    7.08    0.65
   1 -13   8    6.49    0.60
   2 -13   8    0.03    0.19
  -2 -13  -8    0.12    0.24
  -3 -13  -8   21.28    1.78
   3 -13   8   21.46    1.72
   4 -13   8    0.96    0.23
  -4 -13  -8    1.23    0.33
  -5 -13  -8    3.95    0.50
   5 -13   8    3.85    0.40
  -6 -13  -8    3.12    0.46
  -7 -13  -8    2.81    0.47
  -8 -13  -8    2.80    0.51
  -9 -13  -8    5.10    0.68
  -9 -14   8    6.07    0.70
   9 -14  -8    5.53    0.62
   8 -14  -8    2.31    0.38
  -8 -14   8    1.62    0.43
  -7 -14   8    0.23    0.32
   7 -14  -8   -0.25    0.26
   6 -14  -8    0.26    0.26
  -6 -14   8   -0.13    0.29
  -5 -14   8    5.17    0.54
   5 -14  -8    4.61    0.52
  -4 -14   8    1.30    0.29
   4 -14  -8    0.69    0.27
  -3 -14   8    7.68    0.71
   3 -14  -8    7.78    0.72
  -2 -14   8    0.02    0.22
   2 -14  -8    0.19    0.23
  -1 -14   8    0.08    0.20
   1 -14  -8    0.54    0.24
   0 -14  -8    0.40    0.24
   0 -14   8    0.23    0.20
   1 -14   8   12.02    0.97
  -1 -14  -8   11.05    1.00
  -2 -14  -8    3.74    0.45
   2 -14   8    3.72    0.39
   3 -14   8    5.63    0.49
  -3 -14  -8    4.86    0.56
  -4 -14  -8    1.42    0.35
   4 -14   8    1.03    0.23
  -5 -14  -8    0.89    0.33
  -6 -14  -8    0.12    0.32
  -7 -14  -8    2.73    0.47
  -8 -14  -8    2.35    0.51
   9 -15  -8    3.48    0.48
  -8 -15   8    1.65    0.44
   8 -15  -8    2.14    0.39
   7 -15  -8    7.76    0.76
  -7 -15   8    8.43    0.81
  -6 -15   8    3.17    0.46
   6 -15  -8    3.67    0.44
   5 -15  -8    3.87    0.47
  -5 -15   8    4.29    0.49
  -4 -15   8    0.17    0.27
   4 -15  -8    0.66    0.25
  -3 -15   8    0.15    0.23
   3 -15  -8    0.38    0.23
   2 -15  -8    9.91    0.85
  -2 -15   8    9.02    0.83
   1 -15  -8    0.33    0.25
  -1 -15   8    0.41    0.22
   0 -15   8    1.45    0.27
   0 -15  -8    2.43    0.33
  -1 -15  -8    1.54    0.30
   1 -15   8    1.78    0.28
   2 -15   8    2.20    0.29
  -2 -15  -8    1.79    0.36
  -3 -15  -8   -0.23    0.29
   3 -15   8    0.01    0.19
  -4 -15  -8    0.64    0.33
  -5 -15  -8    0.11    0.31
  -6 -15  -8    4.08    0.55
  -7 -15  -8    2.31    0.47
   8 -16  -8    0.70    0.34
  -7 -16   8    5.37    0.65
   7 -16  -8    6.28    0.63
   6 -16  -8    0.95    0.33
  -6 -16   8    0.83    0.34
  -5 -16   8    1.74    0.35
   5 -16  -8    2.05    0.34
  -4 -16   8    3.51    0.41
   4 -16  -8    2.63    0.40
   3 -16  -8    0.01    0.25
  -3 -16   8   -0.01    0.23
   2 -16  -8    5.87    0.59
  -2 -16   8    6.03    0.58
  -1 -16   8    3.13    0.38
   1 -16  -8    3.45    0.41
   0 -16   8    3.27    0.37
   0 -16  -8    3.21    0.40
   1 -16   8    0.13    0.23
  -1 -16  -8   -0.23    0.25
   2 -16   8    0.06    0.22
  -2 -16  -8    0.04    0.28
  -3 -16  -8    0.77    0.33
  -4 -16  -8    0.42    0.33
  -5 -16  -8    0.08    0.31
  -6 -16  -8    0.69    0.39
  -7 -16  -8    0.30    0.41
   7 -17  -8    1.19    0.37
  -6 -17   8    0.33    0.33
  -5 -17   8   -0.10    0.30
   5 -17  -8    0.07    0.27
   4 -17  -8    2.17    0.35
  -4 -17   8    2.07    0.36
   3 -17  -8    0.52    0.28
  -3 -17   8    0.36    0.27
   2 -17  -8    0.33    0.27
  -2 -17   8    0.01    0.25
   1 -17  -8    2.63    0.37
  -1 -17   8    2.77    0.36
   0 -17   8    1.49    0.28
   0 -17  -8    1.46    0.30
   1 -17   8    0.23    0.25
  -1 -17  -8   -0.02    0.27
  -2 -17  -8    0.21    0.28
  -3 -17  -8    9.71    0.93
  -4 -17  -8    0.64    0.34
  -5 -17  -8    0.75    0.36
   6 -18  -8    1.51    0.33
   5 -18  -8    1.85    0.33
  -5 -18   8    1.26    0.35
   4 -18  -8    0.24    0.28
  -4 -18   8    0.61    0.31
  -3 -18   8    0.35    0.28
   3 -18  -8   -0.04    0.28
   2 -18  -8    1.77    0.33
  -2 -18   8    1.33    0.31
  -1 -18   8   12.68    1.05
   1 -18  -8   11.76    1.07
   0 -18   8    6.92    0.63
   0 -18  -8    6.51    0.67
  -1 -18  -8    0.33    0.30
   1 -18   8    0.53    0.29
  -2 -18  -8   -0.47    0.30
  -3 -18  -8    0.63    0.35
  -4 -18  -8    0.64    0.35
   5 -19  -8    1.94    0.36
  -4 -19   8    1.12    0.34
   4 -19  -8    1.12    0.33
   3 -19  -8    0.17    0.29
  -3 -19   8    0.85    0.31
  -2 -19   8    0.48    0.32
   2 -19  -8   -0.09    0.27
  -1 -19   8    4.66    0.49
   1 -19  -8    3.75    0.48
   0 -19   8    0.50    0.28
   0 -19  -8    0.62    0.34
  -1 -19  -8    7.73    0.77
  -2 -19  -8    1.98    0.40
  -3 -19  -8    8.17    0.82
   3 -20  -8   -0.19    0.28
  -3 -20   8    0.42    0.33
   2 -20  -8    0.94    0.30
  -2 -20   8    1.70    0.36
   1 -20  -8    0.14    0.29
  -1 -20   8    0.10    0.30
   0 -20  -8    1.67    0.37
  -1 -20  -8    0.52    0.34
  12   0  -9   -0.24    0.36
  11   0  -9    2.76    0.46
  10   0  -9   -0.35    0.28
   9   0  -9   18.33    1.56
   8   0  -9    0.32    0.26
   7   0  -9    8.30    0.74
  -7   0   9    7.21    0.71
   6   0  -9    0.30    0.23
  -6   0   9   -0.50    0.20
  -5   0   9    7.71    0.69
   5   0  -9    7.54    0.69
  -4   0   9    0.00    0.18
   4   0  -9    0.07    0.18
   3   0  -9    0.30    0.20
  -3   0   9    0.33    0.17
  -2   0   9    0.07    0.15
   2   0  -9    0.22    0.20
   1   0  -9    8.61    0.74
  -1   0   9    8.35    0.73
   0   0  -9   -0.07    0.20
   0   0   9   -0.16    0.15
  -1   0  -9   -0.10    0.18
   1   0   9    0.04    0.16
   2   0   9    0.19    0.17
  -2   0  -9   -0.16    0.21
  -3   0  -9   21.76    1.76
   3   0   9   21.35    1.75
   4   0   9   -0.25    0.20
   5   0   9    5.57    0.55
   6   0   9    0.21    0.25
   7   0   9   11.39    1.01
   8   0   9   -0.07    0.28
   9   0   9    0.41    0.34
  10   0   9    0.04    0.37
  12  -1  -9    5.26    0.66
  12   1  -9    5.71    0.67
  11   1  -9    4.55    0.57
  10   1  -9   -0.42    0.30
  10  -1  -9    0.09    0.32
   9  -1  -9    3.21    0.43
  -8  -1   9    0.29    0.27
   8   1  -9    0.45    0.26
   8  -1  -9   -0.19    0.28
   7  -1  -9    2.56    0.35
  -7   1   9    2.15    0.32
  -7  -1   9    1.60    0.33
   7   1  -9    2.25    0.34
  -6   1   9    1.89    0.31
  -6  -1   9    2.54    0.32
   6  -1  -9    2.53    0.34
   6   1  -9    2.09    0.33
   5   1  -9    0.47    0.21
  -5  -1   9    0.72    0.22
   5  -1  -9    0.41    0.22
  -5   1   9    0.19    0.22
   4   1  -9    0.38    0.20
  -4   1   9    0.37    0.19
  -4  -1   9   -0.03    0.18
   4  -1  -9    0.40    0.21
  -3  -1   9    0.28    0.18
  -3   1   9    0.43    0.17
   3   1  -9    0.60    0.22
   3  -1  -9    0.18    0.19
   2  -1  -9    2.62    0.32
  -2   1   9    2.28    0.30
   2   1  -9    2.89    0.32
  -2  -1   9    2.84    0.30
  -1   1   9    0.72    0.18
   1   1  -9    0.65    0.20
   1  -1  -9    1.05    0.22
  -1  -1   9    0.50    0.18
   0   1  -9    0.87    0.23
   0  -1  -9    0.99    0.21
   0   1   9    0.53    0.19
   0  -1   9    0.72    0.19
   1  -1   9    2.25    0.29
   1   1   9    2.62    0.29
  -1  -1  -9    2.84    0.32
  -1   1  -9    2.27    0.31
  -2  -1  -9    0.04    0.20
   2   1   9    0.09    0.18
  -2   1  -9    0.87    0.23
   2  -1   9    0.47    0.18
   3   1   9   18.24    1.46
   3  -1   9   16.99    1.45
  -3  -1  -9   18.64    1.47
  -3   1  -9   17.07    1.46
   4  -1   9    5.52    0.51
   4   1   9    5.19    0.52
  -4  -1  -9    5.03    0.54
   5   1   9    8.02    0.72
   5  -1   9    7.58    0.71
   6  -1   9    4.98    0.50
   6   1   9    4.53    0.50
   7  -1   9    0.79    0.28
   7   1   9    1.02    0.28
   8  -1   9   -0.04    0.28
   9  -1   9    5.36    0.61
   9   1   9    5.60    0.63
  10   1   9    1.85    0.45
  10  -1   9    2.17    0.44
  12   2  -9   -0.03    0.38
  12  -2  -9   -0.01    0.38
  11   2  -9    1.26    0.39
  11  -2  -9    1.87    0.40
  10  -2  -9    0.15    0.30
  10   2  -9    0.88    0.32
   9   2  -9    1.41    0.32
   9  -2  -9    1.05    0.32
  -8  -2   9    8.35    0.75
   8  -2  -9    7.89    0.77
   8   2  -9    8.03    0.76
   7  -2  -9    6.71    0.69
   7   2  -9    7.38    0.68
  -7  -2   9    7.33    0.67
  -6   2   9    1.21    0.25
   6  -2  -9    0.64    0.24
   6   2  -9    0.89    0.25
  -6  -2   9   -0.12    0.21
   5   2  -9   11.36    1.00
  -5   2   9   11.86    1.00
  -5  -2   9   11.01    0.99
   5  -2  -9   12.70    1.01
   4  -2  -9    5.41    0.49
  -4   2   9    4.94    0.47
  -4  -2   9    4.26    0.47
   4   2  -9    4.64    0.47
  -3  -2   9    5.38    0.46
   3   2  -9    4.79    0.46
  -3   2   9    4.24    0.45
   3  -2  -9    4.46    0.46
  -2   2   9    5.98    0.49
  -2  -2   9    4.33    0.47
   2   2  -9    4.85    0.49
   2  -2  -9    5.42    0.50
   1   2  -9    1.88    0.25
   1  -2  -9    1.60    0.27
  -1  -2   9    1.60    0.23
  -1   2   9    1.32    0.23
   0   2   9    3.56    0.40
   0  -2   9    4.33    0.40
   0  -2  -9    3.96    0.42
   0   2  -9    4.58    0.43
   1  -2   9   11.75    1.00
  -1   2  -9   12.42    1.01
  -1  -2  -9   12.13    1.01
   1   2   9   11.61    1.00
   2  -2   9    0.15    0.18
   2   2   9    0.22    0.19
  -2   2  -9    0.06    0.20
   3   2   9    9.68    0.87
  -3  -2  -9   10.33    0.89
   3  -2   9   10.53    0.87
  -4  -2  -9   14.35    1.14
   4  -2   9   12.03    1.11
   4   2   9   13.34    1.12
   5   2   9    0.39    0.22
   5  -2   9    0.66    0.24
  -5  -2  -9   -0.09    0.29
   6  -2   9   18.04    1.46
   6   2   9   17.00    1.46
   7   2   9    0.33    0.28
   7  -2   9    0.15    0.25
   8   2   9    2.45    0.41
   8  -2   9    2.78    0.40
   9   2   9   -0.13    0.35
   9  -2   9    0.07    0.32
  10   2   9    0.43    0.38
  10  -2   9    0.04    0.37
  12  -3  -9    4.25    0.58
  12   3  -9    4.45    0.59
  11  -3  -9    0.19    0.32
  11   3  -9   -0.51    0.30
  10  -3  -9    1.72    0.41
  10   3  -9    4.00    0.46
  -9  -3   9   14.85    1.35
   9   3  -9   14.68    1.35
   9  -3  -9   18.02    1.38
   8   3  -9    0.37    0.26
   8  -3  -9    0.51    0.30
  -8  -3   9    0.27    0.25
   7  -3  -9   43.47    3.30
   7   3  -9   38.83    3.28
  -7  -3   9   40.66    3.28
  -6  -3   9    4.20    0.47
   6  -3  -9    5.36    0.49
   6   3  -9    4.07    0.47
  -6   3   9    4.73    0.47
   5  -3  -9    2.29    0.32
   5   3  -9    2.07    0.30
  -5   3   9    2.08    0.30
  -5  -3   9    2.20    0.31
  -4  -3   9    4.56    0.47
   4   3  -9    5.06    0.48
   4  -3  -9    5.10    0.49
  -4   3   9    4.59    0.46
  -3   3   9    0.63    0.23
   3   3  -9    1.45    0.23
   3  -3  -9    0.76    0.23
  -3  -3   9    1.49    0.23
  -2   3   9    8.73    0.73
  -2  -3   9    8.03    0.72
   2  -3  -9    8.47    0.73
   2   3  -9    7.98    0.72
   1  -3  -9   13.22    1.20
  -1  -3   9   15.90    1.20
  -1   3   9   13.60    1.19
   1   3  -9   15.23    1.20
   0   3   9   21.88    1.75
   0   3  -9   22.50    1.76
   0  -3  -9   20.68    1.76
   0  -3   9   21.55    1.75
   1  -3   9   18.58    1.58
   1   3   9   20.13    1.59
  -1  -3  -9   20.56    1.60
  -1   3  -9   18.75    1.59
   2  -3   9    2.95    0.31
   2   3   9    2.67    0.32
  -2  -3  -9    2.46    0.34
   3  -3   9   10.13    0.91
   3   3   9   11.56    0.92
  -3  -3  -9   10.46    0.93
   4  -3   9   12.32    0.90
  -4  -3  -9    8.72    0.89
   4   3   9    9.79    0.89
  -5  -3  -9    3.47    0.44
   5  -3   9    3.36    0.38
   5   3   9    2.90    0.38
   6  -3   9   13.85    1.25
   6   3   9   15.92    1.27
   7   3   9    3.52    0.42
   7  -3   9    2.62    0.39
   8   3   9    2.34    0.40
   8  -3   9    2.70    0.39
   9   3   9   -0.14    0.34
   9  -3   9    0.25    0.33
  10  -3   9    1.45    0.43
  10   3   9    1.99    0.43
  12   4  -9    2.96    0.53
  11   4  -9    2.25    0.42
  11  -4  -9    1.98    0.42
  10   4  -9    4.89    0.55
  10  -4  -9    4.56    0.54
   9   4  -9    1.28    0.33
  -9  -4   9    1.88    0.33
  -8  -4   9    9.32    0.89
   8  -4  -9   12.08    0.93
   8   4  -9    8.37    0.88
  -7  -4   9    2.30    0.33
   7  -4  -9    2.42    0.35
   7   4  -9    2.33    0.33
   6   4  -9    2.62    0.35
   6  -4  -9    2.96    0.37
  -6  -4   9    2.70    0.35
   5   4  -9    7.86    0.74
  -5  -4   9    7.81    0.74
   5  -4  -9   10.04    0.77
  -5   4   9    7.70    0.73
   4   4  -9    1.25    0.24
  -4   4   9    1.13    0.24
   4  -4  -9    0.68    0.23
  -4  -4   9    0.50    0.22
  -3   4   9    0.75    0.21
   3  -4  -9    0.58    0.23
  -3  -4   9    0.67    0.21
   3   4  -9    1.07    0.21
  -2   4   9   14.62    1.25
   2   4  -9   15.77    1.25
  -2  -4   9   16.15    1.25
   2  -4  -9   13.83    1.25
  -1   4   9    2.83    0.30
   1  -4  -9    2.50    0.31
   1   4  -9    1.90    0.30
  -1  -4   9    2.10    0.29
   0  -4   9    0.18    0.17
   0  -4  -9    0.44    0.20
   0   4   9    0.95    0.20
   0   4  -9   -0.12    0.21
   1  -4   9    3.39    0.33
   1   4   9    2.73    0.34
  -1  -4  -9    2.75    0.35
   2  -4   9   -0.02    0.17
   2   4   9    0.25    0.19
  -2  -4  -9   -0.05    0.21
   3   4   9    4.85    0.48
   3  -4   9    4.87    0.46
  -3  -4  -9    4.49    0.48
   4   4   9    0.00    0.21
  -4  -4  -9    0.42    0.25
   4  -4   9    0.85    0.22
   5  -4   9    2.31    0.33
  -5  -4  -9    2.55    0.38
   5   4   9    2.88    0.37
  -6  -4  -9   -0.27    0.32
   6  -4   9    0.08    0.25
   6   4   9   -0.23    0.24
   7  -4   9    1.13    0.29
   7   4   9    1.31    0.32
   8   4   9    0.92    0.33
   8  -4   9    0.96    0.32
   9  -4   9    0.17    0.33
   9   4   9    0.03    0.36
  10   4   9   -0.25    0.35
  10  -4   9    0.20    0.39
  12   5  -9    8.31    0.87
  11  -5  -9    7.33    0.78
  11   5  -9    8.05    0.79
  10  -5  -9    0.05    0.32
  10   5  -9    0.15    0.28
 -10  -5   9    0.73    0.33
   9   5  -9    9.12    0.77
  -9  -5   9    6.71    0.74
   9  -5  -9    7.56    0.75
  -8  -5   9    2.83    0.41
   8  -5  -9    3.60    0.44
   8   5  -9    3.23    0.41
   7   5  -9    3.63    0.46
   7  -5  -9    4.89    0.49
   6   5  -9    7.03    0.64
  -6  -5   9    6.65    0.63
   6  -5  -9    6.56    0.64
   5  -5  -9    1.06    0.24
  -5  -5   9    0.25    0.23
   5   5  -9    0.57    0.22
   4   5  -9    0.31    0.20
  -4  -5   9    0.77    0.23
  -4   5   9    0.12    0.21
   4  -5  -9    0.06    0.20
  -3  -5   9   40.29    3.28
  -3   5   9   42.29    3.28
   3  -5  -9   41.64    3.29
   3   5  -9   40.82    3.28
   2  -5  -9   28.16    2.30
  -2  -5   9   28.32    2.29
  -2   5   9   29.63    2.30
   2   5  -9   28.34    2.29
   1   5  -9    8.13    0.71
  -1  -5   9    7.61    0.70
  -1   5   9    7.97    0.71
   1  -5  -9    8.17    0.72
   0  -5   9    1.42    0.22
   0  -5  -9    0.58    0.22
   1  -5   9    3.17    0.30
   1   5   9    2.11    0.30
  -1  -5  -9    2.09    0.31
   2  -5   9   21.12    1.76
  -2  -5  -9   23.15    1.79
   2   5   9   21.41    1.78
  -3  -5  -9   19.33    1.62
   3   5   9   18.53    1.60
   3  -5   9   21.02    1.60
   4   5   9   15.26    1.23
   4  -5   9   14.15    1.21
  -4  -5  -9   14.17    1.24
   5  -5   9   11.95    0.91
   5   5   9    9.37    0.91
  -5  -5  -9   10.06    0.94
   6   5   9    0.60    0.27
   6  -5   9   -0.03    0.24
  -6  -5  -9    0.16    0.32
   7  -5   9    0.66    0.27
   8  -5   9    0.00    0.28
   8   5   9    0.20    0.33
   9  -5   9   -0.19    0.31
   9   5   9   -0.04    0.33
  10  -5   9    0.10    0.36
  10   5   9   -0.57    0.37
  12   6  -9    0.19    0.38
  11   6  -9    7.97    0.84
  11  -6  -9    9.21    0.86
  10   6  -9    0.47    0.31
  10  -6  -9    1.06    0.33
 -10  -6   9    0.73    0.34
  -9  -6   9    1.13    0.32
   9   6  -9    1.57    0.32
   9  -6  -9    1.24    0.32
   8   6  -9    0.59    0.29
  -8  -6   9    0.90    0.30
   8  -6  -9    1.83    0.33
  -7  -6   9   53.19    4.23
   7  -6  -9   53.57    4.23
   7   6  -9   52.71    4.22
   6  -6  -9   19.86    1.48
  -6  -6   9   16.89    1.46
   6   6  -9   16.13    1.46
   5  -6  -9    0.55    0.22
   5   6  -9    0.80    0.23
  -5  -6   9    0.49    0.23
   4   6  -9    1.22    0.24
   4  -6  -9    0.65    0.23
  -4  -6   9    1.36    0.25
   3   6  -9    0.24    0.23
   3  -6  -9    0.95    0.23
  -3  -6   9    0.54    0.23
  -3   6   9    1.35    0.23
  -2  -6   9    1.66    0.26
  -2   6   9    1.32    0.25
   2  -6  -9    1.68    0.28
   1  -6  -9   30.52    2.48
  -1   6   9   32.20    2.47
  -1  -6   9   29.76    2.46
   0   6   9   13.93    1.20
   0  -6  -9   14.14    1.22
   0  -6   9   15.45    1.20
   1   6   9    1.84    0.27
   1  -6   9    1.66    0.24
  -1  -6  -9    1.39    0.27
  -2  -6  -9    0.53    0.21
   2   6   9    0.29    0.23
   2  -6   9    0.61    0.19
   3   6   9    3.53    0.40
  -3  -6  -9    3.31    0.40
   3  -6   9    3.91    0.38
   4   6   9   -0.06    0.23
   4  -6   9   -0.15    0.19
  -4  -6  -9    0.05    0.22
   5  -6   9   40.99    3.10
  -5  -6  -9   36.70    3.13
   5   6   9   38.93    3.12
   6  -6   9    8.53    0.83
   6   6   9    9.37    0.85
  -6  -6  -9   10.10    0.89
   7  -6   9    0.91    0.29
   7   6   9    1.16    0.32
   8   6   9    3.52    0.48
   8  -6   9    3.26    0.45
   9  -6   9   -0.03    0.33
   9   6   9    0.20    0.34
  10  -6   9   -0.12    0.38
  10   6   9    0.01    0.36
  11  -7  -9    2.02    0.41
  10   7  -9    0.24    0.29
  10  -7  -9    0.11    0.31
 -10  -7   9    0.11    0.31
   9   7  -9    0.05    0.28
  -9  -7   9    0.16    0.30
   9  -7  -9    0.07    0.28
  -8  -7   9   -0.02    0.27
   8  -7  -9    0.28    0.30
   8   7  -9    0.20    0.26
  -7  -7   9    5.93    0.59
   7  -7  -9    5.55    0.57
   7   7  -9    5.51    0.57
   6  -7  -9    5.02    0.50
  -6  -7   9    4.63    0.50
   6   7  -9    4.40    0.49
  -5  -7   9   -0.28    0.21
   5  -7  -9   -0.20    0.22
   5   7  -9   -0.21    0.22
   4  -7  -9    1.00    0.25
  -2   7   9    0.98    0.23
  -2  -7   9    0.64    0.23
   2  -7  -9    1.21    0.25
  -1  -7   9   16.33    1.30
  -1   7   9   15.13    1.30
   1  -7  -9   15.68    1.31
   0  -7   9   11.19    0.92
   0   7   9   10.26    0.93
   0  -7  -9   11.11    0.94
  -1  -7  -9    0.44    0.23
   1  -7   9    0.22    0.17
   1   7   9    0.07    0.20
   2   7   9   13.00    1.11
  -2  -7  -9   13.31    1.12
   2  -7   9   13.18    1.09
   3   7   9    0.17    0.22
  -3  -7  -9    0.49    0.22
   3  -7   9    0.20    0.18
  -4  -7  -9   11.74    1.04
   4   7   9   11.28    1.02
   4  -7   9   12.55    1.00
   5  -7   9    0.11    0.22
   5   7   9    0.45    0.27
  -5  -7  -9    0.18    0.28
  -6  -7  -9   18.03    1.49
   6  -7   9   17.83    1.44
   6   7   9   15.91    1.45
   7   7   9    1.15    0.34
   7  -7   9    1.57    0.31
  -7  -7  -9    1.14    0.35
   8  -7   9    2.79    0.43
   8   7   9    3.88    0.49
   9   7   9    0.15    0.36
   9  -7   9    0.31    0.35
  10   7   9    3.33    0.54
  11  -8  -9   -0.07    0.35
  10  -8  -9    0.81    0.34
 -10  -8   9    0.94    0.35
  -9  -8   9    4.66    0.54
   9  -8  -9    4.04    0.51
   8  -8  -9   23.82    1.99
  -8  -8   9   24.65    2.01
   7  -8  -9    0.01    0.25
  -7  -8   9    0.29    0.29
   6  -8  -9   11.16    1.00
  -6  -8   9   11.78    1.01
  -5  -8   9    8.63    0.74
   5  -8  -9    7.36    0.72
  -4  -8   9    4.90    0.49
   4  -8  -9    4.41    0.48
   3  -8  -9    0.35    0.21
  -3  -8   9    0.28    0.22
  -2  -8   9    1.66    0.28
   1  -8  -9    7.75    0.73
  -1  -8   9    9.35    0.73
  -1   8   9    7.54    0.73
   0  -8   9    3.49    0.37
   0  -8  -9    3.13    0.38
   0   8   9    3.58    0.39
   1  -8   9    0.60    0.19
  -1  -8  -9    0.77    0.25
   1   8   9    0.52    0.26
   2  -8   9   -0.21    0.17
  -2  -8  -9    0.11    0.22
   2   8   9    0.15    0.22
  -3  -8  -9    0.06    0.23
   3   8   9   -0.07    0.25
   3  -8   9   -0.03    0.18
   4   8   9   25.87    1.99
   4  -8   9   22.83    1.95
  -4  -8  -9   23.95    1.99
   5   8   9    6.03    0.60
   5  -8   9    6.58    0.57
  -5  -8  -9    5.13    0.60
   6  -8   9    6.44    0.63
   6   8   9    6.73    0.68
  -6  -8  -9    6.88    0.69
  -7  -8  -9    4.89    0.59
   7  -8   9    5.83    0.56
   7   8   9    5.20    0.59
   8   8   9   -0.31    0.30
   8  -8   9   -0.24    0.29
   9   8   9    0.84    0.38
   9  -8   9    1.33    0.37
  10   8   9   -0.16    0.43
  10  -8   9    0.02    0.38
 -11  -9   9    3.62    0.54
  11  -9  -9    3.50    0.51
 -10  -9   9    0.15    0.35
  10  -9  -9    0.15    0.32
  -9  -9   9    0.53    0.34
   9  -9  -9    1.06    0.33
   8  -9  -9    7.65    0.70
  -8  -9   9    6.58    0.71
   7  -9  -9    2.10    0.33
  -7  -9   9    1.72    0.37
   6  -9  -9    0.99    0.26
  -6  -9   9    0.92    0.29
   5  -9  -9    1.55    0.27
  -5  -9   9    0.77    0.27
  -4  -9   9   20.23    1.70
   4  -9  -9   21.01    1.69
   3  -9  -9   15.49    1.43
  -3  -9   9   19.17    1.44
  -2  -9   9   23.91    1.93
   2  -9  -9   23.60    1.94
  -1  -9   9    9.23    0.78
   1  -9  -9    8.41    0.79
   0  -9  -9   -0.17    0.20
   0  -9   9    0.00    0.18
   1  -9   9    3.16    0.35
   1   9   9    3.65    0.40
  -1  -9  -9    2.90    0.38
   2   9   9   11.02    0.97
  -2  -9  -9   10.86    0.97
   2  -9   9   11.37    0.93
   3   9   9    1.14    0.30
  -3  -9  -9    1.03    0.28
   3  -9   9    1.38    0.22
   4   9   9   28.41    2.31
  -4  -9  -9   28.51    2.32
   4  -9   9   28.15    2.27
  -5  -9  -9   10.96    0.97
   5  -9   9    9.81    0.91
   5   9   9   10.93    0.95
  -6  -9  -9    1.96    0.39
   6   9   9    2.36    0.38
   6  -9   9    1.97    0.33
   7   9   9    3.15    0.44
   7  -9   9    1.96    0.36
  -7  -9  -9    2.54    0.41
  -8  -9  -9    1.05    0.38
   8  -9   9    0.85    0.32
   8   9   9    1.41    0.37
   9   9   9    0.42    0.37
   9  -9   9    0.71    0.35
 -11 -10   9    1.43    0.44
 -10 -10   9    0.82    0.39
  10 -10  -9    1.09    0.37
   9 -10  -9    0.92    0.33
  -9 -10   9    0.88    0.37
   8 -10  -9    0.83    0.29
  -8 -10   9    0.93    0.35
   7 -10  -9    0.27    0.25
  -7 -10   9    0.01    0.29
   6 -10  -9    0.17    0.24
  -6 -10   9    0.36    0.28
  -5 -10   9    0.23    0.25
   4 -10  -9    0.30    0.23
  -4 -10   9    0.65    0.24
  -3 -10   9    5.70    0.53
   3 -10  -9    4.65    0.52
  -2 -10   9    5.57    0.59
   2 -10  -9    7.33    0.62
   1 -10  -9    0.19    0.21
  -1 -10   9   -0.01    0.21
   0 -10   9    9.22    0.82
   0 -10  -9    9.85    0.85
  -1 -10  -9    0.14    0.23
   1 -10   9   -0.17    0.19
  -2 -10  -9    8.30    0.70
   2 -10   9    6.09    0.63
  -3 -10  -9    4.74    0.52
   3 -10   9    4.63    0.46
   3  10   9    5.03    0.54
  -4 -10  -9    0.63    0.28
   4  10   9    0.87    0.29
   4 -10   9    0.11    0.20
   5 -10   9    1.45    0.27
  -5 -10  -9    1.31    0.33
   5  10   9    1.33    0.35
  -6 -10  -9    0.32    0.30
   6  10   9    0.62    0.34
   6 -10   9    0.58    0.26
  -7 -10  -9    0.81    0.34
   7 -10   9    1.15    0.29
   7  10   9    0.58    0.34
   8  10   9    1.61    0.43
   8 -10   9    2.48    0.38
  -8 -10  -9    3.10    0.46
   9  10   9    2.82    0.50
   9 -10   9    0.99    0.36
  10 -11  -9    1.64    0.41
 -10 -11   9    1.58    0.43
  -9 -11   9    4.93    0.63
   9 -11  -9    5.98    0.61
  -8 -11   9    1.21    0.38
   8 -11  -9    1.09    0.31
  -7 -11   9    6.06    0.63
   7 -11  -9    5.73    0.60
  -6 -11   9    0.63    0.31
   6 -11  -9    1.28    0.29
  -5 -11   9    0.09    0.27
   5 -11  -9   -0.05    0.22
  -4 -11   9    3.47    0.43
   4 -11  -9    4.07    0.43
  -3 -11   9    1.71    0.30
   3 -11  -9    1.98    0.31
  -2 -11   9    1.62    0.28
   2 -11  -9    1.92    0.29
   1 -11  -9   -0.02    0.21
  -1 -11   9    0.18    0.21
   0 -11  -9    5.17    0.53
   0 -11   9    5.20    0.50
  -1 -11  -9    0.66    0.25
   1 -11   9    0.64    0.22
  -2 -11  -9    9.26    0.83
   2 -11   9    8.93    0.78
  -3 -11  -9    0.58    0.27
   3 -11   9    0.41    0.20
  -5 -11  -9    2.15    0.38
   5 -11   9    2.34    0.32
  -6 -11  -9    0.17    0.30
   6 -11   9    0.21    0.25
  -7 -11  -9    0.33    0.32
   7 -11   9    0.19    0.26
   8 -11   9    0.57    0.28
  -8 -11  -9    0.24    0.38
   9 -11   9    0.58    0.30
 -10 -12   9    1.11    0.44
  10 -12  -9    1.16    0.39
   9 -12  -9   11.40    1.05
  -9 -12   9   11.89    1.10
   8 -12  -9    0.89    0.32
  -8 -12   9    0.66    0.38
   7 -12  -9    4.82    0.53
  -7 -12   9    4.91    0.58
   6 -12  -9    0.27    0.25
   5 -12  -9    0.55    0.25
  -5 -12   9    0.41    0.29
  -4 -12   9   11.81    1.07
   4 -12  -9   12.94    1.07
  -3 -12   9    0.89    0.26
  -2 -12   9    1.29    0.27
   2 -12  -9    2.19    0.31
   1 -12  -9    0.35    0.24
  -1 -12   9    0.23    0.22
   0 -12  -9    1.86    0.30
   0 -12   9    1.48    0.27
  -1 -12  -9    3.04    0.38
   1 -12   9    2.58    0.33
  -2 -12  -9    0.84    0.26
   2 -12   9    0.59    0.20
   3 -12   9   36.39    2.79
  -3 -12  -9   33.72    2.84
  -4 -12  -9    0.38    0.31
   4 -12   9    0.07    0.20
  -5 -12  -9    0.39    0.32
   5 -12   9    0.05    0.23
  -6 -12  -9    4.03    0.50
   6 -12   9    3.38    0.42
   7 -12   9    0.69    0.26
  -7 -12  -9    0.87    0.35
   8 -12   9    0.62    0.27
  -8 -12  -9    0.51    0.38
  -9 -13   9    0.94    0.43
  -8 -13   9    0.47    0.38
   8 -13  -9    0.35    0.31
  -7 -13   9   13.74    1.17
   7 -13  -9   11.94    1.12
   6 -13  -9   -0.26    0.25
  -6 -13   9    0.39    0.31
   5 -13  -9    0.06    0.25
  -5 -13   9    0.25    0.27
  -4 -13   9    4.37    0.49
   4 -13  -9    4.45    0.48
  -3 -13   9    3.83    0.48
   3 -13  -9    5.68    0.51
   2 -13  -9   17.99    1.51
  -2 -13   9   18.25    1.49
   1 -13  -9    0.26    0.24
  -1 -13   9    0.04    0.20
   0 -13   9    0.45    0.22
   0 -13  -9    0.06    0.22
  -1 -13  -9   -0.06    0.22
   1 -13   9    0.06    0.20
  -2 -13  -9    2.72    0.38
   2 -13   9    2.73    0.32
   3 -13   9    2.97    0.35
  -3 -13  -9    3.25    0.44
  -4 -13  -9    0.20    0.31
   4 -13   9    0.16    0.21
   5 -13   9    0.41    0.23
  -5 -13  -9    0.53    0.32
  -6 -13  -9    0.32    0.31
   6 -13   9    0.37    0.24
  -7 -13  -9    3.33    0.51
  -8 -13  -9    0.33    0.40
   9 -14  -9    2.49    0.44
   8 -14  -9    1.27    0.35
  -8 -14   9    0.51    0.39
   7 -14  -9    1.23    0.33
  -7 -14   9    0.99    0.38
  -6 -14   9    0.60    0.31
   6 -14  -9    0.88    0.31
   5 -14  -9    2.32    0.36
  -5 -14   9    2.03    0.35
   4 -14  -9    1.06    0.30
  -4 -14   9    1.63    0.32
  -3 -14   9    4.17    0.46
   3 -14  -9    4.41    0.47
  -2 -14   9    0.37    0.23
   2 -14  -9    0.44    0.25
   1 -14  -9    1.61    0.31
  -1 -14   9    1.61    0.28
   0 -14  -9   -0.03    0.23
   0 -14   9   -0.05    0.23
  -1 -14  -9    7.12    0.73
   1 -14   9    8.26    0.69
   2 -14   9    2.41    0.31
   3 -14   9    0.97    0.23
  -3 -14  -9    0.34    0.31
  -4 -14  -9    7.27    0.75
   4 -14   9    7.55    0.66
  -5 -14  -9    4.71    0.58
  -6 -14  -9    0.25    0.33
  -7 -14  -9    2.70    0.48
   8 -15  -9    1.70    0.38
  -7 -15   9    0.59    0.37
   7 -15  -9    0.39    0.31
  -6 -15   9    4.29    0.54
   6 -15  -9    4.54    0.53
   5 -15  -9    0.95    0.32
  -5 -15   9    1.15    0.32
  -4 -15   9    0.23    0.26
   4 -15  -9   -0.13    0.25
  -3 -15   9    1.87    0.33
   3 -15  -9    2.42    0.35
   2 -15  -9    0.13    0.26
  -2 -15   9    0.00    0.23
  -1 -15   9    0.00    0.21
   1 -15  -9   -0.40    0.24
   0 -15   9    0.59    0.25
  -1 -15  -9    0.19    0.24
   1 -15   9    0.03    0.21
  -2 -15  -9    0.50    0.28
   2 -15   9    0.06    0.21
  -3 -15  -9   -0.16    0.30
   3 -15   9   -0.21    0.21
  -4 -15  -9    0.39    0.33
  -5 -15  -9    4.17    0.55
  -6 -15  -9    0.50    0.38
  -7 -15  -9    0.64    0.40
  -7 -16   9    0.74    0.37
   7 -16  -9    0.90    0.37
   6 -16  -9    2.37    0.40
  -6 -16   9    1.73    0.39
  -5 -16   9    0.83    0.31
   5 -16  -9    0.25    0.29
  -4 -16   9    1.32    0.31
   4 -16  -9    1.11    0.31
  -3 -16   9   -0.28    0.24
   3 -16  -9    0.01    0.26
   2 -16  -9   -0.25    0.27
  -2 -16   9   -0.35    0.22
   1 -16  -9    8.52    0.78
  -1 -16   9    8.06    0.74
   0 -16  -9    2.28    0.36
   0 -16   9    2.49    0.35
   1 -16   9   -0.23    0.23
  -1 -16  -9   -0.27    0.25
   2 -16   9    2.06    0.30
  -2 -16  -9    1.53    0.36
  -3 -16  -9   -0.07    0.29
  -4 -16  -9    3.27    0.49
  -5 -16  -9    1.08    0.38
  -6 -16  -9    2.19    0.47
   7 -17  -9    0.97    0.39
  -6 -17   9    0.35    0.35
   6 -17  -9    0.15    0.31
   5 -17  -9    0.45    0.31
  -5 -17   9    0.36    0.30
  -4 -17   9    1.34    0.34
   4 -17  -9    2.53    0.37
  -3 -17   9    0.02    0.26
   3 -17  -9    0.01    0.28
   2 -17  -9    0.79    0.30
  -2 -17   9    0.56    0.27
   1 -17  -9    0.35    0.27
  -1 -17   9    0.33    0.24
   0 -17   9   -0.02    0.27
   0 -17  -9    0.08    0.24
   1 -17   9    0.00    0.24
  -1 -17  -9    0.10    0.28
   2 -17   9    0.22    0.25
  -2 -17  -9   -0.22    0.29
  -3 -17  -9    0.43    0.34
  -4 -17  -9    0.17    0.34
   5 -18  -9    0.78    0.32
  -5 -18   9    0.65    0.34
   4 -18  -9    6.34    0.64
  -4 -18   9    5.84    0.63
  -3 -18   9    0.48    0.29
   3 -18  -9    1.01    0.31
   2 -18  -9   -0.08    0.27
  -2 -18   9   -0.14    0.26
   1 -18  -9   -0.02    0.28
  -1 -18   9    0.03    0.25
   0 -18   9    1.78    0.35
   0 -18  -9    1.10    0.32
  -1 -18  -9   -0.17    0.31
   1 -18   9    0.45    0.27
  -2 -18  -9   -0.33    0.31
  -3 -18  -9    0.28    0.34
   4 -19  -9    0.60    0.33
  -3 -19   9    0.92    0.33
  -2 -19   9    0.75    0.32
   2 -19  -9    1.03    0.32
  -1 -19   9   -0.18    0.27
   1 -19  -9   -0.06    0.26
   0 -19  -9    1.95    0.39
   0 -19   9    2.90    0.42
  -1 -19  -9   -0.10    0.31
  -1 -20   9    0.06    0.30
  11   0 -10    0.22    0.36
  10   0 -10   12.26    1.12
   9   0 -10    0.28    0.31
   7   0 -10    0.37    0.27
  -7   0  10    0.32    0.27
  -6   0  10   68.58    5.45
   6   0 -10   69.45    5.47
   5   0 -10   -0.01    0.21
  -5   0  10   -0.24    0.20
   4   0 -10    5.87    0.56
  -4   0  10    5.65    0.55
   3   0 -10    0.07    0.22
  -3   0  10    0.08    0.18
  -2   0  10    0.89    0.20
   2   0 -10    0.55    0.22
  -1   0  10   -0.19    0.17
   1   0 -10   -0.07    0.20
   0   0  10    1.87    0.28
   0   0 -10    2.82    0.32
   1   0  10    0.25    0.18
  -1   0 -10    0.00    0.21
   2   0  10   57.91    4.66
  -2   0 -10   60.06    4.67
  -3   0 -10   -0.05    0.24
   4   0  10   12.91    1.10
   5   0  10    0.16    0.24
   6   0  10   15.16    1.29
   7   0  10    0.02    0.27
   8   0  10    2.42    0.40
   9   0  10    0.00    0.34
  10   0  10    0.32    0.41
  12   1 -10    0.03    0.41
  11  -1 -10    7.80    0.78
  11   1 -10    6.74    0.76
  10  -1 -10    3.11    0.48
  10   1 -10    3.69    0.49
   9  -1 -10    2.77    0.42
   9   1 -10    1.89    0.40
  -8  -1  10    0.45    0.30
   8   1 -10    0.17    0.32
   8  -1 -10    0.20    0.28
  -7   1  10   -0.13    0.25
   7  -1 -10   -0.12    0.25
   7   1 -10   -0.12    0.26
  -7  -1  10    0.06    0.25
   6   1 -10   -0.05    0.24
   6  -1 -10    0.70    0.28
  -6  -1  10   -0.08    0.24
  -6   1  10    0.85    0.26
  -5   1  10    0.15    0.23
   5  -1 -10    0.03    0.21
   5   1 -10    0.09    0.23
  -5  -1  10    0.22    0.22
  -4  -1  10    0.37    0.21
   4   1 -10    0.34    0.21
  -4   1  10    0.43    0.20
   4  -1 -10    0.58    0.24
   3   1 -10    4.98    0.50
  -3  -1  10    4.48    0.49
   3  -1 -10    5.53    0.52
  -3   1  10    5.55    0.50
   2   1 -10   16.76    1.34
  -2  -1  10   16.54    1.33
  -2   1  10   15.44    1.33
   2  -1 -10   15.69    1.34
  -1   1  10    9.28    0.83
   1   1 -10   10.08    0.84
  -1  -1  10    9.52    0.83
   1  -1 -10    9.87    0.85
   0  -1  10    0.16    0.18
   0  -1 -10    0.03    0.20
   0   1  10    0.33    0.19
   0   1 -10    0.10    0.21
   1   1  10    2.55    0.33
   1  -1  10    2.96    0.34
  -1  -1 -10    3.29    0.35
  -1   1 -10    2.49    0.34
   2  -1  10    8.78    0.81
  -2  -1 -10   10.17    0.84
  -2   1 -10    9.01    0.83
   2   1  10    9.55    0.82
   3   1  10    5.34    0.53
  -3  -1 -10    6.59    0.57
   3  -1  10    4.80    0.54
   4  -1  10   23.91    2.02
   4   1  10   25.85    2.03
   5  -1  10   13.17    1.08
   5   1  10   11.80    1.07
   6  -1  10    0.01    0.26
   6   1  10    0.12    0.26
   7  -1  10    4.05    0.47
   7   1  10    3.94    0.47
   8   1  10    1.79    0.37
   8  -1  10    1.57    0.34
   9   1  10    0.48    0.36
   9  -1  10    1.05    0.37
  10  -1  10    2.39    0.49
  10   1  10    2.52    0.48
  12   2 -10    0.89    0.41
  11  -2 -10    2.25    0.44
  11   2 -10    1.88    0.43
  10   2 -10    3.49    0.45
  10  -2 -10    2.03    0.45
   9   2 -10   -0.17    0.30
   9  -2 -10   -0.08    0.29
   8  -2 -10    4.28    0.51
  -8  -2  10    3.62    0.47
   8   2 -10    4.59    0.51
   7  -2 -10   20.41    1.63
  -7  -2  10   18.83    1.61
   7   2 -10   18.91    1.62
  -6  -2  10    0.85    0.27
  -6   2  10    0.93    0.28
   6   2 -10    1.27    0.28
   6  -2 -10    1.25    0.28
  -5  -2  10    4.32    0.43
   5   2 -10    3.65    0.43
   5  -2 -10    4.19    0.45
  -5   2  10    3.53    0.42
  -4  -2  10    0.09    0.20
   4   2 -10    0.59    0.21
   4  -2 -10    0.28    0.22
  -4   2  10    0.27    0.20
  -3  -2  10    4.45    0.44
  -3   2  10    3.92    0.43
   3   2 -10    4.64    0.44
   3  -2 -10    3.63    0.44
  -2  -2  10   34.53    2.76
  -2   2  10   35.00    2.77
   2   2 -10   35.01    2.77
   2  -2 -10   33.96    2.77
   1  -2 -10   11.17    1.03
  -1  -2  10   12.34    1.02
  -1   2  10   12.15    1.02
   1   2 -10   12.65    1.03
   0   2 -10    0.67    0.26
   0   2  10    1.79    0.24
   0  -2 -10    1.50    0.25
   0  -2  10    1.08    0.22
  -1   2 -10   -0.10    0.23
   1   2  10    0.15    0.19
   1  -2  10    0.09    0.17
  -1  -2 -10    0.57    0.23
   2  -2  10    7.87    0.67
   2   2  10    7.35    0.68
  -2  -2 -10    7.28    0.69
   3   2  10   13.99    1.19
   3  -2  10   14.71    1.19
  -3  -2 -10   13.87    1.20
   4  -2  10    2.45    0.32
   4   2  10    2.03    0.33
  -4  -2 -10    2.28    0.34
   5   2  10    5.83    0.57
   5  -2  10    5.62    0.57
   6  -2  10   12.49    1.06
   6   2  10   11.72    1.06
   7   2  10    0.90    0.30
   7  -2  10    0.61    0.29
   8  -2  10    6.25    0.67
   8   2  10    7.02    0.70
   9  -2  10    0.63    0.35
   9   2  10    0.04    0.36
  10   2  10    0.27    0.41
  10  -2  10    0.26    0.41
  12   3 -10   -0.37    0.40
  11  -3 -10    4.96    0.58
  11   3 -10    4.09    0.57
  10   3 -10   -0.01    0.31
  10  -3 -10    0.73    0.34
   9  -3 -10    1.59    0.37
   9   3 -10    1.74    0.36
  -9  -3  10    1.60    0.33
  -8  -3  10    0.21    0.26
   8   3 -10    0.02    0.27
   8  -3 -10   -0.11    0.29
   7   3 -10    0.33    0.25
  -7  -3  10    0.56    0.25
   7  -3 -10    0.00    0.29
  -6  -3  10    4.66    0.50
   6  -3 -10    4.78    0.50
   6   3 -10    4.58    0.49
   5  -3 -10    7.34    0.62
   5   3 -10    5.19    0.59
  -5   3  10    6.81    0.60
  -5  -3  10    5.78    0.59
  -4  -3  10   11.34    0.92
   4   3 -10   10.40    0.92
   4  -3 -10   10.51    0.93
  -4   3  10   10.05    0.91
  -3  -3  10    0.26    0.20
   3  -3 -10    0.09    0.21
   3   3 -10    0.04    0.21
  -3   3  10    0.12    0.21
   2   3 -10   25.55    1.94
  -2  -3  10   23.35    1.93
  -2   3  10   22.81    1.92
   2  -3 -10   23.53    1.94
   1  -3 -10    0.61    0.24
   1   3 -10    1.04    0.25
  -1  -3  10    1.15    0.22
  -1   3  10    0.67    0.22
   0  -3 -10   10.66    1.01
   0  -3  10   12.66    1.01
   0   3  10   11.16    1.00
   0   3 -10   13.22    1.02
   1   3  10    0.40    0.21
   1  -3  10    0.65    0.19
  -1  -3 -10    0.62    0.23
   2   3  10    0.22    0.19
  -2  -3 -10    0.12    0.23
   2  -3  10    0.17    0.20
   3  -3  10    4.35    0.42
   3   3  10    3.58    0.41
  -3  -3 -10    3.73    0.44
   4   3  10   13.52    1.18
   4  -3  10   15.87    1.18
  -4  -3 -10   12.39    1.19
   5  -3  10    0.19    0.24
   5   3  10    0.04    0.23
   6   3  10   16.80    1.39
   6  -3  10   15.91    1.38
   7   3  10    0.63    0.29
   7  -3  10   -0.06    0.26
   8  -3  10   11.12    1.04
   8   3  10   11.99    1.06
   9  -3  10    0.26    0.34
  10   3  10    0.05    0.42
  10  -3  10    0.39    0.40
  11  -4 -10    4.47    0.58
  11   4 -10    4.10    0.56
  10   4 -10    0.66    0.33
  10  -4 -10    0.41    0.34
  -9  -4  10    0.47    0.29
   9   4 -10   -0.13    0.28
   9  -4 -10    0.30    0.30
   8  -4 -10    1.79    0.35
  -8  -4  10    1.19    0.31
   8   4 -10    2.05    0.34
   7  -4 -10    1.06    0.32
  -7  -4  10    1.95    0.32
   7   4 -10    2.12    0.33
  -6  -4  10    0.81    0.27
   6   4 -10    0.88    0.26
   6  -4 -10    1.22    0.27
   5  -4 -10   12.37    1.06
  -5   4  10   12.69    1.04
   5   4 -10   12.06    1.04
  -5  -4  10   11.63    1.04
   4   4 -10    0.43    0.24
  -4  -4  10    0.45    0.23
   4  -4 -10    0.92    0.26
  -4   4  10    0.90    0.25
   3  -4 -10    0.41    0.23
   3   4 -10    1.23    0.26
  -3   4  10    0.89    0.25
  -3  -4  10    1.26    0.24
   2  -4 -10   -0.04    0.22
   2   4 -10    0.04    0.22
  -2   4  10    0.38    0.21
  -2  -4  10    0.18    0.21
   1   4 -10    6.00    0.60
  -1   4  10    6.57    0.59
  -1  -4  10    6.59    0.59
   1  -4 -10    6.44    0.62
   0  -4  10    7.07    0.70
   0  -4 -10    8.38    0.73
   0   4  10    8.51    0.72
  -1  -4 -10    4.59    0.48
   1   4  10    4.35    0.46
   1  -4  10    4.89    0.46
   2   4  10    6.79    0.64
  -2  -4 -10    6.67    0.66
   2  -4  10    7.62    0.64
   3   4  10    0.47    0.23
  -3  -4 -10    0.10    0.24
   3  -4  10    0.16    0.21
   4   4  10    0.48    0.25
  -4  -4 -10    0.16    0.24
   4  -4  10    0.17    0.22
   5   4  10    6.84    0.65
  -5  -4 -10    7.11    0.68
   5  -4  10    6.22    0.63
   6  -4  10    2.76    0.36
   6   4  10    1.69    0.35
   7   4  10   16.78    1.39
   7  -4  10   15.51    1.37
   8   4  10    2.72    0.44
   8  -4  10    2.19    0.39
   9   4  10    1.28    0.42
   9  -4  10    1.23    0.38
  10  -4  10    0.67    0.41
  10   4  10    0.75    0.43
  11   5 -10    0.58    0.35
  11  -5 -10    0.81    0.38
 -10  -5  10    0.13    0.31
  10  -5 -10   -0.06    0.32
  10   5 -10    0.07    0.32
  -9  -5  10    2.35    0.37
   9   5 -10    2.34    0.37
   9  -5 -10    1.80    0.38
  -8  -5  10    0.59    0.27
   8   5 -10    0.92    0.30
  -7  -5  10    7.57    0.73
   7   5 -10    8.24    0.74
   7  -5 -10    7.61    0.75
   6  -5 -10    2.34    0.34
  -6  -5  10    2.51    0.34
   6   5 -10    1.92    0.33
  -5  -5  10    4.91    0.51
   5   5 -10    4.74    0.51
   5  -5 -10    5.28    0.53
  -4   5  10    1.69    0.30
   4   5 -10    2.05    0.29
  -4  -5  10    1.58    0.29
   4  -5 -10    1.51    0.30
   3   5 -10   18.23    1.54
  -3   5  10   17.59    1.54
   3  -5 -10   19.95    1.56
  -3  -5  10   19.50    1.55
   2  -5 -10   -0.14    0.22
  -2   5  10    0.33    0.20
   2   5 -10   -0.04    0.22
  -2  -5  10    0.25    0.21
   1  -5 -10   43.34    3.41
  -1   5  10   40.76    3.39
  -1  -5  10   43.89    3.39
   0  -5  10    2.28    0.26
   0  -5 -10    1.34    0.27
   0   5  10    1.21    0.27
  -1  -5 -10   -0.15    0.21
   1  -5  10    0.16    0.17
   1   5  10   -0.14    0.20
  -2  -5 -10    0.77    0.24
   2   5  10    0.47    0.23
   2  -5  10    0.30    0.20
   3  -5  10   12.80    1.14
   3   5  10   14.22    1.16
  -3  -5 -10   13.91    1.17
   4   5  10   -0.01    0.24
  -4  -5 -10    0.06    0.25
   4  -5  10    0.01    0.21
  -5  -5 -10    5.26    0.54
   5  -5  10    3.67    0.47
   5   5  10    4.97    0.52
   6  -5  10    2.36    0.37
   6   5  10    2.78    0.39
   7   5  10    7.23    0.73
   7  -5  10    7.20    0.70
   8  -5  10    1.44    0.33
   8   5  10    0.85    0.35
   9   5  10    2.49    0.48
   9  -5  10    1.92    0.42
  10  -5  10    0.12    0.41
  10   5  10    0.21    0.40
  11  -6 -10    0.14    0.36
  10   6 -10    0.71    0.33
  10  -6 -10    1.05    0.35
 -10  -6  10    0.72    0.33
   9  -6 -10   -0.21    0.27
   9   6 -10    0.31    0.28
  -9  -6  10   -0.22    0.27
   8   6 -10   24.49    1.99
   8  -6 -10   25.23    2.00
  -8  -6  10   22.72    1.99
   7   6 -10    9.07    0.91
   7  -6 -10   11.85    0.94
  -7  -6  10    9.82    0.92
   6   6 -10    3.11    0.38
  -6  -6  10    3.16    0.38
   6  -6 -10    1.96    0.37
  -5  -6  10   21.95    1.80
   5   6 -10   22.07    1.80
   5  -6 -10   21.90    1.81
  -4  -6  10   15.61    1.25
   4  -6 -10   13.94    1.24
  -3   6  10    4.36    0.47
   3  -6 -10    4.53    0.49
  -3  -6  10    5.00    0.49
   2  -6 -10    0.08    0.22
  -2   6  10    0.17    0.22
  -1   6  10   28.73    2.33
   1  -6 -10   27.15    2.34
  -1  -6  10   30.91    2.33
   0  -6  10    0.73    0.21
   0  -6 -10    0.62    0.25
   0   6  10    0.20    0.22
   1   6  10    3.01    0.37
  -1  -6 -10    3.61    0.39
   1  -6  10    2.96    0.34
   2  -6  10   -0.05    0.18
   2   6  10    0.18    0.23
  -2  -6 -10    0.28    0.23
  -3  -6 -10    6.13    0.58
   3   6  10    6.01    0.57
   3  -6  10    5.05    0.54
  -4  -6 -10   14.74    1.30
   4  -6  10   16.13    1.27
   4   6  10   14.55    1.28
  -5  -6 -10    8.16    0.80
   5   6  10    8.62    0.78
   5  -6  10    7.93    0.75
   6   6  10    1.48    0.34
   6  -6  10    1.85    0.31
  -6  -6 -10    1.19    0.36
   7  -6  10    7.44    0.76
   7   6  10    8.72    0.80
   8  -6  10    0.43    0.31
   8   6  10    0.29    0.35
   9  -6  10    0.73    0.35
   9   6  10    0.38    0.39
  10  -7 -10    0.10    0.32
 -10  -7  10   -0.12    0.32
   9  -7 -10   -0.08    0.31
  -9  -7  10   -0.09    0.29
   8  -7 -10    0.18    0.29
  -8  -7  10    0.29    0.28
   7  -7 -10   11.56    1.00
  -7  -7  10   10.91    1.00
   6  -7 -10    0.52    0.26
  -6  -7  10    0.55    0.26
   5  -7 -10    0.77    0.25
  -5  -7  10    0.94    0.26
   4  -7 -10    7.35    0.71
  -4  -7  10    7.86    0.71
   3  -7 -10    8.67    0.81
  -3  -7  10    9.59    0.82
  -2  -7  10    1.26    0.27
   2  -7 -10    1.23    0.29
  -2   7  10    1.37    0.27
  -1   7  10    5.31    0.48
   1  -7 -10    3.75    0.45
  -1  -7  10    3.88    0.44
   0   7  10    4.25    0.44
   0  -7  10    3.58    0.42
   0  -7 -10    4.24    0.44
   1   7  10   33.94    2.76
  -1  -7 -10   34.20    2.77
   1  -7  10   35.02    2.75
   2  -7  10   20.71    1.72
   2   7  10   21.87    1.75
  -2  -7 -10   21.06    1.75
   3  -7  10   -0.12    0.19
  -3  -7 -10   -0.02    0.22
   3   7  10   -0.05    0.24
  -4  -7 -10    2.43    0.35
   4   7  10    2.21    0.34
   4  -7  10    1.68    0.30
   5   7  10    1.06    0.33
  -5  -7 -10    1.69    0.35
   5  -7  10    1.43    0.29
   6   7  10    0.71    0.31
   6  -7  10    0.75    0.28
  -6  -7 -10    0.41    0.32
   7  -7  10   -0.05    0.27
   7   7  10    0.02    0.31
   8   7  10    0.11    0.34
   8  -7  10    0.44    0.31
   9   7  10    1.56    0.43
 -11  -8  10    0.46    0.39
  10  -8 -10   -0.06    0.36
 -10  -8  10   -0.10    0.34
   9  -8 -10    0.97    0.34
  -9  -8  10    1.67    0.38
  -8  -8  10    0.57    0.32
   8  -8 -10    0.55    0.30
  -7  -8  10   35.16    2.80
   7  -8 -10   33.85    2.79
  -6  -8  10   -0.03    0.25
   6  -8 -10    0.13    0.25
   5  -8 -10    3.50    0.41
  -5  -8  10    3.08    0.40
   4  -8 -10    0.56    0.25
  -4  -8  10    0.87    0.25
  -3  -8  10    0.10    0.25
   3  -8 -10   -0.03    0.24
   2  -8 -10    2.58    0.36
  -2  -8  10    2.89    0.35
   1  -8 -10    0.37    0.22
  -1  -8  10    0.04    0.20
   0  -8 -10   -0.11    0.21
   0  -8  10    0.02    0.20
   0   8  10    0.01    0.23
   1  -8  10    4.09    0.43
   1   8  10    4.38    0.47
  -1  -8 -10    4.39    0.47
   2   8  10   -0.08    0.25
  -2  -8 -10   -0.03    0.24
   2  -8  10    0.14    0.20
   3   8  10    3.87    0.43
   3  -8  10    2.90    0.37
  -3  -8 -10    3.65    0.43
   4  -8  10   10.16    0.82
  -4  -8 -10    9.42    0.86
   4   8  10    8.19    0.84
   5  -8  10   22.55    1.85
  -5  -8 -10   23.17    1.89
   5   8  10   22.03    1.87
   6  -8  10   -0.13    0.25
  -6  -8 -10    0.07    0.33
   6   8  10    0.33    0.31
   7   8  10    0.15    0.32
   7  -8  10    0.24    0.27
  -7  -8 -10    0.94    0.34
   8   8  10    0.00    0.36
   8  -8  10    0.43    0.30
   9   8  10    0.28    0.40
 -10  -9  10    1.10    0.38
  10  -9 -10    0.54    0.35
   9  -9 -10   -0.20    0.30
  -9  -9  10   -0.02    0.32
  -8  -9  10    0.51    0.33
   8  -9 -10    0.62    0.30
  -7  -9  10    2.24    0.38
   6  -9 -10    1.76    0.31
  -6  -9  10    1.14    0.31
  -5  -9  10    3.50    0.43
   5  -9 -10    3.43    0.42
  -4  -9  10    0.94    0.27
   4  -9 -10    0.28    0.24
   3  -9 -10   29.60    2.40
  -3  -9  10   29.64    2.40
   2  -9 -10   29.97    2.59
  -2  -9  10   34.18    2.58
  -1  -9  10    7.55    0.70
   1  -9 -10    7.90    0.72
   0  -9 -10    5.16    0.53
   0  -9  10    5.06    0.51
   1  -9  10   11.10    0.98
   1   9  10   12.06    1.01
  -1  -9 -10   11.78    1.02
  -2  -9 -10    0.83    0.26
   2   9  10    1.22    0.29
   2  -9  10    0.91    0.23
   3   9  10    0.13    0.27
  -3  -9 -10    0.54    0.24
   3  -9  10   -0.20    0.20
   4   9  10    1.05    0.34
  -4  -9 -10    1.58    0.32
   4  -9  10    1.67    0.28
   5  -9  10    1.10    0.26
  -5  -9 -10    0.72    0.33
   5   9  10    0.55    0.31
  -6  -9 -10   -0.05    0.32
   6   9  10    0.21    0.31
   6  -9  10    0.25    0.27
   7  -9  10    1.59    0.32
   7   9  10    1.28    0.39
  -7  -9 -10    0.62    0.36
   8  -9  10    0.66    0.32
   8   9  10    0.14    0.36
   9   9  10    4.74    0.60
   9  -9  10    4.08    0.55
 -10 -10  10    1.42    0.44
  10 -10 -10    2.20    0.42
  -9 -10  10   -0.14    0.36
   9 -10 -10    0.47    0.32
  -8 -10  10    2.21    0.42
   8 -10 -10    1.84    0.37
  -7 -10  10   -0.13    0.31
   7 -10 -10    0.13    0.26
  -6 -10  10    2.41    0.38
   6 -10 -10    2.38    0.36
  -5 -10  10    3.30    0.44
   5 -10 -10    4.10    0.44
   4 -10 -10   14.18    1.22
  -4 -10  10   14.36    1.22
  -3 -10  10    2.73    0.35
   3 -10 -10    2.42    0.36
   2 -10 -10    0.42    0.24
  -2 -10  10    0.19    0.25
   1 -10 -10    1.88    0.31
  -1 -10  10    2.12    0.31
   0 -10 -10   13.72    1.25
   0 -10  10   15.88    1.24
  -1 -10 -10    0.22    0.23
   1 -10  10    0.18    0.20
   2 -10  10    1.97    0.28
  -2 -10 -10    1.95    0.33
   3 -10  10    3.52    0.38
  -4 -10 -10   12.35    1.12
   4 -10  10   11.71    1.06
   4  10  10   13.58    1.12
   5  10  10    0.31    0.33
   5 -10  10    0.23    0.25
  -5 -10 -10    0.64    0.30
   6 -10  10   -0.37    0.24
  -6 -10 -10   -0.30    0.32
   6  10  10    0.81    0.36
   7 -10  10    0.54    0.28
  -7 -10 -10   -0.49    0.31
   7  10  10    0.26    0.36
   8 -10  10    2.74    0.40
   8  10  10    3.11    0.51
 -10 -11  10    3.35    0.56
   9 -11 -10   -0.45    0.33
  -9 -11  10    0.15    0.37
  -8 -11  10    6.95    0.74
   8 -11 -10    6.90    0.70
  -7 -11  10    0.46    0.34
   7 -11 -10    0.22    0.28
  -6 -11  10    0.26    0.29
   6 -11 -10    0.60    0.27
  -5 -11  10    1.53    0.33
   5 -11 -10    2.04    0.32
   4 -11 -10   -0.06    0.24
  -4 -11  10    0.23    0.25
   3 -11 -10    2.07    0.33
  -3 -11  10    1.95    0.31
   2 -11 -10    0.83    0.27
  -2 -11  10    1.49    0.29
  -1 -11  10   12.81    1.09
   1 -11 -10   12.92    1.12
   0 -11 -10    0.21    0.24
   0 -11  10    0.50    0.22
   1 -11  10   10.16    0.84
  -1 -11 -10    9.04    0.87
   2 -11  10    5.02    0.49
  -2 -11 -10    4.94    0.54
  -3 -11 -10   -0.23    0.25
   3 -11  10    0.14    0.20
   4 -11  10   10.01    0.88
  -4 -11 -10   10.30    0.94
   5 -11  10    1.31    0.29
   6 -11  10    0.70    0.28
  -6 -11 -10    0.91    0.35
  -7 -11 -10    2.26    0.43
   7 -11  10    2.25    0.35
   8 -11  10    0.05    0.28
  -8 -11 -10    0.54    0.39
  -9 -12  10    0.55    0.43
   9 -12 -10    2.13    0.39
   8 -12 -10    0.63    0.32
  -8 -12  10    0.48    0.37
  -7 -12  10    0.89    0.37
   7 -12 -10    2.13    0.35
  -6 -12  10    1.44    0.34
   6 -12 -10    0.86    0.30
   5 -12 -10    1.23    0.31
  -5 -12  10    1.40    0.31
  -4 -12  10    0.32    0.26
   4 -12 -10    0.66    0.28
  -3 -12  10    0.47    0.24
   3 -12 -10    0.17    0.24
   2 -12 -10   -0.12    0.24
  -2 -12  10    0.45    0.24
   1 -12 -10   15.23    1.31
  -1 -12  10   15.50    1.28
   0 -12 -10    0.46    0.27
   0 -12  10    0.27    0.21
  -1 -12 -10   24.59    2.07
   1 -12  10   25.86    2.04
  -2 -12 -10    0.09    0.25
   2 -12  10    0.73    0.22
   3 -12  10    0.20    0.21
  -3 -12 -10    0.27    0.28
  -4 -12 -10    2.41    0.42
   4 -12  10    2.61    0.33
   5 -12  10    0.50    0.25
  -5 -12 -10    0.65    0.34
  -6 -12 -10   -0.14    0.32
   6 -12  10   -0.26    0.26
   7 -12  10    0.61    0.27
  -7 -12 -10    0.98    0.39
   8 -12  10    1.43    0.31
   8 -13 -10    1.64    0.39
  -8 -13  10    1.97    0.44
   7 -13 -10   -0.04    0.28
  -7 -13  10    0.00    0.34
  -6 -13  10    6.73    0.66
   6 -13 -10    5.50    0.62
  -5 -13  10    0.38    0.28
   5 -13 -10    0.08    0.28
  -4 -13  10    0.47    0.26
   4 -13 -10    0.82    0.29
  -3 -13  10   16.03    1.38
   3 -13 -10   16.92    1.40
   2 -13 -10    0.19    0.25
  -2 -13  10    0.30    0.24
  -1 -13  10   -0.06    0.23
   1 -13 -10    0.09    0.25
   0 -13  10    0.16    0.22
   0 -13 -10    0.13    0.24
   1 -13  10    1.63    0.29
  -2 -13 -10    1.80    0.33
   2 -13  10    1.44    0.27
  -3 -13 -10    4.20    0.49
   3 -13  10    3.53    0.41
   4 -13  10    0.19    0.23
  -4 -13 -10   -0.09    0.30
  -5 -13 -10    0.99    0.36
   5 -13  10    0.98    0.26
   6 -13  10   -0.09    0.24
  -6 -13 -10    0.23    0.36
  -7 -13 -10   -0.45    0.34
   8 -14 -10    0.60    0.34
  -7 -14  10    0.08    0.34
   7 -14 -10   -0.03    0.31
  -6 -14  10    0.53    0.31
   6 -14 -10    0.20    0.31
   5 -14 -10    1.38    0.33
  -5 -14  10    1.24    0.33
  -4 -14  10    0.96    0.29
   4 -14 -10    1.15    0.30
  -3 -14  10    0.41    0.24
   3 -14 -10    0.67    0.28
  -2 -14  10    1.47    0.30
   2 -14 -10    1.54    0.31
   1 -14 -10    1.13    0.30
  -1 -14  10    0.53    0.27
   0 -14 -10    1.70    0.34
   0 -14  10    2.28    0.31
  -1 -14 -10    0.67    0.28
   1 -14  10    0.72    0.26
  -2 -14 -10    9.31    0.88
   2 -14  10    9.34    0.82
  -3 -14 -10    0.09    0.28
   3 -14  10   -0.23    0.22
  -4 -14 -10    2.60    0.45
   4 -14  10    3.16    0.36
   5 -14  10    0.49    0.25
  -5 -14 -10   -0.22    0.35
  -6 -14 -10    0.12    0.35
  -7 -14 -10    0.12    0.39
   7 -15 -10    0.95    0.37
  -7 -15  10    1.13    0.39
  -6 -15  10   -0.10    0.32
   6 -15 -10   -0.53    0.32
   5 -15 -10    2.25    0.38
  -5 -15  10    1.57    0.35
  -4 -15  10   -0.17    0.26
   4 -15 -10   -0.02    0.27
   3 -15 -10    6.15    0.61
  -3 -15  10    5.67    0.58
   2 -15 -10   -0.02    0.27
  -2 -15  10   -0.11    0.23
   1 -15 -10    1.62    0.35
  -1 -15  10    2.11    0.33
   0 -15 -10    0.20    0.26
   0 -15  10   -0.10    0.23
  -1 -15 -10    3.19    0.43
   1 -15  10    3.34    0.41
  -2 -15 -10    0.02    0.28
   2 -15  10    0.29    0.23
  -3 -15 -10    0.26    0.30
   3 -15  10    0.24    0.24
   4 -15  10    0.87    0.26
  -4 -15 -10    0.56    0.36
  -5 -15 -10    0.09    0.37
  -6 -15 -10    4.60    0.61
   7 -16 -10    0.46    0.37
  -6 -16  10    1.17    0.36
   6 -16 -10    0.80    0.36
  -5 -16  10    4.06    0.50
   5 -16 -10    4.22    0.51
  -4 -16  10   -0.23    0.27
   4 -16 -10    0.23    0.28
  -3 -16  10    1.37    0.31
   3 -16 -10    1.24    0.33
  -2 -16  10    1.83    0.30
   2 -16 -10    1.84    0.35
   1 -16 -10    2.10    0.37
  -1 -16  10    2.26    0.36
   0 -16  10    0.17    0.26
   0 -16 -10    0.46    0.28
  -1 -16 -10    2.80    0.40
   1 -16  10    2.64    0.38
   2 -16  10    1.44    0.28
  -2 -16 -10    0.88    0.36
   3 -16  10    2.02    0.33
  -3 -16 -10    2.37    0.42
  -4 -16 -10    1.08    0.38
   6 -17 -10   -0.08    0.33
   5 -17 -10    0.72    0.37
  -5 -17  10    1.70    0.35
   4 -17 -10    3.39    0.45
  -4 -17  10    2.17    0.40
   3 -17 -10    1.03    0.33
  -3 -17  10    0.91    0.30
   2 -17 -10    2.07    0.39
  -2 -17  10    2.12    0.34
  -1 -17  10    1.18    0.32
   1 -17 -10    0.78    0.31
   0 -17  10    1.01    0.29
   0 -17 -10    0.34    0.28
  -1 -17 -10    0.48    0.32
   1 -17  10    0.17    0.30
   2 -17  10   -0.11    0.25
  -2 -17 -10   -0.07    0.31
  -3 -17 -10   -0.53    0.34
   4 -18 -10    3.13    0.47
  -3 -18  10    3.15    0.45
   3 -18 -10    3.41    0.48
   2 -18 -10    1.02    0.33
   1 -18 -10    0.20    0.30
  -1 -18  10   -0.15    0.32
   0 -18 -10    1.84    0.35
   0 -18  10    1.26    0.34
   1 -18  10    0.75    0.33
  -1 -18 -10    0.53    0.34
  -2 -19  10    0.08    0.30
  -1 -19  10    3.72    0.50
   0 -19  10    0.20    0.32
  11   0 -11    7.87    0.85
  10   0 -11   -0.12    0.34
   9   0 -11    4.65    0.58
   8   0 -11    0.40    0.30
  -7   0  11    9.88    0.89
   7   0 -11    9.75    0.90
   6   0 -11   -0.17    0.24
  -6   0  11    0.09    0.26
  -5   0  11    4.33    0.48
   5   0 -11    4.55    0.49
  -4   0  11   -0.25    0.20
   4   0 -11   -0.15    0.24
   3   0 -11   19.72    1.65
  -3   0  11   20.15    1.64
   2   0 -11   -0.43    0.20
  -2   0  11   -0.21    0.20
  -1   0  11   13.00    1.14
   1   0 -11   14.15    1.16
   0   0 -11    0.17    0.23
   0   0  11   -0.13    0.19
  -1   0 -11    7.61    0.70
   1   0  11    7.50    0.68
  -2   0 -11   -0.16    0.23
   2   0  11    0.12    0.20
   3   0  11    4.51    0.47
   4   0  11    0.02    0.22
   5   0  11    5.92    0.60
   7   0  11    6.14    0.63
   8   0  11   -0.01    0.29
   9   0  11    3.45    0.52
  11  -1 -11    0.45    0.42
  11   1 -11   -0.07    0.39
  10   1 -11    1.36    0.43
  10  -1 -11    1.16    0.40
   9  -1 -11    0.36    0.35
   9   1 -11    0.87    0.35
   8  -1 -11    4.58    0.53
   8   1 -11    4.19    0.52
  -7  -1  11    1.70    0.33
   7   1 -11    1.64    0.34
   6   1 -11    0.38    0.25
  -6   1  11    0.38    0.26
  -6  -1  11    0.51    0.25
   6  -1 -11    0.70    0.27
   5   1 -11   30.06    2.42
  -5  -1  11   29.95    2.42
   5  -1 -11   31.52    2.43
  -5   1  11   27.96    2.41
   4  -1 -11    6.70    0.60
  -4   1  11    6.17    0.57
   4   1 -11    6.03    0.59
  -4  -1  11    5.14    0.57
  -3   1  11    4.61    0.49
  -3  -1  11    4.30    0.47
   3   1 -11    5.74    0.51
   3  -1 -11    4.48    0.49
   2   1 -11    7.68    0.71
   2  -1 -11    8.20    0.72
  -2   1  11    7.76    0.70
  -2  -1  11    7.20    0.69
  -1   1  11    0.66    0.23
   1  -1 -11    1.04    0.28
  -1  -1  11    1.86    0.27
   1   1 -11    1.79    0.29
   0  -1  11    6.88    0.67
   0   1 -11    7.17    0.70
   0   1  11    8.41    0.69
   0  -1 -11    7.70    0.69
  -1  -1 -11    0.28    0.23
   1  -1  11    0.08    0.20
  -1   1 -11    0.86    0.25
   1   1  11    0.32    0.21
   2   1  11    0.08    0.21
  -2  -1 -11    0.36    0.24
   2  -1  11    0.36    0.22
   3   1  11   11.93    1.01
   3  -1  11   11.37    1.01
   4  -1  11    8.36    0.79
   4   1  11    9.11    0.80
   5   1  11    4.18    0.47
   5  -1  11    3.36    0.45
   6   1  11    1.09    0.30
   6  -1  11    1.13    0.31
   7   1  11    7.62    0.74
   7  -1  11    7.58    0.74
   8  -1  11    2.51    0.41
   8   1  11    2.14    0.41
   9  -1  11    9.46    0.90
   9   1  11    8.55    0.89
  11  -2 -11    0.59    0.40
  11   2 -11    0.36    0.40
  10  -2 -11    0.76    0.38
  10   2 -11    0.33    0.36
   9   2 -11    1.81    0.38
   9  -2 -11    1.47    0.37
   8   2 -11   -0.10    0.29
   8  -2 -11   -0.61    0.28
  -8  -2  11    0.03    0.28
   7   2 -11    3.08    0.40
   7  -2 -11    2.86    0.41
  -7  -2  11    2.93    0.40
   6   2 -11    0.27    0.26
   6  -2 -11   -0.03    0.25
  -6  -2  11   -0.23    0.24
  -6   2  11    0.12    0.25
   5  -2 -11    2.40    0.35
   5   2 -11    1.84    0.32
  -5   2  11    2.35    0.31
  -5  -2  11    1.34    0.30
   4  -2 -11   21.17    1.76
  -4  -2  11   21.07    1.75
   4   2 -11   22.62    1.76
  -4   2  11   20.31    1.74
   3   2 -11    1.04    0.25
   3  -2 -11    0.75    0.26
  -3   2  11    0.68    0.24
  -3  -2  11    0.77    0.24
   2   2 -11    0.54    0.23
  -2  -2  11    0.52    0.21
  -2   2  11   -0.40    0.23
   2  -2 -11   -0.44    0.24
   1   2 -11   27.37    2.12
  -1  -2  11   27.46    2.11
  -1   2  11   24.90    2.11
   1  -2 -11   24.61    2.12
   0  -2 -11    0.88    0.26
   0   2 -11    1.59    0.28
   0  -2  11    0.92    0.24
   0   2  11    0.81    0.23
   1   2  11    0.15    0.20
   1  -2  11    0.16    0.21
  -1  -2 -11   -0.12    0.23
  -2  -2 -11   -0.15    0.23
   2  -2  11   -0.03    0.20
   2   2  11   -0.05    0.21
   3   2  11    7.95    0.71
   3  -2  11    6.85    0.69
  -3  -2 -11    8.18    0.73
   4  -2  11    3.64    0.46
   4   2  11    4.90    0.48
   5  -2  11    0.39    0.25
   5   2  11    0.32    0.26
   6  -2  11    0.40    0.28
   6   2  11    0.39    0.27
   7   2  11    0.45    0.29
   7  -2  11   -0.02    0.28
   8   2  11    0.57    0.33
   8  -2  11    0.27    0.31
   9  -2  11    0.40    0.36
   9   2  11   -0.14    0.37
  11   3 -11    0.28    0.38
  11  -3 -11    0.34    0.41
  10   3 -11    1.11    0.41
  10  -3 -11    1.24    0.39
  -9  -3  11    0.58    0.30
   9   3 -11    0.12    0.32
   9  -3 -11   -0.46    0.31
  -8  -3  11    0.38    0.29
   8  -3 -11    0.44    0.33
   8   3 -11    0.21    0.30
   7   3 -11   13.50    1.13
  -7  -3  11   11.95    1.11
   7  -3 -11   13.08    1.14
   6  -3 -11    4.07    0.45
  -6  -3  11    2.91    0.42
   6   3 -11    3.17    0.41
   5  -3 -11    3.50    0.45
  -5  -3  11    4.91    0.46
  -5   3  11    2.81    0.42
   5   3 -11    4.40    0.46
   4  -3 -11   16.84    1.31
  -4   3  11   14.85    1.29
  -4  -3  11   14.74    1.29
   4   3 -11   14.91    1.29
   3   3 -11    4.18    0.51
  -3   3  11    5.19    0.51
  -3  -3  11    5.10    0.51
   3  -3 -11    5.51    0.53
   2  -3 -11    4.23    0.55
  -2  -3  11    6.54    0.54
  -1  -3  11   55.75    4.49
   1   3 -11   53.62    4.49
  -1   3  11   58.79    4.50
   1  -3 -11   58.62    4.50
   0  -3 -11   28.14    2.44
   0   3  11   30.50    2.44
   0  -3  11   32.11    2.44
   1  -3  11    1.68    0.29
   1   3  11    2.30    0.32
  -1  -3 -11    2.34    0.33
   2   3  11    1.27    0.25
   2  -3  11    0.80    0.24
  -2  -3 -11    1.25    0.28
  -3  -3 -11    7.21    0.67
   3   3  11    6.36    0.65
   3  -3  11    7.34    0.65
  -4  -3 -11    1.83    0.32
   4   3  11    1.49    0.31
   4  -3  11    1.42    0.28
   5  -3  11    9.70    0.82
   5   3  11    8.20    0.81
   6   3  11    1.79    0.35
   6  -3  11    2.02    0.36
   7   3  11    6.13    0.70
   7  -3  11    7.55    0.69
   8  -3  11    0.66    0.33
   8   3  11    0.52    0.34
   9  -3  11    0.65    0.37
   9   3  11    0.69    0.40
  11   4 -11    0.79    0.41
  10  -4 -11    0.05    0.33
  10   4 -11    0.29    0.35
   9   4 -11    6.02    0.66
   9  -4 -11    6.39    0.68
  -9  -4  11    5.35    0.62
   8  -4 -11    2.33    0.37
  -8  -4  11    1.68    0.35
   8   4 -11    1.82    0.35
  -7  -4  11    4.28    0.47
   7   4 -11    3.82    0.47
   7  -4 -11    3.86    0.49
   6  -4 -11    0.05    0.27
   6   4 -11   -0.04    0.27
  -6  -4  11    0.16    0.25
   5   4 -11    1.66    0.29
  -5  -4  11    1.69    0.30
   5  -4 -11    1.02    0.29
   4  -4 -11    3.10    0.38
   4   4 -11    2.58    0.37
  -4  -4  11    2.56    0.36
  -4   4  11    2.77    0.37
  -3  -4  11    2.61    0.33
  -3   4  11    1.35    0.30
   3  -4 -11    1.69    0.33
   3   4 -11    2.30    0.31
  -2  -4  11   37.70    3.16
   2   4 -11   38.49    3.17
   2  -4 -11   41.31    3.19
  -2   4  11   41.19    3.17
  -1   4  11    5.72    0.52
   1  -4 -11    5.49    0.54
  -1  -4  11    4.08    0.49
   0   4  11   11.74    0.97
   0  -4 -11   11.75    0.99
   0  -4  11   10.19    0.96
   1   4  11   24.68    2.02
  -1  -4 -11   23.20    2.03
   1  -4  11   26.65    2.02
  -2  -4 -11    8.55    0.72
   2   4  11    7.39    0.68
   2  -4  11    6.28    0.67
   3   4  11    4.08    0.45
   3  -4  11    3.80    0.43
  -3  -4 -11    4.13    0.47
  -4  -4 -11    0.75    0.27
   4   4  11    0.37    0.25
   4  -4  11    0.09    0.23
   5  -4  11    0.52    0.25
   6   4  11    2.57    0.39
   6  -4  11    2.31    0.38
   7   4  11    0.02    0.31
   7  -4  11   -0.38    0.27
   8  -4  11    0.71    0.33
   8   4  11    0.19    0.34
   9  -4  11    2.97    0.46
   9   4  11    2.27    0.48
  11   5 -11    0.78    0.40
  10   5 -11    1.66    0.39
  10  -5 -11    1.19    0.40
   9  -5 -11    1.55    0.38
  -9  -5  11    0.58    0.33
   9   5 -11    0.97    0.37
   8   5 -11    0.27    0.28
  -8  -5  11    0.02    0.28
   8  -5 -11   -0.16    0.30
   7   5 -11    3.53    0.44
  -7  -5  11    3.65    0.45
   7  -5 -11    3.52    0.46
   6  -5 -11   21.99    1.75
  -6  -5  11   20.68    1.73
   6   5 -11   20.03    1.73
   5   5 -11    0.08    0.25
   5  -5 -11   -0.25    0.25
  -5  -5  11   -0.19    0.25
   4  -5 -11    5.81    0.60
   4   5 -11    6.02    0.59
  -4  -5  11    6.00    0.59
   3  -5 -11    2.03    0.35
  -3   5  11    2.28    0.34
  -3  -5  11    3.46    0.37
  -2   5  11    2.31    0.34
   2  -5 -11    3.15    0.37
  -2  -5  11    1.80    0.33
  -1  -5  11    1.02    0.25
  -1   5  11    1.64    0.28
   1  -5 -11    1.38    0.30
   0  -5  11    5.41    0.54
   0  -5 -11    5.60    0.56
   0   5  11    5.58    0.56
   1  -5  11   13.20    1.08
  -1  -5 -11   13.21    1.10
   1   5  11   11.76    1.08
   2   5  11   11.16    0.98
   2  -5  11   10.82    0.97
  -2  -5 -11   12.03    1.01
   3   5  11   -0.02    0.24
  -3  -5 -11    0.15    0.25
   3  -5  11    0.76    0.23
  -4  -5 -11   11.13    0.98
   4   5  11   10.69    0.96
   4  -5  11   10.87    0.95
   5  -5  11    0.41    0.24
   5   5  11    0.42    0.27
  -5  -5 -11   -0.08    0.31
   6  -5  11    0.35    0.29
   6   5  11    0.29    0.29
   7   5  11    0.28    0.30
   7  -5  11    0.14    0.28
   8  -5  11    7.70    0.77
   8   5  11    7.72    0.80
   9   5  11    0.20    0.40
   9  -5  11    0.12    0.34
  10  -6 -11    0.27    0.35
 -10  -6  11    0.28    0.34
  -9  -6  11    0.26    0.31
   9  -6 -11   -0.20    0.31
   8  -6 -11    0.09    0.28
  -8  -6  11    0.18    0.28
  -7  -6  11    9.66    0.89
   6  -6 -11    0.13    0.28
   5  -6 -11   10.89    0.93
  -5  -6  11    9.50    0.91
   4  -6 -11    0.08    0.24
  -4  -6  11   -0.23    0.25
   3  -6 -11    5.14    0.54
  -3  -6  11    5.29    0.54
   2  -6 -11    1.82    0.34
  -2  -6  11    2.60    0.34
  -2   6  11    1.93    0.32
  -1   6  11   11.15    1.00
  -1  -6  11   11.86    1.00
   1  -6 -11   11.68    1.02
   0  -6 -11   11.65    1.02
   0  -6  11   11.31    0.99
   0   6  11   11.95    1.01
   1  -6  11    4.01    0.38
  -1  -6 -11    2.67    0.39
   1   6  11    2.80    0.38
   2  -6  11    3.39    0.38
  -2  -6 -11    2.97    0.41
   2   6  11    3.67    0.42
  -3  -6 -11    0.92    0.29
   3  -6  11    0.84    0.24
   3   6  11    1.37    0.29
   4  -6  11    1.32    0.27
  -4  -6 -11    1.03    0.30
   4   6  11    0.94    0.29
   5   6  11   -0.48    0.26
   5  -6  11    0.28    0.23
  -5  -6 -11   -0.10    0.32
   6   6  11    0.51    0.32
   6  -6  11   -0.11    0.26
   7   6  11    1.32    0.39
   7  -6  11    2.14    0.34
   8   6  11    1.67    0.41
   8  -6  11    1.26    0.35
   9  -6  11    0.24    0.34
   9   6  11   -0.48    0.40
  10  -7 -11    0.18    0.35
 -10  -7  11    0.26    0.35
  -9  -7  11    0.90    0.33
   9  -7 -11    0.99    0.33
   8  -7 -11    0.26    0.27
  -8  -7  11    0.04    0.28
  -7  -7  11    0.49    0.28
   7  -7 -11    0.18    0.29
  -6  -7  11    9.53    0.91
   6  -7 -11   10.55    0.92
  -5  -7  11   12.90    1.06
   5  -7 -11   10.99    1.05
   4  -7 -11   12.33    1.02
  -4  -7  11   10.88    1.01
   3  -7 -11    0.22    0.25
  -3  -7  11    0.07    0.25
   2  -7 -11   16.07    1.29
  -2  -7  11   14.14    1.27
  -1   7  11   18.55    1.60
   1  -7 -11   17.74    1.60
  -1  -7  11   21.79    1.61
   0   7  11    0.00    0.22
   0  -7  11    0.06    0.20
   0  -7 -11    0.02    0.22
  -1  -7 -11   -0.06    0.23
   1   7  11   -0.12    0.24
   1  -7  11   -0.17    0.20
   2   7  11    1.90    0.32
   2  -7  11    1.42    0.26
   3  -7  11   10.71    0.91
  -3  -7 -11   10.18    0.95
   3   7  11   10.68    0.94
   4   7  11    0.86    0.29
   4  -7  11    0.83    0.25
  -4  -7 -11    0.00    0.26
  -5  -7 -11    0.28    0.30
   5   7  11    0.25    0.30
   5  -7  11    0.62    0.26
   6  -7  11    0.67    0.30
  -6  -7 -11    0.99    0.37
   6   7  11    0.80    0.31
   7   7  11    1.02    0.37
   7  -7  11    0.97    0.32
   8  -7  11    1.41    0.35
   8   7  11    1.47    0.43
   9  -7  11    1.33    0.40
   9   7  11    1.09    0.44
  10  -8 -11    1.10    0.38
 -10  -8  11    1.22    0.39
   9  -8 -11    0.43    0.32
  -9  -8  11    0.13    0.32
   8  -8 -11    2.16    0.38
  -8  -8  11    1.92    0.39
  -7  -8  11    0.35    0.30
   7  -8 -11   -0.01    0.27
  -6  -8  11    1.93    0.35
   6  -8 -11    2.28    0.36
  -5  -8  11    1.60    0.34
   5  -8 -11    1.57    0.32
  -4  -8  11    8.98    0.86
   4  -8 -11   10.08    0.87
   3  -8 -11    0.84    0.29
  -3  -8  11    1.17    0.28
   2  -8 -11    2.57    0.36
  -2  -8  11    2.31    0.34
  -1  -8  11   -0.13    0.24
   1  -8 -11    0.05    0.25
   0  -8 -11    3.33    0.41
   0  -8  11    3.38    0.38
   0   8  11    2.95    0.39
  -1  -8 -11    2.16    0.34
   1  -8  11    1.78    0.29
   1   8  11    2.07    0.35
  -2  -8 -11   12.42    1.09
   2   8  11   13.03    1.09
   2  -8  11   11.70    1.05
   3  -8  11    0.75    0.24
  -3  -8 -11    0.89    0.27
   3   8  11    0.77    0.28
  -4  -8 -11    0.17    0.26
   4   8  11    0.34    0.28
   4  -8  11   -0.13    0.23
   5  -8  11    0.18    0.26
  -5  -8 -11    0.41    0.32
   5   8  11    0.30    0.30
   6  -8  11    0.11    0.28
  -6  -8 -11    1.11    0.38
   6   8  11    0.40    0.31
   7   8  11    0.43    0.34
   7  -8  11    0.48    0.30
   8  -8  11    0.50    0.33
   8   8  11    0.18    0.40
 -10  -9  11    0.68    0.38
  -9  -9  11    6.20    0.67
   9  -9 -11    5.75    0.64
   8  -9 -11    0.02    0.31
  -8  -9  11    0.11    0.31
  -7  -9  11    3.94    0.48
   7  -9 -11    3.35    0.46
   6  -9 -11    9.97    0.94
  -6  -9  11   10.68    0.95
  -5  -9  11    0.75    0.28
   5  -9 -11    0.31    0.27
   4  -9 -11    6.37    0.65
  -4  -9  11    6.69    0.65
  -3  -9  11    0.55    0.28
   3  -9 -11    0.31    0.25
   2  -9 -11    0.03    0.25
  -2  -9  11    0.05    0.24
  -1  -9  11   22.99    1.87
   1  -9 -11   22.73    1.89
   0  -9 -11    4.73    0.53
   0  -9  11    5.36    0.51
   1  -9  11    1.90    0.30
  -1  -9 -11    2.14    0.34
   2   9  11    0.25    0.28
   2  -9  11    0.01    0.21
  -2  -9 -11    0.37    0.25
   3   9  11    5.53    0.55
  -3  -9 -11    4.35    0.52
   3  -9  11    4.45    0.48
   4  -9  11    1.19    0.27
   4   9  11    0.88    0.32
  -4  -9 -11    0.93    0.32
   5   9  11    6.66    0.67
   5  -9  11    6.48    0.63
  -5  -9 -11    6.29    0.69
   6  -9  11    1.95    0.32
   6   9  11    1.06    0.38
  -6  -9 -11    0.65    0.37
   7   9  11    0.38    0.37
   7  -9  11    0.25    0.29
   8   9  11    0.38    0.43
   8  -9  11    0.11    0.31
   9 -10 -11    1.93    0.42
  -9 -10  11    2.30    0.45
  -8 -10  11    0.22    0.34
   8 -10 -11    0.66    0.32
  -7 -10  11    2.47    0.41
   7 -10 -11    1.72    0.37
   6 -10 -11    6.42    0.66
  -6 -10  11    6.80    0.67
  -5 -10  11   -0.25    0.26
   5 -10 -11   -0.14    0.25
   4 -10 -11    8.10    0.82
  -4 -10  11    9.86    0.83
   3 -10 -11   -0.04    0.25
  -3 -10  11    0.41    0.26
   2 -10 -11    2.12    0.34
  -2 -10  11    1.86    0.33
   1 -10 -11    1.77    0.33
  -1 -10  11    1.79    0.30
   0 -10  11    1.81    0.29
   0 -10 -11    1.10    0.30
   1 -10  11    6.08    0.58
  -1 -10 -11    6.33    0.63
   2 -10  11    5.22    0.52
  -2 -10 -11    5.11    0.56
   3 -10  11    0.08    0.22
  -3 -10 -11   -0.08    0.26
  -4 -10 -11    0.05    0.28
   4 -10  11    0.35    0.24
   5 -10  11    0.62    0.26
  -5 -10 -11    0.06    0.33
  -6 -10 -11   -0.31    0.35
   6 -10  11   -0.06    0.29
   6  10  11    0.30    0.36
   7 -10  11    0.52    0.30
   8  10  11    1.26    0.43
   8 -10  11    0.89    0.32
  -9 -11  11    5.77    0.69
  -8 -11  11    9.34    0.97
   8 -11 -11   11.07    0.96
   7 -11 -11    6.03    0.64
  -6 -11  11    0.47    0.31
   6 -11 -11    1.24    0.31
  -5 -11  11    6.35    0.67
   5 -11 -11    7.25    0.68
   4 -11 -11    7.88    0.72
  -4 -11  11    7.01    0.71
  -3 -11  11    1.85    0.33
   3 -11 -11    1.58    0.31
  -2 -11  11    1.33    0.31
   2 -11 -11    1.86    0.33
  -1 -11  11    0.77    0.26
   1 -11 -11    0.82    0.29
   0 -11  11   13.21    1.11
   0 -11 -11   12.97    1.14
   1 -11  11    0.15    0.22
  -1 -11 -11    0.11    0.25
   2 -11  11    0.43    0.23
  -2 -11 -11    0.69    0.28
   3 -11  11   11.98    1.00
  -3 -11 -11   11.18    1.04
  -4 -11 -11    6.33    0.66
   4 -11  11    5.94    0.59
  -5 -11 -11    0.52    0.35
   5 -11  11    0.13    0.27
   6 -11  11    3.91    0.45
  -6 -11 -11    3.54    0.53
   7 -11  11    0.60    0.33
  -7 -11 -11    3.05    0.47
  -8 -12  11    0.59    0.39
   8 -12 -11    0.59    0.35
  -7 -12  11    1.26    0.38
   7 -12 -11    0.79    0.34
   6 -12 -11    1.65    0.35
  -6 -12  11    1.83    0.38
  -5 -12  11    1.41    0.32
   5 -12 -11    1.73    0.34
   4 -12 -11    0.91    0.30
  -4 -12  11    0.96    0.28
   3 -12 -11    0.20    0.25
  -3 -12  11   -0.03    0.26
   2 -12 -11    7.67    0.75
  -2 -12  11    8.09    0.74
  -1 -12  11   11.07    0.96
   0 -12  11    2.62    0.35
   0 -12 -11    2.01    0.36
  -1 -12 -11    1.57    0.34
   1 -12  11    1.84    0.29
   2 -12  11    0.71    0.25
  -2 -12 -11    1.33    0.31
   3 -12  11    0.32    0.22
  -3 -12 -11    0.26    0.30
   4 -12  11    0.80    0.27
  -4 -12 -11    1.04    0.35
   5 -12  11    1.15    0.30
  -5 -12 -11    1.15    0.38
   6 -12  11    0.66    0.30
  -6 -12 -11    1.07    0.42
   7 -12  11    0.57    0.28
  -7 -12 -11    0.28    0.38
   7 -13 -11    0.61    0.34
  -7 -13  11    0.18    0.35
  -6 -13  11    1.20    0.35
   6 -13 -11    1.68    0.36
  -5 -13  11    0.20    0.28
   5 -13 -11    0.05    0.29
  -4 -13  11    2.69    0.38
   4 -13 -11    2.65    0.39
   3 -13 -11    0.09    0.26
  -3 -13  11    0.38    0.27
  -2 -13  11    3.32    0.43
   2 -13 -11    3.29    0.43
   1 -13 -11    1.12    0.31
  -1 -13  11    1.17    0.28
   0 -13  11    0.13    0.25
   0 -13 -11    0.09    0.26
  -1 -13 -11    4.33    0.50
   1 -13  11    4.31    0.46
  -2 -13 -11    1.30    0.33
   2 -13  11    2.29    0.31
   3 -13  11    0.35    0.23
  -3 -13 -11   -0.34    0.29
  -4 -13 -11    2.11    0.41
   4 -13  11    1.65    0.32
   5 -13  11    1.81    0.33
  -5 -13 -11    2.18    0.43
  -6 -13 -11    0.20    0.39
   6 -13  11    0.55    0.28
   7 -14 -11    0.45    0.35
   6 -14 -11   -0.22    0.32
  -6 -14  11   -0.11    0.31
  -5 -14  11    1.43    0.33
   5 -14 -11    0.78    0.34
  -4 -14  11    0.91    0.29
   4 -14 -11    0.75    0.30
   3 -14 -11    2.00    0.37
  -3 -14  11    2.02    0.35
   2 -14 -11    1.01    0.31
  -2 -14  11    0.51    0.28
   1 -14 -11    2.13    0.38
  -1 -14  11    2.74    0.37
   0 -14  11    0.13    0.25
   0 -14 -11    0.54    0.29
   1 -14  11    1.77    0.30
  -1 -14 -11    1.02    0.31
   2 -14  11    1.39    0.29
  -2 -14 -11    1.22    0.34
   3 -14  11    1.04    0.26
  -3 -14 -11    0.58    0.35
  -4 -14 -11    0.08    0.34
   4 -14  11    0.10    0.26
  -5 -14 -11    0.23    0.39
   5 -14  11   -0.08    0.25
  -6 -14 -11    0.27    0.41
   6 -15 -11   -0.56    0.34
  -5 -15  11    0.12    0.29
   5 -15 -11    0.19    0.32
  -4 -15  11    0.17    0.27
   4 -15 -11   -0.01    0.31
  -3 -15  11    0.62    0.29
   3 -15 -11    0.82    0.32
   2 -15 -11    4.33    0.51
  -2 -15  11    4.11    0.49
  -1 -15  11    0.82    0.28
   1 -15 -11    0.94    0.32
   0 -15 -11    0.28    0.27
   0 -15  11    0.55    0.27
  -1 -15 -11    1.47    0.32
   1 -15  11    1.02    0.29
  -2 -15 -11    0.28    0.31
   2 -15  11    0.02    0.26
   3 -15  11    0.23    0.25
  -3 -15 -11   -0.17    0.32
  -4 -15 -11    2.19    0.45
   4 -15  11    1.64    0.32
   5 -16 -11   -0.19    0.33
  -4 -16  11    0.99    0.30
   4 -16 -11    1.04    0.34
   3 -16 -11    0.40    0.32
  -3 -16  11   -0.01    0.28
  -2 -16  11    0.00    0.30
   2 -16 -11    0.29    0.31
  -1 -16  11    0.31    0.27
   1 -16 -11    0.31    0.30
   0 -16 -11    1.32    0.34
   0 -16  11    1.18    0.32
   1 -16  11    2.54    0.39
  -1 -16 -11    2.74    0.42
  -2 -16 -11    0.04    0.32
   2 -16  11   -0.15    0.27
  -3 -16 -11    0.94    0.38
   3 -16  11    1.30    0.30
   3 -17 -11    5.32    0.57
  -3 -17  11    3.67    0.51
   2 -17 -11    5.58    0.63
   1 -17 -11    1.21    0.35
   0 -17  11    1.93    0.36
   0 -17 -11    1.54    0.37
   1 -17  11    0.45    0.31
   2 -17  11    0.66    0.32
  -2 -18  11   -0.09    0.33
  -1 -18  11    1.07    0.35
   0 -18  11    0.43    0.33
  10   0 -12    0.08    0.37
   9   0 -12   -0.25    0.31
   7   0 -12    0.35    0.30
  -7   0  12    0.05    0.30
  -6   0  12    0.55    0.28
   6   0 -12    0.12    0.26
  -5   0  12   -0.15    0.23
   5   0 -12   -0.20    0.25
   4   0 -12   32.49    2.61
  -4   0  12   31.96    2.60
   3   0 -12   -0.37    0.26
  -3   0  12   -0.18    0.22
   2   0 -12    3.57    0.43
  -2   0  12    3.32    0.41
   1   0 -12    0.04    0.26
  -1   0  12   -0.31    0.20
   0   0 -12    2.13    0.34
   0   0  12    2.64    0.33
   1   0  12   -0.05    0.21
  -1   0 -12    0.21    0.26
   2   0  12    0.33    0.22
   3   0  12   -0.11    0.22
   4   0  12    0.62    0.26
   5   0  12    0.01    0.26
   6   0  12   -0.10    0.29
   7   0  12   -0.40    0.30
   8   0  12    2.59    0.44
  11   1 -12    0.18    0.44
  10  -1 -12    0.23    0.38
  10   1 -12    0.49    0.38
   9  -1 -12    0.81    0.35
   9   1 -12   -0.30    0.33
   8  -1 -12    0.40    0.30
   8   1 -12    0.32    0.30
  -7  -1  12    8.30    0.80
   7   1 -12    9.23    0.82
   7  -1 -12    7.94    0.81
  -6  -1  12    2.05    0.34
   6   1 -12    2.26    0.35
   6  -1 -12    1.73    0.34
  -6   1  12    1.75    0.33
  -5   1  12    1.56    0.29
   5   1 -12    1.05    0.30
   5  -1 -12    1.59    0.33
  -5  -1  12    0.87    0.28
  -4  -1  12    5.76    0.59
   4  -1 -12    5.97    0.61
   4   1 -12    6.49    0.61
  -4   1  12    5.80    0.59
   3  -1 -12    2.91    0.40
   3   1 -12    3.13    0.40
  -3  -1  12    3.38    0.38
  -3   1  12    2.46    0.38
  -2   1  12   44.44    3.41
   2   1 -12   42.55    3.41
   2  -1 -12   42.63    3.42
  -2  -1  12   40.80    3.40
  -1   1  12   11.00    1.08
  -1  -1  12   12.75    1.09
   1   1 -12   14.42    1.12
   1  -1 -12   12.69    1.11
   0   1  12    1.49    0.27
   0  -1 -12    1.06    0.28
   0   1 -12    0.48    0.25
   0  -1  12    0.70    0.23
   1  -1  12    0.15    0.22
   1   1  12    0.16    0.22
  -1  -1 -12    0.63    0.27
  -2  -1 -12    0.02    0.25
   2   1  12    0.14    0.22
   2  -1  12   -0.04    0.22
   3  -1  12    1.23    0.28
   3   1  12    1.07    0.28
   4  -1  12   18.60    1.54
   4   1  12   18.25    1.54
   5   1  12    1.70    0.34
   6  -1  12    0.95    0.31
   6   1  12    1.13    0.33
   7  -1  12    0.73    0.33
   7   1  12    0.51    0.31
   8  -1  12    2.94    0.44
   8   1  12    1.95    0.42
  11   2 -12   -0.14    0.41
  10   2 -12    0.42    0.38
  10  -2 -12   -0.27    0.35
   9   2 -12    0.09    0.33
   9  -2 -12   -0.14    0.35
   8   2 -12    0.78    0.31
   8  -2 -12    0.18    0.30
  -8  -2  12    0.56    0.32
  -7  -2  12    0.87    0.30
   7  -2 -12    0.66    0.32
   7   2 -12    0.39    0.28
   6  -2 -12    4.23    0.52
  -6  -2  12    4.45    0.50
   6   2 -12    4.79    0.51
   5  -2 -12    9.99    0.86
   5   2 -12    8.18    0.84
  -5  -2  12    8.45    0.83
  -5   2  12   10.02    0.84
  -4   2  12    1.19    0.31
  -4  -2  12    1.15    0.28
   4   2 -12    1.78    0.32
   4  -2 -12    0.99    0.30
  -3   2  12   14.42    1.11
   3  -2 -12   13.02    1.12
  -3  -2  12   10.74    1.08
   3   2 -12   13.00    1.11
   2  -2 -12   17.34    1.33
  -2  -2  12   14.73    1.29
   2   2 -12   13.22    1.29
  -2   2  12   15.93    1.29
   1   2 -12   25.43    2.06
   1  -2 -12   24.15    2.07
  -1  -2  12   25.40    2.06
  -1   2  12   26.05    2.06
   0  -2 -12    2.44    0.38
   0  -2  12    3.18    0.37
   0   2  12    3.25    0.38
   1  -2  12    3.41    0.38
  -1  -2 -12    2.70    0.40
   1   2  12    2.77    0.36
   2   2  12    0.10    0.22
  -2  -2 -12    0.28    0.28
   2  -2  12    0.15    0.22
   3   2  12   17.62    1.49
   3  -2  12   17.96    1.49
   4  -2  12    2.28    0.34
   4   2  12    1.80    0.34
   5  -2  12    0.38    0.28
   5   2  12    0.43    0.29
   6   2  12    0.49    0.30
   6  -2  12   -0.07    0.27
   7  -2  12    0.85    0.32
   8   2  12    1.15    0.39
   8  -2  12    1.57    0.38
  10  -3 -12    0.31    0.39
  10   3 -12    0.47    0.37
   9  -3 -12   -0.09    0.34
   9   3 -12    0.34    0.34
   8   3 -12    0.11    0.29
   8  -3 -12    0.59    0.31
  -8  -3  12    0.66    0.31
   7  -3 -12    7.01    0.66
   7   3 -12    5.80    0.63
  -7  -3  12    5.74    0.63
   6   3 -12    0.12    0.28
   6  -3 -12    0.75    0.30
  -6  -3  12    0.59    0.27
   5  -3 -12   -0.44    0.25
  -5   3  12    0.46    0.26
  -5  -3  12   -0.04    0.25
   5   3 -12   -0.47    0.26
   4  -3 -12    8.43    0.77
   4   3 -12    8.16    0.76
  -4  -3  12    6.90    0.74
  -4   3  12    8.74    0.76
  -3  -3  12    9.06    0.84
   3  -3 -12   10.72    0.88
   3   3 -12    8.70    0.85
  -3   3  12    9.29    0.85
   2  -3 -12   13.25    1.26
  -2   3  12   13.77    1.25
  -2  -3  12   17.12    1.25
   1  -3 -12    8.49    0.77
  -1   3  12    8.95    0.75
  -1  -3  12    6.84    0.73
   0  -3  12   49.35    3.80
   0   3  12   48.33    3.80
   0  -3 -12   45.26    3.81
   1  -3  12    0.18    0.21
  -1  -3 -12   -0.09    0.25
   1   3  12    1.54    0.28
   2  -3  12    0.72    0.24
  -2  -3 -12    0.64    0.29
   2   3  12    0.54    0.25
  -3  -3 -12    1.07    0.30
   3  -3  12    0.51    0.26
   3   3  12    0.40    0.24
   4  -3  12    0.89    0.28
   5   3  12    0.92    0.30
   5  -3  12    1.68    0.31
   6   3  12    3.35    0.47
   6  -3  12    3.87    0.47
   7  -3  12    0.55    0.31
   7   3  12    0.21    0.33
   8   3  12   -0.36    0.36
   8  -3  12   -0.02    0.32
  10   4 -12    0.40    0.39
  10  -4 -12    0.88    0.40
  -9  -4  12    0.76    0.34
   9   4 -12    0.19    0.33
   8   4 -12    3.82    0.51
   8  -4 -12    4.70    0.53
  -8  -4  12    4.10    0.51
   7  -4 -12    0.95    0.31
   7   4 -12    0.10    0.29
  -7  -4  12    0.13    0.29
   6   4 -12   12.82    1.11
  -6  -4  12   12.84    1.11
   6  -4 -12   12.23    1.12
   5   4 -12    3.40    0.43
   5  -4 -12    3.56    0.44
  -5  -4  12    3.40    0.43
   4   4 -12   13.16    1.13
  -4   4  12   11.46    1.12
   4  -4 -12   14.19    1.16
  -4  -4  12   13.67    1.14
  -3   4  12    1.54    0.31
  -3  -4  12    0.97    0.29
   3  -4 -12    1.85    0.33
  -2  -4  12   21.25    1.71
  -2   4  12   19.71    1.71
   2  -4 -12   21.32    1.74
  -1  -4  12    6.49    0.69
   1  -4 -12    8.80    0.73
  -1   4  12    6.97    0.69
   0  -4  12    1.68    0.30
   0   4  12    2.28    0.33
   0  -4 -12    1.89    0.34
  -1  -4 -12    1.35    0.30
   1  -4  12    0.99    0.24
   1   4  12    1.07    0.28
   2   4  12    0.92    0.26
   2  -4  12    0.57    0.25
  -2  -4 -12    0.47    0.28
   3   4  12   17.71    1.52
   3  -4  12   19.19    1.51
  -3  -4 -12   17.49    1.53
   4   4  12    3.70    0.43
   4  -4  12    3.02    0.41
   5   4  12    1.17    0.32
   5  -4  12    1.74    0.32
   6  -4  12    0.47    0.31
   6   4  12    0.80    0.33
   7   4  12    0.79    0.34
   7  -4  12    1.05    0.33
   8  -4  12    1.20    0.37
   8   4  12    0.86    0.41
  10   5 -12    0.27    0.38
  10  -5 -12   -0.33    0.36
   9  -5 -12    0.16    0.34
  -9  -5  12   -0.23    0.32
   9   5 -12   -0.19    0.33
  -8  -5  12    0.45    0.30
   8  -5 -12    0.12    0.30
   8   5 -12    0.24    0.28
  -7  -5  12    3.72    0.48
   7  -5 -12    4.35    0.50
   6  -5 -12    4.36    0.52
  -6  -5  12    4.27    0.50
   5  -5 -12    7.96    0.76
   4  -5 -12    2.01    0.36
  -4  -5  12    1.58    0.32
   3  -5 -12    0.21    0.30
  -3   5  12   -0.43    0.26
  -3  -5  12   -0.27    0.26
  -2  -5  12   23.18    1.91
  -2   5  12   23.39    1.91
   2  -5 -12   23.42    1.93
   1  -5 -12   28.07    2.27
  -1   5  12   26.49    2.25
  -1  -5  12   28.55    2.25
   0  -5 -12    3.01    0.40
   0  -5  12    3.49    0.38
   0   5  12    2.58    0.39
   1   5  12    1.34    0.28
  -1  -5 -12    1.45    0.31
   1  -5  12    1.73    0.27
   2  -5  12    5.85    0.59
   2   5  12    6.13    0.59
  -2  -5 -12    6.05    0.62
  -3  -5 -12    2.14    0.36
   3  -5  12    2.03    0.33
   3   5  12    2.13    0.34
  -4  -5 -12    3.55    0.46
   4  -5  12    3.54    0.43
   4   5  12    3.75    0.45
   5   5  12   -0.33    0.28
   5  -5  12    0.31    0.25
   6   5  12    1.22    0.35
   6  -5  12    1.20    0.33
   7   5  12   -0.06    0.32
   7  -5  12    0.10    0.30
   8  -5  12    0.59    0.34
   8   5  12    0.77    0.38
 -10  -6  12    1.10    0.40
  -9  -6  12    2.93    0.46
   9  -6 -12    2.88    0.47
   8  -6 -12    1.32    0.35
  -8  -6  12    0.68    0.33
   7  -6 -12    1.11    0.35
  -7  -6  12    1.96    0.37
  -6  -6  12    0.45    0.29
   6  -6 -12    0.04    0.27
   5  -6 -12    2.98    0.41
  -5  -6  12    3.09    0.43
  -4  -6  12   15.11    1.22
   4  -6 -12   12.99    1.21
  -3  -6  12   32.67    2.68
   3  -6 -12   33.57    2.69
  -2   6  12    0.11    0.25
  -2  -6  12    0.03    0.24
   2  -6 -12   -0.08    0.29
  -1  -6  12    5.92    0.64
   1  -6 -12    6.88    0.68
  -1   6  12    7.38    0.66
   0  -6  12    0.33    0.23
   0  -6 -12    0.35    0.25
   0   6  12    0.08    0.25
   1   6  12    5.07    0.51
   1  -6  12    4.38    0.50
  -1  -6 -12    5.14    0.53
  -2  -6 -12    1.01    0.29
   2  -6  12    0.73    0.25
   2   6  12    0.67    0.28
   3  -6  12    1.47    0.29
  -3  -6 -12    1.60    0.33
   3   6  12    1.81    0.33
   4   6  12   -0.21    0.25
   4  -6  12    0.17    0.25
  -4  -6 -12    0.09    0.28
   5   6  12   -0.14    0.31
   5  -6  12    0.16    0.25
   6   6  12   -0.33    0.32
   6  -6  12    0.30    0.29
   7   6  12    0.00    0.33
   7  -6  12    0.44    0.31
   8  -6  12    0.69    0.34
   8   6  12    0.55    0.39
 -10  -7  12    3.41    0.51
  -9  -7  12   -0.40    0.32
   9  -7 -12    0.01    0.33
   8  -7 -12    0.26    0.30
  -8  -7  12   -0.20    0.31
  -7  -7  12    1.21    0.34
   7  -7 -12    1.15    0.33
   6  -7 -12    4.32    0.53
  -6  -7  12    4.84    0.53
  -5  -7  12    0.56    0.32
   5  -7 -12    1.04    0.30
  -4  -7  12    1.84    0.34
   4  -7 -12    1.95    0.35
   3  -7 -12    1.72    0.33
  -3  -7  12    0.98    0.30
   2  -7 -12    0.30    0.28
  -2  -7  12    0.19    0.27
   1  -7 -12    8.04    0.71
  -1  -7  12    6.36    0.67
   0  -7 -12   21.44    1.93
   0  -7  12   24.11    1.91
   0   7  12   24.61    1.93
   1  -7  12    0.38    0.23
   1   7  12   -0.04    0.25
  -1  -7 -12    0.10    0.27
   2  -7  12    1.87    0.31
   2   7  12    2.70    0.38
  -2  -7 -12    1.94    0.35
   3   7  12    7.62    0.69
  -3  -7 -12    6.59    0.69
   3  -7  12    6.70    0.66
  -4  -7 -12    1.74    0.35
   4   7  12    1.25    0.33
   4  -7  12    1.39    0.30
  -5  -7 -12    3.25    0.47
   5   7  12    2.19    0.42
   5  -7  12    2.71    0.39
   6  -7  12    0.84    0.31
   6   7  12    0.60    0.33
   7  -7  12    0.25    0.30
   7   7  12   -0.29    0.34
   8  -7  12   -0.13    0.31
   8   7  12    0.53    0.39
   9  -8 -12    0.03    0.34
  -9  -8  12    0.15    0.34
   8  -8 -12    2.40    0.41
  -8  -8  12    2.38    0.43
  -7  -8  12    1.96    0.40
   7  -8 -12    1.86    0.37
  -6  -8  12    0.84    0.34
   6  -8 -12    0.41    0.29
   5  -8 -12    4.89    0.56
  -5  -8  12    5.71    0.58
  -4  -8  12    1.91    0.34
   4  -8 -12    1.44    0.34
   3  -8 -12    1.21    0.31
  -3  -8  12    1.19    0.31
  -2  -8  12    1.43    0.32
   2  -8 -12    1.47    0.32
   1  -8 -12    1.04    0.31
  -1  -8  12    0.92    0.28
   0  -8  12    0.12    0.22
  -1  -8 -12    0.80    0.28
   1   8  12    1.02    0.31
   1  -8  12    0.54    0.24
  -2  -8 -12   10.30    0.92
   2  -8  12   10.25    0.88
   2   8  12    9.24    0.91
   3  -8  12    3.57    0.41
  -3  -8 -12    2.82    0.42
   3   8  12    3.40    0.43
   4   8  12    0.25    0.31
   4  -8  12   -0.15    0.23
  -4  -8 -12    0.18    0.30
   5  -8  12    0.29    0.28
   5   8  12    0.08    0.32
  -5  -8 -12    0.47    0.35
   6  -8  12   -0.12    0.29
   6   8  12    0.45    0.32
   7  -8  12    1.21    0.35
   7   8  12    0.89    0.41
  -9  -9  12    0.08    0.36
   8  -9 -12    1.93    0.39
  -8  -9  12    1.16    0.38
   7  -9 -12    2.44    0.42
  -7  -9  12    2.71    0.43
   6  -9 -12    0.01    0.29
  -6  -9  12    0.65    0.33
   5  -9 -12    7.44    0.74
  -5  -9  12    7.91    0.76
   4  -9 -12    0.69    0.30
  -3  -9  12    3.48    0.45
   3  -9 -12    3.68    0.46
   2  -9 -12    0.05    0.25
  -2  -9  12    0.03    0.25
  -1  -9  12    5.63    0.58
   1  -9 -12    5.91    0.60
   0  -9 -12    0.92    0.29
   0  -9  12    0.40    0.24
  -1  -9 -12    0.57    0.27
   1  -9  12    0.43    0.23
  -2  -9 -12    3.45    0.44
   2  -9  12    3.10    0.39
  -3  -9 -12    0.39    0.29
   3  -9  12    0.79    0.26
  -4  -9 -12    3.47    0.48
   4  -9  12    3.52    0.43
   4   9  12    3.76    0.49
  -5  -9 -12   -0.27    0.32
   5  -9  12    0.28    0.28
   5   9  12    0.35    0.34
   6   9  12    0.57    0.37
  -6  -9 -12    0.66    0.37
   6  -9  12    0.54    0.31
   7  -9  12   -0.04    0.31
   7   9  12    0.74    0.39
  -9 -10  12   -0.06    0.36
   8 -10 -12   -0.10    0.33
  -8 -10  12    0.08    0.36
   7 -10 -12   -0.27    0.30
  -7 -10  12    0.28    0.33
   6 -10 -12    4.07    0.49
  -6 -10  12    3.66    0.50
  -5 -10  12    3.87    0.48
   5 -10 -12    3.61    0.46
   4 -10 -12    0.55    0.28
  -4 -10  12    0.48    0.30
  -3 -10  12    0.22    0.28
   3 -10 -12    0.92    0.29
   2 -10 -12    5.70    0.67
  -2 -10  12    8.09    0.68
  -1 -10  12    5.17    0.54
   1 -10 -12    5.09    0.56
   0 -10  12    2.25    0.32
   0 -10 -12    1.20    0.33
   1 -10  12    1.91    0.32
  -1 -10 -12    2.32    0.36
   2 -10  12    0.69    0.25
  -2 -10 -12    0.81    0.31
   3 -10  12    0.58    0.27
  -3 -10 -12    1.27    0.32
   4 -10  12   -0.22    0.24
  -4 -10 -12    0.31    0.32
  -5 -10 -12   -0.31    0.34
   5 -10  12   -0.01    0.27
   6 -10  12    0.31    0.31
  -6 -10 -12    0.64    0.39
   7 -10  12    0.89    0.34
  -8 -11  12    0.35    0.37
   7 -11 -12    5.90    0.63
  -7 -11  12    5.39    0.65
  -6 -11  12    0.35    0.32
   6 -11 -12    0.25    0.30
  -5 -11  12    0.03    0.30
   5 -11 -12    0.02    0.29
   4 -11 -12    0.11    0.27
  -4 -11  12    0.51    0.32
   3 -11 -12    0.74    0.30
  -3 -11  12    0.43    0.29
  -2 -11  12    3.62    0.44
   2 -11 -12    3.39    0.45
   1 -11 -12    0.96    0.30
  -1 -11  12    0.63    0.29
   0 -11 -12    0.30    0.29
   0 -11  12    0.13    0.24
  -1 -11 -12    4.70    0.56
   1 -11  12    5.41    0.53
   2 -11  12    0.05    0.24
  -2 -11 -12    0.21    0.28
  -3 -11 -12    0.20    0.30
   3 -11  12    0.75    0.27
   4 -11  12    0.90    0.28
  -4 -11 -12    1.19    0.35
   5 -11  12    0.18    0.28
  -5 -11 -12    0.10    0.35
   6 -11  12    0.92    0.33
  -6 -11 -12    1.40    0.45
   7 -12 -12   -0.01    0.32
  -7 -12  12    0.31    0.35
  -6 -12  12    1.60    0.38
   6 -12 -12    1.58    0.37
  -5 -12  12   -0.07    0.29
   5 -12 -12   -0.09    0.30
  -4 -12  12    0.66    0.33
   4 -12 -12    0.85    0.31
   3 -12 -12    5.75    0.62
  -3 -12  12    6.10    0.62
  -2 -12  12    1.44    0.34
   2 -12 -12    2.09    0.35
  -1 -12  12    1.97    0.35
   1 -12 -12    2.28    0.38
   0 -12  12    3.06    0.38
   0 -12 -12    2.60    0.41
  -1 -12 -12    2.25    0.39
   1 -12  12    2.57    0.35
  -2 -12 -12    0.39    0.30
   2 -12  12    1.05    0.28
  -3 -12 -12    1.85    0.38
   3 -12  12    1.62    0.32
   4 -12  12    0.18    0.28
  -4 -12 -12   -0.40    0.33
   5 -12  12    0.34    0.30
  -5 -12 -12    0.91    0.39
  -6 -12 -12    1.90    0.46
   6 -12  12    1.98    0.36
  -6 -13  12   -0.12    0.31
   6 -13 -12   -0.02    0.32
  -5 -13  12   -0.04    0.31
   5 -13 -12   -0.14    0.30
   4 -13 -12    0.14    0.30
  -4 -13  12    0.00    0.30
   3 -13 -12    4.10    0.49
  -3 -13  12    3.14    0.46
   2 -13 -12    1.23    0.35
  -2 -13  12    1.49    0.32
   1 -13 -12    0.15    0.30
  -1 -13  12   -0.12    0.25
   0 -13  12   15.95    1.33
   0 -13 -12   15.59    1.37
   1 -13  12    1.03    0.28
  -1 -13 -12    1.06    0.32
   2 -13  12    1.33    0.30
  -2 -13 -12    0.79    0.32
   3 -13  12    4.77    0.50
  -3 -13 -12    4.05    0.55
  -4 -13 -12   -0.48    0.33
   4 -13  12    0.11    0.28
   5 -13  12    2.62    0.40
  -5 -13 -12    2.96    0.51
  -5 -14  12    0.14    0.31
   5 -14 -12    0.50    0.34
  -4 -14  12    1.90    0.37
   4 -14 -12    2.11    0.38
   3 -14 -12    0.35    0.30
  -3 -14  12    0.62    0.33
   2 -14 -12    0.41    0.31
  -2 -14  12    0.20    0.29
  -1 -14  12    5.27    0.60
   1 -14 -12    6.62    0.64
   0 -14  12    0.32    0.27
   0 -14 -12    0.08    0.30
  -1 -14 -12    1.78    0.38
   1 -14  12    1.99    0.34
   2 -14  12    2.24    0.36
  -2 -14 -12    1.39    0.37
  -3 -14 -12    0.91    0.37
   3 -14  12    1.10    0.31
  -4 -14 -12    0.35    0.38
   4 -14  12    0.90    0.30
   4 -15 -12    0.38    0.33
  -4 -15  12    0.16    0.30
   3 -15 -12    0.84    0.35
  -3 -15  12    1.32    0.35
   2 -15 -12    0.18    0.32
  -2 -15  12   -0.25    0.28
   1 -15 -12   -0.05    0.32
  -1 -15  12   -0.15    0.27
   0 -15  12    0.63    0.31
   0 -15 -12    0.71    0.31
  -1 -15 -12    1.14    0.34
   1 -15  12    0.46    0.29
  -2 -15 -12    0.23    0.34
   2 -15  12    0.60    0.31
   3 -15  12    0.35    0.29
  -3 -16  12    0.42    0.34
  -2 -16  12    0.48    0.31
   0 -16  12    0.17    0.32
   1 -16  12    2.44    0.39
   2 -16  12    0.94    0.34
  10   0 -13    0.15    0.39
   9   0 -13    0.25    0.36
   8   0 -13    0.09    0.31
   7   0 -13    0.98    0.34
  -6   0  13    0.42    0.28
   6   0 -13   -0.12    0.30
  -5   0  13   10.79    0.97
   5   0 -13   10.95    0.98
   4   0 -13    0.41    0.28
  -4   0  13   -0.04    0.25
  -3   0  13   13.15    1.19
   3   0 -13   14.70    1.21
  -2   0  13   -0.37    0.25
   2   0 -13   -0.04    0.32
  -1   0  13   46.11    3.90
   1   0 -13   51.97    3.93
   0   0  13    0.13    0.24
   1   0  13   14.89    1.27
   2   0  13   -0.30    0.22
   3   0  13    0.70    0.27
   4   0  13   -0.04    0.26
   5   0  13    6.78    0.69
   6   0  13    0.42    0.33
   7   0  13   16.00    1.40
  10   1 -13   -0.06    0.41
  10  -1 -13    1.07    0.43
   9   1 -13    0.29    0.35
   9  -1 -13   -0.08    0.35
   8  -1 -13    0.67    0.34
   8   1 -13    0.37    0.33
   7   1 -13    1.19    0.33
  -7  -1  13    1.48    0.36
   6  -1 -13    0.47    0.32
   6   1 -13    1.13    0.32
  -6  -1  13    0.77    0.31
  -6   1  13    0.53    0.29
  -5   1  13    2.07    0.36
   5   1 -13    2.85    0.40
   5  -1 -13    2.47    0.40
  -5  -1  13    2.26    0.36
   4  -1 -13    4.06    0.51
  -4   1  13    4.73    0.50
   4   1 -13    4.73    0.52
  -4  -1  13    4.34    0.49
   3   1 -13    9.48    0.89
  -3  -1  13   10.15    0.88
  -3   1  13    8.82    0.87
   3  -1 -13   10.41    0.90
   2  -1 -13    0.32    0.30
   2   1 -13    0.70    0.31
  -2   1  13    0.22    0.25
  -2  -1  13    0.84    0.27
  -1   1  13    3.44    0.43
  -1  -1  13    2.91    0.41
   1  -1 -13    4.15    0.49
   0   1  13    7.30    0.70
   0  -1 -13    6.59    0.72
   0  -1  13    8.46    0.71
   1  -1  13    8.62    0.82
   1   1  13    9.64    0.84
   2   1  13   -0.18    0.25
   2  -1  13   -0.32    0.22
   3   1  13    0.69    0.26
   3  -1  13    0.66    0.28
   4  -1  13   10.03    0.92
   4   1  13   10.16    0.92
   5   1  13    0.97    0.34
   5  -1  13    0.54    0.31
   6   1  13    0.23    0.32
   6  -1  13   -0.11    0.31
   7   1  13    0.05    0.33
   7  -1  13    0.16    0.31
  10   2 -13   -0.38    0.38
  10  -2 -13    0.42    0.39
   9  -2 -13    0.39    0.38
   9   2 -13    0.98    0.38
   8  -2 -13    1.18    0.38
   8   2 -13    0.81    0.35
   7  -2 -13    0.11    0.32
   7   2 -13    0.17    0.31
  -7  -2  13    0.07    0.30
  -6  -2  13    4.18    0.54
   6  -2 -13    5.35    0.57
   6   2 -13    5.09    0.56
   5   2 -13    3.91    0.48
  -5   2  13    4.37    0.48
  -5  -2  13    4.16    0.47
   5  -2 -13    3.64    0.48
   4   2 -13   10.47    0.99
  -4   2  13   12.66    1.00
   4  -2 -13   11.68    1.00
  -4  -2  13    9.47    0.97
  -3   2  13    0.51    0.29
  -3  -2  13    0.56    0.27
   3   2 -13    1.37    0.33
   3  -2 -13    1.01    0.33
  -2   2  13    9.16    0.89
  -2  -2  13    9.54    0.89
   2  -2 -13   11.34    0.94
  -1   2  13    0.62    0.28
  -1  -2  13    0.98    0.28
   1  -2 -13    0.83    0.32
   0  -2  13    5.18    0.56
   0   2  13    5.67    0.56
   0  -2 -13    5.76    0.59
   1  -2  13    0.29    0.24
   1   2  13    0.30    0.23
  -1  -2 -13    0.01    0.27
   2  -2  13   -0.16    0.23
   2   2  13    0.57    0.25
   3   2  13    0.22    0.25
   4  -2  13    0.30    0.26
   4   2  13   -0.14    0.27
   5  -2  13    1.18    0.34
   5   2  13    1.79    0.36
   6   2  13   -0.10    0.30
   6  -2  13    0.09    0.32
   7   2  13    1.28    0.39
   7  -2  13    1.21    0.37
  10   3 -13    0.42    0.41
   9   3 -13    2.01    0.43
   9  -3 -13    1.82    0.44
  -8  -3  13    1.18    0.36
   8   3 -13    1.25    0.36
   8  -3 -13    1.00    0.39
   7  -3 -13    1.50    0.38
   7   3 -13    2.19    0.37
  -7  -3  13    1.71    0.35
   6   3 -13    0.34    0.30
  -6  -3  13    0.17    0.29
   6  -3 -13    0.51    0.31
  -5  -3  13    0.81    0.31
   5   3 -13    0.94    0.32
   5  -3 -13    1.29    0.34
  -4  -3  13    1.40    0.31
   4  -3 -13    1.43    0.34
  -4   3  13    0.87    0.32
   3  -3 -13    5.02    0.56
  -3   3  13    4.91    0.53
   2  -3 -13   13.43    1.17
  -2   3  13   12.92    1.14
  -1  -3  13   74.54    5.89
   1  -3 -13   74.40    5.90
   0   3  13    1.73    0.33
   0  -3 -13    1.52    0.37
   0  -3  13    3.06    0.35
   1  -3  13   21.32    1.75
   1   3  13   20.87    1.75
  -1  -3 -13   21.24    1.77
   2  -3  13    0.32    0.25
  -2  -3 -13    0.36    0.30
   2   3  13    0.72    0.26
   3   3  13    0.06    0.25
   3  -3  13    0.32    0.26
   4   3  13    1.77    0.36
   4  -3  13    2.12    0.34
   5   3  13    4.98    0.56
   5  -3  13    4.66    0.54
   6  -3  13    0.08    0.32
   6   3  13    0.15    0.31
   7  -3  13   -0.21    0.31
   7   3  13    0.21    0.35
  10   4 -13    2.37    0.46
   9  -4 -13    1.31    0.42
   8  -4 -13    0.23    0.35
  -8  -4  13    0.66    0.33
   8   4 -13    0.15    0.31
   7  -4 -13    0.98    0.35
  -7  -4  13    1.25    0.33
  -6  -4  13    0.21    0.28
   6  -4 -13    0.46    0.32
  -5  -4  13    2.94    0.40
   5  -4 -13    1.80    0.38
  -4  -4  13    5.64    0.59
   4  -4 -13    5.96    0.62
   3  -4 -13   -0.28    0.29
  -3   4  13    0.41    0.28
  -3  -4  13   -0.04    0.25
  -2  -4  13   13.02    1.22
   2  -4 -13   14.09    1.24
  -2   4  13   15.73    1.24
  -1   4  13    1.59    0.31
  -1  -4  13    0.52    0.28
   1  -4 -13    1.43    0.34
   0  -4  13    2.84    0.36
   0  -4 -13    2.11    0.38
   0   4  13    2.39    0.36
   1  -4  13    6.20    0.55
  -1  -4 -13    3.77    0.54
   1   4  13    5.29    0.55
   2   4  13    4.25    0.48
   2  -4  13    4.15    0.47
  -2  -4 -13    4.12    0.49
   3  -4  13    2.67    0.38
   3   4  13    2.81    0.39
   4   4  13    0.55    0.31
   4  -4  13    0.28    0.27
   5   4  13    0.37    0.30
   5  -4  13    0.23    0.28
   6   4  13    0.39    0.34
   6  -4  13   -0.01    0.32
   7  -4  13    0.37    0.34
   7   4  13    0.26    0.35
   9  -5 -13    2.02    0.46
  -8  -5  13    2.25    0.41
   8  -5 -13    1.19    0.38
  -7  -5  13    0.30    0.32
   7  -5 -13    0.79    0.35
  -6  -5  13    3.01    0.43
   6  -5 -13    3.02    0.44
  -5  -5  13    2.73    0.41
   5  -5 -13    3.27    0.44
   4  -5 -13   17.55    1.54
  -4  -5  13   18.88    1.54
  -3  -5  13    0.91    0.30
  -2  -5  13    0.72    0.29
  -2   5  13    1.13    0.31
   2  -5 -13    0.83    0.35
  -1   5  13    0.28    0.27
   1  -5 -13    0.06    0.28
  -1  -5  13    0.92    0.26
   0  -5 -13    1.45    0.32
   0  -5  13    1.35    0.28
   0   5  13    1.36    0.33
   1   5  13    0.01    0.25
   1  -5  13    0.10    0.22
  -1  -5 -13    0.38    0.28
   2  -5  13    0.15    0.24
  -2  -5 -13   -0.06    0.28
   2   5  13    0.01    0.25
   3  -5  13    0.48    0.26
   3   5  13    0.46    0.30
  -3  -5 -13    0.44    0.31
   4   5  13    0.65    0.31
   4  -5  13    0.72    0.29
   5   5  13    0.40    0.31
   5  -5  13   -0.02    0.27
   6  -5  13   -0.17    0.31
   6   5  13    0.25    0.33
   7  -5  13    0.25    0.34
   7   5  13    0.69    0.38
   9  -6 -13    1.27    0.41
  -9  -6  13    1.51    0.41
   8  -6 -13    1.26    0.38
  -8  -6  13    1.41    0.37
  -7  -6  13    0.11    0.32
   6  -6 -13    1.16    0.34
  -6  -6  13    1.16    0.34
  -5  -6  13    0.77    0.30
   5  -6 -13    0.24    0.30
   4  -6 -13    1.15    0.33
  -4  -6  13    0.98    0.32
   3  -6 -13    0.68    0.32
  -3  -6  13    0.96    0.31
  -2  -6  13    6.30    0.66
   2  -6 -13    7.42    0.71
  -1  -6  13    3.21    0.41
   1  -6 -13    3.51    0.46
  -1   6  13    3.33    0.44
   0  -6  13    7.28    0.71
   0  -6 -13    7.35    0.73
   0   6  13    7.97    0.73
   1   6  13   10.38    0.98
   1  -6  13   11.76    0.98
  -1  -6 -13   11.08    1.00
   2  -6  13    3.22    0.40
   2   6  13    2.71    0.41
  -2  -6 -13    2.84    0.42
   3  -6  13    1.12    0.29
   3   6  13    0.68    0.33
  -3  -6 -13    1.21    0.32
   4   6  13    0.01    0.29
  -4  -6 -13    1.08    0.34
   4  -6  13    0.35    0.28
   5  -6  13   -0.37    0.25
   5   6  13    0.27    0.34
   6   6  13    1.67    0.38
   6  -6  13    0.67    0.34
   7   6  13   -0.10    0.37
   7  -6  13    0.19    0.33
  -9  -7  13    0.01    0.35
   8  -7 -13    0.28    0.35
  -8  -7  13    0.47    0.36
   7  -7 -13    3.32    0.48
  -7  -7  13    3.63    0.49
  -6  -7  13    0.29    0.33
   6  -7 -13    0.54    0.31
  -5  -7  13    0.45    0.30
   5  -7 -13    0.28    0.30
  -4  -7  13    0.33    0.29
   4  -7 -13    0.47    0.30
  -3  -7  13    0.98    0.33
   3  -7 -13    1.64    0.34
   2  -7 -13   -0.39    0.30
   1  -7 -13    1.11    0.32
  -1  -7  13    0.94    0.28
   0  -7  13    1.91    0.33
   0   7  13    2.14    0.35
   0  -7 -13    1.74    0.35
  -1  -7 -13   -0.03    0.27
   1   7  13   -0.02    0.27
   2  -7  13    3.40    0.42
  -2  -7 -13    3.10    0.45
   2   7  13    3.81    0.46
   3  -7  13    1.36    0.30
   3   7  13    1.16    0.35
  -3  -7 -13    1.52    0.35
   4   7  13    8.44    0.80
  -4  -7 -13    7.89    0.81
   4  -7  13    8.10    0.77
   5  -7  13    0.80    0.30
   5   7  13    0.89    0.37
   6   7  13    2.12    0.44
   6  -7  13    2.11    0.39
   7   7  13   -0.30    0.38
   8  -8 -13    1.25    0.37
  -8  -8  13    1.16    0.40
   7  -8 -13    1.38    0.38
  -7  -8  13    1.79    0.40
   6  -8 -13    0.45    0.31
  -6  -8  13    0.46    0.33
   5  -8 -13    0.00    0.28
  -5  -8  13    0.11    0.32
   4  -8 -13    2.26    0.39
  -4  -8  13    1.38    0.35
  -3  -8  13    1.34    0.34
   3  -8 -13    1.05    0.33
   2  -8 -13    2.21    0.39
  -2  -8  13    2.36    0.38
   1  -8 -13    1.39    0.34
  -1  -8  13    1.31    0.31
   0  -8 -13    8.80    0.91
   0  -8  13   11.21    0.90
  -1  -8 -13   -0.26    0.26
   1  -8  13    0.57    0.25
  -2  -8 -13   -0.02    0.29
   2   8  13    0.05    0.29
   2  -8  13   -0.11    0.24
  -3  -8 -13    0.37    0.30
   3   8  13    0.69    0.33
   3  -8  13    0.05    0.26
   4   8  13    1.14    0.36
   4  -8  13    1.15    0.32
  -4  -8 -13    1.28    0.36
   5   8  13    1.70    0.40
   5  -8  13    1.49    0.35
   6   8  13    1.01    0.39
   6  -8  13    0.73    0.32
  -8  -9  13   -0.04    0.36
   7  -9 -13    0.33    0.33
  -7  -9  13    0.44    0.38
  -6  -9  13    0.35    0.35
   6  -9 -13   -0.25    0.30
   5  -9 -13    2.07    0.38
  -5  -9  13    1.69    0.40
  -4  -9  13    2.03    0.39
   4  -9 -13    1.71    0.38
   3  -9 -13    1.19    0.35
  -3  -9  13    1.36    0.34
  -2  -9  13   13.02    1.14
   2  -9 -13   13.07    1.16
   1  -9 -13   -0.04    0.28
  -1  -9  13    0.05    0.27
   0  -9  13    2.24    0.35
   0  -9 -13    2.68    0.42
  -1  -9 -13    0.48    0.30
   1  -9  13    0.33    0.24
  -2  -9 -13   -0.04    0.28
   2  -9  13    0.07    0.24
   3  -9  13    0.82    0.28
  -3  -9 -13    0.63    0.32
   4  -9  13    1.32    0.32
  -4  -9 -13    1.27    0.36
  -5  -9 -13    0.46    0.38
   5  -9  13    0.17    0.30
   6   9  13    0.63    0.38
   6  -9  13   -0.01    0.32
   7 -10 -13    0.75    0.36
  -7 -10  13    1.63    0.41
   6 -10 -13    1.75    0.39
  -6 -10  13    2.06    0.42
  -5 -10  13    0.17    0.33
   5 -10 -13   -0.11    0.30
   4 -10 -13    0.62    0.32
  -4 -10  13    0.43    0.31
  -3 -10  13   -0.07    0.30
   3 -10 -13   -0.12    0.30
   2 -10 -13    3.86    0.49
  -2 -10  13    3.27    0.46
   1 -10 -13   10.14    0.95
  -1 -10  13   10.29    0.92
   0 -10 -13    0.28    0.31
   0 -10  13    0.58    0.25
   1 -10  13    0.52    0.26
  -1 -10 -13    0.20    0.29
   2 -10  13    2.41    0.35
  -2 -10 -13    2.14    0.40
   3 -10  13    0.27    0.28
  -3 -10 -13    0.29    0.30
  -4 -10 -13    0.59    0.35
   4 -10  13    0.38    0.28
  -5 -10 -13   -0.02    0.37
   6 -10  13    0.20    0.33
   6 -11 -13    0.89    0.36
  -6 -11  13    0.83    0.38
  -5 -11  13   -0.11    0.33
   5 -11 -13    0.23    0.32
  -4 -11  13    0.81    0.35
   4 -11 -13    1.24    0.35
   3 -11 -13    0.32    0.31
  -3 -11  13    0.25    0.31
   2 -11 -13    0.46    0.30
  -2 -11  13    0.75    0.32
   1 -11 -13    1.32    0.34
  -1 -11  13    1.46    0.33
   0 -11  13    0.55    0.26
   0 -11 -13    0.22    0.31
  -1 -11 -13    0.08    0.29
   1 -11  13    0.25    0.25
   2 -11  13    0.06    0.26
  -2 -11 -13    0.37    0.32
  -3 -11 -13    5.42    0.63
   3 -11  13    5.77    0.58
  -4 -11 -13   -0.05    0.34
   4 -11  13    0.50    0.29
  -5 -11 -13    1.98    0.46
   5 -11  13    2.67    0.41
   5 -12 -13    1.01    0.36
  -5 -12  13    1.29    0.39
   4 -12 -13   -0.07    0.31
  -4 -12  13    0.25    0.32
   3 -12 -13    2.23    0.41
  -3 -12  13    2.59    0.41
   2 -12 -13    1.14    0.34
  -2 -12  13    0.90    0.33
   1 -12 -13    0.50    0.32
  -1 -12  13   -0.24    0.28
   0 -12 -13    0.85    0.34
   0 -12  13    0.69    0.28
  -1 -12 -13    7.70    0.77
   1 -12  13    7.44    0.72
   2 -12  13    0.03    0.27
  -2 -12 -13   -0.13    0.30
  -3 -12 -13    0.78    0.36
   3 -12  13    0.90    0.31
  -4 -12 -13    0.65    0.38
   4 -12  13    0.32    0.30
  -4 -13  13    3.57    0.51
   4 -13 -13    4.02    0.51
  -3 -13  13    0.45    0.32
   3 -13 -13    0.16    0.32
   2 -13 -13    0.74    0.35
  -2 -13  13    0.68    0.32
   1 -13 -13    0.06    0.31
  -1 -13  13   -0.15    0.30
   0 -13 -13   -0.05    0.30
   0 -13  13   -0.03    0.28
   1 -13  13    1.04    0.30
  -1 -13 -13    0.54    0.34
   2 -13  13    1.67    0.35
  -2 -13 -13    2.28    0.42
   3 -13  13    0.70    0.32
  -3 -13 -13    0.28    0.35
  -4 -13 -13    1.26    0.42
   4 -13  13    1.01    0.33
   3 -14 -13    3.61    0.53
  -3 -14  13    4.51    0.52
   2 -14 -13    0.20    0.31
  -2 -14  13    0.41    0.31
  -1 -14  13    0.19    0.32
   1 -14 -13    0.90    0.35
   0 -14  13    0.60    0.30
   0 -14 -13    0.76    0.34
   1 -14  13    2.64    0.40
  -1 -14 -13    2.87    0.45
   2 -14  13    0.17    0.31
  -2 -14 -13    0.65    0.34
   3 -14  13    0.58    0.33
  -1 -15  13    0.79    0.34
   0 -15  13    0.48    0.32
   1 -15  13    0.20    0.31
   9   0 -14   -0.17    0.37
   8   0 -14    0.05    0.34
   7   0 -14   -0.29    0.32
  -6   0  14   -0.10    0.29
   6   0 -14   -0.17    0.31
   5   0 -14   -0.02    0.30
  -5   0  14   -0.17    0.28
   4   0 -14    3.84    0.50
  -4   0  14    3.85    0.48
  -3   0  14   -0.23    0.25
   3   0 -14    0.04    0.32
   2   0 -14   16.57    1.35
  -2   0  14   14.18    1.31
  -1   0  14   -0.12    0.25
   0   0  14    7.41    0.71
   1   0  14    0.28    0.25
   2   0  14    6.31    0.64
   3   0  14    0.02    0.27
   4   0  14    0.13    0.28
   5   0  14    0.08    0.31
   6   0  14    1.04    0.36
   9  -1 -14    0.31    0.39
   9   1 -14    0.07    0.38
   8  -1 -14    2.45    0.48
   8   1 -14    2.40    0.45
   7   1 -14    2.47    0.45
   7  -1 -14    2.94    0.46
  -6  -1  14    0.33    0.31
   6  -1 -14    0.87    0.34
   6   1 -14    0.95    0.35
  -5  -1  14    0.02    0.27
   5   1 -14    0.02    0.31
  -5   1  14    0.42    0.31
   5  -1 -14    0.26    0.32
   4   1 -14    5.20    0.57
  -4   1  14    4.79    0.55
  -4  -1  14    5.05    0.55
   4  -1 -14    5.06    0.57
   3   1 -14    5.37    0.58
   3  -1 -14    5.57    0.59
  -3   1  14    5.25    0.56
  -3  -1  14    4.29    0.55
  -2  -1  14    1.53    0.33
  -2   1  14    1.79    0.32
   2  -1 -14    1.90    0.38
  -1   1  14    0.12    0.27
  -1  -1  14    0.49    0.25
   1  -1 -14   -0.13    0.29
   0  -1  14    0.71    0.28
   0   1  14    0.81    0.28
   1   1  14    4.50    0.48
   1  -1  14    3.67    0.47
   2  -1  14    3.02    0.42
   2   1  14    3.48    0.44
   3   1  14    0.06    0.27
   3  -1  14    0.19    0.26
   4  -1  14    2.20    0.38
   4   1  14    1.94    0.37
   5  -1  14    1.13    0.36
   5   1  14    0.79    0.36
   6   1  14   -0.08    0.32
   6  -1  14   -0.05    0.33
   9  -2 -14    0.58    0.39
   9   2 -14    0.11    0.38
   8  -2 -14    0.78    0.39
   8   2 -14    1.18    0.37
   7  -2 -14    0.25    0.34
  -7  -2  14    0.25    0.33
   7   2 -14    0.47    0.36
   6  -2 -14    0.19    0.32
   6   2 -14    0.08    0.31
  -6  -2  14    0.48    0.30
  -5  -2  14    0.05    0.27
   5  -2 -14    0.26    0.31
   5   2 -14    0.42    0.32
  -4  -2  14   -0.11    0.26
  -4   2  14    0.12    0.28
   4  -2 -14   -0.19    0.29
  -3   2  14    3.40    0.45
   3  -2 -14    3.51    0.48
  -3  -2  14    3.52    0.45
  -2   2  14    0.89    0.29
   2  -2 -14    0.55    0.35
  -2  -2  14    0.56    0.28
   1  -2 -14    2.12    0.37
  -1   2  14    1.07    0.31
  -1  -2  14    0.73    0.28
   0  -2 -14   -0.03    0.28
   0  -2  14    0.46    0.27
   0   2  14    0.23    0.26
   1  -2  14    0.47    0.27
   1   2  14    0.73    0.28
   2  -2  14    2.64    0.38
   2   2  14    2.26    0.38
   3  -2  14    0.25    0.28
   3   2  14    0.44    0.29
   4   2  14   -0.08    0.30
   4  -2  14   -0.38    0.27
   5   2  14    1.34    0.38
   5  -2  14    1.36    0.37
   6   2  14    1.84    0.41
   6  -2  14    1.49    0.41
   9   3 -14    1.37    0.40
   8  -3 -14    0.27    0.39
  -7  -3  14    3.35    0.49
   7  -3 -14    3.45    0.51
  -6  -3  14    1.53    0.37
   6  -3 -14    1.99    0.41
  -5  -3  14   -0.02    0.28
  -4   3  14    1.95    0.36
  -4  -3  14    1.86    0.35
   4  -3 -14    1.47    0.38
  -3  -3  14    0.11    0.27
  -3   3  14    0.60    0.28
   3  -3 -14    0.26    0.32
  -2  -3  14   -0.07    0.27
  -2   3  14    0.52    0.29
   2  -3 -14    0.55    0.35
  -1   3  14    0.56    0.28
  -1  -3  14    0.45    0.27
   1  -3 -14    0.24    0.29
   0  -3  14    0.35    0.25
   0  -3 -14    0.56    0.30
   0   3  14    0.16    0.25
   1   3  14    0.07    0.27
   1  -3  14    0.22    0.25
  -1  -3 -14    0.01    0.31
   2   3  14    3.54    0.43
   2  -3  14    2.57    0.41
   3   3  14    3.09    0.44
   3  -3  14    2.90    0.41
   4   3  14    0.25    0.30
   4  -3  14    0.52    0.30
   5   3  14    0.53    0.34
   5  -3  14    0.21    0.31
   6   3  14    0.52    0.35
   6  -3  14    0.36    0.36
   8  -4 -14    7.26    0.77
  -8  -4  14    6.72    0.73
   7  -4 -14    2.02    0.45
  -7  -4  14    3.18    0.44
  -6  -4  14    0.30    0.33
   6  -4 -14    0.32    0.34
   5  -4 -14    2.49    0.42
  -5  -4  14    2.54    0.42
   4  -4 -14    5.17    0.55
  -4  -4  14    2.50    0.45
   3  -4 -14    0.06    0.32
  -3   4  14   -0.47    0.29
  -3  -4  14   -0.27    0.25
   2  -4 -14    1.89    0.40
  -2   4  14    2.29    0.37
  -2  -4  14    2.22    0.36
   1  -4 -14    1.81    0.38
  -1  -4  14    2.33    0.34
  -1   4  14    1.89    0.36
   0   4  14    1.78    0.36
   0  -4  14    1.97    0.33
   0  -4 -14    2.19    0.37
   1   4  14    0.47    0.29
   1  -4  14    1.21    0.30
  -1  -4 -14    1.00    0.34
   2  -4  14   11.25    1.08
   2   4  14   13.47    1.10
   3   4  14    1.77    0.35
   3  -4  14    1.03    0.32
   4  -4  14    1.67    0.35
   4   4  14    1.60    0.38
   5  -4  14    3.91    0.50
   5   4  14    3.95    0.52
   6   4  14    0.51    0.38
   6  -4  14    0.19    0.35
   8  -5 -14    0.38    0.38
  -8  -5  14    0.03    0.35
   7  -5 -14    0.39    0.34
  -7  -5  14    0.58    0.33
   6  -5 -14    0.03    0.33
  -6  -5  14   -0.07    0.32
  -5  -5  14    0.06    0.31
   5  -5 -14    0.17    0.32
  -4  -5  14    0.56    0.31
   4  -5 -14    0.13    0.35
  -3  -5  14    2.83    0.41
   2  -5 -14    0.35    0.33
  -2   5  14   -0.45    0.27
  -2  -5  14   -0.30    0.24
   1  -5 -14    1.94    0.37
  -1   5  14    1.01    0.33
  -1  -5  14    1.51    0.31
   0   5  14    0.25    0.30
   0  -5  14    0.32    0.26
   0  -5 -14   -0.17    0.30
  -1  -5 -14    0.31    0.32
   1  -5  14    0.29    0.26
   1   5  14    0.20    0.28
   2  -5  14    1.78    0.33
  -2  -5 -14    1.38    0.37
   2   5  14    1.59    0.35
   3  -5  14   -0.02    0.27
   3   5  14    0.07    0.29
   4  -5  14    0.19    0.29
   4   5  14   -0.20    0.31
   5   5  14    1.87    0.40
   5  -5  14    1.94    0.37
   6   5  14   -0.15    0.37
  -8  -6  14    0.08    0.35
   8  -6 -14   -0.14    0.36
  -7  -6  14   -0.11    0.33
   7  -6 -14    0.09    0.36
  -6  -6  14    1.19    0.37
   6  -6 -14    1.44    0.38
   5  -6 -14    1.30    0.36
  -5  -6  14    1.51    0.37
   4  -6 -14    0.06    0.33
  -4  -6  14   -0.13    0.31
  -3  -6  14    0.35    0.28
   3  -6 -14   -0.32    0.32
  -2  -6  14    0.13    0.26
  -1  -6  14    0.54    0.27
   1  -6 -14    0.45    0.33
   0  -6  14   21.19    1.72
   0  -6 -14   19.11    1.73
   0   6  14   21.34    1.73
  -1  -6 -14    4.37    0.55
   1  -6  14    4.11    0.50
   1   6  14    5.29    0.54
   2   6  14   -0.10    0.31
  -2  -6 -14   -0.14    0.30
   2  -6  14    0.29    0.27
  -3  -6 -14    0.72    0.32
   3  -6  14    0.97    0.31
   3   6  14    0.54    0.34
   4   6  14    1.21    0.37
   5  -6  14    3.05    0.42
   5   6  14    2.30    0.46
   6   6  14   -0.01    0.37
  -8  -7  14    0.45    0.38
   7  -7 -14    0.38    0.37
  -7  -7  14    0.44    0.36
  -6  -7  14    0.89    0.36
   6  -7 -14    0.64    0.34
   5  -7 -14    0.65    0.34
  -5  -7  14    0.96    0.35
  -4  -7  14    2.75    0.44
   4  -7 -14    2.99    0.47
  -3  -7  14    0.16    0.30
   3  -7 -14    0.11    0.35
  -2  -7  14    1.12    0.32
   2  -7 -14    0.72    0.33
   1  -7 -14    0.69    0.32
  -1  -7  14    0.37    0.27
   0  -7  14    0.23    0.27
   0  -7 -14    1.04    0.34
   1   7  14    1.34    0.34
   1  -7  14    1.42    0.30
  -1  -7 -14    0.78    0.32
  -2  -7 -14    0.49    0.31
   2   7  14   -0.02    0.32
   2  -7  14   -0.25    0.26
   3  -7  14    4.08    0.49
  -3  -7 -14    4.48    0.54
   3   7  14    3.76    0.51
   4   7  14    0.99    0.37
   4  -7  14    1.18    0.34
   5  -7  14    4.38    0.52
   5   7  14    3.87    0.56
   6   7  14    0.49    0.39
  -7  -8  14   -0.20    0.36
   7  -8 -14   -0.53    0.32
   6  -8 -14    1.69    0.40
  -6  -8  14    1.30    0.40
  -5  -8  14    0.11    0.33
   5  -8 -14   -0.18    0.32
   4  -8 -14    3.33    0.49
  -4  -8  14    3.16    0.48
   3  -8 -14   -0.04    0.34
  -3  -8  14    0.11    0.31
  -2  -8  14    0.14    0.30
   2  -8 -14   -0.13    0.31
  -1  -8  14   10.82    0.99
   1  -8 -14   11.24    1.02
   0  -8 -14    0.25    0.32
   0  -8  14    0.59    0.27
   1  -8  14    0.16    0.25
  -1  -8 -14   -0.06    0.31
   2  -8  14    0.08    0.28
  -2  -8 -14    0.31    0.32
  -3  -8 -14    0.14    0.32
   3  -8  14    0.08    0.29
   4  -8  14    0.51    0.32
   5  -8  14   -0.10    0.30
   5   8  14    0.61    0.41
  -7  -9  14    1.29    0.44
   6  -9 -14    0.22    0.33
  -6  -9  14   -0.14    0.37
  -5  -9  14    0.91    0.37
   5  -9 -14    0.93    0.38
   4  -9 -14   13.34    1.17
  -4  -9  14   12.26    1.15
   3  -9 -14   -0.21    0.32
  -3  -9  14    0.11    0.32
  -2  -9  14    2.03    0.37
   2  -9 -14    1.23    0.38
   1  -9 -14   21.65    1.79
  -1  -9  14   20.36    1.75
   0  -9 -14    7.62    0.82
   0  -9  14    9.24    0.80
   1  -9  14    0.88    0.29
  -1  -9 -14    0.91    0.34
  -2  -9 -14    5.21    0.63
   2  -9  14    6.19    0.61
   3  -9  14    1.65    0.34
  -3  -9 -14    1.24    0.38
  -4  -9 -14    1.04    0.38
   4  -9  14   -0.08    0.30
  -6 -10  14    0.38    0.37
  -5 -10  14    0.02    0.36
   5 -10 -14    0.34    0.35
  -4 -10  14    0.59    0.35
   4 -10 -14    0.25    0.35
   3 -10 -14    0.75    0.33
  -3 -10  14    1.00    0.36
  -2 -10  14   -0.09    0.31
   2 -10 -14    0.23    0.30
   1 -10 -14    0.79    0.35
  -1 -10  14    0.53    0.30
   0 -10 -14    0.48    0.32
   0 -10  14    0.33    0.28
   1 -10  14   -0.04    0.28
  -1 -10 -14    0.60    0.34
   2 -10  14    0.42    0.28
  -2 -10 -14    0.08    0.33
   3 -10  14    0.77    0.33
  -3 -10 -14    1.40    0.39
  -4 -10 -14    0.38    0.37
   4 -10  14    0.35    0.31
  -4 -11  14   -0.26    0.33
   4 -11 -14   -0.07    0.34
  -3 -11  14    8.62    0.84
   3 -11 -14    8.33    0.85
   2 -11 -14    0.27    0.33
  -2 -11  14   -0.02    0.31
  -1 -11  14    6.04    0.62
   1 -11 -14    5.54    0.65
   0 -11  14    5.88    0.59
   0 -11 -14    5.43    0.63
   1 -11  14    5.22    0.60
  -1 -11 -14    6.32    0.67
   2 -11  14    3.80    0.47
  -2 -11 -14    3.57    0.52
   3 -11  14    0.57    0.32
  -3 -11 -14    1.34    0.38
  -4 -11 -14    0.69    0.40
   3 -12 -14   -0.29    0.34
  -3 -12  14    0.02    0.33
   2 -12 -14    3.36    0.48
  -2 -12  14    2.75    0.44
   1 -12 -14    0.53    0.36
  -1 -12  14    0.89    0.34
   0 -12 -14    0.42    0.34
   0 -12  14    0.46    0.29
   1 -12  14    3.66    0.47
  -1 -12 -14    3.28    0.50
  -2 -12 -14    0.28    0.34
   2 -12  14    0.46    0.31
   3 -12  14    0.65    0.33
  -3 -12 -14    0.93    0.39
  -1 -13  14   -0.11    0.31
   0 -13  14    0.01    0.28
   1 -13  14    1.64    0.36
   8   0 -15    0.30    0.39
   7   0 -15   -0.18    0.35
   6   0 -15    0.02    0.35
  -5   0  15    4.40    0.55
   5   0 -15    4.18    0.55
   4   0 -15    0.34    0.33
  -4   0  15    0.05    0.32
  -3   0  15    6.36    0.66
  -2   0  15   -0.15    0.26
  -1   0  15    0.11    0.28
   0   0  15   -0.33    0.26
   1   0  15    0.64    0.30
   2   0  15    0.26    0.30
   3   0  15    1.06    0.33
   4   0  15    0.16    0.31
   5   0  15    0.02    0.38
   8   1 -15    0.10    0.41
   8  -1 -15    0.49    0.43
   7   1 -15    1.49    0.43
   7  -1 -15    1.61    0.43
   6   1 -15    0.44    0.34
   6  -1 -15    0.39    0.36
  -6  -1  15    0.61    0.33
  -5  -1  15    7.62    0.77
  -5   1  15    7.78    0.78
   5  -1 -15    7.63    0.79
  -4  -1  15    0.44    0.32
   4  -1 -15    0.31    0.36
  -4   1  15    0.06    0.31
  -3  -1  15   -0.09    0.28
  -3   1  15    0.38    0.28
   3  -1 -15    0.74    0.39
  -2   1  15    1.31    0.33
  -2  -1  15    0.70    0.30
  -1   1  15    0.51    0.30
  -1  -1  15    0.89    0.30
   0  -1  15    0.22    0.28
   0   1  15    0.20    0.28
   1   1  15    5.84    0.66
   1  -1  15    6.97    0.67
   2  -1  15    1.97    0.41
   2   1  15    3.71    0.44
   3   1  15    3.27    0.45
   4   1  15   -0.13    0.31
   4  -1  15    0.18    0.32
   5   1  15   -0.25    0.36
   5  -1  15   -0.19    0.35
   8  -2 -15    0.79    0.44
  -7  -2  15   10.53    1.08
   7  -2 -15   13.28    1.14
   6  -2 -15    0.34    0.35
  -6  -2  15    0.23    0.33
  -5  -2  15    0.46    0.31
   5  -2 -15    0.50    0.36
   4  -2 -15    0.56    0.36
  -4   2  15    1.57    0.36
  -4  -2  15    1.66    0.35
  -3  -2  15    1.59    0.34
  -3   2  15    0.94    0.34
   3  -2 -15    0.96    0.40
  -2  -2  15    2.49    0.43
  -2   2  15    3.75    0.46
   2  -2 -15    3.48    0.50
  -1   2  15    2.21    0.40
   1  -2 -15    3.34    0.46
  -1  -2  15    2.97    0.41
   0   2  15    1.94    0.37
   0  -2  15    2.16    0.38
   1   2  15    0.02    0.28
   1  -2  15    0.41    0.28
   2  -2  15    1.79    0.36
   2   2  15    2.07    0.37
   3   2  15    0.14    0.31
   3  -2  15    0.42    0.31
   4  -2  15    0.21    0.31
   4   2  15    0.47    0.34
   5   2  15    0.08    0.35
   8  -3 -15    0.82    0.41
   7  -3 -15   -0.07    0.37
  -7  -3  15    1.12    0.39
   6  -3 -15    1.04    0.40
  -6  -3  15    0.69    0.35
  -5  -3  15    5.44    0.56
   5  -3 -15    4.10    0.58
  -4  -3  15    0.17    0.29
   4  -3 -15   -0.08    0.37
   3  -3 -15   -0.26    0.34
  -3  -3  15    0.11    0.30
  -3   3  15    0.07    0.32
   2  -3 -15    1.46    0.44
  -2   3  15    0.86    0.33
  -2  -3  15    1.21    0.32
  -1  -3  15   -0.01    0.27
  -1   3  15    0.15    0.29
   1  -3 -15    1.04    0.34
   0  -3  15   -0.07    0.26
   0   3  15   -0.04    0.27
   1   3  15    2.04    0.38
   1  -3  15    2.25    0.37
   2   3  15    1.86    0.38
   2  -3  15    2.18    0.37
   3   3  15    0.58    0.33
   3  -3  15    0.98    0.33
   4  -3  15    0.68    0.32
   4   3  15    0.33    0.34
   5   3  15   -0.07    0.34
  -7  -4  15    1.85    0.43
   7  -4 -15    1.01    0.43
   6  -4 -15    6.27    0.70
  -6  -4  15    6.09    0.67
  -5  -4  15    0.07    0.31
   5  -4 -15   -0.02    0.36
   4  -4 -15    0.57    0.37
  -4  -4  15    0.88    0.31
  -3  -4  15    4.50    0.54
   3  -4 -15    5.02    0.61
  -2  -4  15    2.07    0.37
   2  -4 -15    1.98    0.41
  -2   4  15    1.90    0.39
   1  -4 -15    0.78    0.35
  -1  -4  15    0.13    0.28
  -1   4  15    0.26    0.30
   0  -4  15    0.43    0.28
   0  -4 -15    0.39    0.32
   0   4  15   -0.19    0.29
   1  -4  15    0.60    0.29
   1   4  15    0.61    0.31
   2  -4  15    0.67    0.32
   2   4  15    0.49    0.32
   3  -4  15    0.46    0.32
   3   4  15    0.27    0.32
   4   4  15    0.42    0.36
   4  -4  15    0.91    0.34
   5   4  15    0.25    0.34
   7  -5 -15    1.73    0.45
  -7  -5  15    1.96    0.46
  -6  -5  15    0.81    0.39
   6  -5 -15    1.75    0.41
  -5  -5  15    0.85    0.34
   5  -5 -15    0.72    0.38
  -4  -5  15    2.55    0.41
   4  -5 -15    2.05    0.46
  -3  -5  15    1.33    0.34
   3  -5 -15    1.75    0.42
  -2  -5  15    0.43    0.30
   2  -5 -15    0.62    0.34
  -1  -5  15    0.21    0.28
   1  -5 -15   -0.07    0.33
  -1   5  15    0.42    0.32
   0  -5 -15    0.19    0.32
   0  -5  15    0.86    0.30
   0   5  15    0.18    0.31
  -1  -5 -15    0.44    0.33
   1  -5  15    0.31    0.30
   1   5  15    0.19    0.31
   2   5  15    0.71    0.33
   2  -5  15    0.11    0.29
   3   5  15    0.48    0.33
   3  -5  15    0.17    0.31
   4  -5  15    1.59    0.37
   4   5  15    1.73    0.40
   5   5  15   -0.18    0.35
  -7  -6  15    3.34    0.52
  -6  -6  15    0.41    0.39
   6  -6 -15   -0.02    0.35
   5  -6 -15   -0.58    0.38
  -5  -6  15    0.42    0.35
  -4  -6  15    0.51    0.33
   4  -6 -15   -0.03    0.38
   3  -6 -15    0.55    0.39
  -3  -6  15    1.25    0.33
  -2  -6  15   -0.08    0.27
   2  -6 -15    0.49    0.34
  -1  -6  15    0.31    0.27
   1  -6 -15   -0.20    0.29
   0  -6  15   -0.35    0.26
   0  -6 -15   -0.09    0.31
  -1  -6 -15    5.87    0.63
   1  -6  15    5.40    0.59
   1   6  15    4.96    0.60
   2  -6  15    6.46    0.64
  -2  -6 -15    6.21    0.67
   2   6  15    5.25    0.65
   3   6  15    0.29    0.35
   3  -6  15   -0.10    0.29
   4   6  15    3.98    0.53
   4  -6  15    3.66    0.51
  -6  -7  15    0.46    0.38
   6  -7 -15    0.02    0.36
  -5  -7  15    0.02    0.35
   5  -7 -15    0.00    0.37
   4  -7 -15    8.61    0.83
  -4  -7  15    7.19    0.79
  -3  -7  15    0.88    0.33
   3  -7 -15    0.55    0.39
  -2  -7  15    0.11    0.29
   2  -7 -15    0.22    0.34
  -1  -7  15    0.79    0.32
   1  -7 -15    1.08    0.36
   0  -7  15    0.18    0.28
   0  -7 -15    0.31    0.34
   1  -7  15    3.23    0.43
  -1  -7 -15    2.72    0.46
   2  -7  15    0.46    0.30
  -2  -7 -15    0.63    0.36
   3   7  15    0.75    0.38
   3  -7  15    0.63    0.33
   4   7  15    0.26    0.38
  -5  -8  15    0.25    0.37
   5  -8 -15   -0.32    0.37
   4  -8 -15    0.09    0.37
  -4  -8  15    0.06    0.36
   3  -8 -15    0.59    0.37
  -3  -8  15    0.17    0.32
   2  -8 -15    0.46    0.37
  -2  -8  15    0.79    0.31
  -1  -8  15    2.37    0.38
   1  -8 -15    1.68    0.42
   0  -8  15   10.01    0.93
   0  -8 -15   10.21    0.97
  -1  -8 -15    0.66    0.36
   1  -8  15    0.28    0.29
   2  -8  15    0.44    0.31
  -2  -8 -15    0.16    0.36
  -3  -8 -15    3.19    0.48
   3  -8  15    2.39    0.43
   4  -9 -15    0.38    0.38
  -4  -9  15    0.39    0.37
  -3  -9  15   -0.08    0.34
   3  -9 -15   -0.38    0.34
   2  -9 -15    1.39    0.38
  -2  -9  15    1.15    0.33
  -1  -9  15   -0.46    0.28
   1  -9 -15    0.00    0.33
   0  -9 -15   -0.09    0.33
   0  -9  15    0.21    0.29
   1  -9  15    0.55    0.30
  -1  -9 -15    0.35    0.35
   2  -9  15    2.42    0.41
  -2  -9 -15    1.96    0.42
  -3  -9 -15    0.27    0.37
   3 -10 -15    0.28    0.37
   2 -10 -15    0.22    0.35
  -2 -10  15    0.01    0.32
   1 -10 -15   -0.18    0.35
  -1 -10  15   -0.06    0.28
   0 -10  15    0.30    0.29
   0 -10 -15    0.24    0.37
  -1 -10 -15    1.37    0.40
   1 -10  15    1.21    0.34
  -2 -10 -15    0.62    0.38
   1 -11 -15    1.74    0.42
   0 -11 -15    1.05    0.38
  -1 -11 -15    2.35    0.44
  -5   0  16    0.05    0.36
  -4   0  16    0.00    0.36
  -3   0  16   -0.02    0.30
  -2   0  16    1.27    0.35
  -1   0  16   -0.08    0.31
   0   0  16    0.39    0.32
   1   0  16    0.30    0.32
   2   0  16    4.25    0.54
   3   0  16   -0.03    0.32
  -6  -1  16   16.76    1.49
   6  -1 -16   17.35    1.52
  -5  -1  16    3.06    0.51
   5  -1 -16    3.62    0.52
  -4  -1  16    0.15    0.34
  -4   1  16   -0.47    0.32
  -3   1  16    0.33    0.33
  -3  -1  16    0.30    0.32
  -2  -1  16    0.46    0.31
  -2   1  16    1.02    0.35
  -1  -1  16    0.19    0.32
  -1   1  16    0.25    0.30
   0  -1  16   -0.47    0.28
   0   1  16   -0.30    0.30
   1  -1  16    0.25    0.32
   1   1  16   -0.09    0.31
   2  -1  16    1.11    0.37
   2   1  16    0.64    0.34
   3   1  16    0.14    0.33
   3  -1  16    0.35    0.34
   6  -2 -16    0.09    0.40
  -6  -2  16    0.16    0.37
   5  -2 -16    0.22    0.41
  -5  -2  16    0.85    0.37
   4  -2 -16    1.86    0.47
  -4  -2  16    2.51    0.44
  -3   2  16    0.08    0.32
  -3  -2  16    0.48    0.33
   3  -2 -16    0.14    0.40
  -2  -2  16    0.42    0.31
  -2   2  16    0.18    0.32
  -1   2  16    0.56    0.33
  -1  -2  16    0.98    0.33
   0   2  16    0.33    0.32
   0  -2  16    0.08    0.30
   1  -2  16    4.01    0.54
   1   2  16    4.46    0.54
   2   2  16    0.28    0.31
   2  -2  16   -0.27    0.33
   3  -2  16    1.57    0.38
   3   2  16    0.97    0.37
  -6  -3  16   -0.17    0.34
   6  -3 -16   -0.12    0.40
  -5  -3  16    3.44    0.50
   5  -3 -16    2.90    0.55
   4  -3 -16    0.27    0.43
  -4  -3  16    0.40    0.36
  -3  -3  16    0.12    0.31
   3  -3 -16    0.07    0.42
   2  -3 -16    0.39    0.38
  -2  -3  16    0.33    0.31
  -2   3  16    0.29    0.33
  -1  -3  16    0.26    0.30
  -1   3  16    0.03    0.32
   0   3  16    0.61    0.35
   0  -3  16    0.18    0.31
   1  -3  16    3.61    0.47
   1   3  16    2.52    0.44
   2  -3  16    0.90    0.33
   2   3  16    0.44    0.34
   3   3  16    1.10    0.40
   6  -4 -16    0.05    0.39
  -6  -4  16    0.15    0.36
   5  -4 -16    6.22    0.72
  -5  -4  16    5.57    0.65
   4  -4 -16   -0.37    0.40
  -4  -4  16    0.76    0.36
   3  -4 -16    6.50    0.73
  -3  -4  16    5.68    0.66
  -2  -4  16   -0.01    0.30
   2  -4 -16    0.18    0.37
  -1  -4  16    0.10    0.30
  -1   4  16    0.59    0.35
   0   4  16    0.51    0.35
   0  -4  16    0.33    0.32
   1  -4  16    0.46    0.32
   1   4  16    0.14    0.32
   2  -4  16    2.78    0.43
   2   4  16    1.87    0.42
   3   4  16    0.36    0.37
   5  -5 -16    0.33    0.45
  -5  -5  16   -0.20    0.33
   4  -5 -16    4.49    0.63
  -4  -5  16    4.07    0.55
   3  -5 -16   -0.26    0.41
  -3  -5  16   -0.31    0.32
  -2  -5  16   -0.02    0.31
   2  -5 -16   -0.13    0.37
  -1  -5  16   -0.10    0.31
   1  -5 -16   -0.44    0.33
   0  -5  16    3.89    0.50
   1   5  16    0.90    0.37
   1  -5  16   -0.23    0.29
   2   5  16    5.16    0.63
   3   5  16    1.36    0.43
   5  -6 -16    1.34    0.47
  -5  -6  16    1.12    0.40
  -4  -6  16   -0.30    0.33
   4  -6 -16    0.10    0.41
   3  -6 -16    0.12    0.40
  -3  -6  16    0.16    0.31
  -2  -6  16    0.03    0.32
   2  -6 -16    0.01    0.37
   1  -6 -16   -0.12    0.33
  -1  -6  16    0.08    0.31
   0  -6  16    0.45    0.32
   1  -6  16   -0.04    0.31
   2   6  16    1.62    0.44
   4  -7 -16    0.15    0.42
   3  -7 -16    0.39    0.40
  -2  -7  16   -0.55    0.30
   2  -7 -16   -0.28    0.36
   1  -7 -16    0.49    0.38
  -1  -7  16    0.04    0.31
   0  -7 -16    0.78    0.38
   0  -7  16    0.57    0.31
  -1  -7 -16    0.53    0.39
   3  -8 -16    0.98    0.40
   2  -8 -16    0.21    0.35
   1  -8 -16    0.99    0.41
   0  -8 -16    0.76    0.39
  -1  -8 -16    5.96    0.71
   1  -9 -16    1.75    0.45
  -4   0  17    0.07    0.35
  -3   0  17    0.05    0.35
  -2   0  17    0.34    0.37
  -1   0  17    0.35    0.35
   0   0  17   -0.12    0.33
   1   0  17   -0.02    0.37
  -4  -1  17    3.63    0.53
  -3   1  17    1.01    0.39
  -3  -1  17    1.11    0.38
  -2  -1  17   -0.43    0.33
  -2   1  17    0.01    0.35
  -1  -1  17    2.64    0.45
  -1   1  17    2.57    0.45
   0  -1  17    2.24    0.44
   0   1  17    2.58    0.46
   1   1  17    1.47    0.41
  -4  -2  17   -0.01    0.37
  -3  -2  17    0.56    0.37
  -2   2  17    0.59    0.36
  -2  -2  17    0.18    0.34
  -1   2  17    1.50    0.40
  -1  -2  17    1.38    0.40
   0  -2  17   -0.10    0.32
   0   2  17    0.13    0.36
   1   2  17    2.15    0.44
  -3  -3  17   -0.07    0.35
  -2  -3  17    0.82    0.36
  -1   3  17    0.55    0.37
   0   3  17    0.00    0.37
   1   3  17    1.42    0.41
   3  -4 -17    3.36    0.58
   0   0   0    0.00    0.00
