# Supplementary material for: Practical aspects of teaching a graduate-level small-mol­ecule chemical crystallography course
Source: Acta Crystallogr E Crystallogr Commun. 2026 Jan 1;82(Pt 1):107–20. doi: 10.1107/S2056989025010527 (PMC12810306; doi:10.1107/S2056989025010527)
Supplement: Supplementary file 1 [file e-82-00107-sup2.zip › Berry_Guzei_Structures/Structure 1/Structure1.p4p]

FILEID SMART        V5.624        4.00        02/18/02 10:12:54 guz011      
SITEID   Ilia Guzei                        University of Wisconsin-Madison, Che
TITLE guz011
CHEM  ?                                                                                                                                   
CELL      11.2718  18.6937  13.9240  90.000  95.554  90.000 2920.2
CELLSD    0.0011   0.0018   0.0015   0.000   0.002   0.000  0.5
ORT1     0.4940087E-02  -0.8398654E-01   0.1347928E-01
ORT2    -0.1067121      -0.1168573E-01  -0.4198592E-01
ORT3     0.7680219E-01  -0.1083444E-01  -0.5920399E-01
ZEROS   0.0000000 -0.2727579 -0.0000329   -0.1800    0.1612   -0.0491
SOURCE MO     0.71073   0.70930   0.71359   2.00000   40.00   40.00
LIMITS  -90.00   35.00    0.00    0.00    0.00    0.00    0.00    0.00 -190.00   10.00
MORPH    ?         
DNSMET   ?         
CCOLOR   ?         
CSIZE  ?            ?            ?            ?            ?           
ADPAR      252.9400    252.2300      4.8300     512
ADCOR        0.4645     -0.5071      0.0002      0.1419      0.0209      0.2477
BRAVAIS Triclinic            P 
MOSAIC  1.14 1.60
SYMM   1-      1       
DATA  SPATIAL E400L170._ix    E400L170        3.0  256.00  256.00   17.000   3136  512
  -26587  -16506   -6424    3657   13740   23823   33902   43975   54049   64131
   74239   84384   94515  104563  114589  124749  135030  145240  155299  165338
  175460  185644  195859  206065  216227  226385  236618  246914  257196  267449
  277744  288109  298475  308786  319069  329361  339668  349986  360284  370514
  380713  391004  401437  411937  422431  432856  443178  453496  463935  474461
  484985  495486  505985  516490  526995  537493  -26827  -16735   -6645    3447
   13541   23635   33722   43799   53877   63968   74080   84219   94346  104411
  114464  124624  134883  145088  155177  165253  175397  185592  195810  206025
  216213  226404  236651  246947  257237  267511  277815  288170  298530  308857
  319166  329476  339794  350120  360431  370687  380918  391227  401654  412133
  422603  433017  443348  453678  464106  474606  485110  495598  506084  516575
  527066  537552  -27066  -16965   -6864    3238   13342   23447   33541   43622
   53705   63804   73921   84054   94178  104259  114337  124499  134736  144937
  155055  165167  175334  185540  195762  205985  216200  226422  236683  246980
  257278  267572  277885  288231  298585  308928  319261  329590  339918  350253
  360577  370858  381121  391448  401869  412328  422775  433177  443517  453859
  464276  474752  485235  495709  506183  516659  527135  537609  -27307  -17196
   -7086    3026   13142   23257   33360   43446   53534   63642   73764   83890
   94009  104108  114214  124376  134589  144784  154933  165084  175273  185488
  195713  205946  216188  226443  236720  247015  257321  267635  277958  288293
  298641  309001  319360  329707  340047  350390  360727  371034  381330  391675
  402090  412528  422951  433341  443691  454044  464450  474899  485361  495823
  506286  516748  527210  537673  -27554  -17433   -7312    2811   12938   23065
   33177   43269   53365   63485   73613   83730   93841  103960  114097  124258
  134440  144626  154811  165005  175217  185438  195665  205906  216179  226473
  236765  247057  257368  267702  278034  288358  298699  309078  319466  329833
  340185  350537  360887  371223  381554  391917  402323  412738  423136  433516
  443877  454241  464632  475050  485491  495944  506398  516849  527300  537754
  -27802  -17670   -7538    2595   12734   22872   32993   43092   53196   63328
   73463   83570   93673  103812  113981  124141  134291  144469  154689  164926
  175160  185389  195616  205867  216171  226502  236810  247098  257416  267769
  278111  288423  298758  309155  319572  329959  340323  350684  361048  371411
  381777  392159  402555  412947  423322  433690  444062  454437  464813  475202
  485621  496065  506511  516950  527389  537835  -28027  -17887   -7747    2395
   12543   22691   32818   42916   53020   63154   73291   83397   93502  103654
  113839  124004  134148  144327  154567  164830  175087  185332  195567  205827
  216149  226502  236823  247117  257447  267821  278172  288477  298807  309216
  319652  330055  340428  350796  361171  371556  381950  392349  402744  413120
  423473  433827  444207  454594  464966  475338  485737  496161  506588  517008
  527427  537855  -28212  -18068   -7925    2221   12375   22528   32655   42747
   52838   62960   73093   83210   93331  103486  113668  123847  134019  144215
  154451  164716  174996  185270  195524  205791  216113  226466  236796  247109
  257460  267852  278216  288523  298852  309261  319701  330112  340494  350868
  361246  371642  382054  392469  402870  413240  423576  433917  444298  454697
  465079  475450  485831  496224  506617  517008  527398  537792  -28347  -18206
   -8066    2076   12226   22376   32501   42590   52676   62787   72911   83036
   93171  103333  113521  123720  133924  144136  154366  164626  174923  185224
  195501  205781  216105  226454  236790  247118  257484  267890  278271  288600
  298940  309339  319767  330187  340588  350969  361345  371744  382164  392584
  402984  413351  423684  434024  444406  454806  465190  475558  485921  496285
  506649  517013  527377  537741  -28430  -18300   -8171    1960   12094   22229
   32350   42453   52553   62664   72781   82898   93035  103219  113439  123661
  133874  144091  154326  164594  174899  185212  195508  205809  216150  226512
  236852  247179  257543  267952  278359  288736  299104  309485  319888  330322
  340756  351150  361521  371916  382339  392750  403129  413487  423837  434198
  444583  454970  465332  475676  486021  496374  506726  517077  527428  537781
  -28500  -18382   -8264    1854   11972   22090   32209   42327   52444   62560
   72672   82783   92922  103129  113383  123623  133834  144050  154296  164576
  174889  185210  195518  205836  216198  226577  236926  247253  257611  268021
  278452  288877  299279  309648  320031  330471  340928  351336  361708  372105
  382528  392924  403275  413623  423997  434386  444773  455143  465484  475809
  486141  496485  506831  517173  527514  537860  -28595  -18482   -8369    1744
   11855   21966   32082   42203   52323   62436   72548   82673   92832  103050
  113306  123549  133767  143989  154239  164526  174853  185187  195500  205820
  216187  226579  236946  247292  257662  268074  278514  288962  299386  309769
  320152  330579  341023  351436  361828  372241  382670  393056  403388  413729
  424117  434522  444907  455272  465620  475958  486288  496614  506939  517266
  527592  537918  -28687  -18577   -8467    1642   11751   21860   31971   42087
   52201   62310   72431   82581   92764  102978  113213  123452  133690  143928
  154178  164468  174812  185162  195479  205795  216157  226553  236941  247318
  257709  268127  278564  289011  299448  309859  320262  330672  341089  351503
  361919  372353  382787  393172  403499  413837  424227  434631  445014  455384
  465755  476118  486453  496764  507073  517388  527704  538012  -28729  -18628
   -8527    1574   11673   21773   31877   41987   52103   62223   72360   82527
   92717  102916  113129  123370  133637  143901  154160  164453  174806  185169
  195498  205820  216181  226575  236974  247373  257783  268205  278637  289074
  299514  309954  320387  330804  341214  351630  362057  372497  382932  393324
  403665  414006  424381  434771  445156  455536  465914  476281  486624  496946
  507267  517593  527919  538239  -28736  -18648   -8558    1530   11615   21700
   31795   41906   52032   62172   72326   82497   92678  102860  113060  123310
  133605  143897  154173  164472  174824  185189  195533  205874  216243  226637
  237040  247449  257868  268297  278726  289153  299592  310054  320518  330958
  341380  351800  362223  372653  383080  393482  403852  414211  424574  434948
  445333  455716  466083  476437  486785  497131  507477  517824  528171  538517
  -28767  -18686   -8603    1477   11554   21630   31722   41839   51976   62127
   72288   82453   92622  102799  113002  123259  133565  143874  154168  164476
  174818  185173  195524  205882  216270  226680  237090  247500  257925  268365
  278799  289222  299661  310138  320621  331072  341499  351920  362338  372749
  383153  393560  403970  414373  424760  435135  445503  455865  466220  476571
  486917  497262  507606  517951  528296  538640  -28832  -18750   -8667    1414
   11489   21565   31659   41782   51926   62080   72238   82394   92558  102743
  112960  123222  133522  143833  154142  164458  174790  185130  195474  205841
  216255  226695  237119  247529  257959  268414  278861  289289  299730  310211
  320693  331138  341557  351980  362401  372794  383170  393575  404025  414483
  424918  435313  445655  455980  466329  476688  487026  497342  507655  517975
  528295  538608  -28888  -18804   -8719    1364   11443   21521   31615   41734
   51876   62037   72203   82363   92529  102723  112952  123220  133518  143828
  154140  164462  174798  185135  195465  205823  216254  226725  237170  247587
  258025  268495  278960  289401  299843  310304  320764  331198  341621  352057
  362493  372889  383257  393661  404124  414602  425055  435460  445802  456121
  466463  476814  487140  497440  507737  518042  528346  538643  -28915  -18830
   -8745    1340   11423   21506   31594   41696   51828   62001   72191   82371
   92550  102749  112979  123253  133561  143871  154174  164497  174857  185212
  195531  205869  216299  226787  237254  247691  258143  268622  279101  289560
  299999  310424  320846  331276  341721  352184  362644  373065  383455  393863
  404308  414755  425177  435574  445949  456303  466636  476956  487271  497586
  507901  518216  528531  538846  -28928  -18842   -8756    1330   11417   21504
   31588   41675   51795   61969   72174   82378   92578  102782  113007  123280
  133593  143900  154191  164514  174897  185282  195617  205956  216372  226848
  237327  247793  258261  268738  279216  289684  300123  310523  320920  331356
  341825  352312  362792  373235  383645  394059  404488  414904  425292  435675
  446074  456456  466783  477080  487396  497737  508080  518417  528754  539098
  -28930  -18842   -8755    1332   11421   21509   31594   41680   51790   61947
   72140   82359   92585  102800  113018  123279  133582  143882  154167  164490
  174882  185296  195684  206061  216459  226891  237363  247859  258342  268802
  279259  289721  300164  310572  320981  331429  341910  352406  362890  373336
  383749  394167  404602  415021  425407  435782  446167  456537  466863  477168
  487499  497859  508221  518575  528930  539293  -28884  -18799   -8715    1370
   11456   21541   31625   41712   51817   61957   72136   82357   92595  102821
  113043  123298  133589  143883  154174  164500  174889  185314  195745  206163
  216555  226952  237408  247910  258392  268833  279273  289732  300188  310625
  321062  331523  342004  352494  362974  373417  383829  394251  404694  415125
  425521  435895  446259  456610  466938  477260  487601  497961  508322  518678
  529034  539396  -28759  -18684   -8609    1466   11541   21617   31692   41772
   51876   62023   72203   82410   92634  102867  113113  123380  133667  143966
  154277  164614  174988  185392  195817  206244  216654  227063  237502  247966
  258420  268856  279304  289777  300258  310729  321194  331658  342127  352605
  363078  373525  383947  394373  404810  415234  425629  436007  446376  456732
  467067  477391  487719  498053  508389  518722  529056  539391  -28601  -18539
   -8476    1587   11649   21711   31776   41851   51959   62118   72304   82492
   92692  102929  113199  123480  133768  144077  154409  164757  175113  185486
  195886  206306  216739  227174  237596  248011  258435  268879  279347  289837
  300337  310834  321319  331785  342243  352705  363168  373620  384059  394491
  404918  415326  425709  436087  446475  456854  467198  477515  487823  498130
  508436  518743  529050  539357  -28471  -18416   -8361    1693   11743   21794
   31856   41941   52057   62210   72384   82562   92757  102991  113259  123538
  133825  144137  154478  164827  175172  185533  195929  206353  216790  227222
  237630  248025  258446  268905  279386  289876  300373  310873  321365  331840
  342300  352752  363199  373648  384096  394541  404974  415374  425737  436102
  446504  456906  467261  477576  487878  498179  508479  518780  529081  539382
  -28339  -18291   -8243    1803   11843   21882   31945   42045   52168   62302
   72452   82628   92832  103062  113313  123579  133861  144171  154510  164855
  175193  185554  195966  206404  216833  227244  237644  248049  258484  268953
  279434  289913  300395  310884  321375  331860  342331  352777  363208  373646
  384097  394553  404998  415400  425749  436101  446502  456912  467276  477599
  487906  498210  508513  518817  529122  539425  -28137  -18102   -8065    1968
   11992   22017   32072   42175   52297   62414   72546   82721   92931  103162
  113408  123665  133941  144248  154587  164928  175257  185613  196034  206484
  216914  227323  237732  248152  258591  269048  279516  289991  300471  310955
  321443  331931  342405  352846  363268  373698  384145  394597  405039  415447
  425810  436167  446549  456939  467307  477647  487954  498239  508523  518813
  529102  539386  -27883  -17863   -7842    2176   12184   22192   32233   42325
   52437   62546   72672   82843   93053  103288  113537  123795  134066  144371
  154712  165051  175370  185715  196132  206585  217027  227452  237877  248306
  258734  269165  279616  290094  300584  311073  321558  332039  342506  352947
  363371  373797  384231  394666  405095  415509  425902  436275  446632  456987
  467354  477708  488010  498266  508518  518783  529048  539299  -27665  -17654
   -7642    2366   12366   22366   32395   42472   52573   62682   72812   82981
   93184  103413  113658  123914  134185  144489  154826  165162  175478  185820
  196229  206676  217119  227551  237978  248403  258821  269240  279682  290160
  300653  311142  321624  332095  342555  353006  363445  373865  384274  394691
  405121  415542  425937  436309  446659  457007  467365  477713  488013  498271
  508526  518792  529058  539312  -27504  -17494   -7483    2525   12526   22527
   32553   42617   52710   62823   72959   83125   93319  103533  113765  124016
  134288  144587  154911  165240  175567  185916  196315  206744  217175  227597
  238011  248421  258836  269262  279708  290177  300659  311143  321619  332080
  342536  353003  363462  373876  384256  394663  405110  415537  425906  436255
  446619  456987  467335  477660  487967  498262  508556  518854  529151  539445
  -27338  -17326   -7313    2697   12701   22705   32731   42794   52884   62992
   73122   83278   93461  103671  113903  124152  134417  144700  155003  165326
  175668  186028  196407  206803  217217  227637  238050  248457  258871  269301
  279745  290203  300671  311147  321619  332074  342527  352992  363452  373864
  384241  394650  405104  415534  425895  436235  446598  456969  467316  477643
  487962  498279  508595  518913  529230  539546  -27128  -17116   -7103    2906
   12908   22910   32940   43012   53104   63199   73306   83444   93620  103840
  114091  124342  134587  144843  155123  165440  175798  186165  196512  206866
  217267  227700  238134  248555  258971  269389  279818  290266  300726  311195
  321662  332118  342565  353006  363438  373855  384262  394683  405121  415547
  425939  436300  446635  456970  467330  477695  488027  498327  508624  518930
  529237  539533  -26900  -16892   -6883    3123   13120   23117   33145   43223
   53319   63410   73509   83635   93803  104025  114280  124524  134749  144984
  155253  165568  175931  186294  196620  206949  217336  227771  238214  248648
  259069  269481  279899  290333  300781  311243  321708  332164  342603  353019
  363425  373845  384278  394702  405110  415522  425942  436328  446646  456952
  467316  477703  488041  498328  508610  518906  529203  539484  -26678  -16677
   -6674    3325   13316   23307   33327   43395   53493   63604   73726   83861
   94018  104214  114435  124653  134868  145105  155383  165699  176046  186397
  196728  207062  217434  227840  238259  248682  259110  269540  279962  290379
  300806  311260  321721  332171  342602  353013  363417  373833  384258  394662
  405039  415426  425837  436230  446568  456886  467230  477587  487920  498228
  508533  518846  529159  539464  -26455  -16457   -6458    3538   13528   23517
   33530   43584   53676   63804   73948   84093   94242  104408  114592  124789
  135003  145252  155540  165851  176171  186503  196848  207202  217564  227933
  238317  248719  259147  269592  280023  290428  300839  311281  321733  332170
  342593  353011  363426  373836  384234  394611  404970  415334  425717  436101
  446470  456817  467139  477452  487775  498110  508447  518780  529113  539450
  -26222  -16218   -6213    3790   13789   23787   33802   43848   53926   64036
   74166   84303   94449  104613  114795  124995  135218  145469  155750  166042
  176334  186645  196995  207363  217724  228079  238442  248824  259236  269671
  280100  290509  300919  311346  321777  332197  342612  353037  363462  373864
  384239  394603  404965  415325  425684  436051  446429  456793  467114  477412
  487728  498065  508404  518737  529070  539409  -25985  -15970   -5954    4060
   14070   24080   34104   44150   54212   64289   74382   84499   94643  104820
  115021  125235  135459  145702  155964  166232  176502  186797  197142  207511
  217874  228229  238585  248954  259344  269757  280178  290598  301013  311420
  321822  332224  342634  353060  363485  373877  384236  394599  404977  415344
  425687  436033  446402  456770  467101  477408  487721  498045  508370  518692
  529013  539339  -25752  -15731   -5709    4312   14328   24344   34374   44426
   54484   64539   74604   84700   94836  105019  115232  125442  135646  145866
  156111  166368  176630  186916  197250  207609  217965  228316  238669  249033
  259414  269816  280234  290659  301067  311446  321816  332207  342615  353032
  363440  373814  384164  394531  404924  415299  425629  435956  446315  456681
  467014  477324  487637  497960  508283  518603  528924  539247  -25484  -15464
   -5445    4574   14588   24602   34631   44680   54737   64792   74852   84932
   95047  105220  115427  125622  135799  145995  156229  166485  176750  187033
  197344  207674  218016  228364  238719  249082  259462  269861  280276  290694
  301089  311440  321787  332169  342574  352970  363347  373703  384052  394423
  404818  415190  425514  435832  446183  456540  466866  477172  487488  497818
  508149  518476  528804  539135  -25111  -15103   -5095    4913   14919   24926
   34936   44957   54999   65072   75154   85224   95307  105446  115632  125820
  135999  146193  156416  166669  176945  187223  197485  207760  218087  228452
  238819  249180  259547  269927  280324  290733  301120  311466  321805  332175
  342559  352924  363271  373619  383979  394347  404717  415073  425407  435735
  446073  456408  466725  477032  487350  497681  508012  518340  528668  539000
  -24666  -14674   -4683    5310   15306   25302   35286   45262   55279   65374
   75488   85555   95604  105702  115858  126048  136254  146462  156674  166915
  177194  187459  197671  207891  218205  228589  238969  249323  259665  270011
  280379  290773  301160  311514  321856  332211  342565  352899  363224  373576
  383952  394310  404638  414968  425319  435667  445990  456298  466609  476925
  487244  497564  507884  518204  528524  538844  -24287  -14305   -4323    5660
   15648   25636   35607   45566   55571   65664   75781   85846   95888  105969
  116107  126289  136497  146705  156904  167121  177369  187616  197834  208066
  218367  228721  239079  249421  259747  270069  280412  290786  301160  311509
  321848  332190  342530  352852  363174  373529  383908  394253  404551  414861
  425215  435569  445879  456173  466486  476813  487133  497441  507749  518060
  528370  538678  -24020  -14037   -4054    5929   15913   25897   35878   45861
   55873   65935   76016   86081   96145  106244  116379  126537  136708  146890
  157078  167265  177452  187674  197960  208271  218555  228824  239122  249449
  259775  270092  280420  290769  301114  311439  321759  332095  342438  352773
  363107  373458  383819  394151  404448  414751  425085  435420  445726  456026
  466347  476680  487000  497306  507610  517918  528226  538530  -23762  -13776
   -3789    6196   16179   26162   36154   46164   56189   66227   76277   86340
   96422  106536  116671  126805  136939  147096  157279  167450  177597  187797
  198118  208468  218723  228921  239168  249481  259807  270122  280440  290769
  301090  311395  321700  332024  342363  352706  363048  373383  383712  394034
  404349  414659  424966  435272  445583  455898  466218  476541  486863  497184
  507504  517825  528146  538467  -23446  -13458   -3471    6516   16499   26482
   36476   46488   56517   66561   76613   86670   96743  106847  116972  127095
  137216  147367  157553  167734  177889  188075  198342  208627  218845  229030
  239269  249570  259882  270185  280492  290809  301126  311432  321732  332035
  342347  352676  363007  373317  383610  393925  404266  414591  424875  435159
  445478  455806  466110  476406  486731  497086  507443  517792  528141  538499
  -23112  -13124   -3135    6853   16840   26827   36817   46815   56835   66889
   76954   87006   97061  107144  117252  127367  137487  147638  157824  168012
  178183  188356  198550  208755  218952  229156  239400  249682  259970  270253
  280543  290848  301158  311467  321766  332052  342339  352645  362959  373247
  383518  393824  404174  414506  424781  435054  445369  455695  465984  476265
  486595  496970  507350  517717  528083  538464  -22806  -12814   -2821    7172
   17168   27163   37150   47129   57129   67174   77237   87288   97335  107401
  117489  127592  137710  147854  158024  168195  178350  188505  198676  208866
  219076  229302  239540  249786  260039  270298  280567  290847  301135  311429
  321721  332005  342289  352583  362881  373163  383436  393730  404053  414369
  424654  434930  445220  455517  465811  476114  486447  496805  507165  517518
  527871  538231  -22525  -12524   -2524    7478   17485   27491   37482   47453
   57437   67460   77507   87557   97606  107663  117733  127826  137942  148076
  158221  168359  178484  188622  198802  209012  219238  229465  239683  249894
  260110  270340  280583  290841  301107  311378  321654  331938  342226  352514
  362800  373082  383362  393643  403927  414218  424514  434799  445064  455335
  465643  475979  486315  496643  506971  517302  527632  537960  -22256  -12243
   -2230    7784   17801   27819   37824   47813   57801   67805   77828   87872
   97927  107983  118045  128135  138253  148380  158499  168609  178712  188844
  199033  209249  219452  229641  239831  250025  260214  270403  280621  290877
  301143  311394  321645  331913  342192  352471  362746  373021  383294  393561
  403825  414100  424391  434679  444948  455225  465544  475891  486229  496553
  506877  517204  527531  537854  -21983  -11959   -1936    8088   18113   28138
   38160   48175   58181   68177   78184   88222   98278  108332  118389  128478
  138598  148716  158814  168904  178998  189128  199315  209516  219676  229813
  239972  250156  260324  270479  280676  290939  301211  311446  321670  331912
  342172  352439  362706  372967  383222  393478  403739  414007  424284  434568
  444858  455160  465481  475817  486159  496505  506850  517195  527540  537885
  -21691  -11666   -1641    8384   18410   28435   38459   48481   58498   68511
   78531   88567   98612  108651  118696  128773  138881  148986  159070  169148
  179239  189363  199533  209709  219845  229958  240091  250247  260397  270543
  280733  290986  301243  311460  321662  331884  342128  352386  362646  372897
  383138  393384  403642  413906  424176  434458  444759  455070  465379  475699
  486051  496429  506810  517183  527557  537938  -21381  -11363   -1346    8673
   18693   28713   38727   48734   58755   68804   78861   88900   98922  108937
  118960  129015  139100  149186  159260  169335  179424  189537  199677  209827
  219961  230079  240189  250302  260433  270593  280788  291012  301233  311428
  321616  331826  342059  352308  362564  372808  383042  393280  403531  413792
  424063  434347  444645  454945  465234  475538  485903  496319  506740  517146
  527553  537974  -21070  -11060   -1051    8961   18975   28990   38992   48984
   59007   69093   79189   89231   99230  109219  119220  129252  139313  149381
  159445  169517  179604  189705  199816  209938  220073  230199  240286  250353
  260466  270642  280842  291037  301221  311392  321568  331766  341987  352229
  362479  372719  382946  393176  403419  413677  423950  434235  444530  454818
  465085  475374  485752  496206  506667  517107  527547  538009  -20764  -10759
    -755    9250   19261   29272   39266   49247   59276   69394   79522   89566
   99545  109510  119492  129504  139544  149595  159648  169715  179800  189890
  199974  210070  220199  230325  240388  250415  260509  270695  280897  291067
  301219  311369  321529  331713  341922  352156  362401  372634  382852  393074
  403311  413566  423838  434124  444419  454699  464948  475221  485612  496103
  506603  517075  527547  538049  -20458  -10459    -460    9540   19547   29554
   39540   49511   59544   69695   79855   89901   99859  109802  119764  129756
  139775  149809  159851  169913  179996  190075  200133  210202  220325  230452
  240490  250477  260552  270747  280952  291098  301218  311345  321491  331661
  341858  352084  362323  372549  382758  392972  403203  413454  423726  434013
  444308  454582  464811  475069  485472  496000  506538  517043  527547  538088
  -20146  -10155    -165    9828   19829   29830   39804   49759   59795   69983
   80183   90232  100166  110084  120023  129991  139987  150002  160035  170093
  180174  190242  200270  210311  220435  230571  240587  250528  260584  270796
  281006  291122  301204  311309  321441  331599  341785  352004  362238  372459
  382661  392867  403091  413339  423612  433901  444192  454453  464661  474903
  485320  495886  506465  517003  527541  538123  -20925  -20943  -20961  -20979
  -20993  -21009  -21034  -21071  -21111  -21155  -21246  -21426  -21651  -21865
  -22033  -22129  -22210  -22400  -22699  -22930  -23008  -23064  -23211  -23409
  -23599  -23799  -24045  -24284  -24400  -24410  -24457  -24603  -24765  -24887
  -24990  -25101  -25230  -25373  -25485  -25499  -25449  -25444  -25513  -25584
  -25620  -25649  -25696  -25755  -25820  -25912  -26064  -26258  -26452  -26634
  -26818  -27017  -10821  -10853  -10885  -10916  -10944  -10972  -11013  -11070
  -11132  -11196  -11301  -11482  -11702  -11912  -12083  -12195  -12294  -12484
  -12763  -12989  -13088  -13166  -13313  -13499  -13681  -13872  -14100  -14321
  -14440  -14469  -14527  -14661  -14807  -14915  -15005  -15103  -15214  -15341
  -15441  -15457  -15416  -15409  -15458  -15508  -15528  -15543  -15574  -15616
  -15663  -15732  -15851  -16004  -16158  -16301  -16446  -16603    -715    -761
    -807    -852    -893    -935    -991   -1068   -1151   -1236   -1354   -1536
   -1751   -1957   -2131   -2259   -2377   -2566   -2826   -3045   -3166   -3266
   -3413   -3588   -3761   -3943   -4154   -4357   -4478   -4527   -4594   -4718
   -4846   -4940   -5019   -5103   -5198   -5307   -5396   -5414   -5383   -5372
   -5403   -5431   -5435   -5435   -5451   -5476   -5505   -5551   -5637   -5750
   -5863   -5969   -6075   -6191    9381    9322    9262    9204    9151    9096
    9023    8926    8822    8717    8586    8403    8194    7991    7814    7669
    7533    7345    7104    6891    6747    6624    6477    6315    6150    5978
    5786    5603    5478    5407    5328    5216    5107    5025    4958    4890
    4814    4723    4645    4623    4644    4658    4648    4642    4653    4666
    4668    4661    4649    4624    4572    4501    4431    4365    4299    4226
   19455   19383   19310   19240   19176   19111   19022   18903   18776   18653
   18511   18329   18125   17926   17744   17583   17427   17240   17020   16810
   16639   16490   16345   16197   16042   15880   15711   15551   15420   15319
   15225   15131   15044   14972   14914   14868   14816   14746   14678   14648
   14656   14673   14687   14704   14728   14753   14777   14791   14793   14784
   14766   14744   14722   14702   14681   14658   29535   29450   29364   29282
   29207   29130   29025   28885   28735   28593   28440   28259   28060   27865
   27678   27501   27326   27140   26939   26734   26537   26362   26219   26085
   25939   25786   25641   25503   25367   25237   25130   25051   24985   24924
   24876   24849   24822   24771   24713   24677   24672   24692   24729   24769
   24806   24845   24888   24924   24940   24948   24964   24990   25015   25038
   25060   25087   39699   39598   39495   39396   39304   39209   39089   38934
   38765   38598   38426   38239   38046   37856   37667   37476   37284   37098
   36915   36721   36513   36324   36178   36049   35910   35765   35626   35495
   35363   35234   35126   35047   34989   34948   34917   34891   34862   34822
   34780   34751   34745   34767   34814   34873   34933   34989   35037   35080
   35123   35167   35214   35264   35314   35363   35412   35462   49955   49833
   49711   49591   49476   49360   49224   49061   48878   48682   48482   48286
   48095   47910   47723   47523   47317   47129   46961   46783   46586   46399
   46246   46112   45978   45837   45690   45547   45428   45333   45238   45142
   45079   45064   45054   45012   44956   44915   44895   44889   44896   44919
   44961   45030   45119   45193   45232   45273   45351   45446   45517   45566
   45615   45670   45724   45771   60169   60032   59895   59759   59628   59495
   59347   59174   58979   58768   58553   58348   58153   57966   57778   57576
   57368   57179   57014   56849   56671   56498   56342   56201   56071   55936
   55785   55635   55526   55454   55372   55271   55204   55200   55200   55153
   55087   55048   55040   55052   55075   55103   55142   55207   55300   55384
   55436   55491   55587   55696   55777   55834   55891   55954   56017   56071
   70263   70120   69976   69835   69700   69563   69404   69215   69012   68808
   68603   68392   68184   67985   67792   67596   67399   67211   67038   66874
   66714   66559   66409   66269   66143   66020   65884   65747   65634   65548
   65469   65391   65334   65311   65298   65275   65246   65219   65205   65216
   65249   65291   65336   65385   65441   65518   65624   65728   65804   65867
   65943   66034   66124   66211   66298   66390   80356   80207   80057   79911
   79771   79629   79461   79259   79053   78860   78666   78452   78233   78026
   77832   77643   77455   77270   77093   76926   76773   76628   76487   76354
   76236   76124   76008   75889   75774   75672   75594   75543   75496   75444
   75410   75411   75423   75414   75397   75402   75436   75490   75549   75588
   75609   75675   75824   75972   76030   76050   76116   76226   76337   76435
   76534   76650   90568   90404   90239   90076   89917   89758   89581   89381
   89177   88980   88779   88561   88343   88145   87961   87773   87582   87402
   87237   87074   86910   86755   86619   86500   86392   86287   86180   86072
   85971   85883   85818   85771   85719   85652   85601   85597   85616   85625
   85625   85631   85656   85712   85786   85840   85868   85931   86068   86211
   86290   86332   86391   86472   86553   86628   86703   86786  100837  100651
  100466  100280  100095   99909   99724   99537   99339   99126   98906   98690
   98487   98306   98135   97947   97749   97572   97423   97269   97097   96932
   96794   96680   96580   96484   96378   96274   96191   96134   96085   96032
   95972   95905   95851   95829   95833   95853   95876   95891   95907   95954
   96032   96108   96169   96236   96330   96439   96547   96640   96702   96743
   96784   96831   96877   96915  111058  110853  110649  110443  110232  110022
  109831  109657  109466  109237  109003  108798  108619  108454  108288  108104
  107911  107735  107584  107441  107294  107141  106988  106853  106755  106673
  106574  106468  106395  106357  106319  106265  106209  106161  106122  106094
  106085  106106  106140  106164  106180  106212  106270  106349  106438  106517
  106578  106648  106756  106871  106948  106993  107038  107092  107145  107186
  121212  120998  120785  120569  120346  120125  119929  119761  119575  119346
  119114  118917  118749  118590  118429  118257  118077  117899  117735  117600
  117492  117368  117198  117037  116943  116880  116786  116674  116599  116568
  116540  116494  116451  116424  116405  116383  116371  116387  116419  116449
  116472  116490  116519  116583  116687  116779  116825  116869  116961  117074
  117167  117238  117310  117387  117464  117533  131314  131109  130905  130700
  130491  130283  130087  129906  129724  129531  129326  129111  128909  128744
  128603  128451  128281  128101  127929  127796  127706  127600  127436  127280
  127205  127160  127062  126929  126845  126824  126810  126779  126744  126720
  126702  126689  126685  126697  126723  126755  126784  126799  126812  126865
  126968  127063  127109  127154  127250  127368  127459  127522  127586  127657
  127727  127788  141400  141216  141031  140849  140671  140491  140296  140088
  139907  139771  139611  139366  139106  138928  138810  138680  138518  138341
  138172  138036  137939  137835  137697  137574  137524  137490  137384  137235
  137143  137127  137129  137115  137086  137051  137023  137013  137019  137033
  137054  137081  137108  137127  137144  137192  137282  137369  137424  137489
  137605  137730  137803  137831  137858  137898  137936  137959  151528  151354
  151178  151006  150844  150678  150479  150250  150066  149967  149846  149609
  149334  149141  149017  148896  148754  148596  148437  148297  148186  148080
  147966  147872  147825  147784  147688  147560  147472  147444  147441  147441
  147430  147403  147376  147363  147367  147384  147405  147418  147425  147440
  147470  147521  147590  147663  147730  147809  147917  148021  148079  148099
  148120  148151  148181  148197  161706  161526  161344  161166  160998  160828
  160621  160384  160195  160097  159999  159814  159585  159383  159223  159095
  158981  158856  158714  158576  158454  158347  158252  158169  158099  158035
  157968  157897  157827  157769  157743  157751  157768  157772  157763  157742
  157731  157750  157777  157771  157743  157745  157790  157844  157893  157950
  158025  158103  158166  158220  158275  158331  158388  158444  158500  158557
  171869  171688  171507  171329  171160  170989  170784  170547  170353  170246
  170159  170024  169848  169654  169471  169331  169227  169128  169016  168893
  168767  168660  168585  168518  168432  168346  168297  168268  168214  168139
  168097  168108  168140  168165  168169  168148  168131  168150  168176  168158
  168111  168105  168155  168210  168245  168289  168359  168425  168454  168475
  168532  168621  168710  168790  168871  168963  181988  181823  181656  181494
  181341  181186  180995  180768  180575  180461  180373  180258  180112  179947
  179780  179632  179512  179422  179349  179256  179132  179026  178977  178937
  178857  178763  178707  178677  178630  178565  178528  178537  178562  178578
  178582  178573  178568  178584  178600  178582  178544  178541  178585  178633
  178665  178700  178750  178799  178827  178857  178921  179011  179102  179185
  179269  179363  192121  191968  191814  191663  191520  191375  191202  191001
  190819  190692  190589  190479  190359  190233  190099  189959  189828  189742
  189694  189626  189513  189413  189370  189341  189272  189185  189122  189082
  189037  188988  188962  188967  188981  188986  188988  188993  189001  189010
  189013  188998  188976  188980  189014  189052  189078  189101  189128  189162
  189203  189256  189329  189415  189500  189583  189665  189752  202313  202155
  201997  201839  201681  201523  201366  201211  201056  200902  200768  200668
  200585  200495  200392  200278  200168  200088  200036  199974  199882  199790
  199725  199668  199602  199536  199489  199455  199415  199371  199346  199348
  199361  199372  199382  199392  199400  199401  199394  199377  199360  199366
  199394  199419  199428  199433  199445  199471  199519  199587  199669  199760
  199852  199941  200030  200122  212520  212355  212191  212023  211847  211673
  211531  211423  211300  211133  210978  210891  210839  210773  210687  210596
  210510  210438  210376  210314  210242  210161  210075  209994  209932  209890
  209867  209848  209814  209769  209740  209742  209759  209778  209792  209798
  209797  209791  209781  209767  209756  209758  209771  209779  209775  209770
  209776  209800  209848  209916  209998  210087  210176  210263  210350  210440
  222691  222533  222376  222215  222042  221872  221745  221666  221573  221428
  221290  221216  221174  221109  221019  220924  220838  220769  220718  220666
  220603  220533  220464  220403  220359  220334  220325  220318  220289  220241
  220213  220218  220234  220246  220248  220241  220230  220222  220221  220226
  220230  220221  220201  220187  220189  220197  220206  220226  220270  220327
  220386  220444  220501  220559  220617  220674  232837  232694  232551  232403
  232244  232089  231975  231911  231843  231736  231632  231570  231526  231457
  231363  231257  231160  231098  231071  231037  230977  230916  230880  230858
  230840  230826  230823  230819  230792  230749  230722  230726  230737  230739
  230730  230708  230687  230682  230694  230720  230740  230719  230663  230629
  230644  230674  230689  230706  230740  230780  230806  230820  230833  230851
  230867  230880  242989  242852  242715  242574  242421  242271  242164  242112
  242060  241975  241891  241839  241802  241749  241674  241584  241498  241454
  241449  241433  241377  241320  241293  241288  241290  241292  241288  241274
  241251  241221  241195  241181  241184  241201  241206  241178  241144  241141
  241165  241196  241212  241182  241116  241076  241092  241124  241141  241155
  241178  241199  241200  241186  241173  241163  241153  241138  253123  252992
  252863  252728  252581  252438  252339  252295  252253  252178  252102  252061
  252041  252016  251976  251919  251860  251837  251849  251846  251801  251746
  251712  251703  251715  251730  251724  251702  251682  251667  251640  251605
  251601  251645  251679  251651  251607  251604  251634  251655  251652  251618
  251566  251531  251528  251541  251553  251566  251583  251592  251580  251551
  251523  251498  251474  251443  263179  263079  262979  262876  262765  262656
  262576  262534  262495  262441  262391  262367  262361  262354  262336  262296
  262251  262237  262257  262263  262233  262193  262170  262164  262172  262183
  262182  262171  262158  262143  262113  262078  262078  262129  262169  262143
  262097  262097  262125  262133  262112  262082  262051  262018  261983  261959
  261956  261973  262003  262022  261999  261945  261892  261846  261800  261743
  273175  273125  273075  273025  272974  272924  272875  272830  272795  272774
  272764  272761  272761  272758  272742  272702  272654  272639  272660  272675
  272661  272645  272650  272660  272657  272652  272662  272678  272672  272644
  272615  272600  272611  272646  272666  272640  272604  272607  272629  272626
  272596  272571  272554  272519  272455  272398  272376  272393  272445  272485
  272454  272369  272283  272212  272140  272049  283205  283198  283190  283183
  283182  283179  283159  283121  283094  283099  283114  283120  283119  283117
  283106  283074  283032  283021  283046  283069  283070  283070  283088  283105
  283102  283096  283113  283139  283137  283107  283085  283089  283105  283121
  283121  283097  283075  283082  283100  283092  283058  283025  283002  282968
  282918  282866  282830  282829  282877  282920  282885  282791  282696  282617
  282538  282436  293316  293328  293341  293355  293374  293391  293392  293374
  293364  293378  293395  293396  293391  293396  293404  293396  293380  293386
  293421  293453  293464  293466  293471  293479  293492  293506  293522  293533
  293530  293518  293511  293518  293529  293535  293531  293515  293503  293513
  293530  293522  293486  293434  293383  293358  293363  293357  293316  293279
  293287  293304  293272  293199  293125  293063  293000  292922  303477  303497
  303517  303538  303561  303583  303599  303606  303617  303639  303657  303660
  303663  303685  303716  303735  303746  303775  303824  303865  303878  303876
  303874  303880  303901  303924  303935  303936  303941  303952  303959  303959
  303960  303969  303975  303968  303960  303964  303971  303962  303928  303867
  303800  303779  303818  303842  303797  303732  303701  303687  303657  303608
  303560  303516  303472  303422  313653  313678  313703  313727  313752  313776
  313802  313830  313863  313899  313934  313961  313992  314038  314089  314127
  314158  314207  314275  314322  314329  314327  314343  314365  314374  314377
  314383  314398  314424  314454  314465  314454  314450  314470  314493  314496
  314485  314472  314458  314440  314411  314364  314309  314284  314297  314297
  314246  314179  314135  314105  314070  314028  313986  313947  313906  313864
  323793  323829  323865  323901  323937  323972  324010  324054  324101  324154
  324209  324266  324325  324390  324455  324513  324569  324639  324719  324770
  324776  324782  324823  324861  324856  324833  324840  324877  324922  324958
  324968  324956  324953  324978  325007  325016  325005  324982  324954  324927
  324899  324868  324833  324798  324765  324726  324676  324624  324581  324541
  324494  324441  324387  324335  324283  324229  333860  333922  333983  334046
  334110  334173  334231  334281  334333  334395  334465  334540  334614  334683
  334753  334838  334935  335029  335107  335157  335179  335206  335258  335299
  335290  335265  335280  335332  335377  335401  335413  335420  335427  335437
  335447  335454  335454  335443  335422  335392  335358  335326  335295  335252
  335194  335139  335101  335070  335031  334979  334910  334831  334752  334676
  334599  334519  343918  344009  344099  344191  344288  344383  344462  344521
  344578  344644  344720  344804  344885  344958  345036  345146  345276  345386
  345459  345510  345553  345600  345656  345696  345696  345686  345710  345762
  345800  345816  345835  345863  345879  345871  345860  345862  345872  345877
  345868  345843  345804  345763  345722  345670  345609  345557  345530  345508
  345471  345412  345328  345229  345129  345034  344939  344838  354045  354154
  354263  354374  354488  354602  354701  354782  354853  354922  354997  355085
  355180  355275  355376  355496  355625  355733  355810  355868  355919  355973
  356033  356084  356107  356117  356139  356175  356214  356251  356285  356312
  356325  356322  356315  356314  356317  356315  356306  356289  356261  356215
  356155  356096  356047  356004  355966  355929  355890  355838  355762  355668
  355574  355485  355396  355300  364207  364328  364448  364570  364694  364817
  364931  365031  365119  365196  365277  365374  365486  365608  365736  365859
  365973  366075  366164  366235  366288  366339  366398  366456  366505  366539
  366558  366575  366619  366683  366728  366740  366746  366763  366779  366779
  366767  366748  366730  366722  366711  366667  366592  366528  366493  366456
  366396  366335  366295  366260  366202  366125  366048  365976  365904  365824
  374331  374464  374596  374731  374870  375009  375128  375223  375314  375416
  375528  375646  375770  375902  376037  376170  376297  376412  376512  376596
  376664  376714  376750  376791  376854  376918  376949  376962  376999  377060
  377098  377099  377105  377141  377177  377183  377167  377146  377130  377125
  377118  377078  377006  376944  376910  376869  376798  376730  376700  376681
  376630  376552  376473  376402  376331  376249  384446  384587  384728  384872
  385024  385174  385294  385380  385473  385603  385751  385897  386034  386160
  386287  386436  386597  386738  386846  386941  387027  387079  387081  387089
  387161  387259  387317  387337  387362  387398  387418  387415  387427  387472
  387517  387530  387524  387515  387509  387501  387485  387449  387396  387344
  387300  387247  387177  387119  387103  387093  387037  386942  386847  386763
  386677  386578  394660  394792  394925  395057  395190  395323  395454  395583
  395709  395837  395978  396140  396302  396437  396561  396714  396889  397040
  397153  397253  397345  397392  397376  397373  397465  397599  397680  397706
  397729  397761  397777  397772  397781  397823  397866  397883  397883  397885
  397883  397868  397839  397809  397778  397739  397688  397626  397560  397509
  397493  397477  397415  397315  397215  397126  397036  396932  404946  405059
  405173  405280  405372  405468  405621  405837  406023  406124  406216  406376
  406567  406729  406867  407015  407173  407316  407433  407532  407613  407653
  407644  407663  407784  407944  408032  408058  408091  408146  408179  408177
  408177  408205  408237  408250  408251  408253  408250  408225  408187  408160
  408147  408122  408072  408010  407947  407895  407862  407827  407765  407682
  407598  407521  407443  407357  415107  415222  415340  415448  415535  415628
  415800  416061  416280  416378  416449  416592  416783  416966  417131  417286
  417434  417571  417693  417796  417872  417917  417936  417983  418112  418262
  418341  418364  418402  418470  418523  418542  418550  418566  418579  418581
  418579  418582  418578  418549  418505  418478  418472  418457  418416  418363
  418310  418259  418208  418156  418101  418044  417987  417930  417874  417816
  425077  425229  425382  425529  425666  425806  425988  426214  426418  426554
  426662  426786  426939  427124  427324  427505  427662  427806  427939  428053
  428140  428209  428267  428336  428436  428536  428591  428612  428644  428700
  428763  428817  428854  428868  428865  428853  428845  428852  428858  428832
  428784  428753  428745  428734  428705  428669  428633  428590  428535  428478
  428436  428407  428377  428344  428311  428283  435091  435268  435446  435623
  435798  435973  436157  436349  436537  436709  436856  436975  437105  437290
  437506  437702  437864  438017  438165  438295  438399  438493  438587  438672
  438738  438784  438811  438833  438868  438920  438979  439035  439085  439121
  439132  439112  439090  439098  439116  439101  439057  439022  439008  438998
  438981  438960  438937  438904  438858  438812  438789  438783  438777  438766
  438756  438752  445314  445476  445640  445800  445953  446108  446290  446502
  446708  446880  447029  447172  447328  447519  447723  447899  448048  448201
  448366  448513  448629  448736  448852  448948  448996  449011  449022  449049
  449110  449187  449228  449225  449248  449334  449404  449388  449342  449342
  449371  449372  449341  449308  449289  449278  449271  449259  449237  449210
  449184  449166  449166  449177  449188  449196  449204  449217  455584  455722
  455860  455993  456110  456231  456409  456651  456878  457037  457177  457353
  457552  457748  457927  458081  458222  458376  458548  458701  458821  458934
  459060  459163  459202  459203  459214  459256  459342  459438  459457  459396
  459392  459518  459639  459633  459574  459569  459605  459619  459600  459574
  459556  459549  459550  459544  459519  459495  459491  459505  459526  459551
  459575  459599  459622  459647  465718  465855  465993  466125  466244  466367
  466539  466768  466983  467142  467295  467494  467712  467902  468067  468226
  468390  468555  468715  468854  468969  469085  469215  469317  469345  469339
  469369  469442  469531  469602  469607  469555  469560  469678  469792  469796
  469753  469757  469795  469811  469798  469780  469772  469776  469787  469786
  469763  469744  469757  469793  469832  469869  469907  469945  469983  470020
  475751  475906  476062  476216  476365  476515  476683  476872  477058  477225
  477401  477608  477820  478000  478162  478344  478541  478716  478854  478970
  479080  479198  479331  479430  479447  479438  479489  479589  479672  479710
  479713  479702  479727  479810  479887  479899  479887  479903  479937  479950
  479941  479934  479940  479957  479977  479985  479973  479968  479997  480049
  480107  480164  480221  480278  480335  480392  485775  485952  486129  486306
  486486  486665  486837  486999  487162  487334  487518  487715  487910  488084
  488253  488450  488660  488830  488947  489048  489160  489287  489422  489519
  489535  489526  489576  489676  489765  489816  489834  489834  489852  489907
  489962  489985  489993  490009  490031  490046  490052  490059  490071  490092
  490120  490144  490157  490180  490232  490307  490392  490482  490571  490660
  490748  490838  495813  496010  496206  496406  496611  496815  496995  497146
  497296  497467  497646  497822  497994  498167  498349  498552  498755  498910
  499009  499104  499225  499363  499501  499599  499621  499613  499643  499723
  499829  499930  499975  499957  499944  499980  500033  500069  500087  500092
  500098  500117  500147  500169  500181  500200  500234  500278  500327  500388
  500469  500572  500692  500824  500955  501084  501213  501345  505850  506068
  506284  506505  506737  506966  507154  507293  507431  507600  507774  507929
  508078  508250  508445  508655  508851  508989  509071  509158  509289  509439
  509579  509678  509707  509700  509711  509769  509894  510045  510117  510080
  510035  510053  510104  510153  510180  510175  510163  510188  510242  510280
  510291  510308  510349  510413  510496  510595  510707  510837  510993  511166
  511340  511508  511677  511853  515884  516122  516359  516602  516861  517116
  517311  517434  517557  517726  517900  518035  518164  518333  518540  518758
  518953  519079  519141  519220  519358  519518  519661  519760  519793  519787
  519783  519826  519966  520157  520252  520205  520136  520132  520176  520237
  520278  520264  520237  520266  520341  520394  520407  520423  520471  520554
  520670  520804  520944  521099  521289  521501  521714  521921  522128  522343
  525919  526177  526434  526699  526986  527266  527469  527576  527683  527853
  528025  528142  528250  528417  528635  528861  529054  529167  529211  529281
  529426  529597  529743  529843  529880  529874  529855  529883  530037  530269
  530388  530330  530236  530211  530248  530321  530375  530353  530310  530343
  530440  530508  530522  530538  530593  530694  530843  531013  531181  531362
  531585  531838  532090  532334  532580  532835  535958  536236  536512  536799
  537111  537417  537628  537725  537821  537988  538155  538249  538333  538500
  538732  538963  539147  539242  539269  539333  539489  539672  539821  539921
  539965  539960  539920  539925  540099  540384  540532  540452  540323  540281
  540319  540405  540467  540433  540373  540411  540533  540617  540630  540642
  540704  540826  541011  541220  541419  541628  541887  542182  542478  542763
  543050  543350  -13444   -3525    6393   16311   26228   36147   46073   56000
   65922   75826   85700   95569  105489  115453  125352  135134  144901  154771
  164717  174631  184477  194280  204073  213886  223719  233525  243272  252988
  262717  272451  282146  291797  301453  311147  320858  330563  340258  349944
  359644  369403  379199  388922  398518  408051  417577  427172  436828  446514
  456135  465676  475188  484710  494244  503771  513292  522825  -13215   -3306
    6604   16511   26418   36329   46249   56172   66088   75986   85861   95734
  105648  115590  125476  135268  145049  154908  164822  174705  184534  194330
  204118  213915  223721  233502  243240  252953  262671  272389  282079  291739
  301398  311075  320763  330452  340137  349815  359503  369238  379003  388709
  398310  407861  417410  426995  436669  446345  455969  465530  475062  484600
  494145  503684  513221  522764  -12987   -3087    6813   16711   26607   36510
   46425   56345   66254   76145   86022   95900  105807  115727  125600  135402
  145196  155045  164926  174779  184591  194380  204162  213945  223722  233479
  243206  252918  262625  272327  282012  291680  301342  311003  320667  330339
  340014  349684  359361  369071  378806  388494  398099  407668  417241  426842
  436508  446174  455802  465391  474937  484489  494043  503595  513146  522699
  -12757   -2866    7025   16912   26798   36692   46602   56517   66418   76302
   86181   96066  105964  115861  125720  135535  145346  155183  165028  174850
  184646  194429  204207  213973  223721  233449  243167  252878  262576  272261
  281941  291619  301284  310927  320567  330221  339885  349548  359212  368897
  378598  388267  397879  407467  417065  426683  436340  446014  455650  465241
  474810  484373  493934  503498  513062  522624  -12522   -2640    7240   17116
   26991   36876   46780   56688   66578   76455   86337   96230  106120  115990
  125836  135668  145498  155321  165128  174917  184699  194478  204251  214000
  223715  233415  243124  252836  262526  272194  281868  291557  301225  310850
  320463  330099  339753  349407  359059  368719  378385  388034  397652  407261
  416884  426519  436167  445821  455465  465088  474683  484255  493823  503397
  512974  522543  -12288   -2417    7453   17319   27183   37059   46957   56858
   66739   76609   86496   96396  106275  116120  125958  135808  145649  155453
  165226  174989  184757  194529  204295  214027  223715  233393  243095  252804
  262482  272133  281803  291500  301171  310782  320373  329992  339636  349284
  358927  368565  378200  387827  397446  407073  416721  426375  436014  445648
  455293  464943  474563  484149  493727  503316  512909  522490  -12077   -2213
    7649   17505   27361   37231   47128   57031   66912   76783   86672   96569
  106435  116268  126102  135952  145785  155573  165329  175078  184827  194583
  204337  214057  223734  233404  243098  252794  262455  272091  281753  291452
  301125  310730  320311  329919  339555  349197  358835  368460  378073  387681
  397293  406927  416597  426270  435907  445523  455160  464816  474454  484063
  493665  503274  512890  522494  -11903   -2042    7816   17668   27519   37389
   47292   57204   67095   76973   86856   96740  106599  116430  126255  136081
  145892  155674  165432  175169  184895  194629  204368  214081  223758  233426
  243110  252789  262433  272056  281706  291394  301062  310672  320256  329857
  339479  349115  358753  368374  377974  387571  397178  406812  416492  426179
  435818  445427  455054  464703  474351  483986  493618  503253  512891  522524
  -11769   -1906    7955   17811   27665   37539   47444   57360   67258   77141
   87022   96895  106746  116568  126372  136169  145963  155745  165503  175229
  184936  194651  204374  214076  223746  233408  243083  252755  262393  272006
  281635  291292  300945  310568  320168  329758  339356  348981  358624  368246
  377842  387439  397055  406695  416368  426048  435687  445301  454934  464588
  474246  483900  493554  503209  512863  522516  -11679   -1806    8067   17936
   27806   37686   47582   57484   67377   77265   87152   97026  106861  116654
  126431  136216  146007  155785  165535  175251  184949  194651  204357  214043
  223697  233348  243019  252692  262332  271939  281541  291157  300786  310423
  320044  329625  339196  348807  358452  368076  377669  387273  396914  406571
  416227  425877  435508  445133  454784  464461  474136  483801  493463  503128
  512794  522457  -11601   -1716    8168   18053   27938   37823   47709   57595
   67482   77373   87266   97136  106951  116717  126479  136263  146053  155823
  165565  175274  184963  194655  204350  214024  223667  233307  242969  252637
  262274  271876  281459  291044  300650  310287  319918  329503  339067  348669
  358305  367922  377507  387119  396787  406464  416102  425725  435344  444990
  454637  464322  474002  483684  493357  503032  512710  522384  -11505   -1615
    8275   18166   28057   37946   47829   57713   67603   77494   87375   97227
  107027  116790  126555  136335  146116  155880  165617  175317  184993  194675
  204367  214040  223679  233309  242954  252602  262227  271824  281403  290976
  300566  310186  319809  329407  338990  348591  358207  367805  377382  386995
  396679  406369  416000  425612  435225  444874  454526  464177  473854  483544
  493236  502924  512611  522302  -11410   -1518    8374   18267   28161   38052
   47941   57830   67723   77607   87466   97294  107092  116872  126645  136413
  146176  155931  165663  175352  185014  194687  204377  214050  223689  233311
  242937  252561  262172  271766  281348  290924  300505  310099  319700  329303
  338905  348508  358107  367690  377260  386871  396552  406245  415882  425490
  435115  444757  454394  464028  473688  483382  493084  502776  512463  522161
  -11359   -1460    8440   18342   28244   38144   48037   57925   67808   77676
   87518   97337  107146  116945  126721  136469  146206  155946  165671  175353
  185008  194672  204351  214018  223655  233274  242888  252498  262098  271689
  281275  290859  300438  310008  319581  329172  338773  348375  357970  367552
  377125  386729  396390  406068  415718  425347  434975  444610  454242  463880
  473536  483216  492903  502583  512259  521942  -11344   -1432    8481   18397
   28313   38222   48116   57996   67862   77713   87549   97375  107198  117009
  126781  136508  146221  155944  165659  175339  184995  194655  204322  213977
  223607  233220  242829  252432  262026  271611  281198  290789  300367  309920
  319470  329042  338635  348233  357830  367424  377015  386617  396243  405885
  415532  425179  434813  444447  454084  463742  473406  483073  492740  502406
  512072  521739  -11311   -1391    8530   18455   28380   38293   48183   58052
   67906   77751   87591   97427  107257  117065  126829  136547  146250  155959
  165663  175345  185011  194673  204334  213975  223587  233185  242787  252389
  261977  271552  281134  290726  300302  309846  319384  328951  338543  348138
  357735  367344  376965  386576  396167  405757  415367  424998  434647  444303
  453962  463620  473287  482961  492636  502309  511980  521654  -11247   -1328
    8593   18518   28444   38355   48239   58102   67952   77798   87644   97486
  107310  117105  126861  136581  146283  155983  165679  175363  185037  194707
  204368  213998  223588  233164  242755  252354  261935  271497  281066  290651
  300227  309774  319317  328891  338488  348078  357665  367281  376930  386555
  396125  405673  415233  424853  434487  444174  453860  463515  473178  482861
  492565  502259  511947  521646  -11190   -1273    8645   18567   28489   38399
   48286   58150   67996   77834   87675   97512  107327  117112  126861  136580
  146282  155979  165672  175352  185022  194695  204365  213995  223569  233123
  242698  252288  261859  271408  280963  290536  300113  309680  319248  328831
  338422  347998  357566  367171  376822  386453  396021  405562  415114  424726
  434345  444042  453722  463373  473059  482748  492462  502165  511862  521571
  -11162   -1246    8670   18588   28506   38420   48321   58196   68033   77850
   87671   97494  107303  117085  126831  136543  146242  155946  165642  175310
  184961  194629  204308  213946  223516  233059  242617  252189  261749  271291
  280836  290396  299975  309573  319174  328762  338333  347885  357432  367014
  376641  386261  395839  405407  414998  424608  434231  443873  453543  463236
  472930  482621  492312  502005  511697  521389  -11148   -1233    8682   18596
   28510   38426   48340   58227   68064   77869   87669   97472  107273  117058
  126806  136516  146217  155929  165629  175286  184916  194563  204230  213868
  223450  233001  242548  252098  261646  271193  280741  290296  299875  309489
  319108  328693  338245  347778  357310  366875  376481  386089  395672  405260
  414885  424525  434135  443769  453401  463124  472834  482503  492165  501838
  511518  521185  -11139   -1227    8685   18597   28508   38422   48337   58231
   68085   77901   87691   97472  107259  117046  126803  136522  146231  155949
  165650  175301  184914  194527  204153  213778  223384  232962  242507  252036
  261579  271142  280706  290265  299839  309443  319051  328625  338167  347694
  357223  366785  376390  385995  395571  405152  414775  424418  434042  443687
  453332  463051  472750  482406  492051  501709  511375  521026  -11166   -1254
    8659   18571   28484   38398   48310   58207   68074   77905   87697   97467
  107242  117023  126784  136512  146227  155942  165639  175289  184898  194488
  204080  213687  223307  232907  242460  251989  261538  271115  280692  290252
  299813  309391  318972  328535  338079  347610  357142  366708  376314  385918
  395489  405060  414668  424303  433943  443590  453268  462969  472654  482311
  491960  501618  511280  520932  -11273   -1352    8569   18490   28412   38334
   48252   58151   68014   77843   87645   97429  107201  116964  126710  136437
  146150  155853  165536  175191  184815  194418  204010  213606  223211  232809
  242383  251944  261513  271093  280662  290209  299749  309297  318852  328409
  337963  347508  357049  366613  376207  385803  395380  404960  414571  424203
  433838  443480  453148  462838  472527  482206  491881  501559  511238  520913
  -11422   -1488    8446   18380   28315   38248   48174   58073   67926   77747
   87561   97366  107143  116889  126619  136340  146048  155735  165405  175065
  184712  194341  203949  213541  223125  232711  242307  251908  261498  271070
  280622  290154  299678  309204  318739  328292  337855  347414  356968  366531
  376109  385691  395273  404869  414498  424140  433761  443373  453022  462708
  472409  482112  491815  501517  511220  520922  -11542   -1601    8342   18288
   28234   38171   48090   57983   67839   77669   87491   97303  107085  116833
  126563  136285  145991  155672  165338  175002  184661  194298  203907  213496
  223079  232670  242280  251896  261487  271046  280586  290118  299645  309169
  318697  328242  337800  347367  356938  366509  376078  385647  395218  404814
  414466  424133  433747  443362  452990  462647  472353  482061  491770  501478
  511186  520894  -11647   -1701    8247   18201   28156   38093   47999   57882
   67751   77602   87432   97238  107021  116781  126525  136255  145963  155646
  165315  174984  184645  194275  203870  213454  223048  232656  242271  251877
  261456  271005  280545  290088  299628  309162  318693  328228  337773  347342
  356930  366515  376085  385644  395198  404810  414450  424107  433757  443361
  452980  462631  472330  482034  491739  501442  511145  520849  -11820   -1864
    8095   18062   28032   37977   47880   57761   67641   77511   87348   97151
  106930  116694  126447  136184  145896  155580  165251  174926  184594  194222
  203807  213383  222978  232587  242194  251788  261364  270923  280473  290020
  299563  309102  318636  328168  337708  347279  356878  366471  376044  385605
  395164  404771  414399  424071  433705  443313  452937  462588  472273  481991
  491716  501432  511142  520863  -12067   -2094    7882   17867   27854   37816
   47733   57622   67510   77389   87232   97036  106813  116572  126323  136063
  145779  155463  165134  174815  184494  194130  203716  213284  222867  232460
  242052  251640  261227  270810  280377  289920  299453  308987  318523  328060
  337607  347181  356777  366371  375952  385530  395111  404703  414315  423946
  433600  443263  452899  462563  472234  481938  491702  501445  511176  520931
  -12279   -2307    7682   17678   27676   37653   47586   57488   67379   77256
   87102   96912  106694  116456  126207  135947  145665  155352  165024  174706
  184391  194035  203627  213196  222772  232358  241946  251537  261135  270732
  280308  289851  299379  308910  318448  327995  337552  347120  356697  366288
  375893  385496  395083  404668  414295  423924  433557  443232  452877  462548
  472221  481932  491700  501447  511182  520941  -12451   -2462    7528   17525
   27523   37504   47448   57362   67255   77126   86968   96784  106579  116356
  126118  135860  145578  155271  164949  174630  184309  193954  203555  213136
  222721  232317  241920  251525  261125  270716  280287  289837  299374  308910
  318452  328009  337574  347127  356674  366263  375906  385533  395098  404688
  414291  423961  433603  443254  452892  462573  472258  481977  491699  501415
  511126  520845  -12605   -2618    7371   17366   27361   37340   47287   57207
   67105   76980   86827   96644  106446  116226  126004  135752  145478  155184
  164875  174552  184219  193866  203486  213088  222685  232287  241898  251510
  261111  270695  280265  289824  299375  308918  318465  328028  337596  347143
  356681  366273  375931  385529  395110  404693  414311  423966  433628  443275
  452919  462594  472280  481988  491676  501366  511055  520743  -12806   -2820
    7169   17164   27161   37137   47077   56993   66901   76798   86669   96505
  106302  116069  125825  135581  145329  155062  164769  174443  184096  193749
  203404  213039  222642  232227  241817  251417  261019  270616  280200  289768
  299324  308874  318425  327987  337556  347123  356695  366293  375915  385519
  395085  404685  414293  423914  433583  443266  452923  462583  472248  481914
  491627  501328  511020  520728  -13029   -3040    6951   16950   26951   36931
   46866   56773   66682   76594   86486   96338  106137  115892  125638  135402
  145173  154928  164649  174323  183968  193625  203311  212966  222588  232159
  241728  251310  260930  270519  280120  289698  299262  308829  318385  327947
  337521  347097  356710  366311  375889  385495  395092  404691  414293  423912
  433567  443268  452928  462581  472225  481908  491612  501330  511034  520769
  -13242   -3245    6754   16759   26769   36758   46703   56611   66504   76394
   86275   96132  105952  115736  125507  135287  145066  154821  164538  174217
  183870  193530  203215  212889  222518  232111  241694  251278  260868  270463
  280061  289657  299241  308804  318358  327919  337497  347103  356724  366324
  375897  385487  395120  404753  414336  423965  433595  443316  452984  462639
  472290  481972  491693  501398  511096  520801  -13461   -3460    6555   16566
   26581   36555   46511   56431   66344   76202   86054   95907  105751  115564
  125365  135160  144936  154681  164394  174083  183778  193444  203110  212762
  222421  232029  241643  251245  260857  270415  280005  289626  299233  308804
  318348  327922  337509  347108  356725  366324  375923  385545  395175  404818
  414448  424093  433729  443385  453065  462730  472411  482095  491782  501485
  511155  520841  -13689   -3688    6313   16319   26327   36325   46295   56231
   66129   75996   85849   95701  105548  115385  125206  135007  144779  154517
  164232  173939  183637  193315  202970  212618  222272  231927  241571  251193
  260786  270358  279943  289556  299166  308747  318317  327905  337505  347098
  356683  366282  375908  385556  395214  404857  414519  424161  433785  443408
  453087  462812  472489  482190  491852  501524  511203  520870  -13933   -3944
    6046   16039   26034   36020   45987   55935   65865   75772   85655   95516
  105354  115172  124976  134762  144552  154303  164036  173739  183464  193158
  202813  212480  222132  231789  241439  251075  260667  270266  279860  289458
  299055  308677  318275  327855  337464  347077  356669  366278  375913  385560
  395207  404854  414508  424166  433815  443457  453117  462807  472511  482203
  491883  501562  511246  520929  -14152   -4172    5809   15793   25779   35756
   45715   55661   65606   75548   85465   95343  105177  114979  124770  134561
  144342  154105  163856  173603  183344  193050  202708  212346  221995  231654
  241312  250960  260591  270202  279799  289388  298984  308603  318235  327858
  337465  347075  356672  366291  375918  385578  395228  404865  414522  424183
  433859  443506  453163  462849  472549  482244  491932  501599  511295  520998
  -14415   -4432    5551   15537   25525   35505   45491   55415   65361   75304
   85230   95126  104978  114790  124589  134396  144202  153985  163745  173494
  183231  192943  202623  212286  221948  231609  241267  250914  260569  270161
  279761  289356  298967  308608  318257  327888  337501  347108  356720  366369
  376015  385668  395294  404931  414591  424277  433951  443589  453255  462966
  472671  482354  492031  501718  511406  521093  -14734   -4742    5249   15242
   25236   35225   45201   55179   65106   75042   84994   94889  104765  114617
  124405  134225  144045  153842  163610  173358  183093  192817  202528  212221
  221893  231551  241204  250853  260513  270113  279720  289322  298943  308601
  318267  327908  337529  347157  356809  366449  376108  385758  395393  405022
  414708  424381  434072  443719  453403  463090  472790  482494  492162  501843
  511526  521210  -15135   -5128    4878   14862   24868   34878   44895   54892
   64833   74732   84647   94592  104520  114391  124216  134022  143824  153621
  163398  173163  182896  192637  202389  212130  221810  231449  241097  250751
  260380  270030  279673  289285  298911  308571  318241  327893  337532  347160
  356850  366521  376154  385816  395450  405127  414789  424470  434148  443828
  453513  463212  472910  482590  492273  501958  511643  521327  -15532   -5513
    4505   14520   24532   34551   44558   54593   64551   74452   84363   94311
  104237  114146  123995  133796  143571  153391  163182  172945  182686  192444
  202233  212021  221709  231308  240969  250631  260304  269976  279627  289253
  298883  308539  318207  327869  337530  347205  356886  366548  376202  385851
  395510  405226  414870  424549  434224  443911  453622  463320  473010  482687
  492390  502088  511783  521479  -15843   -5822    4198   14218   24236   34256
   44285   54305   64270   74207   84118   94057  103986  113884  123739  133586
  143392  153197  162986  172776  182548  192315  202092  211823  221531  231214
  240882  250555  260239  269928  279600  289246  298903  308573  318230  327901
  337572  347253  356939  366606  376251  385908  395602  405307  414989  424630
  434333  444038  453745  463435  473120  482821  492517  502220  511920  521621
  -16101   -6083    3936   13954   23974   33992   44028   54011   63984   73928
   83864   93802  103725  113616  123481  133333  143173  153001  162820  172644
  182461  192232  201941  211639  221374  231124  240842  250528  260213  269906
  279590  289257  298927  308613  318305  327984  337655  347328  357003  366670
  376330  386002  395699  405405  415098  424780  434471  444176  453893  463560
  473250  482939  492641  502342  512041  521740  -16379   -6361    3657   13677
   23700   33719   43723   53703   63670   73633   83590   93529  103440  113322
  123192  133069  142945  152789  162610  172448  182302  192094  201774  211444
  221219  231050  240791  250509  260186  269876  279566  289250  298939  308641
  318347  328041  337720  347385  357058  366719  376423  386122  395792  405492
  415181  424914  434608  444274  453991  463684  473375  483062  492736  502413
  512095  521796  -16713   -6695    3323   13342   23353   33376   43388   53377
   63356   73311   83259   93204  103133  113034  122921  132806  142682  152529
  162350  172179  182021  191830  201580  211324  221118  230946  240700  250397
  260088  269812  279517  289211  298905  308607  318315  328023  337724  347412
  357094  366767  376517  386226  395886  405564  415270  424996  434705  444393
  454086  463797  473501  483176  492830  502484  512145  521803  -17031   -7028
    2989   13005   23021   33040   43065   53081   63062   73003   82937   92889
  102842  112768  122669  132560  142439  152286  162102  171925  181761  191592
  201404  211207  221012  230807  240573  250302  260024  269746  279463  289172
  298873  308566  318289  328009  337721  347430  357125  366851  376597  386310
  395960  405651  415348  425094  434794  444481  454214  463924  473632  483294
  492915  502554  512226  521871  -17320   -7312    2697   12703   22705   32714
   42745   52763   62762   72723   82672   92626  102579  112515  122433  132333
  142215  152073  161913  171755  181607  191456  201286  211096  220888  230667
  240436  250220  259956  269706  279447  289176  298898  308615  318332  328055
  337779  347495  357207  366928  376660  386382  396081  405774  415485  425212
  434937  444654  454368  464078  473771  483441  493097  502754  512414  522073
  -17593   -7595    2403   12399   22388   32382   42397   52434   62462   72454
   82393   92376  102305  112252  122184  132093  141979  151850  161717  171590
  181470  191331  201153  210947  220729  230510  240299  250094  259885  269665
  279429  289202  298919  308658  318391  328117  337838  347558  357280  367005
  376732  386460  396185  405906  415621  425339  435072  444811  454531  464234
  473902  483572  493254  502936  512616  522297  -17853   -7872    2109   12090
   22069   32049   42063   52074   62086   72062   82064   92028  101971  111912
  121874  131785  141672  151555  161446  171345  181243  191110  200926  210719
  220524  230318  240157  249969  259785  269591  279395  289130  298884  308638
  318395  328137  337868  347597  357328  367061  376795  386520  396275  406011
  415735  425454  435190  444916  454629  464308  473976  483654  493339  503025
  512708  522392  -18135   -8159    1817   11792   21768   31744   41718   51730
   61728   71730   81709   91680  101625  111597  121542  131457  141346  151238
  161147  171062  180967  190838  200658  210466  220310  230155  240003  249843
  259679  269515  279336  289064  298821  308587  318367  328134  337883  347600
  357364  367109  376844  386600  396345  406086  415832  425564  435274  444992
  454690  464372  474044  483712  493378  503044  512712  522379  -18440   -8457
    1526   11508   21489   31471   41455   51439   61420   71402   81383   91354
  101321  111290  121249  131176  141076  150979  160899  170822  180733  190611
  200447  210275  220143  230034  239905  249752  259606  269465  279281  289034
  298778  308564  318369  328156  337922  347672  357415  367168  376934  386698
  396449  406195  415938  425670  435377  445081  454780  464475  474151  483801
  493437  503073  512715  522355  -18751   -8759    1234   11225   21214   31204
   41202   51203   61180   71122   81063   91032  101024  111020  121005  130958
  140883  150804  160732  170657  180570  190463  200331  210186  220048  229923
  239814  249710  259584  269422  279228  289012  298799  308609  318425  328221
  337996  347754  357501  367258  377028  386799  396559  406310  416049  425776
  435486  445195  454920  464618  474295  483924  493547  503127  512739  522349
  -19056   -9057     942   10939   20932   30927   40933   50944   60915   70826
   80735   90702  100713  110732  120738  130712  140658  150595  160533  170463
  180379  190283  200176  210057  219925  229798  239712  249648  259542  269371
  279173  288979  298798  308630  318461  328270  338058  347823  357576  367338
  377117  386895  396663  406417  416157  425882  435589  445293  455043  464766
  474444  484050  493626  503184  512767  522345  -19358   -9354     649   10651
   20648   30645   40657   50672   60636   70521   80403   90367  100395  110434
  120458  130451  140413  150366  160315  170252  180170  190083  199999  209906
  219786  229666  239603  249576  259490  269316  279116  288940  298784  308637
  318484  328310  338111  347885  357643  367413  377202  386989  396761  406520
  416263  425988  435688  445421  455151  464904  474583  484167  493699  503235
  512789  522338  -19668   -9656     356   10366   20369   30373   40397   50429
   60391   70240   80081   90038  100088  110155  120201  130218  140205  150175
  160133  170074  179994  189918  199864  209799  219678  229548  239505  249525
  259460  269269  279061  288912  298795  308672  318531  328368  338179  347961
  357724  367499  377293  387088  396868  406632  416373  426092  435807  445530
  455287  465041  474720  484282  493780  503285  512810  522329  -19073  -19054
  -19035  -19018  -19002  -18980  -18946  -18905  -18861  -18787  -18644  -18440
  -18222  -18034  -17905  -17815  -17677  -17436  -17174  -17016  -16943  -16841
  -16675  -16486  -16296  -16086  -15854  -15665  -15580  -15552  -15480  -15341
  -15197  -15088  -14993  -14891  -14775  -14645  -14540  -14521  -14569  -14582
  -14528  -14465  -14438  -14416  -14391  -14341  -14291  -14226  -14125  -13997
  -13835  -13690  -13529  -13399   -9166   -9133   -9101   -9072   -9043   -9005
   -8953   -8892   -8827   -8736   -8586   -8383   -8170   -7983   -7845   -7738
   -7590   -7357   -7110   -6947   -6852   -6738   -6576   -6398   -6218   -6020
   -5806   -5628   -5535   -5491   -5414   -5287   -5159   -5063   -4980   -4892
   -4792   -4679   -4584   -4563   -4601   -4617   -4580   -4538   -4527   -4525
   -4507   -4473   -4440   -4395   -4320   -4226   -4100   -3990   -3887   -3767
     740     787     832     875     916     969    1039    1121    1207    1315
    1473    1673    1881    2068    2215    2340    2498    2722    2955    3123
    3240    3367    3524    3692    3863    4048    4244    4410    4511    4573
    4656    4771    4881    4965    5036    5109    5192    5289    5373    5397
    5369    5352    5370    5391    5387    5376    5379    5397    5413    5417
    5466    5548    5635    5710    5779    5862   10657   10717   10775   10830
   10884   10951   11041   11144   11251   11375   11539   11737   11940   12127
   12285   12427   12595   12809   13029   13205   13346   13488   13639   13795
   13957   14129   14304   14456   14567   14652   14742   14843   14934   15008
   15068   15123   15184   15261   15336   15366   15351   15333   15330   15328
   15311   15288   15273   15266   15264   15267   15289   15330   15373   15410
   15443   15483   20594   20666   20736   20802   20867   20949   21058   21184
   21310   21447   21616   21811   22010   22197   22365   22526   22703   22906
   23113   23299   23466   23621   23765   23908   24060   24217   24370   24508
   24630   24740   24838   24922   24994   25057   25107   25143   25179   25237
   25301   25338   25338   25320   25295   25268   25239   25207   25171   25141
   25127   25123   25121   25118   25115   25113   25109   25106   30522   30606
   30688   30764   30841   30937   31066   31212   31357   31507   31680   31872
   32065   32251   32430   32607   32791   32982   33176   33369   33555   33717
   33854   33988   34129   34272   34408   34539   34667   34787   34886   34961
   35020   35068   35104   35130   35156   35198   35248   35283   35293   35276
   35237   35188   35141   35098   35051   35005   34973   34952   34926   34891
   34854   34821   34790   34755   40372   40471   40568   40660   40753   40865
   41008   41170   41335   41506   41689   41879   42066   42250   42436   42626
   42814   42995   43174   43364   43552   43715   43852   43982   44116   44252
   44386   44518   44638   44742   44834   44915   44971   44997   45015   45048
   45088   45127   45157   45177   45181   45166   45126   45066   44993   44928
   44885   44846   44789   44726   44672   44626   44579   44531   44483   44438
   50141   50259   50376   50489   50602   50730   50884   51059   51249   51445
   51641   51831   52015   52198   52389   52588   52779   52952   53119   53297
   53476   53636   53776   53908   54038   54172   54314   54447   54550   54631
   54715   54805   54862   54871   54876   54918   54977   55016   55031   55030
   55019   54999   54968   54911   54820   54731   54689   54661   54587   54480
   54396   54347   54302   54246   54186   54140   59944   60078   60211   60341
   60470   60612   60778   60966   61170   61380   61583   61779   61967   62154
   62348   62547   62737   62907   63070   63236   63400   63553   63695   63826
   63951   64081   64219   64346   64443   64520   64600   64682   64735   64748
   64754   64787   64834   64868   64881   64872   64847   64816   64784   64739
   64665   64575   64503   64448   64374   64275   64186   64118   64056   63986
   63912   63847   69857   69998   70136   70270   70404   70555   70735   70933
   71134   71334   71538   71744   71943   72134   72325   72515   72699   72872
   73036   73193   73343   73486   73624   73750   73867   73984   74106   74223
   74325   74413   74487   74547   74593   74628   74650   74660   74669   74688
   74706   74703   74674   74629   74581   74542   74512   74455   74336   74206
   74135   74101   74040   73946   73851   73765   73682   73586   79774   79919
   80061   80199   80337   80496   80686   80887   81078   81268   81473   81686
   81890   82079   82262   82443   82624   82796   82957   83108   83254   83395
   83524   83640   83747   83851   83959   84067   84167   84253   84317   84362
   84409   84464   84504   84506   84489   84489   84501   84502   84479   84429
   84360   84311   84305   84244   84143   84005   83880   83878   83817   83752
   83650   83566   83491   83392   89583   89741   89898   90052   90207   90377
   90567   90764   90957   91154   91364   91576   91770   91949   92125   92308
   92487   92650   92802   92956   93109   93251   93374   93481   93579   93676
   93777   93876   93961   94028   94080   94126   94179   94242   94292   94304
   94292   94278   94269   94264   94251   94209   94131   94061   94036   93976
   93898   93770   93665   93592   93548   93486   93419   93358   93301   93236
   99337   99516   99695   99875  100056  100237  100420  100611  100815  101030
  101243  101443  101620  101785  101960  102147  102323  102476  102622  102775
  102928  103069  103194  103304  103396  103485  103582  103676  103745  103790
  103833  103883  103938  103993  104039  104064  104067  104048  104020  104003
  103996  103968  103901  103822  103758  103702  103633  103544  103433  103320
  103244  103204  103168  103121  103070  103033  109132  109331  109531  109736
  109941  110132  110306  110489  110705  110932  111138  111317  111479  111639
  111810  111990  112163  112317  112460  112597  112729  112866  113008  113129
  113214  113291  113385  113479  113541  113574  113608  113656  113704  113740
  113770  113796  113808  113793  113760  113733  113721  113704  113667  113602
  113509  113421  113374  113312  113244  113113  113015  112964  112921  112863
  112798  112751  118983  119193  119405  119623  119840  120036  120204  120382
  120596  120818  121013  121184  121344  121499  121658  121825  121993  122155
  122297  122410  122516  122650  122805  122929  123001  123064  123159  123261
  123325  123351  123375  123412  123449  123473  123490  123509  123520  123510
  123482  123451  123427  123414  123406  123365  123262  123153  123110  123068
  123019  122899  122799  122733  122673  122601  122524  122461  128873  129076
  129279  129484  129689  129881  130060  130236  130421  130613  130814  131014
  131187  131331  131470  131623  131790  131955  132096  132199  132294  132420
  132565  132671  132724  132779  132882  132999  133068  133085  133095  133119
  133149  133175  133194  133206  133210  133200  133179  133150  133119  133103
  133105  133078  132982  132872  132826  132782  132725  132595  132498  132447
  132401  132341  132274  132225  138777  138958  139138  139314  139490  139678
  139878  140058  140198  140347  140563  140809  141001  141132  141253  141397
  141556  141716  141856  141965  142062  142177  142295  142375  142415  142471
  142579  142699  142769  142785  142786  142796  142817  142848  142875  142886
  142883  142870  142853  142831  142808  142792  142784  142756  142677  142598
  142534  142472  142397  142282  142184  142132  142116  142079  142032  142012
  148650  148820  148987  149147  149307  149496  149715  149901  150013  150126
  150331  150585  150788  150925  151045  151174  151315  151461  151598  151715
  151819  151922  152017  152085  152131  152191  152282  152380  152446  152476
  152484  152482  152486  152503  152526  152541  152543  152528  152505  152496
  152500  152495  152471  152431  152373  152307  152249  152190  152096  151978
  151923  151872  151854  151819  151776  151754  158478  158655  158829  158994
  159161  159356  159583  159775  159886  159980  160140  160350  160548  160711
  160844  160957  161071  161196  161324  161443  161551  161646  161727  161796
  161861  161925  161985  162043  162102  162155  162179  162171  162152  162143
  162148  162168  162185  162169  162136  162138  162177  162192  162154  162101
  162063  162022  161955  161876  161816  161771  161721  161662  161604  161547
  161492  161434  168311  168491  168668  168835  169004  169200  169426  169621
  169739  169826  169946  170105  170285  170461  170606  170715  170811  170911
  171019  171132  171241  171326  171389  171454  171533  171602  171643  171675
  171727  171790  171824  171813  171785  171763  171757  171774  171794  171779
  171745  171753  171808  171834  171792  171734  171705  171680  171616  171556
  171504  171507  171474  171391  171302  171228  171161  171075  178183  178348
  178508  178660  178812  178994  179211  179405  179529  179617  179722  179854
  180008  180166  180311  180432  180528  180602  180680  180781  180886  180959
  181000  181051  181128  181203  181249  181281  181326  181381  181410  181402
  181381  181366  181362  181369  181376  181362  181339  181350  181395  181414
  181377  181327  181299  181277  181232  181188  181150  181142  181100  181017
  180927  180851  180781  180694  188052  188201  188347  188486  188625  188788
  188982  189166  189300  189402  189504  189618  189738  189864  189996  190122
  190218  190277  190333  190419  190517  190584  190620  190663  190733  190805
  190856  190894  190935  190977  190999  190995  190982  190976  190974  190970
  190963  190953  190946  190959  190987  190996  190966  190927  190902  190886
  190865  190839  190808  190770  190710  190630  190546  190470  190396  190315
  197869  198021  198173  198326  198477  198628  198782  198938  199089  199221
  199323  199407  199493  199589  199694  199799  199885  199944  199998  200071
  200157  200230  200288  200344  200405  200461  200500  200532  200569  200607
  200629  200627  200615  200604  200595  200585  200578  200575  200579  200595
  200617  200621  200595  200565  200555  200555  200553  200542  200510  200458
  200386  200301  200214  200130  200049  199963  207661  207823  207988  208160
  208330  208475  208587  208708  208863  209016  209115  209174  209234  209310
  209394  209476  209548  209611  209669  209732  209803  209881  209959  210026
  210077  210111  210132  210151  210184  210224  210248  210246  210231  210213
  210199  210193  210194  210198  210206  210219  210234  210237  210223  210210
  210213  210224  210229  210223  210192  210138  210067  209984  209899  209817
  209736  209650  217480  217636  217797  217967  218136  218269  218357  218446
  218579  218717  218806  218855  218911  218988  219075  219158  219228  219284
  219334  219389  219450  219515  219577  219629  219665  219684  219692  219702
  219732  219773  219797  219793  219777  219766  219763  219768  219779  219787
  219790  219786  219778  219781  219802  219822  219824  219817  219816  219796
  219770  219729  219671  219616  219561  219505  219448  219391  227323  227465
  227610  227765  227919  228039  228112  228180  228277  228382  228454  228502
  228562  228646  228745  228841  228913  228954  228985  229031  229088  229134
  229163  229183  229200  229211  229214  229222  229248  229287  229310  229306
  229295  229292  229301  229320  229342  229351  229344  229319  229286  229289
  229350  229381  229399  229373  229350  229337  229316  229270  229234  229220
  229208  229189  229167  229153  237161  237297  237437  237587  237736  237850
  237914  237966  238042  238126  238186  238227  238276  238345  238432  238519
  238580  238602  238615  238650  238704  238745  238761  238763  238762  238763
  238769  238782  238805  238833  238856  238867  238864  238850  238845  238869
  238905  238916  238897  238862  238828  238840  238914  238950  238971  238931
  238912  238905  238882  238848  238834  238845  238859  238866  238869  238882
  246998  247135  247275  247425  247576  247689  247748  247789  247855  247932
  247986  248014  248039  248075  248127  248185  248223  248227  248225  248249
  248297  248342  248366  248369  248356  248346  248356  248378  248396  248411
  248435  248467  248474  248434  248396  248418  248468  248479  248450  248419
  248408  248431  248489  248539  248545  248528  248515  248506  248488  248476
  248470  248485  248512  248532  248547  248572  256923  257012  257128  257251
  257374  257473  257530  257567  257616  257673  257711  257727  257734  257748
  257779  257819  257844  257839  257828  257840  257875  257911  257932  257936
  257926  257915  257920  257935  257949  257962  257989  258025  258030  257979
  257929  257950  258004  258013  257979  257960  257974  258002  258031  258061
  258088  258110  258133  258126  258095  258074  258066  258092  258144  258181
  258210  258258  266872  266935  266997  267060  267123  267185  267237  267275
  267301  267321  267332  267335  267337  267348  267378  267422  267451  267448
  267432  267433  267450  267461  267458  267454  267457  267459  267450  267441
  267449  267475  267503  267521  267514  267476  267446  267469  267514  267518
  267488  267481  267509  267534  267539  267584  267622  267697  267709  267715
  267683  267650  267631  267661  267751  267814  267863  267947  276835  276850
  276862  276871  276880  276901  276940  276975  276984  276975  276967  276989
  276991  276999  277003  277045  277075  277073  277053  277044  277046  277040
  277021  277008  277016  277022  277004  276980  276985  277017  277041  277039
  277022  277004  276998  277022  277053  277051  277025  277023  277055  277093
  277093  277142  277178  277231  277274  277292  277265  277232  277209  277245
  277353  277429  277488  277587  286728  286718  286707  286692  286676  286672
  286689  286709  286709  286696  286691  286695  286696  286695  286704  286724
  286736  286723  286697  286679  286673  286669  286661  286651  286642  286631
  286616  286604  286610  286629  286639  286631  286617  286611  286616  286635
  286653  286643  286617  286613  286641  286686  286740  286754  286773  286774
  286813  286868  286854  286836  286825  286870  286955  287017  287068  287148
  296569  296551  296532  296512  296490  296474  296468  296465  296456  296442
  296439  296445  296440  296423  296407  296400  296388  296358  296323  296299
  296290  296291  296297  296264  296270  296243  296233  296237  296214  296236
  296231  296228  296225  296197  296194  296202  296211  296229  296210  296206
  296229  296269  296323  296362  296363  296343  296350  296408  296444  296447
  296455  296489  296551  296592  296629  296678  306381  306361  306340  306320
  306300  306279  306257  306232  306204  306176  306155  306138  306111  306071
  306035  306010  305982  305936  305886  305860  305857  305856  305849  305839
  305826  305813  305806  305800  305783  305759  305749  305759  305765  305748
  305727  305724  305733  305741  305746  305756  305776  305822  305894  305932
  305895  305896  305888  305971  306022  306043  306067  306099  306135  306168
  306199  306260  316239  316207  316156  316131  316108  316083  316048  316009
  315959  315911  315863  315814  315760  315727  315677  315633  315583  315519
  315461  315432  315407  315399  315367  315368  315351  315377  315368  315342
  315289  315280  315270  315264  315273  315243  315242  315233  315240  315255
  315259  315283  315303  315330  315387  315422  315442  315432  315484  315545
  315589  315624  315658  315698  315744  315765  315832  315876  326123  326073
  326023  325972  325922  325877  325834  325788  325733  325670  325603  325536
  325471  325406  325335  325260  325185  325111  325046  325010  324998  324974
  324931  324905  324922  324945  324929  324883  324839  324814  324807  324810
  324809  324791  324771  324761  324763  324777  324800  324828  324858  324883
  324901  324957  324984  325047  325090  325119  325147  325181  325244  325294
  325361  325423  325483  325549  336076  335995  335912  335827  335740  335664
  335608  335561  335507  335438  335361  335284  335216  335155  335077  334968
  334853  334768  334707  334665  334628  334584  334539  334522  334530  334541
  334518  334472  334430  334425  334416  334390  334371  334374  334373  334393
  334378  334366  334377  334399  334430  334463  334496  334534  334583  334636
  334678  334707  334735  334775  334831  334904  334987  335070  335150  335232
  345957  345854  345751  345645  345538  345439  345359  345295  345236  345169
  345092  345009  344926  344847  344756  344640  344519  344426  344367  344321
  344274  344220  344166  344129  344125  344128  344103  344059  344025  344007
  343982  343948  343930  343944  343965  343966  343954  343951  343956  343972
  343991  344028  344078  344126  344177  344234  344264  344293  344322  344362
  344420  344499  344588  344700  344785  344849  355796  355683  355569  355453
  355337  355227  355110  355049  354976  354902  354820  354726  354625  354520
  354410  354295  354185  354094  354024  353968  353919  353868  353814  353768
  353741  353723  353702  353674  353620  353593  353558  353538  353528  353523
  353522  353522  353524  353530  353526  353534  353570  353603  353641  353713
  353749  353801  353841  353881  353927  353954  353999  354069  354145  354239
  354315  354391  365656  365530  365404  365276  365147  365026  364921  364812
  364743  364653  364535  364448  364331  364186  364085  363967  363859  363762
  363681  363615  363562  363515  363467  363417  363369  363331  363311  363294
  363243  363196  363156  363148  363120  363122  363102  363096  363106  363104
  363129  363149  363157  363184  363230  363307  363328  363383  363411  363504
  363548  363570  363604  363637  363733  363804  363870  363938  375538  375403
  375266  375143  374986  374844  374747  374682  374558  374457  374310  374181
  374068  373951  373819  373675  373537  373422  373327  373268  373205  373164
  373119  373103  373039  372971  372941  372926  372897  372861  372813  372812
  372806  372773  372737  372724  372732  372751  372760  372759  372758  372802
  372853  372914  372946  372993  373045  373109  373157  373177  373202  373239
  373333  373408  373473  373563  385378  385244  385109  384971  384831  384699
  384578  384499  384365  384233  384090  383944  383805  383696  383574  383417
  383249  383131  383030  382942  382868  382833  382834  382817  382743  382644
  382587  382567  382544  382511  382493  382495  382486  382449  382407  382389
  382389  382395  382390  382394  382422  382449  382482  382522  382565  382623
  382680  382760  382763  382792  382816  382873  382985  383076  383157  383222
  395142  395023  394903  394770  394674  394554  394387  394244  394112  393989
  393860  393683  393547  393413  393282  393116  392962  392829  392740  392649
  392575  392545  392568  392554  392439  392291  392239  392215  392191  392156
  392138  392141  392119  392084  392065  392045  392042  392040  392041  392053
  392077  392105  392132  392161  392202  392230  392302  392369  392406  392425
  392456  392529  392613  392700  392781  392864  404930  404817  404706  404607
  404517  404397  404203  403994  403838  403748  403640  403476  403299  403144
  403002  402856  402711  402583  402475  402384  402317  402287  402284  402245
  402125  401984  401907  401883  401850  401796  401762  401759  401757  401736
  401709  401696  401693  401692  401694  401711  401743  401773  401790  401807
  401841  401892  401948  402002  402021  402064  402124  402184  402257  402328
  402396  402465  414875  414736  414599  414472  414356  414223  414029  413793
  413607  413507  413421  413287  413112  412926  412751  412592  412449  412319
  412207  412117  412050  412006  411978  411921  411799  411664  411616  411573
  411544  411487  411425  411421  411408  411394  411364  411370  411368  411361
  411382  411384  411438  411474  411474  411495  411511  411559  411600  411641
  411705  411770  411804  411853  411922  411970  412021  412046  424862  424698
  424536  424378  424232  424045  423860  423685  423490  423354  423235  423109
  422954  422768  422575  422403  422253  422115  421989  421882  421798  421730
  421668  421598  421508  421409  421369  421352  421340  421273  421214  421162
  421124  421106  421105  421116  421126  421122  421115  421125  421180  421224
  421219  421228  421247  421288  421309  421345  421388  421439  421486  421518
  421543  421568  421595  421621  434753  434607  434435  434265  434093  433912
  433720  433530  433352  433182  433032  432911  432779  432594  432385  432204
  432052  431903  431754  431649  431548  431456  431365  431285  431226  431187
  431146  431132  431097  431039  430979  430933  430892  430844  430847  430860
  430870  430872  430844  430871  430885  430927  430949  430970  430975  430986
  431002  431031  431080  431122  431154  431161  431160  431166  431185  431191
  444523  444375  444227  444084  443939  443805  443608  443388  443191  443032
  442888  442735  442565  442377  442191  442030  441885  441734  441577  441440
  441328  441222  441113  441024  440982  440969  440958  440910  440870  440796
  440757  440762  440743  440666  440594  440594  440633  440643  440623  440613
  440633  440663  440685  440699  440706  440715  440731  440754  440778  440798
  440806  440801  440790  440779  440771  440761  454325  454189  454054  453927
  453801  453685  453499  453250  453029  452880  452747  452539  452365  452179
  452011  451862  451719  451564  451403  451260  451146  451034  450914  450821
  450787  450786  450773  450729  450646  450556  450536  450583  450598  450491
  450375  450360  450406  450422  450397  450378  450386  450408  450428  450438
  450440  450443  450458  450481  450494  450474  450453  450451  450427  450404
  450382  450359  464229  464087  463946  463809  463681  463548  463368  463156
  462961  462816  462642  462430  462214  462035  461885  461723  461559  461398
  461248  461118  461006  460891  460766  460673  460649  460642  460622  460550
  460464  460391  460402  460426  460434  460334  460224  460203  460235  460241
  460212  460191  460195  460190  460221  460221  460213  460209  460204  460253
  460244  460222  460187  460150  460115  460079  460043  460008  474214  474050
  473886  473724  473563  473404  473243  473058  472883  472714  472544  472334
  472128  471957  471793  471610  471419  471253  471122  471010  470902  470783
  470657  470565  470549  470555  470488  470409  470328  470296  470303  470286
  470272  470200  470125  470102  470110  470078  470071  470053  470044  470055
  470046  470027  470031  469997  470022  470029  470018  469981  469929  469876
  469822  469769  469717  469664  484178  483994  483811  483627  483441  483259
  483092  482936  482776  482606  482427  482238  482050  481877  481705  481511
  481311  481151  481038  480936  480824  480699  480569  480476  480460  480469
  480422  480325  480237  480185  480162  480162  480150  480100  480044  480018
  480008  479992  479973  479962  479955  479945  479936  479922  479899  479879
  479873  479835  479800  479741  479667  479586  479504  479422  479342  479262
  494142  493938  493735  493529  493318  493115  492940  492792  492642  492476
  492305  492140  491973  491798  491613  491415  491226  491084  490986  490889
  490766  490629  490495  490400  490376  490384  490360  490290  490183  490070
  490016  490040  490067  490034  489976  489937  489916  489912  489917  489905
  489870  489840  489832  489825  489801  489767  489700  489648  489605  489496
  489393  489279  489175  489042  488928  488812  504113  503889  503666  503437
  503200  502972  502791  502658  502522  502356  502188  502041  501893  501720
  501524  501318  501129  500997  500918  500829  500700  500552  500415  500318
  500290  500297  500288  500233  500113  499962  499882  499914  499964  499953
  499906  499856  499818  499820  499844  499832  499775  499727  499717  499712
  499686  499639  499570  499481  499385  499250  499119  498970  498836  498660
  498510  498359  514088  513843  513600  513349  513083  512828  512641  512528
  512410  512244  512073  511940  511812  511643  511437  511220  511025  510900
  510840  510764  510629  510472  510332  510234  510204  510210  510209  510164
  510035  509856  509753  509784  509850  509865  509835  509773  509716  509720
  509761  509752  509675  509610  509595  509591  509561  509504  509408  509272
  509165  509005  508846  508664  508473  508285  508102  507918  524056  523791
  523528  523257  522966  522685  522488  522384  522278  522115  521949  521838
  521734  521567  521347  521123  520935  520827  520783  520715  520570  520401
  520256  520157  520119  520123  520144  520125  519978  519745  519609  519660
  519761  519795  519766  519692  519623  519637  519700  519689  519587  519501
  519487  519489  519457  519354  519232  519081  518943  518759  518572  518358
  518133  517911  517695  517477
