# Supplementary material for: Practical aspects of teaching a graduate-level small-mol­ecule chemical crystallography course
Source: Acta Crystallogr E Crystallogr Commun. 2026 Jan 1;82(Pt 1):107–20. doi: 10.1107/S2056989025010527 (PMC12810306; doi:10.1107/S2056989025010527)
Supplement: Supplementary file 1 [file e-82-00107-sup2.zip › Berry_Guzei_Structures/Structure 10/structure10.hkl]

   0   0  -1    0.04    0.12
   0   0  -1   -0.01    0.09
   0   0  -2   43.37    1.79
   0   0  -2   39.06    1.55
   0   0   2   48.62    1.92
   0   0  -3  388.24    6.47
   0   0  -3  333.88    5.43
   0   0   3  468.60    7.16
   0   0  -4 1600.82   15.32
   0   0  -4 1343.71   12.76
   0   0   4 1817.07   16.43
   0   0  -5  383.12    8.28
   0   0  -5  334.77    6.94
   0   0   5  436.05    8.86
   0   0  -6  740.13   12.58
   0   0  -6  621.71   10.33
   0   0   6  769.02   12.84
   0   0  -7  786.83   14.04
   0   0  -7  728.01   12.11
   0   0   7  855.56   14.68
   0   0  -8  141.58    6.44
   0   0  -8  147.38    5.96
   0   0   8  169.28    7.10
   0   0  -9   54.50    4.36
   0   0  -9   41.79    3.65
   0   0   9   53.66    4.45
   0   0 -10  774.06   16.88
   0   0 -10  689.58   14.23
   0   0  10  792.82   17.13
   0   0 -11  192.68    8.93
   0   0 -11  150.77    7.18
   0   0  11  180.84    8.73
   0   0 -12   76.21    6.25
   0   0 -12   68.08    5.29
   0   0  12   87.20    6.74
   0   0 -13    1.23    1.91
   0   0 -13    1.54    1.98
   0   0  13    3.29    2.69
   0   0 -14  129.67    8.69
   0   0  14  122.83    8.64
   0   0 -15   10.96    3.83
   0   0  15    6.79    3.54
   0   0 -16    3.12    2.98
   0   0  16    5.85    3.63
   0   0 -17   87.88    8.28
   0   0  17   79.66    8.22
   0   0 -18    0.50    2.72
   0   0  18   -0.01    3.21
   0   0 -19   58.89    8.01
   0   0  19   67.97    8.41
   0   0 -20   85.04    9.28
   0   0  20   67.57    9.29
   0  -1  20   93.18   10.44
   0   1 -20   85.62    9.13
   0  -1  19   -0.82    3.92
   0   1 -19    1.70    3.26
   0  -1  18    9.92    4.92
   0   1 -18   12.06    4.43
   0  -1  17   19.11    5.40
   0   1 -17   22.96    5.23
   0  -1  16  146.87   10.69
   0   1 -16  130.96    9.48
   0  -1  15  141.89   10.18
   0   1 -15  124.01    8.90
   0   1 -15  137.27    8.77
   0  -1  14  105.89    8.52
   0   1 -14  107.24    7.92
   0   1 -14   95.29    7.14
   0  -1  13   70.02    6.94
   0   1 -13   71.61    6.37
   0   1 -13   52.19    5.41
   0  -1  12   45.23    5.41
   0   1 -12   39.47    4.66
   0   1 -12   43.80    4.75
   0  -1  11   68.13    6.07
   0   1 -11   60.75    5.10
   0   1 -11   58.21    5.10
   0  -1  10  148.31    8.02
   0   1 -10  132.57    7.14
   0   1 -10  141.18    7.18
   0  -1   9  114.34    6.72
   0   1  -9   99.69    5.89
   0   1  -9   93.63    5.67
   0  -1   8  510.42   13.16
   0   1  -8  453.02   11.73
   0   1  -8  439.54   11.25
   0  -1   7  169.51    7.28
   0   1  -7  143.46    6.29
   0   1  -7  135.76    6.11
   0  -1   6 1447.07   19.48
   0   1  -6 1267.85   17.40
   0   1  -6 1159.58   16.42
   0  -1   5    3.41    1.38
   0   1  -5    2.35    1.18
   0   1  -5    1.98    1.17
   0  -1   4    0.63    0.85
   0   1  -4    0.07    0.70
   0   1  -4   -0.07    0.81
   0  -1   3 2217.94   18.90
   0   1  -3 2001.44   18.26
   0   1  -3 1687.59   16.92
   0  -1   2  257.71    5.63
   0   1  -2  221.22    5.72
   0   1  -2  185.61    5.36
   0  -1   1  132.50    3.49
   0   1  -1  107.13    3.90
   0   1  -1   96.75    3.76
   0  -1   0 3139.74   21.35
   0  -1   0 4256.98   26.73
   0   1   0 3556.17   23.28
   0  -1  -1  956.94   11.27
   0   1   1 1027.91   12.36
   0  -1  -2 1178.39   12.78
   0   1   2 1346.67   14.94
   0  -1  -3 7015.67   37.70
   0  -1  -3 5189.54   29.40
   0   1   3 6773.34   35.28
   0  -1  -4 2661.84   23.84
   0  -1  -4 2025.37   18.30
   0   1   4 2670.28   18.28
   0  -1  -5 2204.48   23.03
   0  -1  -5 1648.99   17.32
   0   1   5 2236.05   18.17
   0  -1  -6   18.10    2.64
   0  -1  -6   13.18    2.13
   0   1   6   21.34    2.20
   0  -1  -7 1090.27   18.20
   0  -1  -7  895.56   14.20
   0   1   7 1098.93   15.22
   0  -1  -8   98.28    5.89
   0  -1  -8   74.41    4.64
   0   1   8   90.02    4.85
   0  -1  -9   90.97    5.97
   0  -1  -9   62.65    4.51
   0   1   9   84.10    5.05
   0  -1 -10    1.73    1.40
   0  -1 -10    1.52    1.60
   0   1  10    0.96    1.53
   0  -1 -11    3.36    2.22
   0  -1 -11    2.55    1.72
   0   1  11    1.08    1.59
   0  -1 -12   54.01    5.64
   0  -1 -12   47.84    4.61
   0   1  12   57.53    5.08
   0  -1 -13   81.35    7.09
   0   1  13   78.78    6.44
   0  -1 -14  321.42   14.04
   0   1  14  319.85   12.87
   0  -1 -15   15.14    4.53
   0   1  15    8.10    3.53
   0  -1 -16   -0.25    2.23
   0  -1 -17    0.58    2.86
   0  -1 -18   85.82    8.92
   0  -1 -19    1.57    3.85
   0  -1 -20    3.82    4.43
   0   2 -20   59.99    8.48
   0  -2  19   25.32    6.96
   0   2 -19   27.08    6.22
   0  -2  18   -0.15    3.84
   0   2 -18    4.38    3.40
   0  -2  17    9.04    4.75
   0   2 -17    3.75    3.19
   0  -2  16   12.70    5.05
   0   2 -16    7.20    3.44
   0   2 -16   11.21    4.22
   0  -2  15   47.30    7.09
   0   2 -15   37.16    5.91
   0   2 -15   40.35    6.06
   0  -2  14    6.01    3.24
   0   2 -14    3.90    2.58
   0   2 -14    5.41    3.05
   0  -2  13  452.29   16.80
   0   2 -13  413.49   15.27
   0   2 -13  417.67   15.10
   0  -2  12  235.00   11.81
   0   2 -12  203.82   10.44
   0   2 -12  191.77   10.08
   0  -2  11  222.15   10.95
   0   2 -11  216.99   10.34
   0   2 -11  192.47    9.80
   0  -2  10    5.00    2.77
   0   2 -10    5.98    2.50
   0   2 -10    5.58    2.58
   0  -2   9  117.63    7.41
   0   2  -9  116.47    6.99
   0   2  -9  105.57    6.89
   0  -2   8   14.37    3.14
   0   2  -8   12.66    2.74
   0   2  -8   11.01    2.75
   0  -2   7    4.26    1.89
   0   2  -7    1.86    1.27
   0   2  -7    1.93    1.71
   0  -2   6  235.66    8.73
   0   2  -6  200.54    8.18
   0   2  -6  177.16    7.93
   0  -2   5  242.05    8.30
   0   2  -5  212.59    8.16
   0   2  -5  183.62    7.86
   0  -2   4  452.35   10.51
   0   2  -4  387.00   10.70
   0   2  -4  350.04   10.44
   0  -2   3  621.30   11.39
   0   2  -3  516.00   12.09
   0   2  -3  445.97   11.37
   0  -2   2   -0.49    0.98
   0  -2   2    0.58    0.78
   0   2  -2    1.08    0.93
   0  -2   1   28.62    3.11
   0  -2   1   36.20    2.43
   0   2  -1   25.87    2.84
   0  -2   0  373.68    9.98
   0  -2   0  524.18    7.70
   0   2   0  412.49   10.67
   0  -2  -1   35.14    3.38
   0  -2  -1   44.73    2.09
   0   2   1   32.72    3.34
   0  -2  -2  361.50    9.78
   0   2   2  391.09   10.82
   0  -2  -3  267.55    8.56
   0   2   3  307.55    9.89
   0  -2  -4  114.02    5.74
   0   2   4  131.67    6.79
   0  -2  -5  104.00    6.18
   0  -2  -5   79.60    4.99
   0  -2  -6 1037.96   19.87
   0  -2  -6  768.61   15.15
   0   2   6  961.10   11.42
   0  -2  -7  590.02   15.56
   0  -2  -7  476.49   12.31
   0  -2  -8 1602.98   26.65
   0  -2  -8 1545.91   22.70
   0  -2  -9   21.50    4.02
   0  -2  -9   17.78    3.32
   0  -2 -10  226.36   11.01
   0  -2 -10  175.31    8.50
   0  -2 -11   19.66    4.31
   0  -2 -12  176.45   10.54
   0  -2 -13    4.04    3.01
   0  -2 -14    2.16    2.56
   0  -2 -15   77.13    8.14
   0  -2 -16   15.70    5.00
   0  -2 -17   44.71    7.49
   0  -2 -18  139.61   11.95
   0  -2 -19    3.59    4.55
   0   3 -19  263.18   15.92
   0  -3  18   53.20    8.67
   0   3 -18   39.23    7.15
   0  -3  17    6.37    3.76
   0   3 -17    8.34    4.07
   0   3 -17    9.07    5.05
   0  -3  16    4.19    3.59
   0   3 -16    1.63    2.96
   0   3 -16    1.22    3.29
   0  -3  15    2.26    2.98
   0   3 -15   -0.05    2.28
   0   3 -15    3.42    3.40
   0  -3  14   23.19    5.68
   0   3 -14   17.17    4.60
   0   3 -14   17.49    5.01
   0  -3  13   22.33    5.14
   0   3 -13   15.48    4.48
   0   3 -13   15.42    4.58
   0  -3  12   99.74    8.35
   0   3 -12   90.58    7.82
   0   3 -12   95.45    8.42
   0  -3  11    9.40    3.57
   0   3 -11   12.17    3.71
   0   3 -11    8.72    3.78
   0  -3  10  308.17   13.19
   0   3 -10  259.42   12.13
   0   3 -10  255.48   12.37
   0  -3   9  173.65    9.63
   0   3  -9  144.21    8.95
   0   3  -9  130.85    8.91
   0  -3   8  725.64   18.35
   0   3  -8  579.37   17.11
   0   3  -8  561.41   17.26
   0  -3   7  113.17    7.13
   0   3  -7  100.11    7.16
   0   3  -7   88.69    7.16
   0  -3   6    6.06    2.33
   0   3  -6    6.62    2.44
   0   3  -6    6.25    2.73
   0  -3   5   28.93    4.39
   0  -3   5   40.48    4.02
   0   3  -5   39.63    4.54
   0  -3   4    2.72    1.96
   0  -3   4    4.66    1.80
   0   3  -4    5.73    2.10
   0  -3   3   21.79    3.78
   0  -3   3   32.29    3.22
   0   3  -3   28.09    3.99
   0  -3   2   28.89    4.27
   0  -3   2   31.86    3.03
   0   3  -2   26.17    3.90
   0  -3   1  128.33    7.52
   0  -3   1  163.04    5.70
   0   3  -1  129.50    7.49
   0  -3   0  120.87    7.27
   0   3   0  129.98    7.50
   0  -3  -1  115.01    7.05
   0   3   1  109.22    7.04
   0  -3  -2   38.85    4.37
   0   3   2   33.38    4.51
   0  -3  -3   87.63    6.32
   0   3   3   93.00    6.86
   0  -3  -4   45.30    4.82
   0   3   4   46.47    5.07
   0  -3  -5   57.61    5.29
   0   3   5   71.97    6.38
   0  -3  -6    8.60    3.17
   0  -3  -6   10.89    3.00
   0  -3  -7   15.59    3.93
   0  -3  -7   15.68    3.51
   0  -3  -8  369.59   14.81
   0  -3  -8  261.42   11.00
   0  -3  -9  978.23   24.60
   0  -3  -9  725.12   18.48
   0  -3 -10  287.15   13.88
   0  -3 -11   53.64    6.54
   0  -3 -12  208.75   12.68
   0  -3 -13    5.42    3.44
   0  -3 -14   14.76    4.90
   0  -3 -15  136.63   11.50
   0  -3 -16   32.06    7.04
   0   4 -17   59.66    8.89
   0   4 -17   34.02    7.79
   0  -4  16  242.64   15.49
   0   4 -16  236.51   14.95
   0  -4  15   58.03    8.50
   0   4 -15   39.05    7.06
   0   4 -15   31.97    7.05
   0  -4  14   45.63    7.45
   0   4 -14   40.06    6.89
   0   4 -14   23.28    6.06
   0  -4  13    1.38    3.35
   0   4 -13    2.12    3.00
   0   4 -13    0.24    3.19
   0  -4  12   22.55    5.19
   0   4 -12   12.58    4.31
   0  -4  11  110.27    8.99
   0   4 -11   84.45    8.27
   0  -4  10   26.02    5.69
   0  -4  10   31.02    5.43
   0   4 -10   27.34    5.43
   0  -4   9    6.69    3.90
   0  -4   9    5.32    2.99
   0   4  -9    8.21    3.72
   0  -4   8   22.03    5.17
   0  -4   8   21.46    4.28
   0   4  -8   17.64    4.59
   0  -4   7   58.28    6.81
   0  -4   7   83.91    6.84
   0   4  -7   64.13    6.85
   0  -4   6  132.39    9.63
   0   4  -6  172.54   10.59
   0  -4   5  767.05   21.98
   0   4  -5  799.25   22.22
   0  -4   4   85.09    7.63
   0   4  -4   81.22    7.39
   0  -4   3    2.72    2.40
   0   4  -3    1.32    2.27
   0  -4   2    2.03    2.32
   0   4  -2    1.73    2.07
   0  -4   1   -0.38    2.10
   0   4  -1    1.01    2.23
   0  -4   0    6.29    3.02
   0   4   0    7.63    3.34
   0  -4  -1   28.09    4.89
   0   4   1   27.09    5.04
   0  -4  -2   10.42    3.47
   0   4   2    6.32    3.11
   0  -4  -3   48.09    6.20
   0   4   3   36.00    5.86
   0  -4  -4    4.57    2.74
   0   4   4    1.71    2.56
   0  -4  -5    0.98    2.33
   0   4   5    0.48    2.37
   0  -4  -6  212.63   12.43
   0  -4  -6  152.31    9.70
   0  -4  -7    2.35    2.68
   0  -4  -7    3.67    2.78
   0  -4  -8   10.56    4.05
   0  -4  -9   39.42    6.75
   0  -4 -10    3.87    3.22
   0  -4 -11   14.03    4.94
   0  -4 -12   67.22    9.09
   0  -4 -13   33.47    7.19
   0   5 -13   60.13    9.03
   0  -5  12   46.58    8.64
   0   5 -12   51.80    8.36
   0  -5  11  205.76   14.56
   0   5 -11  205.87   14.03
   0  -5  10    4.96    4.43
   0   5 -10    6.26    4.19
   0  -5   9   13.08    5.54
   0   5  -9   18.96    5.62
   0  -5   8    3.94    4.16
   0   5  -8    0.32    2.86
   0  -5   7   36.17    6.92
   0   5  -7   35.87    6.89
   0  -5   6   28.16    6.17
   0   5  -6   22.81    5.88
   0  -5   5   22.43    5.94
   0   5  -5   14.85    4.91
   0  -5   4    2.03    3.39
   0   5  -4    5.24    3.64
   0  -5   3  146.54   11.11
   0  -5   2  372.89   17.28
   0   5  -2  353.64   17.03
   0  -5   1   61.81    7.51
   0   5  -1   62.71    7.72
   0  -5   0   87.17    8.68
   0   5   0   88.69    9.03
   0  -5  -1    2.14    3.44
   0   5   1    4.20    3.19
   0  -5  -2   46.93    7.25
   0   5   2   38.06    6.98
   0  -5  -3    6.93    3.88
   0   5   3    7.67    4.33
   0  -5  -4   11.04    4.52
   0   5   4    6.41    3.76
   0  -5  -5    3.21    3.82
   0   5   5    2.54    3.23
   0  -5  -6   43.61    7.65
   0  -5  -7    6.94    4.07
   0  -5  -8    2.95    3.44
   1  -6  -3    3.23    4.40
  -1   6   2   54.90    8.95
   1  -6  -2   72.01    8.95
  -1   6   1   20.88    6.14
   1  -6  -1   28.45    7.04
  -1   6   0   18.07    6.06
   1  -6   0   17.57    5.87
  -1   6  -1    6.07    4.08
   1  -6   1   13.53    5.45
  -1   6  -2   15.34    5.46
   1  -6   2   17.10    5.86
  -1   6  -3   62.85    9.41
   1  -6   3   69.63    9.59
  -1   6  -4    7.53    4.91
   1  -6   4   10.52    5.14
   1  -5 -11   37.74    7.50
   1  -5 -10   12.25    4.62
   1  -5  -9    1.70    3.18
   1  -5  -9    4.17    3.97
   1  -5  -8   45.54    7.75
   1  -5  -8   25.90    6.01
   1  -5  -7   17.26    5.35
   1  -5  -6   74.18    8.13
  -1   5   5   91.61    9.14
   1  -5  -5   92.75    8.96
  -1   5   4   29.02    6.13
   1  -5  -4   27.04    6.06
  -1   5   3   63.44    7.64
   1  -5  -3   77.98    8.16
  -1   5   2   31.27    6.16
   1  -5  -2   33.62    6.34
  -1   5   1    0.00    2.75
   1  -5  -1    2.05    2.85
  -1   5   0   31.54    6.16
   1  -5   0   31.48    6.24
  -1   5  -1   -0.13    2.60
   1  -5   1    1.68    2.76
  -1   5  -2   15.31    4.89
   1  -5   2   15.93    4.98
  -1   5  -3   33.38    6.39
   1  -5   3   37.24    6.48
  -1   5  -4   52.10    7.50
   1  -5   4   61.53    8.31
  -1   5  -5    0.95    2.78
   1  -5   5    1.81    3.51
  -1   5  -6   42.38    7.01
   1  -5   6   52.52    7.93
  -1   5  -7   41.64    7.11
   1  -5   7   33.63    6.83
  -1   5  -8    5.92    3.79
   1  -5   8    8.34    4.73
  -1   5  -9   17.59    5.29
   1  -5   9   15.89    5.54
  -1   5 -10    8.85    4.67
   1  -5  10    2.92    3.89
  -1   5 -11   23.93    6.36
   1  -5  11   19.83    6.33
  -1   5 -12   72.77    8.94
   1  -5  12   59.62    9.02
  -1   5 -13   12.40    5.35
   1  -5  13   10.48    5.18
   1  -5  14   51.83    8.98
   1  -4 -15   14.52    5.48
   1  -4 -14  331.15   17.38
   1  -4 -13   91.95    9.40
   1  -4 -12  112.13    9.88
   1  -4 -11    3.44    3.18
   1  -4 -11    7.71    3.89
   1  -4 -10    5.61    3.21
   1  -4 -10    9.98    4.00
   1  -4  -9   93.42    8.43
   1  -4  -9   75.65    7.48
   1  -4  -8   95.54    8.39
   1  -4  -8   75.93    7.43
   1  -4  -7   60.59    6.69
  -1   4   6   19.85    4.57
   1  -4  -6   21.31    4.61
  -1   4   5   35.99    5.69
   1  -4  -5   22.65    4.74
  -1   4   4   91.71    7.72
   1  -4  -4   82.32    7.30
  -1   4   3  287.77   13.08
   1  -4  -3  298.39   13.28
  -1   4   2   76.39    6.98
   1  -4  -2   71.41    6.78
  -1   4   1   10.31    3.60
   1  -4  -1    7.67    3.33
  -1   4   0   11.03    3.62
   1  -4   0   15.36    3.96
  -1   4  -1  130.88    8.88
   1  -4   1  132.79    8.94
  -1   4  -2   57.18    6.11
   1  -4   2   50.83    5.99
  -1   4  -3  113.39    8.40
   1  -4   3   90.99    7.70
  -1   4  -4  298.25   13.45
   1  -4   4  277.50   13.00
  -1   4  -5   26.82    5.13
   1  -4   5   26.66    5.14
  -1   4  -6  209.78   11.57
   1  -4   6  191.07   11.12
  -1   4  -7   46.21    6.39
   1  -4   7   52.57    6.47
   1  -4   7   59.15    5.81
  -1   4  -8   32.34    5.70
   1  -4   8   21.89    4.91
   1  -4   8   39.96    5.38
  -1   4  -9    1.10    2.35
   1  -4   9    1.61    2.82
   1  -4   9   -0.29    2.33
  -1   4 -10   33.90    6.14
   1  -4  10   35.26    6.01
   1  -4  10   41.98    6.08
  -1   4 -11    8.42    3.65
   1  -4  11    4.19    3.51
   1  -4  11   13.47    4.29
  -1   4 -12   32.49    6.26
   1  -4  12   23.90    5.60
   1  -4  12   37.42    6.36
  -1   4 -13   46.89    7.39
   1  -4  13   46.96    7.14
   1  -4  13   75.96    8.22
  -1   4 -14   27.21    6.22
   1  -4  14   25.35    5.86
   1  -4  14   45.79    7.55
  -1   4 -15   22.96    6.14
   1  -4  15   21.74    5.90
   1  -4  15   35.78    7.05
  -1   4 -16   59.39    8.91
   1  -4  16   59.45    8.81
   1  -3 -15   -1.07    2.75
   1  -3 -14   28.97    5.76
   1  -3 -13    4.64    3.05
   1  -3 -13    4.37    3.31
   1  -3 -12   29.97    5.44
   1  -3 -12   25.72    4.93
   1  -3 -11  220.65   11.63
   1  -3 -11  165.61   10.05
   1  -3 -10   77.15    6.98
   1  -3 -10   62.91    6.35
   1  -3  -9 1011.54   23.08
   1  -3  -9  748.43   19.86
   1  -3  -8   35.77    4.99
   1  -3  -8   28.54    4.62
   1  -3  -7  183.62    9.50
   1  -3  -7  130.91    8.11
  -1   3   6    9.54    2.95
   1  -3  -6   11.05    3.08
  -1   3   5  117.92    7.43
   1  -3  -5   93.26    6.68
  -1   3   4    2.67    2.17
   1  -3  -4    4.73    2.53
  -1   3   3  113.87    7.01
   1  -3  -3  118.78    7.35
  -1   3   2  384.70   12.45
   1  -3  -2  358.51   12.31
  -1   3   1  248.39   10.00
   1  -3  -1  243.74   10.15
  -1   3   0  306.08   11.09
   1  -3   0  288.23   10.92
   1  -3   0  373.99    7.11
  -1   3  -1  341.62   11.73
   1  -3   1  324.97   11.49
   1  -3   1  410.28    8.54
  -1   3  -2   90.62    6.30
   1  -3   2   81.75    5.90
   1  -3   2  116.23    5.18
  -1   3  -3    5.47    2.42
   1  -3   3    9.72    2.62
   1  -3   3   10.64    2.17
  -1   3  -4 1462.09   25.09
   1  -3   4 1266.60   22.96
  -1   3  -5   23.48    4.03
   1  -3   5   20.88    3.62
   1  -3   5   28.27    3.45
  -1   3  -6   -0.28    1.30
   1  -3   6    1.82    1.69
   1  -3   6    0.12    1.54
  -1   3  -7    5.53    2.50
   1  -3   7    6.62    2.71
   1  -3   7   11.06    2.97
  -1   3  -8   -0.28    1.46
   1  -3   8    2.06    2.16
   1  -3   8    3.42    2.19
  -1   3  -9    4.45    2.53
   1  -3   9    1.55    2.26
   1  -3   9    2.76    2.31
  -1   3 -10    3.85    2.45
   1  -3  10    4.58    2.59
   1  -3  10    4.59    2.91
  -1   3 -11  140.37    9.50
   1  -3  11  172.42   10.40
  -1   3 -12    7.92    3.46
  -1   3 -12    7.32    3.36
   1  -3  12   12.55    4.01
  -1   3 -13    0.61    2.51
  -1   3 -13    2.57    2.95
   1  -3  13    4.23    3.15
  -1   3 -14   39.18    6.42
  -1   3 -14   36.02    5.91
   1  -3  14   50.86    7.28
  -1   3 -15   15.40    4.83
   1  -3  15   14.54    4.92
  -1   3 -16   15.34    4.96
   1  -3  16   24.44    6.01
  -1   3 -17    4.96    3.82
   1  -3  17   14.07    5.18
  -1   3 -18   29.62    6.82
   1  -3  18   41.91    8.11
   1  -2 -16   34.43    5.98
   1  -2 -15    0.57    2.57
   1  -2 -14    8.11    3.30
   1  -2 -14    8.45    3.32
   1  -2 -13   77.67    6.85
   1  -2 -13   66.18    6.50
   1  -2 -12   19.78    3.92
   1  -2 -12   16.32    3.72
   1  -2 -11    3.40    2.11
   1  -2 -11    4.26    2.49
   1  -2 -10    2.06    1.67
   1  -2 -10    0.87    1.88
   1  -2  -9    1.88    1.18
   1  -2  -9    1.98    2.30
   1  -2  -8  268.25    9.84
   1  -2  -8  202.59    9.17
  -1   2   7  527.46    8.82
   1  -2  -7  523.30   13.13
   1  -2  -7  414.98   12.51
  -1   2   6 1913.30   15.41
   1  -2  -6 1807.12   23.44
   1  -2  -6 1352.29   21.62
  -1   2   5   54.39    4.27
   1  -2  -5   48.93    4.35
  -1   2   4   13.21    2.46
   1  -2  -4   11.60    2.49
  -1   2   3   -0.09    1.14
   1  -2  -3    0.23    1.19
  -1   2   2  794.80   13.99
   1  -2  -2  723.77   14.27
  -1   2   1    0.28    1.04
   1  -2  -1    1.34    1.17
   1  -2  -1    1.33    0.59
  -1   2   0   21.37    2.75
   1  -2   0   22.75    2.92
   1  -2   0   27.47    2.06
  -1   2  -1 1060.95   16.43
   1  -2   1  904.83   15.37
   1  -2   1 1204.51   13.63
  -1   2  -2   10.85    1.62
  -1   2  -2    6.65    1.91
   1  -2   2    9.21    2.14
   1  -2   2   10.95    1.80
  -1   2  -3  720.29   10.25
  -1   2  -3  531.93   12.35
   1  -2   3  473.17   11.21
   1  -2   3  591.98   11.43
  -1   2  -4 2960.32   20.56
  -1   2  -4 2318.47   26.66
   1  -2   4 1973.55   23.20
   1  -2   4 2501.72   25.41
  -1   2  -5  233.45    5.17
  -1   2  -5  185.77    7.95
   1  -2   5  170.49    6.98
   1  -2   5  216.21    8.04
  -1   2  -6    2.27    0.65
  -1   2  -6    0.67    1.01
   1  -2   6    2.03    1.30
   1  -2   6    2.57    1.59
  -1   2  -7  728.42   16.78
  -1   2  -7  652.20   14.32
  -1   2  -8   28.06    3.94
  -1   2  -8   24.82    3.52
   1  -2   8   28.15    3.93
  -1   2  -9  201.69    9.73
  -1   2  -9  196.30    8.51
   1  -2   9  238.55   10.49
  -1   2 -10    7.23    2.80
  -1   2 -10    9.31    2.64
   1  -2  10   12.80    3.51
  -1   2 -11   83.80    6.98
  -1   2 -11   74.81    5.97
   1  -2  11   92.60    7.37
  -1   2 -12   50.95    5.83
  -1   2 -12   46.18    5.10
   1  -2  12   56.17    6.25
  -1   2 -13    6.71    3.07
   1  -2  13    8.25    3.44
  -1   2 -14  169.47   10.83
   1  -2  14  179.23   11.46
  -1   2 -15   37.70    6.15
   1  -2  15   24.69    5.67
  -1   2 -16   28.15    5.92
   1  -2  16   36.31    6.87
  -1   2 -17   25.40    6.02
   1  -2  17   18.73    5.95
  -1   2 -18   26.93    6.40
   1  -2  18   24.48    6.83
  -1   2 -19    0.08    3.13
   1  -2  19    0.05    4.14
   1  -1 -16  103.82    8.30
   1  -1 -16   90.27    8.00
  -1   1  15   42.53    5.82
   1  -1 -15   51.90    5.90
   1  -1 -15   37.81    5.60
  -1   1  14   12.30    3.54
   1  -1 -14   12.63    3.47
   1  -1 -14   12.54    3.65
  -1   1  13   20.09    4.01
   1  -1 -13   21.57    3.96
   1  -1 -13   12.23    3.33
  -1   1  12  244.42    9.99
   1  -1 -12  269.67   10.49
   1  -1 -12  209.88    9.94
  -1   1  11   80.13    5.56
   1  -1 -11   76.81    5.36
   1  -1 -11   58.29    5.37
  -1   1  10    7.02    2.05
   1  -1 -10    7.79    2.10
   1  -1 -10    6.20    2.43
  -1   1   9  152.17    6.65
   1  -1  -9  139.48    6.42
   1  -1  -9  107.54    6.43
  -1   1   8  522.85   11.43
   1  -1  -8  497.14   11.23
   1  -1  -8  412.06   11.65
  -1   1   7   80.95    4.26
   1  -1  -7   77.53    4.22
   1  -1  -7   58.25    4.49
  -1   1   6  800.67   12.14
   1  -1  -6  760.66   11.99
   1  -1  -6  614.26   12.91
  -1   1   5 1505.26   15.43
   1  -1  -5 1497.41   15.62
   1  -1  -5 1131.98   16.62
  -1   1   4  495.06    8.03
   1  -1  -4  524.05    8.44
   1  -1  -4  394.95    9.36
  -1   1   3 3148.93   25.21
  -1   1   3 2375.10   17.64
   1  -1  -3 1981.11   19.84
   1  -1  -3 2744.18   18.76
  -1   1   2  442.91    8.80
  -1   1   2  324.19    5.94
   1  -1  -2  275.75    6.99
   1  -1  -2  385.83    6.28
  -1   1   1 2323.13   19.45
  -1   1   1 1795.17   14.65
   1  -1  -1 1473.67   15.40
   1  -1  -1 1950.27   15.10
  -1   1   0   39.45    2.50
  -1   1   0   29.47    2.14
   1  -1   0   23.90    2.20
   1  -1   0   29.80    2.02
  -1   1  -1 9519.27   75.42
  -1   1  -1 7659.27   36.68
   1  -1   1 6179.59   31.90
   1  -1   1 7803.19   36.98
  -1   1  -2 2805.90   19.81
  -1   1  -2 2210.50   19.43
   1  -1   2 1871.20   16.06
   1  -1   2 2349.55   20.00
  -1   1  -3   21.14    1.80
  -1   1  -3   14.86    2.05
   1  -1   3   13.84    1.72
   1  -1   3   18.46    2.28
  -1   1  -4   39.17    2.37
  -1   1  -4   28.35    2.84
   1  -1   4   25.28    2.05
   1  -1   4   28.67    2.90
  -1   1  -5  282.83    8.62
  -1   1  -5  251.98    6.28
   1  -1   5  308.74    8.99
  -1   1  -6  556.82   12.80
  -1   1  -6  529.00    9.53
   1  -1   6  613.45   13.44
  -1   1  -7  873.83   16.94
  -1   1  -7  823.13   12.54
   1  -1   7  941.14   17.64
  -1   1  -8   59.64    4.78
  -1   1  -8   55.61    3.73
   1  -1   8   53.96    4.63
  -1   1  -9  216.10    9.41
  -1   1  -9  210.31    7.17
   1  -1   9  228.42    9.74
  -1   1 -10   57.90    5.36
  -1   1 -10   62.06    4.42
   1  -1  10   56.89    5.48
  -1   1 -11  110.68    7.63
  -1   1 -11  111.91    5.94
   1  -1  11  117.07    7.94
  -1   1 -12  364.65   14.12
   1  -1  12  378.31   14.49
  -1   1 -13   31.00    5.23
   1  -1  13   38.34    5.71
  -1   1 -14  124.78    9.15
   1  -1  14  115.25    9.04
  -1   1 -15    1.29    2.51
   1  -1  15    3.51    3.31
  -1   1 -16    9.33    3.89
   1  -1  16   13.34    4.76
  -1   1 -17   14.94    4.81
   1  -1  17   20.45    5.75
  -1   1 -18    8.14    4.10
   1  -1  18   10.31    5.16
   1  -1  19   83.73    9.68
  -1   1 -20    3.35    3.81
   1  -1  20   -0.07    4.33
  -1   0  21    2.94    5.01
  -1   0  20   84.50    9.76
  -1   0  19  441.49   19.34
  -1   0  18  117.73   10.23
  -1   0  17   88.22    8.62
   1   0 -17   88.99    8.23
  -1   0  16    8.34    4.15
   1   0 -16   13.68    4.06
  -1   0  15  106.80    8.62
   1   0 -15  106.09    7.64
   1   0 -15   93.87    7.69
  -1   0  14   61.60    6.58
   1   0 -14   66.54    5.87
   1   0 -14   56.43    6.01
  -1   0  13   30.56    4.97
   1   0 -13   21.43    3.42
   1   0 -13   22.90    4.18
  -1   0  12   18.74    3.86
   1   0 -12   18.93    3.12
   1   0 -12   16.31    3.50
  -1   0  11   26.38    3.88
   1   0 -11   22.81    3.16
   1   0 -11   21.87    3.76
  -1   0  10   34.24    3.89
   1   0 -10   34.71    3.32
   1   0 -10   32.55    4.19
  -1   0   9   96.42    5.87
   1   0  -9   80.37    4.53
   1   0  -9   72.86    5.26
  -1   0   8 1125.58   18.59
   1   0  -8 1019.32   14.70
   1   0  -8  910.06   16.94
  -1   0   7  147.53    6.41
   1   0  -7  145.29    5.10
   1   0  -7  120.87    6.00
  -1   0   6   71.95    3.82
  -1   0   6   57.05    3.86
   1   0  -6   50.24    2.72
   1   0  -6   52.58    3.84
  -1   0   5    1.39    1.01
  -1   0   5    1.96    1.08
   1   0  -5    0.85    0.64
   1   0  -5    1.35    1.10
  -1   0   4  972.91   12.21
  -1   0   4  794.15   12.15
   1   0  -4  761.13    7.95
   1   0  -4  640.31   11.15
  -1   0   3    8.96    1.43
   1   0  -3    6.08    1.34
   1   0  -3    8.99    1.55
  -1   0   2 1087.55   12.16
   1   0  -2  688.37    9.77
   1   0  -2  909.65   11.63
  -1   0   1 1386.27   13.75
  -1   0   1 1121.73    9.86
   1   0  -1  856.74    9.87
   1   0  -1 1154.27   12.76
  -1   0   0 3268.89   22.19
  -1   0   0 2538.21   16.93
   1   0   0 1971.00   14.41
   1   0   0 2620.06   19.69
  -1   0  -1 5355.40   28.36
   1   0   1 4276.35   36.34
   1   0   1 4894.30   28.46
  -1   0  -2   53.14    3.09
   1   0   2   50.70    3.01
  -1   0  -3   74.97    3.94
   1   0   3   78.33    3.98
  -1   0  -4  381.70    9.22
   1   0   4  348.72    8.59
  -1   0  -5   22.19    2.87
   1   0   5   27.31    2.87
  -1   0  -6  241.90    8.55
   1   0   6  247.15    8.26
  -1   0  -7  171.97    7.61
  -1   0  -7  159.09    4.24
   1   0   7  174.19    7.40
  -1   0  -8  401.55   12.21
  -1   0  -8  394.13    7.38
   1   0   8  427.31   12.08
  -1   0  -9   22.22    3.56
  -1   0  -9   21.74    2.39
   1   0   9   30.55    3.80
  -1   0 -10  129.38    7.88
   1   0  10  131.13    7.56
  -1   0 -11  143.83    8.73
   1   0  11  146.95    8.53
  -1   0 -12  241.38   11.70
   1   0  12  259.59   11.64
  -1   0 -13   25.32    4.94
   1   0  13   31.14    5.07
  -1   0 -14   21.86    4.95
   1   0  14   23.96    5.03
  -1   0 -15   69.21    7.34
   1   0  15   66.69    7.32
  -1   0 -16    1.57    2.88
   1   0  16   -0.85    2.99
  -1   0 -17    4.65    3.41
   1   0  17    4.06    3.76
  -1   0 -18    4.50    3.86
   1   0  18    6.64    4.70
  -1   0 -19   48.74    8.17
   1   0  19   49.41    8.10
   1   0  20   27.93    7.08
  -1  -1  20   11.95    5.60
  -1  -1  19   68.08    9.32
  -1  -1  18   24.63    6.35
   1   1 -18   16.48    5.12
  -1  -1  17   39.54    7.07
   1   1 -17   39.55    6.47
  -1  -1  16  363.22   16.49
   1   1 -16  304.72   14.42
  -1  -1  15  150.61   10.52
   1   1 -15  144.86    8.85
   1   1 -15  148.69    9.92
  -1  -1  14  993.29   24.91
   1   1 -14  861.51   20.20
   1   1 -14  853.54   22.15
  -1  -1  13    9.89    3.63
   1   1 -13    7.75    2.27
   1   1 -13    7.93    3.17
  -1  -1  12  634.06   18.41
   1   1 -12  565.39   14.88
   1   1 -12  516.34   16.11
  -1  -1  11    8.51    3.11
   1   1 -11    6.49    2.03
   1   1 -11    3.82    2.45
  -1  -1  10  192.94    9.42
   1   1 -10  198.54    7.97
   1   1 -10  183.10    9.05
  -1  -1   9    2.61    1.66
   1   1  -9    2.97    1.31
   1   1  -9    2.63    1.87
  -1  -1   8   22.63    2.28
  -1  -1   8   17.93    3.11
   1   1  -8   16.07    2.44
   1   1  -8   14.99    2.96
  -1  -1   7  670.84    9.89
  -1  -1   7  616.26   14.36
   1   1  -7  516.70   10.88
   1   1  -7  475.05   12.64
  -1  -1   6  288.39    6.37
  -1  -1   6  274.86    9.18
   1   1  -6  258.99    7.32
   1   1  -6  231.28    8.52
  -1  -1   5   45.09    2.81
  -1  -1   5   42.27    3.71
   1   1  -5   44.40    3.00
   1   1  -5   37.26    3.38
  -1  -1   4 2940.62   21.11
  -1  -1   4 2463.39   24.64
   1   1  -4 2195.50   19.77
   1   1  -4 1971.17   22.27
  -1  -1   3   10.17    1.55
   1   1  -3    9.40    1.55
   1   1  -3    8.78    1.75
   1   1  -3    8.97    1.75
   1   1  -2  254.80    6.55
   1   1  -2  213.80    6.61
   1   1  -2  287.88    7.62
   1   1  -1  171.24    5.53
   1   1  -1  154.83    5.33
   1   1  -1  176.85    5.76
   1   1   0  453.86    9.30
   1   1   0  394.10    7.99
   1   1   0  473.79    9.14
   1   1   1   58.52    3.69
   1   1   1   49.17    2.79
   1   1   1   53.03    3.18
  -1  -1  -2  473.82   10.59
  -1  -1  -2  382.19    7.23
   1   1   2  436.31    8.87
  -1  -1  -3  878.35   15.19
  -1  -1  -3  683.96    9.41
   1   1   3  783.74   12.27
  -1  -1  -4  239.05    8.49
  -1  -1  -4  183.92    4.94
   1   1   4  212.07    6.72
  -1  -1  -5   27.84    3.61
  -1  -1  -5   19.71    1.98
   1   1   5   25.64    2.65
  -1  -1  -6  220.82    9.05
  -1  -1  -6  176.96    5.14
   1   1   6  208.29    7.41
  -1  -1  -7   10.09    2.71
  -1  -1  -7   10.56    1.80
   1   1   7   10.66    2.21
  -1  -1  -8    7.03    2.45
   1   1   8    7.45    2.12
  -1  -1  -9  172.38    9.22
   1   1   9  183.98    8.18
  -1  -1 -10  362.12   13.79
   1   1  10  388.77   12.37
  -1  -1 -11    9.90    3.42
   1   1  11    8.90    2.77
  -1  -1 -12    9.06    3.51
   1   1  12   13.14    3.60
  -1  -1 -13  175.49   11.03
   1   1  13  178.67    9.99
  -1  -1 -14   30.30    5.72
   1   1  14   18.01    4.52
  -1  -1 -15   97.20    9.10
  -1  -1 -16   -0.02    2.77
  -1  -1 -17   16.75    5.36
  -1  -1 -18   20.04    5.82
  -1  -2  19    9.60    5.56
   1   2 -19    9.68    5.11
  -1  -2  18   36.87    7.69
   1   2 -18   32.44    6.77
  -1  -2  17   16.42    5.77
   1   2 -17   16.68    5.25
  -1  -2  16    5.88    4.46
   1   2 -16    7.84    4.21
  -1  -2  15   37.50    6.49
   1   2 -15   25.94    4.91
   1   2 -15   27.18    5.67
  -1  -2  14   93.79    8.47
   1   2 -14   71.57    6.60
   1   2 -14   59.41    7.06
  -1  -2  13  466.11   17.46
   1   2 -13  391.92   14.19
   1   2 -13  389.45   15.77
  -1  -2  12  769.71   21.54
   1   2 -12  669.53   17.82
   1   2 -12  667.08   19.87
  -1  -2  11  359.72   14.25
   1   2 -11  270.16   11.02
   1   2 -11  321.94   13.51
  -1  -2  10  122.38    8.24
   1   2 -10  109.42    6.77
   1   2 -10  107.03    7.81
  -1  -2   9   47.54    5.07
   1   2  -9   44.85    4.29
   1   2  -9   40.87    4.95
  -1  -2   8   18.05    3.57
   1   2  -8   21.55    3.27
   1   2  -8   15.44    3.44
  -1  -2   7 1125.84   21.26
   1   2  -7  966.73   18.18
   1   2  -7  856.03   19.14
  -1  -2   6    5.81    1.48
  -1  -2   6    7.96    2.35
   1   2  -6    4.90    1.75
   1   2  -6    4.46    1.96
  -1  -2   5  119.79    4.69
  -1  -2   5  108.23    6.20
   1   2  -5   81.98    5.15
   1   2  -5   79.45    5.56
  -1  -2   4    0.36    1.21
   1   2  -4    1.01    1.07
   1   2  -4   -0.08    0.91
  -1  -2   3  450.09   11.29
   1   2  -3  391.94   10.98
   1   2  -3  369.34   11.14
  -1  -2   2  492.73   11.32
   1   2  -2  451.47   11.84
   1   2  -2  399.33   11.28
   1   2  -1  165.43    7.28
   1   2  -1  154.13    6.86
   1   2  -1  196.81    6.88
  -1  -2   0  578.59   12.98
   1   2   0  565.86   13.62
   1   2   0  712.45   12.62
  -1  -2  -1   51.92    4.00
   1   2   1   53.79    4.41
   1   2   1   67.79    3.91
  -1  -2  -2  709.64   13.85
   1   2   2  806.27   17.09
   1   2   2  948.82   14.15
  -1  -2  -3   66.29    4.48
   1   2   3   86.66    4.37
  -1  -2  -4  198.64    9.22
  -1  -2  -4  137.45    6.20
   1   2   4  199.67    6.69
  -1  -2  -5    5.89    2.58
  -1  -2  -5    4.42    1.77
   1   2   5    5.03    1.46
  -1  -2  -6   14.44    3.50
  -1  -2  -6   10.02    2.35
   1   2   6   14.11    2.29
  -1  -2  -7   34.51    5.05
  -1  -2  -8  148.26    9.21
  -1  -2  -9  630.23   19.15
  -1  -2 -10  462.23   17.03
  -1  -2 -11   65.09    7.05
  -1  -2 -12   11.13    4.07
  -1  -2 -13   15.09    4.78
  -1  -2 -14   19.96    5.38
  -1  -2 -15    6.40    3.92
  -1  -2 -16   55.61    8.63
  -1  -2 -17    8.97    4.49
   1   3 -18   20.41    6.64
  -1  -3  17   32.07    6.97
   1   3 -17   22.07    6.41
  -1  -3  16   57.86    8.39
   1   3 -16   48.94    7.92
  -1  -3  15   51.01    7.80
   1   3 -15   37.80    7.03
  -1  -3  14    7.17    3.90
   1   3 -14    2.53    2.75
   1   3 -14    2.27    3.62
  -1  -3  13   29.26    5.87
   1   3 -13   26.30    5.04
   1   3 -13   23.46    5.58
  -1  -3  12    5.26    3.26
   1   3 -12    2.71    2.70
   1   3 -12    0.95    2.65
  -1  -3  11   12.24    3.85
   1   3 -11   12.79    3.75
   1   3 -11   12.47    4.29
  -1  -3  10  328.84   14.14
   1   3 -10  273.21   12.32
   1   3 -10  233.51   12.56
  -1  -3   9  252.29   11.97
   1   3  -9  216.39   10.84
   1   3  -9  198.01   11.35
  -1  -3   8  421.20   14.84
   1   3  -8  340.02   13.20
   1   3  -8  322.22   13.85
  -1  -3   7  390.74   13.72
   1   3  -7  325.95   12.78
   1   3  -7  291.56   12.91
  -1  -3   6    2.35    2.06
   1   3  -6    3.40    2.35
   1   3  -6    3.88    2.50
  -1  -3   5   99.47    6.60
   1   3  -5   86.91    6.65
   1   3  -5   74.77    6.49
  -1  -3   4  567.82   14.66
   1   3  -4  433.50   14.30
   1   3  -4  399.18   14.14
  -1  -3   3    3.94    2.28
  -1  -3   3    6.94    2.47
   1   3  -3    4.07    2.49
  -1  -3   2    5.10    2.42
  -1  -3   2    3.90    1.96
   1   3  -2    4.21    2.42
  -1  -3   1   14.91    3.36
  -1  -3   1   19.50    3.05
   1   3  -1   12.89    3.37
  -1  -3   0   24.63    4.06
   1   3   0   27.17    4.46
  -1  -3  -1  279.28   11.03
   1   3   1  306.04   12.54
  -1  -3  -2  192.06    9.19
   1   3   2  196.07   10.22
  -1  -3  -3   11.43    3.07
   1   3   3   15.53    3.94
  -1  -3  -4   78.13    7.17
  -1  -3  -4   57.20    5.38
  -1  -3  -5   59.07    6.46
  -1  -3  -5   54.99    5.34
  -1  -3  -6   30.34    5.41
  -1  -3  -7  178.11   11.14
  -1  -3  -8   55.84    6.58
  -1  -3  -9   37.26    6.27
  -1  -3 -10   62.26    7.45
  -1  -3 -11    2.03    3.00
  -1  -3 -12   72.18    8.34
  -1  -3 -13    6.03    4.21
  -1  -3 -14   39.81    7.63
  -1  -4  15   14.64    5.14
   1   4 -15   14.32    5.80
  -1  -4  14   11.56    5.13
   1   4 -14    7.32    4.57
  -1  -4  13   16.89    5.51
   1   4 -13   17.72    5.09
   1   4 -13   11.01    5.09
  -1  -4  12   12.55    4.64
   1   4 -12    8.95    4.10
   1   4 -12    5.06    3.96
  -1  -4  11    3.98    3.26
   1   4 -11    1.06    2.90
   1   4 -11    1.90    3.66
  -1  -4  10   88.29    8.47
   1   4 -10   62.13    7.07
   1   4 -10   48.93    7.40
  -1  -4   9   28.39    5.47
   1   4  -9   16.38    4.65
   1   4  -9   13.99    4.58
  -1  -4   8    2.65    2.76
   1   4  -8    1.32    2.58
  -1  -4   7   32.58    6.14
   1   4  -7   32.75    5.75
  -1  -4   6   19.25    4.95
   1   4  -6   15.37    4.57
  -1  -4   5  321.59   14.87
   1   4  -5  357.52   15.39
  -1  -4   4  450.02   17.38
   1   4  -4  476.27   17.70
  -1  -4   3   20.28    4.69
   1   4  -3   15.57    4.64
  -1  -4   2    4.96    3.04
   1   4  -2    4.42    3.17
  -1  -4   1   53.50    6.35
   1   4  -1   69.23    7.10
  -1  -4   0   16.29    4.36
   1   4   0   15.67    4.37
  -1  -4  -1   25.30    5.08
   1   4   1   21.82    5.05
  -1  -4  -2   44.37    6.02
   1   4   2   43.93    6.79
  -1  -4  -3   99.96    7.95
   1   4   3   96.80    8.83
  -1  -4  -5   96.95    9.15
  -1  -4  -6   87.92    8.94
  -1  -4  -7    5.17    4.02
  -1  -4  -8    4.47    3.25
  -1  -4  -9   32.40    6.82
  -1  -4 -10   91.86    9.66
  -1  -4 -11   42.38    7.94
   1   5 -12    0.33    3.81
   1   5 -11    4.20    3.91
   1   5 -10    5.41    4.20
  -1  -5   9   60.07    9.12
   1   5  -9   61.25    8.75
  -1  -5   8   33.84    7.19
   1   5  -8   26.93    6.40
  -1  -5   7    3.88    3.73
   1   5  -7    0.25    3.20
  -1  -5   6   26.12    6.47
   1   5  -6   18.93    5.56
  -1  -5   5   13.42    5.17
   1   5  -5   13.94    5.11
  -1  -5   4    1.36    3.37
   1   5  -4    3.63    3.55
  -1  -5   3   23.25    5.84
   1   5  -3   13.77    5.27
  -1  -5   2  132.14   10.96
   1   5  -2  111.74   10.45
  -1  -5   1  122.27   10.52
   1   5  -1  127.46   11.25
  -1  -5   0   22.44    5.70
   1   5   0   17.19    5.50
  -1  -5  -1   44.27    7.31
   1   5   1   42.16    7.80
   1   5   2   50.35    8.36
  -1  -5  -4    6.75    4.56
  -1  -5  -5    7.04    4.88
  -2   6   5   62.56    9.40
  -2   6   4    8.12    4.84
  -2   6   3   30.95    7.22
   2  -6  -3   31.19    7.17
  -2   6   2   18.93    5.90
   2  -6  -2   23.78    6.66
  -2   6   1    0.93    3.48
   2  -6  -1    6.45    4.41
  -2   6   0   21.63    5.83
   2  -6   0   25.98    6.90
  -2   6  -1   -4.63    2.52
   2  -6   1    2.12    4.49
  -2   6  -2   81.93    9.53
   2  -6   2   64.53    9.72
  -2   6  -3    7.49    4.08
   2  -6   3    7.10    5.52
  -2   6  -4    8.45    4.90
   2  -6   4    7.07    5.18
  -2   6  -5   -0.88    3.40
   2  -6   5    4.14    4.93
   2  -6   6    9.20    5.53
   2  -5 -12   20.02    6.14
   2  -5 -11   25.01    6.16
   2  -5 -10    2.02    3.49
   2  -5  -9   62.06    8.26
   2  -5  -9   44.10    7.47
   2  -5  -8    0.51    3.06
  -2   5   7   13.34    4.78
   2  -5  -7   20.54    5.54
  -2   5   6   58.98    7.98
   2  -5  -6   47.51    7.43
  -2   5   5   27.06    5.78
   2  -5  -5   28.82    6.23
  -2   5   4   47.84    7.09
   2  -5  -4   31.62    6.32
  -2   5   3    2.17    3.02
   2  -5  -3   -1.35    2.84
  -2   5   2  169.04   11.29
   2  -5  -2  146.51   11.03
  -2   5   1    1.95    2.74
   2  -5  -1    9.17    3.91
  -2   5   0    5.19    3.18
   2  -5   0   11.67    4.96
  -2   5  -1    7.90    3.77
   2  -5   1   13.39    4.98
  -2   5  -2    8.66    3.80
   2  -5   2   10.32    4.41
  -2   5  -3    7.24    3.72
   2  -5   3    8.12    4.29
  -2   5  -4    1.61    2.99
   2  -5   4   -0.29    3.33
   2  -5   5  472.22   19.34
  -2   5  -6   56.92    7.95
   2  -5   6   52.69    7.72
  -2   5  -7   -1.07    2.91
   2  -5   7    3.54    3.34
  -2   5  -8  218.08   14.01
   2  -5   8  172.37   12.26
  -2   5  -9   23.17    6.00
   2  -5   9   21.36    5.84
  -2   5 -10    1.66    3.64
   2  -5  10    0.68    3.58
  -2   5 -11   36.46    7.43
   2  -5  11   32.70    6.94
  -2   5 -12    3.46    3.80
   2  -5  12    2.40    4.23
   2  -4 -15   24.42    6.25
   2  -4 -14   20.07    5.90
   2  -4 -13   36.49    6.89
   2  -4 -12    8.37    4.39
   2  -4 -11   57.90    7.20
   2  -4 -10   16.92    4.40
   2  -4 -10   10.54    4.04
   2  -4  -9    1.66    2.34
   2  -4  -9    1.33    2.72
   2  -4  -8   30.67    5.74
  -2   4   7   64.28    6.66
   2  -4  -7   54.26    6.47
  -2   4   6   17.53    4.13
   2  -4  -6   19.48    4.69
  -2   4   5    9.06    3.26
   2  -4  -5   12.51    4.08
  -2   4   4    1.40    2.46
   2  -4  -4   -0.44    2.03
  -2   4   3   15.23    3.91
   2  -4  -3   14.86    4.22
  -2   4   2  309.17   12.95
   2  -4  -2  274.54   13.00
  -2   4   1    7.20    2.94
   2  -4  -1    3.96    3.12
  -2   4   0   15.79    3.91
   2  -4   0   14.57    4.30
  -2   4  -1   18.18    4.20
   2  -4   1   10.57    3.77
  -2   4  -2    1.36    2.23
   2  -4   2    3.01    2.78
  -2   4  -3   84.33    7.30
   2  -4   3   76.11    7.16
  -2   4  -4   19.37    4.51
   2  -4   4   14.16    4.17
  -2   4  -5  623.51   19.55
   2  -4   5  537.38   17.74
  -2   4  -6  198.37   11.47
   2  -4   6  157.84    9.98
   2  -4   6  197.22    9.84
  -2   4  -7    2.81    2.92
   2  -4   7    1.91    2.85
   2  -4   7    6.88    3.09
  -2   4  -8    8.88    3.94
   2  -4   8    7.38    3.60
   2  -4   8   11.79    3.76
  -2   4  -9   50.43    7.07
   2  -4   9   43.01    6.32
   2  -4   9   55.76    6.50
  -2   4 -10   51.28    7.53
   2  -4  10   38.83    6.14
   2  -4  10   53.83    6.63
  -2   4 -11   19.91    5.26
   2  -4  11   10.60    3.97
   2  -4  11   24.83    5.52
  -2   4 -12   25.92    5.97
   2  -4  12   23.56    5.72
  -2   4 -13   48.94    7.74
   2  -4  13   54.99    7.94
  -2   4 -14   19.89    5.83
   2  -4  14   29.44    6.63
  -2   4 -15   52.65    8.42
   2  -4  15   55.66    8.38
   2  -3 -16    1.74    3.57
   2  -3 -15   82.64    8.77
   2  -3 -14    4.37    3.60
   2  -3 -13   13.57    4.62
   2  -3 -12   11.93    3.98
   2  -3 -11   12.36    4.15
   2  -3 -10   10.24    3.14
   2  -3 -10   10.69    3.78
   2  -3  -9   29.60    4.37
   2  -3  -9   27.98    4.97
   2  -3  -8  303.56   11.30
   2  -3  -8  201.55   10.79
  -2   3   7    2.40    2.36
   2  -3  -7    1.42    2.22
  -2   3   6   29.96    4.14
   2  -3  -6   23.32    4.24
  -2   3   5    2.00    2.04
   2  -3  -5    0.00    1.59
  -2   3   4  169.91    8.08
   2  -3  -4  149.81    8.57
  -2   3   3    4.67    2.10
   2  -3  -3    5.11    2.57
  -2   3   2   10.73    2.68
   2  -3  -2    8.62    2.80
  -2   3   1  181.41    8.28
   2  -3  -1  158.04    8.38
   2  -3  -1  201.25    6.37
  -2   3   0   32.67    3.97
   2  -3   0   27.41    4.07
   2  -3   0   40.60    3.23
  -2   3  -1  124.99    6.48
  -2   3  -1   93.78    6.33
   2  -3   1   78.09    5.84
   2  -3   1  102.43    5.26
  -2   3  -2   72.78    4.85
  -2   3  -2   57.85    5.17
   2  -3   2   55.02    4.99
   2  -3   2   62.68    4.47
  -2   3  -3  314.53    9.62
  -2   3  -3  233.81   10.13
   2  -3   3  188.92    8.85
   2  -3   3  264.88    9.35
  -2   3  -4    2.88    1.25
  -2   3  -4    3.29    2.23
   2  -3   4    3.61    1.93
   2  -3   4    3.43    1.91
  -2   3  -5   88.30    4.94
  -2   3  -5   76.74    6.30
   2  -3   5   66.87    5.42
   2  -3   5   82.06    5.98
  -2   3  -6    1.69    2.09
   2  -3   6    1.78    1.55
   2  -3   6    1.88    1.97
  -2   3  -7   71.09    6.56
   2  -3   7   56.69    5.12
   2  -3   7   76.68    6.38
  -2   3  -8  109.62    8.20
   2  -3   8   89.17    6.52
   2  -3   8  135.29    8.65
  -2   3  -9   14.13    3.91
   2  -3   9   12.07    3.23
   2  -3   9   23.27    4.65
  -2   3 -10   30.20    5.38
   2  -3  10   16.73    3.70
   2  -3  10   28.01    5.11
  -2   3 -11   69.59    7.46
   2  -3  11   76.21    7.53
  -2   3 -12   52.37    7.27
   2  -3  12   67.64    7.32
  -2   3 -13   53.72    7.44
   2  -3  13   67.63    7.75
  -2   3 -14    2.32    3.10
   2  -3  14    2.54    3.40
  -2   3 -15    2.06    3.08
   2  -3  15    7.02    3.76
  -2   3 -16   68.94    8.50
   2  -3  16   89.75    9.41
  -2   3 -17   57.58    8.86
   2  -3  17   65.38    9.30
   2  -2 -18    5.89    4.27
   2  -2 -17   19.04    5.40
   2  -2 -16   32.56    6.17
   2  -2 -15  149.36   10.65
   2  -2 -14    1.39    2.66
   2  -2 -13   56.79    6.49
   2  -2 -12   12.28    3.84
   2  -2 -11  173.74   10.04
   2  -2 -10   61.44    6.06
  -2   2   9    1.45    1.23
   2  -2  -9    0.11    0.96
   2  -2  -9    0.69    1.77
  -2   2   8   54.63    3.88
   2  -2  -8   55.98    4.08
   2  -2  -8   41.55    4.79
  -2   2   7  135.72    5.71
   2  -2  -7  143.12    6.06
   2  -2  -7  101.23    6.96
  -2   2   6   11.97    1.96
   2  -2  -6   11.68    2.97
  -2   2   5  308.12   10.86
  -2   2   5  239.49    7.40
   2  -2  -5  198.13    8.79
   2  -2  -5  292.32    7.80
  -2   2   4    4.07    1.74
  -2   2   4    4.46    1.59
   2  -2  -4    2.35    1.49
   2  -2  -4    5.00    1.39
  -2   2   3  604.77   14.31
  -2   2   3  436.81    9.65
   2  -2  -3  387.83   11.53
   2  -2  -3  545.87   10.42
  -2   2   2   42.22    3.82
  -2   2   2   34.61    3.04
   2  -2  -2   26.72    3.41
   2  -2  -2   41.05    3.10
  -2   2   1   47.51    3.91
  -2   2   1   40.16    3.31
   2  -2  -1   29.94    3.31
   2  -2  -1   50.47    3.47
  -2   2   0  139.43    6.38
  -2   2   0  114.70    5.43
   2  -2   0   98.95    5.52
   2  -2   0  125.83    5.49
  -2   2  -1   41.60    3.49
  -2   2  -1   31.91    3.22
   2  -2   1   27.81    3.08
   2  -2   1   37.71    3.30
  -2   2  -2   16.57    2.42
  -2   2  -2   10.17    2.15
   2  -2   2   13.50    2.37
   2  -2   2   13.51    2.37
  -2   2  -3  156.54    6.38
  -2   2  -3  121.81    6.28
   2  -2   3  102.31    5.31
   2  -2   3  130.42    6.45
  -2   2  -4   15.68    2.30
  -2   2  -4    8.23    2.18
   2  -2   4    9.66    2.02
   2  -2   4   11.39    2.54
  -2   2  -5  129.77    5.77
  -2   2  -5   96.35    6.19
   2  -2   5   81.26    4.78
   2  -2   5  103.89    6.37
  -2   2  -6  779.92   14.14
  -2   2  -6  615.46   15.85
   2  -2   6  516.14   11.75
   2  -2   6  668.60   16.47
  -2   2  -7   13.33    2.18
  -2   2  -7    6.26    2.66
   2  -2   7    5.57    1.77
   2  -2   7    4.05    2.26
  -2   2  -8    4.31    1.53
  -2   2  -8    2.97    2.15
   2  -2   8    3.86    1.54
   2  -2   8    1.97    2.05
  -2   2  -9   14.80    3.75
   2  -2   9   18.63    3.95
  -2   2 -10    2.05    2.34
   2  -2  10    1.13    2.07
  -2   2 -11    4.74    2.96
   2  -2  11    2.91    2.53
  -2   2 -12   10.47    4.02
   2  -2  12   10.15    3.65
  -2   2 -13  219.60   12.61
   2  -2  13  232.82   13.05
  -2   2 -14  449.56   18.54
   2  -2  14  471.76   19.11
  -2   2 -15   17.54    4.93
   2  -2  15   17.06    5.35
  -2   2 -16   55.68    8.13
   2  -2  16   56.14    8.48
  -2   2 -17  119.94   10.96
   2  -2  17  119.67   11.46
  -2   2 -18    4.40    4.01
   2  -2  18   14.48    5.99
   2  -1 -19    0.02    3.50
   2  -1 -18   53.11    7.76
   2  -1 -17    4.56    3.82
  -2   1  16   23.32    5.28
   2  -1 -16   19.38    5.20
  -2   1  15    8.13    3.72
   2  -1 -15    2.54    2.73
  -2   1  14  122.47    8.55
   2  -1 -14  105.94    8.52
  -2   1  13   50.19    5.62
   2  -1 -13   39.09    5.65
  -2   1  12  115.01    7.60
   2  -1 -12  104.52    7.76
  -2   1  11   65.90    5.44
   2  -1 -11   44.10    5.12
  -2   1  10  204.94    8.95
   2  -1 -10  166.77    9.10
  -2   1   9   28.47    3.48
   2  -1  -9   15.72    3.40
  -2   1   8  236.72    9.54
  -2   1   8  202.56    8.18
   2  -1  -8  186.19    5.44
   2  -1  -8  159.08    8.28
  -2   1   7  915.59   17.97
  -2   1   7  765.92   15.15
   2  -1  -7  577.71   14.82
  -2   1   6   25.07    3.40
   2  -1  -6   14.69    2.66
   2  -1  -6   23.33    2.88
  -2   1   5  164.54    7.31
   2  -1  -5  101.77    5.79
   2  -1  -5  127.91    5.84
  -2   1   4   64.11    4.60
   2  -1  -4   41.90    3.67
   2  -1  -4   56.72    3.95
  -2   1   3  794.49   14.99
   2  -1  -3  512.02   11.65
   2  -1  -3  682.06   12.80
  -2   1   2   85.51    4.89
  -2   1   2   72.52    2.69
   2  -1  -2   57.06    3.83
   2  -1  -2   77.88    4.44
  -2   1   1  157.07    6.48
  -2   1   1  129.62    4.00
   2  -1  -1  104.11    4.82
   2  -1  -1  135.25    5.81
  -2   1   0 2680.79   26.52
  -2   1   0 2108.30   18.21
   2  -1   0 1639.55   17.94
   2  -1   0 2161.50   23.28
  -2   1  -1   20.42    2.51
  -2   1  -1   15.09    2.01
   2  -1   1   14.13    1.73
   2  -1   1   18.57    2.59
  -2   1  -2   66.89    4.26
  -2   1  -2   53.47    3.61
   2  -1   2   38.53    2.57
   2  -1   2   53.18    4.05
  -2   1  -3  715.60   13.80
  -2   1  -3  505.41   11.32
   2  -1   3  545.08   12.85
  -2   1  -4    4.45    1.58
  -2   1  -4    3.02    1.54
   2  -1   4    3.24    0.92
   2  -1   4    3.22    1.66
  -2   1  -5   10.94    2.19
  -2   1  -5    7.21    2.24
   2  -1   5    6.99    1.12
   2  -1   5    9.13    2.40
  -2   1  -6  237.66    9.43
   2  -1   6  258.43   10.06
  -2   1  -7  143.19    7.80
   2  -1   7  156.62    8.19
  -2   1  -8    6.01    2.47
   2  -1   8    5.62    2.64
  -2   1  -9  127.97    8.20
   2  -1   9  132.32    8.45
  -2   1 -10  204.60   10.66
   2  -1  10  205.51   10.77
  -2   1 -11  136.50    9.21
   2  -1  11  140.36    9.45
  -2   1 -12    8.75    3.58
   2  -1  12    9.96    3.88
  -2   1 -13   74.49    7.51
   2  -1  13   85.70    8.16
  -2   1 -14  163.90   11.24
   2  -1  14  167.73   11.42
  -2   1 -15   11.31    4.46
   2  -1  15   15.58    5.16
  -2   1 -16   -0.43    2.46
   2  -1  16    4.24    4.03
  -2   1 -17    3.70    3.85
   2  -1  17    0.50    3.94
  -2   1 -18    6.75    4.16
   2  -1  18    8.71    5.38
  -2   0  20   26.79    6.93
   2   0 -20   41.67    7.71
  -2   0  19  129.22   11.60
   2   0 -19  105.53   10.43
  -2   0  18  174.34   12.58
   2   0 -18  144.15   11.44
  -2   0  17   33.19    6.49
   2   0 -17   30.33    6.24
  -2   0  16   17.50    5.10
   2   0 -16   18.59    5.05
  -2   0  15   10.73    4.29
   2   0 -15   12.11    4.20
  -2   0  14    5.37    3.30
   2   0 -14    5.24    3.28
  -2   0  13  535.69   17.55
   2   0 -13  444.73   16.28
  -2   0  12  267.65   12.06
   2   0 -12  198.22   10.61
  -2   0  11  353.28   13.21
   2   0 -11  277.19   12.01
  -2   0  10  112.10    6.55
  -2   0  10  100.99    7.05
   2   0 -10   69.32    6.04
  -2   0   9  743.63   15.68
  -2   0   9  618.24   16.03
   2   0  -9  435.76   13.90
  -2   0   8  198.57    8.02
  -2   0   8  167.72    8.14
   2   0  -8  137.16    7.48
  -2   0   7  338.03   10.10
  -2   0   7  272.10    9.93
   2   0  -7  214.94    8.95
  -2   0   6  179.41    7.25
   2   0  -6  134.52    6.82
   2   0  -6  155.00    7.30
  -2   0   5    1.87    1.36
   2   0  -5    0.75    0.89
   2   0  -5    0.41    1.19
  -2   0   4  190.22    7.25
   2   0  -4  124.66    5.94
   2   0  -4  178.61    7.40
  -2   0   3 1238.82   18.16
   2   0  -3  777.79   13.91
   2   0  -3 1052.52   17.36
  -2   0   2  232.99    7.96
   2   0  -2  147.87    5.73
   2   0  -2  198.92    7.52
  -2   0   1  512.16   11.80
   2   0  -1  319.91    7.81
   2   0  -1  391.53   10.40
  -2   0   0  991.65   16.57
  -2   0   0  755.21   11.09
   2   0   0  614.13    9.95
   2   0   0  756.96   14.50
  -2   0  -1    3.59    1.55
  -2   0  -1    2.81    1.36
   2   0   1    1.95    0.69
   2   0   1    3.80    1.60
  -2   0  -2  153.81    6.12
   2   0   2  147.08    6.69
  -2   0  -3  614.33   12.87
   2   0   3  566.19   13.27
  -2   0  -4   25.49    3.39
   2   0   4   18.45    2.91
  -2   0  -5  494.99   13.13
   2   0   5  468.97   12.91
  -2   0  -6  101.63    6.55
   2   0   6  102.11    6.38
  -2   0  -7   74.59    6.01
   2   0   7   83.88    6.02
  -2   0  -8   41.04    4.89
   2   0   8   29.32    4.35
  -2   0  -9   40.16    5.39
   2   0   9   34.63    4.81
  -2   0 -10    8.46    3.41
   2   0  10    8.42    3.24
  -2   0 -11   28.08    5.23
   2   0  11   23.08    4.60
  -2   0 -12  229.19   12.53
   2   0  12  238.82   12.22
  -2   0 -13  181.34   11.62
   2   0  13  172.02   10.92
  -2   0 -14   63.24    7.34
   2   0  14   56.04    6.98
  -2   0 -15   12.79    4.63
   2   0  15   14.70    4.94
  -2   0 -16   10.30    4.74
   2   0  16    5.19    4.28
  -2   0 -17   14.36    5.10
   2   0  17   17.01    5.59
   2   0  18   25.93    6.84
   2   1 -20   70.18    9.91
  -2  -1  19    7.45    5.24
   2   1 -19    5.04    4.29
  -2  -1  18   15.56    5.93
   2   1 -18   11.08    4.90
  -2  -1  17   -0.74    3.63
   2   1 -17   -0.29    2.89
  -2  -1  16   71.20    8.24
   2   1 -16   61.64    8.03
  -2  -1  15   -0.24    2.89
   2   1 -15   -0.30    2.63
  -2  -1  14   14.06    4.51
   2   1 -14   12.59    4.23
  -2  -1  13  954.57   24.72
   2   1 -13  777.97   22.34
  -2  -1  12  394.77   15.54
   2   1 -12  325.92   14.08
  -2  -1  11   14.04    3.93
   2   1 -11   11.09    3.59
  -2  -1  10   12.48    3.61
   2   1 -10   10.49    3.24
  -2  -1   9    0.34    1.65
  -2  -1   9    2.91    2.09
   2   1  -9    1.30    1.72
  -2  -1   8   40.19    3.76
  -2  -1   8   35.76    4.36
   2   1  -8   35.94    2.94
   2   1  -8   32.73    4.49
  -2  -1   7   18.81    2.86
  -2  -1   7   15.93    3.37
   2   1  -7   19.18    2.14
   2   1  -7   13.44    2.94
  -2  -1   6 1441.43   19.95
  -2  -1   6 1178.65   21.67
   2   1  -6 1125.71   14.90
   2   1  -6  978.22   19.46
  -2  -1   5   44.95    3.94
   2   1  -5   32.00    2.63
   2   1  -5   27.45    3.57
   2   1  -5   41.86    4.13
  -2  -1   4  189.15    7.45
   2   1  -4  142.03    5.27
   2   1  -4  119.60    6.31
   2   1  -4  160.97    7.65
  -2  -1   3  388.21   10.71
   2   1  -3  300.96    7.84
   2   1  -3  238.72    8.48
   2   1  -3  320.20   10.48
  -2  -1   2  187.93    7.66
   2   1  -2  135.67    5.46
   2   1  -2  126.57    5.94
   2   1  -2  146.13    6.98
  -2  -1   1  143.04    6.07
   2   1  -1  109.09    5.25
   2   1  -1  127.00    6.45
  -2  -1   0   58.10    4.27
   2   1   0   48.95    3.37
   2   1   0   58.05    4.45
  -2  -1  -1  122.53    6.14
   2   1   1   93.57    4.32
   2   1   1  114.45    6.15
  -2  -1  -2  549.62   13.29
   2   1   2  395.85    8.20
   2   1   2  461.21   12.27
  -2  -1  -3  403.95   12.00
  -2  -1  -3  340.82    7.18
   2   1   3  394.18   11.52
  -2  -1  -4   78.06    5.86
   2   1   4   75.69    5.35
  -2  -1  -5   45.84    4.97
   2   1   5   38.91    4.03
  -2  -1  -6  259.33   11.09
   2   1   6  250.64    9.90
  -2  -1  -7  137.74    8.64
   2   1   7  128.18    7.39
  -2  -1  -8  189.50   10.37
   2   1   8  182.71    9.23
  -2  -1  -9    1.39    2.43
   2   1   9    3.28    2.46
  -2  -1 -10    8.91    3.63
   2   1  10    8.65    3.22
  -2  -1 -11  138.35   10.05
   2   1  11  115.67    8.32
  -2  -1 -12   99.00    8.89
   2   1  12  120.57    8.81
  -2  -1 -13   12.04    4.55
   2   1  13   11.89    4.31
  -2  -1 -14   -1.17    2.83
  -2  -1 -15   86.80    9.25
  -2  -1 -16   57.72    8.64
  -2  -2  18   24.06    6.98
   2   2 -18   22.96    6.33
  -2  -2  17   11.77    5.44
   2   2 -17   15.31    5.39
  -2  -2  16   11.80    4.65
   2   2 -16    5.62    4.09
  -2  -2  15   85.20    8.76
   2   2 -15   66.09    8.22
  -2  -2  14    4.83    3.12
   2   2 -14   -1.12    2.58
  -2  -2  13   34.67    6.06
   2   2 -13   34.18    6.10
  -2  -2  12   55.24    6.70
   2   2 -12   36.99    6.08
  -2  -2  11   46.66    6.31
   2   2 -11   37.61    5.93
  -2  -2  10  165.12   10.18
   2   2 -10  133.57    9.27
  -2  -2   9   12.72    3.51
   2   2  -9   10.30    3.52
  -2  -2   8   31.21    4.91
   2   2  -8   28.42    3.36
   2   2  -8   17.21    3.92
  -2  -2   7    8.09    2.87
   2   2  -7    6.22    2.28
   2   2  -7   11.30    3.25
  -2  -2   6   24.13    3.41
  -2  -2   6   23.87    4.20
   2   2  -6   19.01    3.04
   2   2  -6   15.72    3.62
  -2  -2   5   66.76    5.06
  -2  -2   5   46.31    4.93
   2   2  -5   44.02    4.06
   2   2  -5   33.74    4.59
  -2  -2   4  112.27    6.47
   2   2  -4   90.31    5.63
   2   2  -4   82.41    6.03
   2   2  -4   91.76    6.32
   2   2  -3  122.82    6.63
   2   2  -3   94.16    6.20
   2   2  -3  126.03    7.19
   2   2  -2   10.87    2.59
   2   2  -2    9.24    2.41
   2   2  -2   17.57    3.11
   2   2  -1  190.78    8.54
   2   2  -1  154.26    7.47
   2   2  -1  201.71    8.76
   2   2   0   72.33    5.48
   2   2   0   57.21    4.47
   2   2   0   83.52    5.65
  -2  -2  -1   50.21    5.19
  -2  -2  -1   35.99    3.89
   2   2   1   46.65    4.29
  -2  -2  -2  105.94    7.29
  -2  -2  -2   94.35    5.53
   2   2   2  103.10    6.21
  -2  -2  -3   17.07    3.79
   2   2   3   19.23    3.07
  -2  -2  -4    5.13    2.78
   2   2   4    3.62    1.76
  -2  -2  -5    1.08    2.41
   2   2   5    4.08    1.91
  -2  -2  -6  151.20    9.77
   2   2   6  148.72    7.83
  -2  -2  -7   14.92    4.32
  -2  -2  -8   36.90    6.14
  -2  -2  -9  262.34   13.73
  -2  -2 -10   89.93    8.70
  -2  -2 -11    0.54    2.79
  -2  -2 -12   24.25    6.02
  -2  -2 -13    1.22    3.53
  -2  -2 -14    1.96    2.95
  -2  -2 -15   36.07    7.53
  -2  -3  16   21.49    6.40
   2   3 -16   13.42    5.37
  -2  -3  15   37.17    7.04
   2   3 -15   28.74    6.75
  -2  -3  14    7.13    4.08
   2   3 -14    5.01    4.27
  -2  -3  13   29.11    6.37
   2   3 -13   15.73    5.29
  -2  -3  12  120.94    9.97
   2   3 -12   84.13    8.70
  -2  -3  11   24.22    5.51
   2   3 -11   15.11    4.70
  -2  -3  10   16.39    4.55
   2   3 -10    6.84    3.22
  -2  -3   9   15.57    4.61
   2   3  -9    7.65    3.48
  -2  -3   8    1.01    2.58
   2   3  -8    0.38    2.08
   2   3  -8    3.27    2.51
  -2  -3   7   48.07    5.89
   2   3  -7   38.55    5.31
   2   3  -7   37.36    5.72
  -2  -3   6   13.81    3.85
   2   3  -6   10.17    3.30
   2   3  -6    6.70    3.23
  -2  -3   5  372.54   14.07
   2   3  -5  315.68   12.86
   2   3  -5  245.94   12.17
  -2  -3   4  297.47   12.36
   2   3  -4  243.64   11.38
   2   3  -4  189.34   10.50
  -2  -3   3    8.54    3.08
   2   3  -3    7.22    3.08
   2   3  -3    7.28    3.16
  -2  -3   2  413.32   13.84
   2   3  -2  351.39   13.84
  -2  -3   1   63.68    6.00
   2   3  -1   58.59    6.12
   2   3  -1   56.32    5.40
  -2  -3   0   31.64    4.67
   2   3   0   30.08    5.16
  -2  -3  -1   14.40    3.38
  -2  -3  -2   64.93    7.03
  -2  -3  -3   -0.31    2.56
  -2  -3  -4   41.25    6.44
  -2  -3  -5  103.55    8.93
  -2  -3  -6   58.19    7.64
  -2  -3  -7    1.03    3.43
  -2  -3  -8    3.22    3.79
  -2  -3  -9    5.09    3.87
  -2  -3 -10   65.33    8.87
  -2  -3 -11    5.01    3.84
  -2  -3 -12   87.54   10.11
  -2  -4  14   38.37    7.83
  -2  -4  13   47.09    7.72
  -2  -4  12   46.55    7.64
   2   4 -12   39.34    7.58
  -2  -4  11   29.42    6.42
   2   4 -11   18.22    5.67
  -2  -4  10    2.31    3.88
   2   4 -10    5.79    3.96
   2   4  -9   22.95    5.83
   2   4  -8    4.32    3.37
   2   4  -7    3.87    3.45
   2   4  -7    2.31    3.10
   2   4  -6   30.05    5.81
  -2  -4   5   94.52    8.82
   2   4  -5  111.13    9.23
  -2  -4   4  283.01   14.52
   2   4  -4  279.45   14.29
  -2  -4   3   11.81    4.42
   2   4  -3    7.79    3.70
  -2  -4   2   12.30    4.39
   2   4  -2    8.92    4.19
  -2  -4   1   23.22    5.05
   2   4  -1   24.46    5.69
   2   4   0    0.32    2.92
  -2  -4  -2   18.63    5.81
  -2  -4  -3  103.73    9.90
  -2  -4  -4   -1.33    3.11
  -2  -4  -5    0.99    4.01
  -2  -4  -6   69.67    8.65
  -2  -4  -7   26.78    6.75
  -2  -4  -8   40.60    8.02
  -2  -5   6   53.91    8.94
   2   5  -6   58.59    9.06
  -2  -5   5   15.59    5.57
   2   5  -5   14.19    5.74
  -2  -5   4   -1.96    3.97
   2   5  -4    8.89    4.97
  -2  -5   3    8.82    4.88
   2   5  -3    6.56    5.13
   2   5  -2   23.78    6.86
   2   5  -1   36.66    7.93
  -3   6   3   39.10    7.44
  -3   6   2    4.40    4.14
  -3   6   1   18.40    5.43
  -3   6   0   79.13    9.30
   3  -6   0   69.93   10.19
  -3   6  -1   -0.32    3.21
   3  -6   1    4.74    5.50
  -3   6  -2    1.63    3.36
   3  -6   2    1.20    4.79
  -3   6  -3   -2.16    3.14
   3  -6   3    1.98    4.43
  -3   6  -4    1.67    3.65
   3  -6   4    0.45    4.57
  -3   6  -5    2.18    3.81
   3  -6   5    6.02    5.38
   3  -5 -10   21.67    6.38
   3  -5  -9    3.65    3.27
   3  -5  -8    3.11    3.08
   3  -5  -7   24.94    6.21
   3  -5  -6   -0.23    3.07
   3  -5  -5   64.28    7.84
  -3   5   4  125.35    9.83
   3  -5  -4  106.93   10.10
  -3   5   3  301.69   14.58
   3  -5  -3  253.65   14.87
  -3   5   2   21.65    5.25
   3  -5  -2   18.74    5.75
  -3   5   1   16.16    4.48
   3  -5  -1   20.85    5.84
  -3   5   0    8.85    4.00
   3  -5   0    8.71    4.59
  -3   5  -1   39.30    6.37
   3  -5   1   31.61    6.78
  -3   5  -2    7.86    3.84
   3  -5   2    7.83    4.34
  -3   5  -3   32.29    6.09
   3  -5   3   25.45    6.14
  -3   5  -4   27.29    5.83
   3  -5   4   38.62    6.91
  -3   5  -5   68.51    8.19
   3  -5   5   60.75    8.27
  -3   5  -6   33.95    6.67
   3  -5   6   32.64    6.47
  -3   5  -7  277.79   15.72
   3  -5   7  254.38   14.54
  -3   5  -8   -1.06    2.96
   3  -5   8    2.41    3.61
  -3   5  -9   -0.55    3.19
  -3   5 -10    1.43    3.24
  -3   5 -11    3.33    4.43
   3  -4 -14   41.45    7.89
   3  -4 -13    7.30    4.23
   3  -4 -12    0.27    3.13
   3  -4 -11   40.94    7.19
   3  -4 -10   46.95    7.30
   3  -4  -9  138.26   10.75
   3  -4  -8    0.09    2.41
   3  -4  -7   52.60    7.31
   3  -4  -6   93.82    8.68
   3  -4  -5   51.47    6.95
  -3   4   4   40.65    5.34
   3  -4  -4   37.68    6.20
  -3   4   3   28.35    4.66
   3  -4  -3   28.73    5.45
  -3   4   2  105.71    7.71
   3  -4  -2   87.89    8.13
  -3   4   1  223.90   10.94
   3  -4  -1  201.32   11.59
  -3   4   0  149.82    9.12
   3  -4   0  129.99    9.44
  -3   4  -1  513.53   16.77
   3  -4   1  440.04   16.52
  -3   4  -2    6.99    2.71
  -3   4  -2    9.94    3.56
   3  -4   2    9.59    3.81
  -3   4  -3   27.24    4.94
   3  -4   3   23.12    4.79
  -3   4  -4   65.79    6.90
   3  -4   4   60.26    6.58
  -3   4  -5    8.16    3.55
   3  -4   5    7.29    3.21
   3  -4   5    6.39    2.89
  -3   4  -6    3.06    2.66
   3  -4   6    3.33    2.94
   3  -4   6    5.94    2.97
  -3   4  -7   13.84    4.57
   3  -4   7   11.66    3.88
   3  -4   7   19.06    4.46
  -3   4  -8   33.54    6.26
   3  -4   8   34.83    5.75
  -3   4  -9    9.78    4.50
   3  -4   9   15.69    4.73
  -3   4 -10   84.42    8.94
   3  -4  10   86.99    8.52
  -3   4 -11    0.71    3.04
   3  -4  11    2.31    3.35
  -3   4 -12   50.84    8.23
   3  -4  12   53.51    7.86
  -3   4 -13   -0.41    3.34
   3  -4  13   -0.86    3.62
  -3   4 -14    7.29    4.66
   3  -4  14   10.72    5.30
   3  -3 -17   31.05    7.14
   3  -3 -16   51.47    8.22
   3  -3 -15    0.79    3.58
   3  -3 -14    6.89    4.53
   3  -3 -13    9.57    4.29
   3  -3 -12    7.89    3.96
   3  -3 -11   17.57    4.90
   3  -3 -10    4.18    3.18
   3  -3  -9   80.81    7.73
   3  -3  -8  211.72   11.78
   3  -3  -7  274.83   13.14
   3  -3  -6    3.20    2.72
  -3   3   5  132.58    8.79
   3  -3  -5   82.99    7.21
  -3   3   4    1.63    1.82
   3  -3  -4    0.99    2.12
  -3   3   3    3.43    2.07
  -3   3   3    3.20    2.05
   3  -3  -3    1.17    1.87
  -3   3   2  333.31   12.79
  -3   3   2  254.92    9.54
   3  -3  -2  216.49   10.55
   3  -3  -2  286.72    9.79
  -3   3   1    1.24    1.83
  -3   3   1    1.22    1.51
   3  -3  -1    0.81    1.95
   3  -3  -1    0.17    1.31
  -3   3   0   13.52    3.18
  -3   3   0    6.29    2.32
   3  -3   0    6.63    2.88
   3  -3   0    8.88    2.46
  -3   3  -1  109.18    7.09
  -3   3  -1  107.58    6.87
   3  -3   1   85.04    6.61
   3  -3   1  108.91    6.75
  -3   3  -2  604.51   16.08
   3  -3   2  321.60   12.03
   3  -3   2  485.33   14.18
  -3   3  -3  783.47   18.09
  -3   3  -3  650.55   17.18
   3  -3   3  480.53   14.41
   3  -3   3  525.29   15.27
  -3   3  -4  455.30   13.66
  -3   3  -4  341.66   12.92
   3  -3   4  286.95   11.08
   3  -3   4  367.13   13.24
  -3   3  -5  459.17   13.58
  -3   3  -5  377.21   13.96
   3  -3   5  302.32   11.25
   3  -3   5  365.79   13.68
  -3   3  -6   32.14    5.04
   3  -3   6   21.48    3.56
   3  -3   6   29.91    4.80
  -3   3  -7  221.40   11.55
   3  -3   7  230.57   11.68
  -3   3  -8   27.41    5.21
   3  -3   8   33.14    5.52
  -3   3  -9  137.38    9.87
   3  -3   9  133.01    9.68
  -3   3 -10   17.99    4.93
   3  -3  10   25.42    5.41
  -3   3 -11    5.53    3.59
   3  -3  11    3.77    3.07
  -3   3 -12   19.55    5.56
   3  -3  12   29.88    6.09
  -3   3 -13    4.97    4.07
   3  -3  13    9.01    4.50
  -3   3 -14   -0.41    3.25
   3  -3  14    1.69    3.11
  -3   3 -15  437.74   20.86
   3  -3  15  451.37   20.95
   3  -2 -18    5.27    4.42
   3  -2 -17    6.04    4.07
   3  -2 -16   25.20    5.94
   3  -2 -15   48.12    7.33
   3  -2 -14    7.67    4.06
   3  -2 -13   44.10    6.74
   3  -2 -12   56.26    6.83
   3  -2 -11   22.40    4.82
  -3   2  10    2.53    2.04
   3  -2 -10    1.10    2.08
  -3   2   9  125.31    7.29
   3  -2  -9   94.73    7.75
  -3   2   8  120.75    8.38
   3  -2  -8   80.10    6.92
  -3   2   7   86.47    6.98
   3  -2  -7   53.88    5.68
   3  -2  -7   78.21    5.59
  -3   2   6   38.46    4.80
   3  -2  -6   32.02    4.69
   3  -2  -6   34.68    3.86
  -3   2   5  241.96   10.86
   3  -2  -5  171.83    9.04
   3  -2  -5  243.08    9.34
  -3   2   4  171.16    8.97
   3  -2  -4  121.91    7.38
   3  -2  -4  160.62    7.61
  -3   2   3  221.93   10.01
   3  -2  -3  155.90    8.05
   3  -2  -3  210.09    8.70
  -3   2   2  640.23   16.60
  -3   2   2  513.38   10.44
   3  -2  -2  427.54   12.85
   3  -2  -2  563.97   14.18
  -3   2   1   30.77    3.74
  -3   2   1   27.82    3.01
   3  -2  -1   22.20    3.33
   3  -2  -1   29.07    3.61
  -3   2   0   28.40    3.88
  -3   2   0   20.96    2.79
   3  -2   0   17.68    2.94
   3  -2   0   22.32    3.49
  -3   2  -1  172.60    8.41
  -3   2  -1  131.75    6.36
   3  -2   1  113.30    6.15
   3  -2   1  134.94    7.45
  -3   2  -2    3.63    1.65
  -3   2  -2    3.43    1.64
   3  -2   2    1.34    1.27
   3  -2   2    5.18    2.25
  -3   2  -3  134.92    7.40
  -3   2  -3  102.18    6.24
   3  -2   3   83.65    5.05
   3  -2   3  108.13    7.06
  -3   2  -4   29.85    3.94
  -3   2  -4   15.56    3.22
   3  -2   4   15.02    2.44
   3  -2   4   19.84    3.79
  -3   2  -5   84.06    5.94
  -3   2  -5   64.20    5.69
   3  -2   5   53.75    5.55
  -3   2  -6  902.50   19.33
  -3   2  -6  700.47   18.24
   3  -2   6  755.56   19.91
  -3   2  -7  998.28   20.54
  -3   2  -7  728.41   19.40
   3  -2   7  778.91   20.83
  -3   2  -8   68.48    5.60
  -3   2  -8   59.57    6.23
   3  -2   8   62.22    6.48
  -3   2  -9  176.73    9.06
  -3   2  -9  135.65    9.44
   3  -2   9  138.95    9.63
  -3   2 -10   49.95    6.70
   3  -2  10   52.84    6.49
  -3   2 -11   77.64    7.95
   3  -2  11   88.64    8.49
  -3   2 -12  157.18   11.29
   3  -2  12  159.41   11.42
  -3   2 -13   21.24    5.72
   3  -2  13   20.98    5.86
  -3   2 -14    9.50    4.50
   3  -2  14   11.06    5.40
  -3   2 -15   88.82    9.48
   3  -2  15  103.39   10.75
  -3   2 -16  157.70   12.91
   3  -2  16  182.17   14.02
   3  -1 -18    6.63    4.39
   3  -1 -17    6.21    4.00
  -3   1  16   24.57    5.80
   3  -1 -16   19.74    5.39
  -3   1  15    0.87    3.07
   3  -1 -15   -0.48    2.67
  -3   1  14   -0.59    2.77
   3  -1 -14    2.18    2.55
  -3   1  13   15.21    4.27
   3  -1 -13   10.79    3.97
  -3   1  12  126.53    8.90
   3  -1 -12   95.26    8.17
  -3   1  11  206.61   10.80
  -3   1  11  159.89    9.52
   3  -1 -11  108.95    8.42
  -3   1  10  129.25    8.47
  -3   1  10   99.97    7.47
   3  -1 -10   81.82    7.07
  -3   1   9  665.46   18.21
  -3   1   9  528.64   15.86
   3  -1  -9  452.80   15.68
  -3   1   8   17.75    3.83
   3  -1  -8   10.35    2.99
   3  -1  -8   15.97    3.27
  -3   1   7   29.45    4.44
   3  -1  -7   22.50    3.87
   3  -1  -7   26.38    3.89
  -3   1   6   22.93    3.89
   3  -1  -6   18.43    3.39
   3  -1  -6   31.11    4.07
  -3   1   5  183.38    9.02
   3  -1  -5  132.23    7.39
   3  -1  -5  165.58    8.25
  -3   1   4   57.94    5.23
   3  -1  -4   36.68    3.83
   3  -1  -4   51.07    4.71
  -3   1   3   55.38    5.07
   3  -1  -3   31.67    3.46
   3  -1  -3   48.55    4.58
  -3   1   2   -0.36    1.22
   3  -1  -2    0.89    0.84
   3  -1  -2    2.78    1.73
  -3   1   1  114.94    6.92
  -3   1   1   95.83    4.16
   3  -1  -1   74.67    4.71
   3  -1  -1  111.22    6.82
  -3   1   0  852.44   18.55
  -3   1   0  642.93   11.58
   3  -1   0  523.86   11.73
   3  -1   0  675.08   16.44
  -3   1  -1  803.79   18.08
  -3   1  -1  647.03   12.69
   3  -1   1  496.28   10.80
   3  -1   1  626.29   16.07
  -3   1  -2  318.47   11.48
  -3   1  -2  245.16    8.47
   3  -1   2  197.71    6.41
   3  -1   2  229.18    9.97
  -3   1  -3   44.85    4.45
  -3   1  -3   31.98    3.61
   3  -1   3   37.71    4.77
  -3   1  -4   59.94    5.17
  -3   1  -4   44.19    4.38
   3  -1   4   48.49    5.14
  -3   1  -5   60.77    5.44
  -3   1  -5   53.98    5.09
   3  -1   5   52.79    5.49
  -3   1  -6  222.98   10.22
  -3   1  -6  160.23    8.71
   3  -1   6  150.03    9.09
  -3   1  -7    0.73    1.49
  -3   1  -7    1.17    2.17
   3  -1   7    1.36    2.21
  -3   1  -8  176.06    9.48
  -3   1  -8  122.81    8.56
   3  -1   8  115.41    8.60
  -3   1  -9   43.14    5.16
  -3   1  -9   29.45    5.29
   3  -1   9   38.10    6.02
  -3   1 -10  606.92   19.75
   3  -1  10  653.48   20.85
  -3   1 -11  310.84   14.87
   3  -1  11  315.47   15.11
  -3   1 -12   58.01    7.66
   3  -1  12   65.01    7.66
  -3   1 -13   13.25    4.76
   3  -1  13   11.46    4.64
  -3   1 -14   60.78    8.40
   3  -1  14   57.89    8.29
  -3   1 -15   69.80    8.56
   3  -1  15   50.75    8.28
  -3   1 -16    1.02    3.29
   3  -1  16   -0.31    3.80
  -3   0  19  113.24   11.53
   3   0 -19   87.10   10.31
  -3   0  18   34.45    7.39
   3   0 -18   41.11    7.54
  -3   0  17    4.47    4.24
   3   0 -17    4.57    3.79
  -3   0  16  127.39   10.66
   3   0 -16   99.24    9.70
  -3   0  15   13.76    4.96
   3   0 -15   16.29    4.99
  -3   0  14  252.07   13.63
   3   0 -14  216.63   12.98
  -3   0  13   -0.18    2.75
   3   0 -13   -1.01    2.33
  -3   0  12  245.05   11.26
  -3   0  12  203.25   11.66
   3   0 -12  167.76   10.75
  -3   0  11  589.30   16.91
  -3   0  11  500.49   17.40
   3   0 -11  400.55   15.83
  -3   0  10  190.09    9.64
  -3   0  10  144.29    9.34
   3   0 -10  119.87    8.49
  -3   0   9   64.54    5.80
  -3   0   9   48.77    5.76
   3   0  -9   40.22    5.32
  -3   0   8    2.64    2.30
   3   0  -8    3.48    2.09
   3   0  -8    2.72    1.97
  -3   0   7   98.72    6.78
   3   0  -7   63.56    5.68
   3   0  -7   78.71    6.43
  -3   0   6  249.52   10.41
   3   0  -6  146.98    8.06
   3   0  -6  205.92    9.95
  -3   0   5   42.08    4.56
   3   0  -5   29.80    3.58
   3   0  -5   43.95    4.72
  -3   0   4  862.37   18.95
   3   0  -4  523.65   13.94
   3   0  -4  701.66   17.64
  -3   0   3    2.57    1.85
   3   0  -3    2.47    1.32
   3   0  -3    5.52    2.26
  -3   0   2   10.64    2.94
   3   0  -2    8.84    1.95
   3   0  -2   10.54    2.72
  -3   0   1    7.57    2.64
  -3   0   1    5.03    1.71
   3   0  -1    4.84    1.49
   3   0  -1    8.48    2.55
  -3   0   0   59.30    5.43
  -3   0   0   51.03    4.02
   3   0   0   40.95    3.29
   3   0   0   53.81    4.99
  -3   0  -1    3.81    2.15
  -3   0  -1    4.92    2.02
   3   0   1    2.44    1.06
   3   0   1    1.37    1.88
  -3   0  -2  193.79    9.47
  -3   0  -2  146.72    7.17
   3   0   2  144.05    8.24
  -3   0  -3  191.85    9.63
  -3   0  -3  153.26    7.72
   3   0   3  153.45    8.66
  -3   0  -4  110.44    7.02
   3   0   4  100.89    7.23
  -3   0  -5    2.63    2.32
   3   0   5    1.07    1.97
  -3   0  -6   25.62    4.45
   3   0   6   20.63    4.22
  -3   0  -7  128.26    8.65
   3   0   7  123.11    8.61
  -3   0  -8   28.73    5.12
   3   0   8   23.89    4.76
  -3   0  -9    1.93    2.58
   3   0   9   -0.25    2.42
  -3   0 -10   14.73    4.41
   3   0  10   12.70    4.19
  -3   0 -11    9.97    4.23
   3   0  11    8.40    3.81
  -3   0 -12   59.22    8.03
   3   0  12   56.78    7.53
  -3   0 -13  159.32   11.89
   3   0  13  162.63   11.71
  -3   0 -14  306.98   16.82
   3   0  14  283.27   15.69
  -3   0 -15  104.97   10.62
   3   0  15  116.71   10.84
   3   0  16   28.61    6.93
  -3  -1  18    6.81    5.25
   3   1 -18    2.76    4.31
  -3  -1  17    9.87    5.44
   3   1 -17   13.27    5.12
  -3  -1  16   82.06    9.34
   3   1 -16   73.33    8.95
  -3  -1  15   18.34    5.61
   3   1 -15   10.49    4.57
  -3  -1  14   10.73    4.58
   3   1 -14   14.02    4.84
  -3  -1  13  174.51   11.88
   3   1 -13  137.33   10.42
  -3  -1  12  209.29   12.54
   3   1 -12  148.16   10.53
  -3  -1  11   25.17    5.38
   3   1 -11   17.48    4.39
  -3  -1  10   51.22    6.36
   3   1 -10   34.87    5.49
  -3  -1   9    0.11    1.86
  -3  -1   9    2.23    2.53
   3   1  -9   -0.73    1.88
  -3  -1   8   29.36    4.37
  -3  -1   8   31.52    5.24
   3   1  -8   18.28    3.99
   3   1  -7  133.17    8.52
   3   1  -7  174.99   10.08
  -3  -1   6    6.05    2.62
   3   1  -6    3.07    2.04
   3   1  -6    6.28    2.94
  -3  -1   5    1.28    2.09
   3   1  -5    0.95    1.61
   3   1  -5    0.94    2.08
  -3  -1   4   -1.39    1.60
   3   1  -4    0.34    1.32
   3   1  -4    1.37    1.80
  -3  -1   3  125.28    7.79
   3   1  -3   90.09    5.98
   3   1  -3  107.45    7.53
  -3  -1   2  545.24   15.95
  -3  -1   2  447.26   11.49
   3   1  -2  341.26   11.04
   3   1  -2  427.14   14.47
  -3  -1   1  687.59   18.14
  -3  -1   1  579.89   13.63
   3   1  -1  433.12   11.87
   3   1  -1  519.17   15.86
  -3  -1   0    5.67    2.64
  -3  -1   0    4.88    2.29
   3   1   0    1.77    1.97
  -3  -1  -1    6.21    2.58
   3   1   1    3.88    2.43
  -3  -1  -2   19.23    3.75
   3   1   2   16.22    3.72
  -3  -1  -3   15.34    3.74
   3   1   3   16.13    3.73
  -3  -1  -4   31.56    4.88
   3   1   4   27.52    4.57
  -3  -1  -5   28.94    5.08
   3   1   5   20.64    4.29
  -3  -1  -6    4.32    3.05
   3   1   6    6.15    3.16
  -3  -1  -7   81.90    7.67
   3   1   7   79.44    7.26
  -3  -1  -8   -0.13    2.82
   3   1   8    1.32    2.65
  -3  -1  -9    4.23    3.31
   3   1   9    1.68    2.70
  -3  -1 -10  115.16    9.79
   3   1  10  127.04    9.65
  -3  -1 -11    0.97    3.34
   3   1  11    3.30    3.22
  -3  -1 -12   10.59    4.79
   3   1  12    8.33    4.11
  -3  -1 -13   13.63    5.15
  -3  -1 -14    3.15    3.82
  -3  -2  16   41.39    7.82
   3   2 -16   27.95    7.07
  -3  -2  15   26.49    6.49
   3   2 -15   18.25    5.75
  -3  -2  14   22.08    5.71
   3   2 -14   11.98    4.83
  -3  -2  13    4.20    3.89
   3   2 -13    2.74    3.35
  -3  -2  12   58.41    7.90
   3   2 -12   57.23    7.75
  -3  -2  11   77.53    8.06
   3   2 -11   60.38    7.21
  -3  -2  10  233.98   13.26
   3   2 -10  163.54   11.05
  -3  -2   9   90.18    8.30
   3   2  -9   53.56    6.54
  -3  -2   8   69.54    7.16
   3   2  -8   54.56    6.37
  -3  -2   7   93.82    7.98
   3   2  -7   65.04    6.66
  -3  -2   6   27.94    4.57
   3   2  -6   16.73    3.99
  -3  -2   5    7.97    3.17
   3   2  -5    3.74    2.57
   3   2  -5    8.11    3.40
  -3  -2   4  256.27   11.61
   3   2  -4  178.48    9.77
   3   2  -4  224.08   11.60
  -3  -2   3  269.50   12.07
   3   2  -3  169.55    9.24
   3   2  -3  216.26   11.23
  -3  -2   2  285.16   12.61
  -3  -2   2  193.99    9.69
   3   2  -2  156.21    8.60
   3   2  -2  213.32   11.03
  -3  -2   1   95.55    7.24
   3   2  -1   78.82    6.86
  -3  -2   0  557.98   16.66
   3   2   0  536.01   17.10
  -3  -2  -1  130.43    8.69
   3   2   1  108.23    7.95
  -3  -2  -2  293.36   12.96
   3   2   2  287.86   12.65
  -3  -2  -3   46.32    6.28
   3   2   3   40.08    5.59
  -3  -2  -4   57.99    6.84
   3   2   4   63.77    6.49
  -3  -2  -5   60.04    7.07
   3   2   5   47.07    5.82
  -3  -2  -6   38.79    6.47
  -3  -2  -7    4.01    3.61
  -3  -2  -8    3.09    3.89
  -3  -2  -9    3.01    3.67
  -3  -2 -10   47.86    7.99
  -3  -2 -11    2.05    3.64
  -3  -2 -12   13.93    5.56
  -3  -3  14   20.35    6.49
  -3  -3  13   16.94    5.39
   3   3 -13    8.91    4.70
  -3  -3  12   43.77    7.58
   3   3 -12   23.29    6.07
  -3  -3  11    8.44    4.54
   3   3 -11    4.80    3.70
  -3  -3  10  119.93   10.36
   3   3 -10   78.19    8.68
  -3  -3   9    1.32    3.22
   3   3  -9    0.23    2.77
  -3  -3   8   47.04    7.13
   3   3  -8   28.16    5.72
  -3  -3   7   20.39    5.17
   3   3  -7   13.78    4.52
  -3  -3   6    4.38    3.35
   3   3  -6    4.97    3.15
  -3  -3   5  313.57   14.70
   3   3  -5  215.30   12.24
  -3  -3   4  229.98   12.49
   3   3  -4  164.89   10.59
   3   3  -2  113.83    8.84
  -3  -3   1    3.47    3.32
  -3  -3   0   83.09    8.25
  -3  -3  -1    8.84    4.41
  -3  -3  -2    1.00    3.29
  -3  -3  -3   80.59    8.63
  -3  -3  -4   18.87    5.67
  -3  -3  -5  346.51   17.22
  -3  -3  -6  158.24   12.24
  -3  -3  -7    1.70    4.15
  -3  -3  -8    8.15    4.93
  -3  -3  -9   16.22    6.05
   3   4  -9   26.99    6.65
   3   4  -8    9.22    4.67
   3   4  -7    4.51    3.97
  -3  -4   0    6.17    4.53
  -3  -4  -1   16.60    6.16
  -3  -4  -2   31.55    7.24
  -3  -4  -3   33.32    7.64
  -3  -4  -4    2.20    4.76
   4  -5  -8   28.78    7.13
   4  -5  -7   40.41    7.96
   4  -5  -6   24.32    6.49
   4  -5  -5   23.66    6.62
   4  -5  -4  241.71   15.22
   4  -5  -3  182.15   13.14
   4  -5  -2   99.78   10.13
   4  -5  -1   -0.97    3.10
   4  -5   0   10.70    4.68
   4  -5   1   45.28    7.65
   4  -5   2  108.21   10.30
   4  -5   3   -1.77    3.01
  -4   5  -4   22.40    5.77
   4  -5   4   13.63    5.25
  -4   5  -5   51.87    7.90
  -4   5  -6   19.73    5.85
  -4   5  -7  124.61   11.28
  -4   5  -8  105.72   10.64
  -4   5  -9   10.32    5.52
   4  -4 -12   13.35    5.35
   4  -4 -11    4.92    3.60
   4  -4 -10    4.70    3.98
   4  -4  -9    3.33    3.65
   4  -4  -8   84.56    9.09
   4  -4  -7  371.60   17.67
   4  -4  -6   -0.86    2.52
   4  -4  -5  108.41    9.60
  -4   4   4   50.36    6.83
   4  -4  -4   49.31    7.22
  -4   4   3   19.83    4.76
   4  -4  -3   16.85    4.76
  -4   4   2   25.71    5.18
   4  -4  -2   15.02    4.57
  -4   4   1  320.64   14.73
   4  -4  -1  225.93   12.64
  -4   4   0   55.65    6.41
   4  -4   0   41.36    6.47
  -4   4  -1  321.11   14.35
   4  -4   1  227.70   12.51
  -4   4  -2  325.32   14.31
   4  -4   2  206.58   11.84
  -4   4  -3  123.09    8.93
  -4   4  -3  110.53    8.86
   4  -4   3   91.14    8.37
  -4   4  -4   79.97    7.84
  -4   4  -5   68.02    7.72
   4  -4   5   65.12    7.30
  -4   4  -6   50.25    7.15
   4  -4   6   58.81    7.21
  -4   4  -7   47.25    7.22
   4  -4   7   58.23    7.57
  -4   4  -8   49.30    7.52
   4  -4   8   42.89    7.01
  -4   4  -9    5.70    4.09
   4  -4   9    5.48    3.99
  -4   4 -10  266.37   15.79
   4  -4  10  294.93   16.34
  -4   4 -11   56.53    8.68
   4  -4  11   66.48    8.97
  -4   4 -12   19.55    6.38
   4  -4  12   15.24    5.75
   4  -3 -14   12.00    5.24
   4  -3 -13   34.62    6.96
   4  -3 -12   26.41    6.25
   4  -3 -11   23.58    5.85
   4  -3 -10   66.59    7.92
   4  -3  -9    1.63    2.67
  -4   3   8   47.26    6.87
   4  -3  -8   42.21    6.67
  -4   3   7  198.22   12.08
   4  -3  -7  139.67   10.21
  -4   3   6   14.48    4.15
   4  -3  -6   10.00    3.84
  -4   3   5   38.43    5.89
   4  -3  -5   32.09    5.44
  -4   3   4  115.63    8.93
   4  -3  -4   75.62    7.27
  -4   3   3    4.82    2.66
   4  -3  -3    2.49    2.34
   4  -3  -3    2.58    2.11
  -4   3   2    2.01    2.04
   4  -3  -2    2.21    2.28
   4  -3  -2    1.79    2.09
  -4   3   1    7.43    3.08
   4  -3  -1    4.32    2.60
   4  -3  -1    5.35    2.64
  -4   3   0  222.10   11.63
   4  -3   0  152.83    9.19
   4  -3   0  211.65   10.72
  -4   3  -1   15.01    3.88
   4  -3   1    8.42    3.03
   4  -3   1   15.10    3.75
  -4   3  -2   47.09    5.60
   4  -3   2   37.02    5.06
   4  -3   2   48.15    5.69
  -4   3  -3  172.86   10.15
  -4   3  -3  132.27    8.47
   4  -3   3  132.06    9.18
  -4   3  -4  338.78   14.03
  -4   3  -4  273.20   12.22
   4  -3   4  277.52   13.34
  -4   3  -5  187.95   10.51
  -4   3  -5  154.15    9.68
   4  -3   5  161.97   10.61
  -4   3  -6   12.36    3.54
  -4   3  -6   15.92    4.25
   4  -3   6   14.47    4.45
  -4   3  -7  135.12    9.86
   4  -3   7  140.28   10.40
  -4   3  -8   52.37    7.09
   4  -3   8   53.80    7.43
  -4   3  -9    2.16    2.98
   4  -3   9    1.93    2.82
  -4   3 -10   17.57    5.36
   4  -3  10   21.86    5.64
  -4   3 -11   69.42    8.50
   4  -3  11   68.29    8.25
  -4   3 -12   73.42    9.00
   4  -3  12   71.15    8.61
  -4   3 -13  122.52   11.58
   4  -3  13  147.91   12.62
   4  -2 -16   41.04    7.76
   4  -2 -15    3.40    3.48
   4  -2 -14   54.92    8.02
   4  -2 -13   46.82    7.41
   4  -2 -12  276.89   15.12
  -4   2  11  284.70   14.72
   4  -2 -11  188.56   12.23
  -4   2  10  207.09   12.38
  -4   2  10  170.10   10.32
   4  -2 -10  128.95   10.02
  -4   2   9   45.00    6.57
   4  -2  -9   31.59    5.52
   4  -2  -9   38.92    5.27
  -4   2   8  191.53   11.52
   4  -2  -8  123.76    9.24
   4  -2  -8  163.39    9.60
  -4   2   7  128.27    9.43
   4  -2  -7   84.54    7.53
   4  -2  -7  118.61    8.11
  -4   2   6    2.38    2.43
   4  -2  -6    2.55    2.11
   4  -2  -6    2.52    1.90
  -4   2   5    0.48    1.83
   4  -2  -5    1.47    2.03
   4  -2  -5    0.24    1.55
  -4   2   4   55.10    6.11
   4  -2  -4   40.35    5.04
   4  -2  -4   45.87    5.29
  -4   2   3  115.59    8.44
   4  -2  -3   88.38    6.89
   4  -2  -3  126.70    8.34
  -4   2   2   14.08    3.79
   4  -2  -2   12.21    3.14
   4  -2  -2   11.11    3.32
  -4   2   1   89.22    7.41
   4  -2  -1   52.89    5.10
   4  -2  -1   76.79    6.71
  -4   2   0    1.27    1.78
   4  -2   0    0.56    1.25
   4  -2   0    2.64    1.99
  -4   2  -1  242.43   11.86
   4  -2   1  211.58   11.05
  -4   2  -2   28.88    4.87
   4  -2   2   29.97    4.91
  -4   2  -3  685.01   19.82
   4  -2   3  564.08   18.41
  -4   2  -4   95.86    7.73
  -4   2  -4   79.84    6.64
   4  -2   4   75.82    7.25
  -4   2  -5   96.41    7.79
  -4   2  -5   72.63    6.62
   4  -2   5   83.56    7.67
  -4   2  -6  133.67    9.14
  -4   2  -6  100.64    7.90
   4  -2   6  105.28    8.74
  -4   2  -7  182.12   10.72
  -4   2  -7  134.63    9.35
   4  -2   7  136.82   10.19
  -4   2  -8   76.65    7.22
  -4   2  -8   57.42    6.89
   4  -2   8   57.88    7.19
  -4   2  -9   39.03    5.90
  -4   2  -9   22.68    5.35
   4  -2   9   24.39    5.52
  -4   2 -10   12.58    4.69
   4  -2  10   16.03    5.05
  -4   2 -11  155.42   11.76
   4  -2  11  142.39   11.30
  -4   2 -12   19.30    5.79
   4  -2  12   21.33    6.31
  -4   2 -13   -0.29    3.28
   4  -2  13   -1.81    3.72
  -4   2 -14   28.33    7.13
  -4   1  16   17.76    5.96
   4  -1 -16   15.32    5.33
  -4   1  15   31.38    6.62
   4  -1 -15   24.20    6.14
  -4   1  14   17.59    5.29
   4  -1 -14   11.12    4.51
  -4   1  13   50.18    7.21
  -4   1  13   43.30    6.81
   4  -1 -13   32.19    6.20
  -4   1  12    9.05    3.84
  -4   1  12    7.87    3.74
   4  -1 -12    3.87    3.25
  -4   1  11   24.98    5.43
  -4   1  11   16.91    4.87
   4  -1 -11   13.45    4.30
  -4   1  10    2.43    3.14
  -4   1  10   -0.80    2.74
   4  -1 -10    0.43    2.08
  -4   1   9  783.49   22.36
   4  -1  -9  502.50   18.17
   4  -1  -9  683.09   20.66
  -4   1   8  590.51   19.20
   4  -1  -8  373.74   15.23
   4  -1  -8  494.23   17.33
  -4   1   7  357.91   14.85
   4  -1  -7  222.49   11.45
   4  -1  -7  324.73   13.88
  -4   1   6   17.73    4.22
   4  -1  -6   12.34    3.24
   4  -1  -6   16.87    3.86
  -4   1   5   59.84    6.33
   4  -1  -5   45.05    5.06
   4  -1  -5   66.09    6.44
  -4   1   4  159.94    9.91
   4  -1  -4  106.38    7.24
   4  -1  -4  154.97    9.50
  -4   1   3  272.93   12.68
   4  -1  -3  165.44    8.61
   4  -1  -3  216.74   11.11
  -4   1   2    8.79    3.36
   4  -1  -2    5.21    1.90
   4  -1  -2    6.90    2.96
  -4   1   1   27.95    4.98
   4  -1  -1   13.30    2.59
   4  -1  -1   22.91    4.43
  -4   1   0  296.03   13.16
   4  -1   0  245.74   11.99
  -4   1  -1  145.04    9.42
   4  -1   1  140.62    9.30
  -4   1  -2  396.97   15.38
   4  -1   2  323.31   13.96
  -4   1  -3  330.95   14.15
   4  -1   3  256.99   12.71
  -4   1  -4   91.55    7.75
  -4   1  -4   66.68    6.05
   4  -1   4   67.90    6.94
  -4   1  -5    4.08    2.50
  -4   1  -5    2.10    2.45
   4  -1   5    0.91    2.49
  -4   1  -6   78.98    7.44
  -4   1  -6   83.81    7.30
   4  -1   6   62.28    7.02
  -4   1  -7   19.67    4.66
  -4   1  -7   14.38    4.25
   4  -1   7   13.67    4.62
  -4   1  -8  182.96   11.39
  -4   1  -8  143.13   10.13
   4  -1   8  119.51    9.90
  -4   1  -9    0.43    2.14
  -4   1  -9    2.24    3.03
   4  -1   9    3.66    3.26
  -4   1 -10    3.73    2.63
  -4   1 -10    1.60    3.21
   4  -1  10    2.96    3.95
  -4   1 -11  279.74   14.72
  -4   1 -11  214.32   13.60
   4  -1  11  223.73   14.32
  -4   1 -12    5.82    3.39
  -4   1 -12    5.39    4.16
   4  -1  12    1.19    3.87
  -4   1 -13    4.96    4.08
   4  -1  13    3.26    4.54
  -4   1 -14   -0.22    3.90
  -4   0  17   14.83    6.50
  -4   0  16    2.41    4.02
   4   0 -16   -0.19    3.44
  -4   0  15  124.19   11.41
   4   0 -15   90.42    9.74
  -4   0  14   21.26    6.16
   4   0 -14   15.23    5.15
  -4   0  13   13.45    5.08
   4   0 -13    8.46    4.26
  -4   0  12  120.43   10.22
   4   0 -12   94.70    8.95
  -4   0  11   25.59    5.26
  -4   0  11   23.66    5.57
   4   0 -11   11.49    4.20
  -4   0  10   -2.16    2.35
  -4   0  10   -0.79    2.86
   4   0 -10    0.24    2.09
  -4   0   9   22.62    4.95
   4   0  -9   18.00    4.33
   4   0  -9   22.06    4.83
  -4   0   8    0.24    2.38
   4   0  -8    0.68    2.08
   4   0  -8    2.03    2.14
  -4   0   7   37.00    5.68
   4   0  -7   22.12    4.29
   4   0  -7   33.87    5.50
  -4   0   6  767.80   21.30
   4   0  -6  480.57   16.24
   4   0  -6  631.92   20.06
  -4   0   5  290.72   13.28
   4   0  -5  182.88    9.82
   4   0  -5  257.93   12.77
  -4   0   4  487.40   17.05
   4   0  -4  327.17   12.56
   4   0  -4  421.42   16.15
  -4   0   3  147.13    9.65
   4   0  -3   83.13    6.33
   4   0  -3  105.30    8.34
  -4   0   2   35.86    5.63
   4   0  -2   32.75    5.41
  -4   0   1  440.38   16.41
   4   0  -1  338.99   14.54
  -4   0   0  256.21   12.73
   4   0   0  212.21   11.62
  -4   0  -1   35.99    5.75
   4   0   1   29.23    5.26
  -4   0  -2   17.70    4.43
   4   0   2   15.90    4.35
  -4   0  -3   74.37    7.33
   4   0   3   65.10    7.05
  -4   0  -4   38.20    5.99
  -4   0  -4   29.89    4.85
   4   0   4   29.12    5.46
  -4   0  -5  192.38   11.72
  -4   0  -5  170.28   10.07
   4   0   5  140.84   10.17
  -4   0  -6   75.50    7.58
  -4   0  -6   58.74    6.67
   4   0   6   48.22    6.89
  -4   0  -7    1.00    2.34
  -4   0  -7    3.84    3.36
   4   0   7    4.84    3.67
  -4   0  -8    9.13    4.23
  -4   0  -8   12.19    4.43
   4   0   8   15.49    5.06
  -4   0  -9   76.72    8.35
  -4   0  -9   71.30    8.12
   4   0   9   66.18    8.45
   4   0   9   66.20    8.45
  -4   0 -10   46.60    7.61
   4   0  10   43.82    7.39
  -4   0 -11   67.87    9.08
   4   0  11   53.91    8.20
  -4   0 -12    3.93    4.50
   4   0  12    3.31    4.32
  -4   0 -13    9.52    5.39
   4   0  13    2.41    4.18
  -4  -1  15   53.86    9.06
   4   1 -15   41.45    7.85
  -4  -1  14    4.81    4.20
   4   1 -14    0.01    3.15
  -4  -1  13   32.37    7.04
   4   1 -13   26.36    6.20
  -4  -1  12   18.39    5.72
   4   1 -12   12.25    4.63
  -4  -1  11   62.64    8.43
   4   1 -11   50.84    7.37
  -4  -1  10    6.74    3.42
   4   1 -10    2.72    2.93
  -4  -1   9  142.93   10.80
   4   1  -9  100.03    8.73
  -4  -1   8    0.33    2.86
   4   1  -8    3.11    2.61
   4   1  -8    0.84    2.58
  -4  -1   7   40.95    6.09
   4   1  -7   19.15    4.52
   4   1  -7   24.63    5.28
  -4  -1   6   49.33    6.61
   4   1  -6   25.40    4.71
   4   1  -6   41.54    6.36
  -4  -1   5   19.80    4.80
   4   1  -5   10.95    3.42
   4   1  -5   11.30    4.01
  -4  -1   4   49.64    6.69
   4   1  -4   30.64    4.80
   4   1  -4   39.59    6.13
  -4  -1   3  222.65   12.18
   4   1  -3  174.76   11.13
  -4  -1   2  100.95    8.59
   4   1  -2   75.07    7.64
  -4  -1   1 1090.86   26.89
   4   1  -1  818.89   23.43
  -4  -1   0  140.16   10.15
   4   1   0  104.40    8.71
  -4  -1  -1   45.39    6.75
   4   1   1   29.60    5.53
  -4  -1  -2   95.07    8.73
   4   1   2   68.04    7.28
  -4  -1  -3  144.45   10.69
   4   1   3  108.57    9.11
  -4  -1  -4    1.75    3.00
   4   1   4    5.94    3.63
  -4  -1  -5   29.31    5.57
   4   1   5   28.38    5.84
  -4  -1  -6   91.89    8.74
   4   1   6   90.74    8.82
  -4  -1  -7   61.52    7.62
   4   1   7   55.48    7.66
  -4  -1  -8   67.72    8.77
   4   1   8   65.30    8.39
  -4  -1  -9    7.90    4.51
   4   1   9    4.31    3.82
  -4  -1 -10   50.50    8.42
   4   1  10   49.38    7.99
  -4  -1 -11   67.87    9.64
  -4  -2  13   12.41    5.32
   4   2 -13    4.91    4.33
  -4  -2  12   16.57    5.61
   4   2 -12   13.12    4.93
  -4  -2  11   37.59    7.36
   4   2 -11   26.59    6.26
  -4  -2  10    8.67    4.15
   4   2 -10    8.79    4.10
  -4  -2   9   77.23    8.52
   4   2  -9   58.90    7.88
  -4  -2   8   13.07    4.84
   4   2  -8    2.44    3.04
   4   2  -7   12.97    4.41
   4   2  -6   14.43    4.06
   4   2  -6   25.01    5.81
  -4  -2   5    0.84    3.46
   4   2  -5    1.83    2.99
  -4  -2   4  162.83   11.13
   4   2  -4  129.46   10.32
  -4  -2   3    0.80    3.29
   4   2  -3    0.80    2.95
  -4  -2   2  189.18   12.19
   4   2  -2  135.48   10.41
  -4  -2   1   87.07    8.73
   4   2  -1   59.24    7.23
  -4  -2   0  106.01    9.65
   4   2   0   81.90    8.34
  -4  -2  -1  239.02   14.23
   4   2   1  187.95   12.15
   4   2   2  250.37   13.86
   4   2   3   66.72    7.74
   4   2   4    8.48    4.47
  -4  -2  -6  147.42   11.91
  -4  -2  -7   48.18    8.21
  -4  -2  -8    2.09    3.95
  -4  -2  -9   95.54   10.63
   4   3 -10    1.62    4.14
  -4  -3   9   22.36    6.30
   4   3  -9    9.94    4.83
  -4  -3   8   41.62    7.59
   4   3  -8   30.11    6.55
  -4  -3   7   35.13    7.05
  -4  -3   6    8.09    4.61
  -4  -3   5    6.66    4.23
  -4  -3   1   22.35    6.59
  -4  -3   0   -2.22    3.89
  -4  -3  -1    6.88    4.59
   5  -5  -4   18.38    6.08
   5  -5  -3   49.37    8.42
   5  -5  -2    7.83    4.38
   5  -5  -1   15.06    5.36
   5  -5   0    2.33    3.88
   5  -4  -9   97.79   10.51
   5  -4  -8    5.43    4.31
  -5   4   7   19.75    5.45
   5  -4  -7   17.59    5.74
  -5   4   6  126.01   11.08
   5  -4  -6   80.69    9.22
  -5   4   5  171.30   12.67
   5  -4  -5  111.45   10.36
  -5   4   4  119.00   10.46
   5  -4  -4   67.37    8.67
  -5   4   3   84.85    8.85
   5  -4  -3   62.80    7.82
  -5   4   2    2.30    2.68
   5  -4  -2    1.51    2.82
  -5   4   1    1.84    2.38
   5  -4  -1   -1.36    2.52
  -5   4   0   -0.21    2.13
  -5   4  -1   20.65    5.23
  -5   4  -2   75.30    8.13
  -5   4  -3   40.66    6.62
   5  -4   4    6.60    3.69
   5  -4   5    7.54    4.48
   5  -4   6   10.75    4.57
   5  -4   7   33.20    6.75
   5  -4   8   23.47    6.54
   5  -3 -11  129.32   11.72
  -5   3  10   86.33    9.27
   5  -3 -10   54.86    8.38
  -5   3   9    2.38    3.36
   5  -3  -9    2.28    2.99
  -5   3   8   21.14    5.48
   5  -3  -8   14.49    4.93
  -5   3   7  103.52    9.79
   5  -3  -7   83.42    8.70
  -5   3   6  153.85   11.66
   5  -3  -6   94.83    9.03
  -5   3   5   13.66    4.65
   5  -3  -5   10.33    4.02
  -5   3   4  153.62   11.41
   5  -3  -4  103.29    8.92
  -5   3   3   58.00    7.23
   5  -3  -3   35.21    5.88
   5  -3  -3   55.60    6.81
  -5   3   2  112.17    9.68
   5  -3  -2  111.25    9.23
  -5   3   1   56.41    7.03
   5  -3  -1   57.14    7.09
  -5   3   0  134.91   10.49
   5  -3   0  119.88    9.71
  -5   3  -1   15.66    4.76
   5  -3   1   16.08    4.70
  -5   3  -2   85.31    8.47
   5  -3   2   61.85    7.46
  -5   3  -3  183.69   12.11
   5  -3   3  157.80   11.40
  -5   3  -4   80.33    8.28
   5  -3   4   71.84    8.05
  -5   3  -5  223.66   13.30
   5  -3   5  210.63   13.49
  -5   3  -6    4.30    2.95
   5  -3   6    0.51    2.86
   5  -3   7   22.42    5.79
   5  -3   8   10.89    4.84
   5  -3   9   14.31    5.51
  -5   2  13   46.51    8.09
   5  -2 -13   25.28    6.39
  -5   2  12   33.58    7.10
   5  -2 -12   15.66    5.22
  -5   2  11  232.75   14.67
   5  -2 -11  149.70   11.85
  -5   2  10   96.94    9.88
   5  -2 -10   63.12    7.72
   5  -2 -10   87.21    8.65
  -5   2   9   -2.60    2.75
   5  -2  -9   -0.51    2.06
   5  -2  -9    1.36    2.54
  -5   2   8   28.74    6.40
   5  -2  -8   18.96    4.80
   5  -2  -8   27.56    5.37
  -5   2   7  172.88   12.21
   5  -2  -7  108.31    9.19
   5  -2  -7  170.35   11.31
  -5   2   6   48.72    7.47
   5  -2  -6   34.31    5.65
   5  -2  -6   47.16    6.58
  -5   2   5  166.18   11.82
   5  -2  -5  114.25    8.93
   5  -2  -5  153.27   10.69
  -5   2   4   10.31    4.10
   5  -2  -4    8.55    3.35
   5  -2  -4    9.07    3.99
  -5   2   3  163.75   11.37
   5  -2  -3  152.92   10.68
  -5   2   2  178.76   11.87
   5  -2  -2  171.51   11.39
  -5   2   1  136.33   10.46
   5  -2  -1  118.93    9.70
  -5   2   0    0.86    2.32
   5  -2   0    3.02    2.83
  -5   2  -1   26.93    5.65
   5  -2   1   28.88    5.77
  -5   2  -2  123.20   10.06
   5  -2   2  121.01   10.01
  -5   2  -3  845.45   25.55
   5  -2   3  731.93   24.11
  -5   2  -4   63.76    7.58
   5  -2   4   67.60    7.82
  -5   2  -5  111.78    9.68
   5  -2   5   94.84    9.22
  -5   2  -6    7.39    3.65
   5  -2   6    0.29    2.84
  -5   2  -7   42.69    7.01
   5  -2   7   34.52    6.71
  -5   2  -8    1.54    2.73
   5  -2   8    2.72    3.09
  -5   2  -9    2.31    3.24
   5  -2   9    1.76    3.22
  -5   1  15    1.41    4.93
  -5   1  14   10.85    5.56
  -5   1  13   15.82    5.54
  -5   1  13   12.21    5.36
   5  -1 -13   10.03    4.52
  -5   1  12   30.99    6.85
  -5   1  12   23.32    6.16
   5  -1 -12   19.02    5.36
  -5   1  11  173.33   12.74
  -5   1  11  134.26   11.56
   5  -1 -11  100.03    9.62
  -5   1  10    1.25    3.32
   5  -1 -10    2.08    2.76
   5  -1 -10    0.60    2.55
  -5   1   9   18.17    5.52
   5  -1  -9   12.40    4.20
   5  -1  -9   15.65    4.49
  -5   1   8  163.72   11.92
   5  -1  -8   92.13    8.61
   5  -1  -8  143.35   10.90
  -5   1   7  148.60   11.29
   5  -1  -7  101.61    8.79
   5  -1  -7  126.96   10.16
  -5   1   6   12.54    4.71
   5  -1  -6   13.17    4.01
   5  -1  -6   18.11    4.67
  -5   1   5   65.01    7.73
   5  -1  -5   56.65    7.00
  -5   1   4   -1.71    2.72
   5  -1  -4   -0.39    2.23
  -5   1   3  109.95    9.65
   5  -1  -3  105.33    9.12
  -5   1   2    1.39    2.72
   5  -1  -2    1.55    2.62
  -5   1   1   66.42    7.84
   5  -1  -1   61.48    7.32
  -5   1   0  303.95   15.51
   5  -1   0  247.88   14.02
  -5   1  -1   98.72    9.13
   5  -1   1   72.24    7.88
  -5   1  -2    6.07    3.60
   5  -1   2    5.33    3.24
  -5   1  -3  203.02   13.06
   5  -1   3  175.98   12.24
  -5   1  -4    1.99    2.95
   5  -1   4   -0.94    2.85
  -5   1  -5    6.80    3.68
   5  -1   5    8.14    4.35
  -5   1  -6  118.04   10.46
   5  -1   6   94.27    9.93
  -5   1  -7   18.38    5.39
   5  -1   7   23.40    6.35
  -5   1  -8    3.15    3.15
   5  -1   8    2.89    4.26
  -5   1  -9    3.93    3.28
   5  -1   9    0.30    3.84
  -5   1 -10   98.42   10.25
  -5   0  13   14.68    6.12
   5   0 -13   14.71    5.53
  -5   0  12   30.00    7.27
   5   0 -12   17.70    5.47
  -5   0  11   52.74    8.62
   5   0 -11   31.99    6.66
  -5   0  10   66.68    8.26
   5   0 -10   44.55    7.35
  -5   0   9   67.59    8.25
   5   0  -9   43.67    6.93
   5   0  -9   46.87    7.21
  -5   0   8   62.89    8.41
   5   0  -8   37.26    6.34
   5   0  -8   44.54    7.00
  -5   0   7    1.70    3.24
   5   0  -7    1.18    2.71
   5   0  -7    0.98    2.34
  -5   0   6   54.31    7.85
   5   0  -6   46.78    7.07
  -5   0   5   53.54    7.71
   5   0  -5   40.76    6.68
  -5   0   4    4.35    3.96
   5   0  -4    1.78    2.60
  -5   0   3  176.30   12.26
   5   0  -3  140.57   11.11
  -5   0   2    1.53    3.31
   5   0  -2    0.84    2.96
  -5   0   1   33.54    6.71
   5   0  -1   34.96    6.58
  -5   0   0   45.31    7.49
   5   0   0   34.74    6.72
  -5   0  -1   -0.12    2.79
   5   0   1   -1.83    2.79
  -5   0  -2   27.04    6.22
   5   0   2   19.94    5.62
  -5   0  -3  206.11   13.60
   5   0   3  168.43   12.42
  -5   0  -4   18.56    5.34
   5   0   4   21.13    5.86
  -5   0  -5   33.33    6.93
   5   0   5   30.18    6.76
  -5   0  -6  160.08   12.61
   5   0   6  146.74   12.23
  -5   0  -7    0.39    2.81
   5   0   7    3.15    4.18
  -5   0  -8   -0.46    3.21
   5   0   8    2.17    4.10
   5   1 -11   24.52    6.17
  -5  -1  10   28.09    6.80
   5   1 -10   19.55    5.55
   5   1  -9   36.97    6.77
   5   1  -8   23.08    6.35
  -5  -1   7   59.45    8.31
   5   1  -7   37.75    7.15
  -5  -1   6    3.34    4.10
   5   1  -6    6.12    3.98
  -5  -1   5  103.40    9.98
   5   1  -5   83.13    9.36
  -5  -1   4   30.85    6.69
   5   1  -4   30.84    6.69
  -5  -1   3    7.01    4.61
   5   1  -3    2.22    3.50
  -5  -1   2    3.01    3.62
   5   1  -2    0.30    3.15
  -5  -1   1    2.53    3.62
   5   1  -1    3.42    3.61
  -5  -1   0  107.62   10.40
   5   1   0   90.68    9.64
  -5  -1  -1   39.55    7.47
   5   1   1   25.09    6.28
  -5  -1  -2    3.85    3.69
   5   1   2    2.79    3.62
  -5  -1  -3   49.71    8.37
   5   1   3   30.73    6.84
  -5  -1  -4   21.31    6.15
   5   1   4   21.43    6.11
   5   1   5    2.29    4.08
   5   1   6    6.24    5.15
  -5  -2   4    3.45    4.54
   5   2  -4    4.01    4.63
  -5  -2   3    0.30    4.16
   5   2  -3    0.45    3.83
  -5  -2   2  118.98   11.38
   5   2  -2   90.51    9.98
  -5  -2   1   52.03    8.91
   5   2  -1   53.16    8.69
   5   2   0    5.50    4.86
   5   2   1    2.09    4.31
   6  -3  -8    7.04    4.25
  -6   3   3  185.08   13.86
   6  -3  -3  169.36   12.63
  -6   3   2    9.09    4.29
   6  -3  -2    6.35    3.92
  -6   3   1    4.72    3.79
   6  -3  -1    8.30    4.26
  -6   3   0    1.79    3.14
   6  -3   0    2.80    3.38
  -6   3  -1   -0.09    2.82
   6  -3   1    5.39    4.01
  -6   3  -2    6.15    4.38
   6  -3   2    6.82    4.45
  -6   3  -3   25.78    6.77
   6  -2  -9  129.30   11.67
   6  -2  -9  161.99   12.81
   6  -2  -8   35.09    6.67
   6  -2  -7    5.78    3.67
  -6   2   6    3.61    4.23
   6  -2  -6    1.90    2.85
  -6   2   5   23.44    6.45
   6  -2  -5   20.78    5.43
  -6   2   4    6.87    4.33
   6  -2  -4   11.92    4.62
  -6   2   3    5.68    4.21
   6  -2  -3    6.29    3.77
  -6   2   2   40.83    7.67
   6  -2  -2   40.25    7.27
  -6   2   1    2.81    3.69
   6  -2  -1    3.56    3.36
  -6   2   0   42.83    7.88
   6  -2   0   32.92    7.08
  -6   2  -1   12.82    4.96
   6  -2   1   23.17    6.37
  -6   2  -2  110.03   10.87
   6  -2   2   94.53   10.30
  -6   1   6   46.50    8.47
  -6   1   5   28.76    7.33
   6  -1  -5   39.21    7.38
  -6   1   4   79.24    9.76
   6  -1  -4   76.89    9.13
  -6   1   3   53.63    8.84
   6  -1  -3   40.53    7.58
  -6   1   2   58.65    9.12
   6  -1  -2   54.90    8.44
  -6   1   1   27.85    7.09
   6  -1  -1   30.56    6.78
   0   0   0    0.00    0.00
