# Supplementary material for: Practical aspects of teaching a graduate-level small-mol­ecule chemical crystallography course
Source: Acta Crystallogr E Crystallogr Commun. 2026 Jan 1;82(Pt 1):107–20. doi: 10.1107/S2056989025010527 (PMC12810306; doi:10.1107/S2056989025010527)
Supplement: Supplementary file 1 [file e-82-00107-sup2.zip › Berry_Guzei_Structures/Structure 10/structure10.ins]

TITL Structure10
CELL 0.71073 4.8009 4.831 16.0249 93.679 96.425 108.057
ZERR 1 0.0016 0.0017 0.0055 0.006 0.005 0.005
LATT 1
SFAC C H N O
UNIT 16 16 4 2
SADI 0.004 C6 C10 C6 C10A C8 C6 C8A C6
SADI 0.008 C11 C12 C11A C12A
SADI 0.004 N5 C11 N5 C12 N5 C11A N5 C12A

L.S. 4
PLAN  5
TEMP -100
CONF
BOND $H
MORE -1
fmap
acta 52
WGHT 0.0864 0
FVAR 1.49912 0.49843
REM <olex2.extras>
REM <HklSrc "%.\\structure10.hkl">
REM </olex2.extras>

O1    4     0.751263  0.721161  0.094303  11.00000  0.00845  0.02535 =
 0.02266  0.00834  0.00336  0.00873
N2    3     0.273810  0.563123  0.119887  11.00000  0.00820  0.01850 =
 0.01581  0.00537  0.00256  0.00640
H2    2     0.095354  0.591933  0.107639  11.00000  0.02712
C3    1     0.492836  0.723977  0.081492  11.00000  0.00962  0.01441 =
 0.01203 -0.00065  0.00067  0.00437
C4    1     0.402784  0.910723  0.020343  11.00000  0.00878  0.01691 =
 0.01323  0.00069  0.00044  0.00647
AFIX 43
H4    2     0.201076  0.901300  0.010357  11.00000 -1.20000
AFIX 0
N5    3     0.284129  0.667667  0.438001  11.00000  0.01907  0.02565 =
 0.01597  0.00375  0.00412  0.00685
C6    1     0.306111  0.472576  0.270611  11.00000  0.01102  0.01584 =
 0.01453  0.00436  0.00150  0.00656
C7    1     0.315834  0.362417  0.180810  11.00000  0.01352  0.01464 =
 0.01616  0.00435  0.00379  0.00538
AFIX 23
H7a   2     0.509197  0.332179  0.177483  11.00000 -1.20000
H7b   2     0.159653  0.170588  0.165502  11.00000 -1.20000
AFIX 0
PART 1
C8    1     0.181117  0.271224  0.324896  21.00000  0.01345  0.01464 =
 0.01610 -0.00064  0.00037  0.00129
AFIX 43
H8    2     0.098677  0.068486  0.305987  21.00000 -1.20000
AFIX 0
C10   1     0.410161  0.765387  0.299431  21.00000  0.00845  0.01946 =
 0.01388  0.00508 -0.00148  0.00236
AFIX 43
H10   2     0.488191  0.908492  0.262852  21.00000 -1.20000
AFIX 0
C11   1     0.398436  0.846402  0.382932  21.00000  0.01455  0.01752 =
 0.01927  0.00124 -0.00083  0.00461
AFIX 43
H11   2     0.479958  1.048786  0.402362  21.00000 -1.20000
AFIX 0
C12   1     0.180178  0.375535  0.408096  21.00000  0.01903  0.02485 =
 0.01937  0.00671  0.00616  0.00588
AFIX 43
H12   2     0.103631  0.237373  0.446139  21.00000 -1.20000
AFIX 0
PART 2
C8A   1     0.047583  0.399434  0.306169 -21.00000  0.01114  0.01818 =
 0.01895  0.00762 -0.00122  0.00395
AFIX 43
H8A   2    -0.130786  0.275548  0.273889 -21.00000 -1.20000
AFIX 0
C10A  1     0.560095  0.650687  0.323415 -21.00000  0.01365  0.01730 =
 0.01937  0.00510  0.00499  0.00205
AFIX 43
H10A  2     0.745937  0.704471  0.303042 -21.00000 -1.20000
AFIX 0
C11A  1     0.541008  0.749764  0.406151 -21.00000  0.01768  0.01876 =
 0.01867  0.00025 -0.00103  0.00229
AFIX 43
H11A  2     0.713191  0.877418  0.440298 -21.00000 -1.20000
AFIX 0
C12A  1     0.045364  0.504678  0.388396 -21.00000  0.01422  0.02088 =
 0.01831  0.00470  0.00535  0.00536
AFIX 43
H12A  2    -0.138222  0.456509  0.410012 -21.00000 -1.20000
AFIX 0
HKLF 4

END
