# Supplementary material for: Practical aspects of teaching a graduate-level small-mol­ecule chemical crystallography course
Source: Acta Crystallogr E Crystallogr Commun. 2026 Jan 1;82(Pt 1):107–20. doi: 10.1107/S2056989025010527 (PMC12810306; doi:10.1107/S2056989025010527)
Supplement: Supplementary file 1 [file e-82-00107-sup2.zip › Berry_Guzei_Structures/Structure 11/structure11.hkl]

  -1   0   0    2.29    0.10
  -2   0   0  199.19    1.40
  -3   0   0  217.36    1.66
  -4   0   0    2.96    0.27
  -5   0   0   71.09    1.05
  -6   0   0  180.34    1.93
  -7   0   0    8.23    0.52
  -8   0   0    6.38    0.52
  -9   0   0   15.33    0.68
  -8  -1   0    8.32    0.55
  -7  -1   0   18.63    0.66
  -6  -1   0   14.26    0.58
  -5  -1   0    6.41    0.40
  -4  -1   0   12.72    0.39
  -3  -1   0    0.22    0.12
  -2  -1   0    0.95    0.12
  -1  -1   0  130.90    0.80
   0   1   0   -0.03    0.04
  -1   1   0  134.63    0.94
  -2   1   0    0.68    0.15
  -3   1   0    0.36    0.19
  -4   1   0   13.33    0.44
  -5   1   0    5.32    0.40
  -6   1   0   14.19    0.61
  -7   1   0   18.72    0.71
  -8   1   0    7.51    0.55
  -9   1   0    0.34    0.44
  -8  -2   0   19.78    0.69
  -7  -2   0   29.66    0.80
  -6  -2   0  131.83    1.54
  -5  -2   0   14.24    0.49
  -4  -2   0  108.61    1.10
  -3  -2   0   14.18    0.30
  -2  -2   0    1.34    0.12
   1   2   0  111.16    0.64
   0   2   0  190.09    1.11
  -1   2   0  116.02    0.90
  -2   2   0    2.02    0.22
  -3   2   0   14.54    0.41
  -4   2   0  106.84    1.25
  -5   2   0   13.74    0.56
  -6   2   0  128.32    1.65
  -7   2   0   29.23    0.86
  -8   2   0   19.04    0.77
  -9   2   0   15.98    0.74
 -10   2   0    3.62    0.57
  -7  -3   0    1.36    0.41
  -6  -3   0   14.53    0.56
  -5  -3   0   26.80    0.60
  -4  -3   0   13.21    0.37
  -3  -3   0   26.31    0.40
  -2  -3   0  331.62    1.89
   0   3   0   -0.04    0.16
  -1   3   0   18.35    0.37
  -2   3   0  358.70    2.41
  -3   3   0   26.30    0.57
  -4   3   0   13.03    0.49
  -5   3   0   27.85    0.76
  -6   3   0   15.66    0.66
  -7   3   0    1.57    0.38
  -8   3   0    4.74    0.49
  -9   3   0   24.64    0.89
 -10   3   0    0.84    0.53
  -6  -4   0   40.98    0.78
  -5  -4   0    0.34    0.30
  -4  -4   0   14.51    0.37
  -3  -4   0  110.97    0.87
  -2  -4   0    0.72    0.08
   1   4   0   24.80    0.25
   0   4   0  200.20    1.32
  -1   4   0   24.12    0.45
  -2   4   0    0.86    0.24
  -3   4   0  111.99    1.24
  -4   4   0   13.89    0.54
  -5   4   0   -0.10    0.37
  -6   4   0   39.29    0.97
  -7   4   0    2.22    0.41
  -8   4   0   10.12    0.63
  -9   4   0    0.33    0.43
 -10   4   0   -0.36    0.53
  -5  -5   0    5.57    0.35
  -4  -5   0  108.69    0.97
  -3  -5   0   22.81    0.31
   1   5   0   31.70    0.34
   0   5   0   -0.41    0.18
  -1   5   0   31.17    0.55
  -3   5   0   21.56    0.59
  -4   5   0  108.65    1.41
  -5   5   0    5.23    0.51
  -6   5   0    2.44    0.46
  -7   5   0    0.23    0.36
  -8   5   0   25.97    0.91
  -9   5   0    8.45    0.59
 -10   5   0   -0.06    0.55
  -4  -6   0  231.69    1.54
  -3  -6   0    9.93    0.19
   1   6   0   51.55    0.52
   0   6   0   59.79    0.66
  -1   6   0   55.86    0.75
  -2   6   0  154.25    1.49
  -3   6   0   10.77    0.49
  -5   6   0   12.75    0.61
  -6   6   0    5.75    0.52
  -7   6   0  118.37    1.87
  -8   6   0   -0.18    0.38
  -9   6   0    1.00    0.46
 -10   6   0   18.49    0.88
   1   7   0   45.05    0.55
   0   7   0    0.18    0.18
  -1   7   0   47.55    0.72
  -2   7   0   65.13    0.94
  -3   7   0   16.66    0.58
  -4   7   0   55.37    1.04
  -5   7   0    5.40    0.49
  -6   7   0    0.19    0.36
  -7   7   0    3.37    0.44
  -8   7   0   14.39    0.69
  -9   7   0    6.24    0.56
 -10   7   0    2.51    0.61
   1   8   0  197.55    1.46
   0   8   0    1.77    0.22
  -1   8   0  204.35    1.76
  -2   8   0  148.08    1.53
  -3   8   0   27.55    0.72
  -4   8   0  207.70    2.20
  -5   8   0    1.77    0.40
  -6   8   0    0.68    0.40
  -7   8   0   93.36    1.71
  -8   8   0    5.98    0.54
  -9   8   0   10.89    0.69
   1   9   0   30.04    0.54
   0   9   0    0.25    0.22
  -1   9   0   30.99    0.62
  -2   9   0    1.02    0.31
  -3   9   0    1.25    0.33
  -4   9   0    3.14    0.41
  -5   9   0   58.23    1.21
  -6   9   0   70.15    1.43
  -7   9   0    0.86    0.39
  -8   9   0   -0.18    0.43
  -9   9   0    0.65    0.52
   1  10   0  165.54    1.42
   0  10   0  118.59    1.21
  -1  10   0  177.14    1.70
  -2  10   0  108.89    1.36
  -3  10   0    3.05    0.38
  -4  10   0  108.20    1.60
  -5  10   0    3.42    0.44
  -6  10   0    1.76    0.39
  -7  10   0   27.05    0.93
  -8  10   0    2.63    0.50
  -9  10   0    4.30    0.57
   0  11   0   -0.45    0.29
  -1  11   0   -0.10    0.28
  -2  11   0    0.22    0.27
  -3  11   0    2.64    0.34
  -4  11   0    0.29    0.32
  -5  11   0   11.18    0.58
  -6  11   0    3.22    0.42
  -7  11   0   -0.59    0.38
  -8  11   0    5.70    0.54
  -9  11   0    1.42    0.56
   0  12   0   33.32    0.67
  -1  12   0    0.39    0.31
  -2  12   0   45.00    0.91
  -3  12   0    1.66    0.32
  -4  12   0   39.65    0.97
  -5  12   0   15.31    0.68
  -6  12   0    2.13    0.40
  -7  12   0   15.57    0.76
  -8  12   0    2.63    0.52
  -1  13   0   16.29    0.55
  -2  13   0   44.42    0.95
  -3  13   0   76.28    1.32
  -4  13   0   49.64    1.13
  -5  13   0   26.42    0.89
  -6  13   0   22.84    0.87
  -7  13   0   11.83    0.69
  -8  13   0   24.54    1.02
  -1  14   0    0.84    0.37
  -2  14   0   11.39    0.54
  -3  14   0   82.87    1.42
  -4  14   0    1.58    0.38
  -5  14   0   -0.07    0.41
  -6  14   0    8.32    0.58
  -7  14   0    0.38    0.52
  -8  14   0    4.71    0.59
  -2  15   0   -0.29    0.37
  -3  15   0    4.94    0.47
  -4  15   0    1.04    0.42
  -5  15   0   21.54    0.86
  -6  15   0   16.02    0.81
  -7  15   0    4.24    0.60
  -3  16   0   63.07    1.29
  -4  16   0    0.97    0.46
  -5  16   0   28.65    1.00
  -6  16   0   41.34    1.25
  -7  16   0    1.06    0.62
  -4  17   0    0.47    0.50
  -5  17   0    0.51    0.52
  -6  17   0    1.35    0.56
  -5  18   0    6.95    0.67
  -6  18   0   17.42    0.88
  -6  19   1   -1.05    0.78
  -6  18   1    0.31    0.62
  -5  18   1    2.42    0.63
  -6  17   1   31.75    1.11
  -5  17   1   15.46    0.79
  -4  17   1   24.04    0.92
  -7  16   1   -0.27    0.58
  -6  16   1    1.90    0.54
  -5  16   1   10.37    0.65
  -4  16   1   11.27    0.64
  -3  16   1    8.98    0.61
  -7  15   1   46.91    1.34
  -6  15   1    8.29    0.61
  -5  15   1   -0.34    0.45
  -4  15   1   48.91    1.17
  -3  15   1   20.23    0.73
  -2  15   1    1.71    0.47
  -8  14   1    1.12    0.55
  -7  14   1    5.87    0.56
  -6  14   1   10.28    0.64
  -5  14   1    0.25    0.42
  -4  14   1   36.97    0.99
  -3  14   1   24.25    0.77
  -2  14   1    0.17    0.41
  -1  14   1    0.62    0.46
  -8  13   1    9.93    0.70
  -7  13   1   22.92    0.89
  -6  13   1   16.51    0.74
  -5  13   1   11.04    0.61
  -4  13   1   12.38    0.57
  -3  13   1   99.73    1.54
  -2  13   1   13.60    0.57
  -1  13   1  126.97    1.68
  -8  12   1    5.21    0.57
  -7  12   1   27.27    0.96
  -6  12   1   18.94    0.76
  -5  12   1   17.11    0.69
  -4  12   1  132.65    1.86
  -3  12   1   65.67    1.20
  -2  12   1    7.36    0.45
  -1  12   1    5.17    0.48
   0  12   1   41.87    0.85
  -9  11   1    1.05    0.52
  -8  11   1   16.16    0.81
  -6  11   1   16.00    0.70
  -5  11   1   49.58    1.14
  -4  11   1    0.32    0.32
  -3  11   1    0.60    0.31
  -2  11   1  169.36    1.87
  -1  11   1   29.19    0.73
   0  11   1   29.58    0.71
   1  11   1    8.07    0.38
  -9  10   1    7.71    0.63
  -8  10   1    7.16    0.59
  -7  10   1    2.09    0.42
  -6  10   1    0.83    0.38
  -5  10   1   44.37    1.06
  -4  10   1    5.03    0.40
  -3  10   1   35.40    0.82
  -2  10   1    0.38    0.29
  -1  10   1   17.86    0.56
   0  10   1    0.98    0.34
   1  10   1   18.13    0.46
  -9   9   1    3.08    0.54
  -8   9   1   15.26    0.75
  -7   9   1    1.06    0.40
  -6   9   1   27.25    0.86
  -5   9   1   63.58    1.24
  -4   9   1    2.52    0.34
  -3   9   1   27.50    0.71
  -2   9   1  265.17    2.33
  -1   9   1   11.50    0.44
   0   9   1  118.07    1.30
   1   9   1   11.25    0.39
   2   9   1    1.46    0.23
 -10   8   1    3.13    0.58
  -9   8   1    3.67    0.55
  -8   8   1    0.18    0.40
  -7   8   1   14.29    0.67
  -6   8   1    3.67    0.40
  -5   8   1    2.82    0.37
  -4   8   1    0.13    0.29
  -3   8   1   19.25    0.58
  -2   8   1   28.97    0.65
  -1   8   1    8.88    0.38
   0   8   1   68.67    0.93
   1   8   1   46.60    0.66
   2   8   1   -0.19    0.17
 -10   7   1    0.54    0.57
  -9   7   1    6.63    0.57
  -8   7   1   80.44    1.64
  -7   7   1   10.35    0.59
  -6   7   1    1.28    0.34
  -5   7   1  175.73    2.06
  -4   7   1    3.34    0.34
  -3   7   1   20.08    0.58
  -2   7   1   87.09    1.11
  -1   7   1    9.43    0.37
   0   7   1    7.90    0.39
   1   7   1   94.25    0.91
   2   7   1   19.69    0.33
   3   7   1   24.43    0.39
 -10   6   1    5.50    0.60
  -9   6   1    6.66    0.56
  -8   6   1    0.03    0.39
  -7   6   1    4.51    0.42
  -6   6   1   15.77    0.64
  -5   6   1   44.20    0.96
  -4   6   1   37.22    0.82
  -3   6   1   13.85    0.48
  -2   6   1   93.91    1.13
  -1   6   1   18.05    0.45
   0   6   1  321.59    2.27
   1   6   1    9.04    0.29
   2   6   1    0.70    0.16
   3   6   1   99.71    0.88
   4   6   1   19.02    0.43
  -5  -6  -1    1.76    0.21
 -10   5   1    3.43    0.57
  -9   5   1   12.99    0.71
  -8   5   1   31.42    0.97
  -7   5   1   36.87    0.97
  -6   5   1    8.05    0.48
  -5   5   1  155.97    1.83
  -4   5   1   67.34    1.05
  -3   5   1   36.67    0.71
  -2   5   1  198.98    1.73
  -1   5   1   78.97    0.90
   0   5   1  205.74    1.58
   1   5   1  298.15    1.89
   2   5   1  452.94    2.68
   3   5   1  129.92    1.08
   4   5   1   99.27    1.01
  -5  -5  -1    4.42    0.26
  -6  -5  -1  148.42    1.53
 -11   4   1    6.30    0.74
 -10   4   1   16.10    0.79
  -9   4   1    9.85    0.65
  -8   4   1   27.40    0.90
  -7   4   1   44.84    1.05
  -6   4   1   97.25    1.48
  -5   4   1    2.08    0.33
  -4   4   1    0.72    0.26
  -3   4   1   56.75    0.86
  -2   4   1   14.53    0.43
  -1   4   1    0.79    0.25
   0   4   1  192.76    1.46
   1   4   1  326.97    2.01
   2   4   1   42.25    0.51
   3   4   1    0.18    0.20
   4   4   1   72.84    0.86
  -5  -4  -1   22.49    0.52
  -6  -4  -1   21.81    0.56
 -10   3   1    2.30    0.54
  -9   3   1   79.96    1.61
  -8   3   1   10.40    0.58
  -7   3   1   31.52    0.86
  -6   3   1   28.00    0.77
  -5   3   1  128.22    1.54
  -4   3   1  137.86    1.49
  -3   3   1   69.70    0.93
  -2   3   1    3.78    0.29
  -1   3   1   31.91    0.55
   0   3   1   24.46    0.43
   1   3   1   90.20    0.77
   2   3   1  781.99    4.38
   3   3   1   37.97    0.56
  -5  -3  -1  151.92    1.52
  -6  -3  -1   15.67    0.49
  -7  -3  -1   86.67    1.29
 -10   2   1    6.56    0.61
  -9   2   1   11.22    0.65
  -8   2   1   15.65    0.67
  -7   2   1    2.07    0.35
  -6   2   1    7.68    0.46
  -5   2   1   50.89    0.91
  -4   2   1    0.09    0.25
  -3   2   1    4.15    0.30
  -2   2   1  124.78    1.15
  -1   2   1   57.01    0.69
   0   2   1  204.95    1.38
   1   2   1   40.28    0.47
   2   2   1   39.52    0.51
   3   2   1    3.79    0.24
  -5  -2  -1   27.69    0.62
  -6  -2  -1   77.68    1.14
  -7  -2  -1    6.42    0.44
  -8  -2  -1    0.18    0.48
  -9   1   1   26.60    0.88
  -8   1   1   30.69    0.89
  -7   1   1    9.78    0.50
  -6   1   1   22.63    0.66
  -5   1   1   28.24    0.66
  -4   1   1   78.62    1.02
  -3   1   1    1.22    0.24
  -2   1   1    3.72    0.27
  -1   1   1  634.22    3.65
   1   1   1    6.76    0.25
   2   1   1  330.84    2.15
   3   1   1  211.72    1.67
  -4  -1  -1    1.01    0.29
  -5  -1  -1   38.65    0.74
  -6  -1  -1   14.36    0.49
  -7  -1  -1    1.88    0.36
  -8  -1  -1   81.13    1.47
  -9   0   1   -0.31    0.46
  -8   0   1    0.20    0.38
  -7   0   1    0.58    0.32
  -6   0   1   -0.14    0.28
  -5   0   1    0.36    0.27
  -4   0   1    0.17    0.23
  -3   0   1    0.55    0.21
  -2   0   1    0.37    0.21
  -1   0   1    1.19    0.19
   0   0   1    0.24    0.14
   1   0   1    0.34    0.17
   2   0   1    0.09    0.23
   3   0   1   -0.28    0.24
  -4   0  -1    0.06    0.23
  -5   0  -1   -0.10    0.20
  -6   0  -1   -0.10    0.24
  -7   0  -1   -0.05    0.33
  -8   0  -1    0.05    0.44
  -9   0  -1    0.19    0.49
  -8  -1   1   30.61    0.84
  -7  -1   1    9.11    0.48
  -6  -1   1   23.55    0.63
  -5  -1   1   27.61    0.61
  -4  -1   1   76.97    0.93
  -3  -1   1    1.73    0.20
  -2  -1   1    3.73    0.26
  -1  -1   1  632.08    3.48
   0  -1   1   56.55    0.52
   1  -1   1    6.91    0.25
   2  -1   1  319.82    2.17
   3  -1   1  209.81    1.75
  -4   1  -1    0.99    0.26
  -5   1  -1   37.65    0.76
  -6   1  -1   14.71    0.53
  -7   1  -1    3.16    0.38
  -8   1  -1   77.63    1.49
  -9   1  -1    1.58    0.50
  -7  -2   1    2.48    0.36
  -6  -2   1    8.14    0.41
  -5  -2   1   53.20    0.82
  -4  -2   1    0.25    0.21
  -3  -2   1    3.71    0.22
  -2  -2   1  118.49    0.95
  -1  -2   1   57.40    0.50
   0  -2   1  214.65    1.38
   1  -2   1   37.79    0.54
   2  -2   1   38.26    0.61
  -3   2  -1    3.84    0.34
  -4   2  -1   26.62    0.62
  -5   2  -1   28.81    0.71
  -6   2  -1   78.41    1.26
  -7   2  -1    4.84    0.43
  -8   2  -1    0.03    0.45
  -9   2  -1    1.50    0.51
 -10   2  -1    7.24    0.67
  -7  -3   1   30.57    0.72
  -6  -3   1   27.38    0.63
  -5  -3   1  123.81    1.26
  -4  -3   1  137.19    1.20
  -3  -3   1   68.61    0.71
  -2  -3   1    4.28    0.19
  -1  -3   1   29.49    0.33
   0  -3   1   24.29    0.37
   1  -3   1   90.17    0.88
   2  -3   1  783.29    4.68
  -3   3  -1   38.31    0.72
  -4   3  -1    5.25    0.33
  -5   3  -1  156.52    1.77
  -6   3  -1   15.58    0.58
  -7   3  -1   87.60    1.48
  -8   3  -1   32.62    1.02
  -9   3  -1    0.38    0.47
 -10   3  -1    9.73    0.72
  -6  -4   1   97.70    1.16
  -5  -4   1    1.04    0.25
  -4  -4   1    0.68    0.20
  -3  -4   1   56.28    0.60
  -2  -4   1   13.24    0.20
  -1  -4   1    0.59    0.12
   0  -4   1  202.69    1.39
   1  -4   1  328.84    2.23
  -2   4  -1   41.41    0.69
  -3   4  -1   -0.01    0.25
  -6   4  -1   22.37    0.70
  -7   4  -1   15.50    0.68
  -8   4  -1    7.40    0.62
  -9   4  -1    0.94    0.48
 -10   4  -1    5.88    0.65
  -5  -5   1  150.04    1.31
  -4  -5   1   69.93    0.74
  -3  -5   1   38.07    0.40
  -2  -5   1  195.68    1.09
  -1  -5   1   77.39    0.61
   0  -5   1  220.27    1.53
  -1   5  -1  302.57    2.12
  -2   5  -1  444.22    3.05
  -3   5  -1  126.74    1.40
  -4   5  -1  100.29    1.35
  -5   5  -1    4.82    0.37
  -6   5  -1  145.67    1.91
  -7   5  -1    4.39    0.49
  -8   5  -1   25.38    0.96
  -9   5  -1    8.07    0.67
 -10   5  -1    0.43    0.59
  -4  -6   1   38.16    0.44
   1   6  -1   18.41    0.31
   0   6  -1  330.49    2.16
  -1   6  -1    8.76    0.34
  -2   6  -1    1.25    0.26
  -3   6  -1  103.00    1.29
  -4   6  -1   19.74    0.61
  -5   6  -1    1.70    0.32
  -6   6  -1   22.02    0.76
  -8   6  -1    2.10    0.49
  -9   6  -1   -0.66    0.50
 -10   6  -1    2.11    0.56
   1   7  -1    8.85    0.23
   0   7  -1    6.82    0.26
  -1   7  -1   92.30    1.02
  -2   7  -1   19.77    0.52
  -3   7  -1   25.30    0.64
  -4   7  -1  150.75    1.77
  -5   7  -1    3.50    0.37
  -6   7  -1  129.16    1.88
  -7   7  -1   10.39    0.68
  -8   7  -1    2.28    0.50
  -9   7  -1   26.27    1.06
   1   8  -1    8.82    0.28
   0   8  -1   68.74    0.79
  -1   8  -1   45.63    0.72
  -2   8  -1   -0.05    0.24
  -3   8  -1    4.74    0.34
  -4   8  -1   12.02    0.51
  -5   8  -1    3.36    0.41
  -6   8  -1    0.78    0.37
  -7   8  -1    1.97    0.48
  -8   8  -1   -0.23    0.42
  -9   8  -1    0.68    0.54
   1   9  -1   10.63    0.33
   0   9  -1  120.38    1.17
  -1   9  -1   10.27    0.38
  -2   9  -1    1.98    0.27
  -3   9  -1   32.77    0.77
  -4   9  -1   -0.02    0.31
  -5   9  -1    1.99    0.40
  -6   9  -1   11.65    0.67
  -7   9  -1   -0.29    0.44
  -8   9  -1    0.33    0.49
  -9   9  -1   41.07    1.31
   1  10  -1   17.66    0.39
   0  10  -1    0.32    0.30
  -1  10  -1   17.71    0.52
  -2  10  -1   18.40    0.57
  -3  10  -1    1.34    0.33
  -4  10  -1   35.42    0.92
  -5  10  -1    4.29    0.47
  -6  10  -1    0.49    0.41
  -7  10  -1    6.40    0.60
  -8  10  -1   18.73    0.90
  -9  10  -1    1.09    0.55
   0  11  -1   28.69    0.61
  -1  11  -1    6.50    0.42
  -2  11  -1   16.99    0.60
  -3  11  -1    9.67    0.53
  -4  11  -1  146.59    1.97
  -5  11  -1   -0.23    0.38
  -6  11  -1   76.21    1.56
  -7  11  -1    0.08    0.45
  -8  11  -1    3.56    0.56
   0  12  -1   41.50    0.75
  -1  12  -1   11.01    0.49
  -2  12  -1   18.03    0.64
  -3  12  -1   41.38    0.96
  -4  12  -1    7.47    0.55
  -5  12  -1    1.65    0.45
  -6  12  -1    2.78    0.48
  -7  12  -1   26.39    1.01
  -8  12  -1    7.97    0.69
  -1  13  -1   16.03    0.57
  -2  13  -1   81.13    1.29
  -3  13  -1   32.51    0.89
  -4  13  -1   41.40    1.06
  -5  13  -1   33.23    1.02
  -6  13  -1    6.84    0.61
  -7  13  -1    1.69    0.50
  -8  13  -1   22.47    0.99
  -2  14  -1   12.09    0.57
  -3  14  -1   17.67    0.72
  -4  14  -1    6.64    0.54
  -5  14  -1   -0.98    0.44
  -6  14  -1   -0.48    0.45
  -7  14  -1   12.84    0.76
  -2  15  -1   97.08    1.49
  -3  15  -1   26.11    0.82
  -4  15  -1   16.44    0.74
  -5  15  -1   42.66    1.18
  -6  15  -1   -0.55    0.46
  -7  15  -1   19.26    0.93
  -3  16  -1    0.39    0.41
  -4  16  -1    7.05    0.56
  -5  16  -1   20.94    0.86
  -6  16  -1    0.22    0.53
  -7  16  -1    0.95    0.61
  -4  17  -1    8.61    0.63
  -5  17  -1   23.58    0.94
  -6  17  -1   -0.51    0.59
  -5  18  -1    0.05    0.59
  -6  18  -1   -0.20    0.65
  -6  18   2    1.60    0.75
  -5  18   2   32.84    1.30
  -6  17   2   -0.31    0.65
  -5  17   2    0.62    0.63
  -4  17   2   -0.77    0.62
  -7  16   2   50.99    1.54
  -6  16   2    0.71    0.61
  -5  16   2   34.55    1.19
  -4  16   2    6.81    0.72
  -3  16   2    1.10    0.58
  -7  15   2   -0.19    0.58
  -6  15   2    4.79    0.60
  -5  15   2    2.46    0.54
  -4  15   2    8.60    0.69
  -3  15   2    3.26    0.58
  -2  15   2   27.20    0.92
  -8  14   2    2.16    0.59
  -7  14   2    7.56    0.67
  -6  14   2    0.94    0.47
  -5  14   2    5.56    0.57
  -4  14   2   32.67    1.05
  -3  14   2   11.59    0.72
  -2  14   2   21.13    0.83
  -1  14   2   60.17    1.18
  -8  13   2    7.91    0.69
  -7  13   2    7.46    0.58
  -6  13   2    6.49    0.55
  -5  13   2  112.35    1.89
  -4  13   2   51.69    1.23
  -3  13   2    0.35    0.43
  -2  13   2    5.47    0.56
  -1  13   2   35.62    0.90
  -8  12   2   10.60    0.71
  -7  12   2    8.49    0.57
  -6  12   2   43.55    1.16
  -5  12   2    7.96    0.52
  -4  12   2   14.31    0.67
  -3  12   2   40.94    1.05
  -2  12   2    3.45    0.52
  -1  12   2   25.47    0.76
   0  12   2   44.20    0.89
  -9  11   2   -0.28    0.54
  -8  11   2    0.97    0.50
  -7  11   2    1.27    0.43
  -6  11   2    1.22    0.39
  -5  11   2   19.66    0.73
  -4  11   2   18.53    0.69
  -3  11   2   15.05    0.67
  -2  11   2   33.33    0.92
  -1  11   2   92.38    1.38
   0  11   2    8.59    0.44
   1  11   2    8.12    0.38
  -9  10   2   10.19    0.67
  -8  10   2   -0.27    0.45
  -7  10   2   34.39    1.05
  -6  10   2   47.84    1.17
  -5  10   2   38.67    1.00
  -4  10   2    3.05    0.37
  -3  10   2  163.22    1.96
  -2  10   2   56.12    1.12
  -1  10   2  185.83    1.99
   0  10   2   71.93    1.07
   1  10   2    2.04    0.27
  -9   9   2   -0.02    0.53
  -8   9   2    1.68    0.45
  -7   9   2    5.47    0.47
  -6   9   2    0.62    0.36
  -5   9   2    4.25    0.40
  -4   9   2    3.05    0.34
  -3   9   2    2.70    0.39
  -2   9   2   50.69    1.03
  -1   9   2   43.42    0.88
   0   9   2   -0.11    0.30
   1   9   2    5.64    0.31
   2   9   2    2.25    0.28
 -10   8   2    0.72    0.60
  -9   8   2   43.60    1.28
  -8   8   2   18.38    0.79
  -7   8   2    0.97    0.36
  -6   8   2  154.99    2.10
  -5   8   2   33.87    0.89
  -4   8   2    1.91    0.33
  -3   8   2  441.37    3.55
  -2   8   2    1.74    0.41
  -1   8   2   52.65    0.94
   0   8   2  303.78    2.44
   1   8   2   22.02    0.49
   2   8   2   17.65    0.42
   3   8   2  180.88    1.51
 -10   7   2    0.14    0.60
  -9   7   2    1.34    0.51
  -8   7   2   10.71    0.61
  -7   7   2    2.60    0.37
  -6   7   2    1.74    0.34
  -5   7   2    1.75    0.33
  -4   7   2    1.63    0.30
  -3   7   2   12.64    0.52
  -2   7   2   13.82    0.59
  -1   7   2   83.87    1.16
   0   7   2    5.59    0.37
   1   7   2   48.88    0.69
   2   7   2    7.78    0.30
   3   7   2  117.62    1.15
 -10   6   2    1.05    0.59
  -9   6   2   42.47    1.22
  -8   6   2    4.25    0.46
  -7   6   2   15.46    0.66
  -6   6   2   39.04    0.97
  -5   6   2    5.93    0.41
  -4   6   2    2.69    0.32
  -3   6   2  117.76    1.46
  -2   6   2   11.61    0.54
  -1   6   2    5.83    0.38
   0   6   2   95.18    1.12
   1   6   2   77.46    0.88
   2   6   2   33.07    0.54
   3   6   2   99.29    1.05
   4   6   2   10.34    0.40
 -10   5   2    0.04    0.60
  -9   5   2   31.20    1.03
  -8   5   2   57.19    1.30
  -7   5   2    3.92    0.40
  -6   5   2    7.87    0.47
  -5   5   2   44.56    0.94
  -4   5   2   58.30    1.02
  -3   5   2   47.37    0.89
  -2   5   2   17.24    0.60
  -1   5   2    3.86    0.33
   0   5   2   25.41    0.57
   1   5   2    7.55    0.31
   2   5   2  304.83    2.16
   3   5   2  100.88    1.06
   4   5   2    2.50    0.29
   5   5   2   53.99    0.89
  -6  -5  -2   41.60    0.82
 -11   4   2    2.13    0.75
 -10   4   2   13.76    0.82
  -9   4   2   13.29    0.69
  -8   4   2    0.78    0.39
  -7   4   2    4.12    0.41
  -6   4   2    3.56    0.36
  -5   4   2   23.19    0.66
  -4   4   2    0.25    0.26
  -3   4   2  145.86    1.56
  -2   4   2   12.23    0.54
  -1   4   2    3.16    0.32
   0   4   2   37.68    0.66
   1   4   2  375.29    2.50
   2   4   2   40.05    0.63
   3   4   2    7.96    0.30
   4   4   2    7.66    0.35
   5   4   2    2.31    0.33
  -6  -4  -2    0.09    0.27
 -10   3   2    0.35    0.56
  -9   3   2    0.51    0.48
  -8   3   2   18.22    0.72
  -7   3   2    8.27    0.47
  -6   3   2   32.82    0.82
  -5   3   2   28.68    0.72
  -4   3   2   25.51    0.63
  -3   3   2   41.95    0.81
  -2   3   2   43.70    0.80
  -1   3   2   35.47    0.65
   0   3   2   10.94    0.38
   1   3   2    0.09    0.25
   2   3   2    3.81    0.30
   3   3   2   66.63    0.86
   4   3   2    1.54    0.25
   5   3   2   29.93    0.70
  -6  -3  -2   -0.16    0.27
  -7  -3  -2   -0.26    0.31
 -10   2   2   51.93    1.36
  -9   2   2   22.97    0.85
  -8   2   2    0.98    0.38
  -7   2   2   73.40    1.30
  -6   2   2    6.97    0.42
  -5   2   2   55.51    0.98
  -4   2   2   81.14    1.12
  -3   2   2  188.88    1.78
  -2   2   2    0.65    0.31
  -1   2   2    5.77    0.36
   0   2   2   55.42    0.70
   1   2   2  409.88    2.65
   2   2   2    4.49    0.30
   3   2   2   83.29    1.01
   4   2   2  195.43    1.80
   5   2   2    1.75    0.33
  -6  -2  -2   31.20    0.76
  -7  -2  -2  105.90    1.53
  -8  -2  -2    8.80    0.53
  -9   1   2    1.51    0.48
  -8   1   2   21.65    0.75
  -7   1   2   -0.01    0.34
  -6   1   2   22.80    0.66
  -5   1   2   18.95    0.55
  -4   1   2    0.56    0.28
  -3   1   2    5.10    0.40
  -2   1   2  894.33    5.32
  -1   1   2  574.52    3.55
   1   1   2    4.00    0.25
   2   1   2  144.83    1.31
   3   1   2   31.25    0.63
   4   1   2   20.95    0.55
   5   1   2   66.20    1.07
  -6  -1  -2    4.32    0.38
  -7  -1  -2    1.09    0.32
  -8  -1  -2    1.23    0.38
  -9   0   2    4.37    0.52
  -8   0   2    2.21    0.41
  -7   0   2  140.80    1.79
  -6   0   2    1.25    0.29
  -5   0   2  180.24    1.82
  -4   0   2  161.07    1.62
  -3   0   2  389.45    2.79
  -2   0   2  977.84    5.68
  -1   0   2  480.02    3.00
   0   0   2    0.25    0.27
   1   0   2  463.27    2.95
   2   0   2    9.88    0.34
   3   0   2   33.21    0.67
   4   0   2  367.49    2.85
  -6   0  -2    2.53    0.35
  -7   0  -2  104.24    1.58
  -8   0  -2   23.16    0.77
  -9   0  -2    9.02    0.68
  -8  -1   2   21.03    0.74
  -7  -1   2    0.52    0.34
  -6  -1   2   23.94    0.66
  -5  -1   2   19.49    0.56
  -4  -1   2    1.09    0.33
  -3  -1   2    4.90    0.34
  -2  -1   2  878.76    5.10
  -1  -1   2  599.08    3.56
   0  -1   2   33.66    0.53
   1  -1   2    3.59    0.28
   2  -1   2  147.47    1.39
   3  -1   2   30.45    0.64
   4  -1   2   20.68    0.59
  -5   1  -2   68.97    1.16
  -6   1  -2    4.20    0.40
  -7   1  -2    1.06    0.30
  -8   1  -2    1.44    0.36
  -9   1  -2   21.61    0.91
  -7  -2   2   73.70    1.20
  -6  -2   2    7.04    0.44
  -5  -2   2   53.01    0.90
  -4  -2   2   81.40    1.03
  -3  -2   2  190.67    1.58
  -2  -2   2   -0.15    0.28
  -1  -2   2    5.57    0.29
   0  -2   2   56.12    0.68
   1  -2   2  396.12    2.66
   2  -2   2    4.04    0.32
   3  -2   2   78.37    1.04
   4  -2   2  189.92    1.91
  -5   2  -2    0.68    0.37
  -6   2  -2   29.51    0.80
  -7   2  -2  103.36    1.62
  -8   2  -2    8.48    0.54
  -9   2  -2    7.85    0.67
 -10   2  -2   10.88    0.88
  -7  -3   2    8.29    0.51
  -6  -3   2   33.68    0.78
  -5  -3   2   28.26    0.67
  -4  -3   2   24.81    0.53
  -3  -3   2   43.30    0.62
  -2  -3   2   43.58    0.57
  -1  -3   2   37.10    0.53
   0  -3   2   10.92    0.36
   1  -3   2   -0.48    0.17
   2  -3   2    3.02    0.32
   3  -3   2   61.53    0.95
   4  -3   2    1.72    0.32
  -5   3  -2   31.67    0.81
  -6   3  -2    0.14    0.26
  -7   3  -2   -0.15    0.31
  -8   3  -2    2.99    0.44
  -9   3  -2   13.01    0.81
 -10   3  -2    2.33    0.69
  -6  -4   2    4.34    0.42
  -5  -4   2   23.66    0.56
  -4  -4   2   -0.14    0.23
  -3  -4   2  145.70    1.21
  -2  -4   2   12.59    0.32
  -1  -4   2    2.37    0.19
   0  -4   2   33.91    0.54
   1  -4   2  367.13    2.57
   2  -4   2   36.46    0.68
   3  -4   2    8.02    0.41
  -5   4  -2    2.72    0.40
  -6   4  -2    0.33    0.28
  -7   4  -2    3.93    0.40
  -8   4  -2    7.17    0.54
  -9   4  -2    0.64    0.52
 -10   4  -2    4.21    0.75
  -5  -5   2   45.09    0.68
  -4  -5   2   59.79    0.73
  -3  -5   2   47.86    0.55
  -2  -5   2   16.77    0.32
  -1  -5   2    4.15    0.23
   0  -5   2   24.17    0.47
   1  -5   2    6.48    0.33
   2  -5   2  295.46    2.38
   3  -5   2   91.18    1.26
  -4   5  -2    1.49    0.39
  -5   5  -2   55.67    1.10
  -6   5  -2   43.02    1.01
  -7   5  -2    4.04    0.38
  -8   5  -2    9.59    0.62
  -9   5  -2   32.66    1.19
 -10   5  -2    0.06    0.61
  -4  -6   2    2.67    0.20
  -3  -6   2  122.63    0.95
  -2  -6   2   11.82    0.30
  -1  -6   2    6.99    0.24
   0  -6   2   94.46    1.01
   1  -6   2   77.27    0.98
   2  -6   2   31.48    0.69
  -4   6  -2   10.27    0.53
  -5   6  -2   23.56    0.73
  -6   6  -2   11.92    0.57
  -7   6  -2    0.86    0.34
  -8   6  -2   17.77    0.81
  -9   6  -2    0.16    0.56
  -3  -7   2   11.88    0.26
  -2  -7   2   13.65    0.28
  -1  -7   2   85.79    0.87
   0  -7   2    6.56    0.29
   1  -7   2   47.60    0.79
   2  -7   2    7.54    0.40
  -4   7  -2    4.24    0.42
  -5   7  -2    0.93    0.34
  -6   7  -2    0.74    0.32
  -7   7  -2    1.88    0.38
  -8   7  -2    4.03    0.54
  -9   7  -2    1.80    0.63
  -3  -8   2  434.68    2.38
  -2  -8   2    0.76    0.16
  -1  -8   2   52.66    0.67
   0  -8   2  293.58    2.20
  -2   8  -2   17.51    0.58
  -3   8  -2  177.67    1.91
  -4   8  -2    4.35    0.40
  -5   8  -2  106.85    1.64
  -6   8  -2   58.71    1.25
  -7   8  -2    0.20    0.38
  -8   8  -2   76.72    1.70
  -9   8  -2    0.63    0.63
   2   9  -2   52.78    0.60
   0   9  -2    0.46    0.31
  -1   9  -2    5.25    0.37
  -2   9  -2    2.24    0.33
  -3   9  -2    9.57    0.47
  -4   9  -2    4.75    0.41
  -5   9  -2   13.61    0.58
  -6   9  -2    1.41    0.36
  -7   9  -2    0.09    0.40
  -8   9  -2   11.20    0.80
  -9   9  -2    0.57    0.59
   1  10  -2  193.77    1.57
   0  10  -2   77.65    1.00
  -1  10  -2    1.78    0.30
  -2  10  -2    6.53    0.40
  -3  10  -2   31.96    0.82
  -4  10  -2   46.59    1.02
  -5  10  -2   34.82    0.94
  -6  10  -2   35.95    1.04
  -7  10  -2    0.07    0.45
  -8  10  -2   29.01    1.12
   0  11  -2    8.96    0.41
  -1  11  -2    7.69    0.42
  -2  11  -2    0.47    0.33
  -3  11  -2    1.27    0.29
  -4  11  -2    6.55    0.43
  -5  11  -2    2.62    0.40
  -6  11  -2    9.96    0.64
  -7  11  -2    3.67    0.60
  -8  11  -2    2.04    0.62
   0  12  -2   44.04    0.77
  -1  12  -2   10.64    0.44
  -2  12  -2    0.64    0.29
  -3  12  -2   50.16    1.05
  -4  12  -2    5.81    0.46
  -5  12  -2   53.55    1.25
  -6  12  -2    9.53    0.69
  -7  12  -2   -0.25    0.47
  -8  12  -2   17.91    0.94
  -1  13  -2   12.39    0.51
  -2  13  -2   61.66    1.14
  -3  13  -2    0.96    0.35
  -4  13  -2   16.26    0.72
  -5  13  -2    3.04    0.51
  -6  13  -2   28.20    1.04
  -7  13  -2    4.55    0.66
  -2  14  -2    3.65    0.45
  -3  14  -2   -0.38    0.41
  -4  14  -2   10.88    0.69
  -5  14  -2   -0.21    0.48
  -6  14  -2    0.51    0.52
  -7  14  -2   11.69    0.79
  -2  15  -2   -0.16    0.42
  -3  15  -2    4.53    0.53
  -4  15  -2    2.84    0.53
  -5  15  -2    4.84    0.62
  -6  15  -2    6.70    0.69
  -7  15  -2   21.75    1.03
  -3  16  -2    0.23    0.47
  -4  16  -2   69.12    1.50
  -5  16  -2   -0.06    0.52
  -6  16  -2   25.20    1.07
  -4  17  -2   -0.26    0.54
  -5  17  -2    2.31    0.60
  -6  17  -2    4.98    0.66
  -5  18  -2    5.73    0.66
  -6  18   3    7.09    0.83
  -5  18   3    2.85    0.70
  -6  17   3    2.62    0.72
  -5  17   3   26.71    1.13
  -4  17   3    7.27    0.69
  -7  16   3   -0.23    0.75
  -6  16   3   -0.57    0.66
  -5  16   3   -0.02    0.59
  -4  16   3    1.28    0.55
  -3  16   3   19.02    0.85
  -7  15   3    1.19    0.66
  -6  15   3   15.12    0.96
  -5  15   3   33.74    1.22
  -4  15   3    1.18    0.51
  -3  15   3   12.77    0.70
  -2  15   3   16.09    0.70
  -7  14   3    0.58    0.61
  -6  14   3   11.46    0.83
  -5  14   3   14.57    0.86
  -4  14   3    3.98    0.57
  -3  14   3    2.91    0.48
  -2  14   3   20.69    0.79
  -1  14   3    4.75    0.49
  -8  13   3   15.05    0.99
  -7  13   3    2.13    0.61
  -6  13   3   15.42    0.89
  -5  13   3   56.78    1.46
  -4  13   3    7.43    0.65
  -3  13   3   35.80    1.04
  -2  13   3   61.67    1.29
  -1  13   3   16.31    0.68
  -8  12   3    0.74    0.64
  -7  12   3    2.53    0.59
  -6  12   3   25.12    1.03
  -5  12   3   -0.86    0.47
  -4  12   3   36.33    1.11
  -3  12   3   56.53    1.26
  -2  12   3   84.79    1.47
  -1  12   3    1.99    0.39
   0  12   3   44.47    1.00
  -9  11   3   12.99    0.96
  -8  11   3    0.69    0.57
  -7  11   3   78.17    1.77
  -6  11   3   23.58    0.96
  -5  11   3   -0.23    0.47
  -4  11   3   54.44    1.30
  -3  11   3    4.63    0.49
  -2  11   3    0.59    0.35
  -1  11   3   96.07    1.44
   0  11   3   27.77    0.79
   1  11   3   13.27    0.47
  -9  10   3    5.28    0.74
  -8  10   3   -0.34    0.51
  -7  10   3    8.16    0.66
  -6  10   3    0.31    0.43
  -5  10   3   11.66    0.70
  -4  10   3    0.47    0.48
  -3  10   3   41.93    1.06
  -2  10   3   72.75    1.29
  -1  10   3    0.31    0.33
   0  10   3   10.65    0.54
   1  10   3   -0.29    0.25
  -9   9   3   -0.66    0.62
  -8   9   3    0.72    0.49
  -7   9   3    2.51    0.52
  -6   9   3   34.44    1.07
  -5   9   3    1.91    0.48
  -4   9   3   67.91    1.36
  -3   9   3   14.27    0.66
  -2   9   3    4.77    0.42
  -1   9   3  122.18    1.62
   0   9   3    1.12    0.36
   1   9   3   10.14    0.40
   2   9   3   32.02    0.65
  -9   8   3    0.51    0.59
  -8   8   3    8.17    0.68
  -7   8   3    1.77    0.46
  -6   8   3    2.65    0.46
  -5   8   3    3.41    0.49
  -4   8   3   50.47    1.15
  -3   8   3   33.49    0.91
  -2   8   3    0.73    0.32
  -1   8   3   43.40    0.90
   0   8   3    2.59    0.33
   1   8   3    0.74    0.23
   2   8   3   56.31    0.86
   3   8   3    2.75    0.33
 -10   7   3   34.34    1.37
  -9   7   3   18.87    0.99
  -8   7   3    0.61    0.44
  -7   7   3   66.34    1.49
  -6   7   3    4.52    0.51
  -5   7   3    1.18    0.44
  -4   7   3  117.77    1.71
  -3   7   3    6.88    0.50
  -2   7   3   17.75    0.61
  -1   7   3  191.48    2.00
   0   7   3    1.00    0.29
   1   7   3   10.14    0.39
   2   7   3  133.36    1.38
   3   7   3    7.45    0.40
   4   7   3    4.30    0.30
 -10   6   3   11.21    0.93
  -9   6   3   10.66    0.77
  -8   6   3    1.06    0.50
  -7   6   3    0.34    0.41
  -6   6   3   76.72    1.47
  -5   6   3    6.61    0.57
  -4   6   3    6.43    0.55
  -3   6   3   -0.23    0.33
  -2   6   3    1.13    0.32
  -1   6   3    2.17    0.34
   0   6   3   11.12    0.44
   1   6   3   63.73    0.93
   2   6   3    2.72    0.25
   3   6   3    3.16    0.33
   4   6   3    6.75    0.34
 -10   5   3    3.38    0.73
  -9   5   3   31.99    1.16
  -8   5   3    7.26    0.64
  -7   5   3   14.43    0.72
  -6   5   3   11.12    0.64
  -5   5   3   17.90    0.73
  -4   5   3  131.73    1.77
  -3   5   3  119.65    1.56
  -2   5   3  104.83    1.39
  -1   5   3  639.31    4.37
   0   5   3   95.63    1.15
   1   5   3  246.42    2.05
   2   5   3   79.21    1.01
   3   5   3   45.56    0.79
   4   5   3    4.17    0.31
   5   5   3   21.11    0.62
 -11   4   3    2.52    0.86
 -10   4   3   27.30    1.21
  -9   4   3    5.50    0.66
  -8   4   3   -0.19    0.46
  -7   4   3   18.75    0.80
  -6   4   3   26.82    0.87
  -5   4   3   18.57    0.74
  -4   4   3   37.48    0.92
  -3   4   3   15.90    0.58
  -2   4   3   -0.30    0.27
  -1   4   3   17.15    0.59
   0   4   3   70.77    0.96
   1   4   3   60.44    0.89
   2   4   3    0.30    0.20
   3   4   3   22.62    0.56
   4   4   3   84.36    1.18
   5   4   3  125.56    1.54
   6   4   3   10.76    0.56
 -10   3   3   52.73    1.53
  -9   3   3   -0.47    0.58
  -8   3   3  119.88    1.99
  -7   3   3    0.52    0.40
  -6   3   3   13.76    0.68
  -5   3   3   82.80    1.37
  -4   3   3   38.26    0.88
  -3   3   3   47.84    0.91
  -2   3   3   45.45    0.83
  -1   3   3  153.49    1.58
   0   3   3   75.36    0.97
   1   3   3  125.92    1.31
   2   3   3   27.69    0.60
   3   3   3  282.66    2.33
   4   3   3    0.06    0.26
   5   3   3   72.40    1.14
   6   3   3   55.58    1.10
  -7  -3  -3    9.77    0.55
 -10   2   3    7.00    0.81
  -9   2   3    6.63    0.73
  -8   2   3   -0.64    0.47
  -7   2   3   23.71    0.86
  -6   2   3    7.08    0.54
  -5   2   3    4.09    0.48
  -4   2   3    4.61    0.41
  -3   2   3  142.74    1.60
  -2   2   3    5.50    0.39
  -1   2   3    5.44    0.38
   0   2   3    0.01    0.23
   1   2   3   88.32    1.05
   2   2   3   15.47    0.50
   3   2   3   30.01    0.65
   4   2   3   21.66    0.64
   5   2   3    1.79    0.29
   6   2   3   25.87    0.79
  -7  -2  -3    1.46    0.39
  -8  -2  -3   16.51    0.67
  -9   1   3   -0.34    0.58
  -8   1   3  102.55    1.75
  -7   1   3    4.56    0.52
  -6   1   3    0.14    0.41
  -5   1   3   58.62    1.10
  -4   1   3    0.80    0.30
  -3   1   3  113.13    1.35
  -2   1   3  153.94    1.58
  -1   1   3    1.32    0.25
   0   1   3   65.73    0.90
   1   1   3    6.76    0.31
   2   1   3    1.85    0.28
   3   1   3  378.03    2.89
   4   1   3    6.03    0.40
   5   1   3    0.21    0.28
   6   1   3   40.54    0.98
  -7  -1  -3   -0.18    0.38
  -8  -1  -3    1.33    0.39
  -9   0   3   -0.52    0.57
  -8   0   3    0.15    0.47
  -7   0   3   -0.46    0.43
  -6   0   3   -0.48    0.38
  -5   0   3    0.64    0.33
  -4   0   3    0.54    0.27
  -3   0   3   -0.34    0.24
  -2   0   3    0.00    0.32
  -1   0   3    0.08    0.20
   0   0   3   -0.40    0.25
   1   0   3    0.22    0.19
   2   0   3    0.18    0.21
   3   0   3   -0.36    0.20
   4   0   3    0.06    0.26
   5   0   3    0.25    0.28
  -7   0  -3    0.49    0.38
  -8   0  -3    0.05    0.38
  -9   0  -3   -0.14    0.47
  -8  -1   3   99.88    1.66
  -7  -1   3    4.56    0.49
  -6  -1   3    0.47    0.35
  -5  -1   3   56.25    0.98
  -4  -1   3    0.49    0.27
  -3  -1   3  108.51    1.25
  -2  -1   3  152.46    1.46
  -1  -1   3    1.21    0.24
   1  -1   3    6.27    0.35
   2  -1   3    2.10    0.25
   3  -1   3  368.63    2.94
   4  -1   3    5.59    0.37
   5  -1   3    0.01    0.29
  -7   1  -3   -0.11    0.38
  -8   1  -3    0.51    0.37
  -9   1  -3   62.47    1.42
  -7  -2   3   23.32    0.73
  -6  -2   3    6.41    0.44
  -5  -2   3    3.92    0.34
  -4  -2   3    4.81    0.33
  -3  -2   3  135.96    1.38
  -2  -2   3    5.00    0.28
  -1  -2   3    4.96    0.34
   0  -2   3   -0.02    0.18
   1  -2   3   87.19    1.08
   4  -2   3   20.68    0.61
   5  -2   3    1.28    0.36
  -6   2  -3   23.13    0.83
  -7   2  -3    1.05    0.41
  -8   2  -3   17.61    0.72
  -9   2  -3    0.33    0.48
 -10   2  -3   11.27    0.89
  -7  -3   3   -0.39    0.34
  -6  -3   3   12.55    0.51
  -5  -3   3   83.91    1.13
  -4  -3   3   39.84    0.73
  -3  -3   3   48.56    0.75
  -2  -3   3   43.30    0.67
  -1  -3   3  148.29    1.37
   0  -3   3   73.02    0.94
   1  -3   3  124.82    1.35
   2  -3   3   26.52    0.63
   3  -3   3  283.11    2.52
   4  -3   3    0.16    0.25
   5  -3   3   74.40    1.32
  -6   3  -3   53.43    1.19
  -7   3  -3    9.97    0.54
  -8   3  -3    2.48    0.44
  -9   3  -3   36.63    1.14
  -6  -4   3   25.32    0.64
  -5  -4   3   19.49    0.55
  -4  -4   3   41.94    0.73
  -3  -4   3   17.07    0.42
  -2  -4   3    0.00    0.25
  -1  -4   3   18.57    0.43
   0  -4   3   66.24    0.90
   1  -4   3   57.91    0.87
   2  -4   3    0.34    0.25
   3  -4   3   21.48    0.63
   4  -4   3   80.77    1.30
   5  -4   3  125.35    1.76
  -6   4  -3   11.38    0.60
  -7   4  -3   14.60    0.66
  -8   4  -3   12.33    0.66
  -9   4  -3    5.79    0.61
  -5  -5   3   17.23    0.54
  -4  -5   3  119.81    1.18
  -3  -5   3  120.18    1.16
  -2  -5   3  101.08    1.03
  -1  -5   3  658.17    4.08
   0  -5   3   94.77    1.09
   1  -5   3  235.61    2.06
   2  -5   3   77.85    1.15
   3  -5   3   45.77    0.91
   4  -5   3    4.06    0.42
  -5   5  -3   20.78    0.80
  -6   5  -3    3.33    0.41
  -7   5  -3   16.14    0.70
  -8   5  -3    6.51    0.53
  -9   5  -3   12.93    0.79
  -4  -6   3    6.78    0.29
  -3  -6   3   -0.06    0.21
  -2  -6   3    1.20    0.20
  -1  -6   3    1.65    0.23
   0  -6   3   10.43    0.35
   1  -6   3   63.00    0.98
   2  -6   3    2.64    0.29
   3  -6   3    3.21    0.35
   4  -6   3    6.75    0.49
  -5   6  -3   16.47    0.71
  -6   6  -3    3.10    0.38
  -7   6  -3   20.75    0.80
  -8   6  -3    2.56    0.45
  -9   6  -3    5.55    0.67
  -4  -7   3  118.26    1.10
  -3  -7   3    6.08    0.25
  -2  -7   3   18.81    0.44
  -1  -7   3  199.64    1.68
   0  -7   3    1.08    0.24
   1  -7   3    9.51    0.42
   2  -7   3  129.54    1.58
   3  -7   3    7.24    0.46
  -5   7  -3  117.02    1.76
  -6   7  -3    1.07    0.36
  -7   7  -3   25.82    0.90
  -8   7  -3    7.85    0.57
  -9   7  -3    0.11    0.60
  -3  -8   3   32.74    0.53
  -2  -8   3    0.75    0.20
  -1  -8   3   45.93    0.73
   0  -8   3    2.59    0.30
   1  -8   3    0.65    0.23
   2  -8   3   55.78    1.03
   3  -8   3    2.46    0.38
  -4   8  -3   28.44    0.86
  -6   8  -3    5.93    0.47
  -7   8  -3   17.44    0.75
  -8   8  -3    0.01    0.45
  -2  -9   3    4.81    0.32
  -1  -9   3  129.66    1.32
   0  -9   3    0.74    0.23
   1  -9   3   10.06    0.45
   2  -9   3   33.36    0.84
  -3   9  -3    2.01    0.46
  -4   9  -3    0.23    0.33
  -5   9  -3   54.21    1.20
  -6   9  -3    9.04    0.55
  -7   9  -3   33.78    1.05
  -8   9  -3    0.13    0.49
  -2 -10   3   73.31    0.86
  -1 -10   3    0.27    0.24
   0 -10   3   10.56    0.45
   1 -10   3    0.17    0.29
  -2  10  -3   61.96    1.15
  -3  10  -3    1.06    0.34
  -4  10  -3   -0.11    0.33
  -5  10  -3   10.33    0.58
  -6  10  -3    1.15    0.36
  -7  10  -3    0.21    0.44
  -8  10  -3    3.68    0.60
  -1 -11   3   94.35    1.14
  -1  11  -3   12.70    0.58
  -2  11  -3   41.72    0.93
  -3  11  -3   30.29    0.86
  -4  11  -3   34.97    0.94
  -5  11  -3   44.98    1.13
  -6  11  -3    3.69    0.44
  -7  11  -3   15.43    0.81
  -8  11  -3   23.41    1.10
   0  12  -3   44.42    0.86
  -1  12  -3   48.00    0.95
  -2  12  -3    3.42    0.40
  -3  12  -3   45.37    1.04
  -4  12  -3   20.15    0.75
  -5  12  -3    8.10    0.52
  -6  12  -3    1.42    0.45
  -7  12  -3   30.66    1.13
  -1  13  -3   47.42    0.96
  -2  13  -3    8.69    0.52
  -3  13  -3   26.30    0.81
  -4  13  -3    2.54    0.38
  -5  13  -3   13.90    0.69
  -6  13  -3   15.98    0.79
  -7  13  -3   14.94    0.90
  -2  14  -3   -0.10    0.36
  -3  14  -3   17.54    0.69
  -4  14  -3    3.73    0.43
  -5  14  -3    6.71    0.56
  -6  14  -3    2.25    0.58
  -7  14  -3    9.42    0.82
  -3  15  -3   11.55    0.63
  -4  15  -3    4.94    0.53
  -5  15  -3    3.07    0.61
  -6  15  -3   28.74    1.19
  -3  16  -3    0.23    0.49
  -4  16  -3   -0.57    0.54
  -5  16  -3    2.13    0.65
  -6  16  -3    1.91    0.70
  -4  17  -3    0.41    0.57
  -5  17  -3    0.46    0.63
  -5  18  -3    0.27    0.66
  -5  18   4    4.85    0.74
  -6  17   4    3.15    0.65
  -5  17   4    6.42    0.71
  -4  17   4    2.13    0.61
  -6  16   4   29.33    1.16
  -5  16   4    2.27    0.59
  -4  16   4    5.73    0.63
  -3  16   4   28.27    0.99
  -7  15   4    0.71    0.61
  -6  15   4    4.85    0.64
  -5  15   4    2.35    0.57
  -4  15   4    1.40    0.51
  -3  15   4    5.20    0.55
  -2  15   4    0.15    0.50
  -7  14   4    3.23    0.64
  -6  14   4   42.86    1.33
  -4  14   4   34.39    1.10
  -3  14   4   12.36    0.66
  -2  14   4    4.27    0.52
  -1  14   4   17.88    0.84
  -8  13   4    2.76    0.69
  -7  13   4   20.74    1.01
  -6  13   4    1.26    0.48
  -5  13   4   26.11    0.99
  -4  13   4    6.92    0.56
  -3  13   4    6.96    0.54
  -2  13   4    9.81    0.61
  -1  13   4  150.95    2.10
   0  13   4   98.30    1.53
  -8  12   4   25.84    1.15
  -7  12   4    3.32    0.61
  -6  12   4    1.58    0.48
  -5  12   4   19.89    0.86
  -4  12   4    6.14    0.53
  -3  12   4    9.98    0.59
  -2  12   4    3.78    0.47
  -1  12   4    0.28    0.45
   0  12   4    0.63    0.35
  -8  11   4    0.62    0.60
  -7  11   4    0.89    0.49
  -6  11   4    5.93    0.60
  -5  11   4    2.60    0.48
  -4  11   4    0.87    0.39
  -3  11   4   12.95    0.64
  -2  11   4    1.78    0.40
  -1  11   4   19.04    0.79
   0  11   4   20.14    0.66
   1  11   4   18.75    0.62
  -9  10   4    5.06    0.72
  -8  10   4   22.92    1.09
  -7  10   4   23.19    1.00
  -6  10   4    5.93    0.58
  -5  10   4   32.05    1.02
  -4  10   4   74.52    1.48
  -3  10   4    4.70    0.45
  -2  10   4   98.76    1.61
  -1  10   4    1.16    0.46
   0  10   4    9.61    0.47
   1  10   4  146.59    1.75
   2  10   4   53.17    0.96
  -9   9   4   11.44    0.92
  -8   9   4    6.57    0.69
  -7   9   4    0.35    0.50
  -6   9   4    2.13    0.48
  -5   9   4    1.88    0.42
  -4   9   4   29.66    0.92
  -3   9   4    0.42    0.35
  -2   9   4   11.42    0.58
  -1   9   4    3.38    0.47
   0   9   4   43.95    0.94
   1   9   4    0.38    0.30
   2   9   4   29.81    0.70
  -9   8   4    0.37    0.63
  -8   8   4   26.62    1.11
  -7   8   4   22.00    0.94
  -6   8   4   17.63    0.81
  -5   8   4   62.06    1.35
  -4   8   4   85.01    1.51
  -3   8   4   16.64    0.65
  -2   8   4  233.09    2.55
  -1   8   4    3.45    0.45
   0   8   4   33.50    0.79
   1   8   4  242.01    2.32
   2   8   4    1.21    0.29
   3   8   4   20.54    0.62
 -10   7   4    1.63    0.72
  -9   7   4    2.72    0.63
  -8   7   4   20.92    0.98
  -7   7   4    8.96    0.65
  -6   7   4    1.34    0.42
  -5   7   4   39.16    1.05
  -4   7   4    7.58    0.51
  -3   7   4   29.91    0.83
  -2   7   4    8.83    0.52
  -1   7   4   16.21    0.64
   0   7   4   39.53    0.84
   1   7   4   -0.13    0.31
   2   7   4   13.85    0.49
   3   7   4   25.50    0.70
   4   7   4    2.27    0.32
 -10   6   4   39.49    1.40
  -9   6   4    1.62    0.58
  -8   6   4   13.38    0.80
  -7   6   4    7.91    0.62
  -6   6   4    0.12    0.40
  -5   6   4   45.36    1.12
  -4   6   4    5.15    0.45
  -3   6   4   10.87    0.54
  -2   6   4   83.05    1.35
  -1   6   4   39.69    0.90
   0   6   4    0.49    0.24
   1   6   4  123.69    1.51
   2   6   4    0.07    0.24
   3   6   4    0.45    0.32
   4   6   4   83.73    1.25
 -10   5   4    4.60    0.73
  -9   5   4    0.92    0.56
  -8   5   4   21.98    0.93
  -7   5   4   41.03    1.15
  -6   5   4    1.19    0.41
  -5   5   4    7.99    0.53
  -4   5   4   20.64    0.72
  -3   5   4   14.63    0.56
  -2   5   4   26.78    0.80
  -1   5   4   37.31    0.84
   0   5   4    3.93    0.30
   1   5   4    9.96    0.46
   2   5   4    2.99    0.29
   3   5   4   60.65    1.04
   4   5   4   14.93    0.52
   5   5   4    5.25    0.47
 -10   4   4   -0.63    0.65
  -9   4   4    2.31    0.58
  -8   4   4    0.42    0.47
  -7   4   4    4.18    0.52
  -6   4   4   73.60    1.41
  -5   4   4    0.07    0.33
  -4   4   4   12.93    0.56
  -3   4   4   29.22    0.79
  -2   4   4  147.44    1.76
  -1   4   4   15.72    0.54
   0   4   4  147.47    1.64
   1   4   4    1.14    0.27
   2   4   4    6.52    0.35
   3   4   4    0.26    0.28
   4   4   4    0.86    0.26
   5   4   4   43.11    0.98
   6   4   4    0.32    0.36
 -10   3   4    0.49    0.64
  -9   3   4   -0.76    0.54
  -8   3   4   24.12    0.94
  -7   3   4    1.23    0.41
  -6   3   4    3.56    0.43
  -5   3   4    7.13    0.46
  -4   3   4   54.12    1.07
  -3   3   4    2.69    0.35
  -2   3   4   33.20    0.82
  -1   3   4   28.17    0.69
   0   3   4    0.39    0.27
   1   3   4    6.54    0.35
   2   3   4   10.10    0.44
   3   3   4   47.12    0.91
   4   3   4    9.83    0.45
   5   3   4   13.51    0.61
   6   3   4    5.85    0.46
 -10   2   4    3.08    0.66
  -9   2   4   33.55    1.12
  -8   2   4   17.52    0.80
  -7   2   4   17.49    0.72
  -6   2   4  113.99    1.69
  -5   2   4    6.73    0.47
  -4   2   4   33.06    0.81
  -3   2   4    5.00    0.43
  -2   2   4  139.12    1.64
  -1   2   4    8.89    0.40
   0   2   4   28.93    0.70
   1   2   4   49.63    0.87
   2   2   4   45.44    0.87
   3   2   4   63.30    1.07
   4   2   4   69.42    1.19
   5   2   4  116.01    1.65
   6   2   4    2.38    0.39
  -8  -2  -4   14.45    0.78
  -9   1   4   -0.12    0.53
  -8   1   4    8.98    0.61
  -7   1   4   12.12    0.59
  -6   1   4    1.70    0.35
  -5   1   4    5.75    0.42
  -4   1   4  132.41    1.68
  -3   1   4   12.55    0.58
  -2   1   4   12.20    0.49
  -1   1   4    9.53    0.39
   0   1   4   15.39    0.52
   1   1   4    8.49    0.38
   2   1   4    0.54    0.30
   3   1   4   34.03    0.78
   4   1   4    4.26    0.38
   5   1   4   12.69    0.58
   6   1   4    5.80    0.48
  -8  -1  -4    6.00    0.60
  -8   0   4   62.42    1.32
  -7   0   4    0.59    0.36
  -6   0   4  249.09    2.57
  -5   0   4    0.55    0.31
  -4   0   4    1.12    0.32
  -3   0   4 1000.29    6.33
  -2   0   4    7.20    0.38
  -1   0   4   85.25    1.16
   0   0   4  223.65    2.06
   1   0   4    1.26    0.22
   2   0   4  265.51    2.41
   3   0   4  175.40    1.91
   4   0   4    0.17    0.29
   5   0   4  120.74    1.72
   6   0   4   -0.02    0.37
  -7   0  -4    0.36    0.53
  -8   0  -4   98.58    1.84
  -9   0  -4    0.08    0.53
  -8  -1   4   10.91    0.60
  -7  -1   4   12.89    0.58
  -6  -1   4    1.22    0.34
  -5  -1   4    6.28    0.43
  -4  -1   4  131.72    1.60
  -3  -1   4   11.27    0.48
  -2  -1   4   13.05    0.45
  -1  -1   4    9.03    0.44
   0  -1   4   16.80    0.50
   1  -1   4    8.91    0.41
   2  -1   4    0.01    0.23
   3  -1   4   32.17    0.77
   4  -1   4    3.88    0.42
   5  -1   4   12.47    0.56
   6  -1   4    5.92    0.52
  -7   1  -4    6.07    0.62
  -8   1  -4    5.61    0.54
  -9   1  -4   10.95    0.73
  -7  -2   4   16.84    0.64
  -6  -2   4  127.50    1.64
  -5  -2   4    6.31    0.44
  -4  -2   4   33.95    0.78
  -3  -2   4    4.30    0.32
  -2  -2   4  142.07    1.51
  -1  -2   4    8.46    0.40
   0  -2   4   27.50    0.63
   1  -2   4   49.31    0.91
   2  -2   4   46.47    0.90
   3  -2   4   56.85    1.06
   4  -2   4   69.62    1.25
   5  -2   4  117.83    1.76
   6  -2   4    3.20    0.47
  -7   2  -4    7.94    0.63
  -8   2  -4   14.09    0.72
  -9   2  -4    3.47    0.58
  -7  -3   4    1.76    0.43
  -6  -3   4    3.85    0.40
  -5  -3   4    7.22    0.48
  -4  -3   4   55.18    0.93
  -3  -3   4    2.57    0.26
  -2  -3   4   33.41    0.70
  -1  -3   4   26.26    0.60
   0  -3   4   -0.03    0.22
   1  -3   4    6.04    0.37
   2  -3   4   10.24    0.44
   3  -3   4   47.90    0.98
   4  -3   4    9.11    0.51
   5  -3   4   13.58    0.62
   6  -3   4    5.69    0.52
  -7   3  -4   17.60    0.81
  -8   3  -4    3.42    0.48
  -9   3  -4   27.49    1.03
  -6  -4   4   73.90    1.18
  -5  -4   4    0.09    0.31
  -4  -4   4   11.00    0.42
  -3  -4   4   28.71    0.63
  -2  -4   4  148.35    1.53
  -1  -4   4   15.60    0.46
   0  -4   4  146.84    1.60
   1  -4   4    1.02    0.23
   2  -4   4    6.43    0.36
   3  -4   4   -0.11    0.31
   4  -4   4    0.62    0.28
   5  -4   4   42.05    1.07
  -7   4  -4    3.38    0.50
  -8   4  -4    5.87    0.56
  -9   4  -4   12.47    0.74
  -5  -5   4    8.38    0.39
  -4  -5   4   19.61    0.52
  -3  -5   4   14.20    0.49
  -2  -5   4   27.49    0.59
  -1  -5   4   39.55    0.75
   0  -5   4    4.00    0.32
   1  -5   4   10.06    0.42
   2  -5   4    3.50    0.35
   5  -5   4    4.78    0.51
  -6   5  -4    5.78    0.59
  -7   5  -4    9.27    0.64
  -8   5  -4   -0.25    0.48
  -4  -6   4    6.15    0.38
  -3  -6   4    9.93    0.39
  -2  -6   4   82.07    1.05
  -1  -6   4   39.55    0.76
   0  -6   4    1.02    0.23
   1  -6   4  120.02    1.47
   2  -6   4    0.08    0.33
   3  -6   4    0.07    0.28
   4  -6   4   79.00    1.41
   5  -6   4    2.15    0.43
  -6   6  -4    2.20    0.50
  -7   6  -4   47.45    1.29
  -8   6  -4   -0.07    0.50
  -4  -7   4    7.61    0.37
  -3  -7   4   30.19    0.59
  -2  -7   4    8.96    0.42
  -1  -7   4   18.29    0.52
   0  -7   4   38.82    0.76
   1  -7   4    0.35    0.27
   2  -7   4   14.53    0.58
   4  -7   4    1.87    0.39
  -6   7  -4   12.98    0.69
  -7   7  -4    3.07    0.45
  -8   7  -4   -0.15    0.53
  -3  -8   4   16.76    0.49
  -2  -8   4  233.64    2.01
  -1  -8   4    2.36    0.26
   0  -8   4   31.36    0.73
   1  -8   4  232.11    2.32
   2  -8   4    1.74    0.30
   3  -8   4   21.57    0.74
   4  -8   4  100.88    1.70
  -5   8  -4    4.43    0.53
  -7   8  -4   35.85    1.13
  -8   8  -4    0.75    0.49
  -2  -9   4   10.65    0.40
  -1  -9   4    2.79    0.29
   0  -9   4   44.75    0.89
   1  -9   4    0.11    0.27
   2  -9   4   28.76    0.80
   3  -9   4   21.00    0.77
  -5   9  -4    7.72    0.58
  -6   9  -4    1.47    0.39
  -7   9  -4    3.38    0.52
  -8   9  -4    0.38    0.54
  -2 -10   4   94.63    1.17
  -1 -10   4   -0.21    0.29
   0 -10   4    9.48    0.45
   1 -10   4  144.38    1.78
   2 -10   4   54.64    1.14
   3 -10   4   27.85    0.88
  -4  10  -4   48.56    1.20
  -5  10  -4    1.84    0.42
  -6  10  -4    3.26    0.46
  -7  10  -4   61.35    1.53
  -1 -11   4   21.28    0.57
   0 -11   4   19.02    0.61
   1 -11   4   16.61    0.65
   2 -11   4    5.53    0.47
  -3  11  -4   -0.45    0.38
  -4  11  -4    4.22    0.46
  -5  11  -4    3.04    0.41
  -6  11  -4   17.48    0.81
  -7  11  -4    0.25    0.48
   0 -12   4    0.03    0.35
   1 -12   4   51.13    1.08
  -2  12  -4   32.62    0.94
  -3  12  -4   16.05    0.69
  -4  12  -4   11.75    0.65
  -5  12  -4    1.15    0.47
  -6  12  -4    5.01    0.50
  -7  12  -4   23.22    0.96
  -1  13  -4    2.29    0.47
  -2  13  -4   24.31    0.80
  -3  13  -4   22.92    0.83
  -4  13  -4    1.74    0.43
  -5  13  -4   15.48    0.74
  -6  13  -4   49.83    1.36
  -2  14  -4    1.22    0.40
  -3  14  -4    0.47    0.43
  -4  14  -4    5.43    0.55
  -5  14  -4    5.83    0.57
  -6  14  -4    7.78    0.70
  -3  15  -4    5.78    0.55
  -4  15  -4    1.40    0.45
  -5  15  -4    1.89    0.53
  -6  15  -4    2.47    0.64
  -4  16  -4    1.41    0.52
  -5  16  -4   62.82    1.59
  -5  17  -4   17.23    0.99
  -5  18   5    2.64    0.77
  -5  17   5    0.10    0.66
  -4  17   5   23.05    1.08
  -6  16   5    0.64    0.63
  -5  16   5    1.67    0.63
  -4  16   5   -0.70    0.58
  -3  16   5    5.25    0.69
  -6  15   5    4.41    0.65
  -5  15   5    7.26    0.67
  -4  15   5   34.53    1.18
  -3  15   5    4.86    0.64
  -2  15   5   22.63    1.01
  -7  14   5    0.91    0.61
  -6  14   5    1.07    0.55
  -5  14   5    2.09    0.53
  -4  14   5   -0.48    0.50
  -3  14   5    1.00    0.50
  -2  14   5    6.82    0.70
  -1  14   5   -0.29    0.47
  -7  13   5    6.32    0.61
  -6  13   5   22.85    0.98
  -5  13   5    3.00    0.49
  -4  13   5   84.20    1.72
  -3  13   5   22.23    0.91
  -2  13   5   37.27    1.17
  -1  13   5   16.86    0.74
  -7  12   5    7.78    0.68
  -6  12   5   26.25    1.02
  -5  12   5    3.38    0.50
  -4  12   5    0.39    0.43
  -3  12   5    8.32    0.62
  -2  12   5   98.22    1.81
  -1  12   5   22.39    0.82
   0  12   5    4.93    0.46
  -8  11   5   21.76    1.00
  -7  11   5   -0.28    0.49
  -6  11   5   -0.51    0.45
  -5  11   5   12.93    0.70
  -4  11   5    6.63    0.52
  -3  11   5   23.72    0.89
  -2  11   5    8.40    0.66
  -1  11   5   15.07    0.68
   0  11   5   31.40    0.87
   1  11   5   75.62    1.37
  -8  10   5    2.30    0.56
  -7  10   5    0.04    0.49
  -6  10   5    0.19    0.44
  -5  10   5    0.95    0.40
  -4  10   5   -0.10    0.39
  -3  10   5    0.00    0.38
  -2  10   5    0.93    0.48
  -1  10   5    1.07    0.37
   0  10   5    9.55    0.51
   1  10   5   24.55    0.81
   2  10   5   11.94    0.53
  -9   9   5   -1.13    0.58
  -8   9   5   32.15    1.16
  -7   9   5    2.91    0.49
  -6   9   5    6.03    0.53
  -5   9   5   17.25    0.75
  -4   9   5    1.99    0.37
  -3   9   5   52.67    1.24
  -2   9   5   14.72    0.74
  -1   9   5    4.46    0.42
   0   9   5  149.69    1.94
   1   9   5    8.94    0.57
   2   9   5   22.86    0.69
  -9   8   5    2.26    0.63
  -8   8   5    8.37    0.67
  -7   8   5    1.40    0.45
  -6   8   5   11.42    0.64
  -5   8   5    0.71    0.38
  -4   8   5    0.29    0.37
  -3   8   5   -0.15    0.39
  -2   8   5    6.18    0.56
  -1   8   5    8.06    0.48
   0   8   5   12.32    0.55
   1   8   5    4.35    0.44
   2   8   5   12.22    0.51
   3   8   5    3.09    0.40
  -9   7   5    5.54    0.66
  -8   7   5   30.35    1.08
  -7   7   5    0.31    0.43
  -6   7   5   28.59    0.97
  -5   7   5    8.93    0.54
  -4   7   5    1.20    0.38
  -3   7   5    4.12    0.52
  -2   7   5   39.28    1.03
  -1   7   5    5.43    0.43
   0   7   5  102.69    1.53
   1   7   5    7.84    0.49
   2   7   5    0.51    0.29
   3   7   5  106.70    1.57
   4   7   5   20.65    0.67
  -9   6   5    7.66    0.65
  -8   6   5    5.73    0.56
  -7   6   5    0.03    0.41
  -6   6   5   14.27    0.67
  -5   6   5   58.66    1.29
  -4   6   5    1.17    0.36
  -3   6   5   20.01    0.82
  -2   6   5    7.39    0.52
  -1   6   5    0.05    0.29
   0   6   5   25.04    0.74
   1   6   5   27.90    0.78
   2   6   5    2.17    0.31
   3   6   5   22.13    0.75
   4   6   5    3.58    0.37
 -10   5   5    1.37    0.65
  -9   5   5    0.18    0.53
  -8   5   5   12.09    0.68
  -7   5   5   19.36    0.81
  -6   5   5   36.32    1.03
  -5   5   5   60.98    1.28
  -4   5   5   99.16    1.64
  -3   5   5   87.39    1.51
  -2   5   5  103.95    1.59
  -1   5   5   55.54    1.09
   0   5   5  140.25    1.79
   1   5   5    0.31    0.27
   2   5   5    2.14    0.29
   3   5   5   60.75    1.15
   4   5   5    1.19    0.32
   5   5   5   28.43    0.86
 -10   4   5   15.27    0.90
  -9   4   5   21.42    0.93
  -8   4   5    2.15    0.47
  -7   4   5   -0.35    0.40
  -6   4   5   29.42    0.90
  -5   4   5   34.02    0.94
  -4   4   5    0.49    0.36
  -3   4   5   51.63    1.16
  -2   4   5   25.31    0.77
  -1   4   5   12.07    0.51
   0   4   5    2.70    0.39
   1   4   5   85.15    1.31
   2   4   5   10.59    0.49
   3   4   5    3.81    0.39
   4   4   5    4.76    0.38
   5   4   5   14.40    0.65
   6   4   5    4.52    0.47
 -10   3   5   11.49    0.80
  -9   3   5    0.34    0.54
  -8   3   5    7.09    0.57
  -7   3   5   63.23    1.38
  -6   3   5   36.62    0.99
  -5   3   5    7.42    0.51
  -4   3   5   64.93    1.29
  -3   3   5    0.58    0.40
  -2   3   5   37.25    0.88
  -1   3   5  130.36    1.69
   0   3   5  141.07    1.75
   1   3   5    2.35    0.30
   2   3   5  104.54    1.51
   3   3   5    0.03    0.28
   4   3   5  167.12    2.05
   5   3   5   12.98    0.66
   6   3   5   20.76    0.77
  -9   2   5    1.08    0.54
  -8   2   5   -0.42    0.46
  -7   2   5    1.94    0.41
  -6   2   5    1.29    0.34
  -5   2   5   73.03    1.35
  -4   2   5    0.87    0.44
  -3   2   5   65.86    1.22
  -2   2   5   10.04    0.48
  -1   2   5   27.28    0.74
   0   2   5    1.96    0.33
   1   2   5   13.87    0.51
   2   2   5    2.22    0.33
   3   2   5   22.97    0.72
   4   2   5   23.38    0.73
   5   2   5    0.15    0.39
   6   2   5   16.47    0.70
   7   2   5    3.40    0.58
  -8  -2  -5   20.13    1.02
  -9   1   5    5.84    0.59
  -8   1   5    0.21    0.47
  -7   1   5   57.92    1.24
  -6   1   5    1.18    0.37
  -5   1   5    6.99    0.52
  -4   1   5  153.42    1.95
  -3   1   5   23.41    0.72
  -2   1   5    0.15    0.24
  -1   1   5   77.35    1.25
   0   1   5   22.70    0.65
   2   1   5   75.37    1.28
   3   1   5    0.35    0.27
   4   1   5    8.15    0.47
   5   1   5   10.41    0.62
   6   1   5   -0.23    0.39
   7   1   5   27.39    1.03
  -8  -1  -5    0.67    0.64
  -8   0   5    0.04    0.43
  -7   0   5    0.29    0.40
  -6   0   5   -0.35    0.34
  -5   0   5    0.06    0.40
  -4   0   5   -0.20    0.33
  -3   0   5    0.64    0.28
  -2   0   5   -0.43    0.25
  -1   0   5   -0.35    0.31
   0   0   5    0.11    0.24
   1   0   5   -0.19    0.25
   2   0   5   -0.15    0.30
   3   0   5   -0.15    0.28
   4   0   5    0.21    0.31
   5   0   5   -0.02    0.36
   6   0   5    0.69    0.39
   7   0   5    0.25    0.51
  -8   0  -5   -0.02    0.59
  -9   0  -5   -1.06    0.64
  -8  -1   5    0.62    0.46
  -7  -1   5   57.89    1.22
  -6  -1   5    1.16    0.42
  -5  -1   5    7.24    0.52
  -4  -1   5  150.18    1.82
  -3  -1   5   24.79    0.69
  -2  -1   5   -0.47    0.26
  -1  -1   5   74.50    1.19
   0  -1   5   19.59    0.59
   1  -1   5   22.05    0.67
   2  -1   5   74.31    1.25
   3  -1   5    1.06    0.27
   4  -1   5    8.16    0.51
   5  -1   5   11.28    0.60
   6  -1   5   -0.30    0.39
   7  -1   5   27.81    1.04
  -8   1  -5    0.04    0.57
  -7  -2   5    1.26    0.45
  -6  -2   5    0.59    0.43
  -5  -2   5   72.65    1.24
  -4  -2   5    0.75    0.28
  -3  -2   5   66.25    1.09
  -2  -2   5    9.64    0.49
  -1  -2   5   27.42    0.71
   0  -2   5    2.70    0.28
   1  -2   5   13.02    0.58
   2  -2   5    2.86    0.34
   3  -2   5   22.25    0.70
   4  -2   5   22.97    0.83
   5  -2   5   -0.11    0.34
   6  -2   5   15.35    0.76
  -8   2  -5   19.06    0.95
  -7  -3   5   64.92    1.28
  -6  -3   5   38.75    0.92
  -5  -3   5    8.64    0.47
  -4  -3   5   57.79    1.03
  -3  -3   5   -0.15    0.26
  -2  -3   5   39.00    0.84
  -1  -3   5  126.88    1.56
   0  -3   5  140.67    1.71
   1  -3   5    1.71    0.34
   2  -3   5  106.45    1.54
   3  -3   5    0.31    0.28
   4  -3   5  163.25    2.16
   5  -3   5   13.61    0.63
   6  -3   5   22.35    0.90
  -7   3  -5   29.67    1.19
  -8   3  -5    0.33    0.57
  -6  -4   5   30.99    0.79
  -5  -4   5   35.82    0.79
  -4  -4   5    0.31    0.28
  -3  -4   5   49.49    0.96
  -2  -4   5   23.94    0.66
  -1  -4   5   13.03    0.48
   0  -4   5    2.88    0.36
   1  -4   5   88.77    1.36
   2  -4   5   10.26    0.48
   3  -4   5    3.55    0.41
   4  -4   5    5.57    0.48
   5  -4   5   15.69    0.71
   6  -4   5    5.12    0.57
  -7   4  -5    0.30    0.56
  -8   4  -5   22.05    1.01
  -5  -5   5   61.23    1.03
  -4  -5   5   98.13    1.36
  -3  -5   5   87.50    1.24
  -2  -5   5  105.63    1.37
  -1  -5   5   52.91    0.98
   0  -5   5  142.21    1.72
   1  -5   5    0.44    0.27
   2  -5   5    1.71    0.28
   4  -5   5    1.38    0.34
   5  -5   5   27.36    0.94
   6  -5   5   49.95    1.34
  -7   5  -5    3.04    0.60
  -8   5  -5   28.78    1.12
  -4  -6   5    0.08    0.30
  -3  -6   5   19.07    0.56
  -2  -6   5    7.45    0.37
  -1  -6   5   -0.30    0.30
   0  -6   5   25.26    0.70
   1  -6   5   25.24    0.71
   2  -6   5    1.77    0.34
   3  -6   5   21.38    0.77
   4  -6   5    2.65    0.39
   5  -6   5   10.42    0.67
  -7   6  -5    7.63    0.68
  -8   6  -5    0.11    0.59
  -4  -7   5    0.91    0.29
  -3  -7   5    4.69    0.32
  -2  -7   5   43.63    0.87
  -1  -7   5    5.13    0.37
   0  -7   5   93.84    1.37
   1  -7   5    7.53    0.44
   2  -7   5    0.51    0.36
   3  -7   5  104.61    1.67
   4  -7   5   18.48    0.75
   5  -7   5    2.03    0.48
  -6   7  -5   56.10    1.51
  -7   7  -5    2.78    0.56
  -3  -8   5   -0.21    0.28
  -2  -8   5    5.86    0.40
  -1  -8   5    8.63    0.43
   0  -8   5   12.39    0.50
   1  -8   5    3.06    0.37
   2  -8   5   11.93    0.59
   3  -8   5    3.05    0.37
   4  -8   5    3.56    0.47
   5  -8   5   15.68    0.79
  -6   8  -5    1.82    0.52
  -7   8  -5    0.45    0.54
  -2  -9   5   14.87    0.50
  -1  -9   5    4.51    0.33
   0  -9   5  143.52    1.80
   1  -9   5    8.34    0.52
   2  -9   5   21.52    0.74
   3  -9   5   19.75    0.77
   4  -9   5   -0.35    0.43
  -5   9  -5    3.75    0.60
  -6   9  -5   24.88    1.00
  -7   9  -5    7.51    0.66
  -2 -10   5    1.31    0.30
  -1 -10   5    1.29    0.33
   0 -10   5    9.48    0.54
   1 -10   5   21.77    0.73
   2 -10   5   12.11    0.59
   3 -10   5    0.16    0.41
   4 -10   5   13.67    0.73
  -5  10  -5    9.69    0.72
  -6  10  -5    0.39    0.53
  -1 -11   5   16.24    0.63
   0 -11   5   31.60    0.83
   1 -11   5   75.33    1.37
   2 -11   5   18.92    0.77
   3 -11   5   88.83    1.69
  -4  11  -5    0.92    0.52
  -5  11  -5    0.34    0.49
  -6  11  -5   37.26    1.22
   0 -12   5    5.20    0.43
   1 -12   5   17.18    0.72
   2 -12   5   42.92    1.14
  -4  12  -5    8.09    0.65
  -5  12  -5   16.61    0.84
  -6  12  -5    2.91    0.60
   0 -13   5   14.99    0.68
   1 -13   5    6.90    0.58
  -3  13  -5    5.50    0.57
  -4  13  -5    9.17    0.66
  -5  13  -5   15.45    0.81
  -6  13  -5    2.81    0.63
  -2  14  -5    9.01    0.63
  -3  14  -5   -0.18    0.48
  -4  14  -5    2.06    0.54
  -5  14  -5   13.60    0.81
  -3  15  -5    0.76    0.50
  -4  15  -5   58.95    1.48
  -5  15  -5   10.69    0.72
  -4  16  -5    2.58    0.57
  -4  17   6    1.31    0.78
  -5  16   6   16.69    0.99
  -4  16   6    0.72    0.72
  -3  16   6    3.53    0.71
  -5  15   6    2.04    0.62
  -4  15   6    0.55    0.67
  -3  15   6   -0.17    0.63
  -2  15   6    1.07    0.58
  -6  14   6    1.11    0.64
  -5  14   6   17.54    0.94
  -4  14   6    8.02    0.79
  -3  14   6   -0.12    0.57
  -2  14   6   76.24    1.67
  -1  14   6    0.17    0.51
  -6  13   6    5.43    0.65
  -5  13   6    0.57    0.53
  -4  13   6    0.17    0.56
  -3  13   6   10.41    0.81
  -2  13   6    3.96    0.55
  -1  13   6   36.07    1.09
  -7  12   6    0.49    0.59
  -6  12   6    2.60    0.61
  -5  12   6    1.75    0.50
  -4  12   6    0.73    0.56
  -3  12   6   33.95    1.18
  -2  12   6    2.07    0.49
  -1  12   6   11.22    0.65
   0  12   6   27.75    0.94
  -7  11   6    6.06    0.61
  -6  11   6   -0.06    0.51
  -5  11   6    4.35    0.53
  -4  11   6    4.88    0.64
  -3  11   6    2.23    0.55
  -2  11   6    1.19    0.44
  -1  11   6   -0.89    0.41
   0  11   6   13.17    0.68
   1  11   6    8.12    0.61
  -8  10   6    2.53    0.59
  -7  10   6    5.08    0.58
  -6  10   6   13.53    0.77
  -5  10   6    2.39    0.51
  -4  10   6   36.35    1.21
  -3  10   6   35.39    1.15
  -2  10   6   11.81    0.64
  -1  10   6   68.51    1.44
   0  10   6   20.19    0.79
   1  10   6   27.51    0.90
   2  10   6   38.70    0.98
  -8   9   6    1.93    0.56
  -7   9   6   -0.03    0.49
  -6   9   6    5.24    0.56
  -5   9   6    3.76    0.52
  -4   9   6   12.57    0.79
  -3   9   6   13.18    0.75
  -2   9   6   -0.16    0.37
  -1   9   6    0.72    0.37
   0   9   6   22.68    0.82
   1   9   6   14.65    0.68
   2   9   6    0.56    0.36
  -8   8   6   -0.22    0.54
  -7   8   6    9.74    0.62
  -6   8   6   63.04    1.50
  -5   8   6    1.16    0.42
  -4   8   6   13.46    0.80
  -3   8   6   84.84    1.66
  -2   8   6    8.22    0.54
  -1   8   6   68.35    1.38
   0   8   6   60.64    1.34
   1   8   6    6.84    0.49
   2   8   6  132.77    1.87
   3   8   6   11.82    0.66
  -9   7   6    0.79    0.62
  -8   7   6    4.55    0.57
  -7   7   6    4.26    0.54
  -6   7   6    2.36    0.47
  -5   7   6    9.18    0.63
  -4   7   6   13.69    0.75
  -3   7   6   71.52    1.48
  -2   7   6    3.53    0.41
  -1   7   6    6.69    0.47
   0   7   6    2.76    0.48
   1   7   6    1.10    0.36
   2   7   6    2.89    0.38
   3   7   6    0.94    0.45
   4   7   6    8.82    0.54
  -9   6   6   27.37    1.06
  -8   6   6   -0.34    0.51
  -7   6   6   17.65    0.82
  -6   6   6   17.59    0.82
  -5   6   6   14.47    0.75
  -4   6   6    2.95    0.52
  -3   6   6   31.82    0.98
  -2   6   6    0.84    0.34
  -1   6   6   17.27    0.69
   0   6   6    5.38    0.52
   1   6   6   -0.12    0.32
   2   6   6   79.20    1.40
   3   6   6    2.41    0.44
   4   6   6   16.89    0.67
  -9   5   6    2.12    0.59
  -8   5   6   11.23    0.68
  -7   5   6   33.12    1.08
  -6   5   6    5.21    0.51
  -5   5   6    1.61    0.49
  -4   5   6   10.53    0.66
  -3   5   6   23.07    0.84
  -2   5   6    0.80    0.31
  -1   5   6  104.99    1.68
   0   5   6   15.58    0.69
   1   5   6    0.04    0.31
   2   5   6   17.12    0.64
   3   5   6   46.77    1.11
   4   5   6   13.22    0.62
   5   5   6    4.49    0.48
 -10   4   6   -0.02    0.73
  -9   4   6   -0.39    0.57
  -8   4   6    4.75    0.58
  -7   4   6    6.63    0.57
  -6   4   6   18.02    0.80
  -5   4   6   38.48    1.12
  -4   4   6    4.23    0.51
  -3   4   6    7.56    0.52
  -2   4   6   37.35    0.97
  -1   4   6    0.11    0.33
   0   4   6    0.29    0.34
   1   4   6    2.83    0.34
   2   4   6    5.13    0.44
   3   4   6    0.81    0.36
   4   4   6   13.49    0.61
   5   4   6    7.40    0.56
 -10   3   6    0.01    0.72
  -9   3   6    2.22    0.58
  -8   3   6    1.04    0.49
  -7   3   6   10.69    0.67
  -6   3   6    6.39    0.60
  -5   3   6    0.44    0.44
  -4   3   6   13.02    0.66
  -3   3   6    9.21    0.53
  -2   3   6    9.40    0.50
  -1   3   6    0.03    0.37
   0   3   6   32.40    0.90
   1   3   6    2.70    0.34
   2   3   6    1.54    0.35
   3   3   6   12.91    0.60
   4   3   6    1.98    0.36
   5   3   6    0.94    0.42
   6   3   6   -0.04    0.47
  -9   2   6    9.81    0.73
  -8   2   6    4.62    0.54
  -7   2   6   11.13    0.71
  -6   2   6    2.25    0.49
  -5   2   6   44.12    1.15
  -4   2   6    4.12    0.44
  -3   2   6    1.25    0.33
  -2   2   6   76.46    1.38
  -1   2   6    5.92    0.52
   0   2   6   36.12    0.93
   1   2   6  128.80    1.81
   2   2   6   17.18    0.70
   3   2   6    7.81    0.50
   4   2   6   57.43    1.22
   5   2   6    0.40    0.41
   6   2   6   47.35    1.24
   7   2   6    2.40    0.58
  -9   1   6    0.31    0.57
  -8   1   6    6.76    0.64
  -7   1   6   -0.89    0.47
  -6   1   6    1.68    0.49
  -5   1   6   62.61    1.31
  -4   1   6   88.20    1.51
  -3   1   6    3.37    0.37
  -2   1   6    3.98    0.42
  -1   1   6   35.46    0.94
   0   1   6   21.16    0.70
   1   1   6    0.94    0.27
   2   1   6   22.70    0.80
   3   1   6   15.87    0.64
   4   1   6    0.60    0.34
   5   1   6    0.53    0.46
   6   1   6   14.48    0.74
   7   1   6    8.75    0.73
  -8  -1  -6    2.03    0.92
  -8   0   6   21.21    0.93
  -7   0   6    3.72    0.56
  -6   0   6    4.59    0.50
  -5   0   6  371.52    3.50
  -4   0   6   11.34    0.56
  -3   0   6   13.20    0.56
  -2   0   6  160.62    2.06
  -1   0   6   11.49    0.56
   0   0   6   95.09    1.49
   1   0   6  286.40    2.90
   2   0   6    9.84    0.55
   3   0   6   12.46    0.58
   4   0   6   21.31    0.78
   5   0   6    0.04    0.42
   6   0   6   47.13    1.25
   7   0   6   45.48    1.36
  -8   0  -6    0.61    0.85
  -8  -1   6    6.08    0.68
  -7  -1   6    0.01    0.47
  -6  -1   6    1.12    0.39
  -5  -1   6   62.97    1.23
  -4  -1   6   91.29    1.49
  -3  -1   6    3.50    0.37
  -2  -1   6    3.64    0.47
  -1  -1   6   35.73    0.90
   0  -1   6   20.95    0.68
   1  -1   6    1.57    0.36
   2  -1   6   20.90    0.74
   3  -1   6   14.91    0.63
   4  -1   6    0.16    0.36
   5  -1   6    0.82    0.43
   6  -1   6   14.79    0.77
   7  -1   6    8.90    0.78
  -8   1  -6    0.08    0.84
  -7  -2   6   11.88    0.64
  -6  -2   6    2.90    0.41
  -5  -2   6   44.57    1.01
  -4  -2   6    3.97    0.37
  -3  -2   6    0.96    0.35
  -2  -2   6   77.03    1.32
  -1  -2   6    4.98    0.39
   0  -2   6   34.04    0.86
   1  -2   6  126.70    1.80
   2  -2   6   19.18    0.71
   3  -2   6    8.27    0.47
   4  -2   6   58.45    1.32
   5  -2   6    0.38    0.40
   6  -2   6   46.40    1.28
   7  -2   6    2.07    0.64
  -6  -3   6    7.22    0.49
  -5  -3   6    1.00    0.33
  -4  -3   6   12.88    0.56
  -3  -3   6    8.24    0.55
  -2  -3   6    8.63    0.48
  -1  -3   6   -0.14    0.28
   0  -3   6   32.96    0.88
   1  -3   6    3.51    0.40
   2  -3   6    1.52    0.31
   3  -3   6   12.79    0.59
   4  -3   6    1.83    0.46
   5  -3   6    0.74    0.40
   6  -3   6   -0.44    0.47
   7  -3   6   17.17    0.94
  -6  -4   6   17.76    0.66
  -5  -4   6   40.92    0.94
  -4  -4   6    2.93    0.43
  -3  -4   6    8.87    0.50
  -2  -4   6   35.86    0.86
  -1  -4   6    1.53    0.30
   0  -4   6    0.34    0.35
   1  -4   6    2.80    0.34
   2  -4   6    5.38    0.39
   3  -4   6   -0.01    0.34
   4  -4   6   11.83    0.70
   5  -4   6    6.65    0.51
   6  -4   6    5.48    0.63
  -5  -5   6    1.56    0.40
  -4  -5   6   10.47    0.55
  -3  -5   6   22.85    0.69
  -2  -5   6    1.12    0.28
  -1  -5   6  106.28    1.56
   0  -5   6   15.74    0.65
   1  -5   6    0.46    0.28
   2  -5   6   16.73    0.65
   3  -5   6   46.61    1.16
   4  -5   6   13.56    0.71
   5  -5   6    4.64    0.49
   6  -5   6   12.43    0.83
  -7   5  -6    0.82    0.78
  -4  -6   6    2.62    0.37
  -3  -6   6   32.48    0.80
  -2  -6   6    0.72    0.30
  -1  -6   6   18.16    0.69
   0  -6   6    5.00    0.42
   1  -6   6   -0.17    0.29
   2  -6   6   75.60    1.44
   3  -6   6    2.53    0.46
   4  -6   6   15.99    0.74
   5  -6   6   26.27    0.98
   6  -6   6    3.92    0.63
  -7   6  -6    6.52    0.85
  -4  -7   6   13.18    0.52
  -3  -7   6   71.52    1.19
  -2  -7   6    3.98    0.41
  -1  -7   6    7.44    0.48
   0  -7   6    3.85    0.38
   1  -7   6    1.12    0.32
   2  -7   6    1.84    0.41
   3  -7   6    0.71    0.39
   4  -7   6    8.76    0.56
   5  -7   6    0.02    0.48
   6  -7   6    0.32    0.52
  -3  -8   6   82.47    1.31
  -2  -8   6    7.54    0.49
  -1  -8   6   67.07    1.22
   0  -8   6   53.73    1.11
   1  -8   6    5.62    0.47
   2  -8   6  129.32    1.97
   3  -8   6   10.94    0.63
   4  -8   6    2.79    0.47
   5  -8   6   52.08    1.43
  -6   8  -6   -0.33    0.66
  -2  -9   6    0.59    0.34
  -1  -9   6    0.52    0.32
   0  -9   6   21.69    0.73
   1  -9   6   14.50    0.71
   2  -9   6    0.57    0.38
   3  -9   6    0.64    0.40
   4  -9   6    0.87    0.45
   5  -9   6   10.98    0.77
  -6   9  -6    0.43    0.62
  -2 -10   6   11.50    0.52
  -1 -10   6   65.94    1.21
   0 -10   6   18.70    0.73
   1 -10   6   26.52    0.89
   2 -10   6   36.11    1.03
   3 -10   6    4.08    0.49
   4 -10   6    0.29    0.48
  -6  10  -6    5.74    0.74
  -1 -11   6   -0.18    0.39
   0 -11   6   11.92    0.65
   1 -11   6    8.19    0.56
   2 -11   6    2.08    0.44
   3 -11   6    1.96    0.49
   4 -11   6   10.62    0.72
  -5  11  -6    1.06    0.57
   0 -12   6   27.89    0.87
   1 -12   6    0.21    0.42
   2 -12   6   49.05    1.28
   3 -12   6    2.46    0.59
  -4  12  -6    3.00    0.68
  -5  12  -6   17.03    0.93
   1 -13   6   15.34    0.77
   2 -13   6    0.25    0.51
  -4  13  -6   15.94    0.91
  -5  13  -6    4.70    0.69
   1 -14   6    1.35    0.56
  -3  14  -6    3.17    0.63
  -4  14  -6   39.70    1.28
  -3  15  -6    6.93    0.70
  -4  15  -6   17.13    0.90
  -4  16   7    1.66    0.73
  -3  16   7    0.91    0.69
  -4  15   7   -0.10    0.67
  -3  15   7   17.62    0.94
  -2  15   7   10.00    0.74
  -5  14   7    1.87    0.69
  -4  14   7    2.77    0.66
  -3  14   7    9.03    0.74
  -2  14   7    5.84    0.63
  -1  14   7   -0.37    0.59
  -5  13   7   21.14    1.12
  -4  13   7    0.24    0.58
  -3  13   7   49.46    1.43
  -2  13   7    5.91    0.60
  -1  13   7   16.59    0.84
  -6  12   7   22.01    1.13
  -5  12   7    7.57    0.80
  -4  12   7   12.82    0.83
  -3  12   7    8.26    0.66
  -2  12   7   19.67    0.87
  -1  12   7    7.58    0.61
   0  12   7    1.41    0.59
  -6  11   7   -0.17    0.59
  -5  11   7    4.10    0.71
  -4  11   7   24.00    1.02
  -3  11   7    3.85    0.54
  -2  11   7    9.65    0.64
  -1  11   7   56.54    1.42
   0  11   7    4.21    0.63
   1  11   7   36.99    1.11
  -7  10   7    1.03    0.55
  -6  10   7   11.44    0.86
  -5  10   7    7.33    0.73
  -4  10   7    0.13    0.47
  -3  10   7    1.21    0.46
  -2  10   7    0.79    0.46
  -1  10   7   25.41    0.95
   0  10   7    0.51    0.53
   1  10   7    0.47    0.46
  -7   9   7   25.18    1.11
  -6   9   7    0.23    0.53
  -5   9   7    3.52    0.61
  -4   9   7   21.93    0.94
  -3   9   7    6.27    0.56
  -2   9   7   21.58    0.87
  -1   9   7   35.34    1.11
   0   9   7    1.95    0.53
   1   9   7    3.34    0.47
   2   9   7    1.25    0.42
  -8   8   7    0.14    0.60
  -7   8   7    3.65    0.63
  -6   8   7    0.34    0.54
  -5   8   7    0.89    0.49
  -4   8   7   20.74    0.91
  -3   8   7    1.33    0.38
  -2   8   7   -0.16    0.40
  -1   8   7   13.57    0.73
   0   8   7   18.51    0.86
   1   8   7    1.14    0.41
   2   8   7    0.13    0.41
   3   8   7    0.94    0.51
  -8   7   7    0.10    0.60
  -7   7   7   55.10    1.56
  -6   7   7    1.83    0.54
  -5   7   7    1.08    0.49
  -4   7   7   22.63    0.92
  -3   7   7    1.71    0.43
  -2   7   7    0.52    0.38
  -1   7   7   64.99    1.46
   0   7   7    2.40    0.46
   1   7   7   42.68    1.12
   2   7   7   30.89    0.95
   3   7   7    6.69    0.62
  -8   6   7    1.14    0.59
  -7   6   7    3.32    0.62
  -6   6   7    2.23    0.57
  -5   6   7    3.28    0.51
  -4   6   7    4.56    0.51
  -3   6   7    8.75    0.59
  -2   6   7   20.95    0.81
  -1   6   7    1.59    0.44
   0   6   7    7.32    0.56
   1   6   7   25.51    0.86
   2   6   7    4.75    0.48
   3   6   7    9.54    0.66
   4   6   7    2.82    0.47
  -9   5   7   13.63    0.96
  -8   5   7    6.13    0.74
  -7   5   7   50.13    1.42
  -6   5   7   14.93    0.83
  -5   5   7   24.91    0.96
  -4   5   7   39.66    1.14
  -3   5   7   24.95    0.89
  -2   5   7   10.30    0.59
  -1   5   7   23.05    0.92
   0   5   7    2.67    0.43
   1   5   7   64.27    1.35
   2   5   7    6.89    0.54
   3   5   7   33.74    1.04
   4   5   7   26.65    0.90
   5   5   7    2.83    0.52
  -9   4   7    8.82    0.83
  -8   4   7    3.16    0.64
  -7   4   7    0.82    0.54
  -6   4   7    0.60    0.46
  -5   4   7   28.36    0.99
  -4   4   7    4.82    0.45
  -3   4   7    8.45    0.56
  -2   4   7   10.65    0.61
  -1   4   7   22.91    0.91
   0   4   7    3.26    0.42
   1   4   7   30.90    0.92
   2   4   7   83.15    1.57
   3   4   7    8.32    0.58
   4   4   7    5.91    0.50
   5   4   7    6.25    0.58
  -9   3   7   16.44    1.01
  -8   3   7   11.94    0.85
  -7   3   7   12.97    0.79
  -6   3   7    4.61    0.56
  -5   3   7   13.59    0.70
  -4   3   7    2.78    0.45
  -3   3   7   97.55    1.72
  -2   3   7    0.76    0.37
  -1   3   7    4.09    0.51
   0   3   7   61.01    1.30
   1   3   7    5.51    0.46
   2   3   7   56.60    1.31
   3   3   7   61.49    1.38
   4   3   7   10.22    0.59
   5   3   7    2.90    0.51
   6   3   7   11.70    0.77
  -9   2   7    4.62    0.75
  -8   2   7    1.37    0.58
  -7   2   7    0.64    0.48
  -6   2   7    5.97    0.56
  -5   2   7   38.76    1.09
  -4   2   7    2.45    0.40
  -3   2   7   -0.51    0.35
  -2   2   7    8.41    0.61
  -1   2   7   39.28    1.07
   0   2   7    3.09    0.38
   1   2   7    4.70    0.45
   2   2   7   -0.31    0.43
   3   2   7    8.22    0.57
   4   2   7    2.58    0.40
   5   2   7    5.81    0.58
   6   2   7    7.19    0.66
  -9   1   7    3.93    0.70
  -8   1   7    0.04    0.52
  -7   1   7    5.74    0.56
  -6   1   7   15.36    0.72
  -5   1   7   28.86    0.94
  -4   1   7    0.51    0.36
  -3   1   7   90.38    1.62
  -2   1   7    3.05    0.47
  -1   1   7    2.79    0.38
   0   1   7   80.17    1.48
   1   1   7    9.46    0.56
   2   1   7    6.83    0.57
   3   1   7   34.15    1.00
   4   1   7    5.81    0.50
   5   1   7    1.54    0.53
   6   1   7   39.72    1.24
   7   1   7    0.95    0.62
  -8   0   7   -0.02    0.55
  -7   0   7    0.03    0.46
  -6   0   7   -0.33    0.39
  -5   0   7    0.07    0.36
  -4   0   7    0.38    0.34
  -3   0   7    0.06    0.37
  -2   0   7    0.45    0.39
  -1   0   7    0.27    0.30
   0   0   7    0.14    0.31
   1   0   7    0.04    0.33
   2   0   7    0.72    0.38
   3   0   7    0.48    0.37
   4   0   7    0.14    0.40
   5   0   7   -0.30    0.49
   6   0   7   -0.05    0.52
   7   0   7    0.52    0.62
  -7  -1   7    3.97    0.48
  -6  -1   7   15.22    0.67
  -5  -1   7   30.62    0.91
  -4  -1   7    0.15    0.35
  -3  -1   7   91.71    1.61
  -2  -1   7    3.85    0.46
  -1  -1   7    2.44    0.36
   0  -1   7   78.15    1.46
   1  -1   7    9.45    0.62
   2  -1   7    8.21    0.56
   3  -1   7   30.58    0.95
   4  -1   7    5.76    0.53
   5  -1   7    2.36    0.56
   6  -1   7   36.17    1.19
  -7  -2   7    0.55    0.46
  -6  -2   7    6.07    0.48
  -5  -2   7   40.52    1.04
  -4  -2   7    2.52    0.42
  -3  -2   7    0.81    0.42
  -2  -2   7    9.84    0.56
  -1  -2   7   35.76    0.95
   0  -2   7    1.85    0.38
   1  -2   7    4.44    0.50
   2  -2   7    0.34    0.37
   3  -2   7    9.65    0.55
   4  -2   7    1.99    0.46
   5  -2   7    5.61    0.61
   6  -2   7    7.67    0.67
  -6  -3   7    6.03    0.47
  -5  -3   7   13.09    0.65
  -4  -3   7    2.25    0.47
  -3  -3   7   99.38    1.64
  -2  -3   7    1.19    0.33
  -1  -3   7    3.75    0.37
   0  -3   7   64.15    1.33
   1  -3   7    5.86    0.52
   2  -3   7   56.25    1.29
   3  -3   7   60.42    1.35
   4  -3   7    8.33    0.67
   5  -3   7    3.20    0.54
   6  -3   7   10.84    0.74
  -6  -4   7    0.23    0.44
  -5  -4   7   30.16    0.96
  -4  -4   7    4.99    0.51
  -3  -4   7    8.11    0.51
  -2  -4   7    9.62    0.52
  -1  -4   7   23.39    0.80
   0  -4   7    3.04    0.46
   1  -4   7   31.52    0.95
   2  -4   7   79.97    1.53
   3  -4   7    7.87    0.59
   4  -4   7    5.77    0.62
   5  -4   7    7.31    0.62
   6  -4   7   33.09    1.22
  -5  -5   7   23.85    0.85
  -4  -5   7   39.44    1.00
  -3  -5   7   27.57    0.82
  -2  -5   7    9.33    0.50
  -1  -5   7   22.43    0.79
   0  -5   7    3.09    0.42
   1  -5   7   60.77    1.29
   2  -5   7    6.94    0.48
   3  -5   7   31.99    1.04
   4  -5   7   28.34    1.06
   5  -5   7    1.83    0.50
   6  -5   7    5.13    0.71
  -4  -6   7    4.57    0.44
  -3  -6   7    9.83    0.51
  -2  -6   7   21.11    0.76
  -1  -6   7    2.37    0.44
   0  -6   7    7.99    0.52
   1  -6   7   24.36    0.82
   2  -6   7    5.08    0.48
   3  -6   7    8.82    0.67
   4  -6   7    3.52    0.54
   5  -6   7    9.73    0.71
   6  -6   7    1.19    0.63
  -4  -7   7   20.04    0.71
  -3  -7   7    0.94    0.39
  -2  -7   7    0.63    0.42
  -1  -7   7   65.43    1.32
   0  -7   7    2.95    0.40
   1  -7   7   41.05    1.05
   2  -7   7   28.77    0.99
   3  -7   7    6.29    0.62
   4  -7   7   39.14    1.21
   5  -7   7    4.42    0.61
  -3  -8   7    1.13    0.44
  -2  -8   7    0.17    0.40
  -1  -8   7   12.79    0.60
   0  -8   7   18.25    0.70
   1  -8   7    0.65    0.37
   2  -8   7    0.18    0.44
   3  -8   7    1.34    0.44
   4  -8   7    2.27    0.50
   5  -8   7    2.05    0.60
  -2  -9   7   20.12    0.74
  -1  -9   7   34.70    0.94
   0  -9   7    1.97    0.38
   1  -9   7    4.11    0.50
   2  -9   7    0.28    0.47
   3  -9   7   12.34    0.70
   4  -9   7   30.98    1.13
   5  -9   7   -0.54    0.59
  -1 -10   7   25.21    0.81
   0 -10   7    0.47    0.41
   1 -10   7    0.32    0.48
   2 -10   7    0.39    0.46
   3 -10   7    6.20    0.58
   4 -10   7    1.57    0.57
  -1 -11   7   62.47    1.34
   0 -11   7    3.76    0.55
   1 -11   7   35.99    1.10
   2 -11   7   -0.70    0.43
   3 -11   7    0.49    0.48
   4 -11   7   15.19    0.92
   0 -12   7    0.96    0.49
   1 -12   7   17.50    0.77
   2 -12   7   17.70    0.86
   3 -12   7    4.54    0.66
   1 -13   7    5.46    0.58
   2 -13   7    3.93    0.64
   3 -13   7   19.72    1.00
   2 -14   7   18.11    0.98
  -3  14  -7   15.36    1.10
  -3  14   8    5.86    0.70
  -2  14   8    0.12    0.67
  -4  13   8   34.51    1.24
  -3  13   8   37.39    1.30
  -2  13   8    8.28    0.74
  -1  13   8    3.76    0.78
  -4  12   8    0.00    0.59
  -3  12   8    0.56    0.57
  -2  12   8   10.48    0.75
  -1  12   8   11.45    0.89
   0  12   8   15.08    0.90
  -5  11   8    4.83    0.66
  -4  11   8    0.92    0.53
  -3  11   8    4.82    0.59
  -2  11   8    0.04    0.54
  -1  11   8    0.35    0.66
   0  11   8    0.81    0.60
   1  11   8    0.57    0.56
  -6  10   8   14.22    0.88
  -5  10   8   53.09    1.52
  -4  10   8    2.67    0.54
  -3  10   8    7.75    0.63
  -2  10   8   24.71    1.02
  -1  10   8   17.36    0.95
   0  10   8    5.86    0.67
   1  10   8   15.15    0.78
  -6   9   8    5.91    0.67
  -5   9   8    1.07    0.52
  -4   9   8    2.76    0.55
  -3   9   8    0.37    0.50
  -2   9   8    0.98    0.50
  -1   9   8   13.67    0.87
   0   9   8   12.99    0.77
   1   9   8   -0.17    0.49
   2   9   8    0.81    0.52
  -6   8   8    0.75    0.49
  -5   8   8   76.90    1.79
  -4   8   8    1.13    0.47
  -3   8   8   12.45    0.71
  -2   8   8   62.43    1.57
  -1   8   8   -0.08    0.54
   0   8   8   12.84    0.75
   1   8   8   45.90    1.26
   2   8   8    1.39    0.51
   3   8   8   45.51    1.33
  -7   7   8    9.60    0.77
  -6   7   8    1.46    0.52
  -5   7   8   -0.08    0.45
  -4   7   8    0.01    0.44
  -3   7   8    5.08    0.50
  -2   7   8    1.24    0.48
  -1   7   8   -0.10    0.52
   0   7   8   14.25    0.78
   1   7   8    0.68    0.46
   2   7   8   -0.47    0.50
   3   7   8    2.98    0.57
  -7   6   8    0.36    0.55
  -6   6   8    0.92    0.48
  -5   6   8    9.37    0.64
  -4   6   8    1.52    0.44
  -3   6   8    1.22    0.44
  -2   6   8   31.04    1.10
  -1   6   8    5.18    0.60
   0   6   8    3.14    0.48
   1   6   8   58.59    1.42
   2   6   8    1.37    0.48
   3   6   8   18.53    0.89
   4   6   8    6.12    0.61
  -8   5   8    0.49    0.57
  -7   5   8    5.81    0.64
  -6   5   8    2.39    0.50
  -5   5   8    3.20    0.48
  -4   5   8    7.14    0.57
  -3   5   8   25.96    0.97
  -2   5   8    5.97    0.63
  -1   5   8    1.75    0.48
   0   5   8   31.21    1.04
   1   5   8   11.93    0.66
   2   5   8    1.29    0.48
   3   5   8    6.33    0.60
   4   5   8   17.42    0.82
  -8   4   8    9.12    0.79
  -7   4   8    1.33    0.54
  -6   4   8    0.61    0.45
  -5   4   8    4.06    0.45
  -4   4   8    2.13    0.42
  -3   4   8   23.51    0.93
  -2   4   8   -0.49    0.44
  -1   4   8    9.43    0.65
   0   4   8   -0.36    0.41
   1   4   8    3.25    0.42
   2   4   8   22.92    0.97
   3   4   8    9.66    0.67
   4   4   8    1.95    0.50
   5   4   8    4.60    0.62
  -8   3   8    1.82    0.59
  -7   3   8    3.30    0.54
  -6   3   8    4.85    0.55
  -5   3   8    4.70    0.48
  -4   3   8    4.15    0.48
  -3   3   8    0.29    0.39
  -2   3   8   36.47    1.18
  -1   3   8   18.39    0.81
   0   3   8    7.51    0.55
   1   3   8    4.50    0.48
   2   3   8    0.73    0.50
   3   3   8   16.32    0.81
   4   3   8   10.90    0.65
   5   3   8    7.10    0.68
  -8   2   8    3.00    0.58
  -7   2   8   10.36    0.66
  -6   2   8    0.29    0.46
  -5   2   8    6.59    0.55
  -4   2   8   21.57    0.86
  -3   2   8   10.22    0.71
  -2   2   8    9.31    0.67
  -1   2   8   45.83    1.22
   0   2   8    1.06    0.37
   1   2   8   25.31    0.94
   2   2   8   48.62    1.33
   3   2   8   12.71    0.69
   4   2   8    4.81    0.54
   5   2   8   22.17    1.00
  -8   1   8    0.27    0.56
  -7   1   8   24.12    0.94
  -6   1   8   14.91    0.74
  -5   1   8   -0.72    0.44
  -4   1   8    0.24    0.41
  -3   1   8    2.14    0.52
  -2   1   8    9.68    0.66
  -1   1   8    1.31    0.40
   0   1   8   10.85    0.60
   1   1   8    1.29    0.43
   2   1   8    0.58    0.43
   3   1   8   -0.32    0.43
   4   1   8    3.17    0.49
   5   1   8    2.20    0.62
  -8   0   8    0.95    0.58
  -7   0   8    1.77    0.53
  -6   0   8  133.20    2.15
  -5   0   8    0.79    0.44
  -4   0   8   76.89    1.61
  -3   0   8   56.48    1.40
  -2   0   8   -0.54    0.39
  -1   0   8  132.02    2.10
   0   0   8    3.22    0.42
   1   0   8   10.55    0.70
   2   0   8   41.34    1.20
   3   0   8    2.47    0.44
   4   0   8   -0.17    0.47
   5   0   8  120.42    2.28
  -7  -1   8   24.07    0.90
  -6  -1   8   13.35    0.71
  -5  -1   8    0.38    0.43
  -4  -1   8    0.08    0.49
  -3  -1   8    2.04    0.46
  -2  -1   8    8.14    0.54
  -1  -1   8    0.79    0.40
   0  -1   8   10.13    0.64
   1  -1   8    0.70    0.46
   2  -1   8    0.56    0.43
   3  -1   8   -0.03    0.42
   4  -1   8    3.82    0.53
   5  -1   8    1.17    0.63
  -7  -2   8    9.77    0.66
  -6  -2   8    0.14    0.47
  -5  -2   8    8.22    0.67
  -4  -2   8   22.33    0.91
  -3  -2   8    7.89    0.57
  -2  -2   8   11.12    0.62
  -1  -2   8   45.20    1.16
   0  -2   8    1.02    0.42
   1  -2   8   25.09    0.95
   2  -2   8   47.16    1.24
   3  -2   8   12.20    0.66
   4  -2   8    4.57    0.58
   5  -2   8   21.79    1.05
  -6  -3   8    4.33    0.56
  -5  -3   8    5.54    0.62
  -4  -3   8    4.71    0.51
  -3  -3   8    1.14    0.40
  -2  -3   8   38.06    1.05
  -1  -3   8   17.97    0.79
   0  -3   8    6.64    0.62
   1  -3   8    3.72    0.48
   2  -3   8   -0.25    0.41
   3  -3   8   13.55    0.72
   4  -3   8    9.30    0.77
   5  -3   8    7.12    0.68
  -5  -4   8    4.04    0.55
  -4  -4   8    1.77    0.46
  -3  -4   8   24.11    0.84
  -2  -4   8    0.10    0.40
  -1  -4   8    9.14    0.61
   0  -4   8    0.48    0.45
   1  -4   8    2.85    0.46
   2  -4   8   24.99    0.91
   3  -4   8    9.98    0.68
   4  -4   8    1.90    0.59
   5  -4   8    3.77    0.59
  -5  -5   8    2.34    0.51
  -4  -5   8    7.26    0.55
  -3  -5   8   26.63    0.88
  -2  -5   8    5.48    0.52
  -1  -5   8    0.98    0.47
   0  -5   8   30.38    1.01
   1  -5   8   11.26    0.65
   2  -5   8    0.86    0.40
   3  -5   8    5.14    0.60
   4  -5   8   17.68    0.95
  -4  -6   8    0.95    0.44
  -3  -6   8    1.57    0.42
  -2  -6   8   31.55    1.00
  -1  -6   8    5.26    0.56
   0  -6   8    2.56    0.45
   1  -6   8   55.15    1.33
   2  -6   8    0.74    0.44
   3  -6   8   16.66    0.91
   4  -6   8    7.48    0.68
  -3  -7   8    3.88    0.51
  -2  -7   8    1.08    0.48
  -1  -7   8   -0.55    0.42
   0  -7   8   13.51    0.68
   1  -7   8    0.12    0.42
   2  -7   8   -0.39    0.47
   3  -7   8    2.11    0.60
   4  -7   8   11.08    0.75
  -3  -8   8   13.70    0.75
  -2  -8   8   66.65    1.44
  -1  -8   8    0.26    0.41
   0  -8   8   11.56    0.64
   1  -8   8   45.90    1.27
   2  -8   8    0.29    0.52
   3  -8   8   45.33    1.36
   4  -8   8    4.31    0.56
  -2  -9   8    0.35    0.46
  -1  -9   8   14.63    0.70
   0  -9   8   11.88    0.64
   1  -9   8    0.58    0.45
   2  -9   8    0.46    0.53
   3  -9   8    0.42    0.53
  -1 -10   8   15.94    0.73
   0 -10   8    5.83    0.58
   1 -10   8   13.57    0.83
   2 -10   8    3.66    0.56
   3 -10   8    5.64    0.65
  -1 -11   8    1.14    0.50
   0 -11   8    1.53    0.56
   1 -11   8   -0.37    0.53
   2 -11   8    0.64    0.51
   3 -11   8    0.42    0.59
   0 -12   8   13.11    0.81
   1 -12   8    8.49    0.68
   2 -12   8   -0.22    0.57
   1 -13   8    6.07    0.69
   2 -13   8    2.27    0.67
  -2  12   9    4.16    0.82
  -1  12   9   11.58    0.95
   0  12   9    2.12    0.69
  -3  11   9    2.30    0.69
  -2  11   9   14.50    1.01
  -1  11   9    0.67    0.66
   0  11   9   29.40    1.16
  -3  10   9   10.61    0.80
  -2  10   9    4.58    0.75
  -1  10   9   -0.81    0.63
   0  10   9    6.77    0.69
   1  10   9    8.24    0.75
  -4   9   9    0.89    0.54
  -3   9   9   26.19    1.14
  -2   9   9    8.01    0.83
  -1   9   9    0.48    0.60
   0   9   9    8.16    0.71
   1   9   9    2.09    0.59
   2   9   9    2.06    0.68
  -5   8   9    0.90    0.58
  -4   8   9    0.08    0.54
  -3   8   9    0.13    0.56
  -2   8   9    1.65    0.63
  -1   8   9    4.97    0.67
   0   8   9    7.11    0.65
   1   8   9   -0.19    0.57
   2   8   9    3.40    0.68
  -5   7   9    1.19    0.53
  -4   7   9   -0.30    0.53
  -3   7   9   22.39    1.04
  -2   7   9    2.92    0.67
  -1   7   9    0.40    0.51
   0   7   9   62.35    1.61
   1   7   9    6.28    0.63
   2   7   9    5.41    0.73
   3   7   9   14.89    0.92
  -6   6   9    0.58    0.56
  -5   6   9    2.22    0.51
  -4   6   9    4.95    0.56
  -3   6   9    9.57    0.79
  -2   6   9    2.53    0.59
  -1   6   9    4.15    0.59
   0   6   9    2.53    0.51
   1   6   9    3.02    0.57
   2   6   9    4.14    0.74
   3   6   9    6.10    0.69
  -6   5   9   26.84    1.07
  -5   5   9    0.73    0.52
  -4   5   9   12.56    0.79
  -3   5   9   25.06    1.13
  -2   5   9   19.07    0.97
  -1   5   9    6.09    0.59
   0   5   9   49.29    1.39
   1   5   9    0.91    0.51
   2   5   9   12.32    0.88
   3   5   9    8.71    0.75
   4   5   9    1.37    0.60
  -6   4   9    1.40    0.54
  -5   4   9   15.98    0.82
  -4   4   9    4.22    0.59
  -3   4   9    0.56    0.55
  -2   4   9   20.87    0.97
  -1   4   9   15.75    0.81
   0   4   9   26.11    1.01
   1   4   9    1.14    0.50
   2   4   9   16.20    0.93
   3   4   9    1.59    0.59
   4   4   9    0.32    0.61
  -7   3   9    3.93    0.60
  -6   3   9    4.06    0.57
  -5   3   9    1.23    0.50
  -4   3   9   19.62    0.95
  -3   3   9    9.70    0.77
  -2   3   9   17.08    0.87
  -1   3   9   16.77    0.82
   0   3   9    1.52    0.47
   1   3   9   73.34    1.73
   2   3   9    1.70    0.56
   3   3   9    7.95    0.68
   4   3   9   21.91    0.96
  -7   2   9    1.78    0.57
  -6   2   9    3.77    0.56
  -5   2   9    1.13    0.52
  -4   2   9    1.35    0.53
  -3   2   9    2.62    0.57
  -2   2   9    4.61    0.55
  -1   2   9    2.60    0.46
   0   2   9    8.94    0.63
   1   2   9    0.99    0.49
   2   2   9   11.52    0.80
   3   2   9    4.55    0.60
   4   2   9    0.45    0.56
  -7   1   9   36.08    1.18
  -6   1   9    1.82    0.52
  -5   1   9    0.61    0.51
  -4   1   9   12.85    0.85
  -3   1   9    0.97    0.49
  -2   1   9   39.58    1.20
  -1   1   9    2.51    0.47
   0   1   9    2.18    0.50
   1   1   9    4.13    0.63
   2   1   9    0.01    0.48
   3   1   9    2.47    0.55
   4   1   9   52.70    1.47
  -7   0   9   -0.22    0.58
  -6   0   9    0.92    0.55
  -5   0   9   -0.41    0.53
  -4   0   9    0.44    0.52
  -3   0   9    0.20    0.46
  -2   0   9    0.01    0.44
  -1   0   9    0.22    0.46
   0   0   9    0.50    0.47
   1   0   9   -0.27    0.52
   2   0   9   -0.02    0.49
   3   0   9   -0.09    0.49
  -7  -1   9   36.33    1.21
  -6  -1   9    2.06    0.59
  -5  -1   9   -0.22    0.56
  -4  -1   9   13.31    0.79
  -3  -1   9    0.59    0.48
  -2  -1   9   40.61    1.20
  -1  -1   9    2.28    0.47
   0  -1   9    1.41    0.51
   1  -1   9    3.69    0.59
   2  -1   9   -0.02    0.48
   3  -1   9    2.21    0.49
  -6  -2   9    3.51    0.67
  -5  -2   9   -0.22    0.56
  -4  -2   9    1.75    0.53
  -3  -2   9    2.97    0.49
  -2  -2   9    4.60    0.51
  -1  -2   9    1.75    0.49
   0  -2   9    8.96    0.75
   1  -2   9    0.53    0.48
   2  -2   9   10.74    0.71
   3  -2   9    4.11    0.57
  -6  -3   9    4.34    0.70
  -5  -3   9    0.47    0.55
  -4  -3   9   20.61    0.86
  -3  -3   9   10.89    0.66
  -2  -3   9   17.00    0.78
  -1  -3   9   14.75    0.80
   0  -3   9    1.89    0.54
   1  -3   9   70.89    1.65
   2  -3   9    1.06    0.49
   3  -3   9    8.39    0.64
  -5  -4   9   14.46    0.79
  -4  -4   9    4.16    0.56
  -3  -4   9    0.43    0.48
  -2  -4   9   21.18    0.91
  -1  -4   9   16.41    0.89
   0  -4   9   24.60    1.01
   1  -4   9    1.90    0.48
   2  -4   9   18.64    0.84
   3  -4   9    1.66    0.54
  -4  -5   9   13.26    0.71
  -3  -5   9   27.16    0.95
  -2  -5   9   17.72    0.87
  -1  -5   9    6.81    0.65
   0  -5   9   50.72    1.38
   1  -5   9    1.30    0.49
   2  -5   9   10.29    0.67
   3  -5   9    6.62    0.68
  -4  -6   9    3.88    0.57
  -3  -6   9    9.25    0.69
  -2  -6   9    4.12    0.63
  -1  -6   9    4.02    0.57
   0  -6   9    2.62    0.46
   1  -6   9    2.44    0.50
   2  -6   9    5.21    0.61
  -3  -7   9   24.97    1.05
  -2  -7   9    5.37    0.63
  -1  -7   9    0.06    0.49
   0  -7   9   57.44    1.44
   1  -7   9    5.87    0.58
   2  -7   9    4.48    0.63
  -2  -8   9    2.44    0.54
  -1  -8   9    5.28    0.57
   0  -8   9    7.67    0.62
   1  -8   9   -0.57    0.53
   2  -8   9    1.14    0.62
  -2  -9   9   11.03    0.70
  -1  -9   9   -0.01    0.51
   0  -9   9    7.22    0.60
   1  -9   9    2.30    0.57
   2  -9   9    2.53    0.70
  -1 -10   9    0.22    0.54
   0 -10   9    5.52    0.66
   1 -10   9    8.19    0.79
   0 -11   9   27.70    1.16
   1 -11   9   -0.15    0.63
  -2   6  10    2.70    0.62
  -1   6  10   27.85    1.17
  -3   5  10    4.27    0.68
  -2   5  10    4.64    0.67
  -1   5  10    0.69    0.56
   0   5  10   12.27    0.81
  -4   4  10    7.16    0.80
  -3   4  10    0.16    0.58
  -2   4  10    7.89    0.68
  -1   4  10    0.97    0.58
   0   4  10   12.70    0.81
  -4   3  10    3.52    0.71
  -3   3  10    6.57    0.72
  -2   3  10    4.18    0.62
  -1   3  10   -0.13    0.52
   0   3  10   -0.14    0.60
   1   3  10    5.38    0.79
  -5   2  10   10.94    0.90
  -4   2  10    1.59    0.62
  -3   2  10    0.07    0.55
  -2   2  10   19.89    0.95
  -1   2  10    3.57    0.59
   0   2  10   29.45    1.20
   1   2  10    6.60    0.80
  -5   1  10    0.16    0.64
  -4   1  10    0.99    0.58
  -3   1  10    5.35    0.64
  -2   1  10    2.69    0.57
  -1   1  10   12.95    0.79
   0   1  10    2.92    0.60
   1   1  10    0.39    0.60
  -5   0  10   21.88    1.09
  -4   0  10    1.48    0.59
  -3   0  10    6.25    0.64
  -2   0  10   47.07    1.39
  -1   0  10    0.79    0.56
   0   0  10   12.23    0.89
   1   0  10    0.74    0.58
  -5  -1  10   -0.66    0.61
  -4  -1  10    1.57    0.58
  -3  -1  10    6.53    0.65
  -2  -1  10    3.69    0.57
  -1  -1  10   13.66    0.86
   0  -1  10    2.44    0.65
   1  -1  10    0.86    0.57
  -6  -2  10    0.58    0.70
  -5  -2  10   11.24    0.82
  -4  -2  10    0.88    0.59
  -3  -2  10    1.36    0.57
  -2  -2  10   24.21    1.00
  -1  -2  10    2.66    0.62
   0  -2  10   30.36    1.22
   1  -2  10    6.94    0.68
  -5  -3  10    0.64    0.63
  -4  -3  10    2.55    0.59
  -3  -3  10    7.27    0.63
  -2  -3  10    4.85    0.66
  -1  -3  10    0.39    0.63
   0  -3  10    0.58    0.59
  -5  -4  10   10.14    0.77
  -4  -4  10    6.79    0.67
  -3  -4  10    0.18    0.59
  -2  -4  10    7.80    0.75
  -1  -4  10    1.85    0.64
   0  -4  10   11.35    0.80
  -4  -5  10   14.32    0.83
  -3  -5  10    2.62    0.62
  -2  -5  10    7.17    0.81
  -1  -5  10    1.38    0.59
   0  -5  10   11.05    0.76
  -3  -6  10    0.37    0.65
  -2  -6  10    3.17    0.65
  -1  -6  10   28.04    1.10
   0  -6  10    2.10    0.57
  -3  -7  10    1.75    0.68
  -2  -7  10    1.82    0.62
  -1  -7  10    0.11    0.58
  -2  -8  10    1.07    0.64
  -1  -8  10   31.88    1.14
  -1  -9  10    2.33    0.65
  -7   0   0    7.45    0.53
  -8   0   0    7.06    0.53
  -9   0   0   15.68    0.79
 -10   0   0    2.57    0.79
 -10  -1   0    0.41    0.56
  -9  -1   0   -0.19    0.60
  -8  -1   0    6.51    0.54
  -7  -1   0   18.25    0.71
  -6  -1   0   14.82    0.61
  -5  -1   0    5.43    0.39
   0  -1   0    0.00    0.04
  -8   1   0    6.94    0.56
  -9   1   0    0.94    0.46
 -10   1   0    0.26    0.50
 -10  -2   0    2.57    0.60
  -9  -2   0   13.83    0.79
  -8  -2   0   18.30    0.84
  -7  -2   0   29.79    0.96
  -6  -2   0  126.31    1.74
  -5  -2   0   13.53    0.53
  -4  -2   0  105.42    1.30
  -3  -2   0   15.56    0.47
  -2  -2   0    2.01    0.24
  -1  -2   0  111.54    0.88
   0  -2   0  194.83    1.21
   1  -2   0  116.31    0.92
  -9   2   0   13.56    0.76
 -10   2   0    2.27    0.57
 -10  -3   0    0.03    0.56
  -9  -3   0   23.84    0.98
  -8  -3   0    4.21    0.51
  -7  -3   0    1.90    0.42
  -6  -3   0   16.33    0.69
  -5  -3   0   27.10    0.76
  -4  -3   0   12.88    0.50
  -3  -3   0   27.00    0.59
  -2  -3   0  352.71    2.40
  -1  -3   0   18.79    0.38
   0  -3   0   -0.13    0.15
   1  -3   0   19.95    0.37
 -10   3   0    0.60    0.57
 -10  -4   0    0.17    0.55
  -9  -4   0    0.02    0.47
  -8  -4   0   10.00    0.62
  -7  -4   0    2.13    0.41
  -6  -4   0   42.64    1.02
  -5  -4   0    0.40    0.32
  -4  -4   0   15.83    0.51
  -3  -4   0  111.80    1.27
  -2  -4   0    0.67    0.25
  -1  -4   0   25.53    0.48
   0  -4   0  198.46    1.44
   1  -4   0   25.10    0.44
 -10  -5   0   -0.05    0.65
  -9  -5   0    8.21    0.68
  -8  -5   0   24.33    0.89
  -7  -5   0   -0.10    0.35
  -6  -5   0    1.50    0.34
  -5  -5   0    5.75    0.42
  -4  -5   0  104.69    1.36
  -3  -5   0   23.54    0.58
  -2  -5   0  143.33    1.36
  -1  -5   0   32.99    0.56
   0  -5   0   -0.47    0.20
   1  -5   0   32.46    0.54
   2  -5   0  141.75    1.38
 -10  -6   0   18.36    1.04
  -9  -6   0    0.55    0.57
  -8  -6   0    0.14    0.49
  -7  -6   0  115.36    1.86
  -6  -6   0    5.93    0.54
  -5  -6   0   12.64    0.57
  -4  -6   0  231.89    2.20
  -3  -6   0   11.16    0.47
  -2  -6   0  156.30    1.48
  -1  -6   0   54.83    0.76
   0  -6   0   59.57    0.76
   1  -6   0   54.90    0.75
   2  -6   0  156.92    1.51
 -10  -7   0    0.28    0.66
  -9  -7   0    6.78    0.69
  -8  -7   0   13.30    0.78
  -7  -7   0    2.54    0.48
  -6  -7   0   -0.19    0.37
  -5  -7   0    5.93    0.42
  -4  -7   0   56.74    1.00
  -3  -7   0   16.75    0.54
  -2  -7   0   66.40    0.94
  -1  -7   0   46.58    0.74
   0  -7   0   -0.06    0.18
   1  -7   0   48.61    0.74
   2  -7   0   68.93    0.97
 -10  -8   0   29.28    1.20
  -9  -8   0   12.43    0.77
  -8  -8   0    7.33    0.60
  -7  -8   0   96.10    1.68
  -6  -8   0    0.41    0.36
  -5  -8   0    0.79    0.34
  -4  -8   0  206.13    2.14
  -3  -8   0   28.42    0.68
  -2  -8   0  144.25    1.52
  -1  -8   0  206.24    1.83
   0  -8   0    1.16    0.23
   1  -8   0  204.32    1.83
   2  -8   0  148.26    1.58
   3  -8   0   29.04    0.71
  -9  -9   0    1.12    0.60
  -8  -9   0    0.82    0.49
  -7  -9   0    0.76    0.41
  -6  -9   0   68.72    1.37
  -5  -9   0   57.00    1.18
  -4  -9   0    1.54    0.34
  -3  -9   0    1.07    0.31
  -2  -9   0    0.97    0.31
  -1  -9   0   29.61    0.65
   0  -9   0   -0.34    0.21
   1  -9   0   30.12    0.63
   2  -9   0    1.69    0.23
   3  -9   0    0.74    0.26
  -9 -10   0    5.30    0.77
  -8 -10   0    3.79    0.63
  -7 -10   0   26.87    0.99
  -6 -10   0    1.34    0.45
  -5 -10   0    3.93    0.42
  -4 -10   0  105.01    1.51
  -3 -10   0    3.28    0.37
  -2 -10   0  110.26    1.42
  -1 -10   0  164.41    1.71
   0 -10   0  108.58    1.34
   1 -10   0  162.61    1.72
   2 -10   0  112.15    1.45
   3 -10   0    3.63    0.34
  -9 -11   0    2.50    0.74
  -8 -11   0    7.25    0.71
  -7 -11   0   -0.15    0.46
  -6 -11   0    3.16    0.46
  -5 -11   0   11.91    0.58
  -4 -11   0    0.30    0.40
  -3 -11   0    2.93    0.37
  -2 -11   0    0.40    0.30
  -1 -11   0    0.43    0.25
   0 -11   0   -0.04    0.24
   1 -11   0    0.86    0.24
   2 -11   0    0.73    0.24
   3 -11   0    2.94    0.31
  -9 -12   0    5.06    0.78
  -8 -12   0    2.04    0.57
  -7 -12   0   17.38    0.81
  -6 -12   0    2.69    0.43
  -5 -12   0   15.70    0.71
  -4 -12   0   40.50    0.99
  -3 -12   0    1.76    0.42
  -2 -12   0   43.86    0.93
  -1 -12   0    0.59    0.26
   0 -12   0   31.05    0.74
   1 -12   0    0.06    0.25
   2 -12   0   45.99    0.96
   3 -12   0    1.77    0.33
  -9 -13   0   16.34    0.98
  -8 -13   0   23.93    1.02
  -7 -13   0   11.23    0.77
  -6 -13   0   23.27    0.91
  -5 -13   0   28.58    0.91
  -4 -13   0   51.33    1.14
  -3 -13   0   75.53    1.31
  -2 -13   0   44.08    0.98
  -1 -13   0   16.16    0.57
   0 -13   0    0.13    0.27
   1 -13   0   16.28    0.57
   2 -13   0   45.20    0.98
   3 -13   0   77.62    1.38
  -8 -14   0    5.05    0.77
  -7 -14   0    0.53    0.60
  -6 -14   0    7.96    0.66
  -5 -14   0    0.32    0.42
  -4 -14   0    2.12    0.48
  -3 -14   0   81.98    1.43
  -2 -14   0   12.26    0.56
  -1 -14   0    0.63    0.29
   0 -14   0    4.61    0.37
   1 -14   0    0.80    0.29
   2 -14   0   12.50    0.53
   3 -14   0   86.43    1.51
  -8 -15   0    0.05    0.75
  -7 -15   0    5.16    0.69
  -6 -15   0   16.69    0.82
  -5 -15   0   22.42    0.91
  -4 -15   0    0.52    0.44
  -3 -15   0    4.04    0.43
  -2 -15   0   -0.01    0.34
  -1 -15   0    8.50    0.47
   0 -15   0    0.18    0.32
   1 -15   0    8.01    0.45
   2 -15   0   -0.07    0.34
   3 -15   0    5.16    0.44
  -7 -16   0   -0.95    0.66
  -6 -16   0   44.83    1.32
  -5 -16   0   31.68    1.07
  -4 -16   0    0.59    0.42
  -3 -16   0   61.77    1.29
  -2 -16   0   15.21    0.63
  -1 -16   0    3.71    0.40
   0 -16   0   23.49    0.75
   1 -16   0    4.54    0.44
   2 -16   0   14.38    0.63
   3 -16   0   60.66    1.34
  -7 -17   0    1.45    0.75
  -6 -17   0    1.29    0.67
  -5 -17   0    0.98    0.54
  -4 -17   0   -0.32    0.46
  -3 -17   0    0.09    0.42
  -2 -17   0    0.27    0.39
  -1 -17   0    1.41    0.38
   0 -17   0    1.04    0.39
   1 -17   0    0.97    0.39
   2 -17   0   -0.01    0.40
   3 -17   0    0.19    0.41
  -6 -18   0   17.20    0.97
  -5 -18   0    7.13    0.67
  -4 -18   0    0.14    0.49
  -3 -18   0   43.40    1.16
  -2 -18   0   33.47    0.97
  -1 -18   0    6.60    0.50
   0 -18   0   99.53    1.70
   1 -18   0    4.59    0.47
   2 -18   0   31.34    0.96
   3 -18   0   46.60    1.23
  -5 -19   0    4.68    0.67
  -4 -19   0   15.04    0.78
  -3 -19   0    1.28    0.49
  -2 -19   0    1.51    0.51
  -1 -19   0   16.01    0.71
   0 -19   0    1.39    0.46
   1 -19   0   16.76    0.72
   2 -19   0    2.09    0.47
   3 -19   0    1.01    0.50
  -4 -20   0   -0.46    0.63
  -3 -20   0   10.48    0.71
  -2 -20   0    6.31    0.58
  -1 -20   0    6.63    0.57
   0 -20   0   10.08    0.63
   1 -20   0    7.05    0.55
   2 -20   0    5.76    0.57
   3 -20   0   12.36    0.76
  -3 -21   0    8.44    0.73
  -2 -21   0   54.34    1.37
  -1 -21   0   10.73    0.69
   0 -21   0   -0.05    0.55
   1 -21   0   11.21    0.73
   2 -21   0   55.33    1.44
   3 -21   0   11.33    0.75
  -1 -22   0   13.78    0.79
   0 -22   0    1.60    0.63
   1 -22   0   13.87    0.78
   2 -22   0    1.97    0.64
   3 -21  -1   11.43    0.81
   2 -21  -1   12.99    0.76
   3 -20  -1    9.40    0.70
   2 -20  -1    0.55    0.53
   1 -20  -1   16.70    0.77
   0 -20  -1   27.60    0.94
   3 -19  -1   29.83    1.01
   2 -19  -1    1.25    0.49
   1 -19  -1   51.67    1.23
   0 -19  -1    3.16    0.47
  -1 -19  -1    2.97    0.49
   3 -18  -1    3.65    0.49
   2 -18  -1    1.12    0.44
   1 -18  -1    0.67    0.43
   0 -18  -1    5.96    0.49
  -1 -18  -1    3.21    0.43
  -2 -18  -1    2.02    0.46
   3 -17  -1   10.34    0.61
   2 -17  -1    4.02    0.44
   1 -17  -1   28.76    0.84
   0 -17  -1    5.77    0.45
  -1 -17  -1    4.59    0.44
  -2 -17  -1   48.92    1.09
  -3 -17  -1    0.62    0.44
  -4 -17  -1    8.81    0.62
   3 -16  -1   10.96    0.58
   2 -16  -1    5.08    0.43
   1 -16  -1    0.15    0.37
   0 -16  -1    0.28    0.35
  -1 -16  -1    0.33    0.36
  -2 -16  -1    3.80    0.41
  -3 -16  -1   -0.03    0.39
  -4 -16  -1    6.53    0.54
  -5 -16  -1   20.61    0.88
   3 -15  -1   19.60    0.71
   2 -15  -1    1.89    0.35
   1 -15  -1   19.31    0.64
   0 -15  -1    4.97    0.39
  -1 -15  -1    4.92    0.40
  -2 -15  -1   96.86    1.50
  -3 -15  -1   25.72    0.80
  -4 -15  -1   16.77    0.73
  -5 -15  -1   43.38    1.19
  -6 -15  -1   -0.32    0.54
   3 -14  -1   23.74    0.76
   2 -14  -1   -0.03    0.32
   1 -14  -1    0.12    0.30
   0 -14  -1    0.51    0.30
  -1 -14  -1    3.71    0.34
  -2 -14  -1   11.48    0.52
  -3 -14  -1   17.34    0.65
  -4 -14  -1    7.04    0.58
  -5 -14  -1   -0.15    0.43
  -6 -14  -1   -0.75    0.51
  -7 -14  -1   14.82    0.90
   3 -13  -1   90.82    1.45
   2 -13  -1   13.14    0.51
   1 -13  -1  123.54    1.61
   0 -13  -1   38.86    0.81
  -1 -13  -1   15.34    0.53
  -2 -13  -1   81.06    1.26
  -3 -13  -1   32.99    0.87
  -4 -13  -1   39.12    0.98
  -5 -13  -1   34.95    0.99
  -6 -13  -1    4.77    0.58
  -7 -13  -1    1.14    0.56
  -8 -13  -1   22.64    0.98
   3 -12  -1   67.68    1.22
   2 -12  -1    7.35    0.38
   1 -12  -1    3.34    0.30
   0 -12  -1   42.57    0.84
  -1 -12  -1   11.62    0.46
  -2 -12  -1   18.32    0.60
  -3 -12  -1   43.60    0.97
  -4 -12  -1    8.38    0.52
  -5 -12  -1    2.08    0.45
  -6 -12  -1    3.40    0.46
  -7 -12  -1   27.61    0.97
  -8 -12  -1    9.03    0.75
   3 -11  -1   -0.13    0.27
   2 -11  -1  168.04    1.84
   1 -11  -1   27.35    0.65
   0 -11  -1   28.73    0.64
  -1 -11  -1    6.86    0.37
  -2 -11  -1   17.59    0.57
  -3 -11  -1    9.12    0.47
  -4 -11  -1  148.88    1.85
  -5 -11  -1   -0.28    0.36
  -6 -11  -1   80.13    1.49
  -7 -11  -1   -0.36    0.49
  -8 -11  -1    2.89    0.66
  -9 -11  -1   41.86    1.43
   2 -10  -1    0.22    0.23
   1 -10  -1   18.03    0.50
   0 -10  -1    0.15    0.22
  -1 -10  -1   17.53    0.51
  -2 -10  -1   18.42    0.58
  -3 -10  -1    1.76    0.36
  -4 -10  -1   37.13    0.84
  -5 -10  -1    4.47    0.45
  -6 -10  -1    0.66    0.47
  -7 -10  -1    6.01    0.65
  -8 -10  -1   19.59    0.94
  -9 -10  -1    1.76    0.71
   2  -9  -1  266.23    2.29
   1  -9  -1   10.42    0.37
   0  -9  -1  121.95    1.29
  -1  -9  -1   10.42    0.39
  -2  -9  -1    1.59    0.31
  -3  -9  -1   33.39    0.76
  -4  -9  -1    0.03    0.31
  -5  -9  -1    1.49    0.43
  -6  -9  -1   12.60    0.64
  -7  -9  -1    0.72    0.45
  -8  -9  -1   -0.73    0.52
  -9  -9  -1   41.81    1.29
   2  -8  -1   28.82    0.62
   1  -8  -1    9.05    0.33
   0  -8  -1   70.31    0.88
  -1  -8  -1   45.87    0.73
  -2  -8  -1   -0.25    0.26
  -3  -8  -1    4.63    0.34
  -4  -8  -1   12.56    0.56
  -5  -8  -1    3.98    0.42
  -6  -8  -1    0.51    0.37
  -7  -8  -1    1.80    0.45
  -8  -8  -1   -0.32    0.50
  -9  -8  -1   -0.07    0.60
 -10  -8  -1    0.41    0.71
   2  -7  -1   89.17    1.08
   1  -7  -1    8.52    0.31
   0  -7  -1    7.44    0.29
  -1  -7  -1   95.47    1.03
  -2  -7  -1   19.23    0.51
  -3  -7  -1   24.67    0.63
  -4  -7  -1  150.42    1.67
  -5  -7  -1    4.30    0.41
  -6  -7  -1  134.58    1.88
  -7  -7  -1   11.54    0.68
  -8  -7  -1    2.58    0.56
  -9  -7  -1   28.34    1.14
 -10  -7  -1    4.09    0.80
   2  -6  -1   92.53    1.06
   1  -6  -1   17.59    0.39
   0  -6  -1  329.44    2.20
  -1  -6  -1    9.25    0.34
  -2  -6  -1    0.29    0.24
  -3  -6  -1   95.26    1.14
  -4  -6  -1   18.41    0.59
  -5  -6  -1    0.91    0.38
  -6  -6  -1   24.04    0.81
  -7  -6  -1   29.82    0.95
  -8  -6  -1    1.17    0.51
  -9  -6  -1    0.04    0.59
 -10  -6  -1    4.03    0.81
   1  -5  -1   82.45    0.84
   0  -5  -1  222.03    1.54
  -1  -5  -1  304.52    2.02
  -2  -5  -1  445.70    2.91
  -3  -5  -1  126.70    1.34
  -4  -5  -1  101.66    1.30
  -5  -5  -1    4.34    0.37
  -6  -5  -1  151.39    1.94
  -7  -5  -1    3.47    0.43
  -8  -5  -1   30.36    1.00
  -9  -5  -1    8.58    0.67
 -10  -5  -1    0.17    0.69
 -10   4   1   16.30    0.90
   1  -4  -1    0.84    0.18
   0  -4  -1  201.45    1.34
  -1  -4  -1  316.28    2.00
  -2  -4  -1   39.71    0.61
  -3  -4  -1    0.21    0.22
  -4  -4  -1   73.30    1.09
  -5  -4  -1   22.85    0.69
  -6  -4  -1   22.81    0.76
  -7  -4  -1   16.81    0.72
  -8  -4  -1    8.46    0.63
  -9  -4  -1    0.65    0.54
 -10  -4  -1    5.46    0.70
 -10   3   1    1.77    0.55
  -9   3   1   78.80    1.71
   0  -3  -1   24.16    0.31
  -1  -3  -1   90.95    0.76
  -2  -3  -1  765.85    4.47
  -3  -3  -1   36.74    0.67
  -4  -3  -1    5.45    0.34
  -5  -3  -1  151.68    1.76
  -6  -3  -1   17.10    0.74
  -7  -3  -1   88.55    1.58
  -8  -3  -1   32.53    1.04
  -9  -3  -1    1.29    0.54
 -10  -3  -1   10.25    0.81
 -10   2   1    7.71    0.69
  -8   2   1   16.11    0.72
   0  -2  -1  206.14    1.15
  -1  -2  -1   35.85    0.41
  -2  -2  -1   38.78    0.56
  -3  -2  -1    3.50    0.29
  -4  -2  -1   26.65    0.62
  -5  -2  -1   26.53    0.70
  -6  -2  -1   76.38    1.31
  -7  -2  -1    6.49    0.51
  -8  -2  -1    0.03    0.56
  -9  -2  -1    2.37    0.60
 -10  -2  -1    5.76    0.75
 -10   1   1    0.65    0.65
  -8   1   1   30.24    0.98
  -7   1   1    8.81    0.54
  -7  -1  -1    2.58    0.41
  -8  -1  -1   77.83    1.57
  -9  -1  -1    1.26    0.59
 -10  -1  -1   17.13    1.00
 -10   0   1    0.17    0.51
  -9   0   1   -0.34    0.55
  -8   0   1    0.01    0.37
  -7   0   1   -0.50    0.34
  -6   0   1    0.05    0.31
  -5   0   1   -0.37    0.28
  -2   0   1    0.25    0.24
  -1   0   1    1.03    0.15
   0   0   1    0.02    0.08
  -8   0  -1    0.03    0.44
  -9   0  -1   -0.75    0.48
 -10   0  -1    0.47    0.69
 -10  -1   1    1.44    0.53
  -7  -1   1    8.23    0.59
  -5  -1   1   26.02    0.70
  -4  -1   1   76.88    1.09
  -3  -1   1    1.46    0.28
  -2  -1   1    3.50    0.27
  -1  -1   1  644.89    3.62
   0  -1   1   55.97    0.48
   1  -1   1    7.47    0.25
  -9   1  -1    2.21    0.55
 -10   1  -1   16.77    0.90
 -10  -2   1    6.87    0.66
  -8  -2   1   14.81    0.73
  -7  -2   1    2.47    0.45
  -6  -2   1    7.65    0.56
  -4  -2   1    0.26    0.30
  -3  -2   1    3.45    0.30
  -2  -2   1  118.35    1.13
  -1  -2   1   57.48    0.64
   0  -2   1  210.08    1.40
   1  -2   1   38.38    0.51
 -10   2  -1    6.63    0.70
 -10  -3   1    1.90    0.52
  -9  -3   1   73.42    1.63
  -8  -3   1   10.75    0.66
  -7  -3   1   29.98    0.93
  -6  -3   1   28.17    0.83
  -5  -3   1  122.90    1.61
  -4  -3   1  145.10    1.60
  -3  -3   1   66.18    0.94
  -2  -3   1    4.13    0.31
  -1  -3   1   31.33    0.52
   0  -3   1   24.48    0.44
 -10  -4   1   15.55    0.89
  -9  -4   1   10.20    0.67
  -8  -4   1   28.24    0.95
  -7  -4   1   46.19    1.13
  -6  -4   1  101.94    1.58
  -5  -4   1    1.10    0.30
  -4  -4   1    0.95    0.33
  -3  -4   1   56.00    0.89
  -2  -4   1   14.31    0.47
  -1  -4   1    1.01    0.28
   0  -4   1  201.63    1.55
   1  -4   1  323.23    2.25
   2  -4   1   42.54    0.70
 -10  -5   1    2.42    0.65
  -9  -5   1   13.44    0.83
  -8  -5   1   30.79    1.06
  -7  -5   1   37.42    1.06
  -6  -5   1    7.96    0.56
  -5  -5   1  152.94    1.87
  -4  -5   1   69.01    1.10
  -3  -5   1   39.40    0.76
  -2  -5   1  200.77    1.73
  -1  -5   1   77.17    0.91
   0  -5   1  223.99    1.75
   1  -5   1  315.93    2.29
   2  -5   1  453.66    3.17
 -10  -6   1    6.63    0.75
  -9  -6   1    7.36    0.70
  -8  -6   1   -0.26    0.45
  -7  -6   1    4.58    0.52
  -6  -6   1   16.21    0.71
  -5  -6   1   44.68    0.98
  -4  -6   1   37.73    0.82
  -3  -6   1   14.63    0.55
  -2  -6   1   89.28    1.13
  -1  -6   1   17.84    0.52
   0  -6   1  319.14    2.35
   1  -6   1    9.49    0.35
   2  -6   1    0.90    0.20
 -10  -7   1    1.87    0.61
  -9  -7   1    6.90    0.65
  -8  -7   1   80.82    1.67
  -7  -7   1   10.88    0.63
  -6  -7   1    1.10    0.35
  -5  -7   1  170.82    2.03
  -4  -7   1    2.63    0.42
  -3  -7   1   19.97    0.59
  -2  -7   1   83.34    1.12
  -1  -7   1    9.43    0.42
   0  -7   1    7.43    0.34
   2  -7   1   17.84    0.49
   3  -7   1   24.32    0.66
 -10  -8   1    2.20    0.63
  -9  -8   1    3.24    0.56
  -8  -8   1    0.55    0.45
  -7  -8   1   13.36    0.67
  -6  -8   1    3.17    0.42
  -5  -8   1    2.50    0.44
  -4  -8   1   -0.02    0.32
  -3  -8   1   17.69    0.58
  -2  -8   1   28.02    0.68
  -1  -8   1    8.18    0.40
   0  -8   1   65.20    0.94
   2  -8   1    0.31    0.20
   3  -8   1    5.06    0.36
  -9  -9   1    4.20    0.62
  -8  -9   1   15.74    0.82
  -7  -9   1    0.55    0.45
  -6  -9   1   27.28    0.92
  -5  -9   1   65.15    1.27
  -4  -9   1    3.07    0.36
  -3  -9   1   25.83    0.75
  -2  -9   1  251.51    2.31
  -1  -9   1   10.52    0.44
   0  -9   1  115.03    1.37
   1  -9   1   10.68    0.41
   2  -9   1    1.53    0.24
   3  -9   1   32.88    0.80
  -9 -10   1    8.36    0.82
  -8 -10   1    6.34    0.69
  -7 -10   1    2.51    0.52
  -6 -10   1    0.53    0.40
  -5 -10   1   43.42    1.04
  -4 -10   1    5.18    0.45
  -3 -10   1   34.08    0.84
  -2 -10   1   -0.70    0.32
  -1 -10   1   15.67    0.52
   0 -10   1    0.66    0.24
   1 -10   1   16.57    0.53
   2 -10   1   16.76    0.55
   3 -10   1    1.26    0.29
  -9 -11   1    1.94    0.66
  -8 -11   1   16.15    0.87
  -7 -11   1   18.87    0.85
  -6 -11   1   15.43    0.72
  -5 -11   1   50.48    1.17
  -4 -11   1    0.09    0.39
  -3 -11   1   -0.29    0.32
  -2 -11   1  165.76    1.92
  -1 -11   1   27.30    0.72
   0 -11   1   30.46    0.74
   1 -11   1    6.65    0.39
   2 -11   1   16.11    0.56
   3 -11   1    8.70    0.47
  -9 -12   1   15.42    0.93
  -8 -12   1    5.27    0.64
  -7 -12   1   29.03    0.99
  -6 -12   1   22.51    0.89
  -5 -12   1   17.29    0.76
  -4 -12   1  135.55    1.89
  -3 -12   1   65.99    1.26
  -2 -12   1    6.49    0.44
  -1 -12   1    3.68    0.36
   0 -12   1   40.53    0.88
   1 -12   1   10.28    0.47
   2 -12   1   18.23    0.62
   3 -12   1   43.00    1.00
  -8 -13   1   10.60    0.73
  -7 -13   1   23.14    1.00
  -6 -13   1   16.65    0.84
  -5 -13   1   12.67    0.67
  -4 -13   1   11.80    0.63
  -3 -13   1   90.81    1.53
  -2 -13   1   12.12    0.56
  -1 -13   1  112.27    1.60
   0 -13   1   40.24    0.91
   1 -13   1   15.05    0.55
   2 -13   1   83.40    1.41
   3 -13   1   34.18    0.92
   4 -13   1   39.04    1.06
  -8 -14   1    1.73    0.64
  -7 -14   1    6.01    0.71
  -6 -14   1   12.06    0.74
  -5 -14   1    0.21    0.42
  -4 -14   1   37.55    1.08
  -3 -14   1   23.01    0.79
  -2 -14   1    0.21    0.33
  -1 -14   1    0.14    0.30
   0 -14   1    0.38    0.31
   1 -14   1    3.36    0.34
   2 -14   1   11.43    0.53
   3 -14   1   17.99    0.70
   4 -14   1    6.83    0.53
  -8 -15   1    1.14    0.72
  -7 -15   1   50.21    1.42
  -6 -15   1    8.85    0.67
  -5 -15   1    0.95    0.51
  -4 -15   1   44.94    1.19
  -3 -15   1   20.67    0.77
  -2 -15   1    2.25    0.36
  -1 -15   1   18.10    0.67
   0 -15   1    5.69    0.42
   1 -15   1    4.93    0.38
   2 -15   1   94.72    1.63
   3 -15   1   23.33    0.82
   4 -15   1   16.21    0.75
  -7 -16   1    0.50    0.63
  -6 -16   1    2.52    0.62
  -5 -16   1   11.44    0.75
  -4 -16   1   10.50    0.65
  -3 -16   1    9.30    0.56
  -2 -16   1    4.91    0.44
  -1 -16   1   -0.15    0.35
   0 -16   1    0.48    0.35
   1 -16   1    0.40    0.35
   2 -16   1    3.83    0.42
   3 -16   1   -0.20    0.40
   4 -16   1    7.75    0.59
  -7 -17   1    7.60    0.85
  -6 -17   1   33.24    1.25
  -5 -17   1   15.92    0.85
  -4 -17   1   25.16    0.94
  -3 -17   1   11.78    0.64
  -2 -17   1    4.70    0.46
  -1 -17   1   27.25    0.86
   0 -17   1    5.70    0.47
   1 -17   1    4.66    0.42
   2 -17   1   49.78    1.22
   3 -17   1   -0.29    0.41
   4 -17   1    7.36    0.60
  -6 -18   1    0.27    0.65
  -5 -18   1    2.88    0.60
  -4 -18   1    0.41    0.50
  -3 -18   1    1.96    0.49
  -2 -18   1    0.64    0.43
  -1 -18   1    0.62    0.43
   0 -18   1    6.32    0.53
   1 -18   1    3.48    0.45
   2 -18   1    1.03    0.44
   3 -18   1    9.61    0.63
   4 -18   1   15.66    0.83
  -6 -19   1    1.14    0.71
  -5 -19   1    1.03    0.60
  -4 -19   1   17.24    0.84
  -3 -19   1   27.64    0.98
  -2 -19   1    0.47    0.50
  -1 -19   1   51.79    1.28
   0 -19   1    2.29    0.47
   1 -19   1    2.85    0.46
   2 -19   1   20.36    0.81
   3 -19   1   -0.43    0.51
   4 -19   1    0.73    0.54
  -5 -20   1    3.31    0.67
  -4 -20   1    6.13    0.68
  -3 -20   1    9.36    0.70
  -2 -20   1   -0.06    0.52
  -1 -20   1   15.74    0.74
   0 -20   1   28.53    0.97
   1 -20   1   33.50    1.06
   2 -20   1    2.54    0.56
   3 -20   1   29.91    1.09
   4 -20   1    2.72    0.64
  -4 -21   1    0.76    0.66
  -3 -21   1   10.41    0.78
  -2 -21   1   13.23    0.76
  -1 -21   1    1.75    0.58
   0 -21   1   28.37    0.99
   1 -21   1    6.18    0.62
   2 -21   1   -0.54    0.56
   3 -21   1    9.98    0.76
  -2 -22   1    0.24    0.62
  -1 -22   1    1.03    0.60
   0 -22   1    1.99    0.65
   1 -22   1   27.00    1.06
   2 -17  -2   14.48    0.65
   1 -17  -2    0.19    0.41
   2 -16  -2   10.86    0.55
   1 -16  -2   15.46    0.59
   0 -16  -2    0.94    0.35
   2 -15  -2   27.01    0.77
   1 -15  -2   18.47    0.62
   0 -15  -2    2.85    0.36
  -1 -15  -2    2.54    0.35
   2 -14  -2   19.19    0.63
   1 -14  -2   58.79    1.05
   0 -14  -2    0.82    0.30
  -1 -14  -2  145.60    1.70
  -2 -14  -2    3.24    0.35
  -3 -14  -2    0.22    0.35
   2 -13  -2    4.62    0.36
   1 -13  -2   37.92    0.80
   0 -13  -2    0.38    0.28
  -1 -13  -2   11.74    0.46
  -2 -13  -2   62.38    1.05
  -3 -13  -2    0.86    0.34
  -4 -13  -2   17.12    0.68
   2 -12  -2    3.52    0.32
   1 -12  -2   26.52    0.63
   0 -12  -2   44.69    0.81
  -1 -12  -2   10.98    0.43
  -2 -12  -2    0.31    0.29
  -3 -12  -2   51.20    0.99
  -4 -12  -2    6.78    0.47
  -5 -12  -2   57.00    1.20
   2 -11  -2   31.51    0.70
   1 -11  -2   91.57    1.17
   0 -11  -2    7.57    0.34
  -1 -11  -2    7.39    0.35
  -2 -11  -2    0.23    0.27
  -3 -11  -2    0.43    0.33
  -4 -11  -2    6.63    0.50
  -5 -11  -2    2.48    0.40
  -6 -11  -2   11.21    0.64
   2 -10  -2   54.98    0.90
   1 -10  -2  181.30    1.71
   0 -10  -2   73.38    0.95
  -1 -10  -2    2.11    0.25
  -2 -10  -2    6.07    0.39
  -3 -10  -2   30.60    0.71
  -4 -10  -2   49.15    0.95
  -5 -10  -2   36.16    0.91
  -6 -10  -2   35.23    1.02
  -7 -10  -2    0.77    0.57
   2  -9  -2   48.48    0.81
   1  -9  -2   43.94    0.70
   0  -9  -2    0.77    0.21
  -1  -9  -2    5.52    0.29
  -2  -9  -2    2.37    0.33
  -3  -9  -2    8.94    0.44
  -4  -9  -2    4.32    0.39
  -5  -9  -2   13.72    0.63
  -6  -9  -2    1.54    0.43
  -7  -9  -2   -0.23    0.49
  -8  -9  -2   11.97    0.77
   1  -8  -2   52.75    0.72
   0  -8  -2  292.98    2.08
  -1  -8  -2   21.32    0.46
  -2  -8  -2   16.96    0.47
  -3  -8  -2  172.71    1.66
  -4  -8  -2    4.21    0.44
  -5  -8  -2  115.92    1.57
  -6  -8  -2   61.05    1.21
  -7  -8  -2    0.15    0.47
  -8  -8  -2   77.65    1.64
  -9  -8  -2    2.43    0.68
   1  -7  -2   85.10    0.90
   0  -7  -2    7.11    0.25
  -1  -7  -2   50.96    0.66
  -2  -7  -2    7.57    0.36
  -3  -7  -2  118.89    1.31
  -4  -7  -2    3.69    0.34
  -5  -7  -2    0.51    0.34
  -6  -7  -2    1.05    0.42
  -7  -7  -2    2.20    0.51
  -8  -7  -2    4.50    0.64
  -9  -7  -2    2.38    0.69
 -10   6   2    2.13    0.53
   1  -6  -2    6.95    0.25
   0  -6  -2   94.85    0.83
  -1  -6  -2   76.53    0.79
  -2  -6  -2   31.69    0.56
  -3  -6  -2   95.59    1.11
  -4  -6  -2   10.42    0.49
  -5  -6  -2   24.36    0.73
  -6  -6  -2   13.65    0.63
  -7  -6  -2   -0.09    0.42
  -8  -6  -2   17.83    0.86
  -9  -6  -2    0.64    0.65
 -10  -6  -2   10.19    0.96
 -10   5   2    0.81    0.58
   0  -5  -2   24.04    0.33
  -1  -5  -2    6.78    0.26
  -2  -5  -2  309.59    2.13
  -3  -5  -2   98.19    1.14
  -4  -5  -2    2.32    0.31
  -5  -5  -2   55.79    1.04
  -6  -5  -2   43.68    1.02
  -7  -5  -2    4.67    0.48
  -8  -5  -2   10.17    0.64
  -9  -5  -2   34.20    1.12
 -10  -5  -2    0.24    0.71
 -10   4   2   12.67    0.81
  -9   4   2   11.82    0.73
   0  -4  -2   34.59    0.34
  -1  -4  -2  377.47    2.21
  -2  -4  -2   39.08    0.58
  -3  -4  -2    8.51    0.36
  -4  -4  -2    7.58    0.42
  -5  -4  -2    2.50    0.40
  -6  -4  -2   -0.56    0.36
  -7  -4  -2    5.16    0.53
  -8  -4  -2    8.50    0.64
  -9  -4  -2    0.92    0.59
 -10  -4  -2    4.68    0.74
 -10   3   2    0.15    0.51
  -9   3   2    1.05    0.46
  -8   3   2   19.18    0.80
  -1  -3  -2    0.32    0.17
  -2  -3  -2    4.04    0.27
  -3  -3  -2   66.52    0.88
  -4  -3  -2    1.36    0.27
  -5  -3  -2   31.91    0.77
  -6  -3  -2    0.25    0.34
  -7  -3  -2   -0.39    0.54
  -8  -3  -2    3.46    0.61
  -9  -3  -2   12.53    0.83
 -10  -3  -2    2.31    0.73
 -10   2   2   53.32    1.58
  -8   2   2    0.34    0.40
  -6  -2  -2   29.46    0.82
  -7  -2  -2  114.33    1.78
  -8  -2  -2    8.31    0.62
  -9  -2  -2    9.23    0.79
 -10  -2  -2   10.00    0.86
 -10   1   2    1.39    0.56
  -9   1   2    1.83    0.59
  -8   1   2   20.16    0.82
  -7   1   2    0.43    0.34
  -6   1   2   21.54    0.69
  -5   1   2   19.25    0.61
  -4   1   2    0.43    0.25
  -3   1   2    5.32    0.32
  -2   1   2  891.44    5.08
  -1   1   2  562.78    3.16
   0   1   2   32.31    0.28
  -7  -1  -2    0.67    0.38
  -8  -1  -2    1.92    0.47
  -9  -1  -2   21.83    0.96
 -10  -1  -2    0.98    0.75
 -10   0   2   41.21    1.33
  -9   0   2    3.50    0.53
  -8   0   2    1.56    0.57
  -7   0   2  145.44    2.02
  -6   0   2    1.67    0.33
  -5   0   2  178.79    1.95
  -4   0   2  159.88    1.65
  -3   0   2  352.90    2.56
  -2   0   2  989.18    5.63
  -1   0   2  468.56    2.74
   0   0   2   -0.07    0.14
  -8   0  -2   23.50    0.88
  -9   0  -2    7.32    0.65
 -10   0  -2   79.47    1.84
 -10  -1   2    2.27    0.52
  -9  -1   2    1.68    0.46
  -7  -1   2   -0.53    0.37
  -6  -1   2   23.48    0.79
  -5  -1   2   19.52    0.67
  -4  -1   2    0.88    0.31
  -3  -1   2    6.32    0.35
  -2  -1   2  895.63    5.18
  -1  -1   2  593.11    3.46
   0  -1   2   32.52    0.43
   1  -1   2    4.75    0.23
 -10   1  -2    2.19    0.69
 -10  -2   2   51.44    1.46
  -8  -2   2    1.04    0.41
  -7  -2   2   73.48    1.43
  -6  -2   2    6.55    0.47
  -5  -2   2   59.98    1.10
  -4  -2   2   78.37    1.12
  -3  -2   2  187.56    1.74
  -2  -2   2    0.61    0.26
  -1  -2   2    5.75    0.32
   0  -2   2   55.63    0.64
   1  -2   2  403.44    2.59
 -10  -3   2   -0.66    0.51
  -9  -3   2    0.48    0.42
  -8  -3   2   19.52    0.81
  -7  -3   2    7.89    0.51
  -6  -3   2   35.12    0.91
  -5  -3   2   28.04    0.73
  -4  -3   2   24.55    0.69
  -3  -3   2   43.96    0.79
  -2  -3   2   42.38    0.72
  -1  -3   2   35.79    0.60
   0  -3   2   11.53    0.35
   1  -3   2   -0.03    0.16
   2  -3   2    3.73    0.27
 -10  -4   2   14.37    0.92
  -9  -4   2   14.25    0.82
  -8  -4   2    0.66    0.43
  -7  -4   2    3.48    0.47
  -6  -4   2    3.67    0.46
  -5  -4   2   22.51    0.75
  -4  -4   2    0.19    0.31
  -3  -4   2  143.70    1.54
  -2  -4   2   12.81    0.44
  -1  -4   2    3.13    0.30
   0  -4   2   36.19    0.60
   1  -4   2  373.15    2.60
   2  -4   2   39.22    0.69
 -10  -5   2   -0.30    0.54
  -9  -5   2   31.89    1.15
  -8  -5   2   53.47    1.37
  -7  -5   2    5.41    0.55
  -6  -5   2    8.19    0.56
  -5  -5   2   45.65    1.00
  -4  -5   2   61.77    1.06
  -3  -5   2   48.59    0.90
  -2  -5   2   17.90    0.53
  -1  -5   2    3.63    0.35
   0  -5   2   23.68    0.52
   1  -5   2    6.21    0.30
   2  -5   2  299.27    2.42
 -10  -6   2    2.80    0.62
  -9  -6   2   39.98    1.27
  -8  -6   2    3.83    0.52
  -7  -6   2   13.12    0.69
  -6  -6   2   38.52    0.99
  -5  -6   2    6.10    0.44
  -4  -6   2    3.05    0.40
  -3  -6   2  115.43    1.42
  -2  -6   2   12.59    0.51
  -1  -6   2    6.68    0.40
   0  -6   2   93.08    1.11
   1  -6   2   75.19    1.01
   2  -6   2   32.67    0.67
   3  -6   2   94.29    1.32
 -10  -7   2    0.66    0.55
  -9  -7   2    1.25    0.49
  -8  -7   2   11.00    0.66
  -7  -7   2    1.55    0.40
  -6  -7   2    1.41    0.36
  -5  -7   2    1.95    0.41
  -4  -7   2    1.32    0.37
  -3  -7   2   11.41    0.48
  -2  -7   2   14.81    0.54
  -1  -7   2   86.17    1.15
   0  -7   2    6.25    0.32
   1  -7   2   47.25    0.82
   2  -7   2    7.69    0.36
   3  -7   2  114.76    1.50
  -9  -8   2   41.87    1.30
  -8  -8   2   18.50    0.83
  -7  -8   2    0.88    0.42
  -6  -8   2  147.25    2.06
  -5  -8   2   32.79    0.91
  -4  -8   2    1.56    0.34
  -3  -8   2  432.04    3.45
  -2  -8   2    1.36    0.33
  -1  -8   2   54.61    0.94
   0  -8   2  285.40    2.44
   1  -8   2   20.91    0.56
   2  -8   2   15.81    0.50
   3  -8   2  177.71    1.99
  -9  -9   2   -0.01    0.55
  -8  -9   2    2.19    0.54
  -7  -9   2    4.08    0.56
  -6  -9   2    1.54    0.41
  -5  -9   2    4.33    0.43
  -4  -9   2    2.42    0.39
  -3  -9   2    3.16    0.39
  -2  -9   2   48.98    0.99
  -1  -9   2   40.62    0.84
   0  -9   2    0.49    0.24
   1  -9   2    5.42    0.32
   2  -9   2    1.80    0.27
   3  -9   2   10.19    0.47
  -9 -10   2   11.25    0.86
  -8 -10   2   -0.12    0.51
  -7 -10   2   34.62    1.11
  -6 -10   2   47.29    1.17
  -5 -10   2   38.00    0.98
  -4 -10   2    3.09    0.47
  -3 -10   2  158.89    1.94
  -2 -10   2   55.95    1.08
  -1 -10   2  179.03    1.97
   0 -10   2   70.14    1.13
   1 -10   2    1.82    0.26
   2 -10   2    6.85    0.37
   3 -10   2   31.45    0.82
  -9 -11   2   -0.09    0.57
  -8 -11   2    0.73    0.47
  -7 -11   2    1.03    0.45
  -6 -11   2    1.16    0.39
  -5 -11   2   19.66    0.78
  -4 -11   2   17.78    0.71
  -3 -11   2   14.07    0.66
  -2 -11   2   31.48    0.84
  -1 -11   2   91.48    1.40
   0 -11   2    7.93    0.43
   1 -11   2    6.93    0.40
   2 -11   2    0.12    0.25
   3 -11   2    0.96    0.31
   4 -11   2    6.56    0.48
  -9 -12   2    1.79    0.60
  -8 -12   2   10.73    0.71
  -7 -12   2    9.82    0.65
  -6 -12   2   44.49    1.23
  -5 -12   2    7.71    0.58
  -4 -12   2   14.41    0.66
  -3 -12   2   38.41    1.00
  -2 -12   2    3.78    0.40
  -1 -12   2   25.42    0.76
   0 -12   2   44.43    0.96
   1 -12   2   11.30    0.51
   2 -12   2    0.17    0.28
   3 -12   2   50.36    1.12
   4 -12   2    5.33    0.47
  -8 -13   2    7.32    0.74
  -7 -13   2    6.37    0.63
  -6 -13   2    5.71    0.60
  -5 -13   2  110.94    1.87
  -4 -13   2   53.05    1.26
  -3 -13   2    0.09    0.37
  -2 -13   2    5.23    0.42
  -1 -13   2   38.31    0.95
   0 -13   2    0.34    0.28
   1 -13   2   13.56    0.56
   2 -13   2   60.21    1.21
   3 -13   2    1.26    0.31
   4 -13   2   15.96    0.72
  -8 -14   2    1.03    0.67
  -7 -14   2    7.65    0.71
  -6 -14   2    2.72    0.50
  -5 -14   2    5.67    0.56
  -4 -14   2   31.80    1.02
  -3 -14   2   10.64    0.60
  -2 -14   2   20.15    0.74
  -1 -14   2   58.39    1.20
   0 -14   2    0.86    0.32
   1 -14   2  140.43    1.95
   2 -14   2    3.04    0.35
   3 -14   2    0.74    0.34
   4 -14   2   10.94    0.64
  -7 -15   2    1.47    0.56
  -6 -15   2    5.99    0.61
  -5 -15   2    1.12    0.52
  -4 -15   2   10.49    0.66
  -3 -15   2    2.95    0.43
  -2 -15   2   28.49    0.89
  -1 -15   2   19.77    0.72
   0 -15   2    3.03    0.40
   1 -15   2    2.39    0.33
   2 -15   2   -0.06    0.36
   3 -15   2    5.58    0.47
   4 -15   2    3.52    0.44
  -7 -16   2   53.12    1.52
  -6 -16   2    1.08    0.60
  -5 -16   2   35.28    1.18
  -4 -16   2    6.69    0.55
  -3 -16   2    0.20    0.39
  -2 -16   2   10.49    0.59
  -1 -16   2   17.60    0.72
   0 -16   2    1.72    0.33
   1 -16   2   44.12    1.12
   2 -16   2   22.36    0.81
   3 -16   2   -0.03    0.38
   4 -16   2   67.07    1.55
  -6 -17   2   -0.28    0.56
  -5 -17   2   -0.26    0.47
  -4 -17   2    0.32    0.43
  -3 -17   2    3.55    0.46
  -2 -17   2   14.75    0.67
  -1 -17   2    0.64    0.38
   0 -17   2    0.84    0.37
   1 -17   2    3.61    0.40
   2 -17   2   -0.12    0.41
   3 -17   2   14.51    0.74
   4 -17   2   -0.02    0.47
  -6 -18   2    1.22    0.63
  -5 -18   2   34.28    1.18
  -4 -18   2   42.75    1.24
  -3 -18   2   -0.26    0.44
  -2 -18   2   57.17    1.36
  -1 -18   2   45.88    1.20
   0 -18   2    0.12    0.42
   1 -18   2   54.50    1.35
   2 -18   2   17.32    0.78
   3 -18   2   -0.59    0.43
   4 -18   2   25.49    1.02
  -5 -19   2    7.52    0.67
  -4 -19   2    0.18    0.53
  -3 -19   2    0.90    0.49
  -2 -19   2    1.24    0.45
  -1 -19   2   12.38    0.67
   0 -19   2    2.62    0.47
   1 -19   2    1.68    0.48
   2 -19   2   18.85    0.82
   3 -19   2    3.77    0.50
   4 -19   2   -0.58    0.57
  -4 -20   2   33.86    1.19
  -3 -20   2   -0.11    0.55
  -2 -20   2   11.49    0.66
  -1 -20   2    9.41    0.62
   0 -20   2    2.73    0.50
   1 -20   2   19.06    0.86
   2 -20   2    0.68    0.53
   3 -20   2    9.83    0.73
  -3 -21   2    0.43    0.57
  -2 -21   2    1.60    0.56
  -1 -21   2    3.14    0.55
   0 -21   2   11.87    0.70
   1 -21   2   12.91    0.74
   1 -12  -3    1.39    0.28
   1 -11  -3   93.18    1.11
   0 -11  -3   27.88    0.56
  -1 -11  -3   12.27    0.39
   1 -10  -3    0.16    0.23
   0 -10  -3   11.04    0.35
  -1 -10  -3   -0.04    0.24
  -2 -10  -3   61.84    0.86
   1  -9  -3  131.21    1.24
   0  -9  -3    0.69    0.21
  -1  -9  -3    9.55    0.32
  -2  -9  -3   31.88    0.60
  -3  -9  -3    2.64    0.37
  -4  -9  -3    0.80    0.32
 -10   8   3    0.27    0.62
   0  -8  -3    2.85    0.21
  -1  -8  -3    0.34    0.20
  -2  -8  -3   56.94    0.76
  -3  -8  -3    2.69    0.30
  -4  -8  -3   29.50    0.74
  -5  -8  -3    8.84    0.52
 -10   7   3   34.06    1.23
   0  -7  -3    0.54    0.17
  -1  -7  -3    9.41    0.27
  -2  -7  -3  130.14    1.18
  -3  -7  -3    8.47    0.42
  -4  -7  -3    5.07    0.36
  -5  -7  -3  120.94    1.59
  -6  -7  -3    1.29    0.45
 -10   6   3   11.50    0.76
  -9   6   3   10.35    0.73
   0  -6  -3   10.33    0.21
  -1  -6  -3   63.67    0.60
  -2  -6  -3    2.36    0.24
  -3  -6  -3    3.03    0.29
  -4  -6  -3    7.22    0.44
  -5  -6  -3   18.19    0.64
  -6  -6  -3    3.79    0.45
  -7  -6  -3   22.14    0.84
 -10   5   3    3.14    0.63
  -9   5   3   31.57    1.09
  -1  -5  -3  242.78    1.48
  -2  -5  -3   79.11    0.80
  -3  -5  -3   48.22    0.76
  -4  -5  -3    4.53    0.33
  -5  -5  -3   22.55    0.69
  -6  -5  -3    3.10    0.43
  -7  -5  -3   19.01    0.77
  -8  -5  -3    9.29    0.66
 -10   4   3   25.96    1.09
  -9   4   3    6.53    0.57
  -8   4   3    0.17    0.40
  -1  -4  -3   60.60    0.48
  -2  -4  -3    0.30    0.20
  -3  -4  -3   23.51    0.53
  -4  -4  -3   79.61    1.12
  -5  -4  -3  130.39    1.64
  -6  -4  -3   11.82    0.63
  -7  -4  -3   15.45    0.72
  -8  -4  -3   13.99    0.79
  -9  -4  -3    7.79    0.75
 -10   3   3   51.26    1.53
  -9   3   3   -0.18    0.51
  -8   3   3  119.74    1.98
  -7   3   3    0.75    0.35
  -6   3   3   12.48    0.56
  -2   3   3   43.92    0.60
  -1   3   3  147.82    1.02
  -1  -3  -3  127.93    0.85
  -2  -3  -3   26.27    0.45
  -3  -3  -3  289.91    2.20
  -4  -3  -3    0.02    0.26
  -5  -3  -3   72.01    1.16
  -6  -3  -3   56.38    1.15
  -7  -3  -3   11.00    0.71
  -8  -3  -3    1.76    0.60
  -9  -3  -3   36.55    1.24
 -10   2   3    6.16    0.67
  -9   2   3    5.28    0.62
  -8   2   3    0.04    0.46
  -7   2   3   25.41    0.84
  -6   2   3    7.64    0.48
  -5   2   3    3.20    0.32
  -4   2   3    4.60    0.31
  -3   2   3  136.27    1.35
  -2   2   3    4.73    0.29
  -1   2   3    5.74    0.22
  -6  -2  -3   23.08    0.74
  -7  -2  -3    2.01    0.43
  -8  -2  -3   17.35    0.82
  -9  -2  -3    0.89    0.66
 -10  -2  -3    8.18    0.90
 -10   1   3    6.43    0.68
  -9   1   3    0.52    0.46
  -8   1   3   96.89    1.78
  -7   1   3    5.41    0.61
  -6   1   3   -0.09    0.40
  -5   1   3   57.42    1.06
  -4   1   3   -0.22    0.27
  -3   1   3  105.11    1.16
  -2   1   3  154.53    1.30
  -1   1   3    1.54    0.23
   0   1   3   68.55    0.55
  -8  -1  -3    1.25    0.51
  -9  -1  -3   62.91    1.55
 -10  -1  -3    3.51    0.82
 -10   0   3    0.78    0.55
  -9   0   3    0.42    0.47
  -8   0   3    0.16    0.41
  -7   0   3    0.10    0.37
  -6   0   3    0.18    0.34
  -5   0   3    0.27    0.32
  -4   0   3   -0.05    0.27
  -3   0   3   -0.04    0.24
  -2   0   3   -0.10    0.27
  -1   0   3    0.51    0.23
   0   0   3    0.32    0.14
   1   0   3    0.37    0.17
  -9   0  -3   -0.08    0.61
 -10   0  -3   -0.21    0.70
 -10  -1   3    5.12    0.60
  -9  -1   3    0.46    0.44
  -8  -1   3   99.15    1.81
  -7  -1   3    4.70    0.46
  -6  -1   3    0.60    0.34
  -5  -1   3   57.31    1.07
  -4  -1   3    0.42    0.27
  -3  -1   3  110.68    1.28
  -2  -1   3  153.40    1.40
  -1  -1   3    1.46    0.27
   0  -1   3   66.76    0.69
   1  -1   3    7.19    0.25
  -9   1  -3   62.30    1.54
 -10   1  -3    2.56    0.77
 -10  -2   3    6.15    0.65
  -9  -2   3    6.45    0.55
  -8  -2   3   -0.22    0.39
  -7  -2   3   22.88    0.80
  -6  -2   3    5.92    0.46
  -5  -2   3    2.95    0.36
  -4  -2   3    3.87    0.42
  -3  -2   3  138.32    1.46
  -2  -2   3    5.04    0.37
  -1  -2   3    5.58    0.32
   0  -2   3    0.12    0.18
   1  -2   3   89.97    0.94
  -9  -3   3    0.01    0.51
  -8  -3   3  117.81    2.00
  -7  -3   3    0.28    0.37
  -6  -3   3   13.02    0.67
  -5  -3   3   86.28    1.36
  -4  -3   3   37.56    0.83
  -3  -3   3   47.92    0.86
  -2  -3   3   46.55    0.77
  -1  -3   3  147.22    1.39
   0  -3   3   70.68    0.83
   1  -3   3  129.62    1.26
   2  -3   3   28.19    0.59
 -10  -4   3   26.96    1.15
  -9  -4   3    4.44    0.60
  -8  -4   3    0.25    0.47
  -7  -4   3   19.73    0.82
  -6  -4   3   26.17    0.84
  -5  -4   3   19.33    0.68
  -4  -4   3   39.45    0.86
  -3  -4   3   16.27    0.58
  -2  -4   3    0.27    0.29
  -1  -4   3   17.57    0.51
   0  -4   3   65.30    0.84
   1  -4   3   59.13    0.83
   2  -4   3    0.16    0.22
 -10  -5   3    4.64    0.66
  -9  -5   3   30.71    1.12
  -8  -5   3    8.21    0.62
  -7  -5   3   12.92    0.68
  -6  -5   3   12.22    0.60
  -5  -5   3   18.93    0.66
  -4  -5   3  123.08    1.60
  -3  -5   3  117.91    1.44
  -2  -5   3  104.77    1.30
  -1  -5   3  645.97    4.25
   0  -5   3   94.28    1.12
   1  -5   3  249.91    2.10
   2  -5   3   79.52    1.10
 -10  -6   3   11.60    0.80
  -9  -6   3    8.98    0.67
  -8  -6   3    1.73    0.43
  -7  -6   3    0.44    0.40
  -6  -6   3   74.40    1.41
  -5  -6   3    6.38    0.50
  -4  -6   3    7.10    0.50
  -3  -6   3    0.21    0.27
  -2  -6   3    1.00    0.30
  -1  -6   3    2.65    0.32
   0  -6   3    8.66    0.37
   1  -6   3   63.71    0.97
   2  -6   3    1.94    0.26
   3  -6   3    3.01    0.31
 -10  -7   3   31.62    1.21
  -9  -7   3   17.57    0.86
  -8  -7   3    0.28    0.43
  -7  -7   3   63.56    1.39
  -6  -7   3    5.17    0.51
  -5  -7   3    0.86    0.40
  -4  -7   3  118.32    1.63
  -3  -7   3    6.49    0.49
  -2  -7   3   18.26    0.62
  -1  -7   3  194.36    1.94
   0  -7   3    0.75    0.23
   1  -7   3    9.61    0.40
   2  -7   3  131.45    1.60
   3  -7   3    7.10    0.40
  -9  -8   3    0.40    0.52
  -8  -8   3    7.61    0.63
  -7  -8   3    2.05    0.51
  -6  -8   3    2.93    0.46
  -5  -8   3    3.35    0.41
  -4  -8   3   50.06    1.08
  -3  -8   3   34.44    0.85
  -2  -8   3    0.41    0.37
  -1  -8   3   43.73    0.87
   0  -8   3    2.52    0.27
   1  -8   3    0.05    0.23
   2  -8   3   56.37    1.02
   3  -8   3    2.40    0.31
  -9  -9   3    0.34    0.58
  -8  -9   3   -0.26    0.47
  -7  -9   3    2.70    0.50
  -6  -9   3   36.59    1.04
  -5  -9   3    1.97    0.37
  -4  -9   3   70.60    1.33
  -3  -9   3   15.69    0.63
  -2  -9   3    4.77    0.44
  -1  -9   3  134.34    1.67
   0  -9   3    0.96    0.26
   1  -9   3   10.09    0.43
   2  -9   3   30.03    0.76
   3  -9   3    2.72    0.33
  -9 -10   3    6.54    0.67
  -8 -10   3   -0.31    0.47
  -7 -10   3    8.31    0.58
  -6 -10   3    1.19    0.36
  -5 -10   3   11.29    0.64
  -4 -10   3    0.23    0.36
  -3 -10   3   40.28    1.00
  -2 -10   3   70.49    1.25
  -1 -10   3   -0.25    0.27
   0 -10   3   11.51    0.50
   1 -10   3    0.02    0.27
   2 -10   3   62.15    1.15
   3 -10   3   -0.08    0.30
   4 -10   3    0.26    0.35
  -9 -11   3   12.03    0.82
  -8 -11   3    0.38    0.47
  -7 -11   3   74.69    1.62
  -6 -11   3   23.34    0.93
  -5 -11   3   -0.30    0.40
  -4 -11   3   56.42    1.25
  -3 -11   3    3.86    0.51
  -2 -11   3    0.37    0.32
  -1 -11   3   94.58    1.49
   0 -11   3   26.90    0.75
   1 -11   3   12.10    0.51
   2 -11   3   41.82    0.96
   3 -11   3   30.67    0.87
   4 -11   3   34.44    0.99
  -8 -12   3    1.85    0.49
  -7 -12   3    2.83    0.55
  -6 -12   3   25.66    1.00
  -5 -12   3    0.44    0.39
  -4 -12   3   37.48    1.07
  -3 -12   3   53.18    1.23
  -2 -12   3   82.41    1.46
  -1 -12   3    2.33    0.33
   0 -12   3   45.27    1.01
   1 -12   3   48.16    1.06
   2 -12   3    3.56    0.33
   3 -12   3   44.97    1.09
   4 -12   3   20.91    0.80
  -8 -13   3   12.72    0.86
  -7 -13   3    2.99    0.62
  -6 -13   3   17.67    0.83
  -5 -13   3   56.65    1.37
  -4 -13   3    6.51    0.59
  -3 -13   3   35.30    1.01
  -2 -13   3   59.62    1.25
  -1 -13   3   15.33    0.62
   0 -13   3  129.81    1.85
   1 -13   3   45.94    1.06
   2 -13   3    8.89    0.51
   3 -13   3   25.13    0.83
   4 -13   3    2.66    0.40
  -8 -14   3    4.88    0.73
  -7 -14   3    1.27    0.49
  -6 -14   3   11.30    0.73
  -5 -14   3   13.76    0.79
  -4 -14   3    3.07    0.47
  -3 -14   3    2.79    0.43
  -2 -14   3   22.04    0.79
  -1 -14   3    4.54    0.44
   0 -14   3   23.10    0.78
   1 -14   3   16.00    0.64
   2 -14   3    0.46    0.35
   3 -14   3   17.54    0.72
   4 -14   3    2.36    0.41
  -7 -15   3    0.22    0.56
  -6 -15   3   14.30    0.83
  -5 -15   3   31.53    1.12
  -4 -15   3    1.88    0.41
  -3 -15   3    9.82    0.60
  -2 -15   3   13.96    0.66
  -1 -15   3   11.52    0.57
   1 -15   3   89.20    1.63
   2 -15   3   -0.12    0.36
   3 -15   3   11.39    0.61
   4 -15   3    5.39    0.53
  -7 -16   3    1.38    0.62
  -6 -16   3    0.23    0.57
  -5 -16   3    0.86    0.47
  -4 -16   3    0.59    0.44
  -3 -16   3   17.82    0.79
  -2 -16   3    4.57    0.47
  -1 -16   3    0.27    0.38
   0 -16   3    2.88    0.40
   1 -16   3    9.79    0.56
   2 -16   3    0.13    0.37
   3 -16   3   -0.33    0.40
   4 -16   3    0.11    0.44
  -6 -17   3    2.01    0.59
  -5 -17   3   26.02    1.04
  -4 -17   3    7.99    0.61
  -3 -17   3   14.62    0.71
  -2 -17   3   15.35    0.74
  -1 -17   3    5.01    0.49
   0 -17   3   26.20    0.90
   2 -17   3   15.00    0.72
   3 -17   3   47.21    1.31
   4 -17   3   -0.30    0.43
  -5 -18   3    2.27    0.57
  -4 -18   3   -0.31    0.47
  -3 -18   3    3.49    0.51
  -2 -18   3    0.41    0.41
  -1 -18   3    8.02    0.56
   0 -18   3    5.10    0.51
   1 -18   3    0.23    0.46
   2 -18   3   13.89    0.70
   3 -18   3    0.42    0.44
   4 -18   3    1.37    0.49
  -4 -19   3    0.62    0.53
  -3 -19   3    6.79    0.56
  -2 -19   3   20.64    0.90
  -1 -19   3    6.13    0.55
   0 -19   3   19.41    0.83
   1 -19   3    9.14    0.64
   2 -19   3    0.07    0.51
   3 -19   3    4.04    0.53
  -3 -20   3   13.96    0.77
  -2 -20   3   13.07    0.73
  -1 -20   3    0.42    0.51
   0 -20   3    5.29    0.54
   1 -20   3   25.84    1.01
   2 -20   3    0.84    0.54
 -10   8   4   44.21    1.39
  -9   8   4   -0.13    0.59
 -10   7   4    1.86    0.68
  -9   7   4    1.12    0.56
  -8   7   4   23.16    0.88
 -10   6   4   40.50    1.35
  -9   6   4    1.36    0.53
  -8   6   4   15.24    0.74
  -7   6   4    7.91    0.55
 -10   5   4    5.51    0.90
  -9   5   4    1.60    0.51
  -8   5   4   23.71    0.89
  -7   5   4   44.71    1.09
  -6   5   4    1.27    0.34
  -2   5   4   26.89    0.46
  -1   5   4   41.52    0.40
 -10   4   4   -0.25    0.61
  -9   4   4    2.24    0.71
  -8   4   4    0.75    0.52
  -7   4   4    5.25    0.46
  -6   4   4   78.38    1.33
  -5   4   4    0.03    0.27
  -4   4   4   11.84    0.43
  -3   4   4   28.95    0.58
  -2   4   4  149.98    1.23
  -1   4   4   15.07    0.24
  -2  -4  -4    6.10    0.27
  -3  -4  -4    0.24    0.27
  -4  -4  -4    0.43    0.33
  -5  -4  -4   43.85    0.94
 -10   3   4    1.38    0.60
  -9   3   4    0.55    0.55
  -8   3   4   24.41    0.96
  -7   3   4    1.13    0.52
  -6   3   4    3.22    0.44
  -5   3   4    5.98    0.43
  -4   3   4   55.21    0.94
  -3   3   4    2.71    0.30
  -2   3   4   35.68    0.57
  -1   3   4   28.16    0.36
  -1  -3  -4    6.22    0.16
  -2  -3  -4   10.72    0.32
  -3  -3  -4   47.95    0.74
  -4  -3  -4    8.87    0.41
  -5  -3  -4   12.48    0.52
  -6  -3  -4    6.01    0.50
 -10   2   4    4.23    0.67
  -9   2   4   34.16    1.15
  -8   2   4   17.95    0.83
  -7   2   4   14.37    0.69
  -6   2   4  118.45    1.68
  -5   2   4    7.02    0.45
  -4   2   4   33.19    0.72
  -3   2   4   15.70    0.46
  -2   2   4  144.91    1.26
  -1   2   4    9.33    0.27
  -6  -2  -4    3.36    0.43
  -7  -2  -4    6.92    0.56
 -10   1   4    5.59    0.62
  -9   1   4    0.21    0.52
  -8   1   4   10.16    0.66
  -7   1   4   13.66    0.68
  -6   1   4    1.27    0.36
  -5   1   4    6.03    0.43
  -4   1   4  141.14    1.58
  -3   1   4   12.44    0.50
  -2   1   4   13.10    0.43
  -1   1   4   10.36    0.33
   0   1   4   16.84    0.29
  -8  -1  -4    6.02    0.63
 -10   0   4    2.18    0.57
  -9   0   4   71.74    1.61
  -8   0   4   64.86    1.42
  -7   0   4   -0.32    0.36
  -6   0   4  256.37    2.65
  -5   0   4    0.65    0.30
  -4   0   4    1.05    0.37
  -3   0   4 1021.34    6.16
  -2   0   4    6.99    0.37
  -1   0   4   85.59    0.89
   0   0   4  224.20    1.57
   1   0   4    1.14    0.21
 -10  -1   4    4.91    0.70
  -9  -1   4    0.67    0.48
  -8  -1   4    9.69    0.61
  -7  -1   4   13.99    0.65
  -6  -1   4    1.10    0.39
  -5  -1   4    5.96    0.49
  -4  -1   4  132.92    1.59
  -3  -1   4   11.19    0.46
  -2  -1   4   13.49    0.43
  -1  -1   4    9.26    0.37
   0  -1   4   17.60    0.37
   1  -1   4    8.72    0.31
  -9   1  -4   12.02    0.87
 -10  -2   4    3.80    0.71
  -9  -2   4   33.64    1.18
  -8  -2   4   18.47    0.87
  -7  -2   4   15.75    0.75
  -6  -2   4  119.38    1.76
  -5  -2   4    6.71    0.48
  -4  -2   4   29.73    0.74
  -3  -2   4    4.02    0.43
  -2  -2   4  140.55    1.44
  -1  -2   4    8.47    0.38
   0  -2   4   29.53    0.53
   1  -2   4   53.31    0.75
 -10  -3   4    1.22    0.56
  -9  -3   4    0.40    0.53
  -8  -3   4   23.90    0.96
  -7  -3   4    1.15    0.45
  -6  -3   4    3.97    0.47
  -5  -3   4    6.44    0.45
  -4  -3   4   54.74    1.03
  -3  -3   4    2.31    0.36
  -2  -3   4   34.32    0.72
  -1  -3   4   28.87    0.61
   0  -3   4    0.17    0.21
   1  -3   4    6.12    0.29
   2  -3   4    9.54    0.38
 -10  -4   4   -0.65    0.57
  -9  -4   4    2.34    0.52
  -8  -4   4    0.36    0.47
  -7  -4   4    4.11    0.49
  -6  -4   4   73.28    1.36
  -5  -4   4    0.04    0.32
  -4  -4   4   11.54    0.60
  -3  -4   4   29.70    0.72
  -2  -4   4  158.41    1.66
  -1  -4   4   15.23    0.48
   0  -4   4  145.96    1.47
   1  -4   4    0.56    0.21
   2  -4   4    6.10    0.34
 -10  -5   4    4.00    0.60
  -9  -5   4    1.18    0.46
  -8  -5   4   21.42    0.87
  -7  -5   4   44.27    1.15
  -6  -5   4    0.59    0.38
  -5  -5   4    8.51    0.58
  -4  -5   4   20.72    0.69
  -3  -5   4   14.59    0.60
  -2  -5   4   28.71    0.72
  -1  -5   4   39.39    0.77
   0  -5   4    3.73    0.29
   1  -5   4    9.75    0.39
   2  -5   4    3.90    0.30
  -9  -6   4    1.61    0.50
  -8  -6   4   14.18    0.76
  -7  -6   4    8.15    0.61
  -6  -6   4    0.25    0.43
  -5  -6   4   46.82    1.09
  -4  -6   4    5.63    0.43
  -3  -6   4   10.61    0.56
  -2  -6   4   82.88    1.26
  -1  -6   4   43.66    0.85
   0  -6   4    0.35    0.24
   1  -6   4  121.76    1.45
   2  -6   4    0.18    0.23
   3  -6   4   -0.07    0.27
  -9  -7   4    1.52    0.55
  -8  -7   4   23.28    0.96
  -7  -7   4    8.61    0.67
  -6  -7   4    0.70    0.40
  -5  -7   4   39.25    1.00
  -4  -7   4    7.94    0.53
  -3  -7   4   29.80    0.81
  -2  -7   4    8.56    0.51
  -1  -7   4   17.27    0.57
   0  -7   4   39.80    0.82
   1  -7   4    0.44    0.25
   2  -7   4   12.89    0.49
   3  -7   4   24.72    0.72
  -9  -8   4    0.44    0.60
  -8  -8   4   25.30    1.05
  -7  -8   4   19.48    0.86
  -6  -8   4   16.55    0.74
  -5  -8   4   61.71    1.28
  -4  -8   4   85.11    1.48
  -3  -8   4   16.09    0.65
  -2  -8   4  237.68    2.45
  -1  -8   4    1.76    0.32
   0  -8   4   31.26    0.77
   1  -8   4  232.54    2.34
   2  -8   4    1.76    0.31
   3  -8   4   20.80    0.68
  -9  -9   4   12.70    0.86
  -8  -9   4    6.09    0.61
  -7  -9   4    0.09    0.40
  -6  -9   4    1.61    0.41
  -5  -9   4    1.52    0.42
  -4  -9   4   27.71    0.86
  -3  -9   4    0.07    0.37
  -2  -9   4   11.48    0.55
  -1  -9   4    2.43    0.32
   0  -9   4   43.64    0.93
   1  -9   4    0.32    0.27
   2  -9   4   30.13    0.79
   3  -9   4   22.45    0.72
  -9 -10   4    5.55    0.65
  -8 -10   4   24.13    1.00
  -7 -10   4   21.97    0.88
  -6 -10   4    6.03    0.58
  -5 -10   4   33.62    1.04
  -4 -10   4   75.24    1.45
  -3 -10   4    4.28    0.50
  -2 -10   4   93.14    1.52
  -1 -10   4    0.20    0.29
   0 -10   4    8.09    0.45
   1 -10   4  139.27    1.84
   2 -10   4   53.03    1.10
   3 -10   4   26.55    0.81
  -8 -11   4    0.09    0.46
  -7 -11   4   -0.04    0.47
  -6 -11   4    6.75    0.65
  -5 -11   4    2.58    0.45
  -4 -11   4    0.24    0.40
  -3 -11   4   12.41    0.65
  -2 -11   4    1.83    0.35
  -1 -11   4   21.10    0.71
   0 -11   4   18.00    0.65
   1 -11   4   18.51    0.64
   2 -11   4    5.70    0.41
   3 -11   4   -0.33    0.34
   4 -11   4    5.51    0.48
  -8 -12   4   23.86    1.07
  -7 -12   4    2.26    0.56
  -6 -12   4    0.92    0.44
  -5 -12   4   18.84    0.83
  -4 -12   4    5.98    0.60
  -3 -12   4    9.21    0.57
  -2 -12   4    3.66    0.40
  -1 -12   4    0.23    0.32
   0 -12   4    0.47    0.31
   1 -12   4   47.70    1.08
   2 -12   4   32.27    0.92
   3 -12   4   15.53    0.68
   4 -12   4    9.80    0.63
  -8 -13   4    2.49    0.65
  -7 -13   4   19.65    0.95
  -6 -13   4    2.57    0.46
  -5 -13   4   26.12    1.00
  -4 -13   4    5.43    0.55
  -3 -13   4    6.65    0.51
  -2 -13   4    8.76    0.55
  -1 -13   4  151.06    2.12
   0 -13   4   91.85    1.60
   1 -13   4    1.96    0.37
   2 -13   4   22.64    0.78
   3 -13   4   20.89    0.80
   4 -13   4    1.84    0.41
  -7 -14   4    2.77    0.58
  -5 -14   4    0.47    0.51
  -4 -14   4   32.70    1.08
  -3 -14   4   11.85    0.66
  -2 -14   4    4.01    0.42
  -1 -14   4   16.27    0.68
   0 -14   4   52.26    1.20
   1 -14   4    0.25    0.36
   2 -14   4    1.06    0.37
   3 -14   4    0.97    0.40
   4 -14   4    6.38    0.53
  -7 -15   4    1.03    0.58
  -6 -15   4    5.60    0.71
  -5 -15   4    2.96    0.53
  -4 -15   4    0.31    0.43
  -3 -15   4    4.54    0.48
  -2 -15   4    0.78    0.40
  -1 -15   4    6.74    0.50
   0 -15   4    0.42    0.37
   1 -15   4    4.59    0.45
   2 -15   4    8.61    0.54
   3 -15   4    6.71    0.54
   4 -15   4    0.65    0.44
  -6 -16   4   24.57    1.10
  -5 -16   4    1.90    0.50
  -4 -16   4    6.03    0.57
  -2 -16   4    0.54    0.40
  -1 -16   4   16.27    0.71
   0 -16   4   50.94    1.28
   1 -16   4    2.72    0.41
   3 -16   4   13.54    0.73
   4 -16   4    0.79    0.48
  -5 -17   4    8.20    0.69
  -4 -17   4    1.35    0.46
  -3 -17   4   -0.21    0.42
  -2 -17   4    0.68    0.42
  -1 -17   4    0.29    0.41
   0 -17   4   10.47    0.60
   1 -17   4   -0.26    0.44
   2 -17   4    6.70    0.52
   3 -17   4   -0.64    0.47
   4 -17   4   11.30    0.75
  -4 -18   4   13.45    0.80
  -2 -18   4    0.04    0.44
  -1 -18   4   30.12    1.05
   0 -18   4   40.37    1.22
   1 -18   4    0.47    0.49
   2 -18   4   22.95    0.94
   3 -18   4   21.58    0.94
  -3 -19   4    1.25    0.53
  -2 -19   4    0.59    0.49
  -1 -19   4    0.10    0.47
   0 -19   4   -0.18    0.50
   1 -19   4   10.56    0.66
   2 -19   4   11.97    0.70
  -1 -20   4    5.38    0.60
 -10   6   5    1.20    0.75
  -9   6   5    6.86    0.77
  -8   6   5    5.93    0.74
  -7   6   5    0.40    0.43
  -6   6   5   14.63    0.62
 -10   5   5    2.08    0.74
  -9   5   5    0.06    0.59
  -8   5   5   14.00    0.82
  -7   5   5   19.35    0.89
  -6   5   5   38.92    1.00
  -5   5   5   62.35    1.13
 -10   4   5   14.86    0.94
  -9   4   5   21.13    0.97
  -8   4   5    1.66    0.54
  -7   4   5   -0.24    0.43
  -6   4   5   30.76    0.85
  -5   4   5   36.11    0.84
  -4   4   5   -0.46    0.33
 -10   3   5   11.29    0.85
  -9   3   5    1.00    0.59
  -8   3   5    7.30    0.62
  -7   3   5   66.58    1.37
  -6   3   5   38.13    0.96
  -5   3   5    8.30    0.47
  -4   3   5   60.28    0.96
  -3   3   5    0.13    0.34
 -10   2   5    0.37    0.65
  -9   2   5    2.56    0.59
  -8   2   5    0.30    0.46
  -7   2   5    0.84    0.39
  -6   2   5    1.30    0.36
  -5   2   5   73.21    1.18
  -4   2   5    1.36    0.41
  -3   2   5   66.10    0.93
  -2   2   5   11.40    0.38
 -10   1   5   15.86    0.94
  -9   1   5    5.35    0.64
  -8   1   5   -0.57    0.46
  -7   1   5   58.09    1.24
  -6   1   5    0.94    0.40
  -5   1   5    7.33    0.53
  -4   1   5  162.55    1.76
  -3   1   5   26.64    0.66
  -2   1   5   -0.44    0.31
  -1   1   5   80.80    0.81
 -10   0   5   -0.26    0.71
  -9   0   5   -0.52    0.61
  -8   0   5    0.08    0.53
  -7   0   5   -0.11    0.47
  -6   0   5   -0.06    0.43
  -5   0   5   -0.06    0.38
  -4   0   5   -0.03    0.34
  -3   0   5   -0.17    0.37
  -2   0   5   -0.38    0.32
  -1   0   5   -0.08    0.23
   0   0   5    0.31    0.22
 -10  -1   5   14.24    0.94
  -9  -1   5    6.41    0.73
  -8  -1   5    0.03    0.54
  -7  -1   5   58.15    1.31
  -6  -1   5    1.83    0.43
  -5  -1   5    7.52    0.49
  -4  -1   5  159.87    1.80
  -3  -1   5   25.30    0.65
  -2  -1   5   -0.05    0.31
  -1  -1   5   80.30    0.94
   0  -1   5   22.14    0.47
   1  -1   5   21.48    0.49
 -10  -2   5    1.02    0.65
  -9  -2   5    0.94    0.60
  -8  -2   5    0.55    0.49
  -7  -2   5    1.25    0.45
  -6  -2   5    1.66    0.39
  -5  -2   5   70.40    1.25
  -4  -2   5    1.48    0.46
  -3  -2   5   68.48    1.07
  -2  -2   5   11.82    0.47
  -1  -2   5   26.98    0.57
   0  -2   5    2.07    0.25
   1  -2   5   13.80    0.41
 -10  -3   5   10.56    0.83
  -9  -3   5   -0.32    0.54
  -8  -3   5    6.08    0.58
  -7  -3   5   65.96    1.39
  -6  -3   5   37.99    1.00
  -5  -3   5    7.17    0.55
  -4  -3   5   62.70    1.14
  -3  -3   5    0.38    0.35
  -2  -3   5   41.35    0.83
  -1  -3   5  133.28    1.44
   0  -3   5  146.24    1.48
   1  -3   5    2.62    0.28
   2  -3   5  105.99    1.33
 -10  -4   5   11.69    0.82
  -9  -4   5   21.17    0.94
  -8  -4   5    1.99    0.50
  -7  -4   5    0.38    0.41
  -6  -4   5   30.60    0.95
  -5  -4   5   37.65    0.98
  -4  -4   5    0.64    0.35
  -3  -4   5   50.81    1.02
  -2  -4   5   26.30    0.74
  -1  -4   5   13.16    0.48
   0  -4   5    3.29    0.29
   1  -4   5   85.02    1.15
   2  -4   5   11.57    0.46
  -9  -5   5    0.80    0.50
  -8  -5   5   12.45    0.77
  -7  -5   5   19.15    0.84
  -6  -5   5   37.74    1.08
  -5  -5   5   61.38    1.24
  -4  -5   5   94.35    1.49
  -3  -5   5   89.57    1.37
  -2  -5   5  111.35    1.48
  -1  -5   5   54.07    0.96
   0  -5   5  147.12    1.62
   1  -5   5   -0.43    0.26
   2  -5   5    2.51    0.30
  -9  -6   5    6.35    0.72
  -8  -6   5    4.86    0.65
  -7  -6   5    0.27    0.50
  -6  -6   5   13.26    0.68
  -5  -6   5   57.36    1.22
  -4  -6   5    0.10    0.40
  -3  -6   5   19.29    0.69
  -2  -6   5    7.96    0.49
  -1  -6   5    0.63    0.29
   0  -6   5   23.66    0.63
   1  -6   5   26.59    0.66
   2  -6   5    1.79    0.30
   3  -6   5   21.08    0.70
  -9  -7   5    7.78    0.77
  -8  -7   5   32.84    1.14
  -7  -7   5    0.96    0.43
  -6  -7   5   29.67    0.96
  -5  -7   5    9.64    0.61
  -4  -7   5    1.06    0.40
  -3  -7   5    4.72    0.47
  -2  -7   5   44.26    0.98
  -1  -7   5    5.01    0.38
   0  -7   5   94.51    1.36
   1  -7   5    8.09    0.42
   2  -7   5    0.49    0.28
   3  -7   5  107.05    1.61
  -9  -8   5    1.57    0.59
  -8  -8   5   10.27    0.72
  -7  -8   5    1.43    0.46
  -6  -8   5   10.06    0.62
  -5  -8   5    0.20    0.40
  -4  -8   5    0.10    0.35
  -3  -8   5    0.49    0.42
  -2  -8   5    6.66    0.46
  -1  -8   5    8.67    0.46
   0  -8   5   11.97    0.50
   1  -8   5    3.59    0.34
   2  -8   5   12.95    0.53
   3  -8   5    2.97    0.36
  -9  -9   5   -0.73    0.56
  -8  -9   5   33.58    1.15
  -7  -9   5    1.85    0.46
  -6  -9   5    6.00    0.58
  -5  -9   5   18.80    0.81
  -4  -9   5    1.22    0.38
  -3  -9   5   53.47    1.20
  -2  -9   5   14.83    0.64
  -1  -9   5    4.66    0.39
   0  -9   5  142.61    1.86
   1  -9   5    8.11    0.44
   2  -9   5   23.04    0.73
   3  -9   5   18.08    0.69
  -8 -10   5    2.21    0.55
  -7 -10   5   -0.40    0.47
  -6 -10   5    0.15    0.47
  -5 -10   5    0.55    0.40
  -4 -10   5   -0.48    0.42
  -3 -10   5    1.16    0.37
  -2 -10   5    0.68    0.34
  -1 -10   5    0.71    0.32
   0 -10   5    9.84    0.51
   1 -10   5   22.27    0.72
   2 -10   5   10.64    0.54
   3 -10   5    1.03    0.35
  -8 -11   5   23.47    1.07
  -7 -11   5   -0.32    0.53
  -6 -11   5    0.03    0.46
  -5 -11   5   12.11    0.70
  -4 -11   5    5.53    0.60
  -3 -11   5   24.47    0.87
  -2 -11   5    8.99    0.55
  -1 -11   5   14.14    0.63
   0 -11   5   30.34    0.88
   1 -11   5   77.43    1.44
   2 -11   5   20.41    0.75
   3 -11   5   84.53    1.59
  -8 -12   5    9.27    0.85
  -7 -12   5    8.43    0.70
  -6 -12   5   24.94    0.99
  -5 -12   5    1.39    0.49
  -4 -12   5   -0.30    0.43
  -3 -12   5    8.94    0.59
  -2 -12   5  102.82    1.78
  -1 -12   5   24.61    0.81
   0 -12   5    4.84    0.41
   1 -12   5   15.34    0.66
   2 -12   5   41.65    1.09
   3 -12   5    0.90    0.37
   4 -12   5    9.69    0.65
  -7 -13   5    6.80    0.68
  -6 -13   5   21.32    0.99
  -5 -13   5    2.95    0.59
  -4 -13   5   83.95    1.71
  -3 -13   5   20.82    0.83
  -2 -13   5   42.25    1.15
  -1 -13   5   19.57    0.77
   0 -13   5   15.08    0.65
   1 -13   5    5.73    0.46
   2 -13   5   40.66    1.12
   3 -13   5    5.36    0.49
   4 -13   5   10.98    0.67
  -7 -14   5    0.52    0.56
  -6 -14   5    0.39    0.55
  -5 -14   5    1.46    0.52
  -4 -14   5    0.42    0.44
  -3 -14   5    0.40    0.39
  -2 -14   5    6.04    0.50
  -1 -14   5   -0.37    0.40
   0 -14   5    1.28    0.39
   1 -14   5   15.73    0.68
   2 -14   5    8.66    0.56
   3 -14   5    0.46    0.41
   4 -14   5    2.19    0.50
  -6 -15   5    4.67    0.65
  -5 -15   5    6.84    0.64
  -4 -15   5   30.44    1.09
  -3 -15   5    4.36    0.52
  -2 -15   5   22.54    0.88
  -1 -15   5   30.54    0.99
   0 -15   5    0.22    0.44
   1 -15   5    0.21    0.42
   2 -15   5   30.52    1.01
   3 -15   5    0.98    0.42
   4 -15   5   53.34    1.48
  -5 -16   5    2.30    0.53
  -4 -16   5    0.37    0.46
  -3 -16   5    3.99    0.49
  -2 -16   5    0.22    0.43
  -1 -16   5    6.94    0.51
   0 -16   5   -0.21    0.43
   1 -16   5   13.35    0.70
   2 -16   5   12.00    0.68
   3 -16   5    0.27    0.48
   4 -16   5    2.38    0.53
  -5 -17   5    0.47    0.59
  -3 -17   5    0.49    0.50
  -2 -17   5    0.27    0.45
  -1 -17   5   28.83    1.02
   0 -17   5    8.85    0.61
   1 -17   5   11.29    0.71
   2 -17   5   13.57    0.75
   3 -17   5    2.02    0.52
  -3 -18   5    0.94    0.50
  -2 -18   5    6.38    0.59
  -1 -18   5    3.42    0.52
   0 -18   5    2.19    0.51
   1 -18   5    4.75    0.57
   2 -18   5    1.88    0.52
  -1 -19   5   16.13    0.86
 -10   2   6   10.50    0.96
  -9   2   6   10.45    0.88
  -8   2   6    5.97    0.70
  -7   2   6   11.50    0.74
 -10   1   6    0.85    0.77
  -9   1   6    0.58    0.66
  -8   1   6    6.13    0.70
  -7   1   6    0.23    0.51
  -6   1   6    0.80    0.46
  -5   1   6   64.60    1.16
 -10   0   6   33.02    1.30
  -9   0   6   -1.04    0.64
  -8   0   6   20.34    0.91
  -7   0   6    3.23    0.54
  -6   0   6    3.54    0.47
  -5   0   6  366.81    3.20
  -4   0   6   10.51    0.57
 -10  -1   6   -0.50    0.70
  -9  -1   6    1.17    0.62
  -8  -1   6    7.53    0.65
  -7  -1   6   -0.64    0.46
  -6  -1   6    0.74    0.43
  -5  -1   6   62.39    1.23
  -4  -1   6   93.83    1.37
  -3  -1   6    3.19    0.45
  -9  -2   6   10.70    0.77
  -8  -2   6    4.67    0.58
  -7  -2   6   11.51    0.69
  -6  -2   6    3.11    0.53
  -5  -2   6   42.15    1.03
  -4  -2   6    4.95    0.44
  -3  -2   6    0.77    0.37
  -2  -2   6   78.83    1.15
  -1  -2   6    5.30    0.34
  -9  -3   6    2.04    0.62
  -8  -3   6   -0.78    0.51
  -7  -3   6    9.40    0.68
  -6  -3   6    7.90    0.63
  -5  -3   6   -0.29    0.41
  -4  -3   6   11.20    0.60
  -3  -3   6    9.77    0.52
  -2  -3   6   10.49    0.50
  -1  -3   6    0.58    0.29
   0  -3   6   33.67    0.70
  -9  -4   6    1.37    0.63
  -8  -4   6    4.16    0.66
  -7  -4   6    5.51    0.63
  -6  -4   6   18.02    0.79
  -5  -4   6   43.65    1.06
  -4  -4   6    2.68    0.49
  -3  -4   6    7.35    0.53
  -2  -4   6   38.62    0.87
  -1  -4   6    1.28    0.30
   0  -4   6    0.08    0.30
   1  -4   6    2.57    0.33
  -9  -5   6    2.42    0.68
  -8  -5   6   11.08    0.81
  -7  -5   6   33.78    1.09
  -6  -5   6    5.52    0.55
  -5  -5   6    1.14    0.41
  -4  -5   6    9.48    0.59
  -3  -5   6   22.22    0.79
  -2  -5   6    0.78    0.34
  -1  -5   6  114.84    1.48
   0  -5   6   15.29    0.55
   1  -5   6    0.28    0.30
   2  -5   6   18.36    0.62
  -9  -6   6   26.79    1.13
  -8  -6   6   -0.03    0.55
  -7  -6   6   15.36    0.77
  -6  -6   6   17.88    0.77
  -5  -6   6   13.15    0.70
  -4  -6   6    4.25    0.47
  -3  -6   6   33.85    0.95
  -2  -6   6    0.62    0.34
  -1  -6   6   18.27    0.61
   0  -6   6    4.53    0.38
   1  -6   6    0.31    0.32
   2  -6   6   77.08    1.31
  -9  -7   6    0.67    0.61
  -8  -7   6    2.99    0.54
  -7  -7   6    4.47    0.55
  -6  -7   6    2.28    0.50
  -5  -7   6    9.03    0.64
  -4  -7   6   12.11    0.64
  -3  -7   6   70.99    1.38
  -2  -7   6    4.27    0.41
  -1  -7   6    7.55    0.46
   0  -7   6    3.58    0.35
   1  -7   6    0.47    0.33
   2  -7   6    1.99    0.37
   3  -7   6    1.23    0.39
  -8  -8   6   -0.23    0.52
  -7  -8   6    9.72    0.70
  -6  -8   6   62.75    1.50
  -5  -8   6    2.39    0.46
  -4  -8   6   17.96    0.80
  -3  -8   6   83.16    1.51
  -2  -8   6    7.86    0.49
  -1  -8   6   69.90    1.28
   0  -8   6   56.25    1.11
   1  -8   6    6.30    0.45
   2  -8   6  130.50    1.86
   3  -8   6   12.47    0.61
  -8  -9   6    1.21    0.61
  -7  -9   6    0.49    0.52
  -6  -9   6    4.47    0.58
  -5  -9   6    2.23    0.47
  -4  -9   6   11.29    0.72
  -3  -9   6   11.79    0.64
  -2  -9   6   -0.59    0.36
  -1  -9   6    0.00    0.35
   0  -9   6   19.73    0.69
   1  -9   6   13.46    0.60
   2  -9   6    0.36    0.37
   3  -9   6    1.19    0.41
  -8 -10   6    0.91    0.65
  -7 -10   6    4.12    0.65
  -6 -10   6   10.79    0.70
  -5 -10   6    2.52    0.52
  -4 -10   6   37.73    1.12
  -3 -10   6   37.35    1.06
  -2 -10   6   12.89    0.64
  -1 -10   6   65.18    1.32
   0 -10   6   21.33    0.74
   1 -10   6   26.33    0.83
   2 -10   6   38.22    1.01
   3 -10   6    3.62    0.46
  -7 -11   6    6.93    0.70
  -6 -11   6   -0.33    0.47
  -5 -11   6    4.09    0.63
  -4 -11   6    4.45    0.56
  -3 -11   6    2.46    0.43
  -2 -11   6    1.68    0.42
  -1 -11   6   -0.25    0.41
   0 -11   6   12.89    0.62
   1 -11   6    7.81    0.51
   2 -11   6    2.48    0.43
   3 -11   6    1.63    0.46
  -7 -12   6    0.31    0.56
  -6 -12   6    2.98    0.57
  -5 -12   6    3.25    0.56
  -4 -12   6    0.88    0.46
  -3 -12   6   35.36    1.07
  -2 -12   6    3.15    0.46
  -1 -12   6   10.22    0.59
   0 -12   6   28.03    0.90
   1 -12   6    0.11    0.44
   2 -12   6   45.88    1.19
   3 -12   6    3.82    0.49
  -7 -13   6   34.34    1.31
  -6 -13   6    4.05    0.72
  -5 -13   6   -0.42    0.53
  -4 -13   6   -0.26    0.45
  -3 -13   6   11.81    0.68
  -2 -13   6    3.28    0.48
  -1 -13   6   39.93    1.12
   0 -13   6    2.70    0.44
   1 -13   6   13.67    0.71
   2 -13   6    0.57    0.44
   3 -13   6   11.27    0.68
  -6 -14   6    0.46    0.57
  -5 -14   6   17.02    0.89
  -4 -14   6    8.06    0.63
  -3 -14   6   -0.13    0.46
  -2 -14   6   73.58    1.61
  -1 -14   6    0.10    0.47
   0 -14   6    1.68    0.46
   1 -14   6    2.00    0.47
   2 -14   6    0.53    0.48
   3 -14   6    2.97    0.51
   4 -14   6   38.30    1.27
  -5 -15   6    2.43    0.55
  -4 -15   6   -0.55    0.51
  -3 -15   6    0.37    0.48
  -2 -15   6    2.80    0.51
  -1 -15   6    1.06    0.51
   0 -15   6   20.01    0.85
   1 -15   6    3.24    0.50
   2 -15   6    1.24    0.49
   3 -15   6    5.39    0.60
   4 -15   6   16.16    0.92
  -4 -16   6   -0.17    0.53
  -3 -16   6    3.73    0.53
  -2 -16   6   19.76    0.91
  -1 -16   6    0.88    0.50
   0 -16   6    0.57    0.49
   1 -16   6   29.16    1.04
   2 -16   6    0.37    0.52
   3 -16   6   46.17    1.40
  -3 -17   6    5.18    0.62
  -2 -17   6    1.67    0.55
  -1 -17   6    0.75    0.49
   0 -17   6    1.49    0.56
   1 -17   6    0.03    0.58
  -9  -3   7   16.12    1.03
  -8  -3   7   14.49    0.87
  -7  -3   7   13.99    0.79
  -6  -3   7    3.88    0.53
  -9  -4   7    8.79    0.85
  -8  -4   7    3.58    0.64
  -7  -4   7    0.35    0.54
  -6  -4   7   -0.33    0.45
  -5  -4   7   29.19    0.97
  -4  -4   7    5.53    0.52
  -9  -5   7   11.76    0.85
  -8  -5   7    6.16    0.66
  -7  -5   7   50.67    1.31
  -6  -5   7   15.53    0.79
  -5  -5   7   23.19    0.88
  -4  -5   7   42.32    1.10
  -3  -5   7   28.50    0.85
  -8  -6   7   -0.36    0.57
  -7  -6   7    3.76    0.62
  -6  -6   7    1.54    0.56
  -5  -6   7    3.85    0.51
  -4  -6   7    5.00    0.61
  -3  -6   7    8.96    0.57
  -2  -6   7   21.37    0.73
  -8  -7   7    0.82    0.64
  -7  -7   7   56.78    1.49
  -6  -7   7    2.85    0.58
  -5  -7   7    0.39    0.47
  -4  -7   7   23.01    0.90
  -3  -7   7    1.18    0.43
  -2  -7   7    0.89    0.41
  -1  -7   7   70.22    1.29
  -8  -8   7    1.75    0.64
  -7  -8   7    2.12    0.66
  -6  -8   7   -0.27    0.50
  -5  -8   7    1.04    0.52
  -4  -8   7   21.95    0.90
  -3  -8   7    1.89    0.46
  -2  -8   7   -0.28    0.42
  -1  -8   7   12.48    0.59
   0  -8   7   18.90    0.71
  -8  -9   7    0.45    0.70
  -7  -9   7   24.69    1.06
  -6  -9   7    1.32    0.56
  -5  -9   7    4.98    0.67
  -4  -9   7   22.55    0.90
  -3  -9   7    6.80    0.57
  -2  -9   7   21.33    0.80
  -1  -9   7   35.13    0.96
   0  -9   7    2.31    0.43
   1  -9   7    3.69    0.46
  -7 -10   7    0.54    0.61
  -6 -10   7   11.64    0.84
  -5 -10   7    6.14    0.67
  -4 -10   7    0.19    0.49
  -3 -10   7    1.34    0.48
  -2 -10   7    0.61    0.43
  -1 -10   7   25.27    0.85
   0 -10   7    0.38    0.44
   1 -10   7    1.65    0.46
   2 -10   7   -0.82    0.47
  -7 -11   7   27.84    1.16
  -6 -11   7    0.17    0.62
  -5 -11   7    4.71    0.66
  -4 -11   7   23.76    0.96
  -3 -11   7    3.91    0.53
  -2 -11   7   10.96    0.64
  -1 -11   7   62.44    1.39
   0 -11   7    2.91    0.48
   1 -11   7   35.70    1.06
   2 -11   7   -0.02    0.50
   3 -11   7   -0.58    0.53
  -6 -12   7   20.99    1.04
  -5 -12   7    9.10    0.74
  -4 -12   7   11.61    0.78
  -3 -12   7    9.48    0.66
  -2 -12   7   20.46    0.83
  -1 -12   7    7.60    0.61
   0 -12   7    1.03    0.50
   1 -12   7   15.79    0.75
   2 -12   7   17.50    0.81
   3 -12   7    3.89    0.59
  -6 -13   7   18.63    1.02
  -5 -13   7   20.86    1.00
  -4 -13   7    0.18    0.55
  -3 -13   7   50.55    1.38
  -2 -13   7    5.41    0.56
  -1 -13   7   16.35    0.79
   0 -13   7   19.01    0.83
   1 -13   7    4.20    0.58
   2 -13   7    3.31    0.56
   3 -13   7   17.24    0.86
  -5 -14   7    2.42    0.64
  -4 -14   7    0.74    0.58
  -3 -14   7    8.22    0.69
  -2 -14   7    5.36    0.63
  -1 -14   7    0.50    0.53
   0 -14   7    0.66    0.56
   1 -14   7    3.47    0.57
   2 -14   7   16.06    0.82
   3 -14   7   14.98    0.86
  -4 -15   7   -0.13    0.61
  -3 -15   7   18.83    0.94
  -2 -15   7    8.86    0.69
  -1 -15   7    1.65    0.57
   0 -15   7   10.50    0.72
   1 -15   7    3.04    0.57
   2 -15   7   12.43    0.77
  -3 -16   7    0.46    0.62
  -2 -16   7    0.63    0.59
  -1 -16   7    1.46    0.61
   0 -16   7   -0.06    0.61
   1 -16   7   -0.04    0.58
  -7  -8   8    3.97    0.72
  -7  -9   8    8.63    0.82
  -6  -9   8    5.95    0.81
  -5  -9   8    1.25    0.60
  -6 -10   8   13.73    0.95
  -5 -10   8   50.79    1.43
  -4 -10   8    2.84    0.60
  -6 -11   8   13.89    0.94
  -5 -11   8    6.27    0.71
  -4 -11   8    1.60    0.63
  -3 -11   8    3.62    0.60
  -2 -11   8   -0.09    0.57
  -5 -12   8    6.59    0.79
  -4 -12   8   -0.13    0.63
  -3 -12   8    1.04    0.59
  -2 -12   8   11.19    0.74
  -1 -12   8   11.18    0.74
  -5 -13   8   -0.75    0.70
  -4 -13   8   31.94    1.21
  -3 -13   8   34.75    1.19
  -2 -13   8    9.35    0.73
  -1 -13   8    4.60    0.65
  -4 -14   8   10.54    0.78
  -3 -14   8    5.88    0.69
  -2 -14   8    0.00    0.68
  -1 -14   8    6.41    0.75
   0 -14   8    3.30    0.69
  -2 -15   8    1.13    0.71
  -1 -15   8    6.93    0.76
   0 -15   8    1.52    0.73
   1   0   0    2.66    0.13
   2   0   0  211.61    1.52
   3   0   0  219.62    1.73
   4   0   0    2.29    0.22
   5   0   0   68.51    1.06
   6   0   0  170.79    1.94
   7   0   0    7.42    0.46
   8   0   0    7.07    0.49
   9   0   0   14.95    0.70
  10   1   0    0.71    0.56
   9   1   0    0.41    0.43
   8   1   0    8.81    0.52
   7   1   0   17.61    0.64
   6   1   0   14.44    0.54
   5   1   0    5.74    0.33
   4   1   0   14.34    0.44
   3   1   0    0.24    0.16
   2   1   0    0.28    0.17
   1   1   0  137.01    0.97
   1  -1   0  138.20    0.92
   2  -1   0    0.60    0.18
   3  -1   0    0.34    0.17
   4  -1   0   13.24    0.41
   5  -1   0    5.26    0.30
   6  -1   0   13.80    0.51
   7  -1   0   17.36    0.63
   8  -1   0    7.93    0.51
   9  -1   0    0.47    0.47
  10   2   0    1.64    0.55
   9   2   0   13.47    0.67
   8   2   0   19.27    0.74
   7   2   0   29.42    0.84
   6   2   0  123.38    1.65
   5   2   0   13.10    0.47
   4   2   0  102.87    1.24
   3   2   0   14.37    0.40
   2   2   0    1.50    0.19
   1   2   0  114.50    0.90
   0  -2   0  197.26    1.19
   1  -2   0  115.37    0.84
   2  -2   0    2.09    0.21
   3  -2   0   15.30    0.37
   4  -2   0  104.19    1.18
   5  -2   0   12.31    0.44
   6  -2   0  127.90    1.60
   7  -2   0   28.59    0.79
   8  -2   0   19.76    0.74
  10   3   0    0.81    0.56
   9   3   0   25.07    0.91
   8   3   0    3.99    0.43
   7   3   0    1.79    0.34
   6   3   0   14.84    0.55
   5   3   0   26.00    0.66
   4   3   0   12.44    0.42
   3   3   0   25.21    0.53
   2   3   0  366.13    2.48
   1   3   0   18.82    0.36
   0  -3   0   -0.10    0.12
   1  -3   0   20.34    0.33
   2  -3   0  355.49    2.30
   3  -3   0   26.83    0.50
   4  -3   0   13.32    0.40
   5  -3   0   25.90    0.62
   6  -3   0   14.73    0.51
   7  -3   0    1.43    0.33
   8  -3   0    4.95    0.47
  10   4   0   -1.23    0.54
   9   4   0   -0.27    0.44
   8   4   0    9.40    0.53
   7   4   0    2.25    0.32
   6   4   0   39.19    0.91
   5   4   0   -0.22    0.22
   4   4   0   13.58    0.44
   3   4   0  108.27    1.22
   2   4   0    0.47    0.16
   1   4   0   24.26    0.43
   0  -4   0  200.84    1.39
   1  -4   0   24.22    0.38
   2  -4   0    0.44    0.16
   3  -4   0  113.78    1.13
   4  -4   0   14.13    0.41
   5  -4   0    0.21    0.25
   6  -4   0   39.42    0.84
   7  -4   0    2.36    0.34
  10   5   0   -0.10    0.57
   9   5   0    8.65    0.63
   8   5   0   24.80    0.86
   7   5   0    0.54    0.35
   6   5   0    1.90    0.30
   5   5   0    5.27    0.35
   4   5   0  105.29    1.36
   3   5   0   21.61    0.53
   2   5   0  132.30    1.30
   0  -5   0   -0.28    0.15
   1  -5   0   33.46    0.46
   2  -5   0  139.79    1.20
   3  -5   0   22.73    0.48
   4  -5   0  111.66    1.24
   5  -5   0    4.80    0.33
   6  -5   0    1.80    0.30
   7  -5   0    0.10    0.34
  10   6   0   16.91    0.88
   9   6   0    0.62    0.48
   8   6   0    0.15    0.40
   7   6   0  118.14    1.88
   6   6   0    6.14    0.41
   5   6   0   12.32    0.49
   4   6   0  231.23    2.25
   3   6   0   10.23    0.39
   2   6   0  149.51    1.45
  -1  -6   0   51.55    0.72
   0  -6   0   59.05    0.71
   1  -6   0   55.82    0.65
   2  -6   0  157.78    1.34
   3  -6   0   11.01    0.36
   4  -6   0  238.53    2.04
   5  -6   0   13.29    0.46
   6  -6   0    5.75    0.37
  10   7   0    1.41    0.60
   9   7   0    6.18    0.57
   8   7   0   15.28    0.72
   7   7   0    2.55    0.36
   6   7   0   -0.23    0.28
   5   7   0    5.50    0.40
   3   7   0   15.33    0.47
   2   7   0   65.21    0.93
  -1  -7   0   46.95    0.71
   0  -7   0    0.16    0.18
   1  -7   0   48.93    0.64
   2  -7   0   68.67    0.82
   3  -7   0   17.16    0.43
   4  -7   0   53.63    0.84
   5  -7   0    5.79    0.36
   9   8   0   11.63    0.73
   8   8   0    6.16    0.52
   7   8   0   96.37    1.75
   6   8   0    0.73    0.30
   5   8   0    0.21    0.28
   4   8   0  202.74    2.18
   3   8   0   25.93    0.64
  -2  -8   0  154.71    1.61
  -1  -8   0  210.34    1.83
   0  -8   0    1.57    0.21
   1  -8   0  211.19    1.70
   2  -8   0  151.64    1.38
   3  -8   0   27.58    0.56
   4  -8   0  202.23    1.88
   5  -8   0    0.63    0.31
   9   9   0    0.75    0.53
   8   9   0    0.40    0.43
   7   9   0    0.21    0.38
   6   9   0   67.85    1.37
   5   9   0   58.28    1.18
   4   9   0    2.19    0.30
   3   9   0    0.82    0.23
  -2  -9   0    2.04    0.28
  -1  -9   0   30.33    0.63
   0  -9   0   -0.14    0.21
   1  -9   0   29.61    0.55
   2  -9   0    2.13    0.24
   3  -9   0    1.09    0.26
   4  -9   0    2.81    0.31
   9  10   0    5.43    0.58
   8  10   0    2.63    0.47
   7  10   0   26.42    0.92
   6  10   0    1.38    0.37
   5  10   0    2.71    0.36
   4  10   0  101.80    1.53
  -3 -10   0    4.13    0.43
  -2 -10   0  114.37    1.42
  -1 -10   0  164.94    1.68
   0 -10   0  113.69    1.27
   1 -10   0  166.43    1.57
   2 -10   0  109.68    1.22
   3 -10   0    3.14    0.31
   9  11   0    1.44    0.54
   8  11   0    7.01    0.56
   7  11   0   -0.03    0.42
   6  11   0    2.90    0.37
   5  11   0   11.41    0.55
  -3 -11   0    3.75    0.38
  -2 -11   0    0.18    0.29
  -1 -11   0   -0.03    0.26
   0 -11   0    0.22    0.24
   1 -11   0    0.26    0.22
   2 -11   0    0.32    0.25
   3 -11   0    3.37    0.34
   8  12   0    1.35    0.48
   7  12   0   16.65    0.76
   6  12   0    2.28    0.42
  -5 -12   0   16.03    0.72
  -4 -12   0   42.26    1.05
  -3 -12   0    1.17    0.35
  -2 -12   0   45.29    0.92
  -1 -12   0    0.40    0.28
   0 -12   0   31.48    0.68
   1 -12   0    0.22    0.23
   2 -12   0   43.64    0.79
  -8 -13   0   22.41    1.01
  -6 -13   0   21.60    0.89
  -5 -13   0   29.78    0.98
  -4 -13   0   49.10    1.15
  -3 -13   0   77.47    1.35
  -2 -13   0   41.81    0.91
  -1 -13   0   16.70    0.56
   0 -13   0    0.40    0.28
   1 -13   0   16.12    0.50
   2 -13   0   42.39    0.81
  -7 -14   0    0.90    0.49
  -5 -14   0    0.05    0.39
  -4 -14   0    1.50    0.38
  -3 -14   0   85.10    1.44
  -2 -14   0   11.98    0.52
  -1 -14   0    0.28    0.32
   0 -14   0    5.81    0.37
   1 -14   0    0.60    0.28
  -7 -15   0    5.88    0.62
  -6 -15   0   17.33    0.84
  -5 -15   0   23.61    0.88
  -4 -15   0    1.06    0.39
  -3 -15   0    4.79    0.43
  -2 -15   0    0.22    0.34
  -1 -15   0    8.10    0.44
   0 -15   0   -0.06    0.30
  -7 -16   0    0.56    0.60
  -6 -16   0   42.96    1.27
  -5 -16   0   29.76    1.00
  -4 -16   0    0.08    0.44
  -3 -16   0   63.24    1.30
  -2 -16   0   14.79    0.61
  -1 -16   0    4.91    0.40
  -6 -17   0    1.35    0.59
  -5 -17   0    1.00    0.50
  -4 -17   0    0.64    0.45
  -3 -17   0    1.14    0.42
  -2 -17   0    0.37    0.41
  -1 -17   0    0.75    0.40
  -6 -18   0   16.40    0.87
  -5 -18   0    6.11    0.62
  -4 -18   0    0.91    0.50
  -3 -18   0   44.60    1.16
  -2 -18   0   34.02    0.96
  -5 -19   0    6.26    0.69
  -4 -19   0   12.98    0.72
  -3 -19   0    0.60    0.52
  -5 -20   0   12.35    0.82
  -4 -20   0   -0.51    0.62
  -3 -21  -1    9.49    0.73
  -2 -20  -1    1.26    0.56
  -3 -20  -1   30.17    1.02
  -4 -20  -1    3.50    0.62
  -1 -19  -1    2.97    0.50
  -2 -19  -1   18.72    0.80
  -3 -19  -1    0.50    0.53
  -4 -19  -1    0.79    0.55
  -5 -19  -1    5.43    0.64
  -1 -18  -1    3.29    0.46
  -2 -18  -1    1.61    0.47
  -3 -18  -1    9.13    0.63
  -4 -18  -1   16.28    0.75
  -5 -18  -1   -0.43    0.55
   0 -17  -1    6.41    0.47
  -1 -17  -1    3.78    0.44
  -2 -17  -1   52.38    1.21
  -3 -17  -1    0.34    0.44
  -4 -17  -1    7.29    0.57
  -5 -17  -1   22.39    0.89
  -6 -17  -1   -0.48    0.54
   1 -16  -1   -0.26    0.36
   0 -16  -1   -0.42    0.36
  -1 -16  -1   -0.56    0.35
  -2 -16  -1    3.33    0.39
  -3 -16  -1    0.17    0.39
  -4 -16  -1    7.43    0.52
  -5 -16  -1   21.01    0.85
  -6 -16  -1   -0.45    0.49
   2 -15  -1    1.93    0.36
   1 -15  -1   19.86    0.65
   0 -15  -1    5.74    0.41
  -1 -15  -1    4.86    0.38
  -2 -15  -1   96.58    1.58
  -3 -15  -1   25.74    0.80
  -4 -15  -1   15.52    0.67
  -5 -15  -1   44.80    1.19
  -6 -15  -1    0.24    0.47
   2 -14  -1    0.21    0.31
   1 -14  -1    0.03    0.30
   0 -14  -1    0.30    0.29
  -1 -14  -1    2.95    0.33
  -2 -14  -1   11.81    0.52
  -3 -14  -1   17.56    0.67
  -4 -14  -1    6.44    0.47
  -5 -14  -1    0.34    0.39
  -6 -14  -1   -0.10    0.46
   3 -13  -1   91.89    1.34
   2 -13  -1   11.81    0.48
   1 -13  -1  118.84    1.53
   0 -13  -1   39.66    0.87
  -1 -13  -1   14.01    0.53
  -2 -13  -1   80.15    1.33
  -3 -13  -1   32.18    0.86
  -4 -13  -1   39.23    1.02
  -5 -13  -1   31.04    0.96
  -6 -13  -1    6.46    0.56
  -7 -13  -1    1.30    0.45
   4 -12  -1  144.39    1.77
   3 -12  -1   65.27    1.08
   2 -12  -1    5.77    0.36
   1 -12  -1    4.21    0.30
   0 -12  -1   40.60    0.84
  -1 -12  -1   11.99    0.48
  -2 -12  -1   17.28    0.59
  -3 -12  -1   42.67    0.96
  -4 -12  -1    8.35    0.49
  -5 -12  -1    2.16    0.38
  -8 -12  -1    8.79    0.71
   4 -11  -1   -0.63    0.32
   3 -11  -1   -0.14    0.26
   2 -11  -1  173.32    1.81
   1 -11  -1   27.27    0.64
   0 -11  -1   29.95    0.70
  -1 -11  -1    7.50    0.39
  -2 -11  -1   17.97    0.58
  -3 -11  -1   10.09    0.50
  -5 -11  -1   -0.14    0.34
  -6 -11  -1   76.55    1.57
  -7 -11  -1    0.55    0.44
  -8 -11  -1    2.77    0.54
   5 -10  -1   44.10    0.94
   4 -10  -1    5.36    0.38
   3 -10  -1   35.78    0.75
   2 -10  -1    0.43    0.24
   1 -10  -1   17.41    0.49
   0 -10  -1    0.16    0.23
  -1 -10  -1   16.39    0.52
  -2 -10  -1   17.94    0.58
  -3 -10  -1    1.78    0.33
  -5 -10  -1    3.34    0.44
   6  -9  -1   24.65    0.73
   5  -9  -1   63.48    1.11
   4  -9  -1    2.54    0.30
   3  -9  -1   25.73    0.63
   2  -9  -1  260.34    2.20
   1  -9  -1   10.35    0.37
   0  -9  -1  118.69    1.34
  -1  -9  -1   10.91    0.40
  -2  -9  -1    2.36    0.28
  -3  -9  -1   35.41    0.83
  -4  -9  -1    0.02    0.36
   5   9   1    1.60    0.33
   6   9   1   10.02    0.54
   7   9   1   -0.08    0.38
   8   9   1    0.15    0.48
   9   9   1   39.84    1.25
   6  -8  -1    2.70    0.38
   5  -8  -1    2.61    0.33
   4  -8  -1    0.66    0.26
   3  -8  -1   17.94    0.52
   2  -8  -1   28.07    0.59
   1  -8  -1    8.50    0.33
   0  -8  -1   68.85    0.94
  -1  -8  -1   44.04    0.77
  -2  -8  -1    0.29    0.24
  -3  -8  -1    4.70    0.38
   4   8   1   12.29    0.50
   5   8   1    3.93    0.33
   6   8   1    0.37    0.31
   7   8   1    1.42    0.38
   8   8   1    0.38    0.42
   9   8   1    0.65    0.52
   7  -7  -1    9.68    0.54
   6  -7  -1    0.57    0.33
   5  -7  -1  177.06    1.92
   4  -7  -1    2.65    0.29
   3  -7  -1   18.84    0.50
   2  -7  -1   85.61    1.02
   1  -7  -1    8.88    0.31
   0  -7  -1    8.85    0.32
  -1  -7  -1   92.75    1.11
  -2  -7  -1   19.66    0.53
  -3  -7  -1   25.61    0.67
   4   7   1  146.76    1.77
   5   7   1    3.07    0.30
   6   7   1  129.54    1.88
   7   7   1   10.34    0.57
   8   7   1    1.67    0.44
   9   7   1   26.00    0.97
  10   7   1    2.60    0.61
   7  -6  -1    4.71    0.42
   6  -6  -1   15.22    0.56
   5  -6  -1   42.94    0.87
   4  -6  -1   36.64    0.75
   3  -6  -1   14.44    0.43
   2  -6  -1   92.08    1.06
   1  -6  -1   19.11    0.43
   0  -6  -1  331.34    2.38
  -1  -6  -1    8.74    0.34
  -2  -6  -1    0.43    0.21
   3   6   1   98.40    1.27
   4   6   1   18.62    0.57
   5   6   1    1.85    0.29
   6   6   1   22.46    0.73
   7   6   1   29.85    0.91
   8   6   1    0.64    0.40
   9   6   1    0.33    0.48
  10   6   1    3.42    0.65
   8  -5  -1   30.44    0.92
   7  -5  -1   35.83    0.90
   6  -5  -1    7.23    0.42
   5  -5  -1  144.91    1.70
   4  -5  -1   69.33    1.04
   3  -5  -1   38.70    0.68
   2  -5  -1  203.25    1.69
   1  -5  -1   81.27    0.89
   0  -5  -1  219.08    1.70
  -1  -5  -1  304.62    2.21
  -2  -5  -1  451.78    3.12
   3   5   1  125.53    1.40
   5   5   1    4.19    0.34
   6   5   1  153.40    1.99
   7   5   1    4.16    0.41
   8   5   1   27.11    0.91
   9   5   1    9.07    0.61
  10   5   1   -0.08    0.61
   8  -4  -1   29.03    0.89
   7  -4  -1   49.30    1.08
   6  -4  -1  100.53    1.47
   5  -4  -1    1.02    0.27
   4  -4  -1    0.23    0.23
   3  -4  -1   55.34    0.83
   2  -4  -1   15.89    0.42
   1  -4  -1    0.90    0.21
   0  -4  -1  203.06    1.53
  -1  -4  -1  322.03    2.23
   2   4   1   41.06    0.66
   3   4   1   -0.07    0.18
   5   4   1   22.42    0.66
   6   4   1   22.22    0.69
   7   4   1   14.91    0.62
   8   4   1    7.27    0.51
   9   4   1    0.41    0.49
  10   4   1    5.46    0.64
   9  -3  -1   83.50    1.66
   8  -3  -1   10.11    0.54
   7  -3  -1   32.43    0.88
   6  -3  -1   27.09    0.73
   5  -3  -1  122.61    1.51
   4  -3  -1  141.43    1.51
   3  -3  -1   74.46    0.96
   2  -3  -1    4.73    0.25
   1  -3  -1   31.77    0.49
   0  -3  -1   25.10    0.42
  -1  -3  -1   88.03    0.86
   2   3   1  780.50    4.66
   3   3   1   35.72    0.65
   4   3   1    6.00    0.32
   5   3   1  151.86    1.74
   6   3   1   16.11    0.56
   7   3   1   89.65    1.51
   8   3   1   32.35    0.95
   9   3   1    0.35    0.46
  10   3   1   10.31    0.71
   9  -2  -1   12.01    0.65
   8  -2  -1   15.91    0.68
   7  -2  -1    2.31    0.35
   6  -2  -1    8.42    0.44
   5  -2  -1   54.39    0.96
   4  -2  -1    0.52    0.22
   3  -2  -1    4.07    0.26
   2  -2  -1  120.85    1.15
   1  -2  -1   59.72    0.65
   0  -2  -1  209.78    1.42
  -1  -2  -1   36.64    0.48
   2   2   1   38.36    0.58
   3   2   1    3.58    0.23
   4   2   1   26.55    0.59
   5   2   1   27.35    0.65
   6   2   1   79.81    1.28
   7   2   1    5.91    0.41
   8   2   1    0.30    0.38
   9   2   1    1.18    0.47
  10  -1  -1    1.16    0.54
   9  -1  -1   25.88    0.93
   8  -1  -1   31.07    0.93
   7  -1  -1    8.53    0.45
   6  -1  -1   24.86    0.72
   5  -1  -1   26.87    0.66
   4  -1  -1   77.82    1.06
   3  -1  -1    1.20    0.24
   2  -1  -1    3.40    0.26
   1  -1  -1  616.40    3.55
   0  -1  -1   58.81    0.54
  -1  -1  -1    6.68    0.20
   2   1   1  317.15    2.12
   3   1   1  214.23    1.73
   4   1   1    0.83    0.20
   5   1   1   38.68    0.77
   6   1   1   13.78    0.52
   7   1   1    1.84    0.33
   8   1   1   80.49    1.48
   9   1   1    0.68    0.47
  10   0  -1    0.64    0.57
   9   0  -1   -0.46    0.44
   8   0  -1    0.36    0.35
   7   0  -1   -0.23    0.32
   6   0  -1   -0.15    0.27
   5   0  -1    0.16    0.23
   4   0  -1    0.08    0.20
   3   0  -1   -0.21    0.18
   2   0  -1    0.27    0.25
   1   0  -1    1.50    0.19
   0   0  -1   -0.05    0.09
   2   0   1    0.14    0.14
   3   0   1    0.01    0.16
   4   0   1    0.20    0.19
   5   0   1    0.06    0.22
   6   0   1   -0.17    0.26
   7   0   1    0.35    0.32
   8   0   1    0.04    0.39
  11   1  -1    5.80    0.74
  10   1  -1    0.80    0.57
   9   1  -1   27.04    0.95
   8   1  -1   29.70    0.93
   7   1  -1    8.78    0.50
   6   1  -1   23.69    0.70
   5   1  -1   28.20    0.69
   4   1  -1   76.03    1.07
   3   1  -1    1.17    0.20
   2   1  -1    3.51    0.25
   1   1  -1  630.89    3.55
   0   1  -1   57.01    0.44
   1  -1   1    6.91    0.15
   2  -1   1  328.27    2.04
   3  -1   1  209.04    1.60
   4  -1   1    1.31    0.20
   5  -1   1   37.93    0.72
   6  -1   1   14.47    0.50
   7  -1   1    2.28    0.33
   8  -1   1   76.98    1.41
  11   2  -1    3.18    0.73
  10   2  -1    6.85    0.65
   9   2  -1   10.95    0.66
   8   2  -1   17.87    0.73
   7   2  -1    2.92    0.37
   6   2  -1    7.29    0.42
   5   2  -1   51.97    0.97
   4   2  -1    0.27    0.18
   3   2  -1    3.38    0.25
   2   2  -1  124.26    1.14
   1   2  -1   56.55    0.59
   0   2  -1  207.42    1.19
   1  -2   1   36.69    0.28
   2  -2   1   39.22    0.44
   3  -2   1    3.42    0.20
   4  -2   1   25.48    0.51
   5  -2   1   27.09    0.61
   6  -2   1   75.84    1.14
   7  -2   1    5.32    0.39
  10   3  -1    2.68    0.59
   9   3  -1   78.34    1.65
   8   3  -1    9.38    0.56
   7   3  -1   29.92    0.87
   6   3  -1   26.47    0.76
   4   3  -1  136.59    1.55
   3   3  -1   68.49    0.93
   2   3  -1    3.54    0.22
   1   3  -1   29.16    0.43
   0   3  -1   23.32    0.27
   1  -3   1   88.63    0.53
   2  -3   1  760.17    4.14
   3  -3   1   38.57    0.52
   4  -3   1    5.61    0.27
   5  -3   1  156.00    1.56
   6  -3   1   16.04    0.53
   7  -3   1   84.23    1.31
  10   4  -1   15.96    0.80
   9   4  -1    9.63    0.63
   8   4  -1   27.80    0.91
   7   4  -1   46.57    1.11
   6   4  -1  101.75    1.56
   5   4  -1    1.57    0.26
   4   4  -1    0.35    0.20
   3   4  -1   55.45    0.84
   2   4  -1   13.75    0.37
   1   4  -1    0.82    0.15
   0   4  -1  202.47    1.29
   1  -4   1  333.74    1.86
   2  -4   1   42.16    0.44
   3  -4   1   -0.03    0.16
   4  -4   1   72.00    0.86
   5  -4   1   23.18    0.53
   6  -4   1   21.64    0.57
  10   5  -1    2.34    0.58
   9   5  -1   14.70    0.73
   8   5  -1   30.74    0.96
   7   5  -1   37.48    1.00
   6   5  -1    7.49    0.44
   5   5  -1  152.39    1.85
   4   5  -1   69.98    1.08
   3   5  -1   37.52    0.70
   2   5  -1  195.67    1.66
   1   5  -1   78.93    0.81
   0  -5   1  210.24    1.41
   1  -5   1  298.86    1.76
   2  -5   1  455.67    2.65
   3  -5   1  128.11    1.07
   4  -5   1  100.68    1.05
   5  -5   1    4.55    0.27
  10   6  -1    4.62    0.59
   9   6  -1    6.31    0.53
   8   6  -1    0.41    0.41
   7   6  -1    4.12    0.40
   6   6  -1   16.63    0.62
   5   6  -1   42.45    0.94
   4   6  -1   37.04    0.79
   3   6  -1   13.51    0.43
   2   6  -1   85.89    1.02
   1   6  -1   17.05    0.38
   0  -6   1  325.62    2.08
   1  -6   1    8.50    0.21
   2  -6   1    0.87    0.15
   3  -6   1  102.32    0.95
   4  -6   1   18.87    0.42
   5  -6   1    1.51    0.25
  10   7  -1    0.68    0.58
   9   7  -1    5.48    0.57
   8   7  -1   84.12    1.72
   7   7  -1   10.82    0.54
   6   7  -1    1.21    0.30
   5   7  -1  172.95    2.06
   4   7  -1    2.77    0.27
   3   7  -1   18.34    0.51
   2   7  -1   82.23    1.03
   1   7  -1    8.93    0.29
   0  -7   1    7.59    0.27
   1  -7   1   91.76    0.82
   2  -7   1   20.17    0.37
   3  -7   1   25.27    0.44
   4  -7   1  149.02    1.34
   9   8  -1    3.64    0.52
   8   8  -1    0.48    0.44
   7   8  -1   15.32    0.66
   6   8  -1    2.52    0.33
   5   8  -1    2.96    0.31
   4   8  -1    0.34    0.23
   3   8  -1   18.40    0.54
   2   8  -1   28.60    0.60
  -1  -8   1    8.32    0.35
   0  -8   1   68.77    0.79
   1  -8   1   44.21    0.56
   2  -8   1    0.41    0.20
   3  -8   1    5.00    0.27
   9   9  -1    2.48    0.52
   8   9  -1   13.92    0.74
   7   9  -1    0.65    0.35
   6   9  -1   26.55    0.83
   4   9  -1    3.23    0.32
   3   9  -1   26.30    0.66
   2   9  -1  247.65    2.18
  -1  -9   1   10.89    0.39
   0  -9   1  120.69    1.16
   1  -9   1   10.99    0.31
   2  -9   1    2.48    0.22
   9  10  -1    9.00    0.68
   8  10  -1    6.97    0.54
   7  10  -1    1.83    0.39
   6  10  -1   -0.17    0.33
   5  10  -1   43.79    1.03
   4  10  -1    5.60    0.37
   3  10  -1   34.43    0.78
  -1 -10   1   18.05    0.49
   0 -10   1   -0.04    0.23
   1 -10   1   17.52    0.41
   2 -10   1   18.30    0.42
   9  11  -1    0.17    0.52
   8  11  -1   15.57    0.76
   7  11  -1   20.48    0.83
   6  11  -1   17.02    0.71
   5  11  -1   48.62    1.11
   4  11  -1    0.82    0.30
   3  11  -1    0.23    0.26
  -2 -11   1  175.44    1.88
  -1 -11   1   28.62    0.63
   0 -11   1   30.61    0.61
   1 -11   1    6.97    0.31
   8  12  -1    5.10    0.52
   7  12  -1   27.22    0.97
   6  12  -1   20.64    0.77
   5  12  -1   15.31    0.63
   4  12  -1  136.51    1.88
  -3 -12   1   65.44    1.20
  -2 -12   1    6.24    0.41
  -1 -12   1    4.54    0.34
   0 -12   1   42.70    0.75
   1 -12   1   11.40    0.39
   8  13  -1    9.92    0.66
   7  13  -1   24.99    0.93
   6  13  -1   17.16    0.74
   5  13  -1   12.85    0.61
  -4 -13   1   12.21    0.63
  -3 -13   1  102.43    1.56
  -2 -13   1   12.51    0.53
  -1 -13   1  118.89    1.46
   0 -13   1   40.02    0.76
   8  14  -1    1.27    0.55
   7  14  -1    5.28    0.55
  -5 -14   1    0.21    0.44
  -4 -14   1   39.97    1.06
  -3 -14   1   23.81    0.76
  -2 -14   1   -0.14    0.34
  -1 -14   1   -0.32    0.32
  -7 -15   1   50.80    1.48
  -6 -15   1    9.80    0.72
  -5 -15   1   -0.13    0.46
  -4 -15   1   47.60    1.16
  -3 -15   1   19.18    0.70
  -2 -15   1    1.98    0.36
  -1 -15   1   19.44    0.61
  -7 -16   1    0.44    0.59
  -6 -16   1    2.24    0.58
  -5 -16   1   10.99    0.67
  -4 -16   1   11.77    0.63
  -3 -16   1    9.94    0.57
  -2 -16   1    4.59    0.43
  -6 -17   1   33.39    1.14
  -5 -17   1   15.71    0.77
  -4 -17   1   24.43    0.86
  -3 -17   1   11.23    0.58
  -6 -18   1    0.03    0.62
  -5 -18   1    2.55    0.54
  -4 -18   1   -0.43    0.50
  -5 -19   1    1.27    0.60
  -2 -21  -2   27.49    1.04
  -3 -21  -2    8.77    0.76
  -1 -20  -2   18.85    0.81
  -2 -20  -2   -0.38    0.53
  -3 -20  -2    8.65    0.68
   0 -19  -2    2.59    0.51
  -1 -19  -2    0.81    0.50
  -2 -19  -2   21.85    0.88
  -3 -19  -2    3.05    0.57
  -4 -19  -2    0.06    0.55
   1 -18  -2   49.08    1.18
   0 -18  -2    0.15    0.47
  -1 -18  -2   56.63    1.31
  -2 -18  -2   16.08    0.74
  -3 -18  -2    0.37    0.48
  -4 -18  -2   26.20    0.98
  -5 -18  -2    5.97    0.59
   2 -17  -2   15.34    0.69
   1 -17  -2   -0.17    0.41
   0 -17  -2    0.52    0.41
  -1 -17  -2    3.89    0.44
  -2 -17  -2    0.60    0.42
  -3 -17  -2   16.46    0.70
  -4 -17  -2   -0.38    0.44
  -5 -17  -2    1.48    0.52
   2 -16  -2   11.02    0.58
   1 -16  -2   15.83    0.65
   0 -16  -2    1.59    0.38
  -1 -16  -2   45.18    1.10
  -2 -16  -2   20.89    0.76
  -3 -16  -2    0.47    0.41
  -4 -16  -2   70.30    1.52
  -5 -16  -2    0.98    0.45
  -6 -16  -2   24.94    1.00
   3 -15  -2    3.33    0.42
   2 -15  -2   28.86    0.83
   1 -15  -2   18.87    0.67
   0 -15  -2    4.26    0.40
  -1 -15  -2    2.92    0.38
  -2 -15  -2    0.07    0.36
  -3 -15  -2    5.59    0.47
  -4 -15  -2    2.77    0.38
  -5 -15  -2    5.74    0.49
  -6 -15  -2    6.59    0.55
   4 -14  -2   32.56    0.89
   3 -14  -2   10.86    0.52
   2 -14  -2   20.12    0.67
   1 -14  -2   60.51    1.16
   0 -14  -2    1.22    0.32
  -1 -14  -2  151.02    1.99
  -2 -14  -2    3.20    0.32
  -3 -14  -2    0.69    0.36
  -4 -14  -2   11.11    0.59
  -5 -14  -2   -0.19    0.39
  -6 -14  -2   -0.63    0.44
   4 -13  -2   53.22    1.10
   3 -13  -2   -0.50    0.32
   2 -13  -2    5.36    0.40
   1 -13  -2   36.49    0.87
   0 -13  -2    0.16    0.28
  -1 -13  -2   12.21    0.51
  -2 -13  -2   61.28    1.20
  -3 -13  -2    1.01    0.31
  -4 -13  -2   16.41    0.67
  -5 -13  -2    4.03    0.43
  -6 -13  -2   28.44    0.96
  -7 -13  -2    5.09    0.54
   5 -12  -2    8.03    0.50
   4 -12  -2   14.33    0.58
   3 -12  -2   39.79    0.89
   2 -12  -2    3.38    0.34
   1 -12  -2   25.92    0.70
   0 -12  -2   43.87    0.93
  -1 -12  -2   10.62    0.47
  -2 -12  -2    0.50    0.29
  -3 -12  -2   49.64    1.09
  -4 -12  -2    5.16    0.40
  -5 -12  -2   54.19    1.26
  -6 -12  -2    9.60    0.57
  -7 -12  -2    0.24    0.46
  -8 -12  -2   18.71    0.88
   6 -11  -2    1.37    0.41
   5 -11  -2   20.41    0.69
   4 -11  -2   15.75    0.57
   3 -11  -2   14.67    0.52
   2 -11  -2   32.61    0.77
   1 -11  -2   92.88    1.34
   0 -11  -2    7.62    0.38
  -1 -11  -2    7.59    0.38
  -2 -11  -2   -0.22    0.28
  -3 -11  -2    1.33    0.29
  -4 -11  -2    7.74    0.47
  -5 -11  -2    1.78    0.34
  -6 -11  -2   11.42    0.61
  -7 -11  -2    2.92    0.50
  -8 -11  -2    2.09    0.54
   6 -10  -2   48.82    1.10
   5 -10  -2   40.85    0.95
   4 -10  -2    2.88    0.35
   3 -10  -2  163.60    1.87
   2 -10  -2   56.43    1.00
   1 -10  -2  179.14    1.90
   0 -10  -2   71.13    1.10
  -1 -10  -2    1.89    0.27
  -2 -10  -2    5.44    0.35
  -3 -10  -2   33.08    0.82
  -5 -10  -2   36.43    0.98
  -6 -10  -2   37.16    1.07
  -7 -10  -2    0.78    0.42
  -8 -10  -2   28.39    1.04
   7  -9  -2    4.84    0.50
   6  -9  -2    1.12    0.36
   5  -9  -2    3.64    0.37
   4  -9  -2    3.01    0.32
   3  -9  -2    2.51    0.28
   2  -9  -2   48.50    0.88
   1  -9  -2   42.53    0.81
   0  -9  -2    0.34    0.21
  -1  -9  -2    5.69    0.31
  -2  -9  -2    2.88    0.30
  -3  -9  -2    9.25    0.47
  -4  -9  -2    5.58    0.41
  -6  -9  -2    1.04    0.37
  -7  -9  -2    0.69    0.42
  -9  -9  -2    1.06    0.52
   7  -8  -2    1.58    0.41
   6  -8  -2  146.94    1.93
   5  -8  -2   32.69    0.82
   4  -8  -2    1.50    0.28
   3  -8  -2  436.61    3.40
   2  -8  -2    0.32    0.23
   1  -8  -2   53.03    0.88
   0  -8  -2  284.04    2.41
  -1  -8  -2   22.07    0.57
  -2  -8  -2   17.91    0.55
  -3  -8  -2  179.80    1.98
  -4  -8  -2    4.91    0.39
  -5  -8  -2  112.78    1.71
  -6  -8  -2   60.86    1.32
  -7  -8  -2    0.05    0.39
  -8  -8  -2   76.81    1.65
  -9  -8  -2    1.53    0.53
   8  -7  -2   11.35    0.63
   7  -7  -2    2.09    0.41
   6  -7  -2    1.07    0.34
   5  -7  -2    2.65    0.31
   4  -7  -2    1.31    0.24
   3  -7  -2   11.76    0.46
   2  -7  -2   14.84    0.46
   1  -7  -2   84.20    1.09
   0  -7  -2    7.26    0.33
  -1  -7  -2   50.88    0.85
  -2  -7  -2    7.14    0.36
  -3  -7  -2  118.52    1.49
  -4  -7  -2    4.12    0.37
  -5  -7  -2    0.16    0.31
   9  -6  -2   44.42    1.24
   8  -6  -2    4.01    0.47
   7  -6  -2   14.00    0.61
   6  -6  -2   39.85    0.95
   5  -6  -2    6.25    0.39
   4  -6  -2    2.77    0.29
   3  -6  -2  118.80    1.42
   2  -6  -2   11.00    0.39
   1  -6  -2    7.43    0.32
   0  -6  -2   95.72    1.12
  -1  -6  -2   76.88    1.02
  -2  -6  -2   32.75    0.68
  -3  -6  -2   92.88    1.24
  -4  -6  -2   10.54    0.51
   6   6   2   13.42    0.58
   7   6   2    0.68    0.38
   8   6   2   17.74    0.76
   9   6   2    0.25    0.52
   9  -5  -2   30.04    1.04
   8  -5  -2   58.75    1.29
   7  -5  -2    4.56    0.42
   6  -5  -2    8.34    0.48
   5  -5  -2   48.01    0.97
   4  -5  -2   59.75    1.03
   3  -5  -2   50.05    0.86
   2  -5  -2   17.44    0.47
   1  -5  -2    3.52    0.25
   0  -5  -2   24.14    0.51
  -1  -5  -2    7.27    0.31
  -2  -5  -2  295.19    2.35
  -3  -5  -2   96.49    1.25
  -4  -5  -2    2.40    0.33
   5   5   2   53.19    1.04
   6   5   2   45.03    1.01
   7   5   2    3.56    0.41
   8   5   2   10.48    0.58
   9   5   2   31.36    1.03
  10  -4  -2   14.15    0.81
   9  -4  -2   13.42    0.73
   8  -4  -2    0.95    0.42
   7  -4  -2    4.38    0.40
   6  -4  -2    4.44    0.37
   5  -4  -2   24.76    0.69
   4  -4  -2    0.00    0.24
   3  -4  -2  147.03    1.58
   2  -4  -2   12.43    0.41
   1  -4  -2    2.91    0.25
   0  -4  -2   35.77    0.60
  -1  -4  -2  385.96    2.70
  -2  -4  -2   37.49    0.66
  -3  -4  -2    7.59    0.37
   4   4   2    7.74    0.37
   5   4   2    2.80    0.28
   6   4   2   -0.03    0.31
   7   4   2    4.83    0.41
   8   4   2    7.58    0.52
   9   4   2    1.02    0.52
  10  -3  -2    0.58    0.58
   9  -3  -2    0.21    0.47
   8  -3  -2   20.13    0.81
   7  -3  -2    7.65    0.48
   6  -3  -2   33.98    0.86
   5  -3  -2   30.20    0.77
   4  -3  -2   25.09    0.63
   3  -3  -2   44.09    0.79
   2  -3  -2   44.51    0.73
   1  -3  -2   37.11    0.61
   0  -3  -2   11.88    0.34
  -2  -3  -2    3.48    0.23
  -3  -3  -2   65.55    0.94
   4   3   2    1.70    0.23
   5   3   2   32.79    0.75
   6   3   2    0.05    0.28
   7   3   2   -0.21    0.34
   8   3   2    2.75    0.45
  10  -2  -2   50.58    1.41
   9  -2  -2   21.92    0.85
   8  -2  -2    1.42    0.39
   7  -2  -2   76.87    1.41
   6  -2  -2    7.15    0.42
   5  -2  -2   56.10    1.04
   4  -2  -2   84.88    1.20
   3  -2  -2  194.98    1.83
   2  -2  -2    0.30    0.19
   1  -2  -2    6.82    0.29
   0  -2  -2   58.38    0.71
  -1  -2  -2  403.62    2.62
  -2  -2  -2    3.68    0.23
   4   2   2  201.77    1.91
   5   2   2    1.03    0.25
   6   2   2   31.00    0.78
   7   2   2  113.40    1.68
   8   2   2    8.95    0.56
  11  -1  -2   -0.21    0.68
  10  -1  -2    0.32    0.56
   9  -1  -2    1.42    0.49
   8  -1  -2   21.05    0.79
   7  -1  -2    0.40    0.35
   6  -1  -2   24.19    0.71
   5  -1  -2   20.31    0.62
   4  -1  -2    1.27    0.27
   3  -1  -2    5.03    0.30
   2  -1  -2  880.53    5.27
   1  -1  -2  589.88    3.61
   0  -1  -2   35.05    0.50
  -1  -1  -2    4.43    0.21
  -2  -1  -2  139.70    1.21
   3   1   2   30.35    0.56
   4   1   2   22.10    0.53
   5   1   2   68.49    1.05
   6   1   2    4.07    0.33
   7   1   2    0.77    0.34
  11   0  -2    2.73    0.68
  10   0  -2   42.26    1.31
   9   0  -2    4.43    0.50
   8   0  -2    1.53    0.37
   7   0  -2  139.32    2.00
   6   0  -2    1.68    0.30
   5   0  -2  179.21    2.00
   4   0  -2  160.76    1.72
   3   0  -2  389.98    2.88
   2   0  -2  988.96    5.80
   1   0  -2  475.43    2.99
   0   0  -2    0.46    0.18
  -1   0  -2  463.68    2.74
  -2   0  -2    9.10    0.26
   3   0   2   33.39    0.56
   4   0   2  358.08    2.66
   5   0   2    1.18    0.24
   6   0   2    2.46    0.31
   7   0   2  106.50    1.54
  10   1  -2    1.39    0.54
   9   1  -2    1.14    0.42
   8   1  -2   22.75    0.82
   7   1  -2    0.33    0.34
   6   1  -2   24.41    0.75
   5   1  -2   19.40    0.59
   4   1  -2    0.52    0.22
   3   1  -2    5.90    0.33
   2   1  -2  876.11    5.21
   1   1  -2  588.65    3.55
   0   1  -2   37.05    0.46
  -1   1  -2    4.26    0.17
  -2   1  -2  136.72    1.06
   3  -1   2   31.04    0.51
   4  -1   2   21.78    0.49
   5  -1   2   66.76    0.97
   6  -1   2    3.67    0.31
  10   2  -2   52.49    1.44
   9   2  -2   22.25    0.89
   8   2  -2    1.07    0.41
   7   2  -2   72.89    1.40
   6   2  -2    6.75    0.41
   5   2  -2   56.43    1.06
   4   2  -2   78.32    1.13
   3   2  -2  187.38    1.75
   2   2  -2   -0.25    0.20
   1   2  -2    6.83    0.27
   0   2  -2   56.83    0.55
  -1   2  -2  404.27    2.26
  -2   2  -2    4.10    0.16
   3  -2   2   82.03    0.83
   4  -2   2  199.97    1.68
   5  -2   2    1.34    0.22
   6  -2   2   28.46    0.67
  10   3  -2    0.42    0.56
   9   3  -2    0.10    0.46
   8   3  -2   17.71    0.76
   7   3  -2    6.99    0.47
   6   3  -2   35.11    0.90
   5   3  -2   27.92    0.72
   4   3  -2   22.76    0.61
   3   3  -2   42.65    0.75
   2   3  -2   42.58    0.66
   1   3  -2   35.62    0.50
   0   3  -2   11.19    0.22
  -1   3  -2   -0.04    0.07
  -2   3  -2    3.38    0.13
   3  -3   2   69.61    0.72
   4  -3   2    1.45    0.20
   5  -3   2   30.64    0.60
  10   4  -2   13.93    0.81
   9   4  -2   10.43    0.65
   8   4  -2    0.88    0.41
   7   4  -2    4.82    0.41
   6   4  -2    3.97    0.36
   5   4  -2   25.03    0.70
   4   4  -2    0.03    0.19
   3   4  -2  140.70    1.47
   2   4  -2   11.87    0.36
   1   4  -2    2.46    0.18
   0   4  -2   34.21    0.37
  -2   4  -2   37.08    0.30
   3  -4   2    8.06    0.23
   4  -4   2    8.03    0.28
  10   5  -2    0.67    0.57
   9   5  -2   31.82    1.08
   8   5  -2   62.63    1.44
   7   5  -2    4.30    0.41
   6   5  -2    7.69    0.47
   5   5  -2   46.00    0.96
   4   5  -2   61.97    1.05
   3   5  -2   48.07    0.82
   2   5  -2   17.66    0.43
   1   5  -2    3.33    0.20
   0   5  -2   23.57    0.31
   3  -5   2  101.36    0.80
   4  -5   2    2.29    0.22
  10   6  -2    2.27    0.60
   9   6  -2   44.43    1.29
   8   6  -2    4.13    0.45
   7   6  -2   15.52    0.66
   6   6  -2   40.82    1.00
   5   6  -2    6.82    0.41
   4   6  -2    2.84    0.28
   3   6  -2  114.94    1.36
   2   6  -2   10.86    0.35
   1   6  -2    6.29    0.23
   0   6  -2   98.63    0.82
   1  -6   2   78.87    0.49
   3  -6   2   95.52    0.73
  10   7  -2    0.74    0.62
   9   7  -2    1.14    0.50
   8   7  -2   10.48    0.62
   7   7  -2    1.94    0.36
   6   7  -2    1.50    0.33
   5   7  -2    2.15    0.32
   4   7  -2    1.43    0.25
   3   7  -2   11.12    0.41
   2   7  -2   13.00    0.38
   1   7  -2   82.76    0.91
   0  -7   2    5.69    0.24
   1  -7   2   49.26    0.43
   9   8  -2   43.49    1.32
   8   8  -2   17.90    0.79
   7   8  -2    1.81    0.41
   6   8  -2  149.24    2.08
   5   8  -2   34.34    0.88
   4   8  -2    1.15    0.24
   3   8  -2  437.81    3.35
   2   8  -2    0.96    0.19
   1   8  -2   52.06    0.73
   0  -8   2  299.92    2.00
   1  -8   2   21.11    0.31
   9   9  -2    0.10    0.53
   8   9  -2    1.54    0.43
   7   9  -2    5.17    0.50
   6   9  -2    0.98    0.33
   5   9  -2    3.02    0.34
   4   9  -2    2.72    0.29
   3   9  -2    2.41    0.27
   2   9  -2   50.13    0.84
   1   9  -2   43.46    0.69
   0  -9   2    0.07    0.23
   1  -9   2    5.43    0.22
   9  10  -2    8.41    0.69
   8  10  -2   -0.23    0.43
   7  10  -2   33.86    1.04
   6  10  -2   47.18    1.15
   5  10  -2   37.57    0.95
   4  10  -2    3.04    0.33
   3  10  -2  165.23    1.84
   2  10  -2   54.99    0.91
  -1 -10   2  187.60    1.71
   0 -10   2   75.92    0.87
   9  11  -2   -0.14    0.56
   8  11  -2    0.73    0.48
   7  11  -2    0.77    0.43
   6  11  -2    0.64    0.39
   5  11  -2   22.22    0.76
   4  11  -2   18.30    0.63
   3  11  -2   13.82    0.51
   2  11  -2   34.30    0.73
  -1 -11   2   93.88    1.14
   0 -11   2    7.24    0.33
   8  12  -2   10.10    0.70
   7  12  -2    9.53    0.60
   6  12  -2   45.48    1.17
   5  12  -2    8.13    0.50
   4  12  -2   14.64    0.59
   3  12  -2   39.38    0.87
  -2 -12   2    3.52    0.38
  -1 -12   2   26.20    0.61
   8  13  -2    7.54    0.59
   7  13  -2    6.81    0.57
   6  13  -2    5.25    0.46
   5  13  -2  114.33    1.84
   4  13  -2   53.55    1.13
  -2 -13   2    6.05    0.45
  -1 -13   2   36.64    0.75
   8  14  -2    2.05    0.57
   7  14  -2    9.02    0.64
   6  14  -2    1.73    0.43
   5  14  -2    7.00    0.49
  -3 -14   2   10.46    0.55
  -2 -14   2   18.75    0.63
   7  15  -2    0.36    0.54
   6  15  -2    5.54    0.53
  -4 -15   2   10.54    0.63
  -3 -15   2    4.34    0.46
  -6 -16   2    1.11    0.62
  -5 -16   2   36.98    1.14
  -4 -16   2    7.09    0.58
  -7 -17   2    1.03    0.65
  -6 -17   2    0.30    0.59
  -5 -17   2    0.72    0.54
  -6 -18   2    0.54    0.66
   0 -21  -3    0.27    0.62
  -1 -21  -3    1.32    0.64
   0 -20  -3    5.38    0.63
  -1 -20  -3   27.43    1.01
  -2 -20  -3    0.75    0.57
   1 -19  -3    7.94    0.63
   0 -19  -3   19.36    0.82
  -1 -19  -3   11.66    0.68
  -2 -19  -3    0.16    0.55
  -3 -19  -3    5.22    0.57
   2 -18  -3    0.17    0.51
   1 -18  -3    8.35    0.62
   0 -18  -3    4.37    0.50
  -1 -18  -3    0.76    0.45
  -2 -18  -3   15.18    0.71
  -3 -18  -3    0.64    0.50
  -4 -18  -3    1.14    0.54
   3 -17  -3   15.08    0.70
   2 -17  -3   15.51    0.71
   1 -17  -3    5.13    0.51
   0 -17  -3   26.98    0.89
  -1 -17  -3   26.71    0.90
  -2 -17  -3   15.98    0.74
  -3 -17  -3   49.27    1.29
  -4 -17  -3   -0.02    0.49
  -5 -17  -3   -0.01    0.53
   4 -16  -3    0.57    0.48
   3 -16  -3   17.99    0.72
   2 -16  -3    5.08    0.48
   1 -16  -3   -0.01    0.38
   0 -16  -3    2.50    0.43
  -1 -16  -3    9.42    0.55
  -2 -16  -3    0.27    0.41
  -3 -16  -3    0.01    0.41
  -4 -16  -3    0.04    0.43
  -5 -16  -3    1.72    0.49
   4 -15  -3    0.59    0.44
   3 -15  -3   10.63    0.58
   2 -15  -3   14.49    0.63
   1 -15  -3   10.79    0.56
   0 -15  -3   68.05    1.37
  -1 -15  -3   88.49    1.61
  -2 -15  -3    0.23    0.38
  -3 -15  -3   12.41    0.62
  -4 -15  -3    4.43    0.46
  -5 -15  -3    3.23    0.48
   5 -14  -3   13.52    0.66
   4 -14  -3    3.56    0.43
   3 -14  -3    2.01    0.40
   2 -14  -3   20.38    0.72
   1 -14  -3    4.62    0.41
   0 -14  -3   24.51    0.78
  -1 -14  -3   17.58    0.65
  -2 -14  -3    0.26    0.32
  -3 -14  -3   16.90    0.67
  -4 -14  -3    3.13    0.41
  -6 -14  -3    1.68    0.49
   6 -13  -3   16.00    0.74
   5 -13  -3   59.08    1.28
   4 -13  -3    7.29    0.50
   3 -13  -3   33.26    0.89
   2 -13  -3   58.23    1.19
   1 -13  -3   15.55    0.59
   0 -13  -3  130.65    1.85
  -1 -13  -3   46.60    1.08
  -2 -13  -3    8.46    0.48
  -3 -13  -3   26.59    0.85
  -4 -13  -3    1.50    0.35
  -5 -13  -3   13.91    0.68
  -6 -13  -3   15.08    0.74
   6 -12  -3   24.31    0.86
   5 -12  -3   -0.16    0.39
   4 -12  -3   36.09    0.94
   3 -12  -3   55.39    1.13
   2 -12  -3   84.10    1.41
   1 -12  -3    2.28    0.29
   0 -12  -3   43.56    0.99
  -1 -12  -3   49.24    1.07
  -2 -12  -3    3.50    0.35
  -3 -12  -3   45.28    1.07
  -4 -12  -3   19.44    0.71
  -5 -12  -3    9.04    0.53
  -6 -12  -3    1.54    0.40
  -7 -12  -3   30.97    1.06
   7 -11  -3   78.69    1.56
   6 -11  -3   21.96    0.78
   5 -11  -3    0.24    0.37
   4 -11  -3   53.87    1.13
   3 -11  -3    4.08    0.35
   2 -11  -3    0.23    0.29
   1 -11  -3   97.05    1.47
   0 -11  -3   28.22    0.77
  -1 -11  -3   12.21    0.53
  -2 -11  -3   42.10    0.95
  -3 -11  -3   30.85    0.85
  -4 -11  -3   33.40    0.93
  -6 -11  -3    4.12    0.47
  -7 -11  -3   16.41    0.75
   7 -10  -3    7.99    0.55
   6 -10  -3    0.40    0.39
   5 -10  -3   12.02    0.54
   4 -10  -3    0.68    0.31
   3 -10  -3   40.64    0.91
   2 -10  -3   72.28    1.22
   1 -10  -3    0.18    0.26
   0 -10  -3   10.59    0.46
  -1 -10  -3    0.29    0.26
  -2 -10  -3   61.35    1.14
  -3 -10  -3    0.54    0.29
  -4 -10  -3    0.36    0.30
  -5 -10  -3   11.84    0.58
  -6 -10  -3    0.78    0.37
  -7 -10  -3    0.64    0.43
  -8 -10  -3    4.38    0.51
   8  -9  -3   -0.19    0.51
   7  -9  -3    2.16    0.43
   6  -9  -3   36.96    0.97
   5  -9  -3    2.65    0.36
   4  -9  -3   71.67    1.25
   3  -9  -3   14.13    0.54
   2  -9  -3    5.36    0.36
   1  -9  -3  133.44    1.66
   0  -9  -3   -0.05    0.25
  -1  -9  -3    9.82    0.44
  -2  -9  -3   32.28    0.79
  -3  -9  -3    2.79    0.30
  -4  -9  -3    0.88    0.28
  -5  -9  -3   55.35    1.19
  -6  -9  -3    8.79    0.53
  -7  -9  -3   31.47    1.00
  -8  -9  -3    1.47    0.47
   9  -8  -3   -0.10    0.57
   8  -8  -3    7.92    0.58
   7  -8  -3    2.56    0.44
   6  -8  -3    3.50    0.41
   5  -8  -3    3.16    0.36
   4  -8  -3   53.08    1.07
   3  -8  -3   31.74    0.78
   2  -8  -3   -0.25    0.25
   1  -8  -3   42.94    0.84
   0  -8  -3    3.19    0.29
  -1  -8  -3    0.82    0.24
  -2  -8  -3   55.64    1.01
  -3  -8  -3    2.71    0.31
  -4  -8  -3   28.36    0.78
  -5  -8  -3    8.99    0.48
  -6  -8  -3    7.59    0.48
  -7  -8  -3   18.31    0.76
  -8  -8  -3    0.79    0.45
  -9  -8  -3    2.27    0.54
   9  -7  -3   16.81    0.82
   8  -7  -3    1.09    0.46
   7  -7  -3   66.89    1.39
   6  -7  -3    5.32    0.40
   5  -7  -3    0.90    0.31
   4  -7  -3  123.09    1.68
   3  -7  -3    6.30    0.38
   2  -7  -3   19.20    0.56
   1  -7  -3  190.03    1.91
   0  -7  -3    0.74    0.22
  -1  -7  -3    9.98    0.40
  -2  -7  -3  135.32    1.62
  -3  -7  -3    6.92    0.39
  -4  -7  -3    4.17    0.34
  -5  -7  -3  117.16    1.72
  -6  -7  -3    0.75    0.32
  -7  -7  -3   23.60    0.86
  -8  -7  -3    7.51    0.57
  -9  -7  -3    0.69    0.53
  10  -6  -3   10.73    0.79
   9  -6  -3    9.69    0.68
   8  -6  -3    1.08    0.44
   7  -6  -3    0.86    0.38
   6  -6  -3   74.63    1.35
   5  -6  -3    7.13    0.42
   4  -6  -3    6.63    0.39
   3  -6  -3    0.16    0.23
   2  -6  -3    1.06    0.23
   1  -6  -3    2.42    0.27
   0  -6  -3    9.58    0.39
  -1  -6  -3   63.35    0.98
  -2  -6  -3    2.83    0.26
  -3  -6  -3    3.22    0.30
  -4  -6  -3    6.75    0.39
  -5  -6  -3   16.40    0.60
  -6  -6  -3    4.28    0.41
  -7  -6  -3   23.30    0.82
  -8  -6  -3    2.71    0.47
  -9  -6  -3    4.94    0.58
  10  -5  -3    2.54    0.63
   9  -5  -3   31.09    1.02
   8  -5  -3    7.31    0.55
   7  -5  -3   13.59    0.64
   6  -5  -3   12.28    0.56
   5  -5  -3   17.06    0.60
   4  -5  -3  125.92    1.62
   3  -5  -3  117.40    1.48
   2  -5  -3  101.69    1.28
   1  -5  -3  637.05    4.27
   0  -5  -3   98.02    1.20
  -1  -5  -3  243.92    2.13
  -2  -5  -3   77.74    1.09
  -3  -5  -3   44.45    0.84
  -4  -5  -3    3.97    0.32
  -5  -5  -3   20.00    0.67
  -6  -5  -3    2.24    0.35
  -7  -5  -3   15.82    0.70
  -8  -5  -3    6.79    0.56
  -9  -5  -3   14.20    0.74
  10  -4  -3   27.17    1.06
   9  -4  -3    5.56    0.56
   8  -4  -3   -0.33    0.43
   7  -4  -3   20.11    0.73
   6  -4  -3   25.85    0.80
   5  -4  -3   19.24    0.63
   4  -4  -3   38.64    0.85
   3  -4  -3   16.95    0.52
   2  -4  -3    0.19    0.21
   1  -4  -3   17.78    0.49
   0  -4  -3   67.38    0.93
  -1  -4  -3   62.37    0.90
  -2  -4  -3    0.01    0.22
  -3  -4  -3   22.26    0.58
  -4  -4  -3   78.79    1.17
  -5  -4  -3  125.33    1.65
  -6  -4  -3   10.34    0.53
  -7  -4  -3   13.86    0.65
  -8  -4  -3   12.40    0.67
  -9  -4  -3    5.73    0.57
  10  -3  -3   47.23    1.35
   9  -3  -3    0.10    0.52
   8  -3  -3  122.76    2.03
   7  -3  -3   -0.34    0.34
   6  -3  -3   13.21    0.59
   5  -3  -3   85.41    1.36
   4  -3  -3   38.49    0.84
   2  -3  -3   44.22    0.80
   1  -3  -3  151.70    1.50
   0  -3  -3   77.06    0.96
  -1  -3  -3  127.54    1.31
  -2  -3  -3   28.38    0.58
  -3  -3  -3  284.87    2.35
  -4  -3  -3    0.17    0.24
  -5  -3  -3   72.11    1.18
  -6  -3  -3   55.98    1.12
  -7  -3  -3   11.32    0.58
  -8  -3  -3    2.94    0.47
  10  -2  -3    6.27    0.65
   9  -2  -3    5.81    0.56
   8  -2  -3    0.08    0.40
   7  -2  -3   23.54    0.79
   6  -2  -3    7.51    0.47
   5  -2  -3    4.04    0.34
   4  -2  -3    4.93    0.35
   2  -2  -3    5.22    0.30
   1  -2  -3    6.06    0.30
   0  -2  -3    0.34    0.17
  -1  -2  -3   90.55    1.01
  -2  -2  -3   14.69    0.40
  -3  -2  -3   30.60    0.60
  -4  -2  -3   21.56    0.57
  -5  -2  -3    1.77    0.31
  -6  -2  -3   24.55    0.73
  10  -1  -3    4.65    0.63
   9  -1  -3    0.19    0.48
   8  -1  -3  104.37    1.89
   7  -1  -3    4.73    0.43
   6  -1  -3    0.99    0.30
   5  -1  -3   54.48    1.07
   4  -1  -3   -0.04    0.23
   3  -1  -3  109.53    1.36
   2  -1  -3  152.89    1.54
   1  -1  -3    1.70    0.22
   0  -1  -3   68.17    0.83
  -1  -1  -3    6.60    0.27
  -2  -1  -3    1.92    0.21
  -3  -1  -3  375.33    2.68
  -4  -1  -3    5.43    0.33
  -5  -1  -3    0.11    0.28
  10   0  -3   -0.09    0.59
   9   0  -3    0.19    0.46
   8   0  -3    0.23    0.39
   7   0  -3    0.44    0.33
   6   0  -3    0.06    0.29
   5   0  -3   -0.14    0.26
   4   0  -3    0.60    0.26
   3   0  -3   -0.04    0.23
   2   0  -3    0.13    0.21
   1   0  -3    0.03    0.18
   0   0  -3    0.11    0.17
  -1   0  -3   -0.31    0.17
  -2   0  -3    0.23    0.19
  -4   0  -3    0.24    0.21
  -5   0  -3    0.05    0.27
   6   0   3    0.07    0.31
  10   1  -3    5.17    0.59
   9   1  -3   -0.22    0.49
   8   1  -3   99.86    1.83
   7   1  -3    4.14    0.42
   6   1  -3    0.07    0.32
   5   1  -3   53.23    1.04
   4   1  -3    0.58    0.24
   3   1  -3  111.29    1.35
   2   1  -3  156.16    1.52
   1   1  -3    1.22    0.20
   0   1  -3   70.87    0.78
  -1   1  -3    7.40    0.24
  -2   1  -3    1.85    0.18
  -3   1  -3  370.11    2.48
  -4   1  -3    6.21    0.30
  10   2  -3    6.29    0.66
   9   2  -3    5.84    0.56
   8   2  -3    0.08    0.38
   7   2  -3   23.87    0.84
   6   2  -3    6.25    0.43
   5   2  -3    3.87    0.34
   4   2  -3    5.02    0.34
   3   2  -3  138.52    1.53
   2   2  -3    5.34    0.29
   1   2  -3    5.86    0.28
   0   2  -3   -0.06    0.16
  -1   2  -3   94.68    0.83
  -2   2  -3   15.01    0.31
  -3   2  -3   28.68    0.47
  -4   2  -3   21.27    0.47
  10   3  -3   51.25    1.50
   9   3  -3   -0.22    0.47
   8   3  -3  123.59    2.08
   7   3  -3    0.16    0.34
   6   3  -3   13.08    0.60
   5   3  -3   89.94    1.41
   4   3  -3   40.25    0.84
   3   3  -3   49.22    0.84
   2   3  -3   44.81    0.73
   1   3  -3  149.45    1.31
   0   3  -3   78.21    0.76
  -1   3  -3  133.84    0.97
  -2   3  -3   28.41    0.37
  -3   3  -3  289.32    1.90
  -4   3  -3    0.22    0.20
  10   4  -3   27.21    1.09
   9   4  -3    5.96    0.58
   8   4  -3    0.33    0.45
   7   4  -3   17.83    0.72
   6   4  -3   26.72    0.80
   5   4  -3   19.41    0.65
   4   4  -3   40.19    0.86
   3   4  -3   17.15    0.49
   2   4  -3    0.46    0.20
   1   4  -3   19.06    0.40
   0   4  -3   68.20    0.66
  -1   4  -3   62.37    0.48
  -2   4  -3    0.39    0.11
  -3   4  -3   22.70    0.34
  10   5  -3    5.79    0.65
   9   5  -3   28.53    1.06
   8   5  -3    7.85    0.59
   7   5  -3   14.76    0.66
   6   5  -3   11.07    0.55
   5   5  -3   18.13    0.61
   4   5  -3  121.25    1.55
   3   5  -3  121.00    1.42
   2   5  -3  103.25    1.16
   1   5  -3  643.01    3.89
   0   5  -3   96.80    0.79
  10   6  -3   12.16    0.74
   9   6  -3    9.78    0.67
   8   6  -3    1.51    0.43
   7   6  -3    0.79    0.38
   6   6  -3   76.00    1.40
   5   6  -3    6.52    0.43
   4   6  -3    7.02    0.38
   3   6  -3    0.00    0.22
   2   6  -3    1.05    0.21
   1   6  -3    2.63    0.20
   0   6  -3   10.45    0.23
   9   7  -3   18.16    0.85
   8   7  -3   -0.01    0.42
   7   7  -3   66.83    1.45
   6   7  -3    5.50    0.43
   5   7  -3    1.25    0.31
   4   7  -3  120.28    1.58
   3   7  -3    6.97    0.34
   2   7  -3   17.78    0.47
   1   7  -3  193.86    1.57
   0   7  -3    0.70    0.15
   9   8  -3    0.42    0.48
   8   8  -3    6.77    0.55
   7   8  -3    3.13    0.43
   6   8  -3    2.97    0.38
   5   8  -3    3.07    0.37
   4   8  -3   50.41    0.99
   3   8  -3   32.77    0.72
   2   8  -3    0.30    0.21
   1   8  -3   45.66    0.67
   9   9  -3    0.35    0.56
   8   9  -3    0.26    0.50
   7   9  -3    1.26    0.42
   6   9  -3   36.44    0.99
   5   9  -3    2.47    0.33
   4   9  -3   72.38    1.22
   3   9  -3   13.16    0.46
   2   9  -3    4.38    0.28
   1   9  -3  135.25    1.32
   9  10  -3    6.57    0.61
   8  10  -3    0.31    0.49
   7  10  -3    7.63    0.54
   6  10  -3    0.58    0.37
   5  10  -3   11.36    0.53
   4  10  -3    0.42    0.30
   3  10  -3   41.69    0.86
   2  10  -3   71.56    1.05
   1  10  -3   -0.02    0.23
   9  11  -3   13.28    0.81
   8  11  -3    0.17    0.46
   6  11  -3   23.61    0.83
   5  11  -3    0.79    0.34
   4  11  -3   58.53    1.15
   3  11  -3    3.90    0.34
   2  11  -3    0.30    0.27
   8  12  -3    0.18    0.49
   7  12  -3    2.94    0.45
   6  12  -3   26.60    0.90
   5  12  -3   -0.16    0.35
   4  12  -3   37.28    0.92
   3  12  -3   57.10    1.07
   2  12  -3   89.09    1.26
   8  13  -3   14.32    0.81
   7  13  -3    2.69    0.48
   6  13  -3   16.92    0.75
   5  13  -3   59.26    1.28
   4  13  -3    6.76    0.45
   3  13  -3   36.77    0.86
   8  14  -3    6.03    0.65
   7  14  -3    1.59    0.50
   6  14  -3   12.85    0.66
   5  14  -3   13.90    0.66
   4  14  -3    3.46    0.41
   7  15  -3    0.56    0.57
   6  15  -3   15.58    0.74
   5  15  -3   34.64    1.02
   7  16  -3    0.60    0.62
   6  16  -3    0.55    0.54
   1 -21  -4   15.85    0.90
   2 -20  -4    0.18    0.64
   1 -20  -4    5.05    0.67
   0 -20  -4    6.30    0.62
  -1 -20  -4   -0.17    0.62
   3 -19  -4    0.86    0.61
   2 -19  -4    0.25    0.58
   1 -19  -4    0.13    0.55
   0 -19  -4    0.08    0.53
  -1 -19  -4   10.21    0.66
  -2 -19  -4   10.78    0.73
   3 -18  -4   47.56    1.30
   2 -18  -4    0.74    0.55
   1 -18  -4   31.85    1.06
   0 -18  -4   38.86    1.17
  -1 -18  -4    0.25    0.47
  -2 -18  -4   24.55    0.94
  -3 -18  -4   22.16    0.92
   4 -17  -4    2.04    0.56
   3 -17  -4    0.36    0.48
   2 -17  -4    2.06    0.51
   1 -17  -4    0.56    0.48
   0 -17  -4   10.45    0.62
  -1 -17  -4    0.01    0.45
  -2 -17  -4    6.75    0.57
  -3 -17  -4    0.68    0.49
  -4 -17  -4   11.49    0.69
   5 -16  -4    1.91    0.54
   4 -16  -4    7.03    0.58
   3 -16  -4   28.93    0.94
   2 -16  -4    1.13    0.44
   1 -16  -4   16.14    0.75
   0 -16  -4   52.43    1.28
  -1 -16  -4    2.39    0.43
  -2 -16  -4   42.30    1.18
  -3 -16  -4   16.97    0.78
  -4 -16  -4    0.79    0.45
  -5 -16  -4   62.37    1.58
   5 -15  -4    1.95    0.50
   4 -15  -4    0.30    0.47
   3 -15  -4    3.87    0.46
   2 -15  -4    0.62    0.41
   1 -15  -4    6.55    0.51
   0 -15  -4    0.49    0.39
  -1 -15  -4    3.82    0.44
  -2 -15  -4    9.97    0.56
  -3 -15  -4    5.87    0.49
  -4 -15  -4    1.12    0.46
  -5 -15  -4    0.27    0.47
   6 -14  -4   41.10    1.18
   5 -14  -4    0.14    0.47
   4 -14  -4   33.75    1.02
   3 -14  -4   12.28    0.59
   2 -14  -4    4.08    0.43
   1 -14  -4   17.09    0.70
   0 -14  -4   53.31    1.22
  -1 -14  -4   -0.03    0.35
  -2 -14  -4    0.38    0.34
  -3 -14  -4   -0.16    0.39
  -5 -14  -4    4.78    0.50
  -6 -14  -4    8.97    0.65
   7 -13  -4   21.35    0.87
   6 -13  -4    1.13    0.48
   5 -13  -4   27.76    0.90
   4 -13  -4    6.31    0.50
   3 -13  -4    6.29    0.47
   2 -13  -4    8.81    0.51
   1 -13  -4  152.62    2.12
   0 -13  -4   92.99    1.60
  -1 -13  -4    2.09    0.36
  -2 -13  -4   22.89    0.80
  -3 -13  -4   20.61    0.75
  -4 -13  -4    1.51    0.38
  -5 -13  -4   14.38    0.71
  -6 -13  -4   51.51    1.38
   7 -12  -4    3.00    0.54
   6 -12  -4    0.47    0.44
   5 -12  -4   17.76    0.74
   4 -12  -4    5.60    0.48
   3 -12  -4    8.59    0.49
   2 -12  -4    5.01    0.43
   1 -12  -4    0.40    0.31
   0 -12  -4   -0.28    0.30
  -1 -12  -4   50.40    1.13
  -2 -12  -4   30.88    0.89
  -3 -12  -4   15.31    0.63
  -4 -12  -4   10.88    0.58
  -5 -12  -4    1.07    0.40
  -6 -12  -4    3.52    0.48
  -7 -12  -4   23.27    0.93
   8 -11  -4   -0.91    0.57
   7 -11  -4   -0.24    0.47
   6 -11  -4    5.98    0.52
   5 -11  -4    1.66    0.38
   4 -11  -4    0.75    0.36
   3 -11  -4   12.12    0.55
   2 -11  -4    1.77    0.33
   1 -11  -4   20.79    0.71
   0 -11  -4   17.73    0.63
  -1 -11  -4   19.21    0.67
  -2 -11  -4    5.15    0.42
  -3 -11  -4   -0.38    0.33
  -4 -11  -4    4.73    0.41
  -5 -11  -4    4.10    0.42
  -6 -11  -4   14.82    0.69
  -7 -11  -4    0.04    0.48
   8 -10  -4   24.75    0.94
   7 -10  -4   25.07    0.89
   6 -10  -4    6.01    0.51
   5 -10  -4   34.05    0.96
   4 -10  -4   75.04    1.39
   3 -10  -4    2.98    0.34
   2 -10  -4   96.37    1.52
   1 -10  -4    0.79    0.29
   0 -10  -4    8.39    0.46
  -1 -10  -4  139.31    1.86
  -2 -10  -4   50.54    1.09
  -3 -10  -4   25.95    0.77
  -4 -10  -4   44.38    1.08
  -5 -10  -4    1.25    0.35
  -6 -10  -4    2.77    0.43
  -7 -10  -4   59.92    1.44
  -8 -10  -4    0.19    0.52
   9  -9  -4   12.82    0.76
   8  -9  -4    5.81    0.56
   7  -9  -4   -0.30    0.41
   6  -9  -4    2.74    0.41
   5  -9  -4    0.76    0.33
   4  -9  -4   25.97    0.80
   3  -9  -4    0.15    0.28
   2  -9  -4   11.39    0.51
   1  -9  -4    2.76    0.32
   0  -9  -4   45.59    0.97
  -1  -9  -4    0.48    0.27
  -2  -9  -4   30.04    0.80
  -3  -9  -4   22.15    0.69
  -4  -9  -4    0.81    0.31
  -5  -9  -4    6.64    0.46
  -6  -9  -4    0.20    0.37
  -7  -9  -4    2.89    0.44
  -8  -9  -4    0.12    0.48
   9  -8  -4    1.00    0.56
   8  -8  -4   27.14    0.98
   7  -8  -4   21.64    0.80
   6  -8  -4   16.54    0.69
   5  -8  -4   62.92    1.27
   4  -8  -4   88.72    1.47
   3  -8  -4   16.93    0.62
   2  -8  -4  235.32    2.45
   1  -8  -4    2.24    0.31
   0  -8  -4   32.17    0.78
  -1  -8  -4  234.06    2.40
  -2  -8  -4    1.60    0.26
  -3  -8  -4   19.81    0.65
  -4  -8  -4   99.77    1.58
  -5  -8  -4    4.00    0.39
  -6  -8  -4   23.76    0.82
  -7  -8  -4   34.87    1.03
  -8  -8  -4    0.71    0.47
  10  -7  -4    1.51    0.70
   9  -7  -4    2.11    0.53
   8  -7  -4   22.58    0.88
   7  -7  -4    9.14    0.56
   6  -7  -4    0.93    0.36
   5  -7  -4   39.57    1.00
   4  -7  -4    7.63    0.44
   3  -7  -4   29.91    0.79
   2  -7  -4    9.95    0.46
   1  -7  -4   17.44    0.57
   0  -7  -4   42.43    0.87
  -2  -7  -4   13.13    0.49
  -3  -7  -4   24.01    0.69
  -4  -7  -4    2.33    0.29
  -5  -7  -4   -0.15    0.31
  -6  -7  -4   12.25    0.58
  -7  -7  -4    2.29    0.40
  -8  -7  -4    0.76    0.45
  -9  -7  -4   16.39    0.78
  10  -6  -4   37.32    1.22
   9  -6  -4    1.41    0.52
   8  -6  -4   13.84    0.72
   7  -6  -4    9.10    0.55
   6  -6  -4   -0.51    0.36
   5  -6  -4   45.46    1.07
   4  -6  -4    5.38    0.40
   3  -6  -4   10.65    0.48
   2  -6  -4   83.70    1.29
   1  -6  -4   40.21    0.84
   0  -6  -4    0.61    0.23
  -1  -6  -4  124.91    1.55
  -2  -6  -4   -0.08    0.24
  -3  -6  -4    0.06    0.27
  -4  -6  -4   77.53    1.27
  -5  -6  -4    2.59    0.32
  -6  -6  -4    2.15    0.35
  -7  -6  -4   43.49    1.10
  -8  -6  -4   -0.25    0.44
  10  -5  -4    3.78    0.65
   9  -5  -4    1.25    0.53
   8  -5  -4   23.36    0.87
   7  -5  -4   44.78    1.16
   6  -5  -4    0.47    0.33
   5  -5  -4    9.02    0.49
   4  -5  -4   19.78    0.63
   3  -5  -4   14.59    0.54
   2  -5  -4   27.65    0.70
   1  -5  -4   40.70    0.83
   0  -5  -4    3.50    0.28
  -1  -5  -4   10.26    0.42
  -2  -5  -4    3.44    0.28
  -3  -5  -4   60.31    1.04
  -4  -5  -4   13.46    0.52
  -5  -5  -4    5.36    0.39
  -6  -5  -4    4.36    0.39
  -7  -5  -4    8.36    0.53
  -8  -5  -4    0.69    0.44
  10  -4  -4   -0.38    0.63
   9  -4  -4    1.70    0.50
   8  -4  -4   -0.57    0.42
   7  -4  -4    4.78    0.42
   6  -4  -4   73.94    1.41
   5  -4  -4    0.33    0.31
   4  -4  -4   11.06    0.51
   3  -4  -4   30.19    0.75
   2  -4  -4  146.00    1.68
   1  -4  -4   16.13    0.51
   0  -4  -4  144.38    1.59
  -1  -4  -4    0.94    0.22
  -2  -4  -4    6.44    0.32
  -3  -4  -4    0.40    0.25
  -4  -4  -4    0.76    0.26
  -5  -4  -4   40.92    0.91
  -6  -4  -4    0.75    0.31
  -7  -4  -4    1.92    0.38
  10  -3  -4   -0.02    0.64
   9  -3  -4    0.55    0.51
   8  -3  -4   24.41    0.88
   7  -3  -4    1.59    0.37
   6  -3  -4    4.18    0.41
   5  -3  -4    7.37    0.45
   4  -3  -4   56.70    1.10
   3  -3  -4    2.41    0.28
   2  -3  -4   33.54    0.75
   1  -3  -4   26.47    0.62
   0  -3  -4    0.62    0.21
  -1  -3  -4    6.86    0.33
  -2  -3  -4   10.28    0.39
  -3  -3  -4   44.82    0.82
  -4  -3  -4    9.59    0.41
  -5  -3  -4   11.94    0.49
  -6  -3  -4    5.06    0.39
  -7  -3  -4   17.93    0.67
  10  -2  -4    5.34    0.66
   9  -2  -4   32.66    1.10
   8  -2  -4   17.90    0.78
   7  -2  -4   14.84    0.65
   6  -2  -4  121.92    1.86
   5  -2  -4    6.59    0.41
   4  -2  -4   33.80    0.83
   3  -2  -4    4.11    0.30
   2  -2  -4  140.62    1.59
   1  -2  -4    9.05    0.37
   0  -2  -4   30.02    0.63
  -1  -2  -4   51.95    0.82
  -2  -2  -4   47.53    0.78
  -3  -2  -4   60.89    0.93
  -4  -2  -4   67.97    1.04
  -5  -2  -4  115.77    1.51
  -6  -2  -4    3.74    0.36
  10  -1  -4    5.55    0.66
   9  -1  -4    0.66    0.51
   8  -1  -4   10.22    0.60
   7  -1  -4   12.94    0.61
   6  -1  -4    2.04    0.35
   5  -1  -4    5.40    0.41
   4  -1  -4  138.33    1.76
   3  -1  -4   12.09    0.48
   2  -1  -4   12.67    0.43
   1  -1  -4   10.10    0.39
   0  -1  -4   16.37    0.44
  -1  -1  -4    8.16    0.32
  -2  -1  -4    0.10    0.20
  -3  -1  -4   32.99    0.64
  -4  -1  -4    4.21    0.31
  -5  -1  -4   13.17    0.48
  -6  -1  -4    5.45    0.40
  10   0  -4    0.85    0.59
   9   0  -4   72.94    1.69
   8   0  -4   61.23    1.43
   7   0  -4    0.90    0.35
   6   0  -4  251.06    2.78
   5   0  -4    0.14    0.29
   4   0  -4    1.06    0.27
   2   0  -4    6.51    0.33
   1   0  -4   84.32    1.08
   0   0  -4  228.49    1.89
  -1   0  -4    1.13    0.20
  -2   0  -4  274.55    2.09
  -3   0  -4  176.65    1.59
  -4   0  -4    0.20    0.24
  -5   0  -4  120.07    1.43
  10   1  -4    4.94    0.66
   9   1  -4    0.47    0.49
   8   1  -4    9.32    0.63
   7   1  -4   13.22    0.63
   6   1  -4    1.70    0.36
   5   1  -4    6.25    0.42
   4   1  -4  134.25    1.70
   3   1  -4   12.27    0.46
   2   1  -4   13.42    0.47
   1   1  -4   10.05    0.37
   0   1  -4   17.93    0.44
  -1   1  -4    9.00    0.31
  -2   1  -4   -0.06    0.21
  -3   1  -4   34.68    0.60
  -4   1  -4    4.07    0.28
  10   2  -4    3.95    0.56
   9   2  -4   33.50    1.11
   8   2  -4   18.16    0.81
   7   2  -4   15.73    0.70
   6   2  -4  121.88    1.85
   5   2  -4    6.56    0.39
   4   2  -4   33.45    0.82
   3   2  -4    4.88    0.33
   2   2  -4  141.77    1.51
   1   2  -4    8.67    0.35
   0   2  -4   29.72    0.54
  -1   2  -4   52.29    0.67
  -2   2  -4   48.22    0.63
  -3   2  -4   62.21    0.77
  -4   2  -4   70.81    0.89
  10   3  -4    1.13    0.53
   9   3  -4   -0.34    0.50
   8   3  -4   25.49    0.92
   7   3  -4    1.52    0.40
   6   3  -4    3.37    0.38
   5   3  -4    6.51    0.43
   4   3  -4   56.04    1.04
   3   3  -4    2.43    0.29
   2   3  -4   32.62    0.67
   1   3  -4   27.97    0.55
   0   3  -4    0.12    0.19
  -1   3  -4    6.64    0.27
  -2   3  -4   10.65    0.29
  -3   3  -4   47.38    0.59
  10   4  -4    0.44    0.59
   9   4  -4    1.35    0.51
   8   4  -4    0.49    0.45
   7   4  -4    4.48    0.43
   6   4  -4   76.46    1.45
   5   4  -4    0.04    0.30
   4   4  -4   11.16    0.47
   3   4  -4   29.37    0.67
   2   4  -4  151.53    1.55
   1   4  -4   16.36    0.43
   0   4  -4  150.82    1.25
  -1   4  -4    0.63    0.18
  -2   4  -4    7.09    0.22
  10   5  -4    5.13    0.66
   9   5  -4    1.32    0.47
   8   5  -4   20.95    0.88
   7   5  -4   45.15    1.16
   6   5  -4    0.78    0.33
   5   5  -4    9.02    0.49
   4   5  -4   18.48    0.61
   3   5  -4   14.96    0.48
   2   5  -4   28.46    0.60
   1   5  -4   39.26    0.62
   0   5  -4    3.58    0.21
  -1   5  -4   10.73    0.21
   9   6  -4    1.31    0.53
   8   6  -4   14.49    0.73
   7   6  -4    8.92    0.56
   6   6  -4    0.34    0.34
   5   6  -4   46.69    1.02
   4   6  -4    5.40    0.36
   3   6  -4    9.90    0.42
   2   6  -4   83.18    1.08
   1   6  -4   40.10    0.63
   0   6  -4    0.45    0.17
   9   7  -4    1.39    0.51
   8   7  -4   23.45    0.94
   7   7  -4    9.14    0.59
   6   7  -4    0.79    0.36
   5   7  -4   39.88    0.96
   4   7  -4    6.57    0.41
   3   7  -4   27.19    0.66
   2   7  -4    9.62    0.36
   1   7  -4   17.64    0.41
   0   7  -4   41.21    0.50
   9   8  -4    0.28    0.57
   8   8  -4   27.27    1.00
   7   8  -4   22.13    0.86
   6   8  -4   18.55    0.75
   5   8  -4   64.21    1.27
   4   8  -4   85.40    1.35
   3   8  -4   16.55    0.53
   2   8  -4  233.51    2.08
   1   8  -4    2.29    0.24
   9   9  -4   11.55    0.73
   8   9  -4    6.33    0.59
   7   9  -4    0.17    0.42
   6   9  -4    3.07    0.41
   5   9  -4    1.19    0.33
   4   9  -4   28.28    0.77
   3   9  -4   -0.01    0.27
   2   9  -4   10.84    0.40
   1   9  -4    2.60    0.25
   9  10  -4    5.19    0.57
   8  10  -4   24.01    0.93
   7  10  -4   25.59    0.94
   6  10  -4    5.21    0.47
   5  10  -4   36.13    0.94
   4  10  -4   77.00    1.30
   3  10  -4    3.45    0.31
   2  10  -4   92.89    1.20
   8  11  -4    0.69    0.52
   7  11  -4   -0.20    0.47
   6  11  -4    8.57    0.56
   5  11  -4    2.44    0.38
   4  11  -4    0.29    0.34
   3  11  -4   11.62    0.49
   2  11  -4    1.96    0.31
   8  12  -4   23.66    0.99
   7  12  -4    2.76    0.49
   6  12  -4   -0.14    0.42
   5  12  -4   18.73    0.71
   4  12  -4    6.80    0.46
   3  12  -4    9.51    0.48
   8  13  -4    2.26    0.56
   7  13  -4   22.41    0.93
   6  13  -4    2.19    0.44
   5  13  -4   26.08    0.88
   4  13  -4    6.50    0.49
   8  14  -4    1.48    0.61
   7  14  -4    2.91    0.55
   6  14  -4   43.13    1.21
   5  14  -4    0.18    0.44
   4  14  -4   36.99    0.95
   7  15  -4    0.73    0.62
   6  15  -4    5.00    0.57
   5  15  -4    2.09    0.50
   7  16  -4    0.21    0.67
   6  16  -4   27.22    1.00
   4 -19  -5   16.90    0.97
   3 -19  -5    1.86    0.65
   2 -19  -5   10.50    0.71
   1 -19  -5   17.03    0.87
   0 -19  -5    0.12    0.57
   4 -18  -5    1.94    0.64
   3 -18  -5    0.43    0.60
   2 -18  -5    6.10    0.61
   1 -18  -5    2.54    0.57
   0 -18  -5    3.02    0.50
  -1 -18  -5    4.08    0.53
  -2 -18  -5    1.30    0.54
   5 -17  -5    0.14    0.61
   4 -17  -5   19.82    0.93
   3 -17  -5    0.25    0.56
   2 -17  -5    0.44    0.53
   1 -17  -5   29.35    1.04
   0 -17  -5    8.94    0.60
  -1 -17  -5   12.49    0.68
  -2 -17  -5   15.26    0.79
  -3 -17  -5    0.88    0.54
   6 -16  -5   -0.52    0.60
   5 -16  -5    1.94    0.57
   4 -16  -5    0.23    0.53
   3 -16  -5    3.64    0.54
   2 -16  -5    0.49    0.46
   1 -16  -5    6.69    0.57
   0 -16  -5    0.22    0.44
  -1 -16  -5   12.88    0.66
  -2 -16  -5   10.79    0.63
  -3 -16  -5    0.12    0.48
  -4 -16  -5    2.06    0.53
   6 -15  -5    4.39    0.57
   5 -15  -5    6.62    0.59
   4 -15  -5   28.73    1.02
   3 -15  -5    4.05    0.52
   2 -15  -5   22.20    0.85
   1 -15  -5   32.57    1.03
   0 -15  -5    0.31    0.42
  -1 -15  -5    0.71    0.40
  -3 -15  -5    0.63    0.40
  -4 -15  -5   51.37    1.42
   7 -14  -5    0.65    0.59
   6 -14  -5    0.77    0.54
   5 -14  -5    2.16    0.47
   4 -14  -5   -0.51    0.45
   3 -14  -5    0.42    0.44
   2 -14  -5    6.08    0.49
   1 -14  -5    0.25    0.37
   0 -14  -5    1.90    0.38
  -1 -14  -5   15.31    0.68
  -3 -14  -5    0.17    0.39
  -4 -14  -5    2.80    0.45
  -5 -14  -5   12.53    0.70
   8 -13  -5    3.63    0.67
   7 -13  -5    7.80    0.66
   6 -13  -5   22.84    0.91
   5 -13  -5    2.78    0.46
   4 -13  -5   82.75    1.67
   3 -13  -5   19.65    0.78
   2 -13  -5   39.30    1.08
   1 -13  -5   17.91    0.75
   0 -13  -5   14.19    0.66
  -1 -13  -5    6.27    0.45
  -2 -13  -5   39.53    1.10
  -3 -13  -5    4.47    0.46
  -4 -13  -5   10.64    0.63
  -5 -13  -5   15.84    0.76
  -6 -13  -5    1.04    0.56
   8 -12  -5   10.67    0.71
   7 -12  -5    6.59    0.61
   6 -12  -5   26.52    0.95
   5 -12  -5    1.76    0.41
   4 -12  -5    0.21    0.41
   3 -12  -5    7.53    0.50
   2 -12  -5  100.58    1.75
   1 -12  -5   22.97    0.81
   0 -12  -5    4.45    0.41
  -1 -12  -5   15.77    0.66
  -2 -12  -5   42.03    1.10
  -3 -12  -5    1.58    0.36
  -4 -12  -5    7.80    0.52
  -5 -12  -5   16.08    0.74
  -6 -12  -5    1.68    0.49
   9 -11  -5   33.20    1.16
   8 -11  -5   20.86    0.92
   7 -11  -5    0.56    0.49
   6 -11  -5   -0.63    0.42
   5 -11  -5   13.11    0.66
   4 -11  -5    4.91    0.44
   3 -11  -5   24.61    0.81
   2 -11  -5    8.39    0.50
   1 -11  -5   14.99    0.64
   0 -11  -5   31.11    0.89
  -2 -11  -5   18.71    0.71
  -3 -11  -5   85.84    1.62
  -4 -11  -5    0.28    0.38
  -5 -11  -5    0.52    0.40
  -6 -11  -5   31.99    1.06
  -7 -11  -5    4.01    0.58
   9 -10  -5    0.52    0.64
   8 -10  -5    1.73    0.54
   7 -10  -5   -0.16    0.45
   6 -10  -5   -0.32    0.42
   5 -10  -5    1.06    0.39
   4 -10  -5    0.16    0.34
   3 -10  -5    0.50    0.35
   2 -10  -5    1.09    0.31
   1 -10  -5    0.71    0.31
   0 -10  -5    8.69    0.48
  -1 -10  -5   20.92    0.72
  -2 -10  -5   11.73    0.55
  -3 -10  -5    1.22    0.33
  -4 -10  -5   12.60    0.60
  -5 -10  -5    8.47    0.53
  -6 -10  -5    0.63    0.46
  -7 -10  -5   -0.39    0.52
   9  -9  -5    0.03    0.60
   8  -9  -5   31.32    1.08
   7  -9  -5    2.02    0.44
   6  -9  -5    6.20    0.50
   5  -9  -5   18.72    0.74
   4  -9  -5    0.94    0.34
   3  -9  -5   52.77    1.17
   2  -9  -5   14.21    0.59
   1  -9  -5    5.34    0.39
   0  -9  -5  144.42    1.96
  -1  -9  -5    7.50    0.44
  -2  -9  -5   21.58    0.71
  -3  -9  -5   18.48    0.68
  -4  -9  -5    0.64    0.34
  -5  -9  -5    2.70    0.40
  -6  -9  -5   23.08    0.85
  -7  -9  -5    6.46    0.54
   9  -8  -5    1.60    0.58
   8  -8  -5   10.16    0.66
   7  -8  -5    1.67    0.43
   6  -8  -5    9.32    0.55
   5  -8  -5    0.02    0.34
   4  -8  -5    0.02    0.31
   3  -8  -5    0.57    0.33
   2  -8  -5    6.39    0.43
   1  -8  -5    8.74    0.48
   0  -8  -5   12.63    0.52
  -1  -8  -5    3.76    0.35
  -2  -8  -5   10.84    0.49
  -3  -8  -5    2.61    0.33
  -4  -8  -5    3.44    0.38
  -5  -8  -5   14.84    0.63
  -6  -8  -5    1.29    0.41
  -7  -8  -5    1.08    0.48
  -8  -8  -5    0.26    0.55
   9  -7  -5    6.47    0.64
   8  -7  -5   31.38    1.07
   7  -7  -5   -0.32    0.40
   6  -7  -5   29.24    0.94
   5  -7  -5    8.06    0.50
   4  -7  -5    1.18    0.33
   3  -7  -5    4.98    0.40
   2  -7  -5   44.18    1.00
   1  -7  -5    6.40    0.42
   0  -7  -5   96.49    1.46
  -1  -7  -5    9.08    0.43
  -2  -7  -5    0.52    0.28
  -3  -7  -5  102.07    1.56
  -4  -7  -5   18.84    0.66
  -5  -7  -5    1.60    0.35
  -6  -7  -5   51.64    1.21
  -7  -7  -5    2.21    0.45
   9  -6  -5    7.04    0.62
   8  -6  -5    5.83    0.56
   7  -6  -5    0.06    0.41
   6  -6  -5   13.67    0.64
   5  -6  -5   56.33    1.24
   4  -6  -5    1.00    0.33
   3  -6  -5   21.32    0.71
   2  -6  -5    7.61    0.41
   1  -6  -5    0.08    0.27
   0  -6  -5   24.41    0.69
  -1  -6  -5   26.21    0.71
  -2  -6  -5    1.60    0.28
  -3  -6  -5   21.70    0.67
  -4  -6  -5    2.55    0.31
  -5  -6  -5    9.73    0.50
  -6  -6  -5    9.02    0.52
  -7  -6  -5    6.43    0.51
  10  -5  -5    0.72    0.67
   9  -5  -5    0.16    0.54
   8  -5  -5   11.80    0.70
   7  -5  -5   20.51    0.80
   6  -5  -5   37.51    1.03
   5  -5  -5   62.47    1.32
   4  -5  -5   95.24    1.56
   3  -5  -5   84.66    1.40
   2  -5  -5  106.32    1.54
   1  -5  -5   51.65    1.01
   0  -5  -5  143.74    1.75
  -1  -5  -5    0.10    0.25
  -2  -5  -5    1.88    0.27
  -3  -5  -5   61.73    1.12
  -4  -5  -5    0.76    0.30
  -5  -5  -5   27.13    0.78
  -6  -5  -5   46.28    1.07
  -7  -5  -5    3.20    0.45
  10  -4  -5   12.41    0.77
   9  -4  -5   20.96    0.90
   8  -4  -5    1.80    0.47
   7  -4  -5    0.34    0.36
   6  -4  -5   27.71    0.86
   5  -4  -5   36.26    0.97
   4  -4  -5    1.14    0.30
   3  -4  -5   48.38    1.01
   2  -4  -5   24.56    0.72
   1  -4  -5   13.95    0.50
   0  -4  -5    2.83    0.29
  -1  -4  -5   82.24    1.22
  -2  -4  -5   10.77    0.44
  -3  -4  -5    3.81    0.32
  -4  -4  -5    4.17    0.34
  -5  -4  -5   14.88    0.58
  -6  -4  -5    4.84    0.42
  10  -3  -5   10.24    0.78
   9  -3  -5    0.81    0.52
   8  -3  -5    6.30    0.55
   7  -3  -5   62.90    1.41
   6  -3  -5   35.79    1.00
   5  -3  -5    8.35    0.48
   4  -3  -5   58.83    1.18
   3  -3  -5   -0.27    0.28
   2  -3  -5   42.58    0.92
   1  -3  -5  126.73    1.58
   0  -3  -5  139.40    1.63
  -1  -3  -5    3.07    0.27
  -2  -3  -5  103.16    1.36
  -3  -3  -5   -0.28    0.26
  -4  -3  -5  165.44    1.89
  -5  -3  -5   13.21    0.53
  10  -2  -5   -0.72    0.60
   9  -2  -5    1.52    0.53
   8  -2  -5    0.05    0.44
   7  -2  -5    1.59    0.41
   6  -2  -5    1.21    0.34
   5  -2  -5   69.87    1.31
   4  -2  -5    1.35    0.31
   3  -2  -5   65.75    1.15
   2  -2  -5   10.07    0.45
   1  -2  -5   27.88    0.67
   0  -2  -5    1.54    0.25
  -1  -2  -5   14.40    0.46
  -2  -2  -5    2.56    0.28
  -3  -2  -5   21.64    0.59
  -4  -2  -5   22.08    0.61
  -5  -2  -5    0.27    0.33
  10  -1  -5   15.42    0.87
   9  -1  -5    4.27    0.57
   8  -1  -5    0.03    0.42
   7  -1  -5   57.61    1.33
   6  -1  -5    2.03    0.38
   5  -1  -5    7.51    0.45
   4  -1  -5  154.42    1.95
   3  -1  -5   25.68    0.72
   2  -1  -5   -0.02    0.23
   1  -1  -5   75.19    1.12
   0  -1  -5   21.12    0.55
  -1  -1  -5   23.11    0.57
  -2  -1  -5   73.79    1.04
  -3  -1  -5    0.68    0.25
  -4  -1  -5    7.65    0.39
  10   0  -5   -0.34    0.61
   9   0  -5   -0.88    0.53
   8   0  -5    0.17    0.42
   7   0  -5   -0.47    0.38
   6   0  -5    0.02    0.36
   5   0  -5   -0.11    0.33
   4   0  -5    0.84    0.29
   3   0  -5    0.12    0.25
   2   0  -5    0.42    0.24
   1   0  -5    0.23    0.23
   0   0  -5   -0.19    0.23
  -1   0  -5   -0.16    0.22
  -2   0  -5    0.06    0.23
  -3   0  -5    0.01    0.25
  -4   0  -5   -0.24    0.28
  10   1  -5   14.09    0.79
   9   1  -5    6.14    0.57
   8   1  -5    0.21    0.43
   7   1  -5   56.77    1.34
   6   1  -5    0.99    0.36
   5   1  -5    6.98    0.46
   4   1  -5  155.56    1.95
   3   1  -5   26.35    0.70
   2   1  -5    0.03    0.24
   1   1  -5   78.93    1.10
   0   1  -5   21.67    0.54
  -1   1  -5   22.20    0.52
  -2   1  -5   76.18    0.96
  -3   1  -5    1.05    0.26
  10   2  -5   -0.24    0.55
   9   2  -5    2.02    0.52
   8   2  -5    0.47    0.45
   7   2  -5    0.76    0.41
   6   2  -5    0.91    0.36
   5   2  -5   71.51    1.33
   4   2  -5    1.31    0.31
   3   2  -5   64.81    1.09
   2   2  -5   11.10    0.44
   1   2  -5   27.51    0.62
   0   2  -5    2.00    0.25
  -1   2  -5   14.70    0.41
  -2   2  -5    3.09    0.25
   9   3  -5    0.37    0.50
   8   3  -5    6.44    0.56
   7   3  -5   62.07    1.42
   6   3  -5   38.74    1.03
   5   3  -5    8.22    0.49
   4   3  -5   59.34    1.13
   3   3  -5   -0.24    0.27
   2   3  -5   39.06    0.77
   1   3  -5  129.01    1.41
   0   3  -5  138.63    1.35
  -1   3  -5    2.17    0.25
   9   4  -5   21.52    0.96
   8   4  -5    1.97    0.47
   7   4  -5    0.80    0.40
   6   4  -5   31.74    0.94
   5   4  -5   35.65    0.92
   4   4  -5    0.63    0.28
   3   4  -5   48.76    0.94
   2   4  -5   24.59    0.62
   1   4  -5   12.89    0.41
   0   4  -5    2.86    0.26
   9   5  -5   -0.20    0.51
   8   5  -5   12.96    0.67
   7   5  -5   20.27    0.81
   6   5  -5   39.44    1.06
   5   5  -5   63.35    1.26
   4   5  -5   97.28    1.49
   3   5  -5   89.48    1.30
   2   5  -5  106.61    1.31
   1   5  -5   56.61    0.83
   0   5  -5  144.03    1.29
   9   6  -5    6.20    0.63
   8   6  -5    5.55    0.58
   7   6  -5   -0.61    0.41
   6   6  -5   14.25    0.64
   5   6  -5   59.23    1.23
   4   6  -5    0.35    0.31
   3   6  -5   19.97    0.58
   2   6  -5    7.50    0.35
   1   6  -5    0.33    0.24
   9   7  -5    6.98    0.65
   8   7  -5   34.77    1.13
   7   7  -5    0.16    0.45
   6   7  -5   30.39    0.95
   5   7  -5    9.15    0.49
   4   7  -5    0.65    0.31
   3   7  -5    4.07    0.34
   2   7  -5   44.51    0.81
   1   7  -5    5.46    0.29
   9   8  -5    2.37    0.55
   8   8  -5    8.87    0.67
   7   8  -5    1.13    0.46
   6   8  -5    9.72    0.55
   5   8  -5   -0.18    0.37
   4   8  -5   -0.16    0.32
   3   8  -5    0.51    0.30
   2   8  -5    5.25    0.34
   9   9  -5   -0.23    0.59
   8   9  -5   32.82    1.15
   7   9  -5    2.54    0.48
   6   9  -5    7.25    0.54
   5   9  -5   20.84    0.75
   4   9  -5    0.88    0.34
   3   9  -5   52.86    0.99
   2   9  -5   14.85    0.48
   8  10  -5    2.70    0.57
   7  10  -5   -0.11    0.50
   6  10  -5    0.38    0.43
   5  10  -5    1.26    0.39
   4  10  -5    0.55    0.36
   3  10  -5    0.19    0.32
   8  11  -5   26.01    1.02
   7  11  -5    0.01    0.52
   6  11  -5   -0.28    0.45
   5  11  -5   13.34    0.62
   4  11  -5    5.68    0.44
   8  12  -5    9.46    0.73
   7  12  -5    8.15    0.64
   6  12  -5   24.20    0.87
   5  12  -5    1.88    0.44
   4  12  -5    0.32    0.41
   8  13  -5    3.28    0.64
   7  13  -5    7.38    0.62
   6  13  -5   21.67    0.86
   5  13  -5    1.75    0.47
   7  14  -5   -0.49    0.59
   6  14  -5    1.52    0.53
   7  15  -5   25.26    1.04
   2 -18  -6   38.30    1.26
   4 -17  -6   -0.09    0.64
   3 -17  -6    3.75    0.62
   2 -17  -6    2.36    0.56
   1 -17  -6    0.01    0.53
   0 -17  -6    0.75    0.53
  -1 -17  -6   -0.19    0.53
   5 -16  -6   14.53    0.81
   4 -16  -6    0.33    0.56
   3 -16  -6    3.22    0.56
   2 -16  -6   18.83    0.84
   1 -16  -6    0.91    0.49
   0 -16  -6    0.91    0.49
  -1 -16  -6   24.72    0.96
  -2 -16  -6    0.09    0.49
   6 -15  -6    0.19    0.56
   5 -15  -6    2.32    0.58
   4 -15  -6    0.44    0.54
   3 -15  -6    0.08    0.49
   2 -15  -6    1.43    0.49
   1 -15  -6    1.42    0.47
   0 -15  -6   19.62    0.85
  -1 -15  -6    2.67    0.47
  -2 -15  -6    1.39    0.48
  -3 -15  -6    5.40    0.56
   6 -14  -6    0.74    0.56
   5 -14  -6   15.44    0.79
   4 -14  -6    6.13    0.56
   3 -14  -6    0.14    0.44
   2 -14  -6   71.05    1.58
   1 -14  -6   -0.07    0.41
   0 -14  -6    2.37    0.42
  -1 -14  -6    1.59    0.44
  -2 -14  -6   -0.02    0.42
  -3 -14  -6    3.56    0.46
  -4 -14  -6   37.70    1.20
   7 -13  -6   35.83    1.19
   6 -13  -6    4.19    0.54
   5 -13  -6   -0.20    0.48
   4 -13  -6    0.40    0.47
   3 -13  -6   10.60    0.62
   2 -13  -6    2.41    0.42
   1 -13  -6   38.38    1.13
   0 -13  -6    2.78    0.41
  -1 -13  -6   13.55    0.65
  -2 -13  -6    0.35    0.42
  -3 -13  -6   11.02    0.64
  -4 -13  -6   13.91    0.70
  -5 -13  -6    2.04    0.50
   7 -12  -6   -0.34    0.54
   6 -12  -6    2.58    0.52
   5 -12  -6    1.75    0.46
   4 -12  -6    0.12    0.42
   3 -12  -6   33.28    1.04
   2 -12  -6    2.51    0.42
   1 -12  -6   11.18    0.59
   0 -12  -6   26.76    0.91
  -1 -12  -6    0.14    0.37
  -2 -12  -6   45.81    1.21
  -3 -12  -6    3.00    0.44
  -4 -12  -6    1.37    0.41
  -5 -12  -6   14.87    0.77
   8 -11  -6    1.89    0.59
   7 -11  -6    6.65    0.61
   6 -11  -6    0.67    0.45
   5 -11  -6    4.14    0.46
   4 -11  -6    5.03    0.49
   3 -11  -6    2.18    0.39
   2 -11  -6    1.43    0.37
   1 -11  -6    0.58    0.36
   0 -11  -6   11.28    0.60
  -1 -11  -6    7.64    0.49
  -2 -11  -6    1.20    0.37
  -3 -11  -6    2.11    0.37
  -4 -11  -6    8.50    0.57
  -5 -11  -6    0.44    0.47
  -6 -11  -6   13.34    0.74
   8 -10  -6    1.95    0.53
   7 -10  -6    3.34    0.49
   6 -10  -6    9.83    0.65
   5 -10  -6    2.24    0.44
   4 -10  -6   38.02    1.09
   3 -10  -6   33.95    1.02
   2 -10  -6   12.76    0.61
   1 -10  -6   65.73    1.39
   0 -10  -6   19.72    0.77
  -1 -10  -6   25.09    0.82
  -2 -10  -6   34.81    0.99
  -3 -10  -6    2.92    0.39
  -4 -10  -6    0.86    0.38
  -5 -10  -6   14.70    0.71
  -6 -10  -6    3.17    0.53
   8  -9  -6    1.06    0.56
   7  -9  -6   -0.37    0.44
   6  -9  -6    5.17    0.52
   5  -9  -6    2.33    0.44
   4  -9  -6   10.72    0.61
   3  -9  -6   13.42    0.64
   2  -9  -6    0.38    0.33
   1  -9  -6    0.52    0.34
   0  -9  -6   20.72    0.75
  -1  -9  -6   13.03    0.59
  -2  -9  -6    0.80    0.32
  -3  -9  -6    0.69    0.34
  -4  -9  -6    0.74    0.37
  -5  -9  -6    9.90    0.61
  -6  -9  -6   -0.04    0.48
  -7  -9  -6    3.84    0.57
   8  -8  -6   -0.09    0.52
   7  -8  -6    8.92    0.61
   6  -8  -6   62.54    1.46
   5  -8  -6    1.01    0.35
   4  -8  -6   14.83    0.65
   3  -8  -6   83.80    1.56
   2  -8  -6    7.33    0.46
   1  -8  -6   67.41    1.34
   0  -8  -6   52.55    1.16
  -1  -8  -6    5.52    0.41
  -2  -8  -6  124.37    1.88
  -3  -8  -6   10.21    0.52
  -4  -8  -6    2.65    0.38
  -5  -8  -6   53.10    1.26
  -6  -8  -6    1.11    0.47
  -7  -8  -6    0.31    0.56
   9  -7  -6    0.38    0.58
   8  -7  -6    2.74    0.52
   7  -7  -6    3.77    0.47
   6  -7  -6    2.04    0.40
   5  -7  -6    9.17    0.54
   4  -7  -6   11.39    0.57
   3  -7  -6   74.40    1.46
   2  -7  -6    3.94    0.38
   1  -7  -6    7.25    0.45
   0  -7  -6    2.79    0.33
  -1  -7  -6    0.35    0.31
  -2  -7  -6    2.66    0.36
  -3  -7  -6    1.29    0.32
  -4  -7  -6    8.69    0.52
  -5  -7  -6   -0.13    0.41
  -6  -7  -6    0.32    0.45
   9  -6  -6   25.81    1.03
   8  -6  -6    0.23    0.50
   7  -6  -6   15.29    0.70
   6  -6  -6   16.97    0.72
   5  -6  -6   14.52    0.66
   4  -6  -6    3.18    0.37
   3  -6  -6   31.82    0.91
   2  -6  -6   -0.35    0.32
   1  -6  -6   17.43    0.63
   0  -6  -6    6.10    0.40
  -1  -6  -6   -0.25    0.30
  -2  -6  -6   75.25    1.32
  -3  -6  -6    2.39    0.32
  -4  -6  -6   15.24    0.63
  -5  -6  -6   27.55    0.84
  -6  -6  -6    3.86    0.47
   9  -5  -6    2.35    0.55
   8  -5  -6   10.68    0.66
   7  -5  -6   34.91    1.08
   6  -5  -6    7.06    0.53
   5  -5  -6    0.80    0.35
   4  -5  -6   10.24    0.52
   3  -5  -6   22.24    0.74
   2  -5  -6    0.82    0.32
   1  -5  -6  109.16    1.63
   0  -5  -6   15.48    0.58
  -1  -5  -6   -0.24    0.29
  -2  -5  -6   16.23    0.59
  -3  -5  -6   46.18    1.01
  -4  -5  -6   12.76    0.56
  -5  -5  -6    4.18    0.43
   9  -4  -6    0.88    0.50
   8  -4  -6    4.35    0.51
   7  -4  -6    5.99    0.51
   6  -4  -6   17.70    0.74
   5  -4  -6   41.18    1.07
   4  -4  -6    3.62    0.37
   3  -4  -6    7.61    0.44
   2  -4  -6   36.60    0.92
   1  -4  -6    1.78    0.29
   0  -4  -6    0.11    0.27
  -1  -4  -6    2.90    0.31
  -2  -4  -6    5.80    0.38
  -3  -4  -6    0.40    0.31
  -4  -4  -6   12.15    0.54
  -5  -4  -6    6.05    0.47
   9  -3  -6    1.96    0.50
   8  -3  -6    0.02    0.47
   7  -3  -6   10.13    0.63
   6  -3  -6    6.61    0.46
   5  -3  -6    0.52    0.37
   4  -3  -6   12.35    0.58
   3  -3  -6    9.77    0.50
   2  -3  -6    8.36    0.46
   1  -3  -6    0.11    0.28
   0  -3  -6   32.46    0.80
  -1  -3  -6    2.95    0.32
  -2  -3  -6    1.63    0.30
  -3  -3  -6   13.01    0.52
  -4  -3  -6    1.70    0.33
   9  -2  -6   12.29    0.74
   8  -2  -6    3.43    0.50
   7  -2  -6   10.74    0.62
   6  -2  -6    2.37    0.40
   5  -2  -6   45.97    1.12
   4  -2  -6    4.46    0.39
   3  -2  -6    0.77    0.29
   2  -2  -6   76.27    1.29
   1  -2  -6    5.54    0.38
   0  -2  -6   34.50    0.80
  -1  -2  -6  132.28    1.64
  -2  -2  -6   20.18    0.59
  -3  -2  -6    7.36    0.41
   9  -1  -6    0.01    0.53
   8  -1  -6    6.26    0.54
   7  -1  -6   -0.23    0.39
   6  -1  -6    0.94    0.36
   5  -1  -6   61.66    1.30
   4  -1  -6   94.77    1.57
   3  -1  -6    3.51    0.36
   2  -1  -6    4.66    0.34
   1  -1  -6   33.99    0.82
   0  -1  -6   23.15    0.63
  -1  -1  -6    1.57    0.28
  -2  -1  -6   21.51    0.58
  -3  -1  -6   16.47    0.54
   9   0  -6    0.34    0.52
   8   0  -6   20.63    0.87
   7   0  -6    4.33    0.47
   6   0  -6    3.58    0.45
   5   0  -6  354.22    3.53
   4   0  -6   11.20    0.53
   3   0  -6   14.37    0.57
   2   0  -6  162.89    1.93
   1   0  -6   11.95    0.47
   0   0  -6   93.88    1.31
  -1   0  -6  293.11    2.55
  -2   0  -6    9.34    0.42
   9   1  -6    0.39    0.50
   8   1  -6    6.49    0.59
   7   1  -6    0.04    0.42
   6   1  -6    0.88    0.40
   5   1  -6   62.35    1.31
   4   1  -6   97.61    1.55
   3   1  -6    3.20    0.36
   2   1  -6    4.50    0.36
   1   1  -6   36.06    0.80
   0   1  -6   21.52    0.59
  -1   1  -6    1.25    0.28
   9   2  -6   10.65    0.74
   8   2  -6    4.43    0.48
   7   2  -6   11.88    0.63
   6   2  -6    2.69    0.39
   5   2  -6   45.05    1.11
   4   2  -6    3.02    0.37
   3   2  -6    1.65    0.32
   2   2  -6   78.95    1.25
   1   2  -6    6.18    0.36
   0   2  -6   35.79    0.72
  -1   2  -6  134.94    1.47
   9   3  -6    1.99    0.57
   8   3  -6   -0.70    0.50
   7   3  -6   10.38    0.62
   6   3  -6    6.96    0.49
   5   3  -6    0.43    0.36
   4   3  -6   12.51    0.56
   3   3  -6    9.67    0.47
   2   3  -6    9.25    0.43
   0   3  -6   31.59    0.66
   9   4  -6    0.84    0.53
   8   4  -6    4.86    0.57
   7   4  -6    6.11    0.56
   6   4  -6   17.66    0.72
   5   4  -6   40.73    1.03
   4   4  -6    3.61    0.38
   3   4  -6    7.09    0.43
   2   4  -6   37.95    0.81
   1   4  -6    1.27    0.28
   9   5  -6    1.98    0.56
   8   5  -6   10.35    0.64
   7   5  -6   35.88    1.11
   6   5  -6    5.88    0.49
   5   5  -6    1.83    0.37
   4   5  -6    9.95    0.50
   3   5  -6   23.34    0.67
   2   5  -6    0.99    0.30
   1   5  -6  105.18    1.27
   9   6  -6   25.75    1.08
   8   6  -6    1.04    0.53
   7   6  -6   14.04    0.71
   6   6  -6   18.14    0.76
   5   6  -6   15.52    0.67
   4   6  -6    3.81    0.37
   3   6  -6   31.10    0.77
   2   6  -6    0.67    0.30
   9   7  -6   -0.45    0.59
   8   7  -6    3.37    0.52
   7   7  -6    4.31    0.52
   6   7  -6    2.29    0.40
   5   7  -6   10.49    0.55
   4   7  -6   13.12    0.57
   3   7  -6   74.51    1.25
   8   8  -6    0.23    0.52
   7   8  -6    9.46    0.62
   6   8  -6   62.12    1.39
   5   8  -6    2.23    0.40
   4   8  -6   15.83    0.61
   3   8  -6   82.49    1.27
   8   9  -6    1.49    0.56
   7   9  -6    0.70    0.49
   6   9  -6    5.45    0.50
   5   9  -6    4.02    0.45
   4   9  -6   11.15    0.55
   8  10  -6    2.22    0.59
   7  10  -6    4.87    0.58
   6  10  -6   11.74    0.66
   5  10  -6    1.78    0.46
   8  11  -6    1.58    0.62
   7  11  -6    8.70    0.64
   6  11  -6    0.03    0.51
   5  11  -6    5.31    0.52
   8  12  -6    0.10    0.70
   7  12  -6    0.57    0.56
   6  12  -6    3.36    0.55
   7  13  -6   35.26    1.17
   2 -16  -7    1.01    0.59
   1 -16  -7    1.09    0.57
   4 -15  -7    0.28    0.54
   3 -15  -7   17.35    0.88
   1 -15  -7    1.97    0.51
  -1 -15  -7    2.49    0.55
   5 -14  -7    0.89    0.57
   4 -14  -7    1.17    0.54
   3 -14  -7    7.58    0.65
   2 -14  -7    4.80    0.52
   1 -14  -7   -0.38    0.50
   0 -14  -7   -0.25    0.47
  -1 -14  -7    3.89    0.55
  -2 -14  -7   12.94    0.72
   6 -13  -7   18.09    0.88
   5 -13  -7   21.50    0.91
   4 -13  -7    0.32    0.48
   3 -13  -7   46.14    1.35
   2 -13  -7    6.12    0.58
   1 -13  -7   15.39    0.76
   0 -13  -7   18.01    0.82
  -1 -13  -7    4.42    0.51
  -2 -13  -7    3.94    0.47
  -3 -13  -7   16.97    0.82
   6 -12  -7   20.48    0.93
   5 -12  -7    7.48    0.60
   4 -12  -7   10.62    0.66
   3 -12  -7    8.09    0.60
   2 -12  -7   18.95    0.81
   1 -12  -7    7.31    0.52
   0 -12  -7    1.63    0.42
  -1 -12  -7   14.70    0.71
  -2 -12  -7   17.72    0.77
  -3 -12  -7    2.79    0.48
  -4 -12  -7    2.89    0.50
   7 -11  -7   25.02    1.02
   6 -11  -7    0.61    0.52
   5 -11  -7    3.61    0.53
   4 -11  -7   25.94    0.96
   3 -11  -7    3.17    0.45
   2 -11  -7    9.71    0.57
   1 -11  -7   59.12    1.41
   0 -11  -7    3.40    0.47
  -1 -11  -7   37.11    1.08
  -2 -11  -7    1.05    0.42
  -3 -11  -7   -0.22    0.45
  -4 -11  -7   14.26    0.72
  -5 -11  -7   19.42    0.86
   7 -10  -7    1.15    0.52
   6 -10  -7   11.25    0.69
   5 -10  -7    6.05    0.57
   4 -10  -7    0.05    0.40
   3 -10  -7    0.09    0.41
   2 -10  -7    0.06    0.41
   1 -10  -7   24.37    0.86
   0 -10  -7    0.19    0.39
  -1 -10  -7   -0.27    0.37
  -2 -10  -7   -0.04    0.38
  -3 -10  -7    4.56    0.45
  -4 -10  -7    1.30    0.44
  -5 -10  -7    1.91    0.49
   7  -9  -7   24.05    0.97
   6  -9  -7   -0.23    0.47
   5  -9  -7    4.46    0.48
   4  -9  -7   21.03    0.84
   3  -9  -7    6.62    0.53
   2  -9  -7   21.90    0.81
   1  -9  -7   32.73    0.99
   0  -9  -7    2.33    0.39
  -1  -9  -7    3.48    0.39
  -2  -9  -7    0.48    0.40
  -3  -9  -7   11.85    0.61
  -4  -9  -7   28.65    0.97
  -5  -9  -7    0.11    0.47
  -6  -9  -7    0.84    0.53
   8  -8  -7    1.09    0.55
   7  -8  -7    3.77    0.52
   6  -8  -7    0.42    0.44
   5  -8  -7    0.35    0.41
   4  -8  -7   19.35    0.78
   3  -8  -7    1.56    0.38
   2  -8  -7    0.39    0.36
   1  -8  -7   11.32    0.60
   0  -8  -7   18.58    0.73
  -1  -8  -7    1.25    0.36
  -2  -8  -7    0.39    0.38
  -3  -8  -7    0.11    0.39
  -4  -8  -7    2.41    0.42
  -5  -8  -7    1.05    0.46
   8  -7  -7    0.69    0.55
   7  -7  -7   51.62    1.39
   6  -7  -7    3.37    0.47
   5  -7  -7    0.29    0.40
   4  -7  -7   21.27    0.83
   3  -7  -7    1.72    0.38
   2  -7  -7    0.07    0.35
   1  -7  -7   64.67    1.36
   0  -7  -7    3.31    0.37
  -1  -7  -7   42.09    1.07
  -2  -7  -7   30.25    0.89
  -3  -7  -7    5.23    0.44
  -4  -7  -7   39.78    1.08
  -5  -7  -7    4.10    0.50
   8  -6  -7   -0.05    0.50
   7  -6  -7    3.70    0.51
   6  -6  -7    1.03    0.40
   5  -6  -7    3.02    0.40
   4  -6  -7    4.88    0.44
   3  -6  -7    9.14    0.53
   2  -6  -7   22.43    0.82
   1  -6  -7    2.21    0.34
   0  -6  -7    7.36    0.49
  -1  -6  -7   25.80    0.82
  -2  -6  -7    4.71    0.41
  -3  -6  -7    8.74    0.50
  -4  -6  -7    2.51    0.42
   8  -5  -7    5.05    0.62
   7  -5  -7   50.74    1.34
   6  -5  -7   14.10    0.68
   5  -5  -7   22.26    0.85
   4  -5  -7   39.07    1.06
   3  -5  -7   26.61    0.86
   2  -5  -7    9.74    0.55
   1  -5  -7   22.20    0.75
   0  -5  -7    2.30    0.37
  -1  -5  -7   64.25    1.27
  -2  -5  -7    7.58    0.46
  -3  -5  -7   31.88    0.88
  -4  -5  -7   25.09    0.79
   8  -4  -7    3.69    0.52
   7  -4  -7    0.62    0.45
   6  -4  -7   -0.26    0.42
   5  -4  -7   28.01    0.93
   4  -4  -7    5.58    0.44
   3  -4  -7    7.77    0.48
   2  -4  -7    9.65    0.52
   1  -4  -7   22.73    0.75
   0  -4  -7    2.42    0.35
  -1  -4  -7   31.87    0.86
  -2  -4  -7   81.67    1.39
  -3  -4  -7    6.57    0.47
   8  -3  -7   11.91    0.72
   7  -3  -7   11.92    0.66
   6  -3  -7    5.47    0.47
   5  -3  -7   13.22    0.64
   4  -3  -7    1.93    0.37
   3  -3  -7   94.11    1.63
   2  -3  -7    0.68    0.33
   1  -3  -7    3.54    0.40
   0  -3  -7   64.67    1.23
  -1  -3  -7    5.47    0.42
  -2  -3  -7   58.92    1.15
  -3  -3  -7   59.80    1.16
   8  -2  -7    1.72    0.46
   7  -2  -7   -0.16    0.43
   6  -2  -7    6.28    0.50
   5  -2  -7   39.21    1.07
   4  -2  -7    2.62    0.40
   3  -2  -7    0.44    0.32
   2  -2  -7   10.10    0.52
   1  -2  -7   39.38    0.96
   0  -2  -7    2.63    0.35
  -1  -2  -7    3.97    0.38
  -2  -2  -7    0.17    0.35
   8  -1  -7    0.50    0.47
   7  -1  -7    4.50    0.49
   6  -1  -7   14.86    0.69
   5  -1  -7   29.73    0.92
   4  -1  -7    0.16    0.37
   3  -1  -7   94.74    1.59
   2  -1  -7    3.43    0.39
   1  -1  -7    1.27    0.34
   0  -1  -7   83.46    1.36
  -1  -1  -7    9.22    0.47
   9   0  -7    0.10    0.60
   8   0  -7    0.22    0.52
   7   0  -7   -0.26    0.42
   6   0  -7    0.05    0.39
   5   0  -7    0.29    0.38
   4   0  -7    0.30    0.35
   3   0  -7   -0.02    0.34
   2   0  -7    0.10    0.32
   1   0  -7   -0.29    0.33
   0   0  -7    0.16    0.34
  -1   0  -7   -0.02    0.34
   9   1  -7    4.26    0.62
   8   1  -7    0.50    0.53
   7   1  -7    4.72    0.50
   6   1  -7   15.44    0.73
   5   1  -7   30.23    0.94
   4   1  -7   -0.24    0.37
   3   1  -7   95.00    1.54
   2   1  -7    3.51    0.37
   1   1  -7    2.19    0.36
   0   1  -7   87.05    1.30
   8   2  -7    1.18    0.54
   7   2  -7    0.69    0.47
   6   2  -7    6.78    0.55
   5   2  -7   38.02    1.05
   4   2  -7    2.26    0.39
   3   2  -7    0.49    0.34
   2   2  -7    9.66    0.49
   1   2  -7   39.07    0.87
   8   3  -7   11.81    0.73
   7   3  -7   13.72    0.69
   6   3  -7    4.60    0.46
   5   3  -7   13.69    0.64
   4   3  -7    2.29    0.40
   3   3  -7  102.08    1.58
   2   3  -7    0.10    0.33
   1   3  -7    3.07    0.38
   8   4  -7    2.76    0.53
   7   4  -7    1.14    0.46
   6   4  -7   -0.01    0.44
   5   4  -7   28.90    0.89
   4   4  -7    5.65    0.45
   3   4  -7    7.89    0.47
   2   4  -7   10.37    0.49
   8   5  -7    5.53    0.59
   7   5  -7   51.83    1.40
   6   5  -7   13.28    0.67
   5   5  -7   23.52    0.81
   4   5  -7   42.28    1.00
   3   5  -7   27.49    0.77
   8   6  -7    0.29    0.55
   7   6  -7    3.52    0.55
   6   6  -7    1.45    0.47
   5   6  -7    4.60    0.48
   4   6  -7    4.62    0.45
   3   6  -7    9.06    0.49
   8   7  -7    0.94    0.62
   7   7  -7   53.18    1.37
   6   7  -7    2.72    0.48
   5   7  -7    1.10    0.45
   4   7  -7   22.49    0.78
   8   8  -7    0.97    0.60
   7   8  -7    1.44    0.54
   6   8  -7    0.02    0.49
   5   8  -7    0.45    0.44
   8   9  -7    0.54    0.63
   7   9  -7   25.59    0.99
   6   9  -7   -0.23    0.52
   8  10  -7   10.02    0.80
   7  10  -7    0.47    0.59
   6  10  -7   11.69    0.72
   7  11  -7   26.11    1.02
   3 -13  -8   34.64    1.22
   2 -13  -8    7.96    0.60
   1 -13  -8    3.74    0.52
   0 -13  -8   21.76    0.93
  -1 -13  -8    6.46    0.58
   4 -12  -8    0.31    0.53
   3 -12  -8    0.93    0.53
   2 -12  -8    9.50    0.66
   1 -12  -8   10.87    0.68
   0 -12  -8   13.36    0.73
  -1 -12  -8    8.91    0.64
  -2 -12  -8   -0.17    0.54
   5 -11  -8    4.80    0.60
   4 -11  -8    0.80    0.48
   3 -11  -8    3.05    0.52
   2 -11  -8    0.01    0.47
   1 -11  -8    0.29    0.46
   0 -11  -8    0.61    0.47
  -1 -11  -8   -0.21    0.48
  -2 -11  -8   -0.08    0.50
  -3 -11  -8    0.82    0.56
   6 -10  -8   13.08    0.76
   5 -10  -8   48.81    1.37
   4 -10  -8    2.25    0.48
   3 -10  -8    5.55    0.59
   2 -10  -8   24.81    0.94
   1 -10  -8   16.59    0.76
   0 -10  -8    6.72    0.55
  -1 -10  -8   13.55    0.71
  -2 -10  -8    3.34    0.54
  -3 -10  -8    6.80    0.57
  -4 -10  -8   20.25    0.87
   6  -9  -8    6.00    0.64
   5  -9  -8    0.83    0.44
   4  -9  -8    2.51    0.48
   3  -9  -8    0.54    0.46
   2  -9  -8    0.61    0.44
   1  -9  -8   13.64    0.70
   0  -9  -8   13.58    0.67
  -1  -9  -8   -0.96    0.46
  -2  -9  -8    0.33    0.47
  -3  -9  -8   -0.04    0.50
  -4  -9  -8    0.32    0.55
   6  -8  -8   -0.21    0.51
   4  -8  -8    0.78    0.45
   3  -8  -8   12.19    0.68
   2  -8  -8   65.76    1.53
   1  -8  -8    0.01    0.40
   0  -8  -8   13.74    0.67
  -1  -8  -8   41.66    1.15
  -2  -8  -8    0.38    0.45
  -3  -8  -8   44.00    1.18
  -4  -8  -8    3.48    0.56
   7  -7  -8    9.51    0.66
   6  -7  -8    0.06    0.49
   5  -7  -8    0.10    0.46
   4  -7  -8    0.82    0.43
   3  -7  -8    3.21    0.42
   2  -7  -8    1.29    0.40
   1  -7  -8    0.56    0.40
   0  -7  -8   12.62    0.61
  -1  -7  -8    0.94    0.41
  -2  -7  -8   -0.23    0.42
  -3  -7  -8    1.96    0.45
   7  -6  -8    0.56    0.52
   6  -6  -8    1.05    0.48
   5  -6  -8    9.98    0.62
   4  -6  -8    1.98    0.42
   3  -6  -8    0.73    0.41
   2  -6  -8   31.43    1.01
   1  -6  -8    4.94    0.48
   0  -6  -8    2.24    0.41
  -1  -6  -8   56.82    1.29
  -2  -6  -8    1.09    0.43
  -3  -6  -8   17.23    0.73
   7  -5  -8    4.62    0.55
   6  -5  -8    1.88    0.45
   5  -5  -8    2.07    0.45
   4  -5  -8    6.07    0.48
   3  -5  -8   26.65    0.90
   2  -5  -8    6.41    0.49
   1  -5  -8    1.27    0.39
   0  -5  -8   29.56    0.92
  -1  -5  -8   12.66    0.62
  -2  -5  -8    0.85    0.42
   7  -4  -8    0.52    0.52
   6  -4  -8    0.91    0.47
   5  -4  -8    3.86    0.49
   4  -4  -8    0.71    0.40
   3  -4  -8   25.21    0.87
   2  -4  -8   -0.61    0.37
   1  -4  -8    9.00    0.54
   0  -4  -8    0.06    0.40
  -1  -4  -8    3.38    0.43
  -2  -4  -8   23.82    0.80
   7  -3  -8    2.69    0.49
   6  -3  -8    3.79    0.47
   5  -3  -8    4.52    0.50
   4  -3  -8    4.01    0.47
   3  -3  -8    0.65    0.37
   2  -3  -8   35.64    1.00
   1  -3  -8   17.89    0.72
   0  -3  -8    6.36    0.48
  -1  -3  -8    3.56    0.45
   8  -2  -8    1.73    0.54
   7  -2  -8   10.93    0.70
   6  -2  -8   -0.58    0.48
   5  -2  -8    7.26    0.55
   4  -2  -8   21.75    0.82
   3  -2  -8    8.86    0.55
   2  -2  -8   10.69    0.57
   1  -2  -8   45.09    1.08
   0  -2  -8    1.19    0.41
   8  -1  -8    0.45    0.55
   7  -1  -8   23.02    0.94
   6  -1  -8   12.71    0.69
   5  -1  -8    0.63    0.42
   4  -1  -8    0.07    0.41
   3  -1  -8    2.09    0.42
   2  -1  -8    7.73    0.49
   1  -1  -8    1.83    0.41
   0  -1  -8    9.84    0.56
   8   0  -8    1.08    0.52
   7   0  -8    1.29    0.50
   6   0  -8  134.25    2.26
   5   0  -8    0.23    0.45
   4   0  -8   80.30    1.57
   3   0  -8   56.56    1.26
   2   0  -8    0.00    0.40
   1   0  -8  139.69    1.93
   8   1  -8    0.73    0.59
   7   1  -8   24.82    0.96
   6   1  -8   13.80    0.72
   5   1  -8    0.10    0.43
   4   1  -8   -0.08    0.42
   3   1  -8    2.41    0.43
   2   1  -8    7.62    0.52
   8   2  -8    1.58    0.61
   7   2  -8    8.28    0.63
   6   2  -8    0.82    0.48
   5   2  -8    7.16    0.56
   4   2  -8   23.85    0.84
   3   2  -8    7.90    0.52
   2   2  -8   10.63    0.55
   8   3  -8    0.27    0.58
   7   3  -8    2.80    0.56
   6   3  -8    3.58    0.50
   5   3  -8    5.42    0.51
   4   3  -8    3.37    0.47
   3   3  -8    0.42    0.42
   8   4  -8    9.04    0.77
   7   4  -8    1.22    0.52
   6   4  -8    1.76    0.51
   5   4  -8    4.02    0.50
   4   4  -8    1.69    0.45
   8   5  -8    0.51    0.63
   7   5  -8    4.94    0.61
   6   5  -8    0.83    0.51
   5   5  -8    2.67    0.49
   4   5  -8    6.30    0.52
   8   6  -8   33.81    1.19
   7   6  -8    0.05    0.58
   6   6  -8    0.04    0.54
   5   6  -8    9.86    0.61
   7   7  -8   10.02    0.68
   6   7  -8    0.63    0.56
   7   8  -8    4.53    0.68
   2 -11  -9   11.80    0.77
   1 -11  -9    0.48    0.58
   0 -11  -9   26.34    1.01
   3 -10  -9    9.46    0.68
   2 -10  -9    4.16    0.56
   1 -10  -9   -0.13    0.56
   0 -10  -9    4.63    0.56
  -1 -10  -9    7.75    0.64
  -2 -10  -9    1.71    0.58
   4  -9  -9    1.45    0.55
   3  -9  -9   28.28    1.05
   2  -9  -9    9.32    0.68
   1  -9  -9    0.77    0.53
   0  -9  -9    7.88    0.65
  -1  -9  -9    1.29    0.54
  -2  -9  -9    2.16    0.59
  -3  -9  -9    8.72    0.71
   5  -8  -9    0.65    0.53
   4  -8  -9   -0.23    0.54
   3  -8  -9   -0.06    0.51
   2  -8  -9    2.33    0.53
   1  -8  -9    4.41    0.55
   0  -8  -9    5.74    0.58
  -1  -8  -9    0.01    0.54
  -2  -8  -9    1.22    0.55
   5  -7  -9    0.28    0.54
   4  -7  -9   -0.37    0.52
   3  -7  -9   23.44    0.94
   2  -7  -9    3.90    0.49
   1  -7  -9   -0.73    0.49
   0  -7  -9   54.78    1.36
  -1  -7  -9    5.92    0.54
  -2  -7  -9    4.10    0.55
   6  -6  -9    0.66    0.58
   5  -6  -9    2.73    0.57
   4  -6  -9    3.97    0.54
   3  -6  -9    9.13    0.65
   2  -6  -9    2.24    0.47
   1  -6  -9    3.42    0.52
   0  -6  -9    2.89    0.47
  -1  -6  -9    1.99    0.50
   6  -5  -9   22.98    0.94
   5  -5  -9    0.52    0.52
   4  -5  -9   12.72    0.75
   3  -5  -9   27.53    0.99
   2  -5  -9   17.32    0.77
   1  -5  -9    5.18    0.52
   0  -5  -9   50.75    1.27
  -1  -5  -9    0.14    0.51
   6  -4  -9    0.86    0.51
   5  -4  -9   14.36    0.78
   4  -4  -9    4.38    0.51
   3  -4  -9   -0.26    0.45
   2  -4  -9   20.71    0.82
   1  -4  -9   17.01    0.75
   0  -4  -9   27.23    0.95
   6  -3  -9    2.27    0.54
   5  -3  -9    0.58    0.51
   4  -3  -9   19.65    0.84
   3  -3  -9   10.44    0.65
   2  -3  -9   16.11    0.73
   1  -3  -9   16.15    0.70
   7  -2  -9    0.87    0.59
   6  -2  -9    2.80    0.57
   5  -2  -9    0.36    0.49
   4  -2  -9    1.65    0.49
   3  -2  -9    2.99    0.49
   2  -2  -9    5.09    0.51
   1  -2  -9    2.56    0.47
   7  -1  -9   38.12    1.26
   6  -1  -9    1.64    0.51
   5  -1  -9    0.28    0.47
   4  -1  -9   13.71    0.71
   3  -1  -9    0.86    0.48
   2  -1  -9   40.11    1.10
   7   0  -9    0.85    0.60
   6   0  -9   -0.25    0.54
   5   0  -9   -0.02    0.52
   4   0  -9    0.37    0.47
   3   0  -9   -0.44    0.49
   7   1  -9   34.43    1.19
   6   1  -9    2.30    0.55
   5   1  -9    0.07    0.50
   4   1  -9   12.02    0.65
   3   1  -9    1.28    0.49
   7   2  -9    0.63    0.59
   6   2  -9    1.82    0.54
   5   2  -9    0.45    0.53
   4   2  -9    0.94    0.50
   7   3  -9    3.10    0.62
   6   3  -9    3.69    0.57
   5   3  -9    0.48    0.54
   7   4  -9    0.63    0.63
   6   4  -9    0.82    0.59
   5   4  -9   13.51    0.72
   7   5  -9    1.19    0.67
   6   5  -9   24.46    0.94
   7   6  -9   -0.16    0.69
   2  -8 -10    0.32    0.61
   1  -8 -10   33.68    1.19
   0  -8 -10    3.64    0.66
   3  -7 -10    1.12    0.61
   2  -7 -10    1.74    0.61
   1  -7 -10    0.26    0.60
   0  -7 -10    3.07    0.65
   4  -6 -10   23.75    1.04
   3  -6 -10    1.07    0.61
   2  -6 -10    1.25    0.60
   1  -6 -10   26.62    1.00
   4  -5 -10   14.64    0.80
   3  -5 -10    2.52    0.54
   2  -5 -10    4.93    0.58
   1  -5 -10    1.67    0.57
   5  -4 -10   10.27    0.71
   4  -4 -10    6.81    0.65
   3  -4 -10   -0.84    0.56
   2  -4 -10    7.78    0.68
   5  -3 -10    0.07    0.61
   4  -3 -10    2.87    0.58
   3  -3 -10    6.64    0.64
   2  -3 -10    4.57    0.56
   5  -2 -10    8.48    0.68
   4  -2 -10    1.15    0.59
   3  -2 -10    1.21    0.57
   5  -1 -10   -0.42    0.61
   4  -1 -10    1.66    0.59
   5   0 -10   19.94    0.91
   4   0 -10    0.17    0.58
   6   1 -10    3.03    0.66
   5   1 -10    0.13    0.63
   6   2 -10    1.29    0.67
   1   0   0    0.09    0.06
   0  -1   0   -0.09    0.03
   1  -1   0  141.26    0.97
   2  -1   0    0.99    0.19
   0  -2   0  200.27    1.16
   1  -2   0  118.13    0.91
   2  -2   0    1.47    0.19
   0  -3   0    0.15    0.13
   1  -3   0   19.01    0.36
   2  -3   0  362.43    2.43
   3  -3   0   27.08    0.56
  -1  -4   0   24.67    0.22
   0  -4   0  204.73    1.32
   1  -4   0   24.84    0.43
   2  -4   0    1.64    0.20
   3  -4   0  114.24    1.25
  -1  -5   0   32.33    0.31
   0  -5   0    0.07    0.14
   1  -5   0   32.29    0.51
   2  -5   0  137.99    1.31
   3  -5   0   23.67    0.56
  -1  -6   0   55.30    0.47
   0  -6   0   61.02    0.64
   1  -6   0   52.70    0.68
   2  -6   0  152.55    1.44
   3  -6   0   11.40    0.44
  -1  -7   0   47.88    0.47
   0  -7   0   -0.11    0.17
   1  -7   0   46.79    0.67
   2  -7   0   66.95    0.91
   3  -7   0   17.50    0.52
  -1  -8   0  215.99    1.44
   0  -8   0    1.26    0.21
   1  -8   0  205.72    1.70
   2  -8   0  151.28    1.53
   0  -9   0    0.25    0.20
   1  -9   0   30.79    0.59
   2  -9   0    1.54    0.27
   1 -10   0  160.90    1.53
   2 -15  -1    2.02    0.37
   1 -15  -1   19.64    0.60
   3 -14  -1   26.30    0.77
   2 -14  -1   -0.03    0.31
   1 -14  -1   -0.04    0.30
   4 -13  -1   12.37    0.58
   3 -13  -1   86.04    1.35
   2 -13  -1   12.20    0.48
   1 -13  -1  114.59    1.39
   0 -13  -1   40.96    0.72
   4 -12  -1  127.21    1.78
   3 -12  -1   64.73    1.13
   2 -12  -1    6.63    0.39
   1 -12  -1    3.68    0.32
   0 -12  -1   42.67    0.72
  -1 -12  -1   11.85    0.39
   5 -11  -1   44.83    1.06
   4 -11  -1    0.28    0.29
   3 -11  -1    0.34    0.28
   2 -11  -1  173.46    1.83
   1 -11  -1   28.80    0.64
   0 -11  -1   30.12    0.59
  -1 -11  -1    7.50    0.33
   5 -10  -1   43.19    1.04
   4 -10  -1    5.65    0.39
   3 -10  -1   34.06    0.77
   2 -10  -1    0.44    0.27
   1 -10  -1   18.05    0.49
   0 -10  -1    0.57    0.25
  -1 -10  -1   18.19    0.40
   5  -9  -1   64.70    1.23
   4  -9  -1    3.03    0.31
   3  -9  -1   26.40    0.67
   2  -9  -1  267.34    2.31
   1  -9  -1    9.95    0.37
   0  -9  -1  121.16    1.17
   5  -8  -1    3.08    0.34
   4  -8  -1   -0.13    0.28
   3  -8  -1   18.77    0.56
   2  -8  -1   28.23    0.61
   1  -8  -1    8.85    0.34
   6  -7  -1    1.11    0.35
   5  -7  -1  176.72    2.07
   4  -7  -1    3.57    0.32
   3  -7  -1   19.73    0.56
   2  -7  -1   88.06    1.10
   1  -7  -1    9.50    0.35
   6  -6  -1   16.93    0.65
   5  -6  -1   45.91    0.95
   4  -6  -1   39.84    0.81
   3  -6  -1   14.91    0.48
   2  -6  -1   91.08    1.09
   6  -5  -1    7.93    0.47
   5  -5  -1  151.78    1.79
   4  -5  -1   75.36    1.12
   3  -5  -1   39.10    0.73
   2  -5  -1  197.18    1.70
   6  -4  -1  103.34    1.51
   5  -4  -1    1.87    0.31
   4  -4  -1    0.50    0.23
   3  -4  -1   55.42    0.85
   2  -4  -1   14.21    0.41
   6  -3  -1   29.08    0.77
   5  -3  -1  124.77    1.52
   4  -3  -1  143.10    1.53
   3  -3  -1   74.22    0.98
   2  -3  -1    4.67    0.28
   5  -2  -1   55.05    0.94
   4  -2  -1    1.12    0.20
   3  -2  -1    4.18    0.27
   5  -1  -1   13.60    0.46
   4  -1  -1   77.59    1.00
   3  -1  -1    1.39    0.21
   5   0  -1    0.02    0.23
   4   0  -1   -0.22    0.20
   3   0  -1   -0.04    0.17
   5   1  -1   28.58    0.61
   4   1  -1   79.08    0.93
   3   1  -1    1.21    0.19
   4   2  -1   -0.05    0.18
   3   2  -1    4.14    0.21
   4   3  -1  140.00    1.20
   3   3  -1   71.45    0.68
   3   4  -1   57.58    0.54
   4 -17  -2   -0.60    0.46
   3 -17  -2    2.61    0.45
   5 -16  -2   34.27    1.05
   4 -16  -2    5.30    0.49
   3 -16  -2    0.63    0.38
   2 -16  -2   10.38    0.52
   5 -15  -2    1.03    0.41
   4 -15  -2    8.82    0.52
   3 -15  -2    4.05    0.42
   2 -15  -2   28.29    0.78
   1 -15  -2   20.15    0.65
   6 -14  -2    2.18    0.40
   5 -14  -2    6.12    0.45
   4 -14  -2   32.71    0.91
   3 -14  -2   10.46    0.52
   2 -14  -2   21.85    0.69
   1 -14  -2   59.68    1.04
   6 -13  -2    5.74    0.47
   5 -13  -2  108.70    1.78
   4 -13  -2   50.63    1.12
   3 -13  -2   -0.02    0.34
   2 -13  -2    5.22    0.40
   1 -13  -2   38.80    0.82
   0 -13  -2    0.11    0.32
   6 -12  -2   45.01    1.16
   5 -12  -2    8.12    0.50
   4 -12  -2   13.75    0.58
   3 -12  -2   39.18    0.92
   2 -12  -2    3.06    0.35
   1 -12  -2   26.81    0.66
   0 -12  -2   43.50    0.77
   7 -11  -2    1.53    0.38
   6 -11  -2    1.32    0.36
   5 -11  -2   21.80    0.76
   4 -11  -2   18.16    0.67
   3 -11  -2   14.45    0.56
   2 -11  -2   32.81    0.76
   1 -11  -2   95.68    1.26
   7 -10  -2   31.57    1.01
   6 -10  -2   47.57    1.14
   5 -10  -2   38.00    0.97
   4 -10  -2    3.14    0.35
   3 -10  -2  172.31    1.99
   2 -10  -2   56.50    0.97
   7  -9  -2    4.84    0.44
   6  -9  -2    1.18    0.31
   5  -9  -2    2.95    0.35
   4  -9  -2    2.40    0.34
   3  -9  -2    2.57    0.33
   2  -9  -2   53.43    0.93
   7  -8  -2    2.16    0.37
   6  -8  -2  157.70    2.15
   5  -8  -2   34.75    0.91
   4  -8  -2    1.85    0.32
   7  -7  -2    1.23    0.39
   6  -7  -2    0.57    0.32
   5  -7  -2    1.74    0.33
   4  -7  -2    2.29    0.32
   3  -7  -2   11.55    0.47
   7  -6  -2   14.47    0.65
   6  -6  -2   39.26    0.97
   5  -6  -2    6.02    0.41
   4  -6  -2    3.52    0.34
   3  -6  -2  124.15    1.49
   7  -5  -2    4.57    0.47
   6  -5  -2    8.22    0.46
   5  -5  -2   47.51    0.99
   4  -5  -2   60.62    1.03
   7  -4  -2    5.15    0.46
   6  -4  -2    4.19    0.35
   5  -4  -2   23.40    0.67
   4  -4  -2    0.10    0.25
   7  -3  -2    8.10    0.52
   6  -3  -2   33.51    0.83
   5  -3  -2   29.52    0.73
   4  -3  -2   25.65    0.63
   7  -2  -2   80.48    1.39
   6  -2  -2    7.61    0.42
   5  -2  -2   55.53    1.00
   4  -2  -2   85.26    1.16
   7  -1  -2   -0.33    0.37
   6  -1  -2   -0.05    0.28
   5  -1  -2   17.12    0.53
   4  -1  -2    1.00    0.25
   7   0  -2  151.86    1.89
   6   0  -2    1.18    0.30
   5   0  -2  190.64    1.91
   4   0  -2  164.90    1.60
   7   1  -2   -0.01    0.37
   6   1  -2   23.71    0.63
   5   1  -2   20.54    0.53
   4   1  -2    1.03    0.23
   6   2  -2    7.61    0.38
   5   2  -2   56.11    0.88
   4   2  -2   83.20    1.00
   6   3  -2   35.53    0.71
   5   3  -2   31.47    0.61
   4   3  -2   24.48    0.49
   5   4  -2   25.20    0.52
   4   4  -2    0.23    0.21
   4   5  -2   64.06    0.72
   5 -19  -3   22.98    0.96
   4 -19  -3    0.51    0.56
   5 -18  -3    3.07    0.55
   4 -18  -3   -0.05    0.47
   6 -17  -3    2.30    0.52
   5 -17  -3   23.51    0.89
   4 -17  -3    6.64    0.55
   3 -17  -3   13.64    0.67
   7 -16  -3    0.68    0.51
   6 -16  -3    0.05    0.47
   5 -16  -3    0.16    0.45
   4 -16  -3    0.69    0.47
   3 -16  -3   19.20    0.76
   2 -16  -3    4.58    0.47
   7 -15  -3    1.19    0.49
   6 -15  -3   14.41    0.71
   5 -15  -3   31.87    1.00
   4 -15  -3    0.80    0.40
   3 -15  -3   10.16    0.57
   2 -15  -3   14.17    0.61
   1 -15  -3   10.73    0.53
   7 -14  -3    0.72    0.45
   6 -14  -3   10.74    0.62
   5 -14  -3   13.72    0.69
   4 -14  -3    3.06    0.41
   3 -14  -3    2.49    0.42
   2 -14  -3   20.98    0.70
   1 -14  -3    5.41    0.41
   8 -13  -3   11.36    0.71
   7 -13  -3    2.83    0.44
   6 -13  -3   16.55    0.74
   5 -13  -3   56.01    1.32
   4 -13  -3    7.35    0.51
   3 -13  -3   36.29    0.94
   2 -13  -3   55.89    1.08
   8 -12  -3    0.35    0.44
   7 -12  -3    1.89    0.37
   6 -12  -3   25.62    0.89
   5 -12  -3    0.35    0.35
   4 -12  -3   36.06    0.99
   3 -12  -3   53.22    1.10
   2 -12  -3   79.55    1.31
   8 -11  -3    0.40    0.40
   6 -11  -3   22.11    0.82
   5 -11  -3   -0.06    0.37
   4 -11  -3   55.93    1.20
   3 -11  -3    3.73    0.40
   8 -10  -3   -0.31    0.40
   7 -10  -3    9.52    0.60
   6 -10  -3    0.68    0.34
   5 -10  -3   11.08    0.57
   4 -10  -3    0.59    0.32
   3 -10  -3   41.49    0.95
   8  -9  -3   -0.07    0.40
   7  -9  -3    2.28    0.36
   6  -9  -3   35.63    1.02
   5  -9  -3    2.11    0.35
   4  -9  -3   71.99    1.29
   9  -8  -3    0.36    0.44
   8  -8  -3    8.75    0.59
   7  -8  -3    2.09    0.35
   6  -8  -3    2.57    0.36
   5  -8  -3    4.00    0.38
   4  -8  -3   52.56    1.08
   9  -7  -3   16.22    0.80
   8  -7  -3    0.51    0.41
   7  -7  -3   65.82    1.43
   6  -7  -3    4.53    0.40
   5  -7  -3    1.61    0.32
   4  -7  -3  121.73    1.69
   9  -6  -3    8.76    0.63
   8  -6  -3    0.85    0.38
   7  -6  -3    0.65    0.33
   5  -6  -3    6.44    0.43
   9  -5  -3   29.23    1.06
   8  -5  -3    7.93    0.54
   7  -5  -3   14.06    0.63
   6  -5  -3   12.80    0.58
   5  -5  -3   16.70    0.61
   9  -4  -3    5.27    0.59
   8  -4  -3    0.27    0.44
   7  -4  -3   18.15    0.70
   6  -4  -3   25.97    0.81
   5  -4  -3   19.27    0.65
   9  -3  -3    0.67    0.56
   8  -3  -3  119.81    1.92
   7  -3  -3    0.02    0.32
   6  -3  -3   13.75    0.57
   5  -3  -3   82.69    1.31
   9  -2  -3   -0.80    0.57
   8  -2  -3    0.59    0.48
   7  -2  -3   22.51    0.75
   6  -2  -3    6.67    0.44
   5  -2  -3    3.37    0.35
   8  -1  -3  102.13    1.67
   7  -1  -3    0.92    0.33
   6  -1  -3    0.59    0.32
   5  -1  -3   57.16    1.03
   8   0  -3    0.61    0.48
   7   0  -3   -0.33    0.34
   6   0  -3    0.32    0.33
   7   1  -3    4.74    0.41
   6   1  -3    1.02    0.33
   7   2  -3   23.54    0.70
   6   2  -3    6.92    0.43
   6   3  -3   14.81    0.54
   5 -19  -4    4.99    0.62
   5 -18  -4    4.53    0.63
   4 -18  -4   13.99    0.74
   6 -17  -4    3.09    0.55
   5 -17  -4    7.13    0.66
   4 -17  -4    1.24    0.52
   3 -17  -4   -0.81    0.48
   6 -16  -4   24.21    0.97
   5 -16  -4    1.66    0.50
   4 -16  -4    6.70    0.56
   3 -16  -4   27.55    0.91
   2 -16  -4    0.17    0.46
   7 -15  -4    1.18    0.47
   6 -15  -4    5.40    0.58
   5 -15  -4    1.66    0.46
   4 -15  -4    0.21    0.47
   3 -15  -4    3.80    0.47
   2 -15  -4    0.65    0.44
   7 -14  -4    3.88    0.52
   6 -14  -4   42.50    1.24
   5 -14  -4    0.03    0.41
   4 -14  -4   35.16    1.04
   3 -14  -4   12.25    0.59
   2 -14  -4    4.24    0.45
   8 -13  -4    2.11    0.48
   7 -13  -4   20.88    0.89
   6 -13  -4    1.28    0.42
   5 -13  -4   24.22    0.90
   4 -13  -4    5.02    0.45
   3 -13  -4    5.89    0.47
   7 -12  -4    3.05    0.47
   6 -12  -4   -0.09    0.42
   5 -12  -4   18.81    0.78
   4 -12  -4    6.20    0.47
   8 -11  -4    0.42    0.48
   7 -11  -4    0.08    0.42
   6 -11  -4    6.72    0.51
   5 -11  -4    2.11    0.37
   4 -11  -4    0.20    0.35
   9 -10  -4    4.96    0.58
   8 -10  -4   21.51    0.89
   7 -10  -4   22.53    0.90
   6 -10  -4    5.28    0.45
   5 -10  -4   31.88    0.94
   8  -9  -4    5.18    0.49
   7  -9  -4    0.17    0.38
   6  -9  -4    1.87    0.39
   5  -9  -4    1.83    0.35
   9  -8  -4    0.65    0.48
   8  -8  -4   23.45    0.91
   7  -8  -4   20.33    0.83
   6  -8  -4   16.57    0.70
   5  -8  -4   60.35    1.28
  10  -7  -4    1.24    0.53
   8  -7  -4   20.73    0.84
   7  -7  -4    7.09    0.51
   6  -7  -4    0.95    0.34
  10  -6  -4   32.34    1.18
   9  -6  -4    1.31    0.45
   8  -6  -4   12.58    0.66
   7  -6  -4    8.31    0.54
   6  -6  -4   -0.20    0.33
  10  -5  -4    3.33    0.61
   9  -5  -4   -0.04    0.42
   8  -5  -4   21.41    0.85
   7  -5  -4   39.94    1.10
   6  -5  -4    0.85    0.34
  10  -4  -4    0.15    0.63
   9  -4  -4    1.50    0.42
   8  -4  -4    0.10    0.37
   7  -4  -4    4.16    0.41
   6  -4  -4   72.56    1.40
  10  -3  -4    1.41    0.70
   9  -3  -4    0.16    0.41
   8  -3  -4   22.07    0.84
   7  -3  -4    1.78    0.36
   6  -3  -4    2.91    0.36
   9  -2  -4    0.05    0.39
   8  -2  -4   16.49    0.72
   7  -2  -4   16.15    0.68
   6  -2  -4  121.85    1.78
   8  -1  -4    8.78    0.55
   7  -1  -4    0.67    0.37
   6  -1  -4    2.11    0.36
   8   0  -4   61.14    1.33
   7   0  -4    0.45    0.38
   7   1  -4   13.26    0.59
   7   2  -4   15.19    0.63
   5 -18  -5    1.31    0.63
   4 -18  -5    1.92    0.62
   5 -17  -5   -0.63    0.59
   4 -17  -5   20.93    0.91
   3 -17  -5    0.25    0.54
   6 -16  -5   -1.09    0.56
   5 -16  -5    1.95    0.51
   4 -16  -5   -0.14    0.52
   3 -16  -5    4.79    0.51
   2 -16  -5   -0.69    0.50
   6 -15  -5    5.31    0.58
   5 -15  -5    7.22    0.57
   4 -15  -5   28.57    0.97
   3 -15  -5    4.76    0.50
   7 -14  -5   -0.07    0.54
   6 -14  -5    1.23    0.46
   5 -14  -5    1.75    0.45
   4 -14  -5   -0.30    0.43
   7 -13  -5    6.04    0.57
   6 -13  -5   20.52    0.87
   5 -13  -5    3.60    0.45
   4 -13  -5   79.72    1.61
   8 -12  -5    9.35    0.66
   7 -12  -5    8.77    0.64
   6 -12  -5   24.14    0.95
   5 -12  -5    1.87    0.41
   8 -11  -5   21.36    0.95
   7 -11  -5   -0.21    0.40
   6 -11  -5   -0.26    0.41
   5 -11  -5   13.05    0.64
   8 -10  -5    2.12    0.43
   7 -10  -5    0.11    0.44
   6 -10  -5    0.16    0.39
   9  -9  -5    0.34    0.49
   8  -9  -5   27.96    1.05
   7  -9  -5    2.42    0.45
   6  -9  -5    5.70    0.46
   9  -8  -5    1.38    0.47
   8  -8  -5    8.56    0.61
   7  -8  -5    1.66    0.39
   6  -8  -5    9.32    0.54
   9  -7  -5    5.02    0.53
   8  -7  -5   31.88    1.10
   7  -7  -5    0.42    0.38
   6  -7  -5   29.16    0.93
  10  -6  -5    1.84    0.53
   9  -6  -5    5.34    0.52
   8  -6  -5    4.81    0.47
   7  -6  -5   -0.17    0.38
  10  -5  -5    0.79    0.56
   9  -5  -5   -0.25    0.44
   8  -5  -5   11.85    0.67
   7  -5  -5   20.47    0.79
  10  -4  -5   11.39    0.74
   9  -4  -5   20.29    0.87
   8  -4  -5    2.99    0.43
   7  -4  -5    0.59    0.38
   9  -3  -5   -0.57    0.47
   8  -3  -5    6.12    0.52
   7  -3  -5   59.48    1.35
   9  -2  -5    0.28    0.45
   8  -2  -5   -0.05    0.43
   7  -2  -5    1.54    0.41
   8  -1  -5   -0.11    0.43
   7  -1  -5   57.24    1.25
   8   0  -5    0.23    0.43
   7   0  -5    0.23    0.41
   7   1  -5   58.07    1.21
   4 -18  -6    6.54    0.75
   4 -17  -6    0.41    0.61
   3 -17  -6    5.21    0.65
   5 -16  -6   14.91    0.84
   4 -16  -6    0.30    0.56
   3 -16  -6    2.79    0.59
   6 -15  -6    1.21    0.58
   5 -15  -6    0.64    0.51
   4 -15  -6    0.31    0.52
   6 -14  -6    1.03    0.53
   5 -14  -6   14.10    0.74
   7 -13  -6   34.42    1.23
   6 -13  -6    4.48    0.53
   5 -13  -6    0.38    0.44
   7 -12  -6    0.38    0.51
   6 -12  -6    2.76    0.47
   7 -11  -6    8.08    0.63
   6 -11  -6    0.04    0.46
   8 -10  -6    1.43    0.45
   7 -10  -6    3.74    0.46
   6 -10  -6   10.41    0.63
   8  -9  -6    1.47    0.45
   7  -9  -6    0.05    0.43
   8  -8  -6    0.44    0.50
   7  -8  -6    8.14    0.56
   9  -7  -6    0.44    0.49
   8  -7  -6    3.18    0.49
   7  -7  -6    3.56    0.48
   9  -6  -6   23.46    1.00
   8  -6  -6    0.45    0.45
   7  -6  -6   16.08    0.74
   9  -5  -6    1.83    0.48
   8  -5  -6    8.34    0.59
   7  -5  -6   35.48    1.08
  10  -4  -6    0.41    0.56
   9  -4  -6   -0.11    0.45
   8  -4  -6    4.74    0.50
   9  -3  -6    1.48    0.47
   8  -3  -6    0.64    0.43
   9  -2  -6   10.43    0.65
   8  -2  -6    3.53    0.46
   8  -1  -6    4.37    0.48
   8   0  -6   19.01    0.77
   3 -17  -7   12.92    0.83
   4 -16  -7    1.02    0.66
   5 -14  -7    1.13    0.54
   6 -13  -7   21.41    0.95
   6 -12  -7   21.99    0.95
   7 -10  -7    0.97    0.49
   7  -9  -7   23.25    0.94
   8  -8  -7    1.20    0.49
   7  -8  -7    1.87    0.48
   8  -7  -7   -0.24    0.49
   8  -6  -7    0.52    0.48
   9  -5  -7   11.85    0.78
   8  -5  -7    5.84    0.58
   9  -4  -7    7.74    0.67
   8  -4  -7    3.50    0.54
   9  -3  -7   17.91    0.84
   8  -3  -7   12.48    0.73
   9  -2  -7    2.72    0.57
   8  -2  -7    1.27    0.50
   8  -1  -7    0.56    0.53
   1   1   0  133.19    0.90
   0   1   0    0.05    0.04
  -1   1   0  137.95    0.84
  -2   1   0    0.44    0.14
  -3   1   0    0.60    0.12
  -4   1   0   12.98    0.28
  -5   1   0    6.24    0.25
   2   2   0    1.55    0.22
   1   2   0  113.95    0.90
   0   2   0  191.69    1.23
  -1   2   0  113.33    0.80
  -2   2   0    1.86    0.19
  -3   2   0   16.27    0.29
  -4   2   0  104.31    0.90
  -5   2   0   14.16    0.34
   3   3   0   25.34    0.50
   2   3   0  351.15    2.35
   1   3   0   18.49    0.40
   0   3   0    0.04    0.17
  -1   3   0   19.07    0.34
  -2   3   0  359.33    2.17
  -3   3   0   26.16    0.39
  -4   3   0   13.79    0.32
  -5   3   0   26.96    0.46
   3   4   0  107.74    1.16
   2   4   0    0.14    0.22
   1   4   0   24.78    0.49
   0   4   0  204.82    1.53
  -1   4   0   25.40    0.43
  -2   4   0    0.76    0.16
  -3   4   0  112.72    0.96
  -4   4   0   14.38    0.32
  -5   4   0    0.52    0.21
   4   5   0  108.92    1.31
   3   5   0   23.00    0.57
   2   5   0  142.20    1.40
   1   5   0   32.80    0.61
   0   5   0   -0.29    0.21
  -1   5   0   31.82    0.53
  -2   5   0  134.94    1.15
  -3   5   0   22.26    0.41
  -4   5   0  108.72    1.00
  -5   5   0    5.35    0.26
   4   6   0  233.86    2.20
   3   6   0    9.83    0.44
   2   6   0  154.43    1.55
   1   6   0   54.78    0.83
   0   6   0   56.77    0.80
  -1   6   0   53.36    0.73
  -2   6   0  152.15    1.33
  -3   6   0   10.59    0.32
  -4   6   0  234.69    1.78
  -5   6   0   11.67    0.33
   4   7   0   55.20    1.00
   3   7   0   16.03    0.55
   2   7   0   69.06    1.02
   1   7   0   47.19    0.83
   0   7   0    0.15    0.23
  -1   7   0   46.25    0.73
  -2   7   0   66.86    0.87
  -3   7   0   16.79    0.42
  -4   7   0   55.98    0.76
   5   8   0    1.31    0.30
   4   8   0  212.35    2.27
   3   8   0   25.99    0.70
   2   8   0  145.22    1.64
   1   8   0  202.22    1.95
   0   8   0    1.48    0.28
  -1   8   0  203.40    1.84
  -2   8   0  147.08    1.45
  -3   8   0   28.66    0.58
  -4   8   0  207.77    1.78
   5   9   0   57.47    1.20
   4   9   0    3.17    0.39
   3   9   0    0.35    0.28
   2   9   0    2.00    0.27
   1   9   0   29.61    0.72
   0   9   0    0.10    0.27
  -1   9   0   30.34    0.67
  -2   9   0    1.40    0.23
  -3   9   0    1.08    0.22
  -4   9   0    2.47    0.26
   5  10   0    4.17    0.40
   4  10   0  106.49    1.65
   3  10   0    3.21    0.38
   2  10   0  112.15    1.55
   1  10   0  160.78    1.85
   0  10   0  109.00    1.43
  -1  10   0  162.48    1.75
  -2  10   0  108.57    1.34
  -3  10   0    2.84    0.28
  -4  10   0  101.35    1.24
   5  11   0   12.05    0.62
   4  11   0    0.68    0.36
   3  11   0    3.19    0.39
   2  11   0    0.40    0.28
   1  11   0   -0.17    0.29
   0  11   0    0.13    0.30
  -1  11   0   -0.03    0.26
  -2  11   0    0.13    0.25
  -3  11   0    2.88    0.30
  -4  11   0    0.29    0.27
   5  12   0   16.94    0.74
   4  12   0   41.54    1.12
   3  12   0    1.50    0.38
   2  12   0   45.19    1.04
   1  12   0    0.02    0.28
   0  12   0   30.64    0.82
  -1  12   0    0.16    0.31
  -2  12   0   41.06    0.90
  -3  12   0    1.05    0.29
  -4  12   0   39.78    0.83
   5  13   0   28.57    0.97
   4  13   0   49.97    1.26
   3  13   0   79.10    1.54
   2  13   0   43.21    1.07
   1  13   0   15.88    0.63
   0  13   0   -0.30    0.31
  -1  13   0   16.02    0.64
  -2  13   0   43.42    0.99
  -3  13   0   72.95    1.24
  -4  13   0   50.60    1.01
   5  14   0   -0.25    0.45
   4  14   0    2.05    0.47
   3  14   0   85.10    1.65
   2  14   0   13.26    0.64
   1  14   0    0.31    0.31
   0  14   0    5.22    0.45
  -1  14   0    1.31    0.34
  -2  14   0   11.67    0.57
  -3  14   0   82.21    1.40
  -4  14   0    1.34    0.39
   5  15   0   22.54    0.93
   4  15   0    1.46    0.45
   3  15   0    5.15    0.52
   2  15   0   -0.08    0.35
   1  15   0    9.33    0.54
   0  15   0   -0.18    0.33
  -1  15   0    7.34    0.51
  -2  15   0    0.05    0.35
  -3  15   0    3.84    0.44
   5  16   0   29.23    1.09
   4  16   0    0.09    0.49
   3  16   0   62.17    1.53
   2  16   0   14.94    0.73
   1  16   0    5.62    0.49
   0  16   0   20.00    0.77
  -1  16   0    6.12    0.47
  -2  16   0   14.08    0.66
  -3  16   0   61.71    1.29
   5  17   0    1.74    0.53
   4  17   0    0.33    0.50
   3  17   0    0.94    0.47
   2  17   0    1.27    0.44
   1  17   0    2.28    0.44
   0  17   0    1.06    0.38
  -1  17   0    1.39    0.39
  -2  17   0    0.42    0.41
  -3  17   0   -0.06    0.43
   5  18   0    8.17    0.72
   4  18   0   -0.22    0.54
   3  18   0   44.31    1.38
   2  18   0   32.22    1.14
   1  18   0    6.07    0.54
   0  18   0  102.40    1.90
  -1  18   0    5.50    0.50
  -2  18   0   32.36    0.98
  -3  18   0   43.39    1.13
   5  19   0    5.07    0.72
   4  19   0   13.53    0.89
   3  19   0    0.93    0.51
   2  19   0    2.94    0.57
   1  19   0   15.83    0.81
   0  19   0    0.86    0.46
  -1  19   0   15.82    0.75
  -2  19   0    1.85    0.47
  -3  19   0    1.62    0.50
   4  20   0    0.56    0.59
   3  20   0   12.76    0.87
   2  20   0    7.04    0.74
   1  20   0    7.71    0.71
   0  20   0   11.38    0.73
  -1  20   0    7.69    0.63
  -2  20   0    8.24    0.63
   2  21   0   55.05    1.65
   1  21   0   11.82    0.85
   0  21   0   -0.33    0.57
  -1  21   0    9.95    0.71
  -2  21   0   54.95    1.47
   0  22   0    1.52    0.67
  -1  22   0   14.58    0.91
  -2  22   0    5.03    0.71
  -2  22   1    1.01    0.69
  -1  22   1    1.56    0.66
   0  22   1    3.03    0.66
  -2  21   1   13.35    0.85
  -1  21   1    1.33    0.57
   0  21   1   27.97    1.12
   1  21   1    6.99    0.67
   2  21   1   -0.02    0.55
  -2  20   1    0.36    0.54
  -1  20   1   16.65    0.89
   0  20   1   30.20    1.14
   1  20   1   31.88    1.17
   2  20   1    4.27    0.54
   3  20   1   32.99    1.22
  -2  19   1    0.65    0.51
  -1  19   1   51.48    1.37
   0  19   1    2.90    0.55
   1  19   1    4.28    0.55
   2  19   1   19.71    0.93
   3  19   1   -0.10    0.52
  -3  18   1    1.53    0.48
  -2  18   1    1.57    0.45
  -1  18   1    0.53    0.47
   0  18   1    6.32    0.59
   1  18   1    2.77    0.49
   2  18   1    1.77    0.48
   3  18   1    8.43    0.64
   4  18   1   17.66    0.88
  -3  17   1   10.41    0.58
  -2  17   1    3.73    0.45
  -1  17   1   27.14    0.93
   0  17   1    6.07    0.57
   1  17   1    3.92    0.51
   2  17   1   50.51    1.35
   3  17   1    1.74    0.44
   4  17   1    8.85    0.66
  -3  16   1   10.36    0.56
  -2  16   1    5.16    0.47
  -1  16   1    0.33    0.35
   0  16   1    0.03    0.36
   1  16   1    0.50    0.40
   2  16   1    4.82    0.51
   3  16   1    0.48    0.41
   4  16   1    7.80    0.62
  -3  15   1   18.43    0.66
  -2  15   1    2.79    0.38
  -1  15   1   18.85    0.71
   0  15   1    5.77    0.47
   1  15   1    5.07    0.49
   2  15   1   92.23    1.72
   3  15   1   23.70    0.89
   4  15   1   16.92    0.80
  -3  14   1   23.62    0.70
  -2  14   1    0.06    0.31
  -1  14   1    0.68    0.31
   0  14   1   -0.44    0.33
   1  14   1    3.35    0.43
   2  14   1   12.11    0.66
   3  14   1   17.48    0.75
   4  14   1    7.65    0.57
  -3  13   1   97.05    1.39
  -2  13   1   13.11    0.52
  -1  13   1  113.90    1.62
   0  13   1   39.84    0.95
   1  13   1   15.88    0.68
   2  13   1   78.90    1.47
   3  13   1   32.65    0.97
   4  13   1   41.23    1.13
  -4  12   1  137.58    1.58
  -3  12   1   63.15    1.04
  -2  12   1    5.96    0.38
  -1  12   1    3.55    0.32
   0  12   1   41.93    0.95
   1  12   1   10.80    0.55
   2  12   1   18.32    0.72
   3  12   1   40.17    1.03
   4  12   1    9.27    0.54
  -4  11   1   -0.17    0.28
  -3  11   1   -0.07    0.27
  -2  11   1  163.82    1.76
  -1  11   1   28.09    0.70
   0  11   1   28.67    0.75
   1  11   1    7.29    0.47
   2  11   1   16.82    0.65
   3  11   1    9.13    0.52
   4  11   1  148.45    2.06
  -4  10   1    4.90    0.32
  -3  10   1   33.57    0.69
  -2  10   1    0.09    0.23
  -1  10   1   17.94    0.53
   1  10   1   16.59    0.59
   2  10   1   17.72    0.65
   3  10   1    1.52    0.31
  -4   9   1    2.68    0.28
  -3   9   1   27.45    0.58
  -2   9   1  249.40    2.12
  -1   9   1   10.87    0.40
   0   9   1  115.52    1.41
   1   9   1   10.63    0.47
   2   9   1    2.61    0.33
   3   9   1   33.48    0.83
  -4   8   1    0.40    0.23
  -3   8   1   18.52    0.46
  -2   8   1   28.73    0.58
  -1   8   1    8.08    0.34
   0   8   1   64.22    0.97
   1   8   1   40.92    0.81
   2   8   1   -0.07    0.24
   3   8   1    4.74    0.35
  -4   7   1    3.11    0.25
  -3   7   1   20.03    0.44
  -2   7   1   85.91    0.97
  -1   7   1    8.59    0.34
   0   7   1    7.68    0.35
   1   7   1   90.06    1.16
   2   7   1   19.28    0.56
  -4   6   1   36.88    0.50
  -3   6   1   14.44    0.35
  -2   6   1   89.34    0.93
  -1   6   1   16.96    0.41
   0   6   1  318.81    2.36
   1   6   1    9.20    0.39
   2   6   1    0.66    0.22
  -4   5   1   71.77    0.64
  -3   5   1   38.80    0.48
  -2   5   1  194.60    1.42
  -1   5   1   80.46    0.85
   0   5   1  219.17    1.72
   1   5   1  312.20    2.33
   2   5   1  443.15    3.09
  -4   4   1    0.88    0.12
  -3   4   1   54.94    0.50
  -2   4   1   13.17    0.27
  -1   4   1    0.60    0.22
   0   4   1  197.35    1.52
   1   4   1  318.01    2.28
  -3   3   1   69.74    0.47
  -2   3   1    3.72    0.17
  -1   3   1   30.14    0.41
   0   3   1   24.55    0.43
  -5   1   1   26.18    0.32
  -4   1   1   75.51    0.54
   2   0  -1    0.14    0.12
   1   0  -1    1.18    0.15
   0   0  -1    0.20    0.11
  -6   0  -1    0.09    0.23
   3   1  -1    1.85    0.20
   2   1  -1    3.62    0.20
   1   1  -1  633.89    3.50
   0   1  -1   59.34    0.58
  -1   1  -1    7.20    0.24
  -2   1  -1  329.36    2.17
  -3   1  -1  214.14    1.66
  -4   1  -1    0.60    0.18
  -5   1  -1   39.64    0.66
  -6   1  -1   14.30    0.45
   4   2  -1   -0.14    0.20
   3   2  -1    4.03    0.22
   2   2  -1  120.94    1.01
   1   2  -1   57.33    0.62
  -1   2  -1   37.70    0.52
  -2   2  -1   40.09    0.56
  -3   2  -1    4.01    0.23
  -4   2  -1   27.04    0.52
  -5   2  -1   26.17    0.54
  -6   2  -1   77.51    1.03
   4   3  -1  137.07    1.31
   3   3  -1   73.04    0.84
   2   3  -1    4.31    0.25
   1   3  -1   32.25    0.52
   0   3  -1   25.56    0.46
  -1   3  -1   94.21    0.93
  -2   3  -1  774.21    4.53
  -3   3  -1   38.70    0.60
  -4   3  -1    5.26    0.26
  -5   3  -1  156.06    1.47
   5   4  -1    1.39    0.26
   4   4  -1    0.37    0.24
   3   4  -1   58.36    0.82
   2   4  -1   14.94    0.40
   1   4  -1    0.81    0.22
   0   4  -1  201.75    1.59
  -1   4  -1  327.30    2.26
  -2   4  -1   43.34    0.64
  -3   4  -1   -0.24    0.21
  -4   4  -1   76.34    0.94
  -5   4  -1   23.14    0.55
   5   5  -1  147.32    1.60
   4   5  -1   70.59    1.01
   3   5  -1   39.97    0.72
   2   5  -1  203.46    1.76
   1   5  -1   84.23    1.01
   0   5  -1  222.14    1.78
  -1   5  -1  305.25    2.24
  -2   5  -1  452.52    3.01
  -3   5  -1  130.59    1.27
  -4   5  -1   99.63    1.12
  -5   5  -1    5.26    0.30
   5   6  -1   43.22    0.87
   4   6  -1   36.79    0.77
   3   6  -1   16.87    0.52
   2   6  -1   87.86    1.13
   1   6  -1   17.79    0.48
   0   6  -1  331.41    2.49
  -1   6  -1    9.42    0.36
  -2   6  -1    1.44    0.22
  -3   6  -1   99.75    1.13
  -4   6  -1   18.08    0.45
  -5   6  -1    1.67    0.26
   6   7  -1    1.08    0.33
   5   7  -1  183.90    2.04
   4   7  -1    3.71    0.32
   3   7  -1   19.97    0.59
   2   7  -1   83.28    1.15
   1   7  -1    9.15    0.39
   0   7  -1    7.62    0.36
  -1   7  -1   92.32    1.13
  -2   7  -1   19.23    0.49
  -3   7  -1   24.51    0.57
  -4   7  -1  148.12    1.50
  -5   7  -1    3.79    0.30
   6   8  -1    3.38    0.40
   5   8  -1    3.61    0.42
   4   8  -1    0.28    0.27
   3   8  -1   17.71    0.58
   2   8  -1   29.62    0.73
   1   8  -1    8.42    0.39
   0   8  -1   66.14    1.02
  -1   8  -1   43.85    0.79
  -2   8  -1   -0.39    0.20
  -3   8  -1    4.70    0.29
  -4   8  -1   12.32    0.43
  -5   8  -1    4.20    0.31
   6   9  -1   28.15    0.84
   5   9  -1   65.60    1.28
   4   9  -1    3.04    0.34
   3   9  -1   27.66    0.77
   2   9  -1  260.75    2.50
   1   9  -1   11.03    0.44
   0   9  -1  119.61    1.47
  -1   9  -1   10.34    0.43
  -2   9  -1    1.96    0.25
  -3   9  -1   33.19    0.71
  -4   9  -1    0.69    0.25
  -5   9  -1    2.00    0.30
   6  10  -1   -0.16    0.39
   5  10  -1   45.14    1.11
   4  10  -1    6.07    0.43
   3  10  -1   36.45    0.92
   2  10  -1    0.02    0.33
   1  10  -1   16.75    0.57
   0  10  -1    0.07    0.23
  -1  10  -1   16.44    0.54
  -2  10  -1   18.31    0.55
  -3  10  -1    1.34    0.26
  -4  10  -1   34.54    0.75
   6  11  -1   16.79    0.74
   5  11  -1   50.21    1.22
   4  11  -1   -0.10    0.32
   3  11  -1    0.13    0.31
   2  11  -1  174.12    2.09
   1  11  -1   27.75    0.78
   0  11  -1   28.58    0.76
  -1  11  -1    7.52    0.41
  -2  11  -1   17.09    0.58
  -3  11  -1    8.74    0.43
  -4  11  -1  146.61    1.74
   6  12  -1   20.38    0.85
   5  12  -1   17.89    0.81
   4  12  -1  140.27    2.08
   3  12  -1   67.91    1.34
   2  12  -1    6.28    0.49
   1  12  -1    3.98    0.40
   0  12  -1   40.78    0.94
  -1  12  -1   11.37    0.50
  -2  12  -1   19.22    0.63
  -3  12  -1   41.13    0.89
  -4  12  -1    6.87    0.43
   6  13  -1   16.91    0.82
   5  13  -1   13.79    0.77
   4  13  -1   11.92    0.65
   3  13  -1   94.87    1.65
   2  13  -1   12.97    0.65
   1  13  -1  119.03    1.83
   0  13  -1   38.89    0.98
  -1  13  -1   16.18    0.61
  -2  13  -1   80.29    1.36
  -3  13  -1   32.35    0.82
  -4  13  -1   40.78    0.92
   6  14  -1   11.74    0.75
   5  14  -1    0.28    0.50
   4  14  -1   39.83    1.14
   3  14  -1   25.24    0.88
   2  14  -1    0.02    0.34
   1  14  -1    0.27    0.39
   0  14  -1   -0.31    0.35
  -1  14  -1    3.11    0.36
  -2  14  -1   11.44    0.53
  -3  14  -1   18.54    0.65
  -4  14  -1    6.46    0.45
   6  15  -1    8.72    0.69
   5  15  -1    0.69    0.50
   4  15  -1   45.72    1.27
   3  15  -1   19.48    0.79
   2  15  -1    2.37    0.43
   1  15  -1   18.59    0.78
   0  15  -1    6.15    0.52
  -1  15  -1    4.41    0.44
  -2  15  -1   96.87    1.63
  -3  15  -1   24.53    0.78
  -4  15  -1   15.51    0.64
   6  16  -1    2.70    0.61
   5  16  -1   11.56    0.80
   4  16  -1   11.55    0.74
   3  16  -1    8.77    0.61
   2  16  -1    4.47    0.48
   1  16  -1   -0.31    0.38
   0  16  -1    0.22    0.41
  -1  16  -1   -0.34    0.40
  -2  16  -1    3.55    0.45
  -3  16  -1    0.10    0.40
   6  17  -1   31.89    1.22
   5  17  -1   17.04    0.97
   4  17  -1   27.10    1.09
   3  17  -1   12.58    0.72
   2  17  -1    3.52    0.50
   1  17  -1   30.25    1.05
   0  17  -1    6.56    0.58
  -1  17  -1    4.17    0.52
  -2  17  -1   50.61    1.29
  -3  17  -1    0.62    0.45
   6  18  -1    0.76    0.70
   5  18  -1    3.30    0.68
   4  18  -1    0.57    0.54
   3  18  -1    2.87    0.52
   2  18  -1    1.49    0.43
   1  18  -1    0.39    0.41
   0  18  -1    6.32    0.57
  -1  18  -1    4.24    0.53
  -2  18  -1    0.73    0.47
  -3  18  -1    9.64    0.68
   5  19  -1    1.14    0.69
   4  19  -1   17.27    1.02
   3  19  -1   30.33    1.18
   2  19  -1    0.49    0.49
   1  19  -1   48.57    1.37
   0  19  -1    2.50    0.51
  -1  19  -1    2.06    0.50
  -2  19  -1   18.74    0.88
  -3  19  -1    0.81    0.52
   4  20  -1    5.26    0.75
   3  20  -1   10.60    0.82
   2  20  -1    0.74    0.56
   1  20  -1   15.47    0.81
   0  20  -1   30.10    1.09
  -1  20  -1   35.31    1.19
  -2  20  -1    2.23    0.58
  -3  20  -1   30.35    1.10
   2  21  -1   15.46    0.92
   1  21  -1    0.14    0.57
   0  21  -1   28.02    1.09
  -1  21  -1    4.47    0.58
  -2  21  -1   -0.28    0.60
  -1  22  -1   27.78    1.10
  -2  22  -1    0.44    0.64
  -1  22   2    7.28    0.72
  -2  21   2    1.88    0.59
  -1  21   2    2.34    0.59
   0  21   2   12.54    0.79
  -2  20   2   10.29    0.71
  -1  20   2   10.23    0.67
   0  20   2    2.26    0.52
   1  20   2   19.11    0.86
  -2  19   2    1.25    0.49
  -1  19   2   11.00    0.66
   0  19   2    2.74    0.48
   1  19   2    1.12    0.49
  -2  18   2   57.73    1.36
  -1  18   2   45.35    1.20
   0  18   2    0.48    0.42
   1  18   2   55.98    1.42
  -2  17   2   15.05    0.70
  -1  17   2   -0.27    0.41
   0  17   2    1.06    0.41
   1  17   2    4.11    0.47
   2  17   2    0.96    0.42
  -3  16   2    0.63    0.41
  -2  16   2   11.49    0.61
  -1  16   2   16.51    0.71
   0  16   2    0.25    0.37
   1  16   2   43.38    1.15
   2  16   2   22.28    0.85
  -3  15   2    3.74    0.44
  -2  15   2   28.24    0.86
  -1  15   2   19.66    0.74
   0  15   2    3.27    0.42
   1  15   2    2.38    0.41
   2  15   2    0.66    0.38
  -3  14   2   10.48    0.54
  -2  14   2   20.51    0.72
  -1  14   2   60.00    1.21
   0  14   2    0.67    0.34
   1  14   2  143.94    2.03
   2  14   2    3.56    0.42
  -3  13   2    0.21    0.33
  -2  13   2    6.34    0.45
  -1  13   2   33.88    0.88
   0  13   2    0.12    0.31
   1  13   2   12.36    0.59
   2  13   2   59.72    1.26
  -3  12   2   39.58    0.86
  -2  12   2    2.86    0.36
  -1  12   2   24.56    0.72
   0  12   2   40.52    0.94
   1  12   2   11.53    0.54
   2  12   2    0.43    0.31
  -3  11   2   15.35    0.54
  -2  11   2   32.15    0.76
  -1  11   2   90.07    1.32
   0  11   2    9.11    0.46
   1  11   2    7.68    0.43
  -3  10   2  164.46    1.67
  -2  10   2   54.52    0.93
  -1  10   2  178.97    1.89
   0  10   2   71.91    1.15
   1  10   2    2.34    0.30
  -4   9   2    3.77    0.28
  -3   9   2    2.60    0.28
  -2   9   2   50.85    0.85
  -1   9   2   40.69    0.79
   0   9   2    0.25    0.23
   1   9   2    5.08    0.35
  -4   8   2    1.74    0.23
  -3   8   2  460.89    3.09
  -2   8   2    0.94    0.22
  -1   8   2   51.33    0.83
   0   8   2  277.68    2.40
  -3   7   2   11.69    0.35
  -2   7   2   13.40    0.38
  -1   7   2   85.07    1.05
   3  -3  -2   43.05    0.38
   3  -2  -2  186.71    1.08
   3  -1  -2    5.20    0.16
   2  -1  -2  873.91    4.74
   1  -1  -2  569.08    3.32
   4   0  -2  162.03    1.09
   3   0  -2  370.54    2.20
   2   0  -2  975.56    5.32
   1   0  -2  468.50    2.83
   0   0  -2    0.50    0.20
  -1   0  -2  473.69    3.06
  -5   0  -2    1.13    0.23
  -6   0  -2    2.46    0.28
   4   1  -2    1.03    0.19
   3   1  -2    5.52    0.23
   2   1  -2  863.33    4.85
   1   1  -2  583.81    3.48
   0   1  -2   34.64    0.57
  -1   1  -2    4.09    0.25
  -2   1  -2  152.13    1.41
  -3   1  -2   30.04    0.59
  -4   1  -2   20.59    0.52
  -5   1  -2   70.29    1.03
  -6   1  -2    3.54    0.33
   5   2  -2   58.88    0.75
   4   2  -2   84.00    0.90
   3   2  -2  184.07    1.47
   1   2  -2    5.49    0.30
   0   2  -2   57.70    0.77
  -1   2  -2  403.23    2.75
  -2   2  -2    4.12    0.28
  -3   2  -2   83.39    1.04
  -4   2  -2  206.94    1.90
  -5   2  -2    2.17    0.29
  -6   2  -2   31.65    0.73
   5   3  -2   29.57    0.59
   4   3  -2   22.55    0.51
   3   3  -2   45.39    0.68
   2   3  -2   41.82    0.64
   1   3  -2   37.43    0.61
   0   3  -2   10.94    0.40
  -1   3  -2   -0.31    0.25
  -2   3  -2    3.90    0.26
  -3   3  -2   68.16    0.95
  -4   3  -2    1.25    0.26
  -5   3  -2   31.74    0.69
  -6   3  -2    0.00    0.30
   5   4  -2   23.43    0.56
   4   4  -2    0.45    0.28
   3   4  -2  141.51    1.39
   2   4  -2   12.44    0.38
   1   4  -2    3.02    0.25
   0   4  -2   34.98    0.63
  -1   4  -2  376.32    2.71
  -2   4  -2   39.02    0.73
  -3   4  -2    8.09    0.38
  -4   4  -2    8.53    0.39
  -5   4  -2    2.14    0.31
  -6   4  -2    0.07    0.31
   5   5  -2   45.99    0.84
   4   5  -2   60.55    0.96
   3   5  -2   48.99    0.81
   2   5  -2   17.60    0.49
   1   5  -2    4.17    0.29
   0   5  -2   23.61    0.55
  -1   5  -2    7.08    0.34
  -2   5  -2  306.34    2.43
  -3   5  -2   97.22    1.23
  -4   5  -2    2.43    0.30
  -5   5  -2   53.28    0.94
  -6   5  -2   42.67    0.87
   6   6  -2   38.28    0.86
   5   6  -2    5.96    0.37
   4   6  -2    3.28    0.35
   3   6  -2  122.41    1.44
   2   6  -2   10.31    0.42
   1   6  -2    7.48    0.37
   0   6  -2   95.01    1.19
  -1   6  -2   78.03    1.07
  -2   6  -2   33.64    0.70
  -3   6  -2   94.49    1.24
  -4   6  -2   10.28    0.42
  -5   6  -2   23.54    0.63
   6   7  -2    1.75    0.39
   5   7  -2    1.97    0.31
   4   7  -2    1.05    0.32
   3   7  -2   11.84    0.46
   2   7  -2   14.77    0.52
   1   7  -2   86.37    1.19
   0   7  -2    5.94    0.35
  -1   7  -2   49.81    0.88
  -2   7  -2    7.94    0.38
  -3   7  -2  118.38    1.43
  -4   7  -2    4.12    0.32
  -5   7  -2    0.30    0.29
   6   8  -2  150.06    1.96
   5   8  -2   32.72    0.83
   4   8  -2    0.59    0.32
   3   8  -2  431.36    3.49
   2   8  -2    0.81    0.25
   1   8  -2   52.85    0.93
   0   8  -2  292.70    2.56
  -1   8  -2   22.16    0.62
  -2   8  -2   17.12    0.53
  -3   8  -2  172.33    1.85
  -4   8  -2    5.28    0.35
  -5   8  -2  109.73    1.45
   6   9  -2    1.60    0.43
   5   9  -2    3.07    0.37
   4   9  -2    2.83    0.39
   3   9  -2    2.76    0.33
   2   9  -2   49.10    0.97
   1   9  -2   41.83    0.88
   0   9  -2    0.63    0.25
  -1   9  -2    5.94    0.37
  -2   9  -2    2.60    0.28
  -3   9  -2    8.66    0.44
  -4   9  -2    4.15    0.34
  -5   9  -2   14.68    0.54
   6  10  -2   48.85    1.20
   5  10  -2   38.67    0.99
   4  10  -2    2.71    0.40
   3  10  -2  164.24    2.04
   2  10  -2   56.91    1.11
   1  10  -2  182.14    2.10
   0  10  -2   72.11    1.20
  -1  10  -2    2.35    0.30
  -2  10  -2    6.70    0.40
  -3  10  -2   33.94    0.80
  -4  10  -2   48.99    0.98
  -5  10  -2   34.35    0.82
   6  11  -2    1.50    0.48
   5  11  -2   20.88    0.76
   4  11  -2   17.00    0.71
   3  11  -2   15.88    0.68
   2  11  -2   32.07    0.86
   0  11  -2    7.66    0.46
  -1  11  -2    7.77    0.41
  -2  11  -2   -0.01    0.28
  -3  11  -2    1.43    0.28
  -4  11  -2    8.32    0.45
  -5  11  -2    2.42    0.36
   6  12  -2   44.63    1.25
   5  12  -2    8.58    0.55
   4  12  -2   15.71    0.70
   3  12  -2   40.45    1.10
   2  12  -2    3.93    0.38
   0  12  -2   43.28    1.00
  -1  12  -2   11.24    0.52
  -2  12  -2    0.23    0.27
  -3  12  -2   49.72    1.05
  -4  12  -2    5.55    0.40
   6  13  -2    6.62    0.66
   5  13  -2  115.34    2.00
   4  13  -2   52.24    1.30
   3  13  -2    0.08    0.38
   2  13  -2    5.89    0.48
   1  13  -2   37.30    0.99
  -1  13  -2   12.46    0.59
  -2  13  -2   61.79    1.24
  -3  13  -2    0.77    0.33
  -4  13  -2   15.99    0.60
   6  14  -2    2.19    0.59
   5  14  -2    6.12    0.58
   4  14  -2   32.16    1.04
   3  14  -2   10.84    0.65
   2  14  -2   19.71    0.81
   1  14  -2   57.50    1.28
   0  14  -2    0.87    0.34
  -1  14  -2  147.92    2.08
  -2  14  -2    2.90    0.36
  -3  14  -2   -0.16    0.35
  -4  14  -2   10.98    0.57
   6  15  -2    5.30    0.69
   5  15  -2    1.37    0.51
   4  15  -2   10.68    0.64
   3  15  -2    3.35    0.50
   2  15  -2   28.35    1.02
   1  15  -2   20.09    0.81
   0  15  -2    3.45    0.42
  -1  15  -2    2.39    0.40
  -2  15  -2    0.49    0.36
  -3  15  -2    4.19    0.43
  -4  15  -2    3.52    0.43
   6  16  -2    2.23    0.65
   5  16  -2   36.07    1.22
   4  16  -2    5.84    0.56
   3  16  -2    0.40    0.47
   2  16  -2    9.35    0.67
   1  16  -2   15.85    0.79
   0  16  -2    0.57    0.38
  -1  16  -2   47.30    1.20
  -2  16  -2   23.57    0.82
  -3  16  -2    0.37    0.41
  -4  16  -2   68.49    1.41
   7  17  -2   -0.33    0.72
   6  17  -2    0.55    0.69
   5  17  -2    0.43    0.58
   4  17  -2   -0.20    0.49
   3  17  -2    4.75    0.57
   2  17  -2   15.14    0.81
   1  17  -2    0.39    0.45
   0  17  -2    0.31    0.45
  -1  17  -2    5.20    0.51
  -2  17  -2    0.73    0.43
  -3  17  -2   17.10    0.75
  -4  17  -2    0.61    0.50
   6  18  -2    3.25    0.77
   5  18  -2   34.37    1.33
   4  18  -2   41.74    1.36
   3  18  -2    0.94    0.50
   2  18  -2   59.09    1.54
   1  18  -2   48.15    1.38
   0  18  -2    0.40    0.51
  -1  18  -2   55.44    1.43
  -2  18  -2   16.55    0.79
  -3  18  -2   -0.46    0.49
   5  19  -2    8.09    0.87
   4  19  -2   -0.53    0.61
   3  19  -2    0.34    0.53
   2  19  -2    1.09    0.53
   1  19  -2   12.54    0.83
   0  19  -2    2.64    0.58
  -1  19  -2    1.01    0.54
  -2  19  -2   22.59    0.97
  -3  19  -2    4.17    0.59
   4  20  -2   35.02    1.33
   3  20  -2   -0.09    0.59
   2  20  -2   12.37    0.78
   1  20  -2   11.79    0.81
   0  20  -2    2.18    0.57
  -1  20  -2   19.03    0.97
  -2  20  -2   -0.06    0.61
  -3  20  -2    9.91    0.81
   2  21  -2    1.52    0.63
   1  21  -2    2.80    0.60
   0  21  -2   14.22    0.87
  -1  21  -2   11.73    0.84
  -2  21  -2   27.90    1.16
  -3  21  -2   10.61    0.85
   3  -3  -3   50.08    0.59
   4  -2  -3    4.31    0.20
   3  -2  -3  138.87    1.10
   2  -2  -3    5.09    0.26
  -7  -2  -3    1.27    0.36
   4  -1  -3   -0.04    0.19
   3  -1  -3  111.03    0.99
   2  -1  -3  157.94    1.32
   1  -1  -3    0.87    0.21
   0  -1  -3   64.32    0.87
  -6  -1  -3   36.15    0.88
  -7  -1  -3    0.42    0.34
   4   0  -3   -0.02    0.21
   3   0  -3    0.49    0.21
   2   0  -3   -0.32    0.21
   1   0  -3    0.41    0.23
   0   0  -3    0.39    0.24
  -2   0  -3    0.50    0.22
  -3   0  -3   -0.02    0.21
  -4   0  -3    0.11    0.21
  -5   0  -3   -0.10    0.25
  -6   0  -3   -0.48    0.30
  -7   0  -3    0.23    0.39
   4   1  -3    0.00    0.22
   3   1  -3  113.82    1.09
   2   1  -3  151.24    1.37
   1   1  -3    1.28    0.22
   0   1  -3   68.10    0.92
  -1   1  -3    7.42    0.34
  -2   1  -3    1.82    0.28
  -3   1  -3  366.23    2.89
  -4   1  -3    5.54    0.36
  -5   1  -3    0.00    0.28
  -6   1  -3   39.09    0.88
   4   2  -3    5.19    0.29
   3   2  -3  139.72    1.31
   2   2  -3    5.51    0.31
   1   2  -3    5.74    0.37
   0   2  -3    0.51    0.21
  -1   2  -3   91.24    1.14
  -2   2  -3   14.47    0.47
  -3   2  -3   29.20    0.67
  -4   2  -3   21.10    0.59
  -5   2  -3    1.80    0.29
  -6   2  -3   26.67    0.74
   5   3  -3   82.31    1.05
   4   3  -3   39.39    0.69
   3   3  -3   49.44    0.76
   2   3  -3   46.46    0.75
   1   3  -3  145.60    1.46
   0   3  -3   75.59    1.05
  -1   3  -3  127.52    1.43
  -2   3  -3   27.25    0.65
  -3   3  -3  286.06    2.50
  -4   3  -3   -0.18    0.26
  -5   3  -3   70.91    1.17
  -6   3  -3   56.10    1.09
   5   4  -3   18.75    0.56
   4   4  -3   37.11    0.70
   3   4  -3   15.71    0.47
   2   4  -3    0.49    0.22
   1   4  -3   18.75    0.51
   0   4  -3   69.17    1.01
  -1   4  -3   62.01    1.00
  -2   4  -3   -0.34    0.26
  -3   4  -3   21.51    0.60
  -4   4  -3   79.73    1.23
  -5   4  -3  128.61    1.67
  -6   4  -3   11.62    0.52
   5   5  -3   17.52    0.58
   4   5  -3  117.32    1.40
   3   5  -3  118.10    1.39
   2   5  -3  106.29    1.30
   1   5  -3  651.81    4.41
   0   5  -3   96.97    1.25
  -1   5  -3  244.79    2.24
  -2   5  -3   79.91    1.19
  -3   5  -3   45.01    0.92
  -4   5  -3    4.43    0.40
  -5   5  -3   20.61    0.68
  -6   5  -3    2.00    0.40
   5   6  -3    6.41    0.44
   4   6  -3    6.52    0.37
   3   6  -3    0.43    0.24
   2   6  -3    1.82    0.27
   1   6  -3    2.13    0.28
   0   6  -3   10.66    0.43
  -1   6  -3   64.15    1.04
  -2   6  -3    2.33    0.29
  -3   6  -3    3.73    0.33
  -4   6  -3    7.55    0.44
  -5   6  -3   16.36    0.61
  -6   6  -3    3.35    0.39
   5   7  -3    0.86    0.36
   4   7  -3  119.47    1.57
   3   7  -3    7.40    0.38
   2   7  -3   17.36    0.54
   1   7  -3  196.53    2.03
   0   7  -3    1.11    0.26
  -1   7  -3    9.98    0.44
  -2   7  -3  132.53    1.64
  -3   7  -3    8.14    0.43
  -4   7  -3    4.36    0.35
  -5   7  -3  116.06    1.62
  -6   7  -3    1.07    0.37
   5   8  -3    3.27    0.42
   4   8  -3   48.87    1.01
   3   8  -3   31.69    0.81
   2   8  -3    0.25    0.26
   1   8  -3   44.55    0.91
   0   8  -3    3.00    0.32
  -1   8  -3    0.21    0.26
  -2   8  -3   54.94    1.03
  -3   8  -3    2.52    0.31
  -4   8  -3   28.09    0.76
  -5   8  -3    8.83    0.47
   6   9  -3   35.92    0.94
   5   9  -3    2.40    0.41
   4   9  -3   72.49    1.30
   3   9  -3   13.31    0.54
   2   9  -3    4.62    0.35
   1   9  -3  131.54    1.71
   0   9  -3    0.67    0.26
  -1   9  -3    9.03    0.48
  -2   9  -3   32.49    0.81
  -3   9  -3    2.70    0.33
  -4   9  -3    0.62    0.31
  -5   9  -3   59.41    1.15
   6  10  -3    0.50    0.41
   5  10  -3   12.23    0.63
   4  10  -3   -0.30    0.33
   3  10  -3   42.03    1.00
   2  10  -3   73.54    1.32
   1  10  -3   -0.34    0.29
   0  10  -3   10.92    0.52
  -1  10  -3   -0.04    0.26
  -2  10  -3   62.48    1.21
  -3  10  -3    0.84    0.30
  -4  10  -3   -0.05    0.32
  -5  10  -3   10.32    0.51
   6  11  -3   22.67    0.83
   5  11  -3    0.52    0.41
   4  11  -3   54.24    1.23
   3  11  -3    5.11    0.41
   2  11  -3   -0.20    0.30
   1  11  -3   97.74    1.58
   0  11  -3   26.47    0.79
  -1  11  -3   13.19    0.57
  -2  11  -3   41.05    0.98
  -3  11  -3   29.39    0.83
  -4  11  -3   32.31    0.88
  -5  11  -3   45.92    1.08
   6  12  -3   25.97    0.92
   5  12  -3   -0.63    0.44
   4  12  -3   37.78    1.10
   3  12  -3   52.60    1.21
   1  12  -3    1.23    0.33
   0  12  -3   42.78    1.05
  -1  12  -3   47.06    1.10
  -2  12  -3    3.71    0.36
  -3  12  -3   46.47    1.07
  -4  12  -3   19.39    0.70
  -5  12  -3    8.49    0.51
   6  13  -3   17.62    0.81
   5  13  -3   56.83    1.40
   4  13  -3    7.74    0.63
   3  13  -3   37.24    1.05
   2  13  -3   57.75    1.30
   0  13  -3  132.26    1.98
  -1  13  -3   46.86    1.12
  -2  13  -3    9.43    0.52
  -3  13  -3   26.45    0.83
  -4  13  -3    2.19    0.40
  -5  13  -3   14.92    0.64
   6  14  -3   11.01    0.73
   5  14  -3   13.33    0.75
   4  14  -3    2.77    0.52
   3  14  -3    3.21    0.46
   2  14  -3   21.76    0.82
   1  14  -3    4.42    0.46
   0  14  -3   23.70    0.86
  -1  14  -3   18.10    0.72
  -2  14  -3    0.35    0.35
  -3  14  -3   16.63    0.69
  -4  14  -3    3.63    0.43
   6  15  -3   14.58    0.86
   5  15  -3   35.92    1.17
   4  15  -3    0.66    0.48
   3  15  -3   10.82    0.71
   2  15  -3   15.58    0.73
   1  15  -3   12.57    0.65
   0  15  -3   69.40    1.49
  -1  15  -3   92.32    1.75
  -2  15  -3    0.78    0.40
  -3  15  -3   13.61    0.66
  -4  15  -3    4.50    0.48
   6  16  -3   -0.72    0.62
   5  16  -3    0.51    0.53
   4  16  -3    1.02    0.51
   3  16  -3   20.40    0.96
   2  16  -3    5.56    0.53
   1  16  -3   -0.18    0.40
   0  16  -3    3.87    0.44
  -1  16  -3   10.98    0.65
  -2  16  -3   -0.12    0.42
  -3  16  -3    0.89    0.43
  -4  16  -3   -0.53    0.48
   6  17  -3    2.79    0.71
   5  17  -3   28.40    1.10
   4  17  -3    7.91    0.70
   3  17  -3   16.15    0.89
   2  17  -3   15.36    0.85
   1  17  -3    5.91    0.57
   0  17  -3   26.20    0.95
  -1  17  -3   27.62    0.97
  -2  17  -3   16.87    0.77
  -3  17  -3   52.12    1.33
  -4  17  -3   -0.26    0.50
   6  18  -3    8.51    0.85
   5  18  -3    3.02    0.61
   4  18  -3    0.56    0.58
   3  18  -3    2.98    0.57
   2  18  -3    0.21    0.51
   1  18  -3    7.90    0.65
   0  18  -3    5.47    0.54
  -1  18  -3    0.64    0.49
  -2  18  -3   14.39    0.76
  -3  18  -3    0.59    0.52
  -4  18  -3    1.19    0.58
   5  19  -3   24.38    1.15
   4  19  -3   -0.15    0.61
   3  19  -3    6.13    0.66
   2  19  -3   21.65    1.07
   1  19  -3    8.40    0.73
   0  19  -3   21.89    0.98
  -1  19  -3   10.38    0.69
  -2  19  -3    0.10    0.54
  -3  19  -3    5.10    0.62
   3  20  -3   14.89    0.94
   2  20  -3   12.76    0.89
   1  20  -3    0.56    0.62
   0  20  -3    6.91    0.72
  -1  20  -3   27.38    1.12
  -2  20  -3    1.39    0.63
  -3  20  -3   -0.16    0.67
   3  -4  -4   30.12    0.55
   3  -3  -4    1.97    0.27
   2  -3  -4   33.57    0.64
  -7  -3  -4   17.64    0.75
   4  -2  -4   34.02    0.55
   3  -2  -4    4.47    0.28
   2  -2  -4  139.02    1.34
   1  -2  -4    9.09    0.38
  -6  -2  -4    3.37    0.37
  -7  -2  -4    7.07    0.50
   4  -1  -4  137.02    1.21
   3  -1  -4   12.24    0.38
   2  -1  -4   12.21    0.41
   1  -1  -4    9.75    0.40
   0  -1  -4   16.16    0.49
  -1  -1  -4    7.90    0.40
  -2  -1  -4   -0.26    0.25
  -3  -1  -4   33.60    0.81
  -4  -1  -4    4.51    0.35
  -5  -1  -4   12.81    0.55
  -6  -1  -4    4.30    0.38
  -7  -1  -4    6.18    0.48
   4   0  -4    1.02    0.27
   3   0  -4 1026.13    6.04
   2   0  -4    6.96    0.33
   1   0  -4   85.63    1.10
  -1   0  -4    0.76    0.29
  -2   0  -4  278.71    2.53
  -3   0  -4  173.91    1.95
  -4   0  -4    0.08    0.27
  -5   0  -4  114.88    1.67
  -6   0  -4    0.39    0.34
  -7   0  -4    0.17    0.41
   4   1  -4  138.55    1.34
   3   1  -4   11.81    0.41
   2   1  -4   13.28    0.47
   1   1  -4   11.23    0.42
   0   1  -4   16.01    0.52
  -1   1  -4    8.54    0.41
  -2   1  -4    0.14    0.28
  -3   1  -4   33.89    0.79
  -4   1  -4    4.07    0.33
  -5   1  -4   11.83    0.52
  -6   1  -4    5.09    0.42
  -7   1  -4    6.61    0.51
   4   2  -4   32.37    0.63
   3   2  -4    4.32    0.31
   2   2  -4  140.00    1.49
   1   2  -4    9.12    0.42
   0   2  -4   29.68    0.69
  -1   2  -4   49.78    0.92
  -2   2  -4   47.47    0.93
  -3   2  -4   58.49    1.07
  -4   2  -4   68.88    1.21
  -5   2  -4  114.95    1.68
  -6   2  -4    2.33    0.37
  -7   2  -4    7.48    0.52
   4   3  -4   54.99    0.86
   3   3  -4    2.35    0.30
   2   3  -4   34.41    0.72
   1   3  -4   28.18    0.69
   0   3  -4    0.47    0.29
  -1   3  -4    6.45    0.37
  -2   3  -4   11.12    0.47
  -3   3  -4   47.16    0.97
  -4   3  -4    9.13    0.47
  -5   3  -4   13.52    0.57
  -6   3  -4    5.55    0.44
   5   4  -4    0.11    0.30
   4   4  -4   11.61    0.43
   3   4  -4   30.24    0.68
   2   4  -4  148.78    1.63
   1   4  -4   15.79    0.52
   0   4  -4  140.02    1.66
  -1   4  -4    0.58    0.32
  -2   4  -4    5.91    0.38
  -3   4  -4    0.16    0.28
  -4   4  -4    0.42    0.29
  -5   4  -4   42.02    0.99
  -6   4  -4   -0.04    0.36
   5   5  -4    8.08    0.43
   4   5  -4   20.31    0.59
   3   5  -4   15.04    0.52
   2   5  -4   28.07    0.69
   1   5  -4   38.25    0.81
   0   5  -4    2.88    0.33
  -1   5  -4   11.51    0.52
  -2   5  -4    3.48    0.39
  -3   5  -4   61.65    1.18
  -4   5  -4   13.96    0.61
  -5   5  -4    4.71    0.44
  -6   5  -4    4.65    0.48
   5   6  -4   46.78    0.94
   4   6  -4    5.90    0.38
   3   6  -4   10.07    0.45
   2   6  -4   85.25    1.29
   1   6  -4   41.69    0.87
   0   6  -4    0.53    0.27
  -1   6  -4  121.09    1.61
  -2   6  -4    0.34    0.29
  -3   6  -4   -0.15    0.29
  -4   6  -4   79.68    1.40
  -5   6  -4    2.03    0.38
  -6   6  -4    1.68    0.41
   5   7  -4   38.68    0.90
   4   7  -4    7.83    0.43
   3   7  -4   27.59    0.73
   2   7  -4    9.92    0.47
   1   7  -4   17.10    0.59
   0   7  -4   42.64    0.94
  -1   7  -4    0.43    0.28
  -2   7  -4   13.37    0.56
  -3   7  -4   25.93    0.76
  -4   7  -4    2.58    0.34
  -5   7  -4   -0.37    0.34
  -6   7  -4   12.57    0.60
   5   8  -4   61.00    1.19
   4   8  -4   84.73    1.42
   3   8  -4   16.30    0.59
   2   8  -4  234.85    2.48
   1   8  -4    1.94    0.31
   0   8  -4   32.49    0.84
  -1   8  -4  232.26    2.50
  -2   8  -4    1.97    0.32
  -3   8  -4   20.77    0.69
  -4   8  -4  101.64    1.64
  -5   8  -4    4.80    0.42
  -6   8  -4   25.47    0.81
   5   9  -4    1.88    0.38
   4   9  -4   25.83    0.78
   3   9  -4   -0.57    0.31
   2   9  -4   11.73    0.53
   1   9  -4    3.65    0.36
   0   9  -4   47.68    1.06
  -1   9  -4    0.55    0.31
  -2   9  -4   28.93    0.82
  -3   9  -4   22.58    0.73
  -4   9  -4    0.94    0.32
  -5   9  -4    7.21    0.48
   5  10  -4   35.36    0.99
   4  10  -4   73.84    1.39
   3  10  -4    4.00    0.39
   2  10  -4   97.65    1.61
   1  10  -4   -0.43    0.28
   0  10  -4    8.03    0.49
  -1  10  -4  142.51    1.98
  -2  10  -4   54.30    1.17
  -3  10  -4   29.98    0.87
  -4  10  -4   43.19    1.06
  -5  10  -4    1.44    0.41
   6  11  -4    6.25    0.60
   5  11  -4    3.09    0.46
   4  11  -4    0.61    0.37
   3  11  -4   11.47    0.61
   2  11  -4    1.66    0.32
   1  11  -4   20.49    0.72
   0  11  -4   18.58    0.70
  -1  11  -4   18.85    0.71
  -2  11  -4    5.08    0.44
  -3  11  -4    0.63    0.35
  -4  11  -4    4.72    0.46
  -5  11  -4    3.94    0.44
   6  12  -4    0.93    0.48
   5  12  -4   18.89    0.84
   4  12  -4    7.36    0.55
   3  12  -4    9.33    0.55
   2  12  -4    3.94    0.40
   1  12  -4    0.36    0.33
   0  12  -4    0.02    0.33
  -1  12  -4   48.09    1.15
  -2  12  -4   32.57    0.95
  -3  12  -4   17.14    0.71
  -4  12  -4   13.03    0.66
  -5  12  -4    1.10    0.46
   6  13  -4    2.11    0.56
   5  13  -4   25.62    1.02
   4  13  -4    7.22    0.55
   3  13  -4    6.54    0.50
   2  13  -4    7.77    0.56
   1  13  -4  153.68    2.26
   0  13  -4   97.07    1.75
  -1  13  -4    1.68    0.36
  -2  13  -4   23.51    0.84
  -3  13  -4   22.34    0.81
  -4  13  -4    1.77    0.43
  -5  13  -4   15.93    0.72
   6  14  -4   46.06    1.34
   5  14  -4   -0.18    0.50
   4  14  -4   35.82    1.13
   3  14  -4   12.98    0.67
   2  14  -4    3.79    0.43
   1  14  -4   16.45    0.76
   0  14  -4   53.99    1.29
  -1  14  -4    0.09    0.40
  -2  14  -4    1.88    0.40
  -3  14  -4    0.76    0.43
  -4  14  -4    5.98    0.52
  -5  14  -4    5.77    0.56
   6  15  -4    5.89    0.63
   5  15  -4    2.99    0.58
   4  15  -4    0.71    0.51
   3  15  -4    4.99    0.50
   2  15  -4    0.49    0.42
   1  15  -4    7.89    0.57
   0  15  -4    0.57    0.40
  -1  15  -4    4.08    0.46
  -2  15  -4    9.47    0.58
  -3  15  -4    6.30    0.54
  -4  15  -4   -0.36    0.48
   6  16  -4   27.30    1.11
   5  16  -4    2.04    0.59
   4  16  -4    6.65    0.71
   3  16  -4   32.05    1.12
   2  16  -4    0.66    0.47
   1  16  -4   15.96    0.79
   0  16  -4   50.82    1.38
  -1  16  -4    3.24    0.46
  -2  16  -4   41.54    1.21
  -3  16  -4   15.91    0.74
  -4  16  -4    0.54    0.50
   6  17  -4    4.18    0.69
   5  17  -4    8.89    0.76
   4  17  -4    2.13    0.64
   3  17  -4    1.17    0.53
   2  17  -4    3.07    0.52
   1  17  -4    0.23    0.47
   0  17  -4   12.14    0.72
  -1  17  -4    0.49    0.45
  -2  17  -4    6.53    0.62
  -3  17  -4    0.12    0.51
  -4  17  -4    9.72    0.67
   5  18  -4    4.02    0.68
   4  18  -4   15.55    0.96
   3  18  -4   52.47    1.59
   2  18  -4   -0.14    0.51
   1  18  -4   30.62    1.13
   0  18  -4   41.56    1.29
  -1  18  -4   -0.37    0.49
  -2  18  -4   25.02    1.00
  -3  18  -4   22.47    0.95
  -4  18  -4   -0.36    0.62
   4  19  -4   10.16    0.84
   3  19  -4    1.45    0.65
   2  19  -4    0.20    0.56
   1  19  -4    0.20    0.56
   0  19  -4    0.29    0.54
  -1  19  -4   12.25    0.80
  -2  19  -4   11.85    0.76
  -3  19  -4    3.46    0.63
   1  20  -4    5.48    0.70
   0  20  -4    8.20    0.70
  -1  20  -4   -0.48    0.62
  -8  -6  -5   -0.23    0.66
   3  -5  -5   88.49    1.14
  -7  -5  -5    2.68    0.54
  -8  -5  -5   30.12    1.10
   3  -4  -5   51.03    0.83
   2  -4  -5   26.07    0.65
  -6  -4  -5    5.56    0.54
  -7  -4  -5    1.77    0.49
   3  -3  -5   -0.02    0.33
   2  -3  -5   40.34    0.79
   1  -3  -5  131.39    1.56
  -5  -3  -5   13.40    0.63
  -6  -3  -5   22.14    0.82
  -7  -3  -5   27.99    0.96
   3  -2  -5   67.98    0.97
   2  -2  -5   10.98    0.44
   1  -2  -5   26.51    0.67
   0  -2  -5    1.56    0.27
  -1  -2  -5   14.64    0.57
  -2  -2  -5    2.53    0.35
  -3  -2  -5   20.66    0.71
  -4  -2  -5   24.22    0.78
  -5  -2  -5    0.60    0.35
  -6  -2  -5   15.83    0.69
  -7  -2  -5    3.24    0.48
   3  -1  -5   27.26    0.62
   2  -1  -5    0.01    0.30
   1  -1  -5   77.17    1.13
   0  -1  -5   22.91    0.64
  -1  -1  -5   22.14    0.67
  -2  -1  -5   72.27    1.24
  -3  -1  -5    0.97    0.30
  -4  -1  -5    7.01    0.45
  -5  -1  -5   10.55    0.54
  -6  -1  -5    0.44    0.39
  -7  -1  -5   25.22    0.88
   4   0  -5   -0.10    0.30
   3   0  -5    0.21    0.32
   1   0  -5   -0.40    0.31
   0   0  -5   -0.10    0.33
  -1   0  -5   -0.58    0.33
  -2   0  -5   -0.09    0.34
  -3   0  -5   -0.11    0.33
  -4   0  -5    0.40    0.30
  -5   0  -5   -0.06    0.33
  -6   0  -5   -0.13    0.38
  -7   0  -5   -0.27    0.47
   4   1  -5  157.88    1.59
   3   1  -5   26.73    0.66
   2   1  -5    0.38    0.30
   1   1  -5   78.32    1.20
   0   1  -5   20.48    0.64
  -1   1  -5   22.09    0.67
  -2   1  -5   73.52    1.26
  -3   1  -5    0.57    0.33
  -4   1  -5    7.69    0.46
  -5   1  -5   10.76    0.54
  -6   1  -5    0.38    0.39
  -7   1  -5   26.45    0.93
   4   2  -5    1.45    0.31
   3   2  -5   67.44    1.06
   2   2  -5   11.44    0.51
   1   2  -5   27.38    0.72
   0   2  -5    2.54    0.32
  -1   2  -5   14.96    0.57
  -2   2  -5    2.34    0.37
  -3   2  -5   24.92    0.78
  -4   2  -5   21.61    0.75
  -5   2  -5    0.39    0.35
  -6   2  -5   14.17    0.68
  -7   2  -5    2.71    0.49
   4   3  -5   62.13    1.01
   3   3  -5    0.14    0.30
   2   3  -5   40.99    0.86
   1   3  -5  129.91    1.66
   0   3  -5  137.35    1.75
  -1   3  -5    2.98    0.34
  -2   3  -5  102.17    1.57
  -3   3  -5    0.53    0.31
  -4   3  -5  168.43    2.18
  -5   3  -5   14.18    0.64
  -6   3  -5   21.51    0.81
  -7   3  -5   27.94    0.96
   4   4  -5    0.58    0.30
   3   4  -5   50.93    0.95
   2   4  -5   25.90    0.71
   1   4  -5   13.73    0.56
   0   4  -5    2.90    0.41
  -1   4  -5   88.29    1.44
  -2   4  -5   11.30    0.54
  -3   4  -5    3.79    0.36
  -4   4  -5    4.24    0.39
  -5   4  -5   15.88    0.68
  -6   4  -5    4.02    0.47
   4   5  -5   96.26    1.39
   3   5  -5   87.31    1.33
   2   5  -5  109.25    1.51
   1   5  -5   55.06    1.08
   0   5  -5  145.49    1.87
  -1   5  -5    0.31    0.33
  -2   5  -5    1.73    0.40
  -3   5  -5   63.48    1.29
  -4   5  -5    1.06    0.38
  -5   5  -5   27.10    0.91
  -6   5  -5   47.52    1.25
   5   6  -5   57.76    1.08
   4   6  -5    0.69    0.33
   3   6  -5   18.59    0.64
   2   6  -5    8.07    0.44
   1   6  -5   -0.07    0.30
   0   6  -5   23.87    0.75
  -1   6  -5   27.05    0.80
  -2   6  -5    1.52    0.35
  -3   6  -5   19.31    0.75
  -4   6  -5    3.65    0.43
  -5   6  -5   11.40    0.65
  -6   6  -5    9.25    0.63
   5   7  -5   10.12    0.54
   4   7  -5    0.87    0.35
   3   7  -5    5.42    0.40
   2   7  -5   42.28    0.96
   1   7  -5    6.17    0.41
   0   7  -5   95.54    1.53
  -1   7  -5    8.71    0.51
  -2   7  -5    0.31    0.32
  -3   7  -5  101.54    1.68
  -4   7  -5   18.44    0.72
  -5   7  -5    1.84    0.42
  -6   7  -5   54.22    1.29
   5   8  -5    0.02    0.37
   4   8  -5   -0.39    0.36
   3   8  -5    0.24    0.32
   2   8  -5    7.29    0.46
   1   8  -5    8.40    0.48
   0   8  -5   12.28    0.55
  -1   8  -5    3.89    0.40
  -2   8  -5   13.59    0.60
  -3   8  -5    3.49    0.40
  -4   8  -5    4.33    0.43
  -5   8  -5   15.86    0.71
  -6   8  -5    1.54    0.48
   5   9  -5   18.44    0.71
   4   9  -5    0.85    0.36
   3   9  -5   52.02    1.14
   2   9  -5   13.62    0.60
   1   9  -5    4.39    0.42
   0   9  -5  145.01    2.04
  -1   9  -5    8.55    0.48
  -2   9  -5   22.17    0.75
  -3   9  -5   17.09    0.69
  -4   9  -5    0.68    0.39
  -5   9  -5    3.35    0.45
  -6   9  -5   24.21    0.89
   5  10  -5    1.04    0.42
   4  10  -5    0.05    0.38
   3  10  -5    0.15    0.36
   2  10  -5    1.36    0.33
   1  10  -5    1.02    0.32
   0  10  -5    9.64    0.53
  -1  10  -5   22.92    0.79
  -2  10  -5   10.63    0.55
  -3  10  -5    0.94    0.36
  -4  10  -5   15.31    0.68
  -5  10  -5    8.02    0.55
   5  11  -5   13.89    0.69
   4  11  -5    5.90    0.50
   3  11  -5   23.25    0.80
   2  11  -5    7.78    0.48
   1  11  -5   15.47    0.67
   0  11  -5   30.14    0.93
  -1  11  -5   73.61    1.50
  -2  11  -5   19.12    0.75
  -3  11  -5   87.26    1.66
  -4  11  -5    0.28    0.41
  -5  11  -5    0.37    0.46
   5  12  -5    2.60    0.50
   4  12  -5    0.08    0.41
   3  12  -5    7.86    0.53
   2  12  -5   99.13    1.80
   1  12  -5   22.03    0.83
   0  12  -5    4.07    0.45
  -1  12  -5   16.44    0.73
  -2  12  -5   41.99    1.17
  -3  12  -5    0.69    0.43
  -4  12  -5    8.03    0.55
  -5  12  -5   17.90    0.79
   5  13  -5    2.54    0.53
   4  13  -5   86.39    1.73
   3  13  -5   22.62    0.90
   2  13  -5   38.80    1.12
   1  13  -5   19.63    0.81
   0  13  -5   13.92    0.69
  -1  13  -5    6.74    0.51
  -2  13  -5   41.21    1.18
  -3  13  -5    6.27    0.50
  -4  13  -5    9.98    0.65
  -5  13  -5   16.70    0.81
   5  14  -5    1.72    0.52
   4  14  -5    0.30    0.47
   3  14  -5    0.50    0.45
   2  14  -5    6.65    0.52
   1  14  -5    0.54    0.44
   0  14  -5    1.89    0.43
  -1  14  -5   15.28    0.72
  -2  14  -5    8.62    0.58
  -3  14  -5    0.55    0.44
  -4  14  -5    1.46    0.48
  -5  14  -5   12.59    0.71
   5  15  -5    6.21    0.69
   4  15  -5   31.99    1.11
   3  15  -5    4.93    0.54
   2  15  -5   21.79    0.94
   1  15  -5   33.11    1.09
   0  15  -5    0.72    0.47
  -1  15  -5    0.77    0.45
  -2  15  -5   33.02    1.07
  -3  15  -5    0.46    0.47
  -4  15  -5   54.07    1.43
  -5  15  -5    8.91    0.68
   6  16  -5    0.79    0.67
   5  16  -5    2.96    0.69
   4  16  -5    0.47    0.56
   3  16  -5    5.36    0.60
   2  16  -5    0.24    0.51
   1  16  -5    5.97    0.61
   0  16  -5    0.22    0.46
  -1  16  -5   13.50    0.73
  -2  16  -5   12.42    0.70
  -3  16  -5    0.41    0.51
  -4  16  -5    2.67    0.59
   6  17  -5   -0.61    0.74
   5  17  -5    0.75    0.66
   4  17  -5   22.42    1.08
   3  17  -5   -0.60    0.58
   2  17  -5    0.34    0.54
  -1  17  -5   13.57    0.75
  -2  17  -5   13.61    0.77
  -3  17  -5    0.62    0.56
  -4  17  -5   13.05    0.79
   4  18  -5    2.32    0.69
   3  18  -5   -0.13    0.60
   2  18  -5    6.22    0.65
   1  18  -5    3.11    0.54
   0  18  -5    2.17    0.56
  -1  18  -5    4.70    0.60
  -2  18  -5    2.11    0.56
  -3  18  -5   -0.71    0.58
  -7  -6  -6    5.60    0.76
   3  -5  -6   23.11    0.68
   2  -5  -6    1.26    0.40
  -6  -5  -6   13.38    0.79
  -7  -5  -6    1.60    0.67
   3  -4  -6    7.37    0.46
   2  -4  -6   37.92    0.85
   1  -4  -6    0.44    0.31
   0  -4  -6   -0.26    0.33
  -4  -4  -6   11.94    0.66
  -5  -4  -6    6.77    0.57
  -6  -4  -6    5.53    0.57
  -7  -4  -6    0.95    0.56
  -8  -4  -6   22.38    1.02
   3  -3  -6    9.83    0.47
   2  -3  -6    8.49    0.45
   1  -3  -6    0.07    0.40
   0  -3  -6   32.37    0.84
  -1  -3  -6    2.62    0.40
  -2  -3  -6    1.70    0.40
  -3  -3  -6   12.60    0.62
  -4  -3  -6    1.63    0.40
  -5  -3  -6    0.77    0.45
  -6  -3  -6    0.66    0.48
  -7  -3  -6   15.44    0.75
   3  -2  -6    0.93    0.34
   2  -2  -6   76.53    1.20
   1  -2  -6    4.52    0.41
   0  -2  -6   34.03    0.87
  -1  -2  -6  128.86    1.79
  -2  -2  -6   19.99    0.70
  -3  -2  -6    7.11    0.47
  -4  -2  -6   55.19    1.26
  -5  -2  -6    0.24    0.38
  -6  -2  -6   45.60    1.22
  -7  -2  -6    2.03    0.53
   3  -1  -6    3.28    0.35
   2  -1  -6    5.47    0.41
   1  -1  -6   36.46    0.86
   0  -1  -6   19.86    0.67
  -1  -1  -6    1.14    0.38
  -2  -1  -6   22.95    0.74
  -3  -1  -6   15.30    0.63
  -4  -1  -6   -0.33    0.35
  -5  -1  -6    1.06    0.38
  -6  -1  -6   13.60    0.68
  -7  -1  -6    7.90    0.65
   3   0  -6   14.14    0.57
   2   0  -6  160.80    1.88
   1   0  -6   12.50    0.53
   0   0  -6   92.14    1.46
  -1   0  -6  292.41    2.94
  -2   0  -6    9.69    0.51
  -4   0  -6   22.20    0.78
  -5   0  -6    0.56    0.39
  -6   0  -6   46.13    1.25
  -7   0  -6   42.26    1.27
   4   1  -6   90.53    1.28
   3   1  -6    3.43    0.39
   2   1  -6    3.88    0.40
   1   1  -6   34.80    0.86
   0   1  -6   21.20    0.70
  -1   1  -6    1.37    0.37
  -2   1  -6   22.40    0.76
  -3   1  -6   16.27    0.67
  -4   1  -6    0.33    0.37
  -5   1  -6    1.22    0.41
  -6   1  -6   13.77    0.70
  -7   1  -6    7.91    0.63
   4   2  -6    3.28    0.35
   3   2  -6    1.49    0.32
   2   2  -6   74.82    1.29
   1   2  -6    4.69    0.40
   0   2  -6   35.15    0.90
  -1   2  -6  128.69    1.84
  -2   2  -6   19.35    0.70
  -3   2  -6    7.88    0.49
  -4   2  -6   55.94    1.27
  -5   2  -6   -0.52    0.41
  -6   2  -6   42.56    1.18
  -7   2  -6    2.22    0.56
   4   3  -6   12.59    0.51
   3   3  -6    8.74    0.46
   2   3  -6    9.29    0.51
   1   3  -6    0.18    0.36
   0   3  -6   33.42    0.92
  -1   3  -6    2.70    0.37
  -2   3  -6    1.63    0.33
  -3   3  -6   11.48    0.57
  -4   3  -6    2.79    0.41
  -5   3  -6    0.74    0.41
  -6   3  -6   -0.49    0.46
  -7   3  -6   16.84    0.83
   4   4  -6    3.61    0.38
   3   4  -6    6.93    0.42
   2   4  -6   39.45    0.94
   1   4  -6    1.68    0.35
   0   4  -6    0.17    0.37
  -1   4  -6    2.89    0.42
  -2   4  -6    4.78    0.46
  -3   4  -6    0.38    0.33
  -4   4  -6   12.91    0.64
  -5   4  -6    7.62    0.55
  -6   4  -6    5.41    0.56
  -7   4  -6    0.04    0.57
   4   5  -6   10.24    0.51
   3   5  -6   22.86    0.71
   2   5  -6    1.01    0.31
   1   5  -6  106.37    1.63
   0   5  -6   14.95    0.65
  -1   5  -6   -0.23    0.37
  -2   5  -6   16.89    0.74
  -3   5  -6   46.57    1.21
  -4   5  -6   11.78    0.68
  -5   5  -6    5.05    0.57
  -6   5  -6   10.85    0.75
   4   6  -6    2.75    0.39
   3   6  -6   33.47    0.88
   2   6  -6    0.21    0.33
   1   6  -6   15.92    0.64
   0   6  -6    4.62    0.41
  -1   6  -6    0.11    0.33
  -2   6  -6   72.83    1.49
  -3   6  -6    1.87    0.42
  -4   6  -6   15.40    0.75
  -5   6  -6   29.05    1.03
  -6   6  -6    3.43    0.56
   4   7  -6   14.10    0.61
   3   7  -6   75.68    1.40
   2   7  -6    3.46    0.37
   1   7  -6    6.88    0.45
   0   7  -6    3.10    0.37
  -1   7  -6    0.45    0.35
  -2   7  -6    2.71    0.40
  -3   7  -6    1.11    0.38
  -4   7  -6    9.08    0.60
  -5   7  -6   -0.74    0.45
  -6   7  -6    0.76    0.51
   5   8  -6    1.21    0.43
   4   8  -6   14.89    0.62
   3   8  -6   84.83    1.52
   2   8  -6    7.75    0.49
   1   8  -6   68.40    1.38
   0   8  -6   54.83    1.24
  -1   8  -6    6.53    0.45
  -2   8  -6  127.87    2.06
  -3   8  -6   12.29    0.64
  -4   8  -6    2.27    0.44
  -5   8  -6   50.83    1.33
  -6   8  -6    0.78    0.54
   5   9  -6    3.38    0.47
   4   9  -6   11.27    0.58
   3   9  -6   11.46    0.59
   2   9  -6   -0.51    0.38
   1   9  -6    1.10    0.36
   0   9  -6   19.45    0.74
  -1   9  -6   13.41    0.63
  -2   9  -6    0.51    0.41
  -3   9  -6    1.03    0.40
  -4   9  -6    1.31    0.43
  -5   9  -6    9.97    0.61
  -6   9  -6   -0.08    0.54
   5  10  -6    3.01    0.48
   4  10  -6   36.50    1.06
   3  10  -6   38.06    1.06
   2  10  -6   10.36    0.58
   1  10  -6   63.36    1.40
   0  10  -6   20.92    0.79
  -1  10  -6   26.56    0.90
  -2  10  -6   36.30    1.06
  -3  10  -6    3.19    0.45
  -4  10  -6    1.32    0.44
  -5  10  -6   16.72    0.78
  -6  10  -6    4.34    0.59
   5  11  -6    4.47    0.51
   4  11  -6    4.63    0.51
   3  11  -6    2.06    0.41
   2  11  -6    1.28    0.38
   1  11  -6    0.72    0.40
   0  11  -6   10.50    0.63
  -1  11  -6    8.38    0.56
  -2  11  -6    1.52    0.43
  -3  11  -6    2.24    0.43
  -4  11  -6    9.25    0.60
  -5  11  -6    0.74    0.54
   5  12  -6    2.03    0.51
   4  12  -6    0.46    0.47
   3  12  -6   35.23    1.10
   2  12  -6    2.11    0.44
   1  12  -6   10.43    0.62
   0  12  -6   26.33    0.95
  -1  12  -6   -0.18    0.43
  -2  12  -6   43.52    1.25
  -3  12  -6    3.43    0.48
  -4  12  -6    2.33    0.51
  -5  12  -6   15.95    0.78
   5  13  -6    0.79    0.55
   4  13  -6   -0.41    0.49
   3  13  -6   11.27    0.67
   2  13  -6    1.52    0.43
   1  13  -6   41.52    1.22
   0  13  -6    3.47    0.49
  -1  13  -6   14.03    0.74
  -2  13  -6    0.54    0.47
  -3  13  -6   11.78    0.73
  -4  13  -6   14.39    0.79
  -5  13  -6    2.48    0.58
   5  14  -6   16.49    0.85
   4  14  -6    7.50    0.63
   3  14  -6    0.80    0.53
   2  14  -6   79.57    1.73
   1  14  -6   -0.11    0.47
   0  14  -6    1.28    0.48
  -1  14  -6    1.74    0.47
  -2  14  -6    0.29    0.46
  -3  14  -6    3.74    0.54
  -4  14  -6   39.99    1.28
  -5  14  -6    2.58    0.61
   5  15  -6    1.50    0.61
   4  15  -6   -0.47    0.59
   3  15  -6   -0.71    0.56
   2  15  -6    1.97    0.53
   1  15  -6    1.85    0.52
  -1  15  -6    1.81    0.49
  -2  15  -6    2.07    0.51
  -3  15  -6    6.37    0.62
  -4  15  -6   15.44    0.83
   5  16  -6   15.26    0.91
   4  16  -6    0.14    0.64
   3  16  -6    2.20    0.57
   2  16  -6   20.03    0.97
   1  16  -6    1.49    0.53
   0  16  -6    0.85    0.54
  -1  16  -6   27.33    1.07
  -2  16  -6    0.30    0.53
  -3  16  -6   49.59    1.43
   4  17  -6    0.87    0.66
   3  17  -6    5.83    0.69
   2  17  -6    0.55    0.56
   1  17  -6   -0.73    0.59
   0  17  -6    1.14    0.58
  -1  17  -6    0.36    0.57
   2  -7  -7    1.45    0.46
  -6  -7  -7   -0.77    0.78
   2  -6  -7   20.78    0.72
   1  -6  -7    1.96    0.44
  -4  -6  -7    3.44    0.52
  -5  -6  -7   10.70    0.78
  -6  -6  -7    1.63    0.64
   2  -5  -7   10.00    0.60
   1  -5  -7   23.54    0.76
   0  -5  -7    3.04    0.45
  -1  -5  -7   66.12    1.38
  -2  -5  -7    6.91    0.55
  -3  -5  -7   32.31    1.04
  -4  -5  -7   27.25    0.98
  -5  -5  -7    2.67    0.53
  -6  -5  -7    5.83    0.69
   2  -4  -7    9.49    0.52
   1  -4  -7   23.48    0.79
   0  -4  -7    2.75    0.41
  -1  -4  -7   32.40    0.94
  -2  -4  -7   78.30    1.54
  -3  -4  -7    8.07    0.56
  -4  -4  -7    6.81    0.57
  -5  -4  -7    8.50    0.64
  -6  -4  -7   30.47    1.09
   3  -3  -7  100.79    1.48
   2  -3  -7    1.05    0.44
   1  -3  -7    3.31    0.42
   0  -3  -7   61.96    1.23
  -1  -3  -7    5.99    0.54
  -2  -3  -7   53.23    1.24
  -3  -3  -7   58.13    1.33
  -4  -3  -7    9.77    0.59
  -5  -3  -7    2.94    0.49
  -6  -3  -7   10.15    0.68
   3  -2  -7   -0.29    0.36
   2  -2  -7    9.54    0.53
   1  -2  -7   39.87    0.97
   0  -2  -7    2.09    0.41
  -1  -2  -7    5.51    0.48
  -2  -2  -7    0.02    0.38
  -3  -2  -7    8.99    0.56
  -4  -2  -7    2.86    0.43
  -5  -2  -7    3.78    0.48
  -6  -2  -7    4.82    0.62
  -7  -2  -7    7.58    0.68
   3  -1  -7   97.34    1.46
   2  -1  -7    3.50    0.37
   1  -1  -7    3.16    0.40
   0  -1  -7   81.57    1.45
  -1  -1  -7    8.77    0.55
  -2  -1  -7    7.47    0.51
  -3  -1  -7   32.29    0.96
  -4  -1  -7    5.33    0.48
  -5  -1  -7    1.59    0.48
  -6  -1  -7   38.16    1.20
  -7  -1  -7   -1.33    0.61
   3   0  -7    0.39    0.39
   2   0  -7    0.34    0.35
   1   0  -7   -0.53    0.34
   0   0  -7   -1.04    0.37
  -1   0  -7   -0.16    0.36
  -2   0  -7    0.34    0.37
  -3   0  -7    0.15    0.37
  -4   0  -7    0.06    0.42
  -5   0  -7    0.04    0.47
  -6   0  -7    0.35    0.52
  -7   0  -7   -1.64    0.65
   3   1  -7   94.25    1.50
   2   1  -7    4.42    0.43
   1   1  -7    2.80    0.34
   0   1  -7   76.91    1.44
  -1   1  -7    9.45    0.54
  -2   1  -7    6.96    0.50
  -3   1  -7   34.05    1.04
  -4   1  -7    6.19    0.50
  -5   1  -7    0.84    0.45
  -6   1  -7   37.48    1.19
  -7   1  -7    0.88    0.64
   3   2  -7   -0.02    0.36
   2   2  -7    8.77    0.56
   1   2  -7   37.96    1.01
   0   2  -7    2.26    0.36
  -1   2  -7    4.37    0.43
  -2   2  -7   -0.73    0.36
  -3   2  -7    8.27    0.55
  -4   2  -7    2.75    0.41
  -5   2  -7    5.11    0.56
  -6   2  -7    6.25    0.61
  -7   2  -7    6.85    0.68
   4   3  -7    3.47    0.40
   3   3  -7   99.12    1.57
   2   3  -7    1.09    0.37
   1   3  -7    3.17    0.45
   0   3  -7   61.33    1.34
  -1   3  -7    6.03    0.47
  -2   3  -7   57.75    1.33
  -3   3  -7   60.34    1.40
  -4   3  -7    8.42    0.58
  -5   3  -7    2.79    0.49
  -6   3  -7    9.42    0.71
  -7   3  -7    4.86    0.73
   4   4  -7    5.87    0.47
   3   4  -7    8.78    0.49
   2   4  -7    9.47    0.54
   1   4  -7   22.97    0.82
   0   4  -7    3.11    0.45
  -1   4  -7   32.75    1.02
  -2   4  -7   81.05    1.65
  -3   4  -7    7.22    0.57
  -4   4  -7    7.56    0.62
  -5   4  -7    6.17    0.61
  -6   4  -7   31.77    1.17
  -7   4  -7    0.91    0.68
   4   5  -7   39.37    0.97
   3   5  -7   28.24    0.84
   2   5  -7   10.12    0.56
   1   5  -7   22.94    0.80
   0   5  -7    2.04    0.42
  -1   5  -7   63.01    1.43
  -2   5  -7    6.49    0.60
  -3   5  -7   32.13    1.10
  -4   5  -7   26.70    1.03
  -5   5  -7    1.51    0.56
  -6   5  -7    6.23    0.71
  -7   5  -7   26.70    1.16
   4   6  -7    5.24    0.48
   3   6  -7   10.10    0.56
   2   6  -7   21.17    0.78
   1   6  -7    2.27    0.39
   0   6  -7    6.96    0.52
  -1   6  -7   24.24    0.90
  -2   6  -7    4.78    0.52
  -3   6  -7    9.40    0.67
  -4   6  -7    2.75    0.54
  -5   6  -7   11.35    0.76
  -6   6  -7    1.15    0.57
   4   7  -7   21.47    0.76
   3   7  -7    1.44    0.38
   2   7  -7    0.84    0.39
   1   7  -7   65.07    1.42
   0   7  -7    2.77    0.43
  -1   7  -7   42.20    1.16
  -2   7  -7   30.98    1.02
  -3   7  -7    6.85    0.55
  -4   7  -7   40.70    1.23
  -5   7  -7    5.97    0.58
  -6   7  -7    0.32    0.58
   4   8  -7   19.12    0.75
   3   8  -7    1.28    0.40
   2   8  -7    0.25    0.40
   1   8  -7   12.09    0.61
   0   8  -7   18.42    0.77
  -1   8  -7    0.62    0.42
  -2   8  -7    0.34    0.43
  -3   8  -7    1.03    0.48
  -4   8  -7    2.25    0.48
  -5   8  -7    2.08    0.53
  -6   8  -7    1.48    0.61
   4   9  -7   20.06    0.79
   3   9  -7    6.59    0.52
   2   9  -7   18.41    0.76
   1   9  -7   32.11    1.00
   0   9  -7    1.76    0.41
  -1   9  -7    3.47    0.43
  -2   9  -7    0.84    0.45
  -3   9  -7   12.49    0.68
  -4   9  -7   28.61    1.04
  -5   9  -7    0.18    0.54
  -6   9  -7    0.73    0.62
   4  10  -7    0.69    0.49
   3  10  -7    2.08    0.46
   2  10  -7    0.49    0.44
   1  10  -7   25.13    0.91
   0  10  -7   -0.27    0.41
  -1  10  -7    0.03    0.42
  -2  10  -7   -0.09    0.47
  -3  10  -7    5.73    0.51
  -4  10  -7    0.70    0.55
  -5  10  -7    1.97    0.56
   4  11  -7   24.49    0.93
   3  11  -7    3.42    0.50
   2  11  -7    7.60    0.57
   1  11  -7   59.67    1.50
   0  11  -7    2.79    0.48
  -1  11  -7   34.84    1.11
  -2  11  -7   -0.16    0.50
  -3  11  -7    0.37    0.51
  -4  11  -7   14.53    0.77
  -5  11  -7   22.02    0.94
   5  12  -7    6.72    0.63
   4  12  -7   13.15    0.73
   3  12  -7    6.70    0.62
   2  12  -7   19.07    0.86
   1  12  -7    6.46    0.59
   0  12  -7    0.70    0.46
  -1  12  -7   15.12    0.79
  -2  12  -7   20.82    0.86
  -3  12  -7    3.36    0.55
  -4  12  -7    3.15    0.56
   5  13  -7   21.47    0.94
   4  13  -7    0.22    0.56
   3  13  -7   49.58    1.39
   2  13  -7    6.43    0.58
   1  13  -7   18.00    0.83
   0  13  -7   17.50    0.84
  -1  13  -7    3.59    0.57
  -2  13  -7    4.99    0.59
  -3  13  -7   17.15    0.85
   5  14  -7    1.89    0.63
   4  14  -7    2.45    0.61
   3  14  -7    7.13    0.66
   2  14  -7    7.18    0.64
   1  14  -7    0.31    0.54
   0  14  -7    0.05    0.52
  -1  14  -7    2.94    0.56
  -2  14  -7   15.82    0.86
  -3  14  -7   13.59    0.83
   5  15  -7    2.69    0.72
   4  15  -7    0.42    0.65
   3  15  -7   18.06    0.96
   2  15  -7    8.97    0.67
   1  15  -7    2.12    0.58
  -1  15  -7    3.57    0.57
   3  16  -7    0.31    0.67
   2  16  -7   -0.19    0.62
   1  16  -7    1.00    0.63
   1  -8  -8    0.07    0.56
   0  -8  -8   12.26    0.70
  -3  -8  -8   48.26    1.37
  -4  -8  -8    4.02    0.67
   2  -7  -8    0.48    0.59
   1  -7  -8    0.34    0.50
   0  -7  -8   12.23    0.71
  -1  -7  -8    0.26    0.55
  -2  -7  -8   -0.19    0.55
  -3  -7  -8    1.65    0.62
   2  -6  -8   32.54    0.95
   1  -6  -8    5.18    0.59
   0  -6  -8    2.57    0.50
  -1  -6  -8   56.51    1.35
  -2  -6  -8    1.84    0.47
   2  -5  -8    5.42    0.56
   1  -5  -8    1.38    0.56
   0  -5  -8   32.81    1.01
  -1  -5  -8   10.31    0.64
  -2  -5  -8    1.18    0.48
  -3  -5  -8    6.10    0.61
  -4  -5  -8   16.66    0.85
  -5  -5  -8    0.90    0.63
   2  -4  -8   -0.81    0.50
   1  -4  -8    8.91    0.57
   0  -4  -8    0.33    0.48
  -1  -4  -8    2.70    0.56
  -2  -4  -8   22.74    0.89
  -3  -4  -8    9.21    0.67
  -4  -4  -8    2.67    0.54
  -5  -4  -8    3.56    0.58
   2  -3  -8   36.69    1.00
   1  -3  -8   17.76    0.73
   0  -3  -8    7.39    0.55
  -1  -3  -8    3.66    0.48
  -2  -3  -8    0.23    0.45
  -3  -3  -8   14.61    0.71
  -4  -3  -8   10.09    0.63
   2  -2  -8   10.35    0.57
   1  -2  -8   45.91    1.14
   0  -2  -8    0.62    0.43
  -1  -2  -8   22.40    0.85
  -2  -2  -8   44.90    1.22
  -3  -2  -8   12.75    0.69
  -4  -2  -8    4.36    0.55
  -5  -2  -8   20.74    0.92
   3  -1  -8    2.78    0.47
   2  -1  -8    8.51    0.51
   1  -1  -8    1.64    0.41
   0  -1  -8    9.20    0.57
  -1  -1  -8    0.55    0.40
  -2  -1  -8   -0.56    0.43
  -3  -1  -8   -0.32    0.48
  -4  -1  -8    3.84    0.53
  -5  -1  -8    0.54    0.53
   3   0  -8   58.76    1.28
   2   0  -8    0.75    0.38
   1   0  -8  135.93    2.05
   0   0  -8    2.10    0.42
  -1   0  -8   10.89    0.63
  -3   0  -8    2.52    0.45
  -4   0  -8   -0.68    0.47
   3   1  -8    2.45    0.45
   2   1  -8    8.35    0.60
   1   1  -8    1.27    0.39
   0   1  -8    8.17    0.55
  -1   1  -8    0.83    0.40
  -2   1  -8    0.16    0.45
  -3   1  -8   -0.40    0.44
  -4   1  -8    4.18    0.55
  -5   1  -8    0.43    0.57
   3   2  -8    9.49    0.57
   2   2  -8   11.41    0.65
   1   2  -8   46.20    1.22
   0   2  -8    0.52    0.41
  -1   2  -8   24.37    0.88
  -2   2  -8   45.31    1.23
  -3   2  -8   12.41    0.68
  -4   2  -8    4.74    0.55
  -5   2  -8   22.42    0.95
   3   3  -8    0.21    0.41
   2   3  -8   38.89    1.08
   1   3  -8   17.79    0.81
   0   3  -8    7.62    0.62
  -1   3  -8    3.07    0.48
  -2   3  -8    0.05    0.44
  -3   3  -8   12.32    0.73
  -4   3  -8    9.01    0.69
  -5   3  -8    5.97    0.65
   3   4  -8   24.47    0.82
   2   4  -8    0.09    0.40
   1   4  -8   10.81    0.65
   0   4  -8   -0.28    0.43
  -1   4  -8    2.77    0.53
  -2   4  -8   22.31    0.95
  -3   4  -8    8.72    0.68
  -4   4  -8    1.11    0.55
  -5   4  -8    3.73    0.67
   3   5  -8   25.05    0.83
   2   5  -8    6.58    0.53
   1   5  -8    1.03    0.42
   0   5  -8   29.45    1.02
  -1   5  -8   10.89    0.73
  -2   5  -8    0.30    0.46
  -3   5  -8    4.98    0.66
  -4   5  -8   16.43    0.92
  -5   5  -8    0.42    0.60
   3   6  -8    1.03    0.44
   2   6  -8   32.17    1.00
   1   6  -8    4.20    0.51
   0   6  -8    2.02    0.44
  -1   6  -8   56.78    1.44
  -2   6  -8    1.13    0.50
  -3   6  -8   19.33    0.90
  -4   6  -8    6.33    0.69
  -5   6  -8    0.98    0.58
   4   7  -8    0.77    0.49
   3   7  -8    4.08    0.47
   2   7  -8    1.39    0.44
   1   7  -8   -0.09    0.44
   0   7  -8   12.55    0.72
  -1   7  -8    0.20    0.47
  -2   7  -8    0.60    0.49
  -3   7  -8    2.05    0.55
  -4   7  -8   11.50    0.75
   4   8  -8    0.45    0.49
   3   8  -8   13.04    0.68
   2   8  -8   67.14    1.52
   1   8  -8   -0.49    0.46
   0   8  -8   11.51    0.68
  -1   8  -8   42.40    1.24
  -2   8  -8    0.73    0.51
  -3   8  -8   48.27    1.40
  -4   8  -8    3.75    0.59
   4   9  -8    2.62    0.52
   3   9  -8   -0.16    0.51
   2   9  -8   -0.12    0.46
   1   9  -8   12.58    0.69
   0   9  -8   12.29    0.72
  -1   9  -8   -0.07    0.52
  -2   9  -8    0.83    0.52
  -3   9  -8    0.40    0.55
  -4   9  -8    0.14    0.60
   4  10  -8    2.35    0.52
   3  10  -8    6.73    0.60
   2  10  -8   28.44    1.04
   1  10  -8   15.54    0.75
   0  10  -8    6.95    0.61
  -1  10  -8   13.59    0.75
  -2  10  -8    3.08    0.56
  -3  10  -8    6.34    0.61
   4  11  -8    1.58    0.57
   3  11  -8    2.80    0.57
   2  11  -8    0.22    0.49
   1  11  -8   -0.91    0.53
   0  11  -8    1.60    0.52
  -1  11  -8    0.72    0.56
  -2  11  -8    0.49    0.57
   4  12  -8    0.30    0.62
   3  12  -8    0.82    0.54
   2  12  -8    9.74    0.68
   1  12  -8   10.67    0.70
   0  12  -8   12.75    0.79
  -1  12  -8    7.65    0.67
  -2  12  -8    0.18    0.56
   4  13  -8   32.90    1.15
   3  13  -8   39.35    1.27
   2  13  -8    9.76    0.70
   1  13  -8    3.25    0.60
  -1  13  -8    6.01    0.69
   4  14  -8   11.68    0.83
   3  14  -8    4.93    0.70
   2  14  -8    1.12    0.64
   1  14  -8    7.29    0.71
   0 -11  -9   28.61    1.10
   0 -10  -9    5.94    0.78
  -1 -10  -9    7.36    0.76
   1  -9  -9    0.68    0.64
   0  -9  -9    7.66    0.65
  -1  -9  -9    1.63    0.58
   1  -8  -9    4.68    0.70
   0  -8  -9    6.85    0.68
  -1  -8  -9    0.08    0.63
  -2  -8  -9    1.69    0.64
   1  -7  -9    0.02    0.69
   0  -7  -9   59.33    1.44
  -1  -7  -9    5.47    0.72
  -2  -7  -9    5.62    0.67
   1  -6  -9    3.34    0.58
   0  -6  -9    1.75    0.57
  -1  -6  -9    2.16    0.67
  -2  -6  -9    5.38    0.73
   1  -5  -9    5.02    0.65
   0  -5  -9   51.34    1.29
  -1  -5  -9    0.57    0.56
  -2  -5  -9    8.20    0.68
  -3  -5  -9    8.01    0.69
   2  -4  -9   21.86    0.85
   1  -4  -9   16.01    0.75
   0  -4  -9   26.66    0.98
  -1  -4  -9    1.58    0.59
  -2  -4  -9   15.10    0.78
  -3  -4  -9    1.71    0.59
   2  -3  -9   16.97    0.74
   1  -3  -9   15.36    0.74
   0  -3  -9    1.57    0.49
  -1  -3  -9   75.51    1.65
  -2  -3  -9    1.62    0.57
  -3  -3  -9    7.40    0.67
   2  -2  -9    4.86    0.51
   1  -2  -9    2.01    0.49
   0  -2  -9    9.40    0.63
  -1  -2  -9    1.06    0.50
  -2  -2  -9    9.98    0.69
  -3  -2  -9    3.56    0.57
   2  -1  -9   37.47    1.08
   1  -1  -9    2.17    0.46
   0  -1  -9    0.73    0.46
  -1  -1  -9    2.52    0.51
  -2  -1  -9    0.21    0.51
  -3  -1  -9    1.43    0.57
   2   0  -9    0.46    0.48
   1   0  -9    0.16    0.47
   0   0  -9   -0.02    0.49
  -1   0  -9   -0.13    0.47
  -2   0  -9   -0.05    0.47
  -3   0  -9    0.50    0.54
   2   1  -9   40.52    1.21
   1   1  -9    2.84    0.52
   0   1  -9    1.10    0.48
  -1   1  -9    2.77    0.52
  -2   1  -9    0.64    0.51
  -3   1  -9    1.75    0.52
   3   2  -9    3.25    0.49
   2   2  -9    4.01    0.54
   1   2  -9    1.49    0.53
   0   2  -9    8.52    0.65
  -1   2  -9    2.06    0.51
  -2   2  -9   10.03    0.70
  -3   2  -9    3.56    0.58
   3   3  -9    9.89    0.62
   2   3  -9   17.09    0.79
   1   3  -9   16.12    0.83
   0   3  -9    0.69    0.50
  -1   3  -9   70.45    1.71
  -2   3  -9    1.47    0.54
  -3   3  -9    8.11    0.74
   3   4  -9   -0.12    0.48
   2   4  -9   22.15    0.87
   1   4  -9   16.46    0.80
   0   4  -9   25.83    1.02
  -1   4  -9    1.66    0.55
  -2   4  -9   18.34    0.98
  -3   4  -9    1.41    0.63
   3   5  -9   28.04    0.94
   2   5  -9   18.92    0.82
   1   5  -9    5.79    0.58
   0   5  -9   50.82    1.39
  -1   5  -9    1.25    0.55
  -2   5  -9   10.82    0.80
  -3   5  -9    6.44    0.76
   3   6  -9    8.58    0.61
   2   6  -9    2.98    0.51
   1   6  -9    2.88    0.56
   0   6  -9    2.81    0.52
  -1   6  -9    2.40    0.57
  -2   6  -9    3.40    0.60
   3   7  -9   22.38    0.89
   2   7  -9    3.46    0.56
   1   7  -9    0.05    0.54
   0   7  -9   61.00    1.56
  -1   7  -9    4.45    0.61
  -2   7  -9    4.66    0.58
   3   8  -9   -0.85    0.55
   2   8  -9    1.34    0.54
   1   8  -9    5.69    0.57
   0   8  -9    6.15    0.66
  -1   8  -9    0.16    0.54
  -2   8  -9    1.58    0.62
   3   9  -9   29.88    1.12
   2   9  -9    8.80    0.69
   1   9  -9    1.06    0.60
   0   9  -9    6.70    0.63
  -1   9  -9    1.54    0.59
   3  10  -9    8.75    0.71
   2  10  -9    3.52    0.62
   1  10  -9   -0.08    0.56
   0  10  -9    4.94    0.66
   3  11  -9    2.98    0.62
   2  11  -9   11.05    0.80
   1  11  -9   -0.19    0.59
   0  -7 -10    2.42    0.75
   1  -6 -10   26.30    1.03
   0  -6 -10    0.99    0.76
   1  -5 -10    0.46    0.61
   0  -5 -10   10.94    0.77
   1  -4 -10    1.44    0.58
   0  -4 -10   10.45    0.77
  -1  -4 -10    0.01    0.62
   1  -3 -10    0.03    0.55
   0  -3 -10   -0.39    0.58
  -1  -3 -10    4.74    0.67
   1  -2 -10    2.75    0.55
   0  -2 -10   29.14    1.06
  -1  -2 -10    5.60    0.67
   2  -1 -10    2.29    0.60
   1  -1 -10   12.30    0.75
   0  -1 -10    2.21    0.59
  -1  -1 -10    1.08    0.61
   2   0 -10   47.17    1.39
   1   0 -10   -0.36    0.58
   0   0 -10    9.17    0.69
  -1   0 -10    0.02    0.57
   2   1 -10    1.95    0.62
   1   1 -10   11.80    0.84
   0   1 -10    3.11    0.63
  -1   1 -10   -0.62    0.61
   2   2 -10   21.45    0.95
   1   2 -10    2.82    0.61
   0   2 -10   27.99    1.19
  -1   2 -10    5.79    0.71
   2   3 -10    4.34    0.61
   1   3 -10   -0.46    0.59
   0   3 -10   -0.31    0.62
  -1   3 -10    4.92    0.71
   2   4 -10    7.41    0.67
   1   4 -10    0.84    0.59
   0   4 -10   10.99    0.82
   2   5 -10    6.85    0.64
   1   5 -10    0.23    0.62
   0   5 -10   10.13    0.77
   3   6 -10    0.69    0.65
   2   6 -10    3.43    0.63
   1   6 -10   25.91    1.05
   3   7 -10   -0.20    0.63
   2   7 -10    1.21    0.65
   1   7 -10    0.15    0.68
   3   8 -10    1.32    0.66
   2   8 -10    0.31    0.68
  -1   0   0    2.54    0.10
  -2   0   0  203.34    1.43
  -2  -1   0    0.75    0.11
  -1  -1   0  129.79    0.80
  -1   1   0  136.92    0.95
  -2   1   0    0.97    0.16
  -2  -2   0    1.79    0.11
  -2  -3   0  340.03    1.94
  -2  -4   0    0.78    0.06
  -5  -6  -1    1.33    0.21
  -5  -5  -1    4.52    0.25
  -5  -4  -1   24.31    0.53
  -5  -3  -1  155.05    1.54
  -5  -2  -1   26.68    0.59
  -6  -2  -1   80.80    1.16
  -4  -1  -1    1.38    0.22
  -5  -1  -1   38.85    0.73
  -6  -1  -1   15.85    0.51
  -4   0  -1    0.13    0.19
  -5   0  -1   -0.27    0.22
  -4   1  -1    0.93    0.22
  -5   1  -1   39.76    0.78
  -3   2  -1    3.45    0.25
  -4   2  -1   25.63    0.57
  -5   2  -1   28.46    0.68
  -3   3  -1   38.53    0.68
  -4   3  -1    5.47    0.33
  -5   3  -1  158.22    1.79
  -2   4  -1   40.37    0.64
  -3   4  -1    0.50    0.21
  -4   4  -1   73.78    1.09
  -5   4  -1   23.72    0.65
  -1   5  -1  314.24    2.19
  -2   5  -1  473.11    3.20
  -3   5  -1  130.00    1.42
  -4   5  -1  101.39    1.34
   1   6  -1   17.35    0.27
   0   6  -1  329.65    2.14
  -1   6  -1    8.90    0.30
  -2   6  -1    0.40    0.22
  -3   6  -1  100.57    1.27
  -4   6  -1   18.89    0.58
   0   7  -1    7.39    0.25
  -1   7  -1   95.25    1.04
  -2   7  -1   19.72    0.51
  -3   7  -1   24.88    0.62
  -1   8  -1   44.03    0.69
  -2   8  -1    0.08    0.23
  -6  -5  -2   41.81    0.79
  -6  -4  -2    0.10    0.25
  -6  -3  -2    0.04    0.25
  -7  -3  -2    0.47    0.32
  -6  -2  -2   29.04    0.70
  -7  -2  -2  110.28    1.56
  -6  -1  -2    4.40    0.32
  -7  -1  -2    0.95    0.32
  -6   0  -2    2.72    0.27
  -7   0  -2  103.28    1.56
  -5   1  -2   65.45    1.05
  -6   1  -2    3.51    0.32
  -7   1  -2    1.14    0.31
  -5   2  -2    1.76    0.28
  -6   2  -2   29.92    0.78
  -7   2  -2  108.96    1.66
  -5   3  -2   30.00    0.74
  -6   3  -2   -0.28    0.27
  -7   3  -2   -0.04    0.34
  -5   4  -2    2.27    0.33
  -6   4  -2    0.50    0.29
  -4   5  -2    2.81    0.32
  -5   5  -2   53.83    1.05
  -6   5  -2   42.49    0.98
  -4   6  -2   10.55    0.47
  -5   6  -2   22.62    0.69
  -6   6  -2   12.23    0.54
  -3   7  -2  122.62    1.51
  -4   7  -2    4.41    0.38
  -5   7  -2    0.02    0.32
  -2   8  -2   19.52    0.56
  -3   8  -2  182.12    1.90
  -4   8  -2    3.92    0.36
  -5   8  -2  105.96    1.61
   0   9  -2    0.37    0.25
  -1   9  -2    5.11    0.33
  -2   9  -2    2.05    0.30
  -3   9  -2    8.91    0.43
  -4   9  -2    4.62    0.37
   1  10  -2  187.74    1.52
   0  10  -2   75.29    0.96
  -1  10  -2    1.81    0.28
  -2  10  -2    5.82    0.35
  -3  10  -2   32.05    0.78
  -4  10  -2   45.97    1.00
   0  11  -2    7.99    0.38
  -1  11  -2    6.76    0.38
  -2  11  -2   -0.08    0.29
  -7  -3  -3    9.65    0.48
  -7  -2  -3    1.25    0.34
  -8  -2  -3   15.97    0.66
  -7  -1  -3    0.01    0.33
  -8  -1  -3    0.98    0.40
  -7   0  -3   -0.50    0.31
  -8   0  -3   -0.07    0.40
  -7   1  -3   -0.06    0.30
  -8   1  -3    1.09    0.40
  -6   2  -3   24.99    0.75
  -7   2  -3    1.64    0.34
  -8   2  -3   16.54    0.69
  -6   3  -3   54.38    1.15
  -7   3  -3    9.91    0.52
  -8   3  -3    2.34    0.45
  -6   4  -3   10.78    0.51
  -7   4  -3   13.75    0.61
  -8   4  -3   12.00    0.63
  -5   5  -3   20.40    0.68
  -6   5  -3    2.20    0.31
  -7   5  -3   17.49    0.72
  -5   6  -3   16.08    0.61
  -6   6  -3    4.06    0.37
  -7   6  -3   20.55    0.77
  -5   7  -3  116.00    1.73
  -6   7  -3    0.92    0.35
  -7   7  -3   23.69    0.84
  -4   8  -3   27.99    0.78
  -5   8  -3    9.36    0.48
  -6   8  -3    8.11    0.49
  -3   9  -3    3.53    0.39
  -4   9  -3    0.69    0.32
  -5   9  -3   55.97    1.21
  -6   9  -3    8.25    0.49
  -2  10  -3   63.43    1.08
  -3  10  -3    0.73    0.31
  -4  10  -3   -0.15    0.34
  -5  10  -3   10.04    0.53
  -1  11  -3   12.12    0.50
  -2  11  -3   41.85    0.90
  -3  11  -3   31.85    0.85
  -4  11  -3   33.67    0.90
  -5  11  -3   45.02    1.11
   0  12  -3   44.72    0.83
  -1  12  -3   47.88    0.90
  -2  12  -3    3.77    0.36
  -3  12  -3   44.48    1.01
  -4  12  -3   21.17    0.74
  -1  13  -3   49.61    0.96
  -2  13  -3    8.89    0.47
  -3  13  -3   25.41    0.78
  -8  -2  -4   13.82    0.64
  -8  -1  -4    4.62    0.47
  -7   0  -4    0.04    0.37
  -8   0  -4   95.42    1.77
  -9   0  -4    1.00    0.55
  -7   1  -4    6.05    0.49
  -8   1  -4    5.48    0.55
  -9   1  -4   12.06    0.75
  -7   2  -4    7.29    0.50
  -8   2  -4   13.78    0.69
  -9   2  -4    2.63    0.60
  -7   3  -4   17.98    0.73
  -8   3  -4    3.88    0.48
  -7   4  -4    1.53    0.40
  -8   4  -4    4.58    0.53
  -6   5  -4    4.66    0.40
  -7   5  -4    7.93    0.52
  -8   5  -4    0.21    0.47
  -6   6  -4    1.93    0.40
  -7   6  -4   47.54    1.25
  -8   6  -4   -0.09    0.50
  -6   7  -4   11.65    0.60
  -7   7  -4    2.61    0.41
  -8   7  -4    0.79    0.54
  -5   8  -4    4.96    0.45
  -6   8  -4   23.95    0.83
  -7   8  -4   33.36    1.07
  -5   9  -4    8.11    0.52
  -6   9  -4    1.05    0.38
  -7   9  -4    4.11    0.49
  -4  10  -4   46.31    1.13
  -5  10  -4    1.13    0.38
  -6  10  -4    3.04    0.43
  -7  10  -4   59.93    1.48
  -3  11  -4    0.17    0.35
  -4  11  -4    4.30    0.43
  -5  11  -4    3.51    0.41
  -6  11  -4   15.43    0.75
  -2  12  -4   32.95    0.85
  -3  12  -4   15.81    0.64
  -4  12  -4   10.76    0.57
  -5  12  -4    0.13    0.46
  -6  12  -4    4.46    0.46
  -1  13  -4    1.83    0.41
  -2  13  -4   23.08    0.73
  -3  13  -4   22.36    0.78
  -4  13  -4    1.26    0.43
  -5  13  -4   16.51    0.73
  -2  14  -4    0.28    0.40
  -3  14  -4    0.60    0.44
  -4  14  -4    6.36    0.51
  -3  15  -4    5.32    0.51
  -8  -2  -5   21.48    0.91
  -8  -1  -5    0.10    0.55
  -8   0  -5    0.71    0.53
  -9   0  -5    0.14    0.70
  -8   1  -5    0.87    0.52
  -8   2  -5   20.13    0.86
  -7   3  -5   30.80    1.03
  -8   3  -5    0.98    0.50
  -7   4  -5    0.97    0.47
  -8   4  -5   18.36    0.86
  -7   5  -5    2.75    0.51
  -8   5  -5   31.42    1.13
  -7   6  -5    8.01    0.60
  -8   6  -5    0.17    0.59
  -6   7  -5   54.11    1.36
  -7   7  -5    2.30    0.49
  -6   8  -5    1.48    0.44
  -7   8  -5    0.09    0.54
  -5   9  -5    3.84    0.45
  -6   9  -5   22.88    0.89
  -7   9  -5    6.61    0.59
  -5  10  -5    9.07    0.60
  -6  10  -5    0.04    0.51
  -4  11  -5   -0.41    0.42
  -5  11  -5    0.57    0.47
  -6  11  -5   35.10    1.15
  -4  12  -5    8.05    0.58
  -5  12  -5   20.08    0.85
  -6  12  -5    3.52    0.59
  -3  13  -5    5.05    0.48
  -4  13  -5    9.61    0.59
  -5  13  -5   13.51    0.72
  -6  13  -5    2.26    0.58
  -2  14  -5   11.11    0.61
  -3  14  -5    0.22    0.48
  -4  14  -5    2.29    0.51
  -5  14  -5   12.90    0.74
  -3  15  -5    1.13    0.49
  -4  15  -5   55.83    1.39
  -8  -1  -6    0.02    0.68
  -8   0  -6   -0.07    0.67
  -8   1  -6    0.93    0.71
  -7   5  -6    0.00    0.61
  -7   6  -6    4.55    0.68
  -6   8  -6    0.93    0.55
  -6   9  -6   -0.67    0.59
  -6  10  -6    3.94    0.64
  -5  11  -6    0.30    0.56
  -4  12  -6    1.88    0.53
  -5  12  -6   16.51    0.83
  -4  13  -6   17.27    0.85
  -5  13  -6    3.05    0.66
  -3  14  -6    2.69    0.55
  -4  14  -6   40.61    1.19
  -3  15  -6    6.31    0.62
  -4  15  -6   15.97    0.87
  -3  14  -7   13.44    0.85
   0   0   0    0.00    0.00
