# Supplementary material for: Practical aspects of teaching a graduate-level small-mol­ecule chemical crystallography course
Source: Acta Crystallogr E Crystallogr Commun. 2026 Jan 1;82(Pt 1):107–20. doi: 10.1107/S2056989025010527 (PMC12810306; doi:10.1107/S2056989025010527)
Supplement: Supplementary file 1 [file e-82-00107-sup2.zip › Berry_Guzei_Structures/Structure 11/structure11.res]

TITL structure11
CELL 0.71073 7.9387 16.1296 7.7557 90 99.691 90
ZERR 2 0.0016 0.0032 0.0016 0 0.03 0
LATT 1
SYMM -X,0.5+Y,0.5-Z
SFAC C H N O S Zn Mn
UNIT 28 18 4 22 4 2 1

L.S. 10
PLAN  8
TEMP -123
CONF
MORE -1
BOND $H
fmap 2
acta


WGHT    0.041500    0.780600
FVAR       0.21667
MN1   7    0.000000    0.500000    0.000000    10.50000    0.01245    0.01281 =
         0.01346   -0.00049    0.00104   -0.00121
S1    5   -0.354556    0.440093   -0.284361    11.00000    0.01124    0.01011 =
         0.01443   -0.00067    0.00105   -0.00064
C7    1   -0.441912    0.342589   -0.347017    11.00000    0.01353    0.01073 =
         0.01475   -0.00111    0.00325   -0.00133
N2    3   -0.191338    0.406656   -0.143654    11.00000    0.01275    0.01265 =
         0.01501   -0.00021   -0.00024   -0.00051
C6    1   -0.372099    0.199242   -0.288448    11.00000    0.01771    0.01266 =
         0.01750    0.00044    0.00353    0.00027
AFIX  43
H6    2   -0.298589    0.157242   -0.232504    11.00000   -1.20000
AFIX   0
C5    1   -0.523407    0.178984   -0.401756    11.00000    0.02152    0.01205 =
         0.01869   -0.00202    0.00397   -0.00437
AFIX  43
H5    2   -0.553094    0.122323   -0.421744    11.00000   -1.20000
AFIX   0
C4    1   -0.332965    0.282827   -0.260494    11.00000    0.01249    0.01369 =
         0.01454   -0.00074    0.00253   -0.00056
C3    1   -0.185993    0.322107   -0.140701    11.00000    0.01345    0.01360 =
         0.01350   -0.00029    0.00312   -0.00086
C2    1   -0.631376    0.240298   -0.485837    11.00000    0.01588    0.01820 =
         0.01857   -0.00176    0.00182   -0.00398
AFIX  43
H2    2   -0.733566    0.224599   -0.560947    11.00000   -1.20000
AFIX   0
C1    1   -0.591805    0.324181   -0.461469    11.00000    0.01398    0.01559 =
         0.01768   -0.00079    0.00112   -0.00017
AFIX  43
H1    2   -0.663177    0.366387   -0.519738    11.00000   -1.20000
AFIX   0
O2    4   -0.293415    0.480199   -0.429928    11.00000    0.01741    0.01508 =
         0.01781    0.00332    0.00277   -0.00139
O3    4   -0.468542    0.488421   -0.197702    11.00000    0.01486    0.01515 =
         0.02353   -0.00441    0.00371    0.00127
O1    4   -0.072361    0.281408   -0.047079    11.00000    0.01710    0.01483 =
         0.01964    0.00067   -0.00168    0.00170
O4    4    0.094454    0.398840    0.174320    11.00000    0.01886    0.01650 =
         0.01681    0.00017    0.00089    0.00051
O5    4    0.174256    0.460128   -0.181210    11.00000    0.01580    0.03096 =
         0.02134   -0.00662    0.00517   -0.00215

O10   4   -0.001884    0.112530    0.004179    11.00000    0.01902    0.01887 =
         0.01970    0.00181    0.00456    0.00138
HKLF 4


REM  sadbon in P2(1)/c
REM wR2 = 0.103623, GooF = S = 1.33240, Restrained GooF = 1.33240 for all data
REM R1 = 0.033822 for 2324 Fo > 4sig(Fo) and 0.042496 for all 2744 data
REM 142 parameters refined using 0 restraints

END  
     
WGHT      0.0557      1.1188 

REM Highest difference peak  0.873,  deepest hole -0.542,  1-sigma level  0.103
Q1    1   0.1334  0.4342 -0.2702  11.00000  0.05    0.87
Q2    1   0.0481  0.3563  0.1251  11.00000  0.05    0.85
Q3    1  -0.0912  0.0866  0.0059  11.00000  0.05    0.81
Q4    1  -0.0304  0.1646  0.0009  11.00000  0.05    0.81
Q5    1   0.0702  0.3982  0.2838  11.00000  0.05    0.81
Q6    1   0.2781  0.4736 -0.1806  11.00000  0.05    0.77
Q7    1  -0.2639  0.2991 -0.1913  11.00000  0.05    0.36
Q8    1   0.1529  0.4882 -0.2063  11.00000  0.05    0.35

  REM The information below was added by Olex2.
  REM
  REM R1 = 0.033822 for 2324 Fo > 4sig(Fo) and 0.042496 for all 12376 data
  REM n/a parameters refined using n/a restraints
  REM Highest difference peak 0.87, deepest hole -0.54
  REM Mean Shift 0, Max Shift 0.000.

  REM +++ Tabular Listing of Refinement Information +++
  REM R1_all = 0.042496
  REM R1_gt = 0.033822
  REM wR_ref = 0.103623
  REM GOOF = 1.33240
  REM Shift_max = 0.000
  REM Shift_mean = 0
  REM Reflections_all = 12376
  REM Reflections_gt = 2324
  REM Parameters = n/a
  REM Hole = -0.54
  REM Peak = 0.87
  REM Flack = n/a

  
