# Supplementary material for: Practical aspects of teaching a graduate-level small-mol­ecule chemical crystallography course
Source: Acta Crystallogr E Crystallogr Commun. 2026 Jan 1;82(Pt 1):107–20. doi: 10.1107/S2056989025010527 (PMC12810306; doi:10.1107/S2056989025010527)
Supplement: Supplementary file 1 [file e-82-00107-sup2.zip › Berry_Guzei_Structures/Structure 12/structure12.hkl]

   1   0   0 6489.15  115.39
  -1   0   0 5986.40  115.09
  -1   0   0 6056.59  114.79
   1   0   0 6298.77  113.29
   1   0   0 6202.18  115.19
  -1   0   0 6617.64  113.39
  -1   0   0 6559.24  113.19
  -1   0   0 6737.03  127.69
  -1   0   0 6728.53  130.89
  -2   0   0   18.10    3.00
  -2   0   0   13.70    2.00
  -2   0   0   13.60    2.20
  -2   0   0   13.40    2.80
   2   0   0   14.70    2.00
   2   0   0   16.10    2.00
  -2   0   0   17.90    3.20
   3   0   0 1528.35   30.30
   3   0   0 1474.65   30.50
  -3   0   0 1540.25   32.00
  -3   0   0 1539.35   30.80
  -3   0   0 1557.44   36.70
  -3   0   0 1554.14   30.00
  -3   0   0 1554.94   35.80
  -4   0   0    9.10    2.90
  -4   0   0   12.70    3.30
  -4   0   0   13.10    5.10
  -4   0   0   10.90    4.30
  -4   0   0    8.10    4.20
   4   0   0    8.90    2.70
  -4   0   0   12.70    3.50
  -4   0   0   13.80    3.40
  -5   0   0  477.15   13.10
  -5   0   0  472.15   15.80
  -5   0   0  482.95   13.70
   5   0   0  472.15   13.20
  -5   0   0  499.75   18.60
  -5   0   0  493.55   17.90
  -5   0   0  465.65   13.20
  -5   0   0  473.95   14.40
   6   0   0  101.29    7.10
   6   0   0   96.79    6.60
   6   0   0   88.69    6.60
  -6   0   0   84.69    6.90
  -6   0   0  106.69    6.60
  -6   0   0   96.19    6.70
  -6   0   0   96.89    8.60
  -6   0   0   98.79    7.80
  -6   0   0   94.79    6.50
  -6   0   0  106.39   10.80
  -6   0   0  102.99    6.50
  -6   0   0   86.39    9.80
  -7   0   0   39.10    5.30
  -7   0   0   48.20    8.30
  -7   0   0   58.29    9.40
  -7   0   0   51.49    6.40
   7   0   0   46.60    5.30
  -7   0   0   61.49    7.70
  -7   0   0   39.70    5.10
  -7   0   0   52.39    5.20
   7   0   0   43.00    5.30
  -8   0   0  121.89   13.00
   8   0   0  152.68    8.70
  -8   0   0  153.18    8.70
  -8   0   0  151.48   11.10
  -8   0   0  146.79   13.70
  -8   0   0  164.98   12.00
  -8   0   0  139.39    8.00
  -9   0   0  156.38   15.50
  -9   0   0  154.08   12.40
  -9   0   0  147.69    9.00
  -9   0   0  153.98   15.50
   9   0   0  157.88    9.00
  -9   0   0  153.78    9.00
 -10   0   0  871.81   35.90
 -10   0   0  916.31   30.90
  10   0   0  927.51   23.10
 -10   0   0  863.81   34.80
 -10   0   0  929.91   24.00
 -11   0   0    4.70    5.00
 -11   0   0   -2.00    9.30
 -12   0   0  600.04   19.90
  12   0   0  568.24   20.80
  12   0   0  577.74   21.10
 -12   0   0  633.04   21.70
 -13   0   0   45.60    7.40
 -13   0   0   65.19    7.90
  13   0   0   54.89    7.70
  13   0   0   59.59    8.70
  14   0   0   92.59    9.30
 -14   0   0  112.89   10.00
 -14   0   0  122.09   10.50
  14   0   0  115.39    9.80
  15   0   0   86.09    8.10
 -15   0   0   90.09    7.70
  15   0   0   85.49    8.50
  16   0   0   14.90    3.80
  16   0   0   13.40    5.70
 -16   0   0   13.00    2.80
  17   0   0   17.50    4.70
   0  -1   0   -4.80    1.90
   0  -1   0   -2.60    1.80
   0   1   0   -4.50    1.60
   0   1   0   -5.60    1.40
   0   1   0   -4.90    1.00
  -1  -1   0  394.36    9.30
  -1  -1   0  427.06   11.50
   1  -1   0  399.66   10.80
  -1  -1   0  422.66   11.20
  -1   1   0  403.56   11.20
   1   1   0  426.26   10.10
   1   1   0  410.76    8.80
   1   1   0  408.76    9.30
  -1   1   0  413.76    9.40
  -1   1   0  409.46    8.70
  -1   1   0  411.76   10.40
  -1   1   0  410.46    9.10
  -2  -1   0  133.99    6.70
   2  -1   0  130.79    4.00
  -2  -1   0  141.39    7.10
  -2  -1   0  134.99    4.60
  -2  -1   0  129.49    6.10
  -2   1   0  118.09    5.20
  -2   1   0  133.49    4.60
  -2   1   0  128.09    6.50
   2   1   0  128.59    5.80
  -2   1   0  132.49    6.30
   2   1   0  125.69    4.10
  -2   1   0  131.19    6.40
   2   1   0  131.79    4.50
  -2   1   0  121.39    5.60
   3  -1   0   69.39    3.70
  -3  -1   0   71.29    6.80
  -3  -1   0   76.39    6.70
  -3  -1   0   68.39    5.80
  -3  -1   0   70.49    4.60
  -3  -1   0   69.19    5.30
  -3   1   0   65.19    5.30
   3   1   0   68.39    5.40
  -3   1   0   60.39    6.10
  -3   1   0   68.49    4.10
  -3   1   0   67.29    6.60
   3   1   0   62.19    4.30
   3   1   0   67.99    3.40
  -3   1   0   63.99    5.80
  -3   1   0   65.79    5.60
  -3   1   0   72.79    5.40
  -4  -1   0  803.62   23.90
  -4  -1   0  799.62   17.80
  -4  -1   0  819.02   23.40
  -4  -1   0  816.12   20.60
  -4  -1   0  789.92   19.60
   4  -1   0  787.92   17.30
  -4   1   0  771.82   19.90
  -4   1   0  775.72   23.10
  -4   1   0  774.62   19.40
   4   1   0  771.42   18.10
  -4   1   0  767.42   20.00
   4   1   0  757.62   16.80
  -4   1   0  809.32   19.00
  -4   1   0  789.52   17.40
  -4   1   0  766.32   22.60
   4   1   0  716.73   18.80
  -5  -1   0   37.60    7.00
  -5  -1   0   25.70    6.10
  -5  -1   0   27.40    5.50
  -5  -1   0   29.90    5.00
  -5  -1   0   27.30    3.60
   5  -1   0   33.60    3.60
  -5   1   0   29.40    4.40
  -5   1   0   35.60    5.00
   5   1   0   42.90    4.60
  -5   1   0   32.30    5.30
   5   1   0   37.20    5.40
  -5   1   0   31.50    3.70
  -5   1   0   31.30    6.80
   5   1   0   32.60    3.40
  -5   1   0   37.50    5.40
  -5   1   0   23.60    6.30
  -6  -1   0  248.18    9.20
   6  -1   0  261.07    9.40
  -6  -1   0  248.08    9.70
  -6  -1   0  261.97   11.90
  -6  -1   0  261.47   12.80
  -6  -1   0  263.27   15.00
  -6  -1   0  269.37   14.90
   6   1   0  275.37   11.10
  -6   1   0  275.57   11.50
  -6   1   0  280.37   14.70
   6   1   0  272.97   11.30
  -6   1   0  265.27   10.70
  -6   1   0  285.47   15.30
   6   1   0  262.47   10.20
   6   1   0  263.37   10.10
  -6   1   0  273.77   12.40
  -6   1   0  273.57   12.00
  -6   1   0  263.87    9.50
  -6   1   0  270.07    9.40
  -6   1   0  270.57   10.80
  -7  -1   0   10.00    3.70
  -7  -1   0   13.10    5.50
  -7  -1   0    7.60    3.70
  -7  -1   0   17.10    6.70
  -7  -1   0   16.40    5.20
  -7  -1   0   15.40    7.20
   7  -1   0   11.00    3.60
   7   1   0   10.30    3.60
  -7   1   0    8.10    6.70
  -7   1   0   15.20    5.70
  -7   1   0   16.00    5.20
   7   1   0   10.60    3.90
  -7   1   0    8.70    4.30
  -7   1   0   12.40    3.80
  -7   1   0   13.70    4.40
  -7   1   0   13.40    7.00
  -7   1   0   16.80    4.80
   7   1   0   18.50    4.90
   7   1   0   11.80    4.20
   8  -1   0   70.69    6.20
  -8  -1   0   69.89    6.00
  -8  -1   0   65.29    6.00
  -8  -1   0   63.39   10.70
  -8  -1   0   85.39    8.80
  -8  -1   0   74.49    9.00
  -8  -1   0   62.69   10.30
  -8   1   0   77.59    8.70
  -8   1   0   65.29    5.90
  -8   1   0   76.69    7.30
  -8   1   0   81.39    9.00
  -8   1   0   80.19    6.30
   8   1   0   70.59    7.00
  -8   1   0   89.29   11.80
   8   1   0   75.99    7.80
   8   1   0   78.49    7.40
  -8   1   0   91.99   12.30
  -9  -1   0    2.90    5.20
  -9  -1   0   -6.50    6.60
  -9  -1   0   -2.40    7.30
  -9  -1   0    0.70    3.80
   9   1   0   -2.50    3.90
  -9   1   0    5.20    8.00
  -9   1   0    0.20    3.60
  -9   1   0   -1.10    5.00
  -9   1   0   -2.20    7.70
  -9   1   0   -0.70    4.40
  -9   1   0    0.60    3.60
 -10  -1   0   48.90   11.70
 -10  -1   0   36.00    5.80
 -10  -1   0   23.90    9.80
 -10  -1   0   38.50    8.10
 -10   1   0   33.20   10.50
  10   1   0   35.30    6.10
 -10   1   0   42.00    6.30
 -10   1   0   28.90   11.10
 -10   1   0   31.10    5.50
 -10   1   0   48.80    8.90
 -11  -1   0   87.29    8.50
 -11  -1   0  105.79   16.00
 -11   1   0   98.69   15.10
 -11   1   0  109.39    9.00
  11   1   0  103.09   10.20
  11   1   0  108.29    9.10
  12  -1   0    9.40    5.90
 -12  -1   0   17.60    6.30
  12  -1   0   22.20    6.00
 -12  -1   0   12.10    5.70
  12   1   0    9.60    6.20
 -12   1   0   19.90    7.00
 -12   1   0   10.60    5.90
  12   1   0   17.50    6.30
 -12   1   0   17.70    5.80
 -13  -1   0    5.50    5.40
  13  -1   0   -0.80    5.50
 -13  -1   0    2.40    5.30
  13   1   0    2.40    5.70
  13   1   0    5.10    5.80
 -13   1   0    2.40    5.60
 -13   1   0   -1.20    5.30
 -13   1   0   -2.10    5.60
  14  -1   0   -0.50    5.30
 -14  -1   0    6.80    5.20
  14  -1   0   -0.10    4.50
 -14  -1   0    0.60    4.90
 -14   1   0    3.00    5.40
  14   1   0   -2.20    5.30
  14   1   0    0.30    5.70
 -14   1   0    0.90    5.40
 -14   1   0   -2.20    5.20
 -15  -1   0    8.40    3.60
  15  -1   0    7.10    4.10
  15  -1   0   14.10    5.90
  15   1   0    5.20    5.60
 -15   1   0   11.00    5.20
 -15   1   0    7.90    4.90
  15   1   0    6.60    4.80
  16  -1   0   -1.80    4.80
 -16   1   0   -2.00    3.30
  16   1   0    0.70    3.60
  16   1   0   -3.30    4.50
 -16   1   0   -0.90    4.20
  17  -1   0    2.50    4.00
  17   1   0    5.80    4.10
   0  -2   0 6644.44  134.09
   0  -2   0 6637.34  137.49
   0   2   0 6552.34  118.89
   0   2   0 6354.76  121.59
   0   2   0 6485.85  122.99
   0   2   0 6755.72  120.09
  -1  -2   0 7346.06  147.69
   1  -2   0 7348.76  147.49
  -1  -2   0 7474.55  135.49
  -1  -2   0 7465.05  151.48
   1  -2   0 7305.07  151.08
  -1  -2   0 7037.80  127.39
  -1   2   0 7220.98  135.19
  -1   2   0 7207.78  131.29
  -1   2   0 6903.71  134.19
  -1   2   0 7295.77  131.19
   1   2   0 7121.59  130.89
   1   2   0 7093.29  132.99
   1   2   0 7280.97  132.09
  -2  -2   0  659.43   18.70
  -2  -2   0  647.64   16.70
  -2  -2   0  651.13   19.10
  -2  -2   0  641.04   15.00
  -2   2   0  645.94   16.90
   2   2   0  658.03   16.90
  -2   2   0  641.74   15.30
  -2   2   0  641.24   17.60
  -2   2   0  654.53   15.50
   2   2   0  634.54   14.50
  -2   2   0  659.83   19.00
   2   2   0  636.94   15.10
  -2   2   0  628.04   13.80
  -3  -2   0    8.70    4.40
  -3   2   0   19.60    3.60
   3   2   0   25.30    4.40
  -3   2   0   20.60    3.40
  -3   2   0   20.90    5.00
   3   2   0   26.10    3.00
  -3   2   0   28.10    4.50
  -3   2   0   26.00    3.50
  -3   2   0   23.90    5.00
   3   2   0   28.70    3.40
  -3   2   0   28.80    5.10
   3   2   0   24.10    4.70
  -4  -2   0   85.79    8.70
  -4  -2   0   76.49    6.80
  -4  -2   0   86.19    7.30
  -4  -2   0   86.49    8.80
   4   2   0   95.69    7.40
   4   2   0  102.19    5.70
   4   2   0  108.19    4.80
   4   2   0  117.19    8.40
  -4   2   0   99.79    8.80
  -4   2   0   94.99    8.40
  -4   2   0   89.19    6.60
  -4   2   0   91.99    8.30
  -4   2   0   98.99    7.30
  -4   2   0   97.59    5.70
  -4   2   0   98.29    6.60
  -5  -2   0   27.20    5.10
  -5  -2   0   36.60    7.10
  -5  -2   0   21.80    6.00
  -5  -2   0   24.10    5.00
  -5   2   0   48.80    5.80
  -5   2   0   43.70    7.30
  -5   2   0   51.59    4.70
   5   2   0   54.49    6.30
  -5   2   0   41.10    5.20
  -5   2   0   56.29    6.40
  -5   2   0   47.30    7.30
   5   2   0   53.69    6.60
   5   2   0   43.40    4.50
  -5   2   0   45.60    6.50
  -5   2   0   42.80    5.80
   5   2   0   43.10    4.80
  -6  -2   0  477.75   13.90
  -6  -2   0  480.25   21.40
  -6  -2   0  483.85   20.80
  -6  -2   0  490.85   17.70
  -6  -2   0  476.25   17.30
  -6   2   0  534.45   16.30
   6   2   0  519.95   17.50
  -6   2   0  489.65   13.40
   6   2   0  497.65   15.30
   6   2   0  516.65   17.30
  -6   2   0  536.45   17.60
  -6   2   0  515.65   17.90
  -6   2   0  497.95   15.70
  -6   2   0  506.45   21.20
  -6   2   0  511.55   20.70
  -6   2   0  492.65   17.40
   6   2   0  479.95   15.00
  -7  -2   0  200.78   14.70
  -7  -2   0  200.48   15.60
  -7  -2   0  204.18   12.30
  -7  -2   0  188.58    9.10
  -7  -2   0  205.78   12.90
  -7   2   0  198.98   14.90
  -7   2   0  226.18   12.70
   7   2   0  214.38   12.10
  -7   2   0  199.08   10.40
   7   2   0  206.58   10.00
   7   2   0  205.28   11.70
  -7   2   0  210.68   12.20
  -7   2   0  216.58   12.30
   7   2   0  200.58   10.30
  -7   2   0  215.98   11.00
  -7   2   0  189.58    9.10
  -7   2   0  213.68   15.60
  -7   2   0  200.28    8.70
  -8  -2   0  375.86   16.80
  -8  -2   0  357.46   17.00
  -8  -2   0  362.56   12.70
  -8  -2   0  375.06   20.60
  -8   2   0  351.56   19.70
  -8   2   0  349.27   16.50
  -8   2   0  362.56   16.50
  -8   2   0  369.16   17.00
  -8   2   0  359.56   14.30
   8   2   0  362.36   14.20
   8   2   0  375.16   15.90
  -8   2   0  357.06   12.50
  -8   2   0  375.66   14.90
  -8   2   0  350.86   12.20
   8   2   0  367.36   14.10
  -8   2   0  343.57   20.20
  -9  -2   0  268.97   16.00
  -9  -2   0  254.37   18.30
  -9  -2   0  236.08   18.80
  -9  -2   0  244.08   11.20
  -9   2   0  227.68   18.40
  -9   2   0  242.78   12.30
   9   2   0  249.08   14.00
  -9   2   0  219.68   10.80
  -9   2   0  244.28   10.90
  -9   2   0  253.07   18.20
  -9   2   0  256.87   15.30
 -10  -2   0   52.59    6.80
 -10  -2   0   49.20   11.60
 -10   2   0   59.69    7.40
  10   2   0   70.39    8.00
 -10   2   0   58.79    7.00
 -10   2   0   56.19    9.00
 -10   2   0   65.49    6.70
 -10   2   0   66.59   12.70
 -11  -2   0   95.09   15.20
 -11  -2   0  105.59    8.60
  11  -2   0  119.09   10.80
 -11  -2   0  125.69   10.90
 -11  -2   0  118.09   10.00
  11  -2   0  112.59    9.50
 -11   2   0  110.49    8.70
  11   2   0  118.09   10.30
 -11   2   0  111.99   16.90
 -11   2   0  128.99    9.90
 -11   2   0  114.89   10.20
 -11   2   0  116.29    9.90
  11   2   0  109.49   10.30
 -12  -2   0    7.00    5.40
 -12  -2   0    5.50    5.30
 -12  -2   0   -1.80    4.90
  12  -2   0    2.40    5.50
  12  -2   0   -1.30    4.40
 -12   2   0   16.60    5.70
 -12   2   0    9.60    6.90
  12   2   0   10.40    5.50
  12   2   0    7.00    5.70
 -12   2   0    7.20    5.90
  13  -2   0  172.18   12.40
 -13  -2   0  210.08   12.40
 -13  -2   0  203.78   10.50
 -13  -2   0  178.18   11.10
  13  -2   0  205.48   11.10
  13   2   0  189.38   13.00
 -13   2   0  196.78   13.30
  13   2   0  196.08   13.30
 -13   2   0  176.48   12.30
 -13   2   0  202.88   12.00
 -14  -2   0  103.79    8.70
 -14  -2   0  100.49    6.80
  14  -2   0   96.29    7.50
 -14  -2   0  102.49    7.90
  14  -2   0   83.99    8.60
  14   2   0  102.19    9.80
  14   2   0   91.59    9.10
 -14   2   0   69.09    8.30
 -14   2   0   98.09    8.70
 -14   2   0  101.39    8.80
  15  -2   0  109.39    9.70
 -15  -2   0  107.69    8.20
 -15   2   0  106.29    8.40
 -15   2   0   98.99    8.70
  15   2   0  109.29    9.20
  15   2   0   91.09    8.80
  16  -2   0   57.89    6.40
 -16   2   0   57.99    5.80
  16   2   0   52.09    5.40
  16   2   0   48.90    6.70
 -16   2   0   46.60    5.10
  17  -2   0  139.09    7.20
  17   2   0  138.39    8.00
   0  -3   0    6.00    3.70
   0  -3   0    5.20    3.60
   0   3   0    4.80    2.30
   0   3   0    6.20    2.80
   0   3   0   14.00    3.90
   0   3   0    4.70    3.40
   0   3   0    5.70    3.30
  -1  -3   0 2749.62   62.49
   1  -3   0 2758.02   62.39
  -1  -3   0 2778.82   64.09
  -1  -3   0 2869.91   57.99
   1  -3   0 2837.62   64.09
  -1   3   0 2775.22   57.29
   1   3   0 2701.83   55.99
  -1   3   0 2723.83   57.29
   1   3   0 2794.12   53.39
   1   3   0 2672.03   52.29
  -1   3   0 2829.02   53.79
  -1   3   0 2826.32   55.59
   1   3   0 2786.32   56.19
  -2  -3   0  375.16   14.90
  -2  -3   0  385.86    9.90
  -2  -3   0  372.36   15.20
  -2  -3   0  386.36   13.50
   2  -3   0  384.76   14.60
  -2   3   0  403.26   14.60
  -2   3   0  386.26   12.60
  -2   3   0  375.36   13.70
   2   3   0  410.96   11.20
   2   3   0  383.96   13.50
   2   3   0  390.86   13.10
  -2   3   0  397.66   11.70
   2   3   0  389.56   12.30
  -2   3   0  370.76   15.10
  -3  -3   0   96.59    6.10
  -3  -3   0  111.79    9.00
  -3  -3   0   95.29    7.70
  -3  -3   0   90.39    8.60
  -3   3   0   92.19    6.70
   3   3   0  104.99    8.20
   3   3   0  100.99    5.90
  -3   3   0   96.09    6.70
  -3   3   0   92.09    8.80
  -3   3   0   99.79    8.80
   3   3   0   91.09    5.70
  -3   3   0   94.19    7.90
   3   3   0  118.89    8.50
  -3   3   0   91.39    4.60
  -3   3   0   91.99    9.10
  -4  -3   0   34.40    5.70
  -4  -3   0   37.00    6.70
  -4  -3   0   35.50    6.20
  -4  -3   0   39.00    5.20
  -4   3   0   35.00    6.80
   4   3   0   37.30    4.00
  -4   3   0   45.10    6.00
   4   3   0   31.50    5.90
  -4   3   0   49.90    7.40
  -4   3   0   41.20    4.40
  -4   3   0   32.60    6.40
   4   3   0   41.20    6.40
  -4   3   0   31.00    4.90
  -4   3   0   34.90    4.70
  -4   3   0   35.80    5.60
   4   3   0   37.20    4.50
  -5  -3   0  437.86   19.00
  -5  -3   0  421.56   16.00
  -5  -3   0  409.06   15.20
  -5  -3   0  420.76   19.00
  -5   3   0  405.26   17.10
  -5   3   0  392.56   16.00
  -5   3   0  437.26   14.90
  -5   3   0  415.36   13.40
  -5   3   0  412.06   13.80
  -5   3   0  402.06   14.60
   5   3   0  398.76   13.40
   5   3   0  405.76   16.40
  -5   3   0  391.36   18.40
   5   3   0  432.36   16.50
  -5   3   0  414.76   18.10
  -6  -3   0   94.49    7.00
  -6  -3   0   93.59   10.70
  -6  -3   0  106.49    9.30
  -6  -3   0   92.69    9.20
  -6  -3   0   70.79    9.80
  -6   3   0  112.09   10.90
  -6   3   0   95.69    8.50
  -6   3   0   92.79    8.90
  -6   3   0   90.09   11.30
   6   3   0  120.19   10.40
  -6   3   0   95.59    7.20
  -6   3   0   85.49    8.00
  -6   3   0   94.29   10.90
  -6   3   0   96.79    8.20
   6   3   0   92.99    7.40
   6   3   0  102.99    7.50
   6   3   0   92.69    9.60
  -7  -3   0   14.20    7.20
  -7  -3   0    4.70    3.70
  -7  -3   0   11.10    5.80
  -7  -3   0   13.30    7.00
  -7  -3   0   15.10    5.80
  -7   3   0    6.20    7.30
   7   3   0   16.20    4.70
  -7   3   0    8.80    7.90
   7   3   0    8.50    5.30
  -7   3   0    2.10    5.60
  -7   3   0    7.10    4.60
  -7   3   0   11.20    4.60
  -7   3   0   10.60    4.30
  -7   3   0   28.60    6.80
   7   3   0   12.40    4.50
   7   3   0   12.10    5.70
  -8  -3   0   50.19   10.70
  -8  -3   0   42.20    8.50
  -8  -3   0   42.80   10.70
  -8  -3   0   45.20    8.00
  -8  -3   0   43.40    5.60
  -8   3   0   50.99    6.10
   8   3   0   46.90    6.90
  -8   3   0   54.09    9.40
   8   3   0   34.90    6.00
  -8   3   0   64.29    9.60
  -8   3   0   54.39   11.40
  -8   3   0   38.40    6.50
  -8   3   0   48.50   11.10
  -8   3   0   36.30    6.30
   8   3   0   34.20    7.40
  -9  -3   0   -1.00    7.80
  -9  -3   0    8.80    6.60
  -9  -3   0   18.00    8.70
  -9  -3   0    4.90    4.30
  -9   3   0   -2.70    8.00
  -9   3   0    8.50    4.90
  -9   3   0    3.90    5.30
  -9   3   0   -4.40    6.90
   9   3   0    9.60    6.20
  -9   3   0   10.90    9.00
   9   3   0    5.70    4.70
 -10  -3   0   -0.60    4.60
 -10  -3   0    3.00    6.30
  10  -3   0    1.30    4.30
 -10  -3   0   12.40    9.00
 -10  -3   0    3.30    4.70
 -10   3   0   -1.70    5.20
 -10   3   0  -10.50    8.50
  10   3   0    2.90    6.80
 -10   3   0   10.20    5.50
 -10   3   0    4.00    5.60
  11  -3   0   27.10    5.40
 -11  -3   0   17.10    5.60
 -11  -3   0   21.90    5.40
  11  -3   0   29.00    6.70
 -11  -3   0   20.00    5.50
 -11   3   0   18.90    6.00
 -11   3   0   21.20    6.50
 -11   3   0   20.60    6.20
  11   3   0   23.70    6.80
  11   3   0   22.50    8.50
 -12  -3   0   37.10    5.40
  12  -3   0   28.20    6.50
 -12  -3   0   50.19    6.90
 -12  -3   0   46.50    7.00
  12  -3   0   35.40    5.40
 -12   3   0   43.30    7.50
  12   3   0   27.50    6.90
  12   3   0   35.60    7.10
 -12   3   0   35.70    6.90
  13  -3   0    2.80    3.20
 -13  -3   0    8.40    5.10
 -13  -3   0    7.90    3.20
 -13  -3   0    9.30    5.50
  13  -3   0   14.50    5.70
 -13   3   0    6.60    5.60
 -13   3   0    4.50    5.50
  13   3   0    4.90    5.90
 -13   3   0    7.90    6.30
  14  -3   0   -4.40    4.80
 -14  -3   0    1.20    4.80
 -14   3   0    4.80    5.10
  14   3   0    1.80    5.70
 -14   3   0    2.00    5.40
  14   3   0    5.80    5.70
  15  -3   0  105.19    8.90
 -15  -3   0   74.69    6.50
  15   3   0   91.89    8.60
 -15   3   0   85.89    8.20
 -15   3   0   90.89    7.50
  15   3   0  103.19    8.70
 -16  -3   0    8.20    3.60
  16  -3   0    4.40    4.30
 -16   3   0    6.40    3.90
  16   3   0    5.10    4.70
  16   3   0    1.00    3.40
 -16   3   0    3.20    3.40
   0  -4   0   15.70    5.00
   0  -4   0   21.10    5.30
   0   4   0   42.20    6.20
   0   4   0   30.40    5.80
   0   4   0   34.30    4.70
   0   4   0   43.60    6.20
   0   4   0   34.20    4.30
  -1  -4   0  426.86   17.50
   1  -4   0  433.86   17.10
  -1  -4   0  433.96   17.40
   1  -4   0  442.26   17.70
  -1   4   0  406.96   12.90
   1   4   0  423.56   12.80
   1   4   0  404.56   13.80
  -1   4   0  424.96   15.20
  -1   4   0  399.26   15.60
  -1   4   0  439.06   16.20
   1   4   0  400.46   15.20
   1   4   0  397.56   15.50
  -1   4   0  421.16   12.90
   1   4   0  415.26   15.10
   2  -4   0 1080.59   30.90
  -2  -4   0 1034.40   31.00
  -2  -4   0 1054.99   31.80
  -2   4   0 1049.89   28.50
  -2   4   0 1057.49   29.30
   2   4   0 1027.00   24.40
   2   4   0 1022.10   26.50
   2   4   0 1038.20   28.20
   2   4   0 1014.10   25.90
  -2   4   0 1007.00   31.40
  -2   4   0 1066.89   25.30
  -2   4   0 1052.59   26.90
   2   4   0 1013.50   27.90
  -2   4   0 1010.30   25.00
  -3  -4   0  244.88   12.80
  -3  -4   0  262.17   14.60
  -3  -4   0  240.68   13.80
  -3   4   0  243.58   11.40
  -3   4   0  246.28   11.00
  -3   4   0  241.08   12.70
   3   4   0  227.98    9.50
   3   4   0  240.98   13.10
  -3   4   0  235.58   13.70
   3   4   0  232.68   10.40
   3   4   0  244.98   12.50
  -3   4   0  231.28   14.10
   3   4   0  234.88   10.10
  -3   4   0  243.98   10.80
  -3   4   0  235.28   14.20
  -4  -4   0   15.20    6.00
  -4  -4   0   12.50    5.40
  -4  -4   0   23.10    6.10
  -4   4   0   43.50    6.00
  -4   4   0   39.60    6.80
  -4   4   0   33.90    5.80
   4   4   0   25.40    4.70
  -4   4   0   37.70    7.60
   4   4   0   31.40    4.50
  -4   4   0   40.60    8.10
  -4   4   0   31.90    5.20
  -4   4   0   28.50    7.20
   4   4   0   33.00    6.70
   4   4   0   33.40    6.90
  -4   4   0   30.60    4.70
  -5  -4   0   73.89    9.90
  -5  -4   0   87.69   11.00
  -5  -4   0   83.59    9.60
   5   4   0  107.49   10.30
  -5   4   0   93.89    8.50
   5   4   0  112.49    7.70
  -5   4   0  108.89    9.00
  -5   4   0  107.49    7.70
   5   4   0  107.79   11.40
  -5   4   0   99.29    9.40
  -5   4   0  112.39   11.70
  -5   4   0  124.29   13.00
   5   4   0   95.09    7.80
  -5   4   0  127.39   11.80
  -6  -4   0   -5.40    5.50
  -6  -4   0    1.50    5.80
  -6  -4   0    7.10    6.10
   6   4   0   -0.60    5.00
   6   4   0    9.50    4.30
  -6   4   0   10.40    4.50
   6   4   0   10.60    4.40
   6   4   0    8.60    5.70
  -6   4   0   11.60    4.70
  -6   4   0    8.70    4.90
  -6   4   0   12.50    7.10
  -6   4   0   15.00    6.50
  -6   4   0   13.20    7.60
  -6   4   0   12.90    7.60
  -7  -4   0   78.89   10.40
  -7  -4   0   55.59   11.00
  -7  -4   0   57.99   10.90
   7   4   0   53.19    9.00
   7   4   0   70.69    8.10
  -7   4   0   72.79    7.30
  -7   4   0   68.89   11.70
   7   4   0   62.49    8.10
  -7   4   0   62.99    8.10
  -7   4   0   69.99   11.80
  -7   4   0   74.59   10.80
   7   4   0   65.99    9.60
  -7   4   0   79.09   10.40
  -7   4   0   58.09    7.60
  -8  -4   0  499.95   26.20
  -8  -4   0  450.35   29.60
  -8   4   0  473.75   22.90
   8   4   0  455.35   21.70
  -8   4   0  458.95   26.10
   8   4   0  479.45   19.10
  -8   4   0  510.65   19.00
  -8   4   0  502.85   17.00
   8   4   0  514.15   18.70
   8   4   0  481.55   21.20
  -8   4   0  518.05   26.70
  -8   4   0  497.35   22.90
  -9  -4   0  114.99   10.50
  -9  -4   0  107.19    8.50
   9  -4   0  120.99    8.00
  -9  -4   0   73.19   13.30
  -9  -4   0  114.79    7.70
   9   4   0   99.09   12.00
  -9   4   0   96.99    9.90
  -9   4   0  110.29   16.20
   9   4   0   99.39    9.80
  -9   4   0  111.89    9.60
  -9   4   0  106.29   14.00
 -10  -4   0    9.10    6.70
  10  -4   0   20.70    6.40
 -10  -4   0   19.20    4.50
 -10  -4   0   16.50    5.50
  10  -4   0   17.10    4.30
  10   4   0   14.50    7.90
 -10   4   0   20.00    6.60
 -10   4   0   18.30    5.90
 -10   4   0   19.40    6.30
  10   4   0   27.10    6.10
  11  -4   0    1.20    3.10
 -11  -4   0    2.80    3.00
 -11  -4   0   -4.30    6.20
  11  -4   0    5.80    5.60
 -11  -4   0    2.00    5.00
 -11   4   0   13.40    5.70
 -11   4   0    7.80    5.90
  11   4   0   -4.20    7.50
 -11   4   0   10.30    5.80
  11   4   0    3.90    6.50
  12  -4   0    3.40    5.50
 -12  -4   0    2.20    5.30
 -12   4   0   14.70    5.90
 -12   4   0   19.20    6.50
  12   4   0   20.10    6.40
  12   4   0   13.60    6.50
  13  -4   0   11.10    5.30
 -13  -4   0    6.30    5.30
 -13   4   0    8.30    6.00
  13   4   0   15.70    6.20
 -13   4   0   22.20    6.30
 -13   4   0    6.40    5.40
 -14  -4   0   37.30    5.80
  14  -4   0   44.10    6.30
 -14   4   0   33.00    5.90
  14   4   0   48.90    7.30
 -14   4   0   41.90    6.60
 -14   4   0   18.20    5.90
  14   4   0   38.00    6.70
  15  -4   0  132.89    8.80
 -15  -4   0  129.39    7.80
  15   4   0  116.79    8.40
 -15   4   0  117.19    8.40
 -15   4   0  105.19    8.00
  15   4   0  129.79    9.30
 -16  -4   0  139.59    6.10
 -16   4   0  107.09    5.60
  16   4   0  145.19    7.90
  16   4   0  114.59    6.00
 -16   4   0  127.29    6.70
   0  -5   0    6.40    4.70
   0  -5   0    0.30    4.10
   0   5   0    3.00    4.00
   0   5   0    0.00    4.00
   0   5   0    2.00    4.40
   0   5   0    5.10    3.10
   0   5   0   -3.50    4.30
   0   5   0   12.00    4.20
  -1  -5   0  111.09   10.80
  -1  -5   0  113.29   10.60
   1  -5   0  105.19   10.10
  -1   5   0  103.79    8.70
   1   5   0  105.49    8.70
  -1   5   0  113.09    9.90
  -1   5   0  103.59   10.50
  -1   5   0  113.69   11.00
   1   5   0  111.09    9.30
   1   5   0  102.79    7.30
   1   5   0  100.99   10.00
  -1   5   0   99.99    7.30
   1   5   0  103.09    8.20
   1   5   0  136.99   11.90
  -2  -5   0  258.67   15.70
   2  -5   0  282.97   15.50
  -2  -5   0  270.27   16.00
   2   5   0  269.47   12.90
  -2   5   0  254.17   16.00
  -2   5   0  268.57   12.30
  -2   5   0  271.67   13.60
  -2   5   0  283.67   11.60
   2   5   0  264.97   11.20
   2   5   0  274.97   13.00
   2   5   0  259.37   14.80
  -2   5   0  249.18    9.90
   2   5   0  275.37   12.00
   2   5   0  279.87   15.30
  -2   5   0  273.97   14.80
  -2   5   0  245.48   14.80
  -3  -5   0   10.60    5.90
   3  -5   0   12.90    4.90
  -3  -5   0    8.90    5.60
  -3   5   0    7.50    3.70
  -3   5   0    8.60    4.80
   3   5   0    9.00    5.90
   3   5   0   13.70    3.90
  -3   5   0   12.50    4.80
  -3   5   0    6.10    6.90
   3   5   0   11.30    4.50
  -3   5   0    8.10    6.90
  -3   5   0    8.20    5.80
  -3   5   0   13.40    4.10
   3   5   0   10.40    5.80
  -3   5   0   18.20    6.80
   3   5   0   17.20    5.50
  -4  -5   0   23.00    6.90
  -4  -5   0   15.00    6.60
   4  -5   0   28.20    5.80
  -4   5   0   14.50    6.20
  -4   5   0   21.30    5.10
   4   5   0   30.50    7.50
  -4   5   0   22.10    4.70
   4   5   0   13.70    5.80
   4   5   0   20.70    5.00
  -4   5   0   23.90    8.00
   4   5   0    8.60    6.40
   4   5   0   17.70    4.80
  -4   5   0   17.90    5.50
  -4   5   0   13.90    6.00
  -4   5   0   21.50    7.00
  -4   5   0   13.10    7.20
   4   5   0   21.10    4.40
   5  -5   0   30.70    6.30
  -5  -5   0   26.60    7.70
  -5  -5   0   20.00    7.30
  -5   5   0   34.30    9.10
  -5   5   0   30.70    5.40
  -5   5   0   38.20    8.10
  -5   5   0   23.10    6.40
   5   5   0   28.80    8.40
  -5   5   0   21.00    5.20
   5   5   0   32.50    7.50
  -5   5   0   40.00   10.00
  -5   5   0   43.20    9.70
   5   5   0   26.20    5.60
   5   5   0   38.30    6.00
   5   5   0   31.50    5.40
  -6  -5   0  102.49   12.90
   6  -5   0   89.89    9.00
  -6  -5   0   60.89   11.20
  -6  -5   0   73.99   11.70
  -6   5   0   73.99    8.80
   6   5   0   91.19    8.90
  -6   5   0   75.19    7.60
  -6   5   0   98.09   13.60
  -6   5   0   80.79   10.80
   6   5   0  118.39   12.50
  -6   5   0  102.79   12.70
   6   5   0  105.09   13.00
   6   5   0  100.19    9.70
   6   5   0   98.79    8.70
  -6   5   0   95.99    9.90
  -6   5   0  117.79   14.70
   7  -5   0   41.40    7.30
  -7  -5   0   30.80    9.80
  -7  -5   0   31.90    9.60
  -7   5   0   33.50    7.50
   7   5   0   45.90    7.90
  -7   5   0   51.49    7.10
  -7   5   0   45.20    9.40
   7   5   0   37.80    7.30
  -7   5   0   40.50   11.20
  -7   5   0   36.50    7.30
   7   5   0   42.00    8.70
   8  -5   0    9.70    5.80
  -8  -5   0   21.90    5.50
  -8  -5   0   21.00    6.60
   8  -5   0   21.90    3.30
  -8  -5   0   -1.50    7.80
  -8   5   0   19.40    6.80
   8   5   0   24.70    6.80
  -8   5   0   15.70    6.20
   8   5   0   31.60    8.90
  -8   5   0   13.20   10.60
   8   5   0   17.70    6.30
  -8   5   0   26.80    6.30
  -8   5   0   19.70    9.10
  -9  -5   0   13.60    6.50
  -9  -5   0   17.50    5.50
   9  -5   0   11.00    5.90
  -9   5   0   20.10    6.80
  -9   5   0   13.40    6.20
  -9   5   0   17.60    6.00
   9   5   0   21.80    6.40
   9   5   0   19.10    8.50
 -10  -5   0    4.00    6.10
 -10  -5   0    1.50    4.90
  10  -5   0    0.10    5.10
 -10   5   0    5.60    5.40
 -10   5   0   -3.30    5.30
 -10   5   0    1.90    5.00
  10   5   0    3.90    8.10
  10   5   0    3.10    5.00
 -11  -5   0   11.50    6.80
 -11  -5   0   22.80    6.00
  11  -5   0   19.90    5.80
  11   5   0   26.40    7.50
  11   5   0   20.50    9.30
 -11   5   0   17.40    5.80
 -11   5   0   21.80    6.50
 -11   5   0   21.50    6.40
 -12  -5   0   14.40    5.60
  12  -5   0   19.40    5.70
  12   5   0   18.30    6.60
 -12   5   0   24.70    6.30
 -12   5   0   27.90    5.90
  13  -5   0   22.20    5.80
 -13  -5   0   26.80    5.40
 -13   5   0   36.50    6.00
 -13   5   0   21.20    6.40
 -13   5   0   29.70    6.10
  13   5   0   30.00    6.30
  14  -5   0    1.30    4.20
 -14  -5   0   13.70    4.50
 -14   5   0   -0.20    4.00
 -14   5   0    2.00    4.20
  14   5   0    6.40    4.90
  14   5   0    1.10    4.70
 -15  -5   0    1.90    3.20
  15   5   0    0.50    4.00
 -15   5   0    2.80    3.50
 -15   5   0   -3.10    3.20
  15   5   0    0.70    3.40
   0  -6   0  110.79   13.30
   0  -6   0  106.89    9.40
   0  -6   0  107.89   12.70
   0   6   0  136.49   11.70
   0   6   0  169.78   14.70
   0   6   0  118.29    9.90
   0   6   0  130.59    9.00
   0   6   0  143.89   13.50
   1  -6   0    9.00    5.10
  -1  -6   0   15.10    6.70
   1  -6   0   -0.60    5.10
  -1  -6   0    6.30    4.90
  -1  -6   0   13.40    6.30
  -1   6   0   16.40    5.40
  -1   6   0   14.10    7.80
  -1   6   0   24.30    5.40
  -1   6   0   12.20    6.10
   1   6   0   10.80    5.50
   1   6   0   21.30    7.60
   1   6   0   15.60    5.70
   1   6   0   15.40    4.50
   1   6   0   19.10    5.60
   1   6   0   13.60    6.50
  -1   6   0   14.60    6.10
  -1   6   0   12.90    7.20
  -2  -6   0   21.70    7.70
   2  -6   0   10.90    5.20
  -2  -6   0    8.70    6.10
  -2  -6   0   18.30    5.60
  -2   6   0   11.40    7.70
  -2   6   0   21.20    8.90
  -2   6   0    8.70    6.50
  -2   6   0    7.50    5.90
   2   6   0   16.40    7.60
  -2   6   0   13.40    7.10
  -2   6   0   11.40    4.30
   2   6   0   11.90    4.30
   2   6   0   18.40    6.30
   2   6   0   19.40    7.00
   2   6   0   10.10    4.90
  -2   6   0   16.40    5.60
  -3  -6   0   81.19   11.90
   3  -6   0   78.79    8.60
  -3  -6   0   66.99   11.10
  -3   6   0   73.79    7.10
  -3   6   0   86.79    9.70
  -3   6   0   59.69    7.60
   3   6   0   92.89   10.40
   3   6   0   61.79    7.40
  -3   6   0   76.09   13.00
  -3   6   0   74.89   10.90
  -3   6   0   60.79   10.20
   3   6   0   94.09   12.40
  -3   6   0   65.09   11.60
   3   6   0   67.69    7.70
  -3   6   0   73.19   10.60
   3   6   0   60.79    8.10
  -4  -6   0  158.28   15.10
   4  -6   0  133.69   11.30
  -4   6   0  176.58   13.00
   4   6   0  176.68   14.40
   4   6   0  180.88   11.00
  -4   6   0  168.38   11.60
   4   6   0  200.58   16.60
  -4   6   0  191.78   15.00
   4   6   0  183.08   11.90
  -4   6   0  164.28   16.20
   4   6   0  175.28   11.00
  -4   6   0  183.98   10.10
  -5  -6   0    9.60    7.20
   5  -6   0    6.50    5.70
  -5   6   0   38.40   10.80
   5   6   0   23.00    5.60
   5   6   0   22.80    6.50
  -5   6   0   19.80    5.20
   5   6   0   15.70    5.00
   5   6   0   15.80    9.40
  -5   6   0   14.50    6.80
  -5   6   0   19.90    5.70
   5   6   0   24.90    8.20
  -5   6   0   18.70    7.90
   6  -6   0   33.70    7.60
  -6  -6   0   22.70    6.40
  -6  -6   0   34.80    6.20
  -6  -6   0   23.70    8.80
  -6  -6   0   21.90    6.10
   6  -6   0   31.60    7.10
   6  -6   0   28.80    6.60
  -6   6   0   14.60    5.70
   6   6   0    9.90    7.70
   6   6   0   26.50   10.50
  -6   6   0   18.50    5.40
   6   6   0   26.90    7.00
   6   6   0   24.80    5.70
  -6   6   0   17.60    9.00
  -6   6   0   20.40    7.60
   6   6   0   15.00    6.70
  -6   6   0   26.20   11.10
   7  -6   0  144.09   11.80
  -7  -6   0  161.18   10.40
   7  -6   0  138.39   12.10
  -7  -6   0  146.39   11.40
   7  -6   0  133.39   11.50
  -7  -6   0  156.88   12.20
   7   6   0  148.19   15.10
   7   6   0  161.38   12.80
  -7   6   0  166.78   16.20
  -7   6   0  149.69   11.10
  -7   6   0  160.48   13.40
   8  -6   0    5.00    5.50
  -8  -6   0    4.50    5.10
  -8  -6   0   -1.00    5.30
   8  -6   0   -6.00    5.50
   8   6   0    6.10    8.10
  -8   6   0   12.60   10.10
   8   6   0    5.90    5.90
  -8   6   0    3.70    5.50
  -8   6   0    4.80    6.20
  -9  -6   0  114.79    8.90
   9  -6   0   92.19    9.20
  -9  -6   0   63.79    8.60
  -9   6   0   84.59    9.60
  -9   6   0  100.79    8.90
  -9   6   0   94.99    9.40
   9   6   0   97.09   10.00
   9   6   0   81.29   11.90
 -10  -6   0   12.70    5.30
 -10  -6   0   13.80    6.50
  10  -6   0   11.60    5.70
  10   6   0   17.60    5.90
 -10   6   0   29.40    7.00
 -10   6   0   24.70    6.40
 -10   6   0   19.60    5.90
 -11  -6   0    7.70    5.10
  11  -6   0    8.40    5.40
 -11  -6   0   12.50    6.50
 -11   6   0   22.60    5.60
 -11   6   0   14.20    5.80
 -12  -6   0   10.10    4.70
  12  -6   0    8.40    5.00
  12   6   0   10.90    5.50
 -12   6   0    8.20    4.40
 -12   6   0    5.50    4.90
  13  -6   0    2.70    4.30
 -13  -6   0   -1.20    4.10
  13   6   0    6.70    4.90
  13   6   0    8.10    4.80
 -13   6   0    4.60    4.10
 -13   6   0    4.30    4.80
 -14  -6   0    3.60    3.30
  14   6   0    2.00    3.80
  14   6   0   12.80    3.90
 -14   6   0    5.20    3.50
 -14   6   0    6.90    3.40
   0  -7   0   -0.70    6.40
   0  -7   0    4.90    5.50
   0  -7   0   -0.90    3.90
   0  -7   0    5.70    5.20
   0  -7   0    8.00    5.70
   0  -7   0    0.00    4.50
   0   7   0    3.80    5.50
   0   7   0    6.80    8.30
   1  -7   0   12.30    5.10
   1  -7   0    7.00    4.40
  -1  -7   0   11.80    5.50
  -1  -7   0    9.70    5.80
   1  -7   0    6.80    5.50
  -1  -7   0    9.50    4.30
   1  -7   0   11.90    6.00
  -1  -7   0   10.40    5.50
  -1  -7   0    2.60    4.10
   1  -7   0    4.60    5.40
  -1  -7   0   13.40    7.70
   1   7   0   13.00    6.10
  -1   7   0   11.40    6.30
  -1   7   0    7.70    9.70
   1   7   0   11.00    8.60
  -1   7   0    9.50    8.20
  -2  -7   0   25.90    5.80
   2  -7   0   23.30    5.90
   2  -7   0   22.00    5.30
   2  -7   0   23.90    5.80
  -2  -7   0   20.40    4.70
  -2  -7   0   26.70    6.50
   2  -7   0   26.80    6.80
  -2  -7   0   35.30    6.50
  -2  -7   0   12.90    8.20
   2  -7   0   22.50    6.30
  -2   7   0   21.00   11.60
   2   7   0   20.40    7.00
  -2   7   0   16.80    9.10
   2   7   0   17.50    5.50
   2   7   0   26.90   10.00
  -2   7   0   29.00    7.40
  -3  -7   0   18.90    5.90
   3  -7   0   21.60    5.90
   3  -7   0   23.10    6.60
   3  -7   0   19.10    5.20
  -3  -7   0   18.10    5.30
   3  -7   0   15.00    6.50
  -3  -7   0   12.40    5.40
  -3  -7   0   33.00    6.70
   3  -7   0   25.40    6.50
   3   7   0   29.80    6.50
  -3   7   0   22.00    7.30
  -3   7   0   34.30    9.80
   3   7   0   27.50    9.60
   3   7   0   22.30    8.40
   3   7   0   35.50    7.40
   4  -7   0   66.49    8.00
  -4  -7   0   70.89    7.50
  -4  -7   0   66.19    7.60
  -4  -7   0   46.30    7.20
   4  -7   0   77.09    9.70
   4  -7   0   50.79    8.10
   4  -7   0   83.79    8.60
   4   7   0   78.89   13.10
  -4   7   0   74.59   10.30
   4   7   0   72.69    8.60
   4   7   0   68.19   11.10
  -4   7   0   47.40   10.80
   4   7   0   88.49   10.30
   5  -7   0    2.60    6.00
  -5  -7   0    1.80    5.40
   5  -7   0    8.90    6.80
   5  -7   0    5.30    5.70
  -5  -7   0    5.00    5.20
   5  -7   0    6.80    5.00
  -5  -7   0    4.30    5.10
   5  -7   0    5.60    5.20
  -5   7   0   -1.50    4.20
  -5   7   0    2.50    6.60
   5   7   0    3.20    4.70
   5   7   0   11.00    8.20
   5   7   0    1.20    5.80
   5   7   0   21.50   10.70
  -5   7   0    3.60    8.80
   6  -7   0    7.30    5.30
   6  -7   0   14.40    6.60
  -6  -7   0    5.70    5.60
   6  -7   0    5.60    6.00
  -6  -7   0   12.10    5.80
   6  -7   0   11.90    5.30
   6  -7   0   12.60    7.20
  -6  -7   0   14.20    6.10
   6   7   0    8.20    6.10
  -6   7   0    7.80    6.50
   6   7   0   10.30    5.20
   6   7   0   18.60    9.00
  -6   7   0    6.00    5.00
  -7  -7   0    8.50    5.90
   7  -7   0    9.30    6.10
  -7  -7   0   18.10    6.20
   7  -7   0    2.40    5.10
   7  -7   0   10.40    5.60
   7  -7   0    7.20    6.80
  -7  -7   0    4.40    5.60
  -7   7   0    7.00    5.60
   7   7   0    8.30    8.10
   7   7   0    3.80    6.00
  -7   7   0    6.90    6.30
  -8  -7   0   14.10    5.70
  -8  -7   0   13.40    6.60
   8  -7   0   13.40    6.10
   8  -7   0   11.40    5.80
  -8  -7   0   14.30    6.20
  -8  -7   0    7.30    5.90
   8   7   0    7.60    6.00
  -8   7   0   17.40    6.50
  -8   7   0   20.10    6.50
  -9  -7   0   10.80    5.10
   9  -7   0   17.50    5.80
  -9  -7   0   12.70    6.10
   9  -7   0   17.80    6.00
  -9  -7   0    3.60    5.90
  -9   7   0    6.30    5.90
   9   7   0   12.40    5.70
  -9   7   0   10.80    5.90
 -10  -7   0  117.49    8.80
  10  -7   0  127.69   10.10
 -10  -7   0  106.09    9.50
 -10   7   0  105.29    9.20
 -11  -7   0    2.90    4.20
  11  -7   0    4.90    4.70
 -12  -7   0    1.40    3.60
  12   7   0   10.30    4.70
 -12   7   0    6.10    4.50
   0  -8   0  121.29   10.80
   0  -8   0  123.99    9.50
   0  -8   0  131.39   11.30
   0  -8   0  105.39    9.00
   0   8   0  156.58   13.40
   0   8   0  148.59   11.50
   1  -8   0   51.79    7.40
  -1  -8   0   93.49    8.90
  -1  -8   0   66.09    8.00
   1  -8   0   68.39    7.90
   1  -8   0   84.69    7.70
  -1  -8   0   75.09    7.70
  -1  -8   0   88.09    9.10
   1  -8   0   76.09    8.40
   1   8   0   61.49    8.10
   1   8   0   78.59   10.00
  -1   8   0   94.69   11.00
  -2  -8   0   14.60    6.00
   2  -8   0   13.60    6.00
   2  -8   0   17.50    7.40
   2  -8   0   15.30    5.70
   2  -8   0   12.90    5.10
  -2  -8   0   15.90    5.30
  -2  -8   0   18.00    5.90
   2  -8   0   13.60    6.10
   2   8   0   22.60    6.20
   2   8   0   21.20    7.40
  -2   8   0    7.30    6.60
  -3  -8   0  131.59   11.40
   3  -8   0  128.39   10.50
  -3  -8   0  129.59   10.40
   3  -8   0  154.88   11.30
   3  -8   0  123.89    9.80
   3  -8   0  136.79   12.10
   3  -8   0  151.68   11.60
  -3  -8   0  126.99   10.60
   3   8   0  162.58   13.30
   3   8   0  151.88   11.50
  -3   8   0  159.18   13.70
   3   8   0  153.58   11.40
  -4  -8   0   14.70    5.70
  -4  -8   0   16.20    5.50
   4  -8   0   19.30    6.70
  -4  -8   0   14.70    5.80
   4  -8   0    9.30    6.20
   4  -8   0    6.50    6.90
   4  -8   0    9.40    5.00
   4  -8   0    8.70    5.30
  -4   8   0   14.00    7.10
   4   8   0   14.80    6.80
   4   8   0    5.20    4.90
   5  -8   0   78.09   10.50
   5  -8   0   81.49    8.90
  -5  -8   0   83.59    7.80
   5  -8   0   76.59    7.80
   5  -8   0   78.79    8.90
  -5  -8   0   77.09    9.10
   5  -8   0   65.59    7.50
  -5  -8   0   68.69    8.10
   5   8   0   96.09   10.60
   5   8   0  101.69    9.70
  -5   8   0   78.89   10.30
   6  -8   0   15.90    5.50
   6  -8   0    5.50    6.30
  -6  -8   0   12.90    5.70
   6  -8   0   13.40    6.40
   6  -8   0    7.50    6.90
  -6  -8   0    7.10    5.90
   6  -8   0   11.10    5.20
  -6  -8   0   18.70    5.70
   6   8   0    5.20    4.80
   6   8   0    0.20    5.70
  -6   8   0    2.90    6.20
  -7  -8   0   15.90    5.70
   7  -8   0   13.90    6.00
   7  -8   0   12.60    5.00
  -7  -8   0    4.20    6.00
  -7  -8   0   12.50    5.90
   7  -8   0    1.00    5.30
   7  -8   0   16.00    6.50
  -7   8   0    6.70    5.60
   8  -8   0   25.10    5.70
  -8  -8   0   26.60    6.10
  -8  -8   0   18.20    6.10
   8  -8   0   16.20    5.70
  -8  -8   0   28.80    6.50
  -8   8   0   26.10    6.70
  -9  -8   0   11.00    5.10
  -9  -8   0   16.90    6.00
   9  -8   0   13.20    4.70
   9  -8   0    9.50    4.80
  10  -8   0    8.50    3.60
 -10  -8   0    4.90    4.30
  11  -8   0   10.50    3.50
 -11  -8   0    9.00    3.70
  11   8   0    8.30    3.90
   0  -9   0    2.10    4.50
   0  -9   0   -3.60    4.70
   0  -9   0   -1.60    5.00
   0   9   0    1.60    4.40
  -1  -9   0    6.10    5.50
  -1  -9   0    7.00    5.00
  -1  -9   0    8.30    4.90
   1  -9   0    5.00    5.20
   1  -9   0    5.20    5.40
   1  -9   0    4.60    4.50
   1  -9   0   12.70    5.60
   1   9   0    7.70    4.70
   1   9   0    1.10    5.30
  -1   9   0    7.40    4.90
  -2  -9   0   19.60    5.90
   2  -9   0   32.10    5.70
   2  -9   0   33.00    6.40
   2  -9   0   28.90    6.50
  -2  -9   0   16.80    5.30
  -2  -9   0   38.00    6.00
   2  -9   0   27.40    5.90
   2   9   0   23.50    6.10
  -2   9   0   24.90    6.20
   2   9   0   33.80    6.50
  -3  -9   0   35.70    6.40
   3  -9   0   39.30    6.80
  -3  -9   0   31.80    5.80
   3  -9   0   16.40    6.10
  -3  -9   0   20.00    6.10
   3  -9   0   30.80    5.60
   3   9   0   24.40    6.00
  -3   9   0   24.90    6.10
   3   9   0   20.50    5.40
   4  -9   0   11.30    5.60
   4  -9   0   18.10    5.70
  -4  -9   0   13.50    5.70
  -4  -9   0   18.10    5.60
  -4  -9   0   10.00    4.90
   4  -9   0   15.00    4.70
   4   9   0   11.90    4.70
  -4   9   0   14.20    5.70
  -5  -9   0    7.70    4.80
   5  -9   0   12.40    5.40
   5  -9   0   11.10    5.40
   5  -9   0    7.70    4.10
  -5  -9   0    7.40    5.60
  -5  -9   0   11.80    5.20
  -5   9   0    9.90    5.20
   5   9   0    6.70    4.70
  -6  -9   0    9.50    5.60
   6  -9   0   10.90    4.90
   6  -9   0    8.50    4.90
  -6  -9   0   16.40    5.00
  -6  -9   0   10.40    5.20
   6  -9   0   15.30    4.40
  -6   9   0    3.60    4.40
   7  -9   0   10.80    3.70
   7  -9   0   14.10    4.60
  -7  -9   0   17.00    5.00
  -7  -9   0    9.00    4.60
  -7  -9   0   15.70    5.50
  -8  -9   0    2.90    4.50
   8  -9   0    4.70    3.10
  -8  -9   0    3.20    3.90
   0 -10   0   22.00    4.60
   0 -10   0   12.40    4.00
   0  10   0    6.40    3.90
   0  10   0    3.80    3.80
  -1 -10   0   19.50    4.50
  -1 -10   0   21.20    4.10
   1 -10   0   22.60    4.40
   1 -10   0   20.30    4.60
   1  10   0   14.10    4.40
  -1  10   0   14.40    4.40
  -1  10   0   14.90    4.60
   1  10   0   22.40    4.40
  -2 -10   0  170.08    8.50
   2 -10   0  176.88    8.80
  -2 -10   0  170.08    8.00
   2 -10   0  172.18    8.10
  -2  10   0  187.58    9.10
   2  10   0  187.78    8.50
  -3 -10   0  139.39    7.60
   3 -10   0  139.19    7.20
   3 -10   0  143.09    8.00
  -3 -10   0  137.39    7.70
  -3  10   0  155.68    8.70
  -4 -10   0   25.70    4.50
   4 -10   0   26.80    4.20
  -4 -10   0   28.20    4.30
   4 -10   0   26.50    3.90
  -4  10   0   18.50    4.30
  -5 -10   0    8.40    3.60
   5 -10   0   11.30    3.00
  -5 -10   0   10.20    3.60
  -5  10   0    3.90    3.20
  17   0  -1   -2.70    3.90
  16   0  -1    0.10    2.40
 -16   0   1   -0.30    3.40
  16   0  -1    2.40    5.00
  15   0  -1    0.80    5.30
  15   0  -1   -3.10    3.70
 -15   0   1   -7.70    5.00
 -15   0   1    2.70    5.00
 -14   0   1    0.30    5.50
  14   0  -1   -5.80    4.60
  14   0  -1    2.70    6.10
 -14   0   1   -1.40    5.10
  13   0  -1    3.80    4.90
 -13   0   1    0.50    5.40
 -13   0   1    1.90    5.80
  13   0  -1   -5.80    5.50
 -12   0   1    0.00    5.10
  12   0  -1    2.90    5.60
 -12   0   1  -12.10    5.40
  12   0  -1    0.20    5.00
 -12   0   1    6.40    6.50
 -11   0   1    6.80    5.00
 -11   0   1    0.30    9.40
 -10   0   1    3.70    4.80
 -10   0   1    1.80    6.00
 -10   0   1   -3.20    8.10
 -10   0   1    1.10    4.20
 -10   0   1   -3.90    8.10
  -9   0   1    0.20    4.20
  -9   0   1   11.50    6.00
   9   0  -1   -2.10    3.20
  -9   0   1   -1.10    7.20
  -9   0   1   -1.40    3.90
  -9   0   1    0.30    6.80
  -8   0   1    2.40    6.70
  -8   0   1    1.30    4.80
  -8   0   1    2.70    3.50
   8   0  -1   -1.00    3.20
  -8   0   1    0.20    4.10
  -8   0   1    0.20    6.60
  -7   0   1   -3.70    3.60
  -7   0   1   -6.50    4.50
  -7   0   1   -1.00    3.80
   7   0  -1   -1.70    3.00
  -7   0   1   -2.10    5.40
  -7   0   1   -1.30    3.80
  -7   0   1    1.30    3.70
  -7   0   1   -5.70    5.60
  -7   0   1   -2.10    3.10
  -6   0   1    1.60    3.20
  -6   0   1    0.40    5.30
   6   0  -1   -1.40    2.80
  -6   0   1   -3.20    2.90
  -6   0   1   -0.80    3.50
  -6   0   1    1.90    4.60
   6   0  -1   -1.10    2.30
  -6   0   1    0.00    3.60
  -6   0   1   -0.20    5.40
   6   0  -1    0.10    2.20
   5   0  -1    0.30    2.10
  -5   0   1   -3.50    4.70
  -5   0   1   -0.60    5.00
  -5   0   1    1.40    4.30
   5   0  -1    2.50    3.10
   5   0  -1    2.00    2.20
  -5   0   1   -2.30    2.70
  -5   0   1    1.50    3.40
  -4   0   1    0.00    3.50
   4   0  -1   -1.20    1.90
  -4   0   1    1.80    4.40
  -4   0   1    0.80    4.30
  -4   0   1   -0.40    2.70
   4   0  -1    1.20    3.00
  -4   0   1    4.80    4.60
  -3   0   1   -2.10    2.50
  -3   0   1   -1.30    3.40
  -3   0   1   -1.50    3.60
   3   0  -1   -2.10    1.50
  -3   0   1    2.10    4.00
   3   0  -1   -0.60    1.80
   3   0  -1   -0.80    2.50
   2   0  -1   -0.80    1.00
   2   0  -1   -2.20    1.80
   2   0  -1   -2.30    1.20
   2   0  -1   -3.00    0.90
  -2   0   1   -0.80    2.50
  -2   0   1   -0.30    2.30
  -2   0   1   -0.80    1.50
  -2   0   1   -4.30    1.90
   1   0  -1   -0.20    0.50
   1   0  -1   -0.20    1.20
  -1   0   1    0.10    0.60
  -1   0   1   -0.70    1.10
  -1   0   1    0.40    1.20
  -1   0   1   -0.20    1.20
  -1   0   1    0.50    0.50
   0   0  -1   -0.10    0.50
   0   0  -1    1.10    0.80
   0   0   1    0.30    0.50
   0   0  -1    0.50    0.70
   0   0  -1    0.50    0.90
  -1   0  -1   -1.00    0.80
  -1   0  -1    0.70    1.30
  -1   0  -1   -1.20    0.50
  -1   0  -1   -0.20    1.40
   1   0   1    0.60    0.80
  -1   0  -1   -1.20    0.50
   1   0   1   -1.20    0.70
  -2   0  -1   -3.00    2.60
  -2   0  -1   -0.40    2.00
  -2   0  -1    2.00    1.50
  -2   0  -1    0.00    2.50
  -2   0  -1   -2.90    2.20
  -2   0  -1   -0.60    1.40
   2   0   1    0.00    1.60
  -3   0  -1   -2.30    2.40
  -3   0  -1    3.60    3.70
   3   0   1    1.70    2.10
  -3   0  -1    2.70    3.00
  -3   0  -1    2.80    2.10
  -3   0  -1   -1.00    2.00
  -3   0  -1   -5.30    3.80
  -3   0  -1    2.80    3.30
  -4   0  -1   -3.30    4.00
  -4   0  -1   -1.20    2.50
  -4   0  -1    2.50    4.40
  -4   0  -1   -0.10    2.90
  -4   0  -1   -0.40    2.50
   4   0   1   -0.40    2.40
  -4   0  -1    1.10    3.30
  -4   0  -1    0.80    4.70
  -5   0  -1    3.00    4.40
  -5   0  -1   -1.20    2.50
   5   0   1    4.40    2.80
  -5   0  -1    3.40    5.20
  -5   0  -1   -3.10    3.00
  -5   0  -1    9.20    5.40
  -5   0  -1    1.00    3.70
  -5   0  -1    1.80    2.70
  -6   0  -1    0.80    5.40
  -6   0  -1    3.80    3.50
  -6   0  -1    5.10    4.20
  -6   0  -1    5.30    3.90
  -6   0  -1    5.50    3.50
  -6   0  -1    8.30    4.70
   6   0   1    5.00    3.40
   6   0   1    2.10    2.90
  -6   0  -1   -1.50    3.10
  -6   0  -1    0.40    5.30
  -7   0  -1    6.30    4.70
   7   0   1    2.00    3.30
   7   0   1    7.80    3.70
  -7   0  -1   -1.90    3.20
  -7   0  -1    0.30    6.10
  -7   0  -1    3.40    3.90
  -7   0  -1    1.50    6.10
  -7   0  -1    4.00    3.40
  -7   0  -1   -4.00    4.80
  -7   0  -1    2.00    4.40
  -8   0  -1   -4.90    6.50
   8   0   1    4.80    3.60
  -8   0  -1   -1.00    3.30
  -8   0  -1    0.60    6.60
   8   0   1    1.60    3.80
  -8   0  -1   -2.50    3.20
  -8   0  -1    1.70    5.10
  -8   0  -1    3.10    5.00
  -9   0  -1    7.50    5.40
  -9   0  -1    0.30    3.80
   9   0   1    3.60    4.20
  -9   0  -1    1.60    6.30
  -9   0  -1    2.10    7.80
  -9   0  -1    2.80    7.90
 -10   0  -1   -4.30    8.60
 -10   0  -1   -3.20    8.00
 -10   0  -1    8.70    6.90
  10   0   1    7.60    4.80
 -10   0  -1   -0.90    4.30
 -11   0  -1   -5.00    4.30
  11   0   1    6.40    4.80
 -11   0  -1    9.60    9.70
  12   0   1    1.20    5.50
  12   0   1    0.90    6.10
 -12   0  -1   -2.20    4.90
 -12   0  -1    4.70    5.50
  13   0   1    4.30    5.70
  13   0   1   -7.70    5.40
 -13   0  -1    2.60    5.30
 -13   0  -1    3.60    5.60
  14   0   1    0.70    5.40
 -14   0  -1   -3.50    5.10
 -14   0  -1    0.40    4.60
  14   0   1    5.10    5.70
  15   0   1   -1.60    4.50
  15   0   1    2.20    5.10
 -15   0  -1    2.70    3.60
  16   0   1    0.10    5.00
  16   0   1    1.80    3.60
  17   0   1    3.00    3.90
  17  -1  -1    3.10    4.10
  17   1  -1   10.00    4.10
  16  -1  -1   55.19    6.90
 -16   1   1   43.10    5.20
  16   1  -1   50.19    4.90
  16   1  -1   44.70    6.30
 -16   1   1   55.89    5.90
  15  -1  -1  235.58   13.00
  15  -1  -1  210.78    8.50
 -15  -1   1  212.38   10.30
 -15   1   1  243.18   11.90
 -15   1   1  190.28   11.40
  15   1  -1  223.08   13.30
  15   1  -1  213.08   10.70
  14  -1  -1  271.07   11.80
 -14  -1   1  258.17   13.00
  14  -1  -1  251.07   14.60
 -14  -1   1  291.87   13.70
  14   1  -1  280.17   15.30
  14   1  -1  271.77   13.20
 -14   1   1  256.57   13.10
 -14   1   1  241.98   14.20
 -14   1   1  269.97   13.30
 -13  -1   1  406.16   16.80
  13  -1  -1  391.36   17.30
 -13  -1   1  398.56   16.50
  13   1  -1  430.76   18.10
 -13   1   1  424.06   18.50
  13   1  -1  387.76   16.70
 -13   1   1  399.16   16.40
 -13   1   1  394.06   16.40
  12  -1  -1    5.30    4.90
 -12  -1   1    3.40    5.40
  12  -1  -1   -2.70    5.90
 -12  -1   1    5.70    6.20
 -12   1   1   11.90    6.30
  12   1  -1   14.90    6.20
  12   1  -1   21.10    6.30
 -12   1   1    3.90    5.70
 -11  -1   1   10.30    5.30
 -11  -1   1    2.30    9.10
 -11   1   1   20.50   10.80
 -11   1   1   13.80    5.30
 -11   1   1   12.40    5.80
 -10  -1   1   14.10    9.20
 -10  -1   1   16.10    6.50
 -10  -1   1    9.30    4.90
 -10  -1   1   10.50    9.00
 -10   1   1   14.70    4.90
 -10   1   1   15.80    5.70
 -10   1   1   20.90    7.00
 -10   1   1   17.20   10.20
  10   1  -1   18.70    4.90
 -10   1   1   16.20    9.90
  -9  -1   1   89.39    7.40
  -9  -1   1   82.89   12.40
  -9  -1   1   82.89    7.40
  -9  -1   1  103.29   13.60
  -9  -1   1   95.19   10.50
  -9   1   1   93.89   10.40
  -9   1   1  110.59   14.10
  -9   1   1   87.79    8.10
   9   1  -1   85.89    7.60
  -9   1   1   68.79   12.00
  -9   1   1   99.79    7.80
  -9   1   1   93.49    7.80
  -8  -1   1 1158.08   37.50
  -8  -1   1 1176.68   38.80
  -8  -1   1 1224.58   33.20
   8  -1  -1 1117.49   26.40
  -8  -1   1 1184.88   27.10
  -8  -1   1 1208.18   27.10
  -8   1   1 1149.98   29.40
  -8   1   1 1166.68   26.60
  -8   1   1 1135.49   32.20
  -8   1   1 1170.38   38.40
  -8   1   1 1170.98   37.30
   8   1  -1 1172.18   27.70
  -8   1   1 1181.98   28.80
  -7  -1   1  984.60   24.00
  -7  -1   1 1045.70   33.10
  -7  -1   1 1104.79   28.50
  -7  -1   1 1027.10   33.90
  -7  -1   1 1022.90   23.60
  -7  -1   1 1039.70   29.10
  -7   1   1 1049.99   25.70
   7   1  -1 1055.89   25.70
  -7   1   1 1038.00   26.10
  -7   1   1 1047.90   33.70
  -7   1   1 1057.59   28.70
  -7   1   1 1034.30   32.80
  -7   1   1 1053.69   27.40
   7   1  -1 1033.10   25.20
  -7   1   1  986.10   23.20
  -7   1   1 1025.70   26.80
   7   1  -1 1010.10   24.60
  -6  -1   1 1310.27   29.30
  -6  -1   1 1347.77   33.40
  -6  -1   1 1419.46   38.30
  -6  -1   1 1382.56   31.50
  -6  -1   1 1315.97   28.40
  -6  -1   1 1341.07   38.90
  -6  -1   1 1372.46   30.40
  -6   1   1 1354.56   38.70
  -6   1   1 1387.26   31.10
  -6   1   1 1381.06   33.00
  -6   1   1 1399.86   38.30
   6   1  -1 1292.57   29.50
  -6   1   1 1398.36   32.70
   6   1  -1 1406.46   30.60
  -6   1   1 1285.07   28.00
   6   1  -1 1372.66   30.60
   6   1  -1 1408.56   30.60
   6   1  -1 1350.36   30.10
  -6   1   1 1348.27   31.70
  -6   1   1 1319.07   30.30
  -5  -1   1  248.88   12.10
  -5  -1   1  271.97   13.60
  -5  -1   1  271.17   14.10
  -5  -1   1  254.57   10.00
  -5  -1   1  267.37   10.00
  -5   1   1  273.07   13.70
  -5   1   1  274.57   11.90
   5   1  -1  266.97   10.90
  -5   1   1  271.27   11.20
   5   1  -1  260.07    9.90
  -5   1   1  289.37    7.70
  -5   1   1  282.07   10.30
   5   1  -1  276.47    9.60
  -5   1   1  288.67   14.10
  -5   1   1  256.67   10.20
   5   1  -1  267.37    9.50
  -4  -1   1  474.95   16.60
  -4  -1   1  495.95   13.90
  -4  -1   1  482.85   13.40
  -4  -1   1  499.25   17.70
  -4  -1   1  464.35   15.50
  -4   1   1  520.05   15.30
   4   1  -1  494.45   13.60
  -4   1   1  479.85   13.50
  -4   1   1  502.65   17.50
   4   1  -1  489.05   12.80
  -4   1   1  513.65   15.30
  -4   1   1  496.45   11.00
   4   1  -1  517.45   13.10
  -4   1   1  506.35   13.70
  -4   1   1  505.45   16.90
  -3  -1   1  373.36   10.80
  -3  -1   1  383.46   13.30
  -3  -1   1  408.96   14.00
  -3  -1   1  382.46   12.40
  -3   1   1  396.16   11.80
  -3   1   1  389.66    8.60
   3   1  -1  387.36   10.40
  -3   1   1  399.46   10.80
  -3   1   1  390.56   12.50
  -3   1   1  388.36   13.60
  -3   1   1  393.06   13.30
   3   1  -1  401.86   10.40
  -3   1   1  390.36   10.70
  -2   1   1   41.30    3.70
  -2   1   1   41.20    4.40
  -2   1   1   40.60    4.60
  -2   1   1   36.00    2.50
  -2   1   1   34.50    2.80
   2   1  -1   31.50    3.10
   2   1  -1   35.10    3.10
   2   1  -1   32.10    3.00
  -1  -1   1   58.39    3.30
  -1  -1   1   59.49    3.90
   1  -1  -1   60.89    4.20
  -1  -1   1   59.29    3.10
  -1  -1   1   58.39    3.90
   1  -1  -1   65.49    4.30
   1   1  -1   71.19    3.20
   1   1  -1   74.89    4.00
  -1   1   1   67.89    4.60
  -1   1   1   74.39    3.20
   1   1  -1   72.19    3.80
  -1   1   1   68.59    3.10
   0  -1  -1 3995.00   82.29
   0  -1   1 3901.31   79.19
   0  -1   1 3815.02   71.39
   0  -1   1 3967.00   81.19
   0  -1  -1 3956.20   69.59
   0  -1  -1 4006.90   80.29
   0   1  -1 3988.90   72.99
   0   1   1 3990.50   71.59
   0   1  -1 3810.62   69.59
   0   1   1 3930.41   72.69
   0   1  -1 3867.51   71.59
   0   1  -1 3973.40   71.69
  -1  -1  -1 1314.87   28.90
  -1  -1  -1 1329.57   29.70
   1  -1   1 1312.77   24.90
  -1  -1  -1 1347.77   26.20
  -1  -1  -1 1272.57   24.60
  -1   1  -1 1304.17   25.20
  -1   1  -1 1266.87   25.50
  -1   1  -1 1263.37   24.30
   1   1   1 1221.78   24.60
  -1   1  -1 1294.17   26.30
   2  -1   1 1244.28   24.60
  -2  -1  -1 1250.87   26.20
  -2  -1  -1 1243.88   29.60
  -2  -1  -1 1214.58   25.10
  -2  -1  -1 1254.27   26.40
  -2  -1  -1 1258.47   28.90
  -2   1  -1 1220.68   26.40
  -2   1  -1 1202.78   24.60
  -2   1  -1 1257.77   25.00
  -2   1  -1 1207.78   28.70
   2   1   1 1205.38   23.50
  -2   1  -1 1246.98   26.00
  -2   1  -1 1254.77   25.00
  -2   1  -1 1251.17   28.10
   3  -1   1  605.24   14.20
  -3  -1  -1  595.94   17.80
  -3  -1  -1  605.94   16.10
  -3  -1  -1  605.94   18.20
  -3  -1  -1  602.64   15.90
  -3  -1  -1  590.24   15.70
  -3   1  -1  607.34   15.50
  -3   1  -1  617.34   15.80
  -3   1  -1  607.04   14.80
  -3   1  -1  611.64   17.90
  -3   1  -1  597.84   17.20
  -3   1  -1  610.54   14.50
  -3   1  -1  613.84   16.10
   3   1   1  602.14   13.70
  -4  -1  -1 1169.18   27.60
  -4  -1  -1 1120.59   27.50
  -4  -1  -1 1198.98   26.90
   4  -1   1 1153.28   25.10
  -4  -1  -1 1172.18   26.00
  -4  -1  -1 1206.88   31.00
  -4  -1  -1 1213.38   31.90
  -4   1  -1 1140.49   27.10
   4   1   1 1167.28   25.00
  -4   1  -1 1199.58   27.60
  -4   1  -1 1197.28   30.70
  -4   1  -1 1208.88   25.50
  -4   1  -1 1205.78   31.40
  -4   1  -1 1127.19   25.80
  -4   1  -1 1123.59   26.60
  -5  -1  -1  350.06   12.70
  -5  -1  -1  346.17   13.40
  -5  -1  -1  361.56   14.10
  -5  -1  -1  385.96   16.20
   5  -1   1  337.37   11.20
  -5  -1  -1  349.57   12.70
  -5  -1  -1  344.77   16.00
   5  -1   1  361.06   11.20
  -5   1  -1  357.06   11.90
  -5   1  -1  349.57   15.40
   5   1   1  349.27   11.30
  -5   1  -1  356.16   12.50
  -5   1  -1  369.56   14.00
  -5   1  -1  353.26   15.20
  -5   1  -1  345.77   11.80
  -5   1  -1  357.76   11.60
  -5   1  -1  362.66   13.50
  -6  -1  -1   15.70    4.60
  -6  -1  -1   14.60    4.90
  -6  -1  -1   16.10    5.30
   6  -1   1   15.20    4.00
  -6  -1  -1   13.90    4.70
  -6  -1  -1   13.80    3.70
  -6  -1  -1   20.00    6.90
   6  -1   1    7.70    3.30
  -6  -1  -1   11.20    5.90
  -6   1  -1   21.30    4.70
  -6   1  -1   24.40    4.00
  -6   1  -1   18.40    6.40
  -6   1  -1   23.00    4.50
   6   1   1   18.00    4.10
  -6   1  -1   21.50    4.40
  -6   1  -1   13.90    5.00
   6   1   1   18.60    3.90
  -6   1  -1   16.40    6.50
  -6   1  -1   16.20    4.40
  -6   1  -1   23.80    5.50
  -7  -1  -1   10.90    5.60
   7  -1   1    8.90    3.90
  -7  -1  -1   10.10    6.60
  -7  -1  -1   12.10    6.50
  -7  -1  -1   10.80    3.80
  -7  -1  -1   15.00    5.30
  -7   1  -1   17.10    4.50
   7   1   1   17.40    4.40
  -7   1  -1   13.10    6.90
  -7   1  -1   15.40    3.90
  -7   1  -1   21.70    5.90
   7   1   1   21.50    4.50
   7   1   1   14.70    4.90
  -7   1  -1   15.10    7.30
  -7   1  -1   20.60    5.90
  -8  -1  -1  167.68   12.60
   8  -1   1  157.18    8.70
  -8  -1  -1  161.48   14.30
  -8  -1  -1  154.28   14.50
  -8  -1  -1  148.19    8.90
  -8  -1  -1  168.28   12.00
  -8   1  -1  158.78   11.90
  -8   1  -1  182.88   12.50
  -8   1  -1  171.68    9.10
  -8   1  -1  162.28   13.90
   8   1   1  177.48    9.90
  -8   1  -1  164.98   14.70
   8   1   1  164.28   10.90
   8   1   1  164.68    9.90
  -8   1  -1  169.88    8.60
  -8   1  -1  155.18    8.40
  -9  -1  -1   41.60    8.00
  -9  -1  -1   52.59   10.80
  -9  -1  -1   56.89    6.30
  -9  -1  -1   48.20   10.80
   9  -1   1   42.10    5.50
  -9  -1  -1   45.50    8.40
  -9   1  -1   57.89   11.50
  -9   1  -1   51.79   11.10
  -9   1  -1   44.80    5.60
  -9   1  -1   63.69    9.20
   9   1   1   55.99    7.10
  -9   1  -1   50.39    6.10
  -9   1  -1   54.29    8.80
 -10  -1  -1  117.29   12.30
 -10  -1  -1  107.99    9.40
 -10  -1  -1  101.29   14.10
 -10  -1  -1  106.59   14.80
 -10   1  -1  114.49   12.30
 -10   1  -1  125.19   15.30
  10   1   1  123.39   10.00
 -10   1  -1   93.09   14.30
 -10   1  -1  117.39    9.10
 -11  -1  -1   54.29    7.00
  11  -1   1   50.39    8.20
 -11  -1  -1   48.00   12.10
 -11  -1  -1   44.00    7.00
 -11   1  -1   42.10   12.20
 -11   1  -1   44.10    6.30
  11   1   1   53.99    7.30
  11   1   1   38.90    7.40
  12  -1   1  103.09   10.10
 -12  -1  -1   97.49    9.10
 -12  -1  -1  103.19    9.10
  12  -1   1   98.19    9.60
 -12   1  -1   89.19    8.80
 -12   1  -1   82.39    8.20
 -12   1  -1  111.19   10.50
  12   1   1   64.09    8.40
  12   1   1   95.89    8.40
  13  -1   1   25.30    6.70
 -13  -1  -1   26.50    6.40
 -13  -1  -1   20.20    5.70
 -13   1  -1   27.90    6.40
 -13   1  -1   25.80    6.50
  13   1   1   21.10    7.20
 -13   1  -1   35.20    7.00
  13   1   1   23.60    6.70
  14  -1   1   95.29    9.20
  14  -1   1   89.09    8.40
 -14  -1  -1   92.69    7.20
 -14  -1  -1   87.89    8.40
 -14   1  -1   96.09    9.00
 -14   1  -1   97.29    8.70
 -14   1  -1  124.09   10.50
  14   1   1   82.09    9.30
  14   1   1   86.19    9.30
  15  -1   1  147.79   11.00
  15  -1   1  131.89    8.80
  15   1   1  130.49    9.70
  15   1   1  150.68   11.50
 -15   1  -1  128.09    8.40
 -15   1  -1  146.89   10.20
  16  -1   1   29.80    3.50
  16  -1   1   35.10    6.00
 -16   1  -1   25.90    2.90
 -16   1  -1   38.40    5.30
  16   1   1   31.60    5.80
  16   1   1   35.00    5.10
  17  -1   1   62.79    5.50
  17   1   1   79.49    6.70
  17   1   1   51.59    3.50
  17  -2  -1   16.80    3.90
  17   2  -1   12.60    4.10
 -17   2   1    9.90    2.20
  16  -2  -1    5.90    4.80
 -16   2   1    0.50    4.30
 -16   2   1   -0.30    3.70
  16   2  -1   -3.20    4.60
 -15  -2   1   54.89    4.50
  15  -2  -1   46.30    7.00
  15   2  -1   55.99    6.60
 -15   2   1   40.90    6.20
 -15   2   1   41.20    6.50
  15   2  -1   45.10    7.20
 -14  -2   1    2.30    5.10
 -14  -2   1   13.00    5.40
  14  -2  -1   12.90    6.00
 -14  -2   1    4.20    4.50
  14  -2  -1    5.00    3.00
 -14   2   1    1.60    5.10
 -14   2   1    1.60    5.40
  14   2  -1    3.20    5.80
 -14   2   1    1.00    6.10
  14   2  -1   12.40    5.70
 -13  -2   1   57.59    7.60
 -13  -2   1   36.40    6.30
  13  -2  -1   40.20    7.40
  13  -2  -1   42.70    5.60
 -13  -2   1   39.00    6.70
 -13   2   1   53.79    9.00
 -13   2   1   54.29    7.20
  13   2  -1   56.19    8.20
  13   2  -1   39.60    7.40
 -13   2   1   43.60    7.30
 -12  -2   1  161.88   12.10
  12  -2  -1  162.18   10.00
 -12  -2   1  156.98   10.60
 -12  -2   1  162.88   11.30
  12  -2  -1  147.89   12.40
 -12   2   1  176.38   11.80
 -12   2   1  174.78   11.50
 -12   2   1  171.58   11.40
  12   2  -1  154.88   12.70
 -12   2   1  158.88   12.00
  12   2  -1  164.98   12.60
 -11  -2   1    1.40    9.20
 -11  -2   1    7.30    5.10
  11  -2  -1    2.20    5.50
  11  -2  -1   -0.80    4.30
  11  -2  -1    2.90    4.80
 -11  -2   1   -1.70    5.50
 -11  -2   1    3.30    4.90
 -11   2   1    2.60   10.10
 -11   2   1    2.00    5.10
  11   2  -1   -2.90    5.40
  11   2  -1    3.20    4.70
 -11   2   1    4.20    5.50
 -11   2   1    4.90    4.90
 -10  -2   1   27.20    9.70
 -10  -2   1   14.40    6.70
 -10  -2   1   22.60    5.60
 -10   2   1   26.80    6.60
  10   2  -1   13.70    5.10
 -10   2   1   15.30    5.10
 -10   2   1   16.40    7.10
 -10   2   1   29.00   10.40
 -10   2   1   14.10    4.70
  -9  -2   1   24.50    8.90
  -9  -2   1   20.90    6.90
  -9  -2   1   20.80    4.80
  -9  -2   1   23.30    9.20
   9   2  -1   22.50    6.40
  -9   2   1   20.70    4.40
  -9   2   1   21.20    5.60
  -9   2   1   20.20    9.20
  -9   2   1   25.20    5.20
  -9   2   1   23.10    9.20
   9   2  -1   22.70    5.50
  -9   2   1   17.00    5.50
  -9   2   1   34.20    7.20
  -8  -2   1   27.80    8.90
  -8  -2   1   19.10    4.50
  -8  -2   1   19.90    6.30
  -8  -2   1   29.70    8.90
   8   2  -1   20.70    4.80
   8   2  -1   26.70    6.30
  -8   2   1   19.40    6.00
  -8   2   1   25.20    6.60
  -8   2   1   31.40    9.10
  -8   2   1   19.30    5.20
  -8   2   1   24.80    5.40
  -8   2   1   25.80    4.30
  -8   2   1   25.30    8.70
  -7  -2   1  293.67    9.70
  -7  -2   1  285.27   17.00
   7  -2  -1  274.27   10.70
  -7  -2   1  292.07   17.80
  -7  -2   1  289.67   14.20
  -7  -2   1  280.67   10.80
  -7   2   1  259.47   10.10
  -7   2   1  282.27   17.40
  -7   2   1  273.17   16.80
  -7   2   1  285.07   13.80
  -7   2   1  286.77   12.30
   7   2  -1  295.77   13.60
  -7   2   1  282.87   13.60
   7   2  -1  289.87   11.70
   7   2  -1  290.37   13.00
  -7   2   1  297.87   14.10
  -7   2   1  317.87   12.70
   7   2  -1  290.67   11.90
  -6  -2   1   25.70    5.70
  -6  -2   1   26.00    5.20
  -6  -2   1   23.00    4.00
  -6  -2   1   27.60    7.80
  -6  -2   1   18.80    6.50
  -6  -2   1   17.40    3.90
  -6   2   1   24.60    7.40
  -6   2   1   22.40    6.00
  -6   2   1   22.60    5.10
  -6   2   1   28.50    7.60
   6   2  -1   21.10    5.40
  -6   2   1   22.40    3.80
  -6   2   1   18.50    5.00
  -6   2   1   22.90    5.00
   6   2  -1   22.10    4.40
   6   2  -1   14.60    4.30
   6   2  -1   18.90    4.10
  -6   2   1   22.20    4.50
  -5  -2   1   51.29    7.70
  -5  -2   1   60.79    8.30
  -5  -2   1   51.09    6.40
  -5  -2   1   55.79    5.90
  -5   2   1   48.70    6.90
   5   2  -1   51.99    4.80
   5   2  -1   51.59    6.20
   5   2  -1   45.70    4.90
  -5   2   1   66.79    6.20
  -5   2   1   57.59    8.10
   5   2  -1   68.09    6.90
  -5   2   1   43.90    5.20
  -5   2   1   38.80    5.40
  -5   2   1   61.49    8.40
  -5   2   1   53.99    4.50
   5   2  -1   52.69    5.10
  -4  -2   1  412.26   11.40
  -4  -2   1  401.56   12.80
  -4  -2   1  394.06   13.60
  -4  -2   1  415.66   15.70
  -4  -2   1  422.36   16.20
  -4   2   1  383.96   14.70
   4   2  -1  401.96   13.50
   4   2  -1  387.56   11.40
  -4   2   1  390.16   12.70
  -4   2   1  413.06   15.60
  -4   2   1  401.16   12.20
  -4   2   1  411.46   12.90
  -4   2   1  399.06   15.70
  -4   2   1  395.96   10.40
   4   2  -1  368.06   13.50
   4   2  -1  383.36   11.70
  -3  -2   1    7.10    3.90
  -3  -2   1    6.10    3.00
  -3  -2   1    7.10    3.30
  -3  -2   1    2.70    3.40
  -3  -2   1    9.40    4.10
   3   2  -1   10.00    4.00
   3   2  -1    7.10    2.50
  -3   2   1    3.50    4.10
  -3   2   1   10.90    3.50
   3   2  -1    7.20    2.40
  -3   2   1    7.10    2.90
  -3   2   1    5.60    4.00
  -3   2   1    7.90    2.40
   3   2  -1    9.00    3.50
  -3   2   1    7.90    4.40
  -3   2   1    5.40    3.00
  -2  -2   1  217.18    7.30
  -2  -2   1  220.68    9.50
   2  -2  -1  222.28    9.80
  -2  -2   1  216.18    9.70
  -2  -2   1  207.68    8.00
  -2  -2   1  218.78    8.50
  -2   2   1  213.48    8.60
   2   2  -1  223.28    7.30
   2   2  -1  225.28    8.90
  -2   2   1  216.68    9.80
  -2   2   1  215.78    7.30
  -2   2   1  212.88    7.40
  -2   2   1  205.48   10.30
   2   2  -1  213.28    7.90
  -2   2   1  228.38    7.00
  -1  -2   1  551.34   12.60
  -1  -2   1  566.84   15.90
  -1  -2   1  571.64   16.20
   1  -2  -1  558.74   16.80
   1  -2  -1  564.04   16.40
  -1  -2   1  546.05   12.30
   1   2  -1  536.45   14.50
  -1   2   1  572.54   13.90
  -1   2   1  537.15   11.30
  -1   2   1  528.15   11.20
  -1   2   1  550.84   15.30
  -1   2   1  544.05   14.70
   1   2  -1  548.55   14.30
   1   2  -1  549.65   14.50
   1   2  -1  571.04   13.20
   0  -2  -1 1376.06   33.20
   0  -2  -1 1329.77   24.70
   0  -2   1 1371.26   32.20
   0  -2   1 1391.86   31.50
   0  -2   1 1375.06   25.10
   0  -2   1 1323.97   26.50
   0  -2  -1 1407.66   32.50
   0  -2  -1 1413.46   29.90
   0   2   1 1384.36   28.70
   0   2  -1 1399.66   27.50
   0   2   1 1356.66   28.90
   0   2  -1 1358.16   28.80
   0   2  -1 1322.77   29.30
   0   2  -1 1366.06   29.50
   1  -2   1 9642.04  174.58
  -1  -2  -1 9867.71  180.18
  -1  -2  -1 9999.00  201.68
   1  -2   1 9931.61  195.38
  -1  -2  -1 9551.54  170.68
   1  -2   1 9802.22  200.18
  -1  -2  -1 9729.43  196.38
  -1   2  -1 9854.31  175.18
  -1   2  -1 9368.56  169.98
  -1   2  -1 9825.32  175.78
   1   2   1 9532.25  173.08
  -1   2  -1 9721.63  178.58
   1   2   1 9394.76  176.58
  -1   2  -1 9528.55  179.78
   1   2   1 9896.51  175.78
   2  -2   1  605.64   13.80
  -2  -2  -1  637.94   17.00
  -2  -2  -1  647.84   18.80
  -2  -2  -1  638.34   19.30
  -2  -2  -1  605.14   14.50
  -2   2  -1  612.04   13.70
  -2   2  -1  617.84   15.70
   2   2   1  639.04   14.40
  -2   2  -1  616.74   16.70
  -2   2  -1  618.34   17.60
  -2   2  -1  648.84   15.50
   2   2   1  645.44   13.50
  -2   2  -1  638.24   17.40
  -2   2  -1  613.64   18.10
   2   2   1  636.04   17.00
  -3  -2  -1 2703.53   61.89
  -3  -2  -1 2695.03   52.09
  -3  -2  -1 2711.93   60.49
  -3  -2  -1 2728.33   54.99
  -3  -2  -1 2605.14   51.79
   3  -2   1 2542.65   50.59
  -3   2  -1 2657.43   50.99
   3   2   1 2611.44   50.09
  -3   2  -1 2659.03   60.59
  -3   2  -1 2746.83   52.29
   3   2   1 2736.93   54.49
  -3   2  -1 2676.03   59.29
   3   2   1 2636.94   50.79
  -3   2  -1 2686.33   54.79
  -3   2  -1 2749.02   55.39
  -3   2  -1 2700.33   52.79
  -4  -2  -1  955.40   23.70
  -4  -2  -1  980.70   28.40
  -4  -2  -1  993.40   24.90
   4  -2   1  923.31   20.70
  -4  -2  -1  976.80   23.90
  -4  -2  -1  978.70   27.60
  -4   2  -1  911.31   27.00
  -4   2  -1  967.20   22.80
  -4   2  -1  942.71   26.50
  -4   2  -1  916.41   22.80
  -4   2  -1  899.71   24.70
  -4   2  -1  966.20   24.50
   4   2   1  947.11   21.20
   4   2   1  917.81   24.40
  -4   2  -1  942.51   22.20
  -5  -2  -1   43.70    7.70
  -5  -2  -1   49.40    6.50
   5  -2   1   52.49    4.70
  -5  -2  -1   42.80    7.70
  -5  -2  -1   58.09    6.90
  -5   2  -1   41.30    5.30
   5   2   1   42.30    6.10
   5   2   1   57.29    5.20
  -5   2  -1   37.60    5.70
  -5   2  -1   52.09    5.30
  -5   2  -1   47.80    7.20
   5   2   1   66.09    7.20
  -5   2  -1   44.30    7.20
  -5   2  -1   47.70    6.10
  -5   2  -1   47.80    5.70
  -5   2  -1   45.30    6.60
  -6  -2  -1  987.40   32.90
  -6  -2  -1 1027.90   28.00
  -6  -2  -1  979.00   22.90
  -6  -2  -1 1037.20   32.40
  -6  -2  -1 1012.00   28.30
   6  -2   1  978.20   22.40
  -6   2  -1 1044.00   25.90
  -6   2  -1 1000.80   27.30
  -6   2  -1  972.00   22.60
  -6   2  -1 1060.79   28.00
   6   2   1 1028.70   26.60
  -6   2  -1 1019.60   32.30
  -6   2  -1 1030.00   25.20
   6   2   1  988.10   24.70
  -6   2  -1 1003.40   24.90
   6   2   1  988.00   24.70
  -6   2  -1 1004.90   27.80
   6   2   1 1018.60   27.30
  -6   2  -1 1024.10   31.90
  -7  -2  -1   22.90    6.10
  -7  -2  -1   17.90    6.20
  -7  -2  -1   21.50    7.40
   7  -2   1   18.50    3.60
  -7  -2  -1   11.40    7.10
  -7  -2  -1   19.00    4.30
  -7   2  -1   24.30    5.90
   7   2   1   32.30    5.10
  -7   2  -1   18.80    5.80
  -7   2  -1   19.60    6.40
   7   2   1   26.70    5.90
  -7   2  -1   30.40    5.00
  -7   2  -1   18.50    7.30
  -7   2  -1   22.30    4.20
  -7   2  -1   25.70    5.30
   7   2   1   20.40    4.60
  -7   2  -1   25.20    5.10
  -7   2  -1   20.50    7.40
   7   2   1   21.10    5.50
  -8  -2  -1   88.59    9.90
  -8  -2  -1   95.69   13.00
  -8  -2  -1   68.19    6.40
  -8  -2  -1   82.09   12.10
  -8  -2  -1   94.99   10.30
  -8   2  -1   93.19   10.00
   8   2   1   71.99    8.60
  -8   2  -1   88.99   10.20
  -8   2  -1   78.19    7.60
  -8   2  -1   97.19    7.40
   8   2   1   87.99    9.00
  -8   2  -1   93.59   12.20
  -8   2  -1   87.39    7.20
   8   2   1   82.49    8.00
  -8   2  -1   99.39   12.70
   8   2   1   61.99    6.90
  -9  -2  -1   76.39   12.40
  -9  -2  -1   95.99   13.40
  -9  -2  -1  125.49   11.80
  -9  -2  -1  115.29    8.90
  -9  -2  -1  113.29   11.60
  -9   2  -1  112.09    8.40
  -9   2  -1  118.99    8.70
  -9   2  -1   99.29   14.00
  -9   2  -1  129.39   12.60
  -9   2  -1  115.79   14.00
   9   2   1  112.29    9.90
  -9   2  -1  126.59    9.40
  -9   2  -1  104.39   10.80
   9   2   1   98.89   10.20
 -10  -2  -1    7.40    4.80
 -10  -2  -1   -0.10    8.90
 -10   2  -1    8.40    4.50
 -10   2  -1    7.40    4.70
 -10   2  -1   -4.40    8.70
  10   2   1   13.20    5.70
 -10   2  -1    3.70    5.00
 -10   2  -1   20.40    7.80
  10   2   1   17.20    7.20
 -11  -2  -1  130.49   10.10
 -11  -2  -1  137.99    9.30
 -11  -2  -1  138.69   10.40
  11  -2   1  123.59   10.50
 -11  -2  -1  106.89   16.70
  11  -2   1  138.99   11.50
 -11   2  -1  114.19    9.60
 -11   2  -1  138.59   12.60
  11   2   1  124.49   10.70
 -11   2  -1  136.69   10.30
 -11   2  -1  112.99   16.80
 -11   2  -1  133.39    9.90
  11   2   1  130.49   11.80
 -12  -2  -1    8.90    4.80
  12  -2   1   -0.30    5.50
  12  -2   1    1.80    4.90
 -12  -2  -1    8.30    5.20
 -12  -2  -1    9.60    5.40
 -12   2  -1    2.70    5.60
  12   2   1    8.80    5.90
  12   2   1    3.90    5.40
 -12   2  -1    2.00    6.20
 -12   2  -1    6.30    5.20
 -13  -2  -1   18.90    6.10
  13  -2   1   21.50    6.30
  13  -2   1   22.00    5.80
 -13  -2  -1   21.30    5.80
 -13  -2  -1   16.40    4.40
 -13   2  -1   20.30    6.00
 -13   2  -1   11.80    5.80
 -13   2  -1    8.70    5.70
  13   2   1   21.00    6.60
 -14  -2  -1   56.99    7.30
  14  -2   1   56.89    7.80
 -14  -2  -1   55.19    6.70
  14  -2   1   50.89    6.30
  14   2   1   65.59    8.50
  14   2   1   61.99    8.30
 -14   2  -1   63.89    7.40
 -14   2  -1   61.69    7.70
 -14   2  -1   63.29    7.70
  15  -2   1   19.70    5.60
  15  -2   1   20.90    3.70
 -15  -2  -1   18.10    4.90
  15   2   1   33.90    6.80
  15   2   1   23.40    6.00
 -15   2  -1   24.90    5.20
 -15   2  -1   34.60    6.00
  16  -2   1   -0.80    4.40
  16   2   1   -0.20    3.70
 -16   2  -1   -1.00    3.90
 -16   2  -1    4.00    2.90
  16   2   1   -3.50    4.60
 -16  -3   1   29.40    4.20
  16  -3  -1   19.90    4.80
 -16   3   1   20.80    4.30
  16   3  -1   22.10    5.30
 -16   3   1   23.30    4.50
  16   3  -1   15.50    3.70
  15  -3  -1  122.89    9.90
 -15  -3   1  139.49    8.60
 -15   3   1  103.59    9.10
 -15   3   1  135.29    9.60
  15   3  -1  126.89    8.90
  15   3  -1  141.19   10.90
  14  -3  -1   47.00    7.00
 -14  -3   1   56.89    8.00
 -14  -3   1   53.19    6.50
  14   3  -1   50.49    7.70
 -14   3   1   24.60    6.60
 -14   3   1   53.29    7.10
  14   3  -1   52.89    7.50
 -13  -3   1   17.70    5.50
 -13  -3   1   11.80    5.40
 -13  -3   1    7.30    4.40
  13  -3  -1   13.80    5.90
 -13   3   1   16.40    6.10
  13   3  -1   12.30    6.20
  13   3  -1   12.50    6.60
 -13   3   1   15.10    6.10
  12  -3  -1  140.89   11.30
 -12  -3   1  138.09   11.00
 -12  -3   1  139.09    9.60
 -12  -3   1  110.69    8.80
  12  -3  -1  119.99    7.10
  12   3  -1  113.19   10.20
 -12   3   1  125.19   11.00
 -12   3   1  135.69   11.20
 -12   3   1  133.19   11.30
  11  -3  -1   -0.80    3.80
 -11  -3   1    3.50    5.00
 -11  -3   1   -3.70    4.60
 -11  -3   1    3.90    4.90
  11  -3  -1    0.30    5.40
 -11   3   1   11.40    5.80
  11   3  -1   17.10    5.70
 -11   3   1   22.30    6.90
  11   3  -1    6.40    6.30
  10  -3  -1   59.59    6.50
 -10  -3   1   48.70   11.60
 -10  -3   1   60.69    7.10
 -10  -3   1   40.20    6.30
  10   3  -1   49.00    8.90
 -10   3   1   41.40    7.70
 -10   3   1   44.70    6.90
  10   3  -1   57.09    7.90
 -10   3   1   51.69   13.00
  -9  -3   1   30.20    9.90
  -9  -3   1   44.10    9.00
  -9  -3   1   32.60    9.80
  -9  -3   1   55.59    6.40
  -9   3   1   52.69    7.70
  -9   3   1   47.20    6.50
   9   3  -1   48.50    6.90
  -9   3   1   49.90   11.40
  -9   3   1   52.29   12.00
   9   3  -1   56.39    8.90
  -9   3   1   45.80    7.20
  -8  -3   1  257.27   10.80
  -8  -3   1  255.97   14.80
  -8  -3   1  239.58   18.50
  -8  -3   1  239.48   17.70
   8   3  -1  241.88   12.60
  -8   3   1  247.68   12.80
  -8   3   1  236.28   15.10
  -8   3   1  233.18   11.10
  -8   3   1  210.98   17.80
   8   3  -1  245.88   14.00
  -8   3   1  238.98   18.20
  -8   3   1  220.28   15.00
   8   3  -1  239.58   12.00
  -8   3   1  257.37   12.90
  -7  -3   1  596.44   25.40
  -7  -3   1  617.34   16.80
  -7  -3   1  603.64   26.70
  -7  -3   1  626.94   21.60
  -7   3   1  577.84   17.30
   7   3  -1  607.24   21.60
   7   3  -1  602.84   21.10
   7   3  -1  612.84   19.30
   7   3  -1  551.34   18.20
  -7   3   1  566.54   22.30
  -7   3   1  599.94   19.40
  -7   3   1  625.04   19.40
  -7   3   1  588.94   25.40
  -7   3   1  590.74   26.30
  -7   3   1  618.74   21.60
  -6  -3   1  300.67   16.80
  -6  -3   1  303.17   10.90
   6  -3  -1  284.47   11.20
  -6  -3   1  309.97   14.10
  -6  -3   1  293.17   17.20
  -6  -3   1  312.77   14.20
  -6   3   1  297.57   16.70
  -6   3   1  299.37   17.40
  -6   3   1  312.47   14.40
   6   3  -1  316.67   14.70
   6   3  -1  292.47   11.90
  -6   3   1  296.77   12.90
  -6   3   1  307.47   12.90
   6   3  -1  310.57   12.40
   6   3  -1  312.17   14.80
  -6   3   1  298.47   15.60
  -6   3   1  292.97   12.60
  -5  -3   1  611.94   23.10
  -5  -3   1  616.64   19.60
  -5  -3   1  645.64   19.30
  -5  -3   1  628.44   22.90
   5   3  -1  597.44   19.70
   5   3  -1  624.24   17.60
  -5   3   1  597.24   18.10
  -5   3   1  588.24   19.10
  -5   3   1  596.64   17.60
  -5   3   1  610.94   17.90
  -5   3   1  598.14   21.50
   5   3  -1  568.94   19.90
  -5   3   1  613.14   22.60
  -5   3   1  617.64   23.20
   5   3  -1  596.04   17.20
  -4  -3   1   22.20    4.80
  -4  -3   1   23.60    5.60
  -4  -3   1   24.20    4.70
  -4  -3   1   17.10    5.40
   4   3  -1   36.10    4.50
  -4   3   1   32.20    4.30
  -4   3   1   35.60    4.80
  -4   3   1   41.80    7.20
  -4   3   1   48.90    4.90
  -4   3   1   34.80    5.40
   4   3  -1   38.50    4.70
  -4   3   1   42.90    7.10
   4   3  -1   38.20    6.10
   4   3  -1   34.20    5.80
   4   3  -1   35.90    4.40
  -4   3   1   51.69    7.90
  -3  -3   1  153.28   10.10
  -3  -3   1  162.68   10.60
  -3  -3   1  151.78    7.70
  -3  -3   1  152.78    9.30
   3   3  -1  176.18    9.50
  -3   3   1  179.18    6.50
  -3   3   1  194.98   11.50
   3   3  -1  172.08    7.60
   3   3  -1  181.08    8.20
   3   3  -1  177.18   10.00
  -3   3   1  188.08    9.60
  -3   3   1  175.98   10.60
  -3   3   1  185.38   11.60
  -3   3   1  167.58    7.80
  -3   3   1  173.28    8.00
  -2  -3   1  158.98    6.70
  -2  -3   1  163.18   10.10
  -2  -3   1  159.28    9.30
   2  -3  -1  148.69    9.60
  -2  -3   1  155.98    9.50
  -2   3   1  185.98    7.20
  -2   3   1  184.58    8.40
   2   3  -1  189.78    9.20
  -2   3   1  194.98   11.20
   2   3  -1  184.58    7.50
   2   3  -1  180.78    8.50
  -2   3   1  182.48    9.30
   2   3  -1  192.78    9.60
  -2   3   1  202.58   10.40
   1  -3  -1    4.20    3.70
   1  -3  -1    2.40    3.60
  -1  -3   1    7.30    3.70
  -1   3   1   13.70    3.90
   1   3  -1   11.30    3.70
   1   3  -1   16.60    3.90
  -1   3   1   16.00    2.70
  -1   3   1   15.20    4.40
   1   3  -1   13.00    3.60
   1   3  -1   15.50    3.20
   1   3  -1   13.90    4.10
  -1   3   1   11.80    3.60
   0  -3  -1 1340.47   31.60
   0  -3  -1 1370.66   34.40
   0  -3   1 1326.07   34.10
   0  -3  -1 1332.07   35.10
   0  -3   1 1338.97   33.20
   0   3   1 1365.16   30.40
   0   3  -1 1323.87   31.00
   0   3   1 1302.57   30.30
   0   3  -1 1310.67   28.30
   0   3  -1 1347.97   30.40
   0   3  -1 1324.97   27.80
   0   3   1 1345.87   26.70
   0   3  -1 1318.57   31.20
  -1  -3  -1 1017.50   28.60
  -1  -3  -1 1012.20   28.00
   1  -3   1 1027.60   27.60
   1  -3   1 1017.20   27.00
  -1  -3  -1 1039.70   25.90
   1   3   1 1023.50   21.30
  -1   3  -1 1004.30   25.60
   1   3   1 1029.00   25.10
   1   3   1 1028.10   23.70
  -1   3  -1 1018.70   22.90
  -1   3  -1 1009.50   24.70
  -1   3  -1  988.10   25.50
   1   3   1 1019.80   24.20
  -2  -3  -1  737.33   16.20
  -2  -3  -1  755.72   23.60
  -2  -3  -1  783.42   21.10
   2  -3   1  763.12   22.10
  -2  -3  -1  759.32   23.10
  -2   3  -1  748.53   18.60
   2   3   1  741.93   18.60
  -2   3  -1  705.73   14.70
   2   3   1  732.83   19.80
   2   3   1  743.23   20.70
   2   3   1  752.52   16.90
  -2   3  -1  750.62   21.50
  -2   3  -1  728.33   22.50
  -2   3  -1  693.63   20.30
  -2   3  -1  714.43   19.50
  -3  -3  -1  128.39    9.40
  -3  -3  -1  136.79    9.00
  -3  -3  -1  128.49    6.60
  -3  -3  -1  128.19    9.70
  -3   3  -1  139.99    9.80
  -3   3  -1  132.49    7.70
   3   3   1  124.79    9.00
  -3   3  -1  117.79    9.30
  -3   3  -1  127.99    7.90
  -3   3  -1  119.59    8.40
   3   3   1  123.79    9.00
  -3   3  -1  128.69    9.00
  -3   3  -1  137.89    8.30
  -3   3  -1  127.59    5.60
   3   3   1  132.99    6.20
   3   3   1  127.49    6.00
  -4  -3  -1  154.68    8.50
  -4  -3  -1  147.39   10.60
  -4  -3  -1  167.08   10.20
  -4  -3  -1  153.78   11.50
   4   3   1  133.39    9.90
   4   3   1  155.08   10.50
  -4   3  -1  143.19   10.70
  -4   3  -1  155.28    8.90
  -4   3  -1  163.28   10.10
   4   3   1  151.88    7.10
  -4   3  -1  159.88    8.90
  -4   3  -1  157.38   10.70
  -4   3  -1  161.38   10.60
  -4   3  -1  145.69    8.60
  -4   3  -1  153.68    7.30
  -5  -3  -1  596.14   15.70
  -5  -3  -1  648.14   21.00
  -5  -3  -1  666.83   24.10
  -5  -3  -1  651.63   24.40
  -5  -3  -1  669.93   19.90
  -5   3  -1  624.34   20.80
  -5   3  -1  628.44   17.80
   5   3   1  592.84   17.20
  -5   3  -1  574.54   18.30
  -5   3  -1  610.44   19.00
  -5   3  -1  614.34   22.60
  -5   3  -1  611.34   21.70
  -5   3  -1  636.64   18.30
   5   3   1  594.44   20.80
   5   3   1  634.24   20.50
   5   3   1  610.04   17.10
  -5   3  -1  638.24   23.20
  -6  -3  -1    2.00    4.30
  -6  -3  -1   -1.70    5.30
  -6  -3  -1    4.60    5.10
  -6  -3  -1    3.40    5.30
  -6  -3  -1   -0.50    3.30
  -6   3  -1   13.80    5.90
  -6   3  -1    7.30    4.40
   6   3   1   13.70    3.90
  -6   3  -1   22.70    6.80
  -6   3  -1   20.00    7.10
  -6   3  -1   19.20    7.30
   6   3   1   17.50    4.50
  -6   3  -1   13.90    4.80
  -6   3  -1   18.50    4.80
   6   3   1   14.20    5.60
   6   3   1   12.70    5.40
  -6   3  -1   13.20    4.50
  -7  -3  -1    8.90    5.70
  -7  -3  -1    2.90    3.60
  -7  -3  -1    9.60    7.00
  -7  -3  -1    7.80    5.40
  -7  -3  -1   12.30    7.10
   7   3   1   18.50    5.90
  -7   3  -1   21.30    5.40
  -7   3  -1   18.20    6.60
  -7   3  -1   26.30    8.50
  -7   3  -1   22.70    8.40
   7   3   1   13.40    4.60
  -7   3  -1   24.30    7.00
   7   3   1   21.80    6.30
  -7   3  -1   14.80    5.20
   7   3   1   24.60    5.20
  -7   3  -1   23.40    5.00
  -8  -3  -1    5.90    5.90
  -8  -3  -1    9.00    7.90
  -8  -3  -1   -3.60    7.00
  -8  -3  -1    9.20    5.70
  -8  -3  -1    1.90    3.90
   8   3   1   10.20    4.80
  -8   3  -1   12.30    8.20
   8   3   1   10.10    6.10
  -8   3  -1    3.20    7.70
  -8   3  -1    2.50    4.80
   8   3   1    9.50    4.80
   8   3   1    4.60    5.50
  -8   3  -1   11.30    7.40
  -8   3  -1   13.00    6.60
  -8   3  -1    9.50    4.70
  -9  -3  -1   66.29   12.60
  -9  -3  -1   49.80    6.20
  -9  -3  -1   62.79    9.70
  -9   3  -1   56.39    7.20
   9   3   1   63.49    9.50
   9   3   1   54.69    7.60
  -9   3  -1   51.79   11.70
   9   3   1   55.19    7.90
  -9   3  -1   48.10   11.90
  -9   3  -1   51.39    7.30
  -9   3  -1   58.69   10.40
 -10  -3  -1   19.20   10.60
 -10  -3  -1   34.00    8.10
 -10  -3  -1   37.10    5.50
 -10  -3  -1   38.90    6.10
  10  -3   1   31.90    6.30
 -10  -3  -1   29.20    6.20
 -10   3  -1   28.30    6.40
 -10   3  -1   35.50    6.60
  10   3   1   23.80    8.40
 -10   3  -1   21.80    6.30
 -10   3  -1   39.90   11.70
 -11  -3  -1   37.90    6.50
  11  -3   1   37.60    6.40
  11  -3   1   24.70    6.60
 -11  -3  -1   38.90    6.50
 -11  -3  -1   42.10    5.10
  11   3   1   53.39    8.30
 -11   3  -1   41.30    7.30
  11   3   1   40.90    9.80
 -11   3  -1   25.80    6.20
 -11   3  -1   43.80    6.90
 -12  -3  -1    2.10    5.20
  12  -3   1    4.60    5.40
  12  -3   1   10.30    4.90
 -12  -3  -1    8.80    5.50
 -12  -3  -1   14.70    3.20
  12   3   1   24.80    7.00
  12   3   1   35.50    7.60
 -12   3  -1   10.20    6.60
 -12   3  -1   30.50    6.70
 -12   3  -1   16.10    6.10
  13  -3   1   40.30    5.40
 -13  -3  -1   48.00    6.70
  13  -3   1   47.30    7.00
 -13  -3  -1   65.99    7.90
 -13   3  -1   49.50    7.20
  13   3   1   45.70    7.50
 -13   3  -1   37.20    7.20
  14  -3   1  123.09    6.20
 -14  -3  -1  125.49    9.60
  14  -3   1  135.99   10.40
 -14   3  -1  149.09   10.70
  14   3   1  137.29   11.30
  14   3   1  153.38   11.40
 -14   3  -1  129.69   10.30
 -15  -3  -1  110.59    7.90
  15  -3   1   99.89    8.90
 -15   3  -1   93.09    7.90
  15   3   1  103.39    9.00
  15   3   1  112.09   10.00
 -15   3  -1  115.49    9.10
  16  -3   1   56.19    5.70
 -16  -3  -1   47.10    4.50
  16   3   1   73.39    6.80
 -16   3  -1   61.39    5.40
  16   3   1   55.99    5.40
 -16   3  -1   53.59    4.50
  16  -4  -1   11.00    4.10
 -16  -4   1   12.50    3.40
  16   4  -1    8.10    4.00
 -16   4   1   10.90    3.60
 -16   4   1    9.60    3.20
  16   4  -1    9.70    2.90
  15  -4  -1    5.90    4.40
 -15  -4   1    6.60    4.20
  15   4  -1    0.50    4.10
 -15   4   1    4.30    4.20
  15   4  -1    5.40    5.00
 -15   4   1    1.80    4.20
 -14  -4   1   -0.30    4.50
  14  -4  -1    5.30    4.70
 -14   4   1   -1.90    4.80
  14   4  -1    5.40    5.30
  14   4  -1    9.10    5.50
 -14   4   1    6.30    4.80
 -14   4   1    2.90    5.50
 -13  -4   1   -6.00    4.90
  13  -4  -1    1.50    5.00
 -13   4   1    2.20    5.50
  13   4  -1   -3.90    5.50
 -13   4   1    2.70    5.00
  13   4  -1    7.80    6.40
  12  -4  -1   25.60    6.60
 -12  -4   1   26.10    3.90
 -12  -4   1   25.50    6.10
 -12   4   1   30.40    6.90
  12   4  -1   28.80    7.50
 -12   4   1   37.30    7.30
 -12   4   1   28.40    6.40
 -11  -4   1   17.70    5.60
  11  -4  -1   11.70    5.80
 -11  -4   1   21.20    4.90
 -11   4   1   23.60    7.30
  11   4  -1    9.70    8.30
  11   4  -1   17.00    6.60
 -11   4   1   16.70    6.30
 -11   4   1    7.70    5.50
 -10  -4   1    3.60    4.50
 -10  -4   1    0.90    4.90
  10  -4  -1   11.30    5.90
 -10  -4   1    5.20    6.00
  10  -4  -1    5.20    2.70
  10   4  -1    0.40    7.30
 -10   4   1    0.40    5.80
 -10   4   1    2.40    5.20
 -10   4   1    2.40    5.10
  -9  -4   1   86.09   14.50
  -9  -4   1   82.39    7.90
  -9  -4   1   89.19    8.10
  -9   4   1   82.49    9.30
  -9   4   1   92.49    8.60
   9   4  -1   96.69   11.70
   9   4  -1   82.89    8.70
  -9   4   1   75.99   14.40
  -9   4   1   61.89    8.60
  -8  -4   1   16.80    8.70
  -8  -4   1   23.30    9.10
  -8   4   1   18.00    8.60
  -8   4   1   21.60    8.20
  -8   4   1   19.60    5.50
   8   4  -1   22.80    5.80
  -8   4   1   34.50    7.00
  -8   4   1   22.70   10.10
   8   4  -1   38.00    8.10
  -8   4   1   14.60    5.10
  -8   4   1   28.10   10.20
   7  -4  -1    8.40    5.00
  -7  -4   1    1.00    6.60
  -7  -4   1   -0.70    6.50
  -7   4   1    2.90    3.90
  -7   4   1   13.50    6.80
   7   4  -1    4.00    4.40
  -7   4   1    1.90    4.00
  -7   4   1   -1.10    5.70
  -7   4   1    5.10    5.00
   7   4  -1    2.80    5.60
   7   4  -1   12.10    4.50
   7   4  -1    3.40    5.90
  -7   4   1   -2.20    7.30
  -7   4   1    7.70    8.30
  -6  -4   1   94.29   11.80
  -6  -4   1  145.59   13.50
  -6  -4   1  137.39   12.30
   6   4  -1  141.49   13.10
  -6   4   1  134.79    8.50
  -6   4   1  136.99   13.40
  -6   4   1  138.29   13.80
   6   4  -1  146.39   12.50
  -6   4   1  122.79   10.10
   6   4  -1  128.59    8.90
   6   4  -1  151.38    9.80
  -6   4   1  127.69    9.50
  -6   4   1  131.89   12.00
  -6   4   1  141.39   15.10
  -5  -4   1   45.00    8.20
  -5  -4   1   70.99    9.20
  -5  -4   1   47.40    8.40
  -5   4   1   76.99   11.10
  -5   4   1   70.69    8.50
  -5   4   1   70.29   10.30
  -5   4   1   57.09    7.20
  -5   4   1   59.49    6.20
   5   4  -1   58.59    6.70
   5   4  -1   54.39    7.80
   5   4  -1   60.19    6.50
  -5   4   1   56.49    6.70
  -5   4   1   54.79    8.80
   5   4  -1   54.39    8.60
  -4  -4   1   26.90    6.60
  -4  -4   1   46.60    7.40
  -4  -4   1   31.10    6.80
   4   4  -1   29.60    4.90
   4   4  -1   29.90    6.30
   4   4  -1   42.60    5.50
  -4   4   1   30.30    7.50
  -4   4   1   30.80    6.20
  -4   4   1   35.50    7.80
  -4   4   1   33.50    5.30
  -4   4   1   35.10    6.50
  -4   4   1   39.00    7.50
  -4   4   1   36.70    5.40
   4   4  -1   33.30    5.00
   4   4  -1   36.80    7.00
  -4   4   1   31.80    5.10
  -3  -4   1  135.09   10.90
  -3  -4   1  151.98   11.30
   3   4  -1  145.79    8.40
   3   4  -1  146.79   10.00
   3   4  -1  146.69   10.90
   3   4  -1  140.69    7.80
  -3   4   1  139.39   10.10
   3   4  -1  135.79    9.70
  -3   4   1  153.88    8.40
  -3   4   1  137.69   11.20
   3   4  -1  145.99    8.70
  -3   4   1  153.88   12.20
  -3   4   1  150.08   12.00
  -3   4   1  154.18    9.00
  -2  -4   1  428.16   17.80
  -2  -4   1  453.65   17.80
   2  -4  -1  429.76   17.80
  -2   4   1  439.76   15.20
   2   4  -1  443.46   15.40
  -2   4   1  415.66   16.10
   2   4  -1  452.15   16.60
  -2   4   1  439.16   17.20
   2   4  -1  416.36   13.50
  -2   4   1  437.56   18.80
   2   4  -1  420.66   13.70
   2   4  -1  411.56   14.90
  -2   4   1  455.05   13.50
   2   4  -1  421.96   16.60
  -1  -4   1  284.57   13.80
   1  -4  -1  279.77   14.40
   1  -4  -1  304.77   14.50
  -1  -4   1  272.47   13.70
   1   4  -1  296.77   11.10
  -1   4   1  301.07   13.60
   1   4  -1  303.97   13.30
   1   4  -1  303.57   11.70
   1   4  -1  288.37   13.10
  -1   4   1  292.87   11.00
  -1   4   1  312.27   10.30
   1   4  -1  293.67   12.70
  -1   4   1  299.57   12.60
  -1   4   1  299.17   13.10
   1   4  -1  298.67   10.80
   0  -4   1  422.46   16.70
   0  -4  -1  421.46   17.30
   0  -4  -1  396.56   17.20
   0  -4   1  424.26   16.90
   0   4  -1  414.16   13.60
   0   4   1  402.36   13.10
   0   4   1  420.76   15.80
   0   4  -1  420.76   13.10
   0   4  -1  396.96   15.40
   0   4  -1  397.26   15.60
   0   4  -1  412.46   13.70
   0   4   1  422.86   12.20
   0   4  -1  417.86   15.50
   0   4   1  418.86   15.30
   0   4   1  422.46   15.30
  -1  -4  -1  571.74   21.10
   1  -4   1  567.64   20.60
  -1  -4  -1  585.14   21.60
   1  -4   1  587.84   20.30
   1   4   1  578.54   17.00
  -1   4  -1  580.24   16.70
  -1   4  -1  563.44   19.50
   1   4   1  600.34   19.50
   1   4   1  593.44   18.20
  -1   4  -1  588.74   16.10
   1   4   1  575.84   19.00
  -1   4  -1  541.65   18.20
  -1   4  -1  585.84   16.40
  -1   4  -1  593.94   19.70
   1   4   1  601.24   15.30
  -2  -4  -1  971.20   30.00
   2  -4   1 1013.00   29.20
  -2  -4  -1  946.41   30.50
  -2  -4  -1  957.50   27.40
  -2   4  -1  970.90   24.30
  -2   4  -1  971.10   24.20
  -2   4  -1  934.11   27.80
   2   4   1 1008.70   25.40
  -2   4  -1  950.70   29.80
   2   4   1  957.60   27.10
   2   4   1  994.90   25.60
  -2   4  -1 1004.10   26.20
  -2   4  -1  993.10   27.60
   2   4   1 1018.10   23.10
  -3  -4  -1   57.69    8.50
  -3  -4  -1   70.89    8.80
  -3  -4  -1   90.09    9.00
   3   4   1   81.79    5.80
  -3   4  -1   96.19   10.30
  -3   4  -1   66.89    6.70
   3   4   1   81.89    6.70
  -3   4  -1   79.69    8.50
   3   4   1  106.19   10.20
  -3   4  -1   84.19    9.50
  -3   4  -1   70.59    8.60
   3   4   1   94.09    9.00
  -3   4  -1   78.59    7.30
  -3   4  -1   68.19    7.20
  -4  -4  -1  235.38   15.10
  -4  -4  -1  247.98   13.30
  -4  -4  -1  254.47   15.10
  -4   4  -1  223.58   10.10
  -4   4  -1  231.68   14.70
  -4   4  -1  265.77   14.70
   4   4   1  241.58   13.90
  -4   4  -1  247.18   11.80
  -4   4  -1  258.47   13.70
   4   4   1  230.28   13.10
   4   4   1  242.08   10.10
  -4   4  -1  245.78   12.20
  -4   4  -1  231.08   14.30
  -4   4  -1  260.47   11.80
  -5  -4  -1   15.20    6.50
  -5  -4  -1   26.90    6.70
  -5  -4  -1   15.90    7.10
  -5   4  -1   16.00    7.20
  -5   4  -1   21.40    7.20
  -5   4  -1   14.00    4.60
   5   4   1   17.90    6.50
  -5   4  -1   15.50    4.70
  -5   4  -1   10.40    5.00
   5   4   1   17.10    4.50
  -5   4  -1   20.90    5.30
  -5   4  -1   22.10    7.40
  -5   4  -1   11.60    6.00
   5   4   1   22.10    6.30
   5   4   1   17.70    4.10
  -6  -4  -1    8.00    6.80
  -6  -4  -1    7.70    6.20
  -6  -4  -1   -1.00    6.20
  -6   4  -1    7.70    4.50
   6   4   1    6.10    4.20
  -6   4  -1    7.80    6.90
  -6   4  -1    5.30    5.90
   6   4   1    3.50    5.50
  -6   4  -1    1.80    4.80
  -6   4  -1    3.00    5.80
  -6   4  -1    4.80    4.00
  -6   4  -1    0.40    6.80
   6   4   1    8.10    6.20
  -7  -4  -1   11.30    8.10
  -7  -4  -1    7.80    7.90
  -7  -4  -1    3.20    6.40
  -7   4  -1    7.70    5.20
  -7   4  -1   -0.70    7.80
   7   4   1    9.40    4.90
   7   4   1    4.80    6.00
  -7   4  -1    7.50    4.80
  -7   4  -1    3.80    8.00
  -7   4  -1    6.20    4.60
   7   4   1    5.30    5.90
  -7   4  -1   10.00    6.90
  -7   4  -1   12.60    6.40
   7   4   1    8.10    5.00
  -8  -4  -1   22.70    8.40
  -8  -4  -1   19.80    9.40
  -8   4  -1   20.60    6.30
  -8   4  -1   20.80    8.90
  -8   4  -1   27.80    8.60
   8   4   1   19.20    6.10
   8   4   1   26.60    8.10
  -8   4  -1   24.20   10.60
  -8   4  -1   23.30    5.80
   8   4   1   34.90    6.90
  -8   4  -1   20.30   10.30
   8   4   1   22.20    7.70
  -9  -4  -1   15.00    6.80
  -9  -4  -1   11.10    5.10
   9  -4   1    9.40    4.70
  -9  -4  -1   10.40    9.10
  -9   4  -1   12.80    5.40
  -9   4  -1   10.80    5.60
   9   4   1   12.80    7.40
   9   4   1   11.90    5.80
  -9   4  -1   17.50   10.30
  -9   4  -1   10.50    5.90
  -9   4  -1   -0.30    8.90
   9   4   1   16.30    5.90
  10  -4   1   54.99    6.40
  10  -4   1   49.60    7.50
 -10  -4  -1   41.50    6.50
 -10  -4  -1   37.20    7.90
 -10   4  -1   45.90    7.30
  10   4   1   41.50    9.80
 -10   4  -1   44.00    7.10
 -10   4  -1   39.90    7.30
  10   4   1   41.40    7.50
 -11  -4  -1    3.50    5.00
 -11  -4  -1   -2.90    6.40
  11  -4   1    1.80    3.90
  11  -4   1    1.30    5.30
  11   4   1   -0.50    6.20
 -11   4  -1    4.60    5.60
  11   4   1   -0.30    7.60
 -11   4  -1    2.10    5.50
 -11   4  -1    0.00    5.00
 -12  -4  -1   14.70    5.70
  12  -4   1   15.00    3.60
  12  -4   1   23.30    6.00
 -12   4  -1   12.70    6.30
  12   4   1   13.10    6.20
 -12   4  -1   19.60    5.90
  12   4   1   12.10    6.40
 -12   4  -1    7.90    6.50
 -13  -4  -1   13.50    5.40
  13  -4   1    2.40    4.80
 -13   4  -1    8.80    5.80
 -13   4  -1   10.00    6.00
 -13   4  -1    9.40    5.40
  13   4   1    5.60    5.70
 -14  -4  -1   30.60    5.60
  14  -4   1    9.80    5.00
  14   4   1   24.60    6.20
  14   4   1   26.50    6.30
 -14   4  -1   26.50    5.60
 -14   4  -1   15.80    5.60
 -15  -4  -1   22.00    4.40
  15  -4   1   13.60    4.70
  15   4   1   21.80    5.30
 -15   4  -1    7.40    4.40
  15   4   1   15.10    5.20
 -15   4  -1   17.50    4.20
 -15  -5   1    2.60    3.50
  15  -5  -1    2.60    4.10
 -15   5   1   12.70    3.90
 -15   5   1   12.10    3.90
  15   5  -1   11.50    3.60
  15   5  -1   15.90    4.40
  14  -5  -1   10.90    4.90
 -14  -5   1   11.50    4.40
 -14   5   1   14.60    5.20
  14   5  -1   24.50    5.20
  14   5  -1   20.00    5.20
 -14   5   1   15.40    4.90
 -13  -5   1    7.20    4.70
  13  -5  -1   -0.80    4.90
  13   5  -1    6.90    5.80
 -13   5   1   10.30    5.20
 -13   5   1    2.80    4.80
  13   5  -1    9.30    5.50
  12  -5  -1   18.20    5.70
 -12  -5   1   24.50    5.80
 -12   5   1   28.50    6.10
 -12   5   1   21.90    6.20
  12   5  -1   23.70    6.70
 -12   5   1    7.50    5.90
  11  -5  -1   66.59    7.90
 -11  -5   1   59.39    7.20
 -11   5   1   57.99    7.90
  11   5  -1   51.69   10.50
 -11   5   1   53.09    8.20
  11   5  -1   79.29    9.00
 -11   5   1   54.19    7.10
  10  -5  -1    4.80    5.40
 -10  -5   1   20.40    5.50
 -10  -5   1   11.70    6.50
 -10   5   1   10.20    6.20
  10   5  -1   24.60    8.90
  10   5  -1   -0.80    4.60
 -10   5   1   18.80    7.30
 -10   5   1   12.40    5.50
  -9  -5   1   17.30    6.30
  -9  -5   1   19.40    5.80
  -9  -5   1   28.30    4.20
   9  -5  -1   25.00    6.50
   9   5  -1   22.50    6.20
  -9   5   1   27.30    6.30
  -9   5   1   18.50    6.30
  -9   5   1   27.40    7.40
   9   5  -1   22.60    8.60
   8  -5  -1  149.88   11.50
  -8  -5   1  120.99   15.60
   8  -5  -1  135.99   10.40
  -8  -5   1  142.19   11.90
   8  -5  -1  129.39   10.80
  -8  -5   1  141.89   10.20
  -8  -5   1  146.09    7.70
   8   5  -1  141.99   14.10
   8   5  -1  130.39   11.20
  -8   5   1  119.79   16.60
  -8   5   1  138.99   15.30
  -8   5   1  131.29   11.00
  -8   5   1  155.28   12.90
  -8   5   1  141.19   10.50
  -8   5   1   85.79    9.80
  -7  -5   1   41.50   10.20
   7  -5  -1   33.50    7.00
  -7   5   1   26.50    6.30
  -7   5   1   39.10    6.30
   7   5  -1   23.30    6.10
  -7   5   1   28.10    8.90
  -7   5   1   27.30    7.30
   7   5  -1   26.50    6.40
   7   5  -1   31.90    8.50
   7   5  -1   42.00    7.70
  -7   5   1   37.80   11.30
   6  -5  -1   42.30    7.60
  -6  -5   1   33.20    9.20
  -6  -5   1   27.90    8.80
  -6   5   1   51.39    9.70
  -6   5   1   36.30    5.90
   6   5  -1   42.30    6.90
   6   5  -1   28.90    8.80
   6   5  -1   37.60    8.50
   6   5  -1   40.40    6.10
   6   5  -1   53.79    7.70
  -6   5   1   36.80    7.50
  -6   5   1   32.00    6.70
  -6   5   1   35.00   10.40
   6   5  -1   43.30    9.70
  -6   5   1   49.80   11.80
  -6   5   1   35.10    9.40
   5  -5  -1  107.09    9.80
  -5  -5   1   86.69   11.50
  -5  -5   1  131.89   13.10
  -5   5   1  132.89   14.70
  -5   5   1  106.49   11.10
  -5   5   1  125.59   15.00
   5   5  -1  139.29   13.60
  -5   5   1   90.79    9.40
   5   5  -1  117.59   11.70
   5   5  -1  108.69    9.00
   5   5  -1  113.99    9.40
  -5   5   1  109.59    8.30
  -5   5   1  163.28   16.30
  -5   5   1  122.99   10.70
   5   5  -1  123.19    8.90
   5   5  -1  110.79   12.70
  -4  -5   1   16.60    6.10
  -4  -5   1   14.60    6.20
   4  -5  -1   22.50    5.50
  -4   5   1   22.10    5.90
   4   5  -1   27.00    5.50
  -4   5   1   24.40    7.90
   4   5  -1   31.00    8.50
  -4   5   1   20.70    5.10
   4   5  -1   24.90    5.00
   4   5  -1   20.00    5.10
   4   5  -1   13.90    6.90
  -4   5   1   17.00    4.50
  -4   5   1   17.70    6.70
  -4   5   1   34.30    9.00
   4   5  -1   24.60    6.20
  -4   5   1   25.80    7.90
   3  -5  -1    8.50    4.70
  -3  -5   1    5.10    5.20
  -3  -5   1    5.30    5.00
  -3   5   1   24.50    8.00
   3   5  -1   14.70    5.50
  -3   5   1   20.00    6.60
   3   5  -1   23.30    6.80
  -3   5   1   12.00    4.10
   3   5  -1   13.90    4.70
  -3   5   1   15.30    5.10
   3   5  -1   17.60    4.40
  -3   5   1   16.70    6.90
  -3   5   1   22.30    4.20
   3   5  -1   16.50    5.40
   3   5  -1   19.00    6.30
   3   5  -1   12.80    4.50
  -3   5   1   35.50    9.10
   2  -5  -1   50.19    8.70
  -2  -5   1   46.20    8.20
  -2  -5   1   38.90    7.50
   2   5  -1   86.79    7.10
  -2   5   1   74.59    6.70
  -2   5   1   74.69    9.20
  -2   5   1   88.99    8.90
   2   5  -1   79.79    7.60
  -2   5   1   72.39    9.70
   2   5  -1   70.49    8.70
  -2   5   1   91.49   12.20
   2   5  -1   90.39   10.30
   2   5  -1   75.09    8.60
   2   5  -1   76.69    8.20
  -1  -5   1   36.10    7.00
   1  -5  -1   49.90    8.80
   1  -5  -1   37.00    7.60
  -1  -5   1   40.90    7.30
  -1   5   1   64.59    8.80
   1   5  -1   59.49    7.80
  -1   5   1   58.29    6.10
   1   5  -1   63.39    7.40
   1   5  -1   70.89    9.00
   1   5  -1   54.69    7.80
  -1   5   1   66.39    7.80
   1   5  -1   68.29    6.90
  -1   5   1   77.79    9.20
   1   5  -1   66.39    7.20
   0  -5   1   42.20    7.60
   0  -5   1   46.10    7.50
   0  -5  -1   56.99    9.00
   0  -5  -1   39.10    7.60
   0   5   1   75.39    6.20
   0   5  -1   80.39    9.30
   0   5  -1   68.79    8.90
   0   5  -1   67.09    7.00
   0   5   1   82.99    9.30
   0   5   1   83.69    7.90
   0   5   1   82.09    9.80
   0   5  -1   60.99    8.20
   0   5  -1   67.69    6.90
   0   5   1   80.79    9.30
   0   5  -1   54.69    6.00
  -1  -5  -1 1181.38   37.00
  -1  -5  -1 1185.08   36.10
   1  -5   1 1165.08   34.50
   1   5   1 1123.59   31.90
  -1   5  -1 1116.49   35.50
  -1   5  -1 1116.29   28.50
  -1   5  -1 1111.59   32.40
   1   5   1 1095.19   28.30
  -1   5  -1 1163.68   33.10
  -1   5  -1 1112.19   31.40
   1   5   1 1108.39   32.60
   1   5   1 1148.29   31.40
  -1   5  -1 1118.49   28.50
   1   5   1 1136.59   27.60
  -2  -5  -1 1240.08   39.50
  -2  -5  -1 1307.07   39.10
  -2   5  -1 1280.47   36.10
  -2   5  -1 1171.48   27.50
   2   5   1 1205.08   34.40
  -2   5  -1 1228.18   33.30
  -2   5  -1 1258.77   35.20
  -2   5  -1 1269.57   31.10
  -2   5  -1 1250.07   31.00
   2   5   1 1257.37   35.00
   2   5   1 1242.08   29.70
  -2   5  -1 1216.08   38.00
   2   5   1 1235.88   32.50
   2   5   1 1219.98   31.40
  -3  -5  -1  255.97   16.60
  -3  -5  -1  232.48   15.70
   3  -5   1  268.67   13.60
  -3   5  -1  241.08   15.80
   3   5   1  239.28   10.70
   3   5   1  261.07   14.80
  -3   5  -1  243.18   13.60
  -3   5  -1  250.47   12.50
  -3   5  -1  237.48   14.70
  -3   5  -1  273.47   16.60
  -3   5  -1  246.78   10.20
   3   5   1  234.68   14.70
  -3   5  -1  251.67   16.00
   3   5   1  263.37   14.10
  -3   5  -1  251.77   12.00
  -4  -5  -1   27.30    7.70
   4  -5   1   21.80    5.50
  -4  -5  -1   26.60    8.00
  -4  -5  -1   31.70    8.00
   4   5   1   35.10    5.70
  -4   5  -1   55.29    9.90
  -4   5  -1   39.90    5.50
  -4   5  -1   37.80    6.30
  -4   5  -1   62.19   10.50
  -4   5  -1   46.10    9.30
  -4   5  -1   50.49    8.50
   4   5   1   58.99    9.00
   4   5   1   40.40    8.10
   4   5   1   46.10    6.00
  -4   5  -1   54.39    7.90
  -4   5  -1   45.30    7.30
  -5  -5  -1   18.50    7.60
  -5  -5  -1   10.90    7.10
  -5  -5  -1   17.40    7.60
   5  -5   1   10.40    5.00
  -5   5  -1   31.80    8.80
  -5   5  -1   25.80    7.60
  -5   5  -1   35.90    6.20
   5   5   1   28.20    7.50
  -5   5  -1   37.40    9.40
  -5   5  -1   30.00    6.70
   5   5   1   32.30    6.30
   5   5   1   12.10    6.90
  -5   5  -1   23.20    5.10
  -5   5  -1   26.20    8.30
   5   5   1   23.00    4.80
  -6  -5  -1   42.40   10.60
  -6  -5  -1   47.50   10.40
  -6  -5  -1   59.79   10.40
   6  -5   1   57.29    7.80
  -6   5  -1   35.60    6.70
  -6   5  -1   54.09   11.30
   6   5   1   60.89    8.30
   6   5   1   30.50    8.70
   6   5   1   48.00    8.70
  -6   5  -1   63.19   11.50
  -6   5  -1   63.49   10.30
  -6   5  -1   33.50    6.10
  -6   5  -1   46.40    7.80
  -6   5  -1   50.39   11.60
  -7  -5  -1  356.26   20.60
  -7  -5  -1  370.36   23.30
   7   5   1  393.16   17.00
   7   5   1  381.96   19.40
  -7   5  -1  371.06   20.90
  -7   5  -1  332.57   22.90
  -7   5  -1  367.76   15.20
  -7   5  -1  406.46   17.20
   7   5   1  374.06   16.90
   8  -5   1    4.30    5.20
  -8  -5  -1   -2.40    4.70
  -8  -5  -1   -3.90    8.30
   8  -5   1    1.70    3.40
  -8  -5  -1    1.20    8.30
  -8  -5  -1    0.70    5.10
  -8   5  -1   -5.30    8.80
  -8   5  -1    6.00    5.70
  -8   5  -1    7.10   11.40
  -8   5  -1    8.80    5.30
  -8   5  -1    2.80    5.40
   8   5   1    2.70    5.80
   8   5   1    2.60    5.90
   8   5   1   -5.10    6.50
  -9  -5  -1   41.70    6.50
  -9  -5  -1   37.10    7.80
   9  -5   1   38.30    6.90
   9  -5   1   46.10    5.00
  -9   5  -1   23.50   11.70
   9   5   1   50.39   10.10
   9   5   1   55.59    8.90
  -9   5  -1   39.80    7.00
  -9   5  -1   43.30    7.50
  -9   5  -1   28.80    7.00
  10  -5   1    6.50    5.30
  10  -5   1   -0.40    2.60
 -10  -5  -1    4.40    5.00
 -10  -5  -1   10.60    6.50
  10   5   1    6.30    7.70
  10   5   1    2.60    5.70
 -10   5  -1   11.80    6.00
 -10   5  -1   10.10    5.20
 -10   5  -1    4.60    5.50
 -11  -5  -1    5.90    5.30
  11  -5   1   -3.70    4.50
 -11  -5  -1    4.10    6.60
  11   5   1   16.80    7.20
 -11   5  -1    5.00    5.20
  11   5   1    1.90    8.70
 -11   5  -1    6.30    5.80
  12  -5   1   -2.70    4.60
 -12  -5  -1    2.30    4.70
 -12   5  -1   -0.60    5.90
 -12   5  -1    6.30    5.30
  12   5   1    3.90    6.30
 -12   5  -1   13.00    6.00
  12   5   1   -0.80    5.70
 -13  -5  -1   52.29    6.40
  13  -5   1   43.60    6.50
 -13   5  -1   33.60    6.20
 -13   5  -1   38.00    6.60
  13   5   1   49.30    7.20
 -13   5  -1   43.10    6.20
 -14  -5  -1    8.70    4.40
 -14   5  -1    6.00    4.30
  14   5   1    7.80    4.90
 -14   5  -1    3.90    4.40
  14   5   1    9.60    4.80
 -15  -5  -1   37.70    4.30
  15   5   1   33.40    4.60
 -15   5  -1   31.00    3.90
  15   5   1   33.90    5.00
 -15   5  -1   32.30    4.10
  14  -6  -1   31.60    4.70
 -14  -6   1   38.70    4.30
 -14   6   1   46.10    4.80
  14   6  -1   35.10    4.50
  14   6  -1   31.80    4.80
 -14   6   1   24.50    4.40
 -13  -6   1    7.80    4.30
  13  -6  -1    7.50    4.60
 -13   6   1    4.70    4.00
  13   6  -1   -5.50    4.40
  13   6  -1    5.10    4.70
  12  -6  -1   12.90    5.40
 -12  -6   1   13.10    4.90
 -12   6   1    9.70    5.10
 -12   6   1   13.40    4.70
  12   6  -1   12.40    5.70
 -11  -6   1    2.40    4.90
  11  -6  -1   -1.80    4.90
 -11   6   1    7.00    5.00
 -11   6   1    4.00    4.90
 -10  -6   1   -0.10    4.90
 -10  -6   1   -6.10    5.30
  10  -6  -1    4.50    5.40
 -10   6   1    0.40    5.30
 -10   6   1   12.30    5.30
  10   6  -1    0.70    5.00
 -10   6   1   -0.70    5.50
   9  -6  -1    5.00    5.80
   9  -6  -1    0.60    5.20
  -9  -6   1    6.80    6.10
  -9  -6   1    4.90    5.00
  -9   6   1    6.80    6.30
   9   6  -1    6.20    8.00
   9   6  -1    8.40    5.60
  -9   6   1    7.00    5.50
  -8  -6   1   89.79    8.00
   8  -6  -1   93.39    9.10
   8  -6  -1   78.49    8.50
   8  -6  -1  100.89   10.40
   8  -6  -1   85.09    8.50
  -8  -6   1   75.49    9.10
  -8   6   1   80.29   10.20
   8   6  -1   96.59    9.70
   8   6  -1   79.59   11.80
  -8   6   1   95.19    9.60
   7  -6  -1   63.89    8.30
  -7  -6   1   47.70    7.90
   7  -6  -1   57.99    7.90
  -7  -6   1   70.19    7.30
   7  -6  -1   53.09    8.50
   7  -6  -1   55.99    7.20
  -7   6   1   64.49   12.20
   7   6  -1   51.59    7.90
   7   6  -1   77.59   11.80
  -7   6   1   65.09    9.60
  -7   6   1   76.19    8.80
   7   6  -1   60.99    8.50
  -6  -6   1   40.80    7.00
  -6  -6   1   25.60    8.80
   6  -6  -1   41.70    7.70
   6  -6  -1   40.00    7.40
  -6  -6   1   40.50    7.40
   6  -6  -1   37.40    7.20
   6  -6  -1   36.10    6.00
  -6   6   1   30.20    6.00
   6   6  -1   27.60    5.90
  -6   6   1   36.00    9.90
   6   6  -1   39.90    8.20
   6   6  -1   39.30    9.30
  -6   6   1   37.20   12.20
  -6   6   1   37.00    8.10
   6   6  -1   40.10    7.60
  -5  -6   1    8.60    6.40
   5  -6  -1    8.30    5.60
   5   6  -1   22.40    9.30
  -5   6   1    0.90    4.40
  -5   6   1   17.10    7.80
   5   6  -1   17.70    7.80
   5   6  -1    7.10    5.40
  -5   6   1    5.20    4.30
   5   6  -1    5.80    4.70
  -5   6   1    6.80    8.90
  -5   6   1   16.30    6.60
   4  -6  -1   27.10    6.10
  -4  -6   1   17.10    8.00
   4   6  -1   20.00    9.00
  -4   6   1   33.70   10.00
  -4   6   1   24.90    7.10
  -4   6   1   29.30    8.60
  -4   6   1   22.80    4.80
   4   6  -1   23.80    5.30
   4   6  -1   16.60    5.40
   4   6  -1   27.10    6.30
  -4   6   1   23.50    5.40
   4   6  -1   28.80    7.90
   3  -6  -1    6.20    5.30
  -3  -6   1   16.70    6.80
  -3  -6   1    5.40    6.00
   3   6  -1   19.70    8.00
  -3   6   1   18.20    8.90
  -3   6   1   11.20    7.00
  -3   6   1   10.60    4.10
   3   6  -1   13.10    5.20
  -3   6   1    7.70    6.90
   3   6  -1    9.40    4.50
   3   6  -1   19.00    6.60
  -3   6   1   11.10    6.00
   3   6  -1    9.90    5.30
  -3   6   1   25.50    9.80
   2  -6  -1   41.60    6.60
  -2  -6   1   45.80    9.00
  -2  -6   1   37.30    8.90
  -2   6   1   55.29   10.00
  -2   6   1   45.10    6.30
   2   6  -1   43.50    9.40
   2   6  -1   52.89    7.30
   2   6  -1   44.80    7.70
  -2   6   1   51.89    8.50
   2   6  -1   49.40    9.10
   2   6  -1   59.19    8.00
   2   6  -1   47.70    6.70
  -2   6   1   67.49   12.20
  -2   6   1   51.99    9.40
  -1  -6   1   47.10    6.80
  -1  -6   1   51.39    9.70
   1  -6  -1   49.80    9.20
  -1  -6   1   45.30    8.90
   1  -6  -1   53.99    7.60
   1   6  -1   55.09    6.90
   1   6  -1   58.29   10.30
  -1   6   1   51.99    9.00
   1   6  -1   54.99    7.60
  -1   6   1   61.29   10.50
   1   6  -1   40.10    7.80
  -1   6   1   58.19   10.00
   1   6  -1   55.89    9.60
  -1   6   1   57.29    7.20
   1   6  -1   46.60    7.40
  -1   6   1   58.29    9.20
   0  -6  -1   44.80    9.30
   0  -6  -1   48.30    7.30
   0  -6   1   34.60    6.30
   0  -6  -1   30.70    8.00
   0  -6   1   46.30    9.10
   0   6   1   31.10    7.80
   0   6  -1   43.40    6.80
   0   6  -1   27.50    7.20
   0   6   1   37.00    8.00
   0   6   1   25.40    5.20
   0   6   1   41.40    8.30
   0   6  -1   42.90    6.10
   0   6  -1   40.40    8.40
   0   6  -1   43.80    9.00
   1  -6   1    4.40    5.50
   1  -6   1   10.80    5.10
  -1  -6  -1   13.90    6.90
  -1  -6  -1   13.60    5.10
  -1  -6  -1    9.70    6.10
  -1   6  -1   20.50    7.70
   1   6   1   12.60    5.60
  -1   6  -1   10.10    4.20
  -1   6  -1    7.20    5.00
  -1   6  -1   11.50    5.90
   1   6   1   19.20    6.90
  -1   6  -1   10.50    5.70
  -1   6  -1   12.40    7.40
   1   6   1   15.20    7.00
   1   6   1    8.60    4.20
  -2  -6  -1   78.89   11.80
  -2  -6  -1   92.29   13.00
   2  -6   1   94.99    9.50
  -2  -6  -1   79.29    8.30
  -2   6  -1   77.49   12.70
   2   6   1   78.39    8.00
   2   6   1   88.09   11.10
   2   6   1   93.59    9.90
  -2   6  -1   78.69    8.70
   2   6   1   96.19   11.60
  -2   6  -1   89.69   11.50
  -2   6  -1   97.19   10.90
  -2   6  -1   74.89   10.70
  -2   6  -1   76.69   12.00
  -2   6  -1   66.49    7.80
  -3  -6  -1  118.59   14.20
  -3  -6  -1  109.19   15.20
   3  -6   1  127.69   10.40
  -3   6  -1  121.69   14.20
   3   6   1  146.39   14.20
  -3   6  -1  139.29   15.80
  -3   6  -1  124.59   11.00
   3   6   1  178.78   14.40
  -3   6  -1  157.58   14.00
  -3   6  -1  136.19   13.60
  -3   6  -1  122.19   10.00
   3   6   1  141.59    9.20
   3   6   1  139.99    9.80
  -3   6  -1  138.09   15.10
  -3   6  -1  117.49    8.20
  -4  -6  -1   14.00    7.50
   4  -6   1    6.20    5.70
   4   6   1   10.80    6.60
   4   6   1    9.90    4.60
  -4   6  -1   -0.60    5.40
  -4   6  -1    8.50    3.90
   4   6   1    7.50    3.80
   4   6   1   11.20    7.90
  -4   6  -1    3.80    7.10
  -4   6  -1    5.70    8.80
  -4   6  -1    6.30    4.90
   4   6   1    3.60    5.20
  -5  -6  -1   12.70    7.60
  -5  -6  -1   21.20    6.30
   5  -6   1   24.30    7.10
  -5   6  -1   17.90    6.70
   5   6   1   24.30    5.60
   5   6   1   21.70    5.30
  -5   6  -1    6.20    7.90
   5   6   1   24.00    6.80
  -5   6  -1   32.00   12.10
  -5   6  -1   12.80    6.10
   5   6   1   32.70   10.00
   5   6   1   21.90    8.30
  -5   6  -1   21.00    5.20
   6  -6   1   30.00    7.00
  -6  -6  -1   35.80    6.70
   6  -6   1   46.20    8.30
  -6  -6  -1   16.40    5.80
   6  -6   1   36.20    7.40
  -6  -6  -1   35.80    6.10
  -6   6  -1   34.30    9.60
   6   6   1   18.00   10.30
  -6   6  -1   32.60    7.50
   6   6   1   19.00    8.00
   6   6   1   28.20    7.20
  -6   6  -1   27.20    5.90
  -7  -6  -1   23.20    6.40
  -7  -6  -1   10.60    5.40
  -7  -6  -1   20.50    6.30
   7  -6   1   15.80    6.60
  -7  -6  -1   13.70    5.40
  -7   6  -1   17.80    9.60
  -7   6  -1   20.00    7.00
   7   6   1   26.40    8.70
   7   6   1    7.70   10.70
   7   6   1   19.20    7.10
  -7   6  -1   20.10    6.00
  -8  -6  -1   16.50    6.00
  -8  -6  -1    7.30    5.20
  -8  -6  -1    8.60    5.90
  -8  -6  -1    3.50    6.20
   8   6   1    4.60    6.50
  -8   6  -1   15.60    5.90
  -8   6  -1    5.30    6.00
  -8   6  -1    9.30   10.80
   8   6   1   15.40    8.50
   9  -6   1   12.40    5.90
  -9  -6  -1   15.10    6.50
  -9  -6  -1   26.00    6.50
  -9  -6  -1   19.30    5.50
  -9   6  -1   19.20    6.10
  -9   6  -1   17.50    6.40
   9   6   1   15.80    6.70
  -9   6  -1   17.20    6.20
   9   6   1    5.80    7.90
  10  -6   1    6.70    6.00
 -10  -6  -1    7.70    6.40
 -10  -6  -1    9.10    5.10
 -10  -6  -1    5.50    5.70
  10   6   1    8.20    6.10
 -10   6  -1    1.20    5.00
 -10   6  -1   -0.90    4.80
 -10   6  -1    0.80    5.70
 -11  -6  -1    4.10    4.90
 -11  -6  -1   15.10    6.60
 -11   6  -1    8.50    5.10
 -11   6  -1    7.80    5.40
 -12  -6  -1   50.99    6.10
  12   6   1   48.20    7.00
 -12   6  -1   50.19    6.00
 -12   6  -1   29.70    5.90
 -12   6  -1   54.59    7.30
 -13  -6  -1   50.19    5.50
 -13   6  -1   50.69    5.30
  13   6   1   45.80    6.10
 -13   6  -1   43.50    6.00
 -14  -6  -1    5.40    3.30
  14   6   1    1.90    3.50
  14   6   1    8.60    4.00
 -14   6  -1    4.50    3.20
 -14   6  -1    2.30    3.20
  12  -7  -1   13.70    4.60
  12  -7  -1   17.10    4.80
 -12  -7   1   13.50    4.10
  12   7  -1    7.00    4.20
  12   7  -1   12.30    4.40
 -11  -7   1    3.00    4.00
  11  -7  -1    3.20    4.50
  11  -7  -1    5.10    4.70
  11   7  -1    2.20    4.80
  10  -7  -1   20.90    6.00
 -10  -7   1   19.50    6.30
  10  -7  -1   20.90    5.80
 -10  -7   1   23.20    5.30
  10  -7  -1   15.50    5.70
 -10   7   1   28.30    6.30
   9  -7  -1   -0.30    5.00
  -9  -7   1    6.70    6.10
   9  -7  -1    1.90    5.60
  -9  -7   1    9.90    5.00
   9  -7  -1   -3.60    5.10
   9   7  -1    5.50    5.20
  -9   7   1    0.30    5.50
  -9   7   1    4.50    5.60
   8  -7  -1   97.79   10.50
  -8  -7   1   72.59    8.60
   8  -7  -1   80.19    8.40
  -8  -7   1  104.29    8.40
   8  -7  -1   80.99    8.10
   8  -7  -1   93.69    9.20
  -8   7   1  104.99   10.80
  -8   7   1  122.29   10.60
   8   7  -1  110.39   10.20
   7  -7  -1    3.00    6.70
  -7  -7   1    7.30    5.90
   7  -7  -1    6.40    4.80
  -7  -7   1    2.80    5.70
   7  -7  -1    6.40    5.50
   7  -7  -1    6.60    5.80
   7   7  -1    7.40    5.20
   7   7  -1    1.40    4.80
  -7   7   1    3.60    6.80
  -7   7   1    7.10    5.20
   7   7  -1    6.30    7.90
  -6  -7   1   40.90    7.30
   6  -7  -1   42.00    6.20
   6  -7  -1   36.90    6.90
   6  -7  -1   26.70    7.10
   6  -7  -1   43.00    8.70
  -6  -7   1   35.50    6.90
   6   7  -1   28.10    9.40
   6   7  -1    9.40    5.60
   6   7  -1   28.60    7.20
  -6   7   1   28.40    8.30
  -6   7   1   25.90    6.10
   5  -7  -1  108.49    9.90
  -5  -7   1  103.19    9.40
  -5  -7   1   98.29    9.80
   5  -7  -1   84.49    9.20
   5  -7  -1   75.49    8.20
   5  -7  -1  108.89    8.70
   5  -7  -1   88.49   10.70
   5   7  -1  120.69   13.20
  -5   7   1  122.29   12.50
  -5   7   1  114.99    9.10
   5   7  -1  137.19   12.00
  -5   7   1  100.79   13.30
   5   7  -1  112.79   10.40
  -4  -7   1   21.40    6.30
  -4  -7   1   19.10    6.10
   4  -7  -1   12.70    5.70
   4  -7  -1   23.10    7.30
   4  -7  -1   28.10    6.60
   4  -7  -1   22.40    6.70
   4   7  -1   25.40    6.20
   4   7  -1   23.60    8.70
   4   7  -1   38.10   11.70
   4   7  -1   32.30    6.90
  -4   7   1   40.20   10.00
   4   7  -1   35.50    7.50
  -4   7   1   44.00    9.20
   3  -7  -1  128.29    9.30
   3  -7  -1  122.19   10.70
  -3  -7   1  123.29   10.30
   3  -7  -1  149.59   11.00
  -3  -7   1  134.89   10.30
  -3  -7   1  122.09   10.80
   3  -7  -1  117.79   11.30
   3  -7  -1  158.88   11.80
  -3   7   1  175.38   13.70
   3   7  -1  145.69   11.10
   3   7  -1  156.48   16.70
   3   7  -1  154.08   12.20
   3   7  -1  170.38   15.00
  -3   7   1  189.28   17.60
  -2  -7   1   15.30    5.80
   2  -7  -1    9.70    4.50
  -2  -7   1   11.00    4.60
   2  -7  -1    9.70    5.90
   2  -7  -1    9.30    5.60
  -2  -7   1    9.30    8.10
   2  -7  -1   14.00    5.40
   2  -7  -1   11.30    5.60
  -2  -7   1   12.40    5.70
  -2  -7   1    6.80    4.90
  -2   7   1   17.50    9.00
   2   7  -1   14.80    7.30
   2   7  -1   13.50    5.20
  -2   7   1   25.80    7.50
   2   7  -1   23.70    6.70
   2   7  -1    1.30    8.40
   1  -7  -1    7.10    5.70
  -1  -7   1   10.20    5.70
  -1  -7   1    6.10    7.10
  -1  -7   1    6.00    4.40
   1  -7  -1    8.10    5.40
  -1  -7   1    4.80    5.00
   1  -7  -1    2.50    4.90
  -1  -7   1    5.70    5.30
   1  -7  -1   12.80    5.40
   1  -7  -1    8.00    4.00
  -1   7   1    6.50    6.00
   1   7  -1    4.20    4.80
   1   7  -1   11.90    6.20
  -1   7   1    3.50    8.10
   1   7  -1   -0.40    8.10
   0  -7   1   60.49    7.00
   0  -7  -1   56.29    8.80
   0  -7  -1   41.70    7.00
   0  -7  -1   58.49    7.80
   0  -7   1   49.40    6.60
   0  -7   1   76.49    9.60
   0  -7  -1   48.70    5.70
   0  -7  -1   55.39    7.40
   0  -7  -1   46.70   10.60
   0  -7   1   44.00    7.10
   0   7  -1   53.49    8.40
   0   7   1   83.89   10.50
   0   7  -1   68.39   11.90
   0   7   1   61.79   11.80
  -1  -7  -1   22.00    4.60
  -1  -7  -1   13.50    5.30
  -1  -7  -1   37.50    9.90
  -1  -7  -1   22.00    6.00
   1  -7   1   24.70    6.80
  -1  -7  -1   17.80    6.10
   1  -7   1   26.70    6.70
   1  -7   1   26.40    6.10
   1  -7   1   17.90    5.30
  -1  -7  -1   27.50    6.30
  -1   7  -1   18.60    6.30
   1   7   1   28.20    7.20
  -1   7  -1   31.20    9.70
   1   7   1   47.80   11.10
   2  -7   1    6.20    5.40
  -2  -7  -1    6.70    5.50
  -2  -7  -1    5.60    4.80
   2  -7   1    3.50    5.50
   2  -7   1    3.00    4.40
  -2  -7  -1    2.00    5.10
   2  -7   1   10.30    4.90
  -2  -7  -1    2.50    4.00
  -2   7  -1   -6.50    7.50
  -2   7  -1   19.60    6.60
   2   7   1    3.70    6.10
   2   7   1   16.60    8.90
   2   7   1   13.50    5.20
   3  -7   1   83.49    8.50
   3  -7   1   84.49   10.30
  -3  -7  -1   72.29    6.90
  -3  -7  -1   69.49    8.20
   3  -7   1   82.09    8.80
  -3  -7  -1   63.09    7.20
   3   7   1   71.79    8.70
   3   7   1   67.29   10.80
   3   7   1   77.79    9.90
   3   7   1   71.19   12.50
  -3   7  -1   63.49   11.20
  -3   7  -1   67.69    9.30
   4  -7   1   79.09    9.20
  -4  -7  -1   71.79    8.40
  -4  -7  -1   82.49    8.40
   4  -7   1   71.49    9.40
   4  -7   1   85.89    8.80
  -4  -7  -1   77.49    7.70
   4   7   1   90.69    9.40
   4   7   1   96.49   10.60
   4   7   1  133.49   16.20
  -4   7  -1   72.09    9.80
  -4   7  -1   90.29   13.30
  -4   7  -1   93.49    8.60
   4   7   1   95.39   12.70
   5  -7   1   46.60    7.40
  -5  -7  -1   35.40    6.70
  -5  -7  -1   46.20    6.40
   5  -7   1   40.80    7.60
  -5  -7  -1   35.30    6.70
   5  -7   1   48.10    8.90
   5   7   1   55.69    7.90
  -5   7  -1   45.00    8.60
   5   7   1   72.19   10.00
   5   7   1   66.59   12.90
   5   7   1   57.69   11.10
  -5   7  -1   37.90   10.40
  -5   7  -1   45.70    6.90
   6  -7   1   70.49    8.40
  -6  -7  -1   37.10    7.10
  -6  -7  -1   56.59    7.10
   6  -7   1   69.09    9.50
   6  -7   1   51.69    8.20
  -6  -7  -1   54.59    7.50
  -6   7  -1   46.60    7.60
   6   7   1   23.20    9.60
  -6   7  -1   40.10    8.30
   6   7   1   45.70    8.90
  -7  -7  -1    7.70    5.90
  -7  -7  -1   -5.60    4.90
   7  -7   1    5.20    6.40
  -7  -7  -1    3.80    5.60
   7  -7   1    0.20    5.80
   7  -7   1    2.70    5.90
  -7   7  -1    6.70    5.70
   7   7   1    9.20    6.40
   7   7   1    6.00    8.50
  -7   7  -1    2.40    5.90
  -8  -7  -1  126.99   10.00
  -8  -7  -1  127.59   10.30
  -8  -7  -1  116.39    9.80
  -8  -7  -1   82.99    9.30
   8  -7   1  133.59   11.60
  -8   7  -1  109.99   10.30
  -8   7  -1  115.09   10.80
   8   7   1  121.59   11.50
  -9  -7  -1   43.30    7.00
  -9  -7  -1   59.89    8.50
  -9  -7  -1   50.99    6.60
  -9  -7  -1   43.50    7.80
  -9   7  -1   43.10    7.30
   9   7   1   27.60    7.40
 -10  -7  -1    0.60    4.90
 -10  -7  -1    0.50    4.30
 -10  -7  -1    8.10    6.00
 -10   7  -1   -0.80    4.90
 -11  -7  -1    2.50    4.60
 -11  -7  -1    6.80    4.20
 -12  -7  -1    3.50    3.60
 -12  -7  -1    2.50    4.10
  12   7   1    4.50    4.50
 -12   7  -1    3.20    4.00
  11  -8  -1   -0.90    2.50
  11   8  -1   -0.50    3.40
  11   8  -1    4.60    3.80
  10  -8  -1   37.40    5.20
  10  -8  -1   41.80    5.10
  10   8  -1   42.10    5.40
   9  -8  -1   65.19    6.40
   9  -8  -1   54.89    6.50
  -9  -8   1   57.19    7.20
   9  -8  -1   59.99    6.20
  -8  -8   1   22.00    5.80
  -8  -8   1    9.50    5.80
   8  -8  -1   19.50    6.30
   8  -8  -1   17.10    5.60
   8  -8  -1   13.10    5.30
   8  -8  -1   20.20    5.40
  -8   8   1    9.30    5.90
  -7  -8   1   -2.50    5.10
   7  -8  -1    3.90    5.60
  -7  -8   1    8.40    6.00
  -7  -8   1    3.00    5.80
   7  -8  -1    0.20    5.80
   7  -8  -1    7.50    5.20
   7  -8  -1    1.50    4.80
  -6  -8   1   33.70    7.00
  -6  -8   1   26.50    6.40
  -6  -8   1   32.10    6.60
   6  -8  -1   17.20    5.60
   6  -8  -1   13.90    6.30
   6  -8  -1   20.80    5.60
   6  -8  -1   19.90    7.20
   6   8  -1   12.70    5.70
  -6   8   1   20.50    7.50
   6   8  -1   15.60    6.00
   5  -8  -1    4.50    6.10
   5  -8  -1    4.00    6.40
   5  -8  -1   -0.70    4.50
  -5  -8   1    8.50    5.80
   5  -8  -1    4.70    4.80
   5  -8  -1    8.30    6.10
  -5  -8   1    2.40    5.00
  -5  -8   1   -0.90    5.40
   5   8  -1    2.90    4.50
  -5   8   1    5.30    6.80
   5   8  -1    3.40    5.50
   4  -8  -1   26.10    7.00
   4  -8  -1   20.50    5.30
   4  -8  -1   37.90    8.40
  -4  -8   1   33.00    6.60
   4  -8  -1   31.60    6.30
  -4  -8   1   22.70    6.20
   4  -8  -1   33.80    7.10
  -4  -8   1   29.30    6.70
   4   8  -1   38.70    6.80
   4   8  -1   32.80    7.20
   4   8  -1   25.40    6.30
  -4   8   1   23.30    7.90
  -3  -8   1   29.00    6.80
  -3  -8   1   24.30    6.50
   3  -8  -1   27.10    6.10
   3  -8  -1   27.40    5.40
  -3  -8   1   34.10    6.80
   3  -8  -1   24.90    6.60
   3  -8  -1   32.60    7.80
   3  -8  -1   28.60    6.90
  -3   8   1   44.20    9.30
   3   8  -1   19.60    5.90
   3   8  -1   36.50    7.70
   3   8  -1   18.50    6.10
   2  -8  -1   22.50    7.50
   2  -8  -1   17.70    4.80
  -2  -8   1   22.50    6.40
   2  -8  -1   14.10    5.80
  -2  -8   1   15.30    5.70
   2  -8  -1   14.60    6.10
   2  -8  -1   17.60    6.40
  -2  -8   1   22.70    6.20
   2   8  -1   19.20    6.40
   2   8  -1   29.10    7.30
   2   8  -1   11.50    5.30
  -2   8   1   24.40    8.30
  -1  -8   1   10.60    5.30
   1  -8  -1   18.70    5.80
   1  -8  -1   12.10    4.40
  -1  -8   1   11.30    5.40
   1  -8  -1   10.20    5.80
  -1  -8   1    8.10    5.70
   1  -8  -1    6.70    5.60
   1  -8  -1   11.80    6.60
   1   8  -1   21.70    6.70
  -1   8   1    8.10    6.60
   1   8  -1    8.60    5.10
   0  -8  -1   29.40    6.50
   0  -8   1   39.50    6.80
   0  -8   1   22.30    6.40
   0  -8   1   25.80    5.90
   0  -8  -1   37.30    5.70
   0  -8  -1   30.10    6.30
   0  -8  -1   33.20    6.70
   0   8  -1   31.80    6.70
   0   8  -1   43.60    8.10
   0   8   1   42.30    8.70
   1  -8   1   77.99    8.40
   1  -8   1   87.99    9.10
   1  -8   1   95.39    8.30
  -1  -8  -1   79.79    8.40
  -1  -8  -1   82.59    8.60
  -1  -8  -1   89.99    8.70
  -1  -8  -1   97.89    8.10
   1   8   1   76.29    9.00
  -1   8  -1   99.89   10.90
  -1   8  -1   65.99    8.50
   1   8   1   99.19   11.30
  -2  -8  -1   23.40    5.40
   2  -8   1   18.40    5.60
  -2  -8  -1   22.40    5.90
   2  -8   1   24.40    6.50
   2  -8   1   27.00    6.80
  -2  -8  -1   15.60    6.30
  -2  -8  -1    9.80    5.60
   2   8   1   22.10    6.10
  -2   8  -1    8.20    6.50
   2   8   1   14.10    7.10
  -3  -8  -1  140.19   10.60
  -3  -8  -1  132.09   11.30
   3  -8   1  139.29   12.30
   3  -8   1  136.19   10.90
   3  -8   1  148.39   11.30
  -3  -8  -1  124.89    9.90
   3  -8   1  128.39   10.30
   3   8   1  166.08   13.40
   3   8   1  135.09   11.10
  -3   8  -1  146.79   12.70
   4  -8   1  106.59   11.70
  -4  -8  -1   82.99    7.90
  -4  -8  -1   86.19    8.80
   4  -8   1  115.49    9.50
   4  -8   1  110.99    9.50
  -4  -8  -1   91.99    9.50
   4  -8   1   88.89    9.20
   4   8   1   94.09    9.80
   4   8   1  108.49   11.40
  -4   8  -1   85.29    9.80
  -5  -8  -1   28.00    6.10
   5  -8   1   37.90    8.40
   5  -8   1   27.10    6.70
  -5  -8  -1   35.50    6.90
   5  -8   1   37.90    6.70
   5  -8   1   28.90    7.00
  -5  -8  -1   15.70    6.30
   5   8   1   26.20    7.60
   5   8   1   25.80    5.90
  -5   8  -1   27.10    6.80
   6  -8   1    4.90    5.70
   6  -8   1    7.00    5.80
   6  -8   1   -1.40    5.50
  -6  -8  -1    4.00    5.60
  -6  -8  -1    3.20    4.70
  -6  -8  -1   -1.40    5.20
   6   8   1   -4.00    5.60
  -6   8  -1   -1.50    4.90
   7  -8   1    7.70    5.50
  -7  -8  -1    1.90    4.70
   7  -8   1    6.10    5.50
  -7  -8  -1   11.70    6.10
  -7  -8  -1   10.50    5.70
  -7   8  -1   -2.40    5.30
  -8  -8  -1    8.30    6.00
  -8  -8  -1    3.50    5.60
  -8  -8  -1    9.00    5.20
   8  -8   1    3.40    4.80
  -8   8  -1    2.30    5.30
  -9  -8  -1   -1.90    5.30
  -9  -8  -1    3.00    4.50
 -10  -8  -1   24.30    4.70
 -10  -8  -1   22.20    5.90
 -11  -8  -1   -1.60    3.20
  11   8   1    0.30    3.70
 -11   8  -1   -3.30    3.30
  -8  -9   1   36.50    5.20
   8  -9  -1   23.50    3.70
   8  -9  -1   30.70    4.40
   7  -9  -1    7.20    3.60
  -7  -9   1    7.90    4.60
   7  -9  -1    7.00    5.40
  -7  -9   1    6.70    4.50
   7  -9  -1    4.60    4.10
  -6  -9   1    8.70    5.00
   6  -9  -1    2.10    4.80
   6  -9  -1    9.10    4.80
   6  -9  -1    8.90    3.90
  -6  -9   1    6.40    4.70
  -6   9   1   11.20    4.70
   6   9  -1    7.00    4.40
   5  -9  -1   28.60    6.10
   5  -9  -1   24.40    5.90
   5  -9  -1   26.70    4.80
  -5  -9   1   29.80    5.80
  -5  -9   1   31.20    5.80
   5  -9  -1   43.50    6.50
   5   9  -1   22.40    5.60
  -5   9   1   30.70    6.30
   4  -9  -1   39.40    6.60
   4  -9  -1   60.99    7.70
  -4  -9   1   62.39    7.40
   4  -9  -1   62.29    6.30
  -4  -9   1   55.89    6.70
   4  -9  -1   51.69    6.90
   4   9  -1   50.79    7.10
  -4   9   1   48.20    7.40
   3  -9  -1   36.90    6.30
   3  -9  -1   46.20    7.30
  -3  -9   1   38.50    6.40
   3  -9  -1   49.99    7.50
  -3  -9   1   51.19    6.80
   3  -9  -1   45.70    5.90
   3   9  -1   61.59    7.00
  -3   9   1   44.70    7.20
   3   9  -1   43.70    6.80
  -2  -9   1   20.30    5.80
   2  -9  -1   24.60    6.20
   2  -9  -1   26.60    6.50
   2  -9  -1   26.70    6.00
   2  -9  -1   21.50    4.80
  -2  -9   1   24.00    6.00
  -2   9   1    9.10    5.00
   2   9  -1   11.20    5.60
   2   9  -1   15.40    5.20
   1  -9  -1    3.40    4.20
   1  -9  -1   17.70    5.90
   1  -9  -1    9.70    5.70
   1  -9  -1   11.90    5.50
  -1  -9   1   23.30    5.70
  -1  -9   1   19.30    5.40
   1   9  -1    3.50    4.60
   1   9  -1   10.80    5.20
  -1   9   1    3.70    4.40
   0  -9  -1   24.40    6.30
   0  -9   1   32.70    6.10
   0  -9   1   29.90    6.30
   0  -9  -1   24.80    6.10
   0  -9  -1   18.60    5.70
   0  -9  -1   24.20    5.20
   0   9  -1   32.70    6.70
   0   9  -1   33.60    6.70
   0   9   1   25.10    6.00
  -1  -9  -1   83.99    8.70
  -1  -9  -1   82.19    8.30
   1  -9   1   87.29    8.30
   1  -9   1   83.99    7.80
  -1  -9  -1   85.39    7.40
   1   9   1   76.69    8.70
  -1   9  -1   80.99    9.40
   1   9   1   85.09    8.30
   2  -9   1  109.59    9.30
   2  -9   1  135.29    9.60
  -2  -9  -1  115.19   10.40
  -2  -9  -1   98.99    8.50
  -2  -9  -1  110.49    9.50
   2  -9   1  124.29    9.50
   2   9   1  135.69   10.80
   2   9   1  126.39    9.10
  -2   9  -1  111.59   10.70
   3  -9   1   59.39    6.80
  -3  -9  -1   66.79    6.30
   3  -9   1   52.49    7.60
  -3  -9  -1   57.69    7.30
  -3  -9  -1   45.80    6.70
   3  -9   1   63.09    7.40
  -3   9  -1   66.19    8.60
   3   9   1   59.89    7.40
   4  -9   1    6.20    5.10
  -4  -9  -1    8.20    5.60
   4  -9   1    3.20    4.50
  -4  -9  -1    2.30    4.60
   4  -9   1   10.90    5.70
  -4  -9  -1    5.50    4.50
   4   9   1    3.80    4.00
  -4   9  -1    2.60    5.00
   5  -9   1   38.60    6.60
   5  -9   1   48.60    5.90
  -5  -9  -1   49.60    7.40
  -5  -9  -1   51.99    5.90
   5  -9   1   51.59    6.50
  -5  -9  -1   43.10    6.20
  -5   9  -1   51.89    7.40
  -6  -9  -1    8.00    4.90
  -6  -9  -1    8.60    4.50
   6  -9   1    5.60    4.10
   6  -9   1   10.70    4.70
  -6  -9  -1    8.00    5.60
   6  -9   1    2.00    4.60
  -6   9  -1   -4.40    4.00
  -7  -9  -1   17.30    5.10
  -7  -9  -1   29.00    6.00
   7  -9   1   19.90    4.30
  -7  -9  -1   22.60    4.80
  -8  -9  -1   87.29    6.70
   8  -9   1   69.69    5.60
  -8  -9  -1   80.29    5.90
  -8  -9  -1   85.89    7.10
  -8   9  -1   62.59    5.70
  -5 -10   1    5.70    3.50
  -5 -10   1    6.30    3.50
   5 -10  -1    4.00    2.50
  -5  10   1    0.90    3.50
   4 -10  -1   10.80    3.00
  -4 -10   1    6.20    3.80
   4 -10  -1   11.00    3.40
  -4 -10   1   11.70    3.80
  -4  10   1   11.10    4.20
   3 -10  -1   15.30    3.40
   3 -10  -1   10.40    3.90
  -3 -10   1    9.90    3.90
  -3 -10   1    6.60    3.80
  -3  10   1    6.50    4.20
   2 -10  -1   -4.30    3.10
  -2 -10   1    3.80    3.40
   2 -10  -1    0.40    3.70
  -2 -10   1   -1.70    3.60
   2  10  -1   -0.70    3.20
  -2  10   1   -7.50    3.50
  -1 -10   1    5.70    3.90
   1 -10  -1   10.10    3.70
  -1 -10   1    3.00    3.60
   1 -10  -1    4.30    3.80
   1 -10  -1    4.90    4.80
  -1  10   1    1.60    3.70
  -1  10   1   -1.60    3.40
   1  10  -1    2.80    3.60
   1  10  -1    3.60    3.50
   0 -10  -1   37.60    4.70
   0 -10  -1   33.00    5.40
   0 -10   1   39.60    5.20
   0 -10   1   27.80    4.80
   0 -10  -1   32.60    5.60
   0  10   1   31.90    5.00
   0  10  -1   37.60    5.40
   0  10  -1   30.70    5.10
   0  10   1   27.00    5.00
  -1 -10  -1   58.69    5.20
  -1 -10  -1   48.00    5.50
   1 -10   1   54.39    5.60
  -1 -10  -1   54.99    6.70
   1 -10   1   51.69    5.70
  -1  10  -1   46.20    5.60
   1  10   1   42.80    5.20
  -1  10  -1   40.80    6.20
   2 -10   1    8.10    4.10
  -2 -10  -1    5.30    3.40
   2 -10   1    9.80    3.70
  -2 -10  -1    6.60    4.70
  -2 -10  -1   11.60    3.70
  -2  10  -1    5.60    4.00
  -3 -10  -1    2.30    3.30
  -3 -10  -1    2.70    4.50
   3 -10   1    0.60    3.10
  -3 -10  -1    3.20    3.30
   3 -10   1    0.50    3.60
  -3  10  -1    0.50    3.70
   4 -10   1   10.00    3.20
  -4 -10  -1    5.50    3.50
   4 -10   1    6.10    3.50
  -4 -10  -1    3.20    3.50
  -4 -10  -1    6.30    4.60
  -4  10  -1    1.10    3.50
  -5 -10  -1    8.20    3.50
  -5 -10  -1   12.20    3.40
   5 -10   1   10.30    3.00
  -5  10  -1   11.80    3.80
  17   0  -2   32.40    5.10
  16   0  -2   50.29    6.60
 -16   0   2   43.90    5.30
 -15   0   2  275.27   13.20
  15   0  -2  309.87   14.70
  15   0  -2  266.47   10.20
  14   0  -2  174.08   13.20
 -14   0   2  146.89   11.80
 -14   0   2  165.08   11.40
  13   0  -2  292.87   13.10
  13   0  -2  279.87   15.40
 -13   0   2  303.67   16.10
 -13   0   2  283.67   14.20
 -13   0   2  298.07   14.90
  12   0  -2  134.49   10.20
  12   0  -2  133.09   11.80
 -12   0   2  135.89   11.20
  12   0  -2  118.29    9.70
 -11   0   2    9.30    5.60
 -11   0   2    8.50    9.80
 -11   0   2    7.40    5.00
 -10   0   2  141.79   15.70
 -10   0   2  166.78   10.50
 -10   0   2  172.68   10.80
 -10   0   2  195.08   15.20
 -10   0   2  122.29   15.20
  -9   0   2  174.58    9.80
  -9   0   2  168.78   15.50
  -9   0   2  158.38   15.20
  -9   0   2  180.88   13.40
  -9   0   2  175.78   10.50
  -8   0   2  341.87   16.70
  -8   0   2  360.16   14.40
  -8   0   2  336.27   12.40
  -8   0   2  359.56   19.00
  -8   0   2  344.67   13.50
  -8   0   2  332.57   19.40
  -7   0   2 1871.11   41.00
  -7   0   2 1948.91   51.89
   7   0  -2 1856.81   37.00
  -7   0   2 1879.11   49.90
  -7   0   2 1892.71   41.80
  -7   0   2 1947.91   45.30
   7   0  -2 1935.01   43.20
  -7   0   2 1844.12   38.60
   6   0  -2 1499.65   34.80
  -6   0   2 1526.25   41.40
  -6   0   2 1527.25   40.30
  -6   0   2 1427.26   33.00
  -6   0   2 1434.06   31.10
  -6   0   2 1484.15   36.80
  -6   0   2 1545.25   34.20
   5   0  -2  561.74   16.60
  -5   0   2  546.35   15.70
  -5   0   2  521.35   19.30
  -5   0   2  549.35   19.20
   5   0  -2  534.85   11.50
  -5   0   2  553.14   17.80
  -5   0   2  514.75   13.80
   4   0  -2 1621.94   29.50
  -4   0   2 1611.74   38.90
  -4   0   2 1645.34   35.20
  -4   0   2 1610.64   39.80
  -4   0   2 1625.84   33.00
   4   0  -2 1650.23   34.90
   4   0  -2 1452.75   30.80
  -3   0   2 2554.94   54.99
   3   0  -2 2435.16   44.70
   3   0  -2 2441.36   49.40
  -3   0   2 2438.46   47.20
  -3   0   2 2551.04   56.29
   3   0  -2 2506.25   44.80
  -3   0   2 2540.15   48.60
  -2   0   2  249.58    8.80
  -2   0   2  244.98    7.90
   2   0  -2  234.28    5.30
  -2   0   2  234.48    6.00
   2   0  -2  235.98    8.00
  -2   0   2  221.98    5.30
  -2   0   2  238.88    8.40
   1   0  -2 4218.18   78.99
   1   0  -2 4340.77   76.29
  -1   0   2 4209.38   85.59
  -1   0   2 4321.27   87.79
  -1   0   2 4204.78   76.69
   0   0  -2   57.09    2.50
   0   0  -2   59.99    3.40
   0   0   2   56.79    2.60
   0   0  -2   60.79    3.50
   0   0  -2   52.69    3.40
  -1   0  -2  225.68    6.70
  -1   0  -2  219.78    6.10
  -1   0  -2  218.58    6.40
  -1   0  -2  222.88    7.20
  -2   0  -2  723.83   17.60
  -2   0  -2  715.03   16.60
  -2   0  -2  741.03   15.10
   2   0   2  728.83   15.10
  -2   0  -2  748.23   17.10
  -3   0  -2  285.37    7.50
  -3   0  -2  287.27   11.00
  -3   0  -2  313.37   11.70
  -3   0  -2  282.27   10.10
  -3   0  -2  296.57   10.20
   3   0   2  285.07    8.50
  -3   0  -2  280.07   10.60
  -4   0  -2 1281.57   30.00
  -4   0  -2 1275.57   33.30
   4   0   2 1277.67   27.10
  -4   0  -2 1272.57   25.50
  -4   0  -2 1247.88   28.50
  -4   0  -2 1279.77   29.50
  -4   0  -2 1303.77   32.70
  -5   0  -2  851.81   26.40
   5   0   2  870.21   20.60
  -5   0  -2  828.62   21.30
  -5   0  -2  849.12   23.30
  -5   0  -2  881.81   22.10
  -5   0  -2  832.42   23.50
  -5   0  -2  858.21   25.80
  -5   0  -2  827.52   18.40
  -6   0  -2   36.20    6.40
   6   0   2   29.80    4.80
   6   0   2   35.20    4.80
  -6   0  -2   35.90    7.90
  -6   0  -2   29.30    5.10
  -6   0  -2   34.50    7.30
  -6   0  -2   37.70    4.80
  -6   0  -2   31.20    6.50
  -6   0  -2   38.20    5.70
  -7   0  -2  228.78   15.20
  -7   0  -2  220.98   13.20
  -7   0  -2  216.08   11.30
  -7   0  -2  213.38    9.80
   7   0   2  190.68    9.90
  -7   0  -2  222.58   11.10
  -7   0  -2  223.18   14.60
   7   0   2  209.98   10.00
  -7   0  -2  211.08   12.20
  -8   0  -2  450.15   14.40
  -8   0  -2  487.05   22.10
   8   0   2  445.86   15.80
  -8   0  -2  450.55   19.40
   8   0   2  453.75   15.40
  -8   0  -2  459.75   18.80
  -8   0  -2  443.36   22.20
  -9   0  -2 1728.33   45.50
  -9   0  -2 1685.23   52.39
  -9   0  -2 1729.53   51.39
  -9   0  -2 1746.73   37.80
  -9   0  -2 1780.12   45.40
   9   0   2 1719.23   39.40
 -10   0  -2  230.68   19.50
 -10   0  -2  216.98   18.90
  10   0   2  216.98   12.30
 -10   0  -2  222.78   16.70
 -10   0  -2  221.08   16.10
 -10   0  -2  217.28   11.30
 -11   0  -2  127.39   10.00
 -11   0  -2  129.69   10.20
  11   0   2  111.39   10.00
  11   0   2  105.29    9.70
 -11   0  -2   64.09   13.70
 -12   0  -2   63.09    7.90
  12   0   2   75.79    9.00
 -12   0  -2   70.09    7.80
  13   0   2   62.89    8.50
 -13   0  -2   70.79    7.20
 -13   0  -2   91.59    8.90
  13   0   2   60.79    8.00
 -14   0  -2  101.89    9.20
 -14   0  -2   95.29    7.40
  14   0   2  103.69    9.70
  14   0   2   89.89    8.90
  15   0   2  205.38   11.90
  15   0   2  200.78   11.30
  16   0   2  112.49    7.60
  16   0   2  125.99    9.00
  17   0   2   69.49    6.30
  17  -1  -2    3.30    4.00
 -17   1   2    0.60    2.50
  17   1  -2    2.50    4.00
 -16  -1   2   -0.30    3.10
  16  -1  -2   -0.90    4.70
  16   1  -2   -1.10    4.60
 -16   1   2   -2.10    3.80
  16   1  -2    2.00    2.50
 -16   1   2    5.00    4.30
  15  -1  -2    1.20    5.30
 -15  -1   2    3.00    4.70
  15   1  -2    7.30    4.20
  15   1  -2    1.70    5.80
 -15   1   2    5.30    5.10
 -15   1   2   -0.40    5.50
 -14  -1   2   62.79    7.70
  14  -1  -2   45.10    5.20
  14  -1  -2   53.99    8.00
 -14  -1   2   51.59    7.30
 -14   1   2   38.10    7.50
  14   1  -2   51.49    8.00
 -14   1   2   54.69    7.50
 -14   1   2   49.10    7.20
  14   1  -2   68.99    7.30
 -13  -1   2   17.90    6.50
  13  -1  -2    8.20    4.40
 -13  -1   2   14.00    6.00
  13  -1  -2    1.80    5.70
  13   1  -2   12.00    5.50
 -13   1   2   11.00    5.90
 -13   1   2    7.70    5.90
 -13   1   2    4.10    7.70
  13   1  -2   10.90    6.40
 -12  -1   2  325.57   15.60
  12  -1  -2  303.47   13.60
  12  -1  -2  284.47   15.30
 -12  -1   2  311.07   14.60
  12  -1  -2  285.17   12.70
  12   1  -2  280.47   13.80
  12   1  -2  277.17   15.30
 -12   1   2  305.17   14.20
 -12   1   2  310.17   14.40
 -11  -1   2  291.87   13.80
 -11  -1   2  258.67   21.00
  11  -1  -2  262.47   14.50
  11  -1  -2  295.67   13.00
 -11   1   2  230.18   20.90
 -11   1   2  309.17   13.70
  11   1  -2  282.97   15.10
 -11   1   2  317.17   14.80
 -10  -1   2    7.20    5.00
 -10  -1   2   13.30    8.80
 -10  -1   2   18.00    6.60
 -10  -1   2   21.40    9.50
 -10  -1   2   14.10    5.30
 -10   1   2   17.60    9.40
 -10   1   2   12.90    9.40
 -10   1   2    9.90    5.00
 -10   1   2   14.20    7.20
 -10   1   2   12.70    5.80
 -10   1   2   10.20    4.80
  -9  -1   2   -2.40    7.30
  -9  -1   2    0.10    3.90
   9  -1  -2    3.30    4.20
  -9  -1   2   -2.40    7.00
  -9  -1   2   -8.10    5.30
  -9  -1   2    0.10    4.40
  -9   1   2    2.50    7.60
  -9   1   2    8.60    5.70
  -9   1   2   -3.60    7.00
  -9   1   2    0.40    4.20
  -9   1   2    1.20    4.80
  -9   1   2    0.90    3.80
   9   1  -2    2.80    3.50
  -8  -1   2    1.70    5.40
  -8  -1   2   -0.70    3.80
   8  -1  -2    0.70    3.60
  -8  -1   2    3.70    4.30
  -8  -1   2    5.20    6.80
  -8  -1   2    1.20    6.60
  -8   1   2    6.30    5.60
   8   1  -2   -2.30    3.20
  -8   1   2   -1.30    6.30
  -8   1   2    4.10    4.50
  -8   1   2    0.50    3.30
  -8   1   2   -3.70    4.40
  -8   1   2    2.70    4.40
  -8   1   2    5.30    7.10
  -7  -1   2   16.00    4.90
  -7  -1   2   13.40    7.00
  -7  -1   2    8.00    6.40
  -7  -1   2   16.00    5.00
  -7  -1   2   -0.40    5.30
  -7  -1   2   13.00    4.10
  -7   1   2   19.60    5.60
  -7   1   2    8.40    4.50
   7   1  -2   11.10    3.50
  -7   1   2    3.20    5.10
   7   1  -2    7.80    3.50
  -7   1   2   12.10    4.80
  -7   1   2    9.80    6.40
  -7   1   2    6.00    3.50
  -7   1   2   11.00    7.20
  -6  -1   2  151.48   12.00
  -6  -1   2  146.79    8.90
  -6  -1   2  155.78    8.40
  -6  -1   2  148.89    9.20
  -6  -1   2  147.59   10.90
  -6  -1   2  158.48   11.90
  -6   1   2  143.29    9.00
  -6   1   2  137.39    7.30
  -6   1   2  138.59   10.20
  -6   1   2  143.79    8.10
  -6   1   2  144.59   11.40
   6   1  -2  138.69    7.10
  -6   1   2  146.09    9.70
   6   1  -2  154.28    7.50
  -6   1   2  140.49    8.70
   6   1  -2  141.79    8.30
  -6   1   2  134.79   11.70
   6   1  -2  139.89    8.60
  -5  -1   2   21.60    4.60
  -5  -1   2   20.60    6.10
  -5  -1   2   15.80    5.40
   5  -1  -2   23.80    5.00
  -5  -1   2   23.30    4.90
  -5  -1   2   19.30    3.50
  -5  -1   2   17.80    6.10
  -5   1   2   20.20    4.60
   5   1  -2   20.10    3.90
   5   1  -2   20.10    4.30
  -5   1   2   22.20    6.40
   5   1  -2   21.70    3.60
  -5   1   2   25.30    3.90
   5   1  -2   20.20    3.30
  -5   1   2   21.30    5.50
  -5   1   2   18.20    5.70
  -4  -1   2   11.60    4.80
   4  -1  -2   16.70    4.50
  -4  -1   2   12.30    5.10
  -4  -1   2   12.00    3.80
  -4  -1   2   20.10    4.90
  -4   1   2   18.30    3.50
  -4   1   2   15.70    5.20
  -4   1   2   19.30    5.20
   4   1  -2   15.50    3.00
  -4   1   2   16.60    4.60
   4   1  -2   17.80    3.30
  -4   1   2   16.30    3.00
   4   1  -2   15.70    3.40
  -3  -1   2   71.49    5.20
  -3  -1   2   56.29    6.00
  -3  -1   2   52.79    5.10
  -3  -1   2   58.09    5.90
   3  -1  -2   62.59    6.20
   3   1  -2   59.29    4.50
  -3   1   2   50.79    3.70
  -3   1   2   58.59    5.90
   3   1  -2   56.89    4.80
   3   1  -2   66.79    4.30
  -3   1   2   63.39    6.40
  -3   1   2   67.29    5.90
  -2  -1   2 1413.16   31.40
  -2  -1   2 1392.86   28.20
  -2  -1   2 1431.56   32.20
   2  -1  -2 1402.36   30.60
  -2  -1   2 1402.46   27.60
   2   1  -2 1375.96   28.90
   2   1  -2 1350.56   27.30
  -2   1   2 1400.46   27.80
  -2   1   2 1373.66   32.80
  -2   1   2 1320.47   31.80
  -2   1   2 1399.36   25.80
  -1  -1   2 1188.28   25.20
   1  -1  -2 1083.69   24.70
   1  -1  -2 1138.79   26.60
  -1  -1   2 1168.38   24.60
  -1  -1   2 1075.09   22.20
  -1  -1   2 1100.29   22.50
   1  -1  -2 1121.09   25.90
   1   1  -2 1124.39   23.80
   1   1  -2 1123.69   22.10
  -1   1   2 1090.79   22.20
   1   1  -2 1137.09   23.00
   0  -1   2 2054.19   41.90
   0  -1   2 2006.60   37.70
   0  -1  -2 2036.30   37.40
   0  -1  -2 2048.59   38.50
   0  -1  -2 2048.90   43.00
   0  -1  -2 2073.49   44.10
   0  -1  -2 1974.00   39.40
   0  -1   2 1942.81   40.80
   0   1  -2 1899.01   37.40
   0   1  -2 1999.50   39.30
   0   1  -2 1994.20   38.60
   0   1  -2 1974.30   37.40
  -1  -1  -2  951.70   19.80
  -1  -1  -2  980.30   21.40
  -1  -1  -2 1005.60   23.20
  -1  -1  -2  995.30   23.70
   1  -1   2  967.00   19.70
  -1  -1  -2  961.10   20.00
  -1   1  -2  969.30   21.70
  -1   1  -2  961.20   19.50
  -1   1  -2  965.70   21.20
  -1   1  -2  969.30   21.40
  -1   1  -2  937.71   19.80
  -1   1  -2  971.70   21.20
  -1   1  -2  977.80   20.90
   2  -1   2  180.88    6.30
  -2  -1  -2  172.78    7.90
  -2  -1  -2  166.08    6.90
  -2  -1  -2  168.28    7.70
  -2  -1  -2  185.38    8.10
  -2  -1  -2  180.68    8.30
   2   1   2  169.58    4.20
  -2   1  -2  163.88    7.70
   2   1   2  171.68    4.20
  -2   1  -2  172.28    7.20
  -2   1  -2  164.98    6.70
  -2   1  -2  170.18    7.30
  -2   1  -2  170.28    5.80
  -2   1  -2  171.68    7.10
  -2   1  -2  177.78    7.40
  -3  -1  -2  218.88    9.60
  -3  -1  -2  228.28   10.00
  -3  -1  -2  222.08    8.90
  -3  -1  -2  239.58   10.60
   3  -1   2  209.18    7.70
  -3  -1  -2  215.38    9.10
  -3   1  -2  214.38    7.40
  -3   1  -2  217.08    9.50
  -3   1  -2  179.58    8.80
  -3   1  -2  219.08    8.60
  -3   1  -2  222.18    8.60
  -3   1  -2  185.38    9.00
  -3   1  -2  206.88    8.40
   3   1   2  211.28    6.40
  -4  -1  -2   16.00    5.10
  -4  -1  -2    8.30    4.10
  -4  -1  -2   14.20    5.10
  -4  -1  -2   10.70    4.20
  -4  -1  -2   10.50    4.20
   4  -1   2   14.70    3.40
  -4  -1  -2   11.00    4.10
  -4   1  -2   20.00    4.20
  -4   1  -2   16.10    4.10
   4   1   2   15.00    2.80
  -4   1  -2   15.80    5.10
  -4   1  -2   13.70    3.90
  -4   1  -2   20.00    4.80
  -4   1  -2   17.30    3.30
  -4   1  -2   17.00    5.00
  -5  -1  -2  333.27   13.60
  -5  -1  -2  339.97   13.10
  -5  -1  -2  328.17   15.20
   5  -1   2  324.57   11.10
  -5  -1  -2  309.17   13.40
   5  -1   2  312.27   11.00
  -5  -1  -2  328.57   15.50
  -5  -1  -2  322.17   12.30
  -5   1  -2  328.37   11.80
  -5   1  -2  305.47   14.00
  -5   1  -2  339.27   14.90
   5   1   2  317.87   10.60
  -5   1  -2  322.57   11.80
  -5   1  -2  311.27   10.80
  -5   1  -2  333.97   13.80
  -5   1  -2  310.97   13.40
  -5   1  -2  294.27   10.50
  -6  -1  -2   27.00    5.80
  -6  -1  -2   38.80    6.40
  -6  -1  -2   34.60    5.70
  -6  -1  -2   29.00    4.50
  -6  -1  -2   22.90    7.00
   6  -1   2   31.60    4.90
   6  -1   2   39.70    5.10
  -6  -1  -2   26.60    7.20
  -6  -1  -2   27.80    6.20
  -6   1  -2   20.60    5.70
  -6   1  -2   27.50    4.20
  -6   1  -2   31.50    5.20
   6   1   2   33.80    4.80
  -6   1  -2   20.30    5.70
  -6   1  -2   32.30    7.20
  -6   1  -2   34.40    5.40
   6   1   2   34.70    5.10
  -6   1  -2   29.40    6.80
  -6   1  -2   32.90    4.60
  -7  -1  -2  292.87   17.80
  -7  -1  -2  309.57   15.30
  -7  -1  -2  305.57   17.40
   7  -1   2  306.87   12.00
  -7  -1  -2  324.17   15.60
  -7  -1  -2  305.57   13.40
   7  -1   2  301.47   11.90
  -7  -1  -2  297.37   13.80
  -7  -1  -2  306.97   11.50
  -7   1  -2  330.47   16.90
  -7   1  -2  317.17   11.00
  -7   1  -2  299.37   13.30
  -7   1  -2  307.97   17.10
  -7   1  -2  308.27   15.20
   7   1   2  302.27   12.10
  -7   1  -2  312.37   15.40
   7   1   2  284.67   11.90
  -7   1  -2  305.57   11.10
  -8  -1  -2    2.00    5.50
  -8  -1  -2    0.70    3.70
  -8  -1  -2    3.70    6.00
  -8  -1  -2    7.30    7.40
  -8  -1  -2   -0.20    7.10
  -8  -1  -2   -2.50    4.70
   8  -1   2    2.00    3.90
  -8   1  -2    2.30    3.50
  -8   1  -2    1.60    3.40
  -8   1  -2    2.70    6.90
  -8   1  -2   -1.80    6.90
  -8   1  -2   11.70    5.80
  -8   1  -2   14.40    6.40
  -8   1  -2    3.20    3.90
   8   1   2    4.90    4.00
  -9  -1  -2   38.20    7.80
  -9  -1  -2   11.20    6.70
   9  -1   2   24.10    5.20
  -9  -1  -2   19.70    4.90
  -9  -1  -2   21.70    9.40
  -9  -1  -2   20.90    9.40
   9   1   2   20.00    6.30
  -9   1  -2   22.30    7.30
  -9   1  -2   20.40    7.80
  -9   1  -2    7.40    8.00
  -9   1  -2   21.60    9.10
   9   1   2   21.70    5.30
  -9   1  -2   17.40    4.50
   9   1   2   23.60    5.80
  10  -1   2    2.30    4.40
 -10  -1  -2    5.70    9.00
 -10  -1  -2    6.00    4.50
 -10  -1  -2    4.40    6.90
 -10  -1  -2    0.20    6.10
 -10   1  -2   11.70    9.40
 -10   1  -2    6.00    7.60
 -10   1  -2    7.10    7.00
 -10   1  -2   11.20    9.50
 -10   1  -2    1.20    4.20
  10   1   2    2.20    4.70
 -11  -1  -2  118.69   15.90
 -11  -1  -2  147.69   10.90
 -11  -1  -2  150.28   11.20
  11  -1   2  142.89   11.70
 -11  -1  -2  157.38   10.00
  11   1   2  160.48   11.60
  11   1   2  161.78   11.90
 -11   1  -2  166.08   10.70
 -11   1  -2  155.08   11.10
 -11   1  -2  129.99   17.20
 -11   1  -2  131.59   11.10
  12  -1   2   12.90    6.00
  12  -1   2   26.70    7.00
 -12  -1  -2   28.60    6.20
 -12  -1  -2   22.00    6.10
 -12  -1  -2   23.60    5.50
  12   1   2   14.70    6.20
 -12   1  -2   19.70    6.10
 -12   1  -2   22.20    6.30
 -12   1  -2   18.70    6.00
  12   1   2   14.20    6.40
 -13  -1  -2    6.10    5.70
  13  -1   2    7.20    5.70
 -13  -1  -2    5.90    4.20
 -13   1  -2   13.50    5.90
  13   1   2   -1.80    5.50
 -13   1  -2   13.20    5.50
 -13   1  -2    9.60    5.90
  14  -1   2    4.70    5.70
 -14  -1  -2    5.20    5.70
 -14  -1  -2    4.80    2.40
  14  -1   2    5.10    5.30
  14   1   2    6.30    5.70
  14   1   2   20.50    7.10
 -14   1  -2   16.40    5.80
 -14   1  -2    3.90    5.70
 -14   1  -2   15.80    5.30
  15  -1   2    6.50    4.60
  15  -1   2    0.20    4.80
 -15   1  -2    3.50    4.90
 -15   1  -2    3.80    3.40
  15   1   2    5.60    5.20
  15   1   2    2.40    5.30
  16  -1   2    2.70    3.10
  16  -1   2   12.60    4.90
  16   1   2    4.10    4.10
  16   1   2    4.50    4.90
  17   1   2   52.29    3.90
  17   1   2   52.59    5.20
  17  -2  -2   48.60    4.90
 -17   2   2   50.99    5.00
  17   2  -2   48.90    5.20
  16  -2  -2   37.90    5.70
 -16   2   2   22.30    4.80
  16   2  -2   36.70    5.90
 -16   2   2   35.60    5.20
 -15  -2   2   99.09    7.10
  15  -2  -2   90.69    8.40
  15   2  -2  104.29    9.20
 -15   2   2   88.19    7.60
  15   2  -2   92.89    7.40
 -15   2   2   82.39    8.30
 -14  -2   2   64.39    7.20
  14  -2  -2   63.19    8.00
 -14  -2   2   71.29    7.20
 -14  -2   2   78.79    7.80
 -14   2   2   63.19    7.70
  14   2  -2   77.69    7.80
  14   2  -2   65.99    8.80
 -14   2   2   98.09    8.50
 -14   2   2   56.29    8.80
  13  -2  -2   40.00    7.20
 -13  -2   2   41.70    7.30
 -13  -2   2   49.40    7.50
  13  -2  -2   40.00    4.60
 -13  -2   2   39.10    6.40
  13   2  -2   46.30    7.80
  13   2  -2   43.00    7.10
 -13   2   2   46.90    6.90
 -13   2   2   45.50    7.30
 -12  -2   2    5.70    5.10
 -12  -2   2   11.00    6.20
 -12  -2   2    7.60    5.50
  12  -2  -2   13.60    4.40
  12  -2  -2   11.40    5.20
  12  -2  -2    5.90    5.90
 -12   2   2   28.50    6.90
  12   2  -2   21.70    6.60
 -12   2   2   15.20    5.90
  12   2  -2   16.40    6.20
 -12   2   2   16.60    6.60
 -11  -2   2   58.59    7.40
  11  -2  -2   56.09    8.20
 -11  -2   2   72.99    8.60
 -11  -2   2   42.00   12.10
 -11  -2   2   50.89    6.80
  11  -2  -2   44.50    6.90
  11  -2  -2   51.89    6.20
 -11   2   2   57.29    7.60
 -11   2   2   48.00    8.10
  11   2  -2   40.70    7.20
  11   2  -2   62.79    8.50
 -11   2   2   38.20   12.10
 -11   2   2   50.39    6.80
 -10  -2   2   15.60    5.40
 -10  -2   2   23.10    9.50
 -10   2   2   32.90   10.40
 -10   2   2   24.40    5.20
 -10   2   2   13.20    6.20
 -10   2   2   30.00    7.50
 -10   2   2   10.80    5.20
  10   2  -2   22.20    5.30
   9  -2  -2    2.50    4.20
  -9  -2   2    7.20    7.50
  -9  -2   2   14.30    6.10
  -9  -2   2    2.80    7.50
  -9  -2   2    2.00    4.20
  -9   2   2   11.10    6.10
  -9   2   2   11.40    4.30
   9   2  -2   17.80    5.00
  -9   2   2   13.90    9.40
  -9   2   2    7.50    8.40
  -9   2   2   11.60    5.20
  -9   2   2   15.50    5.50
   9   2  -2   11.20    5.50
  -8  -2   2  466.15   22.70
  -8  -2   2  475.45   19.90
  -8  -2   2  447.26   14.10
  -8  -2   2  468.05   23.30
  -8  -2   2  484.25   14.90
   8  -2  -2  457.95   14.70
  -8   2   2  446.16   18.50
  -8   2   2  451.85   16.50
  -8   2   2  461.95   14.10
  -8   2   2  462.45   19.10
  -8   2   2  435.36   22.40
  -8   2   2  483.45   17.10
   8   2  -2  487.55   17.90
  -8   2   2  431.76   22.80
  -7  -2   2   70.29    6.10
  -7  -2   2   77.39    6.60
  -7  -2   2   74.69   10.60
  -7  -2   2   77.49    8.80
  -7  -2   2   70.89   10.50
   7  -2  -2   74.99    6.50
  -7   2   2   69.49    7.20
   7   2  -2   61.09    6.20
  -7   2   2   88.29   11.70
  -7   2   2   67.39    7.10
  -7   2   2   69.39    5.70
  -7   2   2  101.09    9.90
  -7   2   2   73.79   10.60
  -7   2   2   80.69    8.40
   7   2  -2   85.29    8.40
  -6  -2   2  692.33   18.40
  -6  -2   2  678.63   17.70
  -6  -2   2  740.33   25.50
  -6  -2   2  704.93   25.80
  -6  -2   2  722.63   22.50
  -6   2   2  712.43   22.50
  -6   2   2  715.23   19.60
   6   2  -2  722.13   19.50
  -6   2   2  688.13   19.90
   6   2  -2  708.53   20.60
   6   2  -2  719.53   19.30
   6   2  -2  671.43   18.50
  -6   2   2  712.63   21.30
  -6   2   2  729.23   25.40
  -6   2   2  692.53   25.70
  -6   2   2  685.43   19.60
   6   2  -2  726.23   21.20
  -6   2   2  691.43   17.10
  -5  -2   2  868.81   21.50
  -5  -2   2  906.01   25.00
  -5  -2   2  929.31   22.70
  -5  -2   2  924.71   28.50
  -5  -2   2  944.31   27.80
  -5  -2   2  874.91   22.00
  -5   2   2  904.81   25.30
  -5   2   2  882.21   28.00
  -5   2   2  878.41   27.40
  -5   2   2  896.71   21.90
   5   2  -2  892.01   21.70
  -5   2   2  877.31   23.50
   5   2  -2  832.62   22.80
   5   2  -2  850.71   21.10
  -5   2   2  865.61   22.30
   5   2  -2  854.81   21.80
  -4  -2   2  149.69    7.90
  -4  -2   2  147.59   10.30
  -4  -2   2  141.99    9.40
  -4  -2   2  142.69    8.80
  -4  -2   2  156.98    7.60
   4   2  -2  141.49    6.90
   4   2  -2  157.68    8.80
  -4   2   2  145.79    5.20
  -4   2   2  141.19    9.90
  -4   2   2  136.59    8.20
   4   2  -2  148.59    7.50
  -4   2   2  163.38   10.00
  -4   2   2  147.49    7.30
  -4   2   2  140.79    7.60
  -4   2   2  128.79   10.00
   4   2  -2  152.68    7.00
   4   2  -2  157.78    8.40
  -3  -2   2  709.03   20.50
  -3  -2   2  716.93   18.40
  -3  -2   2  703.93   20.90
  -3  -2   2  714.73   17.70
  -3  -2   2  704.23   17.30
   3   2  -2  709.03   17.00
  -3   2   2  702.73   17.30
  -3   2   2  691.83   21.20
  -3   2   2  698.43   18.00
  -3   2   2  705.03   20.40
   3   2  -2  714.13   18.20
   3   2  -2  726.93   18.50
  -3   2   2  697.83   21.70
  -3   2   2  692.83   15.50
   3   2  -2  696.33   17.90
  -3   2   2  708.23   15.50
   2   2  -2   31.40    4.10
  -2   2   2   40.40    3.50
  -2   2   2   39.10    3.60
  -2   2   2   33.20    4.10
   2   2  -2   35.90    4.50
  -2   2   2   44.40    6.00
   2   2  -2   44.40    4.00
   2   2  -2   35.00    4.40
  -2   2   2   45.90    5.90
  -1  -2   2  407.66   12.90
   1  -2  -2  400.16   13.80
  -1  -2   2  409.26   12.50
  -1  -2   2  400.46   10.70
   1  -2  -2  411.56   12.20
   1  -2  -2  409.16   14.20
  -1  -2   2  403.06   10.50
  -1   2   2  430.26   13.20
   1   2  -2  433.06   12.20
   1   2  -2  428.46   12.60
  -1   2   2  427.36    9.90
   1   2  -2  428.26   12.40
   1   2  -2  428.06   11.00
  -1   2   2  437.16   11.60
   0  -2  -2 1043.10   26.60
   0  -2  -2 1060.79   24.30
   0  -2  -2 1088.99   27.50
   0  -2   2 1057.69   24.80
   0  -2   2 1043.30   22.10
   0  -2   2 1084.89   25.50
   0  -2  -2 1031.90   20.80
   0   2   2 1051.89   23.50
   0   2  -2 1034.80   24.30
   0   2  -2 1068.49   23.70
   0   2  -2 1076.69   24.20
   0   2   2 1039.80   23.80
   0   2  -2 1073.79   22.50
  -1  -2  -2  298.97    8.40
  -1  -2  -2  303.07   10.90
  -1  -2  -2  316.37   12.00
  -1  -2  -2  309.07   11.80
   1  -2   2  313.77   10.10
   1  -2   2  303.97    8.60
   1   2   2  317.17   10.80
  -1   2  -2  300.37   10.50
   1   2   2  300.47    9.20
  -1   2  -2  315.77   10.50
  -1   2  -2  313.17   10.40
  -1   2  -2  307.87    8.20
  -1   2  -2  305.67    9.10
  -1   2  -2  321.37   11.20
  -2  -2  -2    9.50    4.00
  -2  -2  -2    7.50    3.90
  -2  -2  -2   15.30    3.90
  -2  -2  -2   11.60    2.80
  -2  -2  -2   10.80    4.30
  -2   2  -2   20.70    4.40
  -2   2  -2   22.90    3.30
  -2   2  -2   19.80    4.10
  -2   2  -2   25.30    3.20
  -2   2  -2   28.90    4.30
  -2   2  -2   24.30    3.80
   2   2   2   22.90    2.70
  -2   2  -2   25.20    4.20
   2   2   2   30.40    4.70
  -3  -2  -2 1161.78   31.10
   3  -2   2 1167.18   25.20
  -3  -2  -2 1137.39   31.60
  -3  -2  -2 1138.59   28.20
  -3  -2  -2 1203.48   27.40
  -3  -2  -2 1166.38   26.10
  -3   2  -2 1241.78   26.40
  -3   2  -2 1181.98   26.70
  -3   2  -2 1194.08   25.50
   3   2   2 1135.99   22.60
  -3   2  -2 1248.38   28.70
  -3   2  -2 1162.48   29.40
  -3   2  -2 1186.58   28.40
   3   2   2 1184.18   23.70
   3   2   2 1192.08   28.50
  -3   2  -2 1180.08   30.20
  -4  -2  -2   30.20    5.90
  -4  -2  -2   45.10    5.70
   4  -2   2   45.30    4.60
  -4  -2  -2   38.60    5.90
  -4  -2  -2   45.90    5.70
  -4  -2  -2   43.70    7.00
   4  -2   2   46.10    4.90
  -4   2  -2   63.19    7.00
  -4   2  -2   51.09    6.30
  -4   2  -2   55.89    5.60
  -4   2  -2   51.89    6.50
  -4   2  -2   59.09    5.50
  -4   2  -2   49.40    5.20
  -4   2  -2   56.29    6.90
   4   2   2   55.39    4.30
  -4   2  -2   54.49    5.50
   5  -2   2   60.79    5.50
   5  -2   2   64.39    5.80
  -5  -2  -2   57.89    8.60
  -5  -2  -2   60.49    5.20
  -5  -2  -2   60.79    7.10
  -5  -2  -2   52.29    6.90
  -5  -2  -2   36.60    7.00
  -5  -2  -2   62.99    7.20
   5   2   2   60.69    7.00
  -5   2  -2   74.99    8.00
   5   2   2   67.39    5.50
  -5   2  -2   72.59    6.60
  -5   2  -2   55.59    6.00
  -5   2  -2   66.09    6.80
  -5   2  -2   52.89    5.80
  -5   2  -2   76.19    8.80
  -5   2  -2   73.19    7.70
  -5   2  -2   67.89    8.50
  -6  -2  -2   80.09   10.50
  -6  -2  -2   66.89    8.00
  -6  -2  -2   81.89    8.30
  -6  -2  -2   73.69    8.50
   6  -2   2   75.39    6.60
  -6  -2  -2   74.59    6.20
  -6  -2  -2   63.69    9.20
  -6   2  -2   91.59    9.10
  -6   2  -2   90.99   10.10
  -6   2  -2   96.89    8.10
   6   2   2  101.59    8.80
  -6   2  -2   94.79    8.90
  -6   2  -2   84.59    8.60
  -6   2  -2   84.79    7.50
   6   2   2   82.99    7.10
  -6   2  -2   84.39    6.20
   6   2   2   86.29    6.60
  -6   2  -2  100.49   11.00
  -6   2  -2   87.09    7.30
  -7  -2  -2  379.06   20.00
  -7  -2  -2  404.26   17.80
   7  -2   2  383.96   12.70
  -7  -2  -2  369.86   20.20
  -7  -2  -2  370.56   12.90
  -7  -2  -2  409.16   17.60
  -7   2  -2  401.56   16.10
  -7   2  -2  357.66   19.10
   7   2   2  382.26   16.00
  -7   2  -2  346.47   12.20
   7   2   2  359.76   15.70
  -7   2  -2  367.76   17.50
  -7   2  -2  368.36   18.70
   7   2   2  370.36   13.90
  -7   2  -2  380.26   16.90
   7   2   2  380.46   14.20
  -7   2  -2  381.56   13.10
  -7   2  -2  384.76   13.60
  -8  -2  -2  117.99   11.90
  -8  -2  -2  120.09    8.40
  -8  -2  -2  123.09   14.10
   8  -2   2  117.89    7.80
  -8  -2  -2   82.69   11.90
  -8  -2  -2  106.49   11.20
  -8   2  -2  120.79    8.20
   8   2   2  103.99   10.30
   8   2   2  126.29   10.80
   8   2   2  122.99    9.10
  -8   2  -2  113.29    8.40
  -8   2  -2  120.89    8.50
   8   2   2  117.69    9.20
  -8   2  -2  133.59   11.90
  -8   2  -2  129.49   13.60
  -8   2  -2  131.99   12.00
  -8   2  -2  107.59   13.10
  -9  -2  -2  223.08   19.20
  -9  -2  -2  201.68   15.20
   9  -2   2  210.18    9.60
  -9  -2  -2  231.38   11.10
  -9  -2  -2  203.58   18.20
  -9  -2  -2  247.48   16.40
  -9   2  -2  225.38   10.70
   9   2   2  210.48   12.40
   9   2   2  219.78   14.30
  -9   2  -2  208.48   10.70
  -9   2  -2  212.48   18.50
   9   2   2  201.08   12.00
  -9   2  -2  220.48   10.60
  -9   2  -2  219.88   15.20
  -9   2  -2  210.88   16.40
  -9   2  -2  183.88   16.60
 -10  -2  -2  675.53   20.30
 -10  -2  -2  602.74   30.60
 -10  -2  -2  660.53   28.30
  10   2   2  668.63   22.10
 -10   2  -2  699.83   27.80
 -10   2  -2  674.53   19.70
 -10   2  -2  661.83   31.10
 -10   2  -2  649.24   19.80
  10   2   2  639.04   24.30
 -11  -2  -2   -4.00    4.50
  11  -2   2    9.50    5.60
 -11  -2  -2   11.00    5.40
  11  -2   2    4.50    5.40
 -11  -2  -2    4.50    4.20
 -11   2  -2    9.40    5.20
 -11   2  -2    7.60    6.00
 -11   2  -2   12.00    5.70
  11   2   2    9.90    5.70
 -11   2  -2   10.10    5.60
  11   2   2   16.60    6.50
  12  -2   2   38.10    7.20
  12  -2   2   39.40    7.10
 -12  -2  -2   45.80    6.80
 -12  -2  -2   42.00    4.80
 -12  -2  -2   48.20    7.40
 -12   2  -2   52.89    7.50
 -12   2  -2   50.79    7.50
 -12   2  -2   44.20    6.90
  12   2   2   55.39    8.10
  12   2   2   40.10    7.20
  13  -2   2   13.20    5.60
  13  -2   2   11.40    5.50
 -13  -2  -2   23.10    6.30
 -13  -2  -2   21.20    5.90
  13   2   2    9.00    5.90
 -13   2  -2   21.00    6.10
 -13   2  -2   20.10    6.30
 -13   2  -2    9.00    5.60
  13   2   2   18.30    6.40
  14  -2   2   19.30    5.90
 -14  -2  -2   24.20    6.00
  14  -2   2   23.30    5.60
 -14  -2  -2   16.60    5.50
 -14   2  -2   29.00    6.20
  14   2   2   20.10    6.40
 -14   2  -2   28.30    5.90
  14   2   2   20.50    7.20
 -14   2  -2   20.80    5.90
  15  -2   2   62.99    6.80
 -15  -2  -2   59.69    5.80
  15  -2   2   72.29    6.10
  15   2   2   74.39    7.70
 -15   2  -2   79.29    6.80
 -15   2  -2   67.39    7.20
  15   2   2   75.49    8.00
  16  -2   2  106.39    8.00
  16   2   2  122.99    9.40
 -16   2  -2  114.99    7.80
  16  -3  -2   31.70    5.10
 -16  -3   2   33.60    4.50
  16   3  -2   27.90    5.40
 -16   3   2   30.20    4.80
 -16   3   2   23.40    4.50
  15  -3  -2   -2.20    4.70
 -15  -3   2    1.40    4.10
 -15   3   2    1.20    4.40
 -15   3   2   10.00    5.20
  15   3  -2    8.20    4.20
  15   3  -2    2.20    5.20
  14  -3  -2   81.69    8.10
 -14  -3   2   98.59    7.60
 -14  -3   2  112.59    7.20
  14   3  -2  101.99    9.30
  14   3  -2   95.29    9.20
 -14   3   2   94.29    8.30
  13  -3  -2  307.87   15.20
 -13  -3   2  320.77   13.20
 -13  -3   2  331.67   14.60
 -13  -3   2  324.17   13.40
  13   3  -2  317.57   15.30
  13   3  -2  304.57   16.00
 -13   3   2  329.57   14.90
 -13   3   2  336.07   14.80
 -13   3   2  333.67   14.90
 -12  -3   2   -5.00    4.60
  12  -3  -2    6.10    5.60
 -12  -3   2   10.40    5.60
 -12  -3   2    9.40    5.80
  12   3  -2   16.30    6.30
 -12   3   2    1.80    6.50
 -12   3   2    5.10    5.90
  12   3  -2    4.90    5.80
  11  -3  -2   74.99    8.70
 -11  -3   2  120.39   10.30
 -11  -3   2  117.59    8.90
  11  -3  -2  115.39    6.40
 -11  -3   2  129.49   10.00
  11  -3  -2  128.79   10.30
 -11   3   2  123.69   10.20
  11   3  -2  129.49   11.00
 -11   3   2  108.19   10.50
  10  -3  -2   63.09    8.10
 -10  -3   2   50.99   11.70
 -10  -3   2   65.29    7.90
 -10  -3   2   58.09    7.00
 -10  -3   2   53.39    7.00
  10  -3  -2   61.69    7.40
  10  -3  -2   57.99    5.40
 -10   3   2   47.40    8.10
 -10   3   2   47.20    6.80
 -10   3   2   30.90   11.40
  10   3  -2   60.09    7.40
  10   3  -2   58.49    9.50
  -9  -3   2   48.50    9.00
  -9  -3   2   52.39    6.40
  -9  -3   2   34.70   10.30
  -9  -3   2   45.90   10.80
  -9   3   2   46.30    7.00
   9   3  -2   67.69    9.60
  -9   3   2   52.29   13.60
  -9   3   2   61.59   10.00
  -9   3   2   51.99    6.80
  -9   3   2   44.10    7.50
  -9   3   2   52.39   12.70
  -8  -3   2   -2.80    6.70
  -8  -3   2   12.00    4.40
   8  -3  -2   17.10    4.80
  -8  -3   2   10.30    7.50
  -8  -3   2   20.10    6.20
   8  -3  -2    3.70    5.20
  -8   3   2   16.20    5.10
  -8   3   2   26.20    7.30
   8   3  -2   13.70    6.00
  -8   3   2   17.10    5.50
   8   3  -2   21.90    5.10
  -8   3   2   12.20    8.70
  -8   3   2   17.70    9.20
   7  -3  -2   36.20    5.30
  -7  -3   2   38.80    5.00
  -7  -3   2   28.50    6.80
  -7  -3   2   38.30    8.70
  -7  -3   2   32.50    8.40
  -7   3   2   39.60    6.90
  -7   3   2   33.00    6.00
  -7   3   2   34.60    9.20
   7   3  -2   21.20    5.00
  -7   3   2   38.20    8.00
  -7   3   2   33.40    9.20
  -7   3   2   34.80    5.70
   7   3  -2   33.20    7.10
   7   3  -2   30.00    6.50
   7   3  -2   32.20    5.60
  -6  -3   2    1.40    4.40
   6  -3  -2    7.00    3.90
  -6  -3   2    7.10    5.80
  -6  -3   2    9.00    3.50
  -6  -3   2    4.60    5.00
  -6   3   2    7.40    6.30
   6   3  -2    2.40    3.50
  -6   3   2   -1.20    4.50
  -6   3   2    9.70    6.40
   6   3  -2   10.10    5.00
  -6   3   2   11.70    4.10
   6   3  -2    3.20    4.80
  -6   3   2    9.60    4.90
  -6   3   2   15.60    4.50
  -6   3   2   11.40    5.80
   6   3  -2    6.80    3.70
  -5  -3   2   97.89    8.50
  -5  -3   2   95.29    6.30
  -5  -3   2   87.49    9.90
  -5  -3   2  102.19    8.40
  -5  -3   2   73.09    9.00
  -5  -3   2   80.99    6.60
  -5   3   2   91.09   10.00
  -5   3   2  101.59    8.40
   5   3  -2   87.19    6.90
   5   3  -2   86.09    8.70
   5   3  -2   85.99    6.70
   5   3  -2   91.89    8.90
  -5   3   2   75.39    9.30
  -5   3   2   92.99    7.30
   5   3  -2   90.79    6.80
  -5   3   2   93.39    7.60
  -5   3   2   83.19    9.50
  -4  -3   2  186.88   11.40
  -4  -3   2  188.18   10.10
  -4  -3   2  185.88   11.30
  -4  -3   2  198.08    8.30
  -4  -3   2  190.08    9.90
  -4   3   2  191.98    8.70
  -4   3   2  200.38   10.40
   4   3  -2  210.88   11.10
   4   3  -2  197.18    8.80
  -4   3   2  189.48   12.20
  -4   3   2  188.48    7.80
   4   3  -2  201.38    9.30
   4   3  -2  189.78   10.70
  -4   3   2  195.28    8.70
  -4   3   2  205.38   12.20
  -4   3   2  179.68   12.40
   4   3  -2  191.58    8.70
  -3  -3   2   12.60    4.00
  -3  -3   2   16.60    4.60
  -3  -3   2   13.10    4.50
  -3   3   2   10.10    3.00
   3   3  -2   17.60    4.50
   3   3  -2   15.50    3.90
   3   3  -2    9.90    3.50
   3   3  -2   11.60    3.60
  -3   3   2   10.00    5.40
  -3   3   2   10.60    4.10
  -3   3   2    6.10    4.60
  -3   3   2   12.60    3.10
   3   3  -2   21.90    3.70
  -3   3   2   16.30    5.20
   3   3  -2    9.30    4.00
  -3   3   2   11.60    3.10
  -2  -3   2  258.37   11.80
  -2  -3   2  261.67   11.50
   2  -3  -2  224.78   11.70
  -2  -3   2  238.48    8.80
   2   3  -2  220.48    9.90
  -2   3   2  231.88    7.40
  -2   3   2  243.58   11.70
  -2   3   2  233.28   10.50
   2   3  -2  234.28   10.30
   2   3  -2  235.98   10.10
  -2   3   2  259.47   13.00
   2   3  -2  245.48   10.90
   2   3  -2  221.78   10.10
  -2   3   2  244.78    9.60
   2   3  -2  234.28    8.90
  -2   3   2  234.28    7.50
  -1  -3   2  236.48    8.20
   1  -3  -2  251.87   12.00
  -1  -3   2  234.18    7.50
  -1  -3   2  248.68   10.90
  -1  -3   2  252.27   10.70
   1  -3  -2  228.68   11.80
   1   3  -2  223.98   10.30
  -1   3   2  255.27   10.00
  -1   3   2  255.57   10.70
   1   3  -2  247.58   10.60
   1   3  -2  242.68    8.90
  -1   3   2  262.47   11.20
  -1   3   2  233.88    6.20
   1   3  -2  232.98    9.70
   1   3  -2  250.97   10.50
   0  -3   2  703.43   16.20
   0  -3  -2  728.03   22.70
   0  -3   2  719.83   20.20
   0  -3   2  717.43   20.70
   0  -3   2  711.23   14.70
   0  -3  -2  716.33   22.00
   0  -3  -2  729.93   20.20
   0   3  -2  680.73   17.60
   0   3   2  725.63   14.10
   0   3  -2  717.93   17.70
   0   3  -2  716.03   19.50
   0   3   2  701.83   17.60
   0   3   2  698.33   19.10
   0   3  -2  689.33   19.60
   0   3  -2  692.23   19.80
   0   3   2  700.73   19.10
  -1  -3  -2  196.38    6.20
   1  -3   2  209.48    7.10
  -1  -3  -2  205.88   11.20
  -1  -3  -2  224.18   11.30
   1  -3   2  222.98    9.80
  -1  -3  -2  205.88   10.20
  -1   3  -2  198.88    9.80
  -1   3  -2  201.18    8.50
   1   3   2  210.48    9.90
   1   3   2  213.28    8.80
   1   3   2  217.48    9.80
  -1   3  -2  205.98   10.30
   1   3   2  203.48    5.20
  -1   3  -2  207.98    8.30
  -1   3  -2  208.38    9.90
  -2  -3  -2  210.18   11.80
  -2  -3  -2  193.48    7.20
  -2  -3  -2  212.98   10.60
  -2  -3  -2  205.58   11.10
   2   3   2  202.78   10.40
  -2   3  -2  196.78   10.20
  -2   3  -2  205.78    6.70
   2   3   2  209.88    6.30
  -2   3  -2  196.38    8.70
   2   3   2  216.38    8.20
  -2   3  -2  202.88    8.20
  -2   3  -2  222.48   11.30
  -2   3  -2  195.88    9.90
   2   3   2  218.68   10.70
  -2   3  -2  208.88   10.20
  -2   3  -2  210.48    8.60
  -2   3  -2  216.38   10.20
  -3  -3  -2   15.00    5.60
  -3  -3  -2   12.20    4.50
   3  -3   2   21.20    3.50
  -3  -3  -2   12.80    4.50
  -3  -3  -2   20.50    3.70
  -3   3  -2   21.00    4.10
  -3   3  -2   24.00    3.40
   3   3   2   17.20    5.00
  -3   3  -2   23.70    5.30
   3   3   2   13.30    4.10
  -3   3  -2   21.40    5.20
  -3   3  -2   15.90    3.70
  -3   3  -2   18.00    4.50
  -3   3  -2   22.60    5.20
  -3   3  -2   24.20    4.50
  -3   3  -2   22.20    5.60
   3   3   2   20.90    3.00
   3   3   2   14.50    2.70
  -4  -3  -2  122.89   10.60
  -4  -3  -2  120.99    7.90
   4  -3   2  129.79    6.50
  -4  -3  -2  121.99    9.60
  -4  -3  -2  122.99   10.70
   4   3   2  125.99    6.40
  -4   3  -2  129.59   10.20
  -4   3  -2  120.49    8.00
  -4   3  -2  122.39   10.20
  -4   3  -2  116.79    9.80
  -4   3  -2  131.19    8.50
   4   3   2  145.99   10.00
   4   3   2  123.59    9.70
  -4   3  -2  119.99    9.90
  -4   3  -2  119.89    8.10
  -4   3  -2  124.79    7.00
   5  -3   2  331.67   10.50
  -5  -3  -2  350.06   17.90
  -5  -3  -2  354.36   13.90
  -5  -3  -2  340.27   15.40
  -5  -3  -2  359.16   17.40
  -5  -3  -2  339.37   10.60
  -5   3  -2  332.67   13.10
   5   3   2  361.36   15.30
  -5   3  -2  331.67   12.60
  -5   3  -2  365.96   17.20
  -5   3  -2  295.67   11.90
   5   3   2  322.67   15.30
  -5   3  -2  332.37   13.50
  -5   3  -2  291.97   12.80
   5   3   2  336.57   11.50
  -5   3  -2  332.27   16.10
  -5   3  -2  333.37   15.40
  -5   3  -2  304.67   15.20
  -6  -3  -2   90.49    9.70
  -6  -3  -2   76.49   10.10
   6  -3   2   84.69    6.00
  -6  -3  -2   77.79   10.70
  -6  -3  -2   91.19    6.80
  -6  -3  -2  103.99    9.70
   6   3   2   89.89    9.50
  -6   3  -2   97.19    8.60
   6   3   2   94.19    9.70
  -6   3  -2   93.49    7.70
  -6   3  -2   98.29   10.50
   6   3   2   90.99    7.60
  -6   3  -2  100.99   11.40
  -6   3  -2   83.79    7.80
  -6   3  -2  103.49   11.40
  -6   3  -2   92.09    8.10
   6   3   2  102.69    7.40
  -6   3  -2   88.19    9.60
  -6   3  -2   90.39    8.20
  -7  -3  -2  253.97   17.90
  -7  -3  -2  251.97   17.80
  -7  -3  -2  234.08   10.40
  -7  -3  -2  220.88   14.90
  -7  -3  -2  239.58   14.30
   7   3   2  243.98   11.70
  -7   3  -2  252.97   11.30
  -7   3  -2  220.38   16.40
  -7   3  -2  232.68   16.20
  -7   3  -2  279.07   15.20
   7   3   2  234.88   13.80
  -7   3  -2  248.58   12.00
   7   3   2  221.78   14.00
   7   3   2  236.68   12.00
  -7   3  -2  274.77   16.10
  -8  -3  -2  373.16   22.80
  -8  -3  -2  366.06   18.60
  -8  -3  -2  389.56   14.00
  -8  -3  -2  408.56   20.00
  -8   3  -2  396.96   20.80
   8   3   2  374.36   15.90
  -8   3  -2  391.86   15.20
  -8   3  -2  385.16   21.90
   8   3   2  389.66   16.10
   8   3   2  382.16   18.50
  -8   3  -2  396.86   22.20
  -8   3  -2  407.66   14.80
   8   3   2  392.16   18.40
  -9  -3  -2   40.70    9.40
  -9  -3  -2   47.80    6.30
  -9  -3  -2   44.70    8.30
  -9  -3  -2   37.80   11.00
   9   3   2   39.00    7.00
  -9   3  -2   49.40   11.60
  -9   3  -2   39.70    6.20
  -9   3  -2   40.60    6.60
   9   3   2   45.50    9.00
  -9   3  -2   38.70    9.70
   9   3   2   44.70    7.50
  -9   3  -2   58.09   12.80
 -10  -3  -2   19.60    5.50
  10  -3   2   28.80    6.80
 -10  -3  -2   21.00    5.60
 -10  -3  -2   22.20    7.60
 -10  -3  -2   27.40    3.80
 -10  -3  -2   18.20   11.30
  10  -3   2   29.10    6.30
 -10   3  -2   24.20    6.30
  10   3   2   22.70    8.40
 -10   3  -2   25.50   11.40
 -10   3  -2   13.70    9.70
 -10   3  -2   28.70    6.00
 -10   3  -2   24.60    6.10
  11  -3   2    8.70    5.30
 -11  -3  -2    2.80    4.90
  11  -3   2    3.30    5.70
 -11  -3  -2    5.70    5.10
 -11   3  -2    0.20    5.30
  11   3   2    0.40    5.80
 -11   3  -2    2.10    5.40
 -11   3  -2   -4.20    5.80
  11   3   2    4.20    8.00
 -12  -3  -2    0.50    5.30
  12  -3   2    6.70    5.30
 -12  -3  -2    0.60    4.90
  12  -3   2    0.90    4.60
  12   3   2    1.70    5.70
  12   3   2   -0.80    6.00
 -12   3  -2    3.30    5.50
 -12   3  -2    1.20    5.80
 -12   3  -2    3.50    5.70
 -13  -3  -2   -3.10    4.80
  13  -3   2   -4.30    4.70
  13  -3   2    5.90    4.60
 -13  -3  -2   -2.30    5.00
 -13   3  -2   -0.10    5.10
  13   3   2   -5.00    5.30
  13   3   2    1.80    5.60
 -13   3  -2    8.70    5.70
  14  -3   2    7.10    4.90
 -14  -3  -2    7.80    5.20
  14  -3   2    9.10    3.60
 -14   3  -2    3.50    4.90
 -14   3  -2   19.70    5.50
  14   3   2   14.10    5.90
 -15  -3  -2   -1.80    3.90
  15  -3   2    3.40    4.20
  15   3   2    5.80    5.10
  15   3   2   -3.30    4.80
 -15   3  -2    3.70    3.80
 -15   3  -2    6.30    4.80
 -16  -3  -2    8.30    3.40
  16   3   2   -5.20    4.40
 -16   3  -2    2.30    3.60
  16   3   2    0.90    3.50
 -16  -4   2   79.29    5.60
  16  -4  -2   75.69    6.60
  16   4  -2   61.59    5.50
 -16   4   2   80.19    6.10
  15  -4  -2    5.20    4.50
 -15  -4   2    8.80    4.30
  15   4  -2    6.60    4.00
  15   4  -2    8.40    4.90
 -15   4   2   14.30    4.50
 -15   4   2   10.50    4.90
 -14  -4   2    4.50    4.60
  14  -4  -2    8.40    5.10
 -14   4   2   23.40    5.40
  14   4  -2   21.20    5.60
  14   4  -2   19.40    6.00
 -14   4   2   14.10    5.20
 -13  -4   2    0.80    2.60
  13  -4  -2    2.30    5.10
 -13  -4   2   -1.40    4.80
 -13   4   2   13.00    5.90
  13   4  -2    7.70    6.10
  13   4  -2   11.20    6.00
 -13   4   2   -0.60    6.20
 -13   4   2   13.30    5.50
 -12  -4   2  203.58   11.40
 -12  -4   2  246.88   10.50
  12  -4  -2  212.48   13.20
 -12   4   2  213.48   12.60
  12   4  -2  196.88   13.50
 -12   4   2  233.68   13.40
 -12   4   2  222.98   14.40
  12   4  -2  227.38   14.10
  11  -4  -2  139.69   11.80
 -11  -4   2  140.19    9.40
 -11  -4   2  146.09   10.30
  11   4  -2  128.99   11.70
 -11   4   2  126.79   10.50
 -11   4   2  138.29   11.00
 -11   4   2  116.79   11.70
  11   4  -2   99.19   12.40
 -10  -4   2   -1.50    5.90
  10  -4  -2    0.90    5.50
  10  -4  -2    1.70    4.70
 -10  -4   2    3.00    5.00
 -10  -4   2    1.20    4.70
  10   4  -2   15.30    6.10
  10   4  -2    7.30    7.50
 -10   4   2    4.50    5.50
 -10   4   2   10.30    6.50
   9  -4  -2   17.00    6.30
  -9  -4   2    4.20    8.40
  -9  -4   2    7.50    5.10
  -9  -4   2   -0.80    5.10
   9  -4  -2   11.40    5.70
   9   4  -2   10.90    7.50
  -9   4   2   13.50   10.50
   9   4  -2   10.60    5.40
  -9   4   2   11.50    5.20
  -9   4   2   14.20    5.20
  -9   4   2   14.00    6.40
   8  -4  -2   34.40    6.70
  -8  -4   2   26.10    9.20
  -8  -4   2   27.80    9.60
  -8   4   2   17.60   10.10
   8   4  -2   20.70    5.80
  -8   4   2   28.30    6.10
  -8   4   2   30.20    6.80
  -8   4   2   27.00    8.30
   8   4  -2   41.70    8.70
  -8   4   2   37.10    6.00
  -7  -4   2  100.79   13.00
  -7  -4   2  158.28   14.60
   7  -4  -2  135.89    9.90
   7   4  -2  124.49   12.70
  -7   4   2  132.09   13.90
  -7   4   2  142.69   12.80
   7   4  -2  153.28   13.20
  -7   4   2  121.09    9.80
  -7   4   2  152.68   11.00
  -7   4   2  120.79   14.50
  -7   4   2  159.78   16.60
   7   4  -2  141.89   10.00
  -7   4   2  135.69    9.20
   7   4  -2  138.39   10.20
  -6  -4   2  176.78   14.20
   6  -4  -2  165.18   10.50
  -6  -4   2  176.28   14.70
  -6   4   2  192.98   16.20
   6   4  -2  178.08   10.30
   6   4  -2  151.98   12.40
  -6   4   2  167.48   15.40
  -6   4   2  185.08   10.60
   6   4  -2  180.98   10.80
  -6   4   2  190.58   13.30
  -6   4   2  178.38   14.40
   6   4  -2  164.88   13.20
  -6   4   2  165.98   11.20
  -5  -4   2  124.89   11.80
  -5  -4   2   86.39   10.40
   5  -4  -2  122.09    8.30
   5   4  -2  124.99   12.00
  -5   4   2  141.89   14.50
   5   4  -2  127.09   11.40
   5   4  -2  132.99   10.40
  -5   4   2  103.09    9.50
  -5   4   2  122.29    8.70
  -5   4   2  136.59   14.10
   5   4  -2  115.59    8.40
  -5   4   2  150.08   12.60
   5   4  -2  126.79    9.10
   4  -4  -2   61.39    6.30
  -4  -4   2   56.29    8.10
  -4  -4   2   60.39    8.60
  -4   4   2   56.49    8.80
   4   4  -2   71.69    7.40
  -4   4   2   69.79   10.30
   4   4  -2   53.19    6.00
   4   4  -2   73.29    8.50
  -4   4   2   58.89    6.40
  -4   4   2   71.69    8.20
   4   4  -2   52.59    5.90
   4   4  -2   59.99    7.80
  -4   4   2   59.39    8.90
   4   4  -2   52.29    8.00
  -3  -4   2   33.30    6.50
  -3  -4   2   29.20    6.00
   3   4  -2   29.90    4.50
  -3   4   2   35.80    7.60
  -3   4   2   49.60    7.10
  -3   4   2   38.10    7.30
   3   4  -2   43.20    5.90
  -3   4   2   32.10    4.70
   3   4  -2   37.20    6.60
   3   4  -2   34.20    4.80
   3   4  -2   39.60    6.30
   3   4  -2   38.10    6.60
  -3   4   2   39.90    5.40
  -3   4   2   46.70    8.80
  -2  -4   2  245.68   12.80
   2  -4  -2  273.17   14.00
  -2  -4   2  262.97   13.30
   2   4  -2  241.48   12.50
   2   4  -2  247.08   12.20
   2   4  -2  257.17   12.10
   2   4  -2  240.68   11.80
   2   4  -2  256.47   10.40
  -2   4   2  252.17   13.40
  -2   4   2  249.18   12.50
  -2   4   2  221.38   14.10
   2   4  -2  245.58   10.40
  -2   4   2  252.87    9.40
  -2   4   2  250.67   11.30
   1  -4  -2   37.60    6.90
   1  -4  -2   41.90    7.20
  -1  -4   2   29.10    5.60
  -1  -4   2   37.80    6.40
  -1   4   2   41.90    6.50
  -1   4   2   49.99    6.80
  -1   4   2   41.90    5.90
   1   4  -2   38.30    5.90
   1   4  -2   44.10    5.80
   1   4  -2   34.30    5.70
  -1   4   2   43.40    4.20
   1   4  -2   35.70    5.80
   1   4  -2   31.80    4.50
   1   4  -2   32.50    5.00
   0  -4  -2   84.09    9.50
   0  -4  -2   93.99    9.00
   0  -4   2   78.09    7.60
   0  -4   2   86.59    8.10
   0   4   2   79.99    4.90
   0   4  -2   81.59    6.70
   0   4  -2   78.59    7.90
   0   4  -2   75.69    7.80
   0   4   2   79.79    6.60
   0   4   2   91.99    8.70
   0   4   2   96.89    8.70
   0   4  -2   77.49    6.10
   0   4   2   81.79    7.90
   0   4  -2   89.39    7.30
   0   4  -2   87.19    8.60
  -1  -4  -2 1063.29   32.70
  -1  -4  -2 1059.29   31.80
  -1  -4  -2 1083.89   29.20
   1  -4   2 1071.59   29.80
   1   4   2 1025.70   27.00
  -1   4  -2 1082.29   26.00
  -1   4  -2 1070.69   29.10
   1   4   2 1090.99   26.40
  -1   4  -2 1037.00   29.10
   1   4   2 1056.79   28.30
  -1   4  -2 1080.99   28.20
  -1   4  -2 1033.20   30.60
  -1   4  -2 1067.79   25.60
   1   4   2 1075.99   23.30
  -1   4  -2 1032.60   24.80
  -2  -4  -2  569.04   21.60
  -2  -4  -2  553.34   19.60
  -2  -4  -2  567.04   22.10
  -2   4  -2  579.14   20.00
  -2   4  -2  567.84   20.60
   2   4   2  587.04   14.90
  -2   4  -2  542.15   15.80
  -2   4  -2  579.54   17.20
   2   4   2  573.24   17.30
  -2   4  -2  575.44   19.10
  -2   4  -2  567.14   17.10
  -2   4  -2  567.24   20.60
  -2   4  -2  587.84   20.30
   2   4   2  566.54   18.60
   2   4   2  564.14   19.50
  -3  -4  -2  110.19   10.70
  -3  -4  -2   90.49   10.20
  -3  -4  -2   97.19    9.60
  -3   4  -2   92.49    9.50
  -3   4  -2   77.59    7.40
  -3   4  -2   97.89    8.80
   3   4   2   95.69    9.30
   3   4   2   94.79    5.80
  -3   4  -2   91.59    6.50
  -3   4  -2   97.69   10.20
   3   4   2   70.79    8.20
  -3   4  -2   94.39    9.40
  -3   4  -2   86.89    8.80
  -3   4  -2   81.29    7.20
  -4  -4  -2  408.96   19.60
  -4  -4  -2  401.16   20.20
  -4  -4  -2  401.06   17.50
  -4   4  -2  457.05   19.10
   4   4   2  428.96   17.50
  -4   4  -2  461.55   17.10
   4   4   2  415.86   18.20
  -4   4  -2  441.86   19.60
  -4   4  -2  429.76   15.70
  -4   4  -2  437.66   14.10
  -4   4  -2  439.46   18.60
  -4   4  -2  457.65   15.80
   4   4   2  432.06   13.60
  -4   4  -2  445.56   18.30
  -5  -4  -2   18.70    7.20
  -5  -4  -2   21.90    6.00
  -5  -4  -2   11.40    6.30
   5   4   2   41.80    8.30
  -5   4  -2   35.60    8.30
  -5   4  -2   23.60    5.60
   5   4   2   37.30    7.50
   5   4   2   35.50    5.00
  -5   4  -2   33.70    5.70
  -5   4  -2   47.40    7.20
  -5   4  -2   30.60    7.00
  -5   4  -2   45.80    8.70
  -5   4  -2   32.60    5.70
  -5   4  -2   43.70    8.80
  -6  -4  -2    0.40    6.10
  -6  -4  -2   -0.90    5.70
  -6  -4  -2   -1.70    5.60
   6   4   2    4.70    5.60
  -6   4  -2   12.50    6.70
  -6   4  -2   20.60    8.20
  -6   4  -2    9.60    5.00
   6   4   2   15.50    5.10
  -6   4  -2   12.10    4.70
  -6   4  -2   13.40    5.10
   6   4   2    8.20    5.80
  -6   4  -2    4.40    7.20
  -6   4  -2   16.40    7.70
  -7  -4  -2  599.94   29.50
  -7  -4  -2  645.74   25.70
  -7  -4  -2  616.64   28.70
  -7   4  -2  574.54   27.10
  -7   4  -2  624.84   20.60
  -7   4  -2  616.84   25.00
   7   4   2  594.94   20.30
   7   4   2  601.54   24.70
  -7   4  -2  611.24   25.50
  -7   4  -2  623.84   28.20
  -7   4  -2  623.14   19.50
   7   4   2  592.34   23.00
   7   4   2  623.04   20.80
  -8  -4  -2  183.68   18.20
  -8  -4  -2  180.28   15.70
   8   4   2  194.58   15.00
   8   4   2  192.08   12.50
  -8   4  -2  205.78   19.40
  -8   4  -2  204.88   12.60
   8   4   2  196.98   13.00
  -8   4  -2  193.38   16.70
  -8   4  -2  189.38   11.20
  -9  -4  -2  229.48   17.30
  -9  -4  -2  208.28   11.60
  -9  -4  -2  213.28   13.90
   9  -4   2  231.28   11.90
  -9   4  -2  189.28   11.80
   9   4   2  204.48   15.80
   9   4   2  214.78   14.40
  -9   4  -2  200.38   12.40
   9   4   2  219.28   13.90
  -9   4  -2  218.28   19.30
  -9   4  -2  214.08   12.20
 -10  -4  -2  118.79    9.00
 -10  -4  -2  101.59   10.20
  10  -4   2  141.19    9.80
  10   4   2  112.49   12.90
 -10   4  -2  132.89   15.10
 -10   4  -2  128.79   10.00
 -10   4  -2  114.19    9.60
  10   4   2  124.59   11.30
 -10   4  -2  127.19   10.70
  11  -4   2   54.19    8.60
 -11  -4  -2   48.70    6.80
 -11  -4  -2   48.80    9.00
  11  -4   2   63.89    6.80
 -11   4  -2   42.70    6.90
 -11   4  -2   53.69    9.10
  11   4   2   49.90    9.20
  11   4   2   52.69   10.90
 -11   4  -2   54.99    8.00
  12  -4   2    3.10    5.00
  12  -4   2    3.10    3.80
 -12  -4  -2    2.40    5.10
 -12   4  -2    7.20    6.10
  12   4   2   21.00    7.30
  12   4   2    3.00    5.80
 -12   4  -2    3.20    5.40
 -12   4  -2    9.70    6.10
  13  -4   2   15.20    5.60
  13  -4   2   13.60    3.00
 -13  -4  -2   15.90    5.60
 -13   4  -2   22.00    6.20
  13   4   2   20.90    6.30
 -13   4  -2   21.10    5.90
 -13   4  -2   11.40    5.80
 -14  -4  -2   10.70    4.80
 -14   4  -2    6.80    4.80
 -14   4  -2    7.70    4.80
  14   4   2   11.00    5.70
 -15  -4  -2    6.90    3.80
 -15   4  -2    3.90    3.90
 -15   4  -2    6.50    3.40
  15   4   2    3.40    4.70
  15   4   2   12.60    4.70
  15  -5  -2   15.00    4.50
 -15  -5   2   31.70    4.20
 -15   5   2   21.00    4.40
 -15   5   2   24.70    4.30
  15   5  -2   23.70    3.80
  15   5  -2   24.90    4.70
  14  -5  -2   88.59    7.50
 -14  -5   2   94.69    7.30
 -14   5   2   79.99    6.80
  14   5  -2   78.39    7.30
  14   5  -2   83.39    7.20
  13  -5  -2   54.99    7.30
 -13  -5   2   64.79    6.60
  13   5  -2   55.89    7.50
  13   5  -2   73.19    7.90
 -13   5   2   68.09    7.00
 -13   5   2   68.09    7.20
  12  -5  -2    7.40    5.20
 -12  -5   2    3.60    5.00
 -12   5   2   -1.30    5.00
 -12   5   2    3.30    4.80
  12   5  -2    5.80    5.80
 -12   5   2    5.70    6.00
  12   5  -2    5.00    6.00
 -11  -5   2    5.50    2.60
  11  -5  -2    8.00    5.40
 -11  -5   2   10.40    5.30
 -11   5   2   -4.50    5.00
  11   5  -2   -3.20    8.10
 -11   5   2   15.20    7.20
 -11   5   2    6.80    5.20
 -10  -5   2    3.10    5.00
 -10  -5   2    2.80    3.90
 -10  -5   2    7.50    5.90
  10  -5  -2    3.70    5.40
 -10   5   2    5.40    5.20
  10   5  -2    7.30    7.70
 -10   5   2   10.60    5.80
 -10   5   2    9.50    7.20
  -9  -5   2   56.29    7.10
  -9  -5   2   38.20    7.90
   9  -5  -2   59.29    7.50
   9  -5  -2   35.80    6.30
  -9  -5   2   56.19    6.10
   9  -5  -2   56.19    8.80
   9  -5  -2   56.09    8.00
   9   5  -2   55.69   10.80
  -9   5   2   57.69    9.10
   9   5  -2   53.89    7.70
  -9   5   2   51.29    7.40
  -9   5   2   47.00    7.20
   8  -5  -2    6.80    5.30
  -8  -5   2   13.20    5.40
   8  -5  -2   15.60    6.40
   8  -5  -2   14.70    5.10
  -8  -5   2   18.30    6.50
  -8  -5   2   18.90    4.90
   8  -5  -2    4.60    5.40
  -8  -5   2    4.70    7.90
   8   5  -2   15.60    8.10
  -8   5   2    8.90    5.40
  -8   5   2    5.60    6.00
  -8   5   2    8.10   11.30
   8   5  -2    9.80    5.30
  -8   5   2   13.80    5.70
   8   5  -2    8.60    5.60
   7  -5  -2    9.90    5.60
  -7  -5   2    3.60    7.20
   7   5  -2    5.60    4.60
  -7   5   2    1.30    7.60
  -7   5   2    3.80    5.90
   7   5  -2   10.10    7.20
  -7   5   2    3.30    4.50
   7   5  -2    1.30    5.00
  -7   5   2    6.70    9.60
  -7   5   2    8.60    4.70
  -6  -5   2    6.20    6.50
  -6  -5   2    7.40    6.60
   6  -5  -2   14.20    5.50
  -6   5   2   14.70    9.50
  -6   5   2    7.30    6.80
   6   5  -2    8.40    4.90
  -6   5   2    6.10    4.20
   6   5  -2    3.50    4.30
   6   5  -2    4.00    5.00
  -6   5   2    0.60    7.00
  -6   5   2    6.00    4.20
  -6   5   2    5.60    5.60
   6   5  -2   11.30    7.00
   6   5  -2   -0.50    6.70
  -6   5   2   -6.90    7.80
  -5  -5   2    6.60    5.80
   5  -5  -2   15.20    5.60
  -5  -5   2    7.10    5.60
  -5   5   2    6.80    4.10
   5   5  -2    4.90    6.60
   5   5  -2    6.20    4.30
   5   5  -2    3.20    6.20
  -5   5   2    7.30    3.90
  -5   5   2   12.20    6.30
   5   5  -2   11.10    7.20
  -5   5   2    3.20    6.80
   5   5  -2    9.60    4.50
  -5   5   2    9.20    8.20
  -5   5   2   17.00    8.70
  -4  -5   2    8.60    5.30
  -4  -5   2   16.70    6.40
   4  -5  -2    9.70    4.70
   4   5  -2   10.60    5.70
   4   5  -2    6.00    3.90
  -4   5   2   13.50    7.90
  -4   5   2    9.30    4.10
   4   5  -2    3.80    5.80
  -4   5   2   10.60    3.80
  -4   5   2   10.70    6.30
  -4   5   2    9.00    7.50
  -4   5   2   12.70    7.20
   4   5  -2   10.10    4.60
   4   5  -2    5.00    4.10
   4   5  -2   10.80    6.40
  -3  -5   2   71.29    9.40
  -3  -5   2   64.59    9.20
   3  -5  -2   68.69    7.30
  -3   5   2   95.09   12.70
   3   5  -2   90.99    9.40
   3   5  -2   88.79    9.40
   3   5  -2   87.09    8.10
   3   5  -2   72.89    7.40
   3   5  -2   92.19   10.70
   3   5  -2   92.79    7.70
  -3   5   2   83.09    6.90
  -3   5   2   90.29    9.70
  -3   5   2   82.79    7.30
  -3   5   2   95.99   11.70
  -3   5   2   83.49   11.60
   3   5  -2   86.59   10.30
  -2  -5   2   56.89    8.80
   2  -5  -2   80.89   10.60
  -2  -5   2   48.00    7.90
   2  -5  -2   48.00    6.80
  -2   5   2   73.09    6.90
  -2   5   2   70.19    8.90
   2   5  -2   50.49    7.40
   2   5  -2   48.20    6.20
  -2   5   2   53.29    9.70
   2   5  -2   53.19    7.10
   2   5  -2   43.50    7.90
  -2   5   2   54.89    7.30
  -2   5   2   82.69   10.60
   2   5  -2   62.49    8.80
   2   5  -2   57.79    6.60
  -1  -5   2   -1.00    4.20
  -1  -5   2    2.40    4.10
   1  -5  -2    5.20    5.50
   1  -5  -2    8.80    5.30
  -1   5   2    1.80    4.80
   1   5  -2    4.20    5.30
  -1   5   2    3.70    4.40
  -1   5   2    1.60    4.70
   1   5  -2    5.80    5.20
   1   5  -2    6.40    3.60
   1   5  -2    7.50    4.50
   1   5  -2   -1.60    3.90
   1   5  -2    4.20    3.30
  -1   5   2    1.90    2.90
   0  -5   2   21.40    6.00
   0  -5  -2   19.60    6.80
   0  -5   2   25.20    6.00
   0  -5  -2   20.90    6.60
   0   5  -2   23.10    4.80
   0   5  -2    7.20    5.50
   0   5  -2   16.90    6.20
   0   5   2   23.50    6.50
   0   5  -2   14.40    4.50
   0   5  -2   15.10    5.50
   0   5  -2   25.10    5.20
   0   5   2   25.70    4.30
   0   5   2   19.30    5.60
   0   5   2   25.20    5.90
  -1  -5  -2  419.06   20.60
   1  -5   2  447.76   18.90
  -1  -5  -2  419.56   20.00
   1   5   2  444.86   18.30
  -1   5  -2  425.26   18.80
  -1   5  -2  416.26   15.70
  -1   5  -2  440.66   15.50
  -1   5  -2  428.46   19.50
   1   5   2  450.95   16.10
   1   5   2  430.06   18.60
  -1   5  -2  451.05   18.90
   1   5   2  458.25   14.10
  -1   5  -2  410.86   17.90
   1   5   2  444.16   17.40
  -1   5  -2  456.85   15.90
  -2  -5  -2  850.01   31.20
  -2  -5  -2  817.42   30.00
   2   5   2  849.12   22.10
  -2   5  -2  856.81   24.20
  -2   5  -2  873.51   28.50
  -2   5  -2  838.72   28.60
   2   5   2  824.42   27.00
   2   5   2  877.21   25.10
   2   5   2  857.11   27.40
  -2   5  -2  829.02   20.90
  -2   5  -2  858.11   26.70
  -2   5  -2  808.82   27.10
  -2   5  -2  854.71   23.70
  -2   5  -2  812.12   29.00
  -3  -5  -2  125.79   12.60
  -3  -5  -2   97.49   11.70
   3  -5   2  117.89    9.20
  -3  -5  -2  129.89   11.90
  -3   5  -2  109.19    7.40
  -3   5  -2  124.49   12.50
  -3   5  -2   91.69    9.80
  -3   5  -2  106.39   10.40
  -3   5  -2  150.58   14.20
  -3   5  -2  139.69    9.90
   3   5   2  126.99   11.40
   3   5   2  127.59   12.40
  -3   5  -2  125.19    9.40
  -3   5  -2  127.89   12.60
   3   5   2  126.69    7.80
  -4  -5  -2   17.70    6.70
  -4  -5  -2    8.30    6.20
   4  -5   2   10.50    5.10
  -4  -5  -2   26.60    7.50
  -4   5  -2   15.00    6.70
  -4   5  -2   19.90    5.30
  -4   5  -2    5.90    6.90
  -4   5  -2   16.20    5.50
  -4   5  -2   15.50    4.40
   4   5   2   13.00    4.00
   4   5   2   11.90    6.30
   4   5   2   19.20    6.40
  -4   5  -2   21.20    6.70
  -4   5  -2   19.00    7.60
  -4   5  -2   16.10    6.20
  -5  -5  -2    2.60    6.70
  -5  -5  -2   12.80    7.40
  -5  -5  -2    6.90    6.70
   5  -5   2   11.40    5.30
  -5   5  -2   15.20    9.20
   5   5   2    7.80    5.90
   5   5   2   10.80    4.00
  -5   5  -2    4.10    5.30
  -5   5  -2   10.80    4.40
   5   5   2   10.00    6.20
  -5   5  -2    2.20    6.60
  -5   5  -2   13.30    7.40
  -5   5  -2    5.50    5.00
  -6  -5  -2   41.40    9.30
  -6  -5  -2   47.50   10.90
  -6   5  -2   50.59   10.90
   6   5   2   47.70    8.60
   6   5   2   49.30    8.10
  -6   5  -2   36.10    8.70
  -6   5  -2   39.40    6.40
  -6   5  -2   40.80    7.30
  -7  -5  -2  274.77   21.20
  -7  -5  -2  294.67   19.20
  -7   5  -2  306.67   14.00
   7   5   2  302.87   15.70
   7   5   2  295.97   15.10
  -7   5  -2  284.57   19.10
   7   5   2  330.17   18.70
  -7   5  -2  289.57   15.00
   8  -5   2  137.09    8.90
  -8  -5  -2  136.89   10.20
  -8  -5  -2  144.59   11.90
  -8  -5  -2  152.88   15.60
  -8  -5  -2  144.19   10.40
  -8  -5  -2  146.29   11.70
   8   5   2  140.89   13.80
  -8   5  -2  150.98   11.70
  -8   5  -2  144.39   11.40
  -8   5  -2  167.98   16.60
  -8   5  -2  158.68   11.10
   8   5   2  167.08   13.20
  -9  -5  -2  485.05   16.50
  -9  -5  -2  514.65   18.40
  -9  -5  -2  483.55   17.60
  -9  -5  -2  493.15   20.00
   9  -5   2  467.95   15.50
  -9   5  -2  485.35   26.80
   9   5   2  500.85   21.10
  -9   5  -2  493.35   17.80
  -9   5  -2  487.75   18.30
  -9   5  -2  478.15   18.30
 -10  -5  -2    8.20    5.60
 -10  -5  -2    1.70    4.70
  10  -5   2    8.90    3.70
 -10  -5  -2    9.00    7.00
  10   5   2    7.00    8.50
 -10   5  -2   -0.60    5.70
  10   5   2    8.10    6.10
 -10   5  -2   11.80    5.40
 -11  -5  -2   39.90    7.20
 -11  -5  -2   33.40    6.20
 -11  -5  -2   23.20    7.50
  11  -5   2   33.60    3.60
 -11   5  -2   40.40    8.40
 -11   5  -2   34.00    7.20
 -11   5  -2   42.90    6.80
 -12  -5  -2   19.70    5.50
  12   5   2   10.50    6.10
 -12   5  -2    9.80    5.30
 -12   5  -2   11.90    5.80
 -12   5  -2   13.90    5.90
 -13  -5  -2   -4.00    4.30
 -13   5  -2    2.20    4.50
 -13   5  -2    6.60    4.60
  13   5   2   -0.80    5.10
 -13   5  -2   -2.40    4.50
 -14  -5  -2   -0.80    3.80
 -14   5  -2    2.50    3.90
  14   5   2    2.70    4.80
 -14   5  -2   10.70    4.20
 -15  -5  -2    6.20    3.20
  15   5   2    8.00    3.60
 -15   5  -2    5.10    3.20
  15   5   2    3.90    3.90
 -15   5  -2    5.60    2.40
  14  -6  -2    7.70    4.20
 -14  -6   2    4.20    3.50
  14   6  -2   17.10    3.70
  14   6  -2   17.40    4.20
 -14   6   2   20.20    4.10
 -14   6   2    3.40    3.80
  13  -6  -2    5.50    4.50
 -13  -6   2    1.80    4.00
  13   6  -2   -1.30    4.20
  13   6  -2    2.10    4.50
 -13   6   2   -0.10    3.80
 -12  -6   2   70.79    6.60
  12  -6  -2   63.09    7.00
  12  -6  -2   63.29    7.60
 -12   6   2   54.59    6.20
  12   6  -2   57.09    7.50
  12   6  -2   56.59    7.10
 -12   6   2   57.09    6.70
  11  -6  -2    4.90    5.40
 -11  -6   2    1.00    4.80
  11  -6  -2   -3.10    5.00
 -11   6   2    6.30    4.90
  11   6  -2   12.10    6.10
 -11   6   2    8.60    5.60
 -10  -6   2   22.20    6.80
  10  -6  -2   29.60    6.50
  10  -6  -2   35.30    6.80
  10  -6  -2   24.00    6.50
 -10  -6   2   31.60    5.90
 -10   6   2   16.60    6.70
 -10   6   2   21.30    6.20
 -10   6   2   20.20    5.80
  10   6  -2   30.20    7.30
   9  -6  -2   -1.00    5.80
   9  -6  -2    4.30    5.00
  -9  -6   2    3.40    4.80
   9  -6  -2    2.90    5.40
   9  -6  -2    5.20    5.60
  -9  -6   2    3.30    5.70
   9   6  -2   13.70    5.40
  -9   6   2    7.60    5.50
   9   6  -2    7.80    7.70
  -9   6   2    2.80    6.40
  -8  -6   2   13.30    5.60
   8  -6  -2   18.40    5.10
  -8  -6   2    9.40    6.20
   8  -6  -2   15.10    5.90
   8  -6  -2   25.10    7.00
   8  -6  -2   14.20    6.00
   8   6  -2   15.10    8.50
  -8   6   2   17.10    7.80
   8   6  -2   10.20    5.80
   8   6  -2   13.60    5.50
  -8   6   2   11.30    5.60
  -7  -6   2   26.60    5.80
  -7  -6   2   39.90    4.20
   7  -6  -2   32.70    6.70
   7  -6  -2   48.30    8.20
  -7  -6   2   31.10    6.90
   7  -6  -2   36.60    5.90
   7  -6  -2   35.10    7.00
   7   6  -2   23.70    8.80
  -7   6   2   31.20    8.10
  -7   6   2   28.50    6.30
   7   6  -2   34.40    7.00
   7   6  -2   26.90    6.50
   6  -6  -2   12.20    5.90
  -6  -6   2    8.80    5.30
   6  -6  -2    2.70    5.50
   6  -6  -2    4.20    5.40
  -6  -6   2    6.80    3.70
  -6  -6   2   11.20    5.80
  -6  -6   2    8.00    7.50
   6  -6  -2    4.20    4.10
  -6   6   2    0.10    8.40
  -6   6   2    5.40    6.60
   6   6  -2    3.50    5.00
   6   6  -2    5.10    4.80
  -6   6   2    5.70    4.60
   6   6  -2    8.40    7.40
   5  -6  -2   58.29    8.30
  -5  -6   2   69.19    6.40
   5  -6  -2   54.69    7.70
  -5  -6   2   61.49   10.90
   5  -6  -2   75.09    8.50
  -5   6   2   53.89    7.60
  -5   6   2   63.59   10.30
   5   6  -2   81.99    9.00
  -5   6   2   74.79   10.20
   5   6  -2   68.99   10.60
   5   6  -2   67.79    8.40
  -5   6   2   64.19    6.90
  -5   6   2   60.49   12.60
  -4  -6   2   10.60    6.70
   4  -6  -2    9.10    5.20
  -4   6   2   16.10    9.30
  -4   6   2   10.80    4.30
   4   6  -2   11.90    6.80
   4   6  -2   17.50    5.80
   4   6  -2   24.10    9.00
  -4   6   2   11.80    7.50
   4   6  -2   12.80    5.10
  -4   6   2   10.40    4.30
   4   6  -2   11.10    4.70
  -3  -6   2   10.70    6.30
  -3  -6   2   16.80    7.20
   3  -6  -2   22.80    5.90
   3   6  -2   30.40    6.10
  -3   6   2   25.70    5.60
   3   6  -2   47.70    8.50
  -3   6   2   36.60    8.80
   3   6  -2   42.90    9.80
  -3   6   2   43.90    9.60
  -3   6   2   36.70   11.00
   3   6  -2   33.00    6.30
   3   6  -2   32.10    6.10
   2  -6  -2   17.90    5.70
  -2  -6   2   21.80    7.70
  -2  -6   2   11.20    5.80
   2   6  -2   17.90    6.40
   2   6  -2   13.60    7.40
   2   6  -2   25.00    5.80
   2   6  -2   15.90    5.40
  -2   6   2   25.10    7.90
  -2   6   2   23.70    7.70
   2   6  -2   15.40    8.00
   2   6  -2   17.70    5.00
  -2   6   2   24.80    9.40
   2   6  -2   16.50    6.10
  -2   6   2   13.60    4.20
   1  -6  -2   81.09   12.00
   1  -6  -2   65.69    7.80
  -1  -6   2   75.69   10.80
  -1   6   2   84.79   13.90
  -1   6   2   62.89    7.10
   1   6  -2   63.29    7.70
  -1   6   2   75.59   10.90
   1   6  -2   63.29    8.10
  -1   6   2   85.09   11.20
  -1   6   2   74.59    9.60
   1   6  -2   73.59    9.10
   1   6  -2   81.99   11.00
   1   6  -2   64.29    9.40
   1   6  -2   79.39    8.60
   1   6  -2   83.79   11.40
   0  -6   2    3.40    4.70
   0  -6  -2   -0.50    5.80
   0  -6   2    2.40    4.80
   0  -6  -2    4.60    6.00
   0  -6  -2    4.00    5.00
   0   6   2    9.20    5.80
   0   6  -2   10.90    5.60
   0   6   2   13.90    6.30
   0   6   2    9.00    6.90
   0   6  -2    7.10    5.50
   0   6  -2   10.40    4.30
   0   6   2    9.20    4.00
   0   6  -2    2.90    6.10
   0   6  -2    6.50    4.50
   0   6  -2    4.90    6.70
  -1  -6  -2   60.89    7.60
  -1  -6  -2   56.39    9.80
  -1  -6  -2   58.19   10.70
   1  -6   2   52.79    7.00
   1   6   2   58.29    9.90
  -1   6  -2   73.09    9.80
  -1   6  -2   38.00    9.00
   1   6   2   63.49   10.20
  -1   6  -2   46.50    7.30
   1   6   2   54.69    6.90
  -1   6  -2   46.70    8.50
  -1   6  -2   57.29    7.40
  -2  -6  -2  551.14   27.10
  -2  -6  -2  562.94   19.60
  -2  -6  -2  630.84   27.50
   2  -6   2  587.54   20.20
   2   6   2  564.04   24.10
  -2   6  -2  556.04   24.10
  -2   6  -2  595.14   20.30
   2   6   2  579.54   24.60
   2   6   2  590.94   21.50
   2   6   2  567.24   18.70
  -2   6  -2  563.34   23.80
  -2   6  -2  550.64   20.30
  -3  -6  -2  201.68   12.00
  -3  -6  -2  213.08   17.00
   3  -6   2  212.88   12.40
   3   6   2  196.38   16.10
   3   6   2  209.68   11.20
  -3   6  -2  199.68   15.90
  -3   6  -2  205.18   15.70
  -3   6  -2  217.18   10.60
   3   6   2  207.78   14.30
  -3   6  -2  227.68   13.00
  -3   6  -2  206.68   12.80
  -4  -6  -2   37.70    9.60
   4  -6   2   47.60    7.80
  -4   6  -2   55.69    6.70
   4   6   2   89.59   12.70
   4   6   2   63.49    7.70
  -4   6  -2   70.89    9.10
  -4   6  -2   50.59   10.00
   4   6   2   62.19   10.10
   4   6   2   73.69    8.10
  -4   6  -2   64.19    8.50
  -5  -6  -2  141.39    9.40
  -5  -6  -2  133.89   10.10
   5  -6   2  148.69   10.80
  -5  -6  -2  115.89   14.90
   5  -6   2  124.59   10.80
  -5  -6  -2  151.58   11.60
   5  -6   2  151.98    7.80
   5  -6   2  137.39   11.70
   5   6   2  166.58   16.20
   5   6   2  179.38   11.00
  -5   6  -2  183.28   16.40
  -5   6  -2  168.98   12.50
   5   6   2  171.58   15.30
  -5   6  -2  192.08   11.20
   6  -6   2   19.00    7.50
  -6  -6  -2   14.20    5.70
  -6  -6  -2   24.30    6.10
   6  -6   2   26.00    7.20
   6  -6   2   27.00    7.00
  -6  -6  -2   19.30    5.30
   6  -6   2   25.10    4.30
   6   6   2   34.20   10.60
  -6   6  -2   21.40    9.60
   6   6   2   21.40    6.90
   6   6   2   13.40    8.20
  -6   6  -2   11.90    6.10
  -6   6  -2   17.80    5.90
  -7  -6  -2   -0.20    5.60
  -7  -6  -2    0.10    5.40
   7  -6   2    6.00    3.20
  -7  -6  -2    5.00    4.90
  -7  -6  -2    8.30    5.50
   7  -6   2    3.80    5.90
   7  -6   2   -0.80    6.00
  -7   6  -2    6.20    5.70
   7   6   2   16.00    6.90
  -7   6  -2    6.70    5.60
  -7   6  -2    4.90    9.20
   7   6   2    5.00    7.50
   7   6   2   17.30   10.30
  -8  -6  -2  229.58   13.40
  -8  -6  -2  250.37   14.90
  -8  -6  -2  242.08   12.20
  -8  -6  -2  278.07   12.70
   8  -6   2  243.38    7.40
   8  -6   2  258.37   14.50
   8   6   2  213.58   17.20
  -8   6  -2  236.18   13.60
   8   6   2  236.18   15.80
  -8   6  -2  255.97   14.30
  -9  -6  -2  191.08   11.20
  -9  -6  -2  202.48   14.30
  -9  -6  -2  187.98   12.90
  -9  -6  -2  181.48   12.00
   9   6   2  156.48   15.10
  -9   6  -2  180.18   12.10
   9   6   2  188.68   14.70
  -9   6  -2  175.28   11.60
  -9   6  -2  177.88   12.80
 -10  -6  -2    6.10    6.50
 -10  -6  -2   15.40    5.50
 -10  -6  -2   12.50    5.60
  10   6   2    7.70    6.10
 -10   6  -2   12.90    5.50
 -10   6  -2    5.80    5.60
 -11  -6  -2    8.80    5.30
 -11  -6  -2    3.20    5.00
 -11  -6  -2   -1.20    6.00
 -11   6  -2   10.20    5.10
 -11   6  -2    2.30    5.20
 -11   6  -2    1.90    5.60
 -12  -6  -2   12.10    5.40
 -12  -6  -2   14.40    4.80
 -12   6  -2   16.00    5.20
 -12   6  -2   25.20    5.00
 -12   6  -2   15.60    5.60
  12   6   2   20.40    5.80
 -13  -6  -2    1.90    3.80
 -13  -6  -2   -1.70    4.10
 -13   6  -2    3.90    4.00
  13   6   2    6.80    4.60
 -13   6  -2    6.10    3.80
 -12  -7   2    1.60    3.60
  12  -7  -2    4.30    3.90
  12  -7  -2    5.90    4.40
  12   7  -2    0.10    4.10
  12   7  -2    0.80    4.00
  11  -7  -2   53.19    6.60
 -11  -7   2   56.19    5.70
  11  -7  -2   53.09    6.10
  11   7  -2   48.80    6.40
  11   7  -2   57.69    7.10
  10  -7  -2   16.70    5.90
 -10  -7   2   26.10    5.40
  10  -7  -2   20.50    5.40
  10  -7  -2   17.60    5.50
 -10   7   2   21.00    6.00
   9  -7  -2   10.40    5.80
  -9  -7   2   19.70    5.40
   9  -7  -2   12.30    6.60
   9  -7  -2   16.40    5.80
  -9  -7   2   22.00    6.60
   9  -7  -2   12.70    5.40
  -9   7   2   15.80    6.00
  -9   7   2    8.00    6.60
   8  -7  -2   91.69    9.20
  -8  -7   2   65.39    8.40
  -8  -7   2   77.99    7.80
   8  -7  -2   82.89    8.60
   8  -7  -2   60.79    9.00
   8  -7  -2   85.09    7.90
  -8   7   2   73.49   10.10
  -8   7   2   66.09    8.20
   8   7  -2   86.59    9.00
   8   7  -2   61.09    8.40
  -7  -7   2    7.70    6.20
   7  -7  -2    3.70    5.60
   7  -7  -2   -1.70    5.00
   7  -7  -2    3.60    6.50
   7  -7  -2    5.90    4.60
   7   7  -2   -2.10    4.60
   7   7  -2   13.20    8.40
  -7   7   2    6.40    5.30
  -7   7   2   -0.70    6.80
   7   7  -2    8.70    5.60
  -6  -7   2   45.90    7.50
   6  -7  -2   33.20    7.30
  -6  -7   2   36.40    7.50
   6  -7  -2   33.10    6.70
   6  -7  -2   33.00    8.50
   6  -7  -2   32.10    5.60
  -6   7   2   24.80    6.10
   6   7  -2   31.80    6.90
   6   7  -2   58.19    8.10
   6   7  -2   39.70   10.10
  -6   7   2   24.00    8.90
   5  -7  -2    2.00    4.00
   5  -7  -2   -1.60    4.60
   5  -7  -2   -2.00    5.50
  -5  -7   2   -3.50    5.30
   5  -7  -2   -0.40    6.10
  -5   7   2    5.70    7.90
   5   7  -2   -5.20    4.80
  -5   7   2    0.30    4.20
   5   7  -2    9.10    5.40
   5   7  -2    3.00    7.60
  -5   7   2  -14.20    6.60
   5   7  -2    9.00    4.90
  -4  -7   2   31.80    7.00
   4  -7  -2   45.90    7.30
   4  -7  -2   37.20    7.30
   4  -7  -2   29.40    7.30
   4  -7  -2   46.50    8.30
   4   7  -2   51.59    7.50
   4   7  -2   35.80   12.00
  -4   7   2   36.50    9.00
   4   7  -2   35.10    9.30
   4   7  -2   36.80    7.00
   4   7  -2   45.40    7.90
  -4   7   2   35.20    9.80
   3  -7  -2   48.00    8.10
   3  -7  -2   72.89    8.60
   3  -7  -2   52.49    6.00
  -3  -7   2   51.99    7.00
   3  -7  -2   43.10    7.30
   3  -7  -2   42.20    7.20
   3   7  -2   43.00    9.00
   3   7  -2   41.10    7.20
   3   7  -2   52.39    7.90
   3   7  -2   24.70   11.10
   3   7  -2   52.99    8.10
  -3   7   2   60.59   11.70
   2  -7  -2   51.49    8.20
   2  -7  -2   46.20    7.00
   2  -7  -2   68.59    6.60
   2  -7  -2   55.69    7.70
   2  -7  -2   52.69    7.10
  -2  -7   2   50.09    7.20
   2   7  -2   57.19    8.30
   2   7  -2   54.59    9.30
   2   7  -2   53.69    7.90
  -2   7   2   59.89   11.60
   2   7  -2   51.89   12.10
  -1  -7   2   49.80    7.40
   1  -7  -2   56.99    5.90
   1  -7  -2   43.30    7.30
   1  -7  -2   42.10    7.60
  -1  -7   2   38.90    6.40
   1  -7  -2   56.49    7.30
   1  -7  -2   51.49    7.10
   1   7  -2   51.29   10.90
  -1   7   2   61.39   11.50
   1   7  -2   51.69    7.80
   1   7  -2   57.99    8.50
   0  -7  -2    9.10    5.30
   0  -7  -2   10.10    5.70
   0  -7  -2   12.50    5.90
   0  -7   2   12.30    5.50
   0  -7  -2    9.90    5.40
   0  -7  -2   18.60    4.30
   0  -7   2    4.50    4.80
   0   7  -2   15.10    5.40
   0   7  -2   19.70    9.10
   0   7   2   -3.00    8.00
   0   7  -2   15.50    6.30
   1  -7   2  110.19    9.10
  -1  -7  -2   98.59    8.70
  -1  -7  -2  101.19   10.00
  -1  -7  -2   85.89    8.80
  -1  -7  -2   92.99    7.10
  -1  -7  -2   83.99    8.60
   1  -7   2   94.49    8.60
  -1   7  -2   94.89    9.80
   1   7   2  120.49   14.00
  -1   7  -2  129.39   14.90
   2  -7   2  410.26   16.80
  -2  -7  -2  397.86   17.20
   2  -7   2  400.26   15.10
  -2  -7  -2  377.36   15.10
  -2  -7  -2  386.36   16.30
   2  -7   2  426.36   18.40
  -2  -7  -2  379.36   13.50
  -2   7  -2  378.66   22.40
  -2   7  -2  410.06   17.60
   2   7   2  411.56   23.00
   3  -7   2  817.22   24.60
  -3  -7  -2  757.42   22.30
  -3  -7  -2  796.52   24.40
  -3  -7  -2  793.32   20.70
   3  -7   2  816.42   26.90
   3  -7   2  806.32   23.20
   3   7   2  822.32   28.90
  -3   7  -2  793.32   25.90
   3   7   2  844.82   26.10
   3   7   2  777.22   32.10
  -3   7  -2  745.33   31.30
  -4  -7  -2   73.79    7.20
   4  -7   2   59.49    8.50
  -4  -7  -2   66.29    7.90
   4  -7   2   69.29   10.00
  -4  -7  -2   65.39    8.40
   4  -7   2   61.89    8.40
   4   7   2   73.59   12.00
  -4   7  -2   72.79    8.10
   4   7   2   63.29    8.20
   4   7   2   61.69    9.40
  -4   7  -2   64.99   12.60
   4   7   2   80.49   13.60
  -4   7  -2   48.00    8.30
  -5  -7  -2  198.68   12.90
   5  -7   2  165.88   13.50
   5  -7   2  185.98   13.00
  -5  -7  -2  210.38   10.80
   5  -7   2  194.38   13.80
  -5  -7  -2  175.98   11.40
  -5   7  -2  216.38   19.50
   5   7   2  217.18   20.30
   5   7   2  213.98   14.60
   5   7   2  246.08   19.20
  -5   7  -2  195.28   13.70
  -5   7  -2  203.08   12.00
   6  -7   2  158.18   13.00
  -6  -7  -2  168.18   11.50
  -6  -7  -2  155.08   12.40
  -6  -7  -2  135.89   10.10
   6  -7   2  154.88   12.20
   6  -7   2  125.19   10.80
  -6   7  -2  162.48   12.80
  -6   7  -2  166.78   11.90
   6   7   2  172.58   13.80
   6   7   2  183.18   17.20
  -7  -7  -2    7.80    5.00
  -7  -7  -2    3.70    5.90
  -7  -7  -2    3.60    5.80
   7  -7   2   -0.70    5.60
   7  -7   2   -2.90    5.80
  -7   7  -2    3.60    5.60
   7   7   2    5.40    6.70
   7   7   2   14.90    8.60
  -7   7  -2    4.20    5.80
   8  -7   2  131.99   10.00
  -8  -7  -2  142.29   10.60
  -8  -7  -2  146.89   12.70
  -8  -7  -2  140.99   10.70
  -8  -7  -2  143.89   11.70
   8   7   2  164.78   13.40
  -8   7  -2  119.29    9.80
  -8   7  -2  138.59   11.70
  -9  -7  -2   98.29    8.10
  -9  -7  -2   85.39    9.70
  -9  -7  -2   81.79    7.90
  -9  -7  -2   84.69    8.90
  -9   7  -2  102.29    9.50
 -10  -7  -2   44.90    6.40
 -10  -7  -2   57.39    6.30
 -10  -7  -2   52.89    7.80
 -10   7  -2   66.29    7.70
 -11  -7  -2   19.40    4.50
 -11  -7  -2   10.50    4.70
 -11   7  -2   12.10    5.00
 -12  -7  -2   18.90    4.20
 -12  -7  -2   19.20    3.90
  12   7   2   11.80    4.60
 -12   7  -2   10.60    4.00
  11  -8  -2    4.50    2.60
  11  -8  -2    3.90    3.90
  11   8  -2    6.00    3.50
  10  -8  -2    2.60    4.40
  10  -8  -2   16.50    3.80
  10  -8  -2   12.00    3.70
  10   8  -2    6.40    4.40
   9  -8  -2   14.70    5.00
   9  -8  -2   15.70    4.40
   9  -8  -2   13.60    5.20
   8  -8  -2    4.60    4.20
   8  -8  -2   12.50    5.80
   8  -8  -2   -0.40    4.90
   8  -8  -2    3.40    5.10
  -8   8   2   -4.60    5.70
   7  -8  -2   13.00    5.10
   7  -8  -2    4.80    5.60
   7  -8  -2   14.10    6.70
   7  -8  -2   12.10    5.40
   7   8  -2   16.50    5.60
   6  -8  -2   37.70    8.00
  -6  -8   2   34.30    6.70
   6  -8  -2   32.10    6.30
   6  -8  -2   39.70    7.50
   6  -8  -2   46.70    6.40
  -6   8   2   52.59    9.30
   6   8  -2   41.70    7.20
   6   8  -2   40.50    7.20
   5  -8  -2    4.70    6.40
   5  -8  -2    0.90    5.70
  -5  -8   2    0.60    5.60
   5  -8  -2   -1.20    4.10
   5  -8  -2    8.90    5.20
   5   8  -2    6.40    4.90
   5   8  -2   -5.40    5.10
   5   8  -2   -3.20    4.30
  -5   8   2   -9.20    6.70
   4  -8  -2   51.59    7.30
   4  -8  -2   61.89    8.50
   4  -8  -2   70.49    9.60
   4  -8  -2   54.09    7.90
  -4  -8   2   67.39    8.20
   4  -8  -2   60.19    6.50
   4   8  -2   69.09    7.80
   4   8  -2   54.19    8.10
  -4   8   2   76.89   10.80
   4   8  -2   53.29    7.50
   3  -8  -2   74.49    8.30
   3  -8  -2   64.19    6.80
   3  -8  -2   75.39    8.60
   3  -8  -2   67.39    9.90
  -3  -8   2   76.69    8.70
   3  -8  -2   80.59    9.00
   3   8  -2   78.69    9.40
  -3   8   2   88.19   11.40
   3   8  -2   85.99    8.60
   3   8  -2   78.09    9.20
   2  -8  -2   56.59    7.90
  -2  -8   2   57.59    7.40
   2  -8  -2   50.19    5.90
   2  -8  -2   58.49    7.80
   2  -8  -2   61.39    8.00
   2  -8  -2   55.59    8.70
   2   8  -2   85.39    9.80
   2   8  -2   58.29    8.10
   2   8  -2   72.19    8.20
  -2   8   2   83.59   11.10
  -1  -8   2   31.90    6.40
   1  -8  -2   35.80    7.00
   1  -8  -2   27.00    5.00
   1  -8  -2   36.90    8.10
   1  -8  -2   27.90    6.50
   1  -8  -2   29.50    6.70
   1   8  -2   33.50    7.10
   1   8  -2   42.60    7.70
  -1   8   2   51.99    9.60
   0  -8  -2   12.00    5.70
   0  -8   2    6.40    5.70
   0  -8  -2    2.80    5.40
   0  -8   2    9.20    5.40
   0  -8  -2   10.70    4.20
   0  -8  -2    7.90    5.80
   0  -8  -2    5.90    6.20
   0   8  -2   -0.10    4.50
   0   8   2    4.70    6.70
   0   8  -2    6.60    5.30
   1  -8   2   86.29    9.00
  -1  -8  -2   68.09    8.20
  -1  -8  -2   99.99    9.30
  -1  -8  -2   85.79    7.20
   1  -8   2   74.99    8.10
  -1  -8  -2   93.29    8.90
   1   8   2   75.19    8.90
   1   8   2   91.39   11.40
  -1   8  -2   88.09    9.90
  -1   8  -2   53.89    8.00
   2  -8   2   32.00    7.00
  -2  -8  -2   31.40    6.80
  -2  -8  -2   24.10    6.30
   2  -8   2   16.90    5.70
  -2  -8  -2   27.50    5.30
  -2  -8  -2   17.60    5.70
   2   8   2   20.10    7.70
  -2   8  -2   14.60    5.70
   2   8   2   11.80    5.50
  -2   8  -2    9.30    5.70
   3  -8   2   62.39    8.50
  -3  -8  -2   67.59    6.90
  -3  -8  -2   70.99    8.40
   3  -8   2   79.29    8.50
  -3  -8  -2   62.89    8.00
  -3   8  -2   36.90    7.40
   3   8   2   48.40    7.50
  -3   8  -2   43.70    7.90
   3   8   2   48.90    9.20
  -4  -8  -2    2.50    4.30
   4  -8   2    3.00    5.40
  -4  -8  -2   -0.90    4.90
  -4  -8  -2    6.10    5.40
   4  -8   2    3.90    5.90
   4   8   2   -2.90    4.50
   4   8   2    1.40    6.30
  -4   8  -2   -4.30    5.10
  -4   8  -2   -3.00    4.90
  -5  -8  -2   54.49    8.10
  -5  -8  -2   51.89    6.30
   5  -8   2   56.59    7.80
   5  -8   2   55.29    8.10
  -5  -8  -2   58.39    7.60
  -5   8  -2   60.29    8.70
  -5   8  -2   50.09    7.80
   5   8   2   63.09    9.70
  -6  -8  -2    5.10    5.30
  -6  -8  -2    7.20    4.80
   6  -8   2    5.00    5.80
  -6  -8  -2   13.10    5.90
   6  -8   2   12.00    5.90
  -6   8  -2    6.10    5.30
  -6   8  -2   15.40    5.80
   6   8   2    4.40    6.80
   7  -8   2   19.90    5.90
  -7  -8  -2   14.00    5.90
   7  -8   2   29.90    6.20
  -7  -8  -2   19.80    5.30
  -7  -8  -2   20.70    6.50
  -7   8  -2    8.40    5.80
  -8  -8  -2   14.50    6.30
  -8  -8  -2   29.80    5.70
   8  -8   2   16.10    5.40
  -8  -8  -2   14.70    5.80
   8  -8   2   31.10    6.10
  -9  -8  -2   10.40    4.40
  -9  -8  -2    6.50    5.40
  -9  -8  -2   12.90    5.20
 -10  -8  -2    3.00    4.90
 -10  -8  -2   10.80    4.00
 -10   8  -2    7.10    4.30
   8  -9  -2   14.00    3.90
   8  -9  -2   18.50    3.40
   8  -9  -2   23.30    4.90
  -8  -9   2   23.10    5.00
   7  -9  -2   14.90    3.70
  -7  -9   2   17.90    4.90
   7  -9  -2   17.90    4.60
   7  -9  -2   26.00    5.40
  -6  -9   2    3.80    4.70
   6  -9  -2   -0.30    3.20
  -6  -9   2   -2.70    4.50
   6  -9  -2    4.20    5.30
   6  -9  -2    0.90    4.80
   6  -9  -2    1.30    4.80
   6   9  -2    0.50    4.10
  -5  -9   2    5.50    5.00
   5  -9  -2    2.70    3.50
   5  -9  -2    7.00    5.70
   5  -9  -2    0.30    4.70
  -5  -9   2   -3.00    4.70
   5  -9  -2   -1.10    4.70
   5   9  -2    3.20    4.40
   4  -9  -2    3.60    5.20
  -4  -9   2    3.70    5.30
  -4  -9   2    5.30    4.70
   4  -9  -2   14.50    5.60
   4  -9  -2    7.80    3.80
   4  -9  -2   21.30    6.10
   4  -9  -2   14.10    6.30
   4   9  -2    5.20    4.60
   4   9  -2   11.90    5.30
   3  -9  -2   69.59    7.70
   3  -9  -2   82.09    8.70
  -3  -9   2   64.59    7.50
   3  -9  -2   81.59    6.70
   3  -9  -2   75.09    8.30
  -3  -9   2   74.19    7.90
   3   9  -2   56.89    7.00
   3   9  -2   49.99    6.90
  -2  -9   2   16.70    5.90
   2  -9  -2   27.70    4.70
   2  -9  -2   27.70    6.30
  -2  -9   2   23.50    5.70
   2  -9  -2   15.90    6.20
   2  -9  -2   27.70    6.10
   2   9  -2   13.20    4.90
  -2   9   2   17.30    5.40
   2   9  -2   18.40    6.00
  -1  -9   2    4.10    4.80
   1  -9  -2    0.50    5.00
   1  -9  -2    6.30    4.20
  -1  -9   2    9.40    5.30
   1  -9  -2    2.20    5.40
   1  -9  -2    3.50    5.40
  -1   9   2    5.20    4.60
   1   9  -2    0.30    5.10
   1   9  -2    2.70    4.60
   0  -9  -2   24.60    6.40
   0  -9   2   22.80    5.60
   0  -9  -2   12.40    5.60
   0  -9  -2   10.20    5.40
   0  -9  -2   14.40    4.60
   0  -9   2   27.20    5.90
   0   9   2   16.60    5.60
   0   9  -2   14.00    5.40
   0   9  -2   15.30    5.60
  -1  -9  -2    1.50    5.20
   1  -9   2    4.90    5.10
  -1  -9  -2    4.70    5.00
   1  -9   2   -4.70    4.20
  -1  -9  -2    1.30    4.00
  -1   9  -2   -6.10    5.10
   1   9   2   -3.50    4.00
  -1   9  -2    1.90    4.70
   2  -9   2   26.20    5.90
  -2  -9  -2   29.60    5.10
   2  -9   2   26.90    5.70
  -2  -9  -2   21.50    5.70
  -2  -9  -2   23.90    6.20
  -2   9  -2   14.50    6.10
  -2   9  -2   28.70    6.60
   2   9   2   23.80    5.70
  -3  -9  -2   28.60    6.30
   3  -9   2   40.30    6.50
  -3  -9  -2   15.10    5.20
   3  -9   2   29.30    6.30
  -3  -9  -2   24.90    4.80
   3   9   2   28.20    6.00
  -3   9  -2   19.50    6.20
   4  -9   2  104.89    8.50
  -4  -9  -2   70.59    7.00
  -4  -9  -2   90.49    7.00
  -4  -9  -2   87.69    8.90
  -4   9  -2   82.79    9.10
  -5  -9  -2    8.20    5.70
  -5  -9  -2   13.00    4.80
   5  -9   2    8.10    4.80
  -5  -9  -2   11.00    4.20
  -5   9  -2    9.80    5.10
   6  -9   2   54.69    6.10
  -6  -9  -2   63.79    7.60
  -6  -9  -2   48.50    6.20
  -6  -9  -2   54.29    5.60
  -6   9  -2   58.19    6.80
  -7  -9  -2   24.20    5.90
   7  -9   2   30.00    4.40
  -7  -9  -2   28.80    5.30
  -7  -9  -2   30.50    4.70
  -7   9  -2   26.00    5.10
  -8  -9  -2   87.69    7.90
  -8  -9  -2   78.39    6.60
  -8  -9  -2   71.19    5.10
  -8   9  -2   57.39    5.90
   5 -10  -2   28.60    3.20
  -5 -10   2   27.00    4.40
  -4 -10   2   39.90    5.00
  -4 -10   2   56.09    5.30
   4 -10  -2   51.39    5.70
   4 -10  -2   56.69    4.40
  -3 -10   2  154.08    8.00
   3 -10  -2  163.18    7.90
   3 -10  -2  163.98    9.30
   3 -10  -2  165.68    7.00
  -3 -10   2  155.68    8.10
   3  10  -2  169.98    7.80
   2 -10  -2   22.10    3.80
  -2 -10   2   10.20    3.70
   2 -10  -2   12.40    4.20
  -2 -10   2   16.60    4.30
   2 -10  -2   18.80    4.90
  -2  10   2   18.60    4.40
   2  10  -2    8.30    3.60
  -1 -10   2    8.50    3.90
  -1 -10   2    3.20    3.90
   1 -10  -2   13.10    3.60
   1 -10  -2    8.20    4.10
   1 -10  -2   10.90    4.90
  -1  10   2    4.20    3.60
   1  10  -2    1.50    3.50
   0 -10  -2   14.80    4.10
   0 -10   2   14.20    4.30
   0 -10  -2   22.20    3.70
   0 -10  -2   21.00    5.10
   0 -10   2    8.10    3.90
   0  10  -2    6.90    3.90
   0  10   2   -0.20    3.50
   0  10  -2   -1.90    3.60
  -1 -10  -2   15.00    4.00
   1 -10   2    6.70    3.90
  -1 -10  -2   14.10    5.10
   1 -10   2   10.80    3.90
  -1 -10  -2    9.60    3.40
   1  10   2    5.50    3.90
  -1  10  -2    4.70    3.90
  -2 -10  -2   33.80    4.30
  -2 -10  -2   33.00    5.90
   2 -10   2   29.20    4.60
   2 -10   2   36.30    4.80
  -2 -10  -2   22.10    4.40
  -2  10  -2   28.40    4.90
  -3 -10  -2   21.30    4.40
   3 -10   2   25.50    4.30
   3 -10   2   22.40    4.10
  -3 -10  -2   26.10    5.50
  -3 -10  -2   24.30    3.80
  -3  10  -2   14.70    4.20
   4 -10   2   76.59    5.70
  -4 -10  -2   65.49    5.30
  -4 -10  -2   70.09    6.00
  -4 -10  -2   78.09    6.60
   4 -10   2   77.89    5.70
  -4  10  -2   56.89    5.50
  17   0  -3   -0.20    4.00
 -17   0   3    0.30    2.50
 -16   0   3   -2.30    4.20
  16   0  -3    9.10    5.10
 -15   0   3   -5.30    4.90
  15   0  -3    1.40    5.70
 -14   0   3   -2.60    5.20
  14   0  -3    9.30    6.00
 -14   0   3    4.50    6.30
  13   0  -3    1.10    6.20
  13   0  -3   -2.50    4.10
 -13   0   3    3.30    7.00
 -13   0   3    1.90    5.40
  12   0  -3    7.30    4.90
  12   0  -3    6.00    6.20
 -12   0   3    3.50    5.20
 -12   0   3   14.60    6.20
  12   0  -3    2.70    5.00
 -11   0   3   17.10    6.10
 -11   0   3    0.50    5.00
  11   0  -3   -0.80    6.20
  11   0  -3   -5.40    4.10
 -11   0   3   -1.60    8.90
 -10   0   3    5.70    6.80
 -10   0   3   -8.00    5.20
 -10   0   3   -6.00    7.80
 -10   0   3    0.40    8.60
 -10   0   3    1.60    4.30
  -9   0   3   -2.20    4.80
  -9   0   3    3.40    6.10
  -9   0   3   -6.10    4.80
  -9   0   3   -7.10    7.20
  -9   0   3    0.20    4.10
  -9   0   3    7.30    7.70
  -8   0   3    1.10    4.00
  -8   0   3    4.50    5.40
  -8   0   3   -0.70    4.90
  -8   0   3   -5.90    5.90
  -8   0   3   -1.00    6.30
  -8   0   3    1.50    4.60
   8   0  -3   -9.70    3.30
   8   0  -3    0.60    4.30
  -7   0   3   -9.30    4.50
   7   0  -3    4.20    4.40
  -7   0   3   -0.60    4.60
  -7   0   3    3.20    6.10
  -7   0   3   -1.50    6.00
  -7   0   3   -5.90    5.70
  -7   0   3   -1.80    3.80
  -6   0   3   -0.30    4.40
  -6   0   3   -3.10    3.40
  -6   0   3    5.50    5.40
   6   0  -3    1.30    4.00
  -6   0   3    2.10    5.40
  -6   0   3    2.30    4.50
  -6   0   3    3.10    5.50
  -5   0   3    1.80    4.70
  -5   0   3   -1.60    3.50
  -5   0   3   -0.50    4.50
   5   0  -3    1.80    3.60
  -5   0   3   -6.50    4.40
  -4   0   3    0.90    4.40
  -4   0   3    1.10    4.00
  -4   0   3   -1.10    2.70
  -4   0   3   -1.60    4.00
   4   0  -3   -0.10    3.40
  -3   0   3    1.10    3.40
   3   0  -3   -2.90    3.00
  -3   0   3   -0.10    3.30
  -3   0   3   -2.70    3.50
  -3   0   3   -1.20    2.00
   3   0  -3   -0.30    1.30
   2   0  -3   -0.50    1.60
  -2   0   3    2.00    2.70
  -2   0   3   -0.20    2.50
  -2   0   3   -1.10    2.60
  -2   0   3   -1.20    1.20
   2   0  -3   -1.00    3.00
  -1   0   3   -3.70    1.70
   1   0  -3   -2.80    2.00
   1   0  -3   -0.80    2.60
   1   0  -3   -5.20    2.30
  -1   0   3   -4.40    1.80
   0   0  -3    0.80    2.40
   0   0  -3    0.90    2.30
   0   0  -3   -0.80    1.40
   0   0  -3    1.40    2.40
   0   0  -3   -0.50    1.30
  -1   0  -3    0.20    1.80
  -1   0  -3    1.10    2.40
  -1   0  -3    2.70    2.00
  -1   0  -3    0.70    2.90
  -1   0  -3    2.10    2.60
  -1   0  -3    1.70    3.00
   2   0   3   -0.80    1.70
  -2   0  -3   -1.30    2.70
  -2   0  -3    1.00    2.40
  -2   0  -3   -1.00    2.60
  -2   0  -3    2.50    3.30
  -2   0  -3    0.60    2.90
  -2   0  -3   -2.30    3.40
  -3   0  -3    2.00    4.00
  -3   0  -3    1.00    2.20
  -3   0  -3   -3.00    1.80
  -3   0  -3    1.00    3.20
  -3   0  -3   -2.10    1.90
  -3   0  -3   -1.90    3.20
   3   0   3    2.10    2.30
  -4   0  -3    2.80    4.10
  -4   0  -3    1.80    4.10
   4   0   3    2.60    2.40
  -4   0  -3    1.50    4.30
  -4   0  -3    3.60    2.20
  -4   0  -3    3.20    3.70
  -4   0  -3    7.00    3.50
  -4   0  -3    3.30    4.10
  -5   0  -3    3.50    4.30
  -5   0  -3    3.40    4.90
   5   0   3    3.30    2.90
  -5   0  -3    9.40    4.70
  -5   0  -3    7.50    4.30
  -5   0  -3    3.20    5.20
  -5   0  -3    1.50    3.00
  -5   0  -3    4.30    4.20
  -6   0  -3    6.60    5.40
   6   0   3    6.50    3.60
  -6   0  -3    7.20    6.10
   6   0   3    3.60    3.10
  -6   0  -3    4.80    4.40
  -6   0  -3   -1.90    3.20
  -6   0  -3    1.20    4.80
  -6   0  -3    4.20    5.00
  -6   0  -3    2.70    4.70
  -7   0  -3    1.40    5.20
  -7   0  -3    4.00    4.80
  -7   0  -3   -4.60    4.40
   7   0   3    3.20    3.60
   7   0   3    5.80    3.60
  -7   0  -3    2.30    5.10
  -7   0  -3    0.00    3.40
  -7   0  -3    0.90    6.20
  -7   0  -3    3.40    6.30
   8   0   3   -2.60    3.50
  -8   0  -3    3.70    3.70
   8   0   3    0.40    3.80
  -8   0  -3   -2.50    4.90
  -8   0  -3   -0.80    6.60
  -8   0  -3    1.70    5.90
  -8   0  -3   -1.70    5.30
  -8   0  -3    2.20    7.30
  -8   0  -3    6.80    5.40
  -9   0  -3    1.70    4.10
   9   0   3    2.90    4.30
  -9   0  -3    0.50    7.80
  -9   0  -3   -7.50    6.10
   9   0   3    4.00    4.60
  -9   0  -3    5.40    6.40
  -9   0  -3   -2.10    7.10
 -10   0  -3   -1.20    4.50
 -10   0  -3    0.60    9.10
  10   0   3   -1.50    4.90
 -10   0  -3   -2.50    7.40
 -11   0  -3    6.10   10.00
  11   0   3    3.10    5.60
 -11   0  -3    4.80    5.10
 -11   0  -3   -8.50    8.30
 -11   0  -3    1.30    4.50
  11   0   3   -0.40    5.30
  12   0   3    4.30    5.50
  12   0   3   -1.30    5.20
 -12   0  -3   -0.80    4.50
 -12   0  -3    2.60    5.30
 -13   0  -3   -2.50    3.90
  13   0   3    2.60    5.50
  13   0   3   -3.20    6.70
 -13   0  -3    3.90    5.40
  14   0   3    0.20    6.00
 -14   0  -3    1.10    2.40
 -14   0  -3    5.20    5.40
  14   0   3    1.50    5.30
  15   0   3    4.90    5.20
  15   0   3   -1.40    4.80
  16   0   3    2.10    4.50
  16   0   3    1.50    3.70
  17  -1  -3   10.40    4.20
 -17   1   3    6.60    3.00
  17   1  -3   12.30    4.60
  16  -1  -3   14.50    5.20
 -16  -1   3   15.80    4.20
 -16   1   3   27.90    5.10
 -16   1   3   13.80    4.80
  16   1  -3   10.10    5.40
  15  -1  -3  105.69    9.30
 -15  -1   3  105.09    9.30
  15   1  -3   94.69    8.90
 -15   1   3  123.09    9.80
 -15   1   3  126.49   10.50
 -14  -1   3  109.29   10.50
  14  -1  -3   93.19    4.70
 -14  -1   3  100.69    9.20
  14  -1  -3   97.79    9.80
  14   1  -3  107.29    9.90
 -14   1   3  120.79   10.50
  14   1  -3  104.59    8.20
 -14   1   3   90.39   10.00
 -14   1   3  109.99    8.80
 -13  -1   3   -0.30    6.10
 -13  -1   3    3.80    5.30
  13  -1  -3    4.10    3.80
  13  -1  -3    1.20    5.70
  13   1  -3   10.20    5.10
  13   1  -3   12.00    6.70
 -13   1   3   13.80    5.80
 -12  -1   3  107.59   10.40
  12  -1  -3   83.19    9.60
  12  -1  -3   90.79    8.40
 -12  -1   3   87.69    8.60
 -12   1   3  101.69    9.10
 -12   1   3   95.29    9.90
  12   1  -3  100.79    9.00
  12   1  -3   75.99    9.00
 -11  -1   3   95.89   14.10
  11  -1  -3  132.09    8.90
 -11  -1   3  128.29   10.80
 -11  -1   3  136.79   10.00
  11  -1  -3  126.29    9.90
  11  -1  -3  120.99   11.20
  11   1  -3  122.59   11.10
 -11   1   3  128.19   10.40
  11   1  -3  116.39    9.90
 -11   1   3  112.29   17.00
 -11   1   3  124.79   10.90
 -10  -1   3  443.46   16.20
 -10  -1   3  386.56   20.70
 -10  -1   3  444.96   16.00
  10  -1  -3  430.16   15.10
 -10  -1   3  383.76   23.80
 -10  -1   3  382.56   22.80
 -10   1   3  445.86   21.20
 -10   1   3  444.06   15.90
 -10   1   3  429.36   17.10
 -10   1   3  408.76   24.70
 -10   1   3  405.96   23.90
   9  -1  -3  322.17   12.40
  -9  -1   3  323.87   20.10
  -9  -1   3  317.07   20.00
  -9  -1   3  341.17   14.10
  -9  -1   3  341.87   17.90
  -9  -1   3  324.17   13.20
  -9   1   3  317.47   15.30
  -9   1   3  381.36   18.70
  -9   1   3  323.97   12.80
  -9   1   3  319.97   20.70
  -9   1   3  336.07   14.50
  -9   1   3  310.57   19.50
  -8  -1   3   29.10    5.90
  -8  -1   3   17.30    7.90
  -8  -1   3   31.90    5.30
  -8  -1   3   29.70    6.40
  -8  -1   3   25.50    8.10
  -8  -1   3   28.40    7.20
   8  -1  -3   28.80    5.00
  -8   1   3   20.40    8.00
  -8   1   3   18.60    6.30
  -8   1   3   29.10    4.90
  -8   1   3   34.10    9.30
  -8   1   3   24.30    5.80
  -8   1   3   39.50    7.70
  -8   1   3   31.90    6.20
  -7  -1   3  340.37   13.00
  -7  -1   3  351.16   18.20
  -7  -1   3  372.46   15.00
  -7  -1   3  363.66   14.40
  -7  -1   3  347.07   18.30
  -7  -1   3  351.26   17.20
  -7   1   3  366.16   14.40
  -7   1   3  367.26   15.90
  -7   1   3  338.77   12.30
  -7   1   3  352.76   16.70
  -7   1   3  347.87   14.00
   7   1  -3  351.96   10.60
  -7   1   3  356.86   18.40
  -7   1   3  375.46   19.20
   7   1  -3  356.66   14.80
  -6  -1   3  425.46   13.80
   6  -1  -3  447.46   16.80
  -6  -1   3  407.56   14.80
  -6  -1   3  428.36   19.00
  -6  -1   3  453.55   18.80
  -6  -1   3  456.15   18.00
  -6  -1   3  447.96   15.60
  -6   1   3  429.06   13.50
   6   1  -3  481.75   16.00
  -6   1   3  463.85   19.60
  -6   1   3  477.65   18.10
   6   1  -3  414.96   14.50
  -6   1   3  475.65   20.00
  -6   1   3  459.85   15.30
  -6   1   3  421.06   15.00
   6   1  -3  468.35   12.30
  -5  -1   3  909.31   27.70
   5  -1  -3  901.41   25.10
  -5  -1   3  920.61   27.10
  -5  -1   3  919.31   22.60
  -5  -1   3  933.71   25.20
  -5  -1   3  904.71   22.40
  -5   1   3  910.21   28.10
   5   1  -3  892.41   20.40
   5   1  -3  906.41   22.10
   5   1  -3  902.41   23.40
  -5   1   3  910.11   24.50
  -5   1   3  895.11   21.60
  -5   1   3  933.61   27.70
  -4  -1   3   20.50    4.80
  -4  -1   3   19.50    5.00
  -4  -1   3   17.80    3.90
   4  -1  -3   21.60    5.30
  -4  -1   3   21.10    5.30
  -4   1   3   31.10    5.10
  -4   1   3   41.90    6.30
   4   1  -3   34.80    3.30
  -4   1   3   26.90    3.40
   4   1  -3   33.20    4.50
   4   1  -3   32.80    4.60
  -4   1   3   33.50    5.90
   4   1  -3   32.80    3.60
   3  -1  -3  693.33   19.70
  -3  -1   3  706.03   19.30
  -3  -1   3  701.73   17.90
  -3  -1   3  701.23   16.40
  -3  -1   3  720.73   20.00
   3   1  -3  688.53   18.00
  -3   1   3  677.43   13.90
   3   1  -3  700.33   16.10
  -3   1   3  678.53   19.70
   3   1  -3  681.23   15.10
  -3   1   3  719.03   17.80
  -3   1   3  673.23   20.30
  -2  -1   3   18.20    3.60
  -2  -1   3   18.50    2.90
   2  -1  -3   20.80    4.30
  -2  -1   3   21.00    3.40
  -2  -1   3   22.30    3.50
  -2   1   3   37.60    3.90
   2   1  -3   40.10    4.60
  -2   1   3   45.00    5.10
  -1  -1   3   18.30    2.50
  -1  -1   3   24.70    2.50
   1  -1  -3   19.20    3.50
   1  -1  -3   22.80    4.30
  -1  -1   3   17.70    3.10
  -1  -1   3   22.20    2.50
   1  -1  -3   16.90    3.00
   1  -1  -3   18.00    2.80
   1   1  -3   38.10    3.60
   1   1  -3   41.60    4.10
   0  -1  -3    4.50    2.60
   0  -1  -3    0.40    2.40
   0  -1  -3    5.00    2.80
   0  -1   3    0.10    1.80
   0  -1  -3    2.20    2.70
   0  -1  -3    4.90    3.20
   0  -1  -3   -0.10    2.30
   0   1  -3   17.40    3.40
   0   1  -3   14.50    2.90
   0   1  -3   19.60    3.00
  -1  -1  -3  285.87   10.10
  -1  -1  -3  273.77    8.90
  -1  -1  -3  292.47   10.00
   1  -1   3  294.37    8.10
  -1  -1  -3  286.97    9.00
  -1  -1  -3  299.37   10.40
  -1  -1  -3  284.27    9.90
  -1   1  -3  286.17    7.70
  -1   1  -3  301.07   10.00
  -1   1  -3  292.27    9.70
  -1   1  -3  295.17    9.80
  -1   1  -3  283.57    7.60
  -1   1  -3  290.57    8.90
  -2  -1  -3 1983.80   43.30
  -2  -1  -3 1871.31   38.50
  -2  -1  -3 1926.11   40.70
  -2  -1  -3 1897.31   36.90
  -2  -1  -3 1982.70   44.40
  -2  -1  -3 1921.91   40.10
   2  -1   3 1993.50   38.00
  -2   1  -3 1935.81   42.50
  -2   1  -3 1930.91   41.50
  -2   1  -3 1871.11   40.60
  -2   1  -3 1934.71   39.30
  -2   1  -3 1865.81   39.10
  -2   1  -3 1895.91   38.40
  -3  -1  -3  776.42   21.00
  -3  -1  -3  810.62   21.00
  -3  -1  -3  772.22   19.90
  -3  -1  -3  820.72   22.90
  -3  -1  -3  823.22   22.30
   3  -1   3  804.62   18.60
  -3  -1  -3  799.32   19.90
   3   1   3  790.32   16.30
  -3   1  -3  806.02   21.60
  -3   1  -3  803.22   21.50
  -3   1  -3  797.12   19.80
  -3   1  -3  792.32   20.10
  -3   1  -3  790.02   19.60
  -3   1  -3  804.92   21.10
  -3   1  -3  751.12   16.80
  -4  -1  -3   26.60    5.70
  -4  -1  -3   26.90    4.90
  -4  -1  -3   25.00    5.60
  -4  -1  -3   22.40    4.70
  -4  -1  -3   24.00    5.30
  -4  -1  -3   25.40    5.10
   4  -1   3   29.70    4.00
  -4   1  -3   34.00    4.80
  -4   1  -3   12.70    3.40
  -4   1  -3   45.60    5.10
   4   1   3   36.90    3.70
  -4   1  -3   28.20    4.90
  -4   1  -3   37.90    5.30
  -4   1  -3   40.10    6.20
   5  -1   3    1.70    3.50
  -5  -1  -3   10.80    4.70
  -5  -1  -3    5.20    4.50
   5  -1   3    6.40    3.30
  -5  -1  -3    2.90    4.90
  -5  -1  -3   -3.50    4.30
  -5  -1  -3    4.50    4.40
  -5  -1  -3    8.30    5.40
  -5  -1  -3    9.50    3.30
  -5   1  -3   14.50    4.80
  -5   1  -3   12.00    5.00
  -5   1  -3   16.00    3.40
  -5   1  -3   15.80    4.20
   5   1   3    7.60    2.90
  -5   1  -3   14.80    4.70
  -5   1  -3   14.80    4.10
  -5   1  -3   13.10    5.40
  -5   1  -3   17.40    5.50
  -6  -1  -3  274.67   13.00
  -6  -1  -3  234.68   10.10
   6  -1   3  265.37   11.10
  -6  -1  -3  276.77   15.80
  -6  -1  -3  259.97   13.80
  -6  -1  -3  270.47   12.70
   6  -1   3  261.97   10.90
  -6  -1  -3  266.37   13.70
  -6  -1  -3  260.77   15.20
   6   1   3  252.47   10.90
  -6   1  -3  283.87   14.60
  -6   1  -3  267.67   10.00
  -6   1  -3  294.07   12.10
  -6   1  -3  285.67   14.90
  -6   1  -3  280.27   14.00
  -6   1  -3  246.88   12.30
  -6   1  -3  265.47   13.70
   6   1   3  271.67   10.80
  -6   1  -3  255.67    8.70
  -7  -1  -3   86.59    9.30
  -7  -1  -3   95.59    9.00
   7  -1   3   87.09    7.80
  -7  -1  -3   97.39   10.40
  -7  -1  -3   88.49    8.80
   7  -1   3   85.19    7.50
  -7  -1  -3   90.99   11.40
  -7  -1  -3   93.09    7.40
  -7  -1  -3   87.89   11.60
  -7   1  -3   91.19    9.80
  -7   1  -3   96.69   10.00
   7   1   3   89.39    7.90
  -7   1  -3   89.89   10.90
  -7   1  -3   93.09    6.90
   7   1   3  101.39    7.70
  -7   1  -3  115.79    9.90
  -7   1  -3   96.89   11.30
  -8  -1  -3  138.19   14.50
  -8  -1  -3  118.19    8.60
  -8  -1  -3  134.89   11.50
  -8  -1  -3  138.59   12.60
   8  -1   3  123.49    9.20
  -8  -1  -3  119.29   10.70
  -8  -1  -3  153.48   12.80
   8  -1   3  107.69    8.50
  -8  -1  -3  113.39   13.70
  -8   1  -3  137.89   12.10
  -8   1  -3  115.19   11.40
  -8   1  -3  122.29    8.30
  -8   1  -3  139.89    8.30
  -8   1  -3  123.59   13.10
  -8   1  -3  127.19   13.90
   8   1   3  129.49    9.40
  -9  -1  -3  641.34   30.20
  -9  -1  -3  652.73   28.90
  -9  -1  -3  674.13   19.70
   9  -1   3  671.93   20.40
  -9  -1  -3  684.83   26.20
  -9  -1  -3  712.33   26.70
   9   1   3  687.33   23.60
  -9   1  -3  660.43   25.50
  -9   1  -3  700.23   19.70
  -9   1  -3  671.33   28.80
  -9   1  -3  666.73   29.50
   9   1   3  662.63   22.00
   9   1   3  679.13   21.70
  -9   1  -3  703.93   26.30
 -10  -1  -3  539.35   23.80
 -10  -1  -3  461.15   25.80
 -10  -1  -3  497.45   17.10
  10  -1   3  506.35   17.70
 -10   1  -3  514.05   17.20
 -10   1  -3  525.95   24.00
 -10   1  -3  461.55   26.10
  10   1   3  504.35   18.70
  11  -1   3  454.15   18.50
 -11  -1  -3  480.95   17.60
 -11  -1  -3  437.36   27.70
 -11  -1  -3  498.85   15.50
 -11  -1  -3  465.85   16.10
  11  -1   3  496.95   16.80
 -11   1  -3  493.45   24.70
 -11   1  -3  509.35   17.50
 -11   1  -3  508.15   17.80
 -11   1  -3  460.25   27.70
  11   1   3  472.15   18.70
 -11   1  -3  465.45   17.00
  11   1   3  499.85   19.00
  12  -1   3  476.55   18.80
 -12  -1  -3  503.95   18.40
  12  -1   3  495.75   19.70
 -12  -1  -3  495.55   14.50
 -12  -1  -3  472.35   16.20
  12   1   3  480.65   18.80
  12   1   3  474.95   18.60
 -12   1  -3  488.25   17.80
 -12   1  -3  479.25   17.50
 -12   1  -3  487.65   17.10
 -13  -1  -3    6.80    5.60
 -13  -1  -3   -2.90    5.30
  13  -1   3    6.10    5.50
 -13   1  -3   13.80    6.00
  13   1   3   16.70    6.00
 -13   1  -3   14.30    5.20
  13   1   3    5.30    6.20
 -13   1  -3   13.90    6.00
  14  -1   3   48.90    7.30
 -14  -1  -3   43.30    7.00
  14  -1   3   28.20    6.50
 -14   1  -3   28.80    4.90
  14   1   3   40.90    7.90
  14   1   3   33.10    6.60
 -14   1  -3   40.50    6.80
 -14   1  -3   33.10    6.70
  15  -1   3   57.89    6.90
  15  -1   3   74.69    7.30
 -15   1  -3   76.79    6.90
  15   1   3   64.19    7.60
  15   1   3   46.20    6.80
  16  -1   3   36.50    5.50
  16  -1   3   30.50    4.20
  16   1   3   33.00    5.20
  16   1   3   29.90    5.70
  17  -2  -3    3.70    3.50
 -17   2   3    2.60    2.80
  17   2  -3    5.50    3.80
 -16  -2   3    0.80    2.00
  16  -2  -3   -0.10    4.60
 -16   2   3   -3.30    4.00
  16   2  -3    5.30    4.50
 -16   2   3   -6.50    3.70
 -15  -2   3    3.00    4.10
  15  -2  -3    5.00    5.30
  15   2  -3    0.70    5.40
 -15   2   3   -3.10    4.60
 -15   2   3   -4.80    5.40
  15   2  -3   -0.40    3.40
 -14  -2   3   25.40    6.20
 -14  -2   3   34.50    6.50
  14  -2  -3   20.60    6.40
 -14  -2   3   25.60    5.50
 -14   2   3   38.90    6.40
  14   2  -3   23.60    5.40
 -14   2   3   29.80    6.30
  14   2  -3   22.50    6.80
 -13  -2   3  245.98   13.30
  13  -2  -3  204.68   13.70
 -13  -2   3  215.68   11.40
 -13  -2   3  251.07   13.60
 -13   2   3  242.78   13.10
  13   2  -3  238.48   14.40
  13   2  -3  229.48   12.30
 -13   2   3  232.98   13.40
 -12  -2   3   25.80    6.10
 -12  -2   3   20.90    6.20
 -12  -2   3   37.30    7.40
  12  -2  -3   24.40    3.80
  12  -2  -3   29.50    6.10
  12  -2  -3   29.00    6.80
 -12   2   3   25.40    6.20
 -12   2   3   22.80    6.40
 -12   2   3   36.40    7.90
  12   2  -3   34.60    6.80
  12   2  -3   27.50    7.30
  11  -2  -3  127.59   10.50
 -11  -2   3  133.49   10.70
  11  -2  -3  118.19    7.50
 -11  -2   3   95.99   14.70
 -11  -2   3  131.59    9.20
 -11  -2   3  139.89   11.60
  11  -2  -3  133.29   12.30
  11   2  -3  140.19   10.40
 -11   2   3  128.99   10.50
  11   2  -3  132.69   12.00
 -11   2   3  141.19   11.90
 -11   2   3  143.69   20.30
 -11   2   3  150.18   10.80
  10  -2  -3    8.90    5.10
 -10  -2   3   11.70    5.10
 -10  -2   3    3.40    8.10
 -10   2   3   13.90    7.10
 -10   2   3   10.30    6.10
 -10   2   3   13.50    5.00
 -10   2   3    7.60    9.00
 -10   2   3    0.10    5.40
  -9  -2   3   48.40   10.60
  -9  -2   3   59.99    9.40
  -9  -2   3   65.39    6.80
   9  -2  -3   59.19    7.90
  -9  -2   3   57.59   11.20
  -9  -2   3   46.40    6.50
   9  -2  -3   53.49    6.60
  -9   2   3   50.99    5.90
  -9   2   3   54.79    7.70
   9   2  -3   61.39    8.90
  -9   2   3   60.79    7.90
  -9   2   3   55.59    9.10
  -9   2   3   33.10   10.60
  -9   2   3   55.79   11.20
  -9   2   3   61.69    9.60
   8  -2  -3   56.89    6.20
  -8  -2   3   49.80    6.60
  -8  -2   3   37.30    5.50
  -8  -2   3   57.09   10.50
  -8  -2   3   49.90    8.20
  -8  -2   3   46.10    9.40
  -8   2   3   51.59    7.20
  -8   2   3   47.00   10.60
  -8   2   3   56.29    8.20
  -8   2   3   47.00    6.80
  -8   2   3   41.00    7.50
   8   2  -3   46.90    5.60
   8   2  -3   62.79    8.10
  -8   2   3   59.19   11.10
  -8   2   3   44.40    5.30
  -7  -2   3    1.20    3.70
  -7  -2   3    2.50    5.80
  -7  -2   3    9.50    6.20
  -7  -2   3    4.50    4.80
   7  -2  -3    6.00    3.80
  -7  -2   3    3.50    5.60
  -7   2   3    7.50    3.60
  -7   2   3    5.40    5.00
  -7   2   3    3.30    5.00
   7   2  -3    7.10    4.80
  -7   2   3    2.30    4.80
  -7   2   3    0.20    6.90
  -7   2   3    2.80    3.80
  -7   2   3    1.70    6.40
  -6  -2   3   29.70    7.30
  -6  -2   3   27.30    4.70
  -6  -2   3   24.90    6.60
  -6  -2   3   21.70    5.90
  -6  -2   3   31.50    7.00
  -6  -2   3   26.30    5.70
  -6   2   3   20.50    4.20
  -6   2   3   22.80    7.00
   6   2  -3   28.50    4.50
   6   2  -3   19.40    4.60
  -6   2   3   22.60    6.30
   6   2  -3   22.50    5.40
  -6   2   3   28.80    6.20
   6   2  -3   20.90    4.90
  -6   2   3   26.40    7.30
  -6   2   3   24.10    5.10
  -6   2   3   20.20    5.60
  -5  -2   3   31.00    5.50
  -5  -2   3   29.00    6.30
  -5  -2   3   36.90    6.80
  -5  -2   3   32.90    4.60
  -5  -2   3   37.90    5.50
  -5  -2   3   32.00    6.30
   5   2  -3   30.10    5.50
   5   2  -3   37.40    4.70
  -5   2   3   36.40    6.00
   5   2  -3   28.60    4.90
   5   2  -3   28.80    4.60
  -5   2   3   35.80    7.10
   5   2  -3   33.50    4.40
  -5   2   3   23.80    4.70
  -5   2   3   34.00    6.30
  -5   2   3   21.10    6.10
  -5   2   3   34.80    4.70
  -4  -2   3   11.10    4.20
  -4  -2   3   10.70    4.20
  -4  -2   3   15.20    4.70
  -4  -2   3   19.40    4.90
  -4  -2   3   12.50    4.50
   4   2  -3   14.50    3.70
   4   2  -3    9.70    2.90
  -4   2   3   11.60    5.10
  -4   2   3   16.40    3.70
   4   2  -3   12.00    3.60
   4   2  -3    9.30    3.20
   4   2  -3   13.80    4.20
  -4   2   3    8.60    4.80
  -4   2   3    7.40    2.70
  -4   2   3   12.80    5.40
  -4   2   3   10.90    4.00
  -3  -2   3   32.60    5.00
  -3  -2   3   35.60    4.70
  -3  -2   3   36.40    4.60
  -3  -2   3   32.40    4.80
  -3   2   3   26.90    5.70
  -3   2   3   38.40    4.30
   3   2  -3   36.70    3.90
   3   2  -3   27.40    4.40
   3   2  -3   30.90    4.40
  -3   2   3   33.20    3.00
   3   2  -3   37.70    5.10
   3   2  -3   29.20    3.40
  -3   2   3   27.50    5.40
  -3   2   3   34.70    2.10
  -3   2   3   38.60    6.60
  -3   2   3   33.20    4.20
  -2  -2   3  213.28    8.00
  -2  -2   3  214.48    9.00
   2  -2  -3  196.08    9.90
  -2  -2   3  212.78    8.30
  -2  -2   3  215.78    8.80
   2   2  -3  193.18    7.20
  -2   2   3  208.68   10.80
   2   2  -3  209.18    8.70
   2   2  -3  205.38    8.90
   2   2  -3  200.48    8.90
  -2   2   3  210.48    7.40
  -2   2   3  206.38    8.40
   2   2  -3  205.58    8.00
  -2   2   3  200.68    7.60
  -1  -2   3  886.31   19.80
  -1  -2   3  893.11   21.40
   1  -2  -3  885.91   24.50
   1  -2  -3  894.21   23.90
  -1  -2   3  868.91   19.60
   1  -2  -3  877.91   21.20
  -1  -2   3  888.31   21.90
  -1   2   3  918.21   20.40
   1   2  -3  897.71   21.20
   1   2  -3  864.01   19.40
   1   2  -3  872.51   20.70
   1   2  -3  871.61   21.90
  -1   2   3  863.91   19.10
   1   2  -3  881.41   20.20
  -1   2   3  909.91   22.70
   0  -2  -3  137.59    8.10
   0  -2  -3  131.89    7.20
   0  -2   3  123.19    5.60
   0  -2   3  130.69    5.90
   0  -2  -3  120.09    8.10
   0  -2  -3  122.59    5.60
   0  -2   3  125.59    5.90
   0   2  -3  131.79    7.50
   0   2  -3  140.39    5.90
   0   2   3  129.09    7.30
   0   2  -3  133.09    6.90
   0   2   3  122.89    6.70
   0   2  -3  130.49    7.60
   0   2  -3  123.39    5.60
   0   2  -3  132.19    7.00
  -1  -2  -3  975.00   23.30
  -1  -2  -3  982.80   26.30
   1  -2   3  960.20   21.10
  -1  -2  -3  955.90   25.70
  -1  -2  -3  989.10   23.90
  -1  -2  -3  941.61   20.90
  -1  -2  -3  986.10   23.20
  -1   2  -3  967.20   21.40
  -1   2  -3  970.60   21.10
  -1   2  -3  954.70   22.60
   1   2   3  950.00   21.70
  -1   2  -3  978.90   23.40
  -1   2  -3  970.60   23.70
  -1   2  -3  955.70   23.20
  -1   2  -3  944.41   20.80
  -1   2  -3  978.90   23.20
   2  -2   3   20.60    3.20
  -2  -2  -3   22.70    4.90
  -2  -2  -3   17.30    3.40
  -2  -2  -3   31.70    5.50
  -2  -2  -3   20.00    4.80
  -2  -2  -3   16.90    4.20
  -2  -2  -3   19.70    4.10
  -2   2  -3   24.40    3.90
  -2   2  -3   25.00    4.70
  -2   2  -3   20.60    3.20
  -2   2  -3   24.60    3.80
   2   2   3   19.80    2.80
  -2   2  -3   21.60    4.60
  -2   2  -3   24.60    3.60
  -2   2  -3   28.10    4.10
  -2   2  -3   20.20    4.20
  -3  -2  -3   56.99    5.50
  -3  -2  -3   55.39    6.90
  -3  -2  -3   51.69    6.40
  -3  -2  -3   62.39    6.70
  -3  -2  -3   49.00    6.60
  -3  -2  -3   64.99    7.00
   3  -2   3   53.29    4.90
  -3   2  -3   47.90    5.60
  -3   2  -3   63.59    6.20
  -3   2  -3   64.49    6.50
  -3   2  -3   45.80    4.50
  -3   2  -3   55.99    6.50
  -3   2  -3   63.49    5.40
   3   2   3   55.09    2.90
  -3   2  -3   60.99    6.80
  -3   2  -3   49.80    5.00
  -4  -2  -3   17.00    5.20
   4  -2   3   18.20    3.90
   4  -2   3   20.60    3.90
  -4  -2  -3   15.90    5.60
  -4  -2  -3   13.70    5.10
  -4  -2  -3   14.00    4.60
  -4  -2  -3   18.30    4.40
  -4  -2  -3   26.90    5.00
   4   2   3   20.40    2.90
  -4   2  -3   16.70    4.10
  -4   2  -3   25.30    5.60
  -4   2  -3   15.20    5.00
  -4   2  -3   16.20    5.20
  -4   2  -3   10.40    3.30
  -4   2  -3   11.80    4.30
  -4   2  -3   20.10    4.20
  -4   2  -3   15.20    3.80
  -4   2  -3   11.90    4.80
  -5  -2  -3  485.35   18.10
  -5  -2  -3  493.75   17.70
   5  -2   3  474.95   14.50
  -5  -2  -3  491.55   20.10
  -5  -2  -3  499.85   17.20
  -5  -2  -3  516.05   20.10
   5  -2   3  481.55   14.80
  -5  -2  -3  502.05   17.20
  -5  -2  -3  466.85   13.30
  -5   2  -3  464.65   14.40
   5   2   3  490.85   13.90
  -5   2  -3  480.05   17.30
  -5   2  -3  451.85   17.90
  -5   2  -3  457.05   12.90
  -5   2  -3  503.35   16.50
  -5   2  -3  452.65   18.30
  -5   2  -3  502.25   18.50
  -5   2  -3  496.75   16.60
   6  -2   3   71.79    6.70
  -6  -2  -3   82.99    8.70
  -6  -2  -3   61.59    5.60
  -6  -2  -3   79.49    8.60
  -6  -2  -3   60.69    7.90
  -6  -2  -3   60.39    9.40
   6  -2   3   75.99    6.90
  -6  -2  -3   60.99    8.00
  -6  -2  -3   68.39    9.70
  -6   2  -3   62.59    7.90
   6   2   3   79.29    6.50
  -6   2  -3   63.49    7.90
  -6   2  -3   72.09    9.30
  -6   2  -3   61.59    8.00
  -6   2  -3   73.09    7.80
  -6   2  -3   64.49    6.40
  -6   2  -3   69.69    9.30
  -6   2  -3   56.59    6.20
  -6   2  -3   66.99    5.70
  -7  -2  -3   74.89    9.50
  -7  -2  -3   90.59   10.00
   7  -2   3   82.49    7.20
  -7  -2  -3   78.69    6.70
  -7  -2  -3   77.89   11.20
  -7  -2  -3   71.69   11.60
  -7  -2  -3   96.69    9.70
   7   2   3   75.19    8.90
  -7   2  -3   78.89    6.90
  -7   2  -3   67.49    9.00
  -7   2  -3   85.69    8.70
   7   2   3   75.79    7.20
  -7   2  -3   74.39    6.90
  -7   2  -3   83.19   10.60
  -7   2  -3   73.99   10.50
  -7   2  -3   90.19    9.90
   7   2   3   71.59    7.50
  -7   2  -3   84.19    7.00
  -8  -2  -3  279.67   16.30
  -8  -2  -3  267.17   19.50
  -8  -2  -3  282.57   19.60
  -8  -2  -3  284.07   12.00
   8  -2   3  259.07   11.60
  -8  -2  -3  313.27   17.50
   8   2   3  238.88   14.80
   8   2   3  283.37   13.40
  -8   2  -3  277.57   12.00
  -8   2  -3  301.97   18.40
   8   2   3  290.07   15.40
  -8   2  -3  291.37   17.30
   8   2   3  274.77   12.80
  -8   2  -3  290.57   19.00
  -8   2  -3  292.67   11.90
  -8   2  -3  288.77   16.70
  -9  -2  -3  259.07   20.10
   9  -2   3  234.28   11.20
  -9  -2  -3  263.17   17.80
  -9  -2  -3  221.88   19.20
  -9  -2  -3  242.78   11.80
  -9  -2  -3  240.08   16.90
  -9   2  -3  266.57   17.30
  -9   2  -3  252.97   17.80
   9   2   3  258.07   13.40
  -9   2  -3  265.97   12.00
  -9   2  -3  260.57   11.70
   9   2   3  243.78   15.70
  -9   2  -3  270.07   19.90
   9   2   3  221.08   13.20
  -9   2  -3  228.68   18.80
 -10  -2  -3   -1.40    7.60
 -10  -2  -3    2.60    5.10
 -10  -2  -3   23.40    9.60
 -10   2  -3   -0.50    5.20
 -10   2  -3   -0.50    8.20
  10   2   3    9.80    6.30
  10   2   3    8.60    5.30
  10   2   3   -3.80    7.00
 -10   2  -3    5.00   10.30
 -10   2  -3    6.50    4.70
 -11  -2  -3  360.46   10.00
 -11  -2  -3  360.76   14.30
 -11  -2  -3  377.26   15.60
  11  -2   3  361.56   16.50
 -11   2  -3  353.06   15.40
 -11   2  -3  357.96   22.30
 -11   2  -3  369.66   15.30
 -11   2  -3  388.06   16.20
  11   2   3  356.16   16.50
  11   2   3  387.66   17.00
 -12  -2  -3   13.00    5.90
 -12  -2  -3    8.20    5.60
  12  -2   3   13.80    6.20
  12  -2   3    5.10    5.90
 -12   2  -3   15.70    5.80
  12   2   3   14.00    6.80
 -12   2  -3   17.20    5.70
 -12   2  -3    9.00    5.50
  12   2   3   10.30    5.80
 -13  -2  -3   20.10    6.00
 -13  -2  -3   23.20    6.30
  13  -2   3   23.30    5.90
  13  -2   3   17.20    5.90
 -13   2  -3   30.10    6.10
 -13   2  -3   25.30    6.60
  13   2   3   19.70    6.80
  13   2   3   12.00    6.10
 -13   2  -3   25.30    6.20
  14  -2   3   12.20    5.40
 -14  -2  -3   10.20    5.40
  14  -2   3   16.80    5.40
 -14  -2  -3   12.40    5.20
  14   2   3   13.60    5.80
 -14   2  -3   18.50    5.80
 -14   2  -3   17.90    5.00
 -15  -2  -3   23.00    4.60
  15  -2   3   14.90    4.10
  15   2   3   25.70    6.20
 -15   2  -3   24.90    5.30
  15   2   3   21.00    6.10
  16   2   3   35.10    5.70
 -16   2  -3   31.50    4.50
 -16  -3   3  105.69    7.30
  16  -3  -3   81.09    7.40
  16   3  -3   95.99    7.60
 -16   3   3   92.99    7.50
 -16   3   3   71.69    6.50
 -15  -3   3   27.40    4.90
  15  -3  -3   32.00    5.80
 -15  -3   3   20.00    2.80
 -15   3   3   16.90    5.50
  15   3  -3   26.10    5.90
  15   3  -3   25.40    4.40
 -15   3   3   33.80    5.50
 -14  -3   3    8.70    4.90
 -14  -3   3    7.10    4.40
  14  -3  -3    9.30    5.50
 -14   3   3   12.30    5.40
  14   3  -3   10.00    6.00
  14   3  -3   10.60    4.80
 -13  -3   3   57.59    6.70
 -13  -3   3   58.99    7.70
 -13  -3   3   60.09    7.50
  13  -3  -3   63.09    8.20
  13   3  -3   81.09    8.50
 -13   3   3   53.19    8.00
 -13   3   3   66.89    8.50
 -13   3   3   52.39    7.40
  13   3  -3   80.79    9.00
 -12  -3   3   31.20    6.40
 -12  -3   3   17.70    6.10
  12  -3  -3   32.10    6.90
 -12  -3   3   23.10    5.90
  12  -3  -3   19.60    5.50
  12   3  -3   12.70    6.80
 -12   3   3   26.40    7.80
 -12   3   3   18.10    6.30
  12   3  -3   28.80    6.60
  11  -3  -3   69.19    8.40
 -11  -3   3   64.59    7.90
  11  -3  -3   59.59    7.40
 -11  -3   3   60.19    7.20
 -11  -3   3   62.49    7.40
 -11   3   3   58.59    9.30
  11   3  -3   67.69    8.80
 -11   3   3   71.89    8.30
  11   3  -3   62.89    8.40
 -10  -3   3    8.40    5.90
  10  -3  -3   -5.40    5.50
 -10  -3   3   -1.10    4.90
 -10  -3   3   -1.10    4.40
  10  -3  -3    1.30    4.80
 -10  -3   3    9.80    8.50
 -10   3   3   11.20    6.40
  10   3  -3    5.40    6.70
  10   3  -3    9.10    6.50
 -10   3   3   -1.40    9.50
 -10   3   3   -2.30    5.30
 -10   3   3    5.70    5.20
  -9  -3   3    3.40    7.20
  -9  -3   3    8.00    6.60
  -9  -3   3   -7.80    7.10
   9  -3  -3   -1.10    4.30
   9  -3  -3   -1.50    5.00
  -9  -3   3    2.00    4.40
   9   3  -3    6.20    6.30
  -9   3   3   12.40    9.80
  -9   3   3   11.20    5.40
  -9   3   3   -1.20    6.50
  -9   3   3   14.00    5.90
   9   3  -3   13.90    5.00
  -8  -3   3  199.38   13.90
  -8  -3   3  174.68   15.90
   8  -3  -3  165.78   10.70
  -8  -3   3  175.48   16.50
  -8  -3   3  175.98    9.90
   8  -3  -3  176.88    9.90
  -8   3   3  163.98   16.50
   8   3  -3  181.78   10.10
   8   3  -3  169.38   11.40
  -8   3   3  178.08   17.00
   8   3  -3  187.98   13.60
  -8   3   3  176.58   13.90
  -8   3   3  174.48   11.50
  -8   3   3  167.68   10.80
  -7  -3   3   12.50    6.80
  -7  -3   3   14.10    5.90
   7  -3  -3   21.90    4.90
  -7  -3   3   26.00    4.90
  -7  -3   3   22.30    4.70
  -7  -3   3   18.50    7.10
  -7   3   3   20.40    5.00
   7   3  -3   23.30    6.60
  -7   3   3   25.40    8.30
  -7   3   3   31.70    7.50
   7   3  -3   29.30    5.20
  -7   3   3   28.20    8.60
  -7   3   3   18.70    5.60
  -6  -3   3  821.82   28.40
  -6  -3   3  852.41   25.60
  -6  -3   3  815.52   29.20
  -6  -3   3  851.31   20.50
   6  -3  -3  782.42   20.80
  -6  -3   3  847.82   21.00
  -6   3   3  834.42   22.50
  -6   3   3  806.12   30.20
  -6   3   3  838.02   29.60
   6   3  -3  786.52   24.80
   6   3  -3  820.32   21.70
  -6   3   3  822.12   25.50
  -6   3   3  850.11   27.50
   6   3  -3  770.72   24.60
  -5  -3   3   41.60    7.00
  -5  -3   3   53.89    7.50
   5  -3  -3   57.29    6.00
  -5  -3   3   50.19    5.30
  -5  -3   3   37.50    6.60
  -5  -3   3   47.50    6.00
  -5   3   3   65.49    9.10
  -5   3   3   52.39    5.70
   5   3  -3   49.40    7.10
  -5   3   3   56.59    6.50
  -5   3   3   47.30    8.30
   5   3  -3   55.79    7.40
  -5   3   3   63.19    6.60
   5   3  -3   47.50    5.90
   5   3  -3   58.39    6.10
  -5   3   3   61.29    9.10
   5   3  -3   62.29    6.00
  -4  -3   3  198.08   11.00
  -4  -3   3  211.88    9.40
  -4  -3   3  200.48   11.50
  -4  -3   3  214.88   11.70
   4   3  -3  181.98    8.80
   4   3  -3  219.98   11.40
   4   3  -3  191.18    8.80
  -4   3   3  191.98   13.00
  -4   3   3  180.28   12.10
  -4   3   3  207.88    9.80
   4   3  -3  191.78    9.70
   4   3  -3  217.48   11.40
  -4   3   3  200.08   12.60
  -4   3   3  205.98   10.50
   4   3  -3  194.68   10.00
  -4   3   3  193.68    8.50
  -3  -3   3  116.19    7.50
  -3  -3   3  117.49    8.00
  -3  -3   3  122.69    8.90
  -3  -3   3  130.49    8.80
  -3  -3   3  129.19    7.80
  -3   3   3  122.59    6.90
  -3   3   3  136.89   10.90
   3   3  -3  133.89    8.20
   3   3  -3  116.09    6.80
   3   3  -3  127.49    7.50
  -3   3   3  123.29    6.60
   3   3  -3  134.69    7.20
  -3   3   3  129.69   10.50
  -3   3   3  119.49    8.00
  -3   3   3  129.49   10.20
  -3   3   3  116.09    5.50
   3   3  -3  138.49    9.00
   3   3  -3  124.49    8.50
  -2  -3   3    1.00    2.80
   2  -3  -3    3.90    3.60
  -2  -3   3   -1.00    3.10
  -2  -3   3    7.20    3.40
  -2  -3   3    2.40    3.60
  -2  -3   3    3.60    3.50
  -2   3   3   15.00    3.70
   2   3  -3   17.50    4.00
  -2   3   3   19.90    5.40
  -2   3   3   14.40    2.90
   2   3  -3   14.40    3.30
   2   3  -3   12.60    4.10
   2   3  -3   14.00    4.10
  -2   3   3   13.40    4.30
   2   3  -3   10.90    3.00
  -2   3   3   15.40    5.40
   2   3  -3   15.30    4.10
   1  -3  -3   57.39    6.20
   1  -3  -3   69.39    7.80
  -1  -3   3   52.19    4.60
  -1  -3   3   61.89    5.30
  -1  -3   3   59.09    5.60
  -1  -3   3   57.49    6.00
   1  -3  -3   63.09    7.70
  -1  -3   3   57.79    5.10
  -1   3   3   58.29    4.00
  -1   3   3   62.09    6.80
   1   3  -3   59.29    5.10
   1   3  -3   56.59    5.80
   1   3  -3   77.29    7.20
   1   3  -3   59.59    5.30
   1   3  -3   58.79    5.70
  -1   3   3   72.39    6.40
   1   3  -3   54.69    6.10
   0  -3   3  298.17   11.30
   0  -3   3  304.27    9.00
   0  -3  -3  283.37   13.30
   0  -3  -3  299.87   11.10
   0  -3  -3  296.97   13.80
   0  -3   3  279.17    9.70
   0  -3  -3  297.37   11.90
   0  -3   3  308.67   11.70
   0  -3   3  294.67    9.90
   0   3  -3  325.27   12.30
   0   3  -3  320.27   12.60
   0   3   3  315.77   11.90
   0   3  -3  327.17   12.50
   0   3  -3  324.07   10.40
   0   3  -3  310.67   10.20
   0   3   3  333.07   12.20
   0   3  -3  330.17   11.30
  -1  -3  -3  239.38   11.10
   1  -3   3  222.88    9.60
   1  -3   3  216.38    8.20
  -1  -3  -3  217.38   10.40
   1  -3   3  226.38    8.60
  -1  -3  -3  223.98   12.00
  -1  -3  -3  212.38    7.40
  -1  -3  -3  215.58   11.60
  -1   3  -3  202.08    9.60
  -1   3  -3  219.58    9.20
  -1   3  -3  211.88    8.60
  -1   3  -3  229.18   11.20
  -1   3  -3  202.88    7.30
  -1   3  -3  216.28   10.30
  -1   3  -3  218.68   10.50
   1   3   3  217.08    9.10
  -1   3  -3  203.68    8.60
   1   3   3  212.28   10.30
  -2  -3  -3  393.46   14.80
  -2  -3  -3  393.06   16.50
   2  -3   3  396.26   11.80
  -2  -3  -3  394.26   11.50
   2  -3   3  381.26   11.50
  -2  -3  -3  401.96   16.20
  -2  -3  -3  391.66   14.40
  -2   3  -3  393.86   15.10
  -2   3  -3  370.36   14.30
  -2   3  -3  390.46   12.30
   2   3   3  383.26   11.70
   2   3   3  389.66   14.60
  -2   3  -3  390.96   12.50
  -2   3  -3  368.26   12.10
  -2   3  -3  389.96   11.10
  -2   3  -3  382.66   13.60
  -2   3  -3  413.76   14.50
  -2   3  -3  389.46   14.00
  -3  -3  -3   35.30    6.20
   3  -3   3   32.60    4.50
  -3  -3  -3   24.10    6.10
   3  -3   3   40.20    4.50
  -3  -3  -3   29.90    4.40
  -3  -3  -3   33.70    5.90
  -3  -3  -3   27.30    6.20
  -3   3  -3   36.50    6.30
  -3   3  -3   34.30    5.70
   3   3   3   40.00    3.50
   3   3   3   37.80    6.30
  -3   3  -3   47.80    5.10
  -3   3  -3   36.60    5.80
  -3   3  -3   32.90    4.70
  -3   3  -3   38.10    4.40
  -3   3  -3   37.10    5.90
  -3   3  -3   37.10    5.10
  -3   3  -3   38.50    6.50
  -4  -3  -3  260.37   14.90
   4  -3   3  243.78    9.60
  -4  -3  -3  276.77   13.30
  -4  -3  -3  261.27   14.60
  -4  -3  -3  265.37   11.10
  -4  -3  -3  266.77   13.50
  -4   3  -3  251.27   12.20
  -4   3  -3  257.67   13.30
  -4   3  -3  265.27   13.70
  -4   3  -3  264.07   10.50
   4   3   3  264.77   13.60
   4   3   3  264.37    8.90
  -4   3  -3  246.18   13.60
  -4   3  -3  254.47   11.00
  -4   3  -3  256.87   13.10
  -4   3  -3  250.97   11.00
  -5  -3  -3   93.09    9.40
  -5  -3  -3   90.39   11.50
  -5  -3  -3   91.79    6.40
  -5  -3  -3   79.49   10.00
  -5  -3  -3   81.69    9.50
  -5  -3  -3  104.19    8.90
   5  -3   3   92.89    6.80
  -5   3  -3  123.99    9.30
  -5   3  -3  102.59    8.40
  -5   3  -3   70.89    8.60
  -5   3  -3  134.29    8.60
  -5   3  -3  118.69   10.30
  -5   3  -3  123.89   11.20
  -5   3  -3   99.19    8.20
   5   3   3  114.89    6.70
  -5   3  -3   80.39    9.80
   5   3   3   94.29    9.50
  -5   3  -3  108.89    7.80
  -6  -3  -3    3.00    3.50
  -6  -3  -3    2.70    6.00
   6  -3   3    3.10    3.60
  -6  -3  -3    4.10    5.70
  -6  -3  -3   -0.70    5.90
  -6  -3  -3    2.80    4.80
  -6   3  -3   12.80    6.40
  -6   3  -3   17.80    7.40
   6   3   3   17.70    4.20
  -6   3  -3   15.10    5.10
  -6   3  -3   20.40    7.50
  -6   3  -3   12.80    4.70
   6   3   3   13.70    5.90
   6   3   3   19.40    6.10
  -6   3  -3   14.30    6.50
  -6   3  -3   16.50    5.50
  -6   3  -3   10.50    4.70
  -7  -3  -3   20.10    4.80
  -7  -3  -3   10.40    8.10
  -7  -3  -3   21.40    8.20
  -7  -3  -3   26.30    7.60
  -7  -3  -3   23.00    6.80
   7  -3   3   25.40    4.60
   7   3   3   27.00    7.00
  -7   3  -3   33.50    9.00
   7   3   3   26.00    6.50
  -7   3  -3   19.60    8.30
   7   3   3   32.90    5.70
   7   3   3   29.10    6.20
  -7   3  -3   22.80    7.50
  -7   3  -3   23.00    5.20
  -7   3  -3   27.40    5.50
  -7   3  -3   26.40    7.90
  -8  -3  -3   67.19   12.40
  -8  -3  -3   65.19    6.90
  -8  -3  -3   54.19   10.00
  -8  -3  -3   59.89   11.80
  -8  -3  -3   71.79   10.20
  -8   3  -3   75.79    7.60
  -8   3  -3   75.69   11.40
   8   3   3   92.39    9.40
   8   3   3   82.09    9.10
  -8   3  -3   61.49   12.50
  -8   3  -3   63.59    7.00
   8   3   3   65.89    9.50
   8   3   3   80.29   10.40
  -9  -3  -3  363.26   20.80
  -9  -3  -3  321.37   22.60
  -9  -3  -3  363.16   14.50
  -9   3  -3  327.47   20.20
   9   3   3  373.06   16.60
  -9   3  -3  368.06   14.80
   9   3   3  368.06   17.00
   9   3   3  330.47   18.10
  10  -3   3  586.94   21.00
 -10  -3  -3  569.04   26.00
 -10  -3  -3  560.94   17.60
 -10  -3  -3  585.74   19.20
 -10  -3  -3  601.84   21.90
 -10   3  -3  565.74   18.90
 -10   3  -3  550.14   27.00
 -10   3  -3  551.14   19.20
  10   3   3  552.44   24.20
 -10   3  -3  591.64   21.70
  11  -3   3  287.07   14.10
 -11  -3  -3  249.28   12.40
 -11  -3  -3  282.17   13.90
  11   3   3  227.78   17.90
  11   3   3  274.47   15.70
 -11   3  -3  272.57   14.70
 -11   3  -3  241.18   13.30
 -11   3  -3  253.57   13.60
 -11   3  -3  246.68   21.10
 -12  -3  -3    6.90    5.50
 -12  -3  -3   13.10    5.80
  12  -3   3   12.20    5.40
 -12   3  -3   12.20    5.90
 -12   3  -3   14.80    6.40
  12   3   3   10.30    6.70
  12   3   3   15.40    6.20
 -12   3  -3   13.40    5.70
  13  -3   3   25.30    5.50
 -13  -3  -3   31.50    6.20
 -13  -3  -3   27.70    6.30
 -13   3  -3   36.20    6.60
 -13   3  -3   37.70    6.40
  13   3   3   41.10    7.50
  13   3   3   31.90    6.50
  14  -3   3   33.10    4.90
 -14  -3  -3   45.10    6.00
 -14   3  -3   40.80    5.70
 -14   3  -3   31.00    6.10
  14   3   3   46.00    6.90
 -15  -3  -3    4.20    3.80
  15   3   3    5.50    5.10
  15   3   3   11.40    5.50
 -15   3  -3   12.30    4.40
 -15   3  -3    7.00    2.90
  16   3   3   19.60    4.90
  16   3   3   23.90    4.20
 -16   3  -3   25.20    3.90
  16  -4  -3   26.40    4.60
  16   4  -3   29.90    4.30
 -16   4   3   22.80    4.00
 -16   4   3   19.30    4.00
  15  -4  -3   11.70    4.60
 -15  -4   3    5.20    4.00
 -15   4   3   -0.10    3.90
  15   4  -3    5.90    3.40
  15   4  -3   -0.90    4.40
 -15   4   3    3.10    4.50
  14  -4  -3    5.30    4.80
 -14  -4   3   -2.00    4.30
  14   4  -3   -0.40    4.30
 -14   4   3   10.70    4.80
 -14   4   3    3.50    4.80
  14   4  -3    6.00    5.50
 -13  -4   3   55.99    6.70
 -13  -4   3   41.80    5.20
  13  -4  -3   51.39    7.30
 -13   4   3   48.30    7.30
 -13   4   3   42.80    7.50
  13   4  -3   49.99    7.20
  13   4  -3   42.70    7.50
 -13   4   3   46.90    6.80
  12  -4  -3   11.60    6.10
 -12  -4   3   15.60    5.10
 -12  -4   3   10.40    5.30
 -12   4   3   13.00    5.90
  12   4  -3   14.40    6.30
 -12   4   3   17.50    7.40
 -12   4   3   17.60    6.50
  12   4  -3    8.50    6.40
 -11  -4   3   53.79    6.90
  11  -4  -3   51.49    7.70
 -11  -4   3   62.69    7.20
  11  -4  -3   61.79    7.20
  11   4  -3   77.59    9.10
 -11   4   3   51.49    7.90
  11   4  -3   60.09    8.50
  11   4  -3   58.59   11.00
 -11   4   3   61.49    9.40
  10  -4  -3    5.00    4.90
  10  -4  -3    9.40    6.10
 -10  -4   3    8.30    5.50
  10  -4  -3   11.10    4.90
  10  -4  -3   10.80    6.20
 -10  -4   3    8.70    5.40
 -10   4   3    0.20    6.20
  10   4  -3   13.80    7.80
 -10   4   3   13.30    5.90
  -9  -4   3   -0.90    5.30
   9  -4  -3    4.30    5.60
  -9  -4   3    0.70    4.70
  -9  -4   3    5.90    5.90
  -9  -4   3    9.70    8.80
   9  -4  -3    6.00    5.20
   9  -4  -3    0.00    4.80
  -9   4   3    8.10    5.20
   9   4  -3   -3.10    4.80
   9   4  -3   -0.70    6.80
  -9   4   3    6.20    4.80
  -9   4   3    9.60   10.70
  -9   4   3   -0.40    5.90
  -8  -4   3    9.20    8.00
  -8  -4   3   10.30    7.60
   8  -4  -3   14.80    5.50
   8   4  -3   16.20    5.30
  -8   4   3   24.00    6.50
  -8   4   3    7.20    9.40
  -8   4   3    3.40    4.60
   8   4  -3   14.20    5.80
   8   4  -3   11.80    7.00
  -7  -4   3   16.80    7.60
  -7  -4   3   13.40    7.40
   7  -4  -3   30.10    5.70
   7  -4  -3   29.10    6.50
   7   4  -3   27.60    7.90
   7   4  -3   30.30    6.10
   7   4  -3   21.60    5.30
  -7   4   3   19.90    8.00
  -7   4   3   24.20    6.50
  -7   4   3   10.90    8.70
  -7   4   3   15.70    4.80
  -7   4   3   23.40    9.40
  -6  -4   3    7.00    5.80
  -6  -4   3    9.60    6.10
   6  -4  -3    2.70    4.80
   6  -4  -3    7.20    4.10
   6   4  -3    4.50    5.60
  -6   4   3   19.90    6.50
  -6   4   3    1.70    6.50
  -6   4   3    7.20    7.60
  -6   4   3    2.50    7.60
   6   4  -3    7.90    4.30
   6   4  -3    3.80    5.50
   6   4  -3    3.80    4.30
  -6   4   3    6.30    4.00
  -5  -4   3  175.18   13.10
   5  -4  -3  168.68    9.20
  -5  -4   3  167.88   12.80
  -5   4   3  172.48   12.00
   5   4  -3  168.38    9.70
  -5   4   3  170.88    9.40
   5   4  -3  173.58   12.20
  -5   4   3  188.28   14.20
   5   4  -3  172.08   12.90
  -5   4   3  191.38   15.00
   5   4  -3  167.88   10.00
  -5   4   3  169.78   14.80
  -4  -4   3  149.29   11.20
  -4  -4   3  143.09   11.30
   4  -4  -3  112.29    7.70
  -4   4   3  135.49   12.30
   4   4  -3  120.99    8.30
   4   4  -3  115.29    9.20
   4   4  -3  125.99   10.70
  -4   4   3  124.69   10.20
  -4   4   3  127.59    7.80
  -4   4   3  140.99   13.00
   4   4  -3  143.69   10.00
   4   4  -3  135.09   10.60
  -4   4   3  129.59   12.40
  -3  -4   3   18.50    5.20
  -3  -4   3   27.80    5.90
  -3   4   3   29.80    8.10
  -3   4   3   25.40    4.20
   3   4  -3   27.60    5.40
  -3   4   3   26.90    7.30
   3   4  -3   25.50    4.50
   3   4  -3   31.40    6.00
   3   4  -3   17.20    4.00
   3   4  -3   25.60    6.10
  -3   4   3   28.70    4.60
   3   4  -3   26.50    5.60
  -3   4   3   22.50    6.60
  -3   4   3   30.60    6.10
   2  -4  -3   50.19    7.90
  -2  -4   3   33.80    6.20
  -2  -4   3   36.80    6.20
  -2   4   3   44.10    8.30
   2   4  -3   37.20    5.80
   2   4  -3   44.60    6.90
   2   4  -3   39.80    6.40
  -2   4   3   35.30    4.10
  -2   4   3   37.90    7.10
   2   4  -3   52.99    5.90
   2   4  -3   52.09    5.80
  -2   4   3   41.60    6.60
   2   4  -3   27.70    5.80
  -2   4   3   40.20    5.80
   1  -4  -3  233.38   14.00
  -1  -4   3  206.08    8.30
  -1  -4   3  221.08   11.40
   1  -4  -3  220.58   13.10
  -1  -4   3  238.48   12.20
   1   4  -3  226.88   12.00
   1   4  -3  240.48   10.20
   1   4  -3  224.28   12.10
  -1   4   3  225.48   12.50
  -1   4   3  228.78    7.40
  -1   4   3  225.08   12.20
   1   4  -3  228.18   12.30
   1   4  -3  237.68   10.00
  -1   4   3  228.78   11.30
   1   4  -3  240.28   11.20
   0  -4   3  200.18   10.60
   0  -4  -3  208.38   13.00
   0  -4   3  197.98    7.80
   0  -4   3  202.58   11.00
   0  -4  -3  180.28   12.20
   0  -4  -3  202.78   11.90
   0   4  -3  204.48    9.40
   0   4   3  214.18   11.10
   0   4   3  202.88    9.80
   0   4  -3  210.88   11.40
   0   4  -3  215.98   11.80
   0   4  -3  209.28    9.30
   0   4   3  200.18   11.00
   0   4   3  212.28    6.60
   0   4  -3  206.78   10.30
   0   4  -3  205.98   11.70
   1  -4   3   90.39    5.80
  -1  -4  -3   89.99   10.20
  -1  -4  -3  106.59    9.30
  -1  -4  -3   97.09    9.50
   1  -4   3   82.19    7.80
  -1   4  -3  108.09    9.70
   1   4   3   86.59    4.60
   1   4   3   93.99    8.10
  -1   4  -3  107.59   10.10
  -1   4  -3  105.69    9.30
   1   4   3   99.19    8.80
  -1   4  -3   94.59    8.60
   1   4   3   98.79    7.90
  -1   4  -3  101.09    7.80
  -1   4  -3  104.99    7.10
  -1   4  -3  108.89    7.30
  -2  -4  -3   88.99   10.40
  -2  -4  -3   81.99    9.60
   2  -4   3  101.29    5.80
  -2  -4  -3  104.19    9.40
  -2   4  -3  119.19   10.00
  -2   4  -3  107.29    7.70
   2   4   3  107.89    9.60
  -2   4  -3  115.19   10.10
   2   4   3  111.09    9.30
  -2   4  -3   98.99    8.90
   2   4   3  104.69    5.20
  -2   4  -3   93.69    7.50
  -2   4  -3   95.49    8.90
  -2   4  -3   96.09    7.40
  -2   4  -3  113.39   10.10
  -3  -4  -3   41.00    7.60
  -3  -4  -3   27.70    5.90
  -3  -4  -3   37.10    7.80
  -3   4  -3   29.20    6.00
   3   4   3   30.90    6.20
  -3   4  -3   45.30    7.70
   3   4   3   41.40    7.40
  -3   4  -3   45.10    7.10
  -3   4  -3   37.70    4.80
  -3   4  -3   37.70    5.60
  -3   4  -3   29.50    5.20
   3   4   3   36.60    4.20
  -3   4  -3   28.20    6.80
  -3   4  -3   41.60    7.10
  -4  -4  -3   44.80    8.40
  -4  -4  -3   38.00    7.90
  -4  -4  -3   25.10    5.90
   4   4   3   35.60    7.10
   4   4   3   31.70    6.80
  -4   4  -3   36.90    7.70
  -4   4  -3   26.20    5.20
  -4   4  -3   44.00    5.40
  -4   4  -3   38.10    6.70
  -4   4  -3   31.70    7.30
   4   4   3   38.40    4.80
  -4   4  -3   36.30    6.10
  -4   4  -3   40.40    8.10
  -4   4  -3   33.50    7.30
  -5  -4  -3   98.99   10.50
  -5  -4  -3  101.39   12.50
  -5  -4  -3   75.29   10.80
  -5   4  -3   78.49    9.40
   5   4   3   85.89   10.50
  -5   4  -3   81.19    7.40
   5   4   3   93.49    6.90
  -5   4  -3   77.29    8.00
  -5   4  -3   61.39   10.00
   5   4   3   83.69    9.30
  -5   4  -3   86.49    9.10
  -6  -4  -3  166.08   15.40
  -6  -4  -3  171.68   14.00
  -6  -4  -3  165.08   16.00
  -6   4  -3  180.18   11.30
  -6   4  -3  184.68   14.70
  -6   4  -3  180.28   10.30
   6   4   3  174.48   13.00
   6   4   3  173.58   14.20
  -6   4  -3  160.68   14.00
  -6   4  -3  181.98   12.80
  -7  -4  -3   16.30    7.50
  -7  -4  -3   23.10    9.10
  -7  -4  -3   -2.60    7.40
  -7   4  -3   18.30    5.60
   7   4   3   13.80    6.50
  -7   4  -3    8.00    5.10
  -7   4  -3    9.60    7.80
   7   4   3   18.30    5.40
  -7   4  -3   14.90    7.90
   7   4   3   15.80    7.20
   7   4   3   13.50    6.10
  -8  -4  -3   16.90    9.50
  -8  -4  -3   25.80    8.60
   8   4   3   34.80    7.10
  -8   4  -3   28.20    9.60
   8   4   3   36.90    7.60
   8   4   3   30.10    8.20
  -8   4  -3   25.30    6.10
  -8   4  -3   36.80    6.50
   9  -4   3  504.95   18.20
  -9  -4  -3  502.95   18.30
  -9  -4  -3  483.05   17.00
  -9  -4  -3  459.35   16.20
  -9  -4  -3  476.25   20.10
  -9  -4  -3  485.35   24.50
  -9   4  -3  487.55   17.70
   9   4   3  449.95   21.70
  -9   4  -3  492.35   18.00
  -9   4  -3  529.45   18.70
   9   4   3  502.05   20.70
  -9   4  -3  499.35   25.60
 -10  -4  -3  319.87   17.20
  10  -4   3  338.67   14.50
 -10  -4  -3  315.97   14.30
 -10  -4  -3  327.87   13.80
 -10   4  -3  295.47   22.00
 -10   4  -3  346.37   15.10
 -10   4  -3  325.77   14.80
 -10   4  -3  351.06   17.40
  10   4   3  337.27   17.70
 -11  -4  -3   -0.10    6.40
 -11  -4  -3    6.50    5.40
  11  -4   3    5.70    4.80
 -11  -4  -3    7.30    5.90
 -11   4  -3   -0.50    5.80
  11   4   3    6.10    8.20
 -11   4  -3    4.90    5.90
 -11   4  -3   -4.80    5.10
  11   4   3    4.30    7.00
 -12  -4  -3   15.10    5.50
  12  -4   3   11.80    4.50
 -12   4  -3   13.50    5.60
 -12   4  -3   17.60    6.30
  12   4   3   20.90    6.60
 -12   4  -3   12.80    6.00
  12   4   3   22.90    7.70
 -13  -4  -3    4.10    5.00
  13  -4   3    4.10    3.20
  13   4   3    1.50    5.20
 -13   4  -3   10.30    5.20
 -13   4  -3    3.80    5.00
 -13   4  -3   -3.10    5.40
 -14  -4  -3   -6.50    4.00
 -14   4  -3    7.80    4.50
  14   4   3   -5.60    4.80
 -14   4  -3    4.50    4.10
 -15  -4  -3    4.40    3.70
 -15   4  -3    6.50    3.80
  15   4   3    2.70    4.60
 -15   4  -3    1.60    2.20
  15   4   3    2.50    4.20
  15  -5  -3   -1.90    3.90
 -15  -5   3    4.80    3.40
  15   5  -3   14.50    4.00
 -15   5   3    0.00    3.60
 -15   5   3    3.40    3.60
  15   5  -3    7.40    2.60
 -14  -5   3   20.50    4.70
  14  -5  -3   13.10    5.00
 -14   5   3   21.50    4.80
  14   5  -3   11.60    4.90
  14   5  -3   20.00    4.60
  13  -5  -3   75.59    8.10
 -13  -5   3   77.99    6.90
  13   5  -3   68.09    7.50
  13   5  -3   75.39    8.00
 -13   5   3   66.79    6.80
 -13   5   3   72.29    7.70
  12  -5  -3  422.56   16.70
 -12  -5   3  431.56   14.70
  12  -5  -3  406.56   15.50
  12   5  -3  450.15   17.60
  12   5  -3  418.96   17.00
 -12   5   3  420.46   16.50
 -12   5   3  437.96   15.70
 -12   5   3  388.86   17.20
 -11  -5   3    2.60    4.00
 -11  -5   3    5.00    5.10
  11  -5  -3    1.50    4.50
  11  -5  -3    0.50    5.00
 -11   5   3    4.60    5.20
  11   5  -3   15.80    6.40
 -11   5   3   18.40    7.80
  11   5  -3    8.00    6.50
 -11   5   3   17.40    6.50
 -10  -5   3   80.59    7.20
  10  -5  -3   74.99    9.40
 -10  -5   3   75.89    7.70
  10  -5  -3   70.99    8.30
  10  -5  -3   75.09    8.10
  10  -5  -3   80.49    7.70
 -10   5   3  106.59    9.90
  10   5  -3   75.99   11.90
 -10   5   3  104.39   11.10
  -9  -5   3   46.40    6.30
   9  -5  -3   40.40    6.30
   9  -5  -3   47.40    8.10
  -9  -5   3   40.20    7.80
  -9  -5   3   38.70    6.50
   9  -5  -3   44.70    6.30
   9  -5  -3   34.00    6.90
   9  -5  -3   40.20    6.90
   9   5  -3   43.70    7.60
  -9   5   3   57.09    8.90
  -9   5   3   58.09    7.70
   9   5  -3   48.40   10.00
   9   5  -3   57.19    7.50
   8  -5  -3   95.19    9.20
  -8  -5   3   96.89    8.80
  -8  -5   3   72.39   12.50
   8  -5  -3  115.09   10.90
   8  -5  -3   95.89    8.00
  -8  -5   3  102.99    8.60
   8  -5  -3   92.49    8.40
   8  -5  -3  119.49   10.20
  -8  -5   3  103.09   10.20
  -8   5   3   80.59    9.70
   8   5  -3  118.99   10.40
  -8   5   3   77.29    8.10
   8   5  -3  102.29   12.50
   8   5  -3   91.69    9.90
  -7  -5   3   94.79   13.10
   7  -5  -3  125.39   11.20
  -7   5   3  105.29   15.20
  -7   5   3   72.09    8.40
   7   5  -3  116.69    9.90
   7   5  -3  127.19   11.10
   7   5  -3  109.99   13.10
  -7   5   3   94.09   10.50
  -7   5   3  107.79    8.70
   6  -5  -3  294.47   15.10
  -6  -5   3  316.67   19.30
  -6  -5   3  295.47   19.50
  -6   5   3  330.87   18.10
   6   5  -3  319.87   14.40
  -6   5   3  303.17   13.10
   6   5  -3  303.97   18.10
  -6   5   3  299.67   14.40
  -6   5   3  314.87   21.00
   6   5  -3  325.37   15.00
   6   5  -3  268.77   18.50
  -5  -5   3  255.97   16.80
   5  -5  -3  257.87   13.50
  -5  -5   3  264.27   16.80
  -5   5   3  270.77   17.80
   5   5  -3  273.67   16.00
  -5   5   3  251.77   16.10
  -5   5   3  259.57   12.90
   5   5  -3  252.17   17.00
  -5   5   3  248.18   11.50
  -5   5   3  235.38   19.30
   5   5  -3  281.87   13.40
  -5   5   3  279.77   19.50
   5   5  -3  265.47   13.00
  -4  -5   3  219.78   14.70
  -4  -5   3  201.68   14.20
   4  -5  -3  196.88   11.70
  -4   5   3  215.78   16.90
  -4   5   3  214.58   11.10
  -4   5   3  206.08   14.00
  -4   5   3  205.38   10.10
   4   5  -3  214.88   15.20
  -4   5   3  195.68   15.40
   4   5  -3  219.28   13.70
  -4   5   3  210.58   16.90
   4   5  -3  207.58   11.80
   4   5  -3  211.28   14.90
   4   5  -3  202.78   11.20
  -3  -5   3    7.60    5.00
   3  -5  -3    8.40    4.70
  -3  -5   3    4.60    4.60
   3   5  -3   13.60    4.70
   3   5  -3   25.30    5.30
  -3   5   3   18.30    8.30
  -3   5   3   15.90    4.20
  -3   5   3   20.80    6.50
  -3   5   3   18.60    7.20
   3   5  -3   18.40    5.90
   3   5  -3   18.90    6.60
  -3   5   3   22.60    8.20
   3   5  -3   13.60    5.20
   3   5  -3   25.00    5.20
   3   5  -3   28.00    7.50
  -3   5   3   17.50    4.20
  -2  -5   3   30.00    7.00
   2  -5  -3   34.50    7.60
  -2  -5   3   32.60    6.70
   2  -5  -3   38.70    6.60
  -2   5   3   37.90    7.20
   2   5  -3   30.60    5.60
   2   5  -3   39.50    6.00
  -2   5   3   42.40    6.80
  -2   5   3   38.40    8.00
   2   5  -3   34.20    7.60
   2   5  -3   33.90    6.70
  -2   5   3   32.00    4.80
   2   5  -3   29.20    5.90
   2   5  -3   29.80    5.40
   2   5  -3   27.70    7.30
  -2   5   3   41.90    9.40
  -1  -5   3    1.50    4.40
   1  -5  -3    6.40    5.20
   1  -5  -3   -0.50    3.90
  -1  -5   3    7.80    4.60
   1  -5  -3   -0.80    5.20
   1   5  -3   10.50    5.80
   1   5  -3   11.90    5.60
   1   5  -3   16.80    5.80
   1   5  -3   15.60    4.60
  -1   5   3    7.30    4.80
  -1   5   3   17.70    6.40
  -1   5   3   16.90    3.70
   1   5  -3   19.30    4.60
  -1   5   3    9.50    5.10
   1   5  -3   13.30    4.70
   1   5  -3   12.70    4.90
   0  -5  -3  533.65   23.50
   0  -5   3  537.45   20.70
   0  -5  -3  545.95   23.10
   0   5  -3  525.55   16.90
   0   5   3  502.05   20.60
   0   5  -3  514.65   18.10
   0   5   3  540.85   15.30
   0   5  -3  501.05   20.50
   0   5   3  519.25   19.60
   0   5  -3  508.85   20.60
   0   5   3  533.05   20.10
   0   5  -3  523.25   20.70
   0   5  -3  530.65   17.50
  -1  -5  -3  125.29   12.60
  -1  -5  -3  123.99   12.00
  -1   5  -3  132.29   11.80
  -1   5  -3  120.09   10.70
  -1   5  -3  112.89    9.30
   1   5   3  124.19    6.90
   1   5   3  121.79    9.40
   1   5   3  121.69   10.60
  -1   5  -3  132.89   11.80
   1   5   3  110.89   10.20
  -1   5  -3  112.29    8.50
  -1   5  -3  113.29    7.10
  -1   5  -3  115.19    8.60
   1   5   3   92.89    9.80
   2  -5   3   88.69    8.40
  -2  -5  -3   70.49   10.40
  -2  -5  -3   82.79    9.90
  -2  -5  -3   93.79   11.80
  -2   5  -3   95.39    9.00
   2   5   3   90.19   10.20
   2   5   3   90.19    6.40
  -2   5  -3   93.59    8.20
  -2   5  -3   88.99   10.90
  -2   5  -3   75.69    9.30
  -2   5  -3   97.39   10.70
  -2   5  -3   86.79    6.50
   2   5   3   66.69    8.10
  -3  -5  -3   33.20    8.40
   3  -5   3   35.20    6.10
  -3  -5  -3   25.90    7.10
  -3  -5  -3   25.50    7.40
  -3   5  -3   19.40    6.90
  -3   5  -3   26.50    4.70
  -3   5  -3   23.30    5.40
   3   5   3   24.40    6.50
  -3   5  -3   33.90    7.30
  -3   5  -3   23.00    7.10
  -3   5  -3   31.80    5.80
   3   5   3   27.20    7.20
   3   5   3   28.50    4.70
  -4  -5  -3    5.70    6.20
  -4  -5  -3   13.10    7.00
  -4  -5  -3    1.70    6.10
   4  -5   3    8.30    5.00
  -4   5  -3   26.30    7.00
  -4   5  -3   21.60    7.30
   4   5   3   19.10    4.60
  -4   5  -3   22.00    5.70
  -4   5  -3   20.40    4.70
   4   5   3   14.40    7.50
  -4   5  -3   21.10    7.40
   4   5   3   21.00    6.90
  -5  -5  -3   66.39   11.40
  -5  -5  -3   81.39   10.90
  -5  -5  -3   72.19   11.10
  -5   5  -3   96.59   13.10
  -5   5  -3   80.69   10.00
   5   5   3   90.79   10.80
  -5   5  -3   67.99    8.30
   5   5   3   74.89   11.10
  -5   5  -3   68.99   10.40
   5   5   3   77.39    7.80
  -5   5  -3   70.49    7.40
  -6  -5  -3  339.77   21.80
  -6  -5  -3  327.47   19.40
  -6   5  -3  317.37   14.40
  -6   5  -3  334.47   20.00
  -6   5  -3  318.87   15.20
   6   5   3  354.16   18.50
  -7  -5  -3   12.40    4.70
  -7  -5  -3   -3.70    5.20
   7  -5   3    3.30    4.40
  -7  -5  -3   -2.30    5.50
  -7  -5  -3    4.10    8.30
  -7  -5  -3    2.00    7.60
  -7  -5  -3    7.70    5.70
   7   5   3   18.60    7.70
  -7   5  -3   23.90    6.30
   7   5   3   15.50    6.00
  -7   5  -3   14.90    6.00
  -7   5  -3   19.70    9.10
   7   5   3   33.10    7.50
   8  -5   3   38.90    7.60
  -8  -5  -3   29.40    6.10
   8  -5   3   33.10    5.90
  -8  -5  -3   24.30    6.90
  -8  -5  -3   16.40    6.50
  -8  -5  -3   38.50   10.20
  -8  -5  -3   34.60    6.20
   8   5   3   45.60   10.20
  -8   5  -3   38.30    7.10
   8   5   3   55.19    9.40
  -8   5  -3   45.30   11.30
  -8   5  -3   55.49    8.30
  -8   5  -3   55.19    7.70
  -9  -5  -3   11.50    6.50
  -9  -5  -3   19.40    5.60
   9  -5   3   14.00    4.70
  -9  -5  -3    6.00    9.60
  -9  -5  -3   13.00    5.50
  -9  -5  -3   11.90    6.80
  -9   5  -3   17.50    6.00
  -9   5  -3    7.00   10.00
  -9   5  -3   22.80    6.90
   9   5   3   14.30    8.90
   9   5   3   16.70    7.50
 -10  -5  -3  295.17   16.70
 -10  -5  -3  282.97   13.30
 -10  -5  -3  280.57   14.90
  10  -5   3  280.17   11.60
 -10  -5  -3  269.17   12.90
 -10   5  -3  270.97   13.80
 -10   5  -3  282.97   15.70
 -10   5  -3  284.47   14.70
  10   5   3  305.97   16.90
 -11  -5  -3  108.99    8.80
 -11  -5  -3   93.09    8.10
 -11  -5  -3   77.79    9.40
  11  -5   3   93.59    6.50
 -11   5  -3   78.89    9.10
 -11   5  -3   78.29    8.80
 -11   5  -3   90.99    8.30
 -12  -5  -3    1.30    5.20
 -12  -5  -3    2.70    4.60
 -12   5  -3   10.40    5.20
 -12   5  -3   -1.20    5.00
 -12   5  -3    0.30    5.30
  12   5   3    4.50    5.60
 -13  -5  -3    1.50    4.50
 -13  -5  -3   -2.50    4.60
  13   5   3   19.20    5.80
 -13   5  -3   12.50    4.70
 -13   5  -3   16.60    5.00
 -14  -5  -3   26.80    4.70
 -14  -5  -3   36.60    4.70
 -14   5  -3   33.40    4.20
  14   5   3   46.00    6.30
 -14   5  -3   44.00    5.10
 -14  -6   3   11.80    3.50
  14  -6  -3   11.10    4.20
  14  -6  -3   10.50    3.70
  14   6  -3    8.30    2.90
 -14   6   3   13.60    3.70
 -13  -6   3    8.40    4.20
  13  -6  -3    5.70    4.10
  13  -6  -3    8.20    4.60
  13   6  -3    9.80    4.20
  13   6  -3   10.10    4.40
 -13   6   3    3.10    4.00
  12  -6  -3    3.30    4.50
  12  -6  -3   -2.00    5.20
 -12  -6   3    3.90    4.40
  12   6  -3    1.80    5.10
 -12   6   3    7.10    4.60
 -12   6   3   11.10    4.70
  12   6  -3   10.60    5.20
 -11  -6   3   65.19    7.00
  11  -6  -3   73.19    8.30
  11  -6  -3   68.29    7.50
  11  -6  -3   67.29    7.30
 -11   6   3   85.39    8.40
  11   6  -3   73.99    8.60
  11   6  -3   73.09    8.40
 -11   6   3   80.19    7.60
  10  -6  -3   76.99    8.00
  10  -6  -3   79.99    8.90
 -10  -6   3   86.19    7.80
  10  -6  -3   56.69    7.60
  10  -6  -3   69.49    8.60
 -10   6   3   66.99    8.40
 -10   6   3   81.39    7.80
 -10   6   3   99.19   11.00
   9  -6  -3   85.99    9.60
   9  -6  -3   55.89    7.50
  -9  -6   3   58.99    4.90
  -9  -6   3   70.89    8.80
   9  -6  -3   60.69    7.00
   9  -6  -3   77.79    8.90
  -9  -6   3   52.89    6.80
   9   6  -3   65.69   10.90
  -9   6   3   54.59    9.10
   9   6  -3   48.20    7.60
  -9   6   3   67.99    8.50
   8  -6  -3    9.00    5.90
  -8  -6   3    2.50    4.90
   8  -6  -3    6.90    5.70
  -8  -6   3   15.40    6.50
  -8  -6   3    8.00    3.90
   8  -6  -3    5.00    4.60
   8  -6  -3    2.60    6.20
  -8   6   3    9.40    7.40
   8   6  -3    6.30    5.50
  -8   6   3    6.40    5.40
   8   6  -3   -3.40    7.80
   8   6  -3    5.30    5.10
  -7  -6   3   29.70    5.30
   7  -6  -3   22.80    6.40
   7  -6  -3   22.90    5.10
   7  -6  -3   30.60    7.70
   7  -6  -3   26.00    6.70
  -7  -6   3   26.00    5.90
  -7   6   3   28.30    8.50
  -7   6   3   27.40    5.80
   7   6  -3   31.80    6.50
   7   6  -3   22.90    6.60
   7   6  -3   37.50   10.10
   6  -6  -3   14.10    5.90
  -6  -6   3   20.60    5.30
  -6  -6   3   15.10    5.50
   6  -6  -3   14.10    6.40
   6  -6  -3    7.40    4.20
   6  -6  -3   18.30    6.30
   6   6  -3   13.90    5.50
   6   6  -3   16.70    6.00
  -6   6   3   10.10    4.90
  -6   6   3   11.70    9.30
   6   6  -3    9.50    8.00
   5  -6  -3  255.57   14.20
  -5  -6   3  264.97   11.50
   5  -6  -3  223.78   12.70
   5  -6  -3  234.38   13.50
   5  -6  -3  238.18   10.70
   5   6  -3  265.17   13.60
  -5   6   3  249.38   12.10
  -5   6   3  235.88   20.60
   5   6  -3  249.38   13.70
  -5   6   3  274.57   17.60
   5   6  -3  248.78   17.30
  -5   6   3  220.68   13.60
   4  -6  -3   22.00    6.30
  -4   6   3   25.20    5.10
  -4   6   3   26.10    6.00
   4   6  -3   29.50    6.20
   4   6  -3   30.20    6.60
   4   6  -3   43.00    8.60
  -4   6   3   25.70    8.50
  -4   6   3   41.00   10.40
   3  -6  -3    7.50    5.10
   3   6  -3   11.00    5.10
  -3   6   3    4.10    3.90
  -3   6   3   -6.00    6.90
   3   6  -3    6.70    7.90
   3   6  -3   10.10    5.10
   3   6  -3    1.00    5.50
  -3   6   3    3.80    8.70
   2  -6  -3   13.60    5.20
   2   6  -3   11.10    5.20
  -2   6   3   17.90    7.40
   2   6  -3   12.80    5.70
  -2   6   3    5.20    7.30
   2   6  -3   20.10    5.50
   2   6  -3   22.40    7.00
   2   6  -3   10.70    7.90
   2   6  -3   10.40    4.80
  -2   6   3    8.00    3.90
   1  -6  -3    5.50    4.80
   1  -6  -3    6.80    6.10
   1   6  -3    2.10    4.20
   1   6  -3    4.60    6.80
   1   6  -3    4.30    4.10
   1   6  -3    9.20    7.30
   1   6  -3   -2.30    5.10
  -1   6   3    2.50    3.30
  -1   6   3   15.70    8.70
  -1   6   3    6.50    6.10
  -1   6   3   12.70    5.90
   1   6  -3    9.90    4.90
   1   6  -3    8.00    5.70
  -1   6   3    2.60    6.10
   0  -6  -3   44.90   10.20
   0  -6  -3   46.80    7.10
   0  -6  -3   45.20   10.10
   0   6  -3   52.09    7.50
   0   6  -3   40.80    6.60
   0   6  -3   50.49    9.30
   0   6  -3   62.69   10.10
   0   6  -3   55.09   10.00
   0   6  -3   46.50    6.90
   0   6   3   56.59    6.90
   0   6   3   58.39    9.60
   0   6  -3   55.69    8.60
   0   6   3   38.90    8.60
   1  -6   3  146.09   10.70
  -1  -6  -3  162.38   10.80
  -1  -6  -3  137.49   14.90
  -1   6  -3  179.38   11.30
  -1   6  -3  173.18   11.00
  -1   6  -3  164.28   13.80
   1   6   3  153.38    9.40
   1   6   3  158.68   14.40
  -1   6  -3  166.48   14.70
   1   6   3  152.08   13.90
  -1   6  -3  169.48   14.90
   2  -6   3   38.40    6.70
  -2  -6  -3   49.90    7.10
  -2  -6  -3   49.20   10.20
  -2   6  -3   47.60    5.90
  -2   6  -3   35.80    6.40
   2   6   3   46.90    9.70
   2   6   3   44.90    8.20
   2   6   3   47.50    6.30
  -2   6  -3   59.29   10.50
   3  -6   3    9.30    5.20
  -3  -6  -3    2.60    6.40
  -3  -6  -3   12.40    5.20
  -3   6  -3    4.00    5.00
  -3   6  -3   11.10    7.50
   3   6   3    5.40    3.70
   3   6   3    8.00    7.20
   3   6   3   -3.00    5.30
  -3   6  -3    5.50    3.70
  -4  -6  -3   28.90    8.90
  -4  -6  -3   34.70    6.40
   4  -6   3   51.09    7.90
   4  -6   3   52.79    6.20
   4   6   3   51.79    6.90
  -4   6  -3   41.10    7.50
   4   6   3   55.29   11.20
  -4   6  -3   44.30   10.20
  -4   6  -3   37.60    6.00
   4   6   3   57.49   10.10
  -5  -6  -3    1.30    7.50
  -5  -6  -3    6.10    5.20
   5  -6   3    5.50    6.10
   5  -6   3    6.10    6.30
  -5  -6  -3   11.50    4.10
   5  -6   3    8.30    4.20
   5  -6   3   -1.50    5.70
  -5  -6  -3   11.00    5.50
  -5   6  -3    7.20    5.60
   5   6   3    2.00    6.90
  -5   6  -3    2.60    4.50
  -5   6  -3    3.80    7.70
  -6  -6  -3   98.99    7.60
   6  -6   3  106.79    9.90
   6  -6   3   86.49    9.40
  -6  -6  -3  111.49    9.50
  -6  -6  -3   95.99   14.20
   6  -6   3   94.19    7.50
  -6  -6  -3  116.09   10.50
  -6   6  -3   86.19    9.60
  -6   6  -3  105.89   13.80
   6   6   3   88.49   12.20
  -6   6  -3  102.79   10.10
  -7  -6  -3   14.10    5.00
  -7  -6  -3    7.10    5.70
  -7  -6  -3    1.50    9.20
  -7  -6  -3    3.70    5.80
   7  -6   3   18.60    4.60
   7  -6   3    2.20    6.40
  -7  -6  -3    8.20    6.00
   7   6   3   -1.10    7.40
   7   6   3   21.20    7.40
  -7   6  -3    3.90    5.70
  -7   6  -3    7.20    5.80
  -7   6  -3    4.60    9.30
  -8  -6  -3  188.88   11.70
  -8  -6  -3  183.78   11.10
  -8  -6  -3  165.98   13.60
   8  -6   3  184.68    8.60
   8  -6   3  187.58   12.40
  -8  -6  -3  189.18   12.80
  -8   6  -3  187.98   11.40
  -8   6  -3  225.28   13.70
   8   6   3  188.08   15.10
   8   6   3  175.38   16.50
   9  -6   3  138.39    6.30
  -9  -6  -3  161.78   10.80
   9  -6   3  160.98   11.60
  -9  -6  -3  143.89   10.60
  -9  -6  -3  149.29   13.50
  -9  -6  -3  157.78   12.60
   9   6   3  155.78   13.40
  -9   6  -3  167.38   12.10
  -9   6  -3  161.88   12.20
 -10  -6  -3   63.49    7.10
 -10  -6  -3   67.59    7.40
 -10  -6  -3   49.70    8.40
 -10  -6  -3   66.09    8.80
  10   6   3   59.69    9.10
 -10   6  -3   71.79    7.70
 -10   6  -3   70.99    9.50
 -10   6  -3   63.99    7.90
 -11  -6  -3    6.30    6.40
 -11  -6  -3   14.00    5.20
 -11  -6  -3   10.90    5.20
 -11   6  -3   10.10    5.20
 -11   6  -3   14.80    4.80
 -11   6  -3    6.40    5.60
 -12  -6  -3    6.60    4.60
 -12  -6  -3   13.00    4.70
 -12   6  -3   17.90    4.50
  12   6   3   15.30    5.70
 -12   6  -3   12.20    4.90
 -13  -6  -3    3.90    3.80
 -13  -6  -3    8.10    3.90
 -13   6  -3    7.90    3.70
  13   6   3    6.70    4.50
 -13   6  -3    1.10    3.40
 -12  -7   3   37.70    4.40
  12  -7  -3   50.39    5.80
  12  -7  -3   36.10    4.60
  12   7  -3   36.50    5.00
  11  -7  -3    6.30    4.20
  11  -7  -3    5.80    4.30
 -11  -7   3    6.20    4.20
  11  -7  -3    0.10    5.00
  11   7  -3    0.70    4.40
  10  -7  -3   18.00    5.50
  10  -7  -3   17.10    4.90
  10  -7  -3   17.80    6.00
 -10  -7   3   16.20    4.90
 -10   7   3   32.00    6.20
  10   7  -3   26.80    6.20
  -9  -7   3   60.09    6.70
   9  -7  -3   68.39    8.40
   9  -7  -3   61.69    7.50
   9  -7  -3   49.00    6.60
   9  -7  -3   66.79    8.70
  -9   7   3   59.49    9.80
  -9   7   3   78.99    8.80
   8  -7  -3   28.80    5.70
   8  -7  -3   14.70    6.20
   8  -7  -3   21.40    6.40
  -8  -7   3   23.60    5.60
   8  -7  -3   19.90    7.20
  -8   7   3   19.30    5.90
   8   7  -3   11.30    5.70
  -8   7   3   25.50    8.10
   7  -7  -3  111.29    8.90
   7  -7  -3  126.89   10.70
   7  -7  -3  103.69   10.90
   7  -7  -3  109.79    9.90
  -7   7   3   77.59   10.50
   7   7  -3   90.29   12.50
   7   7  -3   72.79    8.90
  -7   7   3   70.89    8.10
   7   7  -3   86.79    9.00
   6  -7  -3    2.70    5.20
   6  -7  -3    8.50    5.90
   6  -7  -3    4.50    4.20
   6  -7  -3   -4.20    6.10
  -6   7   3    5.50    4.80
   6   7  -3    6.70    5.60
   6   7  -3    8.40    5.20
   6   7  -3    5.00    8.00
  -6   7   3    4.00    7.60
   5  -7  -3   45.20    7.80
   5  -7  -3   35.70    6.60
   5  -7  -3   29.00    7.60
   5  -7  -3   46.40    5.80
  -5  -7   3   50.49    7.50
   5   7  -3   40.20    7.20
  -5   7   3   25.80   11.00
   5   7  -3   43.70    9.90
   5   7  -3   36.30    6.60
   5   7  -3   36.70    7.00
   4  -7  -3   15.80    6.90
  -4  -7   3    9.10    5.70
   4  -7  -3   12.70    6.10
   4  -7  -3    7.40    5.20
   4   7  -3    5.70    5.10
   4   7  -3    6.20    5.60
  -4   7   3    6.80    8.60
   4   7  -3    3.20    7.40
   4   7  -3    8.60    5.50
   3  -7  -3   55.09    8.90
  -3  -7   3   50.99    7.20
   3  -7  -3   62.39    8.00
   3  -7  -3   64.39    8.40
   3  -7  -3   48.20    5.60
   3  -7  -3   52.39    7.70
  -3  -7   3   54.89    4.70
   3   7  -3   68.19   10.80
   3   7  -3   47.50   12.70
   3   7  -3   59.39    8.20
   3   7  -3   66.99    8.10
  -3   7   3   76.99   12.70
   3   7  -3   64.69    8.50
   2  -7  -3   12.40    5.90
   2  -7  -3    9.80    5.90
   2  -7  -3   10.90    5.10
  -2  -7   3   10.20    5.50
   2  -7  -3    9.60    6.00
  -2  -7   3    8.40    3.80
   2  -7  -3   10.30    3.90
   2   7  -3   13.30    7.80
   2   7  -3   16.10    5.70
  -2   7   3   21.40    9.80
   2   7  -3   16.40    6.10
   2   7  -3    5.60    9.40
   2   7  -3   12.10    5.20
   1  -7  -3    8.20    5.10
   1  -7  -3    8.30    5.60
   1  -7  -3    8.20    5.50
  -1  -7   3    5.70    3.60
   1  -7  -3    6.30    3.60
   1  -7  -3    5.10    5.80
  -1  -7   3    6.40    5.00
   1   7  -3    7.40    5.30
   1   7  -3   10.80    9.00
  -1   7   3    3.50    8.60
   1   7  -3    9.60    5.10
   0  -7   3   17.60    6.00
   0  -7   3    9.30    4.90
   0  -7  -3    5.70    5.70
   0  -7  -3   18.60    6.20
   0  -7  -3   17.90    3.90
   0  -7  -3   14.50    5.70
   0  -7  -3   14.40    5.60
   0  -7   3   13.50    3.80
   0   7   3   24.50    9.50
   0   7  -3   15.40    5.80
   0   7  -3   22.70    8.90
   0   7  -3   23.40    6.20
  -1  -7  -3    2.00    3.30
   1  -7   3    3.50    3.40
  -1  -7  -3    5.10    5.10
   1  -7   3    9.60    5.10
  -1  -7  -3   -3.40    4.80
  -1  -7  -3    5.10    5.60
  -1  -7  -3    0.00    5.40
   1  -7   3    9.50    5.40
   1   7   3   -3.30    7.40
  -1   7  -3    8.00    5.30
  -1   7  -3    6.40    5.10
  -1   7  -3    9.10    8.50
   2  -7   3  155.28   11.60
  -2  -7  -3  162.68    8.70
   2  -7   3  166.08    7.00
   2  -7   3  149.59   11.20
  -2  -7  -3  166.98   12.10
  -2  -7  -3  151.18   11.20
  -2  -7  -3  157.68   10.60
  -2   7  -3  139.49   15.20
  -2   7  -3  149.19   11.60
  -2   7  -3  136.19   11.60
   2   7   3  173.58   17.70
  -3  -7  -3  153.48    9.20
  -3  -7  -3  151.18   11.60
  -3  -7  -3  156.08   10.80
   3  -7   3  158.68   11.70
   3  -7   3  165.68   12.10
   3  -7   3  160.08    6.60
  -3   7  -3  142.39   11.60
  -3   7  -3  160.48   12.60
   3   7   3  156.98   11.20
  -3   7  -3  162.08   17.10
   3   7   3  151.58   16.20
   4  -7   3    8.20    2.70
  -4  -7  -3   12.50    5.60
  -4  -7  -3   13.10    5.30
   4  -7   3    3.00    5.80
  -4  -7  -3   16.10    4.60
   4  -7   3   11.60    6.30
   4   7   3   13.70    9.40
  -4   7  -3    1.10    8.70
  -4   7  -3    0.40    5.20
  -4   7  -3    8.50    4.80
   4   7   3    7.50    7.90
   5  -7   3    5.50    5.90
  -5  -7  -3   12.10    5.60
   5  -7   3    6.80    6.00
  -5  -7  -3   12.60    4.70
  -5  -7  -3    5.80    5.30
  -5   7  -3    5.20    5.20
   5   7   3    5.50    8.00
  -5   7  -3    3.60    5.30
   6  -7   3   60.39    8.40
   6  -7   3   53.59    8.30
  -6  -7  -3   60.39    7.80
  -6  -7  -3   67.79    8.90
  -6  -7  -3   53.79    6.40
  -6   7  -3   58.19    8.00
   6   7   3   68.89   10.20
  -6   7  -3   63.29    8.80
   6   7   3   76.09   12.60
   7  -7   3    5.00    5.80
   7  -7   3   13.70    6.70
  -7  -7  -3   -5.00    5.30
  -7  -7  -3   -2.10    4.50
  -7  -7  -3    1.60    5.70
  -7   7  -3    8.80    5.30
   7   7   3   19.30    7.80
  -7   7  -3    9.80    6.30
   7   7   3    5.20    9.00
  -8  -7  -3    1.70    5.90
   8  -7   3   -0.40    5.90
  -8  -7  -3    2.40    5.90
  -8  -7  -3   -4.90    4.80
  -8   7  -3   -1.10    5.50
   8   7   3   -0.20    6.60
  -9  -7  -3    2.40    6.10
  -9  -7  -3    6.80    4.90
  -9  -7  -3    6.00    6.10
  -9  -7  -3    8.40    4.80
   9  -7   3    1.30    5.50
  -9   7  -3    3.20    5.50
  -9   7  -3    9.40    6.40
 -10  -7  -3   30.10    6.40
 -10  -7  -3   36.00    5.30
 -10  -7  -3   25.50    6.70
 -10  -7  -3   31.40    5.50
 -10   7  -3   29.00    6.20
 -10   7  -3   41.70    6.60
 -11  -7  -3    0.00    4.00
 -11  -7  -3    3.90    3.80
 -11   7  -3    5.00    4.30
 -12  -7  -3    5.10    3.60
 -12  -7  -3    8.90    3.20
 -12   7  -3    4.30    3.30
  12   7   3   -0.60    4.00
  11  -8  -3   16.90    2.90
  11  -8  -3   22.70    4.10
  11   8  -3   12.80    3.50
  10  -8  -3    9.20    3.30
  10  -8  -3    6.40    4.30
  10  -8  -3    2.80    3.60
  10   8  -3    9.10    4.40
   9  -8  -3   12.20    5.00
   9  -8  -3    6.00    4.40
   9  -8  -3   13.20    5.30
   9  -8  -3    9.10    3.80
   9   8  -3    8.80    4.90
   8  -8  -3   50.89    7.70
   8  -8  -3   60.79    7.30
   8  -8  -3   51.09    5.70
   8  -8  -3   41.10    6.60
   8   8  -3   31.00    6.00
   7  -8  -3   10.00    5.40
   7  -8  -3   -4.90    3.70
   7  -8  -3    5.10    5.80
   7  -8  -3    4.90    5.60
   7   8  -3   -3.60    4.40
   6  -8  -3    1.50    4.00
   6  -8  -3    6.40    5.80
   6  -8  -3   -2.00    4.90
   6  -8  -3    1.70    6.20
   6   8  -3    8.90    5.40
   5  -8  -3    8.00    6.10
  -5  -8   3   24.80    6.70
   5  -8  -3   24.00    5.80
   5  -8  -3   19.70    7.40
   5  -8  -3   27.30    4.90
   5   8  -3   15.20    6.00
   5   8  -3   14.10    5.50
  -5   8   3   18.70    8.50
   5   8  -3   18.80    6.10
   4  -8  -3    6.20    6.40
   4  -8  -3    5.60    6.00
   4  -8  -3   14.40    7.10
   4  -8  -3   10.30    5.40
  -4  -8   3    7.20    5.50
   4  -8  -3   12.00    4.00
  -4   8   3   12.50    8.60
   4   8  -3   12.30    5.70
   4   8  -3    5.20    4.90
   4   8  -3    7.20    5.10
   3  -8  -3    1.30    6.10
   3  -8  -3    6.00    3.70
   3  -8  -3    2.40    5.00
  -3  -8   3    2.30    5.60
   3  -8  -3    0.80    6.20
   3  -8  -3   -0.20    5.50
   3   8  -3   -6.70    5.20
   3   8  -3    2.90    4.50
   3   8  -3   -0.30    4.80
   2  -8  -3    8.70    6.00
  -2  -8   3    7.40    5.50
   2  -8  -3   11.40    6.10
   2  -8  -3    5.90    3.70
   2  -8  -3    7.50    5.50
   2  -8  -3   13.30    6.40
   2   8  -3    2.60    5.50
   2   8  -3    5.20    4.80
   2   8  -3    3.90    5.00
   1  -8  -3   13.00    6.50
  -1  -8   3   15.40    5.80
   1  -8  -3   12.90    6.00
   1  -8  -3   10.20    5.70
   1  -8  -3   12.70    4.00
   1  -8  -3   13.70    6.00
   1   8  -3   19.70    5.90
   1   8  -3    9.50    5.70
   1   8  -3   13.20    5.60
   0  -8  -3   47.80    7.30
   0  -8   3   37.20    6.70
   0  -8  -3   42.90    7.20
   0  -8  -3   59.39    8.90
   0  -8  -3   48.00    5.50
   0  -8  -3   49.99    7.60
   0   8  -3   32.70    7.10
   0   8  -3   50.89    7.70
   0   8  -3   30.50    6.80
  -1  -8  -3   88.29    8.60
   1  -8   3   88.49    8.40
  -1  -8  -3   91.89    7.60
  -1  -8  -3   99.59    9.70
  -1  -8  -3   85.09    8.90
  -1   8  -3   83.59    9.50
  -1   8  -3   69.09    8.40
  -2  -8  -3   -1.60    5.00
  -2  -8  -3    5.90    5.30
   2  -8   3    6.70    5.80
  -2  -8  -3    4.40    4.20
   2  -8   3   -2.80    4.80
  -2   8  -3    2.10    4.90
   2   8   3    0.90    4.30
  -2   8  -3    6.60    5.30
  -3  -8  -3  298.87   13.90
   3  -8   3  283.37   13.70
   3  -8   3  318.47   15.80
  -3  -8  -3  291.47   14.70
  -3  -8  -3  293.37   11.70
  -3   8  -3  290.37   15.10
   3   8   3  328.67   15.10
  -3   8  -3  300.77   16.20
   4  -8   3   33.00    6.70
  -4  -8  -3   25.70    6.00
  -4  -8  -3   30.50    5.30
   4  -8   3   33.80    7.30
  -4  -8  -3   27.40    6.70
  -4   8  -3   22.60    6.50
  -4   8  -3   17.10    6.20
   5  -8   3    1.30    5.20
  -5  -8  -3    3.70    4.80
  -5  -8  -3   10.30    5.90
   5  -8   3   -4.10    5.80
  -5  -8  -3   -0.70    4.30
   5   8   3    3.00    6.90
  -5   8  -3    0.60    5.20
  -5   8  -3   -4.40    4.60
   6  -8   3    9.80    5.60
  -6  -8  -3    4.00    5.30
   6  -8   3   11.90    6.00
  -6  -8  -3   10.80    6.00
  -6  -8  -3   10.40    4.60
  -6   8  -3   11.00    5.40
  -7  -8  -3   -3.10    4.90
  -7  -8  -3    3.60    4.50
   7  -8   3    6.60    5.30
  -7  -8  -3    4.00    5.50
  -7   8  -3    0.40    5.10
  -8  -8  -3    3.30    5.20
  -8  -8  -3   13.50    5.90
  -8  -8  -3    6.60    4.30
   8  -8   3    2.50    4.30
  -8   8  -3   -4.80    5.20
  -9  -8  -3    6.60    5.30
  -9  -8  -3    7.00    4.80
  -9  -8  -3    6.00    4.10
  -9   8  -3    4.60    4.60
 -10  -8  -3   11.60    3.70
 -10  -8  -3    6.50    4.90
 -10   8  -3    6.00    3.70
   8  -9  -3   26.40    3.30
   8  -9  -3   24.50    4.30
   8  -9  -3   31.60    5.10
   8   9  -3   25.70    4.70
   7  -9  -3   25.50    3.70
   7  -9  -3   24.30    4.80
   7  -9  -3   25.50    5.50
   7   9  -3   30.90    5.50
   6  -9  -3   13.90    3.50
   6  -9  -3   13.00    4.90
   6  -9  -3   19.60    5.90
   6  -9  -3    8.30    5.20
   6   9  -3    7.00    4.30
  -5  -9   3   13.50    5.30
   5  -9  -3    8.30    5.70
   5  -9  -3    9.30    5.20
   5  -9  -3   17.00    3.80
   5  -9  -3   11.70    5.30
   5   9  -3   -2.90    4.30
   5   9  -3    0.90    4.10
   4  -9  -3    7.20    3.40
   4  -9  -3    4.10    5.40
   4  -9  -3    7.60    5.80
  -4  -9   3    0.20    4.90
   4  -9  -3   -1.60    5.00
   4   9  -3    0.00    4.20
   4   9  -3    5.50    4.60
   3  -9  -3   10.30    5.30
  -3  -9   3   12.20    5.30
   3  -9  -3    5.60    3.40
   3  -9  -3    3.20    5.10
   3  -9  -3    2.90    5.80
   3  -9  -3    7.00    5.50
   3   9  -3    4.30    5.00
   3   9  -3    0.70    4.20
  -2  -9   3   28.30    6.10
   2  -9  -3   18.20    5.80
   2  -9  -3   30.40    6.60
   2  -9  -3   20.70    5.90
   2  -9  -3   16.40    4.30
   2   9  -3   16.00    5.10
   2   9  -3   22.80    5.70
   1  -9  -3  103.79    9.30
  -1  -9   3   81.59    7.90
   1  -9  -3  103.49    9.00
   1  -9  -3  102.59    7.00
   1  -9  -3  105.29    9.10
   1   9  -3   77.19    8.40
   1   9  -3  100.29    8.60
  -1   9   3  100.79    9.70
   0  -9   3   34.00    6.20
   0  -9  -3   46.50    7.00
   0  -9  -3   35.00    5.00
   0  -9  -3   30.00    6.70
   0  -9  -3   40.00    6.90
   0   9  -3   38.70    6.60
   0   9   3   43.30    7.10
   0   9  -3   37.80    7.10
  -1  -9  -3   11.30    5.30
  -1  -9  -3   10.40    4.10
   1  -9   3   13.90    5.10
  -1  -9  -3   13.80    5.80
  -1   9  -3    3.60    5.20
  -1   9  -3   -0.60    5.00
   1   9   3   12.80    5.10
   2  -9   3   38.00    6.20
  -2  -9  -3   32.80    6.00
  -2  -9  -3   28.80    6.50
  -2  -9  -3   29.10    4.50
  -2   9  -3   11.60    6.20
  -2   9  -3   13.10    5.50
   2   9   3   13.60    4.90
  -3  -9  -3  283.07   13.40
  -3  -9  -3  248.18    9.70
   3  -9   3  235.88   11.30
  -3  -9  -3  251.77   11.60
   3   9   3  230.08   12.50
  -3   9  -3  235.28   14.00
  -3   9  -3  218.78   12.70
  -4  -9  -3   55.59    7.70
  -4  -9  -3   42.90    5.90
   4  -9   3   61.09    7.00
  -4  -9  -3   54.29    5.40
  -4   9  -3   38.70    7.20
  -4   9  -3   36.70    6.70
   5  -9   3   33.00    5.60
  -5  -9  -3   32.70    6.60
  -5  -9  -3   34.00    4.70
  -5  -9  -3   22.80    5.30
  -5   9  -3   37.00    6.30
  -6  -9  -3  122.49    9.90
   6  -9   3   90.79    7.40
  -6  -9  -3   99.09    7.10
  -6  -9  -3  104.09    8.00
  -6   9  -3  110.09    8.80
  -7  -9  -3   43.70    5.80
  -7  -9  -3   48.90    4.60
   7  -9   3   39.80    4.80
  -7  -9  -3   50.69    7.00
  -7   9  -3   41.90    5.70
  -7   9  -3   44.20    5.30
  -8  -9  -3   11.50    3.90
  -8  -9  -3    8.90    4.60
  -8  -9  -3   12.40    3.20
  -8   9  -3    0.60    3.20
   4 -10  -3   18.70    4.80
   4 -10  -3    8.60    2.90
  -4 -10   3    8.60    3.60
   3 -10  -3    6.50    3.00
   3 -10  -3    6.20    3.30
  -3 -10   3    3.60    4.00
  -3 -10   3    0.90    3.80
   3 -10  -3   10.20    4.60
   3  10  -3    3.80    3.20
   2 -10  -3   25.40    5.00
   2 -10  -3   25.80    3.60
   2 -10  -3   27.80    4.30
  -2 -10   3   23.50    4.20
  -2 -10   3   24.30    4.80
   2  10  -3   17.70    3.80
  -2  10   3   17.00    4.20
  -1 -10   3   51.79    5.70
  -1 -10   3   44.00    5.40
   1 -10  -3   47.80    6.30
   1 -10  -3   52.69    5.50
   1 -10  -3   54.79    4.30
   1  10  -3   42.70    4.90
  -1  10   3   46.70    5.00
   0 -10   3   56.49    5.60
   0 -10  -3   65.49    6.80
   0 -10   3   55.89    5.80
   0 -10  -3   58.09    5.70
   0 -10  -3   57.19    4.50
   0  10  -3   54.49    5.90
   0  10   3   52.89    5.20
  -1 -10  -3    7.90    3.10
  -1 -10  -3   10.90    3.70
  -1 -10  -3    9.30    4.80
   1 -10   3    4.90    4.00
   1 -10   3    3.10    3.50
  -1  10  -3   12.40    4.10
  -2 -10  -3    2.80    3.40
   2 -10   3    9.10    3.70
  -2 -10  -3    6.40    4.30
   2 -10   3    6.10    3.90
  -2 -10  -3    2.40    2.90
  -2  10  -3    1.40    3.60
   3 -10   3   55.79    5.30
  -3 -10  -3   52.49    6.10
  -3 -10  -3   54.49    4.00
  -3 -10  -3   48.70    5.10
   3 -10   3   42.10    4.70
  -3  10  -3   42.20    5.10
  -4 -10  -3   53.69    5.80
  -4 -10  -3   51.29    4.20
   4 -10   3   50.69    4.70
  -4 -10  -3   38.40    4.40
  -4  10  -3   52.89    5.10
 -17   0   4   73.69    5.00
  17   0  -4   92.89    7.00
  16   0  -4   67.69    7.40
 -16   0   4   53.29    6.30
  15   0  -4    4.20    5.80
 -15   0   4   12.80    6.10
  14   0  -4    1.60    5.70
  14   0  -4    1.40    2.60
 -14   0   4    3.60    5.20
 -14   0   4    7.20    6.00
 -14   0   4    8.90    6.90
  13   0  -4   26.00    7.20
  13   0  -4   27.70    5.60
 -13   0   4   19.00    6.20
 -12   0   4  217.58   12.80
  12   0  -4  216.98   10.40
  12   0  -4  219.18   11.90
  12   0  -4  206.98   13.70
 -12   0   4  215.88   13.10
  11   0  -4  895.11   23.90
  11   0  -4  855.51   26.80
 -11   0   4  901.61   24.90
 -11   0   4  876.61   26.10
 -10   0   4  373.16   24.50
 -10   0   4  408.36   15.50
  10   0  -4  403.36   17.90
 -10   0   4  374.26   23.10
 -10   0   4  397.96   16.50
 -10   0   4  384.96   20.30
   9   0  -4  195.58   10.40
  -9   0   4  191.08   12.30
   9   0  -4  208.48   12.20
  -9   0   4  190.18   16.40
  -9   0   4  193.08   16.60
  -9   0   4  207.98   12.60
  -9   0   4  206.38   15.10
  -9   0   4  195.68   11.00
   8   0  -4   30.60    7.00
  -8   0   4   25.10    8.30
  -8   0   4   26.90    5.50
  -8   0   4   22.40    8.00
  -8   0   4   22.40    8.30
  -8   0   4   25.10    6.30
  -8   0   4   31.90    6.90
   8   0  -4   23.60    5.20
  -7   0   4   99.49   10.90
  -7   0   4   80.29    8.20
  -7   0   4   87.99    8.60
  -7   0   4   78.09   10.00
  -7   0   4   69.39    9.90
   7   0  -4  103.09   10.20
  -7   0   4   93.39    8.20
  -6   0   4  720.63   24.50
   6   0  -4  683.63   22.10
  -6   0   4  639.44   19.10
  -6   0   4  710.53   24.70
  -6   0   4  715.23   22.90
  -6   0   4  717.93   19.70
  -6   0   4  700.53   18.10
   5   0  -4 1746.33   41.00
  -5   0   4 1732.73   35.20
  -5   0   4 1815.02   44.40
  -5   0   4 1756.32   45.40
  -5   0   4 1750.22   40.00
  -5   0   4 1789.52   37.20
  -4   0   4  294.67   11.80
   4   0  -4  284.07   12.10
  -4   0   4  306.17   13.10
  -4   0   4  300.17   13.40
  -4   0   4  306.77    9.30
  -3   0   4  385.56    9.70
   3   0  -4  396.26   13.50
   3   0  -4  385.16    9.50
  -3   0   4  383.36   13.80
  -3   0   4  393.36   13.50
  -3   0   4  395.76   13.10
   2   0  -4   54.29    4.30
  -2   0   4   52.49    5.30
  -2   0   4   38.10    4.80
   2   0  -4   53.99    5.90
  -2   0   4   50.19    4.70
  -2   0   4   44.30    2.40
   1   0  -4 1871.51   38.20
  -1   0   4 1784.12   39.20
   1   0  -4 1841.22   36.90
  -1   0   4 1766.22   38.30
   0   0  -4  568.64   14.20
   0   0  -4  567.24   15.00
   0   0  -4  566.34   13.00
   0   0   4  559.94   13.30
   0   0  -4  561.54   14.80
   0   0  -4  528.55   14.40
  -1   0  -4 2864.11   55.99
  -1   0  -4 2921.41   60.29
  -1   0  -4 2759.32   55.29
  -1   0  -4 2888.11   56.39
  -1   0  -4 2943.11   57.39
  -1   0  -4 2840.12   58.79
   2   0   4  690.23   14.90
  -2   0  -4  716.83   17.30
  -2   0  -4  710.03   17.60
  -2   0  -4  746.63   19.30
  -2   0  -4  740.53   18.10
  -2   0  -4  724.73   18.50
  -2   0  -4  722.23   19.70
  -2   0  -4  736.33   18.50
  -3   0  -4   49.40    5.50
  -3   0  -4   59.79    6.80
  -3   0  -4   50.49    4.70
  -3   0  -4   52.39    5.70
  -3   0  -4   57.59    5.40
  -3   0  -4   44.30    5.90
   3   0   4   55.29    4.30
  -3   0  -4   45.30    5.20
   4   0   4   58.59    5.10
  -4   0  -4   54.69    6.00
  -4   0  -4   56.49    4.50
  -4   0  -4   52.39    6.10
  -4   0  -4   55.89    6.50
  -4   0  -4   53.89    6.80
  -4   0  -4   56.89    6.50
  -4   0  -4   63.99    7.20
   5   0   4  693.73   18.30
  -5   0  -4  689.03   23.20
  -5   0  -4  708.53   21.50
  -5   0  -4  713.83   23.00
  -5   0  -4  692.23   19.90
  -5   0  -4  679.13   17.20
  -5   0  -4  734.93   22.00
  -5   0  -4  681.43   21.90
  -6   0  -4   89.09    6.80
  -6   0  -4   75.39    8.20
  -6   0  -4   98.59    8.80
  -6   0  -4  107.09   10.20
  -6   0  -4   92.19    8.90
  -6   0  -4  105.29   10.90
   6   0   4  108.09    7.30
   6   0   4   89.99    7.60
  -6   0  -4   93.49   10.10
   7   0   4 1031.70   26.40
  -7   0  -4  954.50   30.90
  -7   0  -4  947.51   24.50
   7   0   4 1008.10   26.20
  -7   0  -4 1057.19   34.30
  -7   0  -4 1041.60   30.80
  -7   0  -4 1046.90   33.50
  -7   0  -4 1092.29   29.10
  -7   0  -4 1005.10   29.20
  -8   0  -4  512.05   20.40
   8   0   4  477.75   17.00
  -8   0  -4  484.15   23.80
  -8   0  -4  513.85   23.80
  -8   0  -4  504.95   22.10
  -8   0  -4  511.95   19.40
  -8   0  -4  491.45   21.40
  -8   0  -4  499.25   16.40
   8   0   4  506.85   17.50
  -9   0  -4  647.94   25.80
  -9   0  -4  632.74   29.30
   9   0   4  678.73   21.50
  -9   0  -4  639.74   26.70
  -9   0  -4  649.14   28.90
  -9   0  -4  667.43   19.90
   9   0   4  647.54   21.60
 -10   0  -4  542.25   18.50
 -10   0  -4  544.75   27.80
  10   0   4  569.44   20.00
 -10   0  -4  544.25   25.00
 -11   0  -4  783.22   32.10
 -11   0  -4  859.61   24.40
  11   0   4  859.31   25.60
  11   0   4  819.62   25.40
 -11   0  -4  862.91   22.50
  12   0   4  381.86   16.80
  12   0   4  375.56   16.40
 -12   0  -4  371.16   12.60
 -12   0  -4  384.26   16.00
 -13   0  -4    9.90    2.60
  13   0   4   18.70    6.00
 -13   0  -4   12.40    5.80
  14   0   4   11.60    5.50
 -14   0  -4    1.80    5.40
  15   0   4   11.30    5.50
  15   0   4    7.60    5.20
  16   0   4    3.00    3.80
  17  -1  -4    6.10    4.10
 -17   1   4    3.60    3.00
  17   1  -4    5.40    4.00
  16  -1  -4   11.80    5.10
 -16  -1   4    1.40    4.00
 -16   1   4    1.40    4.10
  16   1  -4   -0.90    4.40
 -16   1   4   -4.00    4.20
  15  -1  -4    0.70    5.50
 -15  -1   4    3.30    5.30
  15   1  -4    6.90    5.30
 -15   1   4    3.60    5.20
 -15   1   4    9.00    5.50
  14  -1  -4   23.60    6.50
 -14  -1   4   26.30    7.20
 -14  -1   4   30.50    6.50
  14   1  -4   25.90    7.30
  14   1  -4   16.90    4.10
 -14   1   4   34.10    6.80
 -14   1   4   14.60    5.80
 -13  -1   4  225.48   13.90
  13  -1  -4  201.98   14.10
 -13  -1   4  233.78   13.10
  13  -1  -4  221.98   11.60
 -13   1   4  239.18   13.70
  13   1  -4  233.18   14.50
 -13   1   4  222.38   12.80
  13   1  -4  228.28   11.00
  12  -1  -4  138.59   11.90
  12  -1  -4  117.39    9.30
  12  -1  -4  133.69    7.40
 -12  -1   4  135.99   11.40
 -12   1   4  143.49   11.70
 -12   1   4  135.09   11.00
  12   1  -4  128.89   11.90
  12   1  -4  139.79    9.40
 -11  -1   4   24.00    6.60
  11  -1  -4   24.20    6.00
 -11  -1   4   21.50    6.10
  11  -1  -4   29.00    7.20
  11  -1  -4   22.00    5.90
 -11  -1   4   27.60   10.20
 -11   1   4   26.40    7.50
 -11   1   4   29.50   12.30
  11   1  -4   32.70    7.30
  11   1  -4   26.40    5.70
 -11   1   4   24.00    6.10
  10  -1  -4   -1.00    4.20
 -10  -1   4    2.00    7.90
 -10  -1   4    7.70    5.10
  10  -1  -4   -0.30    5.70
 -10  -1   4    3.00    5.60
 -10   1   4    1.30    6.00
 -10   1   4    5.40    5.40
 -10   1   4    0.10    4.60
 -10   1   4    6.30    8.80
 -10   1   4   -2.30    5.50
   9  -1  -4  161.58   11.30
   9  -1  -4  161.18    9.30
  -9  -1   4  186.78   10.80
  -9  -1   4  167.08   14.00
  -9  -1   4  150.58   15.60
  -9  -1   4  156.48   11.40
  -9  -1   4  152.48   15.40
  -9   1   4  132.09   15.00
   9   1  -4  171.38   11.40
  -9   1   4  168.68   10.40
  -9   1   4  150.48   13.50
  -9   1   4  177.28   14.50
  -9   1   4  164.38   15.50
  -9   1   4  158.58   11.70
  -9   1   4  180.38   12.20
  -8  -1   4    5.00    6.80
  -8  -1   4   12.10    5.70
  -8  -1   4   13.20    5.10
  -8  -1   4   15.60    6.40
  -8  -1   4    5.40    6.50
  -8  -1   4    8.70    6.60
   8  -1  -4   11.60    4.30
  -8   1   4   12.80    4.60
  -8   1   4    7.50    5.40
  -8   1   4    9.40    6.40
  -8   1   4   17.60    8.10
  -8   1   4   17.20    5.90
  -8   1   4    9.90    5.60
  -8   1   4    9.20    7.40
  -7  -1   4    8.80    6.00
  -7  -1   4   -4.50    5.10
  -7  -1   4    4.80    5.10
  -7  -1   4    3.20    4.20
   7  -1  -4    9.10    5.40
  -7  -1   4   -1.30    5.70
   7  -1  -4   -0.80    4.10
  -7  -1   4    1.30    6.00
  -7   1   4    5.00    6.50
  -7   1   4   -0.10    5.00
   7   1  -4    2.40    3.60
  -7   1   4    2.10    3.90
  -7   1   4    7.00    6.10
  -7   1   4    3.30    5.00
   7   1  -4   -0.30    4.40
  -7   1   4   -4.10    5.90
  -6  -1   4   84.29    9.90
  -6  -1   4   76.89    6.40
  -6  -1   4   86.69    9.50
  -6  -1   4   89.39    7.80
  -6  -1   4   84.69    9.80
  -6  -1   4  102.89    8.50
   6  -1  -4   90.69    9.30
  -6   1   4   81.09    7.10
  -6   1   4   85.09    8.00
  -6   1   4  111.09   11.60
  -6   1   4  100.49    7.90
  -6   1   4   92.89    9.30
   6   1  -4   89.99    7.60
   6   1  -4   97.19    8.80
  -6   1   4   92.39   10.60
  -5  -1   4   16.90    4.70
  -5  -1   4   25.30    5.00
  -5  -1   4   16.10    5.50
  -5  -1   4   20.50    5.80
  -5  -1   4   18.80    3.90
   5  -1  -4   17.70    5.70
  -5  -1   4   19.50    5.70
  -5   1   4   20.00    3.90
   5   1  -4   24.90    5.00
  -5   1   4   20.90    5.60
  -5   1   4   24.80    4.20
  -5   1   4   25.00    6.60
   5   1  -4   18.40    4.10
  -5   1   4   30.10    6.60
  -4  -1   4  105.39    7.90
  -4  -1   4   98.89    6.50
  -4  -1   4  103.39    8.50
  -4  -1   4   98.39    8.10
   4  -1  -4   92.89    8.50
   4   1  -4   86.69    6.60
   4   1  -4   94.99    7.40
  -4   1   4   81.89    7.10
  -4   1   4   90.89    8.60
  -4   1   4   95.69    4.80
   4   1  -4   89.49    5.40
  -4   1   4   96.99    8.50
   3  -1  -4   64.19    7.20
  -3  -1   4   53.39    5.60
  -3  -1   4   54.69    4.80
  -3  -1   4   54.29    5.40
  -3  -1   4   43.80    5.20
   3   1  -4   43.70    4.20
  -3   1   4   52.79    6.30
  -3   1   4   47.20    5.10
  -3   1   4   42.50    5.50
   3   1  -4   48.60    4.80
  -3   1   4   47.00    2.70
   3   1  -4   56.09    6.30
  -2  -1   4 1688.03   33.50
  -2  -1   4 1674.33   35.20
  -2  -1   4 1698.93   37.70
   2  -1  -4 1693.33   32.70
   2  -1  -4 1742.33   38.00
  -2  -1   4 1671.03   36.80
  -2   1   4 1667.93   39.80
  -2   1   4 1692.63   38.90
   2   1  -4 1688.73   36.70
  -2   1   4 1655.43   34.80
   2   1  -4 1656.03   33.50
  -1  -1   4 1119.49   25.20
   1  -1  -4 1206.28   26.10
   1  -1  -4 1212.08   25.70
  -1  -1   4 1236.08   25.80
   1  -1  -4 1232.78   25.50
   1  -1  -4 1263.27   28.50
  -1  -1   4 1219.08   24.50
   1   1  -4 1194.78   27.60
   1   1  -4 1225.88   26.20
   1   1  -4 1169.68   26.00
  -1   1   4 1180.78   29.10
   1   1  -4 1177.48   25.20
   0  -1  -4  493.45   14.30
   0  -1  -4  501.25   14.70
   0  -1  -4  506.25   13.70
   0  -1   4  502.35   12.00
   0  -1  -4  518.25   14.20
   0  -1  -4  508.85   13.70
   0  -1  -4  512.65   14.80
   0   1  -4  486.45   13.20
   0   1  -4  492.95   14.50
   0   1  -4  521.95   13.90
   0   1  -4  515.35   14.10
  -1  -1  -4    7.10    3.00
  -1  -1  -4    6.10    3.00
  -1  -1  -4   10.30    3.60
  -1  -1  -4    4.20    3.30
   1  -1   4    9.00    2.60
  -1  -1  -4    7.80    3.20
  -1  -1  -4    8.30    3.30
  -1  -1  -4    1.60    3.30
  -1   1  -4    8.60    3.90
  -1   1  -4    8.50    3.20
  -1   1  -4    6.40    3.70
  -1   1  -4    6.00    3.10
  -1   1  -4    7.00    3.40
  -2  -1  -4    7.10    2.50
  -2  -1  -4   12.30    4.20
  -2  -1  -4    6.20    2.40
  -2  -1  -4   14.80    3.30
  -2  -1  -4   12.30    3.90
  -2  -1  -4   15.50    3.70
   2  -1   4   17.50    3.20
  -2  -1  -4   17.80    4.00
  -2   1  -4   18.60    4.10
  -2   1  -4   15.30    3.80
  -2   1  -4   15.30    3.90
  -2   1  -4   17.90    2.80
  -2   1  -4   18.60    2.90
  -2   1  -4   14.70    4.20
  -2   1  -4   14.60    4.40
  -3  -1  -4  314.07   12.60
  -3  -1  -4  312.57   11.70
   3  -1   4  311.27   10.30
  -3  -1  -4  318.87   12.10
  -3  -1  -4  304.57    8.30
  -3  -1  -4  307.27   12.80
  -3  -1  -4  324.27   13.10
  -3  -1  -4  325.37   13.00
  -3   1  -4  323.17   11.00
  -3   1  -4  332.57   11.40
   3   1   4  320.27    7.60
  -3   1  -4  335.47   12.60
  -3   1  -4  336.47   11.60
  -3   1  -4  333.97   11.50
  -3   1  -4  317.17   13.00
  -3   1  -4  316.07   11.60
  -4  -1  -4  293.47   12.60
  -4  -1  -4  303.07   12.50
  -4  -1  -4  309.37   13.40
  -4  -1  -4  289.67   13.50
  -4  -1  -4  285.37    9.40
  -4  -1  -4  320.37   13.30
   4  -1   4  312.97   10.80
  -4  -1  -4  310.37   14.00
  -4   1  -4  316.17   11.40
  -4   1  -4  309.07   11.50
  -4   1  -4  302.67   12.80
  -4   1  -4  309.97   12.80
  -4   1  -4  319.97   12.60
  -4   1  -4  311.07   14.10
   4   1   4  305.97    9.20
  -4   1  -4  317.57   12.80
  -5  -1  -4    5.60    4.60
  -5  -1  -4    6.30    4.80
  -5  -1  -4    9.00    5.00
   5  -1   4    5.40    4.10
  -5  -1  -4   -1.80    4.80
  -5  -1  -4    5.80    3.20
   5  -1   4    8.60    3.50
  -5  -1  -4    6.00    5.00
  -5  -1  -4    3.30    5.00
  -5   1  -4    7.80    4.00
  -5   1  -4   12.40    5.20
  -5   1  -4    5.20    3.20
  -5   1  -4    6.90    3.80
  -5   1  -4    4.50    4.90
  -5   1  -4    6.20    4.60
  -5   1  -4   10.00    5.60
   5   1   4    5.10    3.00
  -5   1  -4    4.60    4.40
  -6  -1  -4   29.50    7.00
  -6  -1  -4   18.00    6.80
   6  -1   4   12.60    4.10
  -6  -1  -4   16.10    5.90
  -6  -1  -4   19.00    4.30
   6  -1   4   20.50    4.40
  -6  -1  -4   20.70    6.10
  -6  -1  -4    9.80    5.60
  -6  -1  -4   10.20    6.20
  -6   1  -4   19.70    6.10
  -6   1  -4   27.00    6.40
  -6   1  -4   15.20    3.90
  -6   1  -4   14.80    6.30
   6   1   4   13.50    3.90
  -6   1  -4   24.10    6.70
   6   1   4   11.20    4.20
  -6   1  -4   16.70    5.50
  -6   1  -4   21.70    5.40
   7  -1   4  144.09    9.30
  -7  -1  -4  162.58   13.30
  -7  -1  -4  141.29   13.80
   7  -1   4  147.69    9.60
  -7  -1  -4  146.39   11.60
  -7  -1  -4  170.88   13.10
  -7  -1  -4  131.49   11.10
  -7  -1  -4  150.78   13.80
  -7  -1  -4  146.89    9.20
  -7   1  -4  138.69    8.80
  -7   1  -4  145.09   12.80
   7   1   4  164.48    9.90
   7   1   4  147.99    9.00
  -7   1  -4  145.39    8.90
  -7   1  -4  151.08   11.40
  -7   1  -4  163.18   13.70
  -7   1  -4  147.69   12.90
  -7   1  -4  159.58   13.00
  -7   1  -4  155.28   12.00
  -8  -1  -4   52.59   10.70
   8  -1   4   58.29    7.00
  -8  -1  -4   50.39    8.30
  -8  -1  -4   52.49    9.40
  -8  -1  -4   65.69   11.00
   8  -1   4   70.09    7.70
  -8  -1  -4   51.49    6.30
  -8  -1  -4   58.49    8.70
  -8  -1  -4   60.99   10.10
  -8   1  -4   71.49   10.20
  -8   1  -4   56.39   10.60
  -8   1  -4   52.59    6.10
   8   1   4   58.39    7.20
  -8   1  -4   50.89   10.40
  -8   1  -4   57.59    8.50
  -8   1  -4   68.49   10.00
   8   1   4   55.29    7.10
  -9  -1  -4   20.20    8.50
  -9  -1  -4   30.50    9.10
  -9  -1  -4   11.50    8.80
  -9  -1  -4   20.00    8.10
  -9  -1  -4   22.40    9.30
  -9  -1  -4   32.80    8.10
  -9  -1  -4   23.60    5.50
   9  -1   4   15.30    5.70
  -9   1  -4   14.50    9.20
   9   1   4   25.00    6.30
  -9   1  -4   24.00    7.90
  -9   1  -4   22.40    7.80
   9   1   4   28.70    6.20
  -9   1  -4   14.70    5.30
 -10  -1  -4   65.09   13.30
  10  -1   4   72.99    8.20
 -10  -1  -4   74.09   11.10
 -10  -1  -4   80.69    8.30
  10   1   4   76.39    9.30
  10   1   4   83.29    9.40
 -10   1  -4   65.29   11.20
 -10   1  -4   79.19    8.10
 -11  -1  -4   35.10    6.90
 -11  -1  -4   35.80   10.20
  11  -1   4   36.70    6.90
 -11  -1  -4   29.30    6.20
 -11  -1  -4   23.70    3.80
  11   1   4   35.70    7.00
  11   1   4   27.70    7.40
 -11   1  -4   25.30    5.80
 -11   1  -4   40.90   10.90
 -11   1  -4   27.80    6.40
 -11   1  -4   25.20    6.60
 -12  -1  -4   12.00    5.30
 -12  -1  -4    8.50    5.60
 -12   1  -4    2.70    4.40
  12   1   4    5.40    6.40
 -12   1  -4   13.10    5.80
 -12   1  -4    8.20    5.60
  12   1   4    4.20    5.60
 -13  -1  -4    1.90    4.90
  13  -1   4    6.70    6.10
 -13  -1  -4   -1.60    5.20
  13   1   4    4.40    5.90
 -13   1  -4   -1.70    5.30
  13   1   4    0.20    5.30
 -13   1  -4    3.30    3.90
 -13   1  -4    7.20    5.80
  14  -1   4   13.10    6.10
 -14  -1  -4   10.50    5.50
 -14   1  -4    9.00    5.60
  14   1   4   -0.70    5.10
 -14   1  -4    7.60    5.40
  15  -1   4   17.60    5.30
  15   1   4   14.00    5.40
 -15   1  -4   21.70    5.00
  16  -1   4    3.60    3.20
  16   1   4    2.30    4.00
  16   1   4   -1.30    4.50
 -16  -2   4   14.70    3.30
  16  -2  -4   27.00    5.40
 -16   2   4   27.60    4.90
 -16   2   4   17.50    4.70
  16   2  -4   18.50    5.10
 -15  -2   4   10.50    4.80
  15  -2  -4   14.90    5.80
  15   2  -4   19.60    5.90
 -15   2   4    6.10    5.90
 -15   2   4    7.30    5.10
 -14  -2   4   48.60    7.30
 -14  -2   4   50.99    6.20
 -14  -2   4   43.40    7.20
  14  -2  -4   51.09    7.60
 -14   2   4   41.50    6.80
  14   2  -4   59.79    8.10
  14   2  -4   46.70    5.60
 -14   2   4   55.69    7.40
  13  -2  -4   13.60    6.60
 -13  -2   4   18.70    6.10
  13  -2  -4    9.40    5.00
 -13  -2   4    9.70    5.10
 -13  -2   4   14.70    6.50
 -13   2   4   25.30    6.20
  13   2  -4   32.30    7.70
  13   2  -4   24.50    5.50
 -13   2   4   24.10    7.20
 -12  -2   4    7.20    5.00
 -12  -2   4    8.40    5.50
 -12  -2   4   -4.90    5.80
  12  -2  -4   13.00    6.30
  12  -2  -4    5.10    5.00
 -12   2   4   11.30    5.60
 -12   2   4   -4.00    6.50
  12   2  -4    5.10    6.20
  12   2  -4    5.30    4.80
 -12   2   4   18.80    6.00
 -11  -2   4    2.30    6.30
  11  -2  -4   12.40    5.30
 -11  -2   4    7.70    5.60
  11  -2  -4    2.80    5.80
 -11  -2   4    1.80    5.10
 -11   2   4   10.90    6.70
  11   2  -4    2.30    4.90
  11   2  -4    6.90    6.40
 -11   2   4    5.60    5.20
 -10  -2   4  157.78   10.70
  10  -2  -4  136.59   10.00
 -10  -2   4  147.39   16.70
 -10  -2   4  154.08   11.10
  10  -2  -4  142.39   11.60
 -10   2   4  138.59    9.90
 -10   2   4  104.19   14.60
 -10   2   4  138.49   12.20
   9  -2  -4  335.27   15.00
  -9  -2   4  341.97   14.40
  -9  -2   4  323.57   20.20
  -9  -2   4  303.47   21.20
  -9  -2   4  337.27   13.90
   9  -2  -4  313.27   13.00
  -9  -2   4  309.87   18.30
   9   2  -4  344.37   15.00
  -9   2   4  332.87   13.10
  -9   2   4  357.06   16.10
  -9   2   4  338.37   15.70
  -9   2   4  292.17   20.10
  -9   2   4  355.26   18.70
  -9   2   4  323.97   18.20
  -9   2   4  329.77   22.10
  -8  -2   4   21.50    5.00
  -8  -2   4   12.60    5.70
  -8  -2   4   20.20    6.90
   8  -2  -4   18.90    5.60
  -8  -2   4   14.70    7.50
  -8  -2   4   18.20    7.80
   8  -2  -4   19.50    4.80
  -8   2   4   38.10    8.00
  -8   2   4   30.70    7.30
   8   2  -4   26.50    6.20
  -8   2   4   25.50    9.10
  -8   2   4   28.70    6.70
   8   2  -4   43.90    6.90
  -8   2   4   29.20    6.00
  -8   2   4   37.00    5.30
  -8   2   4   33.70    9.90
  -7  -2   4   22.60    7.10
  -7  -2   4   19.10    6.50
  -7  -2   4   19.40    6.80
   7  -2  -4   31.10    5.20
  -7  -2   4   29.00    6.40
  -7  -2   4   20.80    5.00
  -7  -2   4   25.30    7.60
   7   2  -4   30.20    6.10
  -7   2   4   29.70    7.30
  -7   2   4   35.80    6.90
   7   2  -4   28.60    6.00
  -7   2   4   29.90    8.60
  -7   2   4   36.70    5.20
  -7   2   4   35.60    6.10
  -7   2   4   22.30    6.50
  -7   2   4   24.80    7.90
  -6  -2   4  842.02   21.10
  -6  -2   4  817.72   28.30
  -6  -2   4  846.82   26.30
  -6  -2   4  879.81   23.90
  -6  -2   4  824.32   27.60
   6  -2  -4  787.12   21.30
  -6  -2   4  827.32   22.50
  -6   2   4  806.12   20.50
  -6   2   4  847.72   25.70
   6   2  -4  815.12   23.40
  -6   2   4  851.11   28.70
  -6   2   4  835.92   26.60
   6   2  -4  839.92   24.30
  -6   2   4  824.12   22.40
  -6   2   4  795.22   29.10
  -5  -2   4   40.80    6.80
  -5  -2   4   50.29    5.20
  -5  -2   4   39.00    6.00
  -5  -2   4   49.50    7.10
  -5  -2   4   53.19    6.70
  -5  -2   4   46.00    7.30
  -5   2   4   49.60    5.00
   5   2  -4   53.09    6.30
  -5   2   4   49.10    5.00
  -5   2   4   52.49    7.10
   5   2  -4   64.09    5.50
   5   2  -4   52.29    5.80
   5   2  -4   61.29    6.60
  -5   2   4   42.80    7.70
  -5   2   4   50.29    8.00
  -4  -2   4  208.88   10.80
  -4  -2   4  218.68   10.80
   4  -2  -4  219.88   12.30
  -4  -2   4  209.58   11.10
  -4  -2   4  212.38    9.80
  -4  -2   4  213.38    9.60
  -4   2   4  210.68    6.90
   4   2  -4  209.68    8.10
   4   2  -4  223.88   10.30
  -4   2   4  217.68   10.10
  -4   2   4  215.58   12.50
  -4   2   4  214.68    8.70
   4   2  -4  220.28   10.30
  -4   2   4  207.08   12.10
  -3  -2   4  165.38    8.70
  -3  -2   4  167.48    8.50
  -3  -2   4  160.08    7.90
   3  -2  -4  163.78   10.50
  -3  -2   4  152.78    8.40
  -3  -2   4  140.29    8.00
   3   2  -4  164.98    8.60
  -3   2   4  171.58   10.30
  -3   2   4  170.58   10.60
   3   2  -4  172.28    8.60
  -3   2   4  171.68    6.00
  -3   2   4  167.28    7.70
  -3   2   4  176.88    8.40
   3   2  -4  162.08    9.30
  -2  -2   4   54.79    5.10
  -2  -2   4   57.39    5.00
   2  -2  -4   48.40    6.10
  -2  -2   4   54.49    5.20
  -2  -2   4   52.99    5.20
   2  -2  -4   53.89    5.00
   2  -2  -4   65.09    7.60
   2   2  -4   59.99    4.30
   2   2  -4   57.39    5.00
   2   2  -4   58.29    6.20
  -2   2   4   57.29    5.00
  -2   2   4   68.29    5.00
   2   2  -4   60.59    5.40
   2   2  -4   67.19    6.00
  -2   2   4   54.89    6.90
   1  -2  -4  115.29    7.00
   1  -2  -4  117.89    7.90
  -1  -2   4  107.59    6.40
  -1  -2   4  121.79    5.40
   1  -2  -4  121.79    8.40
  -1  -2   4  110.29    6.00
   1  -2  -4  113.49    8.30
  -1  -2   4  118.89    5.50
   1   2  -4  122.69    7.90
  -1   2   4  136.09    6.80
   1   2  -4  125.49    7.70
   1   2  -4  114.29    6.40
   1   2  -4  130.79    7.40
   0  -2  -4   80.09    6.90
   0  -2  -4   86.39    6.40
   0  -2  -4   82.19    7.00
   0  -2  -4   88.59    6.90
   0  -2   4   82.89    4.10
   0  -2   4   77.99    5.30
   0  -2  -4   79.39    6.50
   0  -2  -4   80.79    5.60
   0  -2  -4   75.69    7.10
   0   2  -4   98.29    4.40
   0   2  -4   95.49    7.20
   0   2  -4   92.89    5.80
   0   2  -4   90.19    7.10
   0   2  -4   94.39    6.90
   0   2  -4   87.49    6.50
   0   2  -4   84.79    4.40
  -1  -2  -4   10.70    3.00
  -1  -2  -4   10.00    4.00
  -1  -2  -4    8.90    3.70
  -1  -2  -4    3.80    3.80
   1  -2   4   10.10    3.00
  -1  -2  -4    9.70    3.90
  -1  -2  -4    6.00    3.90
  -1   2  -4   10.10    3.90
  -1   2  -4   20.70    3.50
  -1   2  -4   18.80    4.30
  -1   2  -4   20.80    4.00
  -1   2  -4   19.70    2.70
  -1   2  -4   19.40    4.10
  -2  -2  -4    4.40    3.90
  -2  -2  -4    1.70    2.80
  -2  -2  -4   -2.90    3.40
  -2  -2  -4    2.40    3.80
  -2  -2  -4    4.00    3.40
  -2  -2  -4    8.30    4.60
   2  -2   4    1.60    2.70
  -2   2  -4   14.00    3.40
  -2   2  -4   12.10    2.50
  -2   2  -4   15.90    3.40
  -2   2  -4    9.00    4.20
  -2   2  -4   10.10    4.10
   2   2   4   14.80    2.90
  -2   2  -4   14.70    3.80
  -2   2  -4   13.60    4.40
  -2   2  -4   15.90    3.30
   3  -2   4  200.38    8.80
  -3  -2  -4  202.18   11.10
  -3  -2  -4  178.58   10.60
   3  -2   4  185.38    8.40
  -3  -2  -4  196.78   11.10
  -3  -2  -4  209.78   11.50
  -3  -2  -4  204.78   10.80
  -3  -2  -4  187.98    9.20
  -3   2  -4  192.78    8.80
  -3   2  -4  193.68   11.20
  -3   2  -4  210.08   10.70
  -3   2  -4  189.88    9.10
  -3   2  -4  203.98    9.40
  -3   2  -4  189.28    9.10
  -3   2  -4  197.28   10.00
  -4  -2  -4  507.05   16.40
  -4  -2  -4  469.65   12.90
  -4  -2  -4  500.65   19.60
  -4  -2  -4  512.25   17.60
  -4  -2  -4  521.35   18.40
  -4  -2  -4  504.55   19.10
  -4  -2  -4  495.65   17.70
   4  -2   4  511.95   15.00
   4  -2   4  487.15   14.90
  -4   2  -4  504.85   17.40
  -4   2  -4  502.35   16.90
  -4   2  -4  499.25   17.20
  -4   2  -4  484.55   18.20
  -4   2  -4  499.35   16.90
   4   2   4  492.75   12.40
  -4   2  -4  472.95   13.00
  -4   2  -4  503.05   15.00
  -4   2  -4  483.35   15.70
  -5  -2  -4   92.89    9.00
  -5  -2  -4   76.59    9.50
  -5  -2  -4   81.59    9.60
  -5  -2  -4   75.49    6.30
   5  -2   4   84.39    7.30
  -5  -2  -4   91.79    9.50
  -5  -2  -4   69.89    8.20
   5  -2   4   84.79    7.40
  -5  -2  -4  100.09    9.10
  -5   2  -4   86.69    6.00
   5   2   4   89.99    6.10
  -5   2  -4   93.09    8.40
  -5   2  -4   98.39    7.90
  -5   2  -4   85.99    6.00
  -5   2  -4   93.19    8.90
  -5   2  -4   89.29    8.90
  -5   2  -4   90.09    8.60
  -5   2  -4   86.99    8.40
  -5   2  -4   68.19    8.20
  -6  -2  -4  380.16   16.80
  -6  -2  -4  377.76   17.50
   6  -2   4  383.26   14.20
   6  -2   4  386.46   13.90
  -6  -2  -4  372.26   18.80
  -6  -2  -4  371.26   16.30
  -6  -2  -4  388.16   12.80
  -6  -2  -4  384.06   19.40
  -6  -2  -4  389.26   17.00
  -6   2  -4  382.56   12.30
  -6   2  -4  370.66   17.90
   6   2   4  393.46   13.40
  -6   2  -4  351.26   13.20
  -6   2  -4  384.66   16.20
  -6   2  -4  389.56   17.30
  -6   2  -4  409.36   18.50
  -6   2  -4  379.36   16.40
  -6   2  -4  387.66   16.30
  -7  -2  -4   14.80    7.30
  -7  -2  -4    8.80    5.90
  -7  -2  -4   14.40    4.40
  -7  -2  -4   19.50    6.10
  -7  -2  -4   14.80    7.70
  -7  -2  -4   14.30    6.50
   7  -2   4    9.50    4.50
  -7  -2  -4   24.30    6.80
  -7   2  -4   30.70    7.20
   7   2   4   23.10    5.30
  -7   2  -4   21.90    6.60
  -7   2  -4   20.80    5.30
  -7   2  -4   20.50    4.40
  -7   2  -4   19.70    8.10
  -7   2  -4   24.50    7.50
   7   2   4   26.80    5.70
  -8  -2  -4   98.19   11.20
   8  -2   4  110.99    9.00
  -8  -2  -4  105.19   11.20
  -8  -2  -4   91.39   12.80
  -8  -2  -4   91.09   13.20
  -8  -2  -4   90.79    7.90
  -8  -2  -4  104.09   12.00
   8   2   4  117.99    9.60
  -8   2  -4  106.89    8.50
  -8   2  -4  101.39    8.60
  -8   2  -4  123.39   12.70
  -8   2  -4  101.39   11.40
   8   2   4   83.49   10.10
   8   2   4   93.79    9.40
  -9  -2  -4  710.83   21.00
  -9  -2  -4  706.03   27.90
   9  -2   4  684.53   20.50
  -9  -2  -4  672.53   30.90
  -9  -2  -4  693.83   28.10
  -9   2  -4  680.93   28.20
  -9   2  -4  688.33   20.50
   9   2   4  684.13   25.50
   9   2   4  679.73   23.10
  -9   2  -4  685.13   27.30
   9   2   4  611.54   25.10
  -9   2  -4  687.33   20.30
 -10  -2  -4  488.35   27.60
 -10  -2  -4  538.65   18.50
 -10  -2  -4  536.15   25.10
 -10  -2  -4  490.95   16.60
  10  -2   4  548.65   17.30
 -10   2  -4  507.75   18.00
 -10   2  -4  516.45   18.20
  10   2   4  532.45   20.60
  10   2   4  535.65   23.30
 -10   2  -4  529.05   18.30
  10   2   4  548.95   20.90
 -10   2  -4  570.24   19.50
 -10   2  -4  523.35   25.10
 -11  -2  -4  553.04   18.90
 -11  -2  -4  510.35   26.20
  11  -2   4  552.04   21.10
 -11  -2  -4  535.35   17.20
 -11   2  -4  543.65   18.80
 -11   2  -4  527.25   18.60
  11   2   4  533.85   20.10
 -11   2  -4  534.65   18.70
  11   2   4  538.55   20.60
 -11   2  -4  489.45   25.60
  12  -2   4  185.28   13.00
 -12  -2  -4  152.68   10.70
 -12  -2  -4  194.98   12.40
  12   2   4  172.18   12.40
 -12   2  -4  179.28   11.00
 -12   2  -4  169.48   11.60
 -12   2  -4  173.08   12.10
  12   2   4  171.48   13.10
 -13  -2  -4    1.80    5.00
 -13  -2  -4    2.00    5.10
  13  -2   4    2.40    5.50
 -13   2  -4    7.20    4.60
 -13   2  -4   10.90    5.70
  13   2   4    1.20    6.00
  13   2   4   15.80    6.00
 -13   2  -4    6.80    5.50
 -14  -2  -4    5.50    4.70
  14  -2   4    9.90    5.20
 -14   2  -4    8.20    3.40
  14   2   4   13.70    5.60
 -14   2  -4    5.00    5.20
 -15  -2  -4   33.50    4.90
  15  -2   4   37.30    5.00
  15   2   4   44.50    6.50
 -15   2  -4   43.60    5.70
  15   2   4   42.50    6.50
  16  -2   4   66.29    3.40
  16   2   4   81.59    6.40
 -16   2  -4   84.59    6.30
  16   2   4  105.99    7.50
  16  -3  -4   23.60    4.80
 -16   3   4   16.60    4.30
 -16   3   4   29.80    4.70
  16   3  -4   23.30    4.70
 -15  -3   4   -0.40    3.00
  15  -3  -4    4.40    4.70
 -15  -3   4   -0.40    4.20
 -15   3   4    0.80    4.30
  15   3  -4    0.90    2.90
  15   3  -4    0.20    4.80
 -14  -3   4    5.80    4.80
 -14  -3   4    2.80    4.60
  14  -3  -4    1.40    5.10
 -14   3   4    5.20    5.90
  14   3  -4    4.60    6.00
 -14   3   4    6.30    5.10
  14   3  -4    2.60    4.00
 -13  -3   4   -1.90    4.60
  13  -3  -4   -2.60    5.40
 -13  -3   4    2.60    5.20
 -13  -3   4    4.40    5.40
 -13   3   4   -1.80    6.50
 -13   3   4    5.20    5.70
  13   3  -4    3.80    4.60
  13   3  -4    8.10    6.40
  12  -3  -4  173.18   11.20
 -12  -3   4  172.28   11.00
  12  -3  -4  179.08   12.90
 -12  -3   4  178.68   11.70
 -12  -3   4  189.18   11.90
 -12   3   4  179.38   13.80
 -12   3   4  173.18   12.20
  12   3  -4  202.18   13.90
  12   3  -4  176.28   11.30
 -11  -3   4  320.57   14.20
 -11  -3   4  298.27   14.40
 -11  -3   4  279.57   12.80
  11  -3  -4  282.27   13.70
  11  -3  -4  298.77   15.60
 -11   3   4  293.77   14.50
  11   3  -4  309.87   15.70
 -11   3   4  297.57   16.90
  11   3  -4  304.67   14.10
 -10  -3   4   10.00    8.70
  10  -3  -4    2.40    4.50
 -10  -3   4   -2.00    5.80
  10  -3  -4    2.20    5.50
  10  -3  -4    1.40    4.80
  10  -3  -4    1.20    5.70
 -10  -3   4   -6.00    4.60
  10  -3  -4    0.00    5.00
 -10  -3   4    3.90    5.00
  10   3  -4   -5.30    5.90
  10   3  -4    1.20    4.80
 -10   3   4   -5.60    9.20
  10   3  -4    6.10    5.20
 -10   3   4    4.10    6.00
 -10   3   4    5.30    5.20
   9  -3  -4  155.08   10.50
  -9  -3   4  165.38   16.70
  -9  -3   4  175.48   10.60
  -9  -3   4  159.18   14.60
   9  -3  -4  158.58   11.40
  -9   3   4  170.68   11.80
   9   3  -4  152.28   11.60
   9   3  -4  165.98   14.10
  -9   3   4  174.98   12.50
  -9   3   4  184.98   19.80
  -8  -3   4  185.88   14.10
  -8  -3   4  159.98   14.90
  -8  -3   4  168.58   16.40
   8  -3  -4  161.88    9.80
   8  -3  -4  174.58   11.10
  -8  -3   4  180.48   10.40
  -8  -3   4  181.88   10.70
  -8   3   4  181.98   11.90
  -8   3   4  152.98   13.90
   8   3  -4  160.58   11.40
   8   3  -4  168.78    9.40
   8   3  -4  159.88   13.10
  -8   3   4  166.28   11.10
  -8   3   4  148.39   16.50
  -8   3   4  183.18   18.20
  -7  -3   4  383.96   14.40
   7  -3  -4  359.06   15.60
  -7  -3   4  369.96   19.40
   7  -3  -4  384.16   13.80
  -7  -3   4  381.96   13.70
  -7  -3   4  386.96   20.60
  -7  -3   4  388.46   18.70
   7   3  -4  387.16   17.50
   7   3  -4  385.96   16.00
   7   3  -4  385.86   13.20
  -7   3   4  405.76   19.20
  -7   3   4  377.46   21.70
  -7   3   4  363.86   20.70
  -7   3   4  361.26   14.70
  -6  -3   4  104.29   10.70
   6  -3  -4  115.79    8.20
  -6  -3   4  112.39   11.00
  -6  -3   4  114.09   11.00
  -6  -3   4  118.59    9.30
  -6  -3   4  123.39    8.60
   6   3  -4  131.49    9.60
   6   3  -4  122.49   10.60
   6   3  -4  109.39    7.70
  -6   3   4  133.89   13.90
  -6   3   4  104.39    8.20
  -6   3   4  132.79   13.90
  -6   3   4  106.09   10.90
  -5  -3   4   34.50    5.00
  -5  -3   4   23.40    5.80
  -5  -3   4   20.90    6.20
  -5  -3   4   37.90    5.90
  -5  -3   4   34.70    6.70
   5  -3  -4   30.90    5.00
   5   3  -4   20.10    5.60
  -5   3   4   27.90    4.80
   5   3  -4   31.40    5.60
  -5   3   4   22.30    7.30
  -5   3   4   31.50    5.90
   5   3  -4   25.60    5.80
  -5   3   4   25.30    6.90
   5   3  -4   30.20    4.70
  -5   3   4   32.10    7.40
  -4  -3   4    4.30    3.70
  -4  -3   4    5.90    4.70
  -4  -3   4    5.80    3.60
  -4  -3   4    1.50    3.80
  -4  -3   4    3.00    4.50
  -4  -3   4   10.20    4.80
   4   3  -4    1.10    4.00
  -4   3   4    0.20    5.10
  -4   3   4    1.60    5.30
   4   3  -4    3.80    4.00
  -4   3   4    6.00    3.90
  -4   3   4    4.70    5.10
  -4   3   4    5.70    4.10
   4   3  -4    3.60    3.50
   4   3  -4    6.70    3.30
  -4   3   4    6.20    2.70
  -3  -3   4    1.20    4.00
  -3  -3   4    4.10    3.80
  -3  -3   4   -0.80    3.40
  -3  -3   4    1.20    3.90
  -3  -3   4    3.50    3.60
  -3   3   4    4.40    3.10
  -3   3   4    6.10    3.70
  -3   3   4    2.10    4.90
   3   3  -4   -0.20    3.40
   3   3  -4    4.80    3.10
   3   3  -4   -0.70    2.50
   3   3  -4    3.10    3.70
   3   3  -4    3.20    3.90
  -3   3   4    2.60    2.60
   3   3  -4   -0.30    2.90
  -3   3   4    1.70    5.00
  -3   3   4   -1.90    4.80
  -2  -3   4   13.80    4.20
  -2  -3   4   18.20    3.90
   2  -3  -4   17.20    5.10
  -2  -3   4   15.80    4.20
  -2  -3   4   13.90    3.80
  -2  -3   4   15.50    3.90
  -2   3   4   16.20    3.50
   2   3  -4   14.50    4.40
  -2   3   4   17.30    5.90
   2   3  -4   16.50    4.50
   2   3  -4   15.80    3.40
   2   3  -4   14.70    3.60
  -2   3   4   18.00    5.40
  -2   3   4   19.70    4.50
   2   3  -4   11.30    3.30
  -2   3   4   17.60    3.70
   2   3  -4   18.10    4.60
   1  -3  -4    9.80    4.80
  -1  -3   4   10.80    3.50
  -1  -3   4   10.90    3.90
  -1  -3   4   11.50    3.70
   1  -3  -4    8.70    3.30
  -1  -3   4    9.10    3.10
  -1  -3   4   12.50    3.20
   1  -3  -4   11.70    4.10
   1  -3  -4   11.10    4.60
  -1   3   4    9.80    3.50
   1   3  -4    8.50    3.90
  -1   3   4   13.00    4.70
  -1   3   4   13.30    3.00
   1   3  -4    8.60    3.80
   1   3  -4    5.60    4.10
   1   3  -4   11.70    3.90
   1   3  -4   11.80    3.30
   1   3  -4   11.20    3.00
   0  -3  -4   -0.50    3.30
   0  -3   4    4.30    3.60
   0  -3   4    5.20    2.80
   0  -3   4    5.10    2.60
   0  -3  -4    1.50    3.70
   0  -3  -4    3.60    3.40
   0  -3  -4    4.00    2.30
   0  -3  -4    2.00    3.90
   0  -3   4    7.90    3.30
   0   3   4    8.50    3.70
   0   3   4    1.40    2.90
   0   3  -4    8.60    3.10
   0   3  -4    3.00    3.50
   0   3  -4    5.00    3.80
   0   3  -4    3.50    2.50
   0   3  -4    4.40    4.10
   0   3  -4    7.20    3.70
   1  -3   4  612.54   16.60
  -1  -3  -4  642.44   22.10
  -1  -3  -4  642.74   19.80
  -1  -3  -4  648.94   21.60
  -1  -3  -4  614.74   18.70
   1  -3   4  620.14   16.70
  -1  -3  -4  645.04   16.30
  -1   3  -4  633.34   17.70
  -1   3  -4  632.94   16.70
  -1   3  -4  633.34   16.30
  -1   3  -4  641.04   18.20
  -1   3  -4  648.94   19.60
  -1   3  -4  637.14   20.00
   1   3   4  613.24   17.60
  -1   3  -4  636.54   16.30
   1   3   4  663.73   19.70
  -1   3  -4  639.74   19.40
  -2  -3  -4   88.19    8.30
  -2  -3  -4   89.79    9.30
  -2  -3  -4   80.59    8.90
  -2  -3  -4   70.49    7.30
   2  -3   4   74.19    6.30
  -2  -3  -4   80.39    6.00
   2  -3   4   77.19    6.30
  -2   3  -4   68.19    7.40
  -2   3  -4   91.39    8.70
  -2   3  -4   82.89    5.90
  -2   3  -4   82.19    6.80
   2   3   4   75.89    7.90
  -2   3  -4   81.99    8.10
  -2   3  -4   74.89    6.00
   2   3   4   83.49    5.70
  -2   3  -4   81.19    5.80
  -3  -3  -4  125.39    9.70
  -3  -3  -4  122.39   10.40
  -3  -3  -4  117.99    9.80
  -3  -3  -4  106.49    7.20
   3  -3   4  116.59    7.30
  -3  -3  -4  115.19   10.00
   3  -3   4  107.89    7.10
  -3   3  -4  115.49    9.30
   3   3   4  115.09    4.30
  -3   3  -4  117.59    7.90
  -3   3  -4  109.99   10.00
  -3   3  -4  119.69    7.20
  -3   3  -4  109.89    9.40
   3   3   4  103.79    9.80
  -3   3  -4  119.89    7.30
  -4  -3  -4    9.00    5.30
  -4  -3  -4    7.00    5.40
  -4  -3  -4   11.90    5.90
   4  -3   4    5.50    3.40
  -4  -3  -4    5.50    2.80
  -4  -3  -4    8.10    4.10
   4  -3   4    5.40    3.70
  -4  -3  -4    6.10    4.90
  -4   3  -4    7.10    3.70
   4   3   4    5.10    2.30
   4   3   4    5.90    4.70
  -4   3  -4    8.00    4.20
  -4   3  -4    3.20    3.30
  -4   3  -4    7.90    4.90
  -4   3  -4    6.90    3.70
  -4   3  -4    1.80    5.20
  -4   3  -4   12.40    5.90
  -5  -3  -4  206.08    8.70
  -5  -3  -4  224.18   14.80
  -5  -3  -4  221.38   12.00
   5  -3   4  181.78    9.50
  -5  -3  -4  203.38   13.50
  -5  -3  -4  194.28   12.80
  -5  -3  -4  196.68   14.90
  -5   3  -4  204.88   10.90
  -5   3  -4  198.68   11.90
  -5   3  -4  177.78    9.60
  -5   3  -4  199.48   13.50
   5   3   4  197.98    8.60
   5   3   4  203.18   13.20
  -5   3  -4  200.08   13.70
  -5   3  -4  210.68   10.20
  -6  -3  -4  136.99   12.40
  -6  -3  -4  111.19   12.60
   6  -3   4  128.79    8.50
  -6  -3  -4  128.49    8.00
  -6  -3  -4  109.89   12.90
  -6  -3  -4  138.99   11.20
  -6  -3  -4  124.49   11.10
  -6   3  -4  117.69    8.90
  -6   3  -4  143.19   11.90
  -6   3  -4  127.59    8.40
  -6   3  -4  128.89   10.50
  -6   3  -4  133.99   12.30
   6   3   4  126.19    8.10
  -6   3  -4   98.99   10.90
   6   3   4   99.19   10.50
  -7  -3  -4  193.78   14.10
  -7  -3  -4  201.18   18.00
  -7  -3  -4  198.98   10.20
   7  -3   4  191.78   10.20
  -7  -3  -4  230.38   15.80
  -7  -3  -4  192.58   16.20
   7   3   4  181.08   14.30
  -7   3  -4  214.58   16.10
   7   3   4  204.78   11.10
  -7   3  -4  229.68   14.30
  -7   3  -4  171.98   10.00
  -7   3  -4  204.98   11.10
  -8  -3  -4   26.60   10.70
  -8  -3  -4   35.00    9.00
   8  -3   4   47.20    6.30
  -8  -3  -4   35.90    6.00
  -8  -3  -4   33.10   10.30
  -8  -3  -4   37.50    8.90
   8   3   4   36.10    7.40
  -8   3  -4   43.20    6.90
   8   3   4   36.00    7.00
  -8   3  -4   33.60    9.90
   8   3   4   28.50    7.80
   8   3   4   28.90    7.80
  -9  -3  -4   82.29    8.10
  -9  -3  -4   65.29   11.20
  -9  -3  -4   68.09   13.00
  -9  -3  -4   75.69    7.90
   9   3   4   82.99    9.90
  -9   3  -4   80.09    9.10
   9   3   4   82.79   11.30
   9   3   4   90.89    9.90
  -9   3  -4   66.39    8.20
  -9   3  -4   78.39   12.30
 -10  -3  -4  135.99   10.50
  10  -3   4  129.59   11.30
 -10  -3  -4  125.49   11.20
 -10  -3  -4  131.79   10.30
 -10  -3  -4  131.39    9.90
 -10  -3  -4  108.09   13.30
 -10  -3  -4  125.79   10.80
 -10   3  -4  128.99   10.30
 -10   3  -4  132.69   15.50
 -10   3  -4  133.79   10.90
 -10   3  -4  106.79    9.60
  10   3   4  111.19   13.30
  11  -3   4   47.70    7.70
 -11  -3  -4   48.40    7.70
 -11  -3  -4   43.40    6.90
 -11  -3  -4   43.50    7.10
  11   3   4   60.19    9.60
 -11   3  -4   57.79    7.80
 -11   3  -4   43.30    7.30
  11   3   4   43.30   10.60
 -11   3  -4   50.79    7.40
 -12  -3  -4   89.49    8.70
 -12  -3  -4  100.59    8.50
  12  -3   4  100.89    9.40
 -12   3  -4   97.69    9.00
  12   3   4  108.09   10.90
  12   3   4   98.19    9.70
 -12   3  -4  104.79    9.60
 -13  -3  -4    9.60    5.60
 -13  -3  -4   15.50    5.40
  13  -3   4   12.90    5.10
 -13   3  -4   18.00    5.90
  13   3   4   23.80    7.00
 -13   3  -4   18.90    5.20
  13   3   4   21.20    6.20
  14  -3   4    1.50    3.80
 -14  -3  -4    3.20    4.50
  14   3   4   -0.40    5.10
 -14   3  -4   -0.80    3.30
 -14   3  -4   -3.40    4.30
 -15  -3  -4   40.30    4.90
  15  -3   4   31.90    3.20
 -15   3  -4   43.50    5.20
  15   3   4   46.00    6.40
  15  -4  -4   36.10    5.70
 -15  -4   4   45.30    5.10
 -15   4   4   38.50    5.20
  15   4  -4   32.00    3.40
  15   4  -4   26.90    5.10
 -14  -4   4    5.00    4.50
 -14  -4   4    1.10    2.50
  14  -4  -4    1.70    4.70
  14   4  -4   -4.80    3.60
 -14   4   4    0.50    4.60
  14   4  -4   -1.70    5.20
 -13  -4   4   12.10    5.10
 -13  -4   4    9.20    5.00
  13  -4  -4   10.00    5.50
  13   4  -4   11.10    5.30
 -13   4   4   12.80    6.00
  13   4  -4   15.00    6.50
 -13   4   4   16.30    5.50
 -12  -4   4   42.60    6.60
 -12  -4   4   38.90    6.40
  12  -4  -4   28.90    6.20
  12  -4  -4   43.00    7.50
  12   4  -4   33.30    7.60
 -12   4   4   55.39    9.40
  12   4  -4   34.90    6.80
 -12   4   4   38.00    7.20
  11  -4  -4    3.70    4.90
 -11  -4   4    2.50    5.40
 -11  -4   4    0.30    5.10
  11  -4  -4    2.10    6.20
  11  -4  -4    3.30    5.70
  11  -4  -4    2.60    4.30
  11   4  -4    9.60    6.50
  11   4  -4   -2.30    5.00
 -11   4   4   13.80    7.60
 -11   4   4    2.10    5.70
 -10  -4   4    7.80    5.70
  10  -4  -4   10.60    5.70
 -10  -4   4   -1.70    5.00
  10  -4  -4    8.40    5.20
  10  -4  -4   10.70    6.20
  10  -4  -4    1.50    4.10
  10  -4  -4    9.30    5.60
  10   4  -4   12.80    6.70
  10   4  -4    9.30    5.60
  10   4  -4    9.50    5.80
  10   4  -4   17.60    8.00
 -10   4   4   11.70    7.20
 -10   4   4    8.40    5.70
   9  -4  -4   36.60    6.90
   9  -4  -4   45.50    6.00
   9  -4  -4   42.10    6.80
  -9  -4   4   31.80   10.80
   9  -4  -4   42.80    7.50
  -9  -4   4   54.29    8.20
  -9  -4   4   41.20    6.60
   9  -4  -4   40.80    7.30
   9   4  -4   44.40    7.20
   9   4  -4   47.30    8.10
  -9   4   4   46.70    8.00
   9   4  -4   37.30    9.30
  -9   4   4   31.90   12.10
  -8  -4   4  226.28   18.50
   8  -4  -4  234.58   13.20
   8  -4  -4  217.38   11.60
  -8   4   4  210.38   12.50
   8   4  -4  234.08   13.50
   8   4  -4  241.48   11.60
  -8   4   4  213.78   19.50
  -8   4   4  223.88   14.10
   8   4  -4  227.28   16.10
   7  -4  -4  213.28   12.50
  -7  -4   4  229.68   16.90
  -7  -4   4  210.98   17.80
   7  -4  -4  208.38   11.10
   7   4  -4  215.08   13.10
  -7   4   4  206.28   11.60
   7   4  -4  210.78   11.20
  -7   4   4  210.78   17.90
  -7   4   4  206.08   16.60
   7   4  -4  221.28   14.90
  -7   4   4  187.98   18.00
  -6  -4   4   82.29   11.00
  -6  -4   4   89.49   11.10
   6  -4  -4  104.99    8.40
   6  -4  -4   99.89    9.40
   6   4  -4   93.99   10.80
   6   4  -4   89.09    7.90
  -6   4   4   88.49   12.50
  -6   4   4  103.89   13.50
   6   4  -4   92.79   10.90
  -6   4   4   92.09    8.10
   6   4  -4  107.59    9.80
  -6   4   4  125.69   13.10
   5  -4  -4  100.39    7.90
  -5  -4   4   90.19   10.60
  -5  -4   4   81.79    9.80
  -5  -4   4   99.89    7.90
   5  -4  -4   94.39    9.00
   5   4  -4  106.89   10.40
   5   4  -4   90.69    8.70
  -5   4   4  100.99   12.70
  -5   4   4  101.59   12.40
   5   4  -4  111.59    9.90
   5   4  -4   95.49    8.00
  -5   4   4  106.59    7.90
  -5   4   4  105.59   13.10
   5   4  -4  101.49   10.80
  -5   4   4  112.79   10.10
  -4  -4   4   82.09    9.40
  -4  -4   4   96.99    9.50
  -4  -4   4  101.89    7.90
   4  -4  -4   93.49    7.50
  -4   4   4  104.39    9.60
  -4   4   4   99.89   11.80
   4   4  -4  107.49    9.80
  -4   4   4  100.49   11.30
  -4   4   4  123.49   13.80
   4   4  -4   87.79    9.50
   4   4  -4   90.49    9.20
  -4   4   4  103.59    6.80
   4   4  -4   94.99    7.70
  -3  -4   4  430.06   17.40
   3  -4  -4  401.76   13.70
  -3  -4   4  419.16   17.00
  -3  -4   4  443.46   13.60
   3   4  -4  402.36   17.30
   3   4  -4  410.06   16.90
  -3   4   4  407.36   19.00
  -3   4   4  437.26   20.70
   3   4  -4  405.86   15.90
  -3   4   4  412.66   19.60
  -3   4   4  401.46   16.30
  -3   4   4  417.06   12.20
   3   4  -4  419.96   14.10
   2  -4  -4  177.18   12.40
  -2  -4   4  183.58    9.00
   2   4  -4  171.78    8.70
  -2   4   4  186.08   12.60
   2   4  -4  177.88   11.80
   2   4  -4  189.48   11.60
  -2   4   4  170.88    9.80
   2   4  -4  188.38   11.80
   2   4  -4  187.58   10.60
  -2   4   4  181.88   13.80
  -2   4   4  189.98   11.30
   2   4  -4  170.68    9.00
   1  -4  -4   23.50    6.30
  -1  -4   4   25.10    4.90
   1  -4  -4   22.40    6.10
   1   4  -4   28.60    6.30
   1   4  -4   30.60    5.50
   1   4  -4   34.10    6.30
  -1   4   4   33.20    5.50
   1   4  -4   32.00    4.80
   1   4  -4   28.60    6.00
  -1   4   4   26.30    5.70
  -1   4   4   35.20    6.80
   1   4  -4   30.90    4.80
   0  -4  -4    6.90    5.10
   0  -4  -4    9.30    4.90
   0  -4   4    6.20    3.80
   0  -4  -4   16.30    5.40
   0   4  -4   12.80    5.00
   0   4   4   13.40    4.20
   0   4   4   14.90    5.00
   0   4  -4   11.10    3.50
   0   4  -4   14.60    4.00
   0   4   4    9.50    4.20
   0   4  -4   12.10    5.50
   0   4  -4    9.30    4.80
   0   4  -4   15.90    4.70
   1  -4   4  102.89    7.20
  -1  -4  -4  105.79   10.20
  -1  -4  -4   88.19   10.30
  -1  -4  -4  106.99    9.00
  -1   4  -4  129.19    7.70
   1   4   4  136.79    8.50
  -1   4  -4  145.09   10.90
   1   4   4  116.39    9.70
  -1   4  -4  133.19    9.10
  -1   4  -4  142.59   10.50
  -1   4  -4  125.39   10.20
   1   4   4  122.19    9.30
  -1   4  -4  121.39    7.60
  -2  -4  -4  204.68   12.30
  -2  -4  -4  215.98   13.50
  -2  -4  -4  193.48   13.40
   2  -4   4  211.28    9.00
  -2   4  -4  193.58   12.40
  -2   4  -4  197.08    8.80
   2   4   4  195.48   12.00
   2   4   4  207.78   12.70
  -2   4  -4  201.48   10.50
  -2   4  -4  204.28    9.90
  -2   4  -4  203.98   12.70
  -2   4  -4  179.88   12.20
  -2   4  -4  209.28    9.70
  -3  -4  -4  249.97   15.10
  -3  -4  -4  252.37   14.00
  -3  -4  -4  247.38   15.60
   3  -4   4  272.87   10.40
   3   4   4  266.07   14.20
  -3   4  -4  264.87   14.90
  -3   4  -4  266.57   11.70
  -3   4  -4  236.38   13.60
  -3   4  -4  265.87   11.70
  -3   4  -4  260.07   14.80
   3   4   4  237.18   14.40
  -3   4  -4  267.67   10.60
   3   4   4  249.28    8.60
  -4  -4  -4  293.27   15.70
  -4  -4  -4  296.37   17.60
   4  -4   4  290.07   11.00
  -4  -4  -4  290.07   17.00
  -4   4  -4  289.47   16.80
   4   4   4  271.57   15.80
  -4   4  -4  276.87   14.80
   4   4   4  282.77   15.30
   4   4   4  295.27   10.50
  -4   4  -4  278.77   12.30
  -4   4  -4  288.27   11.80
  -4   4  -4  277.17   15.80
  -5  -4  -4    7.40    6.00
  -5  -4  -4   13.20    7.10
  -5  -4  -4    9.80    6.60
   5  -4   4   -1.30    3.80
  -5   4  -4   16.50    7.10
  -5   4  -4   14.10    4.90
   5   4   4   19.00    4.20
  -5   4  -4   16.70    6.00
   5   4   4    7.80    5.70
  -5   4  -4   17.60    6.90
  -5   4  -4   14.30    4.90
   5   4   4    7.30    6.00
  -6  -4  -4  132.89   13.10
  -6  -4  -4  117.19   14.80
  -6  -4  -4  125.09   14.70
  -6   4  -4  141.19   14.00
   6   4   4  104.09   11.90
  -6   4  -4  140.79    9.80
  -6   4  -4  121.99    9.70
  -6   4  -4  123.99   11.70
   6   4   4  119.49   12.40
  -6   4  -4  111.29   12.00
  -7  -4  -4  121.99   15.00
  -7  -4  -4  129.99   13.40
   7   4   4  148.19   13.30
  -7   4  -4  165.68   10.10
  -7   4  -4  173.68   11.70
  -7   4  -4  140.89   14.80
   7   4   4  149.79   10.80
  -8  -4  -4   21.20    8.60
  -8  -4  -4   16.60    5.90
  -8  -4  -4   -2.10    8.40
  -8  -4  -4   18.20    6.70
   8   4   4   16.60    6.00
  -8   4  -4   15.20    6.40
   8   4   4   11.70    7.80
  -8   4  -4   11.10    9.30
   8   4   4   24.20    7.30
  -8   4  -4   15.80    6.10
  -9  -4  -4   35.60    6.50
  -9  -4  -4   48.60    6.80
  -9  -4  -4   33.40    8.00
  -9  -4  -4   40.10    9.80
  -9  -4  -4   37.10    7.40
   9  -4   4   50.89    7.50
   9  -4   4   42.00    7.80
  -9   4  -4   32.50   10.70
   9   4   4   33.00    9.70
   9   4   4   40.50    8.50
  -9   4  -4   43.70    8.40
  -9   4  -4   29.30    6.90
  -9   4  -4   30.90    7.10
  10  -4   4  104.09    9.60
 -10  -4  -4   93.69   10.40
 -10  -4  -4   78.79   12.70
 -10  -4  -4   83.09    9.00
 -10  -4  -4   88.39    8.10
 -10  -4  -4   86.59    8.00
 -10   4  -4   69.59    8.20
  10   4   4   90.19   10.80
 -10   4  -4   44.40   12.30
 -10   4  -4   72.79    9.00
  10   4   4   69.59   11.30
 -10   4  -4   76.49    8.80
 -11  -4  -4   12.90    5.60
  11  -4   4   13.10    5.30
 -11  -4  -4   15.40    7.30
 -11  -4  -4   19.60    6.20
 -11   4  -4   18.10    6.30
  11   4   4   16.00    7.90
 -11   4  -4   12.30    6.30
 -11   4  -4   11.80    5.70
  11   4   4    9.30    9.10
 -12  -4  -4    4.40    5.50
  12  -4   4   11.90    4.70
 -12  -4  -4   10.70    5.40
 -12   4  -4   13.80    5.50
  12   4   4   21.60    7.20
  12   4   4   17.20    6.20
 -12   4  -4   10.90    5.60
 -12   4  -4    8.60    6.10
 -13  -4  -4   17.20    5.20
 -13  -4  -4   10.40    5.00
  13  -4   4   12.10    3.90
  13   4   4   14.70    5.50
 -13   4  -4    9.40    4.80
 -13   4  -4   11.80    5.20
 -14  -4  -4   34.00    5.20
 -14  -4  -4   31.40    5.30
  14   4   4   33.60    5.90
 -14   4  -4   33.80    5.30
 -14   4  -4   22.20    3.70
 -15  -4  -4    2.20    3.50
 -15  -4  -4   -0.60    3.80
 -15   4  -4   12.10    3.90
  15   4   4    3.30    4.50
 -15  -5   4    3.60    3.50
  15  -5  -4    6.00    3.60
 -15   5   4    3.00    3.40
  14  -5  -4    4.00    4.50
  14  -5  -4    6.30    4.10
 -14  -5   4    1.80    3.80
 -14   5   4    5.50    4.40
  14   5  -4    5.50    3.30
  14   5  -4    5.10    4.50
 -13  -5   4    4.10    4.40
  13  -5  -4    8.10    5.40
  13  -5  -4   12.20    4.70
  13   5  -4   10.10    5.60
 -13   5   4   10.00    4.90
  13   5  -4   11.40    4.70
 -13   5   4    7.70    4.80
 -12  -5   4   21.20    4.20
 -12  -5   4   29.20    5.60
  12  -5  -4   26.30    6.50
  12  -5  -4   27.50    5.60
  12   5  -4   26.20    6.90
  12   5  -4   36.80    6.60
 -12   5   4   29.00    8.50
 -12   5   4   31.20    6.80
 -12   5   4   28.20    6.00
  11  -5  -4   63.09    8.90
 -11  -5   4   43.50    5.90
  11  -5  -4   55.19    7.70
  11  -5  -4   57.19    6.80
 -11  -5   4   40.20    6.50
  11  -5  -4   51.89    7.00
  11   5  -4   50.49    8.30
  11   5  -4   61.19    7.90
 -11   5   4   57.59    9.80
 -11   5   4   41.40    6.90
 -11   5   4   62.09    8.10
  10  -5  -4   76.39    7.80
  10  -5  -4   97.19   10.10
  10  -5  -4   67.99    8.10
  10  -5  -4   88.79    8.40
  10  -5  -4   84.69    7.60
 -10  -5   4   78.39    7.90
 -10  -5   4   77.69    7.50
  10   5  -4  111.79   10.20
 -10   5   4   83.59   10.20
  10   5  -4   60.79    8.30
 -10   5   4   88.89    9.20
  10   5  -4   93.49   12.10
   9  -5  -4    9.20    4.90
   9  -5  -4    3.20    6.10
   9  -5  -4    7.70    5.70
   9  -5  -4   10.20    4.60
  -9  -5   4    3.40    5.10
   9  -5  -4    8.40    5.60
  -9  -5   4    6.40    5.40
  -9   5   4    7.30    6.90
   9   5  -4    2.50    5.60
   9   5  -4    1.00    7.50
  -9   5   4    9.50    5.50
  -8  -5   4    9.60    5.60
   8  -5  -4    9.40    5.70
  -8  -5   4   10.70    6.10
   8  -5  -4    1.70    4.00
   8  -5  -4   12.10    5.70
   8  -5  -4    6.40    6.00
   8  -5  -4    3.10    4.90
   8   5  -4    9.30    8.10
  -8   5   4   19.20    7.10
  -8   5   4    7.90    5.20
   8   5  -4    2.00    4.70
   8   5  -4   -3.00    5.10
   7  -5  -4   19.80    6.70
  -7  -5   4   19.20    6.20
  -7  -5   4   15.00    6.20
   7  -5  -4    5.90    5.80
   7  -5  -4   24.70    4.70
   7  -5  -4   19.20    6.30
  -7   5   4   15.10    5.10
   7   5  -4   18.80    5.50
   7   5  -4   17.80    6.10
  -7   5   4   10.70    5.10
   7   5  -4   20.00    8.20
  -7   5   4   12.00   10.50
   6  -5  -4   41.90    7.50
   6   5  -4   33.90    6.30
   6   5  -4   39.50    7.30
  -6   5   4   41.80   11.60
  -6   5   4   26.30    5.80
   6   5  -4   32.10    8.70
   5  -5  -4   74.79    8.30
   5  -5  -4   76.09    7.90
   5   5  -4   64.99    9.60
  -5   5   4   64.69    7.30
  -5   5   4   64.09   11.70
   5   5  -4   62.99    7.60
  -5   5   4   81.19   10.50
  -5   5   4   80.99   13.40
  -5   5   4   83.79   12.60
   5   5  -4   67.09    8.10
   5   5  -4   80.69   11.80
   4  -5  -4   20.50    5.80
   4  -5  -4   20.70    5.40
   4   5  -4    7.90    5.50
  -4   5   4   18.00    6.80
   4   5  -4    3.20    6.20
   4   5  -4   19.00    5.40
  -4   5   4   12.30    4.20
  -4   5   4   22.90    8.90
  -4   5   4   15.70    7.60
   4   5  -4    9.70    5.90
  -4   5   4    4.10    7.30
   4   5  -4   11.40    4.70
   3  -5  -4   96.99    8.10
   3  -5  -4   87.79    8.80
   3   5  -4   87.19    9.80
  -3   5   4   94.19    7.40
  -3   5   4  106.99   11.10
  -3   5   4  110.79   13.60
   3   5  -4   88.19    8.80
   3   5  -4   77.99   10.40
   3   5  -4  110.59   11.90
   3   5  -4  100.69    8.40
  -3   5   4  128.89   13.60
   3   5  -4   92.89    9.70
  -3   5   4   97.19   13.00
   2  -5  -4   99.29   12.10
   2  -5  -4   93.69    8.40
   2   5  -4   92.99    8.70
   2   5  -4   99.89   11.10
   2   5  -4  105.79   10.00
  -2   5   4  100.59   10.80
  -2   5   4  101.99    6.70
   2   5  -4  113.29   11.80
  -2   5   4  131.79   15.00
   2   5  -4   88.49    7.80
  -2   5   4  106.49   12.00
   2   5  -4   90.39   10.30
   1  -5  -4   19.60    5.30
   1  -5  -4    8.30    5.80
   1   5  -4   11.80    6.40
   1   5  -4   15.10    6.30
  -1   5   4   11.10    5.10
  -1   5   4   12.90    6.10
   1   5  -4   12.10    5.40
   1   5  -4   15.20    5.40
  -1   5   4   16.30    6.30
   1   5  -4   14.90    5.10
   1   5  -4   14.40    4.40
  -1   5   4   11.80    3.20
   0  -5  -4   74.19   10.80
   0  -5  -4   77.79    7.80
   0  -5  -4   77.89   11.30
   0   5  -4   82.19   10.30
   0   5  -4   82.59   10.00
   0   5  -4   89.39    8.70
   0   5  -4   87.79    9.00
   0   5   4   72.89    5.50
   0   5   4   99.69   11.50
   0   5  -4   82.59    9.80
   0   5   4   91.99   10.10
   0   5  -4   76.09    7.20
   0   5   4   76.49    9.50
  -1  -5  -4  215.08   15.70
  -1  -5  -4  229.68   14.80
  -1  -5  -4  205.28   15.10
  -1   5  -4  211.88   14.60
  -1   5  -4  215.68   14.10
   1   5   4  222.68   13.70
  -1   5  -4  227.58    9.70
  -1   5  -4  212.88   11.70
  -1   5  -4  224.48   11.10
   1   5   4  227.88    8.90
   1   5   4  216.18   12.50
  -1   5  -4  223.18   12.30
  -1   5  -4  207.48   13.70
   2  -5   4  297.97   13.60
  -2  -5  -4  334.27   18.80
  -2  -5  -4  326.87   17.20
  -2  -5  -4  303.77   18.90
   2   5   4  320.67   16.90
  -2   5  -4  335.37   17.50
  -2   5  -4  310.07   17.20
  -2   5  -4  302.37   17.10
  -2   5  -4  354.56   16.60
   2   5   4  325.97   11.20
   2   5   4  327.57   15.80
  -2   5  -4  341.77   13.60
  -2   5  -4  317.57   12.00
  -3  -5  -4  178.18   15.40
  -3  -5  -4  168.58   13.80
  -3  -5  -4  167.78   14.70
   3  -5   4  162.08   10.60
  -3   5  -4  183.88    9.60
   3   5   4  180.18   13.40
  -3   5  -4  166.68   13.70
  -3   5  -4  183.68   14.90
  -3   5  -4  183.48   10.80
   3   5   4  187.18    8.80
   3   5   4  163.58   13.60
  -3   5  -4  189.48   14.20
  -4  -5  -4  147.99   13.70
  -4  -5  -4  138.39   15.40
  -4  -5  -4  151.38   14.80
  -4   5  -4  154.88   15.10
   4   5   4  163.98    9.00
   4   5   4  146.79   13.10
  -4   5  -4  181.88   13.40
  -4   5  -4  151.08   10.50
  -4   5  -4  153.68    9.70
   4   5   4  119.39   12.50
  -4   5  -4  128.19   13.00
  -5  -5  -4   23.00    8.80
  -5  -5  -4   25.60    8.00
  -5   5  -4   17.70    8.10
  -5   5  -4   29.60    8.70
  -5   5  -4   19.70    7.40
   5   5   4   26.50    5.20
   5   5   4   19.60    7.20
  -5   5  -4   20.70    5.90
  -5   5  -4   17.90    5.20
  -6  -5  -4  319.47   19.90
  -6   5  -4  309.77   14.80
  -6   5  -4  349.27   20.70
  -6   5  -4  345.97   14.80
   6   5   4  316.17   18.80
   7  -5   4   98.99    9.00
  -7  -5  -4   68.09    8.90
  -7  -5  -4   54.39   13.30
  -7  -5  -4   78.59    8.10
   7  -5   4   89.99    9.20
  -7  -5  -4   77.99    8.60
  -7  -5  -4   86.59    7.10
  -7  -5  -4   76.69   12.40
   7   5   4   73.59   11.20
  -7   5  -4   67.89    7.20
  -7   5  -4   68.39   12.30
  -7   5  -4   74.99    8.60
  -7   5  -4   74.09    8.90
   8  -5   4   -2.00    6.30
  -8  -5  -4    4.70    8.30
  -8  -5  -4    5.20    5.00
  -8  -5  -4    7.20    5.30
   8  -5   4    1.60    4.70
  -8  -5  -4   -5.50    5.50
  -8  -5  -4    7.20    6.20
  -8   5  -4    0.90    5.70
  -8   5  -4   -3.40    5.40
  -8   5  -4    6.80    9.10
   8   5   4    5.50    7.80
   8   5   4   -0.90    6.60
  -8   5  -4    2.00    6.70
  -9  -5  -4   25.60    5.70
   9  -5   4   40.40    7.50
   9  -5   4   28.30    5.80
  -9  -5  -4   21.20    7.10
  -9  -5  -4   35.40    7.40
  -9  -5  -4   28.40    6.30
   9   5   4   29.70    9.50
  -9   5  -4   30.80    6.70
   9   5   4   23.50    8.20
  -9   5  -4   19.20    6.90
  -9   5  -4   26.10    7.40
 -10  -5  -4   64.39    7.50
 -10  -5  -4   66.09    8.40
 -10  -5  -4   57.29    7.00
 -10  -5  -4   54.79    9.20
  10  -5   4   65.29    6.80
 -10   5  -4   52.59    7.50
 -10   5  -4   50.69    8.00
  10   5   4   44.10   10.60
 -10   5  -4   43.40    7.80
  10   5   4   68.19    9.90
 -11  -5  -4   25.60    5.80
 -11  -5  -4   19.50    6.70
 -11  -5  -4   14.10    5.60
  11  -5   4   15.50    4.20
 -11  -5  -4   17.40    7.20
 -11   5  -4    6.30    5.80
 -11   5  -4   11.60    5.60
 -11   5  -4   10.10    5.90
 -12  -5  -4   13.20    5.20
  12  -5   4   10.30    3.00
 -12  -5  -4    4.50    4.70
 -12   5  -4   13.20    5.50
 -12   5  -4   11.20    5.20
  12   5   4   10.20    5.70
 -12   5  -4    9.70    4.90
 -13  -5  -4    9.70    4.60
 -13  -5  -4    9.40    4.40
 -13   5  -4    5.50    3.80
 -13   5  -4    9.90    4.30
  13   5   4    5.50    5.00
 -14  -5  -4   44.60    4.90
 -14  -5  -4   58.89    5.20
 -14   5  -4   55.49    5.30
  14   5   4   76.59    6.80
 -14   5  -4   53.79    3.50
 -14  -6   4    4.60    3.10
  14  -6  -4    2.80    3.80
  14  -6  -4    2.40    3.10
  14   6  -4    3.30    2.20
  13  -6  -4   14.40    4.30
  13  -6  -4   12.80    4.80
 -13  -6   4    7.00    3.90
 -13   6   4    6.00    3.90
  13   6  -4    7.50    3.70
  12  -6  -4   39.60    6.40
 -12  -6   4   43.00    5.80
  12  -6  -4   48.50    6.00
 -12   6   4   38.00    5.50
 -12   6   4   33.80    5.90
  12   6  -4   37.50    6.00
  11  -6  -4   31.70    5.60
  11  -6  -4   33.80    7.00
 -11  -6   4   40.20    5.90
  11  -6  -4   23.60    5.70
 -11   6   4   24.80    6.10
 -11   6   4   20.30    5.20
  11   6  -4   29.10    6.30
  10  -6  -4    3.30    5.90
 -10  -6   4    3.00    4.80
  10  -6  -4    5.20    4.50
 -10  -6   4    0.00    2.60
  10  -6  -4    0.40    5.20
  10  -6  -4    2.30    5.70
 -10   6   4    7.20    5.10
 -10   6   4    0.00    5.30
 -10   6   4   -5.10    6.80
  10   6  -4    3.80    6.00
   9  -6  -4   27.10    7.10
   9  -6  -4   38.20    5.80
   9  -6  -4   49.70    7.20
  -9  -6   4   33.90    6.30
   9  -6  -4   37.20    7.90
  -9  -6   4   35.80    5.00
   9   6  -4   49.00   10.30
  -9   6   4   44.40    7.40
  -9   6   4   24.60    8.00
   9   6  -4   39.30    7.30
   9   6  -4   42.00    7.80
   8  -6  -4   85.09    8.80
   8  -6  -4   84.29    7.20
  -8  -6   4  100.09    8.00
   8  -6  -4   76.19    9.00
  -8  -6   4   85.49    7.90
   8  -6  -4   86.79   10.00
   8   6  -4   81.99   12.30
   8   6  -4   66.39    9.10
  -8   6   4   76.89    8.60
  -8   6   4   67.99   10.10
   7  -6  -4    7.90    5.90
   7  -6  -4    9.40    5.90
  -7  -6   4   13.10    5.30
   7  -6  -4    8.30    4.00
  -7  -6   4   11.30    5.30
   7  -6  -4   12.90    6.80
  -7   6   4    7.20    5.00
   7   6  -4    7.10    5.50
   7   6  -4   17.80    8.70
   7   6  -4    7.70    5.40
   6  -6  -4   15.60    6.30
   6  -6  -4   11.90    4.10
  -6  -6   4   15.80    5.60
   6  -6  -4   16.20    7.10
  -6  -6   4   15.20    5.50
   6  -6  -4   20.10    5.90
   6   6  -4   32.90    6.30
   6   6  -4   34.20    9.30
  -6   6   4   19.80    5.60
   6   6  -4   30.00    6.20
   6   6  -4   18.10    6.10
   5  -6  -4   26.80    7.10
   5  -6  -4   22.70    6.40
   5  -6  -4   10.60    5.40
  -5  -6   4   19.20    5.60
   5  -6  -4   16.30    4.00
   5   6  -4   14.40    7.60
   5   6  -4   17.80    6.00
  -5   6   4   22.00    5.60
   5   6  -4   12.10    5.90
  -5   6   4   10.80    7.90
   5   6  -4   18.40    5.70
  -5   6   4   24.70   10.90
   4  -6  -4  223.18   13.40
   4  -6  -4  219.18   13.20
   4  -6  -4  204.88   12.40
  -4  -6   4  242.78   11.30
   4  -6  -4  219.58    9.40
  -4   6   4  207.88   16.80
   4   6  -4  231.28   13.30
   4   6  -4  206.98   12.30
   4   6  -4  197.08   13.80
  -4   6   4  229.28   18.50
  -4   6   4  213.38   11.20
   4   6  -4  224.58   15.70
  -4   6   4  211.88   12.30
   3  -6  -4   11.90    5.70
   3   6  -4   20.20    5.50
  -3   6   4   12.90    4.70
  -3   6   4   14.80    7.60
   3   6  -4   12.50    5.40
  -3   6   4    9.80    9.20
   3   6  -4   22.70    7.20
   2  -6  -4  101.19    9.30
   2   6  -4   96.89    8.80
   2   6  -4  116.69   11.50
   2   6  -4  106.79   12.80
   2   6  -4   89.99    9.30
  -2   6   4   98.09    8.30
  -2   6   4  106.99   14.90
  -2   6   4  110.09   13.30
   1  -6  -4    5.90    6.50
   1  -6  -4   10.40    5.20
   1   6  -4   19.80    5.80
  -1   6   4   -0.20    6.90
   1   6  -4    5.90    7.20
   1   6  -4   21.80    5.60
  -1   6   4   10.20    7.40
   1   6  -4   28.70    7.50
  -1   6   4   16.90    4.60
   1   6  -4   33.70    8.80
   0  -6  -4   18.10    7.90
   0  -6  -4   22.20    5.80
   0   6  -4   26.20    6.40
   0   6   4   22.30    4.70
   0   6  -4   30.70    7.30
   0   6  -4   36.90    8.70
   0   6   4   31.80    8.20
   0   6   4   14.70    7.50
   0   6  -4   21.50    5.60
  -1  -6  -4    4.20    6.30
  -1  -6  -4    8.90    5.30
  -1   6  -4   18.10    5.90
   1   6   4   15.60    4.50
  -1   6  -4   16.90    5.40
   1   6   4   20.50    8.00
  -1   6  -4   18.00    8.00
  -2  -6  -4  101.29    9.60
  -2  -6  -4  112.79   14.50
   2   6   4   90.99   10.50
  -2   6  -4   93.39    9.40
  -2   6  -4   89.69    7.90
  -2   6  -4   81.99    9.10
   2   6   4   83.09    7.60
   2   6   4   97.59   12.40
  -2   6  -4   73.79   11.40
  -3  -6  -4   12.70    8.00
  -3   6  -4   11.10    5.70
   3   6   4   14.70    7.10
  -3   6  -4    8.10    4.20
  -3   6  -4    1.10    8.20
   3   6   4   22.50    5.20
   3   6   4   17.20    7.70
  -3   6  -4   11.50    5.30
  -4  -6  -4    6.60    7.40
   4  -6   4    8.50    5.40
  -4  -6  -4   10.10    3.90
  -4  -6  -4    7.60    4.80
   4  -6   4   -3.80    5.60
  -4  -6  -4   10.10    5.50
   4  -6   4    9.50    4.40
  -4   6  -4   16.60    5.10
   4   6   4    9.10    7.10
  -4   6  -4   17.40    8.90
   4   6   4   13.20    4.60
  -4   6  -4   12.50    5.20
   5  -6   4    1.20    4.20
   5  -6   4    7.30    5.90
   5  -6   4   -2.10    5.70
  -5  -6  -4   -4.40    7.70
  -5  -6  -4    1.70    4.80
  -5  -6  -4    3.90    3.80
  -5  -6  -4    2.10    5.20
  -5   6  -4    6.00    5.00
  -5   6  -4   12.10    5.50
  -5   6  -4    2.70    9.10
   5   6   4    2.40    7.50
  -6  -6  -4    6.00    4.30
  -6  -6  -4   10.40    5.60
  -6  -6  -4   12.90    9.40
  -6  -6  -4    1.00    5.40
   6  -6   4    6.70    4.50
   6  -6   4   21.20    6.60
  -6   6  -4   11.70    5.50
  -6   6  -4   12.40    9.40
   6   6   4   18.70    8.10
  -6   6  -4    7.10    5.90
  -7  -6  -4   38.90    7.70
  -7  -6  -4   25.50    5.40
  -7  -6  -4   31.10    6.90
  -7  -6  -4   27.90    6.60
   7  -6   4   25.80    7.10
   7  -6   4   33.50    5.60
  -7   6  -4   24.40    7.00
   7   6   4   13.40    8.70
  -8  -6  -4   43.70    7.80
  -8  -6  -4   49.50    6.60
  -8  -6  -4   40.60    8.10
   8  -6   4   53.29    7.90
  -8  -6  -4   46.50    6.80
   8  -6   4   46.70    5.70
   8   6   4   42.00    9.20
  -8   6  -4   42.30    9.00
  -8   6  -4   41.60    7.90
  -8   6  -4   48.60    7.90
   8   6   4   38.20   10.20
  -9  -6  -4  101.79    9.50
  -9  -6  -4  102.69   10.70
  -9  -6  -4  119.49    9.20
   9  -6   4  105.49    7.00
  -9  -6  -4  110.69    9.10
   9  -6   4  125.39    9.80
  -9   6  -4  121.09    9.40
  -9   6  -4  125.09   10.70
  -9   6  -4  139.59   12.30
   9   6   4  135.79   12.70
 -10  -6  -4    8.40    6.40
 -10  -6  -4    4.60    4.90
 -10  -6  -4   15.90    5.30
 -10  -6  -4   12.40    6.20
  10  -6   4    8.30    2.30
 -10   6  -4   19.10    5.40
 -10   6  -4   11.20    5.70
 -10   6  -4   11.90    5.90
  10   6   4   13.90    7.40
 -11  -6  -4   25.60    6.20
 -11  -6  -4   34.30    5.60
 -11  -6  -4   14.30    6.40
 -11  -6  -4   28.50    5.50
 -11   6  -4   37.00    6.20
 -11   6  -4   26.40    5.80
 -11   6  -4   32.10    5.40
 -12  -6  -4    6.60    4.10
 -12  -6  -4    5.30    4.30
  12   6   4    6.00    5.10
 -12   6  -4    7.20    4.00
 -12   6  -4    2.10    3.80
 -13  -6  -4   14.30    3.90
 -13  -6  -4   18.40    3.80
  13   6   4   16.40    4.80
 -13   6  -4   13.70    3.10
 -13   6  -4   21.20    3.90
  12  -7  -4   10.50    4.50
  12  -7  -4    6.30    3.50
 -12  -7   4   11.70    3.60
  12   7  -4   10.00    3.50
  11  -7  -4    6.00    4.30
 -11  -7   4    4.50    3.90
  11  -7  -4    6.30    4.90
  11  -7  -4    5.30    4.00
  11   7  -4    3.40    4.20
  10  -7  -4   12.90    5.10
  10  -7  -4    5.40    5.10
 -10  -7   4    7.00    4.60
  10  -7  -4    6.40    5.30
  10  -7  -4   12.30    4.40
 -10   7   4    7.30    5.40
  10   7  -4   17.40    5.30
   9  -7  -4  233.28   13.50
   9  -7  -4  235.18   11.10
   9  -7  -4  254.77   12.90
  -9  -7   4  246.88   11.00
   9  -7  -4  227.98   13.50
   9   7  -4  261.77   13.90
  -9   7   4  269.27   13.10
   9   7  -4  256.37   13.50
   8  -7  -4   26.90    6.30
   8  -7  -4   23.80    7.00
  -8  -7   4   29.50    5.80
   8  -7  -4   19.90    6.40
   8  -7  -4   20.70    5.00
  -8   7   4   12.70    5.70
  -8   7   4   14.30    8.00
   8   7  -4   16.00    5.80
   7  -7  -4   11.80    4.30
   7  -7  -4   14.60    6.40
   7  -7  -4    5.90    5.80
   7  -7  -4   12.40    5.90
  -7  -7   4   16.20    5.60
   7   7  -4    5.30    8.40
  -7   7   4   17.50    8.20
   7   7  -4    9.50    5.70
  -7   7   4   10.00    5.40
   6  -7  -4  112.19   11.50
   6  -7  -4   87.09    9.10
   6  -7  -4   84.09    7.00
  -6  -7   4  107.99    5.50
   6  -7  -4   84.09    8.70
   6   7  -4   79.79   12.30
   6   7  -4   89.99   10.10
   6   7  -4   94.79    9.10
   6   7  -4   95.19    8.70
  -6   7   4   82.89    8.20
   5  -7  -4   10.30    5.40
  -5  -7   4    4.20    3.70
   5  -7  -4    3.60    3.40
   5  -7  -4    1.70    5.90
   5  -7  -4   -0.90    5.60
   5   7  -4   -2.50    7.50
   5   7  -4   -2.60    4.80
   5   7  -4    2.30    5.30
   5   7  -4    6.70    5.10
   4  -7  -4  139.09   12.40
   4  -7  -4   98.89    9.10
  -4  -7   4  119.69    9.50
  -4  -7   4  114.69    7.70
   4  -7  -4  141.29   11.00
   4   7  -4  111.69   10.60
   4   7  -4  115.79   13.40
  -4   7   4  119.29   14.90
   4   7  -4  118.39   10.40
   4   7  -4  119.79    9.50
   3  -7  -4    7.80    5.20
   3  -7  -4   12.40    5.90
   3  -7  -4    9.80    6.20
   3  -7  -4   10.90    3.80
  -3  -7   4    8.00    5.80
  -3  -7   4   13.80    4.60
   3   7  -4   14.00    5.50
  -3   7   4   18.40    9.70
   3   7  -4    3.30    7.70
   3   7  -4   14.70    5.90
   3   7  -4   15.20    5.50
  -2  -7   4   12.10    5.70
   2  -7  -4   11.40    3.70
  -2  -7   4   12.20    4.30
   2  -7  -4    9.40    5.70
   2  -7  -4    4.00    4.70
   2  -7  -4   19.50    6.90
   2  -7  -4    8.30    6.20
   2   7  -4   14.50    9.70
   2   7  -4    6.50    5.00
   2   7  -4    5.10    5.70
   2   7  -4   10.90    5.70
  -2   7   4    7.00    8.80
   2   7  -4   14.30    7.50
   1  -7  -4    1.00    3.10
   1  -7  -4    1.40    5.40
  -1  -7   4    1.80    4.90
  -1  -7   4    9.90    4.20
   1  -7  -4    9.80    5.60
   1  -7  -4    1.80    4.70
   1  -7  -4   12.20    6.20
   1   7  -4    7.20    5.10
   1   7  -4   13.90    9.20
   1   7  -4   11.20    5.30
   1   7  -4    5.00    5.90
   1   7  -4    3.30    7.20
  -1   7   4    7.20    9.10
   0  -7  -4    4.40    5.10
   0  -7   4    8.80    5.10
   0  -7   4    3.10    3.80
   0  -7  -4    3.10    5.50
   0  -7  -4    1.50    5.60
   0  -7  -4    2.90    5.30
   0  -7  -4    2.50    3.10
   0   7  -4   -2.40    4.50
   0   7  -4    2.70    8.50
   0   7  -4    4.70    4.80
   0   7   4    7.70    7.90
   1  -7   4   80.69    8.60
  -1  -7  -4   84.39    9.60
   1  -7   4   73.79    6.70
  -1  -7  -4   95.29    9.10
   1  -7   4   94.09    9.40
  -1  -7  -4   94.49    9.30
  -1  -7  -4   80.99    6.30
   1   7   4   95.69   13.70
  -1   7  -4   83.39   12.80
  -1   7  -4   62.79    8.40
  -1   7  -4   88.79    9.30
  -2  -7  -4   71.59    6.10
  -2  -7  -4   63.09    7.50
   2  -7   4   69.39    6.50
   2  -7   4   55.39    7.80
   2  -7   4   73.59    8.20
  -2  -7  -4   72.69    9.40
  -2  -7  -4   51.09    7.30
   2   7   4   62.79   11.50
  -2   7  -4   76.59    8.90
  -2   7  -4   80.69    9.80
  -2   7  -4   75.49   12.50
   3  -7   4  280.87   15.20
  -3  -7  -4  292.57   11.10
   3  -7   4  265.07   13.90
   3  -7   4  286.77   10.70
  -3  -7  -4  273.67   14.20
  -3  -7  -4  302.87   14.00
  -3   7  -4  286.37   16.10
  -3   7  -4  290.37   21.10
  -3   7  -4  311.47   13.10
   3   7   4  297.57   14.40
   3   7   4  289.67   20.30
  -3   7  -4  292.67   15.00
   4  -7   4  157.18    8.00
   4  -7   4  151.38   12.70
  -4  -7  -4  173.88   11.90
   4  -7   4  150.28   11.80
  -4  -7  -4  153.38    8.80
  -4  -7  -4  172.58   11.60
  -4   7  -4  182.48   11.30
  -4   7  -4  147.39   12.70
  -4   7  -4  163.88   12.00
   4   7   4  173.98   15.90
  -5  -7  -4   44.80    5.60
  -5  -7  -4   31.80    7.10
   5  -7   4   29.40    7.10
   5  -7   4   38.70    4.40
   5  -7   4   41.40    7.10
  -5  -7  -4   26.50    6.10
  -5   7  -4   45.10    7.30
  -5   7  -4   29.60    6.40
   5   7   4   32.40    9.80
   6  -7   4   31.20    7.20
  -6  -7  -4   32.90    6.70
  -6  -7  -4   13.80    6.30
  -6  -7  -4   28.50    5.30
   6  -7   4   24.90    3.30
   6  -7   4   20.40    6.90
   6   7   4   35.30    9.90
  -6   7  -4   34.40    7.00
  -7  -7  -4   24.40    7.10
  -7  -7  -4   44.30    6.00
   7  -7   4   46.40    7.50
  -7  -7  -4   26.70    6.40
  -7   7  -4   30.10    7.10
   7   7   4   31.40    9.00
  -8  -7  -4   13.90    6.20
  -8  -7  -4   25.00    5.30
  -8  -7  -4   19.40    6.70
   8  -7   4   17.10    6.30
  -8   7  -4   24.70    6.80
  -8   7  -4   14.80    6.90
  -9  -7  -4    6.00    4.40
   9  -7   4    9.50    5.40
  -9  -7  -4   15.40    6.60
  -9  -7  -4    8.50    4.70
  -9  -7  -4   18.40    6.10
  -9   7  -4   14.70    6.00
  -9   7  -4    8.30    5.60
 -10  -7  -4    4.90    4.20
 -10  -7  -4   -0.80    5.40
 -10  -7  -4   -5.10    3.80
 -10  -7  -4    2.30    5.10
 -10   7  -4    3.80    4.80
 -11  -7  -4   80.29    6.60
 -11  -7  -4   96.59    6.60
 -11   7  -4   67.29    6.50
 -12  -7  -4   28.30    3.60
 -12  -7  -4   18.20    3.50
  12   7   4   20.60    4.50
 -12   7  -4   23.70    3.20
  10  -8  -4    3.20    4.40
  10  -8  -4    6.20    3.50
  10  -8  -4    5.80    2.90
  10   8  -4   13.90    4.00
   9  -8  -4    1.40    4.50
   9  -8  -4   -0.90    3.10
   9  -8  -4    0.60    4.20
   9  -8  -4    4.70    4.90
   9   8  -4    1.20    4.10
   8  -8  -4   93.79    7.10
   8  -8  -4  103.69    8.50
   8  -8  -4   83.69    7.90
   8  -8  -4   87.49    8.80
   8   8  -4   59.99    7.10
   8   8  -4  100.69    8.90
   7  -8  -4   25.60    7.10
   7  -8  -4   20.30    4.50
   7  -8  -4   21.50    6.10
   7  -8  -4   25.90    6.10
   7   8  -4   23.70    7.10
   7   8  -4   24.00    5.90
   6  -8  -4   71.29    8.10
   6  -8  -4   70.49    9.20
   6  -8  -4   78.19    8.60
   6  -8  -4   73.09    6.40
   6   8  -4   65.49    8.50
   6   8  -4   89.49    8.30
   5  -8  -4    4.20    5.20
   5  -8  -4    5.50    5.90
   5  -8  -4    6.20    6.40
   5  -8  -4   12.60    4.10
  -5  -8   4    9.90    6.00
   5   8  -4   12.00    5.70
   5   8  -4    9.20    5.30
  -4  -8   4   11.30    5.70
   4  -8  -4   12.80    6.80
   4  -8  -4    7.20    5.30
   4  -8  -4    1.80    5.70
   4  -8  -4    9.50    4.00
   4   8  -4   -0.30    5.10
   4   8  -4    2.70    4.80
   4   8  -4   -0.30    4.90
   3  -8  -4   11.90    3.90
   3  -8  -4    5.00    5.80
   3  -8  -4    3.70    6.30
   3  -8  -4    1.20    5.10
  -3  -8   4   10.50    5.70
   3  -8  -4   15.20    7.00
   3   8  -4    6.10    4.60
   3   8  -4    0.20    4.50
   3   8  -4    6.00    5.40
  -2  -8   4    5.00    5.30
   2  -8  -4    2.10    5.20
   2  -8  -4    5.60    6.20
   2  -8  -4   11.40    6.50
   2  -8  -4    2.70    3.30
   2  -8  -4    1.60    5.60
   2   8  -4    3.70    4.70
   2   8  -4    0.90    4.70
   2   8  -4   -1.30    5.10
   1  -8  -4    6.70    5.80
   1  -8  -4   -0.90    5.50
  -1  -8   4  -11.20    4.80
   1  -8  -4    1.70    5.30
   1  -8  -4   15.30    6.70
   1  -8  -4    2.90    3.40
   1   8  -4    7.40    4.90
   1   8  -4    3.30    4.80
   1   8  -4    1.90    5.70
   0  -8  -4   11.60    6.00
   0  -8  -4   17.00    6.90
   0  -8  -4   16.90    4.30
   0  -8  -4    9.80    6.40
   0  -8  -4   15.60    5.90
   0  -8   4   23.80    6.20
   0   8  -4   18.40    6.20
   0   8  -4    9.70    5.30
   0   8  -4    9.60    5.90
  -1  -8  -4    6.20    6.10
  -1  -8  -4   10.00    5.70
  -1  -8  -4    3.70    3.70
  -1  -8  -4   12.80    5.80
   1  -8   4    9.80    5.40
  -1   8  -4    1.90    4.80
  -1   8  -4    5.50    5.30
  -1   8  -4   -1.10    5.90
  -2  -8  -4  123.89   10.70
  -2  -8  -4  135.09   10.70
  -2  -8  -4  106.09    7.70
   2  -8   4  102.59    8.90
  -2   8  -4  103.19   10.90
   2   8   4  106.19   10.00
  -2   8  -4  113.09   10.10
  -3  -8  -4    7.30    5.10
  -3  -8  -4    1.70    3.60
  -3  -8  -4    5.60    5.60
   3  -8   4   12.70    5.60
  -3   8  -4    4.80    5.70
  -3   8  -4   -2.20    4.60
  -4  -8  -4   47.90    7.40
   4  -8   4   47.40    7.20
  -4  -8  -4   61.89    6.10
  -4  -8  -4   68.99    8.00
  -4   8  -4   70.89    9.30
  -5  -8  -4   23.90    4.70
  -5  -8  -4   15.00    6.00
   5  -8   4    6.00    5.50
  -5  -8  -4   12.10    5.50
  -6  -8  -4    8.40    5.80
   6  -8   4    8.50    5.40
  -6  -8  -4    1.60    4.80
  -6  -8  -4    3.90    4.20
  -6   8  -4   -3.00    5.50
  -6   8  -4    6.00    5.50
   7  -8   4   94.59    8.00
  -7  -8  -4   87.39    8.80
  -7  -8  -4   87.59    7.50
  -7  -8  -4   98.19    8.80
  -7   8  -4   86.79    9.00
  -7   8  -4  109.19    9.20
  -8  -8  -4   46.40    6.40
  -8  -8  -4   44.60    7.00
   8  -8   4   51.69    6.00
  -8  -8  -4   45.20    5.00
  -8   8  -4   45.40    6.70
  -9  -8  -4   41.00    6.40
   9  -8   4   35.90    4.50
  -9  -8  -4   37.40    4.40
  -9  -8  -4   37.90    5.60
  -9   8  -4   34.70    5.10
 -10  -8  -4   29.60    3.60
 -10  -8  -4   27.30    5.20
 -10  -8  -4   26.40    4.30
 -10   8  -4   29.80    4.10
   8  -9  -4   34.20    5.00
   8  -9  -4   31.90    3.10
   8  -9  -4   33.50    4.30
   8   9  -4   40.50    4.90
   7  -9  -4    2.20    4.50
   7  -9  -4    3.70    2.60
   7  -9  -4    4.00    3.90
   7   9  -4    1.00    3.80
   6  -9  -4   36.40    5.80
   6  -9  -4   28.00    6.20
   6  -9  -4   39.10    4.10
   6  -9  -4   47.00    6.40
   6   9  -4   48.00    6.40
   6   9  -4   32.30    5.70
   5  -9  -4   76.29    7.80
   5  -9  -4   51.89    6.90
   5  -9  -4   65.59    8.30
   5  -9  -4   67.79    5.10
  -5  -9   4   70.09    7.10
   5   9  -4   79.89    8.10
   5   9  -4   62.49    6.40
   5   9  -4   47.80    6.70
   4  -9  -4    3.40    5.10
   4  -9  -4   16.50    6.10
  -4  -9   4   20.00    5.50
   4  -9  -4   17.20    6.00
   4  -9  -4   15.30    3.60
   4   9  -4   17.10    5.00
   4   9  -4   11.70    5.00
   3  -9  -4    5.20    5.30
   3  -9  -4   16.00    5.90
   3  -9  -4   12.10    5.40
   3  -9  -4   10.90    6.10
   3  -9  -4   11.20    3.50
  -3  -9   4    8.30    5.20
   3   9  -4   10.40    5.20
   3   9  -4    3.80    4.80
   2  -9  -4   10.90    5.80
   2  -9  -4    9.20    3.30
  -2  -9   4   14.30    5.40
   2  -9  -4   18.70    6.00
   2  -9  -4    9.60    5.60
   2  -9  -4   11.30    5.40
   2   9  -4    9.80    5.20
   2   9  -4    6.40    4.80
   1  -9  -4   -3.40    3.10
   1  -9  -4   -4.00    5.00
   1  -9  -4    2.20    5.30
  -1  -9   4    4.30    4.60
   1  -9  -4   -0.90    4.80
  -1   9   4    1.20    4.20
   1   9  -4    3.70    4.70
   1   9  -4    6.90    5.10
   0  -9   4    1.50    4.40
   0  -9  -4    6.30    5.40
   0  -9  -4   -1.20    3.20
   0  -9  -4    7.50    5.30
   0  -9  -4   13.40    5.70
   0   9   4    3.60    4.30
   0   9  -4   -2.40    4.50
   0   9  -4    2.80    5.00
  -1  -9  -4    5.70    4.90
  -1  -9  -4    4.10    5.30
   1  -9   4    3.60    4.30
  -1  -9  -4    1.80    3.20
  -1   9  -4    7.10    5.30
   1   9   4    3.80    4.30
  -1   9  -4    8.40    5.20
  -2  -9  -4   84.49    8.90
   2  -9   4   79.19    7.70
  -2  -9  -4   79.09    5.70
  -2  -9  -4   74.79    7.50
   2   9   4   61.89    7.20
  -2   9  -4   66.09    7.80
  -2   9  -4   70.49    8.50
  -3  -9  -4   16.70    5.60
   3  -9   4   18.50    5.30
  -3  -9  -4   11.40    3.70
  -3  -9  -4    7.50    4.50
  -3   9  -4   13.20    5.90
  -3   9  -4   19.90    6.00
  -4  -9  -4    2.30    4.10
  -4  -9  -4    1.00    3.20
  -4  -9  -4    2.10    5.20
   4  -9   4    1.30    4.40
  -4   9  -4   -2.90    5.00
  -4   9  -4    8.30    5.40
  -5  -9  -4   15.30    3.90
   5  -9   4   15.20    4.90
  -5  -9  -4   16.00    5.70
  -5  -9  -4   13.50    4.60
  -5   9  -4    9.10    5.10
  -5   9  -4   11.20    5.50
  -6  -9  -4    1.00    3.90
   6  -9   4   -1.40    3.60
  -6  -9  -4    2.20    3.10
  -6  -9  -4    3.00    4.70
  -6   9  -4    4.70    4.70
  -6   9  -4    5.00    4.50
  -7  -9  -4   10.10    4.10
  -7  -9  -4    8.00    3.00
   7  -9   4   11.80    3.40
  -7  -9  -4    5.60    4.60
  -7   9  -4    9.10    3.90
   4 -10  -4   47.40    5.60
   4  10  -4   56.29    5.30
  -3 -10   4   26.20    4.20
   3 -10  -4   24.10    5.20
   3  10  -4    5.80    3.10
   3  10  -4    9.10    4.00
  -2 -10   4   29.10    4.70
   2 -10  -4   20.70    5.00
   2 -10  -4   15.60    3.70
   2  10  -4    9.90    3.90
  -2  10   4   13.10    3.70
   2  10  -4   12.60    3.40
  -1 -10   4   12.40    4.10
   1 -10  -4    7.60    4.70
   1 -10  -4   13.80    2.30
   1 -10  -4    6.30    3.50
   1  10  -4    5.00    3.30
   1  10  -4    3.70    3.80
  -1  10   4    8.80    3.20
   0 -10  -4    9.50    4.60
   0 -10  -4    7.00    3.70
   0 -10   4    5.00    3.70
   0 -10  -4    5.10    2.20
   0  10  -4   11.70    4.20
   0  10  -4    3.80    3.30
   1 -10   4    5.60    3.40
  -1 -10  -4   15.20    3.90
  -1 -10  -4   12.50    4.80
  -1  10  -4    8.60    3.70
  -1  10  -4    3.20    3.60
  -2 -10  -4   22.80    5.20
   2 -10   4   21.70    4.20
  -2 -10  -4   15.70    3.80
  -2  10  -4   16.80    4.30
  -2  10  -4   19.10    4.30
  -3 -10  -4   10.90    4.60
   3 -10   4   10.40    3.40
  -3 -10  -4   11.20    3.40
  -3  10  -4    9.70    3.80
  -3  10  -4    9.20    3.70
 -17   0   5   -1.20    2.60
  17   0  -5    2.10    3.80
 -16   0   5    0.40    4.30
  16   0  -5    2.70    4.80
 -15   0   5   -1.80    5.10
  15   0  -5   -4.10    5.00
  14   0  -5   -4.70    5.80
 -14   0   5    3.30    5.30
  13   0  -5    1.60    4.60
 -13   0   5    7.30    5.50
  13   0  -5    3.90    6.00
 -13   0   5   -3.70    5.90
 -12   0   5   -0.40    5.50
  12   0  -5   -4.70    6.00
 -12   0   5    2.60    6.50
  12   0  -5   -2.40    4.70
  11   0  -5   -3.80    5.00
  11   0  -5   -3.20    3.50
 -11   0   5    3.40    5.10
 -11   0   5    3.70    6.40
 -11   0   5   -4.40    9.60
  11   0  -5   10.20    5.30
  11   0  -5   -7.20    6.00
  10   0  -5   -2.50    5.40
 -10   0   5    1.10    8.70
 -10   0   5    0.90    4.90
 -10   0   5    2.20    6.50
 -10   0   5   -5.50    6.30
  -9   0   5   -6.10    7.50
  -9   0   5    9.90    7.70
  -9   0   5   -2.10    5.70
  -9   0   5   -1.80    6.50
   9   0  -5    5.30    4.50
   9   0  -5   -2.30    5.00
  -9   0   5    1.50    5.60
  -9   0   5    1.40    4.50
  -8   0   5    0.80    4.50
   8   0  -5   -3.50    4.20
  -8   0   5   -3.80    5.20
  -8   0   5   -2.80    6.80
  -8   0   5    1.60    5.40
  -8   0   5   -0.90    6.50
  -8   0   5    0.30    6.40
   8   0  -5    5.10    5.60
   8   0  -5   -1.80    4.70
  -7   0   5   11.00    5.00
   7   0  -5    1.50    5.10
  -7   0   5   -2.10    5.60
  -7   0   5   -2.80    5.70
   7   0  -5   -0.70    3.40
  -7   0   5   -2.10    5.60
  -7   0   5    1.00    4.70
  -7   0   5   -0.60    3.70
  -6   0   5    4.60    5.60
  -6   0   5    4.30    4.60
  -6   0   5    6.30    5.40
  -6   0   5    6.40    4.80
  -6   0   5    0.20    3.50
  -6   0   5    6.40    5.70
   6   0  -5    4.90    4.70
   5   0  -5    8.40    3.10
  -5   0   5    2.60    4.50
  -5   0   5    2.00    3.50
   5   0  -5    6.90    4.70
  -5   0   5    4.30    5.20
  -5   0   5    6.70    5.00
   4   0  -5   -0.20    3.90
  -4   0   5   -0.20    3.90
  -4   0   5    3.00    2.80
   4   0  -5   -0.50    2.50
  -4   0   5    5.30    4.60
   4   0  -5    1.60    2.60
  -4   0   5    2.80    3.90
  -3   0   5    0.10    3.50
   3   0  -5   -0.40    2.50
   3   0  -5    0.80    3.60
  -3   0   5   -0.50    1.90
   3   0  -5    2.20    2.10
  -3   0   5    0.50    3.60
  -3   0   5   -1.00    3.40
  -2   0   5    3.80    3.00
  -2   0   5    2.80    3.70
  -2   0   5    1.50    2.90
  -2   0   5    2.00    1.50
   2   0  -5    3.50    2.90
   2   0  -5   -0.10    3.70
   2   0  -5    4.50    2.90
  -1   0   5   -0.40    2.10
   1   0  -5    1.80    2.60
  -1   0   5   -2.90    2.00
   1   0  -5    3.80    2.90
   1   0  -5    4.30    3.00
   1   0  -5    3.90    3.20
   1   0  -5    3.10    3.50
   0   0  -5   -1.10    2.70
   0   0  -5    1.40    3.30
   0   0   5    2.10    1.80
   0   0  -5    1.10    3.00
   0   0   5    3.80    1.80
   0   0  -5    1.70    3.20
   0   0  -5    0.60    3.50
  -1   0  -5   -1.90    2.90
  -1   0  -5    1.60    2.00
  -1   0  -5    2.90    1.80
  -1   0  -5    1.70    3.20
  -1   0  -5    3.20    3.50
  -1   0  -5    0.40    3.70
  -1   0  -5   -2.20    3.30
  -2   0  -5    1.10    3.10
  -2   0  -5    7.40    3.60
  -2   0  -5    2.30    2.40
  -2   0  -5    3.20    3.90
  -2   0  -5    2.50    4.20
  -2   0  -5    1.40    2.50
  -2   0  -5   -4.40    2.90
   2   0   5    2.30    1.90
  -3   0  -5    0.80    3.50
  -3   0  -5    3.70    3.10
  -3   0  -5    2.10    3.70
  -3   0  -5    1.20    2.60
  -3   0  -5   -0.20    4.00
  -3   0  -5    3.80    2.90
  -3   0  -5    2.20    4.30
  -3   0  -5    2.80    3.00
   3   0   5    1.20    2.40
  -4   0  -5    1.10    4.40
  -4   0  -5   -0.10    3.80
  -4   0  -5    3.00    4.80
  -4   0  -5    6.50    4.00
  -4   0  -5    3.00    2.90
  -4   0  -5    4.70    4.10
   4   0   5    4.80    2.90
  -4   0  -5    0.50    3.60
  -5   0  -5    1.70    3.10
  -5   0  -5    1.40    5.40
  -5   0  -5    6.70    5.10
   5   0   5    4.80    3.30
  -5   0  -5    3.00    4.30
  -5   0  -5   -1.70    4.50
  -5   0  -5   -2.70    4.30
  -5   0  -5   -3.60    4.70
  -6   0  -5   -0.90    3.40
  -6   0  -5    1.70    5.20
   6   0   5    2.30    4.00
  -6   0  -5    7.70    5.30
  -6   0  -5    0.70    5.10
  -6   0  -5    5.30    3.90
  -6   0  -5    4.30    5.40
  -6   0  -5    1.20    4.20
   6   0   5    1.50    3.20
  -7   0  -5   -1.60    5.30
  -7   0  -5    2.50    5.80
  -7   0  -5   -0.40    5.90
  -7   0  -5    2.50    3.90
  -7   0  -5    2.30    6.90
   7   0   5   -0.40    3.80
   7   0   5    5.00    3.90
  -7   0  -5   10.60    6.80
  -7   0  -5    3.70    5.90
   8   0   5    2.80    4.40
  -8   0  -5    7.50    6.40
  -8   0  -5    9.20    6.60
  -8   0  -5   -1.30    4.30
  -8   0  -5   -5.20    5.40
   8   0   5   -1.80    4.20
  -8   0  -5   -0.80    6.40
  -8   0  -5    5.90    7.40
  -9   0  -5    3.40    7.00
   9   0   5   -4.90    4.80
  -9   0  -5   -4.40    4.40
  -9   0  -5   -3.20    6.20
  -9   0  -5    3.70    6.70
   9   0   5    2.30    4.70
 -10   0  -5   -1.80    7.60
  10   0   5    3.80    6.00
 -10   0  -5    5.00    4.00
 -10   0  -5    1.80    5.00
 -11   0  -5  -16.30    8.30
 -11   0  -5    1.80    3.20
  11   0   5    5.60    6.10
 -11   0  -5    2.90    5.40
 -11   0  -5   -2.90    5.80
 -12   0  -5    2.00    5.40
  12   0   5   -7.80    5.70
 -13   0  -5   -0.50    5.40
  14   0   5   -1.70    5.90
  15   0   5    0.10    4.90
  16   0   5   -0.80    3.40
  16  -1  -5  109.79    8.80
 -16  -1   5   92.29    7.40
 -16   1   5  128.59    8.30
 -16   1   5   86.99    8.10
  16   1  -5  117.69    8.80
 -15  -1   5  171.18   11.00
  15  -1  -5  193.68   11.60
  15   1  -5  188.08   11.80
 -15   1   5  199.38   11.00
 -14  -1   5  435.16   16.20
 -14  -1   5  400.16   17.60
  14  -1  -5  402.76   17.00
 -14   1   5  425.56   16.00
  14   1  -5  423.86   17.40
  13  -1  -5   57.99    6.90
 -13  -1   5   66.19   10.60
  13  -1  -5   59.09    8.20
 -13  -1   5   69.49    8.00
 -13   1   5   58.29    7.50
 -13   1   5   81.59    9.30
  13   1  -5   59.89    8.80
  13   1  -5   68.79    6.40
  12  -1  -5    8.10    4.80
 -12  -1   5    0.30    5.90
  12  -1  -5   -9.10    5.90
 -12  -1   5   -0.30    5.40
  12   1  -5    6.40    6.50
  12   1  -5    5.60    4.20
 -12   1   5   -0.10    5.50
 -12   1   5   13.10    7.10
  11  -1  -5   67.49    7.90
 -11  -1   5   59.69   13.40
  11  -1  -5   77.39    8.20
 -11  -1   5   75.49    8.40
  11  -1  -5   77.19    9.40
 -11  -1   5   84.39    9.40
  11  -1  -5   67.69    8.80
  11   1  -5   77.29    9.20
  11   1  -5   85.59    9.80
  11   1  -5   76.69    7.30
 -11   1   5   79.59    8.20
 -11   1   5   70.69    9.60
 -10  -1   5  205.48   18.20
 -10  -1   5  223.78   12.80
 -10  -1   5  216.68   13.60
  10  -1  -5  241.48   13.70
  10  -1  -5  233.18   11.70
 -10   1   5  242.88   14.50
 -10   1   5  215.98   19.40
 -10   1   5  219.98   14.30
 -10   1   5  237.58   12.60
  10   1  -5  221.38   13.40
   9  -1  -5  158.78    9.80
  -9  -1   5  173.08   12.10
  -9  -1   5  172.38   15.40
  -9  -1   5  169.98   11.00
   9  -1  -5  170.18   11.40
  -9  -1   5  161.18   14.90
  -9  -1   5  180.08   13.20
  -9  -1   5  174.88   16.50
  -9   1   5  172.78   16.50
  -9   1   5  160.88   12.30
  -9   1   5  157.88   10.40
  -9   1   5  168.78   14.10
   9   1  -5  176.98   11.50
  -9   1   5  161.98   16.10
  -9   1   5  171.78   12.30
  -9   1   5  188.28   15.70
  -8  -1   5    4.90    6.40
  -8  -1   5   12.00    6.80
  -8  -1   5   -2.30    5.90
   8  -1  -5    2.80    5.10
  -8  -1   5    1.10    5.40
   8  -1  -5    5.30    5.60
  -8  -1   5    3.00    4.70
   8  -1  -5    5.30    4.40
  -8  -1   5    4.00    6.90
  -8   1   5    4.80    5.60
  -8   1   5    9.20    4.80
  -8   1   5   11.80    7.40
   8   1  -5    1.80    5.60
  -8   1   5    5.20    5.60
   8   1  -5    9.20    4.90
  -8   1   5    3.10    6.90
  -8   1   5    9.20    7.80
  -7  -1   5    9.30    6.20
  -7  -1   5    3.90    6.00
  -7  -1   5    7.50    6.40
  -7  -1   5   11.90    5.60
   7  -1  -5   14.10    6.00
  -7  -1   5    6.80    4.50
   7  -1  -5    6.40    4.30
  -7  -1   5    7.80    5.00
  -7   1   5    7.30    6.10
  -7   1   5    9.10    6.90
  -7   1   5    9.50    5.60
  -7   1   5   16.50    5.40
   7   1  -5    9.80    5.80
  -7   1   5   16.80    4.60
  -7   1   5   17.30    7.60
  -6  -1   5 1579.64   44.20
  -6  -1   5 1609.04   34.20
  -6  -1   5 1629.64   37.00
  -6  -1   5 1590.44   43.00
   6  -1  -5 1624.64   41.30
  -6  -1   5 1588.24   36.10
   6  -1  -5 1589.64   34.40
  -6  -1   5 1589.04   40.40
  -6   1   5 1531.45   35.50
  -6   1   5 1636.94   45.50
  -6   1   5 1562.14   33.70
  -6   1   5 1598.74   44.40
   6   1  -5 1610.44   35.60
  -6   1   5 1631.54   40.20
   6   1  -5 1608.84   40.00
  -5  -1   5 1628.64   43.00
   5  -1  -5 1699.43   41.70
  -5  -1   5 1655.33   35.90
  -5  -1   5 1633.24   42.00
  -5  -1   5 1618.44   35.60
  -5  -1   5 1628.24   38.80
   5   1  -5 1656.83   35.50
  -5   1   5 1602.34   38.10
  -5   1   5 1677.33   43.40
   5   1  -5 1654.03   39.60
  -5   1   5 1614.74   34.10
  -5   1   5 1630.34   44.10
  -4  -1   5  713.13   18.20
  -4  -1   5  732.53   22.20
   4  -1  -5  710.23   16.70
   4  -1  -5  705.73   22.60
  -4  -1   5  727.73   20.90
  -4  -1   5  733.03   21.60
   4   1  -5  723.23   21.50
  -4   1   5  732.93   23.40
  -4   1   5  725.03   22.80
   4   1  -5  723.63   17.00
   4   1  -5  712.23   18.90
  -4   1   5  728.63   16.00
  -4   1   5  736.33   20.60
   4   1  -5  702.53   17.50
  -3  -1   5  106.49    6.10
   3  -1  -5   97.29    4.40
  -3  -1   5  102.09    7.00
   3  -1  -5   88.79    8.50
  -3  -1   5  101.29    6.60
  -3  -1   5  110.19    7.80
  -3   1   5   96.89    7.50
   3   1  -5  102.49    8.00
   3   1  -5   96.29    7.00
   3   1  -5  114.29    6.30
  -3   1   5  106.49    7.50
  -3   1   5  102.99    8.00
  -2  -1   5   60.19    5.90
  -2  -1   5   66.79    4.80
   2  -1  -5   62.89    7.10
  -2  -1   5   63.19    4.50
   2  -1  -5   71.99    5.00
  -2  -1   5   70.39    4.40
   2  -1  -5   58.49    4.20
   2   1  -5   70.49    6.00
   2   1  -5   82.09    6.70
  -2   1   5   73.99    6.40
  -2   1   5   72.49    6.20
  -2   1   5   73.89    6.60
   1  -1  -5 1814.92   38.30
   1  -1  -5 1852.41   40.80
   1  -1  -5 1831.12   37.80
   1  -1  -5 1832.82   41.60
   1  -1  -5 1811.72   37.70
   1  -1  -5 1863.71   36.10
  -1  -1   5 1813.72   36.10
   1   1  -5 1817.12   36.80
   1   1  -5 1843.52   38.50
  -1   1   5 1817.62   42.60
   1   1  -5 1802.72   37.80
   1   1  -5 1846.22   40.30
   1   1  -5 1857.51   38.60
   0  -1  -5  100.09    7.20
   0  -1  -5   98.29    6.30
   0  -1  -5   95.29    6.50
   0  -1  -5   99.49    6.60
   0  -1  -5   94.59    6.20
   0  -1  -5   87.19    7.70
   0  -1  -5   95.59    6.80
   0  -1   5   93.19    5.20
   0   1  -5  118.89    6.90
   0   1  -5  100.39    6.70
   0   1  -5  117.59    7.20
   0   1  -5   96.89    7.30
   0   1  -5  114.79    7.70
  -1  -1  -5  783.92   21.50
  -1  -1  -5  806.42   20.00
  -1  -1  -5  806.52   21.70
  -1  -1  -5  807.82   21.20
  -1  -1  -5  805.62   20.60
  -1  -1  -5  802.92   20.70
   1  -1   5  810.52   18.20
  -1  -1  -5  806.82   21.10
  -1   1  -5  817.52   20.50
  -1   1  -5  799.62   21.20
  -1   1  -5  814.22   21.30
  -1   1  -5  790.82   21.50
  -1   1  -5  806.82   19.70
  -2  -1  -5  646.94   18.40
  -2  -1  -5  681.53   18.50
  -2  -1  -5  673.43   19.60
  -2  -1  -5  660.33   17.20
  -2  -1  -5  678.23   20.00
  -2  -1  -5  704.13   19.50
  -2  -1  -5  673.33   19.80
   2  -1   5  684.43   16.60
  -2   1  -5  644.94   19.20
  -2   1  -5  681.23   18.90
  -2   1  -5  659.33   18.70
  -2   1  -5  671.03   17.80
  -2   1  -5  648.04   19.90
   3  -1   5 1119.59   25.00
  -3  -1  -5 1160.98   30.10
  -3  -1  -5 1025.60   22.90
  -3  -1  -5 1107.19   26.70
  -3  -1  -5 1101.59   28.90
  -3  -1  -5 1098.49   28.90
  -3  -1  -5 1075.89   27.10
  -3  -1  -5 1078.59   28.40
  -3   1  -5 1059.09   24.00
   3   1   5 1071.89   21.30
  -3   1  -5 1112.39   29.20
  -3   1  -5 1131.19   26.80
  -3   1  -5 1094.89   26.80
  -3   1  -5 1093.39   27.00
  -3   1  -5 1092.69   28.00
  -3   1  -5 1082.49   25.60
   4  -1   5 1628.24   35.10
  -4  -1  -5 1612.94   41.60
  -4  -1  -5 1643.64   37.70
  -4  -1  -5 1583.94   40.50
  -4  -1  -5 1632.04   36.80
  -4  -1  -5 1643.34   38.80
  -4  -1  -5 1556.24   32.40
   4  -1   5 1538.35   34.80
  -4  -1  -5 1641.14   39.90
  -4   1  -5 1578.54   32.40
  -4   1  -5 1619.44   38.40
  -4   1  -5 1657.33   39.70
  -4   1  -5 1607.14   36.50
  -4   1  -5 1626.34   35.00
  -4   1  -5 1641.24   37.40
  -4   1  -5 1568.84   39.20
   4   1   5 1566.24   32.80
  -5  -1  -5  135.59   11.00
  -5  -1  -5  131.49   10.80
  -5  -1  -5  111.59    7.20
   5  -1   5  133.89    8.20
  -5  -1  -5  120.99   10.80
  -5  -1  -5  139.69   10.60
   5  -1   5  120.69    8.30
  -5  -1  -5  119.59   11.10
  -5  -1  -5  122.29    9.90
  -5   1  -5  123.49    7.10
  -5   1  -5  126.49   11.20
  -5   1  -5  122.19   10.60
  -5   1  -5  121.29   10.20
  -5   1  -5  123.09    9.20
   5   1   5  120.99    7.20
  -6  -1  -5   96.89    9.80
  -6  -1  -5   95.99    7.60
  -6  -1  -5  105.19   10.30
  -6  -1  -5   91.39   10.80
  -6  -1  -5   83.59   10.30
   6  -1   5   86.89    7.70
  -6  -1  -5   87.69   10.20
  -6  -1  -5   81.79    9.50
   6  -1   5   81.39    7.60
  -6   1  -5   95.39    9.70
  -6   1  -5   96.59    8.80
  -6   1  -5   91.09    7.10
  -6   1  -5   98.79   10.00
  -6   1  -5   88.39    7.50
   6   1   5   89.29    7.20
  -6   1  -5   94.89   10.50
  -7  -1  -5   96.99   10.50
   7  -1   5   85.39    8.10
  -7  -1  -5   66.59   10.60
  -7  -1  -5  106.09   11.50
  -7  -1  -5   59.59    9.40
  -7  -1  -5   85.99   11.20
  -7  -1  -5   76.49    9.40
   7  -1   5   84.99    8.20
  -7  -1  -5   98.89    8.30
  -7   1  -5   74.69    9.30
   7   1   5   91.59    8.20
  -7   1  -5   82.59    9.30
  -7   1  -5   86.79    7.60
  -7   1  -5   91.29   11.00
  -7   1  -5   87.39    7.40
  -7   1  -5   75.99    9.40
   7   1   5   76.99    8.00
   8  -1   5  250.37   12.90
  -8  -1  -5  250.77   17.00
  -8  -1  -5  248.08   18.90
   8  -1   5  257.27   13.10
  -8  -1  -5  235.08   12.00
  -8  -1  -5  249.97   17.80
  -8  -1  -5  274.37   17.20
  -8  -1  -5  246.88   15.90
  -8  -1  -5  254.67   15.40
  -8   1  -5  234.28   11.80
   8   1   5  247.18   13.10
  -8   1  -5  257.47   16.70
   8   1   5  239.98   12.60
  -8   1  -5  242.38   16.50
  -8   1  -5  224.28   16.30
  -9  -1  -5  477.65   20.90
  -9  -1  -5  407.76   21.60
  -9  -1  -5  448.06   16.70
   9  -1   5  461.65   17.50
  -9  -1  -5  392.26   21.20
  -9  -1  -5  453.05   25.00
   9   1   5  436.06   18.10
  -9   1  -5  451.75   22.30
  -9   1  -5  432.76   16.40
   9   1   5  426.26   17.70
 -10  -1  -5   18.10    8.30
 -10  -1  -5   18.00    6.10
 -10  -1  -5   17.30    7.10
  10  -1   5   20.50    6.70
 -10  -1  -5   26.60    6.00
 -10   1  -5   18.30    8.80
 -10   1  -5   19.70    6.50
 -10   1  -5   28.80    5.70
 -10   1  -5   32.90    6.60
  10   1   5   23.10    7.00
  10   1   5   12.40    6.10
 -10   1  -5   20.80    7.60
 -11  -1  -5  545.35   17.40
 -11  -1  -5  563.14   27.20
 -11  -1  -5  605.14   20.10
 -11  -1  -5  549.54   21.10
  11  -1   5  572.84   19.70
  11   1   5  569.04   21.40
 -11   1  -5  579.84   17.40
  11   1   5  545.85   20.30
 -11   1  -5  559.94   19.30
 -11   1  -5  528.35   26.80
 -11   1  -5  599.94   20.10
  12  -1   5  146.59   10.90
 -12  -1  -5  145.59   11.50
 -12  -1  -5  128.09    9.60
 -12   1  -5  133.99   11.20
 -12   1  -5  143.19   11.40
  12   1   5  143.49   11.90
  12   1   5  142.99   11.90
 -12   1  -5  143.69    7.70
  13  -1   5   65.29    9.10
 -13  -1  -5   51.39    6.60
 -13  -1  -5   61.69    7.70
  13   1   5   63.79    8.30
 -13   1  -5   57.49    7.20
 -13   1  -5   61.39    7.70
  13   1   5   48.00    7.20
  14  -1   5   10.30    6.00
 -14   1  -5   16.50    5.20
  14   1   5   10.10    5.10
  15  -1   5    5.70    4.70
  15   1   5    7.70    5.20
 -15   1  -5    6.20    4.30
  16  -1   5   30.40    3.90
  16   1   5   34.30    4.90
 -16  -2   5    5.50    3.30
  16  -2  -5    7.60    4.40
  16   2  -5   11.10    4.40
 -16   2   5    7.60    4.20
 -16   2   5    8.60    4.20
 -15  -2   5    2.60    4.90
  15  -2  -5    2.90    4.90
  15   2  -5    1.60    4.80
 -15   2   5   -1.30    4.50
 -14  -2   5   28.90    5.60
 -14  -2   5   32.20    6.20
 -14  -2   5   34.90    7.10
  14  -2  -5   31.00    6.90
  14   2  -5   42.90    4.50
  14   2  -5   33.90    7.30
  13  -2  -5    7.60    6.00
 -13  -2   5   17.90    6.70
 -13  -2   5   16.30    5.90
 -13  -2   5    9.90    5.10
  13  -2  -5   10.70    5.00
  13   2  -5   17.50    7.00
 -13   2   5    9.00    7.30
 -13   2   5    8.40    5.60
 -13   2   5    3.80    5.70
  13   2  -5   14.60    4.60
  12  -2  -5    5.80    5.10
 -12  -2   5    1.10    5.30
  12  -2  -5    1.20    6.00
 -12  -2   5    4.80    6.10
 -12  -2   5    3.80    5.10
  12   2  -5    3.50    4.40
 -12   2   5    1.00    6.60
  12   2  -5    0.20    6.10
 -12   2   5   11.10    5.40
 -12   2   5    1.90    5.70
 -11  -2   5   -3.70    4.90
  11  -2  -5    1.00    5.00
 -11  -2   5   -1.30    5.90
  11  -2  -5   -0.30    6.10
  11  -2  -5   -2.20    5.90
 -11  -2   5    1.60    5.00
  11  -2  -5    6.80    5.20
  11   2  -5    6.70    6.30
  11   2  -5   -1.30    4.90
 -11   2   5    7.00    6.60
  11   2  -5   -4.10    4.10
 -11   2   5    3.20    5.10
 -10  -2   5    6.80    8.00
  10  -2  -5   -1.10    5.50
 -10  -2   5   -3.00    5.50
 -10  -2   5   -1.50    4.80
  10  -2  -5    3.60    5.00
  10  -2  -5    3.90    5.90
  10  -2  -5   -4.30    4.40
  10   2  -5   -4.20    4.30
 -10   2   5   -3.80    4.40
 -10   2   5   -5.50    5.80
 -10   2   5    0.40    5.80
 -10   2   5    0.30    8.80
  10   2  -5    0.30    5.00
  -9  -2   5   12.20    7.20
   9  -2  -5    8.80    5.30
  -9  -2   5    1.90    6.30
  -9  -2   5    0.00    6.90
  -9  -2   5    7.50    5.00
   9  -2  -5    7.40    4.70
  -9  -2   5    0.50    7.20
  -9   2   5    7.30    4.80
  -9   2   5    5.60    8.60
  -9   2   5   14.90    7.60
  -9   2   5    8.20    7.20
   9   2  -5   10.00    5.20
  -9   2   5    2.70    5.40
  -9   2   5    2.70    8.90
  -9   2   5    4.40    6.30
  -8  -2   5  166.68   14.80
   8  -2  -5  173.48   10.00
  -8  -2   5  161.68   15.30
  -8  -2   5  161.58   12.20
  -8  -2   5  160.58   10.80
  -8  -2   5  149.19   14.30
   8  -2  -5  181.18   11.70
  -8   2   5  156.48   16.00
  -8   2   5  171.68   12.50
  -8   2   5  181.98   14.60
  -8   2   5  197.38   10.80
   8   2  -5  179.98   11.50
  -8   2   5  162.88   13.40
  -8   2   5  137.49   15.10
  -8   2   5  178.48   11.60
   8   2  -5  173.88   12.00
  -7  -2   5   58.49    8.40
  -7  -2   5   53.29    9.30
   7  -2  -5   50.49    6.50
  -7  -2   5   43.30    8.90
  -7  -2   5   56.39    9.40
  -7  -2   5   50.19    7.50
  -7  -2   5   42.50    6.00
   7   2  -5   52.39    7.50
  -7   2   5   39.80    8.00
   7   2  -5   67.89    8.60
  -7   2   5   71.79   11.50
  -7   2   5   44.10    6.90
  -7   2   5   47.30   10.00
  -7   2   5   50.79    6.00
  -7   2   5   40.90    8.30
  -6  -2   5  179.48   13.00
  -6  -2   5  186.18    9.70
  -6  -2   5  174.08   10.80
  -6  -2   5  164.18   12.20
  -6  -2   5  172.58   11.10
  -6  -2   5  196.98   13.00
   6  -2  -5  156.48    9.40
   6  -2  -5  193.68   13.10
   6   2  -5  172.18   11.10
  -6   2   5  184.78    9.50
  -6   2   5  184.88   14.20
  -6   2   5  180.78   12.60
   6   2  -5  184.08   11.60
  -6   2   5  171.58    8.90
  -6   2   5  187.58   13.70
   5  -2  -5  330.47   16.00
  -5  -2   5  320.17   14.80
  -5  -2   5  306.57   14.90
   5  -2  -5  288.67   11.30
  -5  -2   5  308.67   11.20
  -5  -2   5  316.17   14.30
  -5  -2   5  298.37   12.40
  -5  -2   5  330.47   13.20
  -5   2   5  329.67   16.50
  -5   2   5  311.67   10.50
   5   2  -5  304.87   13.30
   5   2  -5  310.07   13.20
   5   2  -5  317.07   14.00
  -5   2   5  297.97   16.20
  -5   2   5  320.37   11.10
  -5   2   5  324.07   14.20
  -4  -2   5   29.50    5.00
  -4  -2   5   26.40    5.30
   4  -2  -5   32.10    3.90
  -4  -2   5   23.30    4.90
  -4  -2   5   23.20    4.80
   4  -2  -5   32.60    6.90
  -4  -2   5   32.80    5.10
   4   2  -5   25.30    4.80
  -4   2   5   30.70    6.90
  -4   2   5   19.30    5.90
  -4   2   5   25.80    5.10
   4   2  -5   19.10    3.70
   4   2  -5   21.80    4.90
  -4   2   5   19.80    2.40
   4   2  -5   31.30    5.20
  -3  -2   5   27.90    4.60
  -3  -2   5   22.40    4.20
  -3  -2   5   28.20    4.10
  -3  -2   5   25.80    4.90
  -3  -2   5   28.50    4.80
   3  -2  -5   26.40    6.50
   3   2  -5   23.00    4.50
   3   2  -5   21.20    5.10
  -3   2   5   22.70    5.60
  -3   2   5   31.30    6.00
  -3   2   5   22.70    3.80
   3   2  -5   23.60    4.50
  -3   2   5   28.00    4.80
  -2  -2   5  182.48    7.50
   2  -2  -5  172.38    7.90
  -2  -2   5  171.58    8.00
  -2  -2   5  168.78    7.90
   2  -2  -5  173.38   11.30
  -2  -2   5  159.58    8.70
   2   2  -5  180.28   10.00
  -2   2   5  170.88   10.40
   2   2  -5  191.88    8.40
  -2   2   5  189.88    7.80
   2   2  -5  177.88    9.20
  -2   2   5  161.78   10.00
   2   2  -5  175.28    9.10
  -2   2   5  180.38    8.50
   1  -2  -5   84.29    8.20
   1  -2  -5   67.79    5.90
  -1  -2   5   66.99    5.90
  -1  -2   5   70.09    5.50
   1  -2  -5   67.49    7.00
   1  -2  -5   47.10    5.00
   1   2  -5   68.89    6.30
   1   2  -5   71.69    6.80
   1   2  -5   76.29    7.60
   1   2  -5   67.89    6.30
   0  -2  -5    8.10    3.10
   0  -2   5    9.80    3.20
   0  -2  -5    7.40    3.50
   0  -2  -5    9.80    4.20
   0  -2  -5    3.60    3.60
   0  -2  -5    7.20    3.60
   0  -2  -5   13.00    4.60
   0  -2  -5    7.00    3.90
   0   2  -5    6.60    3.70
   0   2  -5    4.90    3.90
   0   2  -5    7.50    3.20
   0   2  -5    9.80    4.10
   0   2  -5   11.80    3.80
  -1  -2  -5   41.90    5.40
  -1  -2  -5   53.29    6.60
   1  -2   5   44.20    4.70
  -1  -2  -5   34.20    5.30
  -1  -2  -5   32.60    5.30
  -1  -2  -5   43.70    6.20
  -1  -2  -5   37.00    5.40
  -1  -2  -5   37.60    4.80
  -1   2  -5   38.30    5.50
  -1   2  -5   36.00    5.40
  -1   2  -5   32.80    4.50
  -1   2  -5   47.40    6.10
  -1   2  -5   44.20    5.40
  -2  -2  -5   56.09    5.90
  -2  -2  -5   60.59    7.40
   2  -2   5   69.99    6.10
  -2  -2  -5   62.39    7.00
  -2  -2  -5   51.49    6.90
   2  -2   5   59.89    5.70
  -2  -2  -5   65.19    7.20
  -2  -2  -5   73.09    7.60
  -2   2  -5   54.19    6.20
  -2   2  -5   53.09    6.90
  -2   2  -5   63.89    7.30
   2   2   5   63.49    5.30
  -2   2  -5   62.59    6.00
  -2   2  -5   54.69    5.90
  -3  -2  -5   16.50    5.60
  -3  -2  -5    7.20    2.90
  -3  -2  -5   11.60    4.70
  -3  -2  -5   10.50    4.10
  -3  -2  -5    9.10    4.90
   3  -2   5   12.10    4.10
   3  -2   5   12.50    3.70
  -3  -2  -5   13.30    5.20
  -3  -2  -5   10.50    4.70
  -3   2  -5   14.90    5.00
  -3   2  -5   12.20    4.30
  -3   2  -5   10.20    3.00
  -3   2  -5   10.30    4.90
  -3   2  -5   14.10    5.40
  -3   2  -5   15.20    4.20
   4  -2   5  451.15   14.70
  -4  -2  -5  466.55   16.50
  -4  -2  -5  464.05   18.20
  -4  -2  -5  439.26   17.70
  -4  -2  -5  478.05   18.70
  -4  -2  -5  428.26   12.80
  -4  -2  -5  464.35   17.80
  -4  -2  -5  461.05   19.10
   4  -2   5  464.55   15.00
  -4   2  -5  458.95   17.00
  -4   2  -5  471.25   16.30
  -4   2  -5  461.75   17.30
  -4   2  -5  457.05   12.60
   4   2   5  456.05   11.70
  -4   2  -5  470.65   18.80
  -4   2  -5  496.45   15.80
  -5  -2  -5   63.49    9.30
  -5  -2  -5   63.39    8.30
  -5  -2  -5   88.79    9.10
  -5  -2  -5   74.49    5.90
  -5  -2  -5   74.89    9.60
  -5  -2  -5   72.99    9.20
   5  -2   5   78.39    7.40
   5  -2   5   69.29    7.30
  -5  -2  -5   57.89    8.50
  -5   2  -5   68.29    8.20
  -5   2  -5   72.49    9.10
  -5   2  -5   72.19    5.90
   5   2   5   63.29    5.60
  -5   2  -5   77.59    8.80
  -5   2  -5   76.49    8.30
  -5   2  -5   74.39    7.00
  -5   2  -5   78.39    7.60
  -6  -2  -5   31.00    8.10
  -6  -2  -5   36.30    7.60
  -6  -2  -5   33.10    7.60
  -6  -2  -5   30.40    7.10
  -6  -2  -5   24.80    7.40
   6  -2   5   39.20    6.10
  -6  -2  -5   32.90    4.80
   6  -2   5   43.70    6.30
  -6  -2  -5   37.90    7.40
  -6   2  -5   38.80    6.00
  -6   2  -5   41.30    5.10
   6   2   5   44.00    5.90
  -6   2  -5   46.50    7.60
  -6   2  -5   36.00    7.40
  -6   2  -5   42.40    6.80
  -6   2  -5   57.09    9.20
  -7  -2  -5    9.40    6.50
  -7  -2  -5    9.50    4.40
  -7  -2  -5    8.60    6.40
   7  -2   5   12.60    4.90
   7  -2   5   12.00    5.10
  -7  -2  -5    8.90    6.30
  -7  -2  -5    9.10    6.60
  -7  -2  -5    4.60    6.50
  -7  -2  -5    5.80    6.90
  -7   2  -5   10.50    4.30
  -7   2  -5    5.30    6.50
  -7   2  -5    5.00    6.00
  -7   2  -5   13.10    6.60
   7   2   5   11.00    4.60
  -7   2  -5   11.00    5.10
  -8  -2  -5   21.30    8.00
  -8  -2  -5   23.70    5.50
   8  -2   5   18.10    5.60
  -8  -2  -5   21.70    8.00
  -8  -2  -5   24.30    8.10
[truncated: 532,278 more chars]
