# Supplementary material for: Practical aspects of teaching a graduate-level small-mol­ecule chemical crystallography course
Source: Acta Crystallogr E Crystallogr Commun. 2026 Jan 1;82(Pt 1):107–20. doi: 10.1107/S2056989025010527 (PMC12810306; doi:10.1107/S2056989025010527)
Supplement: Supplementary file 1 [file e-82-00107-sup2.zip › Berry_Guzei_Structures/Structure 14/structure14.hkl]

  -1   0   0 4085.36   96.00   5
  -1   0   0 4069.25   74.83   7
  -1   0   0 3799.52   86.71   8
   1   0   0 4185.85   79.29   3
   1   0   0 4233.99   72.83   6
   1   0   0 4088.94   86.84   8
   1   0   0 4270.39   85.94   4
  -2   0   0 641.433  14.875   5
  -2   0   0 608.219  13.281   8
  -2   0   0 627.116  11.582   7
   2   0   0 633.586  13.069   4
   2   0   0 621.395  12.119   3
   2   0   0 600.806  13.357   8
   2   0   0 629.593  11.241   6
  -3   0   0 1043.04   19.03   7
  -3   0   0 1021.01   22.20   1
  -3   0   0 1035.64   24.39   5
  -3   0   0 1013.44   21.82   8
  -3   0   0 1009.31   21.16   2
   3   0   0 1031.24   21.99   8
   3   0   0 1021.81   21.45   4
   3   0   0 1034.47   18.47   6
   3   0   0 1034.51   19.92   3
  -4   0   0 124.668   3.507   1
  -4   0   0 124.804   2.977   7
  -4   0   0 120.190   3.229  10
  -4   0   0 126.817   3.805   5
   4   0   0 125.410   3.032   4
   4   0   0 119.578   3.044   9
   4   0   0 129.159   2.885   6
   4   0   0 124.327   3.246   8
  -5   0   0 90.4138  2.7364  10
  -5   0   0 90.6668  2.9746   1
  -5   0   0 90.9015  3.1748   5
  -5   0   0 91.4062  2.5357   7
   5   0   0 89.1675  2.6966   8
   5   0   0 88.5604  2.3789   9
   5   0   0 93.9805  2.4584   6
  -6   0   0 17.2914  1.1097   7
  -6   0   0 16.7366  0.8229  12
  -6   0   0 18.4771  1.2898   1
   6   0   0 18.0278  0.7760   9
  -7   0   0 189.049   5.519   1
  -7   0   0 180.582   3.546  17
  -7   0   0 184.953   3.451  18
  -7   0   0 193.682   4.274  12
  -7   0   0 187.411   3.626  15
   7   0   0 187.995   4.633   9
  -8   0   0 36.0264  1.3403  12
  -8   0   0 32.6567  1.9158   1
  -8   0   0 35.3691  1.1163  17
  -8   0   0 35.6340  0.8751  18
   8   0   0 36.9082  1.1118  15
  -9   0   0 0.92900 0.31571  12
  -9   0   0 0.56186 0.26123  17
   9   0   0 0.75855 0.23272  18
   9   0   0 0.85677 0.25307  15
 -10   0   0 1.29208 0.23149  17
  10   0   0 0.94032 0.19822  15
  10   0   0 1.24934 0.17989  18
  10  -1   0 3.92922 0.25703  18
  10  -1   0 3.55208 0.27911  15
 -10   1   0 3.62783 0.29645  17
   9  -1   0 9.48626 0.51296  15
   9  -1   0 10.1912  0.5079  18
  -9   1   0 11.2230  0.5677  17
  -9   1   0 11.2255  0.6784  12
   8  -1   0 20.0271  0.7781  15
  -8   1   0 13.5924  1.3121   1
  -8   1   0 16.2972  0.7371  17
  -8   1   0 15.6797  0.8699  12
   7  -1   0 25.1059  0.9115  15
   7  -1   0 26.6711  1.0171   9
  -7   1   0 24.9335  0.9163  17
  -7   1   0 25.0121  1.0978  12
  -7   1   0 25.1805  0.7684  18
  -7   1   0 25.7523  1.6434   1
   6  -1   0 7.99181 0.53217   9
   6  -1   0 8.60236 0.99307  10
  -6   1   0 7.83463 0.58560  12
  -6   1   0 7.41444 0.94180   1
  -6   1   0 9.08494 0.92190   7
   5  -1   0 567.510  10.927   6
   5  -1   0 557.562  12.345  10
   5  -1   0 553.399  12.683   8
   5  -1   0 567.945  12.814   9
  -5   1   0 562.059  11.177   7
  -5   1   0 562.829  13.037   1
   4  -1   0 24.4481  1.0574   8
   4  -1   0 23.3170  0.8172   9
   4  -1   0 24.2507  1.0170   6
   4  -1   0 24.0923  0.9164   3
   4  -1   0 23.1873  0.9773   4
  -4   1   0 26.9504  1.0572   7
  -4   1   0 25.1039  1.2524   5
  -4   1   0 24.7373  1.2555   1
   3  -1   0 177.562   4.271   8
   3  -1   0 177.819   3.872   3
   3  -1   0 178.140   3.748   6
   3  -1   0 176.601   4.165   4
  -3   1   0 181.678   4.787   5
  -3   1   0 182.721   3.811   7
  -3   1   0 179.090   4.506   1
   2  -1   0 3068.48   59.18   3
   2  -1   0 3125.49   54.42   6
   2  -1   0 3174.20   65.12   8
   2  -1   0 3008.34   63.81   4
  -2   1   0 3128.26   71.96   5
  -2   1   0 2943.44   65.03   8
  -2   1   0 3165.28   56.14   7
   1  -1   0 16.1028  0.5234   6
   1  -1   0 15.9504  0.5373   3
   1  -1   0 15.9478  0.5776   4
   1  -1   0 15.4479  0.5263   8
  -1   1   0 18.9909  0.5454   5
  -1   1   0 16.1735  0.4922   7
  -1   1   0 14.5511  0.4755   8
   0  -1   0 1886.52   39.42   4
   0  -1   0 1832.90   36.36   3
   0  -1   0 1933.69   44.92   5
   0  -1   0 1907.87   33.60   6
   0  -1   0 1848.72   34.49   7
   0  -1   0 1934.07   39.94   8
   0   1   0 1888.70   44.47   5
   0   1   0 1806.57   39.97   8
  -1  -1   0 120.141   2.618   8
  -1  -1   0 114.026   3.007   5
  -1  -1   0 116.048   2.329   7
  -1  -1   0 111.838   2.172   6
   1   1   0 112.647   2.630   8
   1   1   0 116.402   2.560   4
   1   1   0 116.709   2.371   3
  -2  -1   0 180.824   3.637   7
  -2  -1   0 184.417   4.716   5
  -2  -1   0 182.538   3.412   6
  -2  -1   0 178.142   4.063   2
  -2  -1   0 179.065   4.036   8
   2   1   0 180.397   4.105   8
   2   1   0 182.177   3.921   4
   2   1   0 176.143   3.627   3
  -3  -1   0 17.1620  0.9913   5
  -3  -1   0 18.4763  0.6641   8
  -3  -1   0 17.6228  0.7338   7
  -3  -1   0 17.0428  0.8659   1
   3   1   0 16.3962  0.7391   8
   3   1   0 16.7409  0.5737   3
   3   1   0 17.2484  0.6217   4
   3   1   0 16.9506  0.6349   6
  -4  -1   0 110.255   2.895   2
  -4  -1   0 113.274   2.733   7
  -4  -1   0 110.666   3.184   1
  -4  -1   0 107.999   2.643   9
  -4  -1   0 109.298   3.510   5
   4   1   0 106.952   2.733   9
   4   1   0 109.253   2.928   8
   4   1   0 113.976   2.530   6
  -5  -1   0 0.84517 0.44956   5
  -5  -1   0 1.09348 0.35217   7
  -5  -1   0 0.36849 0.33212   1
   5   1   0 0.61914 0.18894   9
   5   1   0 1.01697 0.34203   6
   5   1   0 0.79697 0.30813   8
  -6  -1   0 1.14997 0.31532  12
  -6  -1   0 0.79721 0.44190   1
  -6  -1   0 1.52159 0.47610   7
  -6  -1   0 0.38857 0.48140   5
   6   1   0 0.61733 0.21520   9
  -7  -1   0 345.112   7.020  12
  -7  -1   0 335.228   5.991  15
  -7  -1   0 326.556   5.853  17
  -7  -1   0 330.352   5.879  18
  -7  -1   0 332.865   8.660   1
   7   1   0 343.483   7.891   9
  -8  -1   0 51.8542  1.1886  18
  -8  -1   0 51.1604  1.4003  17
  -8  -1   0 49.4434  2.3763   1
  -8  -1   0 55.2770  1.7052  12
   8   1   0 50.5807  1.3782  15
  -9  -1   0 13.1185  0.6431  17
  -9  -1   0 13.6441  0.7669  12
   9   1   0 14.2709  0.6318  15
   9   1   0 13.3797  0.5876  18
 -10  -1   0 11.3180  0.4955  17
  10   1   0 11.3581  0.4206  18
  10   1   0 11.0546  0.4490  15
  10  -2   0 1.31151 0.16210  18
  10  -2   0 1.23532 0.17742  15
   9  -2   0 26.8392  0.8064  18
   9  -2   0 26.7594  0.8270  15
  -9   2   0 26.6465  0.8278  17
  -9   2   0 26.5573  1.0050  12
   8  -2   0 3.97151 0.40886  15
  -8   2   0 4.64629 0.44797  17
  -8   2   0 3.92918 0.49633  12
   7  -2   0 5.92419 0.49467  15
   7  -2   0 5.53766 0.49897   9
   7  -2   0 7.26447 0.98369  10
  -7   2   0 7.03973 0.39785  18
  -7   2   0 6.36195 0.50519  17
  -7   2   0 6.32063 0.58541  12
  -7   2   0 5.55000 0.95981   1
   6  -2   0 237.572   5.766   9
   6  -2   0 240.151   6.208  10
  -6   2   0 235.300   6.421   1
  -6   2   0 238.592   5.145  12
   5  -2   0 120.889   3.083   9
   5  -2   0 121.610   3.428   8
   5  -2   0 117.206   3.141   6
   5  -2   0 119.243   3.548  10
  -5   2   0 114.312   2.786  12
  -5   2   0 122.876   3.701   1
  -5   2   0 121.156   3.177   7
   4  -2   0 49.5242  1.5757   3
   4  -2   0 48.9225  1.8475  10
   4  -2   0 50.9591  1.7063   8
   4  -2   0 51.4882  1.7130   4
   4  -2   0 49.0598  1.4500   9
   4  -2   0 51.2043  1.6574   6
  -4   2   0 51.3282  1.6217   7
  -4   2   0 49.9794  1.8990   1
   3  -2   0 364.426   7.112   6
   3  -2   0 362.744   8.207   8
   3  -2   0 371.542   7.575   3
   3  -2   0 368.241   8.146   4
   3  -2   0 348.231   8.300   9
   3  -2   0 344.782   8.028  10
  -3   2   0 372.476   7.206   7
  -3   2   0 363.495   8.418   1
  -3   2   0 380.754   8.947   5
   2  -2   0 65.0807  1.7050   3
   2  -2   0 60.8559  1.7248   8
   2  -2   0 64.8049  1.8239   4
   2  -2   0 63.6805  1.6329   6
  -2   2   0 70.8246  1.8322   5
  -2   2   0 63.0091  1.5661   7
  -2   2   0 61.7219  1.5899   8
   1  -2   0 1771.45   37.29   8
   1  -2   0 1814.40   31.29   6
   1  -2   0 1752.12   34.06   3
   1  -2   0 1780.15   36.68   4
  -1   2   0 1732.71   32.08   7
  -1   2   0 1811.96   41.57   5
  -1   2   0 1698.29   37.27   8
   0  -2   0 429.726   9.288   8
   0  -2   0 437.072   8.593   3
   0  -2   0 436.871   7.830   6
   0  -2   0 439.978   9.257   4
   0  -2   0 428.478  10.198   5
   0  -2   0 426.172   8.035   7
   0   2   0 424.971   9.270   8
  -1  -2   0 216.709   4.938   2
  -1  -2   0 221.186   4.910   4
  -1  -2   0 226.085   5.560   5
  -1  -2   0 216.353   4.936   8
  -1  -2   0 226.166   4.353   7
  -1  -2   0 217.944   4.118   6
  -1  -2   0 214.824   4.549   3
   1   2   0 221.728   4.961   8
  -2  -2   0 806.021  16.798   2
  -2  -2   0 789.819  17.136   8
  -2  -2   0 806.189  16.799   4
  -2  -2   0 798.638  14.891   7
  -2  -2   0 817.039  19.152   5
  -2  -2   0 796.178  14.301   6
   2   2   0 811.198  17.205   8
   2   2   0 799.690  15.592   3
  -3  -2   0 263.727   4.984   6
  -3  -2   0 259.230   6.193   1
  -3  -2   0 267.744   6.050   2
  -3  -2   0 258.401   6.939   5
  -3  -2   0 267.668   5.391   7
  -3  -2   0 256.047   5.922   8
   3   2   0 272.082   5.771   4
   3   2   0 267.366   5.355   3
   3   2   0 263.653   6.048   8
  -4  -2   0 121.562   3.002   9
  -4  -2   0 130.276   3.945   5
  -4  -2   0 124.791   3.471   1
  -4  -2   0 126.467   3.337   2
  -4  -2   0 127.306   3.032   7
   4   2   0 127.250   2.721   6
   4   2   0 120.628   3.067   9
   4   2   0 123.006   3.267   8
  -5  -2   0 138.610   3.970   1
  -5  -2   0 135.751   3.213  11
  -5  -2   0 136.297   3.470   7
  -5  -2   0 137.202   4.463   5
   5   2   0 137.367   3.701   8
   5   2   0 139.713   3.421   9
  -6  -2   0 68.8458  2.9502   5
  -6  -2   0 70.4319  2.6593   1
  -6  -2   0 68.8243  1.9445  11
  -6  -2   0 70.5891  1.9349  12
  -6  -2   0 67.7015  2.3415   7
   6   2   0 70.1468  1.9564   9
  -7  -2   0 20.2966  0.9409  12
  -7  -2   0 15.5436  1.2715   1
  -7  -2   0 17.2823  0.7703  15
  -7  -2   0 18.3732  0.7625  17
  -7  -2   0 17.8105  0.6922  18
   7   2   0 17.7809  0.7757   9
  -8  -2   0 26.8751  1.6869   1
  -8  -2   0 26.8318  0.9632  17
  -8  -2   0 27.9910  0.8141  18
  -8  -2   0 28.3751  1.1650  12
   8   2   0 28.7765  0.9677  15
  -9  -2   0 5.75729 0.55478  12
  -9  -2   0 5.86558 0.48991  17
   9   2   0 6.14677 0.47368  15
   9   2   0 6.08065 0.42228  18
 -10  -2   0 9.38198 0.46436  17
  10   2   0 9.00389 0.37661  18
   9  -3   0 110.670   2.154  15
   9  -3   0 109.857   2.142  18
  -9   3   0 105.610   2.549  12
  -9   3   0 111.899   2.107  17
   8  -3   0 10.6191  0.5722  15
  -8   3   0 11.1958  0.7039  12
  -8   3   0 11.1271  0.5824  17
   7  -3   0 61.1447  1.8156   9
   7  -3   0 61.0890  1.5453  15
   7  -3   0 59.8066  2.5006  10
  -7   3   0 62.1610  1.5446  17
  -7   3   0 60.7173  1.8415  12
  -7   3   0 59.9291  1.2235  18
   6  -3   0 62.8117  1.5852  15
   6  -3   0 66.5483  1.9617   9
   6  -3   0 68.2505  2.6246  10
  -6   3   0 64.6650  1.4287  18
  -6   3   0 65.1080  1.5871  17
  -6   3   0 65.5711  1.8989  12
   5  -3   0 59.8424  2.0567   6
   5  -3   0 58.5367  1.7473   9
   5  -3   0 61.2836  2.3215  10
   5  -3   0 56.9908  2.0883   8
  -5   3   0 58.2903  1.6792  12
  -5   3   0 56.3833  2.2637   1
   4  -3   0 330.612   7.692   8
   4  -3   0 329.690   7.596   9
   4  -3   0 323.052   7.667   4
   4  -3   0 321.842   6.758   6
   4  -3   0 333.209   7.148   3
   4  -3   0 317.283   7.624  10
  -4   3   0 322.812   7.830   1
  -4   3   0 321.811   6.780   7
   3  -3   0 26.6184  1.1120   3
   3  -3   0 26.5527  1.0950   8
   3  -3   0 32.2122  1.1677   6
   3  -3   0 25.9650  0.9022   9
   3  -3   0 27.8879  1.2711  10
   3  -3   0 25.9168  1.1904   4
  -3   3   0 26.3615  1.2071   1
  -3   3   0 28.1081  1.0436   7
   2  -3   0 469.032  10.248   4
   2  -3   0 462.371   8.787   6
   2  -3   0 468.140   9.515   3
   2  -3   0 455.859  10.216   8
  -2   3   0 458.356   8.872   7
   1  -3   0 84.9756  2.1364   3
   1  -3   0 87.8776  2.3183   4
   1  -3   0 81.2151  2.1252   8
   1  -3   0 80.1000  1.9734   2
   1  -3   0 82.5661  1.9340   6
  -1   3   0 79.9333  1.9900   8
  -1   3   0 80.5861  1.8922   7
  -1   3   0 81.4861  2.0597   5
   0  -3   0 928.941  17.987   3
   0  -3   0 916.158  19.539   8
   0  -3   0 922.593  16.402   6
   0  -3   0 927.694  21.425   5
   0  -3   0 915.449  16.862   7
   0  -3   0 897.706  18.908   2
   0  -3   0 928.869  19.372   4
   0   3   0 889.683  19.480   8
  -1  -3   0 126.595   2.989   8
  -1  -3   0 122.996   2.492   6
  -1  -3   0 122.463   2.676   7
  -1  -3   0 123.163   3.061   2
  -1  -3   0 126.684   3.350   5
  -1  -3   0 126.625   3.079   4
  -1  -3   0 124.749   2.850   3
   1   3   0 121.783   2.965   8
  -2  -3   0 20.7933  0.6144   6
  -2  -3   0 21.3969  0.7756   8
  -2  -3   0 21.0056  0.7582   3
  -2  -3   0 20.2000  0.9435   2
  -2  -3   0 19.1253  0.7873   7
  -2  -3   0 19.9580  1.0010   5
  -2  -3   0 21.5057  0.8139   4
   2   3   0 19.2339  0.7794   8
  -3  -3   0 1062.64   19.18   7
  -3  -3   0 1037.48   18.31   6
  -3  -3   0 1043.76   21.52   4
  -3  -3   0 1025.41   22.09   1
  -3  -3   0 1011.61   24.56   5
  -3  -3   0 1028.20   21.57   2
  -3  -3   0 1035.75   19.98   3
  -3  -3   0 1050.79   21.97   8
  -3  -3   0 1001.85   22.85   9
   3   3   0 975.162  22.871   9
   3   3   0 1011.17   22.04   8
  -4  -3   0 34.0066  1.4842   2
  -4  -3   0 37.5107  1.3677   7
  -4  -3   0 36.3659  1.7527   5
  -4  -3   0 37.9475  1.5345   1
  -4  -3   0 35.5497  1.1027   9
   4   3   0 40.4825  1.1618   9
   4   3   0 43.3112  1.4389   8
  -5  -3   0 6.53999 0.91226   5
  -5  -3   0 7.72431 0.40369   9
  -5  -3   0 7.90241 0.54163  11
  -5  -3   0 7.37521 0.69305   7
  -5  -3   0 7.76052 0.80784   1
   5   3   0 8.75138 0.47923   9
  -6  -3   0 182.364   5.823   5
  -6  -3   0 183.004   5.117   1
  -6  -3   0 179.638   4.204  11
  -6  -3   0 175.938   4.003  12
  -6  -3   0 175.627   4.550   7
   6   3   0 185.428   4.416   9
  -7  -3   0 81.3747  3.0996   1
  -7  -3   0 80.7210  1.9044  17
  -7  -3   0 84.7885  1.8390  18
  -7  -3   0 83.8069  2.2726  12
   7   3   0 84.5184  2.2351   9
  -8  -3   0 1.45654 0.38254  12
  -8  -3   0 1.44791 0.26641  18
  -8  -3   0 1.57320 0.32940  17
  -8  -3   0 1.57936 0.61631   1
   8   3   0 1.34580 0.29882  18
  -9  -3   0 9.24845 0.65043  12
  -9  -3   0 8.38236 0.54406  17
   9   3   0 9.30070 0.48971  18
 -10  -3   0 18.6320  0.6447  17
  10   3   0 19.9475  0.5577  18
   9  -4   0 2.14670 0.24031  15
   9  -4   0 2.02573 0.22732  18
   8  -4   0 8.02838 0.48482  15
   8  -4   0 7.58817 0.48068  18
  -8   4   0 6.72142 0.55447  12
  -8   4   0 6.40728 0.45845  17
   7  -4   0 56.6657  1.4575  15
   7  -4   0 57.5456  1.6907   9
   7  -4   0 56.3110  2.3897  10
  -7   4   0 57.0720  1.4538  17
  -7   4   0 58.3950  1.7618  12
   6  -4   0 7.76415 0.55103   9
   6  -4   0 6.55050 0.98307  10
   6  -4   0 5.87197 0.48274  15
  -6   4   0 6.42779 0.36969  18
  -6   4   0 6.42218 0.59255  12
  -6   4   0 5.70638 0.48285  17
   5  -4   0 99.6810  3.2809  10
   5  -4   0 96.7676  2.6474   9
  -5   4   0 95.4657  2.4631  12
   4  -4   0 94.0261  3.0235  10
   4  -4   0 88.3668  2.8047   8
   4  -4   0 94.8083  2.7838   3
   4  -4   0 93.4854  3.0050   4
   4  -4   0 91.7806  2.6555   6
   4  -4   0 94.0780  2.5040   9
  -4   4   0 90.4596  2.2757  12
   3  -4   0 148.980   3.967   8
   3  -4   0 154.644   3.766   9
   3  -4   0 154.982   4.151   4
   3  -4   0 152.950   4.099  10
   3  -4   0 153.814   3.621   6
   3  -4   0 150.492   3.827   3
  -3   4   0 150.082   3.530   7
   2  -4   0 78.5275  2.3861  10
   2  -4   0 78.5778  2.0628   9
   2  -4   0 77.4240  2.2554   8
   2  -4   0 80.3052  2.2872   3
   2  -4   0 78.7897  2.4461   4
   2  -4   0 78.5064  2.0898   6
  -2   4   0 77.0970  2.0299   7
   1  -4   0 2012.25   41.39   4
   1  -4   0 1917.64   43.80   9
   1  -4   0 2008.80   35.19   6
   1  -4   0 1991.97   40.35   2
   1  -4   0 1988.33   36.07   7
   1  -4   0 1938.45   41.90   8
   0  -4   0 50.2257  1.6908   4
   0  -4   0 48.6557  1.4682   8
   0  -4   0 49.7016  1.3169   6
   0  -4   0 50.6874  1.5609   3
   0  -4   0 49.6963  1.3573   7
   0  -4   0 48.1698  1.4814   2
   0  -4   0 47.7269  1.4569   5
  -1  -4   0 16.0652  0.7399   8
  -1  -4   0 17.3756  0.7481   7
  -1  -4   0 18.0627  0.8357   3
  -1  -4   0 16.0382  0.8207   2
  -1  -4   0 17.3492  0.6521   6
  -1  -4   0 16.8853  0.8291   5
  -1  -4   0 16.8484  0.8717   4
   1   4   0 18.0875  0.7154   8
  -2  -4   0 2441.66   47.19   3
  -2  -4   0 2470.01   44.61   7
  -2  -4   0 2430.29   50.18   2
  -2  -4   0 2468.11   57.04   5
  -2  -4   0 2488.34   43.13   6
  -2  -4   0 2364.80   54.20   9
  -2  -4   0 2525.86   50.83   4
  -2  -4   0 2448.88   51.69   8
   2   4   0 2450.88   51.68   8
   2   4   0 2359.55   54.19   9
  -3  -4   0 231.545   5.436   8
  -3  -4   0 237.408   5.003   7
  -3  -4   0 226.617   6.320   5
  -3  -4   0 230.367   5.501   1
  -3  -4   0 238.816   5.054   3
  -3  -4   0 232.832   5.641   2
  -3  -4   0 239.538   5.454   4
  -3  -4   0 231.930   5.422   9
   3   4   0 227.718   5.468   8
   3   4   0 226.689   5.412   9
  -4  -4   0 57.5859  1.8741   7
  -4  -4   0 60.4076  2.0113   1
  -4  -4   0 56.9416  2.0870   2
  -4  -4   0 57.3475  1.5824   9
  -4  -4   0 61.3315  2.4141   5
  -4  -4   0 53.6821  1.5943  11
   4   4   0 58.9262  1.6029   9
  -5  -4   0 766.898  15.091   7
  -5  -4   0 745.441  19.233   5
  -5  -4   0 786.367  17.254   1
  -5  -4   0 748.977  15.747  11
  -5  -4   0 758.408  17.218   9
  -5  -4   0 777.572  16.820   2
   5   4   0 786.850  17.298   9
  -6  -4   0 54.0506  1.5706  11
  -6  -4   0 41.0619  1.9183   2
  -6  -4   0 42.7637  1.4352  12
  -6  -4   0 42.1248  1.9944   1
   6   4   0 45.7470  1.3768   9
  -7  -4   0 14.9122  0.8420  12
  -7  -4   0 12.5006  1.1700   1
  -7  -4   0 13.8600  0.6215  18
  -7  -4   0 14.0763  0.6898  17
  -7  -4   0 14.5427  0.8192  11
   7   4   0 14.0546  0.6660  18
   7   4   0 13.6068  0.6717  14
  -8  -4   0 0.66611 0.28026  17
  -8  -4   0 0.98081 0.62353   1
  -8  -4   0 0.66842 0.22234  18
  -8  -4   0 1.29048 0.35813  12
   8   4   0 0.82588 0.26480  18
  -9  -4   0 287.334   6.038  12
  -9  -4   0 298.667   5.106  17
   9   4   0 286.778   5.118  18
 -10  -4   0 40.0404  0.9788  17
  10   4   0 39.0010  0.8560  18
   8  -5   0 12.0188  0.5154  15
   8  -5   0 11.9819  0.5235  18
  -8   5   0 11.2386  0.6169  12
   7  -5   0 49.1243  2.1756  10
   7  -5   0 50.4978  1.2960  15
  -7   5   0 49.9104  1.5639  12
   6  -5   0 430.765  10.220  10
   6  -5   0 429.170   9.982   9
   6  -5   0 424.071   7.416  15
  -6   5   0 434.786   8.725  12
   5  -5   0 0.22083 0.21950   9
   5  -5   0 1.39908 0.54602  10
   5  -5   0 0.38586 0.24163  15
  -5   5   0 1.55378 0.23170  18
  -5   5   0 0.34278 0.29139  12
   4  -5   0 2.90002 0.55071   6
   4  -5   0 3.71112 0.63073   3
   4  -5   0 3.85248 0.40933   9
   4  -5   0 4.54191 0.77203  10
   4  -5   0 3.32979 0.73457   4
  -4   5   0 3.78630 0.45131  12
   3  -5   0 12.5554  0.8508   8
   3  -5   0 13.8528  0.8967   6
   3  -5   0 13.7637  0.6556   9
   3  -5   0 12.8191  0.9079   3
   3  -5   0 14.1291  1.0480   4
   3  -5   0 13.3322  0.9780  10
   2  -5   0 221.549   5.258   9
   2  -5   0 226.374   5.457  10
   2  -5   0 223.481   5.257   3
   2  -5   0 211.515   5.381   8
   2  -5   0 222.110   4.810   6
   2  -5   0 225.834   4.785   7
   2  -5   0 219.236   5.659   4
  -2   5   0 214.988   4.890  11
   1  -5   0 51.4938  1.9068   4
   1  -5   0 50.2746  1.7640   3
   1  -5   0 51.1332  1.4541   9
   1  -5   0 52.7192  1.5369   7
   1  -5   0 49.6083  1.7516  10
   1  -5   0 51.0947  1.6700   8
   1  -5   0 50.0565  1.5349   6
   0  -5   0 260.792   5.868   2
   0  -5   0 246.380   5.944   9
   0  -5   0 260.740   5.788   3
   0  -5   0 253.521   5.986   8
   0  -5   0 261.919   5.146   6
   0  -5   0 254.697   6.229   4
   0  -5   0 258.852   5.306   7
   0  -5   0 247.578   5.801  10
  -1  -5   0 36.9523  1.2361   7
  -1  -5   0 35.7013  1.3538   3
  -1  -5   0 36.9388  1.3842   5
  -1  -5   0 33.6271  1.0652   9
  -1  -5   0 35.1128  1.4385   4
  -1  -5   0 34.1934  1.3442   2
  -1  -5   0 36.4409  1.2945   8
  -1  -5   0 36.2056  1.1082   6
   1   5   0 33.6006  0.9783   9
  -2  -5   0 72.7196  2.0930   8
  -2  -5   0 71.7125  1.7377   6
  -2  -5   0 74.3575  2.1023   3
  -2  -5   0 72.5148  2.2677   4
  -2  -5   0 69.8387  1.8922   9
  -2  -5   0 71.8388  2.0152   7
  -2  -5   0 73.4607  2.2968   2
   2   5   0 67.9905  1.8155   9
  -3  -5   0 18.9571  0.7906  11
  -3  -5   0 19.7809  0.9874   7
  -3  -5   0 20.0397  1.1096   2
  -3  -5   0 18.5888  0.7233   9
  -3  -5   0 17.4640  1.1379   5
  -3  -5   0 18.4849  0.8970   8
   3   5   0 18.5400  0.6734   9
  -4  -5   0 6.81600 0.49747  11
  -4  -5   0 7.66743 0.70895   7
  -4  -5   0 7.47325 0.80636   2
  -4  -5   0 7.38123 0.83311   5
  -4  -5   0 8.31313 0.71360   1
  -4  -5   0 7.62968 0.45351   9
   4   5   0 7.93694 0.44408   9
  -5  -5   0 93.4276  3.5989   5
  -5  -5   0 94.3257  2.9068   7
  -5  -5   0 96.2664  3.0590   1
  -5  -5   0 94.8278  3.1589   2
  -5  -5   0 100.850   2.480   9
  -5  -5   0 95.5089  2.5531  11
   5   5   0 100.309   2.483   9
  -6  -5   0 96.7144  2.5992  11
  -6  -5   0 92.9875  3.2094   2
  -6  -5   0 94.8138  3.2238   1
  -7  -5   0 4.25049 0.38923  18
  -7  -5   0 5.21544 0.49204  17
  -7  -5   0 5.74835 0.60358  12
  -7  -5   0 5.04916 0.57104  11
  -7  -5   0 4.75905 0.88343   1
   7   5   0 4.85816 0.45430  14
   7   5   0 4.15568 0.39879  18
  -8  -5   0 27.6429  0.9564  17
  -8  -5   0 29.1104  0.8482  18
   8   5   0 28.4656  0.9519  14
   8   5   0 28.8670  0.9028  18
  -9  -5   0 18.7181  0.7258  17
   9   5   0 18.5701  0.6215  18
 -10  -5   0 3.33001 0.29055  17
   8  -6   0 15.4536  0.5176  15
   8  -6   0 16.1700  0.5383  18
   7  -6   0 5.84061 0.42498  15
  -7   6   0 5.72618 0.51045  12
   6  -6   0 75.1184  1.6989  15
   6  -6   0 67.8658  2.7152  10
   6  -6   0 74.3184  2.0647   9
  -6   6   0 75.4685  2.0523  12
   5  -6   0 77.5086  2.1815   9
   5  -6   0 73.7355  2.8247  10
  -5   6   0 74.5525  1.8030  13
  -5   6   0 77.4023  2.1224  12
  -5   6   0 75.2948  1.4472  18
   4  -6   0 3.78221 0.75398  10
   4  -6   0 3.54341 0.72758   3
   4  -6   0 4.08312 0.42056   9
  -4   6   0 3.69439 0.30437  18
  -4   6   0 3.92401 0.48726  12
   3  -6   0 60.3438  2.4598   4
   3  -6   0 60.1844  2.3241  10
   3  -6   0 60.5117  2.2634   3
   3  -6   0 62.7974  1.8180   9
  -3   6   0 58.2897  1.6639  12
   2  -6   0 119.821   3.477  10
   2  -6   0 121.790   3.114   6
   2  -6   0 114.126   3.637   4
   2  -6   0 116.335   3.366   8
   2  -6   0 119.369   3.055   9
   2  -6   0 118.416   3.405   3
  -2   6   0 117.049   2.953  11
   1  -6   0 198.396   4.815   3
   1  -6   0 189.154   4.818  10
   1  -6   0 190.443   4.276   6
   1  -6   0 181.904   5.106   4
   1  -6   0 195.771   4.335   7
   1  -6   0 192.428   4.650   9
   1  -6   0 197.176   4.889   8
  -1   6   0 190.238   4.380  11
   0  -6   0 82.1232  2.5367   3
   0  -6   0 79.3410  2.1424  11
   0  -6   0 83.1682  2.1877   6
   0  -6   0 85.6556  2.4651   2
   0  -6   0 84.6457  2.2836   7
   0  -6   0 82.5531  2.2034   9
   0  -6   0 79.4859  2.7081   4
   0  -6   0 83.0742  2.4707  10
   0  -6   0 82.8756  2.4752   8
  -1  -6   0 285.296   6.815   8
  -1  -6   0 287.329   6.527  10
  -1  -6   0 279.378   6.255  11
  -1  -6   0 287.047   6.095   7
  -1  -6   0 296.009   5.790   6
  -1  -6   0 284.070   6.727   9
  -1  -6   0 295.135   6.576   3
  -1  -6   0 281.755   7.063   4
  -1  -6   0 296.642   6.814   2
  -2  -6   0 739.076  17.736   5
  -2  -6   0 694.942  14.930  11
  -2  -6   0 734.543  16.026   8
  -2  -6   0 748.630  14.954   3
  -2  -6   0 724.791  16.405   9
  -2  -6   0 729.850  15.810   2
  -2  -6   0 707.078  14.069   7
  -2  -6   0 734.799  16.100   4
  -3  -6   0 10.5341  0.9156   5
  -3  -6   0 9.23953 0.76116   7
  -3  -6   0 10.5701  0.5593   9
  -3  -6   0 9.76171 0.62139  11
  -3  -6   0 12.8985  0.9553   2
  -4  -6   0 1.28329 0.51049   5
  -4  -6   0 2.19488 0.51083   7
  -4  -6   0 3.30399 0.63185   2
  -4  -6   0 2.52795 0.30908   9
  -5  -6   0 59.3562  1.8405  11
  -5  -6   0 58.4198  2.3858   2
  -6  -6   0 105.846   2.247  18
  -6  -6   0 105.728   2.810  11
  -6  -6   0 103.318   2.243  17
  -6  -6   0 100.785   3.502   2
   6   6   0 103.689   2.208  18
   6   6   0 102.655   2.339  14
  -7  -6   0 21.4791  0.7994  18
  -7  -6   0 23.8809  1.0822  11
  -7  -6   0 22.7291  0.8811  17
   7   6   0 23.4887  0.8923  14
   7   6   0 22.7748  0.7936  18
  -8  -6   0 77.7721  1.6559  18
  -8  -6   0 77.5020  1.7860  17
   8   6   0 77.9885  1.7051  18
   8   6   0 78.2047  1.8189  14
  -9  -6   0 11.7786  0.5543  17
   9   6   0 11.1120  0.4355  18
   7  -7   0 43.1867  1.0724  18
   5  -7   0 78.9267  2.9138  10
   5  -7   0 76.5963  2.1884   9
  -5   7   0 82.1260  1.8535  13
   4  -7   0 1.31202 0.30716   9
   4  -7   0 2.00836 0.60457  10
  -4   7   0 1.99175 0.37589  16
  -4   7   0 1.88150 0.34782  13
   3  -7   0 0.70865 0.50121   3
   3  -7   0 2.78154 0.66693  10
   3  -7   0 0.81273 0.26468   9
  -3   7   0 0.96066 0.29326  13
  -3   7   0 0.75180 0.20949  18
  -3   7   0 0.96578 0.31227  16
   2  -7   0 25.3766  0.9936   9
   2  -7   0 25.1254  1.4345  10
   2  -7   0 25.3116  1.4195   3
  -2   7   0 26.2780  1.0974  11
   1  -7   0 2.55685 0.55901   3
   1  -7   0 2.49651 0.62463   4
   1  -7   0 3.79419 0.46899  11
   1  -7   0 2.67761 0.34631   9
   1  -7   0 2.72913 0.59857  10
   1  -7   0 2.27867 0.49938   6
   1  -7   0 2.48374 0.50506   8
   0  -7   0 138.151   3.770  10
   0  -7   0 137.393   3.359   6
   0  -7   0 136.682   3.813   8
   0  -7   0 142.825   3.498   9
   0  -7   0 128.920   4.087   4
   0  -7   0 137.609   3.844   3
   0  -7   0 137.807   3.381  11
  -1  -7   0 22.2444  1.3660   4
  -1  -7   0 24.1261  1.2648   2
  -1  -7   0 24.0486  0.9972  11
  -1  -7   0 22.7775  0.8884   9
  -1  -7   0 22.0635  1.1570   7
  -1  -7   0 23.2022  1.2598   3
  -2  -7   0 16.0165  1.0579   3
  -2  -7   0 15.4106  1.1339   4
  -2  -7   0 15.8810  0.7152   9
  -2  -7   0 17.5287  1.1497   2
  -2  -7   0 15.0375  1.0044   7
  -2  -7   0 16.5598  0.8404  11
  -3  -7   0 87.4275  2.9672   2
  -3  -7   0 89.8980  2.3890   9
  -3  -7   0 84.9524  2.6751   7
  -3  -7   0 88.9517  2.4275  11
  -4  -7   0 4.71944 0.41604   9
  -4  -7   0 5.53049 0.82917   2
  -4  -7   0 4.10308 0.51575  11
  -5  -7   0 17.5251  0.9151  11
  -5  -7   0 14.7328  1.2175   2
  -5  -7   0 15.8661  0.7327  18
   5   7   0 15.1559  0.6475  18
   5   7   0 16.0826  0.7509  14
  -6  -7   0 266.023   7.172   2
  -6  -7   0 272.915   5.005  18
  -6  -7   0 278.801   6.278  11
   6   7   0 270.878   4.949  18
   6   7   0 281.301   5.226  14
  -7  -7   0 16.4314  0.9109  11
  -7  -7   0 16.1928  0.6800  18
  -7  -7   0 16.4399  0.7443  17
   7   7   0 15.9882  0.7376  14
   7   7   0 16.6844  0.6421  18
  -8  -7   0 83.3146  1.8176  17
  -8  -7   0 82.4172  1.7012  18
   8   7   0 85.0373  1.7282  18
   8   7   0 83.9524  1.8978  14
  -9  -7   0 22.4444  0.6846  17
   9   7   0 21.0943  0.6735  14
   9   7   0 21.8056  0.5310  18
   7  -8   0 5.13750 0.29503  18
   6  -8   0 5.22850 0.39621  18
   5  -8   0 3.21506 0.70970  10
  -5   8   0 4.07027 0.40300  13
   4  -8   0 89.7182  3.1529  10
   4  -8   0 89.3389  2.4494   9
  -4   8   0 91.9268  2.0487  13
  -4   8   0 90.0764  2.0739  16
   3  -8   0 169.464   4.918  10
   3  -8   0 172.165   4.351   9
  -3   8   0 175.136   3.424  13
  -3   8   0 172.664   3.475  16
  -3   8   0 175.724   3.013  18
   2  -8   0 1.90540 0.59710  10
   2  -8   0 1.24613 0.38272  11
   2  -8   0 1.46880 0.31559   9
  -2   8   0 0.93596 0.20769  18
  -2   8   0 1.30117 0.31370  13
  -2   8   0 1.52799 0.33594  16
   1  -8   0 6.61277 0.61561  11
   1  -8   0 5.59429 0.83385   3
   1  -8   0 7.05970 0.54090   9
   1  -8   0 8.48352 0.99153  10
  -1   8   0 6.76573 0.53422  16
  -1   8   0 6.14876 0.50237  13
  -1   8   0 6.70423 0.42628  18
   0  -8   0 3.44797 0.40107   9
   0  -8   0 1.89607 0.39693  11
   0  -8   0 2.12532 0.59840   3
   0  -8   0 2.46343 0.62807  10
  -1  -8   0 21.5578  1.0124  11
  -1  -8   0 19.9665  1.2999   3
  -1  -8   0 21.9362  0.9030   9
  -1  -8   0 22.3076  1.3478   2
  -2  -8   0 289.029   7.113   3
  -2  -8   0 308.672   7.108   9
  -2  -8   0 292.325   7.424   2
  -2  -8   0 301.895   6.717  11
  -3  -8   0 95.7370  3.3573   2
  -3  -8   0 107.037   2.756   9
  -3  -8   0 105.778   2.842  11
  -4  -8   0 64.1853  2.0145  11
  -4  -8   0 60.8701  1.5795  16
   4   8   0 64.9847  1.4867  18
   4   8   0 62.5429  1.6549  14
  -5  -8   0 6.49081 0.62082  11
  -5  -8   0 6.51340 0.97451   2
  -5  -8   0 6.62481 0.54700  18
   5   8   0 6.80775 0.44083  18
   5   8   0 6.12299 0.52709  14
  -6  -8   0 7.90768 0.64897  11
  -6  -8   0 7.58798 0.53412  18
   6   8   0 8.11498 0.57764  14
   6   8   0 7.52568 0.45489  18
  -7  -8   0 71.2216  1.6112  18
  -7  -8   0 69.3424  2.1029  11
   7   8   0 70.7311  1.5217  18
   7   8   0 71.1856  1.7382  14
  -8  -8   0 44.3565  0.9771  18
   8   8   0 44.8703  0.9644  18
   8   8   0 43.6434  1.1657  14
   9   8   0 2.62787 0.23965  14
   6  -9   0 11.5776  0.4387  18
   5  -9   0 7.42222 0.45756  18
  -5   9   0 7.77664 0.44768  13
  -4   9   0 225.080   4.131  13
   3  -9   0 19.4127  1.3421  10
  -3   9   0 20.0960  0.8187  13
  -3   9   0 21.9260  0.8556  16
   2  -9   0 19.5537  0.8625   9
   2  -9   0 19.1548  1.3270  10
  -2   9   0 19.1442  0.8374  16
  -2   9   0 19.4200  0.8278  13
   1  -9   0 105.962   3.427  10
   1  -9   0 106.959   2.892  11
   1  -9   0 105.489   2.847   9
  -1   9   0 105.375   2.317  13
  -1   9   0 105.990   2.010  18
   0  -9   0 325.566   7.226  11
   0  -9   0 313.682   5.834  16
   0  -9   0 326.367   7.606   9
   0   9   0 321.289   5.542  18
   0   9   0 317.971   5.732  13
  -1  -9   0 303.227   5.630  16
  -1  -9   0 313.588   6.972  11
  -1  -9   0 308.174   7.310   9
   1   9   0 312.267   5.370  18
   1   9   0 301.902   5.492  13
  -2  -9   0 262.303   6.845   2
  -2  -9   0 261.672   4.902  16
  -2  -9   0 269.108   6.094  11
   2   9   0 261.663   4.673  18
  -3  -9   0 55.1626  1.8124  11
  -3  -9   0 49.6297  1.4074  16
  -3  -9   0 50.0612  2.2786   2
   3   9   0 51.7156  1.2431  18
  -4  -9   0 16.5197  0.9428  11
  -4  -9   0 18.3629  0.7800  18
  -4  -9   0 16.2327  0.7378  16
   4   9   0 16.5322  0.6226  18
   4   9   0 17.0957  0.7875  14
  -5  -9   0 1.40078 0.39031  11
  -5  -9   0 0.27473 0.25726  18
   5   9   0 0.71626 0.28319  14
   5   9   0 0.32092 0.19317  18
  -6  -9   0 127.992   3.358  11
  -6  -9   0 133.592   2.632  18
   6   9   0 131.818   2.483  18
   6   9   0 132.958   2.778  14
  -7  -9   0 127.277   2.402  18
  -7  -9   0 122.958   3.141  11
   7   9   0 125.460   2.256  18
   7   9   0 122.279   2.562  14
   8   9   0 39.9666  1.0159  14
   5 -10   0 59.7260  1.2537  18
  -5  10   0 60.9749  1.2206  13
   4 -10   0 8.04800 0.46479  18
   4 -10   0 7.89620 0.46233  16
  -4  10   0 8.28826 0.44517  13
   3 -10   0 36.8130  1.0646  16
  -3  10   0 36.2404  1.0486  13
   2 -10   0 18.1246  0.7721  16
  -2  10   0 18.3911  0.7527  13
   1 -10   0 22.8022  1.0700  11
   1 -10   0 22.6039  0.8910  16
  -1  10   0 22.1000  0.8486  13
   0 -10   0 1.97283 0.36405  16
   0 -10   0 2.53499 0.46722  11
   0  10   0 2.49868 0.37019  13
  -1 -10   0 342.911   6.155  16
  -1 -10   0 339.033   7.597  11
   1  10   0 340.857   5.745  18
   1  10   0 338.789   6.001  13
  -2 -10   0 55.4471  1.4782  16
  -2 -10   0 52.6752  1.8212  11
   2  10   0 55.7398  1.1874  18
  -3 -10   0 132.793   3.457  11
  -3 -10   0 126.756   2.733  18
  -3 -10   0 131.795   2.746  16
   3  10   0 135.342   2.453  18
  -4 -10   0 0.71736 0.26867  18
  -4 -10   0 0.61174 0.32151  11
  -4 -10   0 0.69943 0.25868  16
   4  10   0 0.58916 0.17807  18
  -5 -10   0 22.9393  0.7962  18
  -5 -10   0 21.5175  1.0374  11
   5  10   0 22.1132  0.6031  18
   5  10   0 22.3956  0.8332  14
  -6 -10   0 109.718   2.260  18
  -6 -10   0 113.898   2.956  11
   6  10   0 121.523   2.424  14
  -7 -10   0 50.4183  1.0476  18
   7  10   0 51.3608  1.2331  14
   8  10   0 12.3569  0.4399  14
   4 -11   0 48.2011  1.0137  18
  -4  11   0 47.9743  1.0173  13
   3 -11   0 47.8044  1.1226  16
   3 -11   0 46.1795  1.1035  18
  -3  11   0 46.2016  1.1032  13
   2 -11   0 29.8109  0.9093  16
   2 -11   0 28.1266  0.8783  18
  -2  11   0 30.2034  0.8825  13
   1 -11   0 31.9664  1.0033  16
   1 -11   0 33.0458  0.9952  18
  -1  11   0 32.7068  0.9709  13
   0 -11   0 41.1801  1.4600  11
   0 -11   0 42.1650  1.1982  16
   0 -11   0 40.9844  1.1728  18
   0  11   0 42.4938  1.1469  13
  -1 -11   0 25.0803  0.8672  18
  -1 -11   0 23.0667  0.8579  16
  -1 -11   0 22.2425  1.0513  11
   1  11   0 23.4297  0.8063  13
  -2 -11   0 59.7400  1.8960  11
  -2 -11   0 59.5920  1.4931  18
  -2 -11   0 61.5455  1.5305  16
  -3 -11   0 20.5765  0.9814  11
  -3 -11   0 19.5077  0.7502  18
  -3 -11   0 19.8005  0.7660  16
  -4 -11   0 85.0218  1.8165  18
  -4 -11   0 81.6823  1.8137  16
  -5 -11   0 120.274   2.352  18
   5  11   0 124.252   2.453  14
   6  11   0 13.1120  0.5190  14
   7  11   0 16.7566  0.5146  14
   2 -12   0 1.50701 0.20916  16
  -2  12   0 1.58211 0.20778  13
   1 -12   0 7.56751 0.41482  16
   1 -12   0 6.89767 0.38019  18
  -1  12   0 6.94903 0.37624  13
   0 -12   0 0.30087 0.19503  16
   0 -12   0 0.10090 0.19484  18
   0  12   0 0.60269 0.19726  13
  -1 -12   0 5.73873 0.41604  16
   1  12   0 5.16238 0.35852  13
  -2 -12   0 4.16835 0.33968  18
  -2 -12   0 3.81384 0.34455  16
  -3 -12   0 7.82438 0.40775  18
  -3 -12   0 7.29678 0.42728  16
  -4 -12   0 19.6442  0.6182  16
  -4 -12   0 19.0738  0.5808  18
  -5 -12   0 0.00602 0.12626  18
  -1 -13   0 46.8665  0.9390  18
  -2 -13   0 0.24472 0.11047  18
  -4 -12   1 46.3885  1.0275  18
  -3 -12   1 15.6363  0.5540  18
  -3 -12   1 16.9373  0.5682  16
  -2 -12   1 1.28584 0.23682  16
  -2 -12   1 1.58384 0.24103  18
   1  12  -1 14.8570  0.5226  13
  -1 -12   1 15.6194  0.5847  16
   0  12  -1 81.1267  1.6265  13
   0 -12   1 81.4702  1.6947  16
  -1  12  -1 113.115   2.124  13
   1 -12   1 115.923   2.185  16
   6  11  -1 98.2045  1.9324  14
   5  11  -1 1.29959 0.23574  14
  -5 -11   1 0.89509 0.23082  18
  -4 -11   1 0.99682 0.25882  18
  -4 -11   1 0.69578 0.29375  11
  -3 -11   1 71.2566  2.1263  11
  -3 -11   1 75.8940  1.7149  18
  -3 -11   1 74.2779  1.6772  16
   2  11  -1 6.14915 0.42388  13
  -2 -11   1 4.02036 0.39903  18
  -2 -11   1 5.94775 0.47328  16
  -2 -11   1 5.65155 0.56768  11
   1  11  -1 80.7941  1.7530  13
  -1 -11   1 80.6498  1.8268  16
  -1 -11   1 78.6793  2.2706  11
   0  11  -1 0.49889 0.22206  13
   0 -11   1 1.19134 0.28335  16
   0 -11   1 0.37773 0.29509  11
  -1  11  -1 21.4193  0.7394  13
   1 -11   1 22.0614  0.7906  16
  -2  11  -1 0.32829 0.19422  13
   2 -11   1 0.61354 0.25972  18
   2 -11   1 0.54869 0.22291  16
  -3  11  -1 2.90488 0.27168  13
   3 -11   1 2.93184 0.29314  18
   3 -11   1 3.23524 0.28540  16
   7  10  -1 40.2137  1.0177  14
  -7 -10   1 41.7768  0.9131  18
   6  10  -1 57.8716  1.3695  14
  -6 -10   1 52.6983  1.2843  18
   5  10  -1 12.1543  0.5896  14
  -5 -10   1 12.2394  0.7663  11
  -5 -10   1 11.5719  0.5947  18
   4  10  -1 1.47767 0.30739  14
  -4 -10   1 1.03885 0.30922  18
  -4 -10   1 1.79704 0.31764  16
  -4 -10   1 1.00754 0.34787  11
  -3 -10   1 18.7164  0.9819  11
  -3 -10   1 19.8230  0.7968  16
   2  10  -1 36.7271  1.0784  13
  -2 -10   1 38.1715  1.1566  16
   1  10  -1 108.255   2.280  13
  -1 -10   1 105.219   2.926  11
  -1 -10   1 107.722   2.367  16
   0  10  -1 173.553   3.311  13
   0 -10   1 172.684   3.402  16
   0 -10   1 163.167   4.206   9
   0 -10   1 168.639   4.170  11
  -1  10  -1 506.449   8.633  13
   1 -10   1 507.571  10.831  11
  -2  10  -1 83.3502  1.8584  13
   2 -10   1 83.2286  1.9099  16
  -3  10  -1 76.8053  1.6997  13
   3 -10   1 78.8212  1.7517  16
  -4  10  -1 153.671   2.796  13
   4 -10   1 152.032   2.843  16
   4 -10   1 151.275   2.867  18
   8   9  -1 0.61078 0.18757  14
   7   9  -1 77.2141  1.7469  14
  -7  -9   1 76.6302  1.6441  18
   6   9  -1 5.55947 0.47069  14
  -6  -9   1 6.02264 0.48043  18
  -6  -9   1 5.59516 0.55059  11
   5   9  -1 18.2217  0.5559  18
   5   9  -1 20.0963  0.8148  14
  -5  -9   1 17.3400  0.9530  11
  -5  -9   1 18.8138  0.8026  18
   4   9  -1 178.664   3.549  14
   4   9  -1 171.200   3.132  18
  -4  -9   1 173.726   4.310  11
   3   9  -1 374.934   6.347  18
  -3  -9   1 375.274   8.297  11
  -3  -9   1 372.033   6.643  16
   2   9  -1 932.651  15.551  18
   2   9  -1 948.784  15.594  13
  -2  -9   1 942.169  15.842  16
  -2  -9   1 972.770  19.678  11
   1   9  -1 194.484   3.754  13
   1   9  -1 199.046   3.451  18
  -1  -9   1 202.116   4.804  11
  -1  -9   1 198.536   4.923   9
  -1  -9   1 198.203   3.863  16
   0   9  -1 230.834   4.368  13
   0  -9   1 239.287   5.517  11
   0  -9   1 229.157   4.440  16
   0  -9   1 238.840   5.743   9
  -1   9  -1 611.757  10.388  13
  -1   9  -1 613.386  10.560  16
   1  -9   1 610.138  14.104   9
   1  -9   1 622.880  13.023  11
  -2   9  -1 1.74732 0.35467  16
  -2   9  -1 1.49086 0.31844  13
   2  -9   1 1.20468 0.58395  10
   2  -9   1 1.79261 0.34613   9
   2  -9   1 1.60305 0.40640  11
  -3   9  -1 45.2994  1.2438  13
  -3   9  -1 43.2937  1.2664  16
   3  -9   1 42.4799  1.9677  10
   3  -9   1 44.8733  1.4286   9
  -4   9  -1 14.4085  0.6299  13
  -5   9  -1 3.07287 0.29316  13
   5  -9   1 3.46649 0.32295  16
   9   8  -1 52.0890  1.1336  14
   8   8  -1 8.67228 0.48228  14
  -8  -8   1 9.03591 0.40749  18
   7   8  -1 10.1579  0.4066  18
   7   8  -1 9.67140 0.57455  14
  -7  -8   1 10.9887  0.7105  11
  -7  -8   1 10.2234  0.5548  18
   6   8  -1 1.26898 0.31335  14
   6   8  -1 1.26988 0.22756  18
  -6  -8   1 1.67263 0.34114  18
  -6  -8   1 1.57133 0.37561  11
   5   8  -1 501.144   8.642  18
   5   8  -1 518.603   9.151  14
  -5  -8   1 515.123  11.007  11
   4   8  -1 239.523   4.317  18
   4   8  -1 241.189   4.674  14
  -4  -8   1 249.594   5.846   9
  -4  -8   1 250.040   5.680  11
  -4  -8   1 229.568   6.444   2
   3   8  -1 255.735   4.539  18
   3   8  -1 256.052   4.886  14
  -3  -8   1 248.176   6.677   2
  -3  -8   1 257.222   6.195   9
  -3  -8   1 267.975   5.947  11
  -3  -8   1 255.290   4.739  16
   2   8  -1 390.811   6.739  18
  -2  -8   1 381.468   9.035   3
  -2  -8   1 402.312   9.467   2
  -2  -8   1 396.577   9.257   9
  -2  -8   1 402.404   8.656  11
  -1  -8   1 82.7910  2.9366   3
  -1  -8   1 88.3455  2.4779  11
  -1  -8   1 89.0176  2.4538   9
   0   8  -1 332.950   5.598  18
   0   8  -1 324.693   5.821  13
   0   8  -1 319.688   5.916  16
   0  -8   1 332.408   7.323  11
   0  -8   1 314.988   7.779   3
   0  -8   1 340.259   7.802   9
  -1   8  -1 47.8338  1.3805  16
  -1   8  -1 47.7732  1.3399  13
  -1   8  -1 48.1588  1.0350  18
   1  -8   1 49.3526  1.5880   9
   1  -8   1 50.9643  1.6939  11
   1  -8   1 48.2951  2.0426  10
  -2   8  -1 14.5496  0.7261  16
  -2   8  -1 14.9381  0.7263  13
   2  -8   1 14.6666  0.8559  11
   2  -8   1 13.9911  1.1674  10
   2  -8   1 14.1094  0.7614   9
  -3   8  -1 20.2316  0.8393  13
  -3   8  -1 20.2520  0.8580  16
   3  -8   1 20.5409  1.3950  10
   3  -8   1 19.7694  0.8993   9
  -4   8  -1 164.025   3.281  16
  -4   8  -1 169.217   3.229  13
   4  -8   1 159.588   4.116   9
  -5   8  -1 1.11839 0.28789  16
  -5   8  -1 0.90679 0.25341  13
   9   7  -1 39.5611  0.9976  14
  -9  -7   1 42.3790  0.9987  17
   8   7  -1 70.5509  1.4043  18
   8   7  -1 68.6303  1.6427  14
  -8  -7   1 69.8897  1.5234  18
  -8  -7   1 70.7581  1.5904  17
   7   7  -1 25.2178  0.9280  14
   7   7  -1 27.2160  0.7816  18
  -7  -7   1 25.0503  1.1203  11
  -7  -7   1 26.1673  0.9077  18
  -7  -7   1 26.7203  0.9285  17
   6   7  -1 108.409   2.433  14
   6   7  -1 106.811   2.196  18
  -6  -7   1 109.475   2.321  17
  -6  -7   1 109.283   2.936  11
  -6  -7   1 107.916   2.365  18
   5   7  -1 307.645   5.396  17
   5   7  -1 307.139   5.748  14
   5   7  -1 304.182   5.409  18
  -5  -7   1 314.690   7.207   9
  -5  -7   1 314.767   6.920  11
  -5  -7   1 288.255   7.763   2
  -4  -7   1 83.0147  3.0237   2
  -4  -7   1 88.1346  2.4083   9
  -4  -7   1 88.4834  2.4692  11
  -3  -7   1 123.344   3.149  11
  -3  -7   1 115.264   3.407   7
  -3  -7   1 127.912   3.224   9
  -3  -7   1 121.187   3.751   2
  -2  -7   1 146.999   3.650  11
  -2  -7   1 152.941   4.234   2
  -2  -7   1 144.725   3.844   7
  -2  -7   1 152.824   3.779   9
  -2  -7   1 149.918   4.093   3
  -2  -7   1 144.857   4.416   4
  -2  -7   1 148.185   4.072   8
  -1  -7   1 15.9255  1.0050   8
  -1  -7   1 16.5750  0.8633  11
  -1  -7   1 17.5087  1.0784   7
  -1  -7   1 17.0811  1.1476   3
  -1  -7   1 17.8591  1.1028   2
  -1  -7   1 17.5619  1.2505   4
  -1  -7   1 18.0393  0.7926   9
   0  -7   1 186.363   4.473   7
   0  -7   1 182.389   4.886   8
   0  -7   1 176.327   4.796   3
   0  -7   1 189.964   4.575   9
   0  -7   1 184.359   4.346  11
   0  -7   1 185.739   5.267   4
  -1   7  -1 167.993   4.058  11
   1  -7   1 168.118   4.041   6
   1  -7   1 168.630   4.570   8
   1  -7   1 159.892   4.492   3
   1  -7   1 168.453   4.508  10
   1  -7   1 171.443   4.215   9
  -2   7  -1 64.4509  1.9773  11
   2  -7   1 65.8419  2.4595  10
   2  -7   1 65.1959  1.9401   9
   2  -7   1 64.0617  2.3765   8
   2  -7   1 62.2528  2.4206   3
  -3   7  -1 0.65704 0.27615  12
  -3   7  -1 0.16004 0.25784  16
  -3   7  -1 0.91602 0.28972  13
  -3   7  -1 0.48710 0.32426  11
   3  -7   1 0.44222 0.25215   9
   3  -7   1 0.96321 0.51317  10
  -4   7  -1 18.2644  0.8816  12
  -4   7  -1 17.5214  0.7760  13
  -4   7  -1 16.8485  0.7871  16
   4  -7   1 17.4154  0.8357   9
   4  -7   1 18.3363  1.3321  10
  -5   7  -1 1.93856 0.33834  13
  -5   7  -1 3.03897 0.40085  16
  -5   7  -1 1.75659 0.37509  12
   5  -7   1 1.23976 0.55385  10
   5  -7   1 1.36726 0.31800   9
  -6   7  -1 0.07739 0.26117  12
   7  -7   1 7.83634 0.42632  18
   9   6  -1 4.68942 0.36004  14
  -9  -6   1 4.38093 0.37768  17
   8   6  -1 10.7427  0.4798  18
   8   6  -1 10.5334  0.5822  14
  -8  -6   1 10.2294  0.5781  17
  -8  -6   1 11.6820  0.5430  18
   7   6  -1 373.032   6.479  18
   7   6  -1 366.778   6.795  14
  -7  -6   1 383.071   6.464  17
  -7  -6   1 360.827   6.618  18
  -7  -6   1 378.555   8.187  11
   6   6  -1 18.7184  0.7014  18
   6   6  -1 19.2882  0.8271  14
  -6  -6   1 17.8775  0.7773  17
  -6  -6   1 18.6992  0.8076  18
  -6  -6   1 18.7834  0.9416  11
  -6  -6   1 17.7414  1.3553   2
  -5  -6   1 57.9705  1.6919   9
  -5  -6   1 56.0136  2.3770   2
  -5  -6   1 57.7478  1.8058  11
  -4  -6   1 0.25999 0.40230   5
  -4  -6   1 0.10764 0.18646   9
  -4  -6   1 0.62459 0.26059  11
  -4  -6   1 0.16673 0.33467   2
  -4  -6   1 0.49574 0.39553   7
  -3  -6   1 48.9352  1.9881   2
  -3  -6   1 48.5234  1.8184   7
  -3  -6   1 49.0061  1.8240   3
  -3  -6   1 48.2851  1.5029   9
  -3  -6   1 49.6153  1.5549  11
  -3  -6   1 48.1289  2.0834   5
  -3  -6   1 48.2746  1.7960   8
  -2  -6   1 1.47681 0.37066   8
  -2  -6   1 2.29221 0.45120   7
  -2  -6   1 1.28999 0.25070   9
  -2  -6   1 1.70022 0.31068  11
  -2  -6   1 1.97998 0.52062   4
  -2  -6   1 1.40771 0.43149   3
  -1  -6   1 29.1700  1.0307   9
  -1  -6   1 28.9093  1.2547   8
  -1  -6   1 29.7238  1.3797   3
  -1  -6   1 33.4532  1.3281   7
  -1  -6   1 31.2672  1.3880   2
  -1  -6   1 32.2664  1.5490   4
  -1  -6   1 28.6000  1.0858  11
   0   6  -1 140.201   3.423  11
   0  -6   1 146.142   3.750   2
   0  -6   1 141.133   3.565   9
   0  -6   1 142.853   4.159   4
   0  -6   1 143.892   3.839   3
   0  -6   1 145.520   3.315   6
   0  -6   1 141.960   3.715  10
   0  -6   1 142.793   3.506   7
   0  -6   1 144.791   3.820   8
  -1   6  -1 147.225   3.567  11
   1  -6   1 141.547   4.274   4
   1  -6   1 147.789   3.516   6
   1  -6   1 149.384   3.645   7
   1  -6   1 151.265   3.989   8
   1  -6   1 148.255   3.979  10
   1  -6   1 152.095   4.012   3
   1  -6   1 149.020   3.715   9
  -2   6  -1 9.41571 0.59776  12
  -2   6  -1 9.69905 0.64752  11
   2  -6   1 8.98069 0.90113   4
   2  -6   1 8.95342 0.83637   3
   2  -6   1 11.6612  0.8516   8
   2  -6   1 12.0068  0.8490   6
   2  -6   1 12.0799  0.9363  10
   2  -6   1 10.8650  0.5981   9
  -3   6  -1 0.97252 0.33493  11
  -3   6  -1 2.68642 0.39873  12
   3  -6   1 1.25938 0.45449  10
   3  -6   1 0.72420 0.47128   3
   3  -6   1 1.36882 0.50206   8
   3  -6   1 1.61848 0.30550   9
  -4   6  -1 4.48844 0.46135  13
  -4   6  -1 3.75829 0.44393  16
  -4   6  -1 4.35227 0.50795  12
   4  -6   1 4.32703 0.42993   9
   4  -6   1 3.53768 0.72060  10
  -5   6  -1 31.5909  1.1952  12
  -5   6  -1 30.2025  1.0297  16
   5  -6   1 28.1172  1.1225   9
   5  -6   1 30.6737  1.7105  10
  -6   6  -1 86.9015  2.2659  12
   6  -6   1 80.4033  2.9721  10
   6  -6   1 84.1227  2.3288   9
  -7   6  -1 77.6271  2.0055  12
   8  -6   1 32.7961  0.8206  18
 -10  -5   1 0.74491 0.18859  17
   9   5  -1 27.6903  0.7302  18
  -9  -5   1 27.7061  0.8759  17
  -9  -5   1 28.3059  0.7143  18
   8   5  -1 3.57613 0.39147  14
   8   5  -1 4.50559 0.37221  18
  -8  -5   1 3.28665 0.47147  12
  -8  -5   1 3.11562 0.34458  18
  -8  -5   1 3.41040 0.41023  17
   7   5  -1 8.34963 0.49042  18
   7   5  -1 8.84788 0.56867  14
  -7  -5   1 9.76098 0.57020  18
  -7  -5   1 8.73442 0.57417  17
  -7  -5   1 11.0681  0.7397  12
   6   5  -1 206.201   3.891  18
   6   5  -1 203.188   4.086  14
  -6  -5   1 198.610   3.849  17
  -6  -5   1 216.237   4.889  11
  -6  -5   1 211.142   5.763   2
  -6  -5   1 218.353   4.632  12
  -5  -5   1 245.785   5.839   7
  -5  -5   1 237.539   7.314   5
  -5  -5   1 254.967   5.277  12
  -5  -5   1 255.335   5.641  11
  -5  -5   1 250.455   5.928   9
  -5  -5   1 251.921   6.489   2
  -4  -5   1 395.794   8.521  11
  -4  -5   1 411.523   9.265   9
  -4  -5   1 404.294   9.444   2
  -4  -5   1 397.744   8.400   7
  -4  -5   1 391.473  10.613   5
  -3  -5   1 244.906   5.841   8
  -3  -5   1 242.107   6.010   2
  -3  -5   1 231.050   5.306  11
  -3  -5   1 228.255   6.616   5
  -3  -5   1 239.757   5.367   7
  -3  -5   1 253.030   5.541   3
  -3  -5   1 246.448   5.957   4
  -3  -5   1 244.182   5.732   9
  -2  -5   1 52.4113  1.7353   3
  -2  -5   1 49.8656  1.8317   4
  -2  -5   1 47.8340  1.4311   9
  -2  -5   1 50.6732  1.6649   8
  -2  -5   1 49.6930  1.8369   2
  -2  -5   1 47.1635  1.4359  11
  -2  -5   1 50.9521  1.9017   5
  -2  -5   1 49.9786  1.6348   7
  -1  -5   1 154.008   3.867   2
  -1  -5   1 148.903   4.018   4
  -1  -5   1 141.583   3.619   9
  -1  -5   1 152.808   3.806   8
  -1  -5   1 153.279   3.168   6
  -1  -5   1 150.802   3.475   7
  -1  -5   1 145.330   3.701   3
   0  -5   1 603.396  11.933   7
   0  -5   1 588.405  12.993  10
   0  -5   1 633.749  13.680   8
   0  -5   1 613.817  14.005   9
   0  -5   1 633.714  13.265   2
   0  -5   1 632.953  12.835   3
   0  -5   1 632.870  11.525   6
   0  -5   1 620.360  13.807   4
  -1   5  -1 4.59605 0.43614  11
   1  -5   1 4.31172 0.51611   7
   1  -5   1 4.57374 0.36383   9
   1  -5   1 5.16719 0.60572  10
   1  -5   1 6.41275 0.60771   3
   1  -5   1 4.94112 0.66924   4
   1  -5   1 5.00332 0.53441   6
   1  -5   1 4.99065 0.50542   8
  -2   5  -1 278.848   6.084  11
   2  -5   1 284.392   6.541   9
   2  -5   1 275.535   5.910   7
   2  -5   1 273.705   6.621   8
   2  -5   1 280.704   6.394   3
   2  -5   1 278.306   5.844   6
   2  -5   1 278.804   6.619  10
   2  -5   1 266.309   6.840   4
  -3   5  -1 105.839   2.682  11
  -3   5  -1 104.415   2.886   7
  -3   5  -1 98.6115  2.4578  12
   3  -5   1 101.359   3.023   3
   3  -5   1 100.185   2.829   6
   3  -5   1 105.054   3.231  10
   3  -5   1 105.700   2.740   9
   3  -5   1 99.2738  3.0309   8
   3  -5   1 103.539   3.298   4
  -4   5  -1 8.58645 0.61746  12
   4  -5   1 9.31837 0.88299   3
   4  -5   1 9.64941 0.59023   9
   4  -5   1 9.44148 0.93016  10
  -5   5  -1 5.30911 0.56828  12
  -5   5  -1 5.78166 0.48370  17
   5  -5   1 5.18763 0.47843   9
   5  -5   1 4.48439 0.79481  10
  -6   5  -1 22.9568  0.8555  17
  -6   5  -1 22.4552  1.0028  12
   6  -5   1 20.9786  1.4414  10
   6  -5   1 20.5932  0.8094  15
   6  -5   1 20.3227  0.8946   9
  -7   5  -1 8.80056 0.52810  17
  -7   5  -1 7.78609 0.59950  12
   7  -5   1 7.96407 0.50624  15
   7  -5   1 7.08983 0.97030  10
  -8   5  -1 53.5743  1.5169  12
  -8   5  -1 55.7864  1.2283  17
   8  -5   1 56.4439  1.2428  15
 -10  -4   1 2.24105 0.27132  17
   9   4  -1 67.5821  1.4372  18
  -9  -4   1 64.0116  1.8261  12
  -9  -4   1 67.0312  1.3613  18
  -9  -4   1 67.3565  1.5707  17
   8   4  -1 14.5624  0.6247  18
  -8  -4   1 14.9172  0.7054  17
  -8  -4   1 13.8624  1.2960   1
  -8  -4   1 15.0770  0.6375  18
  -8  -4   1 16.3967  0.8576  12
   7   4  -1 32.2088  1.0281  14
   7   4  -1 31.3110  0.9565  18
  -7  -4   1 31.6489  1.2398  12
  -7  -4   1 28.5417  1.7138   1
  -7  -4   1 28.7843  1.0036  17
  -7  -4   1 30.7142  0.9921  18
  -6  -4   1 122.593   3.132  11
  -6  -4   1 132.707   3.912   2
  -6  -4   1 125.201   3.893   1
  -6  -4   1 121.622   3.005  12
  -5  -4   1 698.084  15.232   1
  -5  -4   1 661.439  13.857  11
  -5  -4   1 705.608  15.207   9
  -5  -4   1 615.061  16.959   5
  -5  -4   1 664.904  13.356   7
  -5  -4   1 662.998  12.971  12
  -5  -4   1 685.922  14.964   2
   4   4  -1 96.2236  2.3285   9
  -4  -4   1 97.1606  2.9629   2
  -4  -4   1 96.0934  2.7953   1
  -4  -4   1 99.0006  2.6791   8
  -4  -4   1 91.4721  2.3594  11
  -4  -4   1 89.8667  2.5965   7
  -4  -4   1 92.6277  2.4398   9
  -4  -4   1 91.2869  3.3158   5
   3   4  -1 209.954   4.955   9
  -3  -4   1 224.692   6.038   5
  -3  -4   1 217.627   5.105   9
  -3  -4   1 213.498   5.145   8
  -3  -4   1 211.081   5.140   1
  -3  -4   1 216.881   5.371   2
  -3  -4   1 217.807   4.757   7
  -2  -4   1 45.5487  1.6489   2
  -2  -4   1 45.9847  1.1231   6
  -2  -4   1 48.5226  1.4998   3
  -2  -4   1 50.2585  1.7842   5
  -2  -4   1 47.5021  1.6095   4
  -2  -4   1 46.0057  1.4458   7
  -2  -4   1 43.6784  1.2955   9
  -2  -4   1 45.6393  1.4670   8
  -1  -4   1 187.669   4.490   2
  -1  -4   1 189.564   4.842   5
  -1  -4   1 185.740   3.666   6
  -1  -4   1 183.021   3.989   7
  -1  -4   1 187.052   4.418   8
  -1  -4   1 184.405   4.588   4
  -1  -4   1 184.667   4.257   3
   0  -4   1 1171.04   25.40   4
   0  -4   1 1199.58   24.80   2
   0  -4   1 1198.51   23.61   3
   0  -4   1 1215.48   21.48   6
   0  -4   1 1202.84   27.95   5
   0  -4   1 1199.64   22.19   7
   0  -4   1 1199.06   25.60   8
   1  -4   1 64.1658  1.7341   7
   1  -4   1 60.2153  1.9255  10
   1  -4   1 62.5878  1.8409   8
   1  -4   1 64.9245  2.1066   4
   1  -4   1 62.2143  1.6887   6
   1  -4   1 63.5536  1.9317   3
  -2   4  -1 1.70586 0.34294   7
   2  -4   1 1.22770 0.32422   6
   2  -4   1 1.32361 0.40438  10
   2  -4   1 1.00996 0.33664   3
   2  -4   1 1.06259 0.29129   8
   2  -4   1 1.40847 0.38612   4
   2  -4   1 1.34011 0.22042   9
  -3   4  -1 1170.44   23.91  11
  -3   4  -1 1203.52   22.26   7
   3  -4   1 1176.48   23.59   3
   3  -4   1 1188.79   21.78   6
   3  -4   1 1165.61   25.59   8
   3  -4   1 1160.80   24.60  10
   3  -4   1 1189.23   25.40   4
   3  -4   1 1211.35   26.51   9
  -4   4  -1 10.1446  0.5951  12
  -4   4  -1 10.8425  0.8545   7
  -4   4  -1 9.15011 0.63480  11
   4  -4   1 9.20338 0.90269  10
   4  -4   1 10.2209  0.9163   4
   4  -4   1 9.18372 0.77863   3
   4  -4   1 10.2648  0.8454   6
   4  -4   1 9.12951 0.79528   8
   4  -4   1 10.0754  0.5790   9
  -5   4  -1 183.035   4.101  12
   5  -4   1 177.659   4.994   8
   5  -4   1 183.456   4.589   9
   5  -4   1 185.419   5.144  10
  -6   4  -1 23.8350  1.0513  12
  -6   4  -1 24.8661  0.9093  17
   6  -4   1 24.1471  0.8881  15
   6  -4   1 23.9111  1.5596  10
   6  -4   1 24.1400  0.9990   9
  -7   4  -1 17.2745  0.7450  17
  -7   4  -1 18.7181  0.9035  12
   7  -4   1 16.4553  0.7805   9
   7  -4   1 16.9298  0.7242  15
   7  -4   1 16.4575  1.3033  10
  -8   4  -1 16.7894  0.7983  12
  -8   4  -1 17.3359  0.6698  17
   8  -4   1 17.1883  0.6578  15
  -9   4  -1 284.636   4.761  17
   9  -4   1 294.293   4.987  18
   9  -4   1 293.945   4.915  15
  10   3  -1 44.2081  0.9029  18
 -10  -3   1 44.2154  1.0671  17
   9   3  -1 339.808   5.912  18
  -9  -3   1 345.174   5.892  17
  -9  -3   1 340.942   7.016  12
  -9  -3   1 339.315   5.793  18
   8   3  -1 1.99923 0.30954  18
  -8  -3   1 2.41829 0.43478  12
  -8  -3   1 2.59182 0.32901  18
  -8  -3   1 2.33793 0.71971   1
  -8  -3   1 2.03965 0.34598  17
   7   3  -1 8.28136 0.53358  18
  -7  -3   1 11.0734  0.7265  12
  -7  -3   1 8.72099 0.53309  18
  -7  -3   1 8.89831 0.56729  17
  -7  -3   1 8.49837 1.08141   1
  -6  -3   1 88.7480  2.3160  12
  -6  -3   1 91.5682  3.1015   1
  -6  -3   1 86.2711  2.7833   7
   5   3  -1 1.25100 0.22221   9
  -5  -3   1 2.46670 0.56197   2
  -5  -3   1 1.21765 0.23246   9
  -5  -3   1 0.80068 0.45027   5
  -5  -3   1 1.04251 0.37553   7
  -5  -3   1 1.02850 0.41238   1
  -5  -3   1 1.84596 0.31132  11
   4   3  -1 608.740  13.942   9
  -4  -3   1 624.684  13.636   8
  -4  -3   1 625.907  13.614   2
  -4  -3   1 616.124  13.996   9
  -4  -3   1 635.485  13.901   1
  -4  -3   1 620.937  15.561   5
  -4  -3   1 607.987  12.072   7
   3   3  -1 22.4607  0.8558   3
   3   3  -1 20.6606  0.6969   9
  -3  -3   1 22.8759  1.0881   2
  -3  -3   1 20.4858  0.7392   9
  -3  -3   1 21.6035  0.9665   1
  -3  -3   1 22.5743  0.9180   4
  -3  -3   1 22.7833  1.2194   5
  -3  -3   1 21.7152  0.9201   7
  -3  -3   1 22.6065  0.8860   8
  -2  -3   1 203.492   4.395   3
  -2  -3   1 198.459   5.407   5
  -2  -3   1 202.260   3.794   6
  -2  -3   1 207.399   4.748   4
  -2  -3   1 209.037   4.722   8
  -2  -3   1 205.713   4.264   7
  -2  -3   1 200.682   4.827   2
  -1  -3   1 3374.22   59.29   7
  -1  -3   1 3245.92   68.85   8
  -1  -3   1 3257.28   67.61   4
  -1  -3   1 3209.57   66.61   2
  -1  -3   1 3256.04   62.80   3
  -1  -3   1 3286.60   76.22   5
  -1  -3   1 3260.12   57.61   6
   0  -3   1 9.25856 0.42946   5
   0  -3   1 7.40591 0.47951   7
   0  -3   1 8.47631 0.57854   3
   0  -3   1 9.11295 0.45449   6
   0  -3   1 9.25924 0.55816   2
   0  -3   1 8.21789 0.57631   4
   0  -3   1 8.96515 0.48215   8
  -1   3  -1 76.7168  1.9323   7
   1  -3   1 80.9854  1.9113   6
   1  -3   1 80.5462  2.0748   8
   1  -3   1 80.8520  2.2921   4
   1  -3   1 83.6071  2.1404   3
   1  -3   1 78.0520  1.9238   2
  -2   3  -1 235.336   4.812   7
   2  -3   1 228.907   5.366   8
   2  -3   1 233.008   4.767   6
   2  -3   1 237.368   5.550   4
   2  -3   1 218.198   5.366  10
   2  -3   1 235.569   5.144   3
  -3   3  -1 299.601   6.083   7
   3  -3   1 294.309   6.792   8
   3  -3   1 285.576   5.991   6
   3  -3   1 288.938   6.767   9
   3  -3   1 284.709   6.790  10
   3  -3   1 290.552   6.858   4
   3  -3   1 294.913   6.382   3
  -4   3  -1 310.507   6.837  11
  -4   3  -1 325.043   6.782   7
   4  -3   1 318.354   7.026   3
   4  -3   1 318.512   7.540   8
   4  -3   1 318.895   7.450   9
   4  -3   1 320.979   7.559   4
   4  -3   1 315.088   7.548  10
  -5   3  -1 0.57660 0.39669   7
  -5   3  -1 0.55316 0.23176  12
   5  -3   1 0.65749 0.42286  10
   5  -3   1 0.52819 0.36391   8
   5  -3   1 0.70783 0.41117   6
   5  -3   1 0.53498 0.23591   9
  -6   3  -1 14.7805  0.6882  17
  -6   3  -1 14.1967  0.7930  12
  -6   3  -1 14.2350  0.4529  18
   6  -3   1 13.2251  1.1740  10
   6  -3   1 15.2918  0.7595   9
  -7   3  -1 183.612   3.487  17
  -7   3  -1 186.237   4.201  12
   7  -3   1 180.139   4.572   9
   7  -3   1 184.663   5.241  10
   7  -3   1 181.941   3.528  15
  -8   3  -1 12.9203  0.7492  12
  -8   3  -1 12.8862  0.6182  17
   8  -3   1 12.8871  0.6066  15
  -9   3  -1 12.8157  0.6411  12
  -9   3  -1 12.8713  0.5235  17
   9  -3   1 12.9671  0.5179  18
   9  -3   1 13.1279  0.5199  15
  10   2  -1 1.41306 0.17538  18
 -10  -2   1 1.41527 0.24675  17
   9   2  -1 78.3771  1.7014  18
  -9  -2   1 80.1716  2.1490  12
  -9  -2   1 80.4273  1.5570  18
  -9  -2   1 79.6349  1.8050  17
   8   2  -1 46.7631  1.2392  18
  -8  -2   1 47.6650  1.2143  18
  -8  -2   1 47.2954  1.5676  12
  -8  -2   1 44.8952  1.2979  17
  -8  -2   1 43.6378  2.2018   1
   7   2  -1 3.77161 0.40092  18
  -7  -2   1 3.97639 0.50459  12
  -7  -2   1 5.83177 0.46170  18
  -7  -2   1 4.34623 0.81533   1
  -7  -2   1 4.08819 0.44093  17
   6   2  -1 203.933   4.699   9
  -6  -2   1 197.420   5.469   1
  -6  -2   1 194.675   4.295  12
  -6  -2   1 182.379   6.056   5
  -6  -2   1 196.965   4.810   7
   5   2  -1 52.9328  1.4956   9
  -5  -2   1 51.8521  2.0543   1
  -5  -2   1 52.3326  1.9515   2
  -5  -2   1 52.9164  1.4944   9
  -5  -2   1 55.1675  1.8514   7
  -5  -2   1 51.7102  2.3385   5
   4   2  -1 274.460   6.474   9
   4   2  -1 284.883   6.319   4
  -4  -2   1 282.533   6.573   2
  -4  -2   1 285.798   7.646   5
  -4  -2   1 279.623   5.879   7
  -4  -2   1 285.374   6.818   1
  -4  -2   1 277.983   6.459   8
  -4  -2   1 275.517   6.492   9
   3   2  -1 340.941   7.677   8
   3   2  -1 342.899   6.293   6
   3   2  -1 342.632   6.965   3
   3   2  -1 351.904   7.511   4
  -3  -2   1 345.798   8.799   5
  -3  -2   1 346.887   7.686   2
  -3  -2   1 323.416   7.801   9
  -3  -2   1 352.233   7.663   8
  -3  -2   1 340.967   6.809   7
  -3  -2   1 339.345   7.851   1
   2   2  -1 410.521   8.641   4
   2   2  -1 379.715   8.717   8
   2   2  -1 409.431   8.028   3
  -2  -2   1 386.967   8.729   8
  -2  -2   1 394.450   7.196   6
  -2  -2   1 415.388   9.927   5
  -2  -2   1 402.727   7.697   7
  -2  -2   1 405.892   8.698   2
   1   2  -1 1073.76   20.64   3
  -1  -2   1 1055.40   18.86   6
  -1  -2   1 1081.69   22.55   8
  -1  -2   1 1074.50   22.22   4
  -1  -2   1 1042.91   21.93   2
  -1  -2   1 1053.95   19.50   7
  -1  -2   1 1054.32   24.95   5
   0  -2   1 3041.46   64.78   4
   0  -2   1 3158.91   65.77   8
   0  -2   1 3126.75   54.85   6
   0  -2   1 3006.82   59.68   3
   0  -2   1 3149.45   72.79   5
   0  -2   1 3192.34   56.33   7
  -1   2  -1 47.2530  1.2324   7
   1  -2   1 47.4407  1.2268   6
   1  -2   1 47.2461  1.2646   8
   1  -2   1 49.4208  1.4493   4
   1  -2   1 48.4753  1.3379   3
  -2   2  -1 31.7487  1.0249   7
   2  -2   1 32.6446  1.0573   8
   2  -2   1 30.6970  1.0534   6
   2  -2   1 31.7512  1.0716   3
   2  -2   1 31.6498  1.1616   4
  -3   2  -1 511.482   9.846   7
  -3   2  -1 499.406  11.370   1
   3  -2   1 511.157  11.087   4
   3  -2   1 498.211  10.283   3
   3  -2   1 510.364   9.663   6
   3  -2   1 512.673  11.223   8
  -4   2  -1 68.0474  2.2842   1
  -4   2  -1 68.1823  2.0119   7
   4  -2   1 68.2464  2.0937   4
   4  -2   1 66.9500  1.8417   9
   4  -2   1 68.6295  1.9509   3
   4  -2   1 65.8384  1.9959   6
   4  -2   1 64.3681  2.2569  10
   4  -2   1 64.8782  2.0632   8
  -5   2  -1 7.42773 0.80689   1
  -5   2  -1 5.43191 0.47591  12
  -5   2  -1 5.20114 0.64526   7
   5  -2   1 5.73147 0.80499  10
   5  -2   1 4.93339 0.68869   6
   5  -2   1 5.77552 0.68952   8
   5  -2   1 5.76494 0.45168   9
  -6   2  -1 36.4602  1.3060  12
  -6   2  -1 36.2478  1.8379   1
   6  -2   1 39.0593  1.3280   9
   6  -2   1 37.3541  1.8483  10
  -7   2  -1 4.01937 0.50614  12
  -7   2  -1 3.62198 0.42568  17
   7  -2   1 3.37106 0.79281  10
   7  -2   1 3.52186 0.43407   9
   7  -2   1 3.82814 0.41422  15
  -8   2  -1 3.96718 0.50398  12
  -8   2  -1 3.68354 0.41095  17
   8  -2   1 3.14584 0.38111   9
   8  -2   1 4.18133 0.42034  15
  -9   2  -1 14.6769  0.7296  12
  -9   2  -1 15.1789  0.6095  17
   9  -2   1 15.3235  0.6009  15
   9  -2   1 15.1358  0.5963  18
  10   1  -1 31.7543  0.7472  18
  10   1  -1 32.1948  0.8116  15
 -10  -1   1 32.1787  0.8659  17
   9   1  -1 13.8649  0.6300  15
   9   1  -1 14.0741  0.5771  18
  -9  -1   1 14.3671  0.6701  17
  -9  -1   1 14.9945  0.8018  12
   8   1  -1 192.468   3.702  15
   8   1  -1 195.612   3.704  18
  -8  -1   1 197.423   3.601  18
  -8  -1   1 200.651   4.422  12
  -8  -1   1 195.537   3.697  17
  -8  -1   1 184.105   5.651   1
  -7  -1   1 18.4136  0.7312  18
  -7  -1   1 19.0458  0.9291  12
  -7  -1   1 20.4587  1.4335   1
  -7  -1   1 18.4179  0.7735  17
   6   1  -1 3.57081 0.36223   9
  -6  -1   1 5.41699 0.50910  12
  -6  -1   1 4.00847 0.76623   1
  -6  -1   1 2.91109 0.70522   5
  -6  -1   1 4.30388 0.64479   7
   5   1  -1 14.6562  0.6235   9
  -5  -1   1 14.1823  0.8739   7
  -5  -1   1 14.3887  1.1462   5
  -5  -1   1 14.0738  1.0092   1
  -5  -1   1 14.2677  0.5947   9
   4   1  -1 27.5481  0.9277   3
   4   1  -1 27.3805  1.1036   8
   4   1  -1 28.7296  1.0220   4
   4   1  -1 26.1913  0.8677   9
   4   1  -1 28.4826  0.9625   6
  -4  -1   1 29.0391  1.4422   5
  -4  -1   1 26.8310  1.2641   1
  -4  -1   1 26.6455  0.8676   9
  -4  -1   1 26.9917  1.0642   7
  -4  -1   1 27.5363  1.0232   8
  -4  -1   1 26.7779  1.1571   2
   3   1  -1 1.33997 0.25535   4
   3   1  -1 1.50001 0.21690   3
   3   1  -1 2.42766 0.33096   8
   3   1  -1 2.48415 0.26252   6
  -3  -1   1 1.19362 0.28714   2
  -3  -1   1 1.12796 0.34439   5
  -3  -1   1 1.24230 0.23577   8
  -3  -1   1 1.19510 0.35074   1
  -3  -1   1 1.58873 0.30488   7
   2   1  -1 1853.15   37.73   4
   2   1  -1 1824.35   32.22   6
   2   1  -1 1791.64   35.01   3
   2   1  -1 1784.35   38.49   8
  -2  -1   1 1783.14   42.54   5
  -2  -1   1 1834.14   38.47   8
  -2  -1   1 1833.96   33.16   7
  -2  -1   1 1870.49   37.27   2
   1   1  -1 58.1436  1.3638   3
   1   1  -1 58.6927  1.4686   4
  -1  -1   1 58.7492  1.3413   7
  -1  -1   1 55.2929  1.1732   6
  -1  -1   1 56.3013  1.4196   8
  -1  -1   1 59.2377  1.7332   5
   0   1  -1 103.335   2.177   7
   0  -1   1 109.469   2.682   5
   0  -1   1 106.605   2.300   3
   0  -1   1 109.350   2.488   4
   0  -1   1 107.482   2.072   6
  -1   1  -1 2041.96   49.53   5
  -1   1  -1 1991.32   36.60   7
   1  -1   1 2027.33   48.81   5
   1  -1   1 2040.86   42.72   8
   1  -1   1 1998.37   38.78   3
   1  -1   1 1992.59   41.78   4
   1  -1   1 1999.95   35.62   6
  -2   1  -1 378.286   7.372   7
  -2   1  -1 389.455   9.211   5
   2  -1   1 390.093   8.396   8
   2  -1   1 383.806   7.712   3
   2  -1   1 374.706   7.201   6
   2  -1   1 395.507   8.317   4
  -3   1  -1 104.478   2.476   7
  -3   1  -1 98.8686  2.8848   1
  -3   1  -1 105.214   2.930   5
   3  -1   1 103.762   2.429   3
   3  -1   1 105.246   2.674   8
   3  -1   1 105.128   2.620   4
   3  -1   1 107.106   2.465   6
  -4   1  -1 14.0117  0.9476   1
  -4   1  -1 13.1780  0.8740  10
  -4   1  -1 14.6063  0.7972   7
   4  -1   1 14.0526  0.8116   6
   4  -1   1 13.1821  0.5779   9
   4  -1   1 14.1511  0.7773   8
  -5   1  -1 46.2436  1.9374   1
  -5   1  -1 44.6380  1.3734  11
  -5   1  -1 47.4131  1.7033   7
  -5   1  -1 44.0502  1.3582  12
   5  -1   1 46.1031  1.7139   8
   5  -1   1 45.2535  1.6522   6
   5  -1   1 45.7557  1.8641  10
   5  -1   1 44.9388  1.3975   9
  -6   1  -1 21.1068  1.3702   1
  -6   1  -1 18.4766  1.2042   7
  -6   1  -1 21.0800  0.9295  12
   6  -1   1 20.0203  0.8682   9
   6  -1   1 20.7130  1.2456   8
   6  -1   1 18.6852  1.1984   6
   6  -1   1 20.9054  1.3448  10
  -7   1  -1 545.678   9.262  17
  -7   1  -1 551.170   9.512  15
  -7   1  -1 562.183  11.131  12
  -7   1  -1 559.114  13.363   1
  -7   1  -1 552.189   9.231  18
   7  -1   1 554.143  12.850   9
   7  -1   1 577.795  12.791  10
  -8   1  -1 52.4630  1.4071  17
  -8   1  -1 54.4513  1.6907  12
   8  -1   1 54.5480  1.6512   9
   8  -1   1 53.1827  1.4115  15
  -9   1  -1 3.85864 0.46088  12
  -9   1  -1 5.09176 0.42673  17
   9  -1   1 4.65367 0.38980  15
 -10   1  -1 2.45647 0.25724  17
  10  -1   1 2.12781 0.21192  18
  10  -1   1 2.02113 0.22460  15
  10   0  -1 14.3467  0.4486  18
  10   0  -1 14.4366  0.5085  15
 -10   0   1 15.6371  0.5532  17
   9   0  -1 4.15130 0.35580  18
   9   0  -1 5.33581 0.43448  15
  -9   0   1 4.95751 0.52513  12
  -9   0   1 4.37372 0.42416  17
   8   0  -1 5.11449 0.43122  18
   8   0  -1 4.49224 0.44562  15
  -8   0   1 4.40388 0.46563  17
  -8   0   1 5.13299 0.38871  18
  -8   0   1 4.47688 0.88271   1
  -8   0   1 4.89991 0.56366  12
   7   0  -1 0.16975 0.25570  15
   7   0  -1 0.44050 0.21685   9
  -7   0   1 0.36696 0.25788  17
  -7   0   1 1.40511 0.36396  12
  -7   0   1 0.47080 0.23236  18
  -7   0   1 0.31895 0.50082   1
   6   0  -1 105.468   2.767   9
  -6   0   1 108.373   3.578   1
  -6   0   1 104.433   2.622  12
  -6   0   1 108.339   3.073   7
   5   0  -1 360.505   8.319   9
  -5   0   1 360.172   8.774   1
  -5   0   1 356.150   7.498   7
  -5   0   1 362.718   9.638   5
  -5   0   1 361.970   8.221   9
   4   0  -1 16.8228  0.7840   6
   4   0  -1 16.1247  0.7214   3
   4   0  -1 16.0395  0.8333   8
   4   0  -1 14.8980  0.6114   9
   4   0  -1 16.7307  0.7986   4
  -4   0   1 15.5966  0.6077   9
  -4   0   1 15.9782  1.0875   5
  -4   0   1 16.1603  0.8202   7
  -4   0   1 16.4349  1.0073   1
   3   0  -1 8.85306 0.55349   8
   3   0  -1 11.6420  0.5454   4
   3   0  -1 8.65871 0.49990   6
  -3   0   1 10.2031  0.5109   8
  -3   0   1 7.51077 0.65091   1
  -3   0   1 9.67572 0.55589   2
  -3   0   1 9.65291 0.54812   7
  -3   0   1 10.4113  0.7504   5
   2   0  -1 1267.06   24.59   3
   2   0  -1 1247.08   26.48   4
   2   0  -1 1281.93   27.04   8
   2   0  -1 1285.08   22.63   6
  -2   0   1 1273.71   23.28   7
  -2   0   1 1246.53   26.98   8
  -2   0   1 1316.70   29.90   5
   1   0  -1 135.960   3.155   8
   1   0  -1 134.584   3.154   4
   1   0  -1 144.358   2.682   6
   1   0  -1 139.757   2.932   3
  -1   0   1 140.574   3.593   5
  -1   0   1 138.692   3.162   8
  -1   0   1 142.480   2.782   7
   0   0  -1 1.28999 0.13954   3
   0   0  -1 1.44374 0.12168   6
   0   0  -1 1.24367 0.13121   7
   0   0  -1 1.38397 0.15598   4
  -1   0  -1 112.344   2.889   5
   1   0   1 113.378   2.563   4
   1   0   1 109.850   2.363   3
  -2   0  -1 5055.94   90.65   7
   2   0   1 5052.75  105.61   8
   2   0   1 4916.02   88.46   6
   2   0   1 4997.94   96.16   3
   2   0   1 4999.38  103.70   4
  -3   0  -1 793.538  17.956   1
  -3   0  -1 843.368  15.464   7
   3   0   1 832.058  17.751   8
   3   0   1 820.167  14.991   6
   3   0   1 830.523  17.269   4
   3   0   1 831.137  16.035   3
  -4   0  -1 1625.42   39.77   5
  -4   0  -1 1717.87   36.30   1
  -4   0  -1 1646.56   34.24  10
  -4   0  -1 1732.43   31.22   7
   4   0   1 1659.21   37.55   9
   4   0   1 1724.87   30.32   6
   4   0   1 1718.74   36.04   8
  -5   0  -1 42.2175  1.8066   1
  -5   0  -1 41.9145  1.6896  10
  -5   0  -1 41.3810  1.2769  11
  -5   0  -1 40.9027  1.5520   7
   5   0   1 39.8945  1.5656   8
   5   0   1 40.2485  1.2855   9
   5   0   1 43.6253  1.5555   6
  -6   0  -1 227.570   6.157   1
  -6   0  -1 222.531   4.835  12
  -6   0  -1 216.941   5.306   7
   6   0   1 219.531   5.779   8
   6   0   1 227.654   5.821  10
   6   0   1 230.729   5.186   6
   6   0   1 226.056   5.448   9
  -7   0  -1 177.284   3.198  18
  -7   0  -1 179.259   4.080  12
  -7   0  -1 180.420   5.325   1
  -7   0  -1 176.556   3.479  15
  -7   0  -1 172.955   3.409  17
   7   0   1 178.672   4.453   9
  -8   0  -1 7.82147 1.08023   1
  -8   0  -1 9.09409 0.68735  12
  -8   0  -1 9.01718 0.58418  17
   8   0   1 7.92792 0.55649  15
   8   0   1 9.15343 0.57331   9
  -9   0  -1 7.40735 0.57998  12
  -9   0  -1 5.86469 0.46459  17
   9   0   1 7.24562 0.47195  15
 -10   0  -1 22.2796  0.6753  17
  10   0   1 21.7228  0.6226  18
  10   0   1 22.1710  0.6495  15
  10  -1  -1 18.1981  0.5660  15
  10  -1  -1 19.1374  0.5021  18
 -10   1   1 18.4958  0.5778  17
   9  -1  -1 271.312   4.840  15
   9  -1  -1 276.526   4.834  18
  -9   1   1 262.306   5.686  12
  -9   1   1 278.652   4.767  17
   8  -1  -1 3.60235 0.40811  15
   8  -1  -1 3.71525 0.38783  18
  -8   1   1 3.23131 0.80773   1
  -8   1   1 3.78765 0.44447  17
  -8   1   1 4.26909 0.53930  12
  -8   1   1 3.75041 0.30912  18
   7  -1  -1 2.30982 0.37271  15
   7  -1  -1 2.17491 0.32254   9
  -7   1   1 2.32211 0.36833  17
  -7   1   1 2.57517 0.43641  12
  -7   1   1 2.22034 0.30380  18
  -7   1   1 2.19385 0.66372   1
   6  -1  -1 161.160   3.949   9
  -6   1   1 156.318   4.027   7
  -6   1   1 155.409   3.606  12
  -6   1   1 159.840   4.760   1
   5  -1  -1 6.32328 0.43060   9
   5  -1  -1 6.44916 0.78586  10
   5  -1  -1 7.25202 0.66008   6
  -5   1   1 7.18623 0.86556   1
  -5   1   1 7.45691 0.65337   7
   4  -1  -1 5.45749 0.51050   6
   4  -1  -1 6.48465 0.54292   8
   4  -1  -1 5.88330 0.37479   9
   4  -1  -1 7.42697 0.52265   3
   4  -1  -1 6.04215 0.65794  10
   4  -1  -1 7.38363 0.57129   4
  -4   1   1 6.52604 0.68448   5
  -4   1   1 5.31353 0.68459   1
  -4   1   1 5.75561 0.35134   9
  -4   1   1 6.86629 0.54633   7
   3  -1  -1 267.952   5.277   6
   3  -1  -1 259.600   6.008   4
   3  -1  -1 267.709   6.126   8
   3  -1  -1 267.880   5.589   3
  -3   1   1 277.152   6.916   5
  -3   1   1 260.233   6.351   1
  -3   1   1 272.910   5.366   7
  -3   1   1 266.937   5.806   2
  -3   1   1 268.849   6.017   8
   2  -1  -1 1250.00   25.76   4
   2  -1  -1 1257.33   22.04   6
   2  -1  -1 1235.05   23.92   3
   2  -1  -1 1206.42   26.23   8
  -2   1   1 1213.16   26.18   8
  -2   1   1 1253.24   28.93   5
  -2   1   1 1225.25   22.57   7
   1  -1  -1 2.21912 0.24362   8
   1  -1  -1 0.70856 0.23313   6
  -1   1   1 1.60826 0.25538   5
   0  -1  -1 298.990   6.187   4
   0  -1  -1 294.148   5.800   7
   0  -1  -1 296.266   6.932   5
   0  -1  -1 293.224   5.725   3
   0  -1  -1 289.196   5.265   6
   0   1   1 284.578   6.240   8
   0   1   1 279.760   5.668   7
  -1  -1  -1 19.9484  0.7107   5
  -1  -1  -1 19.2002  0.5406   7
  -1  -1  -1 17.7650  0.4951   6
   1   1   1 19.3129  0.5275   8
  -2  -1  -1 3008.26   68.30   5
  -2  -1  -1 2952.42   53.26   7
  -2  -1  -1 2750.98   61.79   4
  -2  -1  -1 2916.33   51.75   6
   2   1   1 3007.39   62.75   4
   2   1   1 2956.66   61.78   8
  -3  -1  -1 10.8500  0.7712   5
  -3  -1  -1 10.3668  0.6008   7
   3   1   1 10.1047  0.3651   3
   3   1   1 10.4723  0.3862   4
   3   1   1 10.3209  0.5625   8
   3   1   1 10.1679  0.5210   6
  -4  -1  -1 468.440  10.241  10
  -4  -1  -1 479.193   9.424   7
  -4  -1  -1 477.507  10.944   1
  -4  -1  -1 474.420  12.021   5
   4   1   1 488.994  10.679   8
   4   1   1 463.678  10.842   9
   4   1   1 489.758   9.060   6
  -5  -1  -1 20.7421  0.8185  11
  -5  -1  -1 20.8630  1.3158   5
  -5  -1  -1 20.5101  1.2245   1
  -5  -1  -1 22.0363  1.1046   7
  -5  -1  -1 20.3071  1.1586  10
   5   1   1 21.0533  1.0505   8
   5   1   1 20.4352  0.9935   6
   5   1   1 20.4364  0.8031   9
  -6  -1  -1 21.2485  0.9346  12
  -6  -1  -1 23.1180  1.2689   7
  -6  -1  -1 24.2252  1.4537   1
  -6  -1  -1 23.1080  0.9469  11
   6   1   1 22.5567  1.2552   8
   6   1   1 22.7937  0.9083   9
  -7  -1  -1 28.4175  0.8017  18
  -7  -1  -1 28.0447  1.1450  12
  -7  -1  -1 29.0734  0.9941  15
  -7  -1  -1 29.7098  1.7292   1
  -7  -1  -1 26.6092  0.9565  17
   7   1   1 28.8639  1.0788   9
  -8  -1  -1 191.307   3.570  17
  -8  -1  -1 187.228   4.253  12
   8   1   1 178.054   4.546   9
  -9  -1  -1 31.3881  1.1734  12
  -9  -1  -1 31.7877  0.9917  17
   9   1   1 31.4558  0.9560  15
 -10  -1  -1 8.93601 0.45055  17
  10   1   1 9.60433 0.40578  18
  10   1   1 8.83444 0.41747  15
  10  -2  -1 15.3807  0.4801  15
   9  -2  -1 106.250   2.152  15
   9  -2  -1 107.676   2.123  18
  -9   2   1 106.681   2.124  17
  -9   2   1 104.823   2.573  12
   8  -2  -1 9.98146 0.57878  15
   8  -2  -1 9.42730 0.53908  18
  -8   2   1 11.8994  0.6131  17
  -8   2   1 10.8250  0.7010  12
  -8   2   1 10.1412  0.4142  18
   7  -2  -1 -0.0835  0.2187  15
  -7   2   1 -0.2169  0.4501   1
  -7   2   1 0.43417 0.27963  12
  -7   2   1 0.98474 0.29173  17
  -7   2   1 0.14631 0.18670  18
   6  -2  -1 64.3190  1.8817   9
   6  -2  -1 65.6258  2.4904  10
  -6   2   1 64.6929  1.8566  12
  -6   2   1 65.4915  2.6193   1
   5  -2  -1 92.1520  2.4341   9
   5  -2  -1 90.6830  2.5852   6
   5  -2  -1 94.2366  2.9468  10
  -5   2   1 86.8268  2.2357  12
  -5   2   1 93.8035  2.5964   7
  -5   2   1 91.4865  3.0759   1
   4  -2  -1 67.9061  1.9707   3
   4  -2  -1 71.0677  2.1255   8
   4  -2  -1 71.6788  2.2827  10
   4  -2  -1 69.9526  1.8689   9
   4  -2  -1 69.5540  1.9862   6
   4  -2  -1 66.6542  2.1305   4
  -4   2   1 67.6538  2.3698   1
  -4   2   1 66.8220  1.7479   9
  -4   2   1 69.5853  1.9226   7
   3  -2  -1 10.9167  0.4920   9
   3  -2  -1 11.3687  0.6597   8
   3  -2  -1 11.0418  0.6786   4
   3  -2  -1 11.3859  0.6433   3
   3  -2  -1 11.0303  0.6509   6
  -3   2   1 9.69175 0.44865   9
  -3   2   1 10.8435  0.7548   1
  -3   2   1 11.4045  0.5935   7
  -3   2   1 11.4506  0.7381   5
  -3   2   1 10.8618  0.5625   8
   1  -2  -1 410.476   7.555   6
   1  -2  -1 406.995   8.896   8
   1  -2  -1 413.645   9.738   5
   1  -2  -1 414.356   8.853   4
   1  -2  -1 406.374   8.218   3
  -1   2   1 403.123   7.614   7
  -1   2   1 416.463   8.872   8
   0  -2  -1 523.009  10.873   4
   0  -2  -1 506.287   9.234   6
   0  -2  -1 507.104  12.086   5
   0  -2  -1 524.208  10.100   3
   0  -2  -1 507.216   9.439   7
   0   2   1 502.976  10.957   8
  -1  -2  -1 259.934   5.263   3
  -1  -2  -1 271.970   5.689   4
  -1  -2  -1 259.583   5.708   8
  -1  -2  -1 260.560   5.695   2
  -1  -2  -1 260.934   4.849   6
  -1  -2  -1 266.245   5.018   7
  -1  -2  -1 266.695   6.447   5
   1   2   1 257.779   5.753   8
  -2  -2  -1 6.80075 0.50004   2
  -2  -2  -1 6.71583 0.41213   7
  -2  -2  -1 7.06429 0.58902   5
  -2  -2  -1 6.78471 0.31962   4
  -2  -2  -1 8.03177 0.36533   6
  -2  -2  -1 6.49440 0.29682   3
  -2  -2  -1 6.32535 0.32346   8
   2   2   1 7.44625 0.41750   8
  -3  -2  -1 42.8178  1.5148   1
  -3  -2  -1 50.3890  1.8242   5
  -3  -2  -1 42.6003  1.3147   7
  -3  -2  -1 43.7874  1.1665   6
  -3  -2  -1 42.2406  1.4552   2
   3   2   1 43.2910  1.3653   8
  -4  -2  -1 1877.20   40.02   2
  -4  -2  -1 1985.09   35.83   7
  -4  -2  -1 1961.33   45.92   5
  -4  -2  -1 1991.95   41.60   1
   4   2   1 1970.91   41.42   8
   4   2   1 1851.17   43.17   9
   4   2   1 1979.02   34.62   6
  -5  -2  -1 50.0001  1.9809   1
  -5  -2  -1 50.1518  2.2380   5
  -5  -2  -1 48.4714  1.7267   7
  -5  -2  -1 47.2125  1.4445  11
   5   2   1 48.9768  1.7599   8
   5   2   1 51.0973  1.4936   9
   5   2   1 51.0842  1.5961   6
  -6  -2  -1 199.583   6.186   5
  -6  -2  -1 199.230   4.400  12
  -6  -2  -1 202.394   4.641  11
  -6  -2  -1 199.182   4.948   7
  -6  -2  -1 206.086   5.626   1
   6   2   1 204.443   4.934   9
  -7  -2  -1 122.594   2.415  18
  -7  -2  -1 120.383   2.562  17
  -7  -2  -1 124.212   4.103   1
  -7  -2  -1 124.560   3.167  11
  -7  -2  -1 128.429   3.068  12
  -7  -2  -1 121.846   2.607  15
   7   2   1 127.179   3.255   9
  -8  -2  -1 21.2021  0.8504  17
  -8  -2  -1 19.6410  1.4482   1
  -8  -2  -1 20.2481  0.9790  12
  -8  -2  -1 20.8396  0.5956  18
  -8  -2  -1 21.1440  0.8248  15
  -9  -2  -1 3.37055 0.46571  12
  -9  -2  -1 3.33652 0.39821  17
   9   2   1 3.22342 0.35847  18
   9   2   1 4.15710 0.40920  15
 -10  -2  -1 14.0760  0.5540  17
  10   2   1 13.6545  0.4895  18
  10   2   1 13.7815  0.5080  15
   9  -3  -1 10.7652  0.4582  18
   9  -3  -1 10.6098  0.4951  15
  -9   3   1 10.2862  0.6084  12
  -9   3   1 11.1809  0.4982  17
   8  -3  -1 24.4916  0.8438  15
   8  -3  -1 23.3752  0.8170  18
  -8   3   1 23.0642  0.8249  17
  -8   3   1 23.9869  1.0192  12
   7  -3  -1 3.67198 0.40573  15
  -7   3   1 2.22040 0.28066  18
  -7   3   1 2.31314 0.42574  12
  -7   3   1 2.22476 0.35045  17
   6  -3  -1 31.0849  1.0102  15
   6  -3  -1 31.6489  1.1282   9
   6  -3  -1 33.7996  1.7705  10
  -6   3   1 32.8069  1.7860   1
  -6   3   1 31.8672  1.2010  12
  -6   3   1 31.6847  0.9274  18
   5  -3  -1 35.5473  1.5172   6
   5  -3  -1 36.0695  1.7012  10
   5  -3  -1 33.8566  1.1690   9
  -5   3   1 33.2051  1.1660  12
  -5   3   1 34.0322  1.7114   1
   4  -3  -1 125.606   3.501   8
   4  -3  -1 132.320   3.255   6
   4  -3  -1 130.912   3.347   3
   4  -3  -1 128.366   3.594   4
   4  -3  -1 129.908   3.266   9
   4  -3  -1 129.977   3.681  10
  -4   3   1 128.500   3.133   7
  -4   3   1 135.774   3.808   1
   3  -3  -1 848.177  17.803  10
   3  -3  -1 838.851  18.466   8
   3  -3  -1 839.979  19.056   9
   3  -3  -1 855.932  15.730   6
   3  -3  -1 860.729  17.017   3
   3  -3  -1 865.136  18.319   4
  -3   3   1 863.269  15.922   7
  -3   3   1 824.147  18.959   9
  -3   3   1 852.670  18.642   1
   2  -3  -1 2.85895 0.36749   8
   2  -3  -1 2.46971 0.39697   4
   2  -3  -1 1.86986 0.32941   3
   2  -3  -1 2.86296 0.36430   6
   2  -3  -1 2.88725 0.31133   2
   2  -3  -1 2.79490 0.26241   9
  -2   3   1 2.01917 0.27776   8
  -2   3   1 2.09981 0.27414   7
  -2   3   1 2.98680 0.32058   5
   1  -3  -1 261.168   5.517   3
   1  -3  -1 264.812   5.058   6
   1  -3  -1 266.103   5.951   4
   1  -3  -1 255.557   5.604   2
   1  -3  -1 255.814   5.838   8
   1  -3  -1 264.060   6.302   5
  -1   3   1 254.543   5.790   8
  -1   3   1 258.004   5.013   7
   0  -3  -1 173.494   3.788   3
   0  -3  -1 175.446   4.332   5
   0  -3  -1 168.616   3.405   7
   0  -3  -1 176.591   3.424   6
   0  -3  -1 170.991   3.956   8
   0  -3  -1 169.245   3.907   2
   0  -3  -1 172.304   4.074   4
   0   3   1 172.844   3.950   8
  -1  -3  -1 152.875   3.756   4
  -1  -3  -1 164.054   3.279   7
  -1  -3  -1 167.504   3.786   2
  -1  -3  -1 164.819   3.172   6
  -1  -3  -1 159.533   3.693   8
  -1  -3  -1 167.442   4.191   5
  -1  -3  -1 150.999   3.482   3
   1   3   1 164.461   3.748   8
  -2  -3  -1 93.1767  2.3309   8
  -2  -3  -1 91.0679  2.1972   7
  -2  -3  -1 100.351   2.578   2
  -2  -3  -1 103.052   2.387   4
  -2  -3  -1 98.6848  2.8585   5
  -2  -3  -1 91.8093  2.0231   6
  -2  -3  -1 100.173   2.207   3
   2   3   1 91.7336  2.4190   8
  -3  -3  -1 379.163   7.133   6
  -3  -3  -1 393.116   8.566   2
  -3  -3  -1 385.118   7.584   7
  -3  -3  -1 376.677   8.668   1
  -3  -3  -1 391.408   9.766   5
   3   3   1 366.959   8.722   9
   3   3   1 385.643   8.585   8
  -4  -3  -1 506.625  11.422   1
  -4  -3  -1 508.553   9.379   6
  -4  -3  -1 501.098  11.084   2
  -4  -3  -1 504.670   9.937   7
  -4  -3  -1 512.123  12.786   5
   4   3   1 490.339  11.416   9
   4   3   1 489.164  11.218   8
  -5  -3  -1 2.05885 0.56590   5
  -5  -3  -1 2.05895 0.32313  11
  -5  -3  -1 1.78244 0.45064   7
  -5  -3  -1 1.57607 0.45838   1
   5   3   1 1.49238 0.39519   8
   5   3   1 2.61463 0.31348   9
  -6  -3  -1 3.46531 0.67333   1
  -6  -3  -1 2.31166 0.37969  11
  -6  -3  -1 2.55641 0.73018   5
  -6  -3  -1 2.97602 0.41857  12
  -6  -3  -1 2.32796 0.53243   7
   6   3   1 2.37713 0.33506   9
  -7  -3  -1 206.818   4.519  12
  -7  -3  -1 195.488   5.737   1
  -7  -3  -1 205.257   4.753  11
  -7  -3  -1 199.821   3.682  18
  -7  -3  -1 196.806   3.845  15
  -7  -3  -1 197.247   3.777  17
   7   3   1 207.114   4.942   9
  -8  -3  -1 1.13318 0.29997  17
  -8  -3  -1 1.40422 0.30214  15
  -8  -3  -1 1.19481 0.35709  12
  -8  -3  -1 0.98332 0.57766   1
  -8  -3  -1 1.06708 0.20401  18
  -9  -3  -1 142.173   3.324  12
  -9  -3  -1 143.353   2.796  17
   9   3   1 139.788   2.780  18
   9   3   1 141.038   2.752  15
 -10  -3  -1 40.2070  1.0013  17
  10   3   1 39.1407  0.9316  18
   9  -4  -1 48.8212  1.1039  15
   9  -4  -1 47.6740  1.0457  18
   8  -4  -1 239.977   4.385  18
   8  -4  -1 241.066   4.369  15
  -8   4   1 243.427   5.154  12
  -8   4   1 242.669   4.244  17
   7  -4  -1 47.9223  1.2967  15
   7  -4  -1 46.4807  2.1289  10
  -7   4   1 47.8567  1.5445  12
  -7   4   1 45.0684  1.0314  18
  -7   4   1 45.5370  1.2538  17
   6  -4  -1 535.527  12.243  10
   6  -4  -1 527.997   9.097  15
   6  -4  -1 538.474  12.251   9
  -6   4   1 536.725  10.649  12
  -6   4   1 533.701   9.046  18
   5  -4  -1 1.50540 0.48481   3
   5  -4  -1 2.16389 0.60281  10
   5  -4  -1 1.82885 0.30637   9
  -5   4   1 1.13731 0.31137  12
   4  -4  -1 4.13331 0.37520   9
   4  -4  -1 4.34097 0.60904   3
   4  -4  -1 4.29101 0.67646  10
   4  -4  -1 3.74587 0.57574   6
   4  -4  -1 4.14145 0.65274   4
  -4   4   1 4.14235 0.42460  12
   3  -4  -1 6.64329 0.59141   8
   3  -4  -1 7.05341 0.43440   9
   3  -4  -1 7.22360 0.70124   4
   3  -4  -1 7.00370 0.65658   3
   3  -4  -1 5.83410 0.71189  10
   3  -4  -1 6.92359 0.61812   6
  -3   4   1 6.95309 0.53662   7
   2  -4  -1 21.9094  1.0891  10
   2  -4  -1 21.8214  0.7865   9
   2  -4  -1 28.7869  1.1235   3
   2  -4  -1 22.2625  0.9594   8
   2  -4  -1 28.5182  1.2091   4
   2  -4  -1 22.4684  0.9661   6
  -2   4   1 23.3066  0.8643   7
  -2   4   1 21.1765  0.7318   9
   1  -4  -1 278.011   5.969   3
   1  -4  -1 259.391   6.277   9
   1  -4  -1 279.877   5.387   7
   1  -4  -1 279.910   6.670   5
   1  -4  -1 280.769   5.432   6
   1  -4  -1 265.746   6.238   8
   1  -4  -1 281.776   6.436   4
   1  -4  -1 271.289   6.006   2
  -1   4   1 274.380   6.180   8
  -1   4   1 263.028   6.271   9
   0  -4  -1 217.745   4.287   6
   0  -4  -1 212.335   4.298   7
   0  -4  -1 215.646   4.895   2
   0  -4  -1 215.934   4.769   3
   0  -4  -1 215.386   5.380   5
   0  -4  -1 211.009   5.122   4
   0   4   1 211.777   4.934   8
  -1  -4  -1 31.0999  1.1511   2
  -1  -4  -1 32.4334  1.2124   4
  -1  -4  -1 30.4099  0.9782   7
  -1  -4  -1 30.5038  0.9315   6
  -1  -4  -1 31.0631  1.1986   5
  -1  -4  -1 29.5626  1.0332   8
  -1  -4  -1 32.3427  1.1049   3
   1   4   1 31.1880  1.0527   8
  -2  -4  -1 187.746   4.272   4
  -2  -4  -1 170.193   4.786   5
  -2  -4  -1 179.787   4.158   8
  -2  -4  -1 178.019   3.547   6
  -2  -4  -1 171.072   4.133   9
  -2  -4  -1 176.683   4.211   1
  -2  -4  -1 179.499   4.357   2
  -2  -4  -1 176.292   3.799   7
  -2  -4  -1 184.899   3.951   3
   2   4   1 168.619   4.174   9
   2   4   1 176.189   4.235   8
  -3  -4  -1 343.891   6.605   6
  -3  -4  -1 336.334   7.949   9
  -3  -4  -1 350.208   8.026   2
  -3  -4  -1 348.779   7.085   7
  -3  -4  -1 356.229   9.073   5
  -3  -4  -1 354.170   8.022   1
   3   4   1 360.730   8.000   8
   3   4   1 349.187   8.050   9
  -4  -4  -1 644.358  16.204   5
  -4  -4  -1 620.279  13.309  11
  -4  -4  -1 656.177  14.496   1
  -4  -4  -1 646.241  12.671   7
  -4  -4  -1 659.246  14.231   2
  -4  -4  -1 644.094  14.516   9
   4   4   1 662.714  14.684   9
   4   4   1 653.064  14.383   8
  -5  -4  -1 266.777   5.814  11
  -5  -4  -1 269.676   6.685   1
  -5  -4  -1 255.041   7.518   5
  -5  -4  -1 271.960   6.545   2
  -5  -4  -1 258.173   5.947   7
   5   4   1 256.868   6.214   9
  -6  -4  -1 31.9148  1.6918   1
  -6  -4  -1 31.8639  1.1875  12
  -6  -4  -1 31.4869  1.2106  11
   6   4   1 31.7838  1.1165   9
  -7  -4  -1 163.641   3.749  12
  -7  -4  -1 160.850   3.159  17
  -7  -4  -1 160.114   3.053  18
  -7  -4  -1 156.313   4.842   1
  -7  -4  -1 161.524   3.965  11
   7   4   1 163.135   4.008   9
  -8  -4  -1 0.23646 0.25582  17
  -8  -4  -1 0.33612 0.30579  12
  -8  -4  -1 0.42428 0.18801  18
  -8  -4  -1 0.56639 0.57602   1
  -9  -4  -1 9.30936 0.55996  17
   9   4   1 9.42295 0.48933  18
 -10  -4  -1 12.8132  0.5213  17
  10   4   1 13.7688  0.4601  18
   9  -5  -1 92.9990  1.6784  18
   8  -5  -1 5.15197 0.38738  15
   8  -5  -1 5.31753 0.38091  18
  -8   5   1 4.82825 0.46377  12
   7  -5  -1 34.3272  1.0431  18
   7  -5  -1 36.4204  1.8346  10
   7  -5  -1 34.6845  1.0406  15
  -7   5   1 33.6228  1.2314  12
   6  -5  -1 90.0615  2.0084  15
   6  -5  -1 88.8216  2.4088   9
   6  -5  -1 87.7008  3.1438  10
  -6   5   1 93.1374  2.4030  12
  -6   5   1 88.4382  1.8077  18
   5  -5  -1 77.0241  2.8357  10
   5  -5  -1 78.2573  2.1708   9
   5  -5  -1 74.6744  1.7704  15
  -5   5   1 78.4305  2.1037  12
  -5   5   1 76.6358  1.6734  18
   4  -5  -1 113.092   3.555   4
   4  -5  -1 110.480   3.113   6
   4  -5  -1 106.388   3.231   3
   4  -5  -1 111.789   2.896   9
   4  -5  -1 113.780   3.491  10
  -4   5   1 109.438   2.651  12
   3  -5  -1 6.42519 0.80755   4
   3  -5  -1 5.35242 0.66920   6
   3  -5  -1 5.46791 0.41679   9
   3  -5  -1 7.38087 0.74445   3
   3  -5  -1 5.06867 0.63051   8
   3  -5  -1 5.19295 0.71962  10
   2  -5  -1 525.197  11.969   4
   2  -5  -1 523.240  11.108   3
   2  -5  -1 532.502  11.851   8
   2  -5  -1 526.407  10.192   6
   2  -5  -1 530.657  12.017   9
   2  -5  -1 532.387  11.544  10
   1  -5  -1 39.8620  1.1930   9
   1  -5  -1 40.6178  1.2385   7
   1  -5  -1 42.1953  1.3507   6
   1  -5  -1 40.2613  1.3549   2
   1  -5  -1 42.1267  1.5214   3
   1  -5  -1 39.8822  1.4128   8
   1  -5  -1 41.7294  1.6432   4
   1  -5  -1 39.7840  1.5130  10
  -1   5   1 39.1489  1.1296   9
   0  -5  -1 21.5546  0.9263   5
   0  -5  -1 20.2229  0.8111   7
   0  -5  -1 20.6056  0.7247   9
   0  -5  -1 20.6845  1.0067   3
   0  -5  -1 19.8563  0.9668  10
   0  -5  -1 21.1269  1.0802   4
   0  -5  -1 22.4397  0.9788   2
   0  -5  -1 20.6104  0.8408   6
   0   5   1 19.5550  0.6907   9
  -1  -5  -1 687.396  13.555   3
  -1  -5  -1 685.974  16.052   5
  -1  -5  -1 665.941  12.656   7
  -1  -5  -1 678.138  14.564   8
  -1  -5  -1 669.513  12.277   6
  -1  -5  -1 672.748  14.587   4
  -1  -5  -1 680.578  14.297   2
  -1  -5  -1 626.683  14.955   9
   1   5   1 628.615  14.953   9
   1   5   1 674.075  14.525   8
  -2  -5  -1 239.248   6.466   5
  -2  -5  -1 245.158   5.691   9
  -2  -5  -1 243.588   5.167   7
  -2  -5  -1 244.215   5.692   8
  -2  -5  -1 247.414   5.860   2
  -2  -5  -1 239.624   4.837   6
   2   5   1 244.279   5.739   8
   2   5   1 248.394   5.718   9
  -3  -5  -1 72.0631  2.1797   1
  -3  -5  -1 67.5995  1.8846  11
  -3  -5  -1 69.3722  2.5600   5
  -3  -5  -1 71.8887  1.7904   6
  -3  -5  -1 72.1003  2.3731   2
  -3  -5  -1 71.6846  1.8701   9
  -3  -5  -1 74.3844  2.0987   7
   3   5   1 72.4876  1.9361   9
   3   5   1 71.9921  2.1691   8
  -4  -5  -1 29.4141  1.2963   7
  -4  -5  -1 28.3652  0.8958   9
  -4  -5  -1 27.7694  1.5687   5
  -4  -5  -1 30.3726  1.3445   1
  -4  -5  -1 27.5519  1.0407  11
  -4  -5  -1 31.0954  1.4743   2
   4   5   1 28.4043  0.9899   9
  -5  -5  -1 586.939  12.863   2
  -5  -5  -1 566.881  11.850  11
  -5  -5  -1 581.244  11.567   7
  -5  -5  -1 520.263  14.543   5
  -5  -5  -1 559.428  13.003   1
   5   5   1 574.786  12.885   9
  -6  -5  -1 6.50752 0.58281  11
  -6  -5  -1 8.18096 0.99406   1
  -6  -5  -1 6.73262 0.91197   2
   6   5   1 6.60031 0.46830   9
  -7  -5  -1 111.079   3.731   1
  -7  -5  -1 105.705   2.335  17
  -7  -5  -1 111.724   2.959  11
  -7  -5  -1 110.222   2.236  18
   7   5   1 108.375   2.410  14
  -8  -5  -1 197.568   4.706  11
  -8  -5  -1 202.456   3.557  18
  -8  -5  -1 200.866   3.746  17
   8   5   1 192.481   3.759  18
  -9  -5  -1 35.1872  1.0162  17
   9   5   1 34.1872  0.9494  18
 -10  -5  -1 1.00240 0.21494  17
  10   5   1 0.84690 0.15585  18
   8  -6  -1 1.47257 0.22467  15
   8  -6  -1 1.60054 0.21965  18
   7  -6  -1 6.48304 0.44815  15
   7  -6  -1 6.44388 0.44262  18
  -7   6   1 6.55754 0.53357  12
   6  -6  -1 12.2507  1.1534  10
   6  -6  -1 12.7442  0.6322  15
  -6   6   1 13.2471  0.7691  12
   5  -6  -1 47.4019  1.5069   9
   5  -6  -1 46.3281  2.1647  10
   5  -6  -1 48.2186  1.2938  15
  -5   6   1 48.3703  1.3602  13
  -5   6   1 47.5664  1.1455  18
  -5   6   1 51.2837  1.5715  12
   4  -6  -1 342.478   7.838   9
   4  -6  -1 321.915   7.772   3
   4  -6  -1 331.659   8.127  10
   3  -6  -1 125.759   3.729  10
   3  -6  -1 121.438   3.883   4
   3  -6  -1 123.204   3.590   3
   3  -6  -1 124.489   3.188   9
   2  -6  -1 286.561   6.112   6
   2  -6  -1 284.934   7.226   4
   2  -6  -1 290.281   6.916  10
   2  -6  -1 287.694   6.758   9
   2  -6  -1 285.808   6.702   3
   1  -6  -1 24.3453  1.2094  10
   1  -6  -1 25.0037  1.0895   6
   1  -6  -1 22.9249  0.8418   9
   1  -6  -1 22.6953  1.2799   4
   1  -6  -1 22.2942  1.1919   3
   0  -6  -1 5.92176 0.72808   4
   0  -6  -1 6.73974 0.66098   3
   0  -6  -1 6.30161 0.46448  11
   0  -6  -1 6.00300 0.61652   2
   0  -6  -1 6.03749 0.54231   6
   0  -6  -1 5.91173 0.55623   7
   0  -6  -1 5.83303 0.61779  10
   0  -6  -1 6.28163 0.60890   8
   0  -6  -1 6.03698 0.40581   9
   0   6   1 6.20705 0.35568   9
  -1  -6  -1 135.992   3.357   9
  -1  -6  -1 133.304   3.514  10
  -1  -6  -1 138.268   3.570   8
  -1  -6  -1 139.960   3.685   2
  -1  -6  -1 134.480   3.834   4
  -1  -6  -1 137.358   3.126   6
  -1  -6  -1 128.905   3.207  11
  -1  -6  -1 139.188   3.247   7
  -1  -6  -1 139.472   3.573   3
   1   6   1 136.838   3.311   9
  -2  -6  -1 2.10605 0.47544   2
  -2  -6  -1 1.68569 0.34657   6
  -2  -6  -1 4.36748 0.56713   3
  -2  -6  -1 2.16838 0.26932   9
  -2  -6  -1 3.81117 0.39001  11
  -2  -6  -1 3.04080 0.48270   7
  -2  -6  -1 1.57671 0.43192   5
  -2  -6  -1 3.81667 0.59945   4
  -3  -6  -1 7.23151 0.53213  11
  -3  -6  -1 7.09660 0.43033   9
  -3  -6  -1 6.50044 0.79314   2
  -3  -6  -1 7.46340 0.81208   5
  -3  -6  -1 7.06601 0.65896   7
   3   6   1 7.09213 0.43162   9
  -4  -6  -1 33.6488  1.7970   5
  -4  -6  -1 33.1869  1.2210  11
  -4  -6  -1 34.9468  1.0394   9
  -4  -6  -1 33.7146  1.5025   7
  -4  -6  -1 34.2631  1.6489   2
   4   6   1 33.2024  1.0940   9
  -5  -6  -1 49.6264  1.6432  11
  -5  -6  -1 49.1510  2.1445   2
   5   6   1 51.5906  1.4994   9
  -6  -6  -1 261.610   5.917  11
  -6  -6  -1 263.893   4.706  18
  -6  -6  -1 249.538   6.725   2
  -6  -6  -1 254.594   6.783   1
   6   6   1 255.194   4.902  14
  -7  -6  -1 1.99719 0.41406  11
  -7  -6  -1 2.17022 0.36656  17
  -7  -6  -1 1.86223 0.28410  18
   7   6   1 1.55129 0.29607  18
   7   6   1 1.96324 0.34444  14
  -8  -6  -1 0.26161 0.25925  17
  -8  -6  -1 0.14200 0.29254  11
  -8  -6  -1 0.31427 0.17600  18
   8   6   1 0.17724 0.21383  18
   8   6   1 -0.0703  0.2237  14
  -9  -6  -1 0.20364 0.21096  17
   9   6   1 0.54063 0.19535  18
   8  -7  -1 36.9444  0.7683  18
   7  -7  -1 0.37053 0.19661  18
   6  -7  -1 42.0433  1.9938  10
   6  -7  -1 44.3122  1.2028  18
   5  -7  -1 32.4642  1.7702  10
  -5   7   1 32.9931  0.7766  18
  -5   7   1 33.5658  1.0732  13
   4  -7  -1 157.178   4.660  10
   4  -7  -1 159.971   3.991   9
  -4   7   1 159.683   2.968  18
  -4   7   1 158.656   3.195  13
   3  -7  -1 194.344   4.701   9
   3  -7  -1 200.349   5.314  10
   3  -7  -1 185.498   5.093   3
  -3   7   1 188.918   3.529  18
  -3   7   1 184.727   3.676  13
   2  -7  -1 21.2565  1.2827  10
   2  -7  -1 20.6772  1.1655   6
   2  -7  -1 21.3215  0.8607   9
   2  -7  -1 18.2152  1.2152   3
   1  -7  -1 87.0146  2.3341   9
   1  -7  -1 85.4840  2.3184  11
   1  -7  -1 86.1275  2.7923   3
   1  -7  -1 87.3070  2.4974   6
   1  -7  -1 83.1693  2.9958   4
   1  -7  -1 87.6905  2.7952  10
   0  -7  -1 77.8412  2.5618   3
   0  -7  -1 76.1966  2.7575   4
   0  -7  -1 77.1227  2.1544  11
   0  -7  -1 78.4341  2.2607   6
   0  -7  -1 77.7348  2.1339   9
   0  -7  -1 81.0026  2.5671  10
   0  -7  -1 82.1830  2.5196   2
  -1  -7  -1 58.2133  1.8019   6
  -1  -7  -1 57.4938  1.6537   9
  -1  -7  -1 56.2244  2.2213   4
  -1  -7  -1 58.2760  2.1062   2
  -1  -7  -1 59.3276  2.0398  10
  -1  -7  -1 56.5722  1.7209  11
  -1  -7  -1 57.8574  2.0673   3
  -2  -7  -1 39.5594  1.6674   3
  -2  -7  -1 40.6099  1.8059   4
  -2  -7  -1 39.9742  1.2602   9
  -2  -7  -1 39.8030  1.3727  11
  -2  -7  -1 39.7479  1.5658   7
  -2  -7  -1 39.5517  1.7259   2
  -3  -7  -1 51.0101  1.4798   9
  -3  -7  -1 50.3104  1.8768   7
  -3  -7  -1 48.1606  1.6037  11
  -3  -7  -1 51.4515  2.0970   2
  -3  -7  -1 51.0731  2.2421   5
  -4  -7  -1 170.994   4.855   2
  -4  -7  -1 172.601   4.131  11
  -4  -7  -1 166.616   4.391   7
  -4  -7  -1 167.898   5.399   5
  -5  -7  -1 50.3743  2.2484   2
  -5  -7  -1 55.4358  1.7860  11
   5   7   1 52.1369  1.4626  14
  -6  -7  -1 126.658   2.533  18
  -6  -7  -1 124.525   3.254  11
  -6  -7  -1 120.134   3.983   2
   6   7   1 120.384   2.535  18
   6   7   1 123.308   2.686  14
  -7  -7  -1 31.9817  1.2936  11
  -7  -7  -1 30.1959  0.9020  18
   7   7   1 30.4047  0.9542  18
   7   7   1 28.4127  1.0152  14
  -8  -7  -1 83.5546  2.3542  11
  -8  -7  -1 83.2109  1.6227  18
   8   7   1 84.6380  1.9017  14
   8   7   1 83.7000  1.7845  18
   9   7   1 1.19373 0.23291  14
   9   7   1 1.90505 0.20838  18
   7  -8  -1 5.32109 0.29837  18
   6  -8  -1 70.3472  1.5599  18
   5  -8  -1 184.808   3.537  18
   5  -8  -1 176.149   5.047  10
  -5   8   1 188.679   3.496  13
   4  -8  -1 19.9851  1.3734  10
  -4   8   1 17.0038  0.7613  13
  -4   8   1 16.7873  0.7821  16
   3  -8  -1 277.481   7.219  10
   3  -8  -1 286.099   6.776   9
  -3   8   1 283.286   4.985  18
  -3   8   1 287.948   5.287  16
  -3   8   1 292.020   5.240  13
   2  -8  -1 74.1909  2.0625   9
   2  -8  -1 74.2852  2.6917  10
  -2   8   1 69.1944  1.5615  18
  -2   8   1 69.6350  1.7430  13
  -2   8   1 69.4512  1.7740  16
   1  -8  -1 18.1690  1.2340  10
   1  -8  -1 19.0017  0.9427  11
   1  -8  -1 18.4044  0.8132   9
   1  -8  -1 16.9985  1.2228   3
   0  -8  -1 55.7147  2.2342   3
   0  -8  -1 56.5927  1.7839  11
   0  -8  -1 56.8632  2.1699  10
   0  -8  -1 54.3803  1.9379   6
   0  -8  -1 59.9163  1.7197   9
  -1  -8  -1 748.730  15.574  11
  -1  -8  -1 741.683  15.761   3
  -1  -8  -1 767.098  16.504   2
  -1  -8  -1 757.065  16.956   9
  -1  -8  -1 730.566  16.983   4
  -2  -8  -1 261.821   5.957  11
  -2  -8  -1 263.912   6.206   9
  -2  -8  -1 259.261   6.661   2
  -3  -8  -1 599.380  12.484  11
  -3  -8  -1 578.219  13.454   2
  -4  -8  -1 69.2917  1.6819  18
  -4  -8  -1 66.1368  2.6772   2
  -4  -8  -1 68.5304  1.6849  16
  -4  -8  -1 72.7247  2.1622  11
   4   8   1 68.5615  1.6310  18
   4   8   1 68.6424  1.7730  14
  -5  -8  -1 109.327   2.955  11
  -5  -8  -1 107.827   2.331  16
  -5  -8  -1 108.963   2.295  18
  -5  -8  -1 99.2000  3.5763   2
   5   8   1 106.746   2.256  18
   5   8   1 105.955   2.407  14
  -6  -8  -1 35.1606  1.0408  18
  -6  -8  -1 35.1572  1.3964  11
   6   8   1 36.4412  1.0511  18
   6   8   1 36.7156  1.1619  14
  -7  -8  -1 0.10199 0.28935  11
  -7  -8  -1 0.28304 0.21546  18
   7   8   1 0.33262 0.21234  18
   7   8   1 1.64156 0.32946  14
   8   8   1 92.9928  2.0108  14
   8   8   1 92.7277  1.8425  18
   9   8   1 5.46047 0.33070  14
   6  -9  -1 10.0963  0.4150  18
   5  -9  -1 13.6302  0.5820  18
  -5   9   1 13.5503  0.5973  13
   4  -9  -1 8.43749 0.54766  16
   4  -9  -1 9.07270 0.54165  18
   4  -9  -1 8.67167 1.01880  10
  -4   9   1 9.05929 0.57574  13
   3  -9  -1 6.27984 0.89765  10
  -3   9   1 6.15991 0.30667  18
  -3   9   1 5.96672 0.50731  13
   2  -9  -1 67.2139  2.5939  10
  -2   9   1 62.9696  1.6324  13
  -2   9   1 66.0127  1.4121  18
   1  -9  -1 88.5629  3.0495  10
   1  -9  -1 89.0919  2.4083   9
   1  -9  -1 88.7094  2.0777  16
  -1   9   1 88.9066  1.8458  18
  -1   9   1 87.7138  2.0204  13
   0  -9  -1 3.69947 0.43591  16
   0  -9  -1 2.81017 0.47481  11
   0  -9  -1 2.52270 0.64684  10
   0  -9  -1 2.56675 0.34735   9
   0   9   1 2.97043 0.39439  13
   0   9   1 2.89052 0.31755  18
  -1  -9  -1 226.320   5.272   9
  -1  -9  -1 216.974   5.149  11
  -1  -9  -1 214.700   4.183  16
   1   9   1 213.706   3.995  18
   1   9   1 215.878   4.052  13
  -2  -9  -1 7.94006 0.56742  16
  -2  -9  -1 8.29968 1.02823   2
  -2  -9  -1 7.72407 0.66979  11
   2   9   1 8.10399 0.48945  18
  -3  -9  -1 20.3275  1.0450  11
  -3  -9  -1 21.2012  0.8309  18
  -3  -9  -1 20.1337  0.8503  16
  -3  -9  -1 19.3806  1.3928   2
   3   9   1 21.3742  0.8939  14
   3   9   1 21.7493  0.7586  18
  -4  -9  -1 101.047   2.321  16
  -4  -9  -1 109.178   2.335  18
  -4  -9  -1 109.415   2.964  11
   4   9   1 106.506   2.411  14
   4   9   1 107.192   2.233  18
  -5  -9  -1 141.557   2.844  18
  -5  -9  -1 140.344   2.903  16
  -5  -9  -1 144.458   3.698  11
   5   9   1 143.228   2.794  18
   5   9   1 142.403   3.008  14
  -6  -9  -1 61.9203  1.9917  11
  -6  -9  -1 66.8452  1.5140  18
   6   9   1 64.1890  1.4630  18
   6   9   1 64.3551  1.6417  14
  -7  -9  -1 81.9630  2.3355  11
  -7  -9  -1 85.5755  1.6859  18
   7   9   1 84.7812  1.9134  14
   7   9   1 81.7080  1.6946  18
   8   9   1 6.33712 0.27914  18
   8   9   1 6.21837 0.40549  14
   5 -10  -1 37.4028  0.8807  18
  -5  10   1 36.1325  0.8757  13
   4 -10  -1 127.727   2.514  18
  -4  10   1 130.495   2.515  13
   3 -10  -1 41.2108  1.1699  16
   3 -10  -1 41.7641  1.1506  18
  -3  10   1 40.6844  1.1486  13
   2 -10  -1 107.282   3.502  10
   2 -10  -1 108.031   2.327  18
   2 -10  -1 108.639   2.358  16
  -2  10   1 108.610   2.319  13
   1 -10  -1 1.63212 0.58198  10
   1 -10  -1 2.38447 0.38456  16
  -1  10   1 1.56069 0.20817  18
  -1  10   1 1.85487 0.32939  13
   0 -10  -1 49.5547  1.4272  16
   0 -10  -1 49.7951  1.7168  11
   0  10   1 49.4507  1.3463  13
   0  10   1 50.3617  1.1622  18
  -1 -10  -1 7.64409 0.55003  18
  -1 -10  -1 7.17556 0.56123  16
  -1 -10  -1 8.06448 0.69080  11
   1  10   1 7.74850 0.43332  18
   1  10   1 7.83233 0.52947  13
  -2 -10  -1 142.751   3.675  11
  -2 -10  -1 143.262   2.937  18
  -2 -10  -1 141.140   2.956  16
   2  10   1 144.044   2.739  18
  -3 -10  -1 13.3544  0.8417  11
  -3 -10  -1 13.0169  0.6392  18
  -3 -10  -1 12.1513  0.6688  16
   3  10   1 13.3383  0.5523  18
  -4 -10  -1 104.291   2.905  11
  -4 -10  -1 102.984   2.296  16
  -4 -10  -1 106.648   2.263  18
   4  10   1 106.826   2.352  14
   4  10   1 106.280   2.118  18
  -5 -10  -1 1.09643 0.33798  11
  -5 -10  -1 1.34999 0.30582  16
  -5 -10  -1 1.69138 0.30172  18
   5  10   1 1.62331 0.31413  14
   5  10   1 1.43725 0.23780  18
  -6 -10  -1 5.61499 0.40308  18
  -6 -10  -1 5.66877 0.55771  11
   6  10   1 6.41732 0.46886  14
   6  10   1 6.59062 0.35695  18
   7  10   1 19.5378  0.6869  14
   8  10   1 8.44598 0.38262  14
   4 -11  -1 48.9550  1.0446  18
  -4  11   1 49.2624  1.0766  13
   3 -11  -1 43.9472  1.0754  16
   3 -11  -1 43.2279  1.0440  18
  -3  11   1 39.9278  1.0461  13
   2 -11  -1 0.59159 0.24149  16
   2 -11  -1 1.10331 0.26285  18
  -2  11   1 0.57759 0.23511  13
   1 -11  -1 0.61268 0.26354  18
   1 -11  -1 0.65514 0.27181  16
  -1  11   1 0.29003 0.24535  13
   0 -11  -1 297.607   5.430  16
   0 -11  -1 299.161   5.388  18
   0  11   1 301.423   5.300  13
  -1 -11  -1 6.76439 0.49492  18
  -1 -11  -1 6.01807 0.50152  16
  -1 -11  -1 6.10510 0.62044  11
   1  11   1 6.25848 0.45901  13
  -2 -11  -1 5.90707 0.60328  11
  -2 -11  -1 5.97501 0.46373  18
  -2 -11  -1 6.35488 0.51331  16
   2  11   1 6.56342 0.32769  18
  -3 -11  -1 1.05625 0.34836  11
  -3 -11  -1 0.85388 0.27964  16
  -3 -11  -1 1.19630 0.27823  18
   3  11   1 1.34678 0.19615  18
  -4 -11  -1 23.8282  1.0692  11
  -4 -11  -1 23.0907  0.8225  16
  -4 -11  -1 23.6932  0.7758  18
   4  11   1 24.8721  0.8390  14
   4  11   1 23.5859  0.6194  18
  -5 -11  -1 6.63524 0.45159  16
  -5 -11  -1 6.15447 0.39158  18
   5  11   1 6.13754 0.43328  14
   6  11   1 7.13772 0.41641  14
   7  11   1 31.8745  0.8128  14
   2 -12  -1 2.90574 0.27328  16
  -2  12   1 2.97204 0.26933  13
   1 -12  -1 58.2182  1.3262  16
   1 -12  -1 54.6031  1.2400  18
  -1  12   1 56.5790  1.2675  13
   0 -12  -1 15.8201  0.6421  16
   0 -12  -1 16.0455  0.5957  18
   0  12   1 15.6499  0.5913  13
  -1 -12  -1 41.1310  1.1104  16
   1  12   1 39.8362  1.0076  13
  -2 -12  -1 178.965   3.367  18
  -2 -12  -1 188.309   3.464  16
  -3 -12  -1 35.6575  0.9890  16
  -3 -12  -1 34.2715  0.9016  18
  -4 -12  -1 93.8919  1.8302  18
  -4 -12  -1 97.2372  1.9427  16
   0 -13  -1 59.0353  1.1213  18
  -1 -13  -1 6.19078 0.27134  18
  -1 -13  -1 7.17900 0.37092  16
  -2 -13  -1 47.4925  1.0112  18
  -2 -13  -1 57.9987  1.1773  16
  -4 -12   2 3.04347 0.24860  18
  -3 -12   2 13.7213  0.4880  18
  -2 -12   2 87.8295  1.7079  16
  -2 -12   2 84.4120  1.7351  18
   1  12  -2 116.427   2.129  13
  -1 -12   2 111.435   2.204  18
  -1 -12   2 119.151   2.208  16
   0 -12   2 32.6303  0.8299  16
  -1  12  -2 10.7598  0.3846  13
   1 -12   2 10.8940  0.4083  16
  -5 -11   2 60.6848  1.3260  18
  -4 -11   2 1.05511 0.26227  18
  -3 -11   2 0.45481 0.22615  16
  -3 -11   2 0.26065 0.25915  11
   2  11  -2 14.2544  0.5747  13
  -2 -11   2 13.0987  0.7643  11
  -2 -11   2 13.8011  0.6102  16
   1  11  -2 20.7353  0.7097  13
  -1 -11   2 21.2456  0.7550  16
  -1 -11   2 19.6012  0.9311  11
   0  11  -2 17.8631  0.6562  13
   0 -11   2 16.9059  0.6797  16
  -1  11  -2 7.13083 0.42665  13
   1 -11   2 7.38073 0.45885  16
  -2  11  -2 6.62058 0.38280  13
   2 -11   2 6.49323 0.40836  16
  -3  11  -2 5.87544 0.30920  13
   3 -11   2 5.75621 0.32839  16
   7  10  -2 40.8374  0.9707  14
  -7 -10   2 38.8292  0.8773  18
   6  10  -2 7.85120 0.43549  14
  -6 -10   2 6.50887 0.43477  18
   5  10  -2 12.2716  0.5740  14
  -5 -10   2 10.7652  0.7011  11
  -5 -10   2 11.9238  0.6023  18
  -4 -10   2 122.255   3.174  11
  -3 -10   2 10.2831  0.5891  16
  -3 -10   2 10.5869  0.7324  11
   2  10  -2 9.24883 0.54666  13
  -2 -10   2 9.45342 0.57096  16
  -2 -10   2 8.76152 0.69733  11
   1  10  -2 72.8642  1.6896  13
  -1 -10   2 72.4506  1.7568  16
  -1 -10   2 72.8585  2.1921  11
  -1 -10   2 70.8651  2.0835   9
   0  10  -2 19.6668  0.7721  13
   0 -10   2 19.6062  0.8126  16
   0 -10   2 18.2283  0.8369   9
  -1  10  -2 69.1213  1.6542  13
   1 -10   2 71.1813  1.7076  16
   1 -10   2 71.5079  2.1165  11
  -2  10  -2 69.8573  1.6199  13
   2 -10   2 71.0883  1.6673  16
  -3  10  -2 13.8250  0.5695  13
   3 -10   2 14.1413  0.6044  16
  -4  10  -2 18.9771  0.5843  13
   4 -10   2 20.3314  0.6396  16
   8   9  -2 11.8457  0.4621  14
  -8  -9   2 11.8252  0.3570  18
   7   9  -2 19.9113  0.7018  14
  -7  -9   2 19.4448  0.6746  18
   6   9  -2 7.44255 0.50798  14
  -6  -9   2 6.93709 0.58574  11
  -6  -9   2 8.14061 0.52353  18
   5   9  -2 28.6981  0.9605  14
  -5  -9   2 27.4774  1.1897  11
   4   9  -2 28.4471  0.9737  14
  -4  -9   2 28.0639  1.2163  11
  -4  -9   2 27.1550  1.0280   9
  -3  -9   2 38.9047  1.4794  11
  -3  -9   2 38.6460  1.1672  16
   2   9  -2 0.98372 0.26790  13
  -2  -9   2 1.16151 0.32783   9
  -2  -9   2 1.37970 0.39153  11
  -2  -9   2 1.89383 0.34183  16
   1   9  -2 258.928   4.714  13
  -1  -9   2 256.073   6.261   9
  -1  -9   2 258.148   5.991  11
  -1  -9   2 257.677   4.804  16
   0   9  -2 136.164   2.798  13
   0  -9   2 139.184   2.868  16
   0  -9   2 134.675   3.528  11
   0  -9   2 135.344   3.581   9
  -1   9  -2 126.658   2.612  13
  -1   9  -2 124.015   2.673  16
   1  -9   2 121.591   3.274  11
   1  -9   2 125.396   3.315   9
  -2   9  -2 26.2822  0.9133  13
  -2   9  -2 25.8691  0.9477  16
   2  -9   2 24.0537  1.1273  11
   2  -9   2 24.8630  1.0258   9
  -3   9  -2 0.47778 0.26602  16
  -3   9  -2 -0.1423  0.2007  13
  -4   9  -2 3.61138 0.36654  16
  -4   9  -2 3.30423 0.34195  13
   5  -9   2 30.8326  0.8321  16
   8   8  -2 55.2905  1.3092  14
  -8  -8   2 55.3978  1.2316  17
  -8  -8   2 53.7297  1.1952  18
   7   8  -2 3.37986 0.38674  14
  -7  -8   2 3.74950 0.38559  17
  -7  -8   2 3.18159 0.36585  18
   6   8  -2 38.3886  1.1657  14
  -6  -8   2 35.5761  1.3771  11
  -6  -8   2 38.6442  1.1612  18
  -6  -8   2 38.2152  1.1171  17
   5   8  -2 10.3436  0.4118  18
   5   8  -2 10.6993  0.6411  14
   5   8  -2 10.4437  0.6258  17
  -5  -8   2 10.6950  0.7382  11
   4   8  -2 22.0840  0.6305  18
   4   8  -2 22.6528  0.8973  14
  -4  -8   2 22.5926  0.9576   9
  -4  -8   2 21.8884  1.5141   2
  -4  -8   2 22.6578  1.0804  11
   3   8  -2 152.222   2.748  18
  -3  -8   2 152.843   3.956   9
  -3  -8   2 158.176   3.880  11
  -3  -8   2 150.691   4.560   2
   2   8  -2 239.363   4.190  18
   2   8  -2 240.966   4.479  13
  -2  -8   2 244.293   5.984   9
  -2  -8   2 251.550   6.440   2
  -2  -8   2 247.831   4.602  16
  -2  -8   2 251.260   5.722  11
   1   8  -2 168.441   3.309  13
  -1  -8   2 167.461   3.377  16
  -1  -8   2 174.270   4.210  11
  -1  -8   2 172.485   4.344   9
   0   8  -2 217.624   4.045  13
   0   8  -2 207.164   4.098  16
   0  -8   2 213.812   5.292   9
   0  -8   2 215.412   5.069  11
  -1   8  -2 249.404   4.576  13
  -1   8  -2 239.242   4.642  16
   1  -8   2 250.697   5.730  11
   1  -8   2 245.393   6.023   9
  -2   8  -2 118.835   2.636  16
  -2   8  -2 123.343   2.582  13
   2  -8   2 117.379   3.712  10
   2  -8   2 121.949   3.205  11
   2  -8   2 122.958   3.265   9
  -3   8  -2 0.86057 0.28163  13
  -3   8  -2 1.11303 0.30886  16
   3  -8   2 1.41984 0.55819  10
   3  -8   2 2.17078 0.44218  11
   3  -8   2 0.96243 0.29123   9
  -4   8  -2 2.83297 0.37762  13
  -4   8  -2 2.99359 0.38762  16
   4  -8   2 2.57236 0.37612   9
   4  -8   2 2.37672 0.63981  10
  -5   8  -2 1.16451 0.27629  16
   9   7  -2 78.6511  1.6374  14
  -9  -7   2 80.6839  1.5760  17
   8   7  -2 18.2910  0.7072  14
  -8  -7   2 18.8500  0.6599  18
  -8  -7   2 19.0657  0.7065  17
   7   7  -2 9.25792 0.39078  18
   7   7  -2 8.57534 0.56405  14
  -7  -7   2 9.70874 0.59005  17
  -7  -7   2 9.48618 0.58442  18
   6   7  -2 75.4359  1.5370  18
   6   7  -2 71.3940  1.8217  14
  -6  -7   2 72.8777  2.1854  11
   5   7  -2 128.453   2.783  14
   5   7  -2 129.043   2.457  18
   5   7  -2 127.360   2.646  17
  -5  -7   2 132.208   3.343   9
  -5  -7   2 120.406   4.036   2
  -5  -7   2 130.290   3.345  11
   4   7  -2 6.46201 0.52516  14
   4   7  -2 6.60497 0.40359  18
  -4  -7   2 8.74677 0.66264  11
  -4  -7   2 6.56414 0.95931   2
  -4  -7   2 6.48743 0.53186   9
  -3  -7   2 110.700   2.907  11
  -3  -7   2 107.262   3.497   2
  -3  -7   2 107.867   2.948   9
  -2  -7   2 231.694   5.992   8
  -2  -7   2 240.663   5.740   9
  -2  -7   2 234.962   5.904   3
  -2  -7   2 230.740   6.374   4
  -2  -7   2 233.694   5.574   7
  -2  -7   2 239.335   5.432  11
  -2  -7   2 238.505   6.102   2
  -1  -7   2 188.827   5.086   8
  -1  -7   2 195.241   5.091   2
  -1  -7   2 192.142   4.568  11
  -1  -7   2 195.482   4.789   7
  -1  -7   2 193.529   5.082   3
  -1  -7   2 185.612   5.469   4
  -1  -7   2 202.665   4.816   9
   0  -7   2 148.214   4.194   8
   0  -7   2 153.664   3.857   9
   0  -7   2 147.354   4.209   3
   0  -7   2 150.901   3.945   7
   0  -7   2 150.630   3.708  11
  -1   7  -2 3.80503 0.50398  11
  -1   7  -2 4.10139 0.45656  12
   1  -7   2 3.55108 0.41995   9
   1  -7   2 4.22144 0.73700   3
   1  -7   2 3.01451 0.62900   8
   1  -7   2 3.40157 0.63834  10
  -2   7  -2 497.577  10.422  11
  -2   7  -2 476.648   8.444  16
  -2   7  -2 478.007   8.306  13
  -2   7  -2 484.962   9.622  12
   2  -7   2 465.189  10.785   3
   2  -7   2 496.384  11.251   9
   2  -7   2 464.107  11.346   8
   2  -7   2 498.520  11.060  10
  -3   7  -2 15.8172  0.7382  13
  -3   7  -2 15.1020  0.8122  12
  -3   7  -2 15.7386  0.7554  16
  -3   7  -2 17.1815  0.9262  11
   3  -7   2 16.3704  1.2385  10
   3  -7   2 15.7958  0.8072   9
  -4   7  -2 2.35364 0.35491  13
  -4   7  -2 2.52833 0.41159  12
  -4   7  -2 2.00259 0.35790  16
   4  -7   2 1.71683 0.59749  10
   4  -7   2 2.15083 0.36163   9
  -5   7  -2 78.3440  1.8440  16
  -5   7  -2 79.8383  2.1140  12
   5  -7   2 75.6464  2.2057   9
   5  -7   2 76.8476  2.8219  10
  -6   7  -2 27.4602  0.8543  16
  -6   7  -2 27.8439  1.0114  12
  -7   7  -2 0.39900 0.18837  19
   9   6  -2 1.03535 0.22328  14
  -9  -6   2 1.29474 0.25830  17
  -9  -6   2 1.09100 0.18385  18
   8   6  -2 50.6419  1.0754  18
   8   6  -2 50.2856  1.3371  14
  -8  -6   2 51.2840  1.3361  17
  -8  -6   2 51.8129  1.2852  18
   7   6  -2 249.646   4.778  14
   7   6  -2 248.231   4.417  18
  -7  -6   2 249.083   5.400  12
  -7  -6   2 251.045   4.560  17
  -7  -6   2 252.071   4.707  18
   6   6  -2 20.9811  0.8693  14
   6   6  -2 22.5268  0.7313  18
  -6  -6   2 24.0731  1.0721  11
  -6  -6   2 19.6789  1.4703   2
  -6  -6   2 23.0903  1.0310  12
   5   6  -2 253.237   5.024  14
   5   6  -2 266.550   4.701  18
  -5  -6   2 269.573   6.347   9
  -5  -6   2 270.285   6.017  11
  -5  -6   2 251.013   6.874   2
  -5  -6   2 273.113   5.623  12
   4   6  -2 18.0265  0.8331  12
  -4  -6   2 16.1349  1.3323   5
  -4  -6   2 16.1480  1.2204   2
  -4  -6   2 17.5759  0.8736  11
  -4  -6   2 18.5116  0.8204   9
   3   6  -2 127.093   2.979  12
  -3  -6   2 126.779   3.518   7
  -3  -6   2 130.134   3.241  11
  -3  -6   2 132.831   3.374   9
  -3  -6   2 133.180   3.634   3
  -3  -6   2 128.882   3.889   2
  -3  -6   2 131.697   3.637   8
  -3  -6   2 131.072   3.945   4
  -2  -6   2 318.445   7.378   9
  -2  -6   2 293.723   7.693   4
  -2  -6   2 317.005   7.487   8
  -2  -6   2 312.683   7.195   3
  -2  -6   2 310.198   6.835  11
  -2  -6   2 314.153   7.537   2
  -2  -6   2 324.360   6.860   7
  -1  -6   2 6.46060 0.70376   7
  -1  -6   2 6.61128 0.53210  11
  -1  -6   2 6.50017 0.76877   2
  -1  -6   2 6.32267 0.46377   9
  -1  -6   2 6.37413 0.61623   8
  -1  -6   2 6.47617 0.75502   3
  -1  -6   2 5.92551 0.78329   4
   0   6  -2 79.9871  2.2178  11
   0  -6   2 82.5415  2.2414   9
   0  -6   2 79.6667  2.8523   4
   0  -6   2 81.5331  2.5113   8
   0  -6   2 82.2499  2.6410   3
   0  -6   2 81.4327  2.4165   7
  -1   6  -2 0.77359 0.25998  11
  -1   6  -2 0.97914 0.28538  12
   1  -6   2 0.90715 0.37634   8
   1  -6   2 1.16259 0.25202   9
   1  -6   2 0.74593 0.35581   7
   1  -6   2 2.19119 0.44201   6
   1  -6   2 2.29624 0.53485  10
   1  -6   2 0.73556 0.44135   4
   1  -6   2 0.74240 0.42586   3
  -2   6  -2 8.66031 0.57454  12
  -2   6  -2 8.36405 0.63104  11
   2  -6   2 8.66151 0.84006   3
   2  -6   2 8.38461 0.84222   6
   2  -6   2 8.73229 0.55188   9
   2  -6   2 8.20204 0.84247   7
   2  -6   2 7.77541 0.79053  10
   2  -6   2 9.44614 0.96309   4
   2  -6   2 8.27691 0.77110   8
  -3   6  -2 3.02877 0.42357  12
  -3   6  -2 1.12604 0.33432  11
   3  -6   2 1.48195 0.49644  10
   3  -6   2 1.46915 0.30656   9
   3  -6   2 2.18289 0.56133   3
   3  -6   2 0.60067 0.44630   8
  -4   6  -2 13.6061  0.7210  16
  -4   6  -2 13.7217  0.7023  13
  -4   6  -2 13.2929  0.7693  12
  -4   6  -2 13.8164  0.6840  17
  -4   6  -2 13.0063  0.8221  11
   4  -6   2 14.3771  0.7425   9
   4  -6   2 13.9314  1.1734  10
  -5   6  -2 8.75121 0.57564  17
  -5   6  -2 9.62160 0.61069  16
  -5   6  -2 8.57043 0.67040  12
   5  -6   2 8.06174 1.03667  10
   5  -6   2 9.01271 0.59583   9
  -6   6  -2 16.8978  0.8352  12
  -6   6  -2 16.4228  0.6813  17
  -6   6  -2 15.9417  0.7081  16
   6  -6   2 16.6478  1.2519  10
   6  -6   2 14.9468  0.7493   9
  -7   6  -2 3.61033 0.34032  17
  -7   6  -2 3.30359 0.39899  12
 -10  -5   2 42.1253  0.9466  17
  -9  -5   2 13.2867  0.5896  17
  -9  -5   2 12.9222  0.4940  18
  -9  -5   2 12.6296  0.6818  12
   8   5  -2 7.18008 0.39408  18
   8   5  -2 6.28346 0.49224  14
  -8  -5   2 5.56451 0.48649  17
  -8  -5   2 6.05414 0.57962  12
  -8  -5   2 6.73269 0.47973  18
   7   5  -2 72.9921  1.6152  18
   7   5  -2 71.7827  1.7946  14
  -7  -5   2 73.6115  2.1038  12
  -7  -5   2 72.6085  1.7708  17
  -7  -5   2 75.4827  1.8092  18
   6   5  -2 121.735   2.671  14
   6   5  -2 123.347   2.455  18
  -6  -5   2 120.215   3.935   2
  -6  -5   2 122.985   3.174   9
  -6  -5   2 127.314   3.041  12
  -6  -5   2 124.144   3.146  11
  -5  -5   2 71.2831  2.6931   2
  -5  -5   2 73.0708  2.0497   9
  -5  -5   2 71.2335  2.0458  11
  -5  -5   2 70.8204  1.9485  12
   4   5  -2 0.25843 0.24092  12
  -4  -5   2 -0.0716  0.3531   2
  -4  -5   2 0.52410 0.34077   7
  -4  -5   2 0.23119 0.46135   5
  -4  -5   2 0.77495 0.23681   9
  -4  -5   2 0.28405 0.21732  11
  -4  -5   2 1.40381 0.41248   8
  -3  -5   2 157.684   4.337   2
  -3  -5   2 158.585   4.300   4
  -3  -5   2 156.763   3.870   7
  -3  -5   2 153.513   4.717   5
  -3  -5   2 161.606   3.983   3
  -3  -5   2 152.880   3.657  11
  -3  -5   2 155.539   3.882   9
  -3  -5   2 155.888   4.051   8
  -2  -5   2 1047.51   21.96  11
  -2  -5   2 1077.19   20.53   7
  -2  -5   2 1069.40   24.30   9
  -2  -5   2 1094.14   23.05   2
  -2  -5   2 1084.42   23.41   4
  -2  -5   2 1100.96   23.50   8
  -2  -5   2 1091.79   21.73   3
  -2  -5   2 1116.67   25.94   5
  -1  -5   2 235.322   5.576   2
  -1  -5   2 227.488   5.791   4
  -1  -5   2 229.821   5.420   9
  -1  -5   2 230.168   5.495   8
  -1  -5   2 231.026   5.039   7
  -1  -5   2 215.939   5.034  11
  -1  -5   2 232.990   5.386   3
   0   5  -2 133.938   3.254  11
   0  -5   2 138.425   3.553   8
   0  -5   2 135.853   3.386   9
   0  -5   2 136.722   3.588   3
   0  -5   2 133.909   3.873   4
   0  -5   2 141.794   3.075   6
   0  -5   2 140.234   3.338   7
   0  -5   2 138.132   3.528   2
  -1   5  -2 312.953   6.787  11
   1  -5   2 310.165   7.642   4
   1  -5   2 314.151   6.336   6
   1  -5   2 313.527   7.307   8
   1  -5   2 312.170   7.074   3
   1  -5   2 308.245   7.168  10
   1  -5   2 315.634   6.594   7
   1  -5   2 313.824   7.294   9
  -2   5  -2 87.5301  2.3301  11
   2  -5   2 87.1298  2.6061   8
   2  -5   2 88.0487  2.3417   9
   2  -5   2 85.7032  2.4790   7
   2  -5   2 83.5026  2.8776   4
   2  -5   2 86.2060  2.6787   3
   2  -5   2 86.1754  2.4201   6
   2  -5   2 86.4268  2.7404  10
  -3   5  -2 86.5506  2.2150  12
  -3   5  -2 87.9492  2.6495   7
  -3   5  -2 91.6750  2.4235  11
   3  -5   2 87.8507  2.9153  10
   3  -5   2 86.5676  2.5948   6
   3  -5   2 88.7598  2.4311   9
   3  -5   2 87.0968  2.7502   8
   3  -5   2 84.0570  2.9748   4
   3  -5   2 85.7118  2.7486   3
  -4   5  -2 65.6178  1.8690  12
  -4   5  -2 68.0685  2.0032  11
   4  -5   2 64.0328  2.5291  10
   4  -5   2 64.9035  1.9656   9
   4  -5   2 63.3598  2.3610   8
   4  -5   2 63.0159  2.3446   3
  -5   5  -2 0.77474 0.31371  12
  -5   5  -2 0.49611 0.30347  16
  -5   5  -2 0.45165 0.29081  17
   5  -5   2 0.23556 0.23028   9
   5  -5   2 0.16446 0.40686  10
  -6   5  -2 4.97440 0.55340  12
  -6   5  -2 5.60060 0.49839  16
  -6   5  -2 5.42405 0.48440  17
   6  -5   2 5.34401 0.48127   9
   6  -5   2 6.07139 0.94051  10
  -7   5  -2 19.7494  0.7467  17
  -7   5  -2 20.1110  0.8959  12
   7  -5   2 19.8212  0.7183  15
  -8   5  -2 0.24039 0.19161  17
 -10  -4   2 6.71186 0.37377  17
   9   4  -2 53.2932  1.1197  18
  -9  -4   2 53.8300  1.2068  18
  -9  -4   2 53.0600  1.5622  12
  -9  -4   2 51.1518  1.3128  17
   8   4  -2 15.1663  0.5910  18
   8   4  -2 15.1190  0.6865  14
  -8  -4   2 16.5735  0.7283  17
  -8  -4   2 15.1774  0.8415  12
  -8  -4   2 16.4047  0.6908  18
   7   4  -2 78.4002  1.9078  14
   7   4  -2 80.9796  1.7771  18
  -7  -4   2 81.3234  3.0524   1
  -7  -4   2 83.2025  2.2604  12
  -7  -4   2 83.2323  1.9249  18
  -7  -4   2 78.7490  1.8869  17
  -6  -4   2 196.868   5.452   1
  -6  -4   2 197.936   4.379  12
  -6  -4   2 194.579   4.785   9
  -6  -4   2 197.952   5.490   2
  -5  -4   2 9.52604 1.06877   5
  -5  -4   2 9.14866 0.90014   1
  -5  -4   2 7.80270 0.83513   7
  -5  -4   2 7.80276 0.51402   9
  -5  -4   2 8.69066 0.88561   2
  -5  -4   2 9.55415 0.61414  12
  -5  -4   2 7.82046 0.55366  11
  -4  -4   2 19.4782  0.9909   8
  -4  -4   2 18.6643  0.7942  11
  -4  -4   2 19.5307  0.7908   9
  -4  -4   2 19.7503  1.3308   5
  -4  -4   2 19.0311  1.1708   2
  -4  -4   2 19.5853  1.0615   7
  -3  -4   2 1.32770 0.23024   9
  -3  -4   2 1.21822 0.37636   4
  -3  -4   2 1.25848 0.29540   8
  -3  -4   2 0.90025 0.29235   3
  -3  -4   2 0.95304 0.33101   7
  -3  -4   2 0.80776 0.35438   5
  -2  -4   2 755.184  16.138   2
  -2  -4   2 771.407  16.340   8
  -2  -4   2 743.639  14.322   7
  -2  -4   2 758.999  18.151   5
  -2  -4   2 752.215  15.112   3
  -2  -4   2 717.386  16.835   9
  -2  -4   2 751.140  16.274   4
  -1  -4   2 467.176  10.385   2
  -1  -4   2 479.115   8.693   6
  -1  -4   2 473.778  10.479   8
  -1  -4   2 474.693   9.857   3
  -1  -4   2 474.034   9.291   7
  -1  -4   2 482.000  11.529   5
  -1  -4   2 467.955  10.620   4
   0  -4   2 101.706   2.752   3
   0  -4   2 105.786   2.353   6
   0  -4   2 104.185   2.682   8
   0  -4   2 102.188   2.978   4
   0  -4   2 105.118   2.565   7
   0  -4   2 105.028   2.727   2
   1  -4   2 63.0311  1.7731   6
   1  -4   2 64.7704  2.0153   3
   1  -4   2 66.1619  1.8789   7
   1  -4   2 72.0369  1.9608   8
   1  -4   2 64.2924  2.0365  10
   1  -4   2 64.0708  2.1872   4
  -2   4  -2 26.3397  1.1273   7
  -2   4  -2 23.9161  0.9357  11
   2  -4   2 26.0804  1.2756   4
   2  -4   2 24.6426  1.0802   6
   2  -4   2 24.2724  1.2322  10
   2  -4   2 26.8560  1.2048   3
   2  -4   2 25.9016  0.9032   9
   2  -4   2 25.8947  1.0710   8
  -3   4  -2 354.827   7.610  11
  -3   4  -2 359.393   7.467   7
   3  -4   2 348.499   8.408   4
   3  -4   2 359.452   8.267  10
   3  -4   2 343.724   7.785   3
   3  -4   2 340.317   8.215   8
   3  -4   2 361.280   8.242   9
   3  -4   2 357.492   7.314   6
  -4   4  -2 338.578   7.313  11
  -4   4  -2 323.656   6.811  12
  -4   4  -2 342.747   7.305   7
   4  -4   2 341.174   8.099  10
   4  -4   2 320.686   7.963   8
   4  -4   2 340.613   7.890   9
   4  -4   2 333.888   7.552   3
   4  -4   2 325.827   7.144   6
  -5   4  -2 122.654   2.967  12
  -5   4  -2 123.066   3.137  11
   5  -4   2 122.499   3.238   9
   5  -4   2 112.535   3.590   8
   5  -4   2 119.575   3.849  10
  -6   4  -2 62.5879  1.5854  17
  -6   4  -2 65.0770  1.9128  12
   6  -4   2 63.3853  1.5660  15
   6  -4   2 62.3883  1.9539   9
   6  -4   2 63.8199  2.6347  10
  -7   4  -2 62.0852  1.8284  12
  -7   4  -2 60.5216  1.4996  17
   7  -4   2 58.3719  2.4621  10
   7  -4   2 59.0354  1.8195   9
   7  -4   2 61.5419  1.4820  15
  -8   4  -2 5.23032 0.48038  12
  -8   4  -2 5.53729 0.42289  17
   8  -4   2 4.87598 0.39684  15
 -10  -3   2 46.1180  1.0825  17
   9   3  -2 0.66880 0.19109  18
  -9  -3   2 0.23830 0.24048  17
  -9  -3   2 0.34530 0.27661  12
  -9  -3   2 0.51356 0.19801  18
   8   3  -2 45.7919  1.1566  18
  -8  -3   2 45.6671  1.2276  18
  -8  -3   2 44.7429  1.2750  17
  -8  -3   2 45.3964  1.5270  12
  -8  -3   2 42.2190  2.1674   1
   7   3  -2 53.2684  1.3480  18
   7   3  -2 53.9840  1.4294  14
  -7  -3   2 53.8722  1.4373  18
  -7  -3   2 53.2899  1.4371  17
  -7  -3   2 56.0566  1.7246  12
  -7  -3   2 54.8249  2.3949   1
  -6  -3   2 5.35260 0.83202   2
  -6  -3   2 4.58975 0.80286   1
  -6  -3   2 4.99247 0.40856   9
  -6  -3   2 5.28434 0.53447  12
  -5  -3   2 497.799  11.092   9
  -5  -3   2 472.089   9.510  12
  -5  -3   2 493.286  11.318   1
  -5  -3   2 483.147   9.903   7
  -5  -3   2 477.786  11.087   2
  -5  -3   2 472.255  12.734   5
   4   3  -2 6.68669 0.55011   3
  -4  -3   2 6.79179 0.55308   8
  -4  -3   2 7.58294 0.63275   4
  -4  -3   2 6.96460 0.71682   2
  -4  -3   2 6.99100 0.44500   9
  -4  -3   2 6.33896 0.77629   5
  -4  -3   2 7.55951 0.63113   7
  -3  -3   2 14.1150  0.9222   2
  -3  -3   2 19.4343  0.8868   4
  -3  -3   2 13.8060  0.6022   9
  -3  -3   2 14.3516  0.7351   8
  -3  -3   2 15.0190  0.8001   7
  -3  -3   2 18.5482  0.8875   1
  -3  -3   2 13.9434  1.0056   5
   2   3  -2 52.8054  1.5408   3
  -2  -3   2 50.3754  1.8708   5
  -2  -3   2 50.0153  1.6403   4
  -2  -3   2 52.4032  1.5342   8
  -2  -3   2 52.4937  1.7499   2
  -2  -3   2 53.7812  1.5344   7
  -1  -3   2 310.509   5.707   6
  -1  -3   2 313.291   6.199   7
  -1  -3   2 308.319   7.039   4
  -1  -3   2 301.945   6.520   3
  -1  -3   2 319.655   7.735   5
  -1  -3   2 313.129   6.909   8
  -1  -3   2 307.061   6.937   2
   0  -3   2 2402.01   49.75   2
   0  -3   2 2438.45   50.70   4
   0  -3   2 2419.18   56.58   5
   0  -3   2 2495.22   51.43   8
   0  -3   2 2377.67   47.07   3
   0  -3   2 2432.48   43.04   6
   0  -3   2 2501.14   44.41   7
  -1   3  -2 8.05635 0.54455   7
   1  -3   2 8.20639 0.47185   8
   1  -3   2 7.20685 0.48930   6
   1  -3   2 7.69620 0.64974   4
   1  -3   2 7.44944 0.59551   3
  -2   3  -2 446.057   8.883   7
   2  -3   2 434.914   9.809  10
   2  -3   2 458.375   9.993   8
   2  -3   2 458.451  10.151   4
   2  -3   2 453.911   8.687   6
   2  -3   2 456.014   9.408   3
  -3   3  -2 45.9408  1.4299  11
  -3   3  -2 49.6516  1.6397   7
   3  -3   2 53.7259  1.4565   9
   3  -3   2 48.2938  1.6211   6
   3  -3   2 47.2443  1.8354  10
   3  -3   2 52.3367  1.6635   8
   3  -3   2 49.0456  1.6485   3
   3  -3   2 48.9346  1.7903   4
  -4   3  -2 123.085   2.991  12
  -4   3  -2 131.263   3.195  11
  -4   3  -2 132.651   3.423   7
   4  -3   2 131.304   3.812  10
   4  -3   2 135.087   3.447   3
   4  -3   2 129.497   3.585   8
   4  -3   2 134.997   3.347   9
   4  -3   2 131.513   3.395   6
  -5   3  -2 98.4173  2.4958  12
  -5   3  -2 95.6495  2.9510   7
  -5   3  -2 97.5616  2.5997  11
   5  -3   2 98.9641  2.6925   9
   5  -3   2 101.650   3.314  10
   5  -3   2 95.4613  3.0344   8
  -6   3  -2 166.426   3.843  12
  -6   3  -2 162.427   3.186  17
   6  -3   2 164.055   4.233   9
   6  -3   2 167.088   4.870  10
   6  -3   2 164.575   3.224  15
  -7   3  -2 234.841   4.242  17
  -7   3  -2 232.181   5.080  12
   7  -3   2 228.585   6.206  10
   7  -3   2 233.296   4.271  15
   7  -3   2 222.895   5.653   9
  -8   3  -2 5.33570 0.52610  12
  -8   3  -2 6.02687 0.47095  17
   8  -3   2 7.32465 0.47756  15
  -9   3  -2 2.23895 0.26583  17
   9  -3   2 1.82657 0.24029  15
 -10  -2   2 45.3494  1.0769  17
   9   2  -2 1.47806 0.23879  18
  -9  -2   2 1.32064 0.34732  12
  -9  -2   2 1.95044 0.25903  18
  -9  -2   2 1.35086 0.30863  17
   8   2  -2 9.44701 0.51472  18
  -8  -2   2 10.4152  1.1491   1
  -8  -2   2 10.1027  0.7224  12
  -8  -2   2 10.7261  0.5769  18
  -8  -2   2 9.92641 0.59704  17
   7   2  -2 352.381   6.194  18
  -7  -2   2 361.899   7.334  12
  -7  -2   2 344.827   6.259  18
  -7  -2   2 345.963   6.104  17
  -7  -2   2 347.339   8.990   1
  -6  -2   2 11.4538  0.5829   9
  -6  -2   2 12.4789  0.7242  12
  -6  -2   2 12.2905  0.9765   7
  -6  -2   2 11.9708  1.0337   1
  -6  -2   2 10.7592  1.1820   5
  -5  -2   2 318.056   6.860   7
  -5  -2   2 323.240   7.650   2
  -5  -2   2 317.551   7.454   9
  -5  -2   2 316.177   8.882   5
  -5  -2   2 325.940   7.935   1
   4   2  -2 182.975   4.141   3
   4   2  -2 189.539   4.482   4
  -4  -2   2 179.303   4.399   9
  -4  -2   2 180.735   4.148   7
  -4  -2   2 186.972   5.443   5
  -4  -2   2 184.018   4.790   1
  -4  -2   2 184.363   4.491   8
  -4  -2   2 188.286   4.700   2
   3   2  -2 158.632   3.864   4
   3   2  -2 159.104   3.592   3
  -3  -2   2 160.294   4.071   1
  -3  -2   2 159.987   4.019   2
  -3  -2   2 163.271   3.565   7
  -3  -2   2 163.695   4.651   5
  -3  -2   2 153.930   3.813   9
  -3  -2   2 161.764   3.871   8
   2   2  -2 1349.48   26.17   3
   2   2  -2 1342.16   28.18   4
  -2  -2   2 1397.36   31.81   5
  -2  -2   2 1325.33   24.78   7
  -2  -2   2 1327.56   27.88   2
  -2  -2   2 1348.84   28.62   8
   1   2  -2 1845.55   35.54   3
  -1  -2   2 1814.93   32.60   6
  -1  -2   2 1797.54   37.70   2
  -1  -2   2 1854.38   38.26   4
  -1  -2   2 1827.53   42.94   5
  -1  -2   2 1870.68   38.87   8
  -1  -2   2 1882.38   33.58   7
   0  -2   2 842.310  17.808   2
   0  -2   2 858.775  20.214   5
   0  -2   2 861.168  15.406   6
   0  -2   2 866.683  18.203   4
   0  -2   2 868.513  15.954   7
   0  -2   2 874.357  18.294   8
  -1   2  -2 197.856   4.059   7
   1  -2   2 196.520   4.617   4
   1  -2   2 196.932   3.925   6
   1  -2   2 199.191   4.370   8
   1  -2   2 196.642   4.290   3
  -2   2  -2 3303.38   59.79   7
   2  -2   2 3226.00   63.30   3
   2  -2   2 3296.08   58.19   6
   2  -2   2 3310.04   68.17   4
   2  -2   2 3330.91   69.35   8
  -3   2  -2 575.228  10.947   7
  -3   2  -2 535.292  12.040  10
  -3   2  -2 563.342  12.503   1
   3  -2   2 559.497  12.271   4
   3  -2   2 567.169  11.407   3
   3  -2   2 563.480  10.702   6
   3  -2   2 570.225  12.372   8
  -4   2  -2 5.67081 0.67604   1
  -4   2  -2 5.00188 0.59637   7
   4  -2   2 5.21930 0.61716   6
   4  -2   2 4.74423 0.39327   9
   4  -2   2 4.60890 0.51482   8
  -5   2  -2 57.6493  2.0536   7
  -5   2  -2 57.8839  2.2540   1
  -5   2  -2 57.7325  1.6801  12
  -5   2  -2 58.6447  1.7352  11
   5  -2   2 56.5604  2.0546   8
   5  -2   2 57.9707  2.0311   6
   5  -2   2 60.7492  2.3367  10
   5  -2   2 58.9620  1.7527   9
  -6   2  -2 179.179   4.232  11
  -6   2  -2 174.685   4.025  12
  -6   2  -2 172.214   3.369  17
   6  -2   2 181.840   4.489   9
   6  -2   2 177.581   4.925   8
   6  -2   2 177.108   5.062  10
  -7   2  -2 0.32888 0.30457  12
  -7   2  -2 0.85924 0.28886  17
   7  -2   2 0.63562 0.56461  10
   7  -2   2 1.04587 0.28694  15
   7  -2   2 2.21853 0.38197   9
  -8   2  -2 4.69540 0.53211  12
  -8   2  -2 4.17076 0.42719  17
   8  -2   2 4.34961 0.44024   9
   8  -2   2 3.78342 0.79985  10
   8  -2   2 4.14564 0.40934  15
  -9   2  -2 0.22156 0.20242  17
  -9   2  -2 0.37202 0.24105  12
   9  -2   2 0.60999 0.20982  15
 -10  -1   2 4.25936 0.33875  17
   9   1  -2 6.99076 0.39275  18
   9   1  -2 6.54762 0.47315  15
  -9  -1   2 6.61305 0.57046  12
  -9  -1   2 5.91073 0.47723  17
  -9  -1   2 7.13866 0.38596  18
   8   1  -2 13.1386  0.6071  18
   8   1  -2 14.4526  0.6976  15
  -8  -1   2 12.8065  0.6700  17
  -8  -1   2 13.8713  0.8214  12
  -8  -1   2 12.3112  1.1987   1
  -8  -1   2 12.6780  0.6232  18
   7   1  -2 113.724   2.452  15
   7   1  -2 115.601   2.393  18
  -7  -1   2 117.626   2.459  18
  -7  -1   2 118.843   3.944   1
  -7  -1   2 115.334   2.431  17
  -7  -1   2 117.561   2.923  12
  -6  -1   2 9.51273 0.85118   7
  -6  -1   2 7.60522 0.47287   9
  -6  -1   2 5.41082 0.94974   5
  -6  -1   2 6.25313 0.54308  12
  -6  -1   2 7.51768 0.94376   1
   5   1  -2 470.651  10.774   9
  -5  -1   2 473.824   9.604   7
  -5  -1   2 482.593  10.878   9
  -5  -1   2 475.453  11.209   1
  -5  -1   2 469.290  12.413   5
  -5  -1   2 480.126  10.687   2
   4   1  -2 68.9858  1.8578   3
   4   1  -2 67.2273  1.7582   9
   4   1  -2 70.4049  2.0084   4
  -4  -1   2 67.5276  1.8368   9
  -4  -1   2 70.1813  2.3309   1
  -4  -1   2 68.7611  2.5902   5
  -4  -1   2 67.9067  1.9950   8
  -4  -1   2 71.1738  2.1743   2
  -4  -1   2 69.6077  1.9531   7
   3   1  -2 34.6409  0.9000   6
   3   1  -2 36.2660  1.2054   4
   3   1  -2 35.1104  1.1035   3
  -3  -1   2 40.7651  1.4299   1
  -3  -1   2 37.9697  1.5887   5
  -3  -1   2 35.7974  1.1631   8
  -3  -1   2 33.5503  1.2835   2
  -3  -1   2 35.3264  1.1483   7
   2   1  -2 414.279   8.871   4
   2   1  -2 406.517   8.226   3
  -2  -1   2 415.546  10.123   5
  -2  -1   2 417.385   7.853   7
  -2  -1   2 409.670   8.930   8
  -2  -1   2 406.054   8.835   2
   1   1  -2 2458.48   46.97   3
   1   1  -2 2439.23   50.57   4
  -1  -1   2 2489.17   57.18   5
  -1  -1   2 2441.62   49.81   2
  -1  -1   2 2417.46   51.75   8
  -1  -1   2 2439.91   44.36   7
   0   1  -2 1109.71   21.29   3
   0   1  -2 1098.00   20.12   7
   0  -1   2 1080.96   22.91   4
   0  -1   2 1150.76   25.70   5
   0  -1   2 1059.99   19.49   6
  -1   1  -2 1863.36   34.20   7
  -1   1  -2 1901.58   44.12   5
   1  -1   2 1848.13   36.18   3
   1  -1   2 1882.75   33.24   6
   1  -1   2 1905.57   38.99   4
  -2   1  -2 1211.58   22.15   7
  -2   1  -2 1207.99   28.03   5
   2  -1   2 1172.77   21.53   6
   2  -1   2 1224.04   25.14   4
   2  -1   2 1193.22   23.33   3
   2  -1   2 1202.03   25.46   8
  -3   1  -2 1791.92   33.32   7
  -3   1  -2 1721.28   36.61  10
  -3   1  -2 1841.87   42.22   5
  -3   1  -2 1758.47   38.63   1
   3  -1   2 1834.10   32.42   6
   3  -1   2 1853.89   37.72   4
   3  -1   2 1868.62   38.47   8
   3  -1   2 1835.12   35.04   3
  -4   1  -2 81.4493  2.5513  10
  -4   1  -2 82.8487  2.6439   1
  -4   1  -2 84.1829  2.3224   7
   4  -1   2 78.5368  2.1481   9
   4  -1   2 83.2586  2.2810   6
   4  -1   2 83.8597  2.3809   8
  -5   1  -2 59.8862  2.0444   7
  -5   1  -2 62.9837  2.3227   1
  -5   1  -2 58.8912  1.7221  11
  -5   1  -2 58.5928  1.6808  12
  -5   1  -2 59.9354  2.2420  10
   5  -1   2 60.8476  2.0284   6
   5  -1   2 62.2307  1.7740   9
   5  -1   2 57.5987  2.0447   8
  -6   1  -2 29.1698  1.1165  12
  -6   1  -2 26.4241  1.0844  11
  -6   1  -2 28.3896  1.6168   1
   6  -1   2 25.7358  1.3761   8
   6  -1   2 26.5506  1.5552  10
   6  -1   2 27.6667  1.0735   9
  -7   1  -2 122.998   4.072   1
  -7   1  -2 124.100   2.634  15
  -7   1  -2 125.877   2.595  17
  -7   1  -2 125.779   3.104  12
   7  -1   2 127.403   3.343   9
   7  -1   2 123.652   3.965  10
  -8   1  -2 212.543   4.756  12
  -8   1  -2 215.317   3.970  17
   8  -1   2 217.253   4.019  15
   8  -1   2 211.240   5.244   9
  -9   1  -2 0.79449 0.25662  17
  -9   1  -2 0.96251 0.29446  12
   9  -1   2 0.40393 0.20800  15
 -10   1  -2 0.10720 0.15534  17
  10  -1   2 0.23142 0.14013  18
  10  -1   2 0.54612 0.15941  15
  10   0  -2 3.30939 0.27136  15
 -10   0   2 3.20587 0.29043  17
   9   0  -2 9.57599 0.45201  18
   9   0  -2 9.55211 0.52238  15
  -9   0   2 9.43260 0.39487  18
  -9   0   2 8.79781 0.53537  17
  -9   0   2 9.11764 0.63458  12
   8   0  -2 425.064   7.413  15
   8   0  -2 419.977   7.398  18
  -8   0   2 425.292   7.378  18
  -8   0   2 434.746   8.718  12
  -8   0   2 428.748   7.273  17
   7   0  -2 0.93403 0.27072  18
   7   0  -2 0.74760 0.28657  15
  -7   0   2 0.87460 0.27946  18
  -7   0   2 0.23691 0.50813   1
  -7   0   2 0.70872 0.26705  17
  -7   0   2 1.04141 0.34349  12
  -6   0   2 3.64398 0.62243   7
  -6   0   2 4.19830 0.87086   5
  -6   0   2 4.63121 0.80082   1
   5   0  -2 140.591   3.442   9
  -5   0   2 140.714   4.156   1
  -5   0   2 138.180   3.462   7
  -5   0   2 143.946   3.473   9
  -5   0   2 141.341   4.557   5
   4   0  -2 588.927  11.028   6
   4   0  -2 585.315  13.368   9
   4   0  -2 590.876  12.892   4
   4   0  -2 591.387  11.949   3
  -4   0   2 574.238  13.409   9
  -4   0   2 603.607  13.049   8
  -4   0   2 602.416  14.847   5
  -4   0   2 608.943  13.510   1
  -4   0   2 603.744  11.458   7
   3   0  -2 876.518  15.871   6
   3   0  -2 896.256  17.318   3
   3   0  -2 892.790  18.650   4
   3   0  -2 874.522  18.906   8
  -3   0   2 881.744  18.934   8
  -3   0   2 877.225  18.400   2
  -3   0   2 900.148  16.426   7
  -3   0   2 859.049  21.141   5
  -3   0   2 884.585  19.235   1
   2   0  -2 2973.44   60.59   4
   2   0  -2 2980.91   59.66   2
   2   0  -2 2839.80   51.76   6
   2   0  -2 2940.09   56.37   3
  -2   0   2 2944.86   53.11   7
  -2   0   2 2869.13   61.81   8
  -2   0   2 2989.04   68.11   5
   1   0  -2 861.819  17.872   2
   1   0  -2 891.502  18.185   4
   1   0  -2 864.896  15.545   6
   1   0  -2 875.110  16.869   3
  -1   0   2 843.653  20.397   5
  -1   0   2 869.225  18.487   8
  -1   0   2 876.825  15.916   7
   0   0  -2 1166.75   27.17   5
   0   0  -2 1157.04   22.44   3
   0   0  -2 1176.38   20.65   6
   0   0  -2 1147.56   21.23   7
   0   0  -2 1174.14   24.20   4
  -1   0  -2 992.403  18.828   7
  -1   0  -2 1028.86   18.30   6
  -1   0  -2 1045.64   24.05   5
   1   0   2 1018.69   19.87   3
   1   0   2 1060.01   21.45   4
  -2   0  -2 3035.35   54.73   7
  -2   0  -2 3004.65   70.14   5
   2   0   2 3058.86   53.04   6
   2   0   2 2986.09   62.26   4
   2   0   2 2933.26   57.75   3
   2   0   2 3030.11   63.49   8
  -3   0  -2 2217.17   51.77   5
  -3   0  -2 2169.21   47.16   1
  -3   0  -2 2255.05   40.62   7
   3   0   2 2264.51   42.69   3
   3   0   2 2223.87   45.96   4
   3   0   2 2228.32   39.46   6
   3   0   2 2192.09   46.96   8
  -4   0  -2 1019.76   22.04   1
  -4   0  -2 1025.44   18.96   7
  -4   0  -2 972.734  20.777  10
  -4   0  -2 1037.95   23.97   5
   4   0   2 996.243  21.661   8
   4   0   2 1021.76   18.42   6
   4   0   2 952.909  22.432   9
  -5   0  -2 65.9325  2.1197   7
  -5   0  -2 66.4443  1.8483  11
  -5   0  -2 66.5365  2.3422  10
  -5   0  -2 68.9761  2.4866   1
   5   0   2 69.7640  2.1101   6
   5   0   2 66.8093  1.8928   9
   5   0   2 65.7545  2.1801   8
  -6   0  -2 74.7894  2.8009   1
  -6   0  -2 73.5003  2.0151  12
  -6   0  -2 74.1121  2.0732  11
  -6   0  -2 67.6980  2.4145   7
  -6   0  -2 74.1614  2.6619  10
   6   0   2 71.9716  2.5174   8
   6   0   2 70.6074  2.3911   6
   6   0   2 74.6409  2.1142   9
  -7   0  -2 45.2224  1.5132  12
  -7   0  -2 44.4300  1.2760  15
  -7   0  -2 43.0437  1.2632  17
  -7   0  -2 42.5226  2.1305   1
   7   0   2 42.7473  1.4695   9
   7   0   2 46.2499  2.1448  10
  -8   0  -2 222.875   4.885  12
  -8   0  -2 226.332   4.103  17
   8   0   2 213.133   5.383   9
  -9   0  -2 1.53438 0.30673  17
  -9   0  -2 2.42114 0.38682  12
   9   0   2 1.74531 0.28299  15
 -10   0  -2 11.2049  0.4614  17
  10   0   2 11.7809  0.4532  15
  10   0   2 11.1843  0.4326  18
  10  -1  -2 52.0367  1.1291  15
 -10   1   2 54.4796  1.1292  17
   9  -1  -2 2.77083 0.33101  15
   9  -1  -2 2.17742 0.25819  18
  -9   1   2 1.54144 0.30840  17
  -9   1   2 1.03939 0.32477  12
   8  -1  -2 88.0085  1.9255  18
   8  -1  -2 89.3790  1.9998  15
  -8   1   2 80.3172  3.2083   1
  -8   1   2 89.8566  1.8714  18
  -8   1   2 91.0491  2.3937  12
  -8   1   2 88.1884  1.9777  17
   7  -1  -2 444.841   7.656  18
   7  -1  -2 428.652   7.617  15
  -7   1   2 435.737   7.450  17
  -7   1   2 456.270   8.946  12
  -7   1   2 430.429   7.621  18
   6  -1  -2 175.552   4.172   9
  -6   1   2 167.559   3.854  12
  -6   1   2 172.252   5.071   1
   5  -1  -2 337.801   7.886   9
  -5   1   2 342.035   7.872   9
  -5   1   2 335.367   8.469   1
  -5   1   2 348.994   7.151   7
  -5   1   2 342.659   9.241   5
   4  -1  -2 7.93687 0.72273  10
   4  -1  -2 8.76910 0.43759   9
   4  -1  -2 8.38788 0.61143   6
   4  -1  -2 7.29585 0.55320   3
   4  -1  -2 7.87873 0.62902   4
  -4   1   2 9.11842 0.45262   9
  -4   1   2 8.60515 0.54948   8
  -4   1   2 7.43980 0.55280   7
   3  -1  -2 548.782  11.861   8
   3  -1  -2 553.482  11.477   2
   3  -1  -2 540.139  10.073   6
   3  -1  -2 540.652  10.898   3
   3  -1  -2 538.650  11.739   4
  -3   1   2 523.325  12.224   9
  -3   1   2 536.636  12.156   1
  -3   1   2 558.995  10.289   7
  -3   1   2 535.236  13.266   5
   2  -1  -2 357.133   7.174   3
   2  -1  -2 365.697   7.739   4
   2  -1  -2 357.100   6.574   6
   2  -1  -2 345.895   7.508   2
   2  -1  -2 339.992   7.695   8
  -2   1   2 339.965   7.711   8
  -2   1   2 359.154   8.677   5
  -2   1   2 350.039   6.675   7
   1  -1  -2 1354.91   25.70   3
   1  -1  -2 1374.99   27.69   4
   1  -1  -2 1339.24   23.57   6
   1  -1  -2 1269.93   27.16   2
  -1   1   2 1331.94   24.33   7
  -1   1   2 1318.53   28.12   8
  -1   1   2 1332.36   31.04   5
   0  -1  -2 2082.28   40.38   3
   0  -1  -2 2093.39   38.92   7
   0  -1  -2 2048.14   43.72   4
   0  -1  -2 2141.04   49.08   5
   0  -1  -2 2141.27   37.31   6
  -1  -1  -2 799.303  17.049   4
  -1  -1  -2 832.329  19.046   5
  -1  -1  -2 801.480  14.869   7
  -2  -1  -2 790.009  18.853   5
  -2  -1  -2 809.864  14.793   7
  -2  -1  -2 795.503  14.322   6
   2   1   2 792.365  16.937   8
  -3  -1  -2 473.491  10.868   1
  -3  -1  -2 501.501   9.413   7
  -3  -1  -2 469.131  11.905   5
  -3  -1  -2 487.954  10.199   2
   3   1   2 484.210   9.048   6
   3   1   2 498.301  10.606   8
  -4  -1  -2 246.051   5.289   7
  -4  -1  -2 250.302   6.155   1
  -4  -1  -2 263.052   6.712   5
  -4  -1  -2 238.551   5.713  10
   4   1   2 247.032   5.060   6
   4   1   2 247.739   5.804   8
   4   1   2 234.995   5.765   9
  -5  -1  -2 2.18652 0.46550   7
  -5  -1  -2 1.47291 0.28269  11
  -5  -1  -2 3.91134 0.65470   5
  -5  -1  -2 1.55840 0.42612  10
   5   1   2 1.50405 0.36801   8
   5   1   2 1.46154 0.26439   9
   5   1   2 1.20211 0.37244   6
  -6  -1  -2 5.69727 0.53001  12
  -6  -1  -2 6.45737 0.91478   1
  -6  -1  -2 5.47948 0.50273  11
  -6  -1  -2 6.54334 0.89516  10
  -6  -1  -2 5.91015 0.77350   7
   6   1   2 6.08779 0.73093   8
   6   1   2 6.83209 0.82310   6
   6   1   2 6.46733 0.49040   9
  -7  -1  -2 53.4700  1.0865  18
  -7  -1  -2 52.6409  2.3974   1
  -7  -1  -2 53.4374  1.6897  12
  -7  -1  -2 53.7283  1.4349  17
  -7  -1  -2 53.9925  1.7330  11
  -7  -1  -2 53.8459  1.4510  15
   7   1   2 54.1368  1.6984   9
  -8  -1  -2 0.24067 0.21873  15
  -8  -1  -2 0.46399 0.31208  12
  -8  -1  -2 0.18914 0.25801  17
  -8  -1  -2 0.08799 0.49968   1
   8   1   2 0.76645 0.29296   9
  -9  -1  -2 12.5043  0.7257  12
  -9  -1  -2 12.0190  0.6128  17
   9   1   2 11.3122  0.5745  15
 -10  -1  -2 17.7316  0.5980  17
  10   1   2 17.8978  0.5774  15
  10   1   2 16.5449  0.5509  18
  10  -2  -2 9.97922 0.38281  15
   9  -2  -2 6.57033 0.43297  15
   9  -2  -2 6.42169 0.36974  18
  -9   2   2 6.18513 0.43265  17
  -9   2   2 6.06143 0.51704  12
   8  -2  -2 13.0094  0.6325  15
   8  -2  -2 8.99666 0.50564  18
  -8   2   2 8.69010 0.56437  17
  -8   2   2 10.3080  0.4775  18
  -8   2   2 9.05590 0.67565  12
   7  -2  -2 72.4104  1.6873  18
   7  -2  -2 71.6457  1.7385  15
  -7   2   2 70.6204  1.6999  17
  -7   2   2 71.2489  2.0436  12
  -7   2   2 69.2527  2.8522   1
  -7   2   2 70.3982  1.6321  18
   6  -2  -2 26.4637  0.9338   9
  -6   2   2 27.2637  1.6413   1
  -6   2   2 25.6713  1.0494  12
   5  -2  -2 189.664   4.361   6
   5  -2  -2 187.494   4.515   3
   5  -2  -2 191.693   4.941  10
   5  -2  -2 190.897   4.549   9
  -5   2   2 188.704   4.459   9
  -5   2   2 187.435   5.260   1
  -5   2   2 181.023   4.059  12
   4  -2  -2 949.262  20.224  10
   4  -2  -2 967.270  20.792   4
   4  -2  -2 986.062  19.312   3
   4  -2  -2 976.606  17.890   6
   4  -2  -2 974.425  21.714   9
  -4   2   2 975.366  18.175   7
  -4   2   2 960.468  21.691   9
  -4   2   2 969.571  21.407   1
   3  -2  -2 3.24946 0.42982   3
   3  -2  -2 3.32799 0.28330   9
   3  -2  -2 3.76602 0.38951   2
   3  -2  -2 2.91345 0.45350   4
   3  -2  -2 3.84797 0.44001   6
   3  -2  -2 3.35020 0.40423   8
  -3   2   2 3.83300 0.31177   9
  -3   2   2 4.45197 0.39268   8
  -3   2   2 3.81364 0.38709   7
  -3   2   2 3.02408 0.47225   5
  -3   2   2 3.79882 0.52996   1
   2  -2  -2 1276.77   22.78   6
   2  -2  -2 1249.74   26.08   2
   2  -2  -2 1298.21   26.70   4
   2  -2  -2 1284.65   24.80   3
  -2   2   2 1273.00   23.22   7
  -2   2   2 1269.73   27.04   8
  -2   2   2 1287.70   29.84   5
  -2   2   2 1248.68   27.17   1
   1  -2  -2 13.7279  0.5669   2
   1  -2  -2 13.1676  0.4933   8
   1  -2  -2 13.0292  0.5202   6
   1  -2  -2 13.4717  0.6339   4
   1  -2  -2 12.8542  0.5795   3
   1  -2  -2 13.2373  0.6191   5
  -1   2   2 15.2959  0.5388   8
  -1   2   2 12.8254  0.3669   7
   0  -2  -2 3.81951 0.16542   7
   0  -2  -2 3.36426 0.30247   2
   0  -2  -2 3.15431 0.30363   4
   0  -2  -2 2.89056 0.25795   6
   0  -2  -2 3.18112 0.31022   3
   0  -2  -2 3.38200 0.32405   5
   0   2   2 3.14608 0.24053   8
  -1  -2  -2 6184.00  102.29   6
  -1  -2  -2 6070.12  134.96   5
  -1  -2  -2 5657.28  120.15   4
  -1  -2  -2 5402.81  105.13   7
  -1  -2  -2 5831.60  118.11   2
  -1  -2  -2 5443.61  111.26   3
   1   2   2 5965.14  122.18   8
  -2  -2  -2 5.68322 0.45051   2
  -2  -2  -2 6.23161 0.36680   6
   2   2   2 5.92758 0.38232   8
  -3  -2  -2 189.410   3.741   6
  -3  -2  -2 180.124   4.535   1
  -3  -2  -2 186.810   5.071   5
  -3  -2  -2 176.762   3.921   7
   3   2   2 186.932   4.315   8
  -4  -2  -2 253.646   6.231   1
  -4  -2  -2 246.075   6.857   5
  -4  -2  -2 241.036   5.730  10
  -4  -2  -2 257.636   5.756   2
  -4  -2  -2 254.782   5.384   7
   4   2   2 255.531   5.108   6
   4   2   2 247.135   5.886   9
   4   2   2 252.102   5.910   8
  -5  -2  -2 105.391   3.299   1
  -5  -2  -2 106.097   3.044  10
  -5  -2  -2 103.449   3.612   5
  -5  -2  -2 103.265   2.612  11
  -5  -2  -2 104.782   2.895   7
   5   2   2 101.171   2.994   8
   5   2   2 106.068   2.744   9
   5   2   2 108.716   2.693   6
  -6  -2  -2 62.6246  2.2632  10
  -6  -2  -2 58.0413  2.6231   5
  -6  -2  -2 57.1990  1.6883  12
  -6  -2  -2 58.0102  1.7664  11
  -6  -2  -2 53.8937  2.0872   7
  -6  -2  -2 61.5601  2.4560   1
   6   2   2 56.7998  2.1420   8
   6   2   2 60.2630  1.7776   9
  -7  -2  -2 102.021   2.746  11
  -7  -2  -2 100.880   1.933  18
  -7  -2  -2 100.580   2.223  17
  -7  -2  -2 100.444   2.258  15
  -7  -2  -2 103.264   2.636  12
  -7  -2  -2 103.184   3.599   1
   7   2   2 104.214   2.795   9
  -8  -2  -2 24.7591  0.8974  15
  -8  -2  -2 22.7739  1.5679   1
  -8  -2  -2 24.4639  1.0765  12
  -8  -2  -2 24.8338  0.9149  17
   8   2   2 24.1455  0.9693   9
  -9  -2  -2 0.76761 0.27756  17
  -9  -2  -2 0.87987 0.32120  12
   9   2   2 0.63940 0.25102  15
 -10  -2  -2 0.01189 0.18490  17
  10   2   2 0.14234 0.16154  18
  10   2   2 0.09039 0.15823  15
   9  -3  -2 9.72456 0.41355  18
   9  -3  -2 9.03140 0.45930  15
  -9   3   2 8.47134 0.55124  12
  -9   3   2 9.08010 0.45454  17
   8  -3  -2 6.18052 0.47107  15
   8  -3  -2 6.29490 0.43355  18
  -8   3   2 6.80854 0.36924  18
  -8   3   2 6.49523 0.56600  12
  -8   3   2 6.37877 0.48136  17
   7  -3  -2 111.937   2.386  15
   7  -3  -2 110.465   2.344  18
  -7   3   2 108.968   2.248  18
  -7   3   2 112.975   2.331  17
  -7   3   2 109.408   3.791   1
  -7   3   2 109.351   2.801  12
   6  -3  -2 31.3408  1.6322  10
   6  -3  -2 30.2315  0.9827   9
   6  -3  -2 25.3374  0.9125  15
  -6   3   2 26.1944  0.8865  18
  -6   3   2 27.3643  1.6715   1
  -6   3   2 25.9857  1.0895  12
   5  -3  -2 0.37302 0.38463  10
   5  -3  -2 0.40882 0.38884   3
   5  -3  -2 0.35012 0.18541   9
   5  -3  -2 0.54633 0.37259   6
   5  -3  -2 0.48408 0.46071   4
  -5   3   2 1.20191 0.30341  12
  -5   3   2 3.16937 0.64549   1
  -4   3   2 7.09990 0.74120   1
  -4   3   2 4.04405 0.32766   9
   3  -3  -2 196.724   4.534   3
   3  -3  -2 194.066   4.752   8
   3  -3  -2 192.935   4.633   9
   3  -3  -2 198.735   4.892   4
   3  -3  -2 193.237   4.818  10
   3  -3  -2 196.570   4.247   6
  -3   3   2 190.666   4.633   9
  -3   3   2 193.635   4.990   1
  -3   3   2 202.740   4.689   8
  -3   3   2 202.116   5.258   5
  -3   3   2 203.288   4.095   7
   2  -3  -2 3.17790 0.41978   3
   2  -3  -2 2.15303 0.31313   2
   2  -3  -2 3.32516 0.47308   4
   2  -3  -2 1.73362 0.29992   8
   2  -3  -2 2.37398 0.24910   9
   2  -3  -2 2.38859 0.35670   6
  -2   3   2 1.76728 0.28212   8
  -2   3   2 2.44656 0.35127   5
  -2   3   2 1.92485 0.37457   1
  -2   3   2 2.60251 0.26923   7
  -2   3   2 2.00943 0.23936   9
   1  -3  -2 599.211  11.919   3
   1  -3  -2 582.614  12.448   2
   1  -3  -2 598.789  14.150   5
   1  -3  -2 604.274  12.829   4
   1  -3  -2 587.077  10.911   6
   1  -3  -2 587.003  12.824   8
  -1   3   2 607.379  12.863   8
   0  -3  -2 2205.13   44.83   4
   0  -3  -2 2102.73   45.53   8
   0  -3  -2 2159.72   41.63   3
   0  -3  -2 2171.69   39.24   7
   0  -3  -2 2208.00   50.23   5
   0  -3  -2 2194.67   38.20   6
   0  -3  -2 2126.52   44.06   2
   0   3   2 2123.45   45.57   8
  -1  -3  -2 881.110  20.593   5
  -1  -3  -2 883.303  18.291   4
  -1  -3  -2 865.401  16.971   3
  -1  -3  -2 838.644  15.997   7
  -1  -3  -2 858.643  15.620   6
  -1  -3  -2 884.608  18.130   2
   1   3   2 885.801  18.586   8
  -2  -3  -2 152.802   4.182   5
  -2  -3  -2 151.858   3.707   2
  -2  -3  -2 152.798   3.152   3
  -2  -3  -2 158.196   3.405   4
  -2  -3  -2 146.837   3.704   1
  -2  -3  -2 156.689   3.247   7
  -2  -3  -2 152.211   3.100   6
   2   3   2 150.801   3.599   8
  -3  -3  -2 0.71922 0.32836   2
  -3  -3  -2 1.38432 0.29966   7
  -3  -3  -2 2.27956 0.45439   5
  -3  -3  -2 0.98655 0.24449   6
  -3  -3  -2 0.90921 0.32433   1
   3   3   2 1.07111 0.28130   8
  -4  -3  -2 20.9678  1.1088   1
  -4  -3  -2 21.1835  0.8713   6
  -4  -3  -2 19.2537  0.9468  10
  -4  -3  -2 19.0928  0.9453   7
  -4  -3  -2 20.2561  1.2411   5
  -4  -3  -2 20.4688  1.0579   2
   4   3   2 19.8136  0.9453   8
   4   3   2 20.2200  0.7805   9
  -5  -3  -2 95.8951  2.8369  10
  -5  -3  -2 101.747   3.156   1
  -5  -3  -2 100.969   3.569   5
  -5  -3  -2 97.3647  2.7733   7
  -5  -3  -2 93.7808  2.4798  11
   5   3   2 99.5185  2.6022   9
   5   3   2 97.4436  2.5200   6
   5   3   2 98.5345  2.8903   8
  -6  -3  -2 264.123   5.573  12
  -6  -3  -2 263.573   7.755   5
  -6  -3  -2 257.465   6.156   7
  -6  -3  -2 267.256   5.947  11
  -6  -3  -2 269.193   6.999   1
   6   3   2 274.767   6.378   9
   6   3   2 255.013   6.630   8
  -7  -3  -2 11.6470  0.6293  17
  -7  -3  -2 12.6539  0.7748  11
  -7  -3  -2 12.3417  0.7514  12
  -7  -3  -2 11.2504  1.1490   1
  -7  -3  -2 10.9699  0.6478  15
  -7  -3  -2 11.5781  0.4846  18
   7   3   2 11.5939  0.6692   9
  -8  -3  -2 23.2463  1.0405  12
  -8  -3  -2 23.8395  0.8809  15
  -8  -3  -2 22.5320  1.0533  11
  -8  -3  -2 22.0528  0.8690  17
   8   3   2 21.9677  0.9078   9
  -9  -3  -2 159.907   3.692  12
  -9  -3  -2 166.621   3.134  17
   9   3   2 164.456   3.122  15
 -10  -3  -2 1.33285 0.23904  17
  10   3   2 1.27781 0.20495  18
  10   3   2 1.45636 0.21762  15
   9  -4  -2 25.6422  0.7234  15
   9  -4  -2 24.7289  0.6349  18
   8  -4  -2 0.76655 0.24646  15
   8  -4  -2 0.42082 0.21308  18
  -8   4   2 1.10947 0.32473  12
   7  -4  -2 144.387   2.892  15
   7  -4  -2 145.392   2.887  18
  -7   4   2 142.879   2.721  18
  -7   4   2 140.301   3.395  12
   6  -4  -2 364.861   8.737  10
   6  -4  -2 352.739   6.336  15
  -6   4   2 358.257   6.303  18
  -6   4   2 361.812   7.414  12
   5  -4  -2 372.768   9.200   4
   5  -4  -2 387.308   9.018  10
   5  -4  -2 369.613   8.005   6
   5  -4  -2 380.127   8.531   3
   5  -4  -2 382.451   8.786   9
  -5   4   2 387.939   9.434   1
  -5   4   2 378.876   7.698  12
   4  -4  -2 196.443   4.635   6
   4  -4  -2 200.105   4.934   3
   4  -4  -2 203.770   4.844   9
   4  -4  -2 201.158   5.332   4
   4  -4  -2 205.307   5.260  10
  -4   4   2 203.889   5.426   1
   3  -4  -2 11.4576  0.7996   3
   3  -4  -2 11.5511  0.5340   9
   3  -4  -2 11.8091  0.7464   6
   3  -4  -2 11.0322  0.8253   4
   3  -4  -2 10.1134  0.8290  10
  -3   4   2 11.0166  0.5006   9
  -3   4   2 10.8559  0.8333   1
   2  -4  -2 57.5000  1.8106   3
   2  -4  -2 56.4753  1.6594   6
   2  -4  -2 54.9791  1.8791  10
   2  -4  -2 57.4883  1.9577   4
   2  -4  -2 58.5768  1.5494   9
   2  -4  -2 58.2955  1.6552   2
   2  -4  -2 57.6904  1.7365   8
  -2   4   2 58.9095  1.7155   8
  -2   4   2 57.9538  1.4550   7
  -2   4   2 58.4343  1.8294   5
  -2   4   2 57.8286  1.5653   9
   1  -4  -2 352.300   7.706   8
   1  -4  -2 319.290   7.810   9
   1  -4  -2 338.171   7.483   2
   1  -4  -2 361.486   8.455   5
   1  -4  -2 346.094   6.667   6
   1  -4  -2 348.486   6.543   7
   1  -4  -2 353.588   7.881   4
   1  -4  -2 348.587   7.308   3
  -1   4   2 333.960   7.856   9
  -1   4   2 344.988   7.700   8
   0  -4  -2 476.595  10.487   4
   0  -4  -2 457.101  10.362   8
   0  -4  -2 483.039   8.928   7
   0  -4  -2 467.644  10.191   2
   0  -4  -2 482.191   9.741   3
   0  -4  -2 482.621  11.503   5
   0  -4  -2 481.071   8.892   6
   0   4   2 480.447  10.429   8
  -1  -4  -2 994.015  23.236   5
  -1  -4  -2 964.017  18.092   7
  -1  -4  -2 984.908  17.678   6
  -1  -4  -2 963.533  20.879   8
  -1  -4  -2 1002.52   20.52   2
  -1  -4  -2 973.110  20.747   4
  -1  -4  -2 993.952  19.289   3
   1   4   2 975.985  21.012   8
  -2  -4  -2 37.3872  1.5524   5
  -2  -4  -2 44.9855  1.2324   3
  -2  -4  -2 38.6113  1.2114   7
  -2  -4  -2 39.5589  1.3567   1
  -2  -4  -2 45.0442  1.3186   4
  -2  -4  -2 38.8096  1.1441   6
  -2  -4  -2 39.8605  1.4676   2
   2   4   2 39.2256  1.3058   8
  -3  -4  -2 504.897   9.574   6
  -3  -4  -2 521.071  11.379   2
  -3  -4  -2 511.382  11.520   1
  -3  -4  -2 522.084  12.888   5
  -3  -4  -2 514.659  10.040   7
   3   4   2 511.939  11.702   9
   3   4   2 518.155  11.444   8
  -4  -4  -2 1.85980 0.37649  10
  -4  -4  -2 1.37455 0.36112   7
  -4  -4  -2 1.43182 0.41843   2
  -4  -4  -2 2.23463 0.31580  11
  -4  -4  -2 1.88937 0.33525   6
  -4  -4  -2 2.11319 0.52413   5
  -4  -4  -2 3.34273 0.53538   1
   4   4   2 1.54764 0.37169   8
   4   4   2 2.03602 0.27874   9
  -5  -4  -2 118.803   3.463   2
  -5  -4  -2 116.053   2.923  11
  -5  -4  -2 121.823   3.256   7
  -5  -4  -2 118.636   3.579   1
  -5  -4  -2 113.750   4.047   5
   5   4   2 117.787   3.045   9
   5   4   2 114.838   3.360   8
  -6  -4  -2 112.551   2.924  11
  -6  -4  -2 112.642   3.658   1
   6   4   2 112.810   2.995   9
  -7  -4  -2 44.9897  1.3121  17
  -7  -4  -2 49.7373  1.6731  11
  -7  -4  -2 48.7544  1.1324  18
  -7  -4  -2 46.4202  2.2190   1
   7   4   2 50.6959  1.5705   9
  -8  -4  -2 178.335   4.230  11
  -8  -4  -2 167.698   5.212   1
  -8  -4  -2 172.399   3.349  17
  -8  -4  -2 172.522   3.357  15
   8   4   2 169.009   4.229   9
  -9  -4  -2 27.1761  0.8907  17
   9   4   2 25.8722  0.8565  18
 -10  -4  -2 19.9466  0.6395  17
  10   4   2 19.8690  0.5948  18
   9  -5  -2 0.12037 0.13987  15
   8  -5  -2 159.870   2.949  15
   8  -5  -2 157.362   2.896  18
  -8   5   2 150.327   3.422  12
   7  -5  -2 8.03622 0.50189  18
   7  -5  -2 7.51662 0.51196  15
   7  -5  -2 7.72865 1.00557  10
  -7   5   2 6.37866 0.58025  12
  -7   5   2 7.54151 0.37180  18
   6  -5  -2 837.073  14.033  15
   6  -5  -2 846.350  18.471  10
   6  -5  -2 843.426  14.236  18
  -6   5   2 852.794  14.089  18
  -6   5   2 854.010  16.379  12
   5  -5  -2 266.948   6.157   9
   5  -5  -2 253.907   4.708  15
   5  -5  -2 266.779   6.715  10
   5  -5  -2 245.086   6.283   3
  -5   5   2 257.427   4.705  18
  -5   5   2 266.022   5.519  12
   4  -5  -2 61.5083  2.2539   3
   4  -5  -2 65.3595  1.8258   9
   4  -5  -2 63.9750  2.4227  10
   4  -5  -2 67.0404  2.5172   4
   4  -5  -2 64.3340  2.1695   6
   3  -5  -2 172.348   4.059   6
   3  -5  -2 174.340   4.585  10
   3  -5  -2 167.821   4.722   4
   3  -5  -2 171.189   4.393   3
   3  -5  -2 169.449   4.160   9
  -3   5   2 175.403   4.093   9
   2  -5  -2 7.11009 0.65244   3
   2  -5  -2 6.23531 0.68055   4
   2  -5  -2 6.96008 0.69999  10
   2  -5  -2 5.73012 0.60193   6
  -2   5   2 5.73358 0.38555   9
   1  -5  -2 36.1808  1.5204   4
   1  -5  -2 36.8832  1.3184   2
   1  -5  -2 37.4954  1.4244   3
   1  -5  -2 36.1904  1.0886   9
   1  -5  -2 35.0837  1.4279  10
   1  -5  -2 37.0917  1.2732   6
  -1   5   2 36.2342  1.2719   8
  -1   5   2 35.2890  1.1124   9
   0  -5  -2 441.375   9.009   3
   0  -5  -2 427.178   9.679   4
   0  -5  -2 405.370   9.183  10
   0  -5  -2 434.812  10.444   5
   0  -5  -2 427.119   8.161   7
   0  -5  -2 432.301   8.161   6
   0  -5  -2 412.008   9.627   9
   0  -5  -2 431.295   9.326   2
   0  -5  -2 425.109   9.456   8
   0   5   2 410.147   9.687   9
   0   5   2 435.638   9.505   8
  -1  -5  -2 3.86275 0.51036   2
  -1  -5  -2 3.31139 0.46052  10
  -1  -5  -2 4.06180 0.50333   3
  -1  -5  -2 3.79081 0.28230   9
  -1  -5  -2 3.51554 0.39721   6
  -1  -5  -2 4.19724 0.53840   4
  -1  -5  -2 3.91548 0.47872   5
  -1  -5  -2 4.92201 0.47877   1
  -1  -5  -2 3.71126 0.39704   7
   1   5   2 5.09136 0.35109   9
   1   5   2 4.46077 0.44366   8
  -2  -5  -2 1101.70   23.73   1
  -2  -5  -2 1098.96   26.37   5
  -2  -5  -2 1146.71   20.63   7
  -2  -5  -2 1136.51   23.30   2
  -2  -5  -2 1036.61   22.52  10
  -2  -5  -2 1101.58   21.77   3
  -2  -5  -2 1117.44   19.97   6
  -2  -5  -2 1065.26   24.57   9
  -2  -5  -2 1129.94   23.47   4
   2   5   2 1122.78   23.81   8
   2   5   2 1105.72   24.71   9
  -3  -5  -2 0.41758 0.29630   1
  -3  -5  -2 0.32803 0.33454   2
  -3  -5  -2 0.56286 0.27884  10
  -3  -5  -2 1.10268 0.31761   7
  -3  -5  -2 0.58183 0.25356   6
  -3  -5  -2 0.66742 0.39818   5
  -3  -5  -2 1.07700 0.24711  11
   3   5   2 0.71913 0.20111   9
   3   5   2 0.51145 0.25190   8
  -4  -5  -2 40.8800  1.6707   1
  -4  -5  -2 41.6244  1.5867   7
  -4  -5  -2 38.4784  1.9315   5
  -4  -5  -2 41.9447  1.7826   2
  -4  -5  -2 38.6690  1.3040  11
   4   5   2 42.6990  1.5910   8
   4   5   2 41.1335  1.3131   9
  -5  -5  -2 4.97460 0.73303   1
  -5  -5  -2 5.41328 0.87840   5
  -5  -5  -2 6.56023 0.83276   2
  -5  -5  -2 4.57296 0.67585   7
   5   5   2 4.74421 0.44634   9
  -6  -5  -2 97.8693  3.3225   1
  -6  -5  -2 93.5877  2.6029  11
   6   5   2 94.4271  2.5902   9
  -7  -5  -2 9.65385 0.48418  18
  -7  -5  -2 11.0271  0.7644  11
  -7  -5  -2 10.0580  1.2152   1
  -7  -5  -2 11.7740  0.6333  17
   7   5   2 11.3548  0.6303   9
  -8  -5  -2 22.8788  1.0700  11
  -8  -5  -2 22.3032  0.8698  17
  -9  -5  -2 3.08438 0.36640  17
   9   5   2 3.18800 0.33540  18
 -10  -5  -2 48.6667  1.0689  17
  10   5   2 48.1275  1.0408  18
   8  -6  -2 129.289   2.380  18
   8  -6  -2 129.945   2.419  15
   7  -6  -2 30.3623  0.9107  15
   7  -6  -2 29.1153  0.8836  18
   6  -6  -2 219.900   5.886  10
   6  -6  -2 218.257   4.096  18
   6  -6  -2 219.204   4.058  15
  -6   6   2 214.114   3.881  18
   5  -6  -2 59.8840  2.4682  10
   5  -6  -2 59.8968  1.5062  15
  -5   6   2 58.4446  1.5560  13
  -5   6   2 62.0002  1.4383  18
   4  -6  -2 20.3180  1.3627  10
   4  -6  -2 19.9802  1.2769   3
   4  -6  -2 21.1228  0.8415   9
   3  -6  -2 32.2107  1.4231   6
   3  -6  -2 30.5308  1.0519   9
   3  -6  -2 27.9730  1.4643   3
   3  -6  -2 32.0161  1.5937  10
   3  -6  -2 28.7753  1.6152   4
   2  -6  -2 4.64950 0.63974   3
   2  -6  -2 4.67128 0.70363   4
   2  -6  -2 5.95798 0.68666   6
   2  -6  -2 5.43534 0.71787  10
   2  -6  -2 6.20815 0.41543   9
  -2   6   2 5.03870 0.34914   9
   1  -6  -2 87.0567  2.3975   6
   1  -6  -2 89.7926  2.7297  10
   1  -6  -2 87.1529  2.6656   3
   1  -6  -2 90.6258  2.3036   9
   1  -6  -2 91.6338  2.5551   2
   1  -6  -2 86.7714  2.8652   4
  -1   6   2 88.5409  2.2853   9
   0  -6  -2 408.535   9.491   4
   0  -6  -2 386.297   8.952  10
   0  -6  -2 408.191   7.976   6
   0  -6  -2 416.024   9.102   2
   0  -6  -2 408.318   8.810   3
   0  -6  -2 406.191   9.255   9
   0   6   2 404.303   9.287   9
  -1  -6  -2 81.7699  2.4170   3
  -1  -6  -2 76.8022  2.0595   9
  -1  -6  -2 85.3395  2.1621   7
  -1  -6  -2 80.1065  2.4131  10
  -1  -6  -2 81.5498  2.6501   5
  -1  -6  -2 82.1895  2.6155   4
  -1  -6  -2 79.7241  2.1290   6
  -1  -6  -2 82.2857  2.5130   2
   1   6   2 79.7195  2.1317   9
   1   6   2 83.4630  2.3643   8
  -2  -6  -2 45.3462  1.4141   6
  -2  -6  -2 43.3353  1.5794  10
  -2  -6  -2 44.5778  1.7172   4
  -2  -6  -2 45.2187  1.6066   3
  -2  -6  -2 44.5322  1.2389   9
  -2  -6  -2 45.6437  1.5191   7
  -2  -6  -2 42.9434  1.7298   2
  -2  -6  -2 42.7574  1.8257   5
  -2  -6  -2 41.6996  1.3369  11
   2   6   2 43.6381  1.3228   9
   2   6   2 44.2595  1.5601   8
  -3  -6  -2 136.807   3.379   7
  -3  -6  -2 133.749   4.237   5
  -3  -6  -2 136.907   3.105   6
  -3  -6  -2 136.580   3.862   2
  -3  -6  -2 131.233   3.244  11
   3   6   2 131.228   3.362   9
  -4  -6  -2 0.60715 0.39068   2
  -4  -6  -2 0.46909 0.22067  11
  -4  -6  -2 2.31249 0.58561   5
  -4  -6  -2 0.73799 0.42666   1
  -4  -6  -2 1.19551 0.45429   7
   4   6   2 0.73705 0.22991   9
  -5  -6  -2 25.9138  1.0881  11
  -5  -6  -2 23.1207  1.3585   7
  -5  -6  -2 25.5470  1.4198   1
  -5  -6  -2 24.8535  1.4765   2
   5   6   2 25.7257  0.9756   9
  -6  -6  -2 60.4268  1.4259  18
  -6  -6  -2 60.1498  2.4608   2
  -6  -6  -2 58.5902  2.4517   1
  -6  -6  -2 60.6026  1.9166  11
   6   6   2 57.6604  1.5679  14
   6   6   2 61.8802  1.7918   9
  -7  -6  -2 182.918   4.416  11
  -7  -6  -2 179.815   5.311   1
  -7  -6  -2 178.041   3.294  18
   7   6   2 178.379   3.597  14
  -8  -6  -2 12.6616  0.7908  11
  -8  -6  -2 12.7030  0.6567  17
   8   6   2 12.3392  0.6210  14
   8   6   2 12.1354  0.6186  18
  -9  -6  -2 0.46496 0.23674  17
   9   6   2 0.16363 0.19187  18
  10   6   2 45.0033  0.9234  18
   7  -7  -2 20.0571  0.6524  18
   7  -7  -2 21.0983  0.6830  15
   6  -7  -2 53.9047  2.2940  10
   6  -7  -2 56.0429  1.3644  15
   6  -7  -2 56.0195  1.3869  18
  -6   7   2 56.0317  1.4025  13
   5  -7  -2 252.076   4.602  15
   5  -7  -2 248.045   6.619  10
   5  -7  -2 252.644   4.701  18
  -5   7   2 260.164   4.710  13
  -5   7   2 254.160   4.498  18
   4  -7  -2 1.61218 0.58696  10
  -4   7   2 1.53454 0.33470  13
  -4   7   2 1.39663 0.27449  18
   3  -7  -2 41.5949  1.3268   9
   3  -7  -2 42.7032  1.9575  10
   3  -7  -2 40.0311  1.8738   3
   2  -7  -2 324.368   7.051   6
   2  -7  -2 322.699   7.709   3
   2  -7  -2 339.481   7.709   9
   2  -7  -2 323.768   8.333   4
   2  -7  -2 338.447   7.972  10
   1  -7  -2 9.60822 0.53591   9
   1  -7  -2 8.80912 0.92674   4
   1  -7  -2 11.0250  0.9038  10
   1  -7  -2 9.64960 0.85042   3
   1  -7  -2 11.3909  0.8242   6
   0  -7  -2 2.18045 0.36457  11
   0  -7  -2 1.99793 0.46839   2
   0  -7  -2 2.19643 0.49306  10
   0  -7  -2 1.98892 0.27137   9
   0  -7  -2 1.85650 0.41648   6
   0  -7  -2 1.46611 0.46138   3
   0  -7  -2 1.63802 0.50507   4
   0   7   2 1.55346 0.24701   9
  -1  -7  -2 779.410  17.610   4
  -1  -7  -2 806.625  17.211   2
  -1  -7  -2 779.122  16.293  11
  -1  -7  -2 788.927  14.869   6
  -1  -7  -2 812.469  17.833   9
  -1  -7  -2 804.929  16.376   3
  -1  -7  -2 778.037  16.765  10
   1   7   2 793.734  17.850   9
  -2  -7  -2 43.3956  1.2752   9
  -2  -7  -2 44.8020  1.8488   2
  -2  -7  -2 42.7843  1.4982   6
  -2  -7  -2 45.6292  1.7137  10
  -2  -7  -2 44.4061  1.9525   5
  -2  -7  -2 45.4933  1.4623  11
   2   7   2 45.0973  1.3516   9
  -3  -7  -2 118.190   3.628   2
  -3  -7  -2 118.864   3.991   5
  -3  -7  -2 117.145   3.022  11
   3   7   2 118.947   3.035   9
  -4  -7  -2 3.81630 0.73023   2
  -4  -7  -2 3.99171 0.70283   7
  -4  -7  -2 3.97519 0.80784   5
  -4  -7  -2 4.44789 0.52770  11
   4   7   2 4.40489 0.42309   9
  -5  -7  -2 39.0996  1.4516  11
  -5  -7  -2 39.9259  1.9680   2
   5   7   2 36.2421  1.1905  14
   5   7   2 41.2009  1.2767   9
  -6  -7  -2 8.02323 0.49131  18
  -6  -7  -2 8.28967 1.08688   2
  -6  -7  -2 8.72951 0.70431  11
   6   7   2 10.2119  0.6230  14
  -7  -7  -2 101.631   2.827  11
  -7  -7  -2 103.877   2.044  18
   7   7   2 104.980   2.323  14
   7   7   2 101.345   2.248  18
  -8  -7  -2 58.4305  1.8526  11
   8   7   2 60.0106  1.4296  18
   8   7   2 59.0006  1.4777  14
   9   7   2 2.00848 0.24029  18
   7  -8  -2 8.42427 0.35001  18
   6  -8  -2 3.23396 0.31893  18
  -6   8   2 3.28116 0.34294  13
   5  -8  -2 0.48465 0.24131  18
   5  -8  -2 0.50541 0.50756  10
  -5   8   2 0.79452 0.27198  13
   4  -8  -2 128.188   2.659  18
  -4   8   2 127.540   2.684  13
  -4   8   2 126.629   2.457  18
   3  -8  -2 9.35855 1.07213  10
  -3   8   2 8.66061 0.60874  16
  -3   8   2 7.80946 0.57562  13
  -3   8   2 7.41405 0.46719  18
   2  -8  -2 287.799   7.240   3
   2  -8  -2 306.741   6.964   9
   2  -8  -2 305.372   7.451  10
  -2   8   2 291.560   5.367  13
  -2   8   2 289.668   5.410  16
  -2   8   2 294.709   5.290  18
   1  -8  -2 190.045   4.487   9
   1  -8  -2 170.732   4.881   3
   1  -8  -2 189.486   5.043  10
   0  -8  -2 338.396   7.751  10
   0  -8  -2 332.328   7.472   9
   0  -8  -2 301.418   8.106   4
   0  -8  -2 320.351   7.074  11
   0  -8  -2 311.570   6.833   6
   0  -8  -2 316.913   7.558   3
  -1  -8  -2 118.763   3.582   2
  -1  -8  -2 122.530   3.527  10
  -1  -8  -2 119.381   3.526   3
  -1  -8  -2 109.710   3.739   4
  -1  -8  -2 119.098   3.132   6
  -1  -8  -2 123.234   3.007   9
  -1  -8  -2 119.397   3.072  11
  -2  -8  -2 4.59327 0.53526  11
  -2  -8  -2 5.48276 0.78822   2
  -3  -8  -2 412.041   9.976   2
  -3  -8  -2 423.212   9.095  11
  -4  -8  -2 18.5868  0.7797  16
  -4  -8  -2 19.7096  1.3727   2
  -4  -8  -2 19.2677  0.7561  18
  -4  -8  -2 18.9529  0.9840  11
   4   8   2 18.1987  0.8262  14
  -5  -8  -2 570.073   9.691  16
  -5  -8  -2 589.539  12.091  11
  -5  -8  -2 543.208  13.131   2
  -5  -8  -2 570.261   9.615  18
   5   8   2 549.585  10.012  14
   5   8   2 561.174   9.714  18
  -6  -8  -2 121.003   2.399  18
  -6  -8  -2 121.863   3.208  11
   6   8   2 116.072   2.604  14
   6   8   2 115.748   2.477  18
  -7  -8  -2 195.721   3.515  18
  -7  -8  -2 196.864   4.725  11
   7   8   2 199.768   3.882  14
   7   8   2 197.117   3.729  18
  -8  -8  -2 60.8176  1.8485  11
   8   8   2 61.0305  1.3722  18
   8   8   2 60.7956  1.4651  14
   9   8   2 7.76520 0.32311  18
   9   8   2 7.63305 0.37663  14
   6  -9  -2 7.51709 0.35710  18
  -6   9   2 6.95752 0.38691  13
   5  -9  -2 102.165   2.083  18
  -5   9   2 101.572   2.106  13
   4  -9  -2 59.5873  2.4605  10
   4  -9  -2 63.9264  1.5370  18
  -4   9   2 63.8362  1.2317  18
  -4   9   2 63.7117  1.5675  13
   3  -9  -2 107.613   2.390  16
   3  -9  -2 109.848   2.364  18
  -3   9   2 112.391   2.410  13
   2  -9  -2 77.3807  1.9049  16
   2  -9  -2 81.1163  2.9384  10
   2  -9  -2 78.4188  1.8687  18
  -2   9   2 78.0004  1.8809  13
   1  -9  -2 500.263  11.238  10
   1  -9  -2 477.673   8.454  16
  -1   9   2 476.588   8.345  13
   0  -9  -2 210.866   4.885  11
   0  -9  -2 201.326   3.984  16
   0  -9  -2 213.361   5.529  10
   0  -9  -2 199.987   3.917  18
   0   9   2 207.262   3.850  18
   0   9   2 199.112   3.860  13
  -1  -9  -2 251.236   4.753  16
  -1  -9  -2 251.533   4.682  18
  -1  -9  -2 260.206   5.849  11
  -1  -9  -2 264.687   6.426  10
  -1  -9  -2 246.533   6.498   2
   1   9   2 248.289   4.620  18
   1   9   2 251.943   4.609  13
  -2  -9  -2 1.18802 0.57827   2
  -2  -9  -2 1.52081 0.38179  11
  -2  -9  -2 1.61625 0.32034  18
  -2  -9  -2 1.24077 0.30466  16
   2   9   2 1.12412 0.28492  18
  -3  -9  -2 255.396   7.014   2
  -3  -9  -2 271.834   4.973  18
  -3  -9  -2 269.124   5.041  16
  -3  -9  -2 283.877   6.299  11
   3   9   2 277.352   5.197  14
   3   9   2 273.972   4.974  18
  -4  -9  -2 190.728   3.781  16
  -4  -9  -2 199.950   3.719  18
  -4  -9  -2 202.873   4.770  11
  -4  -9  -2 181.909   5.484   2
   4   9   2 193.799   3.720  18
   4   9   2 195.592   3.907  14
  -5  -9  -2 598.512  12.630  11
  -5  -9  -2 598.254  10.053  18
  -5  -9  -2 583.389  10.124  16
   5   9   2 592.206  10.107  18
   5   9   2 588.486  10.467  14
  -6  -9  -2 77.3553  1.6853  18
  -6  -9  -2 75.4889  2.3114  11
  -6  -9  -2 78.2017  1.8146  16
   6   9   2 78.9282  1.8938  14
   6   9   2 81.7355  1.7663  18
  -7  -9  -2 4.91207 0.55093  11
   7   9   2 5.30281 0.39125  18
   7   9   2 4.79582 0.43718  14
   8   9   2 1.64026 0.20748  18
   8   9   2 0.80721 0.23142  14
   5 -10  -2 3.48850 0.27367  18
  -5  10   2 3.77061 0.30647  13
   4 -10  -2 109.829   2.199  18
  -4  10   2 110.736   2.242  13
   3 -10  -2 2.70182 0.36852  16
   3 -10  -2 1.84197 0.29352  18
  -3  10   2 2.25559 0.35578  13
   2 -10  -2 46.0959  1.2483  18
   2 -10  -2 43.9224  1.2999  16
  -2  10   2 44.2186  1.2667  13
  -2  10   2 45.6071  1.0491  18
   1 -10  -2 1.53409 0.31513  18
   1 -10  -2 2.50661 0.38933  16
   1 -10  -2 2.41252 0.63277  10
  -1  10   2 1.83681 0.26055  18
  -1  10   2 1.86197 0.34214  13
   0 -10  -2 83.6271  1.9374  18
   0 -10  -2 85.2663  2.0293  16
   0 -10  -2 84.3253  2.9931  10
   0  10   2 84.2262  1.9402  13
   0  10   2 86.0389  1.8262  18
  -1 -10  -2 133.320   2.747  18
  -1 -10  -2 134.131   2.834  16
  -1 -10  -2 135.395   3.481  11
   1  10   2 133.876   2.660  18
   1  10   2 133.127   2.701  13
  -2 -10  -2 0.38355 0.30347  11
  -2 -10  -2 -0.0773  0.2103  18
  -2 -10  -2 0.24598 0.22591  16
   2  10   2 0.30995 0.20600  18
  -3 -10  -2 214.480   4.077  18
  -3 -10  -2 217.229   4.178  16
  -3 -10  -2 222.056   5.207  11
   3  10   2 219.138   4.262  14
   3  10   2 215.874   4.030  18
  -4 -10  -2 328.444   6.068  16
  -4 -10  -2 348.236   7.628  11
  -4 -10  -2 337.650   5.989  18
   4  10   2 336.538   5.970  18
   4  10   2 341.531   6.252  14
  -5 -10  -2 0.17562 0.26935  11
  -5 -10  -2 -0.2165  0.1943  18
  -5 -10  -2 0.40677 0.25028  16
   5  10   2 0.53510 0.26123  14
   5  10   2 0.57414 0.21797  18
  -6 -10  -2 114.672   2.172  18
  -6 -10  -2 109.747   2.982  11
   6  10   2 116.858   2.445  14
   6  10   2 114.650   2.238  18
   7  10   2 160.184   2.886  18
   7  10   2 161.943   3.130  14
   8  10   2 2.78046 0.25786  14
   4 -11  -2 84.2597  1.6039  18
  -4  11   2 83.6072  1.6706  13
   3 -11  -2 44.4498  1.0675  18
   3 -11  -2 44.1978  1.1046  16
  -3  11   2 44.9963  1.1262  13
   2 -11  -2 7.08965 0.48744  16
   2 -11  -2 8.53362 0.48094  18
  -2  11   2 7.20072 0.48971  13
   1 -11  -2 2.11519 0.33441  16
   1 -11  -2 1.74105 0.29465  18
  -1  11   2 1.58891 0.29133  13
   0 -11  -2 101.866   2.168  18
   0 -11  -2 101.736   2.253  16
   0  11   2 102.929   2.177  13
   0  11   2 102.329   1.965  18
  -1 -11  -2 62.8327  1.9884  11
  -1 -11  -2 64.1505  1.5445  18
  -1 -11  -2 64.3615  1.6336  16
   1  11   2 65.8224  1.5327  13
   1  11   2 64.4481  1.3998  18
  -2 -11  -2 202.688   4.921  11
  -2 -11  -2 211.803   4.005  16
   2  11   2 209.752   3.760  18
  -3 -11  -2 2.06768 0.43276  11
  -3 -11  -2 1.00373 0.28835  16
  -3 -11  -2 0.60024 0.24236  18
   3  11   2 0.66219 0.20803  18
  -4 -11  -2 48.4819  1.3109  16
  -4 -11  -2 49.9182  1.2081  18
  -4 -11  -2 49.5792  1.6781  11
   4  11   2 50.9871  1.3290  14
   4  11   2 49.0439  1.1463  18
  -5 -11  -2 6.23016 0.45715  16
  -5 -11  -2 5.55397 0.53660  11
  -5 -11  -2 5.11893 0.35591  18
   5  11   2 6.08605 0.45284  14
   5  11   2 5.23192 0.33348  18
   6  11   2 16.2158  0.4631  18
   6  11   2 16.4101  0.6259  14
   7  11   2 0.09136 0.15614  14
  -3  12   2 82.0704  1.5808  13
   2 -12  -2 15.7547  0.5662  16
  -2  12   2 15.2994  0.5494  13
   1 -12  -2 4.62634 0.39086  16
   1 -12  -2 5.10742 0.34942  18
  -1  12   2 4.50433 0.36414  13
   0 -12  -2 13.7734  0.5493  18
   0 -12  -2 13.8212  0.6199  16
   0  12   2 14.3113  0.5732  13
  -1 -12  -2 2.23144 0.27151  18
  -1 -12  -2 2.73543 0.34604  16
  -2 -12  -2 174.991   3.278  18
  -2 -12  -2 183.572   3.426  16
  -3 -12  -2 14.2099  0.6187  16
  -3 -12  -2 12.7251  0.5021  18
  -4 -12  -2 1.27348 0.19757  18
  -4 -12  -2 0.97300 0.24085  16
  -5 -12  -2 5.09734 0.36154  16
   5  12   2 5.07979 0.33783  14
   6  12   2 21.1068  0.5969  14
   0 -13  -2 0.60363 0.18450  16
  -3 -13  -2 0.92041 0.18901  16
  -5 -11   3 63.7041  1.3344  18
  -4 -11   3 72.3181  1.5617  18
   2  11  -3 4.84387 0.35015  13
  -2 -11   3 5.26577 0.39345  16
   1  11  -3 1.15913 0.23420  13
  -1 -11   3 0.90366 0.23667  16
   0  11  -3 0.33437 0.18198  13
   0 -11   3 0.67080 0.22207  16
  -1  11  -3 16.4453  0.5718  13
  -1  11  -3 16.1718  0.5857  19
   1 -11   3 15.9437  0.5918  16
  -2  11  -3 52.0046  1.1572  19
  -2  11  -3 53.6460  1.1397  13
   6  10  -3 8.19182 0.41303  14
  -6 -10   3 6.41345 0.41171  18
   5  10  -3 42.4702  1.0882  14
  -5 -10   3 42.3788  1.1429  18
  -4 -10   3 21.0960  0.9696  11
  -3 -10   3 62.8480  1.9438  11
   2  10  -3 69.3283  1.5905  13
  -2 -10   3 70.5657  1.6415  16
  -2 -10   3 66.5944  2.0619  11
   1  10  -3 72.1490  1.6447  13
  -1 -10   3 69.6790  1.6752  16
  -1 -10   3 68.8551  2.1034  11
   0  10  -3 37.6783  1.0724  13
   0 -10   3 35.3921  1.0937  16
  -1  10  -3 20.0099  0.7409  13
  -1  10  -3 20.1146  0.7567  19
   1 -10   3 18.3221  0.9293  11
   1 -10   3 19.1585  0.7613  16
  -2  10  -3 45.9966  1.1654  13
  -2  10  -3 45.9116  1.1977  19
   2 -10   3 46.1978  1.2089  16
  -3  10  -3 8.64883 0.44073  19
  -3  10  -3 8.87079 0.43371  13
   3 -10   3 8.99824 0.46824  16
  -8  -9   3 12.2803  0.3459  18
   7   9  -3 272.374   4.911  14
   6   9  -3 177.959   3.466  14
  -6  -9   3 179.481   3.422  18
  -6  -9   3 182.439   3.267  17
   5   9  -3 70.2988  1.6754  14
   5   9  -3 69.2738  1.6009  17
  -5  -9   3 67.9159  2.0661  11
  -4  -9   3 195.838   4.666  11
  -4  -9   3 191.437   4.758   9
   3   9  -3 90.0076  1.9633  13
  -3  -9   3 88.5542  2.5582  11
   2   9  -3 137.134   2.723  13
  -2  -9   3 131.605   3.472  11
  -2  -9   3 130.108   3.533   9
  -2  -9   3 136.340   2.779  16
   1   9  -3 18.6757  0.7694  13
  -1  -9   3 19.3828  0.8061  16
  -1  -9   3 18.6516  0.8944   9
  -1  -9   3 19.8247  1.0155  11
   0   9  -3 1.32742 0.29829  13
   0  -9   3 1.92179 0.35128  16
   0  -9   3 0.88553 0.35259  11
   0  -9   3 0.90632 0.29356   9
  -1   9  -3 0.41908 0.26654  19
  -1   9  -3 0.85555 0.27811  13
  -1   9  -3 0.95632 0.29750  16
   1  -9   3 0.77851 0.34064  11
   1  -9   3 0.43448 0.27024   9
  -2   9  -3 0.10063 0.23173  19
  -2   9  -3 0.26946 0.26408  16
  -2   9  -3 1.57938 0.31106  13
   2  -9   3 0.28018 0.31206  11
   2  -9   3 0.45916 0.27543   9
  -3   9  -3 42.3470  1.1334  13
  -3   9  -3 41.5501  1.1703  19
  -3   9  -3 42.4944  1.1919  16
   3  -9   3 41.4886  1.4503  11
  -4   9  -3 11.7097  0.5362  19
  -4   9  -3 12.1182  0.5137  13
  -5   9  -3 17.8691  0.5721  19
   5  -9   3 19.4594  0.5911  16
   8   8  -3 30.8340  0.8564  14
  -8  -8   3 30.6340  0.8065  17
  -8  -8   3 30.4157  0.7852  18
   7   8  -3 1.45870 0.27522  14
  -7  -8   3 1.54029 0.28548  17
   6   8  -3 24.6739  0.9055  14
  -6  -8   3 25.9944  0.8905  17
  -6  -8   3 24.7178  1.0776  11
   5   8  -3 69.6775  1.7303  14
   5   8  -3 68.0648  1.6551  17
  -5  -8   3 67.4749  2.0856  11
  -5  -8   3 67.7061  1.9785   9
   4   8  -3 54.1446  1.4815  14
   4   8  -3 55.8019  1.4446  17
  -4  -8   3 54.0738  1.7443   9
  -4  -8   3 56.6253  1.8541  11
   3   8  -3 6.99533 0.51290  13
   3   8  -3 6.59269 0.53488  17
  -3  -8   3 6.92895 1.00173   2
  -3  -8   3 6.71759 0.55404   9
  -3  -8   3 6.16635 0.60023  11
   2   8  -3 169.315   3.251  17
   2   8  -3 168.651   3.281  13
  -2  -8   3 167.816   4.185  11
  -2  -8   3 165.231   4.313   9
  -2  -8   3 173.155   3.374  16
   1   8  -3 187.548   3.617  13
  -1  -8   3 189.734   4.768   9
  -1  -8   3 187.514   3.683  16
  -1  -8   3 189.645   4.581  11
   0   8  -3 65.8213  1.6476  13
   0   8  -3 65.8215  1.6895  16
   0  -8   3 66.6798  2.0265   9
   0  -8   3 65.4293  2.0742  11
  -1   8  -3 75.9062  2.0911  12
  -1   8  -3 78.4329  1.8678  19
  -1   8  -3 78.8266  1.8997  16
  -1   8  -3 78.3272  1.8444  13
   1  -8   3 77.7520  2.3164  11
   1  -8   3 73.0347  2.2539   9
  -2   8  -3 124.754   2.692  19
  -2   8  -3 127.312   3.074  12
  -2   8  -3 128.739   2.754  16
  -2   8  -3 129.313   2.670  13
   2  -8   3 124.885   3.404   9
   2  -8   3 129.674   3.358  11
  -3   8  -3 196.540   3.738  13
  -3   8  -3 196.134   3.848  16
  -3   8  -3 201.913   3.832  19
  -3   8  -3 199.369   4.372  12
   3  -8   3 199.495   4.718  11
   3  -8   3 188.869   4.909   9
  -4   8  -3 66.3019  1.5552  13
  -4   8  -3 66.2781  1.6340  16
  -4   8  -3 68.0231  1.6279  19
  -4   8  -3 65.9106  1.8385  12
  -5   8  -3 2.67236 0.31909  16
  -5   8  -3 2.43674 0.30531  19
  -6   8  -3 4.85936 0.31446  19
   9   7  -3 9.38874 0.40213  14
  -9  -7   3 10.5027  0.4188  17
   8   7  -3 0.12461 0.19601  14
  -8  -7   3 0.42659 0.21824  18
  -8  -7   3 0.12108 0.21194  17
   7   7  -3 161.987   3.267  14
  -7  -7   3 164.041   3.134  17
   6   7  -3 17.3550  0.7841  14
  -6  -7   3 16.8613  0.8994  11
  -6  -7   3 18.2876  0.9007  12
   5   7  -3 37.8335  0.8231  18
   5   7  -3 37.9459  1.1962  14
   5   7  -3 36.7446  1.1515  17
  -5  -7   3 38.1667  1.4221  11
  -5  -7   3 37.2475  1.3157   9
   4   7  -3 0.39686 0.28554  17
   4   7  -3 0.36759 0.14735  18
   4   7  -3 0.73576 0.30873  12
   4   7  -3 0.79014 0.28527  14
  -4  -7   3 0.29077 0.27280  11
  -4  -7   3 0.43589 0.26546   9
  -4  -7   3 0.69695 0.51246   2
   3   7  -3 0.39889 0.26320  12
  -3  -7   3 0.51789 0.26341   9
  -3  -7   3 0.95883 0.53476   2
  -3  -7   3 0.23248 0.41473   8
  -3  -7   3 0.19636 0.51776   3
   2   7  -3 67.2946  1.8642  12
  -2  -7   3 67.9785  2.0413  11
  -2  -7   3 70.7376  2.5643   2
  -2  -7   3 65.8234  2.5022   3
  -2  -7   3 66.0065  2.0005   9
  -2  -7   3 63.0959  2.3451   8
   1   7  -3 156.884   3.524  12
  -1  -7   3 157.291   3.846  11
  -1  -7   3 157.575   3.984   9
  -1  -7   3 150.206   4.374   3
  -1  -7   3 151.527   4.314   8
   0   7  -3 183.215   4.024  12
   0  -7   3 172.278   4.891   3
   0  -7   3 178.954   4.911   8
   0  -7   3 188.185   4.589   9
   0  -7   3 181.302   4.370  11
  -1   7  -3 14.5339  0.7721  12
  -1   7  -3 14.5461  0.6998  13
  -1   7  -3 14.4362  0.8552  11
  -1   7  -3 14.0109  0.7081  16
   1  -7   3 14.8241  0.7864   9
   1  -7   3 14.3436  1.0789   8
   1  -7   3 13.5495  1.1236   3
  -2   7  -3 1.34824 0.33035  16
  -2   7  -3 1.43816 0.31592  13
  -2   7  -3 1.42674 0.35417  12
  -2   7  -3 1.69944 0.31812  19
  -2   7  -3 1.50016 0.40114  11
  -2   7  -3 1.59289 0.32079  17
   2  -7   3 1.78471 0.35657   9
   2  -7   3 1.54524 0.57499  10
  -3   7  -3 0.57364 0.27416  17
  -3   7  -3 0.68579 0.30178  12
  -3   7  -3 0.13804 0.25430  16
  -3   7  -3 0.20425 0.24671  13
  -3   7  -3 0.61433 0.32693  11
  -3   7  -3 0.28205 0.25891  19
   3  -7   3 0.30211 0.24780   9
   3  -7   3 0.05439 0.44158  10
  -4   7  -3 19.2387  0.9057  12
  -4   7  -3 18.0552  0.7843  19
  -4   7  -3 18.9520  0.7767  13
  -4   7  -3 18.8143  0.7994  16
  -4   7  -3 16.9639  0.9507  11
  -4   7  -3 17.6604  0.7414  17
   4  -7   3 18.0730  0.8710   9
   4  -7   3 18.8109  1.3479  10
  -5   7  -3 24.6657  0.9950  12
  -5   7  -3 23.1154  0.8638  19
  -5   7  -3 23.7798  0.8702  16
  -5   7  -3 23.6377  0.8053  17
  -6   7  -3 16.2415  0.6359  19
  -6   7  -3 15.9416  0.6217  16
  -6   7  -3 16.3004  0.7355  12
  -7   7  -3 0.41399 0.15656  19
   9   6  -3 58.3540  1.3028  14
  -9  -6   3 58.5534  1.2886  17
  -9  -6   3 55.6241  1.1924  18
   8   6  -3 9.27951 0.53176  14
  -8  -6   3 9.72843 0.64506  12
  -8  -6   3 10.4317  0.5413  18
  -8  -6   3 9.61115 0.54621  17
   7   6  -3 225.385   3.791  18
   7   6  -3 215.259   4.282  14
  -7  -6   3 229.340   4.891  12
  -7  -6   3 219.814   4.090  17
  -7  -6   3 217.291   4.255  18
   6   6  -3 19.5063  0.8173  17
   6   6  -3 19.6685  0.6068  18
   6   6  -3 18.3193  0.8234  14
  -6  -6   3 21.6041  0.9833  12
  -6  -6   3 18.6822  0.8407   9
   5   6  -3 9.06618 0.57476  17
   5   6  -3 7.29340 0.39495  18
   5   6  -3 7.10674 0.59755  12
   5   6  -3 7.33751 0.58133  14
  -5  -6   3 6.77366 0.54445   9
  -5  -6   3 7.85106 0.61850  11
  -5  -6   3 6.83812 0.99172   2
   4   6  -3 114.057   2.777  12
  -4  -6   3 115.969   2.980  11
  -4  -6   3 110.361   3.695   2
  -4  -6   3 114.913   3.069   9
   3   6  -3 1.71656 0.35111  12
  -3  -6   3 1.82760 0.59466   2
  -3  -6   3 1.23025 0.48747   3
  -3  -6   3 2.34696 0.49089   8
  -3  -6   3 1.24509 0.49973   7
  -3  -6   3 1.51791 0.31363   9
  -3  -6   3 2.13662 0.36671  11
  -3  -6   3 1.23104 0.57448   4
   2   6  -3 15.6547  0.7700  12
  -2  -6   3 19.7212  0.8132   9
  -2  -6   3 16.7722  1.1881   2
  -2  -6   3 15.2850  1.0350   7
  -2  -6   3 18.9409  1.0409   8
  -2  -6   3 17.1198  1.1263   3
  -2  -6   3 15.0524  0.8163  11
  -2  -6   3 15.1238  1.1888   4
   1   6  -3 186.612   4.096  12
  -1  -6   3 188.527   4.915   8
  -1  -6   3 196.202   4.700   9
  -1  -6   3 187.203   4.431  11
  -1  -6   3 191.500   4.619   7
  -1  -6   3 189.602   4.905   3
  -1  -6   3 185.863   5.301   4
  -1  -6   3 195.915   4.979   2
   0   6  -3 336.546   7.335  11
   0   6  -3 331.928   6.780  12
   0  -6   3 334.921   7.954   8
   0  -6   3 336.696   7.280   7
   0  -6   3 332.403   7.749   3
   0  -6   3 339.743   7.880   9
   0  -6   3 326.844   8.367   4
  -1   6  -3 14.7420  0.8111  11
  -1   6  -3 13.6478  0.7120  12
   1  -6   3 13.9379  0.9973   7
   1  -6   3 13.2495  1.0309   3
   1  -6   3 12.4929  1.1291   4
   1  -6   3 14.1007  0.9381   8
   1  -6   3 14.6150  0.7197   9
  -2   6  -3 118.573   2.874  12
  -2   6  -3 126.035   3.168  11
   2  -6   3 116.953   3.153   9
   2  -6   3 116.209   3.573   3
   2  -6   3 119.656   3.580  10
  -3   6  -3 2.60297 0.36456  19
  -3   6  -3 2.61833 0.42543  12
  -3   6  -3 3.59596 0.41683  13
  -3   6  -3 1.66325 0.33868  16
  -3   6  -3 2.13242 0.36307  17
  -3   6  -3 2.46965 0.44353  11
   3  -6   3 2.68362 0.39623   9
   3  -6   3 3.31923 0.70173  10
   3  -6   3 2.05453 0.63380   3
  -4   6  -3 68.9318  1.6887  13
  -4   6  -3 69.1157  1.7735  16
  -4   6  -3 69.5305  1.6811  17
  -4   6  -3 70.9208  2.1643  11
  -4   6  -3 71.4554  2.0213  12
  -4   6  -3 69.7684  1.7345  19
   4  -6   3 68.3495  2.6700  10
   4  -6   3 69.1964  2.1047   9
  -5   6  -3 50.3272  1.3359  17
  -5   6  -3 49.7941  1.3929  16
  -5   6  -3 50.4207  1.5999  12
  -5   6  -3 50.4807  1.3920  19
   5  -6   3 47.9710  1.6143   9
   5  -6   3 49.3113  2.1983  10
  -6   6  -3 0.82887 0.27236  16
  -6   6  -3 0.08600 0.23952  17
  -6   6  -3 0.12400 0.23271  19
  -6   6  -3 0.57328 0.28691  12
  -7   6  -3 93.0617  1.9505  19
  -7   6  -3 92.4392  2.2446  12
  -7   6  -3 95.8511  1.8432  17
   9   5  -3 46.5394  1.1412  14
  -9  -5   3 45.4397  1.3490  12
  -9  -5   3 46.4521  1.0828  18
  -9  -5   3 46.7656  1.1616  17
   8   5  -3 10.5583  0.3615  18
   8   5  -3 10.3386  0.5779  14
  -8  -5   3 10.7533  0.5795  18
  -8  -5   3 10.6712  0.5880  17
  -8  -5   3 10.2790  0.6872  12
   7   5  -3 40.7871  1.2282  14
   7   5  -3 40.5630  0.9786  18
  -7  -5   3 39.8449  1.1933  17
  -7  -5   3 38.6620  1.4054  12
   6   5  -3 77.9920  1.6448  18
   6   5  -3 76.3643  1.8318  17
   6   5  -3 77.8874  1.9172  14
  -6  -5   3 79.3536  2.1746  12
  -6  -5   3 81.5456  2.2429   9
  -6  -5   3 75.5921  2.9914   2
   5   5  -3 111.017   2.797  12
  -5  -5   3 119.375   3.081   9
  -5  -5   3 116.151   2.956  11
  -5  -5   3 113.000   3.751   2
   4   5  -3 19.4888  0.8569  12
  -4  -5   3 17.6576  1.0552   8
  -4  -5   3 18.5676  1.3854   5
  -4  -5   3 20.6485  1.3014   2
  -4  -5   3 20.2671  0.8604   9
  -4  -5   3 18.4628  1.1313   7
  -4  -5   3 20.2702  0.9038  11
   3   5  -3 291.367   6.075  12
  -3  -5   3 299.612   8.133   5
  -3  -5   3 299.977   6.507  11
  -3  -5   3 300.211   7.031   9
  -3  -5   3 291.977   7.099   8
  -3  -5   3 298.956   7.373   4
  -3  -5   3 298.309   6.810   3
  -3  -5   3 294.188   6.538   7
  -3  -5   3 303.822   7.372   2
  -2  -5   3 1001.51   21.62   2
  -2  -5   3 1023.44   21.98   8
  -2  -5   3 1001.18   19.30   7
  -2  -5   3 1015.69   20.42   3
  -2  -5   3 991.543  20.529  11
  -2  -5   3 1042.78   22.70   9
  -2  -5   3 994.436  21.988   4
   1   5  -3 55.8454  1.6434  11
  -1  -5   3 54.6729  1.8431   7
  -1  -5   3 57.8377  2.0026   2
  -1  -5   3 55.8359  1.6092   9
  -1  -5   3 55.1673  1.8170   8
  -1  -5   3 56.2520  1.9872   3
  -1  -5   3 55.8247  2.1390   4
   0   5  -3 114.636   2.864  11
   0  -5   3 112.416   2.994   7
   0  -5   3 116.182   3.250   3
   0  -5   3 118.153   3.527   4
   0  -5   3 114.476   3.104   8
  -1   5  -3 151.957   3.687  11
   1  -5   3 153.682   4.087   3
   1  -5   3 151.487   3.547   6
   1  -5   3 151.799   4.024  10
   1  -5   3 152.374   4.419   4
   1  -5   3 155.500   3.809   7
   1  -5   3 159.817   3.997   8
  -2   5  -3 4.33236 0.49294  11
  -2   5  -3 4.55439 0.44491  12
   2  -5   3 3.97617 0.56493   6
   2  -5   3 4.45204 0.74161   4
   2  -5   3 4.02115 0.55528   8
   2  -5   3 3.67776 0.60104   3
   2  -5   3 4.14414 0.62143   7
   2  -5   3 4.17182 0.41891   9
   2  -5   3 4.32169 0.64429  10
  -3   5  -3 27.6225  1.1476  11
  -3   5  -3 27.6544  1.0658  12
   3  -5   3 27.4772  1.3639   6
   3  -5   3 25.7846  1.3865   7
   3  -5   3 27.0409  1.4919  10
   3  -5   3 27.7593  1.5720   4
   3  -5   3 29.0080  1.0945   9
   3  -5   3 26.8413  1.3423   8
   3  -5   3 26.7057  1.4297   3
  -4   5  -3 5.29658 0.47493  17
  -4   5  -3 4.31485 0.47389  16
  -4   5  -3 4.32600 0.51402  12
  -4   5  -3 5.44837 0.56727  11
  -4   5  -3 4.93303 0.45516  19
   4  -5   3 4.46685 0.46519   9
   4  -5   3 5.13242 0.83382  10
  -5   5  -3 0.87378 0.29699  17
  -5   5  -3 1.30937 0.31020  19
  -5   5  -3 0.78538 0.31688  16
  -5   5  -3 1.10059 0.37874  11
  -5   5  -3 1.69218 0.37323  12
   5  -5   3 0.44591 0.25447   9
   5  -5   3 0.88793 0.52072  10
  -6   5  -3 3.60818 0.41923  17
  -6   5  -3 3.03159 0.40169  16
  -6   5  -3 3.38605 0.41043  19
  -6   5  -3 3.55084 0.48774  12
   6  -5   3 3.43410 0.75053  10
   6  -5   3 3.23026 0.41747   9
  -7   5  -3 27.4989  1.0421  12
  -7   5  -3 27.2198  0.8631  17
  -7   5  -3 26.7044  0.9053  19
  -8   5  -3 0.54543 0.19463  19
  -8   5  -3 0.98702 0.21580  17
  -9  -4   3 21.3921  0.6852  18
  -9  -4   3 20.2979  0.7383  17
  -9  -4   3 20.7944  0.8708  12
   8   4  -3 10.9575  0.5859  14
   8   4  -3 11.2643  0.4597  18
  -8  -4   3 10.8967  0.6165  17
  -8  -4   3 12.6324  0.6265  18
  -8  -4   3 10.8146  0.7312  12
   7   4  -3 50.3674  1.2216  18
   7   4  -3 54.5719  1.4344  14
  -7  -4   3 51.8453  1.6827  12
  -7  -4   3 50.1044  1.3991  17
   6   4  -3 66.0193  1.4623  18
   6   4  -3 63.4776  1.6434  14
  -6  -4   3 67.4601  1.9291   9
  -6  -4   3 63.6046  2.6127   2
  -6  -4   3 63.9197  1.8862  12
  -5  -4   3 82.2597  2.2934   9
  -5  -4   3 84.3784  2.9701   2
  -5  -4   3 78.6278  3.2798   5
  -5  -4   3 83.0268  2.6312   7
   4   4  -3 10.5411  0.5993  12
  -4  -4   3 11.8394  0.7911   8
  -4  -4   3 11.0419  0.8371   3
  -4  -4   3 11.1890  0.8999   4
  -4  -4   3 11.4484  0.6101   9
  -4  -4   3 10.6256  1.0296   5
  -4  -4   3 12.1682  0.8535   7
  -4  -4   3 10.3075  0.9605   2
  -4  -4   3 10.5721  0.6037  11
  -3  -4   3 231.671   6.515   5
  -3  -4   3 233.572   5.179   7
  -3  -4   3 237.453   5.852   2
  -3  -4   3 231.800   5.769   4
  -3  -4   3 226.556   5.492   9
  -3  -4   3 231.257   5.329   3
  -3  -4   3 222.318   5.068  11
  -3  -4   3 236.075   5.588   8
  -2  -4   3 92.7178  2.5172   7
  -2  -4   3 95.7200  2.8200   4
  -2  -4   3 93.0411  2.5929   3
  -2  -4   3 94.1088  2.5702   8
  -2  -4   3 93.4204  3.0157   5
  -2  -4   3 93.0516  2.7964   2
  -2  -4   3 89.5337  2.3851   9
  -1  -4   3 800.165  17.278   8
  -1  -4   3 790.273  16.112   3
  -1  -4   3 787.985  15.215   7
  -1  -4   3 807.229  17.390   4
  -1  -4   3 802.166  17.031   2
   0  -4   3 0.85210 0.32757   4
   0  -4   3 0.31007 0.23039   8
   0  -4   3 0.24463 0.26531   2
   0  -4   3 0.56980 0.33907   3
   0  -4   3 0.32292 0.23300   6
   0  -4   3 0.29014 0.26991   7
  -1   4  -3 167.339   3.940  11
   1  -4   3 174.384   4.252   3
   1  -4   3 176.023   3.788   6
   1  -4   3 167.385   4.260  10
   1  -4   3 175.191   4.606   4
   1  -4   3 177.617   4.217   8
   1  -4   3 170.845   3.975   7
  -2   4  -3 15.5446  0.9322   7
  -2   4  -3 17.0161  0.7807  11
   2  -4   3 15.6305  1.0581   4
   2  -4   3 16.1893  0.9776   3
   2  -4   3 15.8439  0.8497   8
   2  -4   3 16.6496  1.0202  10
   2  -4   3 17.1678  0.9014   6
  -3   4  -3 9.32696 0.79894   7
  -3   4  -3 11.6384  0.6709  11
  -3   4  -3 9.48749 0.57982  12
   3  -4   3 9.29891 0.76375   6
   3  -4   3 8.56889 0.79565   3
   3  -4   3 8.78105 0.88056  10
   3  -4   3 8.22734 0.85302   4
   3  -4   3 8.70144 0.71931   8
  -4   4  -3 51.4191  1.5915  12
  -4   4  -3 51.5966  1.6996  11
  -4   4  -3 51.2447  2.0237   7
   4  -4   3 55.0396  2.2565  10
   4  -4   3 51.5290  1.9526   8
   4  -4   3 52.5804  1.6576   9
  -5   4  -3 21.0107  0.9094  16
  -5   4  -3 22.5271  0.8760  19
  -5   4  -3 21.2607  0.8564  17
  -5   4  -3 24.0797  1.0493  12
  -5   4  -3 24.0823  1.0866  11
   5  -4   3 22.6066  0.9914   9
   5  -4   3 24.0247  1.5397  10
  -6   4  -3 48.6970  1.5918  12
  -6   4  -3 47.7623  1.3785  19
  -6   4  -3 47.8638  1.3153  17
  -6   4  -3 47.4297  1.3614  16
   6  -4   3 46.5933  2.2192  10
   6  -4   3 47.1989  1.6121   9
   6  -4   3 45.6723  1.2643  15
  -7   4  -3 3.04427 0.38551  17
  -7   4  -3 2.45693 0.35928  19
  -7   4  -3 2.36372 0.41445  12
   7  -4   3 2.43932 0.36789   9
   7  -4   3 2.69647 0.34432  15
   7  -4   3 2.76266 0.68737  10
  -8   4  -3 44.7085  1.3560  12
  -8   4  -3 44.2004  1.1077  17
  -8   4  -3 43.3456  1.1701  19
   8  -4   3 46.1028  1.0765  15
 -10  -3   3 3.30201 0.28879  17
   9   3  -3 4.31364 0.24828  18
  -9  -3   3 4.39409 0.37300  18
  -9  -3   3 4.25732 0.47124  12
  -9  -3   3 4.36201 0.39520  17
   8   3  -3 281.612   4.861  18
  -8  -3   3 273.109   4.959  17
  -8  -3   3 276.257   5.935  12
  -8  -3   3 278.039   5.067  18
   7   3  -3 202.109   3.920  14
   7   3  -3 201.312   3.677  18
  -7  -3   3 197.540   5.707   1
  -7  -3   3 203.950   4.535  12
  -7  -3   3 196.355   3.777  17
  -6  -3   3 60.4452  2.5025   2
  -6  -3   3 63.1343  2.5082   1
  -6  -3   3 63.3960  1.8425  12
  -6  -3   3 64.4032  1.8720   9
  -5  -3   3 631.407  14.224   1
  -5  -3   3 622.354  16.000   5
  -5  -3   3 593.365  12.035  12
  -5  -3   3 615.704  13.920   8
  -5  -3   3 616.343  12.422   7
  -5  -3   3 622.065  13.961   2
  -5  -3   3 631.208  14.127   9
   4   3  -3 15.6673  0.8882   3
  -4  -3   3 15.7907  1.0783   2
  -4  -3   3 15.6437  0.9108   7
  -4  -3   3 14.8443  0.8385   8
  -4  -3   3 15.7759  0.6978   9
  -4  -3   3 14.6713  0.9237   4
  -4  -3   3 14.6827  1.1415   5
  -4  -3   3 15.2353  0.9922   1
   3   3  -3 1153.83   22.76   3
  -3  -3   3 1172.94   24.37   2
  -3  -3   3 1143.55   27.70   5
  -3  -3   3 1146.43   24.47   4
  -3  -3   3 1163.16   21.62   7
  -3  -3   3 1134.62   24.74   8
   2   3  -3 226.136   5.000   3
  -2  -3   3 219.506   5.379   2
  -2  -3   3 217.302   4.765   7
  -2  -3   3 221.814   5.373   4
  -2  -3   3 226.381   6.043   5
  -2  -3   3 229.338   5.204   8
  -1  -3   3 235.451   5.280   8
  -1  -3   3 237.376   4.902   7
  -1  -3   3 233.282   5.142   3
  -1  -3   3 234.659   6.012   5
  -1  -3   3 227.892   5.541   4
  -1  -3   3 232.041   5.446   2
  -1  -3   3 229.158   4.330   6
   0  -3   3 83.3963  2.0984   8
   0  -3   3 83.2659  2.2803   2
   0  -3   3 82.6578  2.2650   3
   0  -3   3 82.7666  2.4579   4
   0  -3   3 81.3784  1.9009   6
   0  -3   3 86.5362  2.1612   7
  -1   3  -3 266.621   5.667   7
   1  -3   3 272.137   5.416   6
   1  -3   3 276.893   6.109   8
   1  -3   3 274.066   6.471   4
   1  -3   3 272.052   5.999   3
  -2   3  -3 1202.66   22.28   7
   2  -3   3 1194.19   25.35   4
   2  -3   3 1180.14   24.47  10
   2  -3   3 1172.53   23.53   3
   2  -3   3 1179.13   21.62   6
   2  -3   3 1201.14   25.42   8
  -3   3  -3 86.3447  2.3153  11
  -3   3  -3 90.8825  2.5364   7
   3  -3   3 89.0929  2.8067  10
   3  -3   3 93.1950  2.8055   4
   3  -3   3 89.5507  2.5611   3
   3  -3   3 91.9592  2.5066   6
   3  -3   3 90.2701  2.5479   8
  -4   3  -3 541.872  10.848  12
  -4   3  -3 555.870  11.606  11
  -4   3  -3 554.699  11.235   7
   4  -3   3 567.473  12.678   9
   4  -3   3 538.540  12.482   8
   4  -3   3 559.908  12.401  10
   4  -3   3 549.822  10.972   6
  -5   3  -3 149.803   3.508  12
  -5   3  -3 151.365   3.700  11
   5  -3   3 150.058   3.858   9
   5  -3   3 150.678   4.460  10
   5  -3   3 145.059   4.185   8
  -6   3  -3 144.714   2.998  19
  -6   3  -3 144.910   2.994  16
  -6   3  -3 140.637   2.877  17
  -6   3  -3 144.747   3.464  12
  -6   3  -3 145.536   3.653  11
   6  -3   3 141.790   4.437  10
   6  -3   3 145.307   3.800   9
  -7   3  -3 137.504   2.849  19
  -7   3  -3 137.310   3.268  12
  -7   3  -3 134.162   2.714  17
   7  -3   3 131.515   2.692  15
   7  -3   3 132.919   4.189  10
   7  -3   3 127.988   3.516   9
  -8   3  -3 39.7524  1.3201  12
  -8   3  -3 39.7850  1.1598  19
  -8   3  -3 39.9730  1.0977  17
   8  -3   3 39.8881  1.0692  15
  -9   3  -3 34.1892  0.9069  19
  -9   3  -3 34.0427  0.8502  17
   9  -3   3 34.2780  0.8293  15
 -10  -2   3 8.82509 0.42377  17
   9   2  -3 72.1323  1.4328  18
  -9  -2   3 74.1494  1.6687  17
  -9  -2   3 73.1021  1.5590  18
  -9  -2   3 69.8808  1.9528  12
   8   2  -3 106.217   2.095  18
  -8  -2   3 106.065   2.705  12
  -8  -2   3 95.9206  3.5420   1
  -8  -2   3 102.987   2.241  18
  -8  -2   3 105.273   2.248  17
   7   2  -3 11.7471  0.5421  18
  -7  -2   3 11.1415  1.1360   1
  -7  -2   3 10.6565  0.6082  17
  -7  -2   3 12.5931  0.7842  12
  -6  -2   3 8.57902 0.94723   1
  -6  -2   3 8.12481 0.61726  12
  -6  -2   3 8.32480 0.53674   9
  -5  -2   3 59.1046  2.1909   1
  -5  -2   3 51.5292  1.8374   8
  -5  -2   3 52.2612  1.5795   9
  -5  -2   3 51.0771  2.4312   5
  -5  -2   3 54.6106  2.1193   2
  -5  -2   3 50.8508  1.8429   7
  -5  -2   3 49.4016  1.4930  12
   4   2  -3 3.09924 0.46869   4
   4   2  -3 3.47870 0.47117   3
  -4  -2   3 3.58103 0.50733   7
  -4  -2   3 2.97297 0.43862   8
  -4  -2   3 4.95069 0.77735   5
  -4  -2   3 2.36564 0.50251   2
  -4  -2   3 2.85351 0.57258   1
  -4  -2   3 3.07957 0.32256   9
   3   2  -3 136.385   3.482   4
   3   2  -3 133.531   3.224   3
  -3  -2   3 135.213   3.597   1
  -3  -2   3 136.592   3.179   7
  -3  -2   3 139.102   4.146   5
  -3  -2   3 138.405   3.617   2
  -3  -2   3 137.028   3.382   8
  -3  -2   3 132.565   3.307   9
   2   2  -3 319.245   7.123   4
   2   2  -3 308.539   6.590   3
  -2  -2   3 314.631   6.289   7
  -2  -2   3 310.559   8.075   5
  -2  -2   3 321.916   7.131   2
  -2  -2   3 314.209   6.993   8
   1   2  -3 489.779   9.864   3
  -1  -2   3 483.411  10.609   4
  -1  -2   3 485.375   9.332   7
  -1  -2   3 499.250  11.831   5
  -1  -2   3 488.292  10.476   2
  -1  -2   3 490.198  10.471   8
  -1  -2   3 477.196   8.733   6
   0  -2   3 450.265   8.525   7
   0  -2   3 453.309  10.592   5
   0  -2   3 429.245   9.430   2
   0  -2   3 448.335   9.714   4
   0  -2   3 434.451   8.111   6
   0  -2   3 440.559   9.007   3
  -1   2  -3 73.2470  1.9064   7
   1  -2   3 75.5271  1.9963   3
   1  -2   3 74.0515  1.8648   2
   1  -2   3 77.8140  1.7308   8
   1  -2   3 74.5121  2.1464   4
   1  -2   3 72.3811  1.7906   6
  -2   2  -3 1217.55   25.61  10
  -2   2  -3 1262.02   23.31   7
   2  -2   3 1239.32   22.65   6
   2  -2   3 1247.64   24.57   3
   2  -2   3 1296.72   26.65   8
   2  -2   3 1262.68   26.47   4
  -3   2  -3 50.7861  1.8655  10
  -3   2  -3 52.4715  1.6949   7
   3  -2   3 51.9529  1.7622   4
   3  -2   3 52.3867  1.6444   3
   3  -2   3 53.0912  1.6078   8
   3  -2   3 52.6301  1.6671   6
  -4   2  -3 1005.59   19.51   7
  -4   2  -3 1003.55   20.73  11
  -4   2  -3 1034.68   21.48  10
  -4   2  -3 974.340  19.365  12
   4  -2   3 1038.22   19.05   6
   4  -2   3 1064.58   22.22   8
  -5   2  -3 9.44003 0.63016  12
  -5   2  -3 9.11447 0.63194  11
  -5   2  -3 8.96717 0.85280   7
   5  -2   3 8.39359 0.56442   9
   5  -2   3 7.59543 0.72674   8
   5  -2   3 6.91877 0.83647   6
   5  -2   3 8.05505 0.97335  10
  -6   2  -3 228.243   4.255  17
  -6   2  -3 239.040   5.392  11
  -6   2  -3 231.671   4.391  16
  -6   2  -3 223.862   4.366  19
  -6   2  -3 233.964   5.096  12
  -6   2  -3 226.503   4.317  15
   6  -2   3 240.906   6.329  10
   6  -2   3 234.684   5.727   9
  -7   2  -3 1.13948 0.31388  19
  -7   2  -3 0.75427 0.26698  17
  -7   2  -3 0.59628 0.31472  12
   7  -2   3 1.17268 0.31438   9
   7  -2   3 0.58301 0.56291  10
  -8   2  -3 4.79935 0.47660  19
  -8   2  -3 5.98606 0.55193  12
  -8   2  -3 5.88973 0.46676  17
   8  -2   3 6.02328 0.45555  15
  -9   2  -3 1.15897 0.28481  12
  -9   2  -3 1.26144 0.25359  19
  -9   2  -3 0.76219 0.22175  17
   9  -2   3 0.79792 0.21151  15
 -10  -1   3 0.60664 0.19898  17
   9   1  -3 20.0139  0.6011  18
  -9  -1   3 20.9716  0.6769  18
  -9  -1   3 19.8588  0.9031  12
  -9  -1   3 21.3553  0.7815  17
   8   1  -3 61.1384  1.3914  18
  -8  -1   3 59.6635  2.5994   1
  -8  -1   3 58.5653  1.4988  18
  -8  -1   3 58.6346  1.5160  17
  -8  -1   3 60.3219  1.8281  12
   7   1  -3 0.36079 0.20458  18
  -7  -1   3 0.21022 0.46313   1
  -7  -1   3 0.27833 0.25138  17
  -7  -1   3 0.96845 0.29336  18
  -7  -1   3 0.62088 0.31106  12
  -6  -1   3 78.2133  2.1179  12
  -6  -1   3 80.2890  2.1770   9
  -6  -1   3 78.5445  2.9391   1
  -6  -1   3 76.4264  2.5011   7
  -5  -1   3 13.8752  1.0823   1
  -5  -1   3 13.7460  0.8483   8
  -5  -1   3 15.5421  0.9239   7
  -5  -1   3 13.0193  0.9611   2
  -5  -1   3 12.6058  0.6540  12
  -5  -1   3 13.9363  0.6573   9
  -5  -1   3 14.1442  1.1874   5
   4   1  -3 16.7336  0.8721   4
   4   1  -3 17.8323  0.8321   3
  -4  -1   3 14.5609  1.0062   1
  -4  -1   3 15.9503  0.6685   9
  -4  -1   3 15.7684  1.1447   5
  -4  -1   3 15.1529  0.9334   2
  -4  -1   3 14.5684  0.7986   7
  -4  -1   3 19.3507  0.8659   8
   3   1  -3 178.340   3.980   3
   3   1  -3 173.315   4.280   4
  -3  -1   3 178.995   3.840   7
  -3  -1   3 177.845   5.065   5
  -3  -1   3 177.124   4.354   2
  -3  -1   3 176.701   4.519   1
  -3  -1   3 183.039   4.239   8
   2   1  -3 563.233  11.931   4
   2   1  -3 556.369  11.070   3
  -2  -1   3 544.748  11.810   2
  -2  -1   3 548.732  13.466   5
  -2  -1   3 554.095  10.476   7
  -2  -1   3 560.360  11.944   8
   1   1  -3 12.3131  0.5947   3
   1   1  -3 11.0753  0.6233   2
   1   1  -3 11.9463  0.6282   4
  -1  -1   3 10.8601  0.3250   6
  -1  -1   3 13.9601  0.5883   7
  -1  -1   3 11.8009  0.6817   5
   0   1  -3 2515.39   53.59   2
   0   1  -3 2732.42   50.67   3
   0   1  -3 2775.45   47.86   7
   0   1  -3 2703.15   54.54   4
   0  -1   3 2669.55   61.14   5
   0  -1   3 2426.45   46.38   6
  -1   1  -3 79.8000  1.9224   7
  -1   1  -3 82.6176  2.1262   5
   1  -1   3 81.1833  2.1218   4
   1  -1   3 81.5221  1.9741   3
   1  -1   3 81.5824  1.8265   6
  -2   1  -3 115.003   2.890   5
  -2   1  -3 109.774   2.618   7
   2  -1   3 112.778   2.641   3
   2  -1   3 114.602   2.561   6
   2  -1   3 113.033   2.549   8
   2  -1   3 115.233   2.857   4
  -3   1  -3 4.39286 0.54424   1
  -3   1  -3 3.01213 0.44244   7
  -3   1  -3 3.21830 0.48687  10
   3  -1   3 2.72557 0.38216   4
   3  -1   3 3.26598 0.37007   3
   3  -1   3 3.18219 0.36124   8
   3  -1   3 3.10289 0.45655   6
  -4   1  -3 53.3086  1.9789   1
  -4   1  -3 52.1174  1.7643   7
  -4   1  -3 52.0491  1.9668  10
  -4   1  -3 50.6143  1.5196  11
   4  -1   3 51.0850  1.7191   6
   4  -1   3 56.9420  1.7462   8
  -5   1  -3 28.6516  1.5047   1
  -5   1  -3 26.6925  1.4530  10
  -5   1  -3 27.8661  1.0757  11
  -5   1  -3 25.8683  1.0197  12
  -5   1  -3 28.2383  1.3532   7
   5  -1   3 27.4945  1.0288   9
   5  -1   3 26.1608  1.2541   8
   5  -1   3 25.3454  1.3078   6
  -6   1  -3 188.624   4.440  11
  -6   1  -3 186.208   4.199  12
  -6   1  -3 186.670   5.324   1
   6  -1   3 179.557   5.019   8
   6  -1   3 187.488   5.246  10
   6  -1   3 188.492   4.682   9
  -7   1  -3 3.18915 0.48861  11
  -7   1  -3 2.87835 0.45992  12
  -7   1  -3 3.38046 0.41368  17
  -7   1  -3 3.08954 0.38676  15
   7  -1   3 2.97893 0.72663  10
   7  -1   3 2.93804 0.41117   9
  -8   1  -3 37.8528  1.1196  17
  -8   1  -3 37.8921  1.3427  12
   8  -1   3 37.9980  1.1150  15
   8  -1   3 36.2149  1.2978   9
   8  -1   3 37.0805  1.9199  10
  -9   1  -3 15.2587  0.7385  12
  -9   1  -3 16.1793  0.6328  17
   9  -1   3 14.8699  0.5963  15
 -10   1  -3 0.53018 0.15521  17
  10  -1   3 0.18786 0.13147  15
 -10   0   3 0.02756 0.16498  17
   9   0  -3 49.9371  1.1092  18
   9   0  -3 50.8459  1.2456  15
  -9   0   3 48.1493  1.5175  12
  -9   0   3 48.1295  1.2537  17
  -9   0   3 50.3106  1.1429  18
   8   0  -3 25.2306  0.7982  18
   8   0  -3 26.0995  0.9212  15
  -8   0   3 25.6106  0.9207  17
  -8   0   3 25.0420  1.0984  12
  -8   0   3 25.1107  0.8616  18
   7   0  -3 32.0837  1.0673  15
   7   0  -3 32.0391  0.9554  18
  -7   0   3 33.0905  1.0730  18
  -7   0   3 30.4095  1.2095  12
  -7   0   3 32.2092  1.8744   1
  -7   0   3 33.2750  1.0463  17
  -6   0   3 68.9713  1.9519  12
  -6   0   3 70.0476  1.9674   9
  -6   0   3 70.0041  3.0874   5
  -6   0   3 72.3943  2.7829   1
   5   0  -3 167.605   3.941   3
  -5   0   3 165.624   4.010   9
  -5   0   3 166.344   4.699   1
  -5   0   3 157.390   3.571  12
  -5   0   3 151.879   5.082   5
  -5   0   3 163.466   3.873   7
   4   0  -3 11.1498  0.6953   3
   4   0  -3 11.8433  0.7662   4
  -4   0   3 14.4734  1.0403   5
  -4   0   3 11.7547  0.5523   9
  -4   0   3 12.0484  0.9000   1
  -4   0   3 13.0434  0.6919   8
  -4   0   3 12.5713  0.7972   2
  -4   0   3 11.6653  0.6836   7
   3   0  -3 152.525   3.469   3
   3   0  -3 150.436   2.968   6
   3   0  -3 151.793   3.749   4
  -3   0   3 151.168   3.956   1
  -3   0   3 152.441   3.283   7
  -3   0   3 151.517   3.727   2
  -3   0   3 153.382   4.353   5
  -3   0   3 150.665   3.650   8
   2   0  -3 4522.57   80.75   6
   2   0  -3 4591.23   93.14   2
   2   0  -3 4666.30   88.01   3
   2   0  -3 4688.34   94.79   4
  -2   0   3 4404.35   96.17   1
  -2   0   3 4452.13   96.43   8
  -2   0   3 4678.99  106.68   5
  -2   0   3 4613.28   83.17   7
   1   0  -3 1044.56   21.65   2
   1   0  -3 1065.93   18.68   6
   1   0  -3 1053.39   20.43   3
  -1   0   3 1069.68   24.69   5
  -1   0   3 1025.00   19.22   7
   0   0  -3 1499.25   26.59   6
   0   0  -3 1541.27   31.24   4
   0   0  -3 1480.67   27.39   7
   0   0  -3 1459.84   30.70   2
   0   0  -3 1511.39   29.00   3
   0   0  -3 1539.24   35.06   5
  -1   0  -3 152.132   3.048   6
  -1   0  -3 156.231   3.893   5
  -1   0  -3 151.977   3.238   3
  -1   0  -3 156.851   3.172   7
   1   0   3 155.576   3.496   4
  -2   0  -3 1147.09   21.49   7
  -2   0  -3 1166.32   27.25   5
   2   0   3 1152.32   22.54   3
   2   0   3 1165.83   20.88   6
   2   0   3 1193.27   24.30   4
  -3   0  -3 51.1053  1.7516   1
  -3   0  -3 53.1909  1.7145   5
  -3   0  -3 47.8589  1.6599  10
  -3   0  -3 52.7088  1.5648   7
   3   0   3 49.5995  1.4711   6
   3   0   3 52.7722  1.4436   8
   3   0   3 51.2828  1.3909   4
  -4   0  -3 72.5140  1.9635  11
  -4   0  -3 73.8907  2.3900  10
  -4   0  -3 77.7738  2.2128   7
  -4   0  -3 77.3297  2.5674   1
   4   0   3 76.0658  2.1281   6
   4   0   3 79.3314  2.2027   8
  -5   0  -3 1149.58   21.84   7
  -5   0  -3 1105.60   21.68  12
  -5   0  -3 1162.50   25.28   1
  -5   0  -3 1158.75   23.95  10
  -5   0  -3 1133.37   23.20  11
   5   0   3 1124.64   24.83   8
   5   0   3 1147.67   21.22   6
   5   0   3 1165.49   25.68   9
  -6   0  -3 115.582   2.961  11
  -6   0  -3 114.137   3.759   1
  -6   0  -3 112.489   2.816  12
  -6   0  -3 118.938   3.636  10
   6   0   3 115.694   3.065   9
   6   0   3 106.980   3.403   8
  -7   0  -3 111.946   3.008  11
  -7   0  -3 107.164   3.787   1
  -7   0  -3 115.780   2.889  12
  -7   0  -3 114.977   2.476  15
  -7   0  -3 112.116   2.420  17
   7   0   3 120.726   3.847  10
   7   0   3 115.310   3.104   9
  -8   0  -3 20.3808  0.8198  15
  -8   0  -3 20.4466  0.8290  17
  -8   0  -3 21.7837  0.9932  12
  -9   0  -3 7.08807 0.46540  17
  -9   0  -3 5.74917 0.51402  12
   9   0   3 7.09434 0.45633  15
  10   0   3 91.5841  1.7594  15
  10  -1  -3 127.345   2.292  15
   9  -1  -3 43.3671  1.1235  15
   9  -1  -3 41.8089  0.9837  18
  -9   1   3 43.2444  1.1193  17
  -9   1   3 42.8105  0.9630  18
  -9   1   3 41.6710  1.3585  12
   8  -1  -3 36.2796  1.1124  15
   8  -1  -3 36.3172  1.0040  18
  -8   1   3 36.8954  1.1183  17
  -8   1   3 36.5321  1.0393  18
  -8   1   3 38.0924  1.3554  12
   7  -1  -3 4.17579 0.38173  18
  -7   1   3 3.87725 0.52034  12
  -7   1   3 4.21280 0.44788  17
  -7   1   3 4.37885 0.86434   1
  -7   1   3 4.74690 0.43835  18
  -6   1   3 887.324  20.270   1
  -6   1   3 904.251  19.984   9
  -6   1   3 874.436  17.098  12
   5  -1  -3 77.8898  2.5115   4
   5  -1  -3 79.5757  2.3166   3
  -5   1   3 77.8510  2.7929   1
  -5   1   3 76.8502  2.0869   9
  -5   1   3 73.0647  2.9832   5
  -5   1   3 74.1067  1.9668  12
   4  -1  -3 328.873   7.008   3
   4  -1  -3 332.688   7.571   4
   4  -1  -3 318.357   6.440   6
  -4   1   3 324.983   7.964   1
  -4   1   3 318.923   7.567   9
  -4   1   3 334.889   6.608   7
  -4   1   3 328.941   8.718   5
   3  -1  -3 1769.69   33.92   3
   3  -1  -3 1745.72   36.50   4
   3  -1  -3 1761.40   31.07   6
   3  -1  -3 1785.27   35.90   2
  -3   1   3 1712.64   37.31   1
  -3   1   3 1672.32   38.77   9
  -3   1   3 1756.33   37.08   8
  -3   1   3 1776.98   31.92   7
  -3   1   3 1747.34   41.07   5
   2  -1  -3 463.497   9.351   3
   2  -1  -3 475.377  10.091   4
   2  -1  -3 458.181   8.460   6
   2  -1  -3 461.419   9.862   2
  -2   1   3 465.323  10.066   8
  -2   1   3 464.333   8.674   7
  -2   1   3 469.399  11.316   5
  -2   1   3 454.801  10.293   1
   1  -1  -3 9791.28  202.22   4
   1  -1  -3 9793.89  172.32   6
   1  -1  -3 9587.43  187.90   3
   1  -1  -3 9687.08  198.93   2
  -1   1   3 9873.28  177.60   7
  -1   1   3 9999.99  227.09   5
   0  -1  -3 106.925   2.137   6
   0  -1  -3 106.538   2.322   3
   0  -1  -3 105.038   2.501   2
   0  -1  -3 107.598   2.859   5
   0  -1  -3 108.053   2.121   7
   0  -1  -3 106.109   2.505   4
  -1  -1  -3 1.42035 0.31373   7
  -1  -1  -3 1.97949 0.32953   2
  -1  -1  -3 2.53613 0.31854   6
  -2  -1  -3 474.124  10.566   1
  -2  -1  -3 483.732   9.144   7
  -2  -1  -3 484.620   8.864   6
  -2  -1  -3 476.764  10.025   2
  -2  -1  -3 479.645  11.586   5
   2   1   3 472.189   9.355   3
   2   1   3 491.036  10.131   4
  -3  -1  -3 3589.12   84.60   5
  -3  -1  -3 3629.07   76.85   1
  -3  -1  -3 3617.33   66.18   7
   3   1   3 3684.56   64.30   6
   3   1   3 3706.90   76.73   8
  -4  -1  -3 1006.37   21.85   1
  -4  -1  -3 1007.15   23.86   5
  -4  -1  -3 978.854  18.796   7
  -4  -1  -3 961.843  20.577  10
   4   1   3 1000.36   18.23   6
   4   1   3 1006.31   21.43   8
  -5  -1  -3 326.236   8.052   1
  -5  -1  -3 324.828   7.580  10
  -5  -1  -3 313.336   6.933   7
  -5  -1  -3 311.084   6.951  11
   5   1   3 319.379   7.608   8
   5   1   3 333.632   6.754   6
   5   1   3 323.696   7.550   9
  -6  -1  -3 123.827   3.192  11
  -6  -1  -3 130.609   4.091   1
  -6  -1  -3 130.965   3.852  10
  -6  -1  -3 128.662   3.053  12
   6   1   3 119.824   3.661   8
   6   1   3 128.016   3.330   9
   6   1   3 125.967   3.454   6
  -7  -1  -3 5.79884 0.92710  10
  -7  -1  -3 5.53099 0.47547  15
  -7  -1  -3 6.71054 0.58976  12
  -7  -1  -3 5.38251 0.90425   1
  -7  -1  -3 7.38679 0.62319  11
  -7  -1  -3 5.75040 0.51119  17
   7   1   3 6.14112 0.53359   9
  -8  -1  -3 1.54713 0.31476  15
  -8  -1  -3 1.59569 0.33631  17
  -8  -1  -3 1.09716 0.63600   1
  -8  -1  -3 1.11794 0.36168  12
   8   1   3 0.90661 0.29452   9
  -9  -1  -3 13.1346  0.7282  12
  -9  -1  -3 13.7160  0.6350  17
   9   1   3 14.3078  0.6254  15
 -10  -1  -3 1.07495 0.21277  17
  10   1   3 1.36219 0.21801  15
  10   1   3 1.26673 0.20793  18
   9  -2  -3 3.11960 0.25406  18
   9  -2  -3 3.48348 0.33719  15
  -9   2   3 2.55276 0.37658  12
  -9   2   3 2.49293 0.31817  17
   8  -2  -3 11.2516  0.6040  15
   8  -2  -3 11.0157  0.5179  18
  -8   2   3 10.3274  0.6992  12
  -8   2   3 9.84043 0.57480  17
  -8   2   3 10.6865  0.5307  18
   7  -2  -3 16.2639  0.6582  18
   7  -2  -3 15.6364  0.7254  15
  -7   2   3 14.9862  0.7119  17
  -7   2   3 15.2064  1.3373   1
  -7   2   3 14.9572  0.8547  12
  -7   2   3 14.6950  0.6833  18
  -6   2   3 17.3790  1.3431   1
  -6   2   3 19.9390  0.9166  12
   5  -2  -3 26.5365  1.2443   3
   5  -2  -3 26.4244  1.3434   4
  -5   2   3 25.5603  1.5259   1
  -5   2   3 25.6077  0.9311   9
  -5   2   3 25.9253  0.9823  12
   4  -2  -3 13.7928  0.5484   9
   4  -2  -3 14.6116  0.8274   6
   4  -2  -3 14.3800  0.9720  10
   4  -2  -3 15.1383  0.8538   3
   4  -2  -3 14.2423  0.9015   4
  -4   2   3 14.9044  1.0658   5
  -4   2   3 14.3860  0.7881   8
  -4   2   3 14.2283  0.6279   9
  -4   2   3 16.8855  1.0999   1
   3  -2  -3 650.984  12.129   6
   3  -2  -3 654.918  13.781   2
   3  -2  -3 668.698  13.201   3
   3  -2  -3 658.902  14.217   4
  -3   2   3 621.832  14.702   9
  -3   2   3 667.235  14.252   8
  -3   2   3 654.082  12.224   7
  -3   2   3 647.229  14.542   1
  -3   2   3 659.173  15.892   5
   2  -2  -3 230.231   5.263   4
   2  -2  -3 225.065   5.043   2
   2  -2  -3 221.977   4.435   6
   2  -2  -3 231.390   4.889   3
  -2   2   3 225.996   4.326   7
  -2   2   3 224.128   5.794   5
  -2   2   3 221.428   5.339   1
  -2   2   3 226.764   5.134   8
   1  -2  -3 415.128   8.873   4
   1  -2  -3 404.442   8.675   2
   1  -2  -3 417.245   9.905   5
   1  -2  -3 409.368   8.230   3
   1  -2  -3 410.706   7.526   6
  -1   2   3 391.078   8.800   8
   0  -2  -3 631.315  13.379   2
   0  -2  -3 660.753  13.564   4
   0  -2  -3 651.605  11.593   6
   0  -2  -3 646.393  12.586   3
   0  -2  -3 654.741  15.275   5
   0  -2  -3 633.477  12.144   7
   0   2   3 602.937  13.652   8
  -1  -2  -3 2958.87   55.43   7
  -1  -2  -3 3064.71   58.76   3
  -1  -2  -3 3135.69   70.89   5
  -1  -2  -3 3063.22   54.03   6
  -1  -2  -3 3133.34   63.40   4
  -1  -2  -3 2984.54   62.20   2
  -2  -2  -3 245.869   5.483   2
  -2  -2  -3 251.312   4.976   7
  -2  -2  -3 250.741   6.371   5
  -2  -2  -3 248.212   5.785   1
  -2  -2  -3 249.883   4.818   6
   2   2   3 248.322   5.445   8
  -3  -2  -3 522.451   9.772   6
  -3  -2  -3 513.593  10.130   7
  -3  -2  -3 529.362  11.147   2
  -3  -2  -3 528.875  12.951   5
   3   2   3 527.195  11.408   8
  -4  -2  -3 3.26229 0.58345   5
  -4  -2  -3 3.34924 0.49071   7
  -4  -2  -3 3.63772 0.60564   1
  -4  -2  -3 3.50620 0.50151  10
   4   2   3 4.55413 0.49311   6
   4   2   3 3.62058 0.35860   9
   4   2   3 4.02726 0.44172   8
  -5  -2  -3 3.34821 0.39837  11
  -5  -2  -3 3.32253 0.55210  10
  -5  -2  -3 3.20225 0.68914   5
  -5  -2  -3 3.01488 0.61236   1
  -5  -2  -3 3.22346 0.51868   7
   5   2   3 3.78789 0.39524   9
   5   2   3 4.97163 0.61387   6
   5   2   3 4.63231 0.59138   8
  -6  -2  -3 106.985   3.291  10
  -6  -2  -3 101.974   2.719  11
  -6  -2  -3 96.4665  3.0492   7
  -6  -2  -3 104.127   2.576  12
  -6  -2  -3 105.143   3.526   1
   6   2   3 105.399   2.814   9
   6   2   3 105.061   2.966   6
   6   2   3 98.8951  3.1426   8
  -7  -2  -3 26.6607  0.9639  15
  -7  -2  -3 26.8054  1.1594  11
  -7  -2  -3 27.1772  1.6646   1
  -7  -2  -3 24.9618  0.9383  17
  -7  -2  -3 27.7346  1.1373  12
   7   2   3 27.8760  1.0949   9
  -8  -2  -3 74.8019  1.7924  15
  -8  -2  -3 76.2619  1.7898  17
  -8  -2  -3 70.3309  2.9627   1
  -8  -2  -3 73.6151  2.1991  11
  -8  -2  -3 74.4572  2.1035  12
   8   2   3 73.2597  2.1439   9
  -9  -2  -3 17.7961  0.7291  17
  -9  -2  -3 18.0678  0.8500  12
 -10  -2  -3 5.19530 0.35759  17
  10   2   3 4.83795 0.32532  15
  10   2   3 4.95791 0.32882  18
   9  -3  -3 3.77794 0.26184  18
   9  -3  -3 3.66173 0.32400  15
  -9   3   3 3.50559 0.39967  12
   8  -3  -3 20.2851  0.6922  18
   8  -3  -3 19.6696  0.7653  15
  -8   3   3 20.5635  0.6721  18
  -8   3   3 18.5785  0.8934  12
   7  -3  -3 77.0622  1.7242  18
   7  -3  -3 75.2212  1.7959  15
  -7   3   3 71.1522  2.9602   1
  -7   3   3 76.5244  2.1269  12
  -7   3   3 73.4429  1.7168  18
   6  -3  -3 10.8123  0.6056  15
   6  -3  -3 11.0695  0.5712  18
  -6   3   3 11.0048  0.5993  18
  -6   3   3 10.6090  1.0864   1
  -6   3   3 9.88750 0.67339  12
   5  -3  -3 46.8671  1.9884   4
   5  -3  -3 50.6124  2.0490  10
   5  -3  -3 47.7345  1.8202   3
  -5   3   3 47.3033  1.4516  12
  -5   3   3 47.5334  1.4179   9
  -5   3   3 52.2364  2.2184   1
   4  -3  -3 0.36832 0.30170   6
   4  -3  -3 0.21471 0.36729   4
   4  -3  -3 0.73689 0.18284   9
   4  -3  -3 0.40179 0.32522   3
   4  -3  -3 0.58861 0.38671  10
  -4   3   3 0.57950 0.19443   9
  -4   3   3 1.07240 0.46057   1
   3  -3  -3 389.610   8.828   4
   3  -3  -3 371.993   8.711   9
   3  -3  -3 393.735   8.189   3
   3  -3  -3 380.200   7.547   6
   3  -3  -3 396.744   8.392   2
   3  -3  -3 372.000   8.537  10
  -3   3   3 390.208   9.001   1
  -3   3   3 393.314   8.673   8
  -3   3   3 377.354   8.814   9
   2  -3  -3 741.268  15.560   4
   2  -3  -3 720.456  15.085   2
   2  -3  -3 739.547  14.450   3
   2  -3  -3 722.486  13.251   6
  -2   3   3 710.815  15.740   1
  -2   3   3 671.329  16.141   9
  -2   3   3 736.055  17.242   5
  -2   3   3 722.602  15.566   8
   1  -3  -3 910.351  16.176   6
   1  -3  -3 891.933  18.570   2
   1  -3  -3 917.510  17.641   3
   1  -3  -3 882.035  21.137   5
   1  -3  -3 885.958  19.217   1
   1  -3  -3 903.369  18.974   4
  -1   3   3 869.742  19.094   8
   0  -3  -3 337.728   7.454   2
   0  -3  -3 337.752   8.462   5
   0  -3  -3 351.066   7.045   3
   0  -3  -3 346.210   6.491   6
   0  -3  -3 355.992   7.588   4
   0   3   3 339.483   7.510   8
  -1  -3  -3 991.328  23.335   5
  -1  -3  -3 1005.04   17.73   6
  -1  -3  -3 968.380  20.470   2
  -1  -3  -3 1006.85   19.16   3
  -1  -3  -3 976.401  21.123   1
  -1  -3  -3 964.690  18.092   7
  -1  -3  -3 1012.75   20.64   4
   1   3   3 973.420  20.968   8
  -2  -3  -3 334.498   7.335   2
  -2  -3  -3 325.779   7.545   1
  -2  -3  -3 328.735   8.383   5
  -2  -3  -3 332.739   6.487   7
  -2  -3  -3 339.200   7.032   4
  -2  -3  -3 325.714   6.307   6
   2   3   3 331.677   7.323   8
  -3  -3  -3 5.72183 0.66626   5
  -3  -3  -3 3.73699 0.46460  10
  -3  -3  -3 4.06230 0.50882   2
  -3  -3  -3 6.25244 0.59423   1
  -3  -3  -3 3.78079 0.45428   7
  -3  -3  -3 4.50259 0.40548   6
   3   3   3 4.35954 0.43902   8
  -4  -3  -3 653.639  14.400  10
  -4  -3  -3 695.815  12.801   6
  -4  -3  -3 695.794  15.398   1
  -4  -3  -3 696.926  17.112   5
  -4  -3  -3 708.990  13.350   7
  -4  -3  -3 652.380  14.043  11
   4   3   3 701.387  15.101   8
   4   3   3 689.399  15.522   9
  -5  -3  -3 95.3871  2.4863  11
  -5  -3  -3 96.2400  3.1444   1
  -5  -3  -3 95.8968  3.5242   5
  -5  -3  -3 94.1455  2.8466  10
  -5  -3  -3 97.0486  2.7926   7
   5   3   3 95.8917  2.8318   8
   5   3   3 95.9262  2.5557   6
   5   3   3 95.6238  2.5743   9
  -6  -3  -3 0.17817 0.41825   1
  -6  -3  -3 0.38222 0.53537   5
  -6  -3  -3 0.53534 0.25657  11
  -6  -3  -3 0.82185 0.45205  10
   6   3   3 0.98718 0.26166   9
   6   3   3 1.48420 0.46351   8
  -7  -3  -3 5.05176 0.85295   1
  -7  -3  -3 5.58530 0.48730  15
  -7  -3  -3 4.97764 0.48098  17
  -7  -3  -3 5.67665 0.56074  11
  -7  -3  -3 4.46881 0.54018  12
   7   3   3 4.99204 0.46893   9
  -8  -3  -3 68.0271  2.0546  11
  -8  -3  -3 57.1248  2.6608   1
  -8  -3  -3 67.5981  1.6468  17
  -8  -3  -3 66.9036  1.9272  12
  -8  -3  -3 65.0974  1.6406  15
   8   3   3 64.8978  1.9435   9
  -9  -3  -3 5.84294 0.46039  17
 -10  -3  -3 2.33883 0.27790  17
  10   3   3 2.73976 0.25796  15
  10   3   3 1.89174 0.23655  18
   9  -4  -3 26.3488  0.7418  15
   8  -4  -3 39.2652  1.1018  15
   8  -4  -3 40.1542  1.0145  18
  -8   4   3 39.8397  0.9175  18
  -8   4   3 40.0776  1.3043  12
   7  -4  -3 13.1055  0.6139  18
   7  -4  -3 13.6479  0.6705  15
  -7   4   3 13.4286  0.7752  12
  -7   4   3 13.5270  0.6123  18
   6  -4  -3 57.7621  2.3961  10
   6  -4  -3 57.4187  1.4476  18
   6  -4  -3 57.9142  1.4955  15
  -6   4   3 59.2817  2.5382   1
  -6   4   3 57.3178  1.4585  18
  -6   4   3 58.4936  1.7478  12
   5  -4  -3 36.3780  1.6741   3
   5  -4  -3 39.0791  1.6686   6
   5  -4  -3 39.8352  1.8538  10
  -5   4   3 38.6261  1.9236   1
  -5   4   3 39.0365  1.2906  12
   4  -4  -3 19.5686  1.0929   3
   4  -4  -3 21.5421  1.2570   4
   4  -4  -3 20.2107  0.7386   9
   4  -4  -3 19.7184  1.0763   6
   4  -4  -3 20.0229  1.2267  10
  -4   4   3 21.0724  1.2950   1
   3  -4  -3 256.801   6.043   9
   3  -4  -3 259.479   5.528   6
   3  -4  -3 261.367   6.427   4
   3  -4  -3 262.276   6.252  10
   3  -4  -3 260.616   5.961   3
  -3   4   3 259.218   6.463   1
  -3   4   3 264.031   6.129   9
  -3   4   3 268.193   6.170   8
   2  -4  -3 -0.0279  0.3077  10
   2  -4  -3 0.40357 0.35769   3
   2  -4  -3 0.19895 0.31239   2
   2  -4  -3 -0.0171  0.2994   4
   2  -4  -3 -0.0733  0.2924   6
   2  -4  -3 0.50184 0.17533   9
  -2   4   3 0.07467 0.19685   9
  -2   4   3 0.56302 0.29192   8
  -2   4   3 1.77746 0.42230   1
  -2   4   3 0.37455 0.29974   5
   1  -4  -3 13.0427  0.7394   5
   1  -4  -3 12.9554  0.7457   1
   1  -4  -3 13.4715  0.7696  10
   1  -4  -3 14.0705  0.6954   6
   1  -4  -3 14.3818  0.7874   3
   1  -4  -3 13.7517  0.7149   2
   1  -4  -3 13.3176  0.7934   4
  -1   4   3 13.7126  0.5491   9
  -1   4   3 13.9235  0.6686   8
   0  -4  -3 421.635   7.865   7
   0  -4  -3 419.422   9.392   1
   0  -4  -3 419.137   9.161   2
   0  -4  -3 422.908   7.997   6
   0  -4  -3 424.548  10.381   5
   0  -4  -3 436.657   8.724   3
   0  -4  -3 426.915   9.375   4
   0   4   3 415.421   9.297   8
  -1  -4  -3 608.007  11.823   7
  -1  -4  -3 618.713  13.852   1
  -1  -4  -3 639.853  13.548   2
  -1  -4  -3 652.495  13.622   4
  -1  -4  -3 647.342  12.656   3
  -1  -4  -3 636.782  11.685   6
  -1  -4  -3 644.471  15.357   5
   1   4   3 642.172  13.772   8
  -2  -4  -3 118.763   3.614   5
  -2  -4  -3 129.143   2.925   4
  -2  -4  -3 121.796   3.219   1
  -2  -4  -3 122.689   2.775   7
  -2  -4  -3 124.362   2.727   6
  -2  -4  -3 122.236   3.242   2
   2   4   3 123.174   3.074   8
  -3  -4  -3 356.679   8.049  10
  -3  -4  -3 374.406   8.575   1
  -3  -4  -3 366.515   7.120   6
  -3  -4  -3 383.796   8.467   2
  -3  -4  -3 364.709   7.446   7
  -3  -4  -3 378.753   9.630   5
   3   4   3 375.551   8.378   8
   3   4   3 362.056   8.507   9
  -4  -4  -3 16.7132  0.9441  10
  -4  -4  -3 16.8758  0.8231   6
  -4  -4  -3 19.3411  1.0736   2
  -4  -4  -3 18.3275  1.2351   5
  -4  -4  -3 16.7924  0.7457  11
  -4  -4  -3 19.1535  1.0854   1
  -4  -4  -3 16.1293  0.9151   7
   4   4   3 16.7129  0.7248   9
   4   4   3 17.1351  0.9064   8
  -5  -4  -3 334.012   9.377   5
  -5  -4  -3 326.559   7.304   7
  -5  -4  -3 345.548   7.792  10
  -5  -4  -3 339.020   8.337   1
  -5  -4  -3 334.923   7.946   2
  -5  -4  -3 334.628   7.322  11
   5   4   3 348.676   6.918   6
   5   4   3 348.832   7.955   9
   5   4   3 322.523   8.003   8
  -6  -4  -3 50.1830  2.2274   1
  -6  -4  -3 51.3403  1.6747  11
   6   4   3 49.6285  2.0254   8
   6   4   3 51.2934  1.6255   9
  -7  -4  -3 229.592   6.510   1
  -7  -4  -3 235.982   5.407  11
  -7  -4  -3 236.982   4.372  15
  -7  -4  -3 221.577   4.225  17
   7   4   3 227.332   5.641   9
  -8  -4  -3 24.4696  0.9030  17
  -8  -4  -3 24.6023  0.8906  15
  -8  -4  -3 23.3887  1.0897  11
  -8  -4  -3 21.7451  1.5641   1
   8   4   3 22.7459  0.9444   9
  -9  -4  -3 1.08037 0.28106  17
 -10  -4  -3 103.082   1.918  17
  10   4   3 98.6645  1.9455  18
   9  -5  -3 0.83723 0.16771  15
   8  -5  -3 48.5353  1.0995  18
   8  -5  -3 47.3687  1.1898  15
   7  -5  -3 117.652   2.378  18
   7  -5  -3 115.704   2.440  15
  -7   5   3 116.455   2.849  12
  -7   5   3 119.907   2.309  18
   6  -5  -3 5.47919 0.46011  18
   6  -5  -3 6.20549 0.50509  15
   6  -5  -3 5.42586 0.90755  10
  -6   5   3 6.43597 0.47485  18
  -6   5   3 6.19652 0.59205  12
   5  -5  -3 94.6835  3.1964  10
   5  -5  -3 92.0515  2.0435  15
   5  -5  -3 88.8999  2.9870   3
  -5   5   3 92.1262  2.0372  18
   4  -5  -3 273.629   6.676  10
   4  -5  -3 258.505   5.869   6
   4  -5  -3 257.161   6.276   3
   4  -5  -3 256.221   6.805   4
  -4   5   3 268.491   6.145   9
   3  -5  -3 48.0779  2.0015   4
   3  -5  -3 48.6125  1.7127   6
   3  -5  -3 47.6573  1.8357   3
   3  -5  -3 49.1105  1.3782   9
   3  -5  -3 49.6440  1.9482  10
  -3   5   3 48.8668  1.4319   9
  -3   5   3 49.1677  1.9192   1
   2  -5  -3 418.939   9.067   2
   2  -5  -3 407.780   9.234  10
   2  -5  -3 405.476   8.151   6
   2  -5  -3 427.993   8.961   3
   2  -5  -3 420.119   9.644   4
   2  -5  -3 408.449   9.346   9
  -2   5   3 427.016   9.343   8
  -2   5   3 375.723   9.407   1
  -2   5   3 414.017   9.449   9
   1  -5  -3 779.523  16.368   2
   1  -5  -3 787.577  16.919   4
   1  -5  -3 743.380  17.247   9
   1  -5  -3 741.200  16.185  10
   1  -5  -3 793.769  15.722   3
   1  -5  -3 784.813  16.851   1
   1  -5  -3 775.874  14.358   6
   1  -5  -3 790.578  18.518   5
  -1   5   3 780.740  16.821   8
  -1   5   3 753.107  17.376   9
   0  -5  -3 1082.51   22.70  10
   0  -5  -3 1135.85   26.22   5
   0  -5  -3 1115.17   23.73   1
   0  -5  -3 1113.11   23.12   2
   0  -5  -3 1114.56   20.09   6
   0  -5  -3 1114.42   23.62   4
   0  -5  -3 1137.32   21.97   3
   0   5   3 1096.05   23.75   8
   0   5   3 1048.30   24.69   9
  -1  -5  -3 266.766   6.154   2
  -1  -5  -3 263.603   6.146   1
  -1  -5  -3 269.097   6.212   4
  -1  -5  -3 266.012   5.762   3
  -1  -5  -3 262.971   5.233   7
  -1  -5  -3 259.257   5.974  10
  -1  -5  -3 268.603   6.877   5
  -1  -5  -3 265.727   5.296   6
   1   5   3 253.386   6.133   9
   1   5   3 255.472   6.087   8
  -2  -5  -3 121.807   3.226  10
  -2  -5  -3 128.791   2.939   7
  -2  -5  -3 126.655   3.460   2
  -2  -5  -3 125.419   2.877   6
  -2  -5  -3 129.705   3.385   1
  -2  -5  -3 126.459   3.829   5
   2   5   3 125.328   3.153   9
   2   5   3 129.877   3.297   8
  -3  -5  -3 33.9067  1.1517  11
  -3  -5  -3 34.7465  1.6878   5
  -3  -5  -3 36.8382  1.3416   7
  -3  -5  -3 35.6272  1.5771   2
  -3  -5  -3 34.4871  1.3562  10
  -3  -5  -3 37.5171  1.2281   6
  -3  -5  -3 35.1896  1.4493   1
   3   5   3 39.0321  1.3963   8
   3   5   3 38.4313  1.1782   9
  -4  -5  -3 442.783   8.452   6
  -4  -5  -3 433.815  10.056   2
  -4  -5  -3 425.808  11.442   5
  -4  -5  -3 426.338   9.187  11
  -4  -5  -3 432.084  10.165   1
  -4  -5  -3 436.257   9.535  10
  -4  -5  -3 427.161   8.912   7
   4   5   3 444.018  10.050   9
   4   5   3 439.717  10.005   8
  -5  -5  -3 221.495   6.841   5
  -5  -5  -3 230.816   5.184  11
  -5  -5  -3 222.402   5.852   2
  -5  -5  -3 227.458   6.006   1
   5   5   3 221.116   5.747   8
   5   5   3 228.571   5.499   9
  -6  -5  -3 0.56785 0.26533  11
  -6  -5  -3 0.41661 0.47394   1
   6   5   3 0.46969 0.23517   9
  -7  -5  -3 5.35949 0.30073  18
  -7  -5  -3 3.76595 0.80704   1
  -7  -5  -3 5.64413 0.58300  11
   7   5   3 5.66069 0.49209   9
  -8  -5  -3 484.110   7.962  17
  -8  -5  -3 476.970  10.187  11
   8   5   3 455.324  10.843   9
  -9  -5  -3 62.8241  1.4561  17
  10   5   3 116.510   2.166  18
   8  -6  -3 5.23327 0.28661  18
   8  -6  -3 5.02285 0.35811  15
   7  -6  -3 90.2096  1.9336  15
   7  -6  -3 88.9342  1.8622  18
  -7   6   3 88.7686  1.6924  18
   6  -6  -3 156.589   3.094  15
   6  -6  -3 154.591   4.600  10
   6  -6  -3 156.780   3.062  18
  -6   6   3 157.491   3.125  13
  -6   6   3 158.839   3.009  18
   5  -6  -3 7.45535 0.53414  18
   5  -6  -3 8.77769 0.56197  15
   5  -6  -3 8.83728 1.08240  10
  -5   6   3 9.13115 0.57400  18
  -5   6   3 8.59574 0.59588  13
   4  -6  -3 14.1426  1.1526  10
   4  -6  -3 13.7265  1.0983   3
   3  -6  -3 385.768   9.798   4
   3  -6  -3 415.071   9.305   9
   3  -6  -3 401.013   8.412   6
   3  -6  -3 397.581   9.121   3
   3  -6  -3 416.257   9.504  10
  -3   6   3 420.956   9.338   9
   2  -6  -3 491.009  11.737   4
   2  -6  -3 497.622   9.963   6
   2  -6  -3 508.581  10.927   3
   2  -6  -3 503.576  11.421   9
   2  -6  -3 511.790  11.265  10
  -2   6   3 511.144  11.521   9
   1  -6  -3 96.5793  3.1105   4
   1  -6  -3 98.0411  2.8888   3
   1  -6  -3 99.1592  2.7906   2
   1  -6  -3 97.8861  2.5992   6
   1  -6  -3 95.4805  2.8959  10
   1  -6  -3 96.5013  2.4204   9
  -1   6   3 99.3997  2.5530   9
   0  -6  -3 56.0214  1.9242   3
   0  -6  -3 59.6265  1.9144   2
   0  -6  -3 53.3189  2.0472   4
   0  -6  -3 55.0499  2.0024   5
   0  -6  -3 52.4993  1.6713   6
   0  -6  -3 53.8591  1.9104  10
   0   6   3 54.9638  1.7896   8
   0   6   3 52.3947  1.5654   9
  -1  -6  -3 129.111   3.840   5
  -1  -6  -3 120.934   3.381  10
  -1  -6  -3 131.324   3.513   2
  -1  -6  -3 127.040   3.609   4
  -1  -6  -3 129.827   3.366   3
  -1  -6  -3 125.602   3.010   6
   1   6   3 126.918   3.201   9
   1   6   3 128.780   3.396   8
  -2  -6  -3 578.823  12.555   2
  -2  -6  -3 563.673  14.093   5
  -2  -6  -3 562.387  10.709   6
  -2  -6  -3 570.752  12.620   1
  -2  -6  -3 542.616  11.685  11
  -2  -6  -3 550.292  12.061  10
   2   6   3 567.527  12.634   8
   2   6   3 576.449  12.859   9
  -3  -6  -3 21.5208  1.3494   5
  -3  -6  -3 21.9361  0.9137  11
  -3  -6  -3 22.3786  0.9799   6
  -3  -6  -3 22.0017  1.1649   1
  -3  -6  -3 21.6812  1.0828   7
  -3  -6  -3 23.3322  1.3093   2
  -3  -6  -3 19.7897  1.0913  10
   3   6   3 22.4613  1.1011   8
   3   6   3 23.1419  0.8819   9
  -4  -6  -3 147.585   4.928   5
  -4  -6  -3 157.411   3.949   7
  -4  -6  -3 147.936   4.386   2
  -4  -6  -3 157.237   4.324   1
  -4  -6  -3 156.498   3.744  11
   4   6   3 155.802   3.902   9
   4   6   3 156.222   4.208   8
  -5  -6  -3 15.2512  1.1636   2
  -5  -6  -3 13.9716  0.7840  11
  -5  -6  -3 13.7584  1.0604   7
  -5  -6  -3 14.2269  1.0705   1
   5   6   3 14.2648  0.7326   9
  -6  -6  -3 61.4308  2.5064   1
  -6  -6  -3 58.4099  1.3251  18
  -6  -6  -3 60.4563  1.9290  11
  -6  -6  -3 57.4160  1.5133  16
   6   6   3 58.8243  1.5757  14
   6   6   3 62.7343  1.8319   9
  -7  -6  -3 195.855   3.405  18
  -7  -6  -3 192.047   5.661   1
  -7  -6  -3 200.823   4.769  11
   7   6   3 196.717   4.825   9
   7   6   3 195.144   3.865  14
  -8  -6  -3 2.74419 0.46554  11
   9   6   3 44.8213  1.1421  18
  10   6   3 4.20380 0.25701  18
   7  -7  -3 6.42106 0.36703  18
   7  -7  -3 6.67009 0.41399  15
   6  -7  -3 64.5706  1.5095  18
   6  -7  -3 66.6514  1.5508  15
   6  -7  -3 63.1225  2.5280  10
  -6   7   3 66.5729  1.5822  13
  -6   7   3 64.9102  1.3836  18
   5  -7  -3 33.2989  1.0347  15
   5  -7  -3 32.4951  1.0102  18
   5  -7  -3 33.5254  1.8122  10
  -5   7   3 32.7008  1.0850  13
  -5   7   3 32.6568  0.9532  18
   4  -7  -3 41.7898  1.1859  18
   4  -7  -3 43.4282  2.0501  10
   4  -7  -3 41.6919  1.1876  15
  -4   7   3 41.1992  1.2426  13
  -4   7   3 41.0195  1.1612  18
   3  -7  -3 248.742   6.331  10
   3  -7  -3 233.985   6.068   3
   2  -7  -3 537.695  12.915   4
   2  -7  -3 533.681  11.949   3
   2  -7  -3 560.142  12.344  10
  -2   7   3 563.915  12.471   9
   1  -7  -3 141.705   3.605   6
   1  -7  -3 139.452   4.295   4
   1  -7  -3 150.080   4.086  10
   1  -7  -3 146.411   3.908   2
   1  -7  -3 141.894   3.994   3
  -1   7   3 147.053   3.597   9
   0  -7  -3 1.61408 0.46704   3
   0  -7  -3 1.03817 0.36694   6
   0  -7  -3 2.36809 0.58503   4
   0  -7  -3 0.41423 0.34757   2
   0  -7  -3 0.43557 0.35105  10
   0   7   3 0.87135 0.22313   9
  -1  -7  -3 15.4645  0.7694  11
  -1  -7  -3 14.8742  0.8683   6
  -1  -7  -3 15.9782  1.0464   2
  -1  -7  -3 17.4269  1.0638   3
  -1  -7  -3 16.4665  1.1608   4
  -1  -7  -3 15.7559  1.0080  10
   1   7   3 15.2913  0.6967   9
  -2  -7  -3 38.1554  1.7049   2
  -2  -7  -3 37.7406  1.8108   5
  -2  -7  -3 36.5808  1.2817  11
  -2  -7  -3 37.1755  1.5550  10
  -2  -7  -3 34.4527  1.3512   6
   2   7   3 35.4866  1.1945   9
  -3  -7  -3 48.1705  2.2104   5
  -3  -7  -3 46.5406  1.8118  10
  -3  -7  -3 46.9196  1.5469  11
  -3  -7  -3 49.7603  2.0564   2
   3   7   3 47.9979  1.4972   9
  -4  -7  -3 105.268   3.911   5
  -4  -7  -3 107.989   2.853  11
  -4  -7  -3 104.816   3.498   2
   4   7   3 107.989   2.862   9
  -5  -7  -3 276.240   4.942  18
  -5  -7  -3 283.292   6.379  11
  -5  -7  -3 279.253   7.287   2
   5   7   3 270.862   5.302  14
   5   7   3 291.138   6.717   9
  -6  -7  -3 5.05276 0.93277   2
  -6  -7  -3 5.50628 0.40377  18
  -6  -7  -3 6.00883 0.48503  16
  -6  -7  -3 6.46729 0.61066  11
   6   7   3 4.96675 0.46290   9
   6   7   3 5.46850 0.49695  14
  -7  -7  -3 17.3748  0.9605  11
   7   7   3 17.4235  0.7673  14
  -8  -7  -3 -0.1096  0.2579  11
   8   7   3 0.33780 0.23761  18
   8   7   3 0.01041 0.22590  14
   9   7   3 56.2201  1.2701  18
   7  -8  -3 9.85085 0.34041  18
   6  -8  -3 5.48738 0.37600  18
  -6   8   3 5.09666 0.41560  13
   5  -8  -3 25.1966  0.8447  18
   5  -8  -3 26.0674  1.5623  10
  -5   8   3 26.8377  0.9335  13
  -5   8   3 26.3664  0.7568  18
   4  -8  -3 8.44260 0.53858  18
   4  -8  -3 7.91403 1.03737  10
  -4   8   3 8.25798 0.58389  13
  -4   8   3 8.18563 0.48695  18
   3  -8  -3 16.5134  1.2601  10
   3  -8  -3 16.4097  0.7147  18
  -3   8   3 16.1323  0.6963  18
  -3   8   3 16.0925  0.7640  13
   2  -8  -3 202.363   5.546   3
   2  -8  -3 222.211   5.766  10
  -2   8   3 211.364   4.036  13
   1  -8  -3 74.3973  2.6854  10
   1  -8  -3 74.1393  2.6962   3
   0  -8  -3 248.177   6.290   2
   0  -8  -3 243.361   5.608   6
   0  -8  -3 248.622   6.223   3
   0  -8  -3 260.199   6.384  10
   0  -8  -3 249.645   6.734   4
   0   8   3 257.018   5.940   9
  -1  -8  -3 5.43921 0.74120  10
  -1  -8  -3 5.73790 0.81810   3
  -1  -8  -3 5.31692 0.54854  11
  -1  -8  -3 4.94990 0.67347   6
  -1  -8  -3 4.50939 0.68261   2
   1   8   3 5.79583 0.43262   9
  -2  -8  -3 237.736   6.189   2
  -2  -8  -3 238.734   5.476  11
  -2  -8  -3 240.185   5.922  10
   2   8   3 235.721   5.702   9
  -3  -8  -3 18.9326  0.9529  11
  -3  -8  -3 17.9748  1.2765   2
   3   8   3 18.6724  0.8161   9
  -4  -8  -3 6.10826 0.48435  16
  -4  -8  -3 5.40420 0.40833  18
  -4  -8  -3 5.21150 0.60225  11
  -4  -8  -3 4.64331 0.81959   2
   4   8   3 4.42668 0.43779   9
   4   8   3 4.39331 0.49368  14
  -5  -8  -3 62.8003  1.9966  11
  -5  -8  -3 61.9288  1.4204  18
  -5  -8  -3 62.3379  1.5800  16
  -5  -8  -3 58.6863  2.5619   2
   5   8   3 61.4600  1.7812   9
   5   8   3 58.5281  1.6220  14
  -6  -8  -3 18.2702  0.9768  11
  -6  -8  -3 18.7224  0.7871  16
  -6  -8  -3 18.4845  0.6481  18
   6   8   3 17.9529  0.8153  14
  -7  -8  -3 74.1882  2.2471  11
   7   8   3 75.1317  1.8147  14
   7   8   3 75.2135  1.7631  18
  -8  -8  -3 0.11325 0.26237  11
   8   8   3 0.47016 0.23930  14
   8   8   3 0.46854 0.22251  18
   9   8   3 149.739   2.696  18
   6  -9  -3 84.4801  1.6328  18
  -6   9   3 87.9758  1.7203  13
   5  -9  -3 65.3552  1.4666  18
  -5   9   3 66.5148  1.5409  13
   4  -9  -3 137.898   2.754  18
   4  -9  -3 137.514   4.213  10
  -4   9   3 138.548   2.829  13
  -4   9   3 141.614   2.608  18
   3  -9  -3 6.19571 0.47305  18
   3  -9  -3 7.37526 1.00413  10
  -3   9   3 6.71353 0.46624  18
  -3   9   3 5.76327 0.52008  13
   2  -9  -3 9.27484 1.10952  10
   2  -9  -3 10.5934  0.5851  18
   2  -9  -3 10.1246  0.6528  16
  -2   9   3 10.5407  0.5614  18
  -2   9   3 9.67867 0.61407  13
   1  -9  -3 2.48330 0.62473  10
   1  -9  -3 3.14394 0.43469  16
   1  -9  -3 2.18872 0.35423  18
  -1   9   3 1.93000 0.35222  13
  -1   9   3 2.78114 0.37430  18
   0  -9  -3 182.656   4.963  10
   0  -9  -3 175.296   3.406  18
   0  -9  -3 171.300   4.899   3
   0  -9  -3 174.465   3.521  16
   0   9   3 177.848   3.430  13
  -1  -9  -3 130.537   2.803  16
  -1  -9  -3 136.399   3.443  11
  -1  -9  -3 130.330   4.035   2
  -1  -9  -3 133.537   2.694  18
  -1  -9  -3 141.836   4.014  10
   1   9   3 130.419   2.735  18
  -2  -9  -3 0.18435 0.26251  11
  -2  -9  -3 0.52563 0.51200   2
  -2  -9  -3 1.67561 0.34181  16
  -2  -9  -3 1.43102 0.28571  18
  -3  -9  -3 101.583   3.549   2
  -3  -9  -3 109.335   2.950  11
  -3  -9  -3 109.627   2.388  16
  -3  -9  -3 109.854   2.252  18
   3   9   3 104.500   2.428  14
  -4  -9  -3 63.5310  1.6613  16
  -4  -9  -3 60.6330  2.6241   2
  -4  -9  -3 68.4238  1.5597  18
  -4  -9  -3 74.4751  2.1870  11
   4   9   3 64.3168  1.7360  14
  -5  -9  -3 0.86374 0.24129  18
  -5  -9  -3 1.02749 0.29120  16
  -5  -9  -3 0.13513 0.27617  11
   5   9   3 0.56308 0.27076  18
   5   9   3 1.55257 0.35550  14
  -6  -9  -3 1.90040 0.41040  11
  -6  -9  -3 1.17739 0.21896  18
  -6  -9  -3 1.71613 0.32834  16
   6   9   3 1.27397 0.30453  18
   6   9   3 2.21500 0.36688  14
   7   9   3 482.642   8.248  18
   7   9   3 478.705   8.501  14
   8   9   3 19.4373  0.6187  18
   8   9   3 20.8966  0.6970  14
   5 -10  -3 0.37907 0.16019  18
  -5  10   3 0.58693 0.20722  13
   4 -10  -3 94.6024  1.9200  18
  -4  10   3 95.0434  2.0086  13
   3 -10  -3 24.0546  0.7945  18
   3 -10  -3 21.6944  1.4371  10
  -3  10   3 22.8117  0.8509  13
  -3  10   3 23.9679  0.6816  18
   2 -10  -3 59.8369  1.4659  18
   2 -10  -3 59.5218  2.4636  10
   2 -10  -3 59.3498  1.5557  16
  -2  10   3 59.3145  1.3890  18
  -2  10   3 60.7367  1.5418  13
   1 -10  -3 469.747   8.151  18
   1 -10  -3 472.995   8.245  16
   1 -10  -3 464.090  10.942  10
  -1  10   3 468.605   8.102  13
  -1  10   3 476.049   8.101  18
   0 -10  -3 320.865   5.777  16
   0 -10  -3 319.097   7.822  10
   0 -10  -3 317.407   5.654  18
   0  10   3 313.851   5.624  13
   0  10   3 304.848   5.613  18
  -1 -10  -3 25.6416  0.8715  18
  -1 -10  -3 27.3990  1.5649  10
  -1 -10  -3 28.1736  1.2173  11
  -1 -10  -3 26.4428  0.9877  16
   1  10   3 25.3887  0.8783  18
  -2 -10  -3 3.49988 0.42455  16
  -2 -10  -3 2.79394 0.48627  11
  -2 -10  -3 2.52466 0.32776  18
   2  10   3 2.67587 0.35348  18
  -3 -10  -3 8.83461 0.57566  16
  -3 -10  -3 7.60553 0.49093  18
  -3 -10  -3 6.79259 0.64788  11
   3  10   3 8.23796 0.52536  18
   3  10   3 7.92347 0.61328  14
  -4 -10  -3 85.3476  1.8023  18
  -4 -10  -3 80.2756  1.9323  16
  -4 -10  -3 83.3694  2.4750  11
   4  10   3 85.1028  1.8943  18
   4  10   3 81.0385  2.0004  14
  -5 -10  -3 22.9036  0.7022  18
  -5 -10  -3 22.2789  0.8463  16
  -5 -10  -3 22.9549  1.0854  11
   5  10   3 21.4277  0.8659  14
   5  10   3 22.8795  0.7923  18
  -6 -10  -3 2.56118 0.42307  11
  -6 -10  -3 2.14548 0.33568  16
   6  10   3 2.30217 0.34604  14
   6  10   3 2.79302 0.31638  18
   7  10   3 0.27072 0.18058  18
   7  10   3 0.42736 0.21684  14
   8  10   3 5.99147 0.26595  18
   8  10   3 6.27093 0.36205  14
   4 -11  -3 1.58435 0.18410  18
  -4  11   3 1.89735 0.25095  13
   3 -11  -3 37.6843  0.9351  18
  -3  11   3 37.3803  1.0209  13
   2 -11  -3 133.517   2.605  18
   2 -11  -3 133.223   2.691  16
  -2  11   3 137.121   2.687  13
  -2  11   3 136.084   2.407  18
   1 -11  -3 1.38608 0.30424  16
   1 -11  -3 0.37337 0.22797  18
   1 -11  -3 0.77504 0.53259  10
  -1  11   3 0.50187 0.19248  18
  -1  11   3 0.26428 0.23658  13
   0 -11  -3 104.412   2.313  16
   0 -11  -3 104.687   2.179  18
   0  11   3 103.524   2.217  13
   0  11   3 107.677   2.129  18
  -1 -11  -3 88.2892  2.0451  16
  -1 -11  -3 86.8196  1.8988  18
   1  11   3 88.4187  1.8759  18
  -2 -11  -3 58.8703  1.5673  16
  -2 -11  -3 63.1159  1.4474  18
  -2 -11  -3 62.1944  1.9605  11
   2  11   3 59.5489  1.4262  18
  -3 -11  -3 24.3849  0.9016  16
  -3 -11  -3 22.8272  0.7541  18
   3  11   3 24.1454  0.8769  14
   3  11   3 23.2455  0.7752  18
  -4 -11  -3 38.6776  0.9752  18
  -4 -11  -3 39.6374  1.1624  16
  -4 -11  -3 40.0811  1.4599  11
   4  11   3 38.8497  1.0396  18
   4  11   3 39.3528  1.1586  14
  -5 -11  -3 17.5425  0.7040  16
  -5 -11  -3 16.4171  0.8728  11
   5  11   3 16.7711  0.6987  14
   5  11   3 17.3367  0.6081  18
  -6 -11  -3 67.2385  1.4876  16
   6  11   3 66.8046  1.5453  14
   6  11   3 65.2923  1.3762  18
   7  11   3 51.7901  1.1905  14
  -3  12   3 3.39651 0.26704  13
   2 -12  -3 122.096   2.316  16
  -2  12   3 120.080   2.306  13
   1 -12  -3 2.72808 0.32135  16
   1 -12  -3 2.29505 0.24879  18
  -1  12   3 2.57927 0.30631  13
   0 -12  -3 9.58532 0.44453  18
   0 -12  -3 9.04488 0.52853  16
   0  12   3 9.67700 0.49181  13
  -1 -12  -3 67.7523  1.6124  16
   1  12   3 67.0975  1.3498  18
  -2 -12  -3 159.290   3.019  18
  -2 -12  -3 171.179   3.239  16
   2  12   3 167.115   2.972  18
  -3 -12  -3 26.2425  0.8662  16
  -3 -12  -3 26.7196  0.7091  18
   3  12   3 26.9488  0.7027  18
  -4 -12  -3 92.9934  1.9590  16
   4  12   3 91.9662  1.7533  18
   4  12   3 93.8110  1.9470  14
  -5 -12  -3 10.1974  0.4858  16
   5  12   3 9.89354 0.45783  14
   5  12   3 10.4199  0.3446  18
   6  12   3 16.6183  0.5386  14
   0 -13  -3 32.6042  0.8539  16
  -1 -13  -3 13.1750  0.5318  16
  -2 -13  -3 1.99730 0.26183  16
  -4 -13  -3 83.0610  1.6451  16
   2  11  -4 59.3968  1.3488  19
   2  11  -4 62.4309  1.2976  13
   1  11  -4 20.5476  0.6598  19
  -1 -11   4 20.6791  0.6459  16
   0  11  -4 1.34879 0.21511  19
   0  11  -4 1.21910 0.20518  13
   0 -11   4 1.21841 0.21007  16
  -1  11  -4 0.22769 0.14676  19
  -1  11  -4 0.01175 0.13525  13
   1 -11   4 0.15118 0.15359  16
   3  10  -4 2.03966 0.27524  13
  -3 -10   4 2.03934 0.38572  11
   2  10  -4 28.2973  0.9168  19
   2  10  -4 29.7409  0.8827  13
  -2 -10   4 27.7554  1.1467  11
   1  10  -4 101.356   2.086  13
   1  10  -4 100.253   2.134  19
  -1 -10   4 96.1220  2.6549  11
  -1 -10   4 99.4004  2.1027  16
   0  10  -4 -0.0143  0.1877  13
   0  10  -4 0.29646 0.20773  19
   0 -10   4 0.25294 0.23411  16
   0 -10   4 1.03747 0.31681  11
  -1  10  -4 8.20043 0.47079  19
  -1  10  -4 8.60493 0.48394  13
   1 -10   4 8.82572 0.51325  16
  -2  10  -4 2.80439 0.28988  19
  -2  10  -4 2.93081 0.29767  13
   2 -10   4 2.56507 0.30958  16
  -3  10  -4 27.0542  0.7079  13
  -3  10  -4 27.4854  0.7248  19
   3 -10   4 27.6585  0.7683  16
   7   9  -4 2.34130 0.25665  14
  -7  -9   4 2.15850 0.24888  17
   6   9  -4 0.04639 0.19350  14
  -6  -9   4 0.66920 0.22885  17
  -6  -9   4 -0.1032  0.2559  18
   5   9  -4 29.9353  0.9305  17
   5   9  -4 31.4744  0.9505  14
  -5  -9   4 29.9583  1.1786  11
   4   9  -4 8.29810 0.53251  17
  -4  -9   4 7.94231 0.63580  11
   3   9  -4 27.0434  0.8874  13
   3   9  -4 26.7942  0.9129  17
  -3  -9   4 24.6752  1.1290  11
   2   9  -4 112.628   2.309  17
   2   9  -4 115.258   2.361  13
   2   9  -4 113.372   2.433  19
  -2  -9   4 106.860   3.042   9
  -2  -9   4 112.295   3.024  11
   1   9  -4 109.301   2.340  19
   1   9  -4 109.240   2.297  13
  -1  -9   4 103.248   2.313  16
   0   9  -4 300.919   5.358  19
   0   9  -4 297.291   5.274  13
   0  -9   4 274.999   7.026   9
   0  -9   4 298.538   5.348  16
   0  -9   4 294.029   6.648  11
  -1   9  -4 203.933   3.773  19
  -1   9  -4 201.361   3.728  13
   1  -9   4 197.084   4.696  11
   1  -9   4 183.558   4.864   9
  -2   9  -4 24.6820  0.8484  13
  -2   9  -4 24.2006  0.8812  16
  -2   9  -4 25.2636  0.8502  19
   2  -9   4 25.6784  1.1092  11
  -3   9  -4 29.5443  0.9167  16
  -3   9  -4 28.2764  0.8517  13
  -3   9  -4 29.0947  0.8734  19
  -4   9  -4 1.80620 0.23458  19
  -4   9  -4 1.65517 0.22069  13
   8   8  -4 24.0348  0.6994  14
  -8  -8   4 25.2396  0.6700  17
  -8  -8   4 23.9699  0.6498  18
   7   8  -4 47.8200  1.2330  14
  -7  -8   4 50.0657  1.2031  17
   6   8  -4 1.64401 0.31152  14
   5   8  -4 169.606   3.273  17
   5   8  -4 173.724   3.426  14
  -5  -8   4 168.148   4.261   9
  -5  -8   4 171.140   4.153  11
   4   8  -4 152.148   3.004  17
   4   8  -4 156.935   3.160  14
  -4  -8   4 158.505   3.879  11
  -4  -8   4 145.910   3.947   9
   3   8  -4 288.707   5.174  13
   3   8  -4 278.674   5.084  17
   3   8  -4 292.980   6.085  12
  -3  -8   4 292.183   6.573  11
   2   8  -4 69.8397  1.9533  12
   2   8  -4 69.8058  1.6704  13
   2   8  -4 68.5347  1.7068  19
   2   8  -4 67.7807  1.6606  17
  -2  -8   4 68.7679  2.1411  11
  -2  -8   4 67.5377  2.0910   9
   1   8  -4 14.0677  0.6719  17
   1   8  -4 14.2034  0.6956  13
   1   8  -4 15.1629  0.8020  12
   1   8  -4 15.0305  0.7049  19
  -1  -8   4 13.8700  0.7780   9
  -1  -8   4 15.1062  0.7296  16
  -1  -8   4 15.2218  0.8915  11
   0   8  -4 3.34045 0.41690  16
   0   8  -4 4.54512 0.44880  13
   0   8  -4 3.20271 0.39057  17
   0   8  -4 3.20572 0.46382  12
   0   8  -4 4.22510 0.41998  19
   0  -8   4 4.13969 0.47120   9
   0  -8   4 3.98126 0.55264  11
  -1   8  -4 174.698   3.504  16
  -1   8  -4 177.679   3.985  12
  -1   8  -4 179.567   3.448  13
  -1   8  -4 173.974   3.326  17
  -1   8  -4 174.866   3.444  19
   1  -8   4 170.476   4.476   9
   1  -8   4 176.170   4.327  11
  -2   8  -4 108.294   2.424  16
  -2   8  -4 110.472   2.366  13
  -2   8  -4 110.898   2.736  12
  -2   8  -4 111.589   2.284  17
  -2   8  -4 112.506   2.372  19
   2  -8   4 106.768   2.957  11
   2  -8   4 107.233   3.006   9
  -3   8  -4 0.80974 0.30356  12
  -3   8  -4 0.74420 0.26678  17
  -3   8  -4 0.64742 0.24923  13
  -3   8  -4 0.39130 0.23912  19
  -3   8  -4 0.84907 0.27870  16
   3  -8   4 1.17465 0.35907  11
   3  -8   4 0.34259 0.26746   9
  -4   8  -4 162.592   2.989  17
  -4   8  -4 164.725   3.061  13
  -4   8  -4 162.052   3.179  16
  -4   8  -4 165.329   3.150  19
  -4   8  -4 162.567   3.634  12
  -5   8  -4 0.27649 0.17397  19
  -5   8  -4 0.20759 0.19960  16
   8   7  -4 9.20873 0.47344  14
  -8  -7   4 8.83274 0.47415  17
  -8  -7   4 8.95588 0.45640  18
   7   7  -4 90.2851  2.0371  14
  -7  -7   4 88.1028  2.2904  12
  -7  -7   4 93.7700  1.9713  17
   6   7  -4 586.051  10.128  14
   6   7  -4 571.378   9.503  17
  -6  -7   4 578.515  11.345  12
  -6  -7   4 561.200  13.121   9
   5   7  -4 37.2034  1.1818  14
   5   7  -4 37.2383  1.1456  17
   5   7  -4 36.5842  1.3290  12
  -5  -7   4 36.7560  1.3253   9
  -5  -7   4 37.4220  1.4024  11
   4   7  -4 43.8744  1.4300  12
   4   7  -4 40.3453  1.2017  17
   4   7  -4 41.0276  1.2504  14
  -4  -7   4 41.9319  1.5083  11
  -4  -7   4 39.9714  1.4438   9
  -4  -7   4 38.0092  2.0166   2
   3   7  -4 159.560   3.131  17
   3   7  -4 161.058   3.710  12
   3   7  -4 162.460   3.158  13
  -3  -7   4 162.074   3.999  11
  -3  -7   4 159.519   4.176   9
  -3  -7   4 161.684   4.773   2
   2   7  -4 287.232   5.338  19
   2   7  -4 299.862   6.172  12
   2   7  -4 289.260   5.256  13
   2   7  -4 285.340   5.178  17
  -2  -7   4 300.015   7.104   9
  -2  -7   4 296.539   7.428   2
  -2  -7   4 297.203   6.645  11
   1   7  -4 169.822   3.776  12
   1   7  -4 161.025   3.229  13
   1   7  -4 161.206   3.244  19
   1   7  -4 163.913   3.277  16
   1   7  -4 165.723   3.191  17
  -1  -7   4 166.836   4.252   9
  -1  -7   4 161.705   4.679   3
  -1  -7   4 171.838   4.111  11
   0   7  -4 564.281   9.534  17
   0   7  -4 573.217   9.949  16
   0   7  -4 570.720   9.811  13
   0   7  -4 576.622   9.913  19
   0   7  -4 584.225  11.422  12
   0  -7   4 595.395  13.402   9
   0  -7   4 587.380  12.308  11
  -1   7  -4 1.88777 0.34530  13
  -1   7  -4 1.89821 0.34376  17
  -1   7  -4 1.88617 0.37510  12
  -1   7  -4 1.51908 0.30895  19
  -1   7  -4 1.25271 0.37628  11
  -1   7  -4 0.67454 0.28719  16
   1  -7   4 1.28210 0.33559   9
  -2   7  -4 80.8369  2.3914  11
  -2   7  -4 81.3661  2.2001  12
  -2   7  -4 79.8658  1.8823  13
  -2   7  -4 78.0797  1.8411  19
  -2   7  -4 76.9810  1.8010  17
  -2   7  -4 78.2456  1.9385  16
   2  -7   4 80.7625  2.3591   9
  -3   7  -4 -0.0726  0.2533  12
  -3   7  -4 0.54871 0.26116  17
  -3   7  -4 0.27687 0.31000  11
  -3   7  -4 0.09934 0.22083  13
  -3   7  -4 0.03767 0.24018  16
  -3   7  -4 0.26845 0.21590  19
   3  -7   4 0.24201 0.25727   9
   3  -7   4 -0.2402  0.4852  10
  -4   7  -4 2.65999 0.37649  16
  -4   7  -4 3.87709 0.39762  19
  -4   7  -4 3.76826 0.39916  13
  -4   7  -4 3.63472 0.51924  11
  -4   7  -4 3.18265 0.45494  12
  -4   7  -4 4.03673 0.41221  17
   4  -7   4 2.52283 0.39765   9
   4  -7   4 3.71608 0.74625  10
  -5   7  -4 0.71311 0.23569  19
  -5   7  -4 0.38338 0.27125  12
  -5   7  -4 0.33496 0.23416  17
  -5   7  -4 0.58216 0.24769  16
  -6   7  -4 15.4630  0.5482  17
  -6   7  -4 15.5098  0.5654  19
  -6   7  -4 16.6417  0.5963  16
   9   6  -4 58.5217  1.2797  14
  -9  -6   4 56.6690  1.2012  18
  -9  -6   4 61.3599  1.2752  17
   8   6  -4 20.7834  0.7470  14
  -8  -6   4 19.7657  0.7286  18
  -8  -6   4 19.2705  0.8515  12
  -8  -6   4 20.4662  0.7394  17
   7   6  -4 18.6552  0.7866  14
  -7  -6   4 18.3042  0.9021  12
  -7  -6   4 18.2690  0.7640  17
   6   6  -4 0.60198 0.29703  17
   6   6  -4 1.08220 0.30984  14
  -6  -6   4 0.57826 0.26767   9
  -6  -6   4 0.68141 0.32760  12
   5   6  -4 27.3159  0.9785  17
   5   6  -4 28.8872  1.1611  12
   5   6  -4 29.9049  1.0413  14
  -5  -6   4 28.5951  1.1400   9
  -5  -6   4 28.5616  1.1810  11
  -5  -6   4 27.0144  1.6953   2
   4   6  -4 55.7995  1.4792  17
   4   6  -4 57.6759  1.5669  14
   4   6  -4 58.1539  1.7386  12
  -4  -6   4 60.3795  1.8490  11
  -4  -6   4 57.0969  2.2048   8
  -4  -6   4 56.5892  2.4493   2
  -4  -6   4 59.2627  1.8472   9
  -3  -6   4 0.65480 0.36887   8
  -3  -6   4 0.52936 0.45543   3
  -3  -6   4 0.44839 0.27088  11
  -3  -6   4 0.80307 0.46625   2
  -3  -6   4 0.43663 0.24428   9
   2   6  -4 208.819   4.595  12
  -2  -6   4 205.064   5.456   8
  -2  -6   4 206.912   5.457   3
  -2  -6   4 218.301   4.968  11
  -2  -6   4 221.166   5.258   9
  -2  -6   4 215.256   5.667   2
   1   6  -4 4.30721 0.45904  12
  -1  -6   4 3.97218 0.43874   9
  -1  -6   4 3.19669 0.63487   7
  -1  -6   4 3.32333 0.55117   8
  -1  -6   4 3.38314 0.66319   3
  -1  -6   4 3.73209 0.48166  11
   0   6  -4 29.5764  1.2029  11
   0   6  -4 28.6649  1.0872  12
   0  -6   4 29.4078  1.5569   3
   0  -6   4 31.3002  1.1471   9
   0  -6   4 30.4652  1.4897   7
   0  -6   4 29.0693  1.3691   8
  -1   6  -4 19.2682  0.9547  11
  -1   6  -4 17.4966  0.8326  12
   1  -6   4 16.5484  1.2287   3
  -2   6  -4 5.57212 0.48540  13
  -2   6  -4 5.69647 0.45055  19
  -2   6  -4 4.59556 0.47214  16
  -2   6  -4 4.53031 0.56051  11
  -2   6  -4 5.76430 0.52885  12
  -2   6  -4 5.82774 0.47383  17
   2  -6   4 5.07321 0.85963   3
   2  -6   4 6.08963 0.82575  10
   2  -6   4 5.64453 0.50791   9
  -3   6  -4 128.459   2.642  17
  -3   6  -4 130.583   2.686  19
  -3   6  -4 129.227   2.705  13
  -3   6  -4 129.539   3.411  11
  -3   6  -4 128.705   2.783  16
  -3   6  -4 131.543   3.170  12
   3  -6   4 130.804   3.471   9
   3  -6   4 128.724   3.963  10
  -4   6  -4 69.3669  1.7953  16
  -4   6  -4 72.3917  2.0550  12
  -4   6  -4 75.3654  2.2322  11
  -4   6  -4 70.0587  1.6954  17
  -4   6  -4 74.6863  1.7396  19
   4  -6   4 68.5775  2.6917  10
   4  -6   4 70.2116  2.1518   9
  -5   6  -4 26.0871  0.9491  16
  -5   6  -4 25.6572  1.1563  11
  -5   6  -4 28.3315  0.9351  17
  -5   6  -4 28.3862  0.9359  19
  -5   6  -4 28.0947  1.1181  12
   5  -6   4 26.9012  1.0940   9
   5  -6   4 28.5046  1.6252  10
  -6   6  -4 -0.0621  0.2141  17
  -6   6  -4 0.66303 0.28363  12
  -6   6  -4 0.67861 0.24172  16
  -6   6  -4 0.15781 0.20918  19
  -7   6  -4 0.15359 0.15714  19
  -7   6  -4 0.12901 0.18382  17
   9   5  -4 7.18104 0.40364  14
  -9  -5   4 7.95415 0.44064  17
  -9  -5   4 7.99728 0.40295  18
   8   5  -4 0.44865 0.23087  14
  -8  -5   4 0.21583 0.23657  18
  -8  -5   4 0.37512 0.24867  17
  -8  -5   4 0.40523 0.28859  12
   7   5  -4 59.1682  1.5497  14
  -7  -5   4 56.6273  1.4914  17
  -7  -5   4 58.1139  1.7926  12
   6   5  -4 37.0617  1.1613  17
   6   5  -4 36.6433  1.1817  14
   6   5  -4 37.3912  0.8269  18
  -6  -5   4 37.2630  1.3243   9
  -6  -5   4 36.8699  1.3478  12
  -6  -5   4 37.8231  2.0107   2
   5   5  -4 0.19144 0.14782  18
   5   5  -4 0.54208 0.27599  14
   5   5  -4 0.58703 0.28799  12
   5   5  -4 0.12224 0.25935  17
  -5  -5   4 0.13926 0.21785   9
  -5  -5   4 0.31990 0.47490   2
   4   5  -4 90.3823  2.3174  12
  -4  -5   4 91.1913  2.5307   9
  -4  -5   4 86.5121  3.4465   5
  -4  -5   4 92.4047  2.4361  11
  -4  -5   4 88.4190  2.8257   8
  -4  -5   4 88.3031  2.8614   3
  -4  -5   4 91.9176  3.2000   2
   3   5  -4 47.6269  1.4202  12
  -3  -5   4 41.8503  1.9587   4
  -3  -5   4 44.8859  1.9974   2
  -3  -5   4 47.8427  1.4853  11
  -3  -5   4 45.4465  1.4612   9
  -3  -5   4 44.2809  1.8087   3
  -3  -5   4 43.1121  1.7583   7
  -3  -5   4 41.8329  1.6780   8
   2   5  -4 84.0129  2.1245  12
  -2  -5   4 82.8708  2.9052   4
  -2  -5   4 81.8638  2.5205   8
  -2  -5   4 81.3599  2.2378  11
  -2  -5   4 84.5488  2.6790   3
  -2  -5   4 84.4476  2.3023   9
  -2  -5   4 84.0802  2.5653   7
  -2  -5   4 86.5084  2.8393   2
   1   5  -4 140.984   3.451  11
   1   5  -4 137.445   3.187  12
  -1  -5   4 141.921   3.881   3
  -1  -5   4 148.640   3.994   2
  -1  -5   4 145.250   3.679   7
  -1  -5   4 144.939   3.777   8
  -1  -5   4 143.426   4.228   4
   0   5  -4 80.9113  2.0853  12
   0   5  -4 86.6040  2.2957  11
   0  -5   4 85.4456  2.7015   3
   0  -5   4 83.5774  2.4633   8
   0  -5   4 84.9292  2.5176   7
   0  -5   4 77.3926  2.8547   4
  -1   5  -4 2.33459 0.35575  12
  -1   5  -4 2.14815 0.37610  11
   1  -5   4 2.67146 0.58301   3
   1  -5   4 2.81595 0.66409   4
   1  -5   4 2.43371 0.43599   8
   1  -5   4 2.42089 0.50232   7
  -2   5  -4 24.5747  1.0782  11
  -2   5  -4 24.3680  0.9690  12
   2  -5   4 24.4888  1.2048   6
   2  -5   4 23.2754  1.4806   4
   2  -5   4 22.0353  1.2936   3
   2  -5   4 25.6776  1.2285   8
   2  -5   4 23.6656  1.2931   7
   2  -5   4 23.2972  1.3564  10
  -3   5  -4 172.177   3.913  12
  -3   5  -4 170.985   4.214  11
   3  -5   4 177.711   4.870  10
   3  -5   4 167.215   4.595   3
  -4   5  -4 1.72575 0.41368  11
  -4   5  -4 2.15401 0.33895  19
  -4   5  -4 1.81117 0.37821  12
  -4   5  -4 2.31413 0.36982  17
  -4   5  -4 1.71517 0.34318  16
   4  -5   4 1.90860 0.60067  10
   4  -5   4 2.75219 0.42442   9
  -5   5  -4 2.45616 0.44438  12
  -5   5  -4 2.62368 0.38066  17
  -5   5  -4 2.40509 0.35952  19
  -5   5  -4 2.99437 0.50128  11
  -5   5  -4 2.59075 0.39052  16
   5  -5   4 2.80463 0.69173  10
   5  -5   4 3.00598 0.42819   9
  -6   5  -4 2.12698 0.34919  17
  -6   5  -4 2.80671 0.35705  19
  -6   5  -4 4.05545 0.49590  12
  -6   5  -4 3.05989 0.39291  16
   6  -5   4 3.79831 0.78135  10
   6  -5   4 3.39047 0.42807   9
  -7   5  -4 3.74274 0.36605  17
  -7   5  -4 3.04213 0.40076  12
  -7   5  -4 3.15260 0.32346  19
  -7   5  -4 3.15724 0.33852  16
  -8   5  -4 5.82333 0.31089  19
 -10  -4   4 1.24240 0.17874  17
  -9  -4   4 20.1262  0.7056  17
  -9  -4   4 19.2643  0.8223  12
  -9  -4   4 19.1501  0.6503  18
   8   4  -4 7.69758 0.50266  14
  -8  -4   4 7.55687 0.53510  18
  -8  -4   4 7.48908 0.62310  12
  -8  -4   4 7.10337 0.51190  17
   7   4  -4 1.16342 0.28795  14
   7   4  -4 2.00342 0.20838  18
  -7  -4   4 1.52989 0.38473  12
  -7  -4   4 1.31327 0.31117   9
  -7  -4   4 1.05685 0.29349  17
   6   4  -4 368.312   6.502  17
   6   4  -4 382.297   6.408  18
   6   4  -4 372.926   6.902  14
  -6  -4   4 386.201   7.788  12
  -6  -4   4 359.885   9.307   2
  -6  -4   4 393.376   8.911   9
   5   4  -4 0.21690 0.22650  12
  -5  -4   4 0.24617 0.44258   2
  -5  -4   4 0.30043 0.38655   8
  -5  -4   4 0.28481 0.21450   9
   4   4  -4 0.52394 0.24460  12
  -4  -4   4 1.33334 0.58230   5
  -4  -4   4 0.29534 0.34548   3
  -4  -4   4 0.06692 0.18941   9
  -4  -4   4 -0.0634  0.3616   4
  -4  -4   4 0.42633 0.30086   8
  -4  -4   4 0.24923 0.37589   2
  -4  -4   4 0.35567 0.34340   7
  -3  -4   4 42.0714  1.3355  11
  -3  -4   4 44.7362  2.0464   5
  -3  -4   4 40.6588  1.7652   4
  -3  -4   4 43.0001  1.5562   8
  -3  -4   4 44.2159  1.8496   2
  -3  -4   4 43.1913  1.6621   3
  -3  -4   4 43.2602  1.3571   9
  -3  -4   4 42.6365  1.6259   7
  -2  -4   4 71.6326  2.1896   7
  -2  -4   4 74.5945  2.4515   2
  -2  -4   4 70.4132  2.4387   4
  -2  -4   4 74.1018  2.2778   3
  -2  -4   4 69.5638  1.9162  11
  -2  -4   4 72.7211  2.1551   8
  -2  -4   4 74.1103  2.6015   5
   1   4  -4 251.973   5.617  11
  -1  -4   4 259.417   5.929   3
  -1  -4   4 255.903   6.162   2
  -1  -4   4 258.030   6.397   4
  -1  -4   4 256.114   5.603   7
  -1  -4   4 261.712   6.014   8
   0   4  -4 206.295   4.713  11
   0  -4   4 205.998   5.028   3
   0  -4   4 206.737   5.440   4
   0  -4   4 217.236   5.097   2
   0  -4   4 206.342   4.741   7
   0  -4   4 215.047   4.974   8
  -1   4  -4 167.920   4.032  11
   1  -4   4 172.451   4.375  10
   1  -4   4 177.111   3.884   6
   1  -4   4 179.937   4.286   8
   1  -4   4 171.877   4.722   4
   1  -4   4 176.541   4.164   7
   1  -4   4 175.289   4.392   3
  -2   4  -4 0.45902 0.35682   7
  -2   4  -4 1.04581 0.27188  12
   2  -4   4 0.30711 0.39427   4
   2  -4   4 0.33770 0.38944  10
   2  -4   4 0.53827 0.28706   8
   2  -4   4 0.72097 0.34918   6
   2  -4   4 0.87035 0.39429   3
  -3   4  -4 109.285   2.838  11
  -3   4  -4 105.057   3.113   7
  -3   4  -4 105.562   2.629  12
   3  -4   4 108.642   3.015   6
   3  -4   4 104.658   3.401   4
   3  -4   4 106.071   3.154   3
   3  -4   4 111.440   3.391  10
   3  -4   4 107.869   3.093   8
  -4   4  -4 7.61614 0.64881  11
  -4   4  -4 8.39697 0.62491  12
   4  -4   4 7.58819 0.99818  10
   4  -4   4 7.70019 0.76994   8
  -5   4  -4 148.473   3.760  11
  -5   4  -4 145.281   2.949  17
  -5   4  -4 149.017   3.010  19
  -5   4  -4 145.882   3.064  16
  -5   4  -4 149.116   3.532  12
   5  -4   4 150.901   4.529  10
   5  -4   4 143.817   3.872   9
  -6   4  -4 366.322   7.960  11
  -6   4  -4 361.963   7.450  12
  -6   4  -4 360.024   6.444  16
  -6   4  -4 359.326   6.446  19
  -6   4  -4 356.343   6.210  17
   6  -4   4 349.946   8.543   9
   6  -4   4 353.439   8.821  10
  -7   4  -4 73.5719  2.0191  12
  -7   4  -4 73.7827  1.7002  16
  -7   4  -4 70.7711  1.6996  19
  -7   4  -4 71.2092  1.6613  17
  -8   4  -4 3.95258 0.34294  19
  -8   4  -4 4.07822 0.33920  17
  -9  -3   4 1.69253 0.28611  17
  -9  -3   4 1.53807 0.27007  18
  -9  -3   4 2.09858 0.35171  12
   8   3  -4 184.238   3.663  14
   8   3  -4 188.434   3.261  18
  -8  -3   4 183.084   3.551  17
  -8  -3   4 190.651   4.282  12
  -8  -3   4 192.541   3.656  18
   7   3  -4 92.1243  1.8254  18
   7   3  -4 91.9236  2.1159  14
  -7  -3   4 87.0429  3.2529   1
  -7  -3   4 92.1147  2.4758  12
  -7  -3   4 91.5247  2.0727  17
  -7  -3   4 92.3483  2.4831   9
   6   3  -4 17.1221  0.5971  18
   6   3  -4 17.3138  0.7471  14
  -6  -3   4 18.0466  1.3501   2
  -6  -3   4 17.3062  0.8837  12
  -6  -3   4 17.9157  0.8270   9
  -6  -3   4 16.3488  1.2913   1
  -5  -3   4 76.9556  2.4514   8
  -5  -3   4 73.9299  2.4260   7
  -5  -3   4 73.5476  2.7138   2
  -5  -3   4 74.0588  2.1174   9
  -5  -3   4 69.0000  3.0943   5
  -5  -3   4 74.2914  2.6303   1
   4   3  -4 343.251   7.358   3
   4   3  -4 323.383   6.672  12
  -4  -3   4 329.843   7.749   8
  -4  -3   4 328.947   7.735   9
  -4  -3   4 328.363   7.982   2
  -4  -3   4 335.446   7.890   4
  -4  -3   4 322.422   9.081   5
  -4  -3   4 326.133   7.045   7
   3   3  -4 3.19050 0.48267   3
  -3  -3   4 3.05195 0.60363   5
  -3  -3   4 3.36201 0.43756   8
  -3  -3   4 3.50670 0.34354   9
  -3  -3   4 3.12878 0.58344   2
  -3  -3   4 3.04028 0.48165   7
  -3  -3   4 2.80408 0.50011   4
   2   3  -4 469.365   9.866   3
  -2  -3   4 469.646  10.634   4
  -2  -3   4 459.191   9.350   7
  -2  -3   4 479.981  10.435   8
  -2  -3   4 479.418  11.902   5
  -2  -3   4 470.825  10.523   2
  -1  -3   4 2641.86   50.65   3
  -1  -3   4 2576.64   47.78   7
  -1  -3   4 2557.22   53.60   2
  -1  -3   4 2633.58   55.16   8
  -1  -3   4 2654.65   54.52   4
  -1  -3   4 2620.55   60.93   5
   0  -3   4 355.339   7.601   3
   0  -3   4 359.509   7.869   2
   0  -3   4 351.492   7.745   8
   0  -3   4 338.976   6.670   6
   0  -3   4 345.812   8.167   4
   0  -3   4 364.752   7.196   7
  -1   3  -4 38.3214  1.3799   7
   1  -3   4 38.1974  1.4704  10
   1  -3   4 38.5745  1.2539   6
   1  -3   4 37.7540  1.5698   4
   1  -3   4 37.1073  1.4253   3
   1  -3   4 40.9519  1.1986   8
  -2   3  -4 429.752   9.184  11
  -2   3  -4 445.032   8.918   7
   2  -3   4 427.361   8.546   6
   2  -3   4 452.147   9.706   8
   2  -3   4 433.473  10.022   4
   2  -3   4 434.231   9.289   3
   2  -3   4 429.936   9.682  10
  -3   3  -4 725.694  14.537  12
  -3   3  -4 760.918  14.829   7
  -3   3  -4 753.318  15.590  11
   3  -3   4 766.259  16.597   8
   3  -3   4 751.696  16.693   4
   3  -3   4 760.617  14.412   6
   3  -3   4 766.214  16.307  10
   3  -3   4 770.279  15.506   3
  -4   3  -4 265.801   5.662  12
  -4   3  -4 264.502   6.183   7
  -4   3  -4 269.582   6.038  11
   4  -3   4 270.437   6.048   6
   4  -3   4 260.308   6.534   8
   4  -3   4 279.318   6.851  10
  -5   3  -4 77.4400  1.8067  17
  -5   3  -4 76.2415  2.2511  11
  -5   3  -4 77.0344  2.1461  12
  -5   3  -4 75.4599  1.8754  16
  -5   3  -4 75.4857  1.7756  19
   5  -3   4 74.9936  2.2405   9
   5  -3   4 78.0935  2.9342  10
  -6   3  -4 104.658   2.839  11
  -6   3  -4 101.942   2.683  12
  -6   3  -4 102.528   2.317  16
  -6   3  -4 102.162   2.273  19
  -6   3  -4 102.456   2.240  17
   6  -3   4 97.7800  3.5082  10
   6  -3   4 102.416   2.879   9
  -7   3  -4 1.21409 0.30655  19
  -7   3  -4 1.38799 0.36210  12
  -7   3  -4 1.48993 0.33587  16
  -7   3  -4 0.91215 0.28384  17
   7  -3   4 1.21152 0.29656  15
   7  -3   4 0.92314 0.30466   9
   7  -3   4 0.58087 0.56705  10
  -8   3  -4 139.612   3.237  12
  -8   3  -4 142.909   2.808  19
  -8   3  -4 141.168   2.699  17
   8  -3   4 142.461   2.680  15
  -9   3  -4 37.7722  0.8704  17
  -9   3  -4 37.7039  0.8957  19
 -10  -2   4 36.9774  0.8829  17
  -9  -2   4 77.1322  1.6446  18
  -9  -2   4 76.4269  1.6921  17
  -9  -2   4 76.4709  2.0314  12
   8   2  -4 4.80594 0.33212  18
  -8  -2   4 5.44984 0.57624  12
  -8  -2   4 5.51631 0.47980  17
  -8  -2   4 5.59803 0.47902  18
   7   2  -4 40.7752  1.2077  14
   7   2  -4 40.5755  1.0307  18
  -7  -2   4 40.7000  1.3273   9
  -7  -2   4 37.5831  2.0298   1
  -7  -2   4 41.9408  1.4490  12
  -7  -2   4 41.4096  1.2037  17
  -6  -2   4 352.906   8.935   1
  -6  -2   4 350.506   8.343   9
  -6  -2   4 360.455   7.314  12
  -6  -2   4 351.988   8.723   2
  -5  -2   4 110.505   2.749  12
  -5  -2   4 116.416   3.607   2
  -5  -2   4 119.339   3.190   7
  -5  -2   4 111.690   4.152   5
  -5  -2   4 120.376   3.658   1
  -5  -2   4 118.831   3.322   8
  -5  -2   4 115.045   3.028   9
   4   2  -4 72.0820  2.3661   4
   4   2  -4 75.4055  2.2219   3
  -4  -2   4 76.7986  2.5368   2
  -4  -2   4 73.6573  2.2411   8
  -4  -2   4 74.0551  2.1865   7
  -4  -2   4 71.7284  2.8896   5
  -4  -2   4 75.6683  2.0513   9
  -4  -2   4 73.7492  2.4989   1
   3   2  -4 3.17346 0.49028   4
   3   2  -4 4.00429 0.49542   3
  -3  -2   4 3.38699 0.52830   2
  -3  -2   4 3.49676 0.45829   7
  -3  -2   4 3.79927 0.41175   8
   2   2  -4 113.821   2.818   3
   2   2  -4 110.666   3.019   4
  -2  -2   4 108.748   3.029   2
  -2  -2   4 113.554   3.424   5
  -2  -2   4 110.549   2.683   7
  -2  -2   4 110.117   2.739   8
   1   2  -4 171.571   3.899   3
  -1  -2   4 163.350   4.171   4
  -1  -2   4 167.155   3.784   8
  -1  -2   4 183.204   3.738   7
  -1  -2   4 170.122   4.560   5
  -1  -2   4 162.140   4.092   2
   0  -2   4 7.48814 0.62056   4
   0  -2   4 9.18481 0.45850   6
   0  -2   4 8.50423 0.54913   5
   0  -2   4 7.29430 0.57165   7
   0  -2   4 7.77048 0.58962   3
   0  -2   4 8.19888 0.61767   2
  -1   2  -4 142.964   3.288   7
   1  -2   4 139.331   3.070   6
   1  -2   4 143.233   3.678   4
   1  -2   4 144.436   3.407   3
  -2   2  -4 3.00950 0.45331   7
  -2   2  -4 3.57393 0.53658  10
   2  -2   4 2.47424 0.40832   6
   2  -2   4 2.61116 0.47544   4
   2  -2   4 2.74308 0.42615   3
  -3   2  -4 10.6721  0.6072  11
  -3   2  -4 11.1463  0.8848  10
  -3   2  -4 12.9501  0.8262   7
   3  -2   4 13.8774  0.8649   4
   3  -2   4 11.3058  0.7765   6
   3  -2   4 14.0851  0.7903   3
   3  -2   4 11.5159  0.6481   8
  -4   2  -4 4.12860 0.46044  11
  -4   2  -4 4.14795 0.63576   7
  -4   2  -4 3.56716 0.64905  10
  -4   2  -4 3.93927 0.44077  12
   4  -2   4 4.07276 0.53855   8
   4  -2   4 3.87154 0.60041   6
  -5   2  -4 17.4636  0.8522  12
  -5   2  -4 17.8101  0.9046  11
   5  -2   4 17.3102  1.0704   8
   5  -2   4 18.0958  1.3060  10
  -6   2  -4 333.476   6.916  12
  -6   2  -4 324.715   5.911  19
  -6   2  -4 340.944   7.375  11
  -6   2  -4 322.784   5.858  15
  -6   2  -4 323.213   5.959  16
  -6   2  -4 319.089   5.761  17
   6  -2   4 336.716   8.324  10
   6  -2   4 328.482   7.873   9
  -7   2  -4 40.4778  1.4816  11
  -7   2  -4 38.8999  1.1852  17
  -7   2  -4 41.0178  1.2066  19
  -7   2  -4 41.0065  1.2326  16
  -7   2  -4 40.8874  1.4356  12
   7  -2   4 39.4115  2.0456  10
   7  -2   4 39.4235  1.4322   9
  -8   2  -4 15.0062  0.7852  12
  -8   2  -4 15.3863  0.6770  19
  -8   2  -4 14.3380  0.6557  17
   8  -2   4 15.5169  0.6472  15
  -9   2  -4 4.19509 0.33849  19
  -9   2  -4 4.31259 0.33659  17
   9  -2   4 3.88091 0.31534  15
 -10  -1   4 25.5452  0.6869  17
  -9  -1   4 304.147   6.392  12
  -9  -1   4 315.495   5.433  18
  -9  -1   4 311.584   5.333  17
  -8  -1   4 5.82518 0.49746  17
  -8  -1   4 4.95699 0.55666  12
  -8  -1   4 5.47973 0.47304  18
   7   1  -4 40.0343  1.0385  18
  -7  -1   4 38.1742  2.0568   1
  -7  -1   4 42.8249  1.3155   9
  -7  -1   4 40.8078  1.2068  17
  -7  -1   4 39.6903  1.4311  12
  -6  -1   4 2.73876 0.42187  12
  -6  -1   4 2.39528 0.68075   1
  -6  -1   4 2.78498 0.37377   9
   5   1  -4 25.3636  1.2816   4
   5   1  -4 24.4516  1.1868   3
  -5  -1   4 24.9972  1.6438   5
  -5  -1   4 22.8453  0.9231   9
  -5  -1   4 24.0566  1.4199   1
  -5  -1   4 24.5789  1.1519   8
  -5  -1   4 22.9459  0.9246  12
  -5  -1   4 22.8375  1.1356   7
  -5  -1   4 24.7737  1.3534   2
   4   1  -4 90.9125  2.4653   3
   4   1  -4 89.7300  2.6697   4
  -4  -1   4 85.1741  3.2009   5
  -4  -1   4 88.6959  2.3555   9
  -4  -1   4 89.3083  2.7695   2
  -4  -1   4 90.7944  2.3968   7
  -4  -1   4 90.6857  2.5394   8
  -4  -1   4 90.4982  2.8575   1
   3   1  -4 145.725   3.476   3
   3   1  -4 146.226   3.754   4
  -3  -1   4 142.809   3.775   2
  -3  -1   4 147.897   4.384   5
  -3  -1   4 142.027   3.871   1
  -3  -1   4 151.822   3.600   8
  -3  -1   4 148.416   3.326   7
   2   1  -4 344.899   7.132   3
   2   1  -4 340.339   7.675   4
  -2  -1   4 344.371   7.625   2
  -2  -1   4 336.259   7.741   1
  -2  -1   4 328.275   8.624   5
  -2  -1   4 349.641   7.493   8
  -2  -1   4 337.010   6.711   7
   1   1  -4 3274.96   61.43   3
   1   1  -4 3193.39   65.10   2
   1   1  -4 3239.56   66.11   4
  -1  -1   4 3082.50   56.38   6
  -1  -1   4 3243.48   74.40   5
  -1  -1   4 3143.26   57.93   7
   0   1  -4 158.320   3.694   2
   0   1  -4 158.847   3.559   3
   0   1  -4 159.187   3.830   4
   0  -1   4 154.789   4.100   5
   0  -1   4 167.725   3.144   6
   0  -1   4 155.814   3.376   7
  -1   1  -4 82.9261  2.0602   7
  -1   1  -4 82.9970  2.0539   2
   1  -1   4 84.7839  2.2708   5
   1  -1   4 81.4449  1.9238   6
   1  -1   4 84.0190  2.2656   4
   1  -1   4 83.9553  2.1019   3
  -2   1  -4 270.220   6.340  10
  -2   1  -4 287.121   5.829   7
  -2   1  -4 276.436   6.413   1
   2  -1   4 281.288   5.606   6
   2  -1   4 287.363   6.444   4
   2  -1   4 288.492   5.984   3
  -3   1  -4 90.0872  2.7428  10
  -3   1  -4 91.2298  2.3568  11
  -3   1  -4 95.0688  2.5523   7
  -3   1  -4 98.8888  2.7601   1
   3  -1   4 98.8287  2.4339   8
   3  -1   4 99.3385  2.6119   4
   3  -1   4 95.2945  2.4633   6
  -4   1  -4 3.30321 0.55332   7
  -4   1  -4 4.03042 0.63075  10
  -4   1  -4 4.79054 0.65789   1
  -4   1  -4 4.00815 0.43732  11
   4  -1   4 3.90236 0.47741   8
   4  -1   4 3.85961 0.55585   6
  -5   1  -4 182.374   4.342  11
  -5   1  -4 184.738   4.109  12
  -5   1  -4 183.688   5.031  10
   5  -1   4 181.021   4.519   6
   5  -1   4 189.066   4.826   8
  -6   1  -4 229.169   5.078  12
  -6   1  -4 231.342   4.344  15
  -6   1  -4 227.603   4.371  16
  -6   1  -4 231.507   5.388  11
  -6   1  -4 226.463   4.253  17
  -6   1  -4 231.364   4.330  19
   6  -1   4 242.368   5.740   9
   6  -1   4 235.531   6.259  10
  -7   1  -4 0.87397 0.33962  12
  -7   1  -4 0.04231 0.26010  16
  -7   1  -4 0.48518 0.24255  19
  -7   1  -4 0.48989 0.27003  17
  -7   1  -4 0.42754 0.29856  11
  -7   1  -4 0.30700 0.23481  15
   7  -1   4 0.22245 0.24149   9
   7  -1   4 0.03602 0.51904  10
  -8   1  -4 47.3702  1.5262  12
  -8   1  -4 48.7989  1.2932  17
  -8   1  -4 49.7844  1.3132  19
   8  -1   4 45.8116  2.1343  10
   8  -1   4 43.5331  1.5129   9
  -9   1  -4 2.70594 0.37218  12
  -9   1  -4 3.66442 0.34604  17
  -9   1  -4 2.81060 0.32296  19
   9  -1   4 3.14919 0.30912  15
 -10   0   4 0.62748 0.18230  17
  -9   0   4 41.9135  1.1077  17
  -9   0   4 42.4772  1.3579  12
  -9   0   4 42.2709  1.0418  18
   8   0  -4 0.98706 0.29017  15
   8   0  -4 0.89172 0.21024  18
  -8   0   4 0.54227 0.26551  17
  -8   0   4 0.44009 0.25152  18
  -8   0   4 0.95996 0.34739  12
   7   0  -4 0.22188 0.19076  18
   7   0  -4 1.02780 0.32975  15
  -7   0   4 3.85523 0.81120   1
  -7   0   4 0.31349 0.28860  12
  -7   0   4 1.56486 0.32747  17
  -6   0   4 19.2312  0.9005  12
  -6   0   4 21.1572  0.8695   9
  -6   0   4 20.0529  1.4387   1
   5   0  -4 55.1135  1.8663   3
   5   0  -4 55.1828  2.0266   4
  -5   0   4 54.8009  2.2905   1
  -5   0   4 57.1833  1.9217   8
  -5   0   4 52.4453  1.5487  12
  -5   0   4 56.3340  2.0831   2
  -5   0   4 51.8524  2.4950   5
  -5   0   4 56.0561  1.6547   9
   4   0  -4 77.0675  2.2081   3
   4   0  -4 75.2979  2.3969   4
  -4   0   4 80.1222  2.1326   7
  -4   0   4 77.0264  2.0921   9
  -4   0   4 74.9485  2.8830   5
  -4   0   4 77.3795  2.4170   2
  -4   0   4 78.3255  2.2700   8
  -4   0   4 79.3507  2.6434   1
   3   0  -4 51.3084  1.7097   4
   3   0  -4 51.9586  1.5734   3
   3   0  -4 51.1085  1.6935   2
  -3   0   4 52.1110  1.9984   5
  -3   0   4 51.4396  1.5349   8
  -3   0   4 49.2913  1.7812   1
  -3   0   4 50.8312  1.4497   7
   2   0  -4 641.965  12.938   3
   2   0  -4 668.975  13.987   4
   2   0  -4 646.230  11.571   6
   2   0  -4 650.850  13.744   2
  -2   0   4 645.127  14.196   1
  -2   0   4 645.080  15.702   5
  -2   0   4 645.309  13.903   8
  -2   0   4 648.788  12.138   7
   1   0  -4 281.917   6.234   2
   1   0  -4 286.064   5.175   6
   1   0  -4 288.547   6.352   4
   1   0  -4 278.218   5.872   3
  -1   0   4 286.170   5.491   7
  -1   0   4 279.244   7.084   5
   0   0  -4 681.091  16.113   5
   0   0  -4 687.543  12.640   7
   0   0  -4 673.960  12.182   6
   0   0  -4 684.802  14.398   4
   0   0  -4 667.329  14.135   2
   0   0  -4 678.821  13.366   3
  -1   0  -4 1909.95   34.17   7
  -1   0  -4 1845.62   33.15   6
  -1   0  -4 1918.20   43.58   5
  -1   0  -4 1822.65   38.16   2
   1   0   4 1867.08   38.84   4
  -2   0  -4 496.819  11.828   5
  -2   0  -4 500.774   9.513   7
  -2   0  -4 479.455  10.856   1
   2   0   4 501.335  10.574   4
   2   0   4 486.690   9.205   6
   2   0   4 486.594   9.800   3
  -3   0  -4 329.812   6.858   7
  -3   0  -4 349.782   8.347   5
  -3   0  -4 322.077   7.486  10
  -3   0  -4 337.345   7.826   1
   3   0   4 335.393   7.352   8
   3   0   4 334.977   6.647   6
  -4   0  -4 1399.92   28.58  10
  -4   0  -4 1351.83   27.91  11
  -4   0  -4 1390.41   26.03   7
  -4   0  -4 1367.42   30.05   1
   4   0   4 1421.55   29.68   8
  -5   0  -4 275.608   6.318  11
  -5   0  -4 280.772   6.994  10
  -5   0  -4 305.156   5.987  12
  -5   0  -4 275.677   6.424   7
  -5   0  -4 301.090   7.394   1
   5   0   4 278.176   6.236   6
   5   0   4 287.725   6.915   8
  -6   0  -4 1015.42   21.64  10
  -6   0  -4 1021.01   20.75  11
  -6   0  -4 1013.09   19.39  12
  -6   0  -4 991.774  22.705   1
   6   0   4 1044.73   22.85   9
   6   0   4 968.065  22.305   8
  -7   0  -4 45.1974  1.2930  17
  -7   0  -4 43.3738  1.2820  19
  -7   0  -4 45.5339  1.3147  16
  -7   0  -4 45.9272  1.5444  12
  -7   0  -4 44.4769  2.2194   1
  -7   0  -4 46.5292  1.6165  11
  -7   0  -4 45.6749  1.3178  15
   7   0   4 45.2544  1.5513   9
   7   0   4 44.7266  2.1799  10
  -8   0  -4 74.6332  2.0835  12
  -8   0  -4 74.1735  1.7527  15
  -8   0  -4 76.5688  1.7936  19
  -8   0  -4 73.4343  1.7421  17
  -8   0  -4 74.0578  2.1710  11
   8   0   4 70.1395  2.1429   9
   8   0   4 72.2349  2.7965  10
  -9   0  -4 39.8326  1.0611  17
  -9   0  -4 38.7822  1.0771  19
  -9   0  -4 37.5093  1.2361  12
   9   0   4 38.6753  1.0375  15
 -10   0  -4 2.72931 0.24503  17
  10   0   4 2.30407 0.21843  15
   9  -1  -4 23.6177  0.7662  15
  -9   1   4 24.7557  0.7831  17
  -9   1   4 24.5739  0.9712  12
  -9   1   4 24.1452  0.7015  18
   8  -1  -4 32.9727  1.0432  15
   8  -1  -4 33.0153  0.8915  18
  -8   1   4 34.2323  1.0416  17
  -8   1   4 34.4247  1.2698  12
  -8   1   4 32.9945  1.0164  18
   7  -1  -4 160.464   3.200  15
   7  -1  -4 158.146   3.025  18
  -7   1   4 158.408   3.229  18
  -7   1   4 160.989   3.743  12
  -7   1   4 161.274   3.120  17
  -7   1   4 157.390   4.981   1
  -6   1   4 7.95211 1.06181   1
  -6   1   4 8.18029 0.62530  12
  -6   1   4 8.97813 0.54983   9
   5  -1  -4 52.3530  2.0288   4
   5  -1  -4 51.8995  1.8525   3
  -5   1   4 52.7359  1.5410  12
  -5   1   4 54.0025  1.8666   8
  -5   1   4 54.3899  1.6099   9
  -5   1   4 50.6446  2.4259   5
  -5   1   4 54.5912  2.2535   1
   4  -1  -4 745.254  16.622   4
   4  -1  -4 763.142  15.424   3
  -4   1   4 759.624  16.694   8
  -4   1   4 766.446  17.221   9
  -4   1   4 771.146  16.357   2
  -4   1   4 775.690  14.458   7
  -4   1   4 764.097  17.159   1
  -4   1   4 757.093  18.844   5
   3  -1  -4 856.211  18.053   2
   3  -1  -4 853.440  17.078   3
   3  -1  -4 862.675  18.406   4
   3  -1  -4 854.016  15.447   6
  -3   1   4 850.595  20.703   5
  -3   1   4 809.987  19.201   9
  -3   1   4 872.689  15.958   7
  -3   1   4 895.740  18.543   8
  -3   1   4 864.550  18.850   1
   2  -1  -4 1694.57   29.83   6
   2  -1  -4 1719.94   35.23   4
   2  -1  -4 1712.16   32.72   3
   2  -1  -4 1674.53   34.63   2
  -2   1   4 1667.10   30.67   7
  -2   1   4 1655.47   35.66   8
  -2   1   4 1714.92   39.56   5
  -2   1   4 1652.75   35.85   1
   1  -1  -4 195.585   4.495   4
   1  -1  -4 188.587   4.543   1
   1  -1  -4 192.733   3.682   6
   1  -1  -4 193.795   4.158   3
   1  -1  -4 193.440   4.402   2
  -1   1   4 191.910   3.738   7
  -1   1   4 197.804   5.024   5
   0  -1  -4 528.471  12.361   5
   0  -1  -4 524.738  10.972   4
   0  -1  -4 513.117   9.319   6
   0  -1  -4 492.983  10.791   2
   0  -1  -4 508.900  10.171   3
   0  -1  -4 508.842   9.539   7
  -1  -1  -4 1415.38   27.38   3
  -1  -1  -4 1429.60   33.23   5
  -1  -1  -4 1434.91   29.50   4
  -1  -1  -4 1435.75   25.25   6
  -1  -1  -4 1392.59   25.94   7
  -1  -1  -4 1415.30   29.09   2
  -2  -1  -4 55.9845  1.7079   1
  -2  -1  -4 53.1241  1.7697   5
  -2  -1  -4 54.3206  1.4289   6
  -2  -1  -4 54.2616  1.4640   2
  -2  -1  -4 52.0331  1.4669   7
   2   1   4 54.2265  1.3885   4
   2   1   4 53.2161  1.2863   3
  -3  -1  -4 2.99928 0.49118   5
  -3  -1  -4 3.16283 0.53620   1
  -3  -1  -4 2.79465 0.42253   7
   3   1   4 3.03727 0.31655   8
  -4  -1  -4 697.943  14.831  11
  -4  -1  -4 726.014  14.049   7
  -4  -1  -4 707.445  15.363  10
  -4  -1  -4 741.370  16.301   1
   4   1   4 748.834  15.807   8
  -5  -1  -4 6.63889 0.53500  11
  -5  -1  -4 8.53407 0.88223   1
  -5  -1  -4 5.99001 0.77789  10
  -5  -1  -4 6.71639 0.54145  12
  -5  -1  -4 5.96649 0.73067   7
   5   1   4 6.68743 0.75432   6
   5   1   4 6.10726 0.61534   8
  -6  -1  -4 21.3303  0.9703  12
  -6  -1  -4 20.2632  1.4205   1
  -6  -1  -4 21.9026  1.3819  10
  -6  -1  -4 20.4809  0.9729  11
   6   1   4 21.3441  0.9479   9
   6   1   4 20.6101  1.2007   8
  -7  -1  -4 130.388   4.401   1
  -7  -1  -4 135.159   2.788  19
  -7  -1  -4 134.197   3.270  12
  -7  -1  -4 131.904   2.740  17
  -7  -1  -4 134.047   3.457  11
  -7  -1  -4 136.587   4.183  10
  -7  -1  -4 132.780   2.779  16
  -7  -1  -4 135.625   2.809  15
   7   1   4 134.955   3.565   9
  -8  -1  -4 122.080   3.025  12
  -8  -1  -4 124.725   2.591  15
  -8  -1  -4 123.619   2.627  19
  -8  -1  -4 122.184   2.547  17
  -8  -1  -4 122.933   3.202  11
   8   1   4 120.671   3.264   9
  -9  -1  -4 10.2771  0.6333  12
  -9  -1  -4 11.4759  0.5625  17
   9   1   4 11.1542  0.5506  15
 -10  -1  -4 23.8021  0.6565  17
  10   1   4 22.6576  0.6390  15
   9  -2  -4 0.44474 0.20184  15
  -9   2   4 0.08288 0.15219  18
  -9   2   4 -0.0338  0.2461  12
   8  -2  -4 12.0431  0.6305  15
   8  -2  -4 13.9023  0.5293  18
  -8   2   4 13.4669  0.6413  17
  -8   2   4 12.5785  0.5983  18
  -8   2   4 12.7181  0.7552  12
   7  -2  -4 119.964   2.527  15
   7  -2  -4 118.799   2.371  18
  -7   2   4 112.273   4.007   1
  -7   2   4 118.282   2.439  17
  -7   2   4 121.228   2.955  12
  -7   2   4 116.091   2.513  18
  -6   2   4 801.567  15.528  12
  -6   2   4 793.950  18.573   1
  -6   2   4 810.541  18.127   9
   5  -2  -4 429.854   9.288   3
   5  -2  -4 424.752  10.026   4
  -5   2   4 428.707  11.447   5
  -5   2   4 420.020   8.519  12
  -5   2   4 431.598   9.888   9
  -5   2   4 428.925  10.441   1
   4  -2  -4 1176.24   23.36   3
   4  -2  -4 1182.45   25.17   4
   4  -2  -4 1227.60   24.64   2
  -4   2   4 1165.12   28.30   5
  -4   2   4 1147.47   25.33   8
  -4   2   4 1152.18   25.80   1
  -4   2   4 1173.25   26.30   9
   3  -2  -4 189.849   4.383   3
   3  -2  -4 188.413   3.940   6
   3  -2  -4 193.663   4.525   2
   3  -2  -4 189.638   4.727   4
  -3   2   4 187.120   4.875   1
  -3   2   4 193.195   4.554   8
  -3   2   4 188.286   5.271   5
  -3   2   4 185.593   4.514   9
   2  -2  -4 115.054   2.797   3
   2  -2  -4 116.869   3.053   4
   2  -2  -4 115.677   2.482   6
   2  -2  -4 117.226   2.898   2
  -2   2   4 112.296   2.292   7
  -2   2   4 117.980   3.344   5
  -2   2   4 111.698   2.780   8
  -2   2   4 110.025   3.047   1
   1  -2  -4 5.91287 0.38573   6
   1  -2  -4 5.82155 0.44262   3
   1  -2  -4 4.74067 0.42711   2
   1  -2  -4 5.15941 0.47816   4
   1  -2  -4 6.43104 0.53857   5
   1  -2  -4 7.88975 0.53092   1
  -1   2   4 5.27637 0.30443   8
   0  -2  -4 10.9933  0.4826   6
   0  -2  -4 10.7969  0.6525   5
   0  -2  -4 10.6693  0.5457   4
   0  -2  -4 10.1780  0.5858   1
   0  -2  -4 10.1935  0.5672   2
   0  -2  -4 11.0870  0.3432   7
   0  -2  -4 10.2027  0.5149   3
  -1  -2  -4 2745.55   62.61   5
  -1  -2  -4 2742.50   47.52   6
  -1  -2  -4 2665.09   54.85   2
  -1  -2  -4 2644.09   51.62   3
  -1  -2  -4 2633.42   56.74   1
  -1  -2  -4 2747.54   55.62   4
  -1  -2  -4 2674.54   48.78   7
  -2  -2  -4 15.0553  0.8078   1
  -2  -2  -4 14.4333  0.6625   7
  -2  -2  -4 14.9422  0.6507   6
  -2  -2  -4 15.7870  0.7199   2
  -2  -2  -4 15.9890  0.8711   5
   2   2   4 15.2464  0.4707   4
  -3  -2  -4 10.9612  0.6682   7
  -3  -2  -4 10.9536  0.7907   5
  -3  -2  -4 10.9690  0.7016  10
  -3  -2  -4 10.7982  0.6086   6
  -3  -2  -4 11.9592  0.6604   2
  -3  -2  -4 12.0220  0.8011   1
   3   2   4 14.5424  0.6024   8
  -4  -2  -4 203.663   5.292   1
  -4  -2  -4 190.910   4.485  11
  -4  -2  -4 205.425   5.751   5
  -4  -2  -4 200.356   4.942  10
  -4  -2  -4 204.905   4.596   7
   4   2   4 203.490   4.385   6
   4   2   4 200.398   4.824   8
  -5  -2  -4 117.068   3.386  10
  -5  -2  -4 114.175   3.145   7
  -5  -2  -4 112.000   2.855  11
  -5  -2  -4 110.865   3.824   5
  -5  -2  -4 114.685   3.623   1
   5   2   4 111.722   2.962   9
   5   2   4 112.525   2.988   6
   5   2   4 111.453   3.163   8
  -6  -2  -4 1.73355 0.59554   1
  -6  -2  -4 0.47974 0.47879  10
  -6  -2  -4 1.22412 0.34389  12
  -6  -2  -4 0.52470 0.27051  11
   6   2   4 1.53781 0.49729   8
   6   2   4 1.61275 0.31857   9
  -7  -2  -4 42.0632  1.2373  16
  -7  -2  -4 42.7434  2.0659  10
  -7  -2  -4 43.9121  1.4801  12
  -7  -2  -4 41.7952  1.2322  17
  -7  -2  -4 42.8832  2.2066   1
  -7  -2  -4 44.2836  1.5624  11
  -7  -2  -4 39.8138  1.2182  19
  -7  -2  -4 41.7743  1.2554  15
   7   2   4 43.0151  1.4848   9
  -8  -2  -4 68.7143  1.7033  17
  -8  -2  -4 72.5321  2.0416  12
  -8  -2  -4 72.5157  1.7691  19
  -8  -2  -4 72.0672  2.1610  11
  -8  -2  -4 71.4798  1.7428  15
   8   2   4 69.6727  2.1045   9
  -9  -2  -4 2.90488 0.35848  17
 -10  -2  -4 9.18031 0.42194  17
  10   2   4 9.35624 0.40395  15
   9  -3  -4 3.35038 0.30882  15
   8  -3  -4 14.1957  0.5370  18
   8  -3  -4 14.3585  0.6524  15
  -8   3   4 13.9958  0.7604  12
  -8   3   4 13.1898  0.5709  18
   7  -3  -4 64.2814  1.6271  15
   7  -3  -4 65.0645  1.4969  18
  -7   3   4 65.6888  1.9078  12
  -7   3   4 63.8878  1.5941  18
  -7   3   4 64.1903  2.7649   1
   6  -3  -4 115.911   2.501  15
   6  -3  -4 118.967   2.397  18
  -6   3   4 119.760   2.902  12
  -6   3   4 117.977   4.018   1
   5  -3  -4 51.1225  1.9833   3
   5  -3  -4 55.6599  2.2409   4
  -5   3   4 56.1307  1.6350   9
  -5   3   4 54.7118  2.3365   1
  -5   3   4 55.2322  1.5995  12
   4  -3  -4 108.798   2.839   6
   4  -3  -4 106.591   3.003   3
   4  -3  -4 107.506   3.210  10
   4  -3  -4 104.734   3.258   4
  -4   3   4 111.510   3.023   8
  -4   3   4 108.750   3.611   5
  -4   3   4 108.966   3.430   1
  -4   3   4 107.219   2.792   9
   3  -3  -4 526.415  10.179   6
   3  -3  -4 543.485  11.525   2
   3  -3  -4 548.071  11.111   3
   3  -3  -4 533.575  11.962   4
   3  -3  -4 510.948  11.501  10
  -3   3   4 537.562  13.276   5
  -3   3   4 529.841  11.833   8
  -3   3   4 541.791  12.198   1
  -3   3   4 533.621  12.138   9
   2  -3  -4 12.4747  0.8047   4
   2  -3  -4 13.2620  0.6727   6
   2  -3  -4 12.0892  0.7157   2
   2  -3  -4 13.9996  0.7691   3
  -2   3   4 12.4515  0.6598   8
  -2   3   4 12.9618  0.8370   5
   1  -3  -4 5.39777 0.51078   1
   1  -3  -4 4.67261 0.45918   2
   1  -3  -4 4.31535 0.46431   4
   1  -3  -4 4.17426 0.41576   3
   1  -3  -4 5.34935 0.50110   5
   1  -3  -4 4.26421 0.39779   6
  -1   3   4 4.36265 0.35832   8
   0  -3  -4 2472.74   50.97   4
   0  -3  -4 2418.64   50.23   2
   0  -3  -4 2505.02   43.51   6
   0  -3  -4 2493.34   57.29   5
   0  -3  -4 2470.67   47.35   3
   0  -3  -4 2407.71   51.91   1
   0   3   4 2452.79   51.82   8
  -1  -3  -4 202.942   4.085   3
  -1  -3  -4 189.982   3.820   7
  -1  -3  -4 196.902   5.190   5
  -1  -3  -4 190.732   4.519   2
  -1  -3  -4 205.415   4.408   4
  -1  -3  -4 189.617   4.667   1
  -1  -3  -4 193.420   3.935   6
   1   3   4 192.523   4.316   8
  -2  -3  -4 83.2865  1.9749   6
  -2  -3  -4 82.7359  2.2565   2
  -2  -3  -4 81.9806  1.9864   7
  -2  -3  -4 78.3113  2.3404   1
  -2  -3  -4 84.7240  2.6534   5
   2   3   4 81.2180  2.0217   8
  -3  -3  -4 318.371   6.413   7
  -3  -3  -4 319.489   7.067   2
  -3  -3  -4 316.629   7.416   1
  -3  -3  -4 308.196   8.214   5
  -3  -3  -4 311.867   6.159   6
  -3  -3  -4 296.580   6.919  10
   3   3   4 317.047   7.050   8
  -4  -3  -4 7.37395 0.75136   1
  -4  -3  -4 7.77001 0.68518  10
  -4  -3  -4 7.82108 0.57807   6
  -4  -3  -4 7.77442 0.66085   7
  -4  -3  -4 6.72607 0.47214  11
   4   3   4 8.12784 0.59987   8
  -5  -3  -4 15.8318  1.0612  10
  -5  -3  -4 15.1773  1.0029   7
  -5  -3  -4 16.8003  1.2003   1
  -5  -3  -4 15.8135  0.7939  11
  -5  -3  -4 19.9450  1.4204   5
   5   3   4 16.4511  0.9482   8
   5   3   4 16.2266  0.7726   9
   5   3   4 16.5542  0.9684   6
  -6  -3  -4 16.6780  1.2382  10
  -6  -3  -4 14.8748  0.8266  11
  -6  -3  -4 14.8045  1.2384   1
   6   3   4 15.5657  1.0775   8
   6   3   4 15.7100  0.7967   9
  -7  -3  -4 41.2834  1.4922  11
  -7  -3  -4 40.8807  2.1190   1
  -7  -3  -4 38.9135  1.1788  16
  -7  -3  -4 36.7171  1.1935  15
  -7  -3  -4 40.7059  1.9638  10
  -7  -3  -4 38.4560  1.1802  17
   7   3   4 38.5919  1.3881   9
  -8  -3  -4 5.18236 0.48647  17
  -8  -3  -4 4.79800 0.57872  11
  -8  -3  -4 5.47559 0.46536  15
   8   3   4 4.99179 0.47852   9
  -9  -3  -4 14.4991  0.6193  15
  -9  -3  -4 13.3536  0.6218  17
 -10  -3  -4 1.90072 0.24147  17
  10   3   4 1.51474 0.21095  15
   9  -4  -4 0.12283 0.15573  15
   8  -4  -4 16.6647  0.6738  15
   8  -4  -4 16.8559  0.5561  18
  -8   4   4 16.3527  0.7866  12
  -8   4   4 16.6452  0.5791  18
   7  -4  -4 36.9872  1.0204  18
   7  -4  -4 37.6793  1.1496  15
  -7   4   4 39.1795  1.3459  12
  -7   4   4 38.3501  1.0930  18
   6  -4  -4 192.962   3.744  15
   6  -4  -4 196.928   3.656  18
  -6   4   4 194.620   3.775  18
  -6   4   4 198.677   4.359  12
  -6   4   4 190.793   5.705   1
   5  -4  -4 15.0832  1.1182   3
   5  -4  -4 14.9099  1.1804  10
  -5   4   4 14.1535  1.2022   1
  -5   4   4 14.5759  0.7461  12
   4  -4  -4 11.7739  0.9933  10
   4  -4  -4 12.0718  0.8896   3
   4  -4  -4 10.8324  0.8504   6
   4  -4  -4 11.1550  0.9593   4
  -4   4   4 12.0337  0.6174   9
  -4   4   4 11.6006  0.9853   1
   3  -4  -4 93.4122  2.5408   6
   3  -4  -4 95.0137  2.9646   4
   3  -4  -4 98.6645  2.6706   2
   3  -4  -4 95.6669  2.7374   3
   3  -4  -4 94.5034  2.8981  10
  -3   4   4 96.7880  2.9879   1
  -3   4   4 97.7563  2.6918   8
  -3   4   4 93.7646  2.4917   9
   2  -4  -4 147.213   3.378   6
   2  -4  -4 151.391   3.697   3
   2  -4  -4 148.779   3.974   4
   2  -4  -4 141.688   3.800  10
   2  -4  -4 153.916   3.720   2
  -2   4   4 146.775   3.625   9
  -2   4   4 146.905   3.695   8
  -2   4   4 147.746   4.198   5
  -2   4   4 151.881   3.922   1
   1  -4  -4 49.6195  1.5719   3
   1  -4  -4 48.9410  1.4408   6
   1  -4  -4 49.6680  1.6435   1
   1  -4  -4 48.0923  1.7484   5
   1  -4  -4 45.2228  1.5875  10
   1  -4  -4 48.6678  1.6809   4
   1  -4  -4 46.8828  1.5698   2
  -1   4   4 49.2999  1.4760   8
   0  -4  -4 236.248   5.523   4
   0  -4  -4 240.258   5.137   3
   0  -4  -4 234.542   5.580   1
   0  -4  -4 221.866   5.358  10
   0  -4  -4 238.576   6.185   5
   0  -4  -4 235.534   5.453   2
   0  -4  -4 239.136   4.772   6
   0   4   4 241.568   5.390   8
  -1  -4  -4 71.2107  2.1073   2
  -1  -4  -4 76.4735  1.8784   3
  -1  -4  -4 71.5620  1.6408   7
  -1  -4  -4 73.9162  2.4210   5
  -1  -4  -4 72.3648  2.1381   1
  -1  -4  -4 74.2449  1.8448   6
  -1  -4  -4 68.6254  2.0555  10
  -1  -4  -4 76.1011  2.0121   4
   1   4   4 73.1062  1.9241   8
  -2  -4  -4 251.717   5.878   2
  -2  -4  -4 253.280   5.095   7
  -2  -4  -4 249.872   5.990   1
  -2  -4  -4 250.057   5.046   6
  -2  -4  -4 249.473   6.682   5
  -2  -4  -4 236.687   5.657  10
   2   4   4 261.020   5.742   8
  -3  -4  -4 214.670   6.027   5
  -3  -4  -4 212.430   5.203   2
  -3  -4  -4 202.442   4.994  10
  -3  -4  -4 213.756   4.464   6
  -3  -4  -4 215.858   4.633   7
  -3  -4  -4 213.659   5.349   1
   3   4   4 218.465   5.083   8
  -4  -4  -4 28.7451  1.2487   7
  -4  -4  -4 29.2554  1.1592   6
  -4  -4  -4 28.0442  1.3226   2
  -4  -4  -4 30.2006  1.2972  10
  -4  -4  -4 27.9675  1.3725   1
  -4  -4  -4 28.7311  1.0330  11
  -4  -4  -4 27.4902  1.6067   5
   4   4   4 27.4561  1.0102   9
   4   4   4 27.3508  1.1924   8
  -5  -4  -4 294.804   6.475  11
  -5  -4  -4 284.717   8.384   5
  -5  -4  -4 293.957   7.499   1
  -5  -4  -4 288.355   6.548   7
  -5  -4  -4 293.619   6.961  10
   5   4   4 301.731   7.001   9
   5   4   4 287.275   7.089   8
  -6  -4  -4 2.26231 0.60486   1
  -6  -4  -4 2.10892 0.58938  10
  -6  -4  -4 2.59601 0.43084  11
   6   4   4 2.23127 0.37137   9
   6   4   4 1.68332 0.50498   8
  -7  -4  -4 24.5330  1.6498   1
  -7  -4  -4 25.5641  0.9350  16
  -7  -4  -4 24.7138  0.9350  17
  -7  -4  -4 27.4437  1.1930  11
  -7  -4  -4 26.0191  0.9558  15
   7   4   4 25.8553  1.0680   9
  -8  -4  -4 12.3321  0.6635  17
  -8  -4  -4 12.4006  0.6435  15
  -8  -4  -4 12.5213  0.8075  11
   8   4   4 11.3213  0.6726   9
  -9  -4  -4 20.5811  0.7313  15
  -9  -4  -4 20.6365  0.7526  17
 -10  -4  -4 0.76633 0.20594  17
  10   4   4 0.99350 0.20125  18
  10   4   4 1.17599 0.19235  15
   9  -5  -4 1.10403 0.17776  15
   8  -5  -4 83.5050  1.6006  18
   8  -5  -4 83.1811  1.7776  15
   7  -5  -4 79.4967  1.8404  15
   7  -5  -4 81.0362  1.7208  18
  -7   5   4 82.1139  1.7643  18
   6  -5  -4 54.6935  1.3466  18
   6  -5  -4 56.0129  1.4622  15
  -6   5   4 53.6255  1.4168  18
  -6   5   4 55.1081  1.4834  13
   5  -5  -4 59.8773  1.5271  15
   5  -5  -4 55.0220  2.2688   3
   5  -5  -4 63.1465  2.4865  10
   5  -5  -4 59.1702  1.4405  18
  -5   5   4 63.0554  1.5840  13
  -5   5   4 61.8345  2.5899   1
   4  -5  -4 33.6700  1.7745   4
   4  -5  -4 34.0992  1.6288   3
   4  -5  -4 34.9078  1.5722   6
   4  -5  -4 36.2999  1.7678  10
  -4   5   4 36.5753  1.1976   9
  -4   5   4 39.0041  1.8619   1
   3  -5  -4 156.465   4.310  10
   3  -5  -4 158.289   4.481   4
   3  -5  -4 156.901   3.836   6
   3  -5  -4 157.378   4.115   3
  -3   5   4 159.719   3.890   9
  -3   5   4 152.987   4.361   1
   2  -5  -4 28.3250  1.4107   4
   2  -5  -4 28.9124  1.3054   3
   2  -5  -4 30.8941  1.2503   2
   2  -5  -4 26.4864  1.1669   6
   2  -5  -4 28.2815  1.3607  10
  -2   5   4 29.9161  1.0110   9
  -2   5   4 30.7793  1.3882   5
  -2   5   4 29.2800  1.3320   1
  -2   5   4 33.1666  1.2329   8
   1  -5  -4 117.372   3.459   5
   1  -5  -4 115.127   3.305   4
   1  -5  -4 115.520   3.169   1
   1  -5  -4 116.107   2.822   6
   1  -5  -4 121.081   3.108   3
   1  -5  -4 113.871   3.092   2
   1  -5  -4 112.439   3.155  10
  -1   5   4 111.165   2.890   9
  -1   5   4 114.623   3.019   8
   0  -5  -4 1284.15   25.12   3
   0  -5  -4 1266.42   27.31   1
   0  -5  -4 1259.78   26.53   2
   0  -5  -4 1278.60   23.05   6
   0  -5  -4 1259.47   27.02   4
   0  -5  -4 1290.79   30.18   5
   0  -5  -4 1239.66   26.06  10
   0   5   4 1297.52   27.26   8
  -1  -5  -4 1.64653 0.37457   2
  -1  -5  -4 0.78750 0.28870   4
  -1  -5  -4 1.40304 0.41265   5
  -1  -5  -4 0.97207 0.31517  10
  -1  -5  -4 0.59715 0.25980   3
  -1  -5  -4 1.46068 0.38055   1
  -1  -5  -4 0.82567 0.29081   6
   1   5   4 1.62098 0.31061   8
   1   5   4 1.31925 0.23767   9
  -2  -5  -4 466.847  10.290   2
  -2  -5  -4 469.552   8.936   7
  -2  -5  -4 442.975   9.904  10
  -2  -5  -4 464.416  10.431   1
  -2  -5  -4 457.011   8.801   6
  -2  -5  -4 453.363  11.592   5
   2   5   4 447.643  10.479   9
   2   5   4 467.900  10.257   8
  -3  -5  -4 816.546  17.526   2
  -3  -5  -4 826.240  17.907   1
  -3  -5  -4 809.566  19.911   5
  -3  -5  -4 812.977  15.456   7
  -3  -5  -4 826.702  14.998   6
  -3  -5  -4 767.045  16.867  10
  -3  -5  -4 767.581  16.487  11
   3   5   4 814.908  18.250   9
   3   5   4 838.471  17.728   8
  -4  -5  -4 38.5460  2.0279   5
  -4  -5  -4 44.7972  1.8073   1
  -4  -5  -4 41.4434  1.3651  11
  -4  -5  -4 43.5120  1.4728   6
  -4  -5  -4 43.1354  1.8112   2
  -4  -5  -4 41.9149  1.6302  10
  -4  -5  -4 39.7966  1.5680   7
   4   5   4 41.9179  1.3662   9
   4   5   4 40.8906  1.5815   8
  -5  -5  -4 15.8254  1.0658  10
  -5  -5  -4 15.1453  1.1512   1
  -5  -5  -4 16.5349  1.1506   2
  -5  -5  -4 15.6057  1.3806   5
  -5  -5  -4 15.0283  1.0521   7
  -5  -5  -4 14.6473  0.9208   6
  -5  -5  -4 17.2305  0.8419  11
   5   5   4 16.8625  1.0376   8
   5   5   4 17.5657  0.8230   9
  -6  -5  -4 109.866   3.708   1
  -6  -5  -4 111.237   2.959  11
   6   5   4 109.516   2.986   9
   6   5   4 105.744   3.419   8
  -7  -5  -4 415.733   7.132  15
  -7  -5  -4 384.749  10.147   1
  -7  -5  -4 404.613   7.096  16
  -7  -5  -4 416.394   8.899  11
   7   5   4 395.764   9.497   9
  -8  -5  -4 12.3808  0.8039  11
  -8  -5  -4 12.3021  0.6326  15
   8   5   4 11.4344  0.6571   9
  -9  -5  -4 32.1717  0.9081  15
  10   5   4 202.070   3.546  18
   8  -6  -4 11.6498  0.4829  15
   7  -6  -4 91.8217  1.9639  15
   7  -6  -4 90.1564  1.8333  18
  -7   6   4 91.1708  1.8223  18
   6  -6  -4 221.717   4.139  15
   6  -6  -4 225.582   4.079  18
   6  -6  -4 222.838   5.974  10
  -6   6   4 220.794   4.173  13
  -6   6   4 219.069   4.105  18
   5  -6  -4 606.105  10.446  15
   5  -6  -4 641.459  14.050  10
   5  -6  -4 622.832  10.498  18
  -5   6   4 615.208  10.600  18
  -5   6   4 611.403  10.506  13
   4  -6  -4 106.393   3.431   3
   4  -6  -4 121.748   3.741  10
   3  -6  -4 76.6720  2.6540   3
   3  -6  -4 80.8673  2.8123  10
   3  -6  -4 78.9991  2.9360   4
   3  -6  -4 84.3831  2.5556   6
  -3   6   4 81.0834  2.2036   9
   2  -6  -4 283.775   6.823  10
   2  -6  -4 281.662   6.056   6
   2  -6  -4 282.713   6.613   3
   2  -6  -4 276.843   7.110   4
  -2   6   4 274.785   6.604   9
   1  -6  -4 209.204   5.122   3
   1  -6  -4 212.395   5.259  10
   1  -6  -4 209.676   5.146   2
   1  -6  -4 205.517   5.505   4
   1  -6  -4 211.100   4.666   6
  -1   6   4 206.732   5.144   8
  -1   6   4 205.963   5.017   9
   0  -6  -4 5.14128 0.63405   2
   0  -6  -4 4.31672 0.63265   5
   0  -6  -4 4.54512 0.61518  10
   0  -6  -4 4.31042 0.60732   3
   0  -6  -4 4.67356 0.68959   4
   0  -6  -4 5.77799 0.60111   1
   0  -6  -4 4.03665 0.51068   6
   0   6   4 4.58752 0.51708   8
   0   6   4 4.02571 0.38161   9
  -1  -6  -4 699.857  13.266   6
  -1  -6  -4 714.490  15.608   1
  -1  -6  -4 678.401  17.280   5
  -1  -6  -4 738.765  14.477   3
  -1  -6  -4 676.301  14.960  10
  -1  -6  -4 714.448  15.345   2
  -1  -6  -4 720.580  15.557   4
   1   6   4 707.631  15.995   9
   1   6   4 701.643  15.545   8
  -2  -6  -4 193.846   4.882   2
  -2  -6  -4 191.001   4.782   1
  -2  -6  -4 179.044   5.340   5
  -2  -6  -4 177.218   4.568  10
  -2  -6  -4 181.735   4.082   6
  -2  -6  -4 178.224   4.177  11
   2   6   4 183.428   4.494   9
   2   6   4 188.188   4.659   8
  -3  -6  -4 850.632  18.417   1
  -3  -6  -4 843.164  18.121   2
  -3  -6  -4 841.711  15.463   6
  -3  -6  -4 808.333  20.452   5
  -3  -6  -4 799.367  16.969  11
  -3  -6  -4 827.377  17.424  10
   3   6   4 835.990  18.739   9
   3   6   4 820.147  18.230   8
  -4  -6  -4 6.52911 0.82557   1
  -4  -6  -4 5.48333 0.68120  10
  -4  -6  -4 4.70011 0.61364   6
  -4  -6  -4 5.04479 0.80068   2
  -4  -6  -4 4.22333 0.48123  11
  -4  -6  -4 4.58391 0.81180   5
   4   6   4 4.65101 0.62267   8
   4   6   4 4.27896 0.42993   9
  -5  -6  -4 1.15917 0.32383  11
  -5  -6  -4 0.27866 0.47063   1
  -5  -6  -4 -0.0640  0.4097   2
  -5  -6  -4 0.18696 0.46826   7
   5   6   4 0.03328 0.37057   8
   5   6   4 0.34144 0.22219   9
  -6  -6  -4 144.225   2.954  16
  -6  -6  -4 146.053   4.529   1
  -6  -6  -4 139.991   2.541  18
  -6  -6  -4 150.044   3.717  11
   6   6   4 143.762   3.049  14
   6   6   4 148.094   3.794   9
  -7  -6  -4 6.40137 0.49854  16
  -7  -6  -4 5.59383 0.96628   1
  -7  -6  -4 5.96683 0.61644  11
   7   6   4 6.43295 0.52966  14
   7   6   4 6.12986 0.50434   9
  -8  -6  -4 9.41848 0.70436  11
   7  -7  -4 7.59734 0.35578  18
   7  -7  -4 8.29131 0.44879  15
   6  -7  -4 12.2677  1.1915  10
   6  -7  -4 12.5093  0.6098  15
   6  -7  -4 12.0255  0.5475  18
  -6   7   4 12.7863  0.6341  13
  -6   7   4 12.7042  0.5419  18
   5  -7  -4 189.611   3.578  18
   5  -7  -4 195.219   5.391  10
   5  -7  -4 186.606   3.611  15
  -5   7   4 190.222   3.695  13
  -5   7   4 187.653   3.622  18
   4  -7  -4 77.8807  1.8040  15
   4  -7  -4 79.7309  2.9604  10
   4  -7  -4 77.3696  1.7600  18
  -4   7   4 75.9344  1.8754  13
  -4   7   4 77.4511  1.8402  18
   3  -7  -4 1.74575 0.58603  10
   3  -7  -4 1.80315 0.57996   3
  -3   7   4 1.36198 0.26473   9
   2  -7  -4 128.674   3.813  10
   2  -7  -4 122.005   4.004   4
   2  -7  -4 122.344   3.697   3
  -2   7   4 126.662   3.219   9
   1  -7  -4 2.34612 0.62878   4
   1  -7  -4 1.95064 0.53330   3
   1  -7  -4 2.37770 0.48994   6
   1  -7  -4 2.24205 0.47676   2
   1  -7  -4 2.87760 0.58451  10
  -1   7   4 2.17899 0.31636   9
   0  -7  -4 11.0923  0.8739  10
   0  -7  -4 10.7607  0.7825   6
   0  -7  -4 11.6453  1.0125   4
   0  -7  -4 10.0977  0.8982   3
   0  -7  -4 11.3307  0.8789   2
   0   7   4 11.5356  0.6020   9
   0   7   4 12.0724  0.8190   8
  -1  -7  -4 63.8540  1.8588  11
  -1  -7  -4 65.9184  2.2866  10
  -1  -7  -4 65.0901  2.5106   5
  -1  -7  -4 68.4775  2.2980   3
  -1  -7  -4 67.8309  2.3376   2
  -1  -7  -4 61.8874  2.3888   4
  -1  -7  -4 65.4643  2.0264   6
   1   7   4 63.9854  1.8758   9
   1   7   4 65.5696  2.1795   8
  -2  -7  -4 0.18122 0.29305   6
  -2  -7  -4 0.81818 0.37220  10
  -2  -7  -4 -0.0489  0.3186   2
  -2  -7  -4 0.32345 0.39186   5
  -2  -7  -4 1.26352 0.30701  11
   2   7   4 1.28740 0.42659   8
   2   7   4 0.87364 0.23743   9
  -3  -7  -4 339.001   7.012   6
  -3  -7  -4 335.288   7.863  10
  -3  -7  -4 344.654   8.325   2
  -3  -7  -4 347.613   8.241   1
  -3  -7  -4 338.153   7.434  11
  -3  -7  -4 322.280   9.233   5
   3   7   4 338.905   8.139   8
   3   7   4 344.764   8.000   9
  -4  -7  -4 16.7437  1.1485   1
  -4  -7  -4 14.7633  1.1878   2
  -4  -7  -4 13.6602  1.0171  10
  -4  -7  -4 16.0728  0.8617  11
   4   7   4 15.2023  0.7637   9
  -5  -7  -4 44.2238  2.1070   2
  -5  -7  -4 44.3533  2.0375   1
  -5  -7  -4 43.6808  1.0379  18
  -5  -7  -4 43.9704  1.5678  11
  -5  -7  -4 40.4826  1.2202  16
   5   7   4 44.4655  1.4713   9
   5   7   4 40.2413  1.2987  14
  -6  -7  -4 77.2561  2.3093  11
  -6  -7  -4 73.0765  1.4347  18
  -6  -7  -4 76.8705  1.8328  16
  -6  -7  -4 74.5794  2.9043   1
   6   7   4 75.9795  1.8858  14
   6   7   4 75.4019  2.1970   9
  -7  -7  -4 4.45922 0.57570  11
  -7  -7  -4 4.89993 0.44867  16
   7   7   4 4.36937 0.43625   9
   7   7   4 5.04229 0.46276  14
  -8  -7  -4 29.8885  1.2192  11
   9   7   4 98.0576  1.9740  18
   7  -8  -4 4.30691 0.30415  15
   6  -8  -4 12.9655  0.4956  18
   6  -8  -4 12.8194  0.5538  15
  -6   8   4 13.4530  0.4443  18
  -6   8   4 12.8940  0.5859  13
   5  -8  -4 245.233   4.446  18
   5  -8  -4 247.596   6.487  10
   5  -8  -4 247.919   4.468  15
  -5   8   4 249.088   4.450  18
  -5   8   4 246.201   4.560  13
   4  -8  -4 57.6048  2.4665  10
   4  -8  -4 57.2266  1.4562  15
   4  -8  -4 60.2882  1.4470  18
  -4   8   4 61.9975  1.5803  13
  -4   8   4 58.3069  1.4652  18
   3  -8  -4 21.9890  0.7895  18
   3  -8  -4 21.1764  1.4484  10
  -3   8   4 21.3077  0.8239  18
  -3   8   4 21.9425  0.8787  13
   2  -8  -4 1.61047 0.59086  10
   2  -8  -4 2.75103 0.34136  18
   2  -8  -4 1.63201 0.60448   3
  -2   8   4 1.53324 0.32988  13
   1  -8  -4 225.138   5.878  10
   1  -8  -4 213.991   5.718   3
  -1   8   4 226.950   5.361   9
   0  -8  -4 12.2218  1.0003  10
   0  -8  -4 12.3221  1.0405   3
   0  -8  -4 11.7647  1.1446   4
   0  -8  -4 12.3491  0.9404   6
   0  -8  -4 12.7861  1.0194   2
   0   8   4 13.3305  0.6575   9
  -1  -8  -4 0.12784 0.39236   2
  -1  -8  -4 0.16763 0.37074  10
  -1  -8  -4 0.66350 0.37286   6
  -1  -8  -4 0.31414 0.27637  11
   1   8   4 0.76886 0.24318   9
  -2  -8  -4 89.1484  2.8948  10
  -2  -8  -4 89.2843  3.0419   2
  -2  -8  -4 88.7782  2.4645  11
  -2  -8  -4 85.6096  2.5759   6
   2   8   4 88.4384  2.4375   9
  -3  -8  -4 165.719   4.529  10
  -3  -8  -4 169.989   4.125  11
  -3  -8  -4 165.586   4.863   2
   3   8   4 167.525   4.225   9
  -4  -8  -4 8.30117 0.54419  16
  -4  -8  -4 7.14558 1.02044   2
  -4  -8  -4 9.01777 0.70225  11
  -4  -8  -4 7.62227 0.57025  14
  -4  -8  -4 9.07591 0.47618  18
   4   8   4 8.33459 0.57671   9
  -5  -8  -4 103.688   1.994  18
  -5  -8  -4 104.538   2.851  11
  -5  -8  -4 98.1820  2.2400  16
  -5  -8  -4 95.6384  3.5067   2
   5   8   4 101.675   2.747   9
   5   8   4 98.3942  2.3304  14
  -6  -8  -4 309.555   6.944  11
  -6  -8  -4 303.491   5.528  16
   6   8   4 298.209   7.191   9
   6   8   4 304.067   5.718  14
  -7  -8  -4 42.0924  1.1973  16
  -7  -8  -4 40.6568  1.5266  11
   7   8   4 42.4776  1.2267  14
  -8  -8  -4 15.4823  0.8378  11
   8   8   4 17.5951  0.6726  14
   8   8   4 17.6993  0.6689  18
   9   8   4 22.0601  0.6359  18
  -6   9   4 100.645   1.960  13
   5  -9  -4 2.08058 0.25514  18
  -5   9   4 1.54374 0.30137  13
  -5   9   4 1.62661 0.21310  18
   4  -9  -4 1.53134 0.26734  18
   4  -9  -4 1.80280 0.63483  10
  -4   9   4 1.32216 0.32023  13
  -4   9   4 1.32060 0.26339  18
   3  -9  -4 341.565   6.083  18
   3  -9  -4 338.351   8.506  10
  -3   9   4 344.817   6.120  18
  -3   9   4 354.315   6.186  13
   2  -9  -4 11.4462  1.0832  10
   2  -9  -4 11.0528  0.5694  18
  -2   9   4 10.3546  0.5849  18
  -2   9   4 8.88320 0.58753  13
   1  -9  -4 18.9682  1.3252  10
   1  -9  -4 18.7649  0.7329  18
   1  -9  -4 18.0851  0.8347  16
  -1   9   4 17.7815  0.7858  13
  -1   9   4 17.0216  0.7714  18
   0  -9  -4 41.8774  1.1334  18
   0  -9  -4 41.7008  2.0084   3
   0  -9  -4 43.0663  1.9676  10
   0  -9  -4 41.2684  1.2556  16
   0   9   4 40.9171  1.2006  13
  -1  -9  -4 15.1274  1.1538  10
  -1  -9  -4 14.4865  0.6203  18
  -1  -9  -4 15.1623  1.1598   2
  -1  -9  -4 14.6242  0.7461  16
   1   9   4 15.0917  0.7167   9
  -2  -9  -4 177.640   5.163   2
  -2  -9  -4 180.310   3.600  16
  -2  -9  -4 181.852   3.710  14
  -2  -9  -4 183.928   3.416  18
  -2  -9  -4 181.693   4.428  11
  -2  -9  -4 182.312   4.961  10
   2   9   4 185.428   4.506   9
  -3  -9  -4 1.29321 0.30526  16
  -3  -9  -4 1.11168 0.53551   2
  -3  -9  -4 1.64683 0.39537  11
  -3  -9  -4 1.78569 0.36661  14
  -3  -9  -4 0.91969 0.23877  18
   3   9   4 0.89110 0.27312   9
  -4  -9  -4 62.4323  1.4048  18
  -4  -9  -4 57.1075  2.5868   2
  -4  -9  -4 60.5939  1.6121  16
  -4  -9  -4 65.5629  2.0511  11
   4   9   4 64.5934  1.8518   9
   4   9   4 61.9130  1.6800  14
  -5  -9  -4 373.821   6.684  16
  -5  -9  -4 377.211   8.334  11
   5   9   4 371.635   6.895  14
  -6  -9  -4 354.370   7.956  11
  -6  -9  -4 358.883   6.364  16
   6   9   4 358.138   6.571  14
  -7  -9  -4 200.134   3.732  16
  -7  -9  -4 192.676   4.730  11
   7   9   4 209.597   3.775  18
   7   9   4 197.689   3.856  14
   8   9   4 20.0969  0.6822  14
   8   9   4 19.3255  0.6461  18
   9   9   4 41.0144  0.8464  18
  -5  10   4 1.48453 0.25522  13
   4 -10  -4 68.6587  1.4323  18
  -4  10   4 67.3715  1.3473  18
  -4  10   4 66.2900  1.5674  13
   3 -10  -4 15.8229  1.2294  10
   3 -10  -4 16.5775  0.6395  18
  -3  10   4 17.0132  0.7409  13
   2 -10  -4 430.606   7.558  16
   2 -10  -4 433.659   7.451  18
   2 -10  -4 420.042  10.176  10
  -2  10   4 435.754   7.507  13
  -2  10   4 435.365   7.461  18
   1 -10  -4 6.45532 0.45099  18
   1 -10  -4 7.24080 0.96008  10
   1 -10  -4 6.79555 0.55519  16
  -1  10   4 5.65911 0.50358  13
   0 -10  -4 5.55701 0.51150  16
   0 -10  -4 5.52074 0.43562  18
   0 -10  -4 6.58102 0.92625  10
   0  10   4 4.86615 0.45335  18
   0  10   4 6.44883 0.50755  13
  -1 -10  -4 176.654   4.956  10
  -1 -10  -4 176.175   3.358  18
  -1 -10  -4 178.855   3.568  16
   1  10   4 179.087   3.489  18
  -2 -10  -4 17.5524  0.6663  18
  -2 -10  -4 17.0952  0.9625  11
  -2 -10  -4 17.8355  0.8130  16
   2  10   4 17.4586  0.7657  18
  -3 -10  -4 0.68483 0.27370  16
  -3 -10  -4 0.46297 0.31649  11
  -3 -10  -4 1.00669 0.24167  18
   3  10   4 0.73345 0.31212  14
   3  10   4 0.30994 0.25644  18
  -4 -10  -4 53.1433  1.8134  11
  -4 -10  -4 52.8800  1.2119  18
  -4 -10  -4 51.8838  1.4479  16
   4  10   4 52.2098  1.4041  18
   4  10   4 53.7576  1.5005  14
  -5 -10  -4 27.3133  1.2096  11
  -5 -10  -4 27.3198  0.9535  16
   5  10   4 25.7564  0.9105  18
   5  10   4 27.1257  0.9844  14
  -6 -10  -4 27.6204  1.1919  11
  -6 -10  -4 28.7447  0.9381  16
   6  10   4 28.8169  0.9022  18
   6  10   4 29.2077  0.9642  14
  -7 -10  -4 156.321   2.902  16
   7  10   4 152.549   3.016  14
   7  10   4 153.830   2.893  18
   8  10   4 177.171   3.256  14
   8  10   4 178.737   3.111  18
  -4  11   4 14.1100  0.5470  13
   3 -11  -4 2.27294 0.24624  18
  -3  11   4 1.68471 0.29762  13
   2 -11  -4 5.14764 0.37941  18
   2 -11  -4 4.68953 0.41620  16
  -2  11   4 5.73304 0.46828  13
  -2  11   4 4.95232 0.35326  18
   1 -11  -4 20.9277  0.8280  16
   1 -11  -4 21.0349  0.7058  18
   1 -11  -4 20.9656  1.3890  10
  -1  11   4 20.0903  0.7802  13
  -1  11   4 20.9181  0.7125  18
   0 -11  -4 17.9427  0.6523  18
   0 -11  -4 17.4113  1.2931  10
   0 -11  -4 16.4702  0.7622  16
   0  11   4 18.0679  0.7353  13
   0  11   4 17.2438  0.6802  18
  -1 -11  -4 37.8393  1.0039  18
  -1 -11  -4 36.6556  1.1697  16
   1  11   4 38.1871  1.0778  18
  -2 -11  -4 9.14402 0.47116  18
  -2 -11  -4 8.76126 0.57288  16
   2  11   4 8.81908 0.52301  18
  -3 -11  -4 1.75432 0.33643  16
  -3 -11  -4 2.09689 0.26424  18
  -3 -11  -4 1.84222 0.41144  11
   3  11   4 1.97364 0.35430  14
   3  11   4 1.88804 0.29532  18
  -4 -11  -4 8.93590 0.69156  11
  -4 -11  -4 9.14593 0.56970  16
   4  11   4 9.07403 0.50749  18
   4  11   4 9.09479 0.57788  14
  -5 -11  -4 100.862   2.747  11
  -5 -11  -4 103.570   2.188  16
   5  11   4 102.099   2.231  14
   5  11   4 104.584   2.107  18
  -6 -11  -4 0.16786 0.20159  16
   6  11   4 0.35202 0.18593  18
   6  11   4 0.21890 0.20682  14
   7  11   4 93.2489  1.7306  18
   7  11   4 91.7168  1.8815  14
  -3  12   4 18.8946  0.5807  13
  -2  12   4 0.25292 0.18971  13
   1 -12  -4 36.3168  0.8267  18
   1 -12  -4 35.1088  0.9918  16
  -1  12   4 35.9479  0.9616  13
  -1  12   4 34.9743  0.7762  18
   0 -12  -4 41.5890  1.1575  16
   0 -12  -4 43.8160  0.9795  18
   0  12   4 41.9162  1.0795  13
   0  12   4 41.8243  0.9791  18
  -1 -12  -4 3.85387 0.30891  18
  -1 -12  -4 4.99844 0.43736  16
   1  12   4 4.65112 0.33525  18
  -2 -12  -4 16.5241  0.7186  16
  -2 -12  -4 15.8921  0.5111  18
   2  12   4 17.1666  0.5970  18
  -3 -12  -4 11.6823  0.5928  16
   3  12   4 11.0005  0.4801  18
  -4 -12  -4 55.5561  1.3583  16
   4  12   4 54.3694  1.2180  18
   4  12   4 56.6935  1.3412  14
  -5 -12  -4 27.9059  0.8215  16
   5  12   4 27.7813  0.7023  18
   5  12   4 27.0681  0.8056  14
  -6 -12  -4 30.5672  0.7725  16
   6  12   4 29.8842  0.6449  18
   6  12   4 28.7370  0.7810  14
   0 -13  -4 0.74788 0.19911  16
  -1 -13  -4 209.339   3.753  16
  -2 -13  -4 2.16480 0.27494  16
  -3 -13  -4 6.79162 0.39301  16
  -4 -13  -4 7.82459 0.39419  16
   1  11  -5 24.6627  0.6486  19
   0  11  -5 19.0749  0.5258  19
   4  10  -5 4.43727 0.33285  19
   3  10  -5 39.2565  0.9859  13
   2  10  -5 -0.2600  0.1596  19
   2  10  -5 0.03228 0.17424  13
   1  10  -5 58.8898  1.3567  13
   1  10  -5 57.5619  1.3535  19
  -1 -10   5 58.3754  1.3408  16
   0  10  -5 1.26303 0.23568  19
   0  10  -5 1.13732 0.24045  13
   0 -10   5 0.54015 0.22398  16
  -1  10  -5 3.74722 0.32629  13
  -1  10  -5 3.31815 0.29343  19
   1 -10   5 3.56772 0.32638  16
  -2  10  -5 0.37067 0.14577  19
  -2  10  -5 0.38394 0.16477  13
   2 -10   5 0.35312 0.18773  16
   6   9  -5 76.7239  1.6208  14
  -6  -9   5 76.2852  1.5498  17
   5   9  -5 59.3029  1.3632  17
   4   9  -5 0.70852 0.27041  17
   4   9  -5 0.34192 0.21900  19
  -4  -9   5 0.63435 0.30571  11
   3   9  -5 59.7558  1.4683  19
   3   9  -5 60.0028  1.4258  13
   3   9  -5 59.5980  1.4380  17
  -3  -9   5 56.7812  1.8288  11
   2   9  -5 53.7293  1.3162  17
   2   9  -5 50.1600  1.3245  19
   2   9  -5 50.6931  1.3122  13
  -2  -9   5 49.9171  1.6972  11
   1   9  -5 1.29787 0.26704  19
   1   9  -5 1.88482 0.31385  13
   1   9  -5 0.97237 0.28857  17
  -1  -9   5 0.97199 0.34639  11
  -1  -9   5 1.33768 0.29870  16
   0   9  -5 32.9996  1.0110  13
   0   9  -5 32.5880  0.9798  19
   0   9  -5 34.6179  1.0101  17
   0  -9   5 30.9979  1.2659  11
   0  -9   5 31.4641  1.0072  16
  -1   9  -5 25.0188  0.8248  19
  -1   9  -5 25.8867  0.8462  17
  -1   9  -5 26.1146  0.8696  13
   1  -9   5 25.4027  1.0975  11
  -2   9  -5 400.754   6.909  19
  -2   9  -5 400.221   6.832  13
  -3   9  -5 23.3963  0.6990  13
  -3   9  -5 22.7632  0.6899  19
  -4   9  -5 0.23241 0.13231  19
   4  -9   5 0.24755 0.17034  16
   7   8  -5 28.6915  0.8428  14
  -7  -8   5 29.6935  0.8259  17
   6   8  -5 8.41971 0.50347  14
   5   8  -5 14.0366  0.6644  14
   5   8  -5 13.9303  0.6624  17
  -5  -8   5 14.3608  0.7787  12
   4   8  -5 27.6260  1.1054  12
   4   8  -5 28.5901  0.9479  17
   4   8  -5 28.2239  0.9128  13
  -4  -8   5 28.7667  1.2053  11
   3   8  -5 14.1391  0.6603  13
   3   8  -5 13.6999  0.7832  12
   3   8  -5 13.1694  0.6478  19
   3   8  -5 14.3071  0.6817  17
  -3  -8   5 12.8716  0.8035  11
  -3  -8   5 12.5949  0.7527   9
   2   8  -5 13.1776  0.6390  19
   2   8  -5 13.6349  0.6645  13
   2   8  -5 12.4436  0.7532  12
   2   8  -5 13.3002  0.6680  17
  -2  -8   5 12.6454  0.7396   9
  -2  -8   5 13.0811  0.8203  11
   1   8  -5 72.0424  2.0015  12
   1   8  -5 68.9840  1.6689  19
   1   8  -5 67.8358  1.6719  17
   1   8  -5 68.6355  1.6898  13
  -1  -8   5 71.1071  2.1691  11
  -1  -8   5 69.9901  1.7097  16
  -1  -8   5 69.6047  2.1417   9
   0   8  -5 8.96034 0.58173  13
   0   8  -5 10.0166  0.6768  12
   0   8  -5 10.4597  0.5549  19
   0   8  -5 9.54339 0.59321  16
   0   8  -5 9.31397 0.57357  17
   0  -8   5 9.38512 0.64915   9
   0  -8   5 9.84908 0.74205  11
  -1   8  -5 228.948   4.121  19
  -1   8  -5 221.413   4.012  17
  -1   8  -5 220.692   4.789  12
  -1   8  -5 218.866   4.172  16
  -1   8  -5 216.475   4.099  13
   1  -8   5 215.053   5.165  11
   1  -8   5 206.886   5.416   9
  -2   8  -5 115.848   2.335  17
  -2   8  -5 116.555   2.374  19
  -2   8  -5 116.578   2.467  16
  -2   8  -5 115.816   2.396  13
  -2   8  -5 113.571   2.788  12
   2  -8   5 108.694   3.007  11
   2  -8   5 108.808   3.076   9
  -3   8  -5 1.89274 0.32354  16
  -3   8  -5 2.30892 0.30984  19
  -3   8  -5 1.98036 0.36686  12
  -3   8  -5 2.01705 0.30944  13
  -3   8  -5 2.32531 0.32519  17
   3  -8   5 2.39617 0.44067  11
  -4   8  -5 33.6506  0.9028  17
  -4   8  -5 33.2765  1.0947  12
  -4   8  -5 34.4124  0.9839  16
  -4   8  -5 32.7087  0.9013  19
  -5   8  -5 24.8523  0.6633  19
  -5   8  -5 26.1536  0.7329  16
   8   7  -5 92.2162  1.9391  14
  -8  -7   5 99.0666  1.8770  17
   7   7  -5 69.5581  1.6170  14
  -7  -7   5 66.0351  1.8066  12
  -7  -7   5 67.2023  1.5402  17
   6   7  -5 18.4757  0.7630  17
   6   7  -5 18.4783  0.7797  14
  -6  -7   5 18.6791  0.8837  12
   5   7  -5 158.379   3.657  12
   5   7  -5 158.100   3.083  17
   5   7  -5 159.765   3.244  14
  -5  -7   5 151.369   4.023   9
   4   7  -5 377.106   6.535  17
   4   7  -5 376.976   6.772  19
   4   7  -5 383.077   7.794  12
   4   7  -5 375.968   6.603  13
   4   7  -5 379.483   6.918  14
  -4  -7   5 379.359   8.318  11
   3   7  -5 369.389   6.593  19
   3   7  -5 366.756   6.376  17
   3   7  -5 373.212   7.615  12
   3   7  -5 374.114   6.489  13
  -3  -7   5 372.760   8.164  11
  -3  -7   5 357.688   9.100   2
   2   7  -5 57.3593  1.4919  17
   2   7  -5 58.6262  1.4931  13
   2   7  -5 59.5574  1.7611  12
   2   7  -5 57.6617  1.4727  19
  -2  -7   5 57.8458  1.8826  11
  -2  -7   5 56.3012  1.8516   9
   1   7  -5 0.06260 0.25153  12
   1   7  -5 0.52095 0.22700  19
   1   7  -5 0.13127 0.23342  17
   1   7  -5 0.03808 0.19280  13
  -1  -7   5 0.29849 0.24878   9
  -1  -7   5 0.28200 0.28194  11
   0   7  -5 164.585   3.272  17
   0   7  -5 171.261   3.922  12
   0   7  -5 170.503   3.368  13
   0   7  -5 169.629   3.408  16
   0   7  -5 166.435   3.312  19
   0  -7   5 176.896   4.435   9
   0  -7   5 176.794   4.255  11
  -1   7  -5 19.0931  0.7391  19
  -1   7  -5 20.4705  1.0409  11
  -1   7  -5 18.6913  0.7976  13
  -1   7  -5 19.4499  0.9246  12
  -1   7  -5 17.9395  0.7638  17
  -1   7  -5 18.4042  0.8095  16
   1  -7   5 18.9921  0.9275   9
  -2   7  -5 19.5702  0.9381  12
  -2   7  -5 19.0786  0.8081  13
  -2   7  -5 19.7169  0.7547  19
  -2   7  -5 20.1499  0.8542  16
  -2   7  -5 20.3367  1.0355  11
  -2   7  -5 18.3997  0.7785  17
   2  -7   5 20.2463  0.9569   9
  -3   7  -5 9.40001 0.71205  11
  -3   7  -5 10.6660  0.5919  13
  -3   7  -5 9.45271 0.60417  16
  -3   7  -5 10.1508  0.5355  19
  -3   7  -5 9.29607 0.66782  12
  -3   7  -5 9.65851 0.56087  17
   3  -7   5 9.80233 0.66177   9
  -4   7  -5 8.69608 0.66718  11
  -4   7  -5 7.40176 0.58155  12
  -4   7  -5 8.07669 0.54050  16
  -4   7  -5 9.23729 0.52335  17
  -4   7  -5 8.62476 0.49048  19
  -5   7  -5 0.74659 0.20941  19
  -5   7  -5 0.84282 0.25149  16
  -5   7  -5 1.19386 0.26401  17
  -5   7  -5 0.94288 0.29240  12
  -6   7  -5 13.3061  0.4655  17
  -6   7  -5 12.3527  0.4389  19
  -6   7  -5 13.0809  0.4942  16
  -9  -6   5 -0.0410  0.1450  17
  -9  -6   5 -0.1491  0.1138  18
   8   6  -5 26.1516  0.8245  14
  -8  -6   5 25.5645  0.8136  18
  -8  -6   5 25.8035  0.8069  17
  -8  -6   5 24.7356  0.9367  12
   7   6  -5 2.22892 0.34018  14
  -7  -6   5 3.16165 0.45677  12
  -7  -6   5 2.49353 0.34872  17
   6   6  -5 99.9061  2.2250  17
   6   6  -5 104.488   2.344  14
  -6  -6   5 99.7818  2.8002   9
  -6  -6   5 105.978   2.662  12
   5   6  -5 4.70600 0.54674  12
   5   6  -5 5.04204 0.48615  17
   5   6  -5 4.73290 0.46986  14
  -5  -6   5 5.03393 0.49987   9
   4   6  -5 0.72414 0.29944  12
   4   6  -5 0.53495 0.24326  13
   4   6  -5 0.91372 0.26947  19
   4   6  -5 0.44914 0.26891  17
   4   6  -5 0.65677 0.28125  14
  -4  -6   5 0.35276 0.25835   9
  -4  -6   5 0.03069 0.50176   2
  -4  -6   5 0.40932 0.28810  11
   3   6  -5 2.85663 0.39303  17
   3   6  -5 3.00871 0.36996  13
   3   6  -5 3.17925 0.45033  12
   3   6  -5 2.90212 0.35633  19
  -3  -6   5 3.18191 0.74496   2
  -3  -6   5 3.03477 0.46102  11
  -3  -6   5 3.52566 0.74046   3
  -3  -6   5 2.84266 0.41818   9
   2   6  -5 225.717   4.844  12
  -2  -6   5 207.830   5.686   8
  -2  -6   5 227.356   5.496   9
  -2  -6   5 229.912   5.970   2
  -2  -6   5 224.274   5.181  11
  -2  -6   5 214.236   5.746   3
   1   6  -5 230.091   4.950  12
  -1  -6   5 221.235   5.877   3
  -1  -6   5 235.472   5.340  11
   0   6  -5 19.4832  0.9806  11
   0   6  -5 19.1176  0.8916  12
   0  -6   5 18.9343  1.1465   8
   0  -6   5 18.7460  1.3106   3
  -1   6  -5 19.9783  0.7384  19
  -1   6  -5 21.1792  1.0254  11
  -1   6  -5 18.8024  0.8066  13
  -1   6  -5 22.9017  0.8663  16
  -1   6  -5 20.0913  0.7907  17
  -1   6  -5 20.5682  0.9347  12
   1  -6   5 18.7863  1.3486   3
  -2   6  -5 17.7910  0.7850  13
  -2   6  -5 18.9003  0.9117  12
  -2   6  -5 17.5362  0.7993  16
  -2   6  -5 18.3441  0.7557  17
  -2   6  -5 17.3251  0.6916  19
  -2   6  -5 19.5143  1.0122  11
  -3   6  -5 6.06579 0.50323  17
  -3   6  -5 6.91558 0.53212  13
  -3   6  -5 6.53112 0.60472  12
  -3   6  -5 6.03608 0.52414  16
  -3   6  -5 6.35847 0.62429  11
  -3   6  -5 5.28739 0.42893  19
   3  -6   5 7.55294 0.99317  10
   3  -6   5 6.18234 0.55775   9
  -4   6  -5 1.49073 0.39517  11
  -4   6  -5 0.61065 0.27892  16
  -4   6  -5 1.17028 0.30022  17
  -4   6  -5 0.88901 0.32897  12
  -4   6  -5 0.84495 0.24030  19
   4  -6   5 1.59282 0.34667   9
   4  -6   5 1.39396 0.60910  10
  -5   6  -5 34.2401  1.3402  11
  -5   6  -5 37.3562  1.0471  19
  -5   6  -5 35.9516  1.1059  16
  -5   6  -5 37.6645  1.0730  17
  -5   6  -5 37.0439  1.2905  12
  -6   6  -5 12.1631  0.5430  17
  -6   6  -5 11.7889  0.6508  12
  -6   6  -5 12.7985  0.5845  16
  -6   6  -5 12.6742  0.5237  19
  -7   6  -5 8.40771 0.33848  19
   9   5  -5 1.69588 0.22815  14
  -9  -5   5 1.50957 0.23453  17
  -9  -5   5 1.31386 0.21323  18
   8   5  -5 51.8946  1.3293  14
  -8  -5   5 49.5915  1.2852  17
  -8  -5   5 50.1183  1.5355  12
  -8  -5   5 52.9497  1.3351  18
   7   5  -5 38.5046  1.1806  14
  -7  -5   5 38.1499  1.3568  12
  -7  -5   5 37.5576  1.1386  17
   6   5  -5 74.3673  1.8082  17
   6   5  -5 75.0532  1.8843  14
  -6  -5   5 75.1533  2.2281   9
  -6  -5   5 76.2157  2.1522  12
   5   5  -5 17.7201  0.8172  14
   5   5  -5 18.6255  0.7951  17
   5   5  -5 19.4208  0.9400  12
  -5  -5   5 20.0265  0.9225   9
  -5  -5   5 20.0767  1.4602   2
   4   5  -5 1.97961 0.36686  12
  -4  -5   5 2.25260 0.67189   2
  -4  -5   5 2.26869 0.37804   9
  -4  -5   5 2.30603 0.64725   3
  -4  -5   5 2.17823 0.52931   8
   3   5  -5 23.5553  0.9874  12
  -3  -5   5 25.2193  1.4119   3
  -3  -5   5 23.8803  1.2237   8
  -3  -5   5 24.1396  1.0215  11
  -3  -5   5 24.0132  1.4797   2
  -3  -5   5 25.0748  1.0147   9
   2   5  -5 10.3389  0.6481  12
  -2  -5   5 8.97807 0.85554   7
  -2  -5   5 10.8019  0.6743  11
  -2  -5   5 10.2031  0.9414   3
  -2  -5   5 10.4281  0.7936   8
  -2  -5   5 11.0582  0.9932   2
   1   5  -5 8.96655 0.63994  11
   1   5  -5 8.60018 0.58903  12
  -1  -5   5 10.9577  0.8981   7
  -1  -5   5 8.82553 0.71498   8
  -1  -5   5 10.1178  0.9673   2
  -1  -5   5 9.05735 0.88450   3
  -1  -5   5 7.81105 0.97000   4
   0   5  -5 0.46253 0.23663  12
   0   5  -5 0.71062 0.27390  11
   0  -5   5 0.44065 0.29095   8
   0  -5   5 0.59601 0.39024   3
   0  -5   5 0.42749 0.48576   4
   0  -5   5 0.27531 0.36038   7
  -1   5  -5 281.611   6.192  11
  -1   5  -5 273.887   5.726  12
   1  -5   5 272.677   6.607   8
   1  -5   5 262.555   7.135   4
   1  -5   5 275.923   6.643   3
   1  -5   5 267.546   6.275   7
  -2   5  -5 88.8054  2.3408  12
  -2   5  -5 91.4696  2.5512  11
   2  -5   5 90.0137  2.9881   3
   2  -5   5 87.9357  2.9516  10
  -3   5  -5 5.60459 0.49805  16
  -3   5  -5 5.47321 0.61979  11
  -3   5  -5 4.70935 0.52643  12
  -3   5  -5 5.03752 0.40683  19
  -3   5  -5 5.26985 0.47923  17
   3  -5   5 5.99633 0.87568  10
  -4   5  -5 22.6193  1.0139  12
  -4   5  -5 20.5135  0.7802  19
  -4   5  -5 19.6071  0.8760  16
  -4   5  -5 21.8972  0.8515  17
  -4   5  -5 21.1011  1.0881  11
   4  -5   5 23.3505  1.5123  10
  -5   5  -5 23.2606  1.1040  11
  -5   5  -5 21.9151  0.8924  16
  -5   5  -5 22.0478  1.0144  12
  -5   5  -5 22.3872  0.8613  17
  -5   5  -5 22.1156  0.8144  19
   5  -5   5 20.9659  0.9878   9
   5  -5   5 23.2621  1.5146  10
  -6   5  -5 11.5106  0.7031  12
  -6   5  -5 11.3882  0.6197  16
  -6   5  -5 10.4553  0.7164  11
  -6   5  -5 10.6642  0.5408  19
  -6   5  -5 11.6743  0.5977  17
  -7   5  -5 12.6353  0.6450  12
  -7   5  -5 12.6832  0.5118  19
  -7   5  -5 13.6544  0.5568  17
  -7   5  -5 13.6502  0.5602  16
   9   4  -5 20.7949  0.6548  14
  -9  -4   5 18.9712  0.7920  12
  -9  -4   5 20.0818  0.6761  17
  -9  -4   5 20.9484  0.6600  18
   8   4  -5 140.650   2.904  14
  -8  -4   5 145.136   2.897  18
  -8  -4   5 144.466   3.378  12
  -8  -4   5 141.578   2.806  17
   7   4  -5 2.08672 0.33802  14
  -7  -4   5 2.21347 0.43057  12
  -7  -4   5 1.93092 0.34423   9
  -7  -4   5 1.84009 0.34030  17
   6   4  -5 84.8213  1.9892  17
   6   4  -5 85.5184  2.0632  14
  -6  -4   5 81.7901  3.1996   2
  -6  -4   5 89.2971  2.3795  12
  -6  -4   5 90.0244  2.5026   9
   5   4  -5 0.39497 0.27776  12
   5   4  -5 0.51424 0.26661  14
   5   4  -5 0.44350 0.25599  17
  -5  -4   5 0.57181 0.43497   8
  -5  -4   5 0.06212 0.47152   2
  -5  -4   5 0.61059 0.25797   9
   4   4  -5 68.0739  1.8876  12
  -4  -4   5 68.6579  2.3054   8
  -4  -4   5 68.1683  2.0271   9
  -4  -4   5 65.4469  2.9355   5
  -4  -4   5 67.3376  2.6036   4
  -4  -4   5 70.8505  2.6593   2
  -4  -4   5 68.1799  2.3949   3
  -4  -4   5 67.6609  2.3504   7
   3   4  -5 79.2123  2.0734  12
  -3  -4   5 81.1876  2.5839   3
  -3  -4   5 82.1307  2.8316   2
  -3  -4   5 77.8351  2.4715   7
  -3  -4   5 82.3266  2.2528   9
  -3  -4   5 78.6082  3.0757   5
  -3  -4   5 80.9482  2.4570   8
  -3  -4   5 80.1540  2.1530  11
  -3  -4   5 77.8429  2.7951   4
   2   4  -5 8.40920 0.56262  12
  -2  -4   5 9.77042 0.79456   3
  -2  -4   5 9.85363 0.60005  11
  -2  -4   5 10.2502  0.9009   4
  -2  -4   5 8.56768 0.65064   8
  -2  -4   5 9.10907 0.78432   7
  -2  -4   5 8.39859 0.83347   2
   1   4  -5 280.401   6.212  11
  -1  -4   5 279.156   6.565   3
  -1  -4   5 286.309   7.123   4
  -1  -4   5 288.512   6.246   7
  -1  -4   5 285.118   6.839   2
   0   4  -5 148.227   3.346  12
   0   4  -5 148.855   3.588  11
   0  -4   5 156.702   3.781   8
   0  -4   5 145.366   4.313   4
   0  -4   5 151.645   3.785   7
   0  -4   5 151.891   4.008   3
  -1   4  -5 363.253   7.514  12
  -1   4  -5 383.113   8.118  11
   1  -4   5 364.341   9.061   4
   1  -4   5 375.559   8.411   3
   1  -4   5 384.122   8.551   8
   1  -4   5 378.886   7.985   7
  -2   4  -5 73.2981  1.9881  12
  -2   4  -5 76.9826  2.1790  11
   2  -4   5 76.6354  2.4707   7
   2  -4   5 72.9032  2.2529   6
   2  -4   5 75.2666  2.5333   3
   2  -4   5 79.1591  2.3252   8
   2  -4   5 72.3225  2.5314  10
   2  -4   5 74.5740  2.7588   4
  -3   4  -5 47.3926  1.5182  12
  -3   4  -5 49.0009  1.6486  11
   3  -4   5 46.9903  1.7885   8
   3  -4   5 48.3523  2.0917  10
  -4   4  -5 30.8142  1.2095  12
  -4   4  -5 30.1970  1.0249  17
  -4   4  -5 31.5081  1.3056  11
  -4   4  -5 30.7446  1.0714  16
  -4   4  -5 30.8281  0.9595  19
   4  -4   5 31.4553  1.7499  10
  -5   4  -5 66.4146  1.6488  17
  -5   4  -5 67.8854  1.7286  16
  -5   4  -5 65.4042  2.0941  11
  -5   4  -5 65.4583  1.9686  12
  -5   4  -5 62.8640  1.5834  19
   5  -4   5 65.2496  2.6673  10
   5  -4   5 64.6071  2.0516   9
  -6   4  -5 6.87450 0.64578  11
  -6   4  -5 7.56199 0.49334  19
  -6   4  -5 8.38520 0.56340  17
  -6   4  -5 8.68285 0.66469  12
  -6   4  -5 8.78373 0.58972  16
   6  -4   5 7.32391 0.59235   9
   6  -4   5 8.15159 1.07332  10
  -7   4  -5 27.9013  0.8901  16
  -7   4  -5 27.2691  1.0436  12
  -7   4  -5 27.1078  0.8546  19
  -7   4  -5 26.3683  0.8647  17
  -8   4  -5 143.761   2.689  19
  -8   4  -5 152.212   2.653  17
  -9  -3   5 8.34263 0.45413  18
  -9  -3   5 7.69222 0.53605  12
  -9  -3   5 8.34563 0.45766  17
   8   3  -5 140.933   2.872  14
  -8  -3   5 141.801   3.362  12
  -8  -3   5 136.750   2.782  17
  -8  -3   5 141.891   2.876  18
   7   3  -5 149.305   3.112  14
  -7  -3   5 153.473   3.597  12
  -7  -3   5 150.040   2.989  17
  -7  -3   5 145.134   3.806   9
   6   3  -5 2.11073 0.37443  17
   6   3  -5 2.41406 0.36665  14
   6   3  -5 2.64405 0.20312  18
  -6  -3   5 2.38954 0.38661   9
  -6  -3   5 1.84837 0.72118   2
  -6  -3   5 2.30399 0.41913  12
   5   3  -5 253.689   5.472  12
  -5  -3   5 257.668   6.462   8
  -5  -3   5 252.567   6.751   2
  -5  -3   5 264.830   6.261   9
   4   3  -5 108.109   2.621  12
   4   3  -5 108.653   3.132   3
  -4  -3   5 103.281   3.906   5
  -4  -3   5 108.410   3.117   8
  -4  -3   5 111.350   3.495   2
  -4  -3   5 110.157   3.053   7
  -4  -3   5 109.580   2.894   9
  -4  -3   5 107.654   3.365   4
   3   3  -5 131.640   3.543   3
  -3  -3   5 137.954   3.443   7
  -3  -3   5 137.002   3.544   8
  -3  -3   5 131.615   3.831   4
  -3  -3   5 135.979   4.402   5
  -3  -3   5 132.787   3.869   2
   2   3  -5 249.872   5.806   3
  -2  -3   5 248.578   5.879   8
  -2  -3   5 251.419   6.272   4
  -2  -3   5 256.367   6.949   5
  -2  -3   5 255.160   6.213   2
  -1  -3   5 628.497  12.314   7
  -1  -3   5 631.935  13.658   8
  -1  -3   5 619.789  14.013   4
  -1  -3   5 643.967  13.744   2
  -1  -3   5 624.758  13.007   3
   0   3  -5 277.947   6.160  11
   0  -3   5 290.055   6.621   2
   0  -3   5 279.192   6.071   7
   0  -3   5 291.647   6.362   8
   0  -3   5 284.494   6.934   4
   0  -3   5 285.731   6.431   3
  -1   3  -5 55.6643  1.6559  11
   1  -3   5 58.5526  1.9687   3
   1  -3   5 56.7267  1.8703   7
   1  -3   5 60.1840  1.6291   8
   1  -3   5 57.7039  1.6883   6
   1  -3   5 56.3646  2.1164   4
  -2   3  -5 101.278   2.482  12
  -2   3  -5 103.200   2.667  11
  -2   3  -5 103.463   2.911   7
   2  -3   5 104.414   2.957   3
   2  -3   5 107.834   2.747   8
   2  -3   5 102.091   3.200   4
   2  -3   5 105.492   3.112  10
   2  -3   5 103.932   2.736   6
  -3   3  -5 156.524   3.583  12
  -3   3  -5 158.800   3.831  11
  -3   3  -5 160.611   4.118   7
   3  -3   5 157.879   3.927   6
   3  -3   5 155.877   4.407  10
   3  -3   5 160.716   4.073   8
  -4   3  -5 103.319   2.747  11
  -4   3  -5 100.735   2.574  12
   4  -3   5 99.6973  3.3663  10
   4  -3   5 97.3848  2.9910   8
  -5   3  -5 465.600   9.348  12
  -5   3  -5 473.422  10.008  11
  -5   3  -5 452.682   7.984  19
  -5   3  -5 454.839   8.093  16
  -5   3  -5 454.737   7.798  17
  -6   3  -5 451.856   8.047  16
  -6   3  -5 461.698   7.995  19
  -6   3  -5 454.863   9.294  12
  -6   3  -5 458.959   9.957  11
  -6   3  -5 459.006   7.778  17
   6  -3   5 460.916  10.769   9
   6  -3   5 457.364  10.908  10
  -7   3  -5 134.516   3.184  12
  -7   3  -5 131.609   2.678  19
  -7   3  -5 130.100   3.351  11
  -7   3  -5 133.528   2.718  16
  -7   3  -5 129.219   2.634  17
   7  -3   5 134.392   2.590  15
   7  -3   5 126.241   4.037  10
  -8   3  -5 18.0497  0.7911  12
  -8   3  -5 18.7607  0.6648  17
  -8   3  -5 17.6290  0.6360  19
   8  -3   5 18.5336  0.6178  15
  -9  -2   5 8.46488 0.56863  12
  -9  -2   5 9.18179 0.47106  18
  -9  -2   5 9.00303 0.48097  17
   8   2  -5 54.9128  1.4037  14
  -8  -2   5 52.8670  1.4437  18
  -8  -2   5 54.9368  1.4180  17
  -8  -2   5 53.9766  1.6927  12
   7   2  -5 9.15033 0.57085  14
   7   2  -5 9.21668 0.37550  18
  -7  -2   5 10.0185  1.1062   1
  -7  -2   5 7.74985 0.55713  17
  -7  -2   5 9.47061 0.71373  12
  -7  -2   5 8.09390 0.57715   9
   6   2  -5 252.933   4.802  14
   6   2  -5 252.849   4.366  18
  -6  -2   5 257.713   5.458  12
  -6  -2   5 242.522   4.530  17
  -6  -2   5 258.334   6.854   1
  -6  -2   5 251.146   6.149   9
  -6  -2   5 250.466   6.710   2
   5   2  -5 15.8500  1.0615   3
  -5  -2   5 17.4168  1.2446   1
  -5  -2   5 15.6274  1.2022   2
  -5  -2   5 16.1691  1.0795   7
  -5  -2   5 15.5770  0.7914  12
  -5  -2   5 15.3502  0.7678   9
  -5  -2   5 14.1575  1.3733   5
  -5  -2   5 15.3910  0.9853   8
   4   2  -5 105.502   2.594  12
   4   2  -5 109.117   3.058   3
   4   2  -5 109.160   3.317   4
  -4  -2   5 115.487   3.415   1
  -4  -2   5 111.569   2.984   7
  -4  -2   5 112.204   2.903   9
  -4  -2   5 112.050   3.428   2
  -4  -2   5 107.936   3.910   5
  -4  -2   5 109.457   3.083   8
   3   2  -5 79.1248  2.5598   4
   3   2  -5 82.6733  2.3929   3
  -3  -2   5 79.9277  2.5185   1
  -3  -2   5 77.5413  2.9737   5
  -3  -2   5 83.3526  2.2908   8
  -3  -2   5 82.6605  2.6391   2
  -3  -2   5 79.9895  2.2601   7
   2   2  -5 742.002  15.907   4
   2   2  -5 733.279  14.765   3
  -2  -2   5 705.660  17.765   5
  -2  -2   5 726.875  15.689   2
  -2  -2   5 740.587  15.711   8
  -2  -2   5 715.649  13.922   7
   1   2  -5 56.7861  1.7662   3
  -1  -2   5 54.1895  1.8763   4
  -1  -2   5 55.5568  1.4142   8
  -1  -2   5 57.2014  1.8566   2
  -1  -2   5 56.1948  1.9747   5
  -1  -2   5 55.1807  1.6699   7
   0  -2   5 67.8277  2.0014   2
   0  -2   5 64.9237  1.8850   7
   0  -2   5 64.6653  1.6067   6
   0  -2   5 68.2120  2.1012   5
   0  -2   5 65.4030  2.1307   4
   0  -2   5 67.1571  1.9902   3
  -1   2  -5 42.7494  1.5385  10
  -1   2  -5 40.8704  1.4552   7
   1  -2   5 43.2283  1.3240   6
   1  -2   5 42.6539  1.5023   3
   1  -2   5 44.1179  1.6349   4
  -2   2  -5 0.84249 0.33881   7
  -2   2  -5 1.17267 0.27180  11
  -2   2  -5 1.07383 0.39162  10
   2  -2   5 1.04075 0.42918   4
   2  -2   5 1.02704 0.33280   6
   2  -2   5 1.13300 0.32621   3
  -3   2  -5 57.0207  1.7087  11
  -3   2  -5 56.8041  1.6207  12
  -3   2  -5 57.8036  2.1346  10
  -3   2  -5 59.7877  2.0045   7
   3  -2   5 60.6008  1.7838   8
   3  -2   5 58.5337  1.9327   6
  -4   2  -5 10.9801  0.7011  11
  -4   2  -5 9.73527 0.95543  10
  -4   2  -5 10.9822  0.9070   7
  -4   2  -5 9.98836 0.66693  12
   4  -2   5 9.97300 0.86064   6
   4  -2   5 12.4382  0.8047   8
  -5   2  -5 97.2226  2.0807  19
  -5   2  -5 100.185   2.588  12
  -5   2  -5 101.681   2.735  11
  -5   2  -5 96.3916  2.1559  17
  -5   2  -5 93.1443  2.2015  16
   5  -2   5 101.237   3.411  10
   5  -2   5 100.305   3.077   8
  -6   2  -5 94.9591  2.1280  17
  -6   2  -5 90.4572  2.0853  15
  -6   2  -5 97.5800  2.7114  11
  -6   2  -5 96.7645  2.5573  12
  -6   2  -5 92.6883  2.0676  19
  -6   2  -5 92.7062  2.1771  16
   6  -2   5 94.3713  2.6989   9
   6  -2   5 96.6159  3.4218  10
  -7   2  -5 153.735   3.022  17
  -7   2  -5 150.129   3.820  11
  -7   2  -5 154.357   3.113  16
  -7   2  -5 155.891   3.075  19
  -7   2  -5 154.177   3.621  12
   7  -2   5 147.261   4.592  10
   7  -2   5 153.452   3.995   9
  -8   2  -5 0.57950 0.23592  17
  -8   2  -5 0.89107 0.30665  12
  -8   2  -5 0.34081 0.21437  19
  -8   2  -5 0.38839 0.23085  16
   8  -2   5 0.25171 0.21025  15
  -9   2  -5 18.7745  0.5759  19
  -9  -1   5 16.0257  0.7609  12
  -9  -1   5 16.7849  0.6222  18
  -9  -1   5 15.0720  0.6207  17
  -8  -1   5 564.927   9.688  18
  -8  -1   5 560.228  11.140  12
  -8  -1   5 555.989   9.271  17
   7   1  -5 307.770   5.186  18
   7   1  -5 302.676   5.603  14
  -7  -1   5 302.692   5.355  17
  -7  -1   5 304.340   6.414  12
  -7  -1   5 290.304   7.982   1
  -7  -1   5 302.190   7.175   9
   6   1  -5 0.85425 0.20739  18
  -6  -1   5 1.10955 0.29134   9
  -6  -1   5 2.01382 0.66256   1
  -6  -1   5 2.35400 0.70335   2
  -6  -1   5 0.57289 0.27987  12
   5   1  -5 5.65489 0.75113   4
   5   1  -5 6.92210 0.68984   3
  -5  -1   5 5.70175 0.49291   9
  -5  -1   5 5.19362 0.89967   5
  -5  -1   5 6.12126 0.65335   8
  -5  -1   5 6.38767 0.53109  12
  -5  -1   5 7.64554 0.97591   1
  -5  -1   5 6.18317 0.83445   2
   4   1  -5 432.107  10.026   4
   4   1  -5 432.837   9.294   3
  -4  -1   5 442.882  10.329   1
  -4  -1   5 420.511  11.525   5
  -4  -1   5 436.950  10.037   9
  -4  -1   5 434.131   9.884   8
  -4  -1   5 437.667  10.035   2
  -4  -1   5 443.152   8.811   7
   3   1  -5 119.435   3.352   4
   3   1  -5 121.962   3.110   3
  -3  -1   5 119.070   3.860   5
  -3  -1   5 119.021   3.391   1
  -3  -1   5 121.552   2.934   7
  -3  -1   5 121.703   3.087   8
  -3  -1   5 120.333   3.364   2
   2   1  -5 730.835  14.382   3
   2   1  -5 716.097  15.472   4
  -2  -1   5 720.816  15.313   8
  -2  -1   5 719.982  15.284   2
  -2  -1   5 712.101  13.523   7
  -2  -1   5 694.400  15.599   1
  -2  -1   5 699.214  17.339   5
   1   1  -5 109.936   2.709   3
   1   1  -5 103.926   2.827   2
   1   1  -5 109.029   2.920   4
  -1  -1   5 106.030   2.525   7
  -1  -1   5 104.927   3.166   5
  -1  -1   5 102.914   2.744   1
   0   1  -5 350.635   7.766   2
   0   1  -5 354.946   7.419   3
   0  -1   5 350.852   8.745   5
   0  -1   5 348.815   7.986   4
   0  -1   5 369.696   6.651   6
   0  -1   5 349.656   7.022   7
  -1   1  -5 176.604   4.083   2
  -1   1  -5 175.477   3.911   7
   1  -1   5 178.272   4.030   3
   1  -1   5 177.016   4.355   4
   1  -1   5 180.672   4.564   5
   1  -1   5 174.799   3.679   6
  -2   1  -5 148.258   3.505   7
  -2   1  -5 142.636   3.790  10
   2  -1   5 152.376   3.551   3
   2  -1   5 149.588   3.371   6
   2  -1   5 152.442   3.843   4
  -3   1  -5 238.824   5.431  11
  -3   1  -5 246.502   5.959  10
  -3   1  -5 243.514   5.475   7
   3  -1   5 247.990   5.305   6
   3  -1   5 257.098   5.607   8
  -4   1  -5 3.86263 0.44166  12
  -4   1  -5 3.05197 0.62732  10
  -4   1  -5 5.06900 0.67433   7
  -4   1  -5 5.06699 0.46244  11
   4  -1   5 4.05405 0.61215   6
   4  -1   5 4.07361 0.52413   8
  -5   1  -5 355.966   7.760  11
  -5   1  -5 354.993   8.545  10
  -5   1  -5 348.959   7.264  12
   5  -1   5 349.638   8.380   8
  -6   1  -5 673.846  11.648  16
  -6   1  -5 698.678  14.419  11
  -6   1  -5 684.117  11.276  17
  -6   1  -5 680.198  13.466  12
  -6   1  -5 674.469  11.537  15
  -6   1  -5 690.084  11.606  19
   6  -1   5 680.402  15.395  10
   6  -1   5 700.385  15.758   9
  -7   1  -5 19.3902  0.7694  19
  -7   1  -5 20.7001  0.8518  16
  -7   1  -5 18.9474  0.9448  12
  -7   1  -5 18.5623  0.9908  11
  -7   1  -5 18.9939  0.7995  17
  -7   1  -5 18.4652  0.7797  15
   7  -1   5 18.4396  1.4459  10
  -8   1  -5 6.79259 0.49929  17
  -8   1  -5 6.48855 0.46622  19
  -8   1  -5 6.88453 0.51155  16
  -8   1  -5 7.20788 0.58226  12
  -9   1  -5 5.25745 0.37299  17
  -9   1  -5 4.88329 0.34152  19
   9  -1   5 5.06257 0.35496  15
  -9   0   5 42.5775  1.0522  18
  -9   0   5 42.6001  1.0792  17
  -9   0   5 41.0008  1.3081  12
   8   0  -5 252.843   4.355  18
  -8   0   5 253.179   4.748  18
  -8   0   5 262.107   5.534  12
  -8   0   5 256.937   4.587  17
   7   0  -5 51.2512  1.1607  18
  -7   0   5 50.2646  1.3648  17
  -7   0   5 51.2207  1.5693   9
  -7   0   5 49.5501  1.6354  12
  -7   0   5 48.9369  2.3795   1
  -6   0   5 46.7782  1.5449  12
  -6   0   5 50.1947  2.3246   1
  -6   0   5 49.5342  1.5837   9
   5   0  -5 169.950   4.245   3
   5   0  -5 170.182   4.613   4
  -5   0   5 154.784   5.388   5
  -5   0   5 168.550   4.404   8
  -5   0   5 173.907   4.673   2
  -5   0   5 170.489   4.211   9
  -5   0   5 170.099   4.915   1
  -5   0   5 158.522   3.697  12
   4   0  -5 29.2040  1.3705   4
   4   0  -5 30.4899  1.2753   3
  -4   0   5 28.9330  1.0256   9
  -4   0   5 29.0656  1.3753   2
  -4   0   5 28.6289  1.1889   8
  -4   0   5 30.5093  1.1806   7
  -4   0   5 28.9937  1.4670   1
  -4   0   5 29.0608  1.6340   5
   3   0  -5 229.257   5.636   4
   3   0  -5 236.976   5.594   2
   3   0  -5 231.742   5.223   3
  -3   0   5 237.547   5.428   8
  -3   0   5 228.438   4.835   7
  -3   0   5 226.257   6.409   5
  -3   0   5 235.274   5.798   1
   2   0  -5 360.087   7.964   2
   2   0  -5 348.565   8.065   4
   2   0  -5 358.084   7.496   3
  -2   0   5 363.002   9.124   5
  -2   0   5 355.611   6.959   7
  -2   0   5 351.683   8.180   1
  -2   0   5 360.845   7.799   8
   1   0  -5 907.931  18.053   3
   1   0  -5 916.397  19.450   4
   1   0  -5 900.725  19.690   1
   1   0  -5 904.943  19.125   2
   1   0  -5 920.597  16.303   6
  -1   0   5 899.949  16.959   7
  -1   0   5 960.491  21.821   5
   0   0  -5 77.5284  2.1291   1
   0   0  -5 80.4457  1.7610   6
   0   0  -5 79.2872  2.1155   2
   0   0  -5 80.6484  2.1766   4
   0   0  -5 77.5144  2.0053   3
   0   0   5 79.2561  1.9083   7
   0   0   5 79.0360  2.3701   5
  -1   0  -5 137.977   2.855   6
  -1   0  -5 134.780   3.169   2
  -1   0  -5 135.166   2.993   7
  -1   0  -5 112.738   3.252   1
  -1   0  -5 136.645   3.063   3
  -1   0  -5 138.091   3.627   5
   1   0   5 137.421   3.294   4
  -2   0  -5 152.739   3.936   1
  -2   0  -5 149.351   3.849  10
  -2   0  -5 162.759   4.229   5
  -2   0  -5 164.948   3.604   7
   2   0   5 158.850   3.535   3
   2   0   5 159.850   3.822   4
   2   0   5 155.535   3.432   6
  -3   0  -5 119.050   2.959   7
  -3   0  -5 117.627   3.242   1
  -3   0  -5 112.545   3.177  10
  -3   0  -5 109.567   2.758  11
   3   0   5 112.370   2.819   6
   3   0   5 117.926   2.698   8
  -4   0  -5 56.7215  2.0976   1
  -4   0  -5 54.0845  1.8980   7
  -4   0  -5 50.7370  2.0096  10
  -4   0  -5 51.6304  1.5913  11
   4   0   5 54.7446  1.6844   8
   4   0   5 51.2399  1.7966   6
  -5   0  -5 21.6729  1.4213   1
  -5   0  -5 21.8224  1.2736   7
  -5   0  -5 23.5442  1.0264  11
  -5   0  -5 29.2391  1.5275  10
  -5   0  -5 21.9118  0.9704  12
   5   0   5 25.9066  1.3321   6
   5   0   5 22.3651  1.1578   8
  -6   0  -5 331.049   5.897  19
  -6   0  -5 326.325   5.958  15
  -6   0  -5 333.597   6.949  12
  -6   0  -5 331.641   5.830  17
  -6   0  -5 326.600   5.986  16
  -6   0  -5 338.128   8.589   1
  -6   0  -5 331.499   8.248  10
  -6   0  -5 339.863   7.430  11
  -7   0  -5 121.338   2.585  16
  -7   0  -5 123.768   3.033  12
  -7   0  -5 121.970   2.526  17
  -7   0  -5 120.919   3.192  11
  -7   0  -5 117.135   2.507  19
  -7   0  -5 119.366   2.561  15
   7   0   5 114.718   3.906  10
   7   0   5 117.225   3.244   9
  -8   0  -5 201.537   4.449  12
  -8   0  -5 200.660   3.780  15
  -8   0  -5 201.067   3.728  17
  -8   0  -5 198.187   4.720  11
  -8   0  -5 205.389   3.816  16
  -8   0  -5 202.715   3.806  19
   8   0   5 190.378   5.464  10
  -9   0  -5 0.08749 0.19197  17
  -9   0  -5 0.08380 0.18295  19
   9   0   5 0.28664 0.19855  15
   9  -1  -5 376.378   6.366  15
  -9   1   5 383.701   6.420  18
  -9   1   5 380.039   6.209  17
  -9   1   5 359.947   7.503  12
   8  -1  -5 19.9204  0.7838  15
   8  -1  -5 21.0732  0.5780  18
  -8   1   5 20.6486  0.8091  18
  -8   1   5 19.8663  0.9419  12
  -8   1   5 20.9383  0.7881  17
   7  -1  -5 106.564   2.086  18
   7  -1  -5 105.973   2.322  15
  -7   1   5 105.504   3.766   1
  -7   1   5 104.943   2.713  12
  -7   1   5 104.111   2.242  17
   6  -1  -5 35.2634  0.9339  18
  -6   1   5 35.4555  1.2906  12
  -6   1   5 35.8761  1.9564   1
  -6   1   5 36.1380  1.2675   9
   5  -1  -5 508.584  11.869   4
   5  -1  -5 518.814  10.985   3
  -5   1   5 519.887  10.159  12
  -5   1   5 505.555  11.667   2
  -5   1   5 523.110  12.344   1
  -5   1   5 492.243  13.579   5
  -5   1   5 535.008  11.903   9
   4  -1  -5 896.923  17.869   3
   4  -1  -5 870.248  19.260   4
  -4   1   5 874.490  18.913   2
  -4   1   5 868.719  21.739   5
  -4   1   5 902.881  19.793   1
  -4   1   5 884.115  19.274   8
  -4   1   5 890.006  19.919   9
   3  -1  -5 271.616   6.503   4
   3  -1  -5 277.107   6.352   2
   3  -1  -5 272.204   6.016   3
  -3   1   5 259.738   6.328   9
  -3   1   5 267.957   7.326   5
  -3   1   5 281.552   6.292   8
  -3   1   5 277.512   6.685   1
   2  -1  -5 171.230   3.351   6
   2  -1  -5 174.224   3.952   3
   2  -1  -5 169.165   4.152   2
   2  -1  -5 175.927   4.288   4
  -2   1   5 171.147   3.948   8
  -2   1   5 169.699   4.316   1
  -2   1   5 172.520   4.790   5
  -2   1   5 169.559   3.491   7
   1  -1  -5 608.764  12.045   3
   1  -1  -5 619.073  12.994   4
   1  -1  -5 584.186  12.734   2
   1  -1  -5 586.012  13.153   1
   1  -1  -5 599.325  10.866   6
  -1   1   5 593.959  11.147   7
  -1   1   5 612.642  14.547   5
   0  -1  -5 33.1634  1.3101   5
   0  -1  -5 34.6539  1.0688   3
   0  -1  -5 34.2484  1.2109   1
   0  -1  -5 34.7868  0.9566   6
   0  -1  -5 34.1693  1.1525   4
   0  -1  -5 33.6487  1.1588   2
  -1  -1  -5 149.338   3.534   2
  -1  -1  -5 155.000   4.102   5
  -1  -1  -5 152.705   3.297   3
  -1  -1  -5 147.823   3.200   7
  -1  -1  -5 147.198   3.733   1
  -1  -1  -5 150.384   3.537   4
  -1  -1  -5 152.187   3.127   6
  -2  -1  -5 64.6808  1.9919   1
  -2  -1  -5 64.8310  1.7484   2
  -2  -1  -5 62.3844  1.8975  10
  -2  -1  -5 63.9546  1.6910   6
  -2  -1  -5 63.6042  1.7414   7
  -2  -1  -5 64.4821  2.1054   5
   2   1   5 65.5185  1.7148   4
   2   1   5 62.9146  1.5810   3
  -3  -1  -5 54.7440  1.9105  10
  -3  -1  -5 61.0335  1.8163   7
  -3  -1  -5 60.6217  2.0445   1
   3   1   5 59.2562  1.4854   8
   3   1   5 57.0726  1.7034   6
  -4  -1  -5 24.2109  1.2516  10
  -4  -1  -5 23.8705  1.1719   7
  -4  -1  -5 23.5343  1.3326   1
  -4  -1  -5 23.0381  0.9207  11
   4   1   5 23.1431  0.9519   8
   4   1   5 23.9301  1.1139   6
  -5  -1  -5 101.886   2.585  12
  -5  -1  -5 104.131   3.093   7
  -5  -1  -5 106.845   2.769  11
  -5  -1  -5 108.866   3.590   1
  -5  -1  -5 109.250   3.364  10
   5   1   5 102.753   2.956   6
   5   1   5 104.061   3.029   8
  -6  -1  -5 19.9278  1.4746   1
  -6  -1  -5 20.3850  1.3650  10
  -6  -1  -5 19.9851  0.9819  11
  -6  -1  -5 17.9724  0.7968  15
  -6  -1  -5 20.6573  0.9720  12
   6   1   5 18.5679  1.1705   8
  -7  -1  -5 9.22596 0.71480  11
  -7  -1  -5 9.38703 1.17173   1
  -7  -1  -5 10.2205  0.6227  17
  -7  -1  -5 9.58117 0.60657  15
  -7  -1  -5 9.77519 0.71488  12
  -7  -1  -5 10.0283  1.1522  10
  -7  -1  -5 9.21039 0.57301  19
  -7  -1  -5 9.86638 0.62950  16
   7   1   5 9.17559 0.65348   9
  -8  -1  -5 44.4247  1.2654  15
  -8  -1  -5 46.0219  1.2642  17
  -8  -1  -5 45.8105  1.2668  19
  -8  -1  -5 47.3864  1.5102  12
  -8  -1  -5 46.4460  1.5952  11
  -8  -1  -5 45.1389  1.2674  16
   8   1   5 43.4744  2.1364  10
   8   1   5 43.6700  1.5055   9
  -9  -1  -5 0.04069 0.19522  19
  -9  -1  -5 0.30727 0.21625  17
   9  -2  -5 39.4456  1.0005  15
  -9   2   5 40.3046  0.9329  18
  -9   2   5 38.7431  1.2078  12
   8  -2  -5 3.09056 0.26026  18
   8  -2  -5 3.26053 0.37637  15
  -8   2   5 3.62039 0.38215  18
  -8   2   5 3.49522 0.46969  12
   7  -2  -5 0.36285 0.26757  15
   7  -2  -5 0.31133 0.18934  18
  -7   2   5 0.35859 0.54329   1
  -7   2   5 0.30425 0.27190  12
   6  -2  -5 25.1217  0.9564  15
   6  -2  -5 24.8532  0.7777  18
  -6   2   5 25.6667  1.6806   1
  -6   2   5 27.3634  1.0894  12
  -6   2   5 26.5304  1.0207   9
   5  -2  -5 220.207   5.867   4
   5  -2  -5 219.778   5.384   3
  -5   2   5 222.342   6.796   5
  -5   2   5 215.889   6.113   1
  -5   2   5 222.239   4.747  12
  -5   2   5 223.009   5.597   8
  -5   2   5 222.012   5.382   9
   4  -2  -5 681.046  15.535   4
   4  -2  -5 701.802  14.432   3
   4  -2  -5 717.179  15.200   2
  -4   2   5 703.026  15.995   1
  -4   2   5 701.707  15.920   9
  -4   2   5 701.482  17.517   5
   3  -2  -5 543.402  11.862   4
   3  -2  -5 529.547  10.972   3
   3  -2  -5 535.309   9.883   6
   3  -2  -5 537.038  11.519   2
  -3   2   5 519.333  12.021   9
  -3   2   5 526.251  12.085   1
  -3   2   5 531.043  11.692   8
  -3   2   5 509.359  13.231   5
   2  -2  -5 1440.31   27.83   3
   2  -2  -5 1423.03   25.35   6
   2  -2  -5 1418.33   29.41   2
   2  -2  -5 1449.68   29.97   4
  -2   2   5 1441.29   30.19   8
  -2   2   5 1364.45   33.54   5
  -2   2   5 1410.09   30.48   1
   1  -2  -5 47.3488  1.5151   2
   1  -2  -5 46.2337  1.5630   1
   1  -2  -5 46.4286  1.7297   5
   1  -2  -5 47.0669  1.5401   4
   1  -2  -5 47.9901  1.2458   6
   1  -2  -5 47.4140  1.4365   3
  -1   2   5 44.0981  1.1792   8
   0  -2  -5 569.677  12.720   1
   0  -2  -5 575.718  14.037   5
   0  -2  -5 584.636  12.438   4
   0  -2  -5 588.291  11.536   3
   0  -2  -5 593.436  10.624   6
   0  -2  -5 580.222  12.296   2
   0   2   5 561.286  10.669   7
  -1  -2  -5 109.830   2.763   2
  -1  -2  -5 108.210   2.900   1
  -1  -2  -5 111.042   2.645   4
  -1  -2  -5 108.376   2.439   3
  -1  -2  -5 105.142   2.392   6
  -1  -2  -5 108.144   3.175   5
  -1  -2  -5 109.283   2.363   7
  -2  -2  -5 216.460   4.345   6
  -2  -2  -5 215.878   5.682   5
  -2  -2  -5 213.779   4.870   2
  -2  -2  -5 215.575   4.437   7
  -2  -2  -5 197.889   4.848  10
  -2  -2  -5 211.975   5.172   1
  -3  -2  -5 57.5919  1.9881   1
  -3  -2  -5 55.9696  1.6988   7
  -3  -2  -5 53.9692  2.0724   5
  -3  -2  -5 52.6059  1.8096  10
  -3  -2  -5 53.4714  1.6167   6
   3   2   5 55.9252  1.4815   8
  -4  -2  -5 31.9513  1.5834   5
  -4  -2  -5 27.6488  1.0520  11
  -4  -2  -5 30.8752  1.5132   1
  -4  -2  -5 29.6628  1.3819  10
  -4  -2  -5 29.2177  1.2708   7
   4   2   5 29.6604  1.2231   6
   4   2   5 30.1417  1.1324   8
  -5  -2  -5 85.2399  2.8611  10
  -5  -2  -5 84.9203  2.6865   7
  -5  -2  -5 87.5510  2.3687  11
  -5  -2  -5 88.9066  3.1439   1
   5   2   5 84.5598  2.6016   8
   5   2   5 89.7594  2.6030   6
  -6  -2  -5 161.819   4.583  10
  -6  -2  -5 155.632   4.872   1
  -6  -2  -5 156.662   3.884  11
   6   2   5 148.367   4.317   8
   6   2   5 160.253   4.051   9
  -7  -2  -5 89.6698  3.4407   1
  -7  -2  -5 90.6251  3.2458  10
  -7  -2  -5 95.2531  2.6238  11
  -7  -2  -5 92.5853  2.0921  16
  -7  -2  -5 89.3295  2.0474  19
  -7  -2  -5 89.2967  2.1015  15
  -7  -2  -5 88.8091  2.0528  17
   7   2   5 91.7459  2.6148   9
  -8  -2  -5 18.3800  0.9562  11
  -8  -2  -5 18.0311  0.7646  19
  -8  -2  -5 17.6480  0.7587  16
  -8  -2  -5 18.0822  0.7623  15
  -8  -2  -5 16.7989  0.7535  17
   8   2   5 18.1378  0.8578   9
  -9  -2  -5 11.5613  0.5618  17
  -9  -2  -5 11.6081  0.5628  19
  -9  -2  -5 12.1116  0.5650  15
  10   2   5 1.50410 0.20259  15
   9  -3  -5 31.5185  0.8430  15
  -9   3   5 31.1347  0.7038  18
   8  -3  -5 22.6520  0.5916  18
   8  -3  -5 23.6668  0.8191  15
  -8   3   5 21.8011  0.7595  18
  -8   3   5 22.2853  0.9478  12
   7  -3  -5 15.1021  0.7232  15
   7  -3  -5 15.5854  0.5876  18
  -7   3   5 17.8261  0.8819  12
  -7   3   5 15.3465  1.3395   1
  -7   3   5 15.4442  0.7295  18
   6  -3  -5 163.993   3.131  18
   6  -3  -5 167.633   3.334  15
  -6   3   5 170.905   3.832  12
  -6   3   5 170.575   4.175   9
  -6   3   5 163.675   5.158   1
   5  -3  -5 401.693   9.788   4
   5  -3  -5 400.495   9.049   3
  -5   3   5 398.735  10.119   1
  -5   3   5 423.603   9.495   9
  -5   3   5 404.804   8.146  12
   4  -3  -5 69.0275  2.2115   2
   4  -3  -5 63.4424  2.3564   4
   4  -3  -5 67.5867  2.2003   3
  -4   3   5 64.6794  1.8870   9
  -4   3   5 66.0678  2.6507   5
  -4   3   5 64.0321  2.1136   8
  -4   3   5 63.2904  2.4630   1
   3  -3  -5 43.5515  1.7343   4
   3  -3  -5 40.2996  1.5920  10
   3  -3  -5 43.5805  1.5797   2
   3  -3  -5 43.7871  1.6015   3
   3  -3  -5 43.2257  1.4269   6
  -3   3   5 43.1977  1.8737   5
  -3   3   5 43.2277  1.3293   9
  -3   3   5 45.1697  1.7934   1
  -3   3   5 43.3266  1.4928   8
   2  -3  -5 499.294  11.125  10
   2  -3  -5 525.558   9.863   6
   2  -3  -5 530.656  10.839   3
   2  -3  -5 532.501  11.359   2
   2  -3  -5 537.317  11.715   4
  -2   3   5 524.335  12.987   5
  -2   3   5 521.057  11.825   1
   1  -3  -5 66.5050  2.2319   5
   1  -3  -5 66.1531  1.6981   6
   1  -3  -5 64.7973  2.0192   4
   1  -3  -5 67.4624  1.9653   2
   1  -3  -5 65.9275  2.0394   1
   1  -3  -5 67.0647  1.8830   3
  -1   3   5 65.1305  1.7337   8
   0  -3  -5 9.87312 0.63839   2
   0  -3  -5 9.51827 0.55102   6
   0  -3  -5 11.0068  0.5971   3
   0  -3  -5 11.0020  0.7751   5
   0  -3  -5 11.3714  0.6483   4
   0  -3  -5 9.71292 0.65479   1
  -1  -3  -5 91.1371  2.5826   1
  -1  -3  -5 93.3640  2.3225   4
  -1  -3  -5 89.5738  2.4578   2
  -1  -3  -5 94.0505  2.1792   6
  -1  -3  -5 89.9441  2.8378   5
  -1  -3  -5 91.0940  2.1460   3
  -1  -3  -5 91.9683  1.9842   7
  -2  -3  -5 872.175  18.966   1
  -2  -3  -5 887.689  18.288   2
  -2  -3  -5 887.360  16.219   7
  -2  -3  -5 864.413  15.856   6
  -2  -3  -5 890.340  20.950   5
  -2  -3  -5 834.283  17.913  10
   2   3   5 844.338  18.456   8
  -3  -3  -5 29.2474  1.3294   1
  -3  -3  -5 28.3961  1.4583   5
  -3  -3  -5 29.5066  1.1804   2
  -3  -3  -5 26.6932  1.1975  10
  -3  -3  -5 30.1725  1.0918   6
  -3  -3  -5 28.4712  1.1285   7
   3   3   5 28.1890  0.9880   8
  -4  -3  -5 15.0805  1.1560   5
  -4  -3  -5 15.5274  0.9645  10
  -4  -3  -5 17.2832  1.1282   1
  -4  -3  -5 15.4244  0.8606   6
  -4  -3  -5 15.4137  0.7434  11
  -4  -3  -5 14.6093  0.9086   7
   4   3   5 15.1686  0.8031   8
  -5  -3  -5 28.9737  1.6341   1
  -5  -3  -5 32.2684  1.5362  10
  -5  -3  -5 31.5997  1.8519   5
  -5  -3  -5 29.0155  1.1397  11
  -5  -3  -5 30.1080  1.4401   7
   5   3   5 30.5959  1.3737   6
   5   3   5 28.8021  1.3227   8
  -6  -3  -5 1.04029 0.32541  11
  -6  -3  -5 0.18821 0.38101  10
  -6  -3  -5 0.86292 0.54319   1
   6   3   5 -0.0713  0.2308   9
   6   3   5 -0.1693  0.3510   8
  -7  -3  -5 8.03819 0.56536  17
  -7  -3  -5 6.84886 1.05079   1
  -7  -3  -5 7.47666 0.55869  16
  -7  -3  -5 6.81307 0.96222  10
  -7  -3  -5 7.12732 0.53446  15
  -7  -3  -5 7.94508 0.54056  19
  -7  -3  -5 8.43780 0.68843  11
   7   3   5 7.71132 0.60671   9
  -8  -3  -5 15.8905  0.7336  16
  -8  -3  -5 16.5575  0.7313  17
  -8  -3  -5 16.9632  0.7391  15
  -8  -3  -5 16.0600  0.9005  11
  -8  -3  -5 14.2200  0.6995  19
   8   3   5 14.4100  0.7765   9
  -9  -3  -5 0.34205 0.20927  15
  -9  -3  -5 0.19764 0.22126  19
  -9  -3  -5 0.12130 0.22122  17
 -10  -3  -5 0.08672 0.14859  19
  10   3   5 -0.0057  0.1447  15
   9  -4  -5 41.1480  0.9573  15
   8  -4  -5 63.1127  1.4791  15
  -8   4   5 60.9731  1.3842  18
   7  -4  -5 52.8885  1.4084  15
   7  -4  -5 51.4974  1.2070  18
  -7   4   5 51.3772  1.6070  12
  -7   4   5 55.5011  1.4029  18
   6  -4  -5 65.0223  1.4780  18
   6  -4  -5 64.1928  1.6518  15
   6  -4  -5 66.1954  1.6775  13
  -6   4   5 66.9724  2.8333   1
   5  -4  -5 105.221   3.261   3
  -5   4   5 106.801   2.820   9
  -5   4   5 104.385   3.651   1
   4  -4  -5 14.8501  1.0050   3
   4  -4  -5 15.1291  1.1089  10
   4  -4  -5 13.4109  0.9941   6
   4  -4  -5 14.2952  1.0833   4
  -4   4   5 15.1845  0.7168   9
  -4   4   5 16.2069  1.1866   1
  -4   4   5 15.6391  0.9408   8
   3  -4  -5 100.639   2.793   2
   3  -4  -5 97.9717  2.8179   3
   3  -4  -5 92.0498  2.5710   6
   3  -4  -5 94.3565  2.9143  10
   3  -4  -5 94.5069  3.0311   4
  -3   4   5 93.5527  2.7044   8
  -3   4   5 96.1488  2.5345   9
  -3   4   5 96.2247  3.0359   1
  -3   4   5 95.9298  3.2350   5
   2  -4  -5 528.845  11.762   4
   2  -4  -5 535.212  11.380   2
   2  -4  -5 519.806   9.989   6
   2  -4  -5 534.714  10.924   3
   2  -4  -5 504.385  11.262  10
  -2   4   5 513.505  11.862   9
  -2   4   5 518.204  11.829   1
  -2   4   5 526.050  11.545   8
  -2   4   5 507.488  12.928   5
   1  -4  -5 46.5529  1.8492   5
   1  -4  -5 50.7824  1.7699   4
   1  -4  -5 49.1215  1.7321   1
   1  -4  -5 48.2042  1.6899  10
   1  -4  -5 51.7885  1.7021   2
   1  -4  -5 49.7922  1.4928   6
   1  -4  -5 51.5847  1.6455   3
  -1   4   5 51.4355  1.5145   8
   0  -4  -5 1037.51   20.09   3
   0  -4  -5 1034.44   21.62   4
   0  -4  -5 1016.84   21.34   2
   0  -4  -5 1026.69   18.51   6
   0  -4  -5 996.344  24.291   5
   0  -4  -5 1031.21   22.04   1
   0  -4  -5 992.687  20.910  10
   0   4   5 1003.97   21.74   8
  -1  -4  -5 20.1160  0.9847   2
  -1  -4  -5 21.3777  0.8328   3
  -1  -4  -5 20.5981  0.8706   4
  -1  -4  -5 20.6134  0.9867  10
  -1  -4  -5 21.2468  1.1500   5
  -1  -4  -5 19.3174  0.9955   1
  -1  -4  -5 21.0905  0.8790   6
   1   4   5 21.0905  0.7803   8
  -2  -4  -5 161.349   4.038  10
  -2  -4  -5 160.290   4.739   5
  -2  -4  -5 164.362   4.270   1
  -2  -4  -5 165.522   4.156   2
  -2  -4  -5 162.901   3.580   6
  -2  -4  -5 167.358   3.542   7
   2   4   5 165.851   3.879   8
  -3  -4  -5 1.67862 0.46213   5
  -3  -4  -5 1.48880 0.34215   6
  -3  -4  -5 1.47040 0.37107  10
  -3  -4  -5 1.31085 0.27222  11
  -3  -4  -5 1.06984 0.31591   7
  -3  -4  -5 1.40025 0.43199   1
  -3  -4  -5 1.38331 0.39509   2
   3   4   5 1.28040 0.30493   8
  -4  -4  -5 72.5575  2.0922   6
  -4  -4  -5 70.7522  2.8942   5
  -4  -4  -5 69.4322  2.3022  10
  -4  -4  -5 73.5733  2.3394   2
  -4  -4  -5 72.9518  2.5341   1
  -4  -4  -5 69.8618  2.1932   7
  -4  -4  -5 69.1491  1.9551  11
   4   4   5 69.2375  2.1667   8
  -5  -4  -5 251.902   5.662  11
  -5  -4  -5 237.166   5.769   7
  -5  -4  -5 243.054   7.490   5
  -5  -4  -5 251.689   6.206  10
  -5  -4  -5 251.734   6.687   1
   5   4   5 264.011   6.090   9
   5   4   5 241.250   6.175   8
  -6  -4  -5 273.121   7.537   1
  -6  -4  -5 280.609   6.388  11
  -6  -4  -5 294.026   7.129  10
   6   4   5 276.282   7.097   8
   6   4   5 281.771   6.823   9
  -7  -4  -5 36.1933  1.8539  10
  -7  -4  -5 33.9080  1.9631   1
  -7  -4  -5 36.8356  1.1443  16
  -7  -4  -5 34.1460  1.1065  19
  -7  -4  -5 36.7111  1.1619  15
  -7  -4  -5 38.6593  1.4640  11
   7   4   5 36.5753  1.3531   9
  -8  -4  -5 67.9092  1.6520  16
  -8  -4  -5 68.6291  1.6495  17
  -8  -4  -5 70.2544  1.6938  15
  -8  -4  -5 67.6470  2.1031  11
  -8  -4  -5 67.6195  1.6880  19
   8   4   5 67.6724  2.0393   9
  -9  -4  -5 0.90351 0.26284  17
  -9  -4  -5 0.72664 0.22028  15
  -9  -4  -5 1.04069 0.27862  19
   8  -5  -5 6.08867 0.41824  15
  -8   5   5 6.93329 0.35273  18
   7  -5  -5 44.0516  1.0502  18
   7  -5  -5 44.9379  1.2440  15
  -7   5   5 46.1782  1.2079  18
   6  -5  -5 127.703   2.499  18
   6  -5  -5 127.582   2.672  15
  -6   5   5 129.020   2.714  13
  -6   5   5 126.250   4.250   1
  -6   5   5 129.832   2.693  18
   5  -5  -5 3.16147 0.77680  10
   5  -5  -5 4.14514 0.36077  18
   5  -5  -5 3.46535 0.43855  13
   5  -5  -5 2.89402 0.37516  15
  -5   5   5 2.73091 0.74149   1
  -5   5   5 3.37742 0.38783   9
   4  -5  -5 0.67029 0.47534  10
   4  -5  -5 0.65740 0.49879   6
   4  -5  -5 0.58986 0.44485   3
  -4   5   5 0.65286 0.23798   9
  -4   5   5 1.26305 0.52116   1
   3  -5  -5 244.340   6.100  10
   3  -5  -5 233.588   5.785   3
   3  -5  -5 234.121   5.384   6
   3  -5  -5 240.225   6.294   4
  -3   5   5 246.787   5.946   8
  -3   5   5 247.326   5.799   9
  -3   5   5 238.066   6.262   1
   2  -5  -5 71.3434  2.4841   4
   2  -5  -5 70.5398  2.2764   3
   2  -5  -5 70.5490  2.3909  10
   2  -5  -5 73.5060  2.2767   2
   2  -5  -5 70.2439  2.1154   6
  -2   5   5 74.5895  2.5806   5
  -2   5   5 69.6582  2.3609   1
  -2   5   5 71.1453  1.9866   9
  -2   5   5 71.4401  2.1853   8
   1  -5  -5 30.9224  1.2158   6
   1  -5  -5 31.0335  1.3091   3
   1  -5  -5 30.2193  1.2965   2
   1  -5  -5 29.3635  1.3254  10
   1  -5  -5 30.3035  1.3251   1
   1  -5  -5 29.0444  1.4139   5
   1  -5  -5 28.8759  1.3802   4
  -1   5   5 29.6979  1.1607   8
  -1   5   5 29.9736  1.0058   9
   0  -5  -5 1225.96   25.76   2
   0  -5  -5 1241.86   22.36   6
   0  -5  -5 1234.78   26.53   1
   0  -5  -5 1247.41   26.16   4
   0  -5  -5 1204.17   25.25  10
   0  -5  -5 1226.62   29.28   5
   0  -5  -5 1245.80   24.29   3
   0   5   5 1255.44   26.35   8
   0   5   5 1184.99   27.43   9
  -1  -5  -5 713.320  17.678   5
  -1  -5  -5 701.352  15.200  10
  -1  -5  -5 717.142  15.965   1
  -1  -5  -5 751.500  14.476   3
  -1  -5  -5 750.683  15.593   4
  -1  -5  -5 721.463  13.476   6
  -1  -5  -5 735.967  15.586   2
   1   5   5 726.627  15.721   8
   1   5   5 689.390  16.273   9
  -2  -5  -5 2758.78   56.98  10
  -2  -5  -5 2807.28   66.47   5
  -2  -5  -5 2921.37   60.24   1
  -2  -5  -5 2863.93   58.38   2
  -2  -5  -5 2866.14   50.45   6
   2   5   5 2814.69   60.03   8
  -3  -5  -5 11.2986  0.8469  10
  -3  -5  -5 11.2743  0.9883   5
  -3  -5  -5 11.8168  0.9104   1
  -3  -5  -5 11.3862  0.7206   6
  -3  -5  -5 11.5304  0.8999   2
  -3  -5  -5 10.8446  0.6280  11
   3   5   5 11.6359  0.7330   8
   3   5   5 10.9972  0.5955   9
  -4  -5  -5 331.610   8.169   1
  -4  -5  -5 332.070   7.135   7
  -4  -5  -5 335.185   7.945   2
  -4  -5  -5 326.471   7.646  10
  -4  -5  -5 327.128   9.219   5
  -4  -5  -5 328.325   6.793   6
  -4  -5  -5 322.569   7.175  11
   4   5   5 331.420   7.814   8
   4   5   5 336.188   7.793   9
  -5  -5  -5 12.2542  0.7415  11
  -5  -5  -5 11.5330  1.0569   1
  -5  -5  -5 12.4925  0.8971   6
  -5  -5  -5 11.5450  1.0144  10
  -5  -5  -5 11.2938  0.9567   7
   5   5   5 12.5895  0.7178   9
   5   5   5 10.9026  0.8827   8
  -6  -5  -5 133.407   3.908  10
  -6  -5  -5 122.872   2.663  19
  -6  -5  -5 127.963   4.192   1
  -6  -5  -5 129.710   3.368  11
  -6  -5  -5 126.038   2.667  16
  -6  -5  -5 125.519   2.694  15
   6   5   5 132.193   3.468   9
  -7  -5  -5 4.67111 0.58484  11
  -7  -5  -5 4.37114 0.44943  15
  -7  -5  -5 4.54685 0.44278  16
  -7  -5  -5 4.13550 0.88293   1
   7   5   5 4.07159 0.47169   9
  -8  -5  -5 81.3501  2.3493  11
  -8  -5  -5 79.5265  1.8515  15
  -8  -5  -5 81.6350  1.8424  16
   8   5   5 76.9912  2.2621   9
  -9  -5  -5 34.7016  0.9510  15
   8  -6  -5 12.2832  0.4906  15
   7  -6  -5 16.1521  0.6693  15
   7  -6  -5 15.4635  0.5024  18
  -7   6   5 15.4467  0.5993  18
   6  -6  -5 3.29840 0.39223  15
   6  -6  -5 2.82789 0.30093  18
  -6   6   5 3.23799 0.41855  13
  -6   6   5 4.70018 0.43590  18
   5  -6  -5 32.3112  0.9460  18
   5  -6  -5 34.9562  1.8763  10
   5  -6  -5 34.0013  1.0763  15
  -5   6   5 33.1473  1.1194  13
  -5   6   5 32.9504  1.1061  18
   4  -6  -5 28.3439  1.6538  10
   4  -6  -5 26.4570  1.5123   3
   4  -6  -5 27.0701  0.9500  15
   4  -6  -5 27.7930  0.8490  18
  -4   6   5 27.7120  0.9865  13
  -4   6   5 29.8690  1.0639   9
   3  -6  -5 132.585   4.254   4
   3  -6  -5 139.846   3.721   6
   3  -6  -5 146.182   4.190  10
   3  -6  -5 139.703   3.978   3
  -3   6   5 144.533   3.602   9
  -3   6   5 137.772   4.165   1
   2  -6  -5 3.08342 0.57375   3
   2  -6  -5 2.66920 0.58935  10
   2  -6  -5 3.52095 0.56503   2
   2  -6  -5 2.85991 0.52960   6
   2  -6  -5 3.18962 0.65886   4
  -2   6   5 3.51083 0.55404   8
  -2   6   5 2.94656 0.36351   9
  -2   6   5 2.70916 0.55412   1
   1  -6  -5 70.2102  2.1826   6
   1  -6  -5 75.4819  2.4125   2
   1  -6  -5 70.4230  2.5668   4
   1  -6  -5 71.2961  2.4476  10
   1  -6  -5 76.0658  2.4317   1
   1  -6  -5 71.1904  2.3863   3
   1  -6  -5 71.6349  2.6059   5
  -1   6   5 75.4611  2.0633   9
  -1   6   5 74.5876  2.2730   8
   0  -6  -5 336.866   9.165   5
   0  -6  -5 352.040   7.181   6
   0  -6  -5 358.150   7.807   3
   0  -6  -5 354.181   8.399   4
   0  -6  -5 359.126   8.305   1
   0  -6  -5 354.759   8.193   2
   0  -6  -5 354.227   8.107  10
   0   6   5 350.516   8.212   9
   0   6   5 352.592   8.144   8
  -1  -6  -5 371.705   8.498  10
  -1  -6  -5 373.471   9.794   5
  -1  -6  -5 384.175   8.732   2
  -1  -6  -5 379.615   7.547   6
  -1  -6  -5 381.622   8.806   1
   1   6   5 362.970   8.688   9
   1   6   5 372.533   8.602   8
  -2  -6  -5 134.602   3.372  11
  -2  -6  -5 140.300   3.949   1
  -2  -6  -5 134.286   4.443   5
  -2  -6  -5 138.020   3.807  10
  -2  -6  -5 138.870   3.401   6
  -2  -6  -5 151.333   4.080   2
   2   6   5 153.973   3.637   9
   2   6   5 153.314   3.810   8
  -3  -6  -5 12.7484  0.6976  11
  -3  -6  -5 13.8580  1.1468   5
  -3  -6  -5 14.1703  0.9607  10
  -3  -6  -5 14.5914  1.0073   1
  -3  -6  -5 14.2739  0.8559   6
  -3  -6  -5 13.4280  1.0436   2
   3   6   5 14.3588  0.7088   9
   3   6   5 14.8339  0.9076   8
  -4  -6  -5 4.74080 0.85896   5
  -4  -6  -5 4.58574 0.62853   6
  -4  -6  -5 4.31468 0.75193   2
  -4  -6  -5 4.89698 0.68532  10
  -4  -6  -5 4.75420 0.51557  11
  -4  -6  -5 4.39016 0.73000   1
   4   6   5 4.86876 0.45710   9
   4   6   5 4.31290 0.62100   8
  -5  -6  -5 378.526   8.686  10
  -5  -6  -5 365.626   8.113  11
  -5  -6  -5 370.927   9.010   2
  -5  -6  -5 365.864   9.223   1
   5   6   5 359.802   8.929   8
   5   6   5 373.409   8.774   9
  -6  -6  -5 123.661   2.614  15
  -6  -6  -5 118.917   2.582  16
  -6  -6  -5 119.120   4.028   1
  -6  -6  -5 122.845   3.270  11
   6   6   5 121.066   2.665  14
   6   6   5 126.837   3.331   9
  -7  -6  -5 37.1224  1.1374  15
  -7  -6  -5 35.1531  1.1112  16
  -7  -6  -5 34.0647  1.9568   1
  -7  -6  -5 35.1474  1.4078  11
   7   6   5 34.1882  1.2860   9
  -8  -6  -5 53.1292  1.3784  16
  -8  -6  -5 55.9020  1.3946  15
  -8  -6  -5 55.5894  1.8016  11
   7  -7  -5 54.7431  1.2772  15
  -7   7   5 54.7956  1.1335  18
   6  -7  -5 201.625   3.591  18
   6  -7  -5 197.319   3.737  15
  -6   7   5 199.506   3.728  18
  -6   7   5 204.374   3.794  13
   5  -7  -5 53.0175  1.4064  15
   5  -7  -5 56.7011  2.4222  10
   5  -7  -5 53.0015  1.2743  18
  -5   7   5 50.1293  1.3861  18
  -5   7   5 53.1206  1.4587  13
   4  -7  -5 321.660   7.975  10
   4  -7  -5 309.562   5.611  15
   4  -7  -5 318.989   5.546  18
  -4   7   5 305.562   5.686  13
   3  -7  -5 0.84355 0.50685   3
   3  -7  -5 0.27290 0.42239  10
  -3   7   5 0.63856 0.24688   9
  -3   7   5 0.39747 0.25831  13
   2  -7  -5 96.1149  3.2090  10
   2  -7  -5 94.2808  3.1152   3
  -2   7   5 96.6703  2.6000   9
   1  -7  -5 13.0142  0.9431   2
   1  -7  -5 11.4244  1.0681   4
   1  -7  -5 12.2192  1.0184  10
   1  -7  -5 12.1052  0.8789   6
   1  -7  -5 12.4964  1.0296   3
  -1   7   5 13.7074  0.9211   8
  -1   7   5 13.7970  0.6755   9
   0  -7  -5 63.2049  2.0687   6
   0  -7  -5 64.1830  2.3036   2
   0  -7  -5 62.2320  2.4658   4
   0  -7  -5 65.3570  2.3099   3
   0  -7  -5 63.9213  2.3264  10
   0   7   5 64.1279  2.1441   8
   0   7   5 63.7458  1.8872   9
  -1  -7  -5 38.7519  1.5203   6
  -1  -7  -5 41.4172  1.7785   2
  -1  -7  -5 39.1578  1.9130   5
  -1  -7  -5 41.2946  1.6578   1
  -1  -7  -5 40.2255  1.7303  10
   1   7   5 40.9436  1.3380   9
   1   7   5 40.9221  1.5993   8
  -2  -7  -5 1.31443 0.42931  10
  -2  -7  -5 1.14255 0.37869   6
  -2  -7  -5 0.78380 0.48511   5
  -2  -7  -5 1.79106 0.45097   1
  -2  -7  -5 1.79727 0.34532  11
   2   7   5 1.15488 0.27983   9
   2   7   5 1.11674 0.37316   8
  -3  -7  -5 1.85057 0.44776   6
  -3  -7  -5 1.29475 0.32124  11
  -3  -7  -5 1.25920 0.51506   2
  -3  -7  -5 1.16151 0.46995   1
  -3  -7  -5 1.34439 0.43793  10
  -3  -7  -5 1.20986 0.54941   5
   3   7   5 1.65852 0.46595   8
   3   7   5 2.16350 0.34776   9
  -4  -7  -5 10.9744  0.7113  11
  -4  -7  -5 9.10380 0.96144   1
  -4  -7  -5 10.7895  0.9179  10
  -4  -7  -5 10.3470  0.8724   6
  -4  -7  -5 9.95387 1.05761   2
   4   7   5 8.59065 0.60920   9
   4   7   5 9.87358 0.89121   8
  -5  -7  -5 131.334   4.181   1
  -5  -7  -5 130.815   3.427  11
  -5  -7  -5 134.710   4.233   2
  -5  -7  -5 136.260   3.908  10
  -5  -7  -5 130.014   2.879  14
  -5  -7  -5 129.489   2.761  16
   5   7   5 135.222   3.549   9
  -6  -7  -5 54.1951  2.4587   1
  -6  -7  -5 58.3158  1.9149  11
  -6  -7  -5 56.3012  1.5074  16
   6   7   5 55.0028  1.7889   9
   6   7   5 58.2109  1.5572  14
  -7  -7  -5 104.321   2.281  16
  -7  -7  -5 109.378   2.950  11
   7   7   5 106.483   2.337  14
   7   7   5 102.019   2.843   9
  -8  -7  -5 8.68520 0.66233  11
  -8  -7  -5 8.67706 0.53797  16
   7  -8  -5 2.05902 0.22781  15
   6  -8  -5 6.23956 0.40892  15
   6  -8  -5 4.18250 0.27260  18
  -6   8   5 3.72919 0.37804  13
  -6   8   5 3.88809 0.31277  18
   5  -8  -5 29.7028  0.8272  18
   5  -8  -5 28.0094  0.9173  15
   5  -8  -5 27.4476  1.6590  10
  -5   8   5 28.0395  0.8951  18
  -5   8   5 28.9396  0.9864  13
   4  -8  -5 4.00282 0.35756  18
   4  -8  -5 4.94771 0.42616  15
   4  -8  -5 3.22315 0.74601  10
  -4   8   5 3.95015 0.45882  13
  -4   8   5 5.00011 0.46346  18
   3  -8  -5 126.267   2.579  15
   3  -8  -5 125.325   2.508  18
   3  -8  -5 130.135   4.059  10
  -3   8   5 122.822   2.664  13
   2  -8  -5 3.70331 0.74876   3
   2  -8  -5 1.08344 0.25408  18
   2  -8  -5 2.13017 0.61668  10
  -2   8   5 2.46448 0.34385   9
  -2   8   5 1.95839 0.35455  13
   1  -8  -5 83.5431  2.8159   2
   1  -8  -5 80.9132  2.9006   3
   1  -8  -5 86.6450  2.9809  10
  -1   8   5 78.7628  2.2991   9
   0  -8  -5 108.587   3.393   2
   0  -8  -5 108.953   3.409   3
   0  -8  -5 110.092   3.434  10
   0  -8  -5 103.575   3.665   4
   0   8   5 107.260   2.900   9
  -1  -8  -5 0.25143 0.36008  10
  -1  -8  -5 0.72593 0.40947   6
  -1  -8  -5 0.68369 0.41817   2
   1   8   5 0.67014 0.24208   9
  -2  -8  -5 66.7507  2.4450  10
  -2  -8  -5 67.7689  2.6015   2
  -2  -8  -5 63.1905  1.9849  11
  -2  -8  -5 64.0585  2.7893   5
   2   8   5 67.6912  1.9872   9
  -3  -8  -5 9.28548 0.88334  10
  -3  -8  -5 9.05113 0.67771  11
  -3  -8  -5 8.32527 1.03943   2
   3   8   5 7.95630 0.57541   9
  -4  -8  -5 67.0859  2.4316  10
  -4  -8  -5 66.1620  1.6736  16
  -4  -8  -5 67.1732  2.0715  11
  -4  -8  -5 65.6295  2.7293   2
  -4  -8  -5 65.7339  1.7503  14
  -4  -8  -5 65.5224  1.3444  18
   4   8   5 66.2191  2.0207   9
  -5  -8  -5 11.2403  0.7937  11
  -5  -8  -5 11.6073  0.6406  16
  -5  -8  -5 11.8545  1.2003   2
   5   8   5 11.0577  0.6909  14
   5   8   5 12.3468  0.7039   9
  -6  -8  -5 49.9078  1.7335  11
  -6  -8  -5 48.6332  1.3664  16
   6   8   5 48.5659  1.3954  14
   6   8   5 45.3055  1.5397   9
  -7  -8  -5 65.7947  1.6009  16
  -7  -8  -5 65.7684  2.0628  11
   7   8   5 64.3866  1.6273  14
  -8  -8  -5 85.4565  2.3997  11
   8   8   5 89.5032  1.8853  14
   9   8   5 0.24677 0.16845  18
  -6   9   5 1.08997 0.22140  13
   5  -9  -5 15.8198  0.6042  15
   5  -9  -5 15.6126  0.5043  18
  -5   9   5 15.6891  0.6758  13
  -5   9   5 16.3225  0.5668  18
   4  -9  -5 16.2351  0.6089  18
   4  -9  -5 18.0525  1.3402  10
  -4   9   5 16.7908  0.6883  18
  -4   9   5 17.8024  0.7658  13
   3  -9  -5 265.137   6.951  10
   3  -9  -5 268.131   4.716  18
  -3   9   5 253.350   4.857  13
  -3   9   5 267.658   4.882  18
   2  -9  -5 26.0607  0.8270  18
   2  -9  -5 25.1208  1.5774  10
  -2   9   5 26.3546  0.9595  18
  -2   9   5 26.4152  0.9670  13
   1  -9  -5 389.944   6.812  18
   1  -9  -5 399.721   9.519  10
  -1   9   5 388.846   9.134   9
  -1   9   5 397.606   6.926  13
   0  -9  -5 6.38700 0.94457   2
   0  -9  -5 6.63984 0.90914  10
   0  -9  -5 6.68025 0.55264  16
   0  -9  -5 6.30262 0.42674  18
   0   9   5 6.61432 0.54364  13
   0   9   5 7.83313 0.53121   9
  -1  -9  -5 80.2386  1.9613  16
  -1  -9  -5 79.0033  2.9664   2
  -1  -9  -5 77.6879  1.9639  14
  -1  -9  -5 83.8532  2.9387  10
  -1  -9  -5 78.4245  1.7230  18
   1   9   5 90.9458  2.3487   9
  -2  -9  -5 96.8566  3.3744   2
  -2  -9  -5 96.2121  2.2965  14
  -2  -9  -5 99.6408  3.2438  10
  -2  -9  -5 98.1276  2.2412  16
  -2  -9  -5 98.9858  1.9833  18
  -2  -9  -5 99.8478  2.7552  11
   2   9   5 97.4883  2.7021   9
  -3  -9  -5 3.29000 0.77798   2
  -3  -9  -5 3.68201 0.43035  16
  -3  -9  -5 3.25860 0.50002  11
  -3  -9  -5 3.77561 0.46021  14
  -3  -9  -5 3.30981 0.69708  10
  -3  -9  -5 3.52535 0.30259  18
   3   9   5 3.25594 0.41587   9
  -4  -9  -5 461.934   9.945  11
  -4  -9  -5 436.389  11.052   2
  -4  -9  -5 454.872   8.038  16
  -4  -9  -5 460.489   8.317  14
  -4  -9  -5 464.089   7.625  18
   4   9   5 459.592  10.649   9
  -5  -9  -5 40.9620  1.2411  16
  -5  -9  -5 41.7888  1.5733  11
   5   9   5 43.7738  1.4175   9
   5   9   5 41.8296  1.3160  14
  -6  -9  -5 47.2862  1.6792  11
  -6  -9  -5 47.5199  1.3373  16
   6   9   5 49.2360  1.3878  14
  -7  -9  -5 56.6967  1.3984  16
  -7  -9  -5 55.0810  1.8015  11
   7   9   5 56.6103  1.4327  14
   8   9   5 10.9428  0.5063  14
   8   9   5 12.5611  0.5192  18
  -5  10   5 168.204   3.072  13
   4 -10  -5 37.5397  0.8518  18
  -4  10   5 36.0643  1.0565  13
  -4  10   5 37.6253  0.9236  18
   3 -10  -5 234.160   6.421  10
   3 -10  -5 254.213   4.389  18
  -3  10   5 254.297   4.501  18
  -3  10   5 250.633   4.578  13
   2 -10  -5 59.4824  2.4862  10
   2 -10  -5 62.1473  1.3843  18
  -2  10   5 60.7252  1.5606  13
  -2  10   5 59.2374  1.4886  18
   1 -10  -5 89.2994  3.1751  10
   1 -10  -5 87.8735  2.0567  16
   1 -10  -5 87.4261  1.8406  18
  -1  10   5 87.8961  2.0101  13
  -1  10   5 85.8391  1.9908  18
   0 -10  -5 279.923   5.219  16
   0 -10  -5 284.386   4.964  18
   0 -10  -5 277.547   7.165  10
   0  10   5 279.377   5.076  13
  -1 -10  -5 7.94010 0.59650  16
  -1 -10  -5 6.86080 0.94605  10
  -1 -10  -5 7.43514 0.43590  18
  -2 -10  -5 197.845   4.008  14
  -2 -10  -5 196.205   3.902  16
  -2 -10  -5 196.655   5.395  10
  -2 -10  -5 201.654   3.621  18
   2  10   5 203.278   4.874   9
  -3 -10  -5 59.8936  1.5919  16
  -3 -10  -5 61.7613  1.3134  18
  -3 -10  -5 60.2630  1.9717  11
   3  10   5 60.2579  1.7786   9
  -4 -10  -5 151.200   3.121  16
  -4 -10  -5 152.273   3.875  11
   4  10   5 153.020   3.205  14
  -5 -10  -5 80.9942  2.3776  11
  -5 -10  -5 80.5556  1.9017  16
   5  10   5 81.7416  1.9689  14
  -6 -10  -5 11.8993  0.6198  16
  -6 -10  -5 12.4071  0.7800  11
   6  10   5 13.0936  0.6461  14
  -7 -10  -5 42.1672  1.0850  16
   7  10   5 43.7884  1.0927  18
   7  10   5 41.2895  1.1178  14
   8  10   5 80.8568  1.5636  18
   8  10   5 79.5917  1.6192  14
  -4  11   5 11.4712  0.5001  13
  -3  11   5 19.8360  0.7161  13
  -3  11   5 20.0085  0.5898  18
   2 -11  -5 70.5097  1.4278  18
  -2  11   5 69.7645  1.6286  13
  -2  11   5 70.1495  1.5423  18
   1 -11  -5 24.3367  0.9072  16
   1 -11  -5 28.1905  0.7614  18
  -1  11   5 27.7544  0.9110  13
  -1  11   5 26.5346  0.8529  18
   0 -11  -5 6.75687 0.39851  18
   0 -11  -5 6.59166 0.53074  16
   0 -11  -5 6.06058 0.87935  10
   0  11   5 7.63945 0.52085  13
   0  11   5 7.01362 0.48571  18
  -1 -11  -5 198.271   5.482  10
  -1 -11  -5 205.369   3.973  16
  -1 -11  -5 209.182   3.668  18
   1  11   5 206.884   3.898  18
  -2 -11  -5 154.228   3.147  16
  -2 -11  -5 154.719   2.795  18
   2  11   5 152.479   3.074  18
  -3 -11  -5 0.02625 0.23703  16
   3  11   5 -0.0017  0.2359  18
   3  11   5 0.18929 0.26656  14
  -4 -11  -5 65.7050  2.0515  11
  -4 -11  -5 66.8155  1.6497  16
   4  11   5 65.5770  1.5929  18
   4  11   5 70.4923  1.6967  14
  -5 -11  -5 7.16052 0.50552  16
  -5 -11  -5 6.88830 0.61825  11
   5  11   5 6.80803 0.48983  14
   5  11   5 6.65238 0.44830  18
  -6 -11  -5 21.8037  0.7402  16
   6  11   5 21.1002  0.6800  18
   6  11   5 20.2722  0.7284  14
  -7 -11  -5 4.13179 0.32612  16
   7  11   5 3.60301 0.31504  14
   7  11   5 4.10325 0.28327  18
  -3  12   5 9.63173 0.41487  13
  -2  12   5 0.94461 0.22462  13
   1 -12  -5 8.03017 0.48030  16
  -1  12   5 8.45792 0.40043  18
  -1  12   5 9.51899 0.48330  13
   0 -12  -5 5.46406 0.44758  16
   0  12   5 5.34323 0.37255  18
  -1 -12  -5 39.5764  1.1463  16
   1  12   5 40.5167  1.0475  18
  -2 -12  -5 0.44150 0.23830  16
   2  12   5 0.07743 0.18233  18
  -3 -12  -5 93.6815  2.0654  16
   3  12   5 95.7469  1.9620  18
   3  12   5 95.6504  2.0412  14
  -4 -12  -5 36.8469  1.0413  16
   4  12   5 37.0702  0.9567  18
   4  12   5 36.1010  1.0153  14
  -5 -12  -5 8.09887 0.45728  16
   5  12   5 8.31992 0.44525  14
   5  12   5 8.58574 0.39949  18
  -6 -12  -5 19.9119  0.6099  16
   6  12   5 19.5834  0.6201  14
   6  12   5 20.1461  0.5396  18
   0 -13  -5 18.5867  0.6142  16
  -1 -13  -5 48.3222  1.1567  16
   1  13   5 47.1156  0.9532  18
  -2 -13  -5 4.21571 0.35842  16
   2  13   5 4.07897 0.25328  18
  -3 -13  -5 58.4459  1.3322  16
   3  13   5 59.7787  1.1690  18
  -4 -13  -5 0.99808 0.20607  16
   4  13   5 1.39331 0.14466  18
   4  10  -6 27.6485  0.7211  19
   3  10  -6 29.9872  0.7865  19
   3  10  -6 29.9199  0.7697  13
   2  10  -6 0.40777 0.17849  13
   1  10  -6 26.8484  0.7597  13
   1  10  -6 26.1337  0.7211  19
   0  10  -6 0.13780 0.14165  19
   0  10  -6 0.28754 0.16523  13
   0 -10   6 0.37628 0.18427  16
  -1  10  -6 4.77793 0.26560  19
  -1  10  -6 4.47404 0.30328  13
   1 -10   6 4.75852 0.31216  16
  -6  -9   6 10.0080  0.4098  17
   5   9  -6 0.82803 0.20137  19
   4   9  -6 22.1954  0.7291  19
   4   9  -6 23.4391  0.7147  13
   4   9  -6 23.6335  0.7571  17
   3   9  -6 0.89288 0.26630  17
   3   9  -6 1.11353 0.24517  13
   2   9  -6 23.0741  0.7903  13
   2   9  -6 22.4581  0.7502  19
   2   9  -6 22.0923  0.9113  12
   2   9  -6 22.3839  0.7739  17
  -2  -9   6 21.8801  0.9785  11
   1   9  -6 8.11248 0.57948  12
   1   9  -6 8.57707 0.50675  13
   1   9  -6 7.48395 0.48738  17
   1   9  -6 8.21984 0.45717  19
  -1  -9   6 7.30056 0.60183  11
   0   9  -6 12.5597  0.6819  12
   0   9  -6 12.1446  0.5738  17
   0   9  -6 12.6427  0.5357  19
   0   9  -6 12.0438  0.5766  13
   0  -9   6 11.7196  0.5712  16
   0  -9   6 11.1257  0.7184  11
  -1   9  -6 9.20021 0.49418  17
  -1   9  -6 10.2772  0.4665  19
  -1   9  -6 9.54124 0.59293  12
  -1   9  -6 9.57833 0.50861  13
   1  -9   6 9.24522 0.50780  16
  -2   9  -6 7.83971 0.42503  13
  -2   9  -6 7.84306 0.38596  19
  -2   9  -6 8.24055 0.43138  17
   2  -9   6 8.02098 0.45550  16
  -3   9  -6 25.3442  0.6417  19
  -3   9  -6 24.4653  0.6573  13
   3  -9   6 26.3414  0.7372  16
   7   8  -6 216.764   3.902  14
   6   8  -6 65.8980  1.4882  14
   6   8  -6 62.1840  1.4620  19
  -6  -8   6 66.6984  1.4508  17
   5   8  -6 11.4659  0.5721  14
   5   8  -6 11.0993  0.5413  19
   5   8  -6 12.7011  0.6040  17
  -5  -8   6 11.5574  0.6821  12
   4   8  -6 59.2934  1.4243  13
   4   8  -6 56.3950  1.6892  12
   4   8  -6 59.6819  1.4569  17
   4   8  -6 59.4092  1.4505  19
   3   8  -6 66.7615  1.5889  17
   3   8  -6 64.2590  1.5635  13
   3   8  -6 65.9174  1.5817  19
   3   8  -6 65.9697  1.8734  12
  -3  -8   6 67.6405  2.0283  11
   2   8  -6 9.26258 0.56378  13
   2   8  -6 10.1025  0.6799  12
   2   8  -6 9.75843 0.58756  17
   2   8  -6 9.87510 0.52392  19
  -2  -8   6 8.96131 0.69014  11
  -2  -8   6 8.55681 0.62884   9
   1   8  -6 63.2338  1.5635  17
   1   8  -6 62.9464  1.5155  19
   1   8  -6 61.6045  1.8289  12
   1   8  -6 65.0879  1.5968  13
  -1  -8   6 63.1892  1.9972  11
   0   8  -6 2.52790 0.31822  19
   0   8  -6 2.54528 0.35603  13
   0   8  -6 2.39411 0.34688  17
   0   8  -6 2.54259 0.42295  12
   0  -8   6 2.56241 0.40673   9
   0  -8   6 2.91615 0.48831  11
  -1   8  -6 142.936   2.868  13
  -1   8  -6 144.258   2.912  16
  -1   8  -6 145.536   2.825  17
  -1   8  -6 143.684   3.345  12
  -1   8  -6 144.562   2.804  19
   1  -8   6 139.919   3.622  11
  -2   8  -6 17.4740  0.6961  13
  -2   8  -6 17.4668  0.6460  19
  -2   8  -6 17.0886  0.7324  16
  -2   8  -6 17.2627  0.8210  12
  -2   8  -6 16.8647  0.6911  17
   2  -8   6 17.1871  0.9068  11
  -3   8  -6 25.8645  0.9755  12
  -3   8  -6 25.9907  0.7964  13
  -3   8  -6 27.4319  0.7828  19
  -3   8  -6 27.9906  0.8875  16
  -3   8  -6 27.7482  0.8351  17
  -4   8  -6 65.3079  1.3529  17
  -4   8  -6 63.0486  1.3285  19
  -4   8  -6 66.3639  1.4509  16
   7   7  -6 8.47661 0.46738  14
  -7  -7   6 8.30637 0.46413  17
   6   7  -6 121.951   2.570  14
   6   7  -6 124.926   2.455  17
  -6  -7   6 120.586   2.894  12
   5   7  -6 190.073   3.695  14
   5   7  -6 186.129   3.500  17
   5   7  -6 187.792   3.597  19
  -5  -7   6 176.591   4.629   9
   4   7  -6 78.2885  1.8526  17
   4   7  -6 81.9369  1.8415  13
   4   7  -6 80.2372  2.2018  12
   4   7  -6 81.9598  1.9325  14
   4   7  -6 79.1426  1.8528  19
   3   7  -6 1.98903 0.40603  12
   3   7  -6 1.38216 0.31916  17
   3   7  -6 1.67633 0.28775  19
   3   7  -6 1.65482 0.30954  13
  -3  -7   6 2.72519 0.43575   9
  -3  -7   6 1.61299 0.39741  11
   2   7  -6 32.5074  1.2131  12
   2   7  -6 31.8000  0.9871  19
   2   7  -6 31.1531  1.0267  13
   2   7  -6 31.2941  1.0321  17
  -2  -7   6 31.1760  1.2904  11
  -2  -7   6 30.2200  1.2364   9
   1   7  -6 1.89932 0.38235  12
   1   7  -6 1.64618 0.31240  13
   1   7  -6 1.76627 0.27416  19
   1   7  -6 2.09110 0.33408  17
  -1  -7   6 1.55464 0.41021  11
  -1  -7   6 1.68415 0.37301   9
   0   7  -6 10.3839  0.5325  19
   0   7  -6 9.84340 0.61899  16
   0   7  -6 11.3256  0.6258  17
   0   7  -6 12.3877  0.7325  12
   0   7  -6 10.0418  0.5995  13
   0  -7   6 10.1637  0.7480  11
  -1   7  -6 20.9913  0.8428  13
  -1   7  -6 22.2952  0.8773  16
  -1   7  -6 21.9148  0.9912  12
  -1   7  -6 21.8185  0.8369  17
  -1   7  -6 22.0110  0.7706  19
  -2   7  -6 67.9423  1.7244  16
  -2   7  -6 68.9279  1.6816  13
  -2   7  -6 69.0530  1.9731  12
  -2   7  -6 68.9800  2.1435  11
  -2   7  -6 68.5849  1.6463  17
  -2   7  -6 69.5651  1.5945  19
   2  -7   6 70.0640  2.1315   9
  -3   7  -6 12.0987  0.7785  11
  -3   7  -6 10.5490  0.5223  19
  -3   7  -6 11.6900  0.6356  16
  -3   7  -6 12.2336  0.7249  12
  -3   7  -6 11.2361  0.5940  17
  -3   7  -6 11.6938  0.5762  13
  -4   7  -6 7.26799 0.55230  12
  -4   7  -6 6.28933 0.56273  11
  -4   7  -6 6.94628 0.48609  16
  -4   7  -6 6.19085 0.45243  17
  -4   7  -6 7.15296 0.41168  19
  -5   7  -6 16.7151  0.5835  17
  -5   7  -6 16.4515  0.5304  19
  -5   7  -6 16.6515  0.6265  16
   8   6  -6 34.8634  0.9391  14
  -8  -6   6 35.5956  0.9290  17
   7   6  -6 12.6430  0.6131  14
  -7  -6   6 12.6978  0.7113  12
  -7  -6   6 13.0530  0.6050  17
   6   6  -6 35.1625  1.1244  14
   6   6  -6 36.4941  1.1041  17
  -6  -6   6 35.4005  1.2844  12
  -6  -6   6 33.6678  1.2505   9
   5   6  -6 5.40117 0.50265  17
   5   6  -6 6.70814 0.54343  14
   5   6  -6 5.32320 0.45294  19
   5   6  -6 6.68753 0.59293  12
  -5  -6   6 5.50081 0.52133   9
   4   6  -6 18.5638  0.9190  12
   4   6  -6 18.4107  0.7916  17
   4   6  -6 17.8924  0.8239  14
   4   6  -6 19.0552  0.7674  13
   3   6  -6 46.2343  1.3007  13
   3   6  -6 46.8344  1.5391  12
   3   6  -6 46.9171  1.2592  19
   3   6  -6 45.9621  1.3040  17
  -3  -6   6 44.4576  2.1975   2
  -3  -6   6 48.6114  1.6333  11
  -3  -6   6 47.6990  1.6386   9
   2   6  -6 11.4590  0.6132  13
   2   6  -6 10.3441  0.5949  17
   2   6  -6 9.67253 0.68428  12
   2   6  -6 11.0487  0.5473  19
  -2  -6   6 11.1023  0.7634  11
   1   6  -6 252.245   5.359  12
   1   6  -6 248.618   4.520  19
   1   6  -6 242.716   4.571  13
   1   6  -6 245.311   4.502  17
  -1  -6   6 250.500   5.742  11
   0   6  -6 326.375   6.731  12
   0   6  -6 326.364   5.787  13
   0   6  -6 313.912   5.611  17
   0   6  -6 316.033   5.684  19
   0   6  -6 324.636   7.232  11
   0   6  -6 321.990   5.818  16
  -1   6  -6 43.4733  1.2730  16
  -1   6  -6 41.7061  1.2216  17
  -1   6  -6 43.0801  1.2681  13
  -1   6  -6 42.2868  1.1351  19
  -1   6  -6 43.7917  1.4705  12
  -1   6  -6 43.3895  1.5902  11
  -2   6  -6 2.65352 0.47116  11
  -2   6  -6 2.74333 0.38011  13
  -2   6  -6 2.58783 0.43623  12
  -2   6  -6 2.54824 0.32068  19
  -2   6  -6 2.79715 0.37901  17
  -2   6  -6 2.62412 0.38660  16
  -3   6  -6 29.1106  1.1657  12
  -3   6  -6 27.7743  1.0041  16
  -3   6  -6 27.6626  0.9564  17
  -3   6  -6 29.0246  1.2707  11
  -3   6  -6 27.2775  0.8744  19
  -3   6  -6 29.2775  0.9799  13
  -4   6  -6 0.78927 0.33226  11
  -4   6  -6 0.34175 0.19577  19
  -4   6  -6 0.70522 0.28041  16
  -4   6  -6 0.49391 0.29144  12
  -4   6  -6 0.48905 0.25686  17
   4  -6   6 0.47456 0.29202   9
  -5   6  -6 58.0024  1.6850  12
  -5   6  -6 59.1542  1.3966  17
  -5   6  -6 60.9112  1.3537  19
  -5   6  -6 58.8186  1.4632  16
  -5   6  -6 56.2125  1.7957  11
  -6   6  -6 3.38257 0.26676  19
  -6   6  -6 3.42832 0.30674  17
  -6   6  -6 3.74564 0.33160  16
  -9  -5   6 9.24677 0.37946  18
   8   5  -6 9.16847 0.48001  14
  -8  -5   6 7.05837 0.53307  12
  -8  -5   6 6.58219 0.43383  17
   7   5  -6 4.26884 0.42423  14
  -7  -5   6 4.46521 0.51057  12
  -7  -5   6 3.65926 0.41144  17
   6   5  -6 12.0746  0.6806  17
   6   5  -6 12.7371  0.6823  14
  -6  -5   6 12.3243  0.7234   9
  -6  -5   6 13.1274  0.8157  12
   5   5  -6 5.91895 0.52473  14
   5   5  -6 5.44903 0.47682  19
   5   5  -6 5.50030 0.51090  17
   5   5  -6 5.04868 0.56614  12
  -5  -5   6 5.30841 0.52349   9
   4   5  -6 394.263   7.904  12
   4   5  -6 384.547   6.779  19
   4   5  -6 379.500   7.065  14
   4   5  -6 383.607   6.604  17
   4   5  -6 389.695   6.701  13
  -4  -5   6 371.637   9.519   2
   3   5  -6 0.28899 0.26227  12
   3   5  -6 0.35806 0.25798  17
  -3  -5   6 0.00788 0.26457   9
  -3  -5   6 1.12806 0.51908   3
  -3  -5   6 0.24287 0.27080  11
  -3  -5   6 0.44300 0.55274   2
  -3  -5   6 0.08267 0.34653   8
   2   5  -6 10.9726  0.7045  12
  -2  -5   6 9.63630 1.03623   2
  -2  -5   6 13.3424  0.7649  11
  -2  -5   6 10.6143  1.1186   3
  -2  -5   6 11.5257  0.8659   8
   1   5  -6 84.4992  2.2055  12
  -1  -5   6 81.3736  2.8517   3
   0   5  -6 103.941   2.604  12
   0   5  -6 105.981   2.818  11
   0  -5   6 101.414   3.317   3
  -1   5  -6 556.824  11.834  11
  -1   5  -6 563.483  11.030  12
   1  -5   6 546.038  12.198   3
  -2   5  -6 10.2632  0.6309  13
  -2   5  -6 10.0928  0.6789  12
  -2   5  -6 8.90285 0.55594  17
  -2   5  -6 9.67657 0.49247  19
  -2   5  -6 9.91602 0.61816  16
  -2   5  -6 9.95547 0.75026  11
  -3   5  -6 69.5517  1.7341  17
  -3   5  -6 76.9471  2.1242  12
  -3   5  -6 71.0240  1.8342  16
  -3   5  -6 74.1959  2.2696  11
  -3   5  -6 73.2513  1.6489  19
   3  -5   6 71.9657  2.7193  10
  -4   5  -6 79.1736  2.1832  12
  -4   5  -6 75.5808  1.8958  16
  -4   5  -6 74.9225  1.7953  17
  -4   5  -6 74.4262  1.7058  19
  -4   5  -6 75.7461  2.3254  11
   4  -5   6 75.7025  2.8631  10
  -5   5  -6 18.7998  0.8035  16
  -5   5  -6 19.1204  0.7806  17
  -5   5  -6 19.7803  0.9340  12
  -5   5  -6 18.5905  0.9770  11
  -5   5  -6 18.6697  0.7018  19
   5  -5   6 18.1832  1.3751  10
  -6   5  -6 82.2259  1.7208  19
  -6   5  -6 81.7939  1.8344  16
  -6   5  -6 79.3363  2.1096  12
  -6   5  -6 82.8475  1.7730  17
  -7   5  -6 17.5754  0.5770  17
  -7   5  -6 16.9869  0.5094  19
  -7   5  -6 17.8496  0.5959  16
   9   4  -6 11.9739  0.4649  14
  -9  -4   6 11.4351  0.4715  18
  -9  -4   6 11.8641  0.4781  17
   8   4  -6 167.576   3.294  14
  -8  -4   6 169.072   3.805  12
  -8  -4   6 169.456   3.168  17
   7   4  -6 126.657   2.691  14
  -7  -4   6 122.499   3.259   9
  -7  -4   6 123.522   2.554  17
  -7  -4   6 123.684   3.058  12
   6   4  -6 19.5632  0.8410  14
   6   4  -6 19.2584  0.8361  17
  -6  -4   6 20.0397  0.9383   9
  -6  -4   6 19.3933  0.9660  12
   5   4  -6 0.73788 0.29200  17
   5   4  -6 0.73468 0.30452  12
   5   4  -6 0.13711 0.24543  14
   5   4  -6 0.46351 0.22794  19
  -5  -4   6 1.16315 0.61996   2
  -5  -4   6 0.61239 0.28088   9
   4   4  -6 2.87119 0.42744  12
  -4  -4   6 2.81327 0.64705   3
  -4  -4   6 2.31650 0.51848   8
  -4  -4   6 1.95834 0.58928   2
  -4  -4   6 2.66161 0.39372   9
   3   4  -6 8.44282 0.59711  12
  -3  -4   6 7.67655 0.94389   2
  -3  -4   6 8.71751 0.74330   8
  -3  -4   6 9.71945 0.97117   7
  -3  -4   6 8.75275 0.94993   3
   2   4  -6 126.674   2.961  12
  -2  -4   6 125.522   3.798   2
  -2  -4   6 123.012   3.441   7
  -2  -4   6 125.478   3.099  11
  -2  -4   6 123.246   3.905   4
  -2  -4   6 123.906   3.598   3
  -2  -4   6 126.131   3.425   8
   1   4  -6 70.7418  2.0139  11
   1   4  -6 72.6831  1.9241  12
  -1  -4   6 68.7121  2.6514   4
  -1  -4   6 71.7498  2.4562   3
  -1  -4   6 70.0897  2.3222   7
  -1  -4   6 72.1953  2.4906   2
   0   4  -6 92.2222  2.4909  11
   0   4  -6 91.3047  2.3182  12
   0  -4   6 91.9881  3.2078   4
   0  -4   6 92.8485  2.7875   7
   0  -4   6 91.4561  2.9223   3
   0  -4   6 96.6457  2.6358   8
  -1   4  -6 21.2764  0.9150  12
  -1   4  -6 21.6944  1.0011  11
   1  -4   6 22.5041  1.2683   7
   1  -4   6 23.7663  1.3622   3
   1  -4   6 24.7804  1.4844   4
   1  -4   6 21.9433  1.0541   8
  -2   4  -6 22.4250  0.9721  12
  -2   4  -6 23.4707  1.0711  11
   2  -4   6 23.1409  1.3627   3
   2  -4   6 24.6102  1.1454   8
  -3   4  -6 5.12975 0.47670  17
  -3   4  -6 5.80218 0.59019  11
  -3   4  -6 4.92226 0.48625  16
  -3   4  -6 5.03032 0.38327  19
  -3   4  -6 5.15275 0.55092  12
   3  -4   6 4.71036 0.81511  10
  -4   4  -6 16.0528  0.9433  11
  -4   4  -6 15.7217  0.7461  17
  -4   4  -6 17.6098  0.9050  12
  -4   4  -6 15.1279  0.6432  19
  -4   4  -6 16.7015  0.7998  16
   4  -4   6 15.7538  1.3093  10
  -5   4  -6 9.48990 0.60201  17
  -5   4  -6 10.0835  0.7638  11
  -5   4  -6 8.93823 0.68788  12
  -5   4  -6 9.02473 0.60528  16
  -5   4  -6 9.29074 0.51785  19
   5  -4   6 10.2286  1.2055  10
  -6   4  -6 78.0268  1.7887  17
  -6   4  -6 74.0342  2.2529  11
  -6   4  -6 78.7252  1.7350  19
  -6   4  -6 80.0418  2.1446  12
  -6   4  -6 78.9265  1.8619  16
   6  -4   6 75.6231  2.8527  10
  -7   4  -6 30.4803  1.0816  12
  -7   4  -6 31.5941  0.8471  19
  -7   4  -6 31.1298  0.9274  16
  -7   4  -6 32.9544  0.9217  17
  -8   4  -6 10.1400  0.3917  17
  -8   4  -6 9.62844 0.32653  19
  -9  -3   6 2.77440 0.29329  17
  -9  -3   6 2.96673 0.29974  18
   8   3  -6 91.4647  2.0070  14
  -8  -3   6 88.2400  2.3489  12
  -8  -3   6 89.6487  1.9555  17
   7   3  -6 26.2960  0.9548  14
  -7  -3   6 26.2419  0.9371  17
  -7  -3   6 25.3522  1.0489   9
  -7  -3   6 28.4049  1.1555  12
   6   3  -6 286.228   5.042  17
   6   3  -6 274.166   5.329  14
  -6  -3   6 285.315   6.019  12
  -6  -3   6 284.231   6.820   9
  -6  -3   6 272.298   7.450   2
   5   3  -6 28.7664  1.1399  12
   5   3  -6 29.7207  0.9850  17
   5   3  -6 28.2592  1.0202  14
  -5  -3   6 31.2061  1.7678   2
  -5  -3   6 30.3638  1.1748   9
  -5  -3   6 27.3273  1.4139   8
   4   3  -6 5.92670 0.53462  12
   4   3  -6 6.99206 0.82840   3
  -4  -3   6 6.33656 0.69157   8
  -4  -3   6 6.37820 0.89606   2
  -4  -3   6 6.88455 0.94720   4
  -4  -3   6 6.35915 0.52491   9
  -4  -3   6 7.15555 0.84453   7
  -4  -3   6 6.42844 1.02227   5
   3   3  -6 91.2611  2.3735  12
   3   3  -6 94.9922  2.9323   3
  -3  -3   6 95.0989  2.7708   8
  -3  -3   6 94.4660  3.1807   4
  -3  -3   6 96.9932  3.5872   5
  -3  -3   6 109.949   3.307   2
  -3  -3   6 97.5213  2.8138   7
   2   3  -6 26.7380  1.3140   3
   2   3  -6 26.1449  0.9705  12
  -2  -3   6 28.2040  1.4307   2
  -2  -3   6 26.0266  1.5197   5
  -2  -3   6 27.2050  1.1048   8
  -2  -3   6 28.8154  1.4749   4
  -2  -3   6 28.8951  1.2948   7
   1   3  -6 27.3244  1.0306  11
  -1  -3   6 27.9710  1.0443   8
  -1  -3   6 29.2738  1.4688   4
  -1  -3   6 28.1883  1.3691   2
  -1  -3   6 30.6828  1.3747   3
  -1  -3   6 28.7162  1.2878   7
   0   3  -6 338.752   7.420  11
   0  -3   6 360.582   7.690   8
   0  -3   6 334.287   8.313   4
   0  -3   6 344.883   7.732   3
  -1   3  -6 7.98536 0.54888  12
  -1   3  -6 5.82986 0.51855  11
   1  -3   6 6.96111 0.78490   3
   1  -3   6 7.42431 0.80690   4
   1  -3   6 7.10816 0.67909   7
   1  -3   6 6.69718 0.50323   8
  -2   3  -6 223.019   4.949  12
  -2   3  -6 232.043   5.338  11
   2  -3   6 240.781   5.227   6
   2  -3   6 230.481   6.118   4
   2  -3   6 237.420   5.675   3
   2  -3   6 238.768   5.537   8
   2  -3   6 236.066   5.878  10
  -3   3  -6 315.221   6.579  12
  -3   3  -6 319.165   7.055  11
   3  -3   6 312.685   6.863   6
   3  -3   6 318.237   7.454   8
   3  -3   6 313.630   7.721  10
  -4   3  -6 103.948   2.664  12
  -4   3  -6 98.7023  2.3024  16
  -4   3  -6 101.778   2.236  17
  -4   3  -6 100.006   2.115  19
  -4   3  -6 105.226   2.849  11
   4  -3   6 105.473   3.504  10
  -5   3  -6 2.65504 0.48881  11
  -5   3  -6 4.87105 0.40113  19
  -5   3  -6 3.35875 0.50250  12
  -5   3  -6 2.65696 0.40116  16
  -5   3  -6 3.12372 0.41804  17
   5  -3   6 2.69161 0.73724  10
  -6   3  -6 0.76284 0.23766  19
  -6   3  -6 0.70097 0.33632  11
  -6   3  -6 0.39368 0.28168  17
  -6   3  -6 0.81452 0.31936  12
  -6   3  -6 0.69607 0.29221  16
   6  -3   6 1.68392 0.37142   9
   6  -3   6 0.32473 0.53567  10
  -7   3  -6 0.39861 0.19869  19
  -7   3  -6 -0.1605  0.2293  12
  -7   3  -6 0.45788 0.29838  11
  -7   3  -6 0.17666 0.23562  16
  -7   3  -6 0.16492 0.23385  17
  -8   3  -6 2.84017 0.28067  16
  -8   3  -6 3.01404 0.30389  17
  -8   3  -6 2.92516 0.26133  19
  -9  -2   6 21.7360  0.6886  17
  -9  -2   6 19.4945  0.8118  12
  -9  -2   6 21.1773  0.6785  18
   8   2  -6 49.9813  1.3228  14
  -8  -2   6 51.8543  1.3296  17
  -8  -2   6 49.8616  1.5882  12
   7   2  -6 120.965   2.595  14
  -7  -2   6 113.137   3.904   1
  -7  -2   6 117.034   2.484  17
  -7  -2   6 118.536   3.166   9
  -7  -2   6 123.485   3.026  12
   6   2  -6 400.759   7.218  14
  -6  -2   6 390.062   6.770  17
  -6  -2   6 395.872   9.331   9
  -6  -2   6 404.147   9.929   1
  -6  -2   6 385.084   9.724   2
  -6  -2   6 393.891   8.103  12
   5   2  -6 134.953   3.795   3
  -5  -2   6 129.082   3.746   8
  -5  -2   6 133.634   3.472   9
  -5  -2   6 129.494   3.121  12
  -5  -2   6 131.435   4.086   1
  -5  -2   6 127.277   4.103   2
   4   2  -6 1.54735 0.49166   4
   4   2  -6 2.33664 0.53970   3
   4   2  -6 1.53387 0.31639  12
  -4  -2   6 2.44844 0.45293   8
  -4  -2   6 2.65137 0.61615   2
  -4  -2   6 1.69292 0.62720   5
  -4  -2   6 1.46415 0.49361   7
  -4  -2   6 1.82462 0.33012   9
   3   2  -6 23.9084  0.9227  12
   3   2  -6 25.9269  1.2662   3
   3   2  -6 25.5931  1.3541   4
  -3  -2   6 23.1815  1.5208   5
  -3  -2   6 25.6216  1.1866   7
  -3  -2   6 25.8677  1.0789   8
  -3  -2   6 25.7629  1.3861   2
   2   2  -6 1053.11   22.68   4
   2   2  -6 1064.49   21.07   3
  -2  -2   6 1040.60   22.34   2
  -2  -2   6 1034.48   25.35   5
  -2  -2   6 1081.65   22.51   8
  -2  -2   6 1022.21   19.84   7
   1   2  -6 176.008   4.281   3
  -1  -2   6 181.228   4.527   2
  -1  -2   6 174.255   4.624   4
  -1  -2   6 175.835   4.960   5
  -1  -2   6 172.609   4.058   7
   0  -2   6 23.3392  1.0881   7
   0  -2   6 25.0678  1.2687   4
   0  -2   6 26.6312  1.2076   2
   0  -2   6 24.7753  1.1640   3
  -1   2  -6 14.5129  0.7107  11
   1  -2   6 13.6211  0.9425   4
   1  -2   6 14.5149  0.8918   3
   1  -2   6 15.2196  0.8913   7
   1  -2   6 14.0246  0.7793   6
  -2   2  -6 34.9557  1.2167  11
  -2   2  -6 32.5357  1.4332   7
  -2   2  -6 36.1645  1.5861  10
   2  -2   6 37.8791  1.4914   3
   2  -2   6 35.9000  1.3777   6
   2  -2   6 36.0028  1.6195   4
  -3   2  -6 47.9187  1.5579  11
  -3   2  -6 46.4400  1.8459   7
  -3   2  -6 46.1260  1.4579  12
  -3   2  -6 46.2778  1.9397  10
   3  -2   6 46.2645  1.7691   6
   3  -2   6 49.2617  1.5735   8
  -4   2  -6 15.4566  1.1797  10
  -4   2  -6 16.0015  0.8383  12
  -4   2  -6 16.4632  0.8952  11
   4  -2   6 16.8480  0.9980   8
  -5   2  -6 86.2921  1.8874  19
  -5   2  -6 85.8579  2.0628  16
  -5   2  -6 90.1707  2.5610  11
  -5   2  -6 87.3024  2.0149  17
  -5   2  -6 86.4233  2.3868  12
   5  -2   6 90.8745  3.2400  10
  -6   2  -6 22.9773  1.0537  12
  -6   2  -6 23.8691  0.9093  17
  -6   2  -6 22.8458  0.8180  19
  -6   2  -6 24.1277  0.8807  15
  -6   2  -6 23.0760  1.1163  11
  -6   2  -6 22.9300  0.9306  16
   6  -2   6 22.4190  1.5718  10
  -7   2  -6 41.3711  1.1181  19
  -7   2  -6 39.7372  1.4703  11
  -7   2  -6 40.1609  1.4000  12
  -7   2  -6 40.9233  1.2100  16
  -7   2  -6 41.6213  1.1856  17
   7  -2   6 37.6708  1.9870  10
  -8   2  -6 9.17611 0.58961  12
  -8   2  -6 9.87293 0.50384  16
  -8   2  -6 10.2048  0.4746  19
  -8   2  -6 9.80485 0.50746  17
   8  -2   6 10.1284  0.4865  15
  -9  -1   6 13.9925  0.5589  17
  -9  -1   6 14.1387  0.6880  12
  -9  -1   6 14.3991  0.5686  18
  -8  -1   6 1.42127 0.30925  17
  -8  -1   6 1.40040 0.36041  12
   7   1  -6 9.68696 0.58984  14
  -7  -1   6 11.4837  0.7490  12
  -7  -1   6 9.18206 0.58845  17
  -7  -1   6 9.96482 1.21747   1
  -7  -1   6 8.54243 0.59564   9
   6   1  -6 24.5069  0.9110  14
  -6  -1   6 25.1418  1.6548   1
  -6  -1   6 25.8755  0.9211  17
  -6  -1   6 25.3848  1.0897  12
  -6  -1   6 25.9171  1.0736   9
  -6  -1   6 27.2282  1.7049   2
   5   1  -6 4.47509 0.75653   4
   5   1  -6 4.63745 0.71711   3
  -5  -1   6 5.88653 0.71327   8
  -5  -1   6 5.34422 0.54972  12
  -5  -1   6 7.29660 0.54226   9
  -5  -1   6 6.05356 0.88767   2
  -5  -1   6 4.87312 0.81576   1
   4   1  -6 70.5867  2.5195   4
   4   1  -6 71.6845  1.9161  12
   4   1  -6 71.3736  2.3351   3
  -4  -1   6 73.5695  2.2068   7
  -4  -1   6 73.5081  2.6286   1
  -4  -1   6 70.5026  3.0239   5
  -4  -1   6 74.4687  2.0742   9
  -4  -1   6 71.3557  2.2501   8
  -4  -1   6 75.8283  2.6274   2
   3   1  -6 1.18956 0.36134   3
   3   1  -6 1.67996 0.42354   4
  -3  -1   6 2.79103 0.62928   5
  -3  -1   6 1.39660 0.34881   8
  -3  -1   6 1.39270 0.43435   2
  -3  -1   6 1.50657 0.38728   7
  -3  -1   6 1.94683 0.48823   1
   2   1  -6 414.226   9.529   4
   2   1  -6 415.481   8.855   3
  -2  -1   6 405.071   9.511   1
  -2  -1   6 432.465   9.160   8
  -2  -1   6 409.748  10.662   5
  -2  -1   6 415.891   8.313   7
  -2  -1   6 424.251   9.456   2
   1   1  -6 68.7260  2.1377   2
   1   1  -6 68.9445  2.2279   4
   1   1  -6 70.2732  2.0687   3
  -1  -1   6 71.0280  2.4050   5
  -1  -1   6 67.7856  1.9073   7
   0   1  -6 45.7321  1.5007   3
   0   1  -6 41.0568  1.4693   2
   0  -1   6 43.9348  1.5872   4
   0  -1   6 38.6418  1.3688   7
   0  -1   6 38.6494  1.1612   6
   0  -1   6 38.0053  1.5397   5
  -1   1  -6 70.0767  2.1455  10
  -1   1  -6 73.8117  2.0858   7
   1  -1   6 73.3790  2.0909   3
   1  -1   6 71.7015  1.8877   6
   1  -1   6 71.3273  2.2514   4
  -2   1  -6 0.87303 0.24948  11
  -2   1  -6 1.02799 0.35089   7
  -2   1  -6 0.51368 0.32288  10
   2  -1   6 0.17065 0.27669   3
   2  -1   6 0.33841 0.30766   6
   2  -1   6 0.41148 0.35145   4
  -3   1  -6 357.681   7.644  11
  -3   1  -6 359.427   7.571   7
  -3   1  -6 354.169   8.218  10
   3  -1   6 343.812   7.284   6
  -4   1  -6 7.56955 0.92380  10
  -4   1  -6 7.31005 0.58795  12
  -4   1  -6 6.77978 0.80996   7
  -4   1  -6 6.45472 0.56440  11
   4  -1   6 6.47634 0.80874   6
   4  -1   6 7.80811 0.66479   8
  -5   1  -6 437.833  10.194  10
  -5   1  -6 428.052   7.383  19
  -5   1  -6 438.727   9.346  11
  -5   1  -6 422.910   7.558  16
  -5   1  -6 432.481   8.756  12
  -5   1  -6 420.878   7.310  17
   5  -1   6 427.717  10.048   8
  -6   1  -6 17.6754  0.8029  16
  -6   1  -6 18.1045  0.9436  12
  -6   1  -6 18.5221  0.7030  19
  -6   1  -6 18.2280  0.9827  11
  -6   1  -6 17.9560  0.7771  15
  -6   1  -6 18.0858  0.8149  17
   6  -1   6 17.8832  1.3856  10
  -7   1  -6 4.14719 0.45070  17
  -7   1  -6 4.02095 0.44016  16
  -7   1  -6 4.11620 0.52859  12
  -7   1  -6 4.36963 0.39980  19
  -7   1  -6 5.11757 0.43366  15
  -7   1  -6 3.97460 0.53739  11
   7  -1   6 4.12822 0.87741  10
   7  -1   6 3.69667 0.46484   9
  -8   1  -6 34.6376  1.0114  17
  -8   1  -6 35.0142  1.0193  16
  -8   1  -6 34.2363  0.9621  19
  -8   1  -6 34.3205  1.1976  12
   8  -1   6 33.3186  0.9653  15
  -9   1  -6 2.30791 0.25968  17
  -9   1  -6 2.15700 0.22246  19
   9  -1   6 2.43869 0.23653  15
  -9   0   6 9.50173 0.45493  17
  -9   0   6 9.22975 0.45243  18
  -9   0   6 9.11762 0.56461  12
  -8   0   6 20.3570  0.7631  17
  -8   0   6 18.1594  0.8918  12
  -7   0   6 32.6043  1.9400   1
  -7   0   6 35.6236  1.3321  12
  -7   0   6 35.3179  1.0870  17
  -7   0   6 34.7598  1.2364   9
   6   0  -6 158.277   2.790  18
   6   0  -6 157.948   3.220  14
  -6   0   6 159.603   3.704  12
  -6   0   6 161.733   4.969   1
  -6   0   6 156.311   3.075  17
  -6   0   6 159.049   4.100   9
   5   0  -6 3.39571 0.66311   4
   5   0  -6 3.23165 0.56623   3
  -5   0   6 3.28552 0.67500   2
  -5   0   6 5.60306 0.66835   8
  -5   0   6 3.77722 0.71164   1
  -5   0   6 3.33860 0.43891  12
   4   0  -6 18.1254  1.1193   4
   4   0  -6 18.3189  1.0331   3
  -4   0   6 17.2042  0.9182   8
  -4   0   6 18.4816  0.8041   9
  -4   0   6 17.7647  1.3551   5
  -4   0   6 22.6739  1.3413   1
  -4   0   6 18.3882  1.1385   2
   3   0  -6 70.8115  2.3686   4
   3   0  -6 75.1516  2.3836   2
   3   0  -6 74.4027  2.2224   3
  -3   0   6 72.6015  1.9744   7
  -3   0   6 75.0223  2.4547   1
  -3   0   6 69.6417  2.7002   5
  -3   0   6 72.6685  2.0768   8
   2   0  -6 366.082   8.252   2
   2   0  -6 354.184   8.356   4
   2   0  -6 360.531   7.758   3
  -2   0   6 363.510   7.189   7
  -2   0   6 366.840   9.430   5
  -2   0   6 366.347   7.978   8
  -2   0   6 369.151   8.457   1
   1   0  -6 29.9807  1.2532   4
   1   0  -6 30.6497  1.2057   1
   1   0  -6 30.9065  1.2349   2
   1   0  -6 31.1411  1.1821   3
  -1   0   6 32.9561  1.4005   5
  -1   0   6 30.0927  1.0392   7
   0   0  -6 65.9769  1.9349   2
   0   0  -6 65.8587  1.6007   6
   0   0  -6 64.1820  1.9380   1
   0   0  -6 65.2742  2.0121   4
   0   0  -6 65.4659  1.8646   3
   0   0   6 65.5318  1.7548   7
   0   0   6 69.3295  2.2011   5
  -1   0  -6 326.317   6.727   3
  -1   0  -6 300.023   6.983  10
  -1   0  -6 328.899   8.030   5
  -1   0  -6 320.319   6.470   7
  -1   0  -6 314.152   7.012   2
   1   0   6 319.237   7.239   4
   1   0   6 312.445   6.187   6
  -2   0  -6 12.0729  0.7526   7
  -2   0  -6 10.4874  0.7527   1
  -2   0  -6 11.9884  0.8080  10
   2   0   6 12.6911  0.7151   3
   2   0   6 11.9031  0.7071   6
   2   0   6 13.9171  0.7695   4
  -3   0  -6 479.983   9.815   7
  -3   0  -6 497.117  11.118   1
  -3   0  -6 487.183  10.727  10
  -3   0  -6 477.856  10.162  11
   3   0   6 478.372   9.489   6
  -4   0  -6 71.8315  2.5544  10
  -4   0  -6 72.1064  2.3832   7
  -4   0  -6 71.0579  2.5278   1
  -4   0  -6 73.2657  2.0823  11
  -4   0  -6 68.1247  1.9199  12
   4   0   6 73.7725  2.3162   6
   4   0   6 76.2917  2.1411   8
  -5   0  -6 31.1195  1.2427  11
  -5   0  -6 31.6282  1.6971  10
  -5   0  -6 30.9219  1.2026  12
   5   0   6 32.0656  1.4107   8
  -6   0  -6 160.941   4.769  10
  -6   0  -6 162.729   3.783  12
  -6   0  -6 158.912   3.216  15
  -6   0  -6 156.133   3.157  17
  -6   0  -6 158.158   3.093  19
  -6   0  -6 159.123   3.240  16
  -6   0  -6 160.557   4.010  11
  -7   0  -6 17.3836  0.9640  11
  -7   0  -6 18.4156  0.7282  19
  -7   0  -6 18.1019  0.7965  17
  -7   0  -6 19.4763  0.8285  16
  -7   0  -6 18.5379  0.7914  15
  -7   0  -6 18.9991  0.9436  12
   7   0   6 18.5297  1.4295  10
   7   0   6 18.7780  0.9154   9
  -8   0  -6 6.24388 0.47414  17
  -8   0  -6 6.49274 0.54924  12
  -8   0  -6 5.80047 0.42483  19
  -8   0  -6 6.25956 0.46072  15
  -8   0  -6 6.44615 0.49717  16
  -8   0  -6 5.60199 0.57187  11
  -9   0  -6 -0.0950  0.1469  19
  -9   0  -6 0.05991 0.18579  17
   9   0   6 0.07615 0.17266  15
  -9   1   6 21.8422  0.8549  12
  -9   1   6 23.0097  0.6898  18
  -8   1   6 0.68086 0.28164  18
  -8   1   6 0.11711 0.26274  12
  -7   1   6 0.24033 0.57207   1
  -7   1   6 0.39850 0.30996  12
  -7   1   6 0.81557 0.27737   9
   6  -1  -6 191.927   3.373  18
  -6   1   6 190.690   4.286  12
  -6   1   6 188.434   5.693   1
  -6   1   6 192.618   4.794   9
   5  -1  -6 10.1307  0.9615   4
   5  -1  -6 9.34230 0.87527   3
  -5   1   6 9.09590 0.77612   8
  -5   1   6 10.2154  0.9629   2
  -5   1   6 9.37849 0.62974  12
  -5   1   6 10.3709  1.0973   1
  -5   1   6 9.61337 0.60724   9
   4  -1  -6 1.73898 0.42469   3
   4  -1  -6 1.95497 0.47897   4
  -4   1   6 2.77094 0.34974   9
  -4   1   6 2.39846 0.61439   5
  -4   1   6 2.74853 0.45137   8
  -4   1   6 2.44090 0.58069   1
  -4   1   6 4.92153 0.67858   2
   3  -1  -6 2126.75   45.26   4
   3  -1  -6 2195.86   44.54   2
   3  -1  -6 2149.54   42.02   3
  -3   1   6 2198.65   46.13   1
  -3   1   6 2139.61   45.74   8
  -3   1   6 2125.25   50.85   5
   2  -1  -6 359.731   7.571   3
   2  -1  -6 358.547   8.003   2
   2  -1  -6 354.835   8.185   4
  -2   1   6 344.180   8.250   1
  -2   1   6 353.685   7.803   8
  -2   1   6 355.239   9.171   5
   1  -1  -6 1091.66   23.68   1
   1  -1  -6 1110.35   19.63   6
   1  -1  -6 1099.36   21.63   3
   1  -1  -6 1110.21   23.31   4
   1  -1  -6 1081.72   22.93   2
  -1   1   6 1120.56   26.17   5
  -1   1   6 1075.06   20.19   7
   0  -1  -6 307.955   7.046   4
   0  -1  -6 312.685   7.949   5
   0  -1  -6 309.741   6.962   2
   0  -1  -6 315.125   6.549   3
   0  -1  -6 313.361   5.945   6
   0  -1  -6 308.839   7.182   1
   0   1   6 310.838   6.098   7
  -1  -1  -6 312.811   7.166   1
  -1  -1  -6 302.614   6.147   7
  -1  -1  -6 305.482   6.838   2
  -1  -1  -6 306.855   7.851   5
  -1  -1  -6 310.902   6.000   6
  -2  -1  -6 383.220   7.574   6
  -2  -1  -6 382.456   8.557  10
  -2  -1  -6 384.592   7.807   7
  -2  -1  -6 396.822   9.002   1
  -2  -1  -6 391.933   8.470   2
  -2  -1  -6 403.202   9.833   5
  -3  -1  -6 105.361   3.201   5
  -3  -1  -6 100.264   2.695   7
  -3  -1  -6 98.6012  2.5208  11
  -3  -1  -6 101.542   3.044   1
  -3  -1  -6 100.704   2.940  10
   3   1   6 99.3800  2.6152   6
  -4  -1  -6 188.112   5.075   1
  -4  -1  -6 180.704   4.258  11
  -4  -1  -6 176.941   4.440   7
  -4  -1  -6 185.486   4.847  10
   4   1   6 180.509   4.295   6
   4   1   6 184.735   4.427   8
  -5  -1  -6 366.412   9.307   1
  -5  -1  -6 374.532   8.878  10
  -5  -1  -6 358.771   7.565  12
  -5  -1  -6 376.608   8.115  11
   5   1   6 377.044   8.707   8
  -6  -1  -6 501.431   8.546  17
  -6  -1  -6 504.820  12.404   1
  -6  -1  -6 504.777   8.718  19
  -6  -1  -6 526.412  10.973  11
  -6  -1  -6 506.924   8.830  16
  -6  -1  -6 498.935   8.776  15
  -6  -1  -6 514.660  10.229  12
  -6  -1  -6 515.309  11.827  10
  -7  -1  -6 77.4940  1.7861  19
  -7  -1  -6 78.6264  2.3432  11
  -7  -1  -6 79.6154  3.0022  10
  -7  -1  -6 79.0528  2.2051  12
  -7  -1  -6 77.6291  1.8479  17
  -7  -1  -6 76.2752  1.8710  15
  -7  -1  -6 77.5557  1.8873  16
   7   1   6 78.1325  2.3429   9
  -8  -1  -6 1.65075 0.32750  16
  -8  -1  -6 1.66522 0.31158  15
  -8  -1  -6 1.93529 0.40298  11
  -8  -1  -6 1.44477 0.30589  17
  -8  -1  -6 0.99835 0.26275  19
  -9  -1  -6 10.6214  0.4730  19
  -9  -1  -6 11.1287  0.5200  17
   9  -2  -6 0.19373 0.17966  15
  -9   2   6 0.88345 0.18596  18
   8  -2  -6 17.2096  0.6967  15
  -8   2   6 16.2854  0.6906  18
  -8   2   6 17.5463  0.8291  12
   7  -2  -6 248.487   4.619  15
   7  -2  -6 248.958   4.241  18
  -7   2   6 236.221   6.901   1
  -7   2   6 257.572   5.388  12
   6  -2  -6 99.4240  2.1971  13
   6  -2  -6 96.7477  1.9022  18
   6  -2  -6 98.9228  2.2296  15
  -6   2   6 99.2760  2.5366  12
  -6   2   6 96.8626  2.6928   9
  -6   2   6 96.6568  3.5990   1
   5  -2  -6 107.789   3.245   3
  -5   2   6 111.215   2.657  12
  -5   2   6 103.542   3.679   1
  -5   2   6 103.354   3.173   8
  -5   2   6 113.800   2.953   9
   4  -2  -6 256.173   6.204   2
   4  -2  -6 249.271   5.906   3
   4  -2  -6 244.487   6.394   4
  -4   2   6 256.579   6.043   9
  -4   2   6 260.187   6.647   1
  -4   2   6 247.586   6.093   8
  -4   2   6 240.215   7.182   5
   3  -2  -6 244.933   5.697   3
   3  -2  -6 247.649   6.191   4
   3  -2  -6 253.568   5.980   2
  -3   2   6 253.948   6.316   1
  -3   2   6 243.939   6.903   5
  -3   2   6 244.553   5.828   8
   2  -2  -6 714.182  14.454   3
   2  -2  -6 715.369  15.602   4
   2  -2  -6 722.294  15.278   2
   2  -2  -6 719.699  13.027   6
  -2   2   6 705.409  17.429   5
  -2   2   6 714.779  15.392   8
  -2   2   6 701.382  15.815   1
   1  -2  -6 1215.72   24.69   2
   1  -2  -6 1172.83   25.50   1
   1  -2  -6 1204.09   23.28   3
   1  -2  -6 1182.94   21.22   6
   1  -2  -6 1186.82   25.08   4
  -1   2   6 1139.82   25.03   8
  -1   2   6 1183.66   28.14   5
   0  -2  -6 304.689   7.918   5
   0  -2  -6 307.981   7.188   1
   0  -2  -6 318.354   7.015   4
   0  -2  -6 308.828   5.956   6
   0  -2  -6 306.922   6.473   3
   0  -2  -6 305.432   6.930   2
   0   2   6 306.260   5.898   7
  -1  -2  -6 102.144   2.391   3
  -1  -2  -6 102.449   2.577   4
  -1  -2  -6 94.1126  2.6116  10
  -1  -2  -6 99.2482  2.6606   2
  -1  -2  -6 98.5107  3.0709   5
  -1  -2  -6 101.029   2.345   6
  -1  -2  -6 100.642   2.285   7
  -1  -2  -6 100.646   2.822   1
  -2  -2  -6 1782.33   36.06   2
  -2  -2  -6 1739.42   32.17   7
  -2  -2  -6 1787.32   37.47   1
  -2  -2  -6 1778.54   41.24   5
  -2  -2  -6 1683.54   35.39  10
  -2  -2  -6 1734.25   31.33   6
  -3  -2  -6 40.0021  1.5496  10
  -3  -2  -6 40.3576  1.7645   5
  -3  -2  -6 36.3004  1.2166  11
  -3  -2  -6 40.7041  1.6762   1
  -3  -2  -6 39.3680  1.4245   7
  -3  -2  -6 38.4439  1.3713   6
  -4  -2  -6 8.98201 0.88806   1
  -4  -2  -6 8.69726 0.82022  10
  -4  -2  -6 7.66242 0.72459   7
  -4  -2  -6 8.42432 0.87669   5
  -4  -2  -6 7.82384 0.56866  11
   4   2   6 7.62524 0.67756   6
   4   2   6 8.07323 0.56943   8
  -5  -2  -6 91.9030  2.4958  11
  -5  -2  -6 91.5826  3.0335  10
  -5  -2  -6 89.6057  3.2595   1
  -5  -2  -6 88.7639  2.8447   7
   5   2   6 88.3294  2.6962   8
   5   2   6 89.5253  2.7112   6
  -6  -2  -6 75.1605  1.6960  19
  -6  -2  -6 76.2503  2.2435  11
  -6  -2  -6 73.9590  3.0176   1
  -6  -2  -6 73.5269  1.8007  16
  -6  -2  -6 73.8563  2.8009  10
  -6  -2  -6 71.5652  1.7949  15
  -6  -2  -6 72.4350  1.7634  17
  -7  -2  -6 18.6520  0.8145  15
  -7  -2  -6 17.1985  1.4637   1
  -7  -2  -6 19.7624  1.4386  10
  -7  -2  -6 17.9429  0.7973  17
  -7  -2  -6 18.1987  0.9805  11
  -7  -2  -6 17.2966  0.7930  16
  -7  -2  -6 17.7151  0.7405  19
   7   2   6 17.4829  0.9076   9
  -8  -2  -6 1.91168 0.34645  16
  -8  -2  -6 1.88639 0.39879  11
  -8  -2  -6 1.62630 0.32528  17
  -8  -2  -6 1.69785 0.30110  19
  -8  -2  -6 1.65817 0.31986  15
   8   2   6 2.04775 0.73985  10
   8   2   6 1.63016 0.35072   9
  -9  -2  -6 1.62432 0.25869  15
  -9  -2  -6 1.58055 0.24747  19
  -9  -2  -6 2.14320 0.29096  17
   9  -3  -6 0.28841 0.17130  15
  -9   3   6 0.28755 0.13870  18
   8  -3  -6 49.1036  1.2685  15
  -8   3   6 48.8492  1.2511  18
  -8   3   6 49.7660  1.4848  12
   7  -3  -6 10.9923  0.4040  18
   7  -3  -6 11.9162  0.6431  15
  -7   3   6 12.4673  0.7391  12
  -7   3   6 10.8539  1.2089   1
   6  -3  -6 10.8702  0.4666  18
   6  -3  -6 11.5236  0.6556  15
   6  -3  -6 11.3812  0.6732  13
  -6   3   6 10.6472  0.6387   9
  -6   3   6 11.0046  0.7351  12
  -6   3   6 10.9369  1.1714   1
   5  -3  -6 29.8503  1.5542   3
  -5   3   6 32.1226  1.1688   9
  -5   3   6 32.4642  1.8610   1
   4  -3  -6 0.67352 0.42021   3
   4  -3  -6 2.54972 0.52799   2
   3  -3  -6 506.088  11.773   4
   3  -3  -6 527.029  11.442   2
   3  -3  -6 517.064  10.927   3
  -3   3   6 518.557  13.172   5
  -3   3   6 516.994  11.990   1
  -3   3   6 510.176  11.822   9
   2  -3  -6 5.93167 0.58734   3
   2  -3  -6 6.22547 0.60997  10
   2  -3  -6 6.93368 0.52855   6
   2  -3  -6 7.09601 0.63805   2
   2  -3  -6 5.77418 0.60857   4
  -2   3   6 6.15018 0.70063   5
  -2   3   6 6.21562 0.65169   1
   1  -3  -6 213.085   4.339   6
   1  -3  -6 211.235   4.779   3
   1  -3  -6 215.797   5.064   2
   1  -3  -6 210.802   5.161   4
   1  -3  -6 212.048   5.787   5
   1  -3  -6 199.663   4.866  10
   1  -3  -6 211.123   5.238   1
  -1   3   6 211.220   4.789   8
   0  -3  -6 228.215   4.513   6
   0  -3  -6 218.506   5.213   2
   0  -3  -6 213.121   5.053  10
   0  -3  -6 218.150   5.387   1
   0  -3  -6 223.906   4.833   3
   0  -3  -6 219.931   5.207   4
   0  -3  -6 216.916   5.947   5
   0   3   6 219.657   4.803   8
  -1  -3  -6 81.5411  2.7477   5
  -1  -3  -6 84.9720  2.2435   4
  -1  -3  -6 84.7717  2.0804   3
  -1  -3  -6 84.4712  2.0851   6
  -1  -3  -6 85.6789  2.4088   2
  -1  -3  -6 81.8234  2.4778   1
  -1  -3  -6 78.3625  2.3241  10
  -2  -3  -6 166.243   4.356   1
  -2  -3  -6 162.929   3.637   6
  -2  -3  -6 169.745   3.628   7
  -2  -3  -6 169.644   4.137   2
  -2  -3  -6 164.490   4.800   5
  -2  -3  -6 160.768   4.085  10
  -3  -3  -6 329.810   7.265  11
  -3  -3  -6 336.619   6.857   6
  -3  -3  -6 338.224   7.718  10
  -3  -3  -6 355.208   8.260   1
  -3  -3  -6 347.074   7.058   7
  -3  -3  -6 340.057   9.058   5
  -3  -3  -6 333.816   7.711   2
   3   3   6 346.223   7.572   8
  -4  -3  -6 8.83477 0.59173  11
  -4  -3  -6 8.40421 0.73858   7
  -4  -3  -6 8.05599 0.79029  10
  -4  -3  -6 9.25795 0.87824   1
  -4  -3  -6 9.18922 0.70071   6
  -4  -3  -6 8.61400 0.97056   5
   4   3   6 8.95967 0.62188   8
  -5  -3  -6 63.1411  2.5769   1
  -5  -3  -6 60.2946  1.8732  11
  -5  -3  -6 60.1303  2.3068  10
  -5  -3  -6 62.2260  2.2420   7
   5   3   6 60.2537  2.1029   6
   5   3   6 60.1820  2.0758   8
  -6  -3  -6 62.7153  2.7163   1
  -6  -3  -6 63.3561  2.5252  10
  -6  -3  -6 59.6573  1.5917  15
  -6  -3  -6 61.8587  1.9642  11
  -6  -3  -6 62.1702  1.4963  19
  -6  -3  -6 60.0129  1.5663  16
  -7  -3  -6 3.31600 0.50814  11
  -7  -3  -6 2.67171 0.42094  17
  -7  -3  -6 2.75373 0.80113   1
  -7  -3  -6 1.95770 0.34945  16
  -7  -3  -6 2.83251 0.36215  19
  -7  -3  -6 1.78779 0.63859  10
  -7  -3  -6 2.47584 0.37368  15
   7   3   6 3.04125 0.44929   9
  -8  -3  -6 11.6536  1.2048  10
  -8  -3  -6 12.5811  0.6173  19
  -8  -3  -6 13.5838  0.6535  17
  -8  -3  -6 14.0736  0.6675  15
  -8  -3  -6 12.9824  0.6643  16
  -8  -3  -6 12.6123  0.7960  11
   8   3   6 12.5863  0.7231   9
  -9  -3  -6 120.598   2.396  15
  -9  -3  -6 122.168   2.331  17
   9  -4  -6 6.04703 0.32612  15
   8  -4  -6 13.4751  0.5948  15
  -8   4   6 13.5752  0.5626  18
   7  -4  -6 3.66402 0.25028  18
   7  -4  -6 4.10021 0.43212  15
  -7   4   6 3.57659 0.41522  18
   6  -4  -6 146.162   2.665  18
   6  -4  -6 144.362   2.943  15
   6  -4  -6 143.936   2.966  13
  -6   4   6 135.762   4.617   1
   5  -4  -6 10.0718  0.6318  13
   5  -4  -6 10.2939  0.4789  18
   5  -4  -6 14.5231  1.1515   3
   5  -4  -6 10.6457  0.6279  15
  -5   4   6 10.0339  1.1104   1
  -5   4   6 11.0815  0.6490   9
   4  -4  -6 6.14317 0.86479   4
   4  -4  -6 7.24546 0.86747   3
  -4   4   6 6.09183 0.71798   8
  -4   4   6 5.82515 0.93186   5
  -4   4   6 7.09809 0.94273   1
  -4   4   6 6.67370 0.51155   9
   3  -4  -6 416.382   9.333   2
   3  -4  -6 416.296   8.247   6
   3  -4  -6 406.875   9.000   3
   3  -4  -6 393.918   9.686   4
   3  -4  -6 409.389   9.301  10
  -3   4   6 409.183   9.405   8
  -3   4   6 413.562  10.768   5
  -3   4   6 414.981   9.531   9
  -3   4   6 408.771   9.840   1
   2  -4  -6 106.896   3.077  10
   2  -4  -6 108.721   3.257   4
   2  -4  -6 107.388   2.986   3
   2  -4  -6 107.644   3.048   2
   2  -4  -6 115.067   2.747   6
  -2   4   6 105.624   2.776   9
  -2   4   6 104.945   3.480   5
  -2   4   6 107.338   3.207   1
  -2   4   6 109.508   2.900   8
   1  -4  -6 277.914   6.703   1
   1  -4  -6 279.572   6.658   4
   1  -4  -6 282.162   5.649   6
   1  -4  -6 273.743   7.378   5
   1  -4  -6 278.948   6.146   3
   1  -4  -6 263.863   6.331  10
   1  -4  -6 277.358   6.478   2
  -1   4   6 277.925   6.318   8
   0  -4  -6 1699.61   30.33   6
   0  -4  -6 1727.82   32.95   3
   0  -4  -6 1711.91   35.06   2
   0  -4  -6 1679.87   39.93   5
   0  -4  -6 1649.42   34.26  10
   0  -4  -6 1699.66   35.47   4
   0  -4  -6 1688.60   36.18   1
   0   4   6 1668.07   35.82   8
  -1  -4  -6 182.011   5.171   5
  -1  -4  -6 183.885   4.013   3
  -1  -4  -6 176.000   4.616   1
  -1  -4  -6 180.815   4.322   4
  -1  -4  -6 180.456   4.513   2
  -1  -4  -6 181.166   3.923   6
  -1  -4  -6 175.033   4.386  10
   1   4   6 182.181   4.153   8
  -2  -4  -6 3.68650 0.56344   1
  -2  -4  -6 2.84674 0.42542   6
  -2  -4  -6 3.27763 0.50286  10
  -2  -4  -6 3.62157 0.61124   5
  -2  -4  -6 3.47581 0.51189   2
   2   4   6 3.52181 0.32554   8
  -3  -4  -6 158.608   4.140  10
  -3  -4  -6 155.721   3.722  11
  -3  -4  -6 158.204   3.685   6
  -3  -4  -6 166.540   3.766   7
  -3  -4  -6 163.798   4.226   2
  -3  -4  -6 160.854   4.432   1
  -3  -4  -6 157.428   4.950   5
   3   4   6 162.313   3.938   8
  -4  -4  -6 6.18828 0.53039  11
  -4  -4  -6 6.64963 0.96845   5
  -4  -4  -6 5.21788 0.66407   7
  -4  -4  -6 6.39997 0.69464   6
  -4  -4  -6 6.10546 0.74897  10
  -4  -4  -6 6.97191 0.89459   1
   4   4   6 6.94171 0.58043   8
  -5  -4  -6 9.65730 0.90292   7
  -5  -4  -6 10.3505  0.9502  10
  -5  -4  -6 10.6557  1.2550   5
  -5  -4  -6 10.5147  0.6842  11
  -5  -4  -6 9.97506 1.05068   1
   5   4   6 9.77733 0.78491   8
   5   4   6 9.87682 0.89696   6
  -6  -4  -6 85.2623  1.9090  19
  -6  -4  -6 81.7591  1.9617  16
  -6  -4  -6 85.4324  3.0383  10
  -6  -4  -6 84.3500  1.9995  15
[truncated: 262,846 more chars]
