# Supplementary material for: Practical aspects of teaching a graduate-level small-mol­ecule chemical crystallography course
Source: Acta Crystallogr E Crystallogr Commun. 2026 Jan 1;82(Pt 1):107–20. doi: 10.1107/S2056989025010527 (PMC12810306; doi:10.1107/S2056989025010527)
Supplement: Supplementary file 1 [file e-82-00107-sup2.zip › Berry_Guzei_Structures/Structure 14/structure14.p4p]

FILEID SAINT        V7.60A        4.00        05/20/09 10:02:18 Zimmerman44  
SITEID BrukerAdministrator                 ?                                    
TITLE  Integration of Zimmerman44               
CHEM   ?                                                                                
CELL      8.6180   11.1645   13.8836   71.7791   89.2765   80.5208   1250.430 
CELLSD    0.0002    0.0003    0.0004    0.0011    0.0012    0.0010     0.056 
ORT1    -6.3088723e-002  8.3211623e-002  9.5514790e-004 
ORT2     9.6291684e-002  4.0817890e-002 -1.4645999e-002 
ORT3    -2.4727704e-002  2.3750385e-002 -7.4462175e-002 
ZEROS   0.0000000 -0.0003809  0.0795882   -0.0394    0.0920   -0.1283 
SOURCE CU     1.54184   1.54056   1.54439   2.00000   30.00   45.00 
LIMITS    0.00    0.00    0.00    0.00    0.00    0.00    0.00    0.00    0.00    0.00 
MORPH  ? 
DNSMET ? 
CCOLOR ? 
CSIZE  ?            ?            ?            ?            -173.130     
ADPAR      252.3200    257.8900      4.0180     512 
ADCOR        0.3534      0.0434      0.0032      0.1789     -0.0996      0.1750 
BRAVAIS Triclinic             P  
MOSAIC   0.57 1.19 
SAINTD          0    0.0000    0.0000            0            0   0.00000 
SAINOV      20169     18998   72.1050  0.935726    0    0    0 
SAINOV      20169     18998   72.1050  0.935726    1    0    0 
SAINOV      20169     18998   72.1050  0.935726    1    1    1 
SAINGL       9987    3.3542   71.7274    0    0    0 
SAINGL       9987    3.3542   71.7274    1    0    0 
SAINGL       9987    3.3542   71.7274    1    1    1 
REF05 H       4  -2   1  50.000 302.800   0.000  54.784  311.88  483.40 1531.31    102 -0.417456  0.290076 -0.219754   0.000   0.000   0.000   0.000 
REF05 CH      0  -5  -4  50.000 303.057   0.000  54.784  315.16  128.47   53645    603 -0.419667 -0.145367  0.178834   0.000   0.000   0.000   0.000 
REF05 CH      0  -3  -3  50.000 303.101   0.000  54.784  416.87  162.63   25493    416 -0.252390 -0.078450  0.152044   0.000   0.000   0.000   0.000 
REF05 AH      1  -6  -4  50.000 303.400   0.000  54.784  235.67  174.07 5692.42    197 -0.565735 -0.089990  0.130083   0.000   0.000   0.000   0.000 
REF05 AH      2  -8  -3  50.000 303.400   0.000  54.784   88.32  216.34 3254.88    149 -0.793721 -0.090601 -0.017128   0.000   0.000   0.000   0.000 
REF05 ACH     4  -3   0  50.000 303.993   0.000  54.784  262.91  437.41   11123    275 -0.501418  0.263080 -0.169405   0.000   0.000   0.000   0.000 
REF05 AH      1  -8  -4  50.000 304.600   0.000  54.784  126.14  144.91 4165.89    168 -0.732197 -0.171397  0.083070   0.000   0.000   0.000   0.000 
REF05 AH      4  -5  -1  50.000 305.200   0.000  54.784  165.42  392.03 1427.78  98.66 -0.668291  0.194499 -0.143428   0.000   0.000   0.000   0.000 
REF05 ACH     1  -5  -4  50.000 305.252   0.000  54.784  280.61  184.63 3185.16    147 -0.482530 -0.049660  0.153407   0.000   0.000   0.000   0.000 
REF05 ACH     1  -3  -3  50.000 305.324   0.000  54.784  373.67  220.33   56779    620 -0.315399  0.017664  0.127040   0.000   0.000   0.000   0.000 
REF05 ACH     4  -6  -1  50.000 305.730   0.000  54.784  106.09  387.10 6421.04    209 -0.752140  0.156119 -0.165807   0.000   0.000   0.000   0.000 
REF05 ACH    -1  -3  -3  50.000 305.746   0.000  54.784  466.92   89.88  108494    857 -0.189493 -0.174782  0.176739   0.000   0.000   0.000   0.000 
REF05 AH      4  -7  -1  50.000 307.000   0.000  54.784   33.55  384.81 1486.13    101 -0.834592  0.113002 -0.191272   0.000   0.000   0.000   0.000 
REF05 ACH     3  -1   0  50.000 306.745   0.000  54.784  404.87  413.34   12359    290 -0.271940  0.248164 -0.097443   0.000   0.000   0.000   0.000 
REF05 AH      2  -7  -4  50.000 307.600   0.000  54.784  149.20  212.27 2080.55    119 -0.711795 -0.034191  0.082218   0.000   0.000   0.000   0.000 
REF05 ACH     3  -6  -3  50.000 307.361   0.000  54.784  163.30  289.83 9580.62    255 -0.690645  0.088495  0.007306   0.000   0.000   0.000   0.000 
REF05 ACH     2  -6  -4  50.000 307.632   0.000  54.784  200.17  223.91 6829.34    215 -0.628511  0.005924  0.105079   0.000   0.000   0.000   0.000 
REF05 ACH     3  -7  -3  50.000 307.755   0.000  54.784  106.95  280.61 4155.57    168 -0.773800  0.046956 -0.017263   0.000   0.000   0.000   0.000 
REF05 ACH     2  -2  -2  50.000 308.099   0.000  54.784  383.35  300.27   88287    773 -0.293968  0.140463  0.052405   0.000   0.000   0.000   0.000 
REF05 AH      3  -5  -3  50.000 308.200   0.000  54.784  211.00  299.02  590.98  63.54 -0.607469  0.128364  0.030511   0.000   0.000   0.000   0.000 
REF05 ACH     3  -3  -2  50.000 307.933   0.000  54.784  300.66  338.01 7704.89    229 -0.440169  0.195916  0.003900   0.000   0.000   0.000   0.000 
REF05 AH      0  -7  -5  50.000 308.800   0.000  54.784  210.68   82.52  620.31  65.10 -0.586370 -0.212720  0.205157   0.000   0.000   0.000   0.000 
REF05 ACH     0  -4  -4  50.000 308.612   0.000  54.784  359.08  137.01   12309    289 -0.336416 -0.104422  0.202972   0.000   0.000   0.000   0.000 
REF05 AH      0  -8  -5  50.000 309.400   0.000  54.784  151.92   60.80  926.87  79.54 -0.670532 -0.252464  0.184101   0.000   0.000   0.000   0.000 
REF05 AH      2  -5  -4  50.000 309.400   0.000  54.784  243.68  234.33   65.83  21.23 -0.545848  0.046706  0.129011   0.000   0.000   0.000   0.000 
REF05 ACH     2  -1  -1  50.000 308.718   0.000  54.784  439.86  334.68  118992    898 -0.209936  0.166463  0.001685   0.000   0.000   0.000   0.000 
REF05 AH      4  -2   0  50.000 309.400   0.000  54.784  310.55  455.60 1307.19  94.43 -0.418367  0.303487 -0.145720   0.000   0.000   0.000   0.000 
REF05 AH      1  -4  -4  50.000 310.000   0.000  54.784  320.39  194.38 1020.68  83.45 -0.399239 -0.007260  0.179207   0.000   0.000   0.000   0.000 
REF05 ACH     0  -6  -5  50.000 310.477   0.000  54.784  259.88   97.42   10787    271 -0.503690 -0.171195  0.230170   0.000   0.000   0.000   0.000 
REF05 ACH     2  -3  -3  50.000 310.001   0.000  54.784  331.82  271.06   36362    496 -0.378171  0.114094  0.102698   0.000   0.000   0.000   0.000 
REF05 AH      4  -5  -2  50.000 310.600   0.000  54.784  165.30  372.99  162.93  33.39 -0.670358  0.212526 -0.066916   0.000   0.000   0.000   0.000 
REF05 ACH     4  -3  -1  50.000 310.025   0.000  54.784  261.24  414.27 3787.36    160 -0.502342  0.276735 -0.095498   0.000   0.000   0.000   0.000 
REF05 AH      1  -8  -5  50.000 311.200   0.000  54.784  120.57  123.92  506.75  58.85 -0.733426 -0.156150  0.159160   0.000   0.000   0.000   0.000 
REF05 ACH     3  -4  -3  50.000 311.067   0.000  54.784  252.43  309.39 8304.10    237 -0.524134  0.170250  0.054959   0.000   0.000   0.000   0.000 
REF05 ACH    -1  -4  -4  50.000 311.428   0.000  54.784  402.56   64.32 3778.09    160 -0.273552 -0.200816  0.227289   0.000   0.000   0.000   0.000 
REF05 AH      1  -6  -5  50.000 311.800   0.000  54.784  226.55  156.00 1298.36  94.10 -0.566642 -0.074849  0.205824   0.000   0.000   0.000   0.000 
REF05 ACH    -1  -6  -5  50.000 311.979   0.000  54.784  294.59   20.64 7022.20    218 -0.440140 -0.269103  0.254578   0.000   0.000   0.000   0.000 
REF05 AH      4  -4  -2  50.000 312.400   0.000  54.784  212.94  381.62 5389.00    191 -0.586354  0.251235 -0.044490   0.000   0.000   0.000   0.000 
REF05 ACH     1  -9  -5  50.000 312.858   0.000  54.784   47.11   97.94 6168.79    205 -0.816472 -0.197130  0.134883   0.000   0.000   0.000   0.000 
REF05 AH      3  -6  -4  50.000 313.000   0.000  54.784  158.00  272.96  564.05  62.09 -0.691396  0.101104  0.079660   0.000   0.000   0.000   0.000 
REF05 ACH     2  -4  -4  50.000 313.317   0.000  54.784  281.98  244.44 4854.27    182 -0.462124  0.088105  0.153548   0.000   0.000   0.000   0.000 
REF05 AH      2  -7  -5  50.000 314.200   0.000  54.784  140.96  194.47  784.58  73.19 -0.712957 -0.018321  0.158860   0.000   0.000   0.000   0.000 
REF05 ACH     3   0   1  50.000 313.421   0.000  54.784  473.91  471.06   97757    814 -0.187883  0.274295 -0.148069   0.000   0.000   0.000   0.000 
REF05 ACH     0  -5  -5  50.000 314.216   0.000  54.784  303.64  108.95   51996    593 -0.420522 -0.130829  0.253326   0.000   0.000   0.000   0.000 
REF05 AH      1  -5  -5  50.000 314.800   0.000  54.784  268.01  167.48  300.43  45.33 -0.483196 -0.033988  0.229342   0.000   0.000   0.000   0.000 
REF05 AH      3  -5  -4  50.000 314.800   0.000  54.784  202.52  282.77 3676.05    158 -0.608376  0.142943  0.104647   0.000   0.000   0.000   0.000 
REF05 AH      5  -5  -1  50.000 315.400   0.000  54.784  100.01  474.05  284.12  44.07 -0.731794  0.290554 -0.167689   0.000   0.000   0.000   0.000 
REF05 ACH     4  -5  -3  50.000 315.743   0.000  54.784  161.85  353.73 5750.17    198 -0.670400  0.225512  0.006463   0.000   0.000   0.000   0.000 
REF05 ACH     3  -3  -3  50.000 316.002   0.000  54.784  288.74  320.23   15869    328 -0.441135  0.210227  0.078119   0.000   0.000   0.000   0.000 
REF05 AH      4  -2  -1  50.000 316.600   0.000  54.784  302.92  431.15 1624.22    105 -0.418747  0.319246 -0.071046   0.000   0.000   0.000   0.000 
REF05 AH      2  -5  -5  50.000 317.200   0.000  54.784  231.28  218.01 1006.31  82.87 -0.546293  0.060574  0.202709   0.000   0.000   0.000   0.000 
REF05 ACH     1  -2  -3  50.000 316.850   0.000  54.784  408.35  230.34   31332    461 -0.232149  0.058621  0.151129   0.000   0.000   0.000   0.000 
REF05 ACH    -1  -5  -5  50.000 317.380   0.000  54.784  342.81   33.14   38082    508 -0.357575 -0.227092  0.278106   0.000   0.000   0.000   0.000 
REF05 AH      0  -7  -6  50.000 317.800   0.000  54.784  199.49   57.50   87.08  24.42 -0.587440 -0.197421  0.281498   0.000   0.000   0.000   0.000 
REF05 ACH     3  -1  -1  50.000 317.343   0.000  54.784  389.41  388.94   18192    351 -0.272943  0.262583 -0.023267   0.000   0.000   0.000   0.000 
REF05 ACH     1  -7  -6  50.000 318.340   0.000  54.784  166.25  121.69 2948.92    142 -0.650673 -0.100565  0.257003   0.000   0.000   0.000   0.000 
REF05 AH      3  -4  -4  50.000 318.400   0.000  54.784  240.28  292.89 2310.66    125 -0.524964  0.184766  0.129342   0.000   0.000   0.000   0.000 
REF05 AH      1  -9  -6  50.000 319.000   0.000  54.784   35.57   71.01 2528.65    131 -0.817212 -0.183076  0.208578   0.000   0.000   0.000   0.000 
REF05 ACH     0  -3  -4  50.000 318.628   0.000  54.784  397.03  145.25  182182   1111 -0.253223 -0.063864  0.226428   0.000   0.000   0.000   0.000 
REF05 ACH     0  -2  -3  50.000 318.868   0.000  54.784  456.32  170.74   69637    687 -0.169027 -0.037623  0.176001   0.000   0.000   0.000   0.000 
REF05 AH      3  -8  -5  50.000 319.000   0.000  54.784   28.01  232.51  709.18  69.61 -0.858550  0.034003  0.106676   0.000   0.000   0.000   0.000 
REF05 AH      3  -6  -5  50.000 319.600   0.000  54.784  146.59  256.61 2147.73    121 -0.692280  0.118698  0.157485   0.000   0.000   0.000   0.000 
REF05 ACH     2  -2  -3  50.000 319.298   0.000  54.784  363.49  282.16   13302    300 -0.295005  0.154829  0.126661   0.000   0.000   0.000   0.000 
REF05 AH      4  -7  -4  50.000 319.600   0.000  54.784   41.34  321.68  390.35  51.66 -0.837953  0.158325  0.033018   0.000   0.000   0.000   0.000 
REF05 AH      4  -6  -4  50.000 319.600   0.000  54.784  104.21  327.68 1005.27  82.83 -0.754363  0.197433  0.055781   0.000   0.000   0.000   0.000 
REF05 AH      5  -5  -2  50.000 319.600   0.000  54.784  101.57  447.78 4245.19    170 -0.732656  0.306211 -0.093069   0.000   0.000   0.000   0.000 
REF05 AH      1  -6  -6  50.000 320.200   0.000  54.784  212.28  137.09  819.74  74.81 -0.567279 -0.060045  0.280274   0.000   0.000   0.000   0.000 
REF05 AH      1  -4  -5  50.000 320.200   0.000  54.784  303.06  177.71 1476.85    100 -0.400077  0.006668  0.252812   0.000   0.000   0.000   0.000 
REF05 ACH     1  -1  -2  50.000 320.244   0.000  54.784  465.48  259.60  155905   1027 -0.148182  0.084607  0.100463   0.000   0.000   0.000   0.000 
REF05 ACH     0  -4  -5  50.000 321.200   0.000  54.784  341.19  118.77   55817    615 -0.337129 -0.089829  0.277424   0.000   0.000   0.000   0.000 
REF05 ACH     2  -4  -5  50.000 321.997   0.000  54.784  264.90  228.45   19159    360 -0.462980  0.102942  0.228105   0.000   0.000   0.000   0.000 
REF05 ACH     3  -5  -5  50.000 321.663   0.000  54.784  189.01  266.67 5376.88    191 -0.609308  0.158105  0.179611   0.000   0.000   0.000   0.000 
REF05 ACH     5  -4  -2  50.000 321.946   0.000  54.784  154.70  454.21 8704.32    243 -0.649234  0.348185 -0.068656   0.000   0.000   0.000   0.000 
REF05 ACH     2  -6  -6  50.000 322.031   0.000  54.784  175.34  189.64 4070.29    166 -0.630484  0.034869  0.253857   0.000   0.000   0.000   0.000 
REF05 ACH     2  -1  -2  50.000 322.029   0.000  54.784  415.11  313.48   28986    443 -0.211008  0.180915  0.075906   0.000   0.000   0.000   0.000 
REF05 ACH     4  -2  -2  50.000 323.400   0.000  54.784  289.75  407.62   43590    543 -0.419945  0.332818  0.002781   0.000   0.000   0.000   0.000 
REF05 AH      3  -7  -6  50.000 324.400   0.000  54.784   80.48  227.28 2848.68    139 -0.776632  0.089892  0.205249   0.000   0.000   0.000   0.000 
REF05 ACH     3  -3  -4  50.000 323.891   0.000  54.784  271.88  303.25   21294    380 -0.442182  0.224765  0.152251   0.000   0.000   0.000   0.000 
REF05 ACH     3  -2  -3  50.000 323.948   0.000  54.784  318.94  332.25   33062    473 -0.357984  0.251018  0.101692   0.000   0.000   0.000   0.000 
REF05 AH      5  -5  -3  50.000 324.400   0.000  54.784   96.50  425.21  459.02  56.02 -0.733543  0.323558 -0.016634   0.000   0.000   0.000   0.000 
REF05 ACH     4  -7  -5  50.000 324.429   0.000  54.784   31.57  302.51 4294.41    171 -0.838825  0.171769  0.106702   0.000   0.000   0.000   0.000 
REF05 ACH     2  -5  -6  50.000 325.334   0.000  54.784  213.07  201.41 4160.80    168 -0.547014  0.076598  0.278919   0.000   0.000   0.000   0.000 
REF05 AH      3  -4  -5  50.000 325.600   0.000  54.784  223.60  276.60 2425.71    129 -0.526018  0.198607  0.203173   0.000   0.000   0.000   0.000 
REF05 AH      1  -7  -7  50.000 326.200   0.000  54.784  148.03   98.45  776.95  72.84 -0.651357 -0.085796  0.332184   0.000   0.000   0.000   0.000 
REF05 CH      0  -7  -7  50.000 326.683   0.000  54.784  182.49   29.52   15860    328 -0.588267 -0.182840  0.355480   0.000   0.000   0.000   0.000 
REF05 CH     -1  -3  -4  50.000 326.495   0.000  54.784  446.99   70.01   19139    360 -0.190237 -0.160024  0.251192   0.000   0.000   0.000   0.000 
REF05 H       2  -8  -7  50.000 326.800   0.000  54.784   49.50  134.56  953.20  80.68 -0.797771 -0.032580  0.280767   0.000   0.000   0.000   0.000 
REF05 H       3  -1  -2  50.000 326.800   0.000  54.784  367.08  365.68   30599    455 -0.274104  0.276793  0.051297   0.000   0.000   0.000   0.000 
REF05 CH      3   0   0  50.000 325.676   0.000  54.784  450.63  438.11  109537    861 -0.188790  0.288822 -0.073764   0.000   0.000   0.000   0.000 
REF05 H      -3   1  -1  50.000 302.800 120.001  54.784  363.62  140.58 3739.34    159  0.271156 -0.233530  0.172606   0.000   0.000   0.000   0.000 
REF05 H      -7   1   4  50.000 302.800 120.001  54.784   17.88  232.73 1821.57    111  0.528278 -0.691055 -0.101476   0.000   0.000   0.000   0.000 
REF05 H      -4  -2   1  50.000 302.800 120.001  54.784  294.62  332.57   10222    263  0.086641 -0.481293 -0.023000   0.000   0.000   0.000   0.000 
REF05 H      -6  -2   6  50.000 302.800 120.001  54.784   55.86  501.91 5896.94    200  0.218153 -0.745503 -0.346718   0.000   0.000   0.000   0.000 
REF05 CH     -3   2  -1  50.000 302.948 120.001  54.784  360.06   79.88   25107    412  0.354702 -0.192436  0.195648   0.000   0.000   0.000   0.000 
REF05 AH     -4  -1   0  50.000 303.400 120.001  54.784  299.21  258.89 3603.19    157  0.168846 -0.425941  0.075080   0.000   0.000   0.000   0.000 
REF05 CH     -5  -2   2  50.000 303.176 120.001  54.784  221.82  348.80 8788.41    244  0.150622 -0.592027 -0.073045   0.000   0.000   0.000   0.000 
REF05 CH     -6  -2   5  50.000 303.319 120.001  54.784   91.34  449.19 3820.73    161  0.216054 -0.732779 -0.271048   0.000   0.000   0.000   0.000 
REF05 ACH    -5   1   0  50.000 304.469 120.001  54.784  224.69  151.93   16000    329  0.398059 -0.440453  0.147371   0.000   0.000   0.000   0.000 
REF05 ACH    -6  -2   4  50.000 304.358 120.001  54.784  117.83  406.88 7108.68    220  0.215656 -0.717439 -0.197191   0.000   0.000   0.000   0.000 
REF05 ACH    -5   2   0  50.000 304.959 120.001  54.784  213.41   94.20 2102.84    120  0.481391 -0.399478  0.171066   0.000   0.000   0.000   0.000 
REF05 ACH    -3   0  -1  50.000 304.773 120.001  54.784  365.00  193.76   42933    539  0.188439 -0.274113  0.147998   0.000   0.000   0.000   0.000 
REF05 ACH    -2   0  -1  50.000 304.432 120.001  54.784  438.46  200.55  402772   1651  0.125134 -0.177912  0.123821   0.000   0.000   0.000   0.000 
REF05 AH     -5  -3   4  50.000 305.200 120.001  54.784  187.12  482.51  859.99  76.63  0.070495 -0.661288 -0.245949   0.000   0.000   0.000   0.000 
REF05 AH     -6   2   1  50.000 305.800 120.001  54.784  131.37  106.35  321.37  46.89  0.545905 -0.508906  0.119482   0.000   0.000   0.000   0.000 
REF05 ACH    -6   1   1  50.000 305.672 120.001  54.784  146.62  164.99 2398.93    128  0.462002 -0.551585  0.097942   0.000   0.000   0.000   0.000 
REF05 ACH    -5   0   0  50.000 305.480 120.001  54.784  231.38  202.01 1498.10    101  0.315256 -0.481027  0.123055   0.000   0.000   0.000   0.000 
REF05 AH     -6   0   1  50.000 306.400 120.001  54.784  156.39  215.93 1444.99  99.26  0.380137 -0.591093  0.072114   0.000   0.000   0.000   0.000 
REF05 AH     -5   3   0  50.000 307.000 120.001  54.784  197.48   21.51  411.74  53.06  0.564851 -0.357420  0.193145   0.000   0.000   0.000   0.000 
REF05 AH     -5  -2   1  50.000 307.000 120.001  54.784  229.34  320.80  354.29  49.22  0.151351 -0.575895  0.000157   0.000   0.000   0.000   0.000 
REF05 ACH    -2  -3   2  50.000 306.530 120.001  54.784  436.65  474.15 2795.11    138 -0.121194 -0.343970 -0.170752   0.000   0.000   0.000   0.000 
REF05 AH     -4   2  -1  50.000 307.600 120.001  54.784  287.11   73.14 1619.59    105  0.417452 -0.288782  0.220808   0.000   0.000   0.000   0.000 
REF05 ACH    -3  -2   0  50.000 307.018 120.001  54.784  362.24  319.30   13602    303  0.023002 -0.370399  0.026426   0.000   0.000   0.000   0.000 
REF05 ACH    -5  -3   3  50.000 307.100 120.001  54.784  204.03  440.73   18448    354  0.068915 -0.647240 -0.171602   0.000   0.000   0.000   0.000 
REF05 ACH    -4   0  -1  50.000 307.885 120.001  54.784  297.45  185.77   69478    686  0.251313 -0.370260  0.172855   0.000   0.000   0.000   0.000 
REF05 AH     -4  -2   0  50.000 308.800 120.001  54.784  296.27  306.05 3904.36    163  0.085568 -0.466838  0.051566   0.000   0.000   0.000   0.000 
REF05 AH     -7   2   2  50.000 309.400 120.001  54.784   23.35  108.09  260.33  42.21  0.610021 -0.620145  0.070539   0.000   0.000   0.000   0.000 
REF05 ACH    -7   1   2  50.000 309.086 120.001  54.784   47.25  173.40 7664.80    228  0.526575 -0.661847  0.047580   0.000   0.000   0.000   0.000 
REF05 ACH    -2  -2   0  50.000 309.096 120.001  54.784  434.16  336.79   70194    690 -0.039993 -0.274133  0.001715   0.000   0.000   0.000   0.000 
REF05 ACH    -5  -3   2  50.000 309.870 120.001  54.784  215.67  404.88   14436    313  0.067610 -0.632818 -0.096614   0.000   0.000   0.000   0.000 
REF05 AH     -3  -3   1  50.000 310.000 120.001  54.784  357.63  404.62  330.50  47.54 -0.058951 -0.425700 -0.071756   0.000   0.000   0.000   0.000 
REF05 ACH    -4  -1  -1  50.000 310.737 120.001  54.784  297.33  233.64   19233    361  0.168531 -0.411125  0.148694   0.000   0.000   0.000   0.000 
REF05 ACH    -4  -3   1  50.000 310.612 120.001  54.784  289.38  385.88   26138    421  0.003657 -0.521924 -0.047017   0.000   0.000   0.000   0.000 
REF05 AH     -5   1  -1  50.000 311.800 120.001  54.784  223.96  122.03  564.95  62.14  0.397156 -0.425427  0.222017   0.000   0.000   0.000   0.000 
REF05 ACH    -2  -1  -1  50.000 311.258 120.001  54.784  432.55  253.93  254878   1314  0.042193 -0.218824  0.099844   0.000   0.000   0.000   0.000 
REF05 ACH    -6   2   0  50.000 312.110 120.001  54.784  131.74   70.82 4360.54    172  0.544501 -0.495636  0.195715   0.000   0.000   0.000   0.000 
REF05 AH     -5   0  -1  50.000 312.400 120.001  54.784  229.89  175.66  215.00  38.36  0.313210 -0.467026  0.199032   0.000   0.000   0.000   0.000 
REF05 ACH    -7  -1   2  50.000 311.816 120.001  54.784   66.22  282.04  830.22  74.98  0.361429 -0.741910 -0.001768   0.000   0.000   0.000   0.000 
REF05 ACH    -5  -2   0  50.000 312.097 120.001  54.784  231.34  295.31 3485.14    154  0.149036 -0.562707  0.075625   0.000   0.000   0.000   0.000 
REF05 AH     -6  -2   1  50.000 312.400 120.001  54.784  157.94  312.64 3967.35    164  0.213461 -0.673136  0.025691   0.000   0.000   0.000   0.000 
REF05 AH     -6  -3   3  50.000 312.400 120.001  54.784  126.40  435.94  364.91  49.96  0.131143 -0.744186 -0.145616   0.000   0.000   0.000   0.000 
REF05 AH     -3  -2  -1  50.000 315.400 120.001  54.784  356.70  291.86 1462.04  99.83  0.022621 -0.355689  0.100414   0.000   0.000   0.000   0.000 
REF05 AH     -7  -2   2  50.000 315.400 120.001  54.784   61.84  337.18 6288.63    207  0.276968 -0.784499 -0.023299   0.000   0.000   0.000   0.000 
REF05 ACH    -2  -3   1  50.000 314.585 120.001  54.784  434.88  432.93   16894    338 -0.122182 -0.329537 -0.096362   0.000   0.000   0.000   0.000 
REF05 ACH    -3   1  -2  50.000 315.401 120.001  54.784  359.40  109.40   89634    779  0.270335 -0.218656  0.246668   0.000   0.000   0.000   0.000 
REF05 ACH    -4  -2  -1  50.000 315.405 120.001  54.784  293.39  280.28   84911    758  0.084877 -0.451904  0.125578   0.000   0.000   0.000   0.000 
REF05 AH     -4   1  -2  50.000 316.600 120.001  54.784  289.54  102.57 2109.13    120  0.333296 -0.314992  0.271386   0.000   0.000   0.000   0.000 
REF05 ACH    -3   0  -2  50.000 316.264 120.001  54.784  357.68  166.24  115254    883  0.187284 -0.259537  0.222697   0.000   0.000   0.000   0.000 
REF05 AH     -6  -2   0  50.000 316.600 120.001  54.784  161.05  286.16  771.42  72.57  0.211820 -0.658943  0.100763   0.000   0.000   0.000   0.000 
REF05 ACH    -4   0  -2  50.000 316.793 120.001  54.784  291.71  158.52   38501    511  0.250557 -0.355668  0.247186   0.000   0.000   0.000   0.000 
REF05 AH     -6  -3   1  50.000 317.200 120.001  54.784  150.39  365.37  967.71  81.26  0.131431 -0.713588  0.001033   0.000   0.000   0.000   0.000 
REF05 ACH    -3  -3   0  50.000 316.597 120.001  54.784  354.99  372.36   61871    647 -0.060270 -0.411138  0.002734   0.000   0.000   0.000   0.000 
REF05 ACH    -3   2  -2  50.000 317.119 120.001  54.784  360.23   40.99   28662    440  0.353350 -0.177833  0.270579   0.000   0.000   0.000   0.000 
REF05 ACH    -6   0  -1  50.000 317.255 120.001  54.784  156.50  161.23 4484.27    174  0.378029 -0.562189  0.221499   0.000   0.000   0.000   0.000 
REF05 AH     -5  -2  -1  50.000 317.800 120.001  54.784  229.27  270.12  487.15  57.70  0.146953 -0.548474  0.151475   0.000   0.000   0.000   0.000 
REF05 ACH    -7   0   0  50.000 318.352 120.001  54.784   68.70  170.98 2592.09    133  0.440712 -0.674068  0.174176   0.000   0.000   0.000   0.000 
REF05 ACH    -7  -3   3  50.000 318.248 120.001  54.784   28.70  442.13 2339.24    126  0.194427 -0.840170 -0.121265   0.000   0.000   0.000   0.000 
REF05 ACH    -2   1  -2  50.000 318.694 120.001  54.784  434.17  110.80   34744    485  0.207850 -0.121534  0.222130   0.000   0.000   0.000   0.000 
REF05 ACH    -4  -1  -2  50.000 318.976 120.001  54.784  290.47  208.22 8347.04    238  0.166728 -0.396517  0.224150   0.000   0.000   0.000   0.000 
REF05 AH     -5   1  -2  50.000 319.600 120.001  54.784  218.99   89.49  408.90  52.88  0.397318 -0.410290  0.294023   0.000   0.000   0.000   0.000 
REF05 AH     -5   0  -2  50.000 319.600 120.001  54.784  224.50  147.52 1169.24  89.28  0.313281 -0.451672  0.272177   0.000   0.000   0.000   0.000 
REF05 ACH    -3  -1  -2  50.000 319.380 120.001  54.784  353.25  217.19   25554    416  0.103991 -0.300307  0.199089   0.000   0.000   0.000   0.000 
REF05 ACH    -7  -1   0  50.000 319.533 120.001  54.784   76.49  225.52 6041.17    203  0.357810 -0.714571  0.149920   0.000   0.000   0.000   0.000 
REF05 ACH    -2   0  -2  50.000 320.266 120.001  54.784  426.29  171.90  244441   1286  0.124285 -0.163353  0.198053   0.000   0.000   0.000   0.000 
REF05 ACH    -4  -4   1  50.000 320.220 120.001  54.784  281.01  448.72 2632.18    134 -0.078428 -0.562512 -0.071115   0.000   0.000   0.000   0.000 
REF05 ACH    -2   2  -2  50.000 320.708 120.001  54.784  442.23   38.69  293898   1411  0.290360 -0.081645  0.245935   0.000   0.000   0.000   0.000 
REF05 ACH    -6  -2  -1  50.000 321.383 120.001  54.784  159.57  260.23 3967.80    164  0.210443 -0.644599  0.175860   0.000   0.000   0.000   0.000 
REF05 ACH    -6  -3   0  50.000 320.829 120.001  54.784  154.19  336.19 3294.53    149  0.129996 -0.699315  0.075757   0.000   0.000   0.000   0.000 
REF05 ACH    -5  -4   1  50.000 321.000 120.001  54.784  211.55  434.57   22017    386 -0.015994 -0.658895 -0.046495   0.000   0.000   0.000   0.000 
REF05 AH     -6  -4   2  50.000 321.400 120.001  54.784  125.39  469.47 3696.40    159  0.048512 -0.769584 -0.096207   0.000   0.000   0.000   0.000 
REF05 AH     -5   2  -2  50.000 322.000 120.001  54.784  208.07   15.36  731.02  70.66  0.479237 -0.370312  0.320480   0.000   0.000   0.000   0.000 
REF05 ACH    -4  -3  -1  50.000 321.459 120.001  54.784  285.58  328.25   20308    371  0.002148 -0.492764  0.101435   0.000   0.000   0.000   0.000 
REF05 AH     -4  -2  -2  50.000 322.600 120.001  54.784  285.64  255.09 8763.87    244  0.083857 -0.437364  0.200098   0.000   0.000   0.000   0.000 
REF05 AH     -7   0  -1  50.000 323.200 120.001  54.784   64.81  138.92 2347.61    126  0.441518 -0.658327  0.246260   0.000   0.000   0.000   0.000 
REF05 AH     -2  -3   0  50.000 323.200 120.001  54.784  425.00  394.98  682.55  68.27 -0.123227 -0.315223 -0.021935   0.000   0.000   0.000   0.000 
REF05 AH     -6   0  -2  50.000 323.800 120.001  54.784  149.27  130.79  820.19  74.83  0.376089 -0.547914  0.297518   0.000   0.000   0.000   0.000 
REF05 AH     -5  -2  -2  50.000 323.800 120.001  54.784  223.12  245.07 2046.89    118  0.146251 -0.533778  0.225655   0.000   0.000   0.000   0.000 
REF05 ACH    -3  -3  -1  50.000 323.657 120.001  54.784  346.97  342.15   20844    376 -0.061238 -0.396487  0.077175   0.000   0.000   0.000   0.000 
REF05 AH     -6  -4   1  50.000 323.800 120.001  54.784  135.60  428.63 1870.94    113  0.046615 -0.755446 -0.020990   0.000   0.000   0.000   0.000 
REF05 ACH    -3  -4   1  50.000 323.254 120.001  54.784  352.28  473.79   11421    278 -0.142262 -0.466616 -0.095498   0.000   0.000   0.000   0.000 
REF05 ACH    -7   1  -1  50.000 323.830 120.001  54.784   45.28   69.58   10426    266  0.524164 -0.617726  0.270485   0.000   0.000   0.000   0.000 
REF05 ACH    -3  -2  -2  50.000 324.384 120.001  54.784  345.40  265.54 8783.92    244  0.020715 -0.341097  0.175553   0.000   0.000   0.000   0.000 
REF05 AH     -4  -4   0  50.000 324.400 120.001  54.784  279.47  412.92 1391.27  97.39 -0.079989 -0.548185  0.003403   0.000   0.000   0.000   0.000 
REF05 ACH    -2  -1  -2  50.000 324.795 120.001  54.784  416.60  226.10   65013    664  0.040942 -0.204150  0.174439   0.000   0.000   0.000   0.000 
REF05 ACH    -5  -4   0  50.000 324.468 120.001  54.784  213.38  400.09   24657    409 -0.017064 -0.644428  0.028024   0.000   0.000   0.000   0.000 
REF05 AH     -7  -3   0  50.000 325.600 120.001  54.784   67.79  332.04  737.15  70.95  0.191616 -0.796345  0.102221   0.000   0.000   0.000   0.000 
REF05 AH     -4   0  -3  50.000 326.200 120.001  54.784  281.14  129.77 1817.23    111  0.249434 -0.341077  0.321747   0.000   0.000   0.000   0.000 
REF05 AH     -7  -2  -1  50.000 326.200 120.001  54.784   74.65  249.46 1197.07  90.35  0.273101 -0.741028  0.201575   0.000   0.000   0.000   0.000 
REF05 AH     -7  -4   2  50.000 326.200 120.001  54.784   24.17  479.82  131.81  30.05  0.109526 -0.866939 -0.069568   0.000   0.000   0.000   0.000 
REF05 H      -4   1  -3  50.000 326.800 120.001  54.784  280.88   68.11  656.81  66.97  0.333016 -0.299849  0.344427   0.000   0.000   0.000   0.000 
REF05 H      -4  -1  -3  50.000 326.800 120.001  54.784  280.54  182.26 2239.89    123  0.168122 -0.380501  0.294456   0.000   0.000   0.000   0.000 
REF05 H       2   4  -1  50.000 302.800 239.999  54.784  315.41  213.73 1158.62  88.91  0.206930  0.369643  0.120377   0.000   0.000   0.000   0.000 
REF05 H       2   5   0  50.000 302.800 239.999  54.784  281.01  255.43 1602.68    105  0.291775  0.395511  0.069849   0.000   0.000   0.000   0.000 
REF05 CH      3   5  -1  50.000 303.303 239.999  54.784  244.27  192.74 6477.15    210  0.227734  0.506778  0.119487   0.000   0.000   0.000   0.000 
REF05 ACH     5   8   2  50.000 303.794 239.999  54.784   35.15  241.55 9017.02    247  0.354473  0.777644 -0.082344   0.000   0.000   0.000   0.000 
REF05 ACH     1   6   3  50.000 303.843 239.999  54.784  281.73  394.25 3267.75    149  0.439707  0.295823 -0.105361   0.000   0.000   0.000   0.000 
REF05 AH      5   6  -1  50.000 304.600 239.999  54.784  119.51  119.50   87.38  24.46  0.183152  0.740751  0.091423   0.000   0.000   0.000   0.000 
REF05 ACH     4   9   5  50.000 304.291 239.999  54.784   14.16  407.08 6797.77    215  0.502815  0.677749 -0.257535   0.000   0.000   0.000   0.000 
REF05 AH      5   5  -2  50.000 305.200 239.999  54.784  153.87   68.27  668.18  67.57  0.100637  0.714421  0.143440   0.000   0.000   0.000   0.000 
REF05 AH      2   3  -2  50.000 305.200 239.999  54.784  348.85  168.48 1658.94    106  0.121878  0.344096  0.169718   0.000   0.000   0.000   0.000 
REF05 AH      2   8   5  50.000 305.800 239.999  54.784  156.93  464.37  271.85  43.12  0.543640  0.444995 -0.231877   0.000   0.000   0.000   0.000 
REF05 ACH     1   5   1  50.000 305.979 239.999  54.784  311.92  318.93   28948    443  0.354275  0.284872  0.019205   0.000   0.000   0.000   0.000 
REF05 ACH     0   5   4  50.000 305.501 239.999  54.784  366.40  471.93   72733    702  0.419827  0.144278 -0.178821   0.000   0.000   0.000   0.000 
REF05 AH      3   9   6  50.000 306.400 239.999  54.784   48.30  499.26 1051.20  84.72  0.563950  0.567130 -0.308083   0.000   0.000   0.000   0.000 
REF05 ACH     0   3   1  50.000 306.812 239.999  54.784  436.27  334.53   13143    299  0.250597  0.107118 -0.003166   0.000   0.000   0.000   0.000 
REF05 ACH     1   3  -1  50.000 307.327 239.999  54.784  383.36  234.42  210920   1195  0.186139  0.232966  0.120786   0.000   0.000   0.000   0.000 
REF05 AH      2   7   2  50.000 307.600 239.999  54.784  203.37  339.61  312.85  46.27  0.459181  0.447483 -0.031858   0.000   0.000   0.000   0.000 
REF05 ACH     0   4   2  50.000 307.002 239.999  54.784  395.21  380.03   31295    460  0.334744  0.132994 -0.053764   0.000   0.000   0.000   0.000 
REF05 ACH     3   3  -3  50.000 308.114 239.999  54.784  308.40   96.07   47533    567  0.059037  0.454977  0.220449   0.000   0.000   0.000   0.000 
REF05 AH      5   8   1  50.000 308.200 239.999  54.784   26.40  210.21  891.26  78.02  0.352778  0.792548 -0.008678   0.000   0.000   0.000   0.000 
REF05 ACH     1   6   2  50.000 308.720 239.999  54.784  272.75  362.95 1370.48  96.65  0.439270  0.310359 -0.030697   0.000   0.000   0.000   0.000 
REF05 AH      2   8   4  50.000 308.800 239.999  54.784  157.74  426.01  751.52  71.66  0.545114  0.458257 -0.156320   0.000   0.000   0.000   0.000 
REF05 ACH     2   1  -3  50.000 308.860 239.999  54.784  443.11   84.06   44209    547 -0.044930  0.277585  0.197348   0.000   0.000   0.000   0.000 
REF05 AH      1   7   4  50.000 309.400 239.999  54.784  235.90  451.06  523.06  59.80  0.524751  0.321335 -0.155728   0.000   0.000   0.000   0.000 
REF05 AH      2   5  -1  50.000 310.000 239.999  54.784  266.81  229.58  851.16  76.23  0.290441  0.410031  0.144358   0.000   0.000   0.000   0.000 
REF05 AH      4   8   1  50.000 310.000 239.999  54.784   78.13  253.33  209.76  37.89  0.414517  0.696839  0.015155   0.000   0.000   0.000   0.000 
REF05 ACH     3   8   2  50.000 309.517 239.999  54.784  122.87  320.58 7823.69    230  0.479084  0.584975 -0.033803   0.000   0.000   0.000   0.000 
REF05 ACH     2   6   0  50.000 310.327 239.999  54.784  232.42  270.18   22244    388  0.374083  0.436442  0.092800   0.000   0.000   0.000   0.000 
REF05 ACH     0   5   3  50.000 309.970 239.999  54.784  353.98  429.35   61229    644  0.418899  0.158918 -0.104473   0.000   0.000   0.000   0.000 
REF05 ACH     1   1  -2  50.000 310.878 239.999  54.784  482.28  162.52  278308   1373  0.018695  0.166501  0.147731   0.000   0.000   0.000   0.000 
REF05 ACH     3   5  -2  50.000 310.674 239.999  54.784  229.36  165.05 3590.32    156  0.225746  0.521995  0.192118   0.000   0.000   0.000   0.000 
REF05 ACH     5   6  -2  50.000 311.744 239.999  54.784  101.24   81.36 4079.71    167  0.184792  0.755009  0.168560   0.000   0.000   0.000   0.000 
REF05 AH      5   7  -1  50.000 311.800 239.999  54.784   61.28  130.81 4702.71    179  0.268833  0.781017  0.117554   0.000   0.000   0.000   0.000 
REF05 ACH     2   4  -2  50.000 311.378 239.999  54.784  298.46  187.27   30990    458  0.205638  0.384901  0.193745   0.000   0.000   0.000   0.000 
REF05 ACH     3   7   0  50.000 311.543 239.999  54.784  158.31  249.00  557.92  61.64  0.394841  0.573520  0.091943   0.000   0.000   0.000   0.000 
REF05 ACH     0   2   0  50.000 311.541 239.999  54.784  476.57  288.48   47583    568  0.166484  0.081352  0.047492   0.000   0.000   0.000   0.000 
REF05 ACH     2   2  -3  50.000 311.922 239.999  54.784  382.43  115.79   17115    341  0.038232  0.318317  0.220791   0.000   0.000   0.000   0.000 
REF05 AH      1   5   0  50.000 312.400 239.999  54.784  297.24  291.48  364.01  49.89  0.352412  0.299878  0.092969   0.000   0.000   0.000   0.000 
REF05 AH      2   7   1  50.000 312.400 239.999  54.784  193.40  312.21  113.41  27.86  0.458310  0.462046  0.042735   0.000   0.000   0.000   0.000 
REF05 ACH     2   8   3  50.000 311.863 239.999  54.784  154.47  391.00 4236.21    169  0.542659  0.473849 -0.083142   0.000   0.000   0.000   0.000 
REF05 ACH     5   5  -3  50.000 313.194 239.999  54.784  135.40   22.72  875.85  77.14  0.099083  0.729217  0.217339   0.000   0.000   0.000   0.000 
REF05 ACH     3   4  -3  50.000 313.366 239.999  54.784  259.62  117.60 6711.45    213  0.142192  0.495548  0.244035   0.000   0.000   0.000   0.000 
REF05 AH      4   7  -1  50.000 313.600 239.999  54.784  109.98  180.51  753.16  71.72  0.331588  0.684312  0.142819   0.000   0.000   0.000   0.000 
REF05 ACH     1   4  -1  50.000 313.583 239.999  54.784  329.88  250.66 7507.70    226  0.269724  0.273187  0.144909   0.000   0.000   0.000   0.000 
REF05 AH      4   9   2  50.000 313.600 239.999  54.784   15.68  303.29 1905.65    114  0.498635  0.722224 -0.035548   0.000   0.000   0.000   0.000 
REF05 ACH     1   2  -2  50.000 313.600 239.999  54.784  417.34  187.53  138883    970  0.101967  0.207015  0.171444   0.000   0.000   0.000   0.000 
REF05 ACH     3   8   1  50.000 314.035 239.999  54.784  112.77  292.83   12016    286  0.479051  0.599245  0.041500   0.000   0.000   0.000   0.000 
REF05 ACH     1   6   1  50.000 313.651 239.999  54.784  260.77  333.58 3503.84    154  0.436925  0.325841  0.042713   0.000   0.000   0.000   0.000 
REF05 ACH     0   4   1  50.000 313.888 239.999  54.784  376.49  346.43   11892    284  0.333781  0.147852  0.020375   0.000   0.000   0.000   0.000 
REF05 AH      3   9   3  50.000 314.200 239.999  54.784   61.04  376.86 1021.42  83.51  0.564393  0.610481 -0.083276   0.000   0.000   0.000   0.000 
REF05 ACH     0   5   2  50.000 314.885 239.999  54.784  338.76  392.38   19919    367  0.417978  0.173596 -0.030193   0.000   0.000   0.000   0.000 
REF05 ACH     2   3  -3  50.000 315.918 239.999  54.784  328.46  140.15 8920.67    246  0.121818  0.358467  0.245331   0.000   0.000   0.000   0.000 
REF05 ACH     0   3   0  50.000 316.056 239.999  54.784  412.11  302.50   69027    684  0.249729  0.121945  0.071170   0.000   0.000   0.000   0.000 
REF05 AH      3   6  -2  50.000 317.200 239.999  54.784  178.03  179.76 1912.23    114  0.310517  0.561740  0.218342   0.000   0.000   0.000   0.000 
REF05 AH      3   7  -1  50.000 317.200 239.999  54.784  142.09  221.73 1950.24    115  0.393569  0.588295  0.166376   0.000   0.000   0.000   0.000 
REF05 ACH     1   7   2  50.000 316.594 239.999  54.784  219.64  380.78   22795    393  0.521900  0.351161 -0.007290   0.000   0.000   0.000   0.000 
REF05 AH      5   7  -2  50.000 317.800 239.999  54.784   37.60   89.97  803.28  74.08  0.265237  0.796178  0.189103   0.000   0.000   0.000   0.000 
REF05 ACH     2   5  -2  50.000 317.196 239.999  54.784  248.71  203.48   36628    498  0.289033  0.425150  0.217977   0.000   0.000   0.000   0.000 
REF05 ACH     1   3  -2  50.000 317.210 239.999  54.784  360.70  207.53   16079    330  0.185130  0.247874  0.194864   0.000   0.000   0.000   0.000 
REF05 AH      3   9   2  50.000 317.800 239.999  54.784   53.25  345.02 3615.01    157  0.563981  0.625057 -0.008529   0.000   0.000   0.000   0.000 
REF05 AH      0   6   3  50.000 317.800 239.999  54.784  298.69  444.23  579.61  62.93  0.500848  0.200480 -0.081053   0.000   0.000   0.000   0.000 
REF05 ACH     2   9   4  50.000 317.469 239.999  54.784   90.54  461.25 2221.64    123  0.627218  0.499684 -0.133891   0.000   0.000   0.000   0.000 
REF05 ACH     3   5  -3  50.000 318.487 239.999  54.784  209.69  134.96 7578.32    227  0.224899  0.536731  0.266767   0.000   0.000   0.000   0.000 
REF05 AH      3   8   0  50.000 319.000 239.999  54.784   97.27  265.39  697.66  69.04  0.479597  0.613517  0.117186   0.000   0.000   0.000   0.000 
REF05 ACH     1   5  -1  50.000 319.087 239.999  54.784  278.59  265.45 4345.73    172  0.352104  0.314731  0.167635   0.000   0.000   0.000   0.000 
REF05 ACH     1   6   0  50.000 319.103 239.999  54.784  245.11  306.59 8468.38    240  0.436369  0.340384  0.117102   0.000   0.000   0.000   0.000 
REF05 AH      4   6  -3  50.000 320.200 239.999  54.784  125.52  100.14 1001.38  82.67  0.244457  0.673877  0.264599   0.000   0.000   0.000   0.000 
REF05 AH      2   4  -3  50.000 320.200 239.999  54.784  277.36  159.80 2153.86    121  0.205440  0.398832  0.269634   0.000   0.000   0.000   0.000 
REF05 ACH     2   8   1  50.000 319.806 239.999  54.784  134.79  331.47 4541.43    176  0.541180  0.503222  0.065440   0.000   0.000   0.000   0.000 
REF05 ACH     4   8  -1  50.000 320.237 239.999  54.784   42.88  192.50 3045.27    144  0.412792  0.726090  0.163794   0.000   0.000   0.000   0.000 
REF05 AH      0   4   0  50.000 320.800 239.999  54.784  354.55  316.01 1380.20  97.00  0.333539  0.162097  0.095389   0.000   0.000   0.000   0.000 
REF05 AH      1   7   1  50.000 320.800 239.999  54.784  206.67  350.73  678.36  68.07  0.520104  0.366242  0.066836   0.000   0.000   0.000   0.000 
REF05 AH      1   4  -2  50.000 321.400 239.999  54.784  308.28  224.54   19562    364  0.268434  0.288131  0.218944   0.000   0.000   0.000   0.000 
REF05 ACH     0   6   2  50.000 321.740 239.999  54.784  283.53  407.66   14885    318  0.501142  0.214284 -0.006502   0.000   0.000   0.000   0.000 
REF05 AH      3   4  -4  50.000 322.600 239.999  54.784  237.86   83.13  185.82  35.66  0.141384  0.509845  0.319788   0.000   0.000   0.000   0.000 
REF05 AH      4   5  -4  50.000 323.200 239.999  54.784  155.73   44.09 1081.12  85.91  0.161971  0.647252  0.318255   0.000   0.000   0.000   0.000 
REF05 AH      3   7  -2  50.000 323.200 239.999  54.784  120.59  193.00 1392.92  97.45  0.392929  0.602768  0.241035   0.000   0.000   0.000   0.000 
REF05 ACH     2   6  -2  50.000 322.710 239.999  54.784  196.85  218.24 7488.40    225  0.371780  0.466310  0.240883   0.000   0.000   0.000   0.000 
REF05 ACH     2   7  -1  50.000 322.748 239.999  54.784  161.70  259.52 2220.74    123  0.455755  0.492247  0.190173   0.000   0.000   0.000   0.000 
REF05 AH      3   8  -1  50.000 323.800 239.999  54.784   77.74  236.23 3729.16    159  0.475848  0.629547  0.188973   0.000   0.000   0.000   0.000 
REF05 ACH     0   2  -1  50.000 323.102 239.999  54.784  444.56  257.35  291765   1405  0.165624  0.095847  0.121987   0.000   0.000   0.000   0.000 
REF05 AH      2   2  -4  50.000 324.400 239.999  54.784  358.95   83.95 4332.26    172  0.037432  0.332729  0.295714   0.000   0.000   0.000   0.000 
REF05 AH      2   8   0  50.000 324.400 239.999  54.784  118.35  303.83 5402.91    192  0.540638  0.517597  0.140610   0.000   0.000   0.000   0.000 
REF05 ACH     1   8   2  50.000 323.935 239.999  54.784  160.07  403.74 1433.32  98.62  0.604171  0.392519  0.015810   0.000   0.000   0.000   0.000 
REF05 ACH     2   5  -3  50.000 324.451 239.999  54.784  226.70  176.27   31362    461  0.287902  0.440314  0.291781   0.000   0.000   0.000   0.000 
REF05 ACH     2   1  -4  50.000 325.470 239.999  54.784  421.01   48.96   22827    393 -0.045825  0.292140  0.271840   0.000   0.000   0.000   0.000 
REF05 ACH     1   2  -3  50.000 325.163 239.999  54.784  389.25  159.90   30314    453  0.101041  0.221932  0.245581   0.000   0.000   0.000   0.000 
REF05 ACH     0   5   0  50.000 325.405 239.999  54.784  300.81  329.68 9829.13    258  0.416186  0.202962  0.118696   0.000   0.000   0.000   0.000 
REF05 ACH     2   3  -4  50.000 325.697 239.999  54.784  304.69  110.07   18197    351  0.120549  0.373770  0.318750   0.000   0.000   0.000   0.000 
REF05 ACH     1   5  -2  50.000 325.692 239.999  54.784  257.11  239.93 6639.78    212  0.351428  0.329378  0.241930   0.000   0.000   0.000   0.000 
REF05 CH      1   3  -3  50.000 326.348 239.999  54.784  335.01  180.93   10058    261  0.184220  0.262639  0.269094   0.000   0.000   0.000   0.000 
REF05 H       0   4  -1  50.000 326.800 239.999  54.784  331.59  287.11   21465    381  0.330372  0.178723  0.167904   0.000   0.000   0.000   0.000 
DATA  SPATIAL linear          linear          3.0  256.00  256.00   17.000   3136  512 
  -20000  -10000       0   10000   20000   30000   40000   50000   60000   70000 
   80000   90000  100000  110000  120000  130000  140000  150000  160000  170000 
  180000  190000  200000  210000  220000  230000  240000  250000  260000  270000 
  280000  290000  300000  310000  320000  330000  340000  350000  360000  370000 
  380000  390000  400000  410000  420000  430000  440000  450000  460000  470000 
  480000  490000  500000  510000  520000  530000  -20000  -10000       0   10000 
   20000   30000   40000   50000   60000   70000   80000   90000  100000  110000 
  120000  130000  140000  150000  160000  170000  180000  190000  200000  210000 
  220000  230000  240000  250000  260000  270000  280000  290000  300000  310000 
  320000  330000  340000  350000  360000  370000  380000  390000  400000  410000 
  420000  430000  440000  450000  460000  470000  480000  490000  500000  510000 
  520000  530000  -20000  -10000       0   10000   20000   30000   40000   50000 
   60000   70000   80000   90000  100000  110000  120000  130000  140000  150000 
  160000  170000  180000  190000  200000  210000  220000  230000  240000  250000 
  260000  270000  280000  290000  300000  310000  320000  330000  340000  350000 
  360000  370000  380000  390000  400000  410000  420000  430000  440000  450000 
  460000  470000  480000  490000  500000  510000  520000  530000  -20000  -10000 
       0   10000   20000   30000   40000   50000   60000   70000   80000   90000 
  100000  110000  120000  130000  140000  150000  160000  170000  180000  190000 
  200000  210000  220000  230000  240000  250000  260000  270000  280000  290000 
  300000  310000  320000  330000  340000  350000  360000  370000  380000  390000 
  400000  410000  420000  430000  440000  450000  460000  470000  480000  490000 
  500000  510000  520000  530000  -20000  -10000       0   10000   20000   30000 
   40000   50000   60000   70000   80000   90000  100000  110000  120000  130000 
  140000  150000  160000  170000  180000  190000  200000  210000  220000  230000 
  240000  250000  260000  270000  280000  290000  300000  310000  320000  330000 
  340000  350000  360000  370000  380000  390000  400000  410000  420000  430000 
  440000  450000  460000  470000  480000  490000  500000  510000  520000  530000 
  -20000  -10000       0   10000   20000   30000   40000   50000   60000   70000 
   80000   90000  100000  110000  120000  130000  140000  150000  160000  170000 
  180000  190000  200000  210000  220000  230000  240000  250000  260000  270000 
  280000  290000  300000  310000  320000  330000  340000  350000  360000  370000 
  380000  390000  400000  410000  420000  430000  440000  450000  460000  470000 
  480000  490000  500000  510000  520000  530000  -20000  -10000       0   10000 
   20000   30000   40000   50000   60000   70000   80000   90000  100000  110000 
  120000  130000  140000  150000  160000  170000  180000  190000  200000  210000 
  220000  230000  240000  250000  260000  270000  280000  290000  300000  310000 
  320000  330000  340000  350000  360000  370000  380000  390000  400000  410000 
  420000  430000  440000  450000  460000  470000  480000  490000  500000  510000 
  520000  530000  -20000  -10000       0   10000   20000   30000   40000   50000 
   60000   70000   80000   90000  100000  110000  120000  130000  140000  150000 
  160000  170000  180000  190000  200000  210000  220000  230000  240000  250000 
  260000  270000  280000  290000  300000  310000  320000  330000  340000  350000 
  360000  370000  380000  390000  400000  410000  420000  430000  440000  450000 
  460000  470000  480000  490000  500000  510000  520000  530000  -20000  -10000 
       0   10000   20000   30000   40000   50000   60000   70000   80000   90000 
  100000  110000  120000  130000  140000  150000  160000  170000  180000  190000 
  200000  210000  220000  230000  240000  250000  260000  270000  280000  290000 
  300000  310000  320000  330000  340000  350000  360000  370000  380000  390000 
  400000  410000  420000  430000  440000  450000  460000  470000  480000  490000 
  500000  510000  520000  530000  -20000  -10000       0   10000   20000   30000 
   40000   50000   60000   70000   80000   90000  100000  110000  120000  130000 
  140000  150000  160000  170000  180000  190000  200000  210000  220000  230000 
  240000  250000  260000  270000  280000  290000  300000  310000  320000  330000 
  340000  350000  360000  370000  380000  390000  400000  410000  420000  430000 
  440000  450000  460000  470000  480000  490000  500000  510000  520000  530000 
  -20000  -10000       0   10000   20000   30000   40000   50000   60000   70000 
   80000   90000  100000  110000  120000  130000  140000  150000  160000  170000 
  180000  190000  200000  210000  220000  230000  240000  250000  260000  270000 
  280000  290000  300000  310000  320000  330000  340000  350000  360000  370000 
  380000  390000  400000  410000  420000  430000  440000  450000  460000  470000 
  480000  490000  500000  510000  520000  530000  -20000  -10000       0   10000 
   20000   30000   40000   50000   60000   70000   80000   90000  100000  110000 
  120000  130000  140000  150000  160000  170000  180000  190000  200000  210000 
  220000  230000  240000  250000  260000  270000  280000  290000  300000  310000 
  320000  330000  340000  350000  360000  370000  380000  390000  400000  410000 
  420000  430000  440000  450000  460000  470000  480000  490000  500000  510000 
  520000  530000  -20000  -10000       0   10000   20000   30000   40000   50000 
   60000   70000   80000   90000  100000  110000  120000  130000  140000  150000 
  160000  170000  180000  190000  200000  210000  220000  230000  240000  250000 
  260000  270000  280000  290000  300000  310000  320000  330000  340000  350000 
  360000  370000  380000  390000  400000  410000  420000  430000  440000  450000 
  460000  470000  480000  490000  500000  510000  520000  530000  -20000  -10000 
       0   10000   20000   30000   40000   50000   60000   70000   80000   90000 
  100000  110000  120000  130000  140000  150000  160000  170000  180000  190000 
  200000  210000  220000  230000  240000  250000  260000  270000  280000  290000 
  300000  310000  320000  330000  340000  350000  360000  370000  380000  390000 
  400000  410000  420000  430000  440000  450000  460000  470000  480000  490000 
  500000  510000  520000  530000  -20000  -10000       0   10000   20000   30000 
   40000   50000   60000   70000   80000   90000  100000  110000  120000  130000 
  140000  150000  160000  170000  180000  190000  200000  210000  220000  230000 
  240000  250000  260000  270000  280000  290000  300000  310000  320000  330000 
  340000  350000  360000  370000  380000  390000  400000  410000  420000  430000 
  440000  450000  460000  470000  480000  490000  500000  510000  520000  530000 
  -20000  -10000       0   10000   20000   30000   40000   50000   60000   70000 
   80000   90000  100000  110000  120000  130000  140000  150000  160000  170000 
  180000  190000  200000  210000  220000  230000  240000  250000  260000  270000 
  280000  290000  300000  310000  320000  330000  340000  350000  360000  370000 
  380000  390000  400000  410000  420000  430000  440000  450000  460000  470000 
  480000  490000  500000  510000  520000  530000  -20000  -10000       0   10000 
   20000   30000   40000   50000   60000   70000   80000   90000  100000  110000 
  120000  130000  140000  150000  160000  170000  180000  190000  200000  210000 
  220000  230000  240000  250000  260000  270000  280000  290000  300000  310000 
  320000  330000  340000  350000  360000  370000  380000  390000  400000  410000 
  420000  430000  440000  450000  460000  470000  480000  490000  500000  510000 
  520000  530000  -20000  -10000       0   10000   20000   30000   40000   50000 
   60000   70000   80000   90000  100000  110000  120000  130000  140000  150000 
  160000  170000  180000  190000  200000  210000  220000  230000  240000  250000 
  260000  270000  280000  290000  300000  310000  320000  330000  340000  350000 
  360000  370000  380000  390000  400000  410000  420000  430000  440000  450000 
  460000  470000  480000  490000  500000  510000  520000  530000  -20000  -10000 
       0   10000   20000   30000   40000   50000   60000   70000   80000   90000 
  100000  110000  120000  130000  140000  150000  160000  170000  180000  190000 
  200000  210000  220000  230000  240000  250000  260000  270000  280000  290000 
  300000  310000  320000  330000  340000  350000  360000  370000  380000  390000 
  400000  410000  420000  430000  440000  450000  460000  470000  480000  490000 
  500000  510000  520000  530000  -20000  -10000       0   10000   20000   30000 
   40000   50000   60000   70000   80000   90000  100000  110000  120000  130000 
  140000  150000  160000  170000  180000  190000  200000  210000  220000  230000 
  240000  250000  260000  270000  280000  290000  300000  310000  320000  330000 
  340000  350000  360000  370000  380000  390000  400000  410000  420000  430000 
  440000  450000  460000  470000  480000  490000  500000  510000  520000  530000 
  -20000  -10000       0   10000   20000   30000   40000   50000   60000   70000 
   80000   90000  100000  110000  120000  130000  140000  150000  160000  170000 
  180000  190000  200000  210000  220000  230000  240000  250000  260000  270000 
  280000  290000  300000  310000  320000  330000  340000  350000  360000  370000 
  380000  390000  400000  410000  420000  430000  440000  450000  460000  470000 
  480000  490000  500000  510000  520000  530000  -20000  -10000       0   10000 
   20000   30000   40000   50000   60000   70000   80000   90000  100000  110000 
  120000  130000  140000  150000  160000  170000  180000  190000  200000  210000 
  220000  230000  240000  250000  260000  270000  280000  290000  300000  310000 
  320000  330000  340000  350000  360000  370000  380000  390000  400000  410000 
  420000  430000  440000  450000  460000  470000  480000  490000  500000  510000 
  520000  530000  -20000  -10000       0   10000   20000   30000   40000   50000 
   60000   70000   80000   90000  100000  110000  120000  130000  140000  150000 
  160000  170000  180000  190000  200000  210000  220000  230000  240000  250000 
  260000  270000  280000  290000  300000  310000  320000  330000  340000  350000 
  360000  370000  380000  390000  400000  410000  420000  430000  440000  450000 
  460000  470000  480000  490000  500000  510000  520000  530000  -20000  -10000 
       0   10000   20000   30000   40000   50000   60000   70000   80000   90000 
  100000  110000  120000  130000  140000  150000  160000  170000  180000  190000 
  200000  210000  220000  230000  240000  250000  260000  270000  280000  290000 
  300000  310000  320000  330000  340000  350000  360000  370000  380000  390000 
  400000  410000  420000  430000  440000  450000  460000  470000  480000  490000 
  500000  510000  520000  530000  -20000  -10000       0   10000   20000   30000 
   40000   50000   60000   70000   80000   90000  100000  110000  120000  130000 
  140000  150000  160000  170000  180000  190000  200000  210000  220000  230000 
  240000  250000  260000  270000  280000  290000  300000  310000  320000  330000 
  340000  350000  360000  370000  380000  390000  400000  410000  420000  430000 
  440000  450000  460000  470000  480000  490000  500000  510000  520000  530000 
  -20000  -10000       0   10000   20000   30000   40000   50000   60000   70000 
   80000   90000  100000  110000  120000  130000  140000  150000  160000  170000 
  180000  190000  200000  210000  220000  230000  240000  250000  260000  270000 
  280000  290000  300000  310000  320000  330000  340000  350000  360000  370000 
  380000  390000  400000  410000  420000  430000  440000  450000  460000  470000 
  480000  490000  500000  510000  520000  530000  -20000  -10000       0   10000 
   20000   30000   40000   50000   60000   70000   80000   90000  100000  110000 
  120000  130000  140000  150000  160000  170000  180000  190000  200000  210000 
  220000  230000  240000  250000  260000  270000  280000  290000  300000  310000 
  320000  330000  340000  350000  360000  370000  380000  390000  400000  410000 
  420000  430000  440000  450000  460000  470000  480000  490000  500000  510000 
  520000  530000  -20000  -10000       0   10000   20000   30000   40000   50000 
   60000   70000   80000   90000  100000  110000  120000  130000  140000  150000 
  160000  170000  180000  190000  200000  210000  220000  230000  240000  250000 
  260000  270000  280000  290000  300000  310000  320000  330000  340000  350000 
  360000  370000  380000  390000  400000  410000  420000  430000  440000  450000 
  460000  470000  480000  490000  500000  510000  520000  530000  -20000  -10000 
       0   10000   20000   30000   40000   50000   60000   70000   80000   90000 
  100000  110000  120000  130000  140000  150000  160000  170000  180000  190000 
  200000  210000  220000  230000  240000  250000  260000  270000  280000  290000 
  300000  310000  320000  330000  340000  350000  360000  370000  380000  390000 
  400000  410000  420000  430000  440000  450000  460000  470000  480000  490000 
  500000  510000  520000  530000  -20000  -10000       0   10000   20000   30000 
   40000   50000   60000   70000   80000   90000  100000  110000  120000  130000 
  140000  150000  160000  170000  180000  190000  200000  210000  220000  230000 
  240000  250000  260000  270000  280000  290000  300000  310000  320000  330000 
  340000  350000  360000  370000  380000  390000  400000  410000  420000  430000 
  440000  450000  460000  470000  480000  490000  500000  510000  520000  530000 
  -20000  -10000       0   10000   20000   30000   40000   50000   60000   70000 
   80000   90000  100000  110000  120000  130000  140000  150000  160000  170000 
  180000  190000  200000  210000  220000  230000  240000  250000  260000  270000 
  280000  290000  300000  310000  320000  330000  340000  350000  360000  370000 
  380000  390000  400000  410000  420000  430000  440000  450000  460000  470000 
  480000  490000  500000  510000  520000  530000  -20000  -10000       0   10000 
   20000   30000   40000   50000   60000   70000   80000   90000  100000  110000 
  120000  130000  140000  150000  160000  170000  180000  190000  200000  210000 
  220000  230000  240000  250000  260000  270000  280000  290000  300000  310000 
  320000  330000  340000  350000  360000  370000  380000  390000  400000  410000 
  420000  430000  440000  450000  460000  470000  480000  490000  500000  510000 
  520000  530000  -20000  -10000       0   10000   20000   30000   40000   50000 
   60000   70000   80000   90000  100000  110000  120000  130000  140000  150000 
  160000  170000  180000  190000  200000  210000  220000  230000  240000  250000 
  260000  270000  280000  290000  300000  310000  320000  330000  340000  350000 
  360000  370000  380000  390000  400000  410000  420000  430000  440000  450000 
  460000  470000  480000  490000  500000  510000  520000  530000  -20000  -10000 
       0   10000   20000   30000   40000   50000   60000   70000   80000   90000 
  100000  110000  120000  130000  140000  150000  160000  170000  180000  190000 
  200000  210000  220000  230000  240000  250000  260000  270000  280000  290000 
  300000  310000  320000  330000  340000  350000  360000  370000  380000  390000 
  400000  410000  420000  430000  440000  450000  460000  470000  480000  490000 
  500000  510000  520000  530000  -20000  -10000       0   10000   20000   30000 
   40000   50000   60000   70000   80000   90000  100000  110000  120000  130000 
  140000  150000  160000  170000  180000  190000  200000  210000  220000  230000 
  240000  250000  260000  270000  280000  290000  300000  310000  320000  330000 
  340000  350000  360000  370000  380000  390000  400000  410000  420000  430000 
  440000  450000  460000  470000  480000  490000  500000  510000  520000  530000 
  -20000  -10000       0   10000   20000   30000   40000   50000   60000   70000 
   80000   90000  100000  110000  120000  130000  140000  150000  160000  170000 
  180000  190000  200000  210000  220000  230000  240000  250000  260000  270000 
  280000  290000  300000  310000  320000  330000  340000  350000  360000  370000 
  380000  390000  400000  410000  420000  430000  440000  450000  460000  470000 
  480000  490000  500000  510000  520000  530000  -20000  -10000       0   10000 
   20000   30000   40000   50000   60000   70000   80000   90000  100000  110000 
  120000  130000  140000  150000  160000  170000  180000  190000  200000  210000 
  220000  230000  240000  250000  260000  270000  280000  290000  300000  310000 
  320000  330000  340000  350000  360000  370000  380000  390000  400000  410000 
  420000  430000  440000  450000  460000  470000  480000  490000  500000  510000 
  520000  530000  -20000  -10000       0   10000   20000   30000   40000   50000 
   60000   70000   80000   90000  100000  110000  120000  130000  140000  150000 
  160000  170000  180000  190000  200000  210000  220000  230000  240000  250000 
  260000  270000  280000  290000  300000  310000  320000  330000  340000  350000 
  360000  370000  380000  390000  400000  410000  420000  430000  440000  450000 
  460000  470000  480000  490000  500000  510000  520000  530000  -20000  -10000 
       0   10000   20000   30000   40000   50000   60000   70000   80000   90000 
  100000  110000  120000  130000  140000  150000  160000  170000  180000  190000 
  200000  210000  220000  230000  240000  250000  260000  270000  280000  290000 
  300000  310000  320000  330000  340000  350000  360000  370000  380000  390000 
  400000  410000  420000  430000  440000  450000  460000  470000  480000  490000 
  500000  510000  520000  530000  -20000  -10000       0   10000   20000   30000 
   40000   50000   60000   70000   80000   90000  100000  110000  120000  130000 
  140000  150000  160000  170000  180000  190000  200000  210000  220000  230000 
  240000  250000  260000  270000  280000  290000  300000  310000  320000  330000 
  340000  350000  360000  370000  380000  390000  400000  410000  420000  430000 
  440000  450000  460000  470000  480000  490000  500000  510000  520000  530000 
  -20000  -10000       0   10000   20000   30000   40000   50000   60000   70000 
   80000   90000  100000  110000  120000  130000  140000  150000  160000  170000 
  180000  190000  200000  210000  220000  230000  240000  250000  260000  270000 
  280000  290000  300000  310000  320000  330000  340000  350000  360000  370000 
  380000  390000  400000  410000  420000  430000  440000  450000  460000  470000 
  480000  490000  500000  510000  520000  530000  -20000  -10000       0   10000 
   20000   30000   40000   50000   60000   70000   80000   90000  100000  110000 
  120000  130000  140000  150000  160000  170000  180000  190000  200000  210000 
  220000  230000  240000  250000  260000  270000  280000  290000  300000  310000 
  320000  330000  340000  350000  360000  370000  380000  390000  400000  410000 
  420000  430000  440000  450000  460000  470000  480000  490000  500000  510000 
  520000  530000  -20000  -10000       0   10000   20000   30000   40000   50000 
   60000   70000   80000   90000  100000  110000  120000  130000  140000  150000 
  160000  170000  180000  190000  200000  210000  220000  230000  240000  250000 
  260000  270000  280000  290000  300000  310000  320000  330000  340000  350000 
  360000  370000  380000  390000  400000  410000  420000  430000  440000  450000 
  460000  470000  480000  490000  500000  510000  520000  530000  -20000  -10000 
       0   10000   20000   30000   40000   50000   60000   70000   80000   90000 
  100000  110000  120000  130000  140000  150000  160000  170000  180000  190000 
  200000  210000  220000  230000  240000  250000  260000  270000  280000  290000 
  300000  310000  320000  330000  340000  350000  360000  370000  380000  390000 
  400000  410000  420000  430000  440000  450000  460000  470000  480000  490000 
  500000  510000  520000  530000  -20000  -10000       0   10000   20000   30000 
   40000   50000   60000   70000   80000   90000  100000  110000  120000  130000 
  140000  150000  160000  170000  180000  190000  200000  210000  220000  230000 
  240000  250000  260000  270000  280000  290000  300000  310000  320000  330000 
  340000  350000  360000  370000  380000  390000  400000  410000  420000  430000 
  440000  450000  460000  470000  480000  490000  500000  510000  520000  530000 
  -20000  -10000       0   10000   20000   30000   40000   50000   60000   70000 
   80000   90000  100000  110000  120000  130000  140000  150000  160000  170000 
  180000  190000  200000  210000  220000  230000  240000  250000  260000  270000 
  280000  290000  300000  310000  320000  330000  340000  350000  360000  370000 
  380000  390000  400000  410000  420000  430000  440000  450000  460000  470000 
  480000  490000  500000  510000  520000  530000  -20000  -10000       0   10000 
   20000   30000   40000   50000   60000   70000   80000   90000  100000  110000 
  120000  130000  140000  150000  160000  170000  180000  190000  200000  210000 
  220000  230000  240000  250000  260000  270000  280000  290000  300000  310000 
  320000  330000  340000  350000  360000  370000  380000  390000  400000  410000 
  420000  430000  440000  450000  460000  470000  480000  490000  500000  510000 
  520000  530000  -20000  -10000       0   10000   20000   30000   40000   50000 
   60000   70000   80000   90000  100000  110000  120000  130000  140000  150000 
  160000  170000  180000  190000  200000  210000  220000  230000  240000  250000 
  260000  270000  280000  290000  300000  310000  320000  330000  340000  350000 
  360000  370000  380000  390000  400000  410000  420000  430000  440000  450000 
  460000  470000  480000  490000  500000  510000  520000  530000  -20000  -10000 
       0   10000   20000   30000   40000   50000   60000   70000   80000   90000 
  100000  110000  120000  130000  140000  150000  160000  170000  180000  190000 
  200000  210000  220000  230000  240000  250000  260000  270000  280000  290000 
  300000  310000  320000  330000  340000  350000  360000  370000  380000  390000 
  400000  410000  420000  430000  440000  450000  460000  470000  480000  490000 
  500000  510000  520000  530000  -20000  -10000       0   10000   20000   30000 
   40000   50000   60000   70000   80000   90000  100000  110000  120000  130000 
  140000  150000  160000  170000  180000  190000  200000  210000  220000  230000 
  240000  250000  260000  270000  280000  290000  300000  310000  320000  330000 
  340000  350000  360000  370000  380000  390000  400000  410000  420000  430000 
  440000  450000  460000  470000  480000  490000  500000  510000  520000  530000 
  -20000  -10000       0   10000   20000   30000   40000   50000   60000   70000 
   80000   90000  100000  110000  120000  130000  140000  150000  160000  170000 
  180000  190000  200000  210000  220000  230000  240000  250000  260000  270000 
  280000  290000  300000  310000  320000  330000  340000  350000  360000  370000 
  380000  390000  400000  410000  420000  430000  440000  450000  460000  470000 
  480000  490000  500000  510000  520000  530000  -20000  -10000       0   10000 
   20000   30000   40000   50000   60000   70000   80000   90000  100000  110000 
  120000  130000  140000  150000  160000  170000  180000  190000  200000  210000 
  220000  230000  240000  250000  260000  270000  280000  290000  300000  310000 
  320000  330000  340000  350000  360000  370000  380000  390000  400000  410000 
  420000  430000  440000  450000  460000  470000  480000  490000  500000  510000 
  520000  530000  -20000  -10000       0   10000   20000   30000   40000   50000 
   60000   70000   80000   90000  100000  110000  120000  130000  140000  150000 
  160000  170000  180000  190000  200000  210000  220000  230000  240000  250000 
  260000  270000  280000  290000  300000  310000  320000  330000  340000  350000 
  360000  370000  380000  390000  400000  410000  420000  430000  440000  450000 
  460000  470000  480000  490000  500000  510000  520000  530000  -20000  -10000 
       0   10000   20000   30000   40000   50000   60000   70000   80000   90000 
  100000  110000  120000  130000  140000  150000  160000  170000  180000  190000 
  200000  210000  220000  230000  240000  250000  260000  270000  280000  290000 
  300000  310000  320000  330000  340000  350000  360000  370000  380000  390000 
  400000  410000  420000  430000  440000  450000  460000  470000  480000  490000 
  500000  510000  520000  530000  -20000  -10000       0   10000   20000   30000 
   40000   50000   60000   70000   80000   90000  100000  110000  120000  130000 
  140000  150000  160000  170000  180000  190000  200000  210000  220000  230000 
  240000  250000  260000  270000  280000  290000  300000  310000  320000  330000 
  340000  350000  360000  370000  380000  390000  400000  410000  420000  430000 
  440000  450000  460000  470000  480000  490000  500000  510000  520000  530000 
  -20000  -10000       0   10000   20000   30000   40000   50000   60000   70000 
   80000   90000  100000  110000  120000  130000  140000  150000  160000  170000 
  180000  190000  200000  210000  220000  230000  240000  250000  260000  270000 
  280000  290000  300000  310000  320000  330000  340000  350000  360000  370000 
  380000  390000  400000  410000  420000  430000  440000  450000  460000  470000 
  480000  490000  500000  510000  520000  530000  -20000  -20000  -20000  -20000 
  -20000  -20000  -20000  -20000  -20000  -20000  -20000  -20000  -20000  -20000 
  -20000  -20000  -20000  -20000  -20000  -20000  -20000  -20000  -20000  -20000 
  -20000  -20000  -20000  -20000  -20000  -20000  -20000  -20000  -20000  -20000 
  -20000  -20000  -20000  -20000  -20000  -20000  -20000  -20000  -20000  -20000 
  -20000  -20000  -20000  -20000  -20000  -20000  -20000  -20000  -20000  -20000 
  -20000  -20000  -10000  -10000  -10000  -10000  -10000  -10000  -10000  -10000 
  -10000  -10000  -10000  -10000  -10000  -10000  -10000  -10000  -10000  -10000 
  -10000  -10000  -10000  -10000  -10000  -10000  -10000  -10000  -10000  -10000 
  -10000  -10000  -10000  -10000  -10000  -10000  -10000  -10000  -10000  -10000 
  -10000  -10000  -10000  -10000  -10000  -10000  -10000  -10000  -10000  -10000 
  -10000  -10000  -10000  -10000  -10000  -10000  -10000  -10000       0       0 
       0       0       0       0       0       0       0       0       0       0 
       0       0       0       0       0       0       0       0       0       0 
       0       0       0       0       0       0       0       0       0       0 
       0       0       0       0       0       0       0       0       0       0 
       0       0       0       0       0       0       0       0       0       0 
       0       0       0       0   10000   10000   10000   10000   10000   10000 
   10000   10000   10000   10000   10000   10000   10000   10000   10000   10000 
   10000   10000   10000   10000   10000   10000   10000   10000   10000   10000 
   10000   10000   10000   10000   10000   10000   10000   10000   10000   10000 
   10000   10000   10000   10000   10000   10000   10000   10000   10000   10000 
   10000   10000   10000   10000   10000   10000   10000   10000   10000   10000 
   20000   20000   20000   20000   20000   20000   20000   20000   20000   20000 
   20000   20000   20000   20000   20000   20000   20000   20000   20000   20000 
   20000   20000   20000   20000   20000   20000   20000   20000   20000   20000 
   20000   20000   20000   20000   20000   20000   20000   20000   20000   20000 
   20000   20000   20000   20000   20000   20000   20000   20000   20000   20000 
   20000   20000   20000   20000   20000   20000   30000   30000   30000   30000 
   30000   30000   30000   30000   30000   30000   30000   30000   30000   30000 
   30000   30000   30000   30000   30000   30000   30000   30000   30000   30000 
   30000   30000   30000   30000   30000   30000   30000   30000   30000   30000 
   30000   30000   30000   30000   30000   30000   30000   30000   30000   30000 
   30000   30000   30000   30000   30000   30000   30000   30000   30000   30000 
   30000   30000   40000   40000   40000   40000   40000   40000   40000   40000 
   40000   40000   40000   40000   40000   40000   40000   40000   40000   40000 
   40000   40000   40000   40000   40000   40000   40000   40000   40000   40000 
   40000   40000   40000   40000   40000   40000   40000   40000   40000   40000 
   40000   40000   40000   40000   40000   40000   40000   40000   40000   40000 
   40000   40000   40000   40000   40000   40000   40000   40000   50000   50000 
   50000   50000   50000   50000   50000   50000   50000   50000   50000   50000 
   50000   50000   50000   50000   50000   50000   50000   50000   50000   50000 
   50000   50000   50000   50000   50000   50000   50000   50000   50000   50000 
   50000   50000   50000   50000   50000   50000   50000   50000   50000   50000 
   50000   50000   50000   50000   50000   50000   50000   50000   50000   50000 
   50000   50000   50000   50000   60000   60000   60000   60000   60000   60000 
   60000   60000   60000   60000   60000   60000   60000   60000   60000   60000 
   60000   60000   60000   60000   60000   60000   60000   60000   60000   60000 
   60000   60000   60000   60000   60000   60000   60000   60000   60000   60000 
   60000   60000   60000   60000   60000   60000   60000   60000   60000   60000 
   60000   60000   60000   60000   60000   60000   60000   60000   60000   60000 
   70000   70000   70000   70000   70000   70000   70000   70000   70000   70000 
   70000   70000   70000   70000   70000   70000   70000   70000   70000   70000 
   70000   70000   70000   70000   70000   70000   70000   70000   70000   70000 
   70000   70000   70000   70000   70000   70000   70000   70000   70000   70000 
   70000   70000   70000   70000   70000   70000   70000   70000   70000   70000 
   70000   70000   70000   70000   70000   70000   80000   80000   80000   80000 
   80000   80000   80000   80000   80000   80000   80000   80000   80000   80000 
   80000   80000   80000   80000   80000   80000   80000   80000   80000   80000 
   80000   80000   80000   80000   80000   80000   80000   80000   80000   80000 
   80000   80000   80000   80000   80000   80000   80000   80000   80000   80000 
   80000   80000   80000   80000   80000   80000   80000   80000   80000   80000 
   80000   80000   90000   90000   90000   90000   90000   90000   90000   90000 
   90000   90000   90000   90000   90000   90000   90000   90000   90000   90000 
   90000   90000   90000   90000   90000   90000   90000   90000   90000   90000 
   90000   90000   90000   90000   90000   90000   90000   90000   90000   90000 
   90000   90000   90000   90000   90000   90000   90000   90000   90000   90000 
   90000   90000   90000   90000   90000   90000   90000   90000  100000  100000 
  100000  100000  100000  100000  100000  100000  100000  100000  100000  100000 
  100000  100000  100000  100000  100000  100000  100000  100000  100000  100000 
  100000  100000  100000  100000  100000  100000  100000  100000  100000  100000 
  100000  100000  100000  100000  100000  100000  100000  100000  100000  100000 
  100000  100000  100000  100000  100000  100000  100000  100000  100000  100000 
  100000  100000  100000  100000  110000  110000  110000  110000  110000  110000 
  110000  110000  110000  110000  110000  110000  110000  110000  110000  110000 
  110000  110000  110000  110000  110000  110000  110000  110000  110000  110000 
  110000  110000  110000  110000  110000  110000  110000  110000  110000  110000 
  110000  110000  110000  110000  110000  110000  110000  110000  110000  110000 
  110000  110000  110000  110000  110000  110000  110000  110000  110000  110000 
  120000  120000  120000  120000  120000  120000  120000  120000  120000  120000 
  120000  120000  120000  120000  120000  120000  120000  120000  120000  120000 
  120000  120000  120000  120000  120000  120000  120000  120000  120000  120000 
  120000  120000  120000  120000  120000  120000  120000  120000  120000  120000 
  120000  120000  120000  120000  120000  120000  120000  120000  120000  120000 
  120000  120000  120000  120000  120000  120000  130000  130000  130000  130000 
  130000  130000  130000  130000  130000  130000  130000  130000  130000  130000 
  130000  130000  130000  130000  130000  130000  130000  130000  130000  130000 
  130000  130000  130000  130000  130000  130000  130000  130000  130000  130000 
  130000  130000  130000  130000  130000  130000  130000  130000  130000  130000 
  130000  130000  130000  130000  130000  130000  130000  130000  130000  130000 
  130000  130000  140000  140000  140000  140000  140000  140000  140000  140000 
  140000  140000  140000  140000  140000  140000  140000  140000  140000  140000 
  140000  140000  140000  140000  140000  140000  140000  140000  140000  140000 
  140000  140000  140000  140000  140000  140000  140000  140000  140000  140000 
  140000  140000  140000  140000  140000  140000  140000  140000  140000  140000 
  140000  140000  140000  140000  140000  140000  140000  140000  150000  150000 
  150000  150000  150000  150000  150000  150000  150000  150000  150000  150000 
  150000  150000  150000  150000  150000  150000  150000  150000  150000  150000 
  150000  150000  150000  150000  150000  150000  150000  150000  150000  150000 
  150000  150000  150000  150000  150000  150000  150000  150000  150000  150000 
  150000  150000  150000  150000  150000  150000  150000  150000  150000  150000 
  150000  150000  150000  150000  160000  160000  160000  160000  160000  160000 
  160000  160000  160000  160000  160000  160000  160000  160000  160000  160000 
  160000  160000  160000  160000  160000  160000  160000  160000  160000  160000 
  160000  160000  160000  160000  160000  160000  160000  160000  160000  160000 
  160000  160000  160000  160000  160000  160000  160000  160000  160000  160000 
  160000  160000  160000  160000  160000  160000  160000  160000  160000  160000 
  170000  170000  170000  170000  170000  170000  170000  170000  170000  170000 
  170000  170000  170000  170000  170000  170000  170000  170000  170000  170000 
  170000  170000  170000  170000  170000  170000  170000  170000  170000  170000 
  170000  170000  170000  170000  170000  170000  170000  170000  170000  170000 
  170000  170000  170000  170000  170000  170000  170000  170000  170000  170000 
  170000  170000  170000  170000  170000  170000  180000  180000  180000  180000 
  180000  180000  180000  180000  180000  180000  180000  180000  180000  180000 
  180000  180000  180000  180000  180000  180000  180000  180000  180000  180000 
  180000  180000  180000  180000  180000  180000  180000  180000  180000  180000 
  180000  180000  180000  180000  180000  180000  180000  180000  180000  180000 
  180000  180000  180000  180000  180000  180000  180000  180000  180000  180000 
  180000  180000  190000  190000  190000  190000  190000  190000  190000  190000 
  190000  190000  190000  190000  190000  190000  190000  190000  190000  190000 
  190000  190000  190000  190000  190000  190000  190000  190000  190000  190000 
  190000  190000  190000  190000  190000  190000  190000  190000  190000  190000 
  190000  190000  190000  190000  190000  190000  190000  190000  190000  190000 
  190000  190000  190000  190000  190000  190000  190000  190000  200000  200000 
  200000  200000  200000  200000  200000  200000  200000  200000  200000  200000 
  200000  200000  200000  200000  200000  200000  200000  200000  200000  200000 
  200000  200000  200000  200000  200000  200000  200000  200000  200000  200000 
  200000  200000  200000  200000  200000  200000  200000  200000  200000  200000 
  200000  200000  200000  200000  200000  200000  200000  200000  200000  200000 
  200000  200000  200000  200000  210000  210000  210000  210000  210000  210000 
  210000  210000  210000  210000  210000  210000  210000  210000  210000  210000 
  210000  210000  210000  210000  210000  210000  210000  210000  210000  210000 
  210000  210000  210000  210000  210000  210000  210000  210000  210000  210000 
  210000  210000  210000  210000  210000  210000  210000  210000  210000  210000 
  210000  210000  210000  210000  210000  210000  210000  210000  210000  210000 
  220000  220000  220000  220000  220000  220000  220000  220000  220000  220000 
  220000  220000  220000  220000  220000  220000  220000  220000  220000  220000 
  220000  220000  220000  220000  220000  220000  220000  220000  220000  220000 
  220000  220000  220000  220000  220000  220000  220000  220000  220000  220000 
  220000  220000  220000  220000  220000  220000  220000  220000  220000  220000 
  220000  220000  220000  220000  220000  220000  230000  230000  230000  230000 
  230000  230000  230000  230000  230000  230000  230000  230000  230000  230000 
  230000  230000  230000  230000  230000  230000  230000  230000  230000  230000 
  230000  230000  230000  230000  230000  230000  230000  230000  230000  230000 
  230000  230000  230000  230000  230000  230000  230000  230000  230000  230000 
  230000  230000  230000  230000  230000  230000  230000  230000  230000  230000 
  230000  230000  240000  240000  240000  240000  240000  240000  240000  240000 
  240000  240000  240000  240000  240000  240000  240000  240000  240000  240000 
  240000  240000  240000  240000  240000  240000  240000  240000  240000  240000 
  240000  240000  240000  240000  240000  240000  240000  240000  240000  240000 
  240000  240000  240000  240000  240000  240000  240000  240000  240000  240000 
  240000  240000  240000  240000  240000  240000  240000  240000  250000  250000 
  250000  250000  250000  250000  250000  250000  250000  250000  250000  250000 
  250000  250000  250000  250000  250000  250000  250000  250000  250000  250000 
  250000  250000  250000  250000  250000  250000  250000  250000  250000  250000 
  250000  250000  250000  250000  250000  250000  250000  250000  250000  250000 
  250000  250000  250000  250000  250000  250000  250000  250000  250000  250000 
  250000  250000  250000  250000  260000  260000  260000  260000  260000  260000 
  260000  260000  260000  260000  260000  260000  260000  260000  260000  260000 
  260000  260000  260000  260000  260000  260000  260000  260000  260000  260000 
  260000  260000  260000  260000  260000  260000  260000  260000  260000  260000 
  260000  260000  260000  260000  260000  260000  260000  260000  260000  260000 
  260000  260000  260000  260000  260000  260000  260000  260000  260000  260000 
  270000  270000  270000  270000  270000  270000  270000  270000  270000  270000 
  270000  270000  270000  270000  270000  270000  270000  270000  270000  270000 
  270000  270000  270000  270000  270000  270000  270000  270000  270000  270000 
  270000  270000  270000  270000  270000  270000  270000  270000  270000  270000 
  270000  270000  270000  270000  270000  270000  270000  270000  270000  270000 
  270000  270000  270000  270000  270000  270000  280000  280000  280000  280000 
  280000  280000  280000  280000  280000  280000  280000  280000  280000  280000 
  280000  280000  280000  280000  280000  280000  280000  280000  280000  280000 
  280000  280000  280000  280000  280000  280000  280000  280000  280000  280000 
  280000  280000  280000  280000  280000  280000  280000  280000  280000  280000 
  280000  280000  280000  280000  280000  280000  280000  280000  280000  280000 
  280000  280000  290000  290000  290000  290000  290000  290000  290000  290000 
  290000  290000  290000  290000  290000  290000  290000  290000  290000  290000 
  290000  290000  290000  290000  290000  290000  290000  290000  290000  290000 
  290000  290000  290000  290000  290000  290000  290000  290000  290000  290000 
  290000  290000  290000  290000  290000  290000  290000  290000  290000  290000 
  290000  290000  290000  290000  290000  290000  290000  290000  300000  300000 
  300000  300000  300000  300000  300000  300000  300000  300000  300000  300000 
  300000  300000  300000  300000  300000  300000  300000  300000  300000  300000 
  300000  300000  300000  300000  300000  300000  300000  300000  300000  300000 
  300000  300000  300000  300000  300000  300000  300000  300000  300000  300000 
  300000  300000  300000  300000  300000  300000  300000  300000  300000  300000 
  300000  300000  300000  300000  310000  310000  310000  310000  310000  310000 
  310000  310000  310000  310000  310000  310000  310000  310000  310000  310000 
  310000  310000  310000  310000  310000  310000  310000  310000  310000  310000 
  310000  310000  310000  310000  310000  310000  310000  310000  310000  310000 
  310000  310000  310000  310000  310000  310000  310000  310000  310000  310000 
  310000  310000  310000  310000  310000  310000  310000  310000  310000  310000 
  320000  320000  320000  320000  320000  320000  320000  320000  320000  320000 
  320000  320000  320000  320000  320000  320000  320000  320000  320000  320000 
  320000  320000  320000  320000  320000  320000  320000  320000  320000  320000 
  320000  320000  320000  320000  320000  320000  320000  320000  320000  320000 
  320000  320000  320000  320000  320000  320000  320000  320000  320000  320000 
  320000  320000  320000  320000  320000  320000  330000  330000  330000  330000 
  330000  330000  330000  330000  330000  330000  330000  330000  330000  330000 
  330000  330000  330000  330000  330000  330000  330000  330000  330000  330000 
  330000  330000  330000  330000  330000  330000  330000  330000  330000  330000 
  330000  330000  330000  330000  330000  330000  330000  330000  330000  330000 
  330000  330000  330000  330000  330000  330000  330000  330000  330000  330000 
  330000  330000  340000  340000  340000  340000  340000  340000  340000  340000 
  340000  340000  340000  340000  340000  340000  340000  340000  340000  340000 
  340000  340000  340000  340000  340000  340000  340000  340000  340000  340000 
  340000  340000  340000  340000  340000  340000  340000  340000  340000  340000 
  340000  340000  340000  340000  340000  340000  340000  340000  340000  340000 
  340000  340000  340000  340000  340000  340000  340000  340000  350000  350000 
  350000  350000  350000  350000  350000  350000  350000  350000  350000  350000 
  350000  350000  350000  350000  350000  350000  350000  350000  350000  350000 
  350000  350000  350000  350000  350000  350000  350000  350000  350000  350000 
  350000  350000  350000  350000  350000  350000  350000  350000  350000  350000 
  350000  350000  350000  350000  350000  350000  350000  350000  350000  350000 
  350000  350000  350000  350000  360000  360000  360000  360000  360000  360000 
  360000  360000  360000  360000  360000  360000  360000  360000  360000  360000 
  360000  360000  360000  360000  360000  360000  360000  360000  360000  360000 
  360000  360000  360000  360000  360000  360000  360000  360000  360000  360000 
  360000  360000  360000  360000  360000  360000  360000  360000  360000  360000 
  360000  360000  360000  360000  360000  360000  360000  360000  360000  360000 
  370000  370000  370000  370000  370000  370000  370000  370000  370000  370000 
  370000  370000  370000  370000  370000  370000  370000  370000  370000  370000 
  370000  370000  370000  370000  370000  370000  370000  370000  370000  370000 
  370000  370000  370000  370000  370000  370000  370000  370000  370000  370000 
  370000  370000  370000  370000  370000  370000  370000  370000  370000  370000 
  370000  370000  370000  370000  370000  370000  380000  380000  380000  380000 
  380000  380000  380000  380000  380000  380000  380000  380000  380000  380000 
  380000  380000  380000  380000  380000  380000  380000  380000  380000  380000 
  380000  380000  380000  380000  380000  380000  380000  380000  380000  380000 
  380000  380000  380000  380000  380000  380000  380000  380000  380000  380000 
  380000  380000  380000  380000  380000  380000  380000  380000  380000  380000 
  380000  380000  390000  390000  390000  390000  390000  390000  390000  390000 
  390000  390000  390000  390000  390000  390000  390000  390000  390000  390000 
  390000  390000  390000  390000  390000  390000  390000  390000  390000  390000 
  390000  390000  390000  390000  390000  390000  390000  390000  390000  390000 
  390000  390000  390000  390000  390000  390000  390000  390000  390000  390000 
  390000  390000  390000  390000  390000  390000  390000  390000  400000  400000 
  400000  400000  400000  400000  400000  400000  400000  400000  400000  400000 
  400000  400000  400000  400000  400000  400000  400000  400000  400000  400000 
  400000  400000  400000  400000  400000  400000  400000  400000  400000  400000 
  400000  400000  400000  400000  400000  400000  400000  400000  400000  400000 
  400000  400000  400000  400000  400000  400000  400000  400000  400000  400000 
  400000  400000  400000  400000  410000  410000  410000  410000  410000  410000 
  410000  410000  410000  410000  410000  410000  410000  410000  410000  410000 
  410000  410000  410000  410000  410000  410000  410000  410000  410000  410000 
  410000  410000  410000  410000  410000  410000  410000  410000  410000  410000 
  410000  410000  410000  410000  410000  410000  410000  410000  410000  410000 
  410000  410000  410000  410000  410000  410000  410000  410000  410000  410000 
  420000  420000  420000  420000  420000  420000  420000  420000  420000  420000 
  420000  420000  420000  420000  420000  420000  420000  420000  420000  420000 
  420000  420000  420000  420000  420000  420000  420000  420000  420000  420000 
  420000  420000  420000  420000  420000  420000  420000  420000  420000  420000 
  420000  420000  420000  420000  420000  420000  420000  420000  420000  420000 
  420000  420000  420000  420000  420000  420000  430000  430000  430000  430000 
  430000  430000  430000  430000  430000  430000  430000  430000  430000  430000 
  430000  430000  430000  430000  430000  430000  430000  430000  430000  430000 
  430000  430000  430000  430000  430000  430000  430000  430000  430000  430000 
  430000  430000  430000  430000  430000  430000  430000  430000  430000  430000 
  430000  430000  430000  430000  430000  430000  430000  430000  430000  430000 
  430000  430000  440000  440000  440000  440000  440000  440000  440000  440000 
  440000  440000  440000  440000  440000  440000  440000  440000  440000  440000 
  440000  440000  440000  440000  440000  440000  440000  440000  440000  440000 
  440000  440000  440000  440000  440000  440000  440000  440000  440000  440000 
  440000  440000  440000  440000  440000  440000  440000  440000  440000  440000 
  440000  440000  440000  440000  440000  440000  440000  440000  450000  450000 
  450000  450000  450000  450000  450000  450000  450000  450000  450000  450000 
  450000  450000  450000  450000  450000  450000  450000  450000  450000  450000 
  450000  450000  450000  450000  450000  450000  450000  450000  450000  450000 
  450000  450000  450000  450000  450000  450000  450000  450000  450000  450000 
  450000  450000  450000  450000  450000  450000  450000  450000  450000  450000 
  450000  450000  450000  450000  460000  460000  460000  460000  460000  460000 
  460000  460000  460000  460000  460000  460000  460000  460000  460000  460000 
  460000  460000  460000  460000  460000  460000  460000  460000  460000  460000 
  460000  460000  460000  460000  460000  460000  460000  460000  460000  460000 
  460000  460000  460000  460000  460000  460000  460000  460000  460000  460000 
  460000  460000  460000  460000  460000  460000  460000  460000  460000  460000 
  470000  470000  470000  470000  470000  470000  470000  470000  470000  470000 
  470000  470000  470000  470000  470000  470000  470000  470000  470000  470000 
  470000  470000  470000  470000  470000  470000  470000  470000  470000  470000 
  470000  470000  470000  470000  470000  470000  470000  470000  470000  470000 
  470000  470000  470000  470000  470000  470000  470000  470000  470000  470000 
  470000  470000  470000  470000  470000  470000  480000  480000  480000  480000 
  480000  480000  480000  480000  480000  480000  480000  480000  480000  480000 
  480000  480000  480000  480000  480000  480000  480000  480000  480000  480000 
  480000  480000  480000  480000  480000  480000  480000  480000  480000  480000 
  480000  480000  480000  480000  480000  480000  480000  480000  480000  480000 
  480000  480000  480000  480000  480000  480000  480000  480000  480000  480000 
  480000  480000  490000  490000  490000  490000  490000  490000  490000  490000 
  490000  490000  490000  490000  490000  490000  490000  490000  490000  490000 
  490000  490000  490000  490000  490000  490000  490000  490000  490000  490000 
  490000  490000  490000  490000  490000  490000  490000  490000  490000  490000 
  490000  490000  490000  490000  490000  490000  490000  490000  490000  490000 
  490000  490000  490000  490000  490000  490000  490000  490000  500000  500000 
  500000  500000  500000  500000  500000  500000  500000  500000  500000  500000 
  500000  500000  500000  500000  500000  500000  500000  500000  500000  500000 
  500000  500000  500000  500000  500000  500000  500000  500000  500000  500000 
  500000  500000  500000  500000  500000  500000  500000  500000  500000  500000 
  500000  500000  500000  500000  500000  500000  500000  500000  500000  500000 
  500000  500000  500000  500000  510000  510000  510000  510000  510000  510000 
  510000  510000  510000  510000  510000  510000  510000  510000  510000  510000 
  510000  510000  510000  510000  510000  510000  510000  510000  510000  510000 
  510000  510000  510000  510000  510000  510000  510000  510000  510000  510000 
  510000  510000  510000  510000  510000  510000  510000  510000  510000  510000 
  510000  510000  510000  510000  510000  510000  510000  510000  510000  510000 
  520000  520000  520000  520000  520000  520000  520000  520000  520000  520000 
  520000  520000  520000  520000  520000  520000  520000  520000  520000  520000 
  520000  520000  520000  520000  520000  520000  520000  520000  520000  520000 
  520000  520000  520000  520000  520000  520000  520000  520000  520000  520000 
  520000  520000  520000  520000  520000  520000  520000  520000  520000  520000 
  520000  520000  520000  520000  520000  520000  530000  530000  530000  530000 
  530000  530000  530000  530000  530000  530000  530000  530000  530000  530000 
  530000  530000  530000  530000  530000  530000  530000  530000  530000  530000 
  530000  530000  530000  530000  530000  530000  530000  530000  530000  530000 
  530000  530000  530000  530000  530000  530000  530000  530000  530000  530000 
  530000  530000  530000  530000  530000  530000  530000  530000  530000  530000 
  530000  530000  -20000  -10000       0   10000   20000   30000   40000   50000 
   60000   70000   80000   90000  100000  110000  120000  130000  140000  150000 
  160000  170000  180000  190000  200000  210000  220000  230000  240000  250000 
  260000  270000  280000  290000  300000  310000  320000  330000  340000  350000 
  360000  370000  380000  390000  400000  410000  420000  430000  440000  450000 
  460000  470000  480000  490000  500000  510000  520000  530000  -20000  -10000 
       0   10000   20000   30000   40000   50000   60000   70000   80000   90000 
  100000  110000  120000  130000  140000  150000  160000  170000  180000  190000 
  200000  210000  220000  230000  240000  250000  260000  270000  280000  290000 
  300000  310000  320000  330000  340000  350000  360000  370000  380000  390000 
  400000  410000  420000  430000  440000  450000  460000  470000  480000  490000 
  500000  510000  520000  530000  -20000  -10000       0   10000   20000   30000 
   40000   50000   60000   70000   80000   90000  100000  110000  120000  130000 
  140000  150000  160000  170000  180000  190000  200000  210000  220000  230000 
  240000  250000  260000  270000  280000  290000  300000  310000  320000  330000 
  340000  350000  360000  370000  380000  390000  400000  410000  420000  430000 
  440000  450000  460000  470000  480000  490000  500000  510000  520000  530000 
  -20000  -10000       0   10000   20000   30000   40000   50000   60000   70000 
   80000   90000  100000  110000  120000  130000  140000  150000  160000  170000 
  180000  190000  200000  210000  220000  230000  240000  250000  260000  270000 
  280000  290000  300000  310000  320000  330000  340000  350000  360000  370000 
  380000  390000  400000  410000  420000  430000  440000  450000  460000  470000 
  480000  490000  500000  510000  520000  530000  -20000  -10000       0   10000 
   20000   30000   40000   50000   60000   70000   80000   90000  100000  110000 
  120000  130000  140000  150000  160000  170000  180000  190000  200000  210000 
  220000  230000  240000  250000  260000  270000  280000  290000  300000  310000 
  320000  330000  340000  350000  360000  370000  380000  390000  400000  410000 
  420000  430000  440000  450000  460000  470000  480000  490000  500000  510000 
  520000  530000  -20000  -10000       0   10000   20000   30000   40000   50000 
   60000   70000   80000   90000  100000  110000  120000  130000  140000  150000 
  160000  170000  180000  190000  200000  210000  220000  230000  240000  250000 
  260000  270000  280000  290000  300000  310000  320000  330000  340000  350000 
  360000  370000  380000  390000  400000  410000  420000  430000  440000  450000 
  460000  470000  480000  490000  500000  510000  520000  530000  -20000  -10000 
       0   10000   20000   30000   40000   50000   60000   70000   80000   90000 
  100000  110000  120000  130000  140000  150000  160000  170000  180000  190000 
  200000  210000  220000  230000  240000  250000  260000  270000  280000  290000 
  300000  310000  320000  330000  340000  350000  360000  370000  380000  390000 
  400000  410000  420000  430000  440000  450000  460000  470000  480000  490000 
  500000  510000  520000  530000  -20000  -10000       0   10000   20000   30000 
   40000   50000   60000   70000   80000   90000  100000  110000  120000  130000 
  140000  150000  160000  170000  180000  190000  200000  210000  220000  230000 
  240000  250000  260000  270000  280000  290000  300000  310000  320000  330000 
  340000  350000  360000  370000  380000  390000  400000  410000  420000  430000 
  440000  450000  460000  470000  480000  490000  500000  510000  520000  530000 
  -20000  -10000       0   10000   20000   30000   40000   50000   60000   70000 
   80000   90000  100000  110000  120000  130000  140000  150000  160000  170000 
  180000  190000  200000  210000  220000  230000  240000  250000  260000  270000 
  280000  290000  300000  310000  320000  330000  340000  350000  360000  370000 
  380000  390000  400000  410000  420000  430000  440000  450000  460000  470000 
  480000  490000  500000  510000  520000  530000  -20000  -10000       0   10000 
   20000   30000   40000   50000   60000   70000   80000   90000  100000  110000 
  120000  130000  140000  150000  160000  170000  180000  190000  200000  210000 
  220000  230000  240000  250000  260000  270000  280000  290000  300000  310000 
  320000  330000  340000  350000  360000  370000  380000  390000  400000  410000 
  420000  430000  440000  450000  460000  470000  480000  490000  500000  510000 
  520000  530000  -20000  -10000       0   10000   20000   30000   40000   50000 
   60000   70000   80000   90000  100000  110000  120000  130000  140000  150000 
  160000  170000  180000  190000  200000  210000  220000  230000  240000  250000 
  260000  270000  280000  290000  300000  310000  320000  330000  340000  350000 
  360000  370000  380000  390000  400000  410000  420000  430000  440000  450000 
  460000  470000  480000  490000  500000  510000  520000  530000  -20000  -10000 
       0   10000   20000   30000   40000   50000   60000   70000   80000   90000 
  100000  110000  120000  130000  140000  150000  160000  170000  180000  190000 
  200000  210000  220000  230000  240000  250000  260000  270000  280000  290000 
  300000  310000  320000  330000  340000  350000  360000  370000  380000  390000 
  400000  410000  420000  430000  440000  450000  460000  470000  480000  490000 
  500000  510000  520000  530000  -20000  -10000       0   10000   20000   30000 
   40000   50000   60000   70000   80000   90000  100000  110000  120000  130000 
  140000  150000  160000  170000  180000  190000  200000  210000  220000  230000 
  240000  250000  260000  270000  280000  290000  300000  310000  320000  330000 
  340000  350000  360000  370000  380000  390000  400000  410000  420000  430000 
  440000  450000  460000  470000  480000  490000  500000  510000  520000  530000 
  -20000  -10000       0   10000   20000   30000   40000   50000   60000   70000 
   80000   90000  100000  110000  120000  130000  140000  150000  160000  170000 
  180000  190000  200000  210000  220000  230000  240000  250000  260000  270000 
  280000  290000  300000  310000  320000  330000  340000  350000  360000  370000 
  380000  390000  400000  410000  420000  430000  440000  450000  460000  470000 
  480000  490000  500000  510000  520000  530000  -20000  -10000       0   10000 
   20000   30000   40000   50000   60000   70000   80000   90000  100000  110000 
  120000  130000  140000  150000  160000  170000  180000  190000  200000  210000 
  220000  230000  240000  250000  260000  270000  280000  290000  300000  310000 
  320000  330000  340000  350000  360000  370000  380000  390000  400000  410000 
  420000  430000  440000  450000  460000  470000  480000  490000  500000  510000 
  520000  530000  -20000  -10000       0   10000   20000   30000   40000   50000 
   60000   70000   80000   90000  100000  110000  120000  130000  140000  150000 
  160000  170000  180000  190000  200000  210000  220000  230000  240000  250000 
  260000  270000  280000  290000  300000  310000  320000  330000  340000  350000 
  360000  370000  380000  390000  400000  410000  420000  430000  440000  450000 
  460000  470000  480000  490000  500000  510000  520000  530000  -20000  -10000 
       0   10000   20000   30000   40000   50000   60000   70000   80000   90000 
  100000  110000  120000  130000  140000  150000  160000  170000  180000  190000 
  200000  210000  220000  230000  240000  250000  260000  270000  280000  290000 
  300000  310000  320000  330000  340000  350000  360000  370000  380000  390000 
  400000  410000  420000  430000  440000  450000  460000  470000  480000  490000 
  500000  510000  520000  530000  -20000  -10000       0   10000   20000   30000 
   40000   50000   60000   70000   80000   90000  100000  110000  120000  130000 
  140000  150000  160000  170000  180000  190000  200000  210000  220000  230000 
  240000  250000  260000  270000  280000  290000  300000  310000  320000  330000 
  340000  350000  360000  370000  380000  390000  400000  410000  420000  430000 
  440000  450000  460000  470000  480000  490000  500000  510000  520000  530000 
  -20000  -10000       0   10000   20000   30000   40000   50000   60000   70000 
   80000   90000  100000  110000  120000  130000  140000  150000  160000  170000 
  180000  190000  200000  210000  220000  230000  240000  250000  260000  270000 
  280000  290000  300000  310000  320000  330000  340000  350000  360000  370000 
  380000  390000  400000  410000  420000  430000  440000  450000  460000  470000 
  480000  490000  500000  510000  520000  530000  -20000  -10000       0   10000 
   20000   30000   40000   50000   60000   70000   80000   90000  100000  110000 
  120000  130000  140000  150000  160000  170000  180000  190000  200000  210000 
  220000  230000  240000  250000  260000  270000  280000  290000  300000  310000 
  320000  330000  340000  350000  360000  370000  380000  390000  400000  410000 
  420000  430000  440000  450000  460000  470000  480000  490000  500000  510000 
  520000  530000  -20000  -10000       0   10000   20000   30000   40000   50000 
   60000   70000   80000   90000  100000  110000  120000  130000  140000  150000 
  160000  170000  180000  190000  200000  210000  220000  230000  240000  250000 
  260000  270000  280000  290000  300000  310000  320000  330000  340000  350000 
  360000  370000  380000  390000  400000  410000  420000  430000  440000  450000 
  460000  470000  480000  490000  500000  510000  520000  530000  -20000  -10000 
       0   10000   20000   30000   40000   50000   60000   70000   80000   90000 
  100000  110000  120000  130000  140000  150000  160000  170000  180000  190000 
  200000  210000  220000  230000  240000  250000  260000  270000  280000  290000 
  300000  310000  320000  330000  340000  350000  360000  370000  380000  390000 
  400000  410000  420000  430000  440000  450000  460000  470000  480000  490000 
  500000  510000  520000  530000  -20000  -10000       0   10000   20000   30000 
   40000   50000   60000   70000   80000   90000  100000  110000  120000  130000 
  140000  150000  160000  170000  180000  190000  200000  210000  220000  230000 
  240000  250000  260000  270000  280000  290000  300000  310000  320000  330000 
  340000  350000  360000  370000  380000  390000  400000  410000  420000  430000 
  440000  450000  460000  470000  480000  490000  500000  510000  520000  530000 
  -20000  -10000       0   10000   20000   30000   40000   50000   60000   70000 
   80000   90000  100000  110000  120000  130000  140000  150000  160000  170000 
  180000  190000  200000  210000  220000  230000  240000  250000  260000  270000 
  280000  290000  300000  310000  320000  330000  340000  350000  360000  370000 
  380000  390000  400000  410000  420000  430000  440000  450000  460000  470000 
  480000  490000  500000  510000  520000  530000  -20000  -10000       0   10000 
   20000   30000   40000   50000   60000   70000   80000   90000  100000  110000 
  120000  130000  140000  150000  160000  170000  180000  190000  200000  210000 
  220000  230000  240000  250000  260000  270000  280000  290000  300000  310000 
  320000  330000  340000  350000  360000  370000  380000  390000  400000  410000 
  420000  430000  440000  450000  460000  470000  480000  490000  500000  510000 
  520000  530000  -20000  -10000       0   10000   20000   30000   40000   50000 
   60000   70000   80000   90000  100000  110000  120000  130000  140000  150000 
  160000  170000  180000  190000  200000  210000  220000  230000  240000  250000 
  260000  270000  280000  290000  300000  310000  320000  330000  340000  350000 
  360000  370000  380000  390000  400000  410000  420000  430000  440000  450000 
  460000  470000  480000  490000  500000  510000  520000  530000  -20000  -10000 
       0   10000   20000   30000   40000   50000   60000   70000   80000   90000 
  100000  110000  120000  130000  140000  150000  160000  170000  180000  190000 
  200000  210000  220000  230000  240000  250000  260000  270000  280000  290000 
  300000  310000  320000  330000  340000  350000  360000  370000  380000  390000 
  400000  410000  420000  430000  440000  450000  460000  470000  480000  490000 
  500000  510000  520000  530000  -20000  -10000       0   10000   20000   30000 
   40000   50000   60000   70000   80000   90000  100000  110000  120000  130000 
  140000  150000  160000  170000  180000  190000  200000  210000  220000  230000 
  240000  250000  260000  270000  280000  290000  300000  310000  320000  330000 
  340000  350000  360000  370000  380000  390000  400000  410000  420000  430000 
  440000  450000  460000  470000  480000  490000  500000  510000  520000  530000 
  -20000  -10000       0   10000   20000   30000   40000   50000   60000   70000 
   80000   90000  100000  110000  120000  130000  140000  150000  160000  170000 
  180000  190000  200000  210000  220000  230000  240000  250000  260000  270000 
  280000  290000  300000  310000  320000  330000  340000  350000  360000  370000 
  380000  390000  400000  410000  420000  430000  440000  450000  460000  470000 
  480000  490000  500000  510000  520000  530000  -20000  -10000       0   10000 
   20000   30000   40000   50000   60000   70000   80000   90000  100000  110000 
  120000  130000  140000  150000  160000  170000  180000  190000  200000  210000 
  220000  230000  240000  250000  260000  270000  280000  290000  300000  310000 
  320000  330000  340000  350000  360000  370000  380000  390000  400000  410000 
  420000  430000  440000  450000  460000  470000  480000  490000  500000  510000 
  520000  530000  -20000  -10000       0   10000   20000   30000   40000   50000 
   60000   70000   80000   90000  100000  110000  120000  130000  140000  150000 
  160000  170000  180000  190000  200000  210000  220000  230000  240000  250000 
  260000  270000  280000  290000  300000  310000  320000  330000  340000  350000 
  360000  370000  380000  390000  400000  410000  420000  430000  440000  450000 
  460000  470000  480000  490000  500000  510000  520000  530000  -20000  -10000 
       0   10000   20000   30000   40000   50000   60000   70000   80000   90000 
  100000  110000  120000  130000  140000  150000  160000  170000  180000  190000 
  200000  210000  220000  230000  240000  250000  260000  270000  280000  290000 
  300000  310000  320000  330000  340000  350000  360000  370000  380000  390000 
  400000  410000  420000  430000  440000  450000  460000  470000  480000  490000 
  500000  510000  520000  530000  -20000  -10000       0   10000   20000   30000 
   40000   50000   60000   70000   80000   90000  100000  110000  120000  130000 
  140000  150000  160000  170000  180000  190000  200000  210000  220000  230000 
  240000  250000  260000  270000  280000  290000  300000  310000  320000  330000 
  340000  350000  360000  370000  380000  390000  400000  410000  420000  430000 
  440000  450000  460000  470000  480000  490000  500000  510000  520000  530000 
  -20000  -10000       0   10000   20000   30000   40000   50000   60000   70000 
   80000   90000  100000  110000  120000  130000  140000  150000  160000  170000 
  180000  190000  200000  210000  220000  230000  240000  250000  260000  270000 
  280000  290000  300000  310000  320000  330000  340000  350000  360000  370000 
  380000  390000  400000  410000  420000  430000  440000  450000  460000  470000 
  480000  490000  500000  510000  520000  530000  -20000  -10000       0   10000 
   20000   30000   40000   50000   60000   70000   80000   90000  100000  110000 
  120000  130000  140000  150000  160000  170000  180000  190000  200000  210000 
  220000  230000  240000  250000  260000  270000  280000  290000  300000  310000 
  320000  330000  340000  350000  360000  370000  380000  390000  400000  410000 
  420000  430000  440000  450000  460000  470000  480000  490000  500000  510000 
  520000  530000  -20000  -10000       0   10000   20000   30000   40000   50000 
   60000   70000   80000   90000  100000  110000  120000  130000  140000  150000 
  160000  170000  180000  190000  200000  210000  220000  230000  240000  250000 
  260000  270000  280000  290000  300000  310000  320000  330000  340000  350000 
  360000  370000  380000  390000  400000  410000  420000  430000  440000  450000 
  460000  470000  480000  490000  500000  510000  520000  530000  -20000  -10000 
       0   10000   20000   30000   40000   50000   60000   70000   80000   90000 
  100000  110000  120000  130000  140000  150000  160000  170000  180000  190000 
  200000  210000  220000  230000  240000  250000  260000  270000  280000  290000 
  300000  310000  320000  330000  340000  350000  360000  370000  380000  390000 
  400000  410000  420000  430000  440000  450000  460000  470000  480000  490000 
  500000  510000  520000  530000  -20000  -10000       0   10000   20000   30000 
   40000   50000   60000   70000   80000   90000  100000  110000  120000  130000 
  140000  150000  160000  170000  180000  190000  200000  210000  220000  230000 
  240000  250000  260000  270000  280000  290000  300000  310000  320000  330000 
  340000  350000  360000  370000  380000  390000  400000  410000  420000  430000 
  440000  450000  460000  470000  480000  490000  500000  510000  520000  530000 
  -20000  -10000       0   10000   20000   30000   40000   50000   60000   70000 
   80000   90000  100000  110000  120000  130000  140000  150000  160000  170000 
  180000  190000  200000  210000  220000  230000  240000  250000  260000  270000 
  280000  290000  300000  310000  320000  330000  340000  350000  360000  370000 
  380000  390000  400000  410000  420000  430000  440000  450000  460000  470000 
  480000  490000  500000  510000  520000  530000  -20000  -10000       0   10000 
   20000   30000   40000   50000   60000   70000   80000   90000  100000  110000 
  120000  130000  140000  150000  160000  170000  180000  190000  200000  210000 
  220000  230000  240000  250000  260000  270000  280000  290000  300000  310000 
  320000  330000  340000  350000  360000  370000  380000  390000  400000  410000 
  420000  430000  440000  450000  460000  470000  480000  490000  500000  510000 
  520000  530000  -20000  -10000       0   10000   20000   30000   40000   50000 
   60000   70000   80000   90000  100000  110000  120000  130000  140000  150000 
  160000  170000  180000  190000  200000  210000  220000  230000  240000  250000 
  260000  270000  280000  290000  300000  310000  320000  330000  340000  350000 
  360000  370000  380000  390000  400000  410000  420000  430000  440000  450000 
  460000  470000  480000  490000  500000  510000  520000  530000  -20000  -10000 
       0   10000   20000   30000   40000   50000   60000   70000   80000   90000 
  100000  110000  120000  130000  140000  150000  160000  170000  180000  190000 
  200000  210000  220000  230000  240000  250000  260000  270000  280000  290000 
  300000  310000  320000  330000  340000  350000  360000  370000  380000  390000 
  400000  410000  420000  430000  440000  450000  460000  470000  480000  490000 
  500000  510000  520000  530000  -20000  -10000       0   10000   20000   30000 
   40000   50000   60000   70000   80000   90000  100000  110000  120000  130000 
  140000  150000  160000  170000  180000  190000  200000  210000  220000  230000 
  240000  250000  260000  270000  280000  290000  300000  310000  320000  330000 
  340000  350000  360000  370000  380000  390000  400000  410000  420000  430000 
  440000  450000  460000  470000  480000  490000  500000  510000  520000  530000 
  -20000  -10000       0   10000   20000   30000   40000   50000   60000   70000 
   80000   90000  100000  110000  120000  130000  140000  150000  160000  170000 
  180000  190000  200000  210000  220000  230000  240000  250000  260000  270000 
  280000  290000  300000  310000  320000  330000  340000  350000  360000  370000 
  380000  390000  400000  410000  420000  430000  440000  450000  460000  470000 
  480000  490000  500000  510000  520000  530000  -20000  -10000       0   10000 
   20000   30000   40000   50000   60000   70000   80000   90000  100000  110000 
  120000  130000  140000  150000  160000  170000  180000  190000  200000  210000 
  220000  230000  240000  250000  260000  270000  280000  290000  300000  310000 
  320000  330000  340000  350000  360000  370000  380000  390000  400000  410000 
  420000  430000  440000  450000  460000  470000  480000  490000  500000  510000 
  520000  530000  -20000  -10000       0   10000   20000   30000   40000   50000 
   60000   70000   80000   90000  100000  110000  120000  130000  140000  150000 
  160000  170000  180000  190000  200000  210000  220000  230000  240000  250000 
  260000  270000  280000  290000  300000  310000  320000  330000  340000  350000 
  360000  370000  380000  390000  400000  410000  420000  430000  440000  450000 
  460000  470000  480000  490000  500000  510000  520000  530000  -20000  -10000 
       0   10000   20000   30000   40000   50000   60000   70000   80000   90000 
  100000  110000  120000  130000  140000  150000  160000  170000  180000  190000 
  200000  210000  220000  230000  240000  250000  260000  270000  280000  290000 
  300000  310000  320000  330000  340000  350000  360000  370000  380000  390000 
  400000  410000  420000  430000  440000  450000  460000  470000  480000  490000 
  500000  510000  520000  530000  -20000  -10000       0   10000   20000   30000 
   40000   50000   60000   70000   80000   90000  100000  110000  120000  130000 
  140000  150000  160000  170000  180000  190000  200000  210000  220000  230000 
  240000  250000  260000  270000  280000  290000  300000  310000  320000  330000 
  340000  350000  360000  370000  380000  390000  400000  410000  420000  430000 
  440000  450000  460000  470000  480000  490000  500000  510000  520000  530000 
  -20000  -10000       0   10000   20000   30000   40000   50000   60000   70000 
   80000   90000  100000  110000  120000  130000  140000  150000  160000  170000 
  180000  190000  200000  210000  220000  230000  240000  250000  260000  270000 
  280000  290000  300000  310000  320000  330000  340000  350000  360000  370000 
  380000  390000  400000  410000  420000  430000  440000  450000  460000  470000 
  480000  490000  500000  510000  520000  530000  -20000  -10000       0   10000 
   20000   30000   40000   50000   60000   70000   80000   90000  100000  110000 
  120000  130000  140000  150000  160000  170000  180000  190000  200000  210000 
  220000  230000  240000  250000  260000  270000  280000  290000  300000  310000 
  320000  330000  340000  350000  360000  370000  380000  390000  400000  410000 
  420000  430000  440000  450000  460000  470000  480000  490000  500000  510000 
  520000  530000  -20000  -10000       0   10000   20000   30000   40000   50000 
   60000   70000   80000   90000  100000  110000  120000  130000  140000  150000 
  160000  170000  180000  190000  200000  210000  220000  230000  240000  250000 
  260000  270000  280000  290000  300000  310000  320000  330000  340000  350000 
  360000  370000  380000  390000  400000  410000  420000  430000  440000  450000 
  460000  470000  480000  490000  500000  510000  520000  530000  -20000  -10000 
       0   10000   20000   30000   40000   50000   60000   70000   80000   90000 
  100000  110000  120000  130000  140000  150000  160000  170000  180000  190000 
  200000  210000  220000  230000  240000  250000  260000  270000  280000  290000 
  300000  310000  320000  330000  340000  350000  360000  370000  380000  390000 
  400000  410000  420000  430000  440000  450000  460000  470000  480000  490000 
  500000  510000  520000  530000  -20000  -10000       0   10000   20000   30000 
   40000   50000   60000   70000   80000   90000  100000  110000  120000  130000 
  140000  150000  160000  170000  180000  190000  200000  210000  220000  230000 
  240000  250000  260000  270000  280000  290000  300000  310000  320000  330000 
  340000  350000  360000  370000  380000  390000  400000  410000  420000  430000 
  440000  450000  460000  470000  480000  490000  500000  510000  520000  530000 
  -20000  -10000       0   10000   20000   30000   40000   50000   60000   70000 
   80000   90000  100000  110000  120000  130000  140000  150000  160000  170000 
  180000  190000  200000  210000  220000  230000  240000  250000  260000  270000 
  280000  290000  300000  310000  320000  330000  340000  350000  360000  370000 
  380000  390000  400000  410000  420000  430000  440000  450000  460000  470000 
  480000  490000  500000  510000  520000  530000  -20000  -10000       0   10000 
   20000   30000   40000   50000   60000   70000   80000   90000  100000  110000 
  120000  130000  140000  150000  160000  170000  180000  190000  200000  210000 
  220000  230000  240000  250000  260000  270000  280000  290000  300000  310000 
  320000  330000  340000  350000  360000  370000  380000  390000  400000  410000 
  420000  430000  440000  450000  460000  470000  480000  490000  500000  510000 
  520000  530000  -20000  -10000       0   10000   20000   30000   40000   50000 
   60000   70000   80000   90000  100000  110000  120000  130000  140000  150000 
  160000  170000  180000  190000  200000  210000  220000  230000  240000  250000 
  260000  270000  280000  290000  300000  310000  320000  330000  340000  350000 
  360000  370000  380000  390000  400000  410000  420000  430000  440000  450000 
  460000  470000  480000  490000  500000  510000  520000  530000  -20000  -20000 
  -20000  -20000  -20000  -20000  -20000  -20000  -20000  -20000  -20000  -20000 
  -20000  -20000  -20000  -20000  -20000  -20000  -20000  -20000  -20000  -20000 
  -20000  -20000  -20000  -20000  -20000  -20000  -20000  -20000  -20000  -20000 
  -20000  -20000  -20000  -20000  -20000  -20000  -20000  -20000  -20000  -20000 
  -20000  -20000  -20000  -20000  -20000  -20000  -20000  -20000  -20000  -20000 
  -20000  -20000  -20000  -20000  -10000  -10000  -10000  -10000  -10000  -10000 
  -10000  -10000  -10000  -10000  -10000  -10000  -10000  -10000  -10000  -10000 
  -10000  -10000  -10000  -10000  -10000  -10000  -10000  -10000  -10000  -10000 
  -10000  -10000  -10000  -10000  -10000  -10000  -10000  -10000  -10000  -10000 
  -10000  -10000  -10000  -10000  -10000  -10000  -10000  -10000  -10000  -10000 
  -10000  -10000  -10000  -10000  -10000  -10000  -10000  -10000  -10000  -10000 
       0       0       0       0       0       0       0       0       0       0 
       0       0       0       0       0       0       0       0       0       0 
       0       0       0       0       0       0       0       0       0       0 
       0       0       0       0       0       0       0       0       0       0 
       0       0       0       0       0       0       0       0       0       0 
       0       0       0       0       0       0   10000   10000   10000   10000 
   10000   10000   10000   10000   10000   10000   10000   10000   10000   10000 
   10000   10000   10000   10000   10000   10000   10000   10000   10000   10000 
   10000   10000   10000   10000   10000   10000   10000   10000   10000   10000 
   10000   10000   10000   10000   10000   10000   10000   10000   10000   10000 
   10000   10000   10000   10000   10000   10000   10000   10000   10000   10000 
   10000   10000   20000   20000   20000   20000   20000   20000   20000   20000 
   20000   20000   20000   20000   20000   20000   20000   20000   20000   20000 
   20000   20000   20000   20000   20000   20000   20000   20000   20000   20000 
   20000   20000   20000   20000   20000   20000   20000   20000   20000   20000 
   20000   20000   20000   20000   20000   20000   20000   20000   20000   20000 
   20000   20000   20000   20000   20000   20000   20000   20000   30000   30000 
   30000   30000   30000   30000   30000   30000   30000   30000   30000   30000 
   30000   30000   30000   30000   30000   30000   30000   30000   30000   30000 
   30000   30000   30000   30000   30000   30000   30000   30000   30000   30000 
   30000   30000   30000   30000   30000   30000   30000   30000   30000   30000 
   30000   30000   30000   30000   30000   30000   30000   30000   30000   30000 
   30000   30000   30000   30000   40000   40000   40000   40000   40000   40000 
   40000   40000   40000   40000   40000   40000   40000   40000   40000   40000 
   40000   40000   40000   40000   40000   40000   40000   40000   40000   40000 
   40000   40000   40000   40000   40000   40000   40000   40000   40000   40000 
   40000   40000   40000   40000   40000   40000   40000   40000   40000   40000 
   40000   40000   40000   40000   40000   40000   40000   40000   40000   40000 
   50000   50000   50000   50000   50000   50000   50000   50000   50000   50000 
   50000   50000   50000   50000   50000   50000   50000   50000   50000   50000 
   50000   50000   50000   50000   50000   50000   50000   50000   50000   50000 
   50000   50000   50000   50000   50000   50000   50000   50000   50000   50000 
   50000   50000   50000   50000   50000   50000   50000   50000   50000   50000 
   50000   50000   50000   50000   50000   50000   60000   60000   60000   60000 
   60000   60000   60000   60000   60000   60000   60000   60000   60000   60000 
   60000   60000   60000   60000   60000   60000   60000   60000   60000   60000 
   60000   60000   60000   60000   60000   60000   60000   60000   60000   60000 
   60000   60000   60000   60000   60000   60000   60000   60000   60000   60000 
   60000   60000   60000   60000   60000   60000   60000   60000   60000   60000 
   60000   60000   70000   70000   70000   70000   70000   70000   70000   70000 
   70000   70000   70000   70000   70000   70000   70000   70000   70000   70000 
   70000   70000   70000   70000   70000   70000   70000   70000   70000   70000 
   70000   70000   70000   70000   70000   70000   70000   70000   70000   70000 
   70000   70000   70000   70000   70000   70000   70000   70000   70000   70000 
   70000   70000   70000   70000   70000   70000   70000   70000   80000   80000 
   80000   80000   80000   80000   80000   80000   80000   80000   80000   80000 
   80000   80000   80000   80000   80000   80000   80000   80000   80000   80000 
   80000   80000   80000   80000   80000   80000   80000   80000   80000   80000 
   80000   80000   80000   80000   80000   80000   80000   80000   80000   80000 
   80000   80000   80000   80000   80000   80000   80000   80000   80000   80000 
   80000   80000   80000   80000   90000   90000   90000   90000   90000   90000 
   90000   90000   90000   90000   90000   90000   90000   90000   90000   90000 
   90000   90000   90000   90000   90000   90000   90000   90000   90000   90000 
   90000   90000   90000   90000   90000   90000   90000   90000   90000   90000 
   90000   90000   90000   90000   90000   90000   90000   90000   90000   90000 
   90000   90000   90000   90000   90000   90000   90000   90000   90000   90000 
  100000  100000  100000  100000  100000  100000  100000  100000  100000  100000 
  100000  100000  100000  100000  100000  100000  100000  100000  100000  100000 
  100000  100000  100000  100000  100000  100000  100000  100000  100000  100000 
  100000  100000  100000  100000  100000  100000  100000  100000  100000  100000 
  100000  100000  100000  100000  100000  100000  100000  100000  100000  100000 
  100000  100000  100000  100000  100000  100000  110000  110000  110000  110000 
  110000  110000  110000  110000  110000  110000  110000  110000  110000  110000 
  110000  110000  110000  110000  110000  110000  110000  110000  110000  110000 
  110000  110000  110000  110000  110000  110000  110000  110000  110000  110000 
  110000  110000  110000  110000  110000  110000  110000  110000  110000  110000 
  110000  110000  110000  110000  110000  110000  110000  110000  110000  110000 
  110000  110000  120000  120000  120000  120000  120000  120000  120000  120000 
  120000  120000  120000  120000  120000  120000  120000  120000  120000  120000 
  120000  120000  120000  120000  120000  120000  120000  120000  120000  120000 
  120000  120000  120000  120000  120000  120000  120000  120000  120000  120000 
  120000  120000  120000  120000  120000  120000  120000  120000  120000  120000 
  120000  120000  120000  120000  120000  120000  120000  120000  130000  130000 
  130000  130000  130000  130000  130000  130000  130000  130000  130000  130000 
  130000  130000  130000  130000  130000  130000  130000  130000  130000  130000 
  130000  130000  130000  130000  130000  130000  130000  130000  130000  130000 
  130000  130000  130000  130000  130000  130000  130000  130000  130000  130000 
  130000  130000  130000  130000  130000  130000  130000  130000  130000  130000 
  130000  130000  130000  130000  140000  140000  140000  140000  140000  140000 
  140000  140000  140000  140000  140000  140000  140000  140000  140000  140000 
  140000  140000  140000  140000  140000  140000  140000  140000  140000  140000 
  140000  140000  140000  140000  140000  140000  140000  140000  140000  140000 
  140000  140000  140000  140000  140000  140000  140000  140000  140000  140000 
  140000  140000  140000  140000  140000  140000  140000  140000  140000  140000 
  150000  150000  150000  150000  150000  150000  150000  150000  150000  150000 
  150000  150000  150000  150000  150000  150000  150000  150000  150000  150000 
  150000  150000  150000  150000  150000  150000  150000  150000  150000  150000 
  150000  150000  150000  150000  150000  150000  150000  150000  150000  150000 
  150000  150000  150000  150000  150000  150000  150000  150000  150000  150000 
  150000  150000  150000  150000  150000  150000  160000  160000  160000  160000 
  160000  160000  160000  160000  160000  160000  160000  160000  160000  160000 
  160000  160000  160000  160000  160000  160000  160000  160000  160000  160000 
  160000  160000  160000  160000  160000  160000  160000  160000  160000  160000 
  160000  160000  160000  160000  160000  160000  160000  160000  160000  160000 
  160000  160000  160000  160000  160000  160000  160000  160000  160000  160000 
  160000  160000  170000  170000  170000  170000  170000  170000  170000  170000 
  170000  170000  170000  170000  170000  170000  170000  170000  170000  170000 
  170000  170000  170000  170000  170000  170000  170000  170000  170000  170000 
  170000  170000  170000  170000  170000  170000  170000  170000  170000  170000 
  170000  170000  170000  170000  170000  170000  170000  170000  170000  170000 
  170000  170000  170000  170000  170000  170000  170000  170000  180000  180000 
  180000  180000  180000  180000  180000  180000  180000  180000  180000  180000 
  180000  180000  180000  180000  180000  180000  180000  180000  180000  180000 
  180000  180000  180000  180000  180000  180000  180000  180000  180000  180000 
  180000  180000  180000  180000  180000  180000  180000  180000  180000  180000 
  180000  180000  180000  180000  180000  180000  180000  180000  180000  180000 
  180000  180000  180000  180000  190000  190000  190000  190000  190000  190000 
  190000  190000  190000  190000  190000  190000  190000  190000  190000  190000 
  190000  190000  190000  190000  190000  190000  190000  190000  190000  190000 
  190000  190000  190000  190000  190000  190000  190000  190000  190000  190000 
  190000  190000  190000  190000  190000  190000  190000  190000  190000  190000 
  190000  190000  190000  190000  190000  190000  190000  190000  190000  190000 
  200000  200000  200000  200000  200000  200000  200000  200000  200000  200000 
  200000  200000  200000  200000  200000  200000  200000  200000  200000  200000 
  200000  200000  200000  200000  200000  200000  200000  200000  200000  200000 
  200000  200000  200000  200000  200000  200000  200000  200000  200000  200000 
  200000  200000  200000  200000  200000  200000  200000  200000  200000  200000 
  200000  200000  200000  200000  200000  200000  210000  210000  210000  210000 
  210000  210000  210000  210000  210000  210000  210000  210000  210000  210000 
  210000  210000  210000  210000  210000  210000  210000  210000  210000  210000 
  210000  210000  210000  210000  210000  210000  210000  210000  210000  210000 
  210000  210000  210000  210000  210000  210000  210000  210000  210000  210000 
  210000  210000  210000  210000  210000  210000  210000  210000  210000  210000 
  210000  210000  220000  220000  220000  220000  220000  220000  220000  220000 
  220000  220000  220000  220000  220000  220000  220000  220000  220000  220000 
  220000  220000  220000  220000  220000  220000  220000  220000  220000  220000 
  220000  220000  220000  220000  220000  220000  220000  220000  220000  220000 
  220000  220000  220000  220000  220000  220000  220000  220000  220000  220000 
  220000  220000  220000  220000  220000  220000  220000  220000  230000  230000 
  230000  230000  230000  230000  230000  230000  230000  230000  230000  230000 
  230000  230000  230000  230000  230000  230000  230000  230000  230000  230000 
  230000  230000  230000  230000  230000  230000  230000  230000  230000  230000 
  230000  230000  230000  230000  230000  230000  230000  230000  230000  230000 
  230000  230000  230000  230000  230000  230000  230000  230000  230000  230000 
  230000  230000  230000  230000  240000  240000  240000  240000  240000  240000 
  240000  240000  240000  240000  240000  240000  240000  240000  240000  240000 
  240000  240000  240000  240000  240000  240000  240000  240000  240000  240000 
  240000  240000  240000  240000  240000  240000  240000  240000  240000  240000 
  240000  240000  240000  240000  240000  240000  240000  240000  240000  240000 
  240000  240000  240000  240000  240000  240000  240000  240000  240000  240000 
  250000  250000  250000  250000  250000  250000  250000  250000  250000  250000 
  250000  250000  250000  250000  250000  250000  250000  250000  250000  250000 
  250000  250000  250000  250000  250000  250000  250000  250000  250000  250000 
  250000  250000  250000  250000  250000  250000  250000  250000  250000  250000 
  250000  250000  250000  250000  250000  250000  250000  250000  250000  250000 
  250000  250000  250000  250000  250000  250000  260000  260000  260000  260000 
  260000  260000  260000  260000  260000  260000  260000  260000  260000  260000 
  260000  260000  260000  260000  260000  260000  260000  260000  260000  260000 
  260000  260000  260000  260000  260000  260000  260000  260000  260000  260000 
  260000  260000  260000  260000  260000  260000  260000  260000  260000  260000 
  260000  260000  260000  260000  260000  260000  260000  260000  260000  260000 
  260000  260000  270000  270000  270000  270000  270000  270000  270000  270000 
  270000  270000  270000  270000  270000  270000  270000  270000  270000  270000 
  270000  270000  270000  270000  270000  270000  270000  270000  270000  270000 
  270000  270000  270000  270000  270000  270000  270000  270000  270000  270000 
  270000  270000  270000  270000  270000  270000  270000  270000  270000  270000 
  270000  270000  270000  270000  270000  270000  270000  270000  280000  280000 
  280000  280000  280000  280000  280000  280000  280000  280000  280000  280000 
  280000  280000  280000  280000  280000  280000  280000  280000  280000  280000 
  280000  280000  280000  280000  280000  280000  280000  280000  280000  280000 
  280000  280000  280000  280000  280000  280000  280000  280000  280000  280000 
  280000  280000  280000  280000  280000  280000  280000  280000  280000  280000 
  280000  280000  280000  280000  290000  290000  290000  290000  290000  290000 
  290000  290000  290000  290000  290000  290000  290000  290000  290000  290000 
  290000  290000  290000  290000  290000  290000  290000  290000  290000  290000 
  290000  290000  290000  290000  290000  290000  290000  290000  290000  290000 
  290000  290000  290000  290000  290000  290000  290000  290000  290000  290000 
  290000  290000  290000  290000  290000  290000  290000  290000  290000  290000 
  300000  300000  300000  300000  300000  300000  300000  300000  300000  300000 
  300000  300000  300000  300000  300000  300000  300000  300000  300000  300000 
  300000  300000  300000  300000  300000  300000  300000  300000  300000  300000 
  300000  300000  300000  300000  300000  300000  300000  300000  300000  300000 
  300000  300000  300000  300000  300000  300000  300000  300000  300000  300000 
  300000  300000  300000  300000  300000  300000  310000  310000  310000  310000 
  310000  310000  310000  310000  310000  310000  310000  310000  310000  310000 
  310000  310000  310000  310000  310000  310000  310000  310000  310000  310000 
  310000  310000  310000  310000  310000  310000  310000  310000  310000  310000 
  310000  310000  310000  310000  310000  310000  310000  310000  310000  310000 
  310000  310000  310000  310000  310000  310000  310000  310000  310000  310000 
  310000  310000  320000  320000  320000  320000  320000  320000  320000  320000 
  320000  320000  320000  320000  320000  320000  320000  320000  320000  320000 
  320000  320000  320000  320000  320000  320000  320000  320000  320000  320000 
  320000  320000  320000  320000  320000  320000  320000  320000  320000  320000 
  320000  320000  320000  320000  320000  320000  320000  320000  320000  320000 
  320000  320000  320000  320000  320000  320000  320000  320000  330000  330000 
  330000  330000  330000  330000  330000  330000  330000  330000  330000  330000 
  330000  330000  330000  330000  330000  330000  330000  330000  330000  330000 
  330000  330000  330000  330000  330000  330000  330000  330000  330000  330000 
  330000  330000  330000  330000  330000  330000  330000  330000  330000  330000 
  330000  330000  330000  330000  330000  330000  330000  330000  330000  330000 
  330000  330000  330000  330000  340000  340000  340000  340000  340000  340000 
  340000  340000  340000  340000  340000  340000  340000  340000  340000  340000 
  340000  340000  340000  340000  340000  340000  340000  340000  340000  340000 
  340000  340000  340000  340000  340000  340000  340000  340000  340000  340000 
  340000  340000  340000  340000  340000  340000  340000  340000  340000  340000 
  340000  340000  340000  340000  340000  340000  340000  340000  340000  340000 
  350000  350000  350000  350000  350000  350000  350000  350000  350000  350000 
  350000  350000  350000  350000  350000  350000  350000  350000  350000  350000 
  350000  350000  350000  350000  350000  350000  350000  350000  350000  350000 
  350000  350000  350000  350000  350000  350000  350000  350000  350000  350000 
  350000  350000  350000  350000  350000  350000  350000  350000  350000  350000 
  350000  350000  350000  350000  350000  350000  360000  360000  360000  360000 
  360000  360000  360000  360000  360000  360000  360000  360000  360000  360000 
  360000  360000  360000  360000  360000  360000  360000  360000  360000  360000 
  360000  360000  360000  360000  360000  360000  360000  360000  360000  360000 
  360000  360000  360000  360000  360000  360000  360000  360000  360000  360000 
  360000  360000  360000  360000  360000  360000  360000  360000  360000  360000 
  360000  360000  370000  370000  370000  370000  370000  370000  370000  370000 
  370000  370000  370000  370000  370000  370000  370000  370000  370000  370000 
  370000  370000  370000  370000  370000  370000  370000  370000  370000  370000 
  370000  370000  370000  370000  370000  370000  370000  370000  370000  370000 
  370000  370000  370000  370000  370000  370000  370000  370000  370000  370000 
  370000  370000  370000  370000  370000  370000  370000  370000  380000  380000 
  380000  380000  380000  380000  380000  380000  380000  380000  380000  380000 
  380000  380000  380000  380000  380000  380000  380000  380000  380000  380000 
  380000  380000  380000  380000  380000  380000  380000  380000  380000  380000 
  380000  380000  380000  380000  380000  380000  380000  380000  380000  380000 
  380000  380000  380000  380000  380000  380000  380000  380000  380000  380000 
  380000  380000  380000  380000  390000  390000  390000  390000  390000  390000 
  390000  390000  390000  390000  390000  390000  390000  390000  390000  390000 
  390000  390000  390000  390000  390000  390000  390000  390000  390000  390000 
  390000  390000  390000  390000  390000  390000  390000  390000  390000  390000 
  390000  390000  390000  390000  390000  390000  390000  390000  390000  390000 
  390000  390000  390000  390000  390000  390000  390000  390000  390000  390000 
  400000  400000  400000  400000  400000  400000  400000  400000  400000  400000 
  400000  400000  400000  400000  400000  400000  400000  400000  400000  400000 
  400000  400000  400000  400000  400000  400000  400000  400000  400000  400000 
  400000  400000  400000  400000  400000  400000  400000  400000  400000  400000 
  400000  400000  400000  400000  400000  400000  400000  400000  400000  400000 
  400000  400000  400000  400000  400000  400000  410000  410000  410000  410000 
  410000  410000  410000  410000  410000  410000  410000  410000  410000  410000 
  410000  410000  410000  410000  410000  410000  410000  410000  410000  410000 
  410000  410000  410000  410000  410000  410000  410000  410000  410000  410000 
  410000  410000  410000  410000  410000  410000  410000  410000  410000  410000 
  410000  410000  410000  410000  410000  410000  410000  410000  410000  410000 
  410000  410000  420000  420000  420000  420000  420000  420000  420000  420000 
  420000  420000  420000  420000  420000  420000  420000  420000  420000  420000 
  420000  420000  420000  420000  420000  420000  420000  420000  420000  420000 
  420000  420000  420000  420000  420000  420000  420000  420000  420000  420000 
  420000  420000  420000  420000  420000  420000  420000  420000  420000  420000 
  420000  420000  420000  420000  420000  420000  420000  420000  430000  430000 
  430000  430000  430000  430000  430000  430000  430000  430000  430000  430000 
  430000  430000  430000  430000  430000  430000  430000  430000  430000  430000 
  430000  430000  430000  430000  430000  430000  430000  430000  430000  430000 
  430000  430000  430000  430000  430000  430000  430000  430000  430000  430000 
  430000  430000  430000  430000  430000  430000  430000  430000  430000  430000 
  430000  430000  430000  430000  440000  440000  440000  440000  440000  440000 
  440000  440000  440000  440000  440000  440000  440000  440000  440000  440000 
  440000  440000  440000  440000  440000  440000  440000  440000  440000  440000 
  440000  440000  440000  440000  440000  440000  440000  440000  440000  440000 
  440000  440000  440000  440000  440000  440000  440000  440000  440000  440000 
  440000  440000  440000  440000  440000  440000  440000  440000  440000  440000 
  450000  450000  450000  450000  450000  450000  450000  450000  450000  450000 
  450000  450000  450000  450000  450000  450000  450000  450000  450000  450000 
  450000  450000  450000  450000  450000  450000  450000  450000  450000  450000 
  450000  450000  450000  450000  450000  450000  450000  450000  450000  450000 
  450000  450000  450000  450000  450000  450000  450000  450000  450000  450000 
  450000  450000  450000  450000  450000  450000  460000  460000  460000  460000 
  460000  460000  460000  460000  460000  460000  460000  460000  460000  460000 
  460000  460000  460000  460000  460000  460000  460000  460000  460000  460000 
  460000  460000  460000  460000  460000  460000  460000  460000  460000  460000 
  460000  460000  460000  460000  460000  460000  460000  460000  460000  460000 
  460000  460000  460000  460000  460000  460000  460000  460000  460000  460000 
  460000  460000  470000  470000  470000  470000  470000  470000  470000  470000 
  470000  470000  470000  470000  470000  470000  470000  470000  470000  470000 
  470000  470000  470000  470000  470000  470000  470000  470000  470000  470000 
  470000  470000  470000  470000  470000  470000  470000  470000  470000  470000 
  470000  470000  470000  470000  470000  470000  470000  470000  470000  470000 
  470000  470000  470000  470000  470000  470000  470000  470000  480000  480000 
  480000  480000  480000  480000  480000  480000  480000  480000  480000  480000 
  480000  480000  480000  480000  480000  480000  480000  480000  480000  480000 
  480000  480000  480000  480000  480000  480000  480000  480000  480000  480000 
  480000  480000  480000  480000  480000  480000  480000  480000  480000  480000 
  480000  480000  480000  480000  480000  480000  480000  480000  480000  480000 
  480000  480000  480000  480000  490000  490000  490000  490000  490000  490000 
  490000  490000  490000  490000  490000  490000  490000  490000  490000  490000 
  490000  490000  490000  490000  490000  490000  490000  490000  490000  490000 
  490000  490000  490000  490000  490000  490000  490000  490000  490000  490000 
  490000  490000  490000  490000  490000  490000  490000  490000  490000  490000 
  490000  490000  490000  490000  490000  490000  490000  490000  490000  490000 
  500000  500000  500000  500000  500000  500000  500000  500000  500000  500000 
  500000  500000  500000  500000  500000  500000  500000  500000  500000  500000 
  500000  500000  500000  500000  500000  500000  500000  500000  500000  500000 
  500000  500000  500000  500000  500000  500000  500000  500000  500000  500000 
  500000  500000  500000  500000  500000  500000  500000  500000  500000  500000 
  500000  500000  500000  500000  500000  500000  510000  510000  510000  510000 
  510000  510000  510000  510000  510000  510000  510000  510000  510000  510000 
  510000  510000  510000  510000  510000  510000  510000  510000  510000  510000 
  510000  510000  510000  510000  510000  510000  510000  510000  510000  510000 
  510000  510000  510000  510000  510000  510000  510000  510000  510000  510000 
  510000  510000  510000  510000  510000  510000  510000  510000  510000  510000 
  510000  510000  520000  520000  520000  520000  520000  520000  520000  520000 
  520000  520000  520000  520000  520000  520000  520000  520000  520000  520000 
  520000  520000  520000  520000  520000  520000  520000  520000  520000  520000 
  520000  520000  520000  520000  520000  520000  520000  520000  520000  520000 
  520000  520000  520000  520000  520000  520000  520000  520000  520000  520000 
  520000  520000  520000  520000  520000  520000  520000  520000  530000  530000 
  530000  530000  530000  530000  530000  530000  530000  530000  530000  530000 
  530000  530000  530000  530000  530000  530000  530000  530000  530000  530000 
  530000  530000  530000  530000  530000  530000  530000  530000  530000  530000 
  530000  530000  530000  530000  530000  530000  530000  530000  530000  530000 
  530000  530000  530000  530000  530000  530000  530000  530000  530000  530000 
  530000  530000  530000  530000 
