# Supplementary material for: Practical aspects of teaching a graduate-level small-mol­ecule chemical crystallography course
Source: Acta Crystallogr E Crystallogr Commun. 2026 Jan 1;82(Pt 1):107–20. doi: 10.1107/S2056989025010527 (PMC12810306; doi:10.1107/S2056989025010527)
Supplement: Supplementary file 1 [file e-82-00107-sup2.zip › Berry_Guzei_Structures/Structure 15/structure15.hkl]

   0   0   2  302.29   35.02
   0   0   2  332.02   34.61
   0   0  -2  334.44   35.03
   0   0  -2  383.09   33.12
   0   0  -2  341.34   31.62
   0   0  -2  326.32   34.61
   0   0  -4  115.73   11.51
   0   0  -4  127.58   12.62
   0   0  -4  112.99   12.77
   0   0   4  118.13   12.77
   0   0  -4  130.79   12.08
   0  -1   1  268.42   29.34
   0   1  -1  287.56   27.74
   0   1  -1  271.66   26.49
   0   1   1  298.50   29.00
   0   1   1  263.33   26.48
   0  -1   1  312.92   26.49
   0   1  -1  275.80   29.34
   0   1   1  264.09   29.34
   0   1   1  294.00   27.73
   0  -1   1  254.20   28.99
   0  -1  -1  245.11   27.73
   0  -1  -1  314.56   26.49
   0  -1  -1  308.89   29.00
   0  -1   1  287.84   27.73
   0   1  -3   49.26    6.21
   0   1   3   56.82    6.25
   0  -1  -3   60.70    6.33
   0  -1  -3   66.50    5.98
   0  -1  -3   59.10    5.69
   0  -1  -3   57.76    6.24
   0   1   3   51.36    6.30
   0   1  -3   65.79    5.98
   0  -1   3   61.98    6.33
   0  -1   3   70.40    6.26
   0   1  -3   55.37    5.68
   0   1  -3   59.36    6.31
   0  -1  -5    7.68    1.38
   0  -1  -5    5.53    1.08
   0   1   5    6.43    1.28
   0  -1   5    9.93    1.43
   0   1  -5    7.13    1.27
   0   1  -5    6.57    1.15
   0  -2   0    5.68    0.67
   0  -2   0    6.17    0.60
   0   2   0    5.62    0.68
   0  -2   0    6.41    0.63
   0  -2   0    5.15    0.67
   0  -2   2  259.11   31.30
   0   2  -2  249.35   31.29
   0  -2   2  335.11   30.94
   0   2   2  323.53   31.31
   0  -2  -2  306.46   28.26
   0   2  -2  293.31   30.92
   0  -2  -2  284.09   31.31
   0  -2  -2  339.00   30.95
   0   2  -2  318.88   29.59
   0   2  -4   43.88    4.50
   0  -2  -4   40.79    4.47
   0  -2  -4   40.33    4.27
   0   2  -4   43.73    4.11
   0  -2   4   36.71    4.54
   0  -2  -4   43.81    4.10
   0   2   4   50.36    4.63
   0   2  -4   35.48    4.25
   0  -2  -4   38.48    4.54
   0   2  -4   42.00    4.56
   0  -3  -1  916.67   89.39
   0   3  -1  946.59   94.54
   0   3   1 1000.00   85.33
   0   3   1  833.72   94.55
   0  -3   1  829.32   94.51
   0  -3  -1  939.11   85.35
   0   3  -1  916.10   93.44
   0   3  -1  889.86   94.53
   0  -3   3  141.49   14.85
   0  -3  -3  138.08   14.84
   0   3  -3  135.83   14.02
   0  -3   3  135.96   14.66
   0   3  -3  121.72   14.82
   0   3  -3  138.14   13.38
   0  -3  -3  153.92   14.03
   0   3  -3  147.83   14.67
   0  -3  -3  141.37   13.39
   0   3   3  163.84   14.71
   0  -3  -5   67.72    5.86
   0   3  -5   59.67    6.50
   0   3  -5   50.15    5.77
   0  -3   5   70.12    6.53
   0  -3  -5   50.37    6.42
   0  -4   0   91.50    8.89
   0   4   0   84.03    9.01
   0  -4   0   80.14    8.11
   0  -4   0   90.46    9.00
   0  -4   0   83.48    8.49
   0  -4   0   84.89    8.88
   0   4   0   86.42    8.88
   0  -4  -2  155.41   14.93
   0  -4  -2  181.91   15.64
   0   4  -2  151.55   15.63
   0   4   2  140.34   16.34
   0   4  -2  163.09   14.93
   0  -4   2  158.83   16.54
   0  -4   2  141.42   16.33
   0   4  -2  148.41   16.52
   0  -4  -2  174.00   16.36
   0   4   2  184.21   16.57
   0  -4  -2  144.58   16.53
   0  -4  -4   14.38    1.85
   0   4  -4   14.43    1.77
   0   4  -4   11.96    1.66
   0  -4   4   14.09    1.90
   0  -4  -4   14.86    1.69
   0  -4  -4   14.94    1.74
   0   4  -4   14.21    1.88
   0  -4  -4   12.89    1.84
   0   4  -4   15.08    1.89
   0   4   4   18.34    2.03
   0  -5   1  212.88   21.59
   0  -5  -1  199.88   21.59
   0  -5  -1  208.45   21.34
   0  -5   1  202.69   21.34
   0   5  -1  232.02   21.60
   0   5  -1  188.43   21.33
   0  -5  -3  205.00   21.41
   0  -5  -3  241.52   22.42
   0  -5  -3  242.72   23.74
   0   5  -3  203.30   23.45
   0   5   3  257.27   23.47
   0   5  -3  230.18   23.72
   0   5  -3  249.74   22.43
   0  -5   3  250.66   23.74
   0  -5   3  243.21   23.45
   0   5  -3  217.33   21.40
   0  -5  -3  195.84   23.43
   0   5   3  190.90   23.73
   0  -5   5   18.22    2.70
   0  -5  -5   26.53    2.84
   0   5  -5   21.69    2.43
   0   5  -5   25.20    2.74
   0   5   5   16.76    2.72
   0  -5  -5   20.26    2.41
   0  -6   0  659.40   64.50
   0  -6   0  522.54   63.71
   0   6   0  619.01   63.72
   0  -6   0  550.60   60.94
   0  -6   0  644.72   63.71
   0  -6   0  643.30   58.21
   0   6   0  702.52   63.75
   0  -6  -2  245.13   27.83
   0  -6  -2  275.43   25.44
   0  -6  -2  248.05   28.17
   0  -6   2  300.21   28.19
   0   6  -2  268.29   27.84
   0   6  -2  302.82   26.63
   0  -6  -2  262.88   27.31
   0  -6  -2  236.36   27.84
   0   6   2  295.09   27.86
   0  -6  -4  134.14   11.15
   0  -6   4  109.14   11.78
   0   6  -4  104.96   11.76
   0   6  -4  116.32   10.61
   0   6   4  109.09   11.82
   0   6  -4  109.71   11.65
   0  -6  -4   96.14   10.60
   0  -7   1   13.67    1.57
   0   7  -1   15.43    1.60
   0   7   1   11.15    1.57
   0  -7  -1   15.37    1.56
   0  -7  -1   12.96    1.41
   0  -7  -1   11.99    1.47
   0  -7  -1   15.20    1.59
   0   7  -1   14.77    1.56
   0  -7   1   13.48    1.56
   0   7  -3   38.71    3.69
   0   7  -3   33.79    3.51
   0   7  -3   34.84    3.89
   0   7  -3   39.90    3.89
   0   7   3   36.88    3.95
   0  -7   3   40.04    3.91
   0  -7  -3   34.71    3.85
   0  -7  -3   43.07    3.55
   0  -7  -3   28.18    3.64
   0  -7  -3   31.57    3.89
   0  -7   3   41.06    3.87
   0  -7  -3   30.46    3.91
   0   7  -5    2.29    0.79
   0  -7  -5    1.45    0.87
   0  -7  -5    2.96    0.91
   0   7   5    1.39    1.01
   0  -7   5    1.76    1.00
   0  -8   0  152.27   14.69
   0   8   0  157.18   14.69
   0  -8   0  134.48   14.66
   0   8   0  151.94   14.89
   0  -8   0  116.19   13.38
   0   8  -2  176.95   19.18
   0   8  -2  197.06   18.99
   0  -8   2  210.52   18.97
   0  -8  -2  169.41   19.19
   0  -8  -2  166.29   18.13
   0  -8  -2  202.78   17.33
   0  -8   2  174.42   19.20
   0   8  -2  172.50   19.18
   0   8  -4   47.74    5.41
   0  -8   4   47.72    5.44
   0   8  -4   49.10    4.88
   0   8   4   42.41    5.44
   0  -8  -4   53.08    5.15
   0  -8  -4   53.90    4.93
   0  -8  -4   53.87    5.47
   0  -9  -1  428.58   42.30
   0  -9   1  425.33   42.28
   0   9   1  471.26   42.81
   0   9  -1  390.84   42.27
   0  -9  -1  415.44   42.78
   0  -9  -1  418.91   40.44
   0  -9   1  429.76   42.29
   0   9   1  432.71   42.30
   0  -9   1  366.94   42.77
   0   9  -1  384.97   42.80
   0  -9  -1  358.09   38.62
   0   9  -3  183.02   19.24
   0  -9   3  182.65   19.25
   0   9  -3  191.72   19.05
   0   9   3  200.88   19.30
   0  -9  -3  190.47   19.27
   0   9  -3  190.32   18.20
   0  -9  -3  158.05   19.01
   0  -9  -3  174.16   17.36
   0  -9  -5   35.02    4.04
   0   9  -5   47.77    4.13
   0  -9   5   37.10    4.62
   0  -9  -5   46.49    4.66
   0   9   5   34.10    4.60
   0  10   0    9.79    1.51
   0 -10   0   12.53    1.50
   0 -10   0   12.63    1.47
   0 -10   0   12.17    1.40
   0  10   0   14.00    1.51
   0 -10   0   10.03    1.51
   0 -10   0   12.95    1.34
   0 -10  -2    9.30    1.10
   0  10   2   12.85    1.30
   0 -10  -2    8.92    1.12
   0  10  -2    8.92    1.24
   0 -10   2    7.76    1.15
   0 -10   2    6.28    1.14
   0 -10  -2    9.73    1.17
   0  10   2   10.56    1.19
   0 -10  -2    8.29    1.20
   0  10  -2    8.20    1.20
   0 -10  -2    8.51    1.24
   0  10   4    2.56    0.94
   0  10  -4    2.84    0.80
   0 -10   4    2.90    0.83
   0  10  -4    2.73    0.90
   0 -10  -4    2.77    0.79
   0 -10  -4    3.64    0.90
   0 -11   1  181.75   19.27
   0 -11  -1  166.11   19.26
   0  11  -1  175.57   19.52
   0  11   1  203.79   19.26
   0 -11  -1  166.55   19.26
   0 -11  -1  206.73   17.61
   0  11   1  199.29   19.53
   0 -11  -1  186.85   18.42
   0 -11   1  197.57   19.26
   0 -11   1  178.30   19.49
   0 -11   3   58.07    7.03
   0 -11  -3   57.74    7.04
   0  11  -3   73.98    7.05
   0  11  -3   73.86    6.37
   0 -11  -3   67.54    6.35
   0 -11  -3   51.95    6.93
   0 -11  -3   73.51    6.67
   0  11  -3   68.91    6.98
   0 -11   5   26.29    3.04
   0  11   5   20.33    2.95
   0 -11  -5   21.96    2.91
   0  12   0  263.00   29.25
   0  12   0  326.98   29.68
   0  12   0  250.41   29.24
   0 -12   0  244.81   27.95
   0 -12   0  281.55   26.70
   0 -12   0  302.87   29.25
   0 -12   0  300.69   29.27
   0 -12   0  301.49   29.63
   0 -12   2  165.91   16.33
   0 -12   2  144.39   16.50
   0 -12  -2  158.53   14.88
   0 -12   2  125.64   16.26
   0  12   2  156.16   16.50
   0 -12  -2  161.32   15.59
   0  12  -2  172.10   16.32
   0 -12  -2  174.37   16.51
   0  12  -4   47.39    5.16
   0  12  -4   49.25    4.68
   0 -12  -4   44.16    4.64
   0 -12  -4   43.02    5.18
   0 -12   4   47.23    5.18
   0 -13  -1    0.55    0.44
   0 -13   1    0.73    0.44
   0 -13   1    1.29    0.56
   0  13  -1    0.10    0.51
   0 -13  -1    0.69    0.39
   0 -13   1    1.04    0.62
   0  13  -1    1.07    0.51
   0 -13  -1    1.09    0.53
   0  13   1    0.73    0.58
   0 -13  -1    0.58    0.43
   0  13   1    0.03    0.53
   0 -13  -1    1.28    0.53
   0 -13  -3   -0.50    0.64
   0 -13   3    0.70    0.68
   0 -13  -3   -0.08    0.53
   0 -13  -3   -0.35    0.49
   0  13   3   -0.45    0.64
   0  13  -3    0.78    0.52
   0  13  -3    0.28    0.58
   0  13  -3    0.95    0.55
   0  13   5   -0.61    1.04
   0 -13  -5    1.45    1.05
   0 -13   5    1.64    0.96
   0 -14   0  309.86   28.69
   0  14   0  319.88   30.01
   0 -14   0  256.19   29.96
   0 -14   0  294.67   30.00
   0 -14   0  250.33   27.35
   0 -14   0  314.61   30.38
   0  14  -2  131.58   12.90
   0 -14   2  110.19   12.67
   0 -14  -2  128.72   12.16
   0 -14   2  108.03   12.87
   0 -14  -2  124.64   12.86
   0 -14  -2  137.47   12.78
   0 -14  -2  103.19   11.58
   0  14  -2  132.31   12.74
   0 -14  -4   43.15    4.94
   0 -14   4   42.22    4.92
   0 -14  -4   40.54    4.36
   0  14   4   44.63    5.00
   0  14  -4   44.85    4.40
   0 -15  -1  126.72   12.71
   0  15  -1   99.77   12.71
   0 -15   1  121.75   12.72
   0 -15  -1  132.19   12.00
   0  15  -1  109.03   12.54
   0  15   1  137.42   12.78
   0 -15  -1  118.59   11.42
   0 -15   1  109.85   12.49
   0  15   1  127.26   12.58
   0  15  -3   50.67    5.36
   0 -15  -3   41.77    5.29
   0 -15  -3   44.92    4.77
   0 -15  -3   49.77    5.02
   0  15   3   52.44    5.41
   0  15  -3   43.11    4.80
   0 -15   3   52.97    5.45
   0  16   0    3.96    1.03
   0 -16   0    5.74    0.88
   0 -16   0    4.53    0.89
   0 -16   0    4.83    0.90
   0 -16   0    6.63    1.09
   0  16   0    4.58    0.95
   0 -16  -2    5.51    1.08
   0 -16  -2    3.41    0.87
   0 -16   2    5.70    1.22
   0  16  -2    6.86    1.14
   0  16   2    5.95    1.22
   0  16  -2    5.37    1.15
   0 -16  -2    5.39    1.00
   0 -16   4    2.78    1.05
   0  16   4    3.41    1.13
   0 -16  -4    0.00    1.02
   0  16  -4    1.29    1.00
   0 -16  -4    1.34    0.93
   0  17  -1   97.87   11.17
   0 -17  -1   97.49   10.48
   0 -17  -1   98.39   11.12
   0  17   1  112.82   11.03
   0  17   1  116.88   11.21
   0 -17   1   98.74   11.13
   0  17  -1  100.35   11.00
   0 -17  -1  113.84   10.01
   0 -17  -3   60.50    5.81
   0 -17  -3   47.58    5.15
   0 -17   3   44.96    5.81
   0  17  -3   61.94    5.86
   0  17   3   44.85    5.75
   0  17  -3   49.64    5.20
   0  18   0   47.61    4.64
   0 -18   0   34.02    4.50
   0 -18   2   67.71    7.66
   0  18  -2   71.92    7.68
   0 -18  -2   85.99    7.23
   0 -18  -2   68.71    6.81
   0 -18  -2   55.66    7.54
   0  18   2   70.74    7.70
   0 -18   4   19.94    3.12
   0 -18  -4   21.64    3.21
   0  18   4   28.42    3.11
   0  19   1    4.30    1.16
   0 -19  -1    9.00    1.25
   0 -19  -1    6.83    1.31
   0 -19   1    5.39    1.28
   0  19  -1    6.21    1.45
   0 -19  -1    8.96    1.12
   0 -19  -3   11.05    1.59
   0  19   3   11.76    2.00
   0  19  -3    9.32    1.53
   0 -19  -3    8.49    1.75
   0 -19   3   10.60    1.85
   0 -20   0   82.70   10.37
   0  20   0  113.18   10.50
   0  20   2   47.80    5.30
   0 -20   2   50.30    5.37
   0 -20  -2   44.31    5.23
   0 -20  -2   43.76    4.62
   0 -20  -2   43.05    4.88
   0  21   1   21.37    3.02
   0 -21  -1   23.08    2.70
   0 -21  -1   20.21    2.51
   0  21  -1   25.46    3.11
   0 -21  -1   23.41    3.05
   0 -21   1   21.70    3.02
   0 -21   3   27.38    4.23
   0  21   3   41.08    4.58
   0 -21  -3   35.24    4.15
   0  22   0    3.71    1.27
   0 -22   0    3.59    1.18
   0 -22  -2   13.69    2.03
   0 -22   2   11.25    2.11
   0  22   2   13.33    2.33
   0 -23   1   82.61    8.72
   0 -23  -1   87.12    8.76
   0 -23  -1   75.92    7.76
   0  23   1   72.02    8.72
   0 -24   0    3.31    1.17
  -1   0   0   -0.03    0.03
  -1   0   0    0.04    0.05
   1   0   0    0.09    0.06
  -1   0   0   -0.03    0.02
  -1   0   2   -0.18    0.23
   1   0  -2   -0.10    0.23
  -1   0  -2   -0.22    0.19
   1   0  -2    0.20    0.20
  -1   0  -2   -0.08    0.19
  -1   0  -2    0.19    0.23
  -1   0  -2    0.19    0.22
   1   0   2    0.23    0.22
   1   0  -2    0.20    0.22
   1   0   2   -0.15    0.23
  -1   0   2    0.12    0.25
   1   0  -2    0.12    0.19
   1   0  -4    0.27    0.47
   1   0  -4   -0.37    0.54
  -1   0   4    0.33    0.58
  -1   0  -4   -0.66    0.44
   1   0  -4    0.78    0.45
  -1   0  -4   -0.13    0.49
   1   0   4    0.01    0.51
  -1   0  -4   -0.42    0.43
  -1   0  -4   -0.31    0.50
  -1   1  -1  233.65   22.74
   1  -1  -1  247.01   24.90
   1  -1  -1  229.87   25.19
   1   1   1  235.30   22.75
   1  -1  -1  243.26   22.74
  -1  -1   1  228.30   24.47
  -1   1  -1  262.34   24.90
  -1  -1   1  265.91   23.82
   1   1   1  245.34   25.20
   1  -1  -1  226.39   23.81
  -1  -1   1  233.16   25.19
  -1   1  -1  257.71   25.20
   1  -1   1  232.75   24.25
   1  -1   1  267.91   26.55
   1   1  -1  236.85   26.85
  -1   1   1  249.27   26.08
   1  -1   1  278.49   26.87
  -1   1   1  237.06   26.54
  -1  -1  -1  272.68   25.39
   1   1  -1  258.71   24.25
   1   1  -1  264.19   25.39
  -1   1   1  271.07   26.86
  -1  -1  -1  273.65   24.25
  -1   1   1  246.48   24.24
  -1  -1  -1  270.16   26.09
   1  -1  -3   23.92    3.03
  -1   1  -3   31.97    3.22
   1  -1  -3   35.65    3.25
  -1   1  -3   24.18    3.04
  -1  -1   3   32.80    3.23
  -1   1  -3   27.67    2.92
   1   1   3   31.46    3.27
  -1  -1   3   28.60    3.26
   1  -1  -3   29.71    2.93
   1   1   3   33.25    3.25
  -1   1  -3   30.41    3.26
  -1  -1  -3   22.08    3.02
   1   1  -3   34.03    2.79
  -1  -1  -3   32.79    3.13
   1   1  -3   23.32    2.88
   1  -1   3   31.62    3.07
  -1  -1  -3   28.20    2.77
   1  -1   3   29.83    3.12
   1   1  -3   28.44    3.05
   1   1  -3   28.61    3.09
  -1   1   3   21.44    3.02
  -1   1   3   32.13    3.12
  -1   1  -5    8.89    1.47
  -1   1  -5    7.54    1.16
  -1  -1   5    7.08    1.35
   1  -1  -5    8.04    1.19
   1   1   5    8.50    1.46
  -1  -1  -5    8.86    1.25
  -1  -1  -5    7.25    1.38
   1  -1   5   10.09    1.57
   1   1  -5    9.72    1.30
  -1   1   5    8.64    1.54
  -1  -2   0  190.14   17.86
   1  -2   0  152.79   17.87
  -1   2   0  185.78   18.08
   1   2   0  183.65   17.08
  -1   2   0  197.90   16.32
   1   2   0  164.56   18.08
  -1  -2   0  192.72   18.08
  -1   2   0  185.04   17.09
   1  -2   0  154.38   18.08
  -1  -2   0  183.87   17.62
  -1  -2   0  145.75   18.38
   1   2   0  191.54   17.86
  -1   2   0  158.12   17.87
  -1  -2   0  158.58   17.86
   1  -2   0  158.46   16.32
  -1   2   0  179.37   17.87
  -1  -2   2   23.83    2.47
   1  -2  -2   25.23    2.25
   1  -2  -2   24.18    2.35
   1  -2  -2   22.92    2.47
   1   2   2   20.93    2.49
  -1  -2   2   19.61    2.49
  -1   2  -2   27.57    2.51
  -1   2  -2   20.04    2.35
   1  -2   2   20.08    2.33
   1  -2   2   22.60    2.31
  -1   2   2   17.88    2.30
  -1  -2  -2   21.89    2.09
  -1  -2  -2   21.98    2.21
  -1  -2  -2   23.23    2.35
  -1   2   2   19.14    2.33
   1   2  -2   19.21    2.31
   1   2  -2   26.72    2.20
  -1   2  -4    5.23    0.99
  -1   2  -4    7.54    1.00
   1  -2  -4    6.90    1.13
   1  -2  -4    6.12    0.92
   1   2   4    8.96    1.19
  -1   2  -4    6.11    0.98
  -1   2  -4    6.54    1.07
   1  -2  -4    6.38    0.99
  -1  -2   4    7.73    1.13
  -1  -2  -4    9.06    1.25
   1  -2   4    8.73    1.20
   1   2  -4    6.61    1.12
   1   2  -4    7.00    1.10
  -1  -2  -4    6.76    0.97
   1   2  -4    6.93    1.00
  -1  -2  -4    7.02    1.09
  -1   2   4    6.67    1.16
  -1  -2  -4    6.67    1.01
   1  -3  -1   59.34    5.91
   1  -3  -1   48.20    6.24
  -1   3  -1   62.54    6.25
  -1   3  -1   59.31    6.25
  -1   3  -1   63.76    5.64
  -1  -3   1   63.84    6.17
  -1   3   1   55.13    5.43
   1   3  -1   60.18    5.75
  -1  -3  -1   49.90    5.69
   1   3  -1   58.13    5.43
  -1  -3  -1   62.34    5.20
   1  -3   1   53.56    5.69
  -1  -3  -1   46.31    5.95
  -1  -3  -1   52.06    5.56
  -1   3   1   57.16    5.19
  -1   3   1   49.82    5.76
  -1   3   1   60.35    5.82
  -1  -3  -1   54.90    5.76
  -1  -3  -1   55.32    5.44
   1  -3   1   50.19    5.76
   1   3   3    3.40    0.63
   1  -3  -3    2.25    0.55
  -1  -3   3    2.10    0.59
  -1   3  -3    3.09    0.52
  -1  -3   3    2.99    0.56
  -1  -3   3    3.68    0.46
   1   3   3    2.70    0.58
   1  -3  -3    3.16    0.53
  -1   3  -3    2.70    0.53
   1  -3  -3    2.01    0.46
  -1   3  -3    3.20    0.59
  -1   3  -3    3.13    0.60
   1  -3  -3    3.63    0.65
   1   3  -3    3.27    0.54
  -1  -3  -3    3.38    0.62
  -1   3   3    2.93    0.64
  -1   3   3    3.03    0.59
  -1  -3  -3    2.54    0.51
   1  -3   3    2.80    0.59
   1  -3   3    3.26    0.64
   1   3  -3    3.35    0.62
  -1  -3  -3    3.24    0.59
   1   3  -3    3.45    0.54
   1   3  -3    3.06    0.59
  -1  -3  -3    2.41    0.52
   1   3   5    0.20    0.75
  -1  -3   5   -0.51    0.75
  -1   3  -5    0.96    0.90
   1  -3  -5    0.64    0.73
   1  -3  -5    1.27    0.81
  -1   3  -5    0.10    0.61
   1   3  -5    0.41    0.68
   1  -3   5   -0.17    0.88
  -1   3   5   -0.38    0.89
  -1  -3  -5    0.26    0.81
  -1  -3  -5    1.29    0.64
  -1  -4   0   63.25    6.41
  -1   4   0   65.66    6.42
  -1   4   0   49.67    5.84
  -1  -4   0   67.41    6.12
  -1  -4   0   66.17    6.40
   1  -4   0   63.31    6.42
   1   4   0   65.55    6.50
   1   4   0   62.19    6.40
   1  -4   0   61.28    6.12
  -1   4   0   60.06    6.12
   1  -4   0   58.79    5.85
   1  -4   0   58.86    6.40
  -1  -4   0   59.47    5.83
   1  -4  -2  121.45   11.97
  -1   4  -2  134.22   12.68
  -1  -4   2  107.82   12.66
   1  -4  -2  104.07   12.51
   1  -4  -2  133.69   11.44
  -1   4  -2  111.42   12.53
   1  -4  -2  135.69   12.68
   1  -4   2  124.39   12.92
   1   4  -2  143.31   12.79
   1  -4   2  121.02   12.77
   1   4  -2  131.66   12.91
  -1   4   2  102.55   12.92
  -1  -4  -2  127.49   12.77
  -1  -4  -2  125.00   13.08
  -1  -4  -2  119.95   12.21
  -1  -4  -2  123.79   12.93
   1   4  -2  116.89   11.65
  -1   4  -4   22.01    2.10
   1  -4  -4   19.51    2.26
   1   4   4   15.62    2.34
  -1   4  -4   19.29    2.16
   1  -4  -4   21.91    2.36
   1  -4  -4   19.66    2.09
  -1  -4   4   18.57    2.34
  -1   4  -4   14.11    2.20
  -1   4  -4   23.78    2.37
   1   4  -4   22.56    2.57
   1   4  -4   20.87    2.53
  -1  -4  -4   20.95    2.55
  -1  -4  -4   20.97    2.38
  -1  -4  -4   18.82    2.28
   1  -4   4   23.41    2.61
   1   4  -4   22.89    2.30
  -1   4   4   22.14    2.67
   1  -5  -1   57.55    6.99
  -1   5  -1   67.67    7.01
  -1   5  -1   71.90    7.09
   1  -5  -1   75.91    6.40
   1  -5  -1   74.30    7.02
  -1  -5   1   73.58    7.08
   1  -5  -1   69.50    7.10
   1  -5  -1   58.53    6.69
   1   5   1   59.87    7.00
   1   5  -1   67.50    7.00
   1   5  -1   59.61    6.92
   1  -5   1   74.22    7.02
  -1   5   1   70.24    7.02
  -1  -5  -1   58.90    6.32
  -1   5   1   73.07    6.94
  -1  -5  -1   62.75    7.08
  -1  -5  -1   76.77    6.93
  -1  -5  -1   63.56    6.62
  -1  -5  -1   55.22    6.92
  -1  -5  -1   75.23    7.02
  -1   5  -3   28.30    2.70
  -1   5  -3   27.07    2.57
  -1   5  -3   29.15    2.87
  -1   5  -3   27.91    2.86
   1   5   3   28.37    2.92
   1  -5  -3   21.11    2.54
  -1  -5   3   23.29    2.79
   1  -5  -3   26.52    2.86
   1  -5  -3   25.08    2.67
  -1  -5   3   20.61    2.83
   1   5  -3   18.85    2.35
   1  -5   3   23.34    2.37
   1   5  -3   21.12    2.23
  -1  -5  -3   22.25    2.41
   1   5  -3   21.17    2.38
  -1  -5  -3   17.33    2.21
  -1  -5  -3   21.61    2.29
   1  -5   3   23.70    2.43
  -1  -5  -3   23.56    2.38
   1   5  -3   22.80    2.16
  -1   5   3   17.33    2.32
  -1   5   3   20.71    2.43
  -1   5  -5    7.79    1.25
  -1   5  -5    8.35    1.44
   1   5   5    9.03    1.57
   1  -5  -5   10.13    1.54
   1  -5  -5   12.51    1.50
  -1  -5   5    8.82    1.48
   1  -5   5    9.74    1.55
  -1  -5  -5    9.96    1.58
  -1   5   5   10.33    1.70
  -1  -5  -5    8.24    1.27
   1   5  -5    8.14    1.29
   1   6   0   31.21    2.99
  -1   6   0   31.46    3.01
   1   6   0   23.50    2.98
  -1   6   0   30.25    3.02
  -1  -6   0   25.71    2.70
  -1   6   0   29.59    3.07
   1  -6   0   29.16    2.73
   1  -6   0   29.69    2.99
  -1  -6   0   29.10    3.03
  -1  -6   0   28.95    2.99
  -1  -6   0   29.08    2.98
  -1  -6   0   29.70    2.85
   1   6   0   22.06    3.02
   1  -6   0   22.85    2.98
  -1  -6   2    2.82    0.51
  -1   6  -2    1.97    0.45
   1  -6  -2    1.36    0.43
  -1   6  -2    2.64    0.48
   1   6   2    2.09    0.49
   1  -6  -2    2.49    0.43
   1  -6  -2    1.95    0.45
   1  -6  -2    1.91    0.43
  -1  -6   2    2.75    0.44
  -1   6  -2    3.21    0.44
   1   6   2    4.08    0.56
   1  -6  -2    2.03    0.42
  -1  -6  -2    1.76    0.39
  -1  -6  -2    1.60    0.37
  -1  -6  -2    1.88    0.42
  -1   6   2    2.19    0.47
  -1  -6  -2    2.08    0.46
  -1   6   2    2.59    0.44
   1   6  -2    2.44    0.46
   1   6  -2    2.72    0.42
  -1  -6  -2    2.50    0.46
   1   6  -2    2.25    0.43
  -1  -6  -2    1.87    0.29
   1   6  -2    2.38    0.42
  -1  -6  -2    2.21    0.34
   1  -6   2    3.00    0.52
   1  -6   2    2.74    0.46
   1  -6  -4   10.64    1.47
   1  -6  -4    9.52    1.31
  -1  -6   4   10.24    1.49
  -1   6  -4   10.96    1.37
   1   6   4    8.80    1.45
   1  -6  -4   12.57    1.58
  -1   6  -4   10.10    1.29
  -1   6  -4   10.78    1.50
   1   6  -4   12.66    1.68
   1   6  -4   12.22    1.62
   1  -6   4    9.38    1.55
  -1  -6  -4    9.25    1.38
  -1   6   4   12.35    1.69
  -1  -6  -4   14.14    1.71
   1   6  -4   12.15    1.47
  -1  -6  -4   12.61    1.52
  -1  -7   1   36.85    3.47
   1  -7  -1   31.88    3.28
   1   7   1   32.72    3.47
   1  -7  -1   31.11    3.47
   1   7   1   33.61    3.43
   1  -7  -1   33.16    3.43
  -1   7  -1   29.31    3.42
  -1  -7   1   28.36    3.42
   1  -7  -1   36.94    3.47
  -1  -7   1   31.81    3.42
  -1   7  -1   30.86    3.48
   1  -7  -1   31.78    3.12
  -1  -7  -1   35.64    3.32
   1   7  -1   39.82    3.70
  -1   7   1   27.75    3.63
  -1   7   1   35.27    3.66
  -1   7   1   38.65    3.70
   1   7  -1   28.06    3.62
  -1  -7  -1   32.14    3.47
  -1  -7  -1   30.24    3.67
  -1  -7  -1   37.53    3.64
   1  -7   1   36.85    3.68
  -1   7   1   37.18    3.65
   1  -7  -3   42.64    5.01
  -1  -7   3   58.61    5.58
  -1  -7   3   48.86    5.48
   1  -7  -3   51.21    5.51
   1  -7  -3   57.90    5.28
  -1   7  -3   49.89    5.26
  -1   7  -3   50.23    5.56
   1  -7  -3   50.92    5.58
  -1   7  -3   60.16    5.05
  -1   7  -3   49.48    5.51
  -1  -7  -3   52.91    5.77
  -1   7   3   63.05    5.74
   1   7  -3   53.01    5.75
  -1  -7  -3   50.76    5.69
   1   7  -3   47.93    5.69
  -1  -7  -3   54.00    5.44
   1  -7   3   56.45    5.77
   1   7  -3   46.16    5.18
  -1  -7  -3   54.31    5.21
  -1  -7  -3   53.95    5.87
  -1   7   3   61.19    5.83
  -1   7  -5    4.01    1.07
  -1   7  -5    3.40    0.83
   1  -7  -5    3.60    1.09
   1   7   5    1.78    1.01
   1  -7  -5    5.78    1.08
  -1  -7   5    3.79    1.05
  -1  -7  -5    5.22    1.05
  -1  -7  -5    6.34    1.16
   1   7  -5    4.19    0.93
  -1   7   5    2.34    1.14
   1  -7   5    2.64    1.01
  -1  -8   0   38.04    3.91
  -1  -8   0   32.59    3.84
  -1  -8   0   36.68    3.49
   1   8   0   31.06    3.82
  -1  -8   0   36.60    3.83
   1   8   0   30.40    3.84
   1  -8   0   41.39    3.88
   1   8   0   39.27    3.93
   1  -8   0   39.57    3.51
   1  -8   0   33.25    3.90
  -1  -8   0   33.95    3.66
   1  -8   0   38.25    3.84
  -1   8   0   36.50    3.86
   1  -8   0   39.66    3.67
  -1  -8   2   26.00    2.54
  -1   8  -2   24.48    2.60
   1   8   2   18.92    2.53
   1   8   2   24.76    2.61
  -1   8  -2   21.88    2.57
   1  -8  -2   21.51    2.60
   1  -8  -2   22.95    2.55
  -1   8  -2   22.48    2.58
   1  -8  -2   26.48    2.46
  -1  -8   2   24.67    2.61
  -1   8  -2   20.20    2.32
   1  -8  -2   26.37    2.61
   1   8  -2   20.63    2.62
   1   8  -2   24.83    2.48
   1  -8   2   24.95    2.68
  -1  -8  -2   21.65    2.49
  -1  -8  -2   24.49    2.66
   1   8  -2   21.64    2.62
   1  -8   2   23.80    2.61
  -1  -8  -2   22.31    2.48
  -1  -8  -2   28.00    2.63
  -1   8   2   29.28    2.71
  -1  -8   4   27.55    3.62
  -1   8  -4   29.40    3.62
   1  -8  -4   32.56    3.30
   1  -8  -4   32.86    3.65
  -1   8  -4   36.59    3.29
   1   8   4   33.23    3.71
  -1  -8  -4   26.28    3.00
  -1   8   4   28.82    3.29
  -1  -8  -4   23.15    2.85
   1   8  -4   31.38    2.91
  -1  -8  -4   30.74    3.26
   1  -8   4   31.15    3.28
   1   8  -4   25.37    3.18
   1  -9  -1   19.94    2.41
   1  -9  -1   21.99    2.44
  -1   9  -1   20.79    2.47
  -1  -9   1   24.89    2.43
  -1  -9   1   19.73    2.43
   1  -9  -1   23.79    2.21
   1   9   1   23.17    2.40
   1  -9  -1   21.41    2.31
  -1   9  -1   18.15    2.39
  -1  -9   1   20.28    2.39
   1   9   1   25.79    2.47
   1  -9  -1   24.78    2.47
   1  -9   1   17.90    2.22
   1   9  -1   22.35    2.23
   1   9  -1   20.40    2.27
   1  -9   1   19.63    2.22
  -1   9   1   20.39    2.23
   1  -9   1   23.81    2.27
  -1  -9  -1   18.46    2.02
  -1  -9  -1   20.12    2.24
  -1   9   1   21.52    2.22
  -1  -9  -1   17.31    2.21
  -1  -9  -1   19.18    2.10
  -1  -9   3    4.38    0.78
  -1   9  -3    5.56    0.82
  -1   9  -3    7.04    1.03
   1  -9  -3    6.50    0.89
   1  -9  -3    5.16    0.78
   1   9   3    3.41    0.83
   1  -9  -3    5.87    0.87
  -1   9  -3    5.02    0.83
  -1   9  -3    6.00    0.92
  -1  -9   3    4.83    0.90
   1  -9  -3    6.04    0.94
   1   9  -3    7.28    1.01
  -1  -9  -3    7.24    0.97
   1   9  -3    5.66    0.92
   1  -9   3    4.67    0.96
  -1  -9  -3    6.94    1.01
   1   9  -3    6.40    0.89
  -1  -9  -3    7.14    0.91
  -1  -9  -3    7.15    1.03
  -1   9   3    5.11    1.00
   1   9  -3    7.10    1.03
   1   9   5    6.80    1.48
   1  -9  -5    5.31    0.87
  -1   9  -5    6.21    1.34
  -1   9  -5    7.30    1.14
  -1  -9   5    5.56    1.33
  -1  -9  -5    5.29    1.14
   1   9  -5    5.71    1.05
  -1  -9  -5    5.72    1.16
  -1   9   5    5.17    1.28
   1  -9   5    6.33    1.36
  -1 -10   0   71.45    6.94
   1 -10   0   71.72    7.26
  -1  10   0   56.42    7.26
  -1  10   0   80.40    7.43
  -1 -10   0   61.09    7.24
  -1  10   0   62.32    7.27
   1 -10   0   63.18    6.62
   1 -10   0   64.24    7.36
   1 -10   0   76.24    7.30
  -1 -10   0   57.37    7.34
   1  10   0   57.19    7.36
   1  10   0   80.15    7.31
  -1 -10   0   78.78    7.29
  -1 -10   0   70.83    6.61
   1 -10   0   82.92    6.97
   1  10   0   78.82    7.28
  -1 -10   2   63.74    6.24
   1 -10  -2   62.40    5.70
   1 -10  -2   68.85    6.36
  -1 -10   2   55.42    6.32
   1 -10  -2   50.51    6.25
  -1  10  -2   53.50    6.31
   1 -10  -2   60.52    5.97
   1 -10   2   55.27    7.05
  -1  10   2   69.53    6.98
  -1 -10  -2   65.01    6.35
  -1 -10  -2   64.42    7.06
   1  10  -2   64.18    7.04
   1 -10   2   60.75    6.97
  -1 -10  -2   68.27    6.79
  -1 -10  -2   73.60    6.68
   1  10  -2   70.85    7.06
  -1 -10  -2   70.46    6.97
  -1  10   2   66.92    7.07
  -1  10  -4    6.49    1.05
   1  10   4    7.02    1.29
   1 -10  -4    8.09    1.14
   1 -10  -4    6.40    1.19
  -1  10  -4    6.23    1.21
  -1 -10   4    8.30    1.30
  -1  10   4    7.18    1.25
  -1 -10  -4    7.09    1.27
   1 -10   4    6.50    1.16
  -1 -10  -4    5.69    1.04
   1  10  -4    5.02    0.98
   1  10  -4    6.85    1.20
   1 -11  -1    8.33    1.20
   1 -11  -1   10.42    1.25
   1  11   1   12.02    1.40
   1 -11  -1    8.01    1.28
  -1  11  -1    9.36    1.33
   1  11   1   10.48    1.34
   1 -11  -1    9.34    1.35
  -1 -11   1   11.56    1.30
   1 -11  -1    9.05    1.35
   1  11   1   12.36    1.31
  -1 -11   1   12.46    1.39
  -1 -11   1   11.36    1.34
  -1 -11  -1    7.59    1.18
   1 -11   1    9.65    1.20
  -1  11   1   12.79    1.24
   1 -11   1   11.47    1.27
  -1 -11  -1    9.71    1.12
  -1 -11  -1    7.82    1.17
   1  11  -1    7.14    1.22
   1  11  -1    8.99    1.22
  -1 -11  -1   10.64    1.25
  -1  11   1    9.96    1.30
  -1 -11  -1    7.02    1.09
   1 -11   1   10.21    1.26
  -1  11  -3    7.29    0.96
  -1 -11   3    6.88    1.09
   1 -11  -3    3.78    0.85
  -1  11  -3    6.75    1.04
  -1  11  -3    7.23    1.13
  -1  11  -3    8.78    1.07
   1 -11  -3    5.87    0.98
   1 -11  -3    7.20    1.10
   1 -11  -3    5.91    1.11
   1  11  -3    7.19    1.07
   1  11  -3    7.98    1.13
  -1  11   3    3.62    1.02
  -1 -11  -3    6.58    0.95
  -1 -11  -3    7.48    1.04
  -1 -11  -3    6.26    1.13
  -1 -11  -3    5.98    1.02
   1 -11   3    6.76    1.08
   1  11  -3    8.49    1.03
   1  11   5    6.23    1.25
  -1 -11   5    4.76    1.24
   1 -11   5    5.24    1.27
   1  11  -5    3.89    0.97
  -1 -11  -5    5.00    1.22
  -1  11   5    6.35    1.59
   1 -12   0   31.46    2.84
  -1  12   0   28.92    3.11
   1  12   0   27.00    3.09
   1  12   0   35.88    3.26
  -1  12   0   25.43    3.10
  -1 -12   0   22.82    3.12
   1 -12   0   33.12    3.20
   1 -12   0   21.16    2.91
  -1 -12   0   24.49    2.79
  -1 -12   0   25.47    2.93
  -1 -12   0   30.49    3.12
   1  12   0   28.26    3.11
   1 -12   0   32.70    3.12
  -1  12   0   26.77    3.19
  -1 -12   0   31.32    3.10
  -1 -12   2    0.35    0.46
  -1 -12   2    0.41    0.46
   1  12   2    1.34    0.62
  -1  12  -2    1.92    0.56
   1 -12  -2    1.60    0.60
   1 -12  -2    2.17    0.53
  -1  12  -2    2.04    0.63
  -1 -12   2    1.08    0.57
   1 -12  -2    2.54    0.62
   1 -12  -2    2.17    0.53
  -1  12   2    0.95    0.59
   1  12  -2    2.18    0.56
   1 -12   2    0.91    0.54
  -1 -12  -2    1.56    0.56
   1  12  -2    2.01    0.62
  -1 -12  -2    1.38    0.51
  -1 -12  -2    2.08    0.56
   1 -12   2    1.10    0.47
  -1 -12  -2    1.41    0.50
   1 -12  -4    2.38    0.81
   1  12   4    2.62    0.88
   1 -12  -4    2.16    0.70
  -1  12  -4    1.88    0.78
  -1  12  -4    3.12    0.99
  -1 -12   4    2.44    0.93
  -1 -12  -4    3.56    0.94
   1 -12   4    2.27    0.89
  -1  12   4    1.78    0.94
  -1 -12  -4    1.94    0.80
   1  12  -4    2.74    0.67
  -1 -12  -4    3.36    0.85
  -1 -13   1   72.75    7.64
   1 -13  -1   72.86    7.56
  -1  13  -1   81.38    7.56
  -1  13  -1   59.38    7.63
   1  13   1   71.85    7.65
  -1 -13   1   59.79    7.49
  -1 -13   1   70.54    7.48
   1  13   1   71.88    7.54
   1 -13  -1   82.20    6.89
   1 -13   1   67.85    7.51
  -1 -13  -1   82.01    6.88
  -1 -13  -1   84.78    7.58
  -1 -13  -1   76.78    7.64
   1 -13   1   69.57    7.60
  -1 -13  -1   67.15    7.19
  -1  13   1   77.07    7.58
  -1  13   1   65.43    7.66
   1  13  -1   58.74    7.64
   1  13  -1   82.31    7.58
  -1 -13  -1   57.20    7.51
   1  13   3   18.83    2.17
  -1 -13   3   16.01    2.11
  -1  13  -3   13.49    2.00
   1 -13  -3   17.02    1.92
   1 -13  -3   14.63    1.83
  -1  13  -3   14.02    1.92
   1 -13  -3   14.27    2.04
  -1  13  -3   16.86    1.88
  -1  13   3   18.24    2.24
   1  13  -3   15.89    1.95
  -1 -13  -3   15.71    1.98
   1 -13   3   18.29    2.24
  -1 -13  -3   13.93    2.13
   1  13  -3   17.27    2.07
   1  13  -3   14.46    2.06
  -1 -13  -3   17.72    1.93
  -1 -13   5    2.84    1.15
   1  13   5    3.69    1.25
  -1 -13  -5    5.58    1.06
  -1  13   5   -0.33    1.28
   1 -13   5    3.10    1.21
  -1 -14   0   28.62    3.11
  -1 -14   0   28.47    3.07
  -1 -14   0   27.36    2.80
   1  14   0   22.45    3.14
   1 -14   0   23.42    2.79
   1 -14   0   31.21    3.21
  -1 -14   0   32.40    3.20
   1  14   0   29.63    3.12
   1 -14   0   28.32    3.09
  -1 -14   0   22.08    2.91
  -1  14   0   31.66    3.14
   1 -14  -2    1.99    0.60
   1 -14  -2    2.33    0.71
  -1  14  -2    2.65    0.74
  -1 -14   2    2.16    0.74
  -1 -14   2    1.65    0.52
  -1  14  -2    1.99    0.81
   1 -14  -2    2.07    0.77
   1 -14  -2    1.93    0.60
   1  14   2    1.46    0.62
   1  14  -2    2.94    0.82
   1 -14   2    1.28    0.62
   1  14  -2    2.94    0.79
  -1 -14  -2    2.61    0.76
   1 -14   2    1.98    0.73
  -1  14   2    1.28    0.70
  -1 -14  -2    2.33    0.67
  -1 -14  -2    2.28    0.66
  -1 -14  -2    2.34    0.70
  -1 -14   4    2.89    1.04
  -1  14  -4    2.50    0.83
   1 -14  -4    2.15    0.85
  -1  14  -4    2.40    1.06
   1  14   4    2.46    1.07
   1 -14  -4    2.54    0.99
  -1 -14  -4    3.03    1.07
   1 -14   4    2.48    0.99
  -1 -14  -4    2.42    0.84
  -1  14   4    2.79    1.11
   1  14  -4    2.45    0.93
  -1 -15   1   11.53    1.48
  -1  15  -1    9.19    1.48
   1 -15  -1   12.91    1.51
  -1 -15   1   13.14    1.72
   1 -15  -1   10.49    1.37
  -1  15  -1    8.61    1.61
   1 -15  -1    9.43    1.55
   1  15   1   13.72    1.75
   1  15   1   12.45    1.61
   1 -15  -1   12.84    1.66
   1 -15   1    7.99    1.40
  -1 -15  -1    6.65    1.26
  -1 -15  -1   10.62    1.47
  -1  15   1   12.70    1.61
   1  15  -1    7.41    1.33
  -1  15   1   12.44    1.56
  -1 -15  -1   11.69    1.39
  -1 -15  -1   11.43    1.30
   1 -15   1   12.09    1.40
   1  15  -1    9.83    1.48
  -1  15  -3   12.29    1.76
   1 -15  -3   11.04    1.51
  -1  15  -3   10.71    1.48
  -1 -15   3   11.12    1.74
   1  15   3    8.83    1.60
   1 -15  -3   11.08    1.65
  -1  15   3   10.76    1.72
   1  15  -3   13.42    1.63
  -1 -15  -3   10.64    1.67
  -1 -15  -3    9.20    1.45
   1 -15   3   10.21    1.72
  -1 -15  -3   12.77    1.60
  -1 -16   0   24.96    2.67
   1 -16   0   21.92    2.51
   1 -16   0   16.87    2.27
  -1  16   0   20.80    2.66
  -1  16   0   22.67    2.55
   1  16   0   22.76    2.56
  -1 -16   0   20.26    2.40
   1 -16   0   21.72    2.61
  -1 -16   0   21.64    2.50
   1  16   0   19.83    2.64
  -1 -16   2   19.67    2.75
   1 -16  -2   23.33    2.47
   1  16   2   20.30    2.72
   1 -16  -2   20.53    2.49
  -1  16  -2   24.29    2.82
   1 -16  -2   23.12    2.72
  -1 -16  -2   19.57    2.65
  -1 -16  -2   20.20    2.47
  -1 -16  -2   21.74    2.40
   1 -16   2   20.88    2.76
  -1  16   2   26.57    2.86
   1  16  -2   19.59    2.72
   1  16  -2   23.63    2.68
   1 -16  -4    1.76    1.06
  -1 -16   4    3.51    1.05
   1  16   4    2.93    1.21
   1 -16  -4    0.98    0.91
  -1  16  -4    2.86    0.85
  -1  16   4    3.51    1.32
   1 -16   4    3.85    1.12
  -1 -16  -4    2.09    1.16
   1  16  -4    2.65    1.00
  -1 -16  -4    3.85    0.95
   1 -17  -1    4.86    1.06
  -1 -17   1    4.93    1.14
   1  17   1    6.80    1.23
   1  17   1    6.61    1.12
  -1  17  -1    7.09    1.31
   1 -17  -1    7.43    1.05
   1 -17  -1    8.37    1.15
   1  17  -1    7.10    1.35
  -1 -17  -1    7.87    1.33
   1 -17   1    6.59    1.32
  -1 -17  -1    7.13    1.07
   1  17  -1    7.56    1.21
  -1 -17  -1    8.03    1.18
  -1  17   1    9.79    1.45
   1 -17  -3    2.01    0.98
  -1  17  -3    1.19    1.03
  -1  17  -3    2.13    0.80
  -1 -17   3    2.32    1.05
   1  17   3    3.82    1.08
   1 -17  -3    2.11    0.83
  -1  17   3    1.69    0.95
   1 -17   3    2.46    1.07
   1  17  -3    2.49    0.82
  -1 -17  -3    3.19    0.89
  -1 -17  -3    1.85    0.96
  -1 -17  -3    1.78    0.76
   1 -18   0    8.93    1.39
   1  18   0    6.52    1.23
  -1  18   0    6.68    1.31
   1  18   0    7.68    1.17
  -1 -18   0    4.86    1.05
   1 -18   0    9.61    1.17
  -1 -18   0    6.87    1.25
  -1  18  -2    7.22    1.56
   1 -18  -2    8.60    1.46
  -1 -18   2    8.03    1.53
   1 -18  -2    6.69    1.18
   1  18   2    8.32    1.50
   1 -18  -2    8.87    1.30
  -1  18   2   11.81    1.75
   1 -18   2    8.85    1.63
  -1 -18  -2    7.12    1.43
  -1 -18  -2    7.17    1.28
  -1 -18  -2   11.63    1.37
  -1 -18  -2    8.93    1.30
  -1 -18   4   10.27    1.89
   1 -18  -4    9.92    1.82
   1 -18   4    8.56    1.99
  -1 -18  -4   12.58    1.96
   1 -19  -1   12.08    1.62
   1 -19  -1   10.68    1.47
   1 -19  -1   10.81    1.73
   1  19   1   12.46    1.81
  -1 -19   1   11.24    1.78
  -1  19  -1   13.07    1.94
  -1 -19  -1    9.62    1.70
  -1  19   1   12.89    1.86
   1 -19   1   14.06    1.92
  -1 -19  -1   12.75    1.52
  -1 -19  -1   10.02    1.57
   1  19  -1   14.27    1.92
  -1 -19   3    9.94    1.89
   1 -19  -3   13.14    1.94
   1  19   3   19.26    2.36
   1 -19  -3   11.82    1.69
  -1  19  -3   12.22    2.07
  -1  19  -3   10.60    1.66
  -1 -19  -3   12.82    1.79
  -1 -19  -3   14.31    2.09
   1  19  -3   11.92    1.78
  -1  19   3   18.24    2.45
   1 -19   3   12.54    2.09
   1  20   0   -0.50    0.87
  -1 -20   0    0.30    0.68
  -1  20   0    0.21    0.95
   1 -20   0    0.80    0.90
   1 -20  -2    0.59    1.04
  -1 -20   2    0.02    1.12
   1  20   2    1.13    0.90
  -1  20  -2   -0.99    1.00
   1 -20  -2   -0.19    0.73
  -1 -20  -2    0.11    0.73
   1 -20   2   -0.38    1.04
  -1 -20  -2    0.71    0.59
  -1 -20  -2    0.02    0.87
  -1  20   2    1.38    0.97
  -1 -20  -2    0.48    0.74
  -1  21  -1    5.96    1.40
  -1 -21   1    5.86    1.32
   1  21   1    5.28    1.35
   1 -21  -1    3.94    0.96
   1 -21  -1    5.21    1.30
  -1  21   1    5.46    1.36
  -1 -21  -1    3.68    1.22
   1 -21   1    4.34    1.30
  -1 -21  -1    4.86    0.99
  -1 -21  -1    4.20    1.07
   1 -21  -3    3.66    1.34
  -1 -21   3    2.89    1.13
   1 -21   3    3.89    1.28
  -1  21   3    2.24    1.65
  -1 -21  -3    4.39    1.04
  -1  22   0    6.22    1.50
   1 -22   0   12.48    1.69
  -1 -22   0    7.17    1.51
  -1 -22   2   12.11    2.08
   1 -22  -2   12.03    1.95
  -1 -22  -2    8.86    1.68
  -1  22   2   11.90    2.14
   1 -22   2   10.99    1.90
  -1 -23   1    0.45    1.07
  -1  23  -1    1.64    1.07
   1 -23  -1    1.10    1.18
   1 -23   1    0.66    1.15
  -1 -23  -1    1.35    0.95
  -1  23   1    2.63    1.11
  -1 -23  -1   -0.08    1.14
  -1  24   0   11.01    2.02
   1 -24   0    8.66    1.75
  -1 -24   0    9.58    1.71
  -2   0   0   45.07    4.59
  -2   0  -2  180.14   16.55
   2   0   2  168.65   18.34
   2   0  -2  202.80   18.13
  -2   0   2  153.96   18.32
  -2   0  -2  199.16   18.13
  -2   0   2  171.68   18.12
  -2   0  -2  192.89   18.34
  -2   0   2  182.62   17.77
  -2   0   2  187.07   16.54
   2   0  -2  146.58   17.31
  -2   0  -2  161.00   17.33
   2   0  -2  178.10   16.54
   2   0  -2  162.55   18.33
  -2   0  -4   49.09    5.84
   2   0  -4   53.53    6.20
   2   0   4   54.20    6.20
   2   0  -4   57.74    6.11
   2   0  -4   55.78    5.58
  -2   0  -4   68.65    5.61
  -2   0  -4   64.71    6.26
   2  -1  -1  141.19   14.99
   2   1   1  156.53   15.69
   2  -1  -1  159.95   15.87
  -2  -1   1  155.99   14.99
  -2  -1   1  165.95   15.86
   2   1   1  146.04   15.87
  -2   1  -1  149.97   15.00
   2  -1  -1  153.87   15.68
  -2  -1   1  134.83   15.86
  -2   1  -1  149.11   15.87
   2  -1  -1  153.43   14.32
  -2   1  -1  149.71   14.32
  -2  -1   1  165.36   15.67
  -2   1   1  151.48   13.70
  -2  -1  -1  129.33   15.01
  -2  -1  -1  152.50   15.20
   2   1  -1  156.53   15.19
  -2  -1  -1  138.80   15.80
  -2   1   1  141.67   15.46
   2  -1   1  151.72   15.02
   2   1  -1  132.84   13.71
   2  -1   1  165.97   15.20
  -2  -1  -1  157.30   15.46
  -2  -1  -1  134.09   13.71
  -2   1   1  133.02   15.19
  -2  -1  -1  131.37   14.76
  -2   1   1  139.27   15.19
   2   1  -1  153.93   15.01
  -2   1   1  160.18   14.36
  -2   1   1  159.85   14.76
   2   1  -1  139.06   14.35
  -2  -1  -1  144.44   14.36
   2  -1  -3   30.50    3.01
   2  -1  -3   30.33    3.18
  -2  -1   3   25.06    3.19
  -2   1  -3   24.99    2.88
  -2  -1   3   28.16    3.00
  -2   1  -3   32.50    3.05
  -2   1  -3   29.36    3.16
  -2  -1   3   35.73    3.21
  -2   1  -3   29.59    3.22
   2  -1  -3   30.18    2.89
   2   1   3   33.79    3.24
   2  -1  -3   23.82    3.19
  -2  -1  -3   25.30    3.14
  -2   1   3   22.46    3.08
   2   1  -3   31.05    2.95
   2   1  -3   26.32    3.13
   2   1  -3   32.38    3.11
  -2  -1  -3   26.23    2.96
   2  -1   3   28.70    3.16
   2  -1   3   32.63    3.17
  -2   1   3   31.48    3.16
  -2  -1  -3   26.60    3.09
   2   1  -3   30.53    2.83
  -2  -1  -3   30.45    2.83
  -2   1  -5    9.75    1.47
   2   1   5    4.43    1.13
  -2  -1   5    6.12    1.36
   2  -1  -5    7.50    1.15
  -2   1  -5    7.89    1.12
  -2   1   5    4.65    1.31
   2  -1   5    6.35    1.38
  -2  -1  -5    6.88    1.31
  -2  -1  -5    8.60    1.17
   2   1  -5    9.24    1.23
   2  -2   0  258.31   31.68
  -2   2   0  324.04   32.07
  -2   2   0  314.50   32.07
   2  -2   0  289.20   31.68
  -2   2   0  337.46   32.65
  -2  -2   0  310.47   32.67
  -2  -2   0  347.71   31.25
   2  -2   0  289.97   32.07
  -2  -2   2   47.12    5.22
  -2   2  -2   47.50    4.70
   2  -2  -2   48.19    5.22
   2  -2  -2   50.96    4.92
  -2  -2   2   52.66    5.16
  -2  -2   2   50.49    5.03
  -2   2  -2   55.10    4.95
   2   2   2   47.82    5.17
  -2   2  -2   40.32    5.15
  -2   2  -2   53.08    5.23
   2  -2  -2   46.66    5.16
   2   2   2   52.84    5.23
  -2   2   2   50.61    4.67
   2   2  -2   48.70    4.44
  -2   2   2   36.32    4.70
   2  -2   2   46.82    4.66
   2  -2   2   44.77    4.72
   2   2  -2   40.16    4.63
   2   2  -2   43.43    4.69
  -2  -2  -2   41.61    4.71
  -2  -2  -2   46.09    4.24
  -2  -2  -2   49.94    4.66
  -2  -2  -2   40.67    4.45
  -2  -2   4   11.38    1.54
   2  -2  -4   10.71    1.50
  -2   2  -4   11.29    1.48
   2  -2  -4   10.87    1.35
   2  -2  -4   11.13    1.46
   2   2   4   12.32    1.63
  -2   2  -4   10.96    1.55
  -2   2  -4    9.32    1.29
  -2   2   4   10.20    1.45
   2   2  -4    9.76    1.24
   2   2  -4   11.18    1.45
   2   2  -4   10.05    1.37
  -2  -2  -4    8.82    1.28
   2  -2   4   10.77    1.45
  -2  -2  -4    9.23    1.22
  -2  -2  -4    9.71    1.42
  -2  -3   1  233.49   28.54
   2   3   1  276.09   28.56
  -2   3  -1  292.65   28.55
  -2   3  -1  280.64   28.55
  -2   3  -1  306.07   28.22
   2  -3  -1  278.82   26.99
  -2  -3   1  262.05   28.53
   2  -3  -1  302.21   28.22
  -2  -3   1  275.16   27.75
   2  -3  -1  289.28   28.55
   2   3   1  251.21   28.21
   2  -3  -1  305.44   25.77
  -2  -3   1  232.54   28.19
  -2   3  -1  259.74   25.77
  -2   3   1  297.19   25.66
  -2   3   1  266.18   24.49
  -2  -3  -1  294.84   27.60
  -2  -3  -1  270.94   27.14
  -2   3   1  223.35   27.14
   2  -3   1  265.79   26.83
  -2  -3  -1  292.07   26.82
   2   3  -1  228.67   27.12
   2   3  -1  268.63   25.64
  -2   3   1  274.34   27.59
  -2  -3  -1  241.05   28.19
  -2  -3  -1  248.53   26.36
   2  -3   1  222.08   27.14
  -2   3  -3  132.52   13.76
   2  -3  -3  120.64   12.97
  -2   3  -3  135.15   12.41
  -2   3  -3  120.96   13.60
  -2  -3   3  134.38   13.29
   2   3   3  131.32   13.77
   2  -3  -3  114.50   12.39
   2  -3  -3  127.01   13.75
  -2  -3   3  143.63   13.77
  -2  -3   3  142.26   13.59
  -2   3  -3  140.94   13.01
  -2   3   3  117.04   13.70
   2   3  -3  124.69   12.34
  -2   3   3  120.25   13.52
  -2  -3  -3  132.26   12.35
   2   3  -3  110.76   12.91
   2   3  -3  143.51   13.53
  -2  -3  -3  129.79   13.70
  -2  -3  -3  150.79   12.97
   2   3  -3  138.01   13.68
  -2  -3  -3  134.13   13.54
   2  -3   3  136.20   13.72
   2  -3  -5   22.58    2.61
  -2  -3   5   27.81    2.99
   2   3   5   20.35    2.97
  -2   3  -5   22.90    2.59
  -2   3  -5   24.30    2.98
  -2   3   5   26.33    3.20
  -2  -3  -5   25.84    2.77
   2  -3   5   24.13    3.12
   2   3  -5   24.81    2.73
  -2  -3  -5   23.69    3.07
  -2  -4   0   16.29    1.62
  -2   4   0   14.19    1.66
  -2   4   0   16.62    1.56
  -2  -4   0   17.08    1.60
  -2  -4   0   14.85    1.63
  -2   4   0   12.92    1.68
   2  -4   0   13.97    1.50
   2  -4   0   14.08    1.64
  -2   4   0   12.75    1.47
  -2   4   0   13.16    1.70
  -2  -4   0   15.16    1.65
  -2  -4   0   15.98    1.54
   2  -4   0   16.94    1.67
   2   4   0   17.38    1.68
  -2  -4   0   14.50    1.65
   2   4   0   15.74    1.62
   2   4   0   15.83    1.47
  -2   4  -2   21.37    2.36
  -2  -4   2   28.05    2.51
  -2   4  -2   20.88    2.25
  -2  -4   2   27.82    2.48
   2  -4  -2   21.96    2.48
  -2  -4   2   24.63    2.41
   2   4   2   23.50    2.49
   2  -4  -2   20.75    2.24
   2  -4  -2   18.22    2.48
  -2   4  -2   23.02    2.50
  -2   4  -2   21.55    2.50
   2  -4  -2   24.05    2.36
  -2  -4  -2   20.72    2.27
   2   4  -2   21.40    2.28
   2   4  -2   20.40    2.28
  -2  -4  -2   19.88    2.27
   2   4  -2   22.93    2.07
  -2  -4  -2   17.51    2.16
   2  -4   2   25.22    2.33
  -2  -4  -2   19.62    2.16
  -2   4   2   21.89    2.33
  -2  -4  -2   17.09    2.06
  -2  -4  -2   25.27    2.37
   2   4  -2   19.35    2.14
   2  -4   2   23.78    2.28
  -2   4  -4    4.62    0.83
  -2   4  -4    5.01    0.90
   2  -4  -4    3.95    0.76
  -2  -4   4    3.75    0.85
   2  -4  -4    4.79    0.78
   2  -4  -4    4.49    0.90
  -2   4  -4    4.31    0.79
   2   4   4    2.74    0.84
  -2  -4  -4    5.37    0.84
  -2  -4  -4    5.21    0.86
   2   4  -4    5.41    0.80
   2   4  -4    3.91    0.85
   2   4  -4    4.97    0.95
  -2  -4  -4    5.36    1.00
   2  -4   4    4.43    0.95
  -2   4   4    3.56    0.95
  -2  -4  -4    4.38    0.89
  -2   5  -1  115.75   12.07
   2  -5  -1  104.78   12.49
  -2  -5   1  118.78   12.06
  -2  -5   1  109.28   11.91
  -2   5  -1  115.49   11.94
   2  -5  -1  118.32   12.08
   2  -5  -1  127.43   11.42
   2   5   1  129.12   12.08
  -2   5  -1  103.27   10.89
  -2   5   1  122.51   12.67
  -2  -5  -1  133.99   12.36
   2   5  -1  121.38   12.48
  -2  -5  -1  121.15   11.28
   2   5  -1  102.79   12.33
  -2   5   1  117.45   12.35
  -2  -5  -1  112.40   11.80
  -2  -5  -1  119.22   12.12
  -2  -5  -1  127.16   12.68
   2  -5   1  113.72   12.50
  -2   5   1  114.53   11.27
  -2   5   1  117.68   12.50
  -2  -5  -1  132.33   12.35
  -2   5  -3   10.86    1.31
   2  -5  -3    8.57    1.14
  -2   5  -3    8.68    1.21
   2  -5  -3    8.78    1.28
  -2   5  -3    9.56    1.16
  -2   5  -3   10.19    1.31
   2   5   3   13.35    1.43
  -2  -5   3    9.69    1.16
   2  -5  -3   10.17    1.28
   2  -5  -3    8.39    1.17
  -2  -5   3    9.73    1.31
  -2  -5   3   11.10    1.29
   2   5  -3    7.09    1.10
  -2  -5  -3    9.76    1.12
   2  -5   3    9.09    1.20
   2   5  -3    9.12    1.06
  -2   5   3    7.57    1.14
   2   5  -3    7.10    1.08
  -2  -5  -3    6.98    1.13
  -2  -5  -3    8.10    0.98
  -2  -5  -3    6.94    1.00
   2   5  -3    9.43    1.04
  -2   5   3   10.30    1.22
  -2  -5  -3    7.74    1.07
  -2  -5  -3    9.87    1.16
  -2  -5   5    7.45    1.33
   2   5   5    8.48    1.46
  -2   5  -5    6.02    1.28
  -2   5  -5    5.17    1.06
   2  -5  -5    6.58    1.23
   2  -5   5    8.22    1.40
  -2  -5  -5    5.91    1.09
  -2  -5  -5    6.44    1.35
   2   5  -5    6.39    1.12
  -2   5   5    8.02    1.52
  -2  -6   0  345.77   30.02
  -2  -6   0  301.83   31.38
   2  -6   0  266.91   28.67
   2  -6   0  281.75   31.77
  -2  -6   0  329.64   31.77
   2   6   0  320.44   31.38
  -2   6   0  320.96   28.69
  -2   6   0  253.89   31.78
  -2  -6   0  306.61   31.39
   2  -6   0  324.18   31.40
  -2   6  -2  155.55   14.45
   2  -6  -2  171.02   15.86
   2  -6  -2  132.26   15.81
   2  -6  -2  168.62   15.14
  -2  -6   2  147.76   15.80
   2   6   2  147.70   16.03
  -2   6  -2  172.38   16.02
   2  -6  -2  132.06   14.45
  -2  -6  -2  176.54   17.77
   2   6  -2  182.31   16.97
   2   6  -2  191.71   16.22
   2  -6   2  143.28   16.94
  -2  -6  -2  182.04   16.23
   2  -6   2  146.77   17.16
  -2   6   2  150.58   16.96
  -2  -6  -2  148.80   16.95
   2   6  -2  160.12   17.14
  -2  -6  -2  156.94   16.95
  -2  -6  -2  180.21   17.38
  -2   6   2  155.65   17.17
  -2  -6  -2  160.87   15.49
  -2  -6  -2  165.54   16.62
  -2  -6  -2  161.08   17.16
   2  -6  -4   41.91    4.54
   2  -6  -4   48.24    4.15
  -2   6  -4   35.47    4.52
  -2  -6   4   41.36    4.56
   2  -6  -4   46.71    4.52
  -2   6  -4   42.67    4.08
  -2   6  -4   40.97    4.28
   2   6   4   32.18    4.54
  -2  -6  -4   41.96    4.35
   2   6  -4   47.72    4.86
   2  -6   4   41.90    4.85
  -2  -6  -4   46.15    4.85
   2   6  -4   45.43    4.34
   2   6  -4   42.62    4.79
  -2   6   4   41.24    4.88
  -2  -6  -4   43.78    4.55
   2  -7  -1   23.78    2.69
  -2   7  -1   31.32    3.03
  -2  -7   1   29.02    2.99
  -2   7  -1   25.62    2.97
   2  -7  -1   24.07    3.00
  -2  -7   1   27.35    2.96
   2  -7  -1   32.02    3.02
   2   7   1   31.62    2.98
   2  -7  -1   29.50    2.98
   2   7   1   25.75    2.99
   2   7  -1   22.98    2.80
   2  -7   1   25.55    2.81
  -2  -7  -1   23.42    2.81
  -2   7   1   27.78    2.84
  -2   7   1   22.96    2.78
  -2  -7  -1   29.51    2.72
  -2   7   1   27.46    2.80
   2   7  -1   23.02    2.77
  -2  -7  -1   22.62    2.65
  -2  -7  -1   26.71    2.79
  -2   7   1   28.84    2.80
  -2  -7  -1   29.18    2.79
  -2  -7  -1   24.49    2.54
   2  -7   1   31.25    2.82
  -2  -7   3    1.37    0.53
  -2   7  -3    0.84    0.42
   2  -7  -3    1.00    0.40
  -2  -7   3    0.84    0.45
  -2   7  -3    0.19    0.48
   2  -7  -3    0.60    0.39
  -2   7  -3    1.00    0.43
   2  -7  -3    1.02    0.49
   2  -7  -3    0.50    0.38
   2   7   3    1.10    0.55
  -2   7  -3    1.29    0.53
   2   7  -3    0.41    0.39
  -2  -7  -3    0.41    0.38
  -2  -7  -3    0.67    0.40
  -2  -7  -3    0.59    0.42
  -2   7   3    1.27    0.59
   2  -7   3    1.03    0.52
  -2   7   3    1.01    0.52
  -2  -7  -3    1.68    0.54
  -2  -7  -3    0.97    0.31
   2   7  -3    0.80    0.40
   2   7  -3    0.55    0.42
  -2   7  -5    0.70    0.74
   2   7   5    0.35    0.84
   2  -7  -5    2.05    0.75
  -2  -7   5    1.09    0.94
  -2   7  -5    1.24    0.84
   2   7  -5    0.28    0.72
   2  -7   5    2.28    0.94
  -2  -7  -5    1.42    0.93
  -2   7   5    1.05    0.82
  -2  -7  -5    0.65    0.60
   2   8   0  145.62   16.03
   2  -8   0  135.89   15.31
  -2   8   0  168.73   16.27
  -2  -8   0  170.51   16.23
  -2  -8   0  164.22   15.32
   2   8   0  158.13   16.02
   2  -8   0  161.96   14.64
   2  -8   0  129.22   16.02
  -2  -8   0  135.16   16.00
  -2  -8   0  157.34   14.61
  -2  -8   0  165.32   16.03
   2   8   0  170.52   16.25
   2  -8   0  156.24   16.03
   2  -8  -2   58.89    7.21
  -2   8  -2   73.93    7.27
  -2   8  -2   70.80    7.33
   2   8   2   74.89    7.35
   2   8   2   70.61    7.25
   2  -8  -2   64.43    6.91
   2  -8  -2   61.12    7.25
  -2   8  -2   63.15    7.31
   2  -8  -2   74.26    6.62
  -2  -8   2   74.81    7.22
  -2   8  -2   75.22    6.61
  -2  -8  -2   68.86    5.86
  -2   8   2   49.69    6.09
  -2   8   2   48.92    6.17
   2   8  -2   50.72    5.80
  -2  -8  -2   71.22    5.59
   2  -8   2   49.87    6.18
   2  -8   2   54.48    6.09
  -2  -8  -2   60.39    6.12
  -2  -8  -2   57.08    5.92
   2   8  -2   67.33    6.17
   2   8  -2   62.80    6.12
  -2   8  -4   18.56    2.09
  -2   8  -4   16.85    2.35
   2  -8  -4   20.29    2.41
  -2  -8   4   17.70    2.37
  -2   8  -4   21.29    2.27
   2   8   4   19.46    2.46
   2  -8  -4   19.67    2.17
   2   8  -4   18.63    2.07
   2   8  -4   18.82    2.33
  -2  -8  -4   14.96    2.28
  -2   8   4   19.55    2.44
  -2  -8  -4   21.65    2.23
   2  -8   4   18.43    2.36
  -2   9  -1  104.80   11.36
   2  -9  -1  120.63   10.24
   2   9   1  109.71   11.21
   2  -9  -1  119.69   11.26
  -2  -9   1  105.52   11.19
  -2   9  -1   96.47   11.20
   2   9   1   97.90   11.18
  -2  -9   1  102.86   11.18
  -2  -9   1  107.14   11.33
   2  -9  -1  116.73   11.35
  -2   9   1  111.23   11.41
  -2  -9  -1  123.20   10.42
   2   9  -1   95.02   11.38
  -2   9   1  110.75   11.40
  -2  -9  -1  103.15   11.40
   2  -9   1   96.37   11.39
   2  -9   1  113.49   11.54
  -2   9   1  114.71   11.65
  -2  -9  -1  121.00   10.90
   2  -9  -3   45.17    4.25
  -2   9  -3   43.83    4.26
  -2   9  -3   43.61    4.50
   2   9   3   33.97    4.48
   2  -9  -3   34.60    4.48
  -2  -9   3   43.15    4.49
  -2   9  -3   38.75    4.45
  -2  -9   3   48.83    4.45
   2  -9  -3   38.33    4.44
   2   9  -3   45.25    4.58
  -2  -9  -3   45.59    4.55
   2   9  -3   37.72    4.55
   2   9  -3   48.94    4.17
  -2  -9  -3   34.12    4.11
  -2  -9  -3   41.77    4.35
  -2  -9  -3   37.13    4.58
   2  -9   3   49.72    4.64
  -2   9  -5   10.92    1.64
   2  -9  -5   13.48    1.63
  -2   9  -5   11.30    1.88
  -2  -9   5   13.97    1.95
   2   9   5   15.78    2.16
   2   9  -5   13.04    1.69
  -2  -9  -5   12.02    1.86
  -2   9   5   14.38    2.06
  -2  -9  -5   11.46    1.70
   2  -9   5   12.83    1.95
  -2 -10   0   31.37    3.53
  -2 -10   0   30.55    3.35
  -2 -10   0   31.51    3.19
  -2  10   0   33.84    3.65
   2 -10   0   33.63    3.56
  -2  10   0   32.02    3.56
   2 -10   0   37.98    3.63
   2 -10   0   34.23    3.22
   2  10   0   31.36    3.53
   2  10   0   32.46    3.52
  -2 -10   0   31.18    3.51
   2 -10   0   33.55    3.53
   2  10   2    4.16    0.79
   2 -10  -2    5.08    0.76
   2 -10  -2    5.16    0.74
  -2 -10   2    3.86    0.72
  -2  10  -2    5.92    0.84
   2 -10  -2    3.64    0.75
  -2  10  -2    5.80    0.82
   2 -10  -2    4.79    0.86
  -2  10  -2    4.41    0.79
  -2 -10   2    4.08    0.79
  -2 -10   2    5.68    0.80
  -2  10  -2    6.32    0.77
  -2 -10  -2    3.24    0.72
  -2 -10  -2    5.30    0.73
  -2 -10  -2    4.58    0.74
  -2 -10  -2    4.87    0.75
  -2  10   2    4.48    0.78
  -2 -10  -2    2.55    0.72
   2  10  -2    6.77    0.86
   2  10  -2    6.62    0.83
  -2 -10  -2    4.83    0.65
   2  10  -2    7.05    0.77
  -2  10   2    4.63    0.82
   2  10  -2    6.58    0.83
   2 -10   2    3.77    0.80
  -2  10  -4   -0.20    0.54
   2  10   4   -0.27    0.74
  -2 -10   4    0.18    0.71
   2 -10  -4    1.32    0.64
  -2 -10   4    0.23    0.62
  -2  10  -4    1.36    0.74
   2 -10  -4   -0.19    0.59
  -2  10   4    0.98    0.67
  -2 -10  -4    0.74    0.54
   2  10  -4    0.07    0.66
  -2 -10  -4    0.80    0.67
   2 -10   4    0.48    0.64
  -2 -10  -4    0.35    0.71
  -2 -11   1   73.58    7.44
   2  11   1   69.65    7.35
  -2  11  -1   57.62    7.44
  -2 -11   1   72.18    7.32
   2 -11  -1   58.80    6.69
   2 -11  -1   77.87    7.04
   2 -11  -1   73.18    7.44
   2  11   1   77.72    7.33
  -2  11  -1   73.24    7.36
   2 -11  -1   67.80    7.38
   2  11   1   66.93    7.44
  -2  11   1   82.12    7.77
  -2  11   1   74.00    7.73
  -2  11   1   75.74    7.88
   2 -11   1   75.28    7.74
  -2 -11  -1   80.33    7.75
  -2 -11  -1   66.57    7.37
  -2 -11  -1   72.04    7.81
   2  11  -1   75.28    7.74
   2 -11   1   67.53    7.75
   2  11  -1   65.71    7.83
   2 -11   1   78.46    7.85
   2 -11  -3   51.06    5.26
  -2  11  -3   49.25    5.01
   2 -11  -3   46.64    5.52
   2  11   3   41.71    5.55
  -2  11  -3   50.63    5.52
  -2 -11   3   61.60    5.61
  -2  11  -3   55.91    5.59
  -2  11  -3   54.38    5.29
   2 -11  -3   51.04    5.60
   2  11  -3   46.42    5.03
  -2 -11  -3   48.09    5.27
   2 -11   3   61.43    5.65
   2  11  -3   58.26    5.56
  -2 -11  -3   44.42    5.58
   2  11  -3   45.56    5.54
  -2  11   3   61.67    5.67
  -2 -11  -3   49.51    5.03
  -2 -11   5    7.55    1.55
  -2  11  -5   11.54    1.72
   2  11   5    9.13    1.55
   2 -11   5    8.63    1.73
  -2 -11  -5   11.60    1.76
   2  11  -5   10.78    1.53
  -2  11   5    9.68    1.74
  -2  12   0   73.49    8.48
   2  12   0   94.72    8.57
  -2  12   0   78.05    8.63
   2 -12   0   76.31    7.73
  -2 -12   0   91.53    8.50
   2 -12   0   84.48    8.61
   2 -12   0   68.24    8.45
   2 -12   0   81.85    8.50
  -2 -12   0   66.86    8.56
  -2 -12   0   94.21    8.12
   2  12   0   83.10    8.62
   2  12   2   76.85    7.73
   2 -12  -2   63.47    7.27
  -2 -12   2   73.82    7.61
  -2  12  -2   69.65    7.63
   2 -12  -2   75.81    6.96
   2 -12  -2   82.36    7.71
  -2 -12   2   71.94    7.73
  -2 -12   2   66.33    7.59
   2 -12  -2   72.12    7.71
  -2 -12  -2   61.98    6.40
  -2 -12  -2   68.27    6.60
  -2 -12  -2   55.77    6.64
  -2 -12  -2   51.38    5.98
   2 -12   2   65.54    6.60
  -2 -12  -2   68.99    6.30
   2  12  -2   69.49    6.60
   2  12  -2   57.21    6.63
  -2 -12   4   21.24    2.85
   2  12   4   22.08    2.87
  -2  12  -4   24.25    2.55
   2 -12  -4   24.32    2.90
  -2 -12   4   23.89    2.73
   2 -12  -4   19.04    2.50
  -2  12  -4   29.81    2.99
  -2  12   4   25.41    3.20
  -2 -12  -4   25.92    3.15
   2 -12   4   24.56    3.14
   2  12  -4   28.28    2.80
  -2 -12  -4   25.55    2.91
  -2 -12  -4   23.53    2.74
   2 -13  -1    0.24    0.55
   2 -13  -1   -0.63    0.39
   2 -13  -1    0.30    0.50
  -2 -13   1   -0.83    0.45
  -2  13  -1   -0.21    0.54
  -2  13  -1    0.38    0.50
  -2 -13   1    0.80    0.43
   2  13   1    0.52    0.54
  -2 -13   1    0.11    0.54
   2 -13  -1    0.56    0.45
   2  13   1   -0.52    0.45
  -2 -13  -1    0.59    0.43
   2 -13   1    0.00    0.48
  -2 -13  -1   -0.54    0.47
  -2  13   1    0.36    0.41
  -2 -13  -1   -0.05    0.45
  -2 -13  -1    0.62    0.42
  -2  13   1   -0.15    0.51
   2  13  -1    0.40    0.47
   2  13  -1    0.02    0.49
   2 -13   1    0.09    0.38
  -2 -13  -1   -0.31    0.46
  -2  13   1    0.97    0.63
  -2  13  -3    0.34    0.66
   2 -13  -3    0.40    0.71
   2  13   3   -0.48    0.66
   2 -13  -3    0.78    0.64
  -2 -13   3    0.28    0.69
  -2  13  -3    0.16    0.51
  -2 -13  -3    0.19    0.63
   2  13  -3    1.53    0.61
   2  13  -3    0.38    0.66
   2 -13   3    0.45    0.67
  -2 -13  -3    0.19    0.59
  -2 -13  -3    0.12    0.56
  -2  13   3   -0.14    0.71
  -2 -13   5    0.17    1.04
  -2  13   5   -1.98    1.17
   2 -13   5    1.65    1.11
  -2 -13  -5    3.06    0.89
   2  14   0   44.47    4.74
  -2 -14   0   43.26    4.52
   2 -14   0   44.44    4.75
  -2 -14   0   43.85    4.74
  -2  14   0   42.05    4.87
   2 -14   0   47.19    4.85
  -2 -14   0   35.39    4.68
  -2 -14   0   49.12    4.85
   2 -14   0   43.71    4.32
  -2  14   0   46.65    4.76
  -2  14  -2   40.21    4.20
   2 -14  -2   36.96    3.80
   2 -14  -2   42.80    4.28
   2 -14  -2   35.62    3.95
   2 -14  -2   38.67    4.21
   2  14   2   30.95    4.17
  -2 -14   2   33.88    4.21
  -2  14  -2   45.37    4.31
  -2 -14   2   37.90    4.12
  -2 -14  -2   39.45    4.25
   2  14  -2   42.14    4.50
  -2  14   2   38.97    4.58
   2 -14   2   43.20    4.48
  -2 -14  -2   40.57    4.58
  -2 -14  -2   41.18    4.31
   2 -14   2   37.83    4.56
  -2 -14  -2   43.64    4.53
  -2 -14  -2   39.88    4.08
  -2 -14   4   14.99    2.05
  -2  14  -4   17.27    2.19
  -2 -14   4   13.40    1.93
  -2  14  -4   13.55    1.80
   2  14   4   13.25    2.02
   2 -14  -4   14.68    2.09
   2 -14  -4   15.19    1.88
  -2  14   4   19.25    2.49
  -2 -14  -4   14.44    1.99
  -2 -14  -4   15.90    2.21
   2  14  -4   16.10    1.99
  -2 -14  -4   13.45    1.87
   2 -14   4   15.78    2.22
  -2  15  -1   41.13    5.63
   2 -15  -1   65.14    5.46
   2  15   1   62.51    5.84
  -2  15  -1   40.48    5.76
  -2 -15   1   61.13    5.81
   2  15   1   52.51    5.69
  -2 -15   1   57.81    5.71
   2 -15  -1   49.24    5.15
   2 -15  -1   56.85    5.78
   2 -15  -1   47.60    5.69
  -2 -15   1   49.83    5.60
  -2 -15  -1   50.86    5.53
  -2 -15  -1   50.07    5.21
   2  15  -1   44.22    5.54
   2 -15   1   50.47    5.56
   2 -15   1   52.84    5.45
  -2  15   1   48.22    5.58
  -2 -15  -1   47.46    4.93
  -2  15   1   59.32    5.53
  -2 -15  -1   59.07    5.50
   2  15  -1   46.08    5.45
   2  15   3   39.74    4.45
  -2  15  -3   43.25    4.50
  -2  15  -3   37.27    3.96
   2 -15  -3   38.02    4.42
   2 -15  -3   34.00    3.96
  -2 -15   3   40.87    4.50
  -2 -15  -3   40.90    4.26
  -2 -15  -3   30.42    3.74
   2 -15   3   39.52    4.36
   2  15  -3   33.76    3.79
  -2 -15  -3   34.54    3.93
  -2  15   3   44.53    4.37
   2 -16   0    6.04    1.22
  -2 -16   0   10.00    1.36
   2  16   0    7.30    1.34
   2 -16   0    7.93    1.13
  -2 -16   0    6.39    1.16
   2  16   0    9.62    1.28
  -2 -16   0   13.51    1.56
  -2  16   0    8.92    1.27
   2 -16   0    8.44    1.26
  -2 -16   0    8.04    1.19
  -2  16   0    9.50    1.46
   2 -16  -2    0.51    0.64
   2 -16  -2    1.16    0.66
   2  16   2    0.95    0.69
  -2 -16   2    0.82    0.82
  -2  16  -2    0.86    0.86
   2 -16  -2    0.38    0.69
  -2 -16  -2    1.73    0.57
  -2  16   2    1.19    0.80
  -2 -16  -2    0.37    0.54
  -2 -16  -2    1.33    0.68
   2  16  -2    0.40    0.68
   2 -16   2    0.82    0.73
  -2 -16  -2    1.00    0.76
   2 -16  -4   -0.97    0.82
  -2  16  -4    0.99    0.95
  -2 -16   4    0.12    0.89
  -2 -16   4   -0.37    0.76
   2 -16   4    1.67    0.98
   2  16  -4    1.91    0.84
  -2 -16  -4   -0.55    0.97
  -2 -16  -4    1.41    0.70
  -2  16   4    0.04    1.18
   2 -17  -1   39.50    5.09
   2 -17  -1   53.58    4.83
  -2 -17   1   35.07    5.08
   2  17   1   45.30    5.15
   2 -17  -1   54.44    4.61
  -2  17  -1   46.57    5.22
   2  17   1   48.17    5.06
  -2 -17  -1   54.40    5.22
  -2 -17  -1   51.64    5.85
   2  17  -1   51.18    5.89
  -2 -17  -1   54.81    5.52
  -2  17   1   55.20    5.96
   2 -17   1   52.09    5.89
  -2 -17   3   23.85    3.09
  -2  17  -3   22.13    2.61
   2  17   3   22.85    2.85
   2 -17  -3   21.14    2.57
  -2  17  -3   20.56    2.99
   2 -17  -3   23.17    2.92
  -2  17   3   20.95    2.90
  -2 -17  -3   21.70    2.49
   2 -17   3   18.64    2.84
  -2 -17  -3   24.20    2.61
  -2 -17  -3   18.89    2.76
   2 -18   0   26.96    3.86
   2  18   0   34.48    3.79
  -2 -18   0   29.79    3.63
   2  18   0   38.07    4.00
  -2 -18   0   30.42    3.89
   2 -18   0   39.16    3.55
  -2  18   0   43.32    4.10
  -2  18  -2   12.34    2.08
   2 -18  -2   15.73    2.08
   2 -18  -2   12.04    1.71
   2  18   2   13.96    2.00
  -2 -18   2   13.69    2.04
  -2  18   2   16.83    2.32
  -2 -18  -2   13.54    2.06
  -2 -18  -2   15.58    2.05
  -2 -18  -2   16.33    1.88
  -2 -18  -2   14.97    1.92
   2 -18   2   13.72    2.17
  -2 -18   4    6.06    1.22
  -2 -18   4    4.86    1.32
  -2  18   4    6.00    1.27
   2 -18   4    3.87    1.43
  -2 -18  -4    4.66    1.43
  -2  19  -1    0.35    0.88
   2  19   1    1.28    0.72
  -2 -19   1    1.74    0.88
   2 -19  -1    0.85    0.66
   2 -19  -1    1.65    0.96
  -2  19   1    1.46    0.99
  -2 -19  -1    1.02    0.67
  -2 -19  -1    1.36    0.62
   2 -19   1    1.94    1.03
  -2 -19  -1    0.48    0.76
   2 -19  -3   -0.70    0.93
  -2  19  -3   -1.64    0.85
  -2 -19   3    0.59    1.06
   2 -19  -3    0.30    0.91
  -2  19  -3   -1.35    1.05
   2 -19   3    2.07    0.96
  -2 -19  -3    1.45    0.73
  -2 -19  -3    0.41    0.71
  -2  19   3    1.53    1.08
  -2 -19  -3   -1.01    0.89
   2 -20   0   36.92    3.65
  -2 -20   0   23.90    3.47
   2 -20  -2   29.50    3.27
  -2  20  -2   29.01    3.86
   2 -20  -2   34.04    3.75
  -2 -20   2   27.26    3.78
  -2 -20  -2   29.71    3.04
   2 -20   2   23.97    3.62
  -2 -20  -2   31.81    3.34
  -2 -20  -2   28.52    3.28
  -2 -20  -2   34.85    3.62
  -2  20   2   22.30    3.51
   2 -21  -1   19.46    2.74
   2 -21  -1   16.65    2.28
  -2 -21   1   19.86    2.74
  -2  21  -1   22.67    2.93
  -2 -21  -1   22.33    2.90
  -2 -21  -1   23.67    2.59
  -2 -21  -1   19.75    2.55
   2 -21   1   21.39    2.82
  -2  21   1   16.71    2.69
  -2 -21   3    2.07    1.15
  -2  21  -3    1.97    1.48
   2 -21   3    6.36    1.36
  -2  21   3    3.07    1.59
  -2 -21  -3    4.16    1.17
  -2 -22   0    2.40    1.06
  -2  22   0    3.07    1.06
   2 -22   0    2.94    1.11
  -2 -22   2    2.59    1.22
   2 -22  -2    3.22    1.13
  -2  22  -2    2.50    1.36
  -2 -22  -2    1.88    0.83
  -2  22   2    4.35    1.56
  -2 -22  -2    1.85    1.02
   2 -22   2    3.20    1.28
  -2 -22  -2    1.54    1.11
   2 -23  -1   14.36    2.14
  -2  23  -1   14.29    2.25
  -2 -23   1   12.61    2.10
  -2 -23  -1   10.67    1.67
   2 -23   1   10.03    1.91
  -2 -23  -1   14.30    2.06
  -2 -23  -1   11.81    1.68
  -2  23   1   10.85    1.93
   2 -24   0   18.62    2.56
  -2  24   0   19.02    2.61
  -2 -24   0   11.58    2.15
  -3   0   0    0.04    0.16
  -3   0   0    0.65    0.21
  -3   0   0    0.01    0.16
   3   0  -2    0.09    0.24
  -3   0   2    0.22    0.25
   3   0  -2   -0.10    0.20
   3   0  -2    0.17    0.21
  -3   0   2    0.41    0.28
   3   0   2   -0.12    0.23
   3   0   2   -0.06    0.21
  -3   0  -2    0.13    0.22
  -3   0  -2    0.36    0.25
  -3   0   2    0.37    0.18
  -3   0  -2    0.30    0.25
  -3   0  -2    0.50    0.28
  -3   0   2    0.41    0.22
   3   0  -2    0.13    0.24
   3   0  -4    0.48    0.52
  -3   0  -4    0.20    0.45
  -3   0   4    0.03    0.58
  -3   0  -4    0.22    0.66
  -3   0  -4    0.19    0.46
   3   0  -4    0.67    0.51
   3   0   4    0.09    0.51
  -3  -1   1  361.83   39.89
  -3  -1   1  435.80   41.04
  -3   1  -1  335.59   43.90
  -3   1  -1  391.96   38.11
   3   1   1  429.19   42.22
   3  -1  -1  384.23   38.10
   3  -1  -1  417.95   39.91
  -3  -1   1  434.06   42.21
  -3  -1   1  432.52   42.98
  -3  -1   1  406.22   41.70
   3  -1  -1  395.96   42.21
  -3   1  -1  450.70   42.22
  -3   1   1  408.53   43.01
   3   1  -1  398.15   43.00
  -3   1   1  460.53   42.50
   3   1  -1  353.44   42.48
  -3   1   1  412.46   43.77
  -3  -1  -1  403.53   42.50
  -3   1   1  412.24   41.81
   3  -1   1  392.95   42.50
  -3  -1  -1  422.80   41.82
   3  -1   1  452.77   43.02
  -3  -1  -1  451.91   44.72
  -3  -1  -1  399.33   43.04
   3  -1  -3  151.41   17.09
  -3  -1   3  176.02   16.75
   3   1   3  180.14   17.33
   3  -1  -3  176.88   16.34
  -3  -1   3  174.88   17.31
  -3   1  -3  184.26   17.33
  -3   1  -3  147.19   16.36
  -3   1  -3  183.95   17.12
   3  -1  -3  145.49   15.61
   3  -1  -3  140.90   17.29
  -3   1  -3  160.07   15.62
   3   1  -3  177.08   15.47
   3   1  -3  157.05   17.14
  -3   1   3  163.57   17.15
  -3  -1  -3  174.66   15.47
   3   1  -3  161.15   16.17
   3   1  -3  175.95   16.94
  -3  -1  -3  144.06   16.92
  -3  -1  -3  141.33   17.14
   3  -1   3  162.33   17.16
  -3   1   3  181.80   16.96
  -3   1  -5   33.36    3.37
  -3  -1   5   30.37    3.80
   3   1   5   29.42    3.75
   3  -1  -5   35.08    3.38
  -3   1  -5   29.23    3.80
  -3   1  -5   37.18    3.71
  -3  -1  -5   35.62    3.89
  -3  -1  -5   37.30    4.21
  -3  -1  -5   39.27    4.33
  -3  -1  -5   37.72    3.73
   3   1  -5   34.44    3.70
   3  -1   5   38.35    4.24
  -3   1   5   30.15    4.17
  -3   2   0  655.77   73.48
  -3   2   0  772.49   74.41
   3  -2   0  656.70   73.51
   3  -2   0  783.54   74.40
   3  -2   0  644.52   67.14
  -3   2   0  783.48   75.74
  -3  -2   2  283.67   29.33
  -3   2  -2  317.71   28.09
   3   2   2  307.22   29.70
  -3  -2   2  264.92   29.68
   3   2   2  257.58   29.35
  -3   2  -2  253.46   29.35
   3  -2  -2  304.18   29.34
   3  -2  -2  281.30   26.80
  -3  -2   2  308.40   28.07
  -3   2  -2  316.42   29.71
   3  -2  -2  266.45   28.05
   3  -2  -2  246.83   29.68
  -3  -2   2  306.88   28.84
  -3   2  -2  279.59   26.80
   3   2  -2  314.43   28.01
   3   2  -2  270.50   25.29
   3   2  -2  255.33   27.67
  -3  -2  -2  284.66   28.04
  -3  -2  -2  289.66   27.70
  -3  -2  -2  268.60   25.30
  -3  -2  -2  234.74   29.12
  -3   2   2  273.02   27.20
   3   2  -2  249.53   26.46
  -3  -2  -2  269.60   27.20
   3  -2   2  262.25   27.70
  -3  -2  -2  279.84   28.49
  -3   2   2  276.10   25.27
  -3  -2  -2  236.75   26.48
  -3   2   2  272.31   28.03
   3  -2  -4   90.30    9.47
  -3   2  -4   75.01    9.04
  -3   2  -4   88.26    8.63
  -3   2  -4   86.43    9.61
   3   2   4  103.89    9.66
  -3  -2   4   93.53    9.59
   3  -2  -4   96.44    8.65
  -3  -2  -4  102.08    9.98
   3  -2   4   90.09    9.61
  -3   2   4   73.65    9.59
   3   2  -4   93.61    9.47
  -3  -2  -4   80.62    9.60
  -3  -2  -4   99.86    8.67
   3   2  -4   81.61    8.63
  -3  -2  -4  102.08    9.11
  -3  -3   1   40.01    4.36
  -3   3  -1   37.60    4.34
  -3  -3   1   45.62    4.26
  -3   3  -1   42.34    3.95
   3  -3  -1   36.58    4.14
   3   3   1   42.24    4.34
  -3  -3   1   42.18    4.37
   3  -3  -1   40.39    4.33
   3   3   1   43.15    4.39
  -3   3  -1   38.86    4.38
  -3   3  -1   40.18    4.39
   3  -3  -1   36.84    4.38
   3  -3  -1   46.13    3.95
  -3   3  -1   47.94    3.97
  -3   3   1   47.49    4.76
   3  -3   1   50.35    4.83
  -3  -3  -1   49.50    4.89
  -3  -3  -1   48.86    5.00
   3  -3   1   48.12    4.77
  -3   3   1   42.57    4.81
   3   3  -1   41.12    4.74
  -3  -3  -1   43.59    4.33
   3   3  -1   45.54    4.79
  -3   3   1   45.81    4.32
  -3  -3  -1   42.47    4.67
  -3  -3  -1   42.22    4.75
  -3   3  -3    2.30    0.47
   3  -3  -3    3.24    0.48
  -3  -3   3    1.67    0.38
  -3  -3   3    1.61    0.49
   3   3   3    2.56    0.57
  -3   3  -3    1.01    0.42
   3  -3  -3    2.82    0.47
   3  -3  -3    2.74    0.59
  -3   3  -3    1.85    0.50
   3  -3  -3    3.25    0.56
  -3  -3   3    1.60    0.54
  -3   3  -3    1.86    0.55
  -3  -3  -3    2.97    0.47
   3   3  -3    2.27    0.55
  -3   3   3    2.76    0.50
   3   3  -3    1.90    0.54
  -3  -3  -3    2.69    0.57
  -3  -3  -3    2.98    0.60
   3   3  -3    2.23    0.55
  -3  -3  -3    1.63    0.48
  -3  -3  -3    3.35    0.62
   3  -3   3    2.74    0.62
   3   3  -3    2.60    0.51
  -3   3   3    3.11    0.69
  -3  -3  -3    3.15    0.61
  -3   3  -5    0.97    0.72
  -3  -3   5    1.78    0.95
   3  -3  -5    1.82    0.72
  -3   3  -5    2.19    0.83
   3   3   5    2.13    0.84
   3   3  -5    2.17    0.75
  -3  -3  -5    1.68    0.86
  -3  -3  -5    2.39    0.78
  -3   3   5    0.62    0.91
  -3  -3  -5    2.44    0.79
   3  -3   5    0.84    0.96
  -3  -4   0  396.75   42.98
  -3   4   0  436.64   43.54
   3  -4   0  406.43   39.29
  -3   4   0  456.51   44.27
   3  -4   0  439.94   43.00
  -3   4   0  444.00   41.13
   3   4   0  362.85   42.97
   3   4   0  393.22   42.98
  -3  -4   0  407.26   43.50
   3  -4   0  364.86   43.51
  -3  -4   0  438.55   42.40
  -3   4   0  477.65   45.22
   3  -4  -2  325.25   27.26
   3  -4  -2  277.18   28.50
  -3   4  -2  283.87   26.03
   3  -4  -2  279.17   28.83
   3   4   2  266.42   28.51
   3  -4  -2  277.55   26.02
  -3   4  -2  293.38   27.27
  -3  -4   2  237.31   28.00
  -3  -4   2  250.29   28.47
   3   4   2  279.44   28.85
  -3  -4   2  276.86   28.82
   3   4  -2  315.91   30.63
  -3  -4  -2  321.21   27.99
   3   4  -2  308.30   29.27
  -3  -4  -2  289.82   31.00
  -3  -4  -2  313.58   31.50
  -3   4   2  266.88   31.00
   3   4  -2  266.19   27.96
   3  -4   2  272.45   30.99
   3   4  -2  326.91   30.98
   3  -4   2  310.71   30.63
  -3   4   2  282.39   30.62
  -3   4  -4   66.67    7.04
   3  -4  -4   78.86    7.74
  -3  -4   4   78.50    7.84
  -3   4  -4   61.45    7.37
  -3   4  -4   88.46    7.88
   3  -4  -4   74.61    7.06
   3   4   4   65.92    7.85
   3   4  -4   77.01    7.91
  -3  -4  -4   90.11    8.35
   3  -4   4   87.13    8.84
  -3  -4  -4   88.38    9.11
   3   4  -4   71.76    8.68
  -3   4   4   72.18    8.82
  -3  -4  -4   92.75    8.84
  -3  -5   1  349.17   33.55
  -3   5  -1  339.62   30.67
  -3   5  -1  340.93   33.59
   3   5   1  357.47   33.99
  -3  -5   1  351.63   33.97
  -3  -5   1  307.78   33.96
   3  -5  -1  270.26   32.12
  -3   5  -1  340.09   33.99
  -3  -5   1  301.71   33.56
  -3  -5   1  287.96   33.03
   3  -5  -1  347.72   33.99
   3  -5   1  283.55   31.70
   3   5  -1  255.74   31.67
  -3   5   1  352.61   32.24
  -3   5   1  305.47   29.98
  -3  -5  -1  323.58   30.80
  -3   5   1  327.82   31.33
   3   5  -1  292.76   29.93
  -3  -5  -1  338.64   28.62
  -3  -5  -1  304.94   29.95
  -3   5   1  351.69   31.72
  -3  -5  -1  255.79   32.22
  -3  -5  -1  263.15   31.30
  -3  -5  -1  308.45   31.70
   3  -5  -3   71.71    8.71
  -3   5  -3   90.10    8.28
  -3  -5   3   89.91    8.44
  -3  -5   3   69.27    8.71
   3  -5  -3   87.25    7.89
   3  -5  -3   84.89    8.64
  -3  -5   3   72.58    8.60
  -3   5  -3   81.70    7.87
  -3   5  -3   90.45    8.67
  -3   5  -3   89.84    8.75
   3  -5   3   88.32    8.77
  -3   5   3   91.97    8.80
   3   5  -3   72.26    8.71
  -3  -5  -3   90.79    7.91
  -3  -5  -3   87.01    8.28
  -3   5   3   83.41    8.65
  -3  -5  -3   83.37    9.04
  -3  -5  -3   82.95    8.64
  -3  -5  -3   78.55    8.81
  -3  -5  -3   71.49    8.73
  -3   5  -5   25.43    3.24
  -3   5  -5   26.85    2.86
   3  -5  -5   26.74    2.96
   3   5   5   26.57    3.27
  -3  -5   5   26.27    3.24
  -3   5   5   20.35    3.23
  -3  -5  -5   25.82    3.00
   3  -5   5   25.27    3.23
  -3  -5  -5   30.67    3.31
   3   5  -5   26.21    2.83
  -3  -5  -5   28.88    2.92
   3  -6   0   71.69    6.76
  -3   6   0   65.36    6.99
   3  -6   0   60.04    6.66
   3   6   0   59.50    6.66
   3   6   0   63.69    6.65
   3  -6   0   64.91    6.10
  -3  -6   0   69.04    6.35
  -3  -6   0   63.14    6.74
  -3   6   0   68.19    6.07
   3   6   0   57.93    6.74
  -3  -6   0   53.04    6.64
  -3  -6   0   55.57    6.63
  -3  -6   0   68.87    6.85
  -3   6   0   71.91    6.38
  -3  -6   0   66.65    6.55
   3  -6  -2    5.29    0.65
  -3   6  -2    6.41    0.76
   3  -6  -2    4.16    0.61
   3   6   2    3.99    0.63
   3  -6  -2    3.73    0.67
  -3   6  -2    4.83    0.70
  -3   6  -2    3.72    0.59
   3  -6  -2    4.36    0.63
   3   6   2    5.54    0.73
   3  -6  -2    3.58    0.65
   3  -6   2    4.94    0.78
  -3   6   2    7.76    0.88
  -3  -6  -2    4.56    0.65
   3   6  -2    5.76    0.76
   3   6  -2    5.67    0.68
  -3  -6  -2    4.35    0.72
  -3  -6  -2    3.93    0.73
   3   6  -2    5.94    0.79
  -3  -6  -2    5.37    0.73
  -3   6   2    7.84    0.85
  -3  -6  -2    4.41    0.64
  -3  -6  -2    5.51    0.75
   3  -6   2    6.83    0.76
  -3  -6  -2    5.27    0.68
  -3  -6   4    2.91    0.78
  -3   6  -4    2.95    0.67
   3  -6  -4    3.34    0.76
   3  -6  -4    3.27    0.75
  -3   6  -4    2.46    0.69
  -3   6  -4    1.51    0.69
   3   6   4    3.08    0.78
  -3  -6  -4    3.20    0.73
  -3   6   4    3.13    0.88
   3   6  -4    2.62    0.66
  -3  -6  -4    3.19    0.73
   3  -6   4    2.45    0.79
  -3  -6  -4    3.14    0.84
  -3  -7   1  368.29   40.41
   3  -7  -1  368.13   40.44
   3  -7  -1  444.55   36.95
  -3   7  -1  348.31   40.92
  -3  -7   1  345.65   40.40
   3   7   1  360.46   40.90
   3  -7  -1  436.07   40.93
  -3  -7   1  399.24   39.79
  -3   7  -1  409.87   40.45
  -3  -7   1  415.95   40.90
   3  -7  -1  441.46   40.48
   3  -7  -1  383.16   38.69
  -3  -7  -1  417.53   46.22
   3  -7   1  470.79   44.95
  -3   7   1  461.84   45.49
  -3  -7  -1  410.35   42.97
   3   7  -1  464.72   44.92
  -3   7   1  437.73   46.22
  -3  -7  -1  457.65   44.18
   3  -7   1  430.74   45.47
   3   7  -1  459.92   45.45
  -3  -7  -1  407.55   44.92
  -3  -7  -1  474.19   44.93
  -3   7   1  399.55   44.92
  -3  -7  -1  390.27   41.04
  -3   7  -3  213.75   20.86
   3  -7  -3  184.46   20.59
  -3   7  -3  213.16   18.81
   3   7   3  189.99   20.87
  -3  -7   3  199.17   20.23
   3  -7  -3  211.37   20.86
  -3   7  -3  212.37   20.63
  -3   7  -3  191.45   19.72
  -3  -7   3  196.00   20.58
  -3  -7   3  181.69   20.82
  -3  -7  -3  181.84   20.21
   3   7  -3  192.42   20.22
  -3  -7  -3  164.84   20.44
  -3  -7  -3  203.43   21.18
   3   7  -3  207.79   20.45
  -3  -7  -3  180.36   20.21
  -3  -7  -3  220.61   18.48
   3  -7   3  206.96   20.47
  -3  -7  -3  206.36   19.34
   3   7  -3  190.98   18.46
  -3   7  -5   34.22    3.87
   3  -7  -5   35.22    3.93
   3   7   5   40.51    4.50
  -3   7  -5   41.01    4.42
  -3  -7   5   40.29    4.39
  -3   7   5   41.05    4.36
  -3  -7  -5   41.55    4.29
   3   7  -5   42.32    3.82
  -3  -7  -5   28.26    3.65
   3  -7   5   35.87    4.25
  -3  -7  -5   34.60    3.99
   3  -8   0  273.47   27.71
   3  -8   0  284.96   25.32
   3   8   0  274.96   27.69
   3  -8   0  297.54   27.74
  -3  -8   0  268.71   27.69
  -3   8   0  240.78   29.10
  -3  -8   0  288.39   28.04
  -3  -8   0  257.36   27.24
  -3  -8   0  238.85   26.47
  -3   8   0  244.54   28.06
   3  -8   0  291.44   28.06
  -3  -8   2   67.78    6.81
  -3   8  -2   60.14    6.92
  -3   8  -2   56.72    6.99
  -3  -8   2   60.54    6.99
  -3   8  -2   56.41    6.98
   3   8   2   71.71    7.02
  -3  -8   2   70.88    6.89
   3  -8  -2   72.91    6.33
   3  -8  -2   66.34    7.01
   3  -8  -2   71.17    6.62
  -3   8  -2   72.11    6.32
  -3  -8  -2   69.73    7.06
   3   8  -2   64.61    6.97
  -3  -8  -2   66.53    7.08
  -3   8   2   74.16    7.08
  -3   8   2   67.79    6.98
  -3  -8  -2   68.40    6.36
  -3  -8  -2   72.99    6.67
   3  -8   2   52.74    6.94
  -3  -8  -2   64.03    6.95
  -3  -8  -2   61.21    6.95
   3   8  -2   71.01    6.63
  -3   8  -4   24.32    2.71
   3   8   4   23.74    2.95
  -3   8  -4   22.04    2.88
  -3  -8   4   23.99    2.91
  -3   8  -4   24.14    2.57
   3  -8  -4   27.99    2.66
  -3  -8  -4   24.63    2.46
   3  -8   4   22.63    2.74
  -3   8   4   20.27    2.73
  -3  -8  -4   21.00    2.52
   3   8  -4   23.65    2.44
  -3  -8  -4   22.73    2.72
  -3   9  -1   58.92    6.21
   3  -9  -1   53.39    6.27
   3  -9  -1   50.68    5.92
   3  -9  -1   57.05    5.65
  -3   9  -1   67.19    6.33
  -3  -9   1   57.85    6.17
  -3  -9   1   66.15    6.27
   3   9   1   53.85    6.17
   3   9   1   68.24    6.29
   3  -9   1   63.50    5.93
  -3  -9  -1   50.35    5.60
  -3   9   1   48.70    5.88
  -3   9   1   58.84    5.90
   3  -9   1   49.87    5.88
   3   9  -1   57.34    5.94
  -3   9   1   46.72    5.97
  -3  -9  -1   58.50    5.95
   3  -9   1   61.71    5.97
   3   9  -1   58.54    5.88
  -3  -9  -1   63.09    5.89
  -3   9  -3    9.58    1.33
   3  -9  -3   11.32    1.42
  -3   9  -3   10.12    1.31
  -3   9  -3   10.57    1.39
  -3   9  -3    9.02    1.16
   3  -9  -3    9.89    1.36
  -3  -9   3    7.40    1.22
  -3  -9   3    9.91    1.31
   3   9   3    7.75    1.29
  -3  -9  -3   10.33    1.21
   3  -9   3    9.47    1.30
   3   9  -3   10.94    1.24
  -3   9   3   10.50    1.28
  -3  -9  -3    9.07    1.21
  -3   9   3   10.11    1.36
   3   9  -3   11.86    1.39
  -3  -9  -3    6.26    1.20
  -3  -9  -3    7.39    1.19
  -3   9  -5    6.23    1.32
  -3  -9   5    4.01    1.13
   3  -9  -5    5.81    0.97
   3   9   5    5.17    1.45
  -3   9  -5    5.05    1.08
  -3  -9  -5    6.11    1.26
   3  -9   5    5.11    1.34
   3   9  -5    5.80    1.06
  -3  -9  -5    4.59    1.04
  -3   9   5    4.89    1.27
  -3 -10   0  227.00   21.06
   3  10   0  190.53   21.04
  -3  10   0  222.69   21.10
   3 -10   0  207.47   21.06
  -3 -10   0  179.34   21.03
  -3  10   0  175.48   21.34
   3 -10   0  210.66   19.24
  -3 -10   0  173.56   20.11
   3 -10   0  204.58   21.08
   3  10   0  218.54   21.34
   3  10   0  235.16   21.08
  -3  10  -2  247.99   24.54
   3 -10  -2  227.14   24.27
   3 -10  -2  258.22   24.55
   3  10   2  263.52   24.55
   3 -10  -2  226.26   23.19
   3 -10  -2  235.88   22.14
  -3 -10   2  233.07   24.53
  -3 -10   2  215.48   24.21
  -3 -10   2  238.17   24.20
  -3  10  -2  215.93   24.53
  -3  10  -2  221.78   24.25
  -3 -10  -2  211.98   24.68
  -3  10   2  262.87   25.02
   3  10  -2  205.19   24.94
  -3 -10  -2  232.34   23.62
  -3 -10  -2  228.90   24.68
  -3 -10  -2  260.03   24.24
  -3 -10  -2  256.77   22.56
   3 -10   2  257.52   25.04
  -3 -10   4   79.83    7.39
   3  10   4   78.41    7.69
   3 -10  -4   58.64    6.83
  -3  10  -4   72.61    6.84
  -3  10  -4   74.80    7.23
  -3 -10   4   69.61    7.60
  -3  10  -4   61.18    7.59
  -3 -10  -4   62.28    7.01
   3  10  -4   61.09    6.68
  -3 -10  -4   67.10    6.68
  -3 -10  -4   71.25    7.46
   3 -10   4   70.65    7.46
  -3  10   4   83.37    7.56
  -3  11  -1  108.08   11.61
   3  11   1  125.21   11.46
  -3 -11   1   92.58   11.54
   3  11   1  114.83   11.59
   3 -11  -1  107.40   11.58
  -3  11  -1  111.44   11.45
  -3 -11   1  119.32   11.42
   3 -11  -1  101.07   10.44
  -3 -11  -1  127.44   12.04
   3 -11   1  128.48   12.76
  -3 -11  -1  112.95   12.37
   3 -11   1  132.20   12.62
  -3  11   1  118.45   12.89
  -3  11   1  126.15   12.61
  -3  11   1  106.81   12.59
  -3 -11  -1  122.24   12.74
  -3 -11  -1  116.49   12.60
  -3 -11  -1  127.35   11.48
  -3  11   1  111.45   12.79
  -3 -11  -1  142.49   12.61
   3  11  -1  112.80   12.58
   3  11  -1  113.43   12.74
   3  11   3   22.79    3.13
  -3 -11   3   22.66    3.03
   3 -11  -3   32.00    3.22
  -3  11  -3   30.22    3.02
  -3  11  -3   25.68    2.81
  -3  11  -3   32.54    3.22
   3 -11  -3   25.08    3.10
  -3 -11   3   30.94    3.17
  -3 -11  -3   22.65    3.14
   3  11  -3   29.90    2.87
   3  11  -3   30.04    3.14
   3 -11   3   33.71    3.25
  -3 -11  -3   31.77    3.02
  -3 -11  -3   22.58    2.80
  -3  11   3   24.26    3.19
  -3 -11   5   12.78    2.10
  -3  11  -5   17.73    2.31
  -3 -11  -5   12.96    2.01
   3 -11   5   13.49    1.97
  -3  11   5   10.24    1.85
   3  11  -5   12.95    1.77
   3 -12   0  101.32   10.80
  -3  12   0  104.35   12.38
  -3 -12   0  105.95   11.30
   3  12   0  110.41   12.01
  -3 -12   0  118.82   11.84
   3 -12   0  118.33   11.85
   3  12   0  122.96   11.85
  -3 -12   0  126.30   11.86
   3 -12   0  120.91   12.02
  -3  12   0  132.63   11.89
  -3 -12   0   92.76   11.96
   3 -12  -2   39.43    4.26
   3 -12  -2   42.70    4.30
   3 -12  -2   39.79    3.83
   3  12   2   45.26    4.28
  -3 -12   2   33.52    4.12
  -3  12  -2   31.15    3.79
  -3  12  -2   37.36    4.20
  -3 -12   2   43.72    4.17
   3 -12  -2   36.85    3.99
  -3  12   2   35.19    4.15
  -3  12   2   42.13    4.07
   3  12  -2   32.63    4.07
  -3 -12  -2   34.16    4.04
  -3 -12  -2   40.78    3.92
   3  12  -2   39.25    4.07
   3 -12   2   43.02    4.19
  -3 -12  -2   33.80    3.70
  -3 -12  -2   30.65    4.07
  -3 -12  -2   41.79    3.89
   3  12  -2   38.33    4.10
  -3 -12   4   15.33    2.16
  -3  12  -4   17.35    2.06
  -3  12  -4   21.07    2.45
  -3 -12   4   15.79    2.32
   3  12   4   17.59    2.32
   3 -12  -4   18.25    2.04
  -3 -12  -4   18.15    2.06
   3 -12   4   16.60    2.36
   3  12  -4   18.71    2.15
  -3  12   4   17.71    2.51
  -3 -12  -4   15.30    2.35
  -3 -12  -4   18.76    2.19
   3 -13  -1  137.06   12.79
  -3  13  -1  139.97   14.02
   3  13   1  127.59   14.18
  -3  13  -1  134.64   14.22
   3  13   1  116.57   13.98
  -3 -13   1  131.95   13.95
   3 -13  -1  140.95   14.19
  -3 -13   1  128.20   14.16
  -3 -13   1  154.54   14.01
  -3  13   1  146.35   14.30
  -3 -13  -1  146.76   14.29
  -3 -13  -1  131.06   13.00
  -3 -13  -1  115.64   13.62
  -3 -13  -1  141.37   14.45
  -3  13   1  124.92   14.28
   3  13  -1  123.24   14.45
   3 -13   1  145.51   14.48
  -3 -13  -1  138.37   14.03
  -3  13   1  138.60   14.60
  -3  13   1  159.52   14.54
   3  13  -1  136.25   14.28
   3 -13   1  141.75   14.28
  -3  13  -3   90.77   11.19
   3 -13  -3  109.96   11.23
  -3 -13   3  115.48   10.92
   3 -13  -3  116.27   10.14
  -3 -13   3   90.27   11.17
  -3  13  -3  111.64   10.12
  -3 -13  -3  120.78   11.49
  -3  13   3  129.60   12.21
  -3 -13  -3  107.88   10.94
   3  13  -3  100.93   10.96
   3 -13   3  113.02   12.17
  -3 -13  -3  116.05   12.17
  -3 -14   0   63.46    6.17
   3  14   0   54.26    6.24
   3 -14   0   48.55    6.22
  -3  14   0   56.25    6.30
   3 -14   0   69.20    5.65
  -3  14   0   70.85    6.21
  -3 -14   0   51.57    6.11
  -3  14   0   51.42    6.37
  -3  14  -2   18.85    2.31
  -3  14  -2   25.81    2.71
  -3 -14   2   23.54    2.63
   3 -14  -2   16.50    2.53
   3  14   2   20.98    2.57
   3 -14  -2   24.96    2.63
   3 -14  -2   22.10    2.36
  -3 -14  -2   23.91    2.62
  -3  14   2   20.69    2.86
   3  14  -2   22.55    2.78
  -3 -14  -2   24.15    2.80
   3 -14   2   24.79    2.91
   3 -14   2   27.09    2.81
  -3 -14  -2   23.94    2.62
  -3 -14  -2   22.94    2.52
   3 -14  -4   10.97    1.58
  -3  14  -4   11.03    1.48
  -3  14  -4   15.13    1.95
  -3 -14   4   10.64    1.70
  -3 -14   4    9.18    1.61
   3 -14   4   12.04    1.90
  -3 -14  -4   11.21    1.58
  -3  14   4    9.68    1.85
  -3 -14  -4   11.60    1.71
  -3 -14  -4   11.82    1.87
   3  14  -4   13.04    1.69
   3 -15  -1   36.35    4.93
   3 -15  -1   41.61    4.46
  -3  15  -1   46.45    4.92
  -3 -15   1   52.35    5.02
   3  15   1   47.44    4.92
  -3  15  -1   48.60    5.09
  -3 -15  -1   56.37    6.16
  -3 -15  -1   64.57    5.53
   3  15  -1   52.13    6.18
   3 -15   1   58.53    6.08
  -3 -15  -1   66.15    6.11
  -3 -15  -1   59.30    5.98
   3  15  -1   54.16    6.10
  -3  15   1   50.75    6.09
  -3  15   1   46.12    6.18
  -3 -15  -1   51.99    5.80
   3 -15   1   65.32    6.23
  -3  15  -3   12.24    1.68
   3  15   3   15.67    2.11
  -3 -15   3   12.69    1.94
   3 -15  -3   13.64    1.94
  -3  15  -3   16.22    2.08
   3 -15  -3   15.89    1.88
  -3 -15   3   12.86    1.87
   3 -15   3   15.35    2.15
  -3  15   3   10.39    1.87
  -3 -15  -3   14.16    1.77
  -3 -15  -3   13.82    1.90
  -3 -15  -3   14.26    1.84
   3  16   0  126.00   12.54
  -3 -16   0  100.40   12.31
  -3 -16   0  132.69   11.82
   3 -16   0  120.51   11.28
   3 -16   0  114.64   12.35
  -3  16   0  118.56   12.56
   3  16   0  126.42   12.35
  -3  16   0  107.30   12.87
   3 -16  -2  110.40    9.74
  -3 -16   2  103.32   10.78
   3 -16  -2   91.18   10.72
   3  16   2   98.58   10.78
  -3 -16  -2   94.93   11.32
  -3 -16  -2  129.46   12.05
  -3 -16  -2  114.92   11.62
  -3 -16  -2  124.16   10.83
   3 -16   2  109.08   12.09
  -3  16   2  106.55   12.10
  -3 -16   4   45.86    5.06
  -3  16  -4   40.12    5.00
  -3 -16   4   44.62    4.85
  -3 -16  -4   47.67    4.86
   3 -16   4   41.11    5.14
   3  16  -4   45.11    4.65
  -3  16   4   48.82    5.34
  -3 -16  -4   41.90    5.16
   3 -17  -1   14.49    1.73
  -3  17  -1   10.79    1.91
   3 -17  -1   13.26    1.92
   3  17   1   13.91    1.90
  -3 -17   1   14.65    1.94
   3  17   1   14.34    1.97
  -3 -17  -1   13.38    1.71
  -3  17   1   16.80    2.19
  -3 -17  -1   12.68    1.85
  -3 -17  -1   14.49    1.86
   3  17  -1   16.45    1.91
  -3 -17  -1   15.22    2.03
   3 -17   1   14.92    2.11
   3 -17  -3    3.87    0.90
   3 -17  -3    3.64    1.14
  -3  17  -3    2.83    0.81
  -3  17  -3    2.27    1.18
  -3 -17   3    3.87    1.20
  -3 -17   3    2.62    0.97
  -3 -17  -3    3.10    1.04
   3 -17   3    1.62    1.21
  -3  17   3    2.52    1.08
  -3 -17  -3    3.14    0.98
  -3 -17  -3    2.83    0.90
  -3 -18   0   57.74    7.33
   3  18   0   63.26    7.21
  -3  18   0   76.55    7.48
   3 -18   0   68.76    6.64
  -3 -18   0   71.56    6.95
   3 -18   0   71.52    7.42
   3 -18  -2   22.29    2.53
  -3  18  -2   19.98    2.82
  -3 -18   2   21.25    2.82
   3 -18  -2   21.66    2.78
  -3 -18  -2   25.85    2.67
  -3 -18  -2   23.24    2.85
   3 -18   2   22.68    3.17
  -3  18   2   29.54    3.32
  -3 -18  -2   23.82    2.85
  -3 -18  -2   24.56    3.06
  -3 -18   4    8.87    1.57
  -3  18  -4    6.10    1.83
  -3 -18   4    8.84    1.63
  -3  18   4    8.59    1.77
  -3 -18  -4    7.74    1.63
   3 -18   4    9.17    1.75
  -3 -19   1   85.34    8.91
   3 -19  -1   67.86    7.95
  -3  19  -1   85.29    9.02
   3 -19  -1   94.47    8.97
   3 -19   1   84.80    8.62
  -3 -19  -1   93.04    7.67
  -3 -19  -1   74.55    8.28
  -3 -19  -1   64.08    8.52
  -3  19   1   71.48    8.63
  -3 -19  -1   86.64    8.11
  -3 -19   3   39.00    4.47
   3 -19  -3   39.01    4.23
  -3  19  -3   41.53    4.82
  -3 -19   3   45.27    4.87
  -3  19  -3   34.97    4.11
  -3 -19  -3   44.74    4.51
  -3 -19  -3   44.27    5.12
  -3  19   3   37.80    5.24
   3 -19   3   39.70    5.33
  -3 -19  -3   53.28    4.92
   3 -20   0   11.70    1.46
   3 -20   0    9.46    1.62
  -3 -20   0   10.27    1.51
  -3 -20   0    8.24    1.48
  -3  20   0   10.24    1.76
  -3 -20   0    8.30    1.38
  -3 -20   2    2.43    1.09
   3 -20  -2    2.17    0.96
  -3  20  -2    1.50    1.26
  -3 -20  -2    3.35    0.87
   3 -20   2    2.52    1.20
  -3  20   2    3.69    1.19
  -3 -20  -2    3.88    1.13
  -3 -20  -2    2.25    0.98
  -3 -20  -2    2.90    0.82
  -3 -21   1   46.81    5.69
   3 -21  -1   48.14    5.08
  -3  21  -1   50.47    5.82
   3 -21  -1   57.40    5.79
  -3 -21  -1   51.40    5.83
  -3 -21  -1   49.29    5.58
  -3 -21  -1   52.19    5.47
   3 -21   1   52.93    5.85
  -3 -21   3   17.18    2.37
  -3 -21   3   18.14    2.75
  -3  21  -3   16.01    2.66
  -3 -21  -3   21.76    2.56
  -3 -21  -3   18.25    2.58
  -3  21   3   19.19    2.89
   3 -21   3   13.27    2.70
  -3 -22   0   35.98    4.39
   3 -22   0   39.89    4.64
  -3 -22   0   36.31    4.58
  -3  22   0   48.81    4.83
  -3  22  -2   31.92    3.99
  -3 -22   2   31.50    3.64
  -3 -22   2   27.85    3.86
  -3 -22  -2   31.98    3.54
   3 -22   2   31.25    3.94
  -3  22   2   26.75    3.82
  -3 -22  -2   28.34    3.69
  -3 -22  -2   31.01    3.20
  -3 -23   1   -0.27    1.04
  -3  23  -1   -0.09    1.29
   3 -23  -1    2.75    1.09
  -3 -23   1    1.91    0.95
   3 -23   1    0.77    1.16
  -3 -23  -1    1.55    0.88
  -3 -23  -1    0.17    1.16
  -3  23   1    0.37    1.29
  -3 -23  -1    0.35    0.94
  -3 -24   0   21.76    3.06
  -3 -24   0   24.39    2.94
  -3  24   0   28.09    3.52
   3 -24   0   20.63    3.07
  -4   0   0   38.81    4.45
  -4   0   0   43.63    4.56
  -4   0   2    0.91    0.26
   4   0  -2    0.89    0.25
  -4   0   2    1.23    0.28
   4   0   2    0.75    0.30
   4   0  -2    0.85    0.29
   4   0   2    1.17    0.30
  -4   0  -2    1.10    0.27
  -4   0  -2    0.32    0.25
   4   0  -2    1.16    0.25
  -4   0   2    1.46    0.34
  -4   0  -2    0.99    0.32
   4   0  -2    0.75    0.27
  -4   0  -2    1.15    0.30
  -4   0  -2    0.76    0.33
  -4   0  -2    0.36    0.35
  -4   0   2    1.37    0.28
   4   0  -4    8.68    1.13
  -4   0  -4    7.66    1.09
  -4   0  -4    9.20    1.39
   4   0   4    7.41    1.27
  -4   0  -4    9.50    1.36
  -4   0  -4    7.75    1.18
  -4   1  -1   27.44    2.88
  -4  -1   1   23.59    2.70
  -4  -1   1   28.84    2.97
  -4  -1   1   23.46    2.81
   4  -1  -1   28.91    2.84
   4   1   1   27.11    2.85
   4   1   1   27.75    2.88
  -4   1  -1   32.01    3.05
  -4   1  -1   29.49    2.97
   4  -1  -1   25.07    2.87
   4  -1   1   28.64    3.26
  -4  -1  -1   33.17    3.43
  -4  -1  -1   28.87    3.18
  -4   1   1   30.42    3.25
  -4   1   1   29.49    3.34
  -4  -1  -1   32.05    3.09
   4  -1   1   27.52    3.22
  -4  -1  -1   31.91    3.22
  -4   1   1   30.74    3.19
  -4  -1  -1   28.79    3.26
   4   1  -1   29.56    3.20
  -4  -1  -1   36.10    3.27
  -4   1   1   33.69    3.07
   4   1   3    8.98    1.27
  -4  -1   3   11.47    1.24
   4  -1  -3   10.04    1.24
  -4   1  -3    7.78    1.33
   4  -1  -3   11.11    1.14
  -4   1  -3    9.39    1.20
  -4  -1   3    9.34    1.12
  -4   1  -3   10.87    1.15
  -4   1  -3    9.85    1.24
   4  -1  -3    9.40    1.26
  -4  -1   3    8.13    1.26
  -4   1  -3   11.72    1.32
  -4  -1  -3    6.15    1.14
   4  -1   3   12.99    1.31
  -4  -1  -3    9.04    1.17
  -4  -1  -3    8.85    1.15
  -4   1   3    9.97    1.03
   4   1  -3   10.22    1.19
  -4   1   3    6.88    1.17
  -4  -1  -3    8.78    1.14
  -4   1   3   10.06    1.21
  -4  -1  -3    7.96    1.27
   4   1  -3    9.37    1.07
  -4  -1  -3    7.83    1.06
   4   1  -3   11.49    1.20
  -4  -1   5    1.85    0.92
  -4   1  -5    0.61    0.82
   4  -1  -5    1.01    0.71
  -4   1  -5    1.98    0.69
   4   1   5    2.81    0.79
  -4   1  -5    0.92    0.77
  -4   1  -5    1.88    0.81
  -4   1   5    1.38    0.99
  -4  -1  -5    2.57    0.69
  -4  -1  -5    0.93    0.88
  -4  -1  -5    1.23    0.78
   4  -1   5    0.97    1.02
   4   1  -5    1.11    0.72
  -4  -1  -5    2.16    0.65
  -4   2   0    0.16    0.15
  -4  -2   0   -0.04    0.16
  -4   2   0   -0.02    0.09
  -4   2   0   -0.08    0.19
   4  -2   0    0.47    0.16
  -4   2   0   -0.04    0.16
  -4   2   0   -0.18    0.16
  -4  -2   0   -0.10    0.15
   4  -2  -2   29.05    2.83
  -4  -2   2   29.16    2.96
  -4   2  -2   31.22    3.17
   4  -2  -2   33.34    2.96
  -4   2  -2   29.58    3.00
  -4  -2   2   25.29    3.13
   4   2   2   26.27    3.11
  -4  -2   2   30.58    3.04
   4  -2  -2   28.91    3.14
   4  -2  -2   30.43    3.11
  -4   2  -2   34.14    3.37
   4   2   2   29.43    3.16
  -4   2  -2   25.20    2.83
  -4  -2  -2   27.94    2.63
   4  -2   2   24.43    2.75
  -4   2   2   21.13    2.72
   4   2  -2   27.67    2.76
   4   2  -2   25.42    2.72
  -4   2   2   26.25    2.66
  -4  -2  -2   24.70    2.74
  -4   2   2   30.20    2.81
  -4  -2  -2   26.37    2.91
  -4  -2  -2   23.15    2.50
   4   2  -2   30.06    2.50
  -4   2   2   23.04    2.61
  -4  -2  -2   26.28    2.80
   4  -2   2   22.87    2.78
  -4  -2  -2   26.97    2.68
  -4   2   2   25.13    2.84
  -4   2  -4    1.11    0.54
  -4  -2   4    2.16    0.71
   4   2   4    2.07    0.73
  -4   2  -4    1.17    0.64
  -4   2  -4    1.39    0.56
   4  -2  -4    1.10    0.54
   4  -2   4    1.31    0.58
  -4  -2  -4    0.97    0.61
  -4   2   4    3.45    0.87
  -4  -2  -4    0.86    0.47
   4   2  -4    1.61    0.52
  -4  -2  -4    1.04    0.49
  -4  -2  -4    0.67    0.61
  -4  -2  -4    0.92    0.59
  -4   3  -1   27.48    3.32
  -4  -3   1   36.18    3.15
   4   3   1   31.12    3.36
   4   3   1   33.07    3.33
  -4   3  -1   30.33    3.03
   4  -3  -1   29.73    3.15
  -4   3  -1   32.94    3.55
   4  -3  -1   30.56    3.36
  -4   3  -1   31.53    3.36
   4  -3  -1   31.29    3.32
   4  -3  -1   33.42    3.31
  -4   3  -1   30.64    3.01
   4  -3  -1   30.12    3.02
  -4  -3  -1   31.05    3.40
   4   3  -1   33.21    3.39
  -4  -3  -1   36.77    3.26
   4  -3   1   28.28    3.41
  -4  -3  -1   34.03    3.45
   4  -3   1   29.95    3.45
  -4  -3  -1   30.07    3.36
  -4   3   1   29.46    3.44
  -4   3   1   37.27    3.53
  -4   3   1   34.01    3.45
  -4  -3  -1   31.57    3.60
  -4   3   1   32.47    3.41
  -4  -3   3    7.46    1.01
  -4   3  -3   11.18    1.14
  -4   3  -3    9.49    1.20
   4   3   3    6.40    1.10
  -4  -3   3    7.12    1.10
  -4   3  -3    7.82    1.02
  -4  -3   3    7.44    1.11
  -4   3  -3    8.02    1.14
   4  -3  -3    9.85    1.15
   4  -3  -3   10.56    1.18
   4  -3  -3    8.86    1.01
   4   3  -3    8.54    0.99
  -4  -3  -3    7.35    0.97
  -4  -3  -3    9.38    1.16
  -4  -3  -3    7.79    1.05
  -4  -3  -3    7.70    1.14
  -4  -3  -3    7.88    1.02
  -4  -3  -3    7.89    1.05
  -4   3   3    5.54    1.06
  -4   3   3    8.53    1.13
   4   3  -3    9.86    1.11
   4   3  -3    9.68    1.11
   4  -3   3    6.31    1.10
  -4   3  -5    7.46    1.33
  -4  -3   5    7.31    1.30
   4   3   5    8.22    1.49
  -4   3  -5    7.36    1.24
  -4   3  -5    8.78    1.18
  -4   3  -5    5.88    1.33
   4  -3  -5    7.21    1.15
  -4   3   5    6.72    1.36
   4  -3   5    8.91    1.48
  -4  -3  -5    8.35    1.26
  -4  -3  -5    5.33    1.02
   4   3  -5    7.81    1.14
  -4  -3  -5    6.00    1.28
  -4  -4   0    6.79    0.92
  -4  -4   0    6.60    0.81
   4  -4   0    9.22    0.93
   4  -4   0    6.65    0.83
  -4   4   0   10.10    0.96
  -4   4   0    8.11    0.94
  -4   4   0    9.10    0.97
  -4   4   0    6.53    0.93
  -4   4   0    7.87    0.92
  -4   4   0    7.31    0.84
   4  -4   0    7.10    0.92
   4   4   0    7.88    0.87
  -4  -4   2    4.92    0.65
  -4   4  -2    4.38    0.59
   4  -4  -2    4.23    0.59
   4   4   2    3.93    0.68
  -4   4  -2    4.77    0.68
   4  -4  -2    4.03    0.67
  -4  -4   2    4.79    0.66
   4  -4  -2    4.87    0.62
  -4   4  -2    5.01    0.72
  -4  -4   2    4.76    0.66
   4  -4  -2    5.16    0.69
  -4   4   2    3.01    0.62
  -4  -4  -2    3.19    0.55
  -4  -4  -2    5.64    0.66
  -4  -4  -2    4.35    0.65
   4  -4   2    5.90    0.73
   4   4  -2    4.02    0.54
   4   4  -2    4.30    0.63
  -4  -4  -2    4.71    0.66
  -4   4   2    4.58    0.65
  -4   4   2    3.64    0.61
   4   4  -2    5.14    0.64
  -4  -4  -2    5.13    0.64
  -4   4   2    4.31    0.51
  -4  -4  -2    4.89    0.64
   4   4  -2    4.30    0.56
   4  -4   2    3.91    0.63
  -4  -4  -2    4.37    0.59
   4   4   4    3.97    0.88
   4  -4  -4    4.39    0.78
  -4   4  -4    3.37    0.75
  -4   4  -4    4.23    0.91
  -4  -4   4    4.42    0.88
  -4   4  -4    4.92    0.77
  -4   4   4    4.22    0.95
  -4  -4  -4    4.88    0.98
  -4  -4  -4    4.04    0.86
  -4  -4  -4    3.67    0.77
  -4  -4  -4    2.88    0.70
   4   4  -4    4.54    0.76
   4  -4   4    4.29    0.88
  -4   5  -1    3.40    0.46
   4  -5  -1    5.29    0.62
  -4   5  -1    4.38    0.57
   4  -5  -1    5.30    0.60
   4  -5  -1    4.73    0.55
   4  -5  -1    2.47    0.45
  -4  -5   1    3.27    0.50
   4   5   1    3.89    0.54
  -4   5  -1    3.37    0.64
  -4   5  -1    4.46    0.52
  -4  -5   1    3.38    0.48
  -4  -5   1    3.34    0.52
  -4   5  -1    4.76    0.59
   4   5   1    4.04    0.55
  -4  -5   1    3.17    0.50
  -4  -5   1    4.16    0.54
   4  -5  -1    4.66    0.58
  -4   5   1    3.10    0.56
  -4   5   1    3.86    0.60
  -4  -5  -1    5.32    0.56
   4   5  -1    4.81    0.55
   4  -5   1    3.64    0.57
  -4  -5  -1    3.62    0.54
  -4   5   1    3.80    0.47
   4   5  -1    4.95    0.54
  -4  -5  -1    4.50    0.58
  -4  -5  -1    4.24    0.53
  -4  -5  -1    3.60    0.55
  -4  -5  -1    4.43    0.55
  -4   5   1    4.04    0.57
   4  -5   1    3.77    0.59
  -4   5   1    3.82    0.57
  -4  -5   3    7.17    0.96
   4  -5  -3    8.35    1.11
  -4   5  -3    6.67    1.00
  -4   5  -3    6.66    0.91
   4  -5  -3    7.43    1.06
  -4  -5   3    7.45    1.01
   4   5   3    9.60    1.21
   4  -5  -3    7.63    0.95
  -4   5  -3    7.06    1.06
  -4  -5   3    7.87    1.06
  -4   5  -3    7.07    1.04
   4   5  -3    6.09    0.84
  -4  -5  -3    6.61    1.00
  -4   5   3    5.69    0.90
  -4   5   3    9.08    1.10
  -4  -5  -3    6.45    0.97
   4  -5   3    8.17    1.03
  -4  -5  -3    5.75    0.85
  -4  -5  -3    7.83    0.90
  -4  -5  -3    6.72    0.94
  -4  -5  -3    6.98    0.93
   4   5  -3    5.40    0.90
   4  -5  -5    0.13    0.81
  -4   5  -5    0.33    0.72
  -4   5  -5    1.24    0.88
  -4  -5   5    0.32    0.74
  -4  -5  -5    0.97    0.95
  -4  -5  -5    0.40    0.71
   4  -5   5    2.19    0.85
   4   5  -5    0.82    0.64
  -4   5   5    1.09    1.03
  -4  -5  -5    1.22    0.65
   4   6   0   35.53    3.79
   4  -6   0   37.87    3.44
  -4  -6   0   37.88    3.55
  -4   6   0   34.66    3.82
  -4  -6   0   36.99    3.78
  -4  -6   0   32.52    3.84
  -4  -6   0   31.99    3.71
   4   6   0   38.45    3.73
   4  -6   0   32.44    3.76
  -4   6   0   32.09    3.56
  -4   6   0   37.87    3.78
   4   6   0   38.33    3.73
   4  -6   0   35.93    3.76
  -4   6   0   34.43    3.92
  -4   6   0   31.13    3.83
  -4  -6   0   37.39    3.67
   4  -6  -2    4.06    0.70
   4   6   2    5.75    0.73
  -4   6  -2    5.06    0.63
  -4   6  -2    4.26    0.71
   4  -6  -2    4.89    0.69
   4  -6  -2    4.17    0.63
   4   6   2    5.53    0.78
  -4  -6   2    4.70    0.67
   4  -6  -2    4.11    0.70
  -4  -6   2    5.79    0.71
   4  -6  -2    4.18    0.62
  -4  -6   2    6.26    0.75
  -4   6  -2    3.54    0.68
  -4  -6  -2    5.70    0.68
  -4  -6  -2    5.64    0.70
   4  -6   2    3.86    0.66
  -4   6   2    5.25    0.78
   4   6  -2    4.79    0.67
  -4   6   2    5.27    0.71
   4   6  -2    4.59    0.60
  -4  -6  -2    4.73    0.70
  -4  -6  -2    4.76    0.70
  -4  -6  -2    4.25    0.63
  -4  -6  -2    4.52    0.69
  -4  -6  -2    5.56    0.66
   4  -6   2    5.37    0.75
  -4   6   2    5.29    0.73
   4   6  -2    6.22    0.76
  -4  -6  -2    3.81    0.70
  -4   6   2    4.41    0.60
  -4   6  -4   11.35    1.43
  -4   6  -4   12.94    1.60
  -4  -6   4    9.98    1.54
   4   6   4   10.64    1.65
   4  -6  -4   12.64    1.54
  -4   6  -4   10.22    1.60
  -4  -6  -4    8.45    1.22
   4  -6   4   10.73    1.49
  -4   6   4    6.79    1.37
  -4  -6  -4   10.59    1.37
  -4  -6  -4   12.95    1.60
   4   6  -4   11.44    1.29
  -4  -7   1    0.39    0.24
   4  -7  -1    0.43    0.34
  -4  -7   1    0.53    0.24
  -4   7  -1    0.58    0.32
  -4  -7   1    1.05    0.28
  -4   7  -1    0.95    0.27
  -4   7  -1    0.99    0.33
   4   7   1    0.52    0.22
  -4   7  -1   -0.11    0.32
   4  -7  -1    0.36    0.33
   4   7   1    0.67    0.31
   4  -7  -1    0.55    0.29
  -4  -7   1    0.67    0.31
  -4  -7   1    0.39    0.27
   4  -7  -1    0.63    0.28
   4  -7  -1    0.59    0.30
   4  -7   1    0.69    0.26
   4   7  -1    0.75    0.27
  -4  -7  -1    0.70    0.27
  -4  -7  -1    0.13    0.26
  -4   7   1    0.61    0.33
   4   7  -1    1.00    0.21
  -4  -7  -1    0.48    0.22
  -4   7   1    0.78    0.29
   4   7  -1    0.77    0.27
  -4   7   1    0.83    0.22
  -4  -7  -1    0.73    0.31
  -4  -7  -1    0.31    0.23
  -4  -7  -1    0.52    0.25
  -4  -7  -1    0.98    0.27
   4  -7   1    0.37    0.27
  -4   7   1    0.74    0.38
   4  -7  -3    2.08    0.55
  -4   7  -3    2.06    0.55
  -4   7  -3    0.98    0.48
   4  -7  -3    1.15    0.48
  -4  -7   3    1.52    0.49
  -4   7  -3    1.87    0.60
   4  -7  -3    2.21    0.57
  -4   7  -3    2.08    0.49
  -4  -7   3    2.49    0.61
   4   7   3    1.67    0.57
  -4  -7  -3    1.73    0.52
  -4  -7  -3    1.81    0.48
  -4   7   3    1.83    0.62
   4   7  -3    2.26    0.56
  -4  -7  -3    1.63    0.53
  -4  -7  -3    2.01    0.49
   4  -7   3    2.35    0.62
  -4  -7  -3    2.25    0.53
  -4   7   3    0.99    0.49
   4   7  -3    2.06    0.50
  -4  -7  -3    1.07    0.47
  -4   7  -5    0.51    0.87
  -4   7  -5    1.30    0.64
  -4  -7   5    0.28    0.81
   4  -7  -5    2.09    0.74
   4  -7   5    0.75    0.90
  -4  -7  -5    1.54    0.75
  -4  -7  -5    0.85    0.95
  -4   7   5    0.86    0.82
   4   7  -5   -0.22    0.72
  -4  -7  -5   -0.53    0.71
   4   8   0    8.64    1.07
   4  -8   0    8.46    1.11
  -4  -8   0    8.48    1.11
   4  -8   0    6.45    1.07
   4   8   0    9.14    1.06
  -4   8   0    6.52    1.13
  -4  -8   0   10.52    1.05
   4  -8   0    9.75    1.03
   4   8   0    9.06    1.13
   4  -8   0    9.85    1.11
  -4   8   0    8.95    1.13
  -4  -8   0    6.80    0.97
  -4  -8   0    9.67    1.03
  -4  -8   0    7.56    1.05
  -4   8   0   10.11    1.12
  -4   8  -2   13.23    1.59
  -4  -8   2   12.27    1.49
  -4  -8   2   10.98    1.51
   4  -8  -2   14.59    1.50
   4  -8  -2   14.17    1.62
  -4  -8   2   15.81    1.60
   4  -8  -2   12.91    1.59
   4   8   2   10.89    1.55
   4  -8  -2   15.22    1.45
  -4  -8   2   12.94    1.52
  -4   8  -2   11.68    1.57
  -4   8  -2   14.04    1.42
  -4  -8  -2   13.52    1.59
  -4   8   2   15.52    1.74
   4   8  -2   14.81    1.64
   4   8  -2   15.18    1.67
  -4  -8  -2   13.00    1.55
   4  -8   2   16.20    1.76
  -4   8   2   14.23    1.68
  -4  -8  -2   16.04    1.52
  -4   8   2   12.65    1.61
  -4  -8  -2   15.31    1.64
  -4  -8  -2   13.58    1.57
  -4  -8  -2   12.78    1.63
  -4  -8  -2   15.07    1.70
   4   8   4    2.47    0.76
  -4   8  -4    1.75    0.66
   4  -8  -4    0.71    0.68
  -4   8  -4    0.41    0.60
  -4  -8   4    1.23    0.71
  -4   8  -4    2.44    0.82
  -4  -8  -4    0.46    0.56
  -4   8   4    1.26    0.81
   4  -8   4    1.58    0.66
   4   8  -4    0.46    0.65
  -4  -8  -4    0.91    0.71
  -4  -8  -4    1.56    0.63
   4  -9  -1    2.91    0.50
  -4   9  -1    2.67    0.56
  -4   9  -1    3.44    0.62
  -4  -9   1    3.65    0.55
  -4  -9   1    2.95    0.54
   4  -9  -1    2.48    0.49
   4  -9  -1    1.48    0.53
  -4  -9   1    3.33    0.53
   4   9   1    3.66    0.60
   4  -9  -1    2.45    0.54
   4   9   1    2.80    0.49
   4  -9  -1    1.83    0.49
  -4  -9   1    3.12    0.51
  -4   9   1    2.51    0.61
  -4   9   1    2.81    0.52
  -4  -9  -1    2.41    0.47
   4   9  -1    2.37    0.45
  -4  -9  -1    2.38    0.44
  -4   9   1    2.96    0.45
  -4  -9  -1    2.37    0.43
  -4  -9  -1    1.97    0.43
   4  -9   1    3.00    0.59
   4   9  -1    1.73    0.44
  -4  -9  -1    2.38    0.43
  -4   9   1    2.84    0.54
  -4  -9  -1    2.62    0.53
   4  -9   1    2.49    0.47
  -4  -9  -1    2.92    0.52
   4  -9   1    2.42    0.49
  -4   9  -3    1.70    0.50
   4   9   3    1.50    0.62
  -4  -9   3    1.18    0.53
   4  -9  -3    1.57    0.61
  -4  -9   3    1.52    0.58
   4  -9  -3    1.16    0.41
  -4   9  -3    1.40    0.59
  -4   9  -3    1.38    0.62
   4  -9  -3    1.18    0.65
  -4  -9  -3    1.28    0.49
  -4  -9  -3    0.53    0.45
  -4  -9  -3    2.11    0.56
   4  -9   3    0.66    0.57
   4   9  -3    0.76    0.50
   4   9  -3    0.43    0.67
  -4   9   3    0.98    0.58
   4  -9  -5    4.48    0.78
  -4   9  -5    0.77    0.97
  -4  -9   5    1.30    0.99
   4   9  -5    1.52    0.78
  -4  -9  -5    3.36    0.71
  -4   9   5    1.72    0.98
   4  -9   5    1.64    1.03
  -4  -9  -5    1.70    0.96
  -4 -10   0   -0.17    0.25
  -4 -10   0    0.18    0.31
  -4  10   0   -0.02    0.30
   4  10   0    0.17    0.35
   4  10   0    0.52    0.30
   4 -10   0    0.66    0.37
   4 -10   0    0.44    0.37
  -4 -10   0   -0.52    0.35
   4 -10   0    0.14    0.32
   4  10   0    0.56    0.41
  -4 -10   0   -0.08    0.29
  -4  10   0   -0.50    0.42
   4 -10   0    0.07    0.39
  -4  10   0    0.26    0.39
  -4 -10   0    0.09    0.34
  -4  10  -2    0.51    0.44
  -4 -10   2    0.98    0.35
  -4  10  -2    0.54    0.52
  -4 -10   2    0.62    0.44
   4 -10  -2    0.49    0.57
  -4  10  -2    0.88    0.53
  -4 -10   2    1.31    0.52
   4  10   2    0.01    0.46
   4 -10  -2    0.66    0.51
   4 -10  -2    0.73    0.45
  -4  10  -2    1.97    0.49
  -4 -10   2    0.94    0.40
   4 -10  -2    0.82    0.44
   4  10  -2    0.88    0.42
  -4 -10  -2    0.67    0.40
  -4 -10  -2    0.44    0.43
   4 -10   2    1.40    0.60
  -4 -10  -2    0.65    0.28
  -4 -10  -2    0.48    0.33
  -4  10   2    0.92    0.47
  -4 -10  -2    0.90    0.47
  -4 -10  -2    0.84    0.27
  -4 -10  -2    0.34    0.38
  -4  10   2    0.80    0.53
  -4  10  -4    0.24    0.74
  -4  10  -4    0.01    0.55
  -4  10  -4    0.24    0.68
   4 -10  -4    0.73    0.60
  -4 -10   4    0.40    0.67
  -4  10   4    0.50    0.68
  -4 -10  -4   -0.09    0.55
  -4 -10  -4   -0.10    0.69
   4 -10   4    1.23    0.85
  -4 -10  -4    0.58    0.51
   4  10  -4    1.30    0.51
  -4 -11   1    9.21    1.42
  -4 -11   1   11.26    1.50
   4 -11  -1   11.55    1.54
   4 -11  -1    9.44    1.35
  -4 -11   1   13.96    1.44
  -4 -11   1   12.30    1.44
  -4  11  -1   11.22    1.49
   4  11   1   10.47    1.49
   4 -11  -1   12.23    1.59
  -4  11  -1   16.80    1.65
   4 -11  -1   13.59    1.44
  -4 -11  -1   11.89    1.48
  -4 -11  -1   11.37    1.48
  -4 -11  -1   11.66    1.37
  -4 -11  -1    9.28    1.36
   4  11  -1   12.61    1.49
  -4  11   1   10.53    1.47
   4 -11   1   11.36    1.50
   4 -11   1   12.08    1.49
  -4  11   1   14.10    1.54
  -4  11   1   11.72    1.42
   4  11  -1   11.28    1.47
  -4 -11  -1   13.84    1.30
  -4  11   1   13.91    1.64
  -4 -11   3    5.14    0.88
   4 -11  -3    4.55    0.94
  -4  11  -3    3.71    0.73
  -4 -11   3    3.84    0.85
   4  11   3    4.09    0.79
  -4  11  -3    4.48    0.91
   4 -11  -3    3.47    0.72
   4 -11  -3    4.54    0.79
  -4 -11  -3    4.63    0.85
  -4 -11  -3    3.69    0.77
  -4 -11  -3    3.40    0.85
   4  11  -3    4.55    0.82
  -4  11   3    4.41    0.95
   4 -11   3    4.68    0.94
  -4 -11   5    1.49    1.05
  -4  11  -5    2.21    0.97
  -4 -11  -5    1.21    1.05
   4 -11   5    3.02    1.10
  -4  11   5    0.47    1.07
   4 -12   0    4.04    0.83
   4  12   0    3.27    0.68
  -4 -12   0    3.25    0.72
  -4  12   0    2.46    0.75
  -4 -12   0    3.14    0.67
   4 -12   0    3.79    0.68
  -4 -12   0    2.95    0.61
  -4  12   0    3.19    0.63
  -4 -12   0    3.52    0.65
  -4 -12   0    3.37    0.66
   4 -12   0    5.15    0.77
   4  12   0    4.26    0.72
  -4  12   0    4.64    0.75
   4 -12  -2    4.19    0.86
  -4  12  -2    2.98    0.69
   4 -12  -2    4.41    0.73
   4 -12  -2    3.77    0.80
  -4 -12   2    3.11    0.74
  -4  12  -2    3.15    0.77
  -4  12  -2    4.54    0.71
  -4 -12   2    2.49    0.68
   4  12   2    3.61    0.75
  -4 -12   2    2.24    0.60
  -4 -12  -2    2.39    0.62
  -4 -12  -2    2.71    0.67
   4 -12   2    3.01    0.76
  -4  12   2    3.45    0.72
  -4 -12  -2    4.32    0.71
  -4 -12  -2    4.37    0.72
   4  12  -2    3.54    0.74
  -4 -12  -2    4.54    0.80
  -4 -12  -2    3.59    0.59
  -4  12   2    1.43    0.72
  -4  12  -4    0.81    0.67
  -4  12  -4    0.95    0.77
  -4  12  -4    1.31    0.91
   4 -12  -4    2.65    0.68
  -4 -12   4    0.29    0.72
  -4 -12   4    0.92    0.82
  -4 -12  -4    1.28    0.76
  -4 -12  -4    0.23    0.68
   4  12  -4    0.05    0.75
  -4 -12  -4    1.58    0.86
   4 -12   4    1.06    0.67
  -4  12   4    0.07    0.94
   4 -13  -1    1.54    0.63
  -4 -13   1    1.30    0.53
   4  13   1    1.91    0.60
  -4 -13   1    1.83    0.52
   4 -13  -1    1.01    0.51
  -4 -13   1    1.17    0.59
   4 -13  -1    1.67    0.60
  -4  13  -1    1.24    0.66
   4  13   1    2.29    0.68
  -4 -13   1    2.57    0.54
  -4  13  -1    1.80    0.60
   4 -13  -1    2.22    0.53
  -4 -13  -1    1.65    0.52
  -4 -13  -1    1.91    0.59
  -4  13   1    2.01    0.65
  -4 -13  -1    2.16    0.54
  -4 -13  -1    2.11    0.54
  -4  13   1    1.94    0.48
  -4 -13  -1    2.10    0.48
   4  13  -1    2.43    0.58
  -4 -13  -1    2.03    0.59
   4 -13   1    1.41    0.56
   4 -13   1    1.52    0.61
  -4  13   1    0.95    0.56
  -4  13   1    1.61    0.68
  -4  13  -3    1.42    0.55
  -4  13  -3    1.17    0.71
  -4 -13   3    1.97    0.79
   4 -13  -3    3.43    0.79
   4 -13  -3    1.28    0.70
  -4 -13   3    0.68    0.68
  -4  13   3    1.77    0.87
  -4 -13  -3    0.48    0.68
  -4 -13  -3    1.64    0.72
  -4 -13  -3    1.64    0.62
   4 -13   3    1.23    0.59
   4  13  -3    1.98    0.64
  -4  14   0    5.58    0.91
  -4 -14   0    7.15    1.00
   4  14   0    6.04    0.96
  -4 -14   0    6.75    1.07
  -4  14   0    5.58    1.09
  -4 -14   0    7.34    0.96
   4  14   0    5.31    1.04
  -4  14   0    6.96    1.05
   4 -14   0    6.75    1.06
   4 -14   0    3.83    0.95
  -4 -14   0    5.70    1.05
   4 -14   0    7.22    0.98
  -4 -14   0    5.79    0.96
  -4  14  -2    0.92    0.64
  -4  14  -2    1.11    0.54
   4 -14  -2    0.59    0.56
  -4 -14   2    0.64    0.60
  -4 -14   2    1.90    0.78
   4 -14  -2    0.27    0.64
  -4 -14  -2    0.04    0.59
  -4 -14  -2    0.82    0.55
   4 -14   2    0.87    0.66
   4 -14   2    0.84    0.79
  -4 -14  -2    0.77    0.53
  -4 -14  -2    0.87    0.41
  -4  14   2    1.50    0.82
  -4 -14   4    0.79    0.88
  -4  14  -4    1.90    0.74
  -4  14  -4    1.07    1.03
  -4 -14   4    2.65    0.84
   4 -14  -4    0.42    0.84
  -4 -14  -4    1.47    0.85
   4  14  -4    2.53    0.85
   4 -14   4   -0.13    0.99
  -4 -14  -4    1.34    0.99
  -4  14   4    1.76    1.03
  -4 -14  -4    2.95    0.80
   4 -15  -1    5.76    0.90
   4 -15  -1    4.67    0.84
   4 -15  -1    5.09    0.98
  -4  15  -1    3.49    1.00
  -4 -15   1    4.66    0.95
   4  15   1    3.93    0.86
  -4 -15   1    5.29    0.84
  -4 -15   1    3.35    0.83
  -4 -15  -1    6.28    0.83
   4 -15   1    4.67    1.03
  -4  15   1    6.07    1.19
  -4 -15  -1    4.71    0.93
  -4 -15  -1    5.19    0.91
   4 -15   1    5.45    0.94
  -4 -15  -1    4.12    0.91
   4  15  -1    5.32    0.90
  -4 -15  -1    4.36    0.88
  -4  15  -3    3.70    1.15
  -4 -15   3    2.06    0.83
   4 -15  -3    3.67    0.93
  -4  15  -3    2.61    0.81
  -4 -15   3    3.51    0.94
  -4 -15  -3    3.77    0.87
  -4  15   3    1.85    0.92
   4 -15   3    2.68    0.96
  -4 -15  -3    2.55    0.93
  -4 -15  -3    2.28    0.75
  -4  16   0    0.31    0.47
  -4 -16   0    0.18    0.49
  -4 -16   0    0.46    0.71
   4  16   0    1.65    0.52
   4 -16   0    0.89    0.62
   4 -16   0    0.38    0.62
  -4  16   0    0.64    0.81
  -4 -16   0    0.61    0.57
   4 -16   0    0.49    0.75
   4 -16  -2    5.76    1.02
  -4 -16   2    3.53    0.97
   4 -16  -2    5.06    1.09
  -4 -16   2    3.20    0.90
  -4  16  -2    2.23    0.78
  -4  16  -2    4.09    1.11
  -4 -16  -2    4.26    0.96
  -4 -16  -2    3.66    0.80
  -4  16   2    4.72    1.18
  -4 -16  -2    3.86    0.77
  -4 -16  -2    4.60    0.93
   4 -16   2    3.14    1.11
  -4 -16   4   -0.02    1.00
  -4  16  -4    2.65    1.01
  -4 -16   4   -0.62    0.93
  -4 -16  -4    1.01    0.85
  -4  16   4    2.88    0.94
   4 -16   4   -0.43    0.99
  -4 -16  -4    0.16    0.92
  -4  17  -1    4.10    0.95
  -4 -17   1    4.75    0.94
  -4 -17   1    5.10    1.09
   4 -17  -1    4.41    0.92
   4 -17  -1    4.77    1.15
  -4  17  -1    5.64    1.27
  -4 -17  -1    4.45    0.93
   4 -17   1    4.65    1.09
  -4 -17  -1    5.96    1.09
  -4 -17  -1    4.47    0.96
  -4  17   1    7.44    1.32
  -4  17  -3    1.25    1.12
   4 -17  -3    2.57    0.78
  -4 -17   3    1.83    1.03
  -4 -17   3    1.59    0.87
  -4  17  -3    1.97    0.80
  -4 -17  -3    2.57    0.89
  -4 -17  -3    1.65    0.94
  -4  17   3    2.06    1.20
   4 -17   3    0.37    1.23
  -4 -17  -3    2.51    0.82
  -4 -18   0    0.47    0.64
  -4 -18   0    0.37    0.63
  -4 -18   0   -0.50    0.61
   4 -18   0   -0.16    0.60
  -4  18   0    0.35    0.91
   4 -18   0    0.37    0.75
   4 -18  -2    1.47    0.86
  -4 -18   2    0.96    0.88
  -4 -18   2    1.91    0.84
  -4  18  -2    1.65    0.77
  -4  18  -2    1.12    1.12
  -4 -18  -2    1.02    0.70
  -4  18   2    1.73    0.89
  -4 -18  -2    0.76    0.82
  -4 -18  -2    1.81    0.73
  -4 -18  -2    1.22    0.67
   4 -18   2    0.59    0.94
  -4  19  -1    0.85    1.11
  -4 -19   1    0.65    0.86
   4 -19  -1    2.03    0.74
   4 -19  -1    0.66    0.95
  -4 -19   1    0.09    0.71
  -4  19   1    0.64    1.01
  -4 -19  -1    1.28    0.75
  -4 -19  -1    0.43    0.75
   4 -19   1   -0.12    0.93
  -4 -19  -1    1.29    0.68
  -4 -19   3   -0.20    1.23
  -4  19  -3    0.79    1.24
   4 -19  -3    1.41    0.92
  -4 -19   3    2.08    0.96
  -4 -19  -3    0.69    0.98
  -4 -19  -3    1.07    0.91
   4 -19   3    1.26    1.38
  -4  19   3    2.99    1.46
  -4 -19  -3    0.01    0.75
  -4  20   0    9.10    1.62
   4 -20   0    7.55    1.54
  -4 -20   0    9.25    1.49
   4 -20   0   10.24    1.44
  -4 -20   0    8.79    1.55
  -4 -20   0   10.94    1.51
  -4 -20   2    0.34    0.99
  -4  20  -2    1.22    1.19
  -4  20  -2    2.08    0.91
  -4 -20   2    1.70    0.88
   4 -20  -2    0.14    0.85
  -4  20   2    1.23    1.21
   4 -20   2    0.28    1.12
  -4 -20  -2    1.71    0.81
  -4 -20  -2    0.17    0.90
  -4 -20  -2    0.76    0.64
  -4 -20  -2   -0.13    0.72
  -4  21  -1   -0.49    1.10
   4 -21  -1   -0.21    0.75
  -4 -21   1   -0.02    0.95
  -4 -21   1    0.67    0.80
  -4 -21  -1    0.07    0.98
  -4 -21  -1    0.59    0.68
  -4  21   1    0.83    1.07
   4 -21   1   -0.66    0.97
  -4 -21  -1    0.34    0.79
  -4  22   0   -0.15    1.19
  -4 -22   0    0.86    0.93
   4 -22   0   -1.95    1.03
  -4 -22   0    0.42    0.80
  -4  22  -2    3.01    1.27
  -4 -22   2    2.47    1.24
  -4 -22   2    3.58    1.18
  -4  22   2    3.32    1.53
  -4 -22  -2    4.05    1.05
   4 -22   2    0.77    1.66
  -4 -22  -2    4.10    1.07
  -4 -23   1    1.61    0.96
  -4 -23   1   -0.44    1.01
  -4  23  -1    0.91    1.17
  -4 -23  -1    0.05    0.87
  -4  23   1    1.38    1.19
  -4 -23  -1   -0.20    0.91
  -4 -23  -1    0.98    1.17
  -4  24   0   -2.16    1.31
  -4 -24   0   -0.17    0.88
  -4 -24   0    0.40    0.96
  -5   0   0    0.46    0.23
  -5   0   0    0.61    0.25
  -5   0  -2    0.53    0.29
  -5   0   2    0.52    0.37
  -5   0   2    0.02    0.24
  -5   0  -2    0.24    0.30
  -5   0   2    1.02    0.30
  -5   0  -2    0.07    0.24
   5   0  -2   -0.20    0.25
   5   0   2    0.41    0.26
   5   0  -2   -0.08    0.20
  -5   0  -2    0.54    0.38
  -5   0  -2    0.14    0.29
   5   0  -2    0.07    0.23
  -5   0  -2    0.32    0.28
  -5   0   2   -0.18    0.23
   5   0   2    0.29    0.28
  -5   0   2   -0.31    0.22
  -5   0   2    0.17    0.27
   5   0  -4    0.13    0.47
  -5   0  -4    0.33    0.67
   5   0   4    0.25    0.68
  -5   0  -4    0.25    0.63
  -5   0  -4    0.23    0.58
  -5   0  -4   -0.56    0.50
  -5   0  -4    0.05    0.48
  -5   0   4   -0.11    0.61
   5   1   1  259.25   26.09
  -5   1  -1  262.35   26.41
  -5   1  -1  267.06   27.49
  -5   1  -1  221.93   26.40
  -5   1  -1  231.00   26.90
  -5  -1   1  264.40   25.70
  -5   1  -1  240.92   25.70
  -5  -1   1  285.19   26.92
  -5   1   1  254.26   27.60
  -5  -1  -1  258.22   28.37
  -5   1   1  311.47   26.82
  -5  -1  -1  281.60   27.62
  -5   1   1  263.90   28.90
  -5  -1  -1  262.25   29.52
   5  -1   1  275.22   28.38
  -5  -1  -1  272.38   26.82
  -5  -1  -1  288.64   28.92
   5  -1   1  260.52   28.04
  -5   1  -3  110.08   11.90
   5   1   3  121.16   11.73
  -5  -1   3  112.23   11.33
   5  -1  -3  102.30   11.55
  -5   1  -3  110.83   11.08
  -5   1  -3  114.75   11.72
  -5   1  -3  120.45   11.60
  -5   1  -3   95.57   12.19
   5  -1  -3  102.01   10.55
  -5   1  -3  113.57   10.55
  -5  -1   3  122.75   11.71
  -5  -1  -3  104.64   11.26
  -5   1   3  108.28   10.71
  -5  -1  -3   93.86    9.98
  -5  -1  -3  117.00   10.96
  -5  -1  -3   96.87   10.48
   5   1  -3  116.67    9.99
  -5  -1  -3   90.78   11.52
   5  -1   3  112.48   11.11
   5   1  -3  117.50   10.94
  -5  -1  -3  105.68   11.11
  -5   1   3   94.97   11.08
  -5   1  -5   31.71    3.49
  -5   1  -5   23.85    2.88
  -5  -1   5   25.09    3.30
   5  -1  -5   28.17    2.93
  -5   1  -5   29.89    3.39
  -5   1  -5   25.16    3.07
  -5  -1  -5   25.35    3.13
  -5  -1  -5   23.74    2.72
   5   1  -5   25.22    2.77
  -5  -1  -5   26.21    3.16
  -5   1   5   21.50    3.13
  -5  -1  -5   29.50    2.97
  -5   2   0  116.48   11.99
  -5  -2   0  112.78   11.99
  -5   2   0   97.14   12.24
  -5  -2   0  123.35   11.46
  -5   2   0  114.10   11.46
   5   2   2  137.56   13.65
  -5   2  -2  144.45   14.07
  -5   2  -2  145.30   14.41
  -5  -2   2  126.39   13.76
   5  -2  -2  124.11   12.43
  -5   2  -2  129.24   13.80
   5   2   2  123.72   13.79
   5  -2  -2  132.66   13.78
  -5   2  -2  116.43   13.04
  -5  -2   2  119.03   13.59
  -5  -2   2  143.41   13.02
   5  -2  -2  146.88   13.63
  -5  -2   2  130.94   13.40
  -5  -2   2  129.92   13.77
  -5  -2  -2  133.68   14.43
   5  -2   2  133.07   14.87
  -5   2   2  158.31   14.68
   5   2  -2  131.42   14.65
  -5  -2  -2  128.43   15.12
   5   2  -2  143.88   13.39
  -5  -2  -2  156.26   14.06
   5   2  -2  137.79   14.83
   5  -2   2  129.04   14.68
  -5   2   2  165.69   14.87
  -5  -2  -2  158.15   13.41
  -5   2   2  131.38   14.42
  -5  -2  -2  128.38   14.86
  -5   2   2  145.61   15.15
  -5  -2  -2  153.47   14.68
  -5   2  -4   45.78    4.57
  -5   2  -4   44.49    4.31
  -5   2  -4   42.38    4.84
  -5  -2   4   42.67    4.80
   5  -2  -4   43.28    4.31
  -5  -2  -4   33.25    4.06
  -5  -2  -4   29.09    3.88
  -5  -2  -4   34.06    3.52
  -5   2   4   33.87    3.95
  -5  -2  -4   39.69    4.00
   5   2  -4   39.09    3.53
   5  -2   4   39.56    3.98
  -5   3  -1   12.60    1.48
   5  -3  -1   14.03    1.46
  -5   3  -1   13.51    1.50
   5  -3  -1   16.65    1.51
   5   3   1   12.68    1.47
  -5  -3   1   10.57    1.56
  -5   3  -1   14.37    1.63
   5   3   1   14.75    1.49
  -5   3  -1   14.13    1.58
  -5  -3   1   11.36    1.47
  -5  -3  -1   15.95    1.71
  -5   3   1   13.22    1.57
  -5  -3  -1   15.33    1.59
  -5  -3  -1   16.75    1.57
  -5  -3  -1   15.89    1.60
  -5  -3  -1   14.52    1.59
  -5  -3  -1   17.08    1.57
  -5   3   1   12.88    1.57
  -5   3   1   13.28    1.52
   5  -3   1   12.30    1.60
  -5   3   1   14.44    1.61
  -5  -3  -1   11.65    1.64
  -5  -3  -1   15.16    1.50
  -5   3   1   15.25    1.66
   5  -3  -3    0.60    0.35
  -5  -3   3   -0.14    0.41
  -5   3  -3   -0.12    0.43
   5   3   3    0.26    0.39
  -5   3  -3    0.59    0.58
  -5   3  -3    0.19    0.36
   5  -3  -3    0.19    0.40
  -5  -3   3    0.90    0.35
  -5   3  -3    0.00    0.34
  -5   3  -3    0.04    0.33
  -5  -3  -3    0.42    0.45
  -5  -3  -3    0.48    0.32
  -5  -3  -3   -0.27    0.36
  -5   3   3    0.63    0.50
   5  -3   3    1.25    0.52
   5   3  -3    0.45    0.35
  -5  -3  -3    0.19    0.36
  -5  -3  -3   -0.28    0.40
   5   3  -3    0.01    0.42
  -5  -3  -3   -0.20    0.37
   5  -3  -5    0.59    0.70
  -5   3  -5    1.48    0.72
  -5  -3   5    1.45    0.95
  -5   3  -5    1.33    0.68
  -5   3  -5    0.71    0.90
  -5   3  -5    1.19    0.91
  -5  -3  -5    0.33    0.84
  -5  -3  -5   -0.67    0.76
  -5  -3  -5    0.38    0.74
  -5   3   5   -0.08    0.99
   5  -4   0  513.66   49.70
  -5  -4   0  519.84   48.35
  -5   4   0  500.07   51.70
  -5   4   0  440.64   49.72
   5  -4   0  419.29   49.13
   5  -4   0  485.11   49.14
   5  -4   0  455.01   44.90
  -5   4   0  520.30   49.13
  -5   4   0  452.25   49.72
   5  -4  -2  114.15   12.24
   5  -4  -2  135.24   12.98
  -5  -4   2  128.57   12.95
   5  -4  -2  111.74   12.81
  -5   4  -2  126.74   12.84
   5  -4  -2  127.95   11.70
  -5   4  -2  122.64   11.69
   5  -4  -2  131.66   12.82
  -5  -4   2  125.78   12.79
  -5  -4   2  109.29   12.59
  -5  -4   2  130.28   12.95
  -5   4   2  137.85   14.20
   5   4  -2  130.73   12.95
  -5  -4  -2  153.39   14.63
  -5   4   2  149.91   14.39
  -5  -4  -2  131.10   13.96
   5   4  -2  146.21   14.34
   5  -4   2  149.40   14.39
  -5  -4  -2  123.75   14.19
  -5  -4  -2  124.96   14.93
  -5  -4  -2  149.47   14.39
  -5   4   2  139.70   13.58
  -5   4   2  137.23   14.64
   5  -4   2  114.87   14.19
  -5   4  -4   48.16    5.49
  -5   4  -4   56.44    5.85
  -5   4  -4   51.10    5.21
   5   4   4   60.05    5.93
   5  -4  -4   49.31    5.23
  -5  -4   4   52.95    5.80
  -5   4  -4   59.82    6.19
  -5  -4  -4   53.25    5.70
  -5  -4  -4   48.53    5.23
  -5  -4  -4   58.53    5.59
  -5  -4  -4   51.73    4.98
   5  -4   4   45.29    5.54
   5   4  -4   52.77    4.97
  -5   4   4   44.90    5.54
  -5   5  -1  116.59   11.91
  -5   5  -1  117.48   13.76
  -5   5  -1  143.91   13.07
   5  -5  -1  118.99   13.05
  -5  -5   1  138.41   13.49
   5  -5  -1  131.72   13.21
  -5   5  -1  128.12   11.89
  -5  -5   1  113.37   13.16
  -5  -5   1  137.14   12.85
  -5   5  -1  119.79   13.20
  -5   5   1  105.91   11.84
   5  -5   1  124.53   12.53
  -5  -5  -1  109.02   12.34
  -5  -5  -1  135.88   12.51
  -5   5   1  123.71   12.38
   5  -5  -3   81.77    7.84
  -5  -5   3   85.01    8.41
  -5   5  -3   76.81    8.23
   5  -5  -3   87.33    8.59
  -5   5  -3   79.51    9.12
  -5   5  -3   73.39    7.82
   5   5   3   70.60    8.70
  -5   5  -3   86.31    8.71
  -5  -5   3   88.89    8.69
  -5   5  -3   91.73    8.63
  -5  -5  -3   89.63    8.93
  -5  -5  -3   87.28    8.71
  -5  -5  -3   87.21    7.76
  -5   5   3   91.25    8.65
   5  -5   3   83.89    8.64
   5   5  -3   73.24    7.74
  -5  -5  -3   68.03    8.59
  -5  -5  -3   74.61    8.14
   5   5  -3   77.03    8.54
  -5   5  -5   15.04    2.27
  -5   5  -5   12.72    1.97
  -5  -5   5   12.01    1.88
  -5   5  -5   13.13    1.70
   5  -5  -5   12.53    1.81
  -5   5  -5   15.26    1.89
  -5   5   5   12.72    1.94
  -5  -5  -5   13.12    1.57
  -5  -5  -5   12.03    1.76
  -5  -5  -5   14.97    1.99
   5  -6   0    1.96    0.39
  -5   6   0    1.38    0.38
  -5  -6   0    1.39    0.36
   5   6   0    1.44    0.30
   5  -6   0    1.78    0.42
  -5   6   0    2.19    0.45
   5  -6   0    1.17    0.32
  -5  -6   0    1.69    0.35
   5   6   0    1.27    0.31
  -5   6   0    1.71    0.40
   5  -6   0    1.82    0.39
  -5   6   0    1.11    0.36
  -5   6   0    1.23    0.32
  -5  -6   0    1.87    0.29
  -5  -6   2   32.96    3.36
   5  -6  -2   32.38    3.44
  -5   6  -2   34.44    3.47
  -5  -6   2   29.56    3.36
  -5   6  -2   34.55    3.46
  -5  -6   2   32.28    3.42
   5  -6  -2   29.46    3.45
  -5   6  -2   30.49    3.09
   5   6   2   32.15    3.46
   5  -6  -2   28.83    3.12
  -5   6  -2   36.11    3.72
   5   6  -2   39.50    3.61
  -5  -6  -2   38.55    3.61
  -5  -6  -2   33.38    3.53
  -5  -6  -2   27.83    3.76
  -5  -6  -2   39.28    3.29
  -5   6   2   35.31    3.62
  -5  -6  -2   29.67    3.64
  -5  -6  -2   27.93    3.66
   5  -6   2   32.53    3.67
  -5  -6  -2   34.28    3.45
  -5   6   2   33.38    3.67
  -5   6   2   33.37    3.70
  -5  -6  -2   36.38    3.61
  -5   6  -4    2.71    0.68
  -5   6  -4    3.15    0.83
  -5  -6   4    3.97    0.86
   5  -6  -4    3.67    0.83
  -5   6  -4    2.56    0.83
   5  -6   4    3.30    0.89
  -5  -6  -4    3.48    0.77
  -5  -6  -4    2.93    0.82
  -5   6   4    3.23    0.88
  -5  -6  -4    2.50    0.69
   5   6  -4    2.39    0.66
  -5   7  -1  238.32   24.37
  -5  -7   1  228.30   24.32
  -5  -7   1  241.62   23.69
   5  -7  -1  231.58   24.38
  -5   7  -1  233.38   21.97
   5  -7  -1  212.98   24.09
  -5  -7   1  245.10   24.36
   5  -7  -1  201.72   21.98
  -5   7  -1  244.97   24.10
  -5   7  -1  261.00   25.38
  -5  -7  -1  244.96   22.38
  -5  -7  -1  193.76   22.66
  -5   7   1  227.37   21.47
  -5   7   1  220.31   22.72
  -5  -7  -1  210.36   23.05
  -5  -7  -1  236.04   22.04
   5  -7   1  192.72   22.40
   5   7  -1  184.85   22.37
  -5   7   1  197.64   23.05
   5  -7   1  230.96   22.69
  -5   7   1  242.11   20.43
   5   7  -1  228.42   22.63
  -5   7  -3   39.56    4.38
   5  -7  -3   37.62    3.94
   5  -7  -3   44.29    4.34
  -5   7  -3   31.56    4.12
  -5   7  -3   43.83    3.93
  -5  -7   3   40.43    4.22
   5   7   3   48.69    4.45
  -5   7  -3   40.00    4.37
  -5  -7   3   36.62    4.34
  -5   7   3   36.92    4.25
  -5  -7  -3   41.00    4.33
  -5  -7  -3   33.90    4.13
   5   7  -3   39.54    3.79
  -5  -7  -3   37.38    3.97
   5  -7   3   33.40    4.21
  -5  -7  -3   40.23    4.24
  -5  -7  -3   47.07    3.82
  -5   7  -5   24.14    3.41
  -5   7  -5   22.60    2.70
  -5   7  -5   24.55    2.97
  -5  -7   5   23.48    3.01
   5  -7  -5   23.82    2.74
  -5   7  -5   23.38    3.01
  -5   7   5   28.15    3.30
  -5  -7  -5   23.26    2.89
  -5  -7  -5   27.92    3.16
  -5  -7  -5   21.12    2.66
   5   8   0   60.86    6.80
  -5   8   0   64.80    7.17
  -5  -8   0   63.98    6.88
  -5   8   0   57.27    6.19
   5  -8   0   55.89    6.90
   5  -8   0   72.51    6.86
  -5  -8   0   63.26    6.79
   5  -8   0   75.93    6.28
   5   8   0   74.84    6.82
   5   8   0   60.72    6.90
   5  -8   0   69.87    6.87
  -5  -8   0   60.96    7.03
  -5   8   0   62.26    6.95
  -5   8   0   76.01    6.87
   5  -8  -2  147.92   13.35
  -5   8  -2  131.18   13.47
  -5   8  -2  119.18   13.32
  -5  -8   2  118.07   13.42
  -5  -8   2  118.10   13.26
   5  -8  -2  123.82   13.46
  -5  -8   2  127.39   13.08
   5  -8  -2  139.15   12.16
  -5   8  -2  141.19   12.14
  -5  -8   2  119.65   13.24
  -5  -8  -2  139.18   12.80
  -5  -8  -2  115.80   12.23
  -5  -8  -2  109.97   12.45
  -5   8   2  113.81   12.47
   5   8  -2  135.81   12.48
  -5   8   2  116.15   12.80
  -5  -8  -2  116.65   11.92
  -5  -8  -2  110.55   11.37
  -5  -8  -2  100.24   12.44
  -5  -8  -2  139.20   12.64
   5  -8   2  124.94   12.65
  -5   8   2  122.43   12.64
   5  -8  -4   20.08    2.29
  -5   8  -4   21.00    2.19
  -5  -8   4   24.84    2.54
  -5   8  -4   18.76    2.50
  -5   8  -4   15.90    2.31
   5   8  -4   21.74    2.33
   5  -8   4   23.08    2.63
  -5  -8  -4   17.10    2.55
  -5  -8  -4   22.50    2.29
  -5  -8  -4   23.00    2.43
  -5   8   4   17.86    2.60
  -5  -9   1   13.69    1.57
  -5  -9   1   12.33    1.55
  -5  -9   1   12.75    1.52
  -5  -9   1   12.43    1.54
  -5   9  -1   17.09    1.67
  -5   9  -1   18.07    1.81
  -5   9  -1   16.72    1.68
   5   9   1   12.58    1.54
   5   9   1   11.26    1.57
  -5   9   1   17.71    2.03
  -5  -9  -1   14.75    1.87
  -5   9   1   16.80    1.94
   5   9  -1   14.61    1.86
   5   9  -1   16.92    1.85
  -5  -9  -1   17.55    1.89
  -5   9   1   16.47    1.65
  -5  -9  -1   17.25    1.78
  -5  -9  -1   16.05    1.81
   5  -9   1   14.31    1.90
  -5  -9  -1   20.76    1.92
  -5  -9  -1   14.72    1.82
  -5   9   1   17.75    1.91
   5  -9  -3   31.88    3.51
  -5   9  -3   30.49    3.33
  -5  -9   3   32.47    3.37
  -5  -9   3   27.46    3.44
  -5   9  -3   32.24    3.12
  -5   9  -3   32.59    3.52
  -5  -9  -3   27.95    3.05
   5  -9   3   26.97    3.25
   5   9  -3   29.30    2.93
  -5  -9  -3   32.05    2.93
  -5   9   3   36.72    3.34
  -5  -9  -3   22.03    3.20
  -5  -9   5    0.93    0.89
  -5   9  -5    2.61    1.10
  -5   9  -5    1.38    1.04
  -5  -9  -5    3.05    1.05
  -5  -9  -5    1.07    0.81
  -5   9   5    0.85    0.88
  -5  10   0  234.96   28.08
  -5 -10   0  245.20   28.05
  -5  10   0  298.44   27.76
  -5  10   0  285.75   28.53
   5  10   0  224.61   27.69
   5 -10   0  273.04   28.08
  -5 -10   0  275.97   26.51
   5 -10   0  302.40   25.36
  -5  10   0  254.15   29.12
   5  10   0  257.10   27.70
   5 -10   0  297.07   27.75
  -5 -10   0  250.11   27.69
  -5 -10   0  300.64   27.28
  -5  10  -2  100.19    9.59
  -5  10  -2   84.50    9.45
   5 -10  -2  107.49    9.52
  -5  10  -2   81.69    8.59
  -5 -10   2   80.23    9.51
   5  10   2   91.89    9.55
  -5  10  -2   93.90    9.57
   5 -10  -2   94.81    8.63
   5 -10  -2   88.97    9.55
  -5 -10   2   86.58    9.38
  -5 -10   2   86.81    9.28
  -5 -10  -2  100.91    9.30
  -5  10   2   88.38    9.70
   5  10  -2   99.26    9.70
  -5 -10  -2   84.23    9.91
  -5 -10  -2   96.34    9.50
  -5 -10  -2   92.19    9.68
  -5  10   2   80.78    9.84
   5 -10   2   96.79    9.87
  -5 -10  -2   98.83    9.71
   5 -10  -4   52.05    5.29
  -5 -10   4   49.74    5.82
  -5  10  -4   58.87    5.62
  -5  10  -4   56.63    5.91
  -5  10  -4   50.18    5.23
  -5 -10  -4   38.92    4.79
  -5 -10  -4   48.60    4.58
  -5 -10  -4   51.29    5.17
  -5  10   4   49.01    5.22
   5 -10   4   44.11    5.15
  -5 -11   1   34.86    3.92
  -5  11  -1   44.20    4.06
  -5 -11   1   38.75    4.01
   5 -11  -1   44.80    4.12
  -5 -11   1   33.56    3.92
  -5 -11   1   32.90    3.93
   5 -11  -1   36.18    3.66
   5 -11  -1   32.21    4.04
   5  11   1   37.71    4.06
  -5  11  -1   38.93    4.25
  -5 -11  -1   39.67    3.51
   5 -11   1   37.49    3.71
  -5  11   1   33.19    3.70
  -5  11   1   26.83    3.76
   5  11  -1   41.46    3.71
  -5  11   1   28.32    3.71
  -5  11   1   31.90    3.68
  -5 -11   3   31.70    3.64
  -5  11  -3   28.85    3.28
  -5  11  -3   36.44    3.74
   5 -11  -3   27.81    3.29
  -5 -11   3   40.94    3.62
  -5 -11  -3   31.76    3.59
  -5  11   3   39.31    4.09
  -5 -11  -3   39.23    3.82
   5  11  -3   38.93    3.65
  -5 -11  -3   27.86    4.00
   5 -11   3   40.69    4.08
  -5  11  -5    4.38    1.08
  -5 -11   5    4.27    1.17
  -5 -11  -5    3.09    1.09
  -5 -11  -5    2.57    1.05
  -5  11   5    3.35    1.35
  -5  12   0    0.55    0.44
  -5 -12   0    0.67    0.55
   5 -12   0    0.73    0.54
  -5  12   0    0.26    0.47
  -5  12   0   -0.14    0.60
  -5 -12   0    0.18    0.40
  -5 -12   0    0.34    0.40
   5  12   0    0.59    0.38
  -5 -12   0    0.33    0.40
   5 -12   0    0.13    0.44
  -5  12   0    0.05    0.43
   5 -12   0    0.97    0.47
  -5 -12   0    0.33    0.39
  -5  12  -2   23.26    3.16
  -5 -12   2   35.17    3.21
  -5  12  -2   31.06    3.20
   5 -12  -2   28.50    3.18
  -5  12  -2   25.12    2.80
   5 -12  -2   34.06    2.90
  -5 -12   2   24.32    3.02
  -5 -12   2   29.06    3.09
   5 -12  -2   22.29    3.14
  -5 -12  -2   31.93    3.08
  -5 -12  -2   31.85    2.98
  -5 -12  -2   24.14    3.11
  -5 -12  -2   22.47    2.94
   5 -12   2   35.75    3.32
  -5  12   2   20.62    3.17
  -5 -12  -2   31.10    2.81
  -5  12  -4    3.99    1.19
  -5  12  -4    7.12    1.24
  -5 -12   4    6.40    0.96
  -5  12  -4    5.50    0.99
  -5 -12   4    6.56    1.20
   5 -12  -4    5.76    0.97
  -5 -12  -4    6.95    1.14
   5 -12   4    7.36    1.39
  -5 -12  -4    5.60    1.23
  -5 -12  -4    5.76    1.15
  -5  12   4    9.90    1.53
  -5  13  -1  128.24   14.04
   5 -13  -1  135.90   12.66
   5 -13  -1  132.54   13.91
  -5 -13   1  143.19   13.64
  -5  13  -1  126.34   14.56
  -5 -13   1  131.20   13.79
   5 -13  -1  133.22   14.04
  -5 -13  -1  158.28   15.66
   5  13  -1  139.18   15.95
  -5  13   1  143.86   15.94
  -5  13   1  167.30   16.22
   5 -13   1  155.84   16.14
  -5  13   1  149.94   15.96
  -5  13   1  164.54   16.36
  -5 -13  -1  165.96   15.93
   5 -13   1  152.45   15.95
  -5 -13  -1  136.09   16.10
  -5 -13  -1  155.38   15.23
  -5 -13   3   42.19    5.44
   5 -13  -3   58.49    5.13
  -5  13  -3   48.23    5.66
  -5  13  -3   53.63    5.06
  -5 -13   3   54.47    5.62
   5 -13   3   63.46    5.83
  -5  13   3   47.26    5.77
  -5 -13  -3   53.51    5.14
  -5 -13  -3   51.49    5.73
  -5 -13  -3   46.47    5.37
  -5 -14   0    3.90    0.74
   5  14   0    3.86    0.74
  -5  14   0    4.65    1.00
   5 -14   0    4.58    0.92
  -5 -14   0    3.44    0.85
  -5 -14   0    3.92    0.78
  -5  14   0    4.52    0.81
  -5 -14   0    4.31    0.80
  -5  14   0    3.92    0.78
  -5  14   0    4.47    0.81
   5 -14   0    4.20    0.89
   5 -14   0    4.99    0.83
  -5  14  -2   38.47    3.29
  -5 -14   2   29.97    3.63
   5 -14  -2   29.64    3.58
   5 -14  -2   34.46    3.33
  -5 -14   2   32.81    3.57
  -5  14  -2   26.84    3.67
  -5 -14  -2   38.73    3.64
  -5 -14  -2   40.49    4.11
  -5  14   2   29.61    4.17
   5 -14   2   39.13    4.11
  -5 -14  -2   35.77    3.86
  -5 -14  -2   36.02    3.91
   5 -14   2   35.50    4.15
  -5 -14   4   10.73    1.57
   5 -14  -4    7.58    1.39
  -5  14  -4    9.77    1.68
  -5  14  -4    7.04    1.22
  -5 -14   4    8.25    1.40
  -5  14   4   12.29    1.90
  -5 -14  -4   10.37    1.54
  -5 -14  -4    8.32    1.29
  -5 -14  -4    8.29    1.55
  -5  15  -1   26.29    2.85
   5 -15  -1   21.26    2.45
  -5 -15   1   17.21    2.59
   5 -15  -1   25.66    2.72
  -5 -15   1   21.55    2.71
  -5 -15   1   22.14    2.58
  -5  15  -1   27.15    2.89
  -5 -15  -1   27.54    2.93
  -5 -15  -1   31.96    2.85
   5 -15   1   22.41    2.85
  -5 -15  -1   25.09    2.73
   5 -15   1   21.91    2.94
  -5  15   1   19.90    2.97
  -5  15  -3   19.09    2.46
   5 -15  -3   21.95    2.61
  -5  15  -3   20.39    2.84
  -5 -15   3   26.79    2.89
  -5 -15   3   25.16    2.78
  -5 -15  -3   19.97    2.42
  -5 -15  -3   17.75    2.21
   5 -15   3   19.68    2.60
  -5  15   3   21.30    2.79
  -5 -15  -3   22.63    2.63
  -5 -16   0  117.07   12.24
  -5 -16   0  104.64   11.53
  -5  16   0  115.14   12.39
   5 -16   0  122.96   12.13
   5 -16   0  113.33   11.05
   5 -16   0  126.64   12.31
  -5 -16   0  110.06   11.90
  -5  16  -2   40.87    4.10
  -5 -16   2   41.65    4.47
  -5 -16   2   47.53    4.65
   5 -16  -2   32.67    4.13
  -5 -16  -2   45.24    4.10
  -5 -16  -2   35.72    4.60
  -5 -16  -2   41.96    4.38
  -5  16   2   44.72    4.82
   5 -16   2   38.87    4.71
  -5 -16   4   16.11    2.39
  -5  16  -4   21.44    2.75
  -5 -16   4   18.86    2.55
  -5 -16  -4   18.82    2.45
  -5 -16  -4   18.16    2.53
  -5  16   4   18.11    2.64
   5 -17  -1   11.22    1.47
  -5  17  -1   13.33    1.75
  -5  17  -1   12.05    1.73
  -5 -17   1    7.73    1.46
  -5 -17   1   10.79    1.59
  -5 -17  -1   10.16    1.45
  -5 -17  -1    7.43    1.26
   5 -17   1    9.27    1.52
  -5 -17  -1   12.60    1.48
  -5  17   1    7.64    1.47
  -5  17  -3   17.17    2.46
  -5 -17   3   14.70    2.22
  -5  17  -3   16.56    2.02
  -5 -17   3   17.50    2.37
   5 -17  -3   19.54    2.15
  -5 -17  -3   18.81    2.50
  -5 -17  -3   17.08    2.32
  -5 -17  -3   16.95    2.12
  -5  17   3   20.84    2.73
  -5  18   0   20.80    2.54
   5 -18   0   18.88    2.62
   5 -18   0   19.80    2.36
  -5 -18   0   19.39    2.61
  -5 -18   0   20.75    2.55
  -5  18   0   22.42    2.80
  -5 -18   0   23.48    2.48
  -5  18  -2   35.45    3.64
  -5  18  -2   20.15    3.33
  -5 -18   2   25.14    3.26
   5 -18  -2   29.61    3.11
  -5  18  -2   29.81    3.03
  -5 -18   2   26.84    3.45
  -5 -18  -2   33.44    3.30
  -5 -18  -2   30.23    2.97
   5 -18   2   29.46    3.66
  -5 -18  -2   30.49    3.27
  -5 -18  -2   26.04    3.40
  -5  18   2   21.02    3.49
  -5 -19   1   53.40    6.42
  -5 -19   1   60.60    6.61
  -5  19  -1   64.96    6.77
   5 -19  -1   62.56    5.96
   5 -19   1   61.98    6.30
  -5  19   1   47.03    6.26
  -5 -19  -1   54.93    5.85
  -5 -19  -1   50.55    6.18
  -5 -19  -1   67.73    6.08
  -5 -19   3   16.16    2.06
  -5 -19   3   10.63    1.96
  -5  19  -3   14.90    2.36
  -5  19  -3   11.91    1.98
  -5 -19  -3   17.67    1.86
  -5 -19  -3   13.21    2.11
  -5 -19  -3   13.54    1.93
  -5  19   3   12.36    2.37
  -5  20   0    2.66    1.24
  -5 -20   0    3.36    0.90
  -5 -20   0    1.80    0.97
   5 -20   0    2.35    0.94
  -5 -20   0    2.22    0.94
  -5  20  -2    2.49    1.02
  -5 -20   2    2.81    1.34
   5 -20  -2    2.66    1.05
  -5  20  -2    2.91    1.07
  -5  20  -2    6.37    1.09
  -5 -20   2    3.73    1.11
  -5  20   2    2.40    1.22
  -5 -20  -2    3.53    0.94
  -5 -20  -2    2.29    0.95
  -5 -20  -2    3.71    1.11
  -5 -21   1   11.07    1.88
   5 -21  -1   12.25    1.73
  -5 -21   1   12.00    1.85
  -5  21  -1   16.54    2.18
  -5 -21  -1   10.48    1.66
  -5 -21  -1   13.82    1.95
  -5  21   1   13.21    2.09
  -5 -21  -1   13.70    1.86
  -5 -22   0   42.73    5.22
  -5 -22   0   46.91    5.36
  -5  22   0   53.04    5.61
  -5 -22   2   24.75    3.39
  -5 -22   2   23.89    3.14
  -5  22  -2   23.36    3.18
  -5 -22  -2   25.13    2.81
  -5 -22  -2   19.01    2.81
  -5  22   2   21.63    2.99
  -5 -23   1    0.89    0.98
  -5 -23   1    1.28    1.08
  -5  23  -1    1.04    1.11
  -5  23   1   -0.27    1.23
  -5 -23  -1    0.22    1.02
  -5 -23  -1    0.28    0.91
  -5 -23  -1   -0.37    0.88
  -6   0   0  280.37   24.88
  -6   0   0  211.14   26.02
   6   0   2  290.70   29.82
  -6   0   2  274.49   29.79
  -6   0  -2  313.88   31.04
  -6   0  -2  285.38   29.47
   6   0   2  292.15   29.50
  -6   0  -2  291.98   29.82
  -6   0   2  298.56   28.99
  -6   0   2  277.74   29.78
   6   0  -2  288.46   26.89
  -6   0  -2  270.80   26.89
   6   0  -2  300.88   29.44
  -6   0  -2  251.95   30.36
  -6   0  -4   74.56    8.29
  -6   0  -4   85.66    7.85
  -6   0   4   80.31    8.27
  -6   0  -4   80.83    7.43
  -6   0  -4   74.65    8.36
  -6   0  -4   67.36    8.57
   6   1   1   32.13    3.15
  -6   1  -1   30.48    3.12
  -6   1  -1   30.75    3.35
  -6  -1   1   29.78    3.12
  -6   1  -1   23.90    3.10
  -6   1  -1   29.74    3.28
  -6   1  -1   30.51    3.16
  -6   1  -1   29.39    3.15
  -6  -1   1   29.94    3.27
  -6  -1  -1   34.32    3.36
  -6   1   1   37.93    3.32
   6  -1   1   31.83    3.35
  -6   1   1   37.21    3.49
   6  -1   1   26.33    3.31
  -6  -1  -1   30.20    3.17
  -6  -1  -1   30.05    3.35
  -6   1   1   31.10    3.15
  -6  -1  -1   29.22    3.46
  -6  -1  -1   31.20    3.55
  -6  -1  -1   30.89    3.31
  -6  -1   3   24.92    3.50
  -6   1  -3   33.46    3.36
  -6   1  -3   39.68    3.19
  -6   1  -3   31.22    3.72
  -6   1  -3   29.54    3.50
  -6  -1   3   29.20    3.38
  -6   1  -3   37.28    3.63
  -6   1  -3   32.11    3.55
   6   1   3   30.80    3.55
   6  -1  -3   35.34    3.18
  -6  -1  -3   32.08    3.40
  -6  -1  -3   33.41    3.17
  -6  -1  -3   28.28    3.27
   6   1  -3   35.55    2.99
   6  -1   3   25.24    3.32
  -6  -1  -3   26.32    2.96
  -6  -1  -3   36.96    3.39
  -6   1   3   25.01    3.31
  -6   1   3   30.74    3.17
  -6   1  -5    9.12    1.36
  -6   1  -5    9.58    1.63
  -6  -1   5   11.03    1.67
  -6   1  -5    7.82    1.47
  -6   1  -5    9.95    1.39
  -6  -1  -5    8.98    1.45
  -6  -1  -5    7.79    1.12
  -6   1   5    6.95    1.45
  -6  -1  -5    9.59    1.56
  -6  -1  -5    9.22    1.48
  -6  -2   0  147.66   14.60
  -6   2   0  142.00   14.91
  -6  -2   0  125.26   13.94
  -6   2   0  131.87   14.59
  -6   2   0  139.10   13.94
  -6   2  -2   40.76    4.53
  -6   2  -2   44.47    4.78
  -6   2  -2   44.27    4.07
  -6   2  -2   40.47    4.64
   6  -2  -2   42.56    4.06
  -6  -2   2   40.64    4.40
  -6   2  -2   44.46    4.49
   6   2   2   48.65    4.55
  -6   2  -2   40.26    4.05
   6  -2  -2   45.16    4.46
  -6  -2   2   40.76    4.49
  -6  -2   2   38.42    4.24
  -6   2   2   41.79    4.44
  -6  -2  -2   49.45    4.68
   6  -2   2   38.01    4.45
  -6   2   2   43.82    4.58
  -6  -2  -2   38.63    4.20
   6   2  -2   45.28    4.36
  -6  -2  -2   34.22    4.53
  -6  -2  -2   42.88    4.33
  -6  -2  -2   48.68    4.40
  -6   2   2   37.32    4.31
  -6   2   2   45.51    4.19
   6   2  -2   43.31    3.98
  -6  -2  -2   33.97    4.44
  -6   2  -4   27.42    3.06
  -6   2  -4   19.02    2.80
   6  -2  -4   24.16    2.50
  -6   2  -4   28.20    2.73
  -6   2  -4   26.66    2.85
  -6  -2   4   19.06    2.78
  -6   2  -4   24.86    2.50
  -6  -2  -4   31.76    3.38
  -6  -2  -4   22.79    3.04
  -6  -2  -4   31.06    3.24
  -6   2   4   26.06    3.26
  -6  -2  -4   28.86    3.29
  -6  -2  -4   27.34    2.88
   6  -3  -1  269.49   26.19
   6   3   1  241.41   26.50
  -6   3  -1  230.00   27.03
   6  -3  -1  269.17   23.93
  -6  -3   1  222.06   27.02
  -6   3  -1  276.45   27.63
   6   3   1  267.29   26.20
  -6  -3   1  219.37   25.80
  -6   3  -1  280.74   26.52
  -6   3  -1  270.44   26.21
  -6  -3  -1  269.27   28.73
  -6   3   1  268.06   27.18
  -6   3   1  267.55   27.98
  -6  -3  -1  290.79   27.17
   6  -3   1  291.40   28.41
   6  -3   1  257.07   28.74
  -6  -3  -1  290.94   29.93
  -6   3   1  287.14   29.29
  -6  -3  -1  304.11   29.30
  -6  -3  -1  237.64   27.97
  -6   3  -3  122.00   12.15
  -6   3  -3  102.66   11.47
  -6   3  -3  106.48   10.43
   6  -3  -3  108.86   10.45
  -6   3  -3  118.25   11.83
  -6  -3   3  105.09   11.56
  -6  -3  -3  105.00   11.51
  -6  -3  -3   94.54   12.12
  -6  -3  -3  112.89   11.70
   6  -3   3  122.82   11.72
   6   3  -3  120.60   10.52
  -6   3  -5   21.78    2.37
  -6   3  -5   23.26    2.85
  -6   3  -5   17.62    2.78
  -6   3  -5   23.06    2.61
  -6  -3   5   19.59    2.72
  -6   3  -5   19.43    2.58
  -6  -3  -5   20.09    2.55
  -6   3   5   19.53    2.65
  -6  -3  -5   20.30    2.41
  -6  -3  -5   16.34    2.07
  -6   4   0   27.67    3.03
   6  -4   0   27.30    2.60
   6  -4   0   27.57    2.83
  -6   4   0   24.03    2.85
   6  -4   0   32.28    2.84
   6  -4   0   26.08    2.83
  -6   4   0   29.14    2.97
  -6  -4   0   23.32    2.80
  -6   4   0   22.52    2.84
   6   4   2   23.70    2.71
  -6   4  -2   20.22    2.68
   6  -4  -2   26.71    2.67
  -6  -4   2   27.18    2.68
  -6   4  -2   22.17    2.41
  -6   4  -2   24.37    2.72
   6  -4  -2   29.35    2.45
  -6   4  -2   27.49    2.94
  -6   4  -2   26.43    2.82
   6  -4  -2   21.87    2.66
  -6  -4   2   24.04    2.64
  -6  -4  -2   26.60    2.56
   6  -4   2   21.37    2.60
  -6  -4  -2   19.15    2.45
  -6  -4  -2   23.19    2.53
  -6   4   2   25.65    2.69
  -6  -4  -2   24.45    2.73
  -6  -4  -2   19.83    2.63
   6   4  -2   27.72    2.56
  -6   4   2   26.44    2.57
  -6  -4  -2   22.31    2.60
   6   4  -2   24.36    2.32
  -6   4  -4   26.42    2.80
   6  -4  -4   23.00    2.47
  -6   4  -4   24.77    2.77
  -6   4  -4   21.28    2.39
  -6   4  -4   21.22    2.60
  -6  -4   4   25.45    2.75
  -6   4  -4   18.94    2.91
  -6  -4  -4   15.84    1.96
  -6  -4  -4   20.84    2.36
  -6  -4  -4   20.91    2.34
  -6  -4  -4   21.17    2.19
  -6   4   4   15.11    2.28
  -6   5  -1  146.24   17.75
  -6   5  -1  175.83   17.96
  -6  -5   1  179.98   18.35
   6   5   1  173.95   17.74
   6  -5  -1  175.95   16.21
   6  -5  -1  155.47   17.97
  -6   5  -1  185.57   18.73
  -6   5  -1  183.14   17.97
  -6  -5   1  164.02   17.48
  -6   5  -1  170.17   18.33
   6  -5  -1  185.34   17.77
  -6  -5  -1  143.01   15.69
  -6  -5  -1  177.69   16.19
  -6  -5  -1  158.24   16.93
  -6   5   1  176.32   16.63
  -6  -5  -1  163.26   16.39
  -6   5   1  143.55   15.73
  -6  -5  -1  176.57   16.62
  -6   5   1  140.34   16.93
  -6  -5  -1  155.11   16.60
   6  -5   1  178.46   16.64
  -6   5   1  140.26   16.65
  -6  -5   3   43.42    4.60
  -6   5  -3   39.32    4.91
   6  -5  -3   43.26    4.17
  -6   5  -3   48.77    4.42
  -6   5  -3   37.89    4.61
  -6   5  -3   41.46    4.64
  -6   5  -3   46.31    4.15
  -6  -5   3   40.16    4.46
   6  -5   3   40.44    4.52
  -6  -5  -3   44.84    4.43
  -6  -5  -3   47.52    4.68
  -6  -5  -3   44.83    4.32
  -6  -5  -3   43.19    4.53
   6   5  -3   36.40    4.02
  -6  -5  -3   37.23    4.49
  -6   5   3   43.76    4.52
  -6  -5  -3   35.42    4.00
  -6  -5   5   17.99    2.49
  -6   5  -5   13.72    2.33
  -6   5  -5   18.32    2.11
  -6   5  -5   20.19    2.74
  -6   5  -5   19.22    2.50
  -6   5  -5   21.96    2.32
  -6  -5  -5   19.07    2.38
  -6  -5  -5   21.19    2.76
  -6   5   5   19.78    2.72
  -6  -5  -5   21.55    2.50
  -6   6   0  283.81   30.55
   6  -6   0  254.75   29.03
  -6   6   0  307.94   27.77
  -6  -6   0  291.92   28.57
  -6  -6   0  269.24   29.90
  -6  -6   0  273.76   27.72
  -6   6   0  301.57   29.93
   6  -6   0  245.60   26.52
   6  -6   0  296.29   29.04
  -6   6   0  296.09   29.38
   6  -6   0  282.53   29.35
   6   6   2  125.94   14.21
  -6   6  -2  130.32   14.21
  -6   6  -2  154.64   14.88
  -6   6  -2  116.81   14.05
   6  -6  -2  117.89   14.04
  -6  -6   2  146.41   14.18
  -6   6  -2  158.80   12.81
   6  -6   2  139.58   15.58
  -6  -6  -2  152.16   15.58
  -6   6   2  146.52   15.86
  -6   6   2  126.71   15.38
   6   6  -2  138.93   15.37
  -6  -6  -2  162.02   16.21
  -6  -6  -2  158.42   14.73
  -6  -6  -2  162.05   15.85
  -6   6   2  152.18   15.59
  -6  -6  -2  140.58   15.14
  -6  -6  -2  144.67   15.37
  -6  -6  -2  164.18   15.39
  -6  -6   4   29.04    3.22
  -6   6  -4   31.50    3.13
   6  -6  -4   26.61    2.91
  -6   6  -4   28.44    2.87
  -6   6  -4   24.16    3.25
  -6  -6  -4   31.27    3.24
  -6  -6  -4   26.72    3.00
  -6  -6  -4   22.02    2.77
  -6   6   4   32.90    3.29
  -6   7  -1   12.58    1.35
  -6   7  -1   15.50    1.71
   6  -7  -1   13.61    1.55
  -6  -7   1   14.37    1.51
  -6   7  -1   14.35    1.55
   6  -7  -1   10.21    1.52
  -6   7  -1   13.61    1.61
   6  -7  -1   11.78    1.55
  -6   7  -1   13.59    1.56
   6   7   1   12.09    1.50
   6  -7  -1   13.28    1.38
  -6   7  -1   13.38    1.32
  -6  -7  -1   14.00    1.40
  -6  -7  -1   11.74    1.46
  -6   7   1   10.80    1.50
  -6   7   1   11.22    1.42
  -6   7   1   13.37    1.60
  -6  -7  -1   14.64    1.47
   6  -7   1   13.94    1.49
  -6  -7  -1   11.41    1.35
  -6  -7  -1   12.04    1.43
   6  -7   1   11.03    1.44
  -6  -7  -1   13.24    1.50
   6   7  -1   13.78    1.43
  -6   7  -3    3.95    0.73
   6  -7  -3    3.57    0.68
  -6   7  -3    3.42    0.77
  -6  -7   3    2.67    0.58
  -6  -7   3    3.06    0.69
  -6   7  -3    3.34    0.59
  -6   7  -3    2.66    0.86
  -6  -7  -3    2.97    0.65
  -6   7   3    1.66    0.66
  -6  -7  -3    3.67    0.76
  -6  -7  -3    2.97    0.56
  -6  -7  -3    3.56    0.58
   6  -7   3    3.53    0.75
  -6  -7  -3    3.38    0.65
  -6  -7   5    3.60    1.08
  -6   7  -5    3.83    1.25
  -6   7  -5    2.06    1.00
  -6   7  -5    4.07    1.20
  -6  -7  -5    2.24    0.97
  -6   7   5    3.39    0.99
  -6  -7  -5    2.08    0.80
  -6  -7  -5    2.73    1.02
   6   8   0  114.66   12.49
   6  -8   0  128.07   12.68
  -6   8   0  121.99   12.92
  -6  -8   0  113.45   11.94
   6  -8   0  120.18   12.54
  -6   8   0  117.73   12.53
  -6  -8   0  128.33   12.33
   6   8   0  125.89   12.49
  -6   8   0  113.13   13.17
   6  -8   0  126.21   11.47
   6  -8  -2   76.33    7.96
  -6   8  -2   80.84    7.97
  -6   8  -2   77.25    7.21
  -6   8  -2   64.71    8.40
  -6  -8   2   69.34    7.86
  -6  -8   2   78.45    7.98
  -6   8  -2   81.09    8.04
  -6  -8   2   77.75    7.81
  -6   8   2   72.97    8.23
  -6  -8  -2   83.70    7.99
  -6  -8  -2   73.02    8.10
  -6  -8  -2   81.37    7.65
  -6  -8  -2   74.00    8.20
   6  -8   2   66.40    8.11
  -6   8   2   79.50    8.15
  -6  -8  -2   81.98    7.87
  -6   8  -4   23.63    3.15
  -6   8  -4   25.41    3.50
  -6   8  -4   27.73    3.01
   6  -8  -4   30.74    2.92
  -6  -8   4   28.27    3.16
  -6   8  -4   25.72    2.79
  -6  -8  -4   34.01    3.24
  -6  -8  -4   27.03    3.61
  -6  -8  -4   33.55    3.44
   6  -9  -1  178.25   20.12
  -6   9  -1  210.11   18.32
  -6  -9   1  203.55   20.28
   6  -9  -1  167.64   20.34
  -6   9  -1  191.81   20.12
  -6   9  -1  204.27   20.34
  -6   9  -1  204.27   20.71
  -6  -9  -1  191.63   19.90
  -6   9   1  156.53   19.59
  -6  -9  -1  204.70   19.02
  -6  -9  -1  173.03   19.53
  -6  -9  -1  166.19   18.46
   6   9  -1  195.39   19.32
  -6   9   1  209.45   19.91
  -6  -9  -1  204.48   19.33
  -6  -9  -1  216.69   19.29
   6  -9   1  175.87   19.56
   6  -9   1  163.70   19.33
  -6   9  -3   74.36    7.34
   6  -9  -3   67.23    6.22
  -6  -9   3   54.64    6.64
  -6  -9   3   63.81    6.84
  -6  -9   3   67.59    6.75
  -6   9  -3   65.85    6.17
  -6   9  -3   70.67    6.56
  -6   9  -3   52.69    6.85
   6  -9   3   71.34    7.22
  -6  -9  -3   66.21    6.45
  -6  -9  -3   71.80    7.20
  -6   9   3   69.67    7.21
  -6  -9  -3   57.61    6.75
  -6   9  -5   18.82    2.72
  -6   9  -5   19.12    2.69
  -6  -9   5   17.80    2.60
  -6  -9  -5   12.55    2.03
  -6  -9  -5   20.36    2.24
  -6   9   5   15.05    2.22
  -6 -10   0    2.84    0.47
   6 -10   0    3.56    0.63
  -6 -10   0    2.41    0.52
  -6  10   0    3.27    0.65
   6 -10   0    3.83    0.68
  -6  10   0    2.86    0.64
   6  10   0    2.63    0.52
  -6 -10   0    2.88    0.63
  -6  10   0    3.22    0.73
  -6 -10   0    3.29    0.58
  -6  10   0    2.89    0.64
   6 -10   0    2.73    0.62
  -6 -10   2    1.95    0.54
  -6  10  -2    1.66    0.62
  -6  10  -2    3.04    0.71
  -6 -10   2    1.64    0.54
  -6  10  -2    2.04    0.49
  -6  10  -2    2.39    0.64
  -6 -10   2    1.19    0.42
   6 -10  -2    0.22    0.63
   6 -10  -2    1.47    0.49
  -6  10  -2    1.41    0.70
   6 -10   2    1.31    0.63
  -6  10   2    0.07    0.47
  -6 -10  -2    1.62    0.45
  -6 -10  -2    1.82    0.49
  -6 -10  -2    1.20    0.53
  -6 -10  -2    1.61    0.41
  -6 -10  -2    1.34    0.41
  -6  10   2    0.46    0.62
  -6  10  -4   -0.06    1.11
  -6  10  -4    1.46    0.62
  -6  10  -4    1.30    0.85
   6 -10  -4   -0.23    0.77
  -6 -10   4    0.89    0.79
  -6  10  -4    1.13    0.91
  -6 -10  -4    0.90    0.79
  -6 -10  -4    1.46    0.68
  -6  10   4    1.77    0.96
  -6 -10  -4    0.40    0.65
   6 -11  -1   63.42    7.41
  -6  11  -1   60.73    7.67
  -6 -11   1   81.22    7.33
  -6  11  -1   65.33    7.38
   6 -11  -1   63.73    6.65
   6 -11  -1   73.48    7.36
  -6  11  -1   75.03    7.33
   6 -11   1   75.68    8.76
  -6 -11  -1   73.04    8.82
  -6 -11  -1   85.30    8.72
  -6 -11  -1   76.50    8.59
  -6  11   1   81.58    8.94
  -6 -11  -1   78.44    8.34
  -6 -11  -1   97.45    9.01
   6 -11   1   89.78    8.89
  -6  11   1   96.11    9.01
  -6 -11   3   63.82    6.16
  -6  11  -3   47.19    6.30
   6 -11  -3   49.30    5.69
  -6 -11   3   65.62    6.30
  -6  11  -3   60.36    6.76
  -6  11  -3   64.87    5.68
  -6 -11  -3   62.23    6.19
  -6 -11  -3   58.12    5.87
  -6  11   3   64.72    6.62
  -6 -11  -3   57.72    6.56
  -6 -12   0   98.58    9.70
  -6 -12   0   96.46    9.99
   6 -12   0   99.34   10.18
  -6  12   0  110.32   10.37
  -6  12   0   88.24   10.44
  -6  12   0   92.64   10.64
   6 -12   0   85.48    9.28
  -6 -12   0  104.74   10.10
  -6 -12   0  100.22   10.27
  -6  12  -2   92.05    8.45
  -6 -12   2   86.27    8.17
  -6  12  -2   83.31    8.41
  -6 -12   2   68.86    8.33
   6 -12  -2   81.75    7.58
  -6 -12   2   64.89    8.18
   6 -12   2   73.45    7.49
  -6 -12  -2   80.97    7.30
  -6 -12  -2   75.74    7.54
  -6 -12  -2   68.98    7.11
   6 -12   2   61.46    7.55
  -6  12   2   60.70    7.58
  -6  12  -4   30.04    4.07
   6 -12  -4   30.50    3.23
  -6  12  -4   32.38    3.21
  -6 -12   4   29.50    3.58
  -6  12  -4   23.37    3.56
  -6  12  -4   35.62    3.57
  -6 -12   4   33.16    3.57
  -6 -12  -4   30.76    3.63
  -6 -12  -4   27.96    3.36
  -6  12   4   32.12    3.73
  -6 -12  -4   31.03    3.16
  -6  13  -1    0.11    0.40
  -6 -13   1    0.13    0.48
   6 -13  -1   -0.28    0.44
  -6 -13   1    1.17    0.33
  -6  13  -1   -0.30    0.58
  -6  13  -1    0.22    0.58
   6 -13  -1    1.46    0.48
  -6 -13   1    0.36    0.51
  -6 -13  -1    0.26    0.45
  -6  13   1   -0.35    0.54
  -6  13   1    0.55    0.50
  -6 -13  -1    0.00    0.52
   6 -13   1    0.04    0.48
   6 -13   1    0.14    0.57
  -6 -13  -1    0.63    0.32
  -6 -13  -1    0.27    0.40
  -6  13   1   -0.25    0.45
  -6  13  -3   -0.17    0.57
  -6  13  -3    0.11    0.74
  -6  13  -3    1.28    1.02
   6 -13  -3    0.14    0.62
  -6 -13   3    1.54    0.73
  -6 -13   3    0.05    0.58
  -6 -13  -3    0.20    0.49
  -6 -13  -3    0.66    0.65
  -6 -13  -3    0.19    0.55
  -6  13   3    0.38    0.74
   6 -14   0  105.33   10.59
  -6  14   0  113.67   10.77
  -6 -14   0   97.55   10.48
  -6  14   0   99.58   10.84
  -6 -14   0  110.49   10.68
  -6  14   0   92.07   11.02
  -6 -14   0  100.73   10.37
   6 -14   0  103.99    9.66
  -6 -14   0   86.48   10.04
  -6  14  -2   80.65    7.19
  -6  14  -2   63.35    8.33
  -6  14  -2   88.80    8.07
  -6 -14   2   87.93    7.82
  -6  14  -2   59.80    7.99
   6 -14  -2   67.48    7.22
  -6 -14  -2   89.76    8.78
  -6 -14  -2   79.94    9.05
   6 -14   2   86.54    9.01
  -6 -14  -2   76.38    8.55
  -6  14   2   94.04    9.21
  -6 -14   4   27.09    3.48
  -6  14  -4   28.73    3.99
   6 -14  -4   28.25    3.23
  -6 -14   4   28.16    3.40
  -6  14  -4   29.50    3.53
  -6  14  -4   32.45    3.67
  -6 -14  -4   29.66    3.43
  -6 -14  -4   24.46    2.94
  -6 -14  -4   32.05    3.24
  -6  14   4   24.86    3.44
  -6  15  -1   33.56    4.25
  -6  15  -1   31.00    3.63
  -6 -15   1   38.44    4.07
   6 -15  -1   36.89    4.07
   6 -15  -1   33.06    3.70
  -6 -15   1   44.61    4.01
  -6  15  -1   37.41    4.20
  -6  15   1   43.56    4.53
  -6 -15  -1   38.10    4.11
   6 -15   1   38.41    4.32
  -6 -15  -1   43.00    4.26
  -6 -15  -1   34.55    4.33
  -6  15  -3   31.08    3.88
  -6 -15   3   31.20    3.77
   6 -15  -3   36.97    3.58
  -6  15  -3   29.62    3.40
  -6  15  -3   34.26    4.26
  -6 -15   3   36.55    3.86
  -6  15   3   38.15    4.04
  -6 -15  -3   33.61    3.80
  -6 -15  -3   27.05    3.51
  -6 -15  -3   33.08    3.30
  -6  16   0    7.89    1.21
  -6 -16   0    6.55    1.04
   6 -16   0    8.04    1.25
  -6  16   0    7.13    1.29
  -6 -16   0    3.95    1.05
   6 -16   0    7.28    1.09
  -6 -16   0    8.03    1.17
  -6 -16   2    0.47    0.67
  -6  16  -2    1.85    0.89
   6 -16  -2    1.86    0.82
  -6  16  -2    2.77    0.67
  -6 -16   2    0.85    0.67
  -6  16  -2    3.33    1.00
  -6 -16  -2    1.32    0.69
  -6  16   2    1.25    0.89
  -6 -16  -2    2.25    0.84
  -6 -16  -2    2.06    0.59
  -6 -17   1   54.28    7.19
  -6 -17   1   66.79    7.40
  -6  17  -1   67.02    6.67
   6 -17  -1   78.31    6.76
  -6  17  -1   66.96    7.71
  -6  17  -1   82.98    7.59
  -6 -17  -1   60.49    5.25
  -6 -17  -1   48.98    5.51
  -6 -17  -1   41.40    5.29
  -6  17   1   51.07    5.62
   6 -17  -3   24.28    2.78
  -6 -17   3   24.75    3.14
  -6  17  -3   22.28    3.12
  -6  17  -3   22.73    3.27
  -6  17  -3   24.65    2.72
  -6 -17   3   26.38    3.03
  -6 -17  -3   25.51    2.96
  -6  17   3   26.31    3.50
  -6 -17  -3   24.14    3.14
   6 -18   0   38.18    4.40
  -6  18   0   55.10    5.10
  -6 -18   0   46.86    4.61
  -6  18   0   44.92    4.94
  -6 -18   0   38.69    4.86
  -6 -18   0   41.12    4.75
  -6  18  -2   23.22    2.74
   6 -18  -2   21.04    2.40
  -6  18  -2   13.85    2.43
  -6 -18   2   17.00    2.49
  -6  18  -2   23.20    2.24
  -6 -18   2   16.77    2.45
  -6 -18  -2   17.17    2.66
  -6 -18  -2   20.90    2.51
  -6 -18  -2   25.02    2.66
  -6  18   2   26.22    3.10
  -6 -19   1    6.95    1.30
  -6  19  -1    7.85    1.11
  -6  19  -1    5.85    1.34
   6 -19  -1    8.23    1.19
  -6 -19   1    4.90    1.15
  -6 -19  -1    7.57    1.33
  -6 -19  -1    6.24    1.16
  -6 -19  -1    7.27    1.24
  -6  19   1    7.96    1.48
  -6 -19   3    1.17    1.04
  -6 -19   3    0.66    1.16
  -6  19  -3    1.97    1.27
  -6  19   3    4.08    1.27
  -6 -19  -3    3.36    1.21
  -6 -19  -3    5.02    0.93
  -6 -20   0   45.51    5.42
   6 -20   0   56.34    4.98
  -6 -20   0   50.54    5.32
  -6 -20   0   43.06    5.09
  -6 -20   2   27.20    3.29
  -6 -20   2   24.32    3.37
  -6  20  -2   27.02    3.47
   6 -20  -2   34.41    3.19
  -6  20  -2   24.55    2.98
  -6  20   2   37.62    4.13
  -6 -20  -2   31.34    3.78
  -6 -20  -2   34.40    3.57
  -6 -20  -2   25.82    3.46
  -6  21  -1   18.40    2.59
  -6  21  -1   21.77    2.54
  -6 -21   1   20.13    2.54
   6 -21  -1   17.26    2.19
  -6 -21   1   14.32    2.28
  -6  21  -1   16.95    2.14
  -6 -21  -1   12.13    1.96
  -6  21   1   18.59    2.43
  -6 -21  -1   15.24    1.96
  -6 -21  -1   19.15    2.40
  -6 -22   0    2.70    1.09
  -6  22   0    4.16    1.27
  -6 -22   0    3.40    1.08
  -7   0   0   -0.06    0.27
  -7   0   0    0.22    0.29
  -7   0  -2   -0.17    0.24
  -7   0  -2   -0.04    0.32
  -7   0  -2    0.15    0.38
  -7   0   2    0.24    0.33
  -7   0  -2    0.03    0.39
  -7   0  -2    0.38    0.32
   7   0  -2   -0.03    0.23
   7   0  -2   -0.01    0.26
  -7   0   2   -0.14    0.34
  -7   0  -4   -0.21    0.68
  -7   0   4    0.12    0.60
  -7   0  -4   -0.07    0.53
  -7   0  -4   -0.28    0.62
  -7   0  -4    0.17    0.58
  -7   0  -4    0.75    0.42
  -7   1  -1    1.93    0.41
  -7   1  -1    5.40    0.70
  -7   1  -1    2.92    0.52
  -7  -1   1    2.89    0.53
  -7   1  -1    3.10    0.45
  -7  -1   1    2.29    0.55
  -7   1  -1    3.74    0.61
   7   1   1    3.16    0.44
  -7  -1  -1    5.26    0.54
  -7  -1  -1    5.23    0.66
   7  -1   1    2.72    0.50
  -7  -1  -1    4.12    0.57
  -7   1   1    3.23    0.58
   7  -1   1    3.81    0.53
  -7  -1  -1    3.85    0.49
  -7  -1  -1    4.35    0.67
  -7   1   1    2.85    0.61
  -7  -1  -1    3.24    0.65
  -7   1  -3    1.46    0.63
  -7   1  -3    0.87    0.42
  -7  -1   3    0.45    0.51
  -7   1  -3    0.98    0.38
  -7   1  -3    0.82    0.44
  -7  -1   3   -0.32    0.40
  -7   1  -3    0.42    0.47
  -7   1  -3    1.19    0.54
  -7  -1  -3    1.61    0.35
  -7   1   3    0.81    0.42
  -7  -1  -3    2.04    0.59
  -7  -1  -3    0.75    0.45
  -7   1   3    0.42    0.47
  -7  -1  -3    1.59    0.57
  -7  -1  -3    1.36    0.36
  -7  -1  -3    0.30    0.55
  -7   1  -5   -0.43    0.96
  -7   1  -5    0.97    0.82
  -7  -1   5    1.63    0.86
  -7   1   5    1.10    0.90
  -7  -1  -5   -0.64    0.84
  -7  -1  -5   -0.08    0.84
  -7  -1  -5    1.34    0.76
  -7  -1  -5    0.20    0.65
  -7   2   0   27.53    2.54
  -7  -2   0   21.77    2.62
  -7  -2   0   22.49    2.52
  -7   2   0   22.42    2.63
   7  -2  -2    5.68    0.79
   7  -2  -2    6.90    0.82
  -7  -2   2    6.97    1.03
  -7   2  -2    7.33    0.89
   7  -2  -2    6.57    0.76
  -7   2  -2    7.05    1.01
  -7   2  -2    5.76    0.97
  -7  -2   2    4.23    0.83
  -7   2  -2    5.79    0.83
  -7   2  -2    7.20    0.91
  -7  -2  -2    7.44    0.96
  -7  -2  -2    7.89    0.86
  -7  -2  -2    5.95    0.85
  -7  -2  -2    5.92    0.80
  -7   2   2    5.10    0.82
  -7  -2  -2    7.63    1.01
  -7  -2  -2    5.31    0.83
  -7   2   2    5.73    0.82
  -7   2   2    5.41    0.95
  -7   2  -4    0.01    0.63
  -7   2  -4   -0.10    0.66
  -7  -2   4    0.19    0.63
  -7   2  -4    0.61    0.76
  -7   2  -4   -0.88    0.55
  -7   2  -4    0.59    0.45
  -7  -2  -4    0.67    0.49
  -7  -2  -4    0.30    0.37
  -7  -2  -4   -0.67    0.59
  -7  -2  -4    0.51    0.64
  -7  -2  -4    0.83    0.56
  -7   2   4    0.69    0.71
  -7  -3   1    5.75    0.84
  -7   3  -1    5.15    0.71
  -7   3  -1    5.98    0.86
  -7   3  -1    5.45    0.72
   7  -3  -1    3.77    0.63
  -7   3  -1    5.95    0.73
  -7  -3   1    5.51    0.75
  -7   3  -1    4.97    0.83
  -7  -3  -1    5.01    0.58
   7  -3   1    5.66    0.60
  -7  -3  -1    2.42    0.58
  -7  -3  -1    2.96    0.63
  -7   3   1    4.19    0.64
  -7   3   1    3.53    0.66
  -7  -3  -1    5.27    0.56
  -7   3   1    3.27    0.54
   7  -3   1    4.07    0.57
  -7   3  -3    3.85    0.92
  -7   3  -3    4.07    0.82
  -7  -3   3    4.10    0.71
  -7   3  -3    5.01    0.83
  -7   3  -3    2.41    0.64
  -7   3  -3    4.66    0.63
  -7  -3   3    3.70    0.69
  -7  -3  -3    2.76    0.63
  -7  -3  -3    3.22    0.62
  -7   3   3    3.30    0.66
  -7  -3  -3    2.48    0.65
  -7  -3  -3    3.67    0.72
  -7  -3  -3    4.49    0.81
  -7  -3  -3    3.58    0.53
  -7   3  -5    1.50    0.89
  -7   3  -5    1.47    1.10
  -7  -3   5    2.48    0.99
  -7   3  -5    1.61    0.93
  -7   3  -5    1.60    0.76
  -7   3  -5    1.39    0.95
  -7  -3  -5    0.51    0.73
  -7  -3  -5    2.43    0.88
  -7  -3  -5    2.13    0.91
  -7   3   5    2.20    1.03
  -7   4   0    2.60    0.61
  -7  -4   0    4.74    0.67
   7  -4   0    3.40    0.50
   7  -4   0    3.62    0.55
  -7   4   0    3.96    0.65
  -7   4   0    3.13    0.50
  -7  -4   0    3.44    0.57
   7  -4   0    4.01    0.54
  -7   4  -2    1.28    0.51
  -7   4  -2    0.84    0.39
  -7  -4   2    1.20    0.41
   7  -4  -2    1.28    0.33
   7  -4  -2    0.94    0.38
  -7   4  -2    1.06    0.41
  -7   4  -2    1.15    0.55
  -7  -4  -2    1.08    0.38
  -7   4   2    1.40    0.50
  -7   4   2    1.66    0.45
  -7  -4  -2    0.04    0.29
  -7  -4  -2    0.99    0.37
  -7  -4  -2    0.50    0.36
  -7  -4  -2    0.81    0.46
  -7  -4  -2    0.86    0.31
  -7  -4  -2    0.10    0.34
  -7   4  -4    1.72    0.71
  -7   4  -4    2.90    0.60
  -7   4  -4    2.69    0.89
  -7   4  -4    2.07    0.72
  -7  -4   4    2.52    0.80
  -7   4  -4    3.05    0.89
  -7   4   4    1.92    0.71
  -7  -4  -4    2.21    0.58
  -7  -4  -4    2.30    0.78
  -7  -4  -4    2.55    0.81
  -7  -4  -4    1.90    0.60
  -7   5  -1    2.51    0.46
   7  -5  -1    2.43    0.44
  -7   5  -1    1.84    0.56
  -7   5  -1    1.60    0.53
  -7  -5   1    2.03    0.53
   7  -5  -1    2.87    0.42
  -7   5  -1    2.82    0.52
  -7  -5   1    2.17    0.49
   7   5   1    3.46    0.45
   7  -5  -1    2.12    0.47
   7  -5   1    3.21    0.51
   7  -5   1    3.13    0.46
  -7   5   1    1.61    0.35
  -7   5   1    2.90    0.57
  -7  -5  -1    2.29    0.39
  -7   5   1    1.79    0.51
  -7  -5  -1    2.48    0.50
  -7  -5  -1    3.09    0.46
  -7  -5  -1    2.76    0.54
  -7   5  -3    1.03    0.58
  -7   5  -3    1.02    0.53
  -7   5  -3    0.60    0.51
  -7  -5   3    1.72    0.49
  -7   5  -3    0.84    0.43
  -7  -5   3    0.83    0.49
  -7   5  -3    1.22    0.71
  -7  -5  -3    0.46    0.54
  -7  -5  -3    0.82    0.53
  -7   5   3    0.81    0.50
  -7  -5  -3    0.16    0.38
  -7  -5  -3    0.79    0.43
  -7  -5  -3    0.27    0.38
  -7   5  -5    1.83    0.98
  -7  -5   5    2.18    0.82
  -7   5  -5   -0.18    0.86
  -7   5  -5    2.40    0.72
  -7   5  -5    1.17    1.00
  -7   5   5    0.36    0.88
  -7  -5  -5   -0.24    0.73
  -7  -5  -5   -0.53    0.88
  -7  -6   0    1.83    0.45
  -7   6   0    2.53    0.55
  -7   6   0    1.78    0.40
   7  -6   0    2.25    0.48
   7  -6   0    3.37    0.49
  -7   6   0    2.13    0.56
   7  -6   0    2.40    0.40
  -7   6   0    1.76    0.43
  -7  -6   0    2.15    0.50
  -7   6   0    2.25    0.41
   7  -6   0    2.61    0.48
  -7   6  -2    2.37    0.58
   7  -6  -2    2.52    0.53
  -7  -6   2    2.66    0.57
  -7   6  -2    3.02    0.46
  -7   6  -2    2.95    0.58
  -7   6  -2    3.59    0.79
  -7   6  -2    2.37    0.66
  -7  -6   2    2.64    0.49
  -7  -6  -2    1.66    0.43
  -7   6   2    1.58    0.53
  -7  -6  -2    1.45    0.44
  -7   6   2    2.08    0.58
  -7  -6  -2    1.89    0.49
  -7  -6  -2    2.28    0.41
  -7  -6  -2    2.16    0.50
  -7   6  -4    0.74    0.93
  -7   6  -4    0.00    0.71
  -7   6  -4    0.62    0.75
  -7   6  -4    0.92    0.69
  -7   6  -4    0.18    0.49
  -7  -6   4    0.58    0.61
  -7  -6  -4    0.84    0.45
  -7  -6  -4   -0.04    0.53
  -7  -6  -4    0.57    0.75
  -7   6   4    0.18    0.77
  -7   7  -1    1.04    0.44
  -7  -7   1    1.94    0.45
  -7   7  -1    0.65    0.48
  -7   7  -1    0.66    0.38
   7  -7  -1    0.70    0.42
  -7  -7   1    2.40    0.59
   7  -7  -1    0.70    0.34
  -7   7  -1    0.32    0.46
   7   7   1    1.29    0.35
  -7   7   1    1.08    0.42
  -7  -7  -1    0.49    0.33
  -7  -7  -1   -0.33    0.28
  -7  -7  -1    0.65    0.28
  -7  -7  -1    0.50    0.34
  -7   7   1    2.06    0.56
  -7  -7   3    9.43    1.26
  -7  -7   3    8.93    1.18
  -7   7  -3    9.27    1.36
  -7   7  -3    6.76    1.14
  -7   7  -3    9.43    1.09
  -7   7  -3    6.83    1.17
   7  -7  -3    7.89    1.10
  -7   7  -3    9.75    1.52
  -7  -7  -3    8.82    1.31
  -7  -7  -3    9.55    1.39
  -7  -7  -3    8.65    1.19
  -7  -7  -3    8.73    1.21
  -7   7   3   10.02    1.33
  -7  -7  -3    9.27    1.26
  -7   7  -5    1.48    1.00
  -7   7  -5    1.32    1.24
  -7   7  -5    2.53    1.09
  -7  -7   5    1.67    0.91
  -7   7  -5    1.42    0.91
  -7  -7  -5    2.51    0.90
  -7   7   5    1.89    0.86
  -7  -7  -5    0.87    0.89
  -7  -8   0    1.13    0.43
  -7  -8   0    0.87    0.38
  -7   8   0    0.53    0.45
  -7   8   0    0.96    0.37
   7  -8   0    0.73    0.42
   7  -8   0    1.37    0.45
   7   8   0    0.62    0.30
  -7  -8   0    0.94    0.30
  -7   8   0    0.65    0.43
  -7   8   0    1.60    0.49
  -7   8  -2    7.29    0.79
  -7   8  -2    5.17    0.89
  -7   8  -2    5.58    0.99
  -7   8  -2    6.08    0.93
  -7  -8   2    3.66    0.80
  -7  -8   2    8.03    0.88
   7  -8  -2    6.07    0.83
  -7   8  -2    5.09    1.04
  -7  -8  -2    6.67    0.95
  -7  -8  -2    6.38    1.00
  -7  -8  -2    6.69    1.00
  -7   8   2    9.95    1.14
  -7  -8  -2    6.53    0.98
  -7   8   2    6.95    1.11
  -7  -8  -2    8.24    0.97
  -7   8  -4    2.48    0.72
  -7   8  -4    0.86    0.81
  -7   8  -4   -0.20    0.87
  -7   8  -4    0.65    0.57
  -7  -8   4    0.32    0.67
  -7   8   4    0.98    0.88
  -7  -8  -4    1.30    0.72
  -7  -8  -4    0.90    0.60
  -7  -8  -4    0.80    0.66
  -7   9  -1    1.96    0.52
  -7   9  -1    0.78    0.48
  -7  -9   1    0.95    0.45
  -7   9  -1    1.84    0.64
   7  -9  -1    1.20    0.44
  -7   9  -1    0.55    0.52
   7  -9  -1    1.66    0.47
   7  -9   1    1.33    0.48
  -7  -9  -1    1.40    0.44
  -7  -9  -1    1.30    0.34
  -7  -9  -1    1.69    0.47
  -7  -9  -1    1.31    0.41
  -7  -9  -1    1.77    0.48
  -7   9   1    1.45    0.51
  -7   9   1    2.01    0.69
  -7   9  -3    2.86    1.01
  -7   9  -3    4.55    0.96
  -7  -9   3    4.86    0.83
  -7   9  -3    4.82    0.73
  -7   9  -3    4.80    0.91
  -7  -9   3    4.24    0.83
   7  -9  -3    3.79    0.83
  -7  -9  -3    4.23    0.79
  -7   9   3    3.98    0.93
  -7  -9  -3    4.60    0.89
  -7  10   0    0.83    0.55
  -7  10   0    1.45    0.59
   7 -10   0    1.47    0.54
  -7 -10   0    1.04    0.48
  -7  10   0    0.94    0.41
   7 -10   0    0.53    0.47
  -7  10   0    1.03    0.52
  -7 -10   0   -0.06    0.34
  -7 -10   0    0.70    0.47
  -7 -10   0    0.92    0.38
  -7  10  -2    2.37    0.63
   7 -10  -2    2.46    0.60
  -7  10  -2    3.27    0.92
  -7 -10   2    1.82    0.55
  -7 -10   2    1.13    0.58
  -7  10  -2    2.69    0.50
  -7 -10  -2    2.84    0.59
  -7  10   2    1.14    0.64
  -7 -10  -2    2.27    0.53
  -7 -10  -2    2.70    0.55
  -7 -10  -2    2.83    0.59
  -7  10   2    2.62    0.78
  -7 -10  -2    2.23    0.64
  -7  10  -4   -0.14    0.83
  -7  10  -4    0.77    0.56
  -7  10  -4    0.09    0.73
  -7 -10   4    0.38    0.71
  -7  10  -4    1.46    0.95
  -7 -10  -4    1.03    0.78
  -7  10   4    0.40    0.94
  -7 -10  -4    1.76    0.60
  -7 -10  -4    0.67    0.68
  -7  11  -1    6.61    1.02
  -7  11  -1    6.79    1.08
  -7 -11   1    5.18    0.90
  -7  11  -1    5.81    1.01
   7 -11  -1    5.93    0.89
  -7  11  -1    3.88    0.67
  -7  11  -1    6.24    0.98
  -7 -11   1    6.51    0.85
  -7 -11  -1    3.55    0.71
  -7  11   1    6.13    0.92
  -7 -11  -1    5.73    0.86
  -7  11   1    7.20    1.11
  -7 -11  -1    6.10    0.75
   7 -11   1    5.71    0.86
  -7 -11  -1    5.78    0.86
  -7 -11  -1    3.36    0.78
  -7 -11   3    2.86    0.73
  -7  11  -3    0.67    0.85
  -7 -11   3    2.70    0.81
   7 -11  -3    1.94    0.74
  -7  11  -3    2.34    0.60
  -7  11  -3    1.72    0.78
  -7 -11  -3    1.31    0.60
  -7  11   3    2.28    0.81
  -7 -11  -3    2.34    0.79
  -7 -12   0    3.40    0.80
  -7  12   0    4.35    0.61
  -7  12   0    3.67    0.82
  -7  12   0    4.04    0.89
   7 -12   0    4.75    0.80
  -7  12   0    4.29    0.75
  -7 -12   0    4.78    0.67
   7 -12   0    5.71    0.82
  -7 -12   0    3.08    0.72
  -7 -12   0    3.69    0.71
  -7  12   0    3.84    0.85
  -7 -12   2    0.58    0.60
   7 -12  -2    0.25    0.58
  -7  12  -2    0.07    0.58
  -7  12  -2   -0.28    0.77
  -7  12  -2    0.39    0.57
  -7 -12   2    0.92    0.57
  -7  12  -2    0.30    0.42
  -7  12   2    0.85    0.78
  -7 -12  -2    0.84    0.58
  -7 -12  -2    0.53    0.42
   7 -12   2    0.80    0.52
  -7 -12  -2    0.35    0.45
  -7  12  -4    1.49    0.66
  -7  12  -4    1.89    1.10
  -7  12  -4    1.52    0.90
  -7  12  -4    1.23    0.95
  -7 -12   4    1.34    0.85
  -7 -12  -4    2.03    0.91
  -7 -12  -4    1.81    0.77
  -7  12   4    0.91    1.10
  -7  13  -1    3.43    0.86
  -7 -13   1    2.57    0.63
  -7  13  -1    3.60    0.85
  -7  13  -1    4.81    0.95
   7 -13  -1    3.30    0.79
  -7  13  -1    3.70    0.61
  -7 -13   1    1.27    0.61
  -7 -13  -1    1.50    0.57
  -7 -13  -1    5.03    0.63
   7 -13   1    3.03    0.74
  -7  13   1    1.82    0.82
  -7 -13  -1    3.22    0.72
  -7  13   1    1.73    0.70
  -7 -13  -1    3.13    0.62
  -7 -13   3    1.36    0.75
  -7 -13   3    1.91    0.72
  -7  13  -3    1.11    0.58
   7 -13  -3    1.54    0.70
  -7  13  -3    0.69    0.87
  -7  13  -3    1.91    0.85
  -7 -13  -3    1.24    0.62
  -7  13   3    1.90    0.88
  -7 -13  -3    2.13    0.83
  -7 -14   0   12.44    1.61
   7 -14   0   12.86    1.50
  -7 -14   0    8.94    1.48
  -7 -14   0   11.80    1.48
  -7  14   0    9.67    1.58
  -7  14   0   14.94    1.84
  -7  14   0   11.33    1.64
  -7 -14   0   12.15    1.43
   7 -14  -2    2.84    0.69
  -7  14  -2    1.35    0.85
  -7 -14   2    0.80    0.58
  -7  14  -2    1.82    1.00
  -7  14  -2    2.07    0.58
  -7  14  -2    2.34    0.90
  -7 -14   2    1.60    0.64
  -7  14   2    0.96    0.80
  -7 -14  -2    2.48    0.65
  -7 -14  -2    2.17    0.65
  -7 -14  -2    1.16    0.69
  -7  14  -4    2.65    1.13
  -7 -14   4    0.63    0.85
  -7  14  -4   -1.44    0.97
  -7  14  -4    1.84    1.01
  -7  14   4    2.34    1.08
  -7 -14  -4    0.65    0.92
  -7 -14  -4    0.82    0.80
   7 -15  -1   -0.34    0.64
  -7  15  -1   -0.12    0.76
  -7 -15   1    1.65    0.67
  -7  15  -1    0.66    0.70
  -7 -15   1    0.98    0.63
  -7  15  -1    0.54    0.54
  -7 -15   1    0.39    0.53
  -7  15  -1    0.95    0.73
  -7 -15  -1    1.60    0.63
  -7  15   1    0.30    0.73
  -7 -15  -1    0.82    0.57
  -7 -15  -1    0.76    0.66
  -7  15  -3   -0.05    0.93
  -7 -15   3    0.29    0.68
  -7  15  -3   -0.09    0.65
   7 -15  -3   -1.24    0.82
  -7  15  -3    1.23    0.98
  -7 -15   3   -0.11    0.84
  -7  15   3    0.37    1.01
  -7 -15  -3    0.65    0.67
  -7 -15  -3    0.44    0.73
  -7 -16   0    1.54    0.59
  -7 -16   0    0.80    0.69
  -7  16   0    0.75    0.64
   7 -16   0    2.21    0.75
  -7  16   0    0.82    0.89
  -7 -16   0    0.54    0.63
  -7  16  -2    2.96    0.58
  -7  16  -2    1.31    0.90
  -7  16  -2    1.47    0.84
  -7  16  -2    1.40    1.06
   7 -16  -2    1.26    0.88
  -7 -16   2    1.70    0.83
  -7 -16   2    2.05    0.85
  -7  16   2    2.82    1.04
  -7 -16  -2    1.30    0.66
  -7 -16  -2    2.08    0.83
  -7 -16  -2    1.44    0.75
  -7  17  -1    1.28    0.74
  -7  17  -1    3.48    1.03
   7 -17  -1    2.05    0.82
  -7 -17   1    2.32    0.84
  -7  17  -1    2.32    0.91
  -7 -17   1    0.48    0.73
  -7  17  -1    2.30    0.98
  -7 -17  -1    2.18    0.78
  -7 -17  -1    1.31    0.66
  -7 -17  -1    3.01    0.87
  -7  17   1    1.85    0.94
  -7  17  -3    0.13    0.76
  -7  17  -3   -0.39    1.07
  -7 -17   3    0.59    0.87
  -7  17  -3    1.17    1.01
  -7 -17   3   -0.09    0.88
  -7  17   3   -1.04    1.13
  -7 -17  -3   -0.81    0.80
  -7 -17  -3   -0.10    0.74
  -7  18   0    2.74    0.85
  -7 -18   0    2.11    0.76
  -7 -18   0    3.37    0.84
  -7 -18   0    3.09    0.90
   7 -18   0    3.80    0.94
  -7  18   0    3.62    1.19
  -7  18  -2    3.72    1.07
  -7 -18   2    2.98    1.15
   7 -18  -2    1.57    0.84
  -7 -18   2    1.95    0.93
  -7  18  -2    1.07    0.94
  -7  18  -2    3.26    0.80
  -7  18  -2    1.26    1.06
  -7 -18  -2    1.80    0.85
  -7 -18  -2    1.95    0.90
  -7 -18  -2    1.79    0.86
  -7  18   2    2.90    1.10
  -7  19  -1   -1.76    0.71
  -7  19  -1    0.12    0.84
  -7  19  -1    1.38    0.93
  -7 -19   1   -0.28    0.80
  -7 -19   1    0.31    0.76
   7 -19  -1    1.44    0.72
  -7 -19  -1   -0.30    0.67
  -7  19   1    1.79    1.10
  -7 -19  -1    0.60    0.91
  -7 -19  -1    0.61    0.70
  -7  20   0   -0.03    0.92
  -7 -20   0    0.90    0.75
  -7 -20   0    1.09    0.78
  -7 -20   0    1.11    0.69
   7 -20   0    0.12    0.84
  -7  20  -2    1.74    1.27
  -7  20  -2    0.83    1.16
  -7 -20   2    2.97    1.08
  -7 -20   2    1.01    1.23
  -7  20  -2    2.72    1.08
  -7 -20  -2    2.99    0.97
  -7 -20  -2    2.75    1.03
  -7  20   2    3.60    1.28
  -7 -20  -2    0.48    0.94
   7 -21  -1    0.19    0.92
  -7  21  -1   -0.17    1.18
  -7  21  -1    1.90    0.86
  -7 -21   1    0.60    0.70
  -7  21  -1   -2.19    0.82
  -7 -21   1   -1.13    0.86
  -7 -21  -1   -0.67    0.93
  -7  21   1   -1.19    1.14
  -7 -21  -1    1.16    0.79
  -7 -22   0   -0.01    0.64
  -7  22   0    2.79    1.08
  -7 -22   0   -1.50    0.92
  -8   0   0  207.60   22.15
  -8   0   0  209.02   21.16
  -8   0  -2  190.64   20.02
  -8   0   2  184.26   19.48
  -8   0  -2  186.33   20.86
  -8   0  -2  187.28   20.43
  -8   0  -2  209.68   18.94
  -8   0  -4   28.16    3.42
  -8   0  -4   42.63    3.84
  -8   0   4   40.89    3.97
  -8   0  -4   28.38    3.98
  -8   0  -4   34.82    4.14
  -8   0  -4   42.05    4.04
   8   1   1  107.57   11.19
  -8   1  -1  109.20   11.62
  -8  -1   1  111.52   11.10
  -8   1  -1  108.44   11.10
  -8   1  -1  105.72   11.87
  -8  -1  -1  113.91   10.99
  -8  -1  -1  113.62   11.76
  -8  -1  -1   93.65   10.60
  -8   1   1  107.91   11.50
   8  -1   1  103.36   11.08
  -8   1   1  114.95   10.99
  -8   1  -3   11.15    1.42
  -8  -1   3    7.75    1.14
  -8   1  -3    8.70    1.14
  -8  -1   3    6.71    1.09
  -8   1  -3    7.69    1.18
  -8   1  -3    9.17    1.30
  -8   1   3    6.45    0.98
  -8  -1  -3    9.34    1.23
  -8  -1  -3    6.79    1.05
  -8   1   3    5.87    0.98
  -8  -1  -3    6.60    1.08
  -8  -1  -3    7.10    0.99
  -8   1  -5    7.61    1.39
  -8  -1   5    9.37    1.54
  -8   1  -5    8.92    1.56
  -8   1  -5    8.97    1.31
  -8  -1  -5    6.63    1.54
  -8   1   5    9.28    1.54
  -8  -1  -5   10.11    1.61
  -8  -1  -5   11.28    1.65
  -8  -2   0   89.18    9.48
  -8   2   0  104.07    9.50
  -8  -2   0   84.82    9.91
  -8   2  -2   40.91    4.27
  -8   2  -2   44.30    4.69
  -8  -2   2   46.96    4.45
  -8   2  -2   42.71    4.51
  -8   2  -2   43.67    4.46
  -8  -2   2   34.41    4.65
  -8   2  -2   41.29    4.77
  -8  -2  -2   43.37    4.67
  -8   2   2   46.55    4.35
  -8  -2  -2   39.84    4.34
  -8  -2  -2   42.75    4.56
  -8   2   2   45.36    4.60
  -8  -2  -2   39.49    4.42
  -8  -2  -2   36.56    4.16
  -8  -2  -2   37.88    4.33
  -8  -2   4   17.56    2.54
  -8   2  -4   20.14    2.66
  -8   2  -4   22.20    2.23
  -8   2  -4   19.76    2.62
  -8   2  -4   25.76    2.54
  -8   2  -4   24.09    2.84
  -8  -2  -4   20.96    2.29
  -8  -2  -4   22.08    2.81
  -8  -2  -4   22.55    2.58
  -8   2   4   17.77    2.64
  -8  -2  -4   23.34    2.69
  -8  -2  -4   28.37    2.77
   8   3   1  171.75   20.24
  -8   3  -1  216.48   20.51
  -8  -3   1  176.98   19.99
  -8  -3   1  211.74   20.97
  -8   3  -1  208.70   21.41
  -8   3   1  179.11   17.20
   8  -3   1  163.35   17.40
  -8   3   1  170.59   16.66
  -8  -3  -1  162.97   17.99
  -8   3  -3   94.63   12.12
  -8   3  -3  127.30   12.45
  -8  -3   3  105.95   11.83
  -8  -3   3  125.10   11.58
  -8  -3  -3  121.88   13.25
  -8  -3  -3  128.07   13.80
  -8   3   3  118.00   13.21
  -8  -3  -3  136.48   13.50
  -8   3  -5   22.23    3.06
  -8   3  -5   22.40    2.73
  -8   3  -5   18.41    2.77
  -8   3  -5   21.86    2.87
  -8  -3   5   23.22    2.75
  -8  -3  -5   21.39    2.88
  -8  -3  -5   22.24    2.73
  -8   3   5   23.61    2.98
  -8   4   0   68.38    7.42
  -8  -4   0   62.88    6.92
   8  -4   0   70.07    6.99
  -8   4   0   66.64    7.26
  -8   4  -2    4.61    0.76
  -8   4  -2    4.98    0.78
  -8   4  -2    5.58    0.75
  -8  -4   2    4.60    0.77
  -8   4  -2    5.55    0.96
  -8   4  -2    4.63    0.90
  -8  -4   2    3.22    0.84
  -8  -4  -2    4.67    0.68
  -8  -4  -2    3.59    0.67
  -8  -4  -2    4.91    0.88
  -8   4   2    4.86    0.79
  -8  -4  -2    4.34    0.80
  -8  -4  -2    4.90    0.73
  -8   4   2    5.38    0.89
  -8  -4  -2    4.50    0.75
  -8   4  -4    2.00    0.74
  -8   4  -4    2.55    0.85
  -8  -4   4    1.74    0.75
  -8   4  -4    1.89    0.83
  -8   4  -4    3.45    0.61
  -8   4  -4    1.71    0.98
  -8  -4  -4    2.19    0.78
  -8  -4  -4    2.48    0.77
  -8  -4  -4    1.28    0.59
  -8   4   4    2.77    0.74
   8  -5  -1   61.98    6.55
  -8   5  -1   55.41    6.94
  -8  -5   1   63.85    6.83
  -8   5  -1   58.82    6.55
   8   5   1   71.66    6.52
  -8  -5  -1   48.34    6.38
  -8  -5  -1   57.61    6.13
  -8  -5  -1   60.55    5.88
  -8   5   1   70.03    6.29
  -8   5  -3   33.44    3.27
  -8   5  -3   32.84    3.72
  -8   5  -3   29.74    3.52
  -8   5  -3   36.55    4.00
  -8  -5   3   29.55    3.59
  -8  -5   3   35.94    3.64
  -8   5  -3   36.79    3.88
  -8   5   3   31.48    3.71
  -8  -5  -3   37.10    3.75
  -8  -5  -3   28.28    3.86
  -8  -5  -3   37.99    3.80
  -8   6   0  106.15   12.74
  -8  -6   0  124.42   11.92
  -8   6   0  124.99   12.20
   8  -6   0  112.38   11.04
  -8   6   0  133.09   12.50
  -8  -6   0  106.88   12.46
   8  -6   0  108.28   12.07
  -8   6  -2  173.44   17.71
  -8   6  -2  164.61   18.29
  -8  -6   2  173.98   17.43
  -8   6  -2  172.07   18.69
  -8   6   2  158.49   19.19
  -8  -6  -2  191.62   18.68
  -8  -6  -2  189.24   18.13
  -8   6   2  185.20   19.57
  -8  -6  -2  202.65   19.55
  -8  -6  -2  173.32   19.17
  -8  -6  -2  184.45   18.91
  -8   6  -4   68.61    7.13
  -8   6  -4   69.79    7.36
  -8   6  -4   63.39    6.95
  -8  -6   4   57.15    6.85
  -8   6  -4   68.00    6.60
  -8   6  -4   60.11    6.16
  -8  -6  -4   49.16    5.69
  -8  -6  -4   54.22    6.04
  -8   6   4   63.22    6.08
  -8  -7   1   15.38    1.70
  -8   7  -1   12.45    1.84
  -8   7  -1   13.74    1.69
  -8  -7   1   15.02    1.84
   8  -7  -1   15.79    1.56
  -8   7  -1   12.41    1.68
  -8   7  -1   15.40    1.72
  -8   7  -1   15.19    1.89
  -8  -7  -1   18.20    1.75
   8  -7   1   15.32    1.77
  -8   7   1   15.07    1.87
  -8  -7  -1   13.65    1.75
  -8  -7  -1   13.59    1.61
  -8  -7  -1   14.37    1.82
  -8   7   1   16.24    1.87
  -8   7  -3    5.03    0.68
  -8  -7   3    4.51    0.80
  -8   7  -3    5.28    0.92
  -8   7  -3    5.12    1.15
  -8   7  -3    2.20    0.82
  -8  -7   3    4.05    0.73
  -8   7  -3    4.13    0.80
  -8  -7  -3    5.02    0.78
  -8  -7  -3    5.42    0.85
  -8  -7  -3    3.57    0.74
  -8  -7  -3    4.24    0.83
  -8   7   3    3.88    0.88
  -8  -8   0  117.07   11.27
  -8   8   0  107.20   12.48
  -8  -8   0  117.79   12.24
  -8  -8   0   96.69   11.64
  -8   8   0  112.01   11.97
   8  -8   0  130.37   10.85
  -8   8   0  117.39   12.24
  -8   8  -2   63.76    6.98
  -8  -8   2   66.78    6.62
  -8   8  -2   66.22    6.77
  -8   8  -2   61.56    7.13
  -8   8  -2   59.63    6.77
  -8  -8  -2   63.34    5.84
  -8  -8  -2   61.18    6.06
  -8  -8  -2   60.54    6.29
  -8   8   2   66.14    6.36
  -8  -8  -2   47.35    6.16
  -8  -8  -2   58.41    6.04
  -8   8   2   48.34    6.23
  -8   8  -4   14.69    2.81
  -8   8  -4   22.92    2.73
  -8   8  -4   25.53    2.86
  -8   8  -4   19.74    2.55
  -8  -8   4   23.28    2.65
  -8   8  -4   24.12    2.32
  -8  -8  -4   23.56    2.97
  -8  -8  -4   26.04    2.80
  -8   8   4   23.96    3.06
  -8   9  -1   68.60    8.28
  -8   9  -1   83.24    8.48
   8  -9  -1   75.02    7.31
  -8   9  -1   86.95    8.05
  -8   9  -1   68.60    8.06
  -8  -9  -1   92.84   10.20
  -8  -9  -1   99.53    9.66
  -8   9   1   97.25   10.30
  -8  -9  -1   88.83    9.96
  -8  -9  -1   95.15   10.43
  -8   9   1  110.21   10.48
  -8   9  -3   74.47    8.19
  -8  -9   3   84.19    8.13
  -8   9  -3   67.28    7.30
  -8  -9   3   79.67    7.97
  -8   9  -3   72.39    8.38
  -8   9  -3   82.13    7.79
  -8  -9  -3   67.44    7.29
  -8  -9  -3   77.59    7.76
   8 -10   0    1.92    0.59
  -8  10   0    1.95    0.64
  -8 -10   0    1.79    0.47
  -8 -10   0    1.85    0.61
  -8 -10   0    2.50    0.58
  -8  10   0    1.70    0.59
  -8  10   0    2.05    0.52
  -8  10   0    1.49    0.62
  -8 -10   2    9.62    1.23
  -8  10  -2    5.76    1.25
  -8  10  -2    8.30    1.20
  -8  10  -2    8.94    1.43
  -8 -10  -2   10.00    1.30
  -8  10   2   13.77    1.58
  -8  10   2   10.26    1.40
  -8 -10  -2    9.09    1.31
  -8 -10  -2    9.03    1.20
  -8 -10  -2    8.47    1.28
  -8 -10  -2    7.66    1.16
  -8  10  -4    4.93    1.30
  -8  10  -4    5.17    1.20
  -8 -10   4    4.90    1.04
  -8  10  -4    5.90    0.92
  -8  10  -4    5.07    1.23
  -8  10  -4    4.07    1.22
  -8 -10  -4    4.93    1.10
  -8  10   4    4.03    1.24
  -8 -10  -4    5.81    1.07
  -8  11  -1   93.77   11.25
  -8  11  -1  116.75   10.83
   8 -11  -1   95.93    9.77
  -8  11  -1  102.22   11.06
  -8 -11  -1   90.32    9.82
  -8  11   1   92.17   10.29
  -8 -11  -1   91.45   10.28
  -8 -11  -1  101.88   10.08
  -8 -11  -1  100.74    9.52
  -8 -11   3   23.89    2.99
  -8 -11   3   30.38    3.08
  -8  11  -3   29.12    2.70
  -8  11  -3   25.67    3.23
  -8  11  -3   27.89    3.39
  -8  11  -3   21.23    3.05
  -8 -11  -3   23.72    2.76
  -8 -11  -3   23.12    2.58
  -8  11   3   21.77    2.87
  -8  12   0  101.29   12.67
   8 -12   0  130.77   11.65
  -8  12   0  123.24   13.38
  -8  12   0  136.42   12.93
  -8 -12   0  131.03   12.14
  -8  12   0  111.22   13.11
  -8  12  -2   64.07    6.27
  -8 -12   2   70.85    6.98
  -8  12  -2   69.31    7.45
  -8  12  -2   58.43    7.22
  -8  12  -2   64.44    7.06
  -8  12   2   44.49    6.17
  -8 -12  -2   67.16    5.98
  -8 -12  -2   53.14    5.77
  -8 -12  -2   61.38    6.13
  -8  12  -4   23.74    2.34
  -8 -12   4   19.45    2.65
  -8  12  -4   24.24    2.88
  -8  12  -4   19.08    2.88
  -8  12  -4   17.72    2.94
  -8  12  -4   21.29    2.73
  -8 -12  -4   21.33    2.19
  -8 -12  -4   12.18    2.13
  -8  12   4   18.61    2.43
  -8  13  -1    0.13    0.72
  -8  13  -1    0.87    0.65
  -8  13  -1    0.52    0.69
  -8 -13   1    1.11    0.50
  -8 -13   1    0.80    0.60
   8 -13  -1    0.56    0.58
  -8  13   1    0.36    0.53
  -8  13   1    0.57    0.74
  -8 -13  -1    0.81    0.31
  -8 -13  -1    0.53    0.42
  -8 -13  -1    0.30    0.51
  -8 -13  -1    0.05    0.54
  -8  13  -3   -0.51    0.54
  -8 -13   3    0.63    0.71
  -8  13  -3    0.23    0.86
  -8 -13   3    0.80    0.59
  -8  13  -3   -0.43    0.79
  -8  13  -3    0.39    0.90
  -8  13   3   -0.11    0.89
  -8 -13  -3    0.29    0.55
  -8 -13  -3    0.67    0.65
  -8  14   0   65.64    6.65
  -8  14   0   60.74    6.80
   8 -14   0   64.25    5.96
  -8 -14   0   55.64    6.50
  -8  14   0   60.20    6.71
  -8 -14   0   58.50    6.15
  -8 -14   2   40.82    4.79
  -8  14  -2   41.05    4.89
  -8  14  -2   46.12    5.05
  -8  14  -2   40.91    4.29
  -8  14  -2   51.82    5.24
  -8  14  -2   42.18    4.93
  -8 -14   2   48.23    4.81
  -8 -14  -2   46.30    4.80
  -8 -14  -2   45.73    4.93
  -8  14   2   45.04    5.25
  -8 -14  -2   47.13    5.08
  -8 -15   1   81.42    8.33
  -8  15  -1   73.01    7.47
  -8  15  -1   80.65    8.45
   8 -15  -1   85.10    7.63
  -8  15  -1   71.09    8.58
  -8  15  -1   78.78    8.75
  -8  15   1   91.79    9.70
  -8 -15  -1   95.46    9.37
  -8 -15  -1   83.45    9.05
  -8 -15   3   17.19    2.33
  -8  15  -3   22.43    2.75
  -8  15  -3   20.08    2.07
  -8 -15   3   13.37    2.22
  -8  15  -3   17.55    2.57
  -8  15  -3   19.85    2.51
  -8  15   3   19.67    2.65
  -8 -15  -3   17.15    2.25
  -8 -15  -3   18.96    2.47
  -8  16   0    1.09    0.78
  -8 -16   0   -0.06    0.68
  -8  16   0   -1.00    0.49
  -8 -16   0   -0.15    0.62
  -8 -16   0    0.65    0.59
   8 -16   0   -0.28    0.67
  -8  16   0   -0.25    0.79
  -8  16  -2    2.31    1.10
  -8  16  -2    2.54    1.08
  -8  16  -2    2.86    0.70
  -8  16  -2    2.44    1.04
  -8 -16   2    2.92    0.90
  -8  16  -2    1.44    0.96
  -8 -16   2    2.34    0.89
  -8 -16  -2    1.77    0.82
  -8  16   2    3.69    1.04
  -8 -16  -2    2.36    0.72
  -8 -16  -2    1.24    0.80
  -8  17  -1   31.58    4.22
  -8  17  -1   37.11    3.63
   8 -17  -1   41.23    3.81
  -8  17  -1   33.12    4.25
  -8 -17   1   33.63    4.05
  -8  17  -1   37.91    4.29
  -8 -17   1   38.02    4.09
  -8 -17  -1   34.75    4.05
  -8  17   1   44.46    4.30
  -8 -17  -1   39.71    4.02
  -8 -17  -1   27.75    3.76
  -8 -17   3   43.86    4.66
  -8  17  -3   43.75    4.87
  -8 -17   3   44.83    4.71
  -8  17  -3   37.48    4.84
  -8  17  -3   34.34    4.93
  -8 -17  -3   37.15    4.06
  -8  17   3   31.18    4.10
  -8  18   0   33.55    4.48
  -8 -18   0   42.37    4.16
  -8 -18   0   34.86    4.33
  -8  18   0   37.74    3.85
  -8  18   0   39.95    4.54
   8 -18   0   46.34    4.11
  -8 -18   0   37.35    4.34
  -8 -18   2   16.85    2.25
  -8  18  -2   15.70    2.30
  -8  18  -2   14.41    1.95
  -8 -18   2   20.61    2.46
  -8  18  -2   13.13    2.24
  -8  18  -2   18.84    2.50
  -8  18  -2   14.12    2.31
  -8 -18  -2   17.22    2.18
  -8 -18  -2   16.13    2.28
  -8  18   2   20.85    2.59
  -8 -18  -2   13.33    2.04
  -8 -19   1    4.19    1.06
  -8 -19   1    4.21    1.15
  -8  19  -1    2.69    1.30
   8 -19  -1    3.23    0.92
  -8  19  -1    2.41    1.14
  -8  19  -1    3.01    0.74
  -8 -19  -1    2.65    0.82
  -8  19   1    4.00    1.30
  -8 -19  -1    2.90    0.78
  -8 -19  -1    2.36    0.97
  -8 -20   0   13.61    2.35
  -8 -20   0   21.53    2.36
  -8 -20   0   19.16    2.53
  -8  20   0   21.99    2.78
  -8  21  -1   12.95    2.29
  -8  21  -1   14.50    2.33
  -8 -21   1   22.13    2.59
  -8 -21   1   18.61    2.39
  -8  21   1   18.05    2.35
  -8 -21  -1   14.55    2.14
  -8 -21  -1   15.49    2.15
  -9   0   0   -0.06    0.37
  -9   0   0    0.14    0.38
  -9   0  -2    0.57    0.52
  -9   0  -2   -0.13    0.38
  -9   0  -2    0.46    0.48
  -9   0   2    0.14    0.45
  -9   0  -2   -0.22    0.28
  -9   0  -2    0.21    0.33
  -9   0   2    0.56    0.55
  -9   0  -4    0.29    0.64
  -9   0   4   -0.21    0.67
  -9   0  -4    0.13    0.70
  -9   0  -4    0.79    0.61
  -9   0  -4   -0.66    0.73
  -9  -1   1   73.26    8.39
  -9   1  -1   83.95    8.03
  -9   1  -1   72.49    8.57
  -9  -1   1   80.95    8.01
  -9   1   1   85.18    8.72
   9  -1   1   94.95    8.78
  -9  -1  -1   75.06    9.13
  -9   1   1   77.74    9.12
  -9  -1  -1   88.56    8.39
  -9  -1  -1   84.23    8.73
  -9   1  -3   21.82    2.80
  -9   1  -3   25.97    3.04
  -9  -1   3   27.56    2.76
  -9   1  -3   23.16    2.65
  -9  -1  -3   24.74    2.79
  -9  -1  -3   31.31    3.12
  -9  -1  -3   29.78    3.20
  -9   1   3   23.29    2.87
  -9  -1  -3   23.67    2.96
  -9   2   0   82.14   10.37
  -9  -2   0  106.62   10.41
  -9  -2   0   97.32    9.92
  -9   2   0  101.14    9.94
  -9   2  -2   59.52    6.99
  -9  -2   2   66.06    6.52
  -9   2  -2   59.55    6.55
  -9   2  -2   72.32    6.65
  -9   2  -2   54.20    6.83
  -9   2  -2   62.74    6.29
  -9  -2  -2   56.48    6.11
  -9   2   2   51.14    6.12
  -9   2   2   53.00    5.81
  -9  -2  -2   63.26    6.28
  -9  -2  -2   55.03    5.82
  -9   2  -4   12.67    1.80
  -9   2  -4   12.76    1.85
  -9  -2   4   13.19    1.70
  -9   2  -4   10.21    1.80
  -9   2  -4   14.49    1.77
  -9   2   4   10.85    1.56
  -9  -2  -4   11.18    1.60
  -9  -2  -4   13.29    1.84
  -9  -2  -4   11.39    1.67
  -9  -2  -4   13.26    1.77
  -9   3  -1    2.30    0.68
  -9  -3   1    3.18    0.64
  -9   3  -1    2.66    0.68
  -9  -3   1    3.55    0.72
  -9   3  -1    3.31    0.52
  -9  -3  -1    2.30    0.39
  -9   3   1    3.12    0.66
  -9  -3  -1    2.27    0.57
  -9  -3  -1    2.53    0.61
  -9   3  -3   10.43    1.43
  -9   3  -3    9.53    1.52
  -9   3  -3   10.03    1.34
  -9  -3   3    9.59    1.34
  -9  -3  -3    6.47    1.07
  -9  -3  -3    7.44    1.15
  -9  -3  -3    8.41    1.30
  -9  -3  -3    7.65    1.21
  -9   3   3   10.09    1.19
  -9   4   0   65.03    8.42
  -9  -4   0   79.90    8.07
  -9  -4   0   90.04    8.46
  -9   4  -2   51.62    4.99
  -9  -4   2   56.19    5.52
  -9   4  -2   47.70    5.57
  -9  -4   2   43.74    5.17
  -9   4  -2   52.66    5.49
  -9   4  -2   43.20    5.25
  -9   4  -2   51.45    5.22
  -9   4   2   55.32    5.65
  -9  -4  -2   55.34    5.43
  -9  -4  -2   50.70    5.73
  -9  -4  -2   42.90    5.56
  -9  -4  -2   50.33    5.33
  -9   4  -4   30.53    3.51
  -9  -4   4   28.96    3.43
  -9   4  -4   32.21    3.34
  -9   4  -4   30.85    3.66
  -9   4  -4   28.57    3.73
  -9  -4  -4   34.88    3.78
  -9  -4  -4   29.24    3.86
  -9  -4  -4   34.46    3.53
  -9   4   4   31.95    3.72
  -9   5  -1   34.78    3.94
  -9   5  -1   35.71    4.23
  -9   5  -1   32.30    4.12
  -9  -5   1   46.01    3.97
  -9  -5  -1   48.16    4.67
  -9  -5  -1   38.63    4.21
  -9  -5  -1   35.67    4.42
  -9   5   1   47.93    4.68
  -9  -5   3   28.06    2.85
  -9   5  -3   24.71    2.74
  -9   5  -3   21.83    2.85
  -9   5  -3   24.89    3.04
  -9   5  -3   25.82    3.11
  -9  -5  -3   23.96    3.05
  -9   5   3   29.01    3.06
  -9  -5  -3   20.95    2.82
  -9  -5  -3   31.26    3.06
  -9   5   3   24.46    3.16
  -9  -5  -3   32.68    3.28
  -9  -6   0    0.68    0.41
  -9   6   0    0.58    0.53
  -9   6   0    0.11    0.48
  -9  -6   0    0.49    0.45
  -9   6  -2   10.26    1.64
  -9   6  -2   11.44    1.50
  -9   6  -2   12.25    1.48
  -9  -6   2   12.39    1.52
  -9   6  -2   10.02    1.61
  -9  -6  -2   13.95    1.47
  -9   6   2   11.19    1.63
  -9  -6  -2   11.40    1.48
  -9  -6  -2   12.13    1.36
  -9   6   2   11.73    1.63
  -9  -6  -2    8.98    1.47
  -9   6  -4    0.78    0.77
  -9   6  -4    0.48    0.99
  -9   6  -4    0.29    0.76
  -9   6  -4    0.23    0.67
  -9  -6   4    2.07    0.70
  -9  -6  -4   -0.24    0.62
  -9   6   4   -0.06    0.78
  -9  -6  -4    0.48    0.74
  -9   7  -1   84.77    7.85
  -9   7  -1   81.99    7.56
  -9  -7   1   57.37    7.37
  -9   7  -1   63.99    7.47
  -9  -7  -1   75.39    7.94
  -9  -7  -1   72.31    8.26
  -9   7   1   94.05    8.49
  -9  -7  -1   79.02    8.65
  -9   7  -3   51.42    5.80
  -9   7  -3   51.34    6.00
  -9   7  -3   48.95    5.51
  -9   7  -3   55.88    6.18
  -9  -7   3   60.57    5.69
  -9  -7  -3   49.39    5.42
  -9  -7  -3   57.02    5.08
  -9  -7  -3   47.93    5.20
  -9   7   3   39.58    5.35
  -9  -7  -3   53.28    5.38
  -9   8   0    6.84    1.08
  -9   8   0    4.98    0.83
  -9  -8   0    5.38    0.97
  -9  -8   0    5.40    0.89
  -9   8   0    5.29    0.97
  -9  -8   0    5.70    0.73
  -9   8  -2   37.42    3.98
  -9   8  -2   32.05    4.23
  -9  -8   2   38.33    3.92
  -9  -8  -2   37.69    4.12
  -9  -8  -2   36.95    3.78
  -9   8   2   33.97    4.12
  -9   8   2   38.57    4.20
  -9   8  -4    5.79    1.19
  -9   8  -4    2.19    1.29
  -9   8  -4    4.07    1.23
  -9   8  -4    4.17    1.02
  -9  -8   4    5.85    0.95
  -9  -8  -4    3.92    0.96
  -9   8   4    5.02    1.18
  -9  -8  -4    4.65    0.97
  -9   9  -1   24.86    2.66
  -9   9  -1   19.70    2.82
  -9   9  -1   22.88    2.62
  -9   9  -1   21.66    2.82
  -9   9  -1   25.92    2.66
  -9  -9  -1   17.64    2.00
  -9   9   1   16.41    2.26
  -9  -9  -1   24.43    2.31
  -9   9   1   17.19    2.26
  -9   9  -3    4.83    1.11
  -9   9  -3    4.74    0.97
  -9  -9   3    5.23    0.94
  -9   9  -3    3.77    0.88
  -9   9  -3    5.51    1.27
  -9  -9  -3    4.53    0.83
  -9   9   3    6.17    1.10
  -9  -9  -3    5.33    0.97
  -9 -10   0   85.66    8.88
  -9  10   0   98.62    9.47
  -9  10   0   94.86    9.69
  -9  10   0   75.61    9.84
  -9 -10   0   90.44    9.22
  -9  10   0   90.78    9.30
  -9  10  -2   25.08    3.34
  -9 -10   2   27.18    3.06
  -9  10  -2   23.80    3.26
  -9  10  -2   31.24    3.12
  -9  10   2   29.42    3.24
  -9  10   2   21.93    3.17
  -9 -10  -2   28.39    2.91
  -9 -10  -2   28.14    3.09
  -9 -10  -2   32.77    3.18
  -9 -10  -2   23.03    3.01
  -9  10  -4   26.89    3.08
  -9  10  -4   28.06    3.16
  -9  10  -4   24.95    3.48
  -9 -10   4   23.96    3.01
  -9  10  -4   23.84    3.33
  -9 -10  -4   21.73    2.88
  -9  10   4   23.92    2.96
  -9 -10  -4   25.69    2.74
  -9  11  -1   14.13    1.97
  -9  11  -1   19.63    2.26
  -9  11  -1   14.31    2.15
  -9 -11   1   17.34    2.00
  -9 -11  -1   19.41    1.84
  -9 -11  -1   11.44    1.93
  -9  11   1   17.82    2.18
  -9  11   1   14.85    2.09
  -9 -11  -1   19.25    1.99
  -9 -11  -1   14.68    1.99
  -9  11  -3   15.69    2.34
  -9  11  -3   12.82    2.16
  -9  11  -3   14.92    2.00
  -9  11  -3   16.90    2.13
  -9 -11   3   17.17    2.10
  -9  11   3   15.75    2.13
  -9 -11  -3   13.95    1.85
  -9 -11  -3   15.08    2.01
  -9  12   0   23.14    2.81
  -9 -12   0   23.88    2.54
  -9  12   0   21.10    2.88
  -9  12   0   22.57    2.85
  -9 -12   0   27.12    2.74
  -9  12  -2   26.23    3.68
  -9  12  -2   31.21    3.46
  -9 -12   2   29.70    3.40
  -9  12  -2   32.71    3.67
  -9 -12  -2   32.00    3.49
  -9 -12  -2   31.76    3.34
  -9  12   2   33.49    3.77
  -9 -12  -2   28.97    3.52
  -9  13  -1   44.13    5.67
  -9  13  -1   55.51    5.46
  -9  13  -1   46.99    5.60
  -9 -13   1   51.07    5.31
  -9 -13  -1   45.55    5.53
  -9 -13  -1   51.65    5.23
  -9  13   1   55.01    5.70
  -9 -13  -1   50.65    5.47
  -9  13   1   54.93    5.74
  -9 -13   3   13.69    1.82
  -9  13  -3   14.11    2.18
  -9  13  -3   11.98    1.97
  -9 -13   3   12.00    1.82
  -9  13  -3   12.84    1.83
  -9 -13  -3   12.65    1.69
  -9  13   3   10.19    1.92
  -9 -13  -3   15.08    1.95
  -9  14   0    6.55    1.20
  -9 -14   0    6.11    1.05
  -9 -14   0    9.58    1.12
  -9 -14   0    9.01    1.24
  -9  14   0    6.02    1.17
  -9  14   0    4.67    1.18
  -9  14  -2    8.69    1.42
  -9 -14   2    9.28    1.44
  -9  14  -2    9.59    1.65
  -9 -14   2    9.59    1.29
  -9  14  -2    6.93    1.49
  -9 -14  -2    8.51    1.35
  -9 -14  -2   11.10    1.51
  -9  14   2   10.46    1.72
  -9 -14  -2   10.42    1.49
  -9  15  -1   16.08    2.31
  -9  15  -1   12.91    2.14
  -9  15  -1   17.40    2.22
  -9 -15   1   16.04    1.99
  -9 -15  -1   14.03    1.81
  -9 -15  -1   14.75    1.96
  -9 -15  -1   15.56    2.00
  -9  15   1   15.68    2.13
  -9  15  -3   10.63    1.94
  -9 -15   3   15.21    1.92
  -9  15  -3   12.54    2.22
  -9 -15   3   14.24    2.00
  -9 -15  -3   10.89    1.70
  -9 -15  -3   10.34    1.54
  -9  15   3   12.98    1.82
  -9 -16   0   57.73    5.48
  -9 -16   0   54.14    5.76
  -9 -16   0   56.03    5.73
  -9  16   0   42.68    5.86
  -9  16  -2   18.71    2.60
  -9  16  -2   21.07    2.82
  -9  16  -2   18.81    2.72
  -9 -16   2   16.07    2.47
  -9 -16   2   23.78    2.51
  -9 -16  -2   19.00    2.50
  -9 -16  -2   22.04    2.63
  -9  16   2   21.76    2.89
  -9 -16  -2   22.17    2.65
  -9 -17   1    2.15    0.77
  -9  17  -1    2.68    1.01
  -9  17  -1    1.89    0.96
  -9  17  -1    0.99    1.03
  -9 -17   1    2.39    0.84
  -9 -17  -1    2.00    0.86
  -9 -17  -1    1.43    0.92
  -9  17   1    2.68    1.16
  -9 -17  -1    1.60    0.74
  -9  18   0    8.77    1.30
  -9 -18   0    6.58    1.24
  -9  18   0    8.48    1.58
  -9 -18   0    7.74    1.23
  -9 -18   0    5.05    1.22
  -9 -18   2   12.81    2.06
  -9  18  -2   15.56    2.22
  -9  18  -2   18.46    2.44
  -9  18  -2   13.82    2.28
  -9 -18   2   19.30    2.14
  -9  18  -2   12.83    2.25
  -9  18   2   20.72    2.60
  -9 -18  -2   13.55    2.07
  -9 -18  -2   16.70    2.31
  -9 -18  -2   16.33    2.23
  -9 -19   1   16.24    2.02
  -9  19  -1   14.36    2.14
  -9  19  -1   14.04    2.16
  -9 -19   1   11.05    1.86
  -9 -19  -1   15.38    1.99
  -9 -19  -1   13.12    2.06
  -9  19   1   16.82    2.29
  -9 -19  -1   14.99    2.12
  -9  20   0   -0.75    0.98
  -9 -20   0   -0.64    0.75
  -9 -20   0    0.86    0.65
 -10   0   0   61.24    6.29
 -10   0   0   53.58    5.99
 -10   0  -2   12.66    1.42
 -10   0   2   13.03    1.73
 -10   0   2   16.78    1.61
 -10   0  -2   11.54    1.47
 -10   0  -2    8.36    1.60
 -10   0  -2   10.42    1.62
 -10   0   4    9.74    1.55
 -10   0  -4   12.09    1.69
 -10   0  -4   12.51    1.77
 -10   0  -4   10.82    1.57
 -10   0  -4   14.51    1.94
 -10   1  -1    4.21    0.81
 -10   1  -1    4.17    0.79
 -10  -1   1    3.16    0.67
 -10  -1   1    1.82    0.66
 -10   1   1    2.00    0.64
 -10  -1  -1    4.42    0.76
 -10   1   1    2.92    0.76
 -10  -1  -1    4.17    0.53
 -10  -1  -1    2.94    0.72
 -10   1  -3    8.21    1.33
 -10   1  -3    6.51    1.07
 -10   1  -3    8.72    1.42
 -10   1  -3    7.68    1.23
 -10  -1   3   10.15    1.25
 -10  -1  -3    8.02    1.23
 -10  -1  -3    9.61    1.43
 -10   1   3    7.12    1.17
 -10  -1  -3    8.12    1.13
 -10  -1  -3    7.99    1.30
 -10  -2   0    0.69    0.47
 -10   2   0    0.66    0.51
 -10  -2   0    0.92    0.48
 -10   2   0    0.13    0.45
 -10   2  -2   11.39    1.44
 -10   2  -2   13.36    1.53
 -10   2  -2   12.99    1.74
 -10  -2   2   10.66    1.56
 -10   2  -2   12.74    1.80
 -10  -2   2   12.77    1.80
 -10   2   2   11.63    1.61
 -10  -2  -2   15.40    1.79
 -10  -2  -2   11.14    1.39
 -10  -2  -2   15.43    1.73
 -10  -2  -2   11.77    1.57
 -10  -2  -2   12.41    1.49
 -10   2   2    9.05    1.63
 -10   2  -4    1.41    0.91
 -10   2  -4    1.51    0.69
 -10   2  -4    1.45    0.73
 -10   2  -4    1.79    0.75
 -10   2   4    0.79    0.77
 -10  -2  -4    0.54    0.76
 -10  -2  -4    0.90    0.76
 -10  -2  -4    0.36    0.84
 -10  -2  -4    1.59    0.67
 -10   3  -1   23.96    2.80
 -10  -3   1   29.24    2.84
 -10  -3   1   23.13    2.64
 -10   3  -1   19.08    2.84
 -10  -3  -1   25.16    2.99
 -10  -3  -1   26.59    2.86
 -10  -3  -1   26.62    2.63
 -10   3   1   24.03    2.98
 -10   3  -3    3.98    1.00
 -10   3  -3    2.26    0.79
 -10   3  -3    3.78    0.79
 -10   3  -3    2.19    0.62
 -10  -3   3    2.71    0.75
 -10  -3  -3    2.30    0.65
 -10  -3  -3    2.83    0.83
 -10  -3  -3    3.07    0.72
 -10  -3  -3    3.64    0.90
 -10   4   0   -0.11    0.45
 -10  -4   0   -0.36    0.34
 -10  -4   0   -0.09    0.43
 -10   4  -2   14.99    1.94
 -10  -4   2   13.87    1.76
 -10   4  -2   14.03    1.64
 -10   4  -2    9.91    1.77
 -10  -4   2   14.54    1.93
 -10   4  -2   13.51    1.56
 -10   4  -2   12.94    1.62
 -10  -4  -2   13.48    1.51
 -10  -4  -2   15.03    1.76
 -10   4   2   12.01    1.82
 -10  -4  -2   12.90    1.65
 -10  -4  -2   11.66    1.56
 -10   4  -4    3.99    0.86
 -10   4  -4    3.28    1.12
 -10   4  -4    1.99    0.83
 -10   4  -4    1.25    0.84
 -10  -4  -4    2.04    0.86
 -10  -4  -4    2.25    0.70
 -10  -4  -4    3.31    0.86
 -10   4   4    1.93    0.88
 -10   5  -1   12.81    1.82
 -10   5  -1   14.32    1.53
 -10  -5   1   10.20    1.60
 -10  -5   1   11.74    1.75
 -10   5  -1   15.28    1.81
 -10   5   1   10.55    1.77
 -10  -5  -1   14.96    1.74
 -10  -5  -1   13.99    1.80
 -10  -5  -1   15.71    1.52
 -10   5  -3    6.34    1.09
 -10  -5   3    6.20    1.15
 -10   5  -3    6.29    1.07
 -10   5  -3    7.79    1.34
 -10   5  -3    7.95    1.41
 -10   5   3    7.80    1.39
 -10  -5  -3    6.03    0.98
 -10  -5  -3    7.78    1.19
 -10  -5  -3    5.85    1.05
 -10  -6   0   30.12    3.31
 -10   6   0   28.54    3.49
 -10  -6   0   32.16    3.49
 -10   6  -2    2.90    0.91
 -10   6  -2    3.09    0.92
 -10   6  -2    4.15    0.76
 -10  -6   2    4.68    0.87
 -10  -6  -2    4.69    0.71
 -10  -6  -2    3.30    0.77
 -10  -6  -2    3.43    0.63
 -10   6   2    4.28    0.95
 -10  -6  -2    3.35    0.75
 -10   6  -4    2.23    1.10
 -10   6  -4    1.88    0.97
 -10   6  -4    2.12    0.88
 -10   6  -4    0.92    0.82
 -10  -6  -4    2.65    0.83
 -10  -6  -4    1.79    0.74
 -10   6   4    2.20    0.99
 -10  -7   1    3.79    0.94
 -10   7  -1    5.23    1.04
 -10   7  -1    5.24    1.06
 -10  -7   1    2.93    0.77
 -10   7  -1    6.59    0.81
 -10   7   1    3.38    0.94
 -10  -7  -1    5.63    0.94
 -10  -7  -1    4.27    0.85
 -10  -7  -1    5.30    0.69
 -10   7  -3    1.95    0.96
 -10  -7   3    3.44    0.84
 -10   7  -3    3.61    0.84
 -10   7  -3    5.36    0.94
 -10   7  -3    1.87    0.92
 -10  -7  -3    1.93    0.65
 -10  -7  -3    1.64    0.52
 -10  -7  -3    3.33    0.76
 -10  -7  -3    3.43    0.72
 -10   7   3    1.61    0.84
 -10   8   0    1.07    0.49
 -10  -8   0    0.79    0.50
 -10   8   0    0.09    0.57
 -10  -8   0    0.55    0.55
 -10   8  -2    4.53    1.11
 -10   8  -2    4.03    1.07
 -10  -8   2    3.91    0.89
 -10   8  -2    6.09    0.91
 -10   8   2    3.34    0.91
 -10   8   2    4.64    1.02
 -10  -8  -2    6.77    0.93
 -10  -8  -2    4.63    0.90
 -10  -8  -2    5.58    0.78
 -10  -8  -2    4.25    0.87
 -10   8  -4    0.65    0.96
 -10   8  -4   -0.55    0.80
 -10   8  -4    2.36    0.82
 -10   8  -4    1.46    0.84
 -10  -8  -4    0.56    0.81
 -10  -8  -4    0.12    0.70
 -10   9  -1   23.25    2.30
 -10   9  -1   13.83    2.43
 -10   9  -1   19.19    2.54
 -10  -9   1   24.78    2.56
 -10  -9   1   16.22    2.30
 -10   9  -1   21.40    2.30
 -10  -9  -1   19.53    2.27
 -10  -9  -1   18.99    2.47
 -10  -9  -1   23.26    2.61
 -10   9   1   24.44    2.70
 -10   9   1   23.08    2.56
 -10   9  -3    4.85    1.22
 -10   9  -3    4.11    0.92
 -10   9  -3    4.81    1.01
 -10   9  -3    4.28    1.14
 -10  -9   3    4.92    1.07
 -10  -9  -3    4.82    0.91
 -10  -9  -3    6.03    1.07
 -10   9   3    6.23    1.27
 -10  10   0    0.70    0.73
 -10  10   0    1.59    0.61
 -10 -10   0    1.08    0.46
 -10 -10   0    1.07    0.62
 -10 -10   0    1.09    0.63
 -10  10   0    0.93    0.71
 -10  10  -2    0.68    0.79
 -10  10  -2    1.87    0.68
 -10 -10   2    1.36    0.67
 -10  10  -2    2.03    0.96
 -10 -10  -2    1.06    0.63
 -10 -10  -2    1.10    0.57
 -10  10   2    1.21    0.78
 -10 -10  -2    1.33    0.60
 -10  10   2    0.68    0.86
 -10 -10  -2    1.01    0.54
 -10  11  -1    1.34    0.67
 -10  11  -1    1.60    0.86
 -10  11  -1    1.52    0.63
 -10  11  -1    0.89    0.82
 -10 -11   1    2.61    0.76
 -10 -11  -1    0.99    0.58
 -10 -11  -1    2.07    0.67
 -10  11   1    2.42    0.77
 -10  11   1    2.66    0.80
 -10 -11  -1    1.18    0.48
 -10 -11   3    3.41    0.95
 -10  11  -3    2.22    0.92
 -10  11  -3    0.82    0.81
 -10  11  -3    2.65    0.81
 -10  11  -3    2.21    0.91
 -10  11   3    2.82    1.06
 -10 -11  -3    3.99    0.94
 -10 -11  -3    2.67    0.79
 -10  12   0    8.58    1.42
 -10  12   0    9.18    1.45
 -10  12   0    6.79    1.21
 -10 -12   0    7.43    1.25
 -10 -12   0    8.34    1.10
 -10  12  -2    8.47    1.26
 -10 -12   2    6.99    1.23
 -10  12  -2    7.67    1.50
 -10  12  -2    5.81    1.39
 -10 -12  -2    7.16    1.24
 -10 -12  -2    8.13    1.18
 -10  12   2    9.64    1.48
 -10 -12  -2    7.92    1.22
 -10  13  -1    3.52    1.05
 -10  13  -1    2.88    1.00
 -10  13  -1    2.26    0.72
 -10 -13   1    2.89    0.86
 -10  13   1    4.39    0.88
 -10 -13  -1    2.51    0.85
 -10 -13  -1    2.60    0.68
 -10 -13  -1    2.98    0.87
 -10 -13  -1    3.27    0.74
 -10  13   1    2.92    0.94
 -10  13  -3   -0.08    0.86
 -10  13  -3    0.34    0.84
 -10 -13   3    1.80    0.97
 -10  13  -3    0.64    0.97
 -10  13  -3    1.29    1.02
 -10 -13  -3    0.84    0.76
 -10 -13  -3    1.52    0.64
 -10  13   3    1.30    0.89
 -10 -14   0    6.25    1.18
 -10  14   0    7.96    1.37
 -10 -14   0    5.36    0.92
 -10  14   0    8.32    1.33
 -10  14   0    7.62    1.35
 -10  14  -2    1.94    0.82
 -10  14  -2    2.29    0.99
 -10 -14   2    3.51    1.02
 -10  14  -2    3.05    1.18
 -10 -14  -2    2.79    0.76
 -10 -14  -2    4.11    0.91
 -10  14   2    4.02    0.99
 -10 -14  -2    2.64    0.85
 -10  15  -1    3.74    1.14
 -10 -15   1    2.93    0.95
 -10  15  -1    3.17    0.87
 -10  15  -1    3.24    1.10
 -10 -15  -1    4.64    1.00
 -10 -15  -1    2.88    0.77
 -10 -15  -1    3.85    0.91
 -10  15   1    2.61    1.13
 -10 -16   0    3.23    0.97
 -10  16   0    2.09    1.04
 -10 -16   0    0.91    0.75
 -10  16   0    2.01    1.01
 -10 -16   0    3.38    0.76
 -10  16  -2    0.72    0.92
 -10 -16   2    1.51    0.98
 -10  16  -2   -1.01    1.03
 -10  16  -2    0.40    0.95
 -10 -16  -2    1.59    0.77
 -10 -16  -2    0.81    0.78
 -10  16   2    1.74    1.02
 -10 -16  -2    0.73    0.79
 -10 -17   1    3.60    1.15
 -10  17  -1    3.80    0.94
 -10  17  -1    3.59    1.21
 -10 -17  -1    4.06    0.98
 -10  17   1    5.06    1.40
 -10 -17  -1    4.06    1.15
 -10 -17  -1    5.28    1.02
 -10 -18   0    2.72    1.05
 -10  18   0    2.10    1.13
 -10 -18   0    1.73    0.83
 -10 -18   0    2.29    0.69
 -10  18   0    1.30    1.06
 -11   0   0    0.39    0.48
 -11   0   0    0.03    0.50
 -11   0  -2    0.31    0.39
 -11   0   2    0.41    0.57
 -11   0  -2    0.02    0.40
 -11   0  -2    0.56    0.58
 -11   0   2    0.77    0.68
 -11   0  -2   -0.07    0.66
 -11   0  -4    1.38    0.64
 -11   0  -4    0.12    0.77
 -11   0  -4    0.70    0.78
 -11   0  -4   -0.33    0.86
 -11  -1   1   87.69    8.97
 -11   1  -1   79.13    8.17
 -11   1  -1   81.09    8.96
 -11  -1  -1  106.56   11.67
 -11   1   1   98.51   12.20
 -11  -1  -1  121.43   11.22
 -11   1   1  113.17   11.68
 -11  -1  -1  126.47   12.25
 -11   1  -3   52.44    5.55
 -11   1  -3   54.97    5.41
 -11   1  -3   40.39    4.87
 -11   1  -3   45.14    5.16
 -11  -1   3   47.93    5.08
 -11  -1  -3   42.05    5.94
 -11  -1  -3   56.15    5.66
 -11  -1  -3   59.59    5.40
 -11  -1  -3   50.39    5.83
 -11  -2   0   84.06    8.80
 -11  -2   0   74.51    8.37
 -11   2   0   84.34    8.81
 -11   2  -2   51.65    5.36
 -11  -2   2   60.21    5.63
 -11  -2   2   60.73    6.00
 -11   2  -2   53.70    5.91
 -11   2  -2   43.81    5.63
 -11   2   2   48.43    4.94
 -11  -2  -2   34.36    4.81
 -11  -2  -2   46.95    4.40
 -11   2  -4   18.98    2.63
 -11   2  -4   22.43    2.96
 -11   2  -4   23.58    2.82
 -11   2  -4   20.96    2.50
 -11  -2  -4   18.90    2.74
 -11  -2  -4   24.97    2.86
 -11  -2  -4   20.80    2.67
 -11  -2  -4   20.76    2.58
 -11  -3   1    0.85    0.59
 -11   3  -1    0.30    0.60
 -11  -3   1    0.49    0.55
 -11   3  -1    0.17    0.54
 -11  -3  -1    0.25    0.28
 -11   3   1    0.21    0.60
 -11  -3  -1    0.05    0.49
 -11  -3  -1    0.10    0.52
 -11   3  -3    0.84    0.82
 -11  -3   3    0.02    0.69
 -11   3  -3    0.18    0.72
 -11   3  -3    0.00    0.59
 -11   3  -3   -0.12    0.57
 -11  -3  -3    0.56    0.62
 -11  -3  -3    0.52    0.76
 -11  -3  -3    0.27    0.60
 -11  -3  -3    0.57    0.57
 -11   4   0   90.93   11.52
 -11  -4   0  125.58   11.58
 -11  -4   0  105.56   11.01
 -11   4  -2   92.94   10.07
 -11  -4   2  101.32   10.14
 -11   4  -2   92.25    9.74
 -11  -4   2   88.81    9.58
 -11   4  -2   87.86   10.28
 -11   4   2   92.06    9.93
 -11  -4  -2   98.90    9.88
 -11  -4  -2   76.17    9.38
 -11  -4  -2   96.74    9.08
 -11   4  -4   22.77    3.17
 -11   4  -4   28.91    3.06
 -11   4  -4   21.57    3.06
 -11  -4  -4   24.73    3.06
 -11  -4  -4   26.70    3.30
 -11   5  -1   65.14    6.92
 -11  -5   1   63.88    6.42
 -11   5  -1   58.38    6.73
 -11  -5   1   56.42    6.73
 -11  -5  -1   65.37    6.53
 -11  -5  -1   65.68    6.84
 -11   5   1   57.76    6.83
 -11  -5  -1   60.39    6.19
 -11   5  -3   24.39    3.79
 -11   5  -3   34.75    3.68
 -11   5  -3   37.57    4.05
 -11  -5   3   33.50    3.66
 -11   5  -3   33.25    3.49
 -11  -5  -3   32.90    3.82
 -11   5   3   37.28    4.42
 -11  -5  -3   35.01    4.04
 -11  -5  -3   42.78    4.24
 -11  -6   0    9.92    1.39
 -11   6   0    6.51    1.30
 -11  -6   0    8.98    1.28
 -11   6  -2    5.74    0.90
 -11   6  -2    5.59    1.15
 -11  -6   2    6.22    1.09
 -11   6  -2    4.88    1.12
 -11   6  -2    5.48    0.89
 -11   6   2    5.77    1.22
 -11  -6  -2    5.06    1.05
 -11  -6  -2    7.39    1.11
 -11  -6  -2    7.15    0.92
 -11   7  -1   90.52    8.88
 -11   7  -1   70.67    9.37
 -11  -7   1   75.14    8.74
 -11   7  -1   89.22    9.22
 -11  -7   1   95.77    9.26
 -11  -7  -1   90.02    8.83
 -11   7   1   74.41    8.81
 -11  -7  -1   70.64    8.03
 -11  -7  -1   92.36    8.44
 -11   7  -3   34.00    4.04
 -11   7  -3   41.05    4.28
 -11   7  -3   39.84    4.53
 -11   7  -3   40.65    4.65
 -11  -7   3   35.74    4.23
 -11  -7  -3   32.10    3.86
 -11  -7  -3   40.24    3.88
 -11  -7  -3   33.14    3.97
 -11   7   3   33.50    3.94
 -11  -7  -3   35.45    3.66
 -11  -8   0   40.61    4.42
 -11   8   0   38.97    4.66
 -11  -8   0   43.04    4.67
 -11   8  -2   38.91    4.24
 -11  -8   2   38.48    3.87
 -11   8  -2   29.47    3.77
 -11   8   2   36.72    4.47
 -11  -8  -2   38.99    4.39
 -11  -8  -2   39.21    3.98
 -11  -8  -2   39.13    4.21
 -11   9  -1   10.32    1.57
 -11   9  -1    9.28    1.33
 -11  -9   1   10.16    1.60
 -11  -9   1    8.11    1.36
 -11   9  -1   10.83    1.66
 -11  -9  -1    9.06    1.45
 -11   9   1   10.74    1.57
 -11  -9  -1    8.25    1.36
 -11  -9  -1   10.05    1.20
 -11   9  -3    7.00    1.15
 -11   9  -3    5.70    1.45
 -11   9  -3    7.66    1.14
 -11  -9   3    7.13    1.25
 -11   9  -3    4.96    1.33
 -11   9   3    8.03    1.32
 -11  -9  -3    6.97    1.16
 -11  -9  -3    8.35    1.26
 -11  10   0  107.44   10.14
 -11 -10   0  100.65    9.56
 -11 -10   0   98.83    9.96
 -11 -10   0   83.94   10.42
 -11  10   0   85.83   10.43
 -11 -10   2   72.26    6.35
 -11  10  -2   48.64    6.31
 -11  10  -2   60.26    6.67
 -11  10  -2   59.40    6.79
 -11 -10  -2   66.39    7.00
 -11 -10  -2   66.03    7.10
 -11  10   2   65.42    7.38
 -11  10   2   64.21    7.19
 -11 -10  -2   70.14    7.32
 -11 -11   1   17.26    2.20
 -11  11  -1   15.72    2.42
 -11  11  -1   17.46    2.09
 -11  11  -1   16.14    2.36
 -11  11   1   18.70    2.24
 -11 -11  -1   13.72    2.00
 -11  11   1   14.18    1.96
 -11 -11  -1   15.15    1.74
 -11 -11  -1   15.13    1.98
 -11 -11   3   11.53    1.79
 -11  11  -3   12.08    1.73
 -11  11  -3   10.24    2.01
 -11  11  -3   11.50    2.00
 -11  11  -3   14.56    1.84
 -11 -11  -3   12.61    1.79
 -11 -11  -3   13.32    1.69
 -11  11   3   12.47    2.02
 -11  12   0    8.60    1.46
 -11  12   0    8.11    1.24
 -11 -12   0    8.93    1.13
 -11 -12   0    6.18    1.23
 -11  12  -2    8.14    1.22
 -11  12  -2    7.29    1.49
 -11 -12   2    3.88    1.08
 -11  12  -2    7.49    1.49
 -11 -12  -2    7.57    1.19
 -11 -12  -2    6.46    1.20
 -11 -12  -2    8.41    1.15
 -11  12   2    7.19    1.40
 -11  13  -1   53.08    6.70
 -11  13  -1   58.21    6.86
 -11  13  -1   65.63    6.49
 -11 -13   1   60.93    6.40
 -11 -13  -1   58.50    6.71
 -11  13   1   58.92    7.19
 -11  13   1   82.24    7.47
 -11 -13  -1   71.46    7.08
 -11 -14   0   10.48    1.32
 -11 -14   0    7.20    1.39
 -11  14   0   10.59    1.70
 -11  14   0    9.78    1.51
 -11  14  -2    9.30    1.67
 -11 -14   2    8.54    1.53
 -11  14  -2    7.38    1.64
 -11  14  -2    8.61    1.46
 -11 -14  -2   10.18    1.41
 -11 -14  -2    7.54    1.22
 -11  14   2    7.69    1.58
 -11 -14  -2    8.61    1.43
 -11  15  -1   13.21    2.03
 -11  15  -1    9.96    1.90
 -11  15  -1   14.50    1.91
 -11  15  -1   13.49    1.91
 -11 -15   1   13.23    1.91
 -11  15   1   11.71    1.91
 -11 -15  -1   14.61    2.00
 -11 -15  -1   15.17    1.77
 -11 -16   0   48.05    5.09
 -11  16   0   40.95    5.14
 -11  16   0   44.13    5.30
 -11 -16   0   48.54    4.77
 -11  17  -1    5.34    1.24
 -11 -17   1    5.25    1.17
 -11  17  -1    3.12    1.01
 -11  17   1    5.52    1.24
 -11 -17  -1    6.87    1.17
 -11 -17  -1    6.30    1.29
 -12   0   0   37.57    4.19
 -12   0   0   35.58    4.00
 -12   0   2   28.40    3.48
 -12   0  -2   25.93    3.37
 -12   0  -2   28.46    2.97
 -12   0   2   31.03    3.26
 -12  -1   1    2.54    0.83
 -12  -1   1    3.42    0.82
 -12   1  -1    2.81    0.52
 -12   1  -1    2.89    0.81
 -12   1   1    4.15    0.86
 -12  -1  -1    3.44    0.89
 -12   1   1    2.79    0.88
 -12  -1  -1    3.09    0.81
 -12  -1   3    1.35    0.76
 -12   1  -3    1.29    0.59
 -12   1  -3    0.44    0.63
 -12   1  -3    1.82    0.84
 -12   1  -3    1.71    0.81
 -12  -1  -3    1.94    0.64
 -12  -1  -3    2.25    0.67
 -12  -1  -3    1.04    0.80
 -12  -1  -3    2.82    1.01
 -12  -2   0    8.10    1.29
 -12  -2   0   11.12    1.50
 -12   2   0    8.34    1.39
 -12  -2   2    4.67    0.99
 -12   2  -2    4.27    0.74
 -12   2  -2    4.74    1.07
 -12  -2   2    3.19    1.05
 -12   2  -2    4.93    1.15
 -12   2   2    4.25    1.06
 -12  -2  -2    5.36    1.03
 -12  -2  -2    3.23    0.67
 -12  -3   1   25.49    2.82
 -12  -3   1   24.28    2.98
 -12   3  -1   23.18    2.97
 -12  -3  -1   27.10    3.14
 -12  -3  -1   23.74    2.97
 -12   3   1   28.23    3.19
 -12   3  -3   10.26    1.44
 -12   3  -3    8.71    1.67
 -12   3  -3   12.60    1.60
 -12  -3   3   11.74    1.60
 -12   3  -3   10.20    1.72
 -12  -3  -3   11.77    1.70
 -12  -3  -3   14.11    1.92
 -12  -3  -3   13.05    1.65
 -12   4   0    6.82    1.21
 -12  -4   0    6.23    1.05
 -12  -4   0    5.35    1.10
 -12   4  -2    2.04    0.85
 -12   4  -2    1.43    0.56
 -12   4  -2    2.52    0.88
 -12  -4   2    1.68    0.71
 -12  -4   2    1.00    0.87
 -12   4  -2    1.90    0.56
 -12  -4  -2    0.97    0.62
 -12   4   2    0.91    0.79
 -12  -4  -2    1.51    0.43
 -12  -4  -2    1.23    0.71
 -12  -5   1   13.79    1.71
 -12   5  -1   10.12    1.72
 -12  -5   1   12.17    1.82
 -12  -5  -1   13.43    1.85
 -12   5   1   13.39    1.99
 -12  -5  -1   15.56    1.97
 -12   5  -3   13.37    1.99
 -12   5  -3    9.81    1.62
 -12   5  -3   15.15    1.72
 -12  -5   3   12.89    1.78
 -12   5  -3   16.14    2.14
 -12  -5  -3   14.09    1.82
 -12   5   3   11.40    2.04
 -12  -5  -3   12.88    1.71
 -12  -5  -3   11.76    1.61
 -12  -6   0   13.39    1.79
 -12   6   0   10.76    1.73
 -12  -6   0   11.83    1.64
 -12   6  -2   17.87    1.98
 -12   6  -2   16.16    2.45
 -12   6  -2   16.68    2.35
 -12   6  -2   17.64    2.05
 -12  -6   2   15.04    2.12
 -12   6   2   20.79    2.45
 -12  -6  -2   14.19    1.85
 -12  -6  -2   19.01    2.25
 -12  -6  -2   17.22    2.14
 -12  -7   1    0.24    0.66
 -12   7  -1    0.31    0.80
 -12  -7   1    0.12    0.64
 -12   7  -1    0.19    0.64
 -12  -7  -1   -0.08    0.55
 -12   7   1    0.86    0.71
 -12  -7  -1    0.15    0.36
 -12  -7  -1   -0.21    0.58
 -12  -7   3    0.52    0.76
 -12   7  -3    0.92    0.96
 -12   7  -3    0.11    0.69
 -12   7  -3    0.23    0.72
 -12   7  -3    0.93    0.92
 -12  -7  -3   -0.43    0.52
 -12  -7  -3    0.90    0.57
 -12  -7  -3    0.13    0.72
 -12  -8   0   16.55    2.00
 -12  -8   0   12.69    1.82
 -12   8   0   11.76    1.89
 -12   8  -2    7.22    1.11
 -12   8  -2    6.85    1.43
 -12  -8   2    8.09    1.33
 -12   8  -2    6.94    1.41
 -12   8   2    9.24    1.60
 -12  -8  -2    9.20    1.37
 -12  -8  -2    7.60    1.14
 -12  -8  -2   10.35    1.49
 -12  -9   1   21.87    2.58
 -12   9  -1   19.57    2.68
 -12  -9   1   14.71    2.26
 -12   9  -1   19.51    2.54
 -12   9  -1   18.12    2.17
 -12   9   1   17.95    2.40
 -12  -9  -1   20.23    1.98
 -12  -9  -1   16.72    2.32
 -12  -9  -1   15.31    2.22
 -12   9  -3    7.42    1.58
 -12   9  -3   11.66    1.91
 -12  -9   3   11.48    1.63
 -12   9  -3    9.30    1.39
 -12  -9  -3   10.23    1.45
 -12  10   0    1.94    1.01
 -12  10   0    1.60    0.67
 -12 -10   0    2.26    0.75
 -12 -10   0    1.91    0.77
 -12  10   0    2.66    0.65
 -12  10  -2    1.38    0.60
 -12  10  -2    0.65    0.90
 -12  10  -2    0.90    1.03
 -12 -10   2    0.53    0.80
 -12 -10  -2    0.75    0.71
 -12 -10  -2    0.92    0.74
 -12 -10  -2    1.52    0.50
 -12 -11   1   13.52    2.00
 -12  11  -1   14.12    1.90
 -12  11  -1   15.72    2.24
 -12  11  -1   17.24    2.33
 -12 -11  -1   15.81    1.66
 -12  11   1   11.74    1.83
 -12 -11  -1   12.72    1.94
 -12  11   1   16.22    2.14
 -12 -11  -1   13.34    1.92
 -12  12   0   11.42    1.83
 -12  12   0   12.49    1.59
 -12 -12   0   11.19    1.68
 -12 -12   0   10.78    1.74
 -12 -12   2    6.69    1.28
 -12  12  -2    7.05    1.54
 -12  12  -2    4.64    1.26
 -12  12  -2    6.48    1.14
 -12 -12  -2    6.35    1.22
 -12  12   2    6.66    1.27
 -12 -12  -2    5.81    0.97
 -12 -13   1    0.71    0.87
 -12  13  -1   -0.47    0.70
 -12  13  -1    0.12    0.98
 -12  13  -1    2.27    0.94
 -12  13   1   -0.05    0.81
 -12 -13  -1    0.15    0.80
 -12 -13  -1    0.41    0.53
 -12 -13  -1    1.20    0.78
 -12  13   1   -0.85    0.91
 -12 -14   0   19.89    2.20
 -12  14   0   19.90    2.64
 -12 -14   0   20.04    2.58
 -12  14   0   16.39    2.36
 -12  15  -1    6.33    1.33
 -12  15  -1    2.62    1.01
 -12  15  -1    2.72    1.25
 -12 -15   1    5.40    1.27
 -12  15   1    2.65    1.01
 -12 -15  -1    4.21    0.86
 -12 -15  -1    3.91    1.03
 -13   0   0    0.58    0.62
 -13   0   0    0.69    0.74
 -13   0  -2    0.12    0.67
 -13   0  -2    0.08    0.47
 -13   0   2   -0.03    0.72
 -13   0   2   -0.08    0.70
 -13   1  -1   12.88    1.75
 -13   1  -1    9.54    1.22
 -13  -1   1    9.75    1.50
 -13  -1   1   12.46    1.74
 -13   1   1   11.71    1.70
 -13  -1  -1    9.81    1.64
 -13   1  -3    8.96    1.36
 -13  -1   3   11.94    1.62
 -13   1  -3   11.26    1.49
 -13   1  -3   11.84    1.83
 -13   1  -3   10.32    1.82
 -13  -1  -3    9.49    1.66
 -13  -1  -3   10.18    1.38
 -13  -1  -3   11.51    1.47
 -13  -2   0   15.08    2.12
 -13  -2   0   17.11    2.24
 -13   2   0   17.10    2.22
 -13   2  -2   15.11    2.26
 -13   2  -2   16.37    1.88
 -13  -2   2   16.51    2.16
 -13  -2  -2   14.70    1.82
 -13   2   2   18.41    2.45
 -13  -2  -2   18.88    2.32
 -13   3  -1    3.53    0.55
 -13  -3   1    2.12    0.85
 -13   3  -1    1.55    0.81
 -13  -3   1    3.31    0.88
 -13   3   1    4.35    1.07
 -13  -3  -1    4.83    1.01
 -13  -3  -1    3.55    1.01
 -13   3  -3    0.82    0.64
 -13   3  -3    0.59    0.81
 -13  -3   3    2.55    0.81
 -13   3  -3    0.73    0.76
 -13  -3  -3    3.15    0.63
 -13  -3  -3    2.14    0.58
 -13  -3  -3    1.44    0.96
 -13  -4   0   14.04    1.85
 -13   4   0   15.18    2.02
 -13  -4   0   11.51    1.88
 -13   4  -2   19.67    2.10
 -13   4  -2   17.22    2.47
 -13   4  -2   18.25    2.62
 -13  -4   2   16.70    2.53
 -13  -4   2   17.97    2.38
 -13  -4  -2   18.88    2.38
 -13  -4  -2   19.59    1.99
 -13   4   2   13.43    2.36
 -13   5  -1   13.44    2.41
 -13  -5   1   21.55    2.38
 -13  -5   1   22.48    2.59
 -13  -5  -1   18.53    2.49
 -13   5   1   22.33    2.60
 -13  -5  -1   17.35    2.37
 -13  -5  -3    3.42    1.00
 -13   6   0    6.21    1.27
 -13  -6   0    4.45    1.12
 -13  -6   0    6.68    1.12
 -13   6  -2    1.64    0.52
 -13   6  -2    2.65    1.12
 -13  -6   2    1.97    0.85
 -13   6  -2    0.49    0.53
 -13   6  -2    1.08    0.83
 -13  -6  -2    0.83    0.50
 -13  -6  -2    0.96    0.81
 -13   6   2    0.58    0.96
 -13  -6  -2    1.36    0.77
 -13   7  -1   26.42    2.73
 -13  -7   1   20.68    2.46
 -13  -7   1   13.19    2.46
 -13  -7  -1   31.64    3.23
 -13  -7  -1   30.92    3.39
 -13   7   1   20.80    3.35
 -13  -8   0   31.76    3.39
 -13   8   0   27.94    3.59
 -13  -8   0   27.90    3.57
 -13   8  -2    2.64    0.93
 -13   8  -2    1.72    0.57
 -13  -8   2    2.52    0.83
 -13   8  -2    0.68    0.98
 -13   8  -2    0.69    0.67
 -13  -8  -2    1.46    0.51
 -13  -8  -2    1.51    0.79
 -13  -8  -2    1.42    0.77
 -13   8   2    0.72    1.03
 -13   9  -1    6.43    1.50
 -13  -9   1    8.62    1.44
 -13  -9   1    9.04    1.58
 -13   9   1    6.49    1.34
 -13  -9  -1    6.11    1.27
 -13  -9  -1    5.82    1.14
 -13 -10   0    1.79    0.83
 -13  10   0    3.44    0.97
 -13 -10   0    3.81    0.99
 -13  10  -2   23.93    2.91
 -13 -10   2   17.98    2.64
 -13  10  -2   19.24    2.84
 -13  10  -2   20.04    2.42
 -13 -10  -2   17.18    2.51
 -13 -10  -2   20.48    2.21
 -13 -10  -2   20.22    2.49
 -13  11  -1   16.66    1.96
 -13  11  -1   11.60    2.19
 -13 -11   1   19.41    2.27
 -13 -11  -1   17.28    2.22
 -13 -11  -1   15.93    2.25
 -13  11   1   17.17    2.28
 -13 -11  -1   14.57    1.80
 -13  12   0    6.69    1.03
 -13  12   0    6.69    1.33
 -13 -12   0    5.15    1.14
 -14   0   0   48.60    5.56
 -14   0  -2   31.51    3.12
 -14   0   2   22.91    3.64
 -14   0  -2   32.16    3.68
 -14  -1   1   11.03    1.59
 -14  -1   1   11.43    1.75
 -14   1  -1    8.38    1.59
 -14  -1  -1    9.68    1.71
 -14   1   1   12.65    1.88
 -14  -2   0   15.81    2.30
 -14  -2   0   15.23    2.14
 -14   2   0   17.87    2.32
 -14  -2   2   18.74    2.77
 -14   2  -2   19.52    2.69
 -14   2  -2   20.40    2.23
 -14  -2   2   22.58    2.63
 -14  -2  -2   24.01    2.40
 -14   2   2   22.59    2.99
 -14  -2  -2   17.23    2.73
 -14   3  -1   52.75    5.54
 -14   3  -1   44.61    4.83
 -14  -3   1   52.64    5.23
 -14  -3   1   43.83    5.50
 -14   3   1   52.72    5.91
 -14  -3  -1   51.21    5.60
 -14  -3  -1   51.41    5.88
 -14   4   0    0.08    0.74
 -14  -4   0    0.03    0.77
 -14  -4   0    0.42    0.70
 -14  -4   2   11.10    1.88
 -14  -4   2   13.30    1.71
 -14   4  -2    6.31    1.59
 -14   4  -2   10.93    1.35
 -14  -4  -2    9.22    1.26
 -14  -4  -2   10.53    1.68
 -14   4   2   10.25    1.78
 -14   5  -1   21.23    3.09
 -14  -5   1   19.90    3.12
 -14  -5   1   24.72    2.98
 -14   5  -1   28.74    2.64
 -14  -5  -1   29.34    3.35
 -14   5   1   22.34    3.33
 -14  -5  -1   28.87    3.17
 -14  -6   0   84.87    8.94
 -14   6   0   85.65    9.42
 -14   6  -2   22.92    3.30
 -14  -6   2   27.97    3.16
 -14  -6  -2   29.47    3.45
 -14  -6  -2   28.59    2.93
 -14   6   2   23.08    3.47
 -14  -6  -2   28.03    3.26
 -14  -7   1    3.69    1.00
 -14  -7   1    6.55    1.36
 -14   7  -1    3.63    1.10
 -14  -7  -1    4.85    1.22
 -14  -7  -1    4.72    1.09
 -14   7   1    4.55    1.28
 -14   8   0   29.67    3.28
 -14  -8   0   25.23    2.96
 -14  -8   0   19.87    3.10
 -14  -9   1   28.12    3.21
 -14  -9   1   24.51    3.35
 -14   9   1   33.46    4.18
 -14  -9  -1   38.03    3.94
 -14  -9  -1   30.52    4.07
 -14  10   0    4.28    1.38
 -14 -10   0    5.44    1.14
 -14 -10   0    4.05    1.20
 -15   0   0    0.30    0.88
 -15  -1   1    0.36    0.86
 -15   1  -1    1.51    0.93
 -15  -1  -1    1.45    0.98
 -15   1   1    1.58    1.04
 -15   2   0    1.31    0.96
 -15  -2   0    0.84    0.86
 -15  -2   0    0.57    0.78
 -15  -3   1    3.97    1.08
 -15  -3   1    3.19    1.18
 -15   3  -1    3.67    1.17
 -15   3   1    2.84    1.09
 -15  -3  -1    3.35    1.11
 -15  -4   0    2.29    0.90
 -15   4   0    2.88    1.08
 -15  -4   0    4.23    1.20
   0   0   0    0.00    0.00
