# Supplementary material for: Practical aspects of teaching a graduate-level small-mol­ecule chemical crystallography course
Source: Acta Crystallogr E Crystallogr Commun. 2026 Jan 1;82(Pt 1):107–20. doi: 10.1107/S2056989025010527 (PMC12810306; doi:10.1107/S2056989025010527)
Supplement: Supplementary file 1 [file e-82-00107-sup2.zip › Berry_Guzei_Structures/Structure 15/structure15.res]

TITL n3585 in Ama2
CELL 0.71073 9.9789 16.262 3.8736 90 90 90
ZERR 4 0.0006 0.001 0.0002 0 0 0
LATT -5
SYMM -X,-Y,+Z
SYMM 0.5+X,-Y,+Z
SYMM 0.5-X,+Y,+Z
 
SFAC C H Br Cl N
UNIT 16 16 4 4 8
 
L.S. 4
PLAN  20
SIZE 0.04 0.145 0.244
TEMP -173.15
REM Solution 2 R1 0.075 Rweak 0.007, Alpha = 0.0082 in Ama2
BOND $h
wpdb -2
MORE -1
CONF
fmap 2
acta
REM <HKL>Z:/Charlotte/n3585/n3585.hkl</HKL>
 
WGHT    0.047600   12.003301
FVAR       0.17344
BR1   3    0.930305    0.673048    0.501699    11.00000    0.01629
N1    5    0.860304    0.522447    0.211600    11.00000    0.01348
AFIX  43
H1    2    0.943738    0.506506    0.181035    10.50000   -1.20000
AFIX   0
C1    1    0.818625    0.595136    0.349941    11.00000    0.01347
C2    1    0.750000    0.480139    0.131488    10.50000    0.01552
C3    1    0.750000    0.395501   -0.016856    10.50000    0.01884
AFIX 137
H3A   2    0.659697    0.381800   -0.097978    10.50000   -1.20000
H3B   2    0.777435    0.356057    0.160883    10.50000   -1.20000
H3C   2    0.812867    0.393034   -0.210943    10.50000   -1.20000
AFIX   0
HKLF 4
 
REM  n3585 in Ama2
REM R1 =  0.0626 for    1165 Fo > 4sig(Fo)  and  0.0668 for all    1263 data
REM     21 parameters refined using      1 restraints
 
END  
     
WGHT      0.0476     12.0046 

REM Highest difference peak  2.400,  deepest hole -3.044,  1-sigma level  0.233
Q1    1   0.9312  0.6739  0.6068  11.00000  0.05    2.40
Q2    1   0.9324  0.6745  0.3959  11.00000  0.05    2.36
Q3    1   0.8576  0.6381  0.4961  11.00000  0.05    0.95
Q4    1   0.7500  0.3106  0.4986  10.50000  0.05    0.85
Q5    1   0.9155  0.7209  0.5005  11.00000  0.05    0.84
Q6    1   0.9754  0.7217  0.4858  11.00000  0.05    0.74
Q7    1   0.8568  0.5147  0.1095  11.00000  0.05    0.68
Q8    1   0.9523  0.5023 -0.0009  11.00000  0.05    0.68
Q9    1   0.7500  0.6926  0.7688  10.50000  0.05    0.62
Q10   1   0.8990  0.6816  0.1917  11.00000  0.05    0.59
Q11   1   1.0840  0.6560  0.5502  11.00000  0.05    0.59
Q12   1   0.8165  0.5463  0.4889  11.00000  0.05    0.55
Q13   1   0.8196  0.5796  0.2577  11.00000  0.05    0.54
Q14   1   0.9010  0.4651  0.0523  11.00000  0.05    0.53
Q15   1   0.8601  0.5490  0.2828  11.00000  0.05    0.52
Q16   1   0.9626  0.5769 -0.0212  11.00000  0.05    0.51
Q17   1   0.8972  0.6780  0.8128  11.00000  0.05    0.49
Q18   1   0.7500  0.6097  0.2872  10.50000  0.05    0.48
Q19   1   0.9117  0.6138  0.7109  11.00000  0.05    0.48
Q20   1   0.9438  0.5425  0.1980  11.00000  0.05    0.46

REM The information below was added by Olex2.
REM
REM R1 = 0.0626 for 1165 Fo > 4sig(Fo) and 0.0668 for all 7794 data
REM n/a parameters refined using n/a restraints
REM Highest difference peak 2.40, deepest hole -3.04
REM Mean Shift 0, Max Shift 0.000.

REM +++ Tabular Listing of Refinement Information +++
REM R1_all = 0.0668
REM R1_gt = 0.0626
REM wR_ref = 0.1492
REM GOOF = 1.067
REM Shift_max = 0.000
REM Shift_mean = 0
REM Reflections_all = 7794
REM Reflections_gt = 1165
REM Parameters = n/a
REM Hole = -3.04
REM Peak = 2.40
REM Flack = 0.200(15)
