# Supplementary material for: Practical aspects of teaching a graduate-level small-mol­ecule chemical crystallography course
Source: Acta Crystallogr E Crystallogr Commun. 2026 Jan 1;82(Pt 1):107–20. doi: 10.1107/S2056989025010527 (PMC12810306; doi:10.1107/S2056989025010527)
Supplement: Supplementary file 1 [file e-82-00107-sup2.zip › Berry_Guzei_Structures/Structure 16/structure16.hkl]

   2   0   0 4745.33  176.63   3
   2   0   0 4646.08  215.34   2
  -2   0   0 4883.93  209.88   4
   4   0   0 3428.43  159.45   2
   4   0   0 3535.21  130.72   3
  -4   0   0 3571.50  156.05   4
  -6   0   0 1143.65   53.23   4
   6   0   0 1130.40   43.32   3
   6   0   0 1139.86   37.09   5
   6   0   0 1143.76   52.88   2
  -8   0   0 2853.59  114.49   8
   8   0   0 2807.47   89.39   5
  -8   0   0 2765.59  124.32   4
  -8   0   0 2656.63  102.38   9
 -10   0   0 3065.08  108.74  10
  10   0   0 3331.79  101.83   5
 -10   0   0 2865.74  140.72   4
 -10   0   0 3288.29  129.99   8
 -10   0   0 3184.41  116.59   9
 -12   0   0 563.524  19.853  15
 -12   0   0 569.080  20.679  17
 -12   0   0 600.666  21.366  10
 -12   0   0 608.735  25.389   8
 -12   0   0 575.843  23.097   9
 -14   0   0 366.232  14.533   9
 -14   0   0 342.897  13.471  10
 -14   0   0 344.414  13.805  14
 -14   0   0 347.320  12.799  17
  14   0   0 359.024  15.813   8
 -14   0   0 347.305  12.569  15
 -16   0   0 171.720   6.623  15
 -16   0   0 175.183   7.187  14
 -16   0   0 176.009   6.443  17
 -16   0   0 165.583   6.955  10
  -1  -1   0 3669.10  130.32   5
  -1  -1   0 4221.93  179.14   4
   1   1   0 4132.40  152.11   3
  -1   1   0 3977.18  184.68   2
  -1   1   0 4060.62  151.46   3
  -1   1   0 4458.23  179.95   4
   1   1   0 4054.09  130.62   5
  -3  -1   0 1686.48   78.42   4
   3  -1   0 1723.38   79.79   2
   3  -1   0 1757.90   65.42   3
   3   1   0 1669.57   56.30   5
   3   1   0 1781.53   65.12   3
   3   1   0 1738.81   79.40   2
  -3   1   0 1870.44   79.79   4
   5  -1   0 103.984   5.391   3
  -5  -1   0 100.835   8.030   7
   5  -1   0 106.234   6.617   2
  -5  -1   0 102.880   8.386   4
  -5   1   0 104.226   9.351   4
   5   1   0 110.364   5.154   3
   5   1   0 107.154   6.178   2
   5   1   0 97.0753  5.0585   5
  -7  -1   0 1235.93   53.73   7
   7  -1   0 1200.76   44.93   3
  -7  -1   0 1153.34   49.10   8
  -7  -1   0 1144.74   54.40   4
   7  -1   0 1193.67   54.84   2
  -7   1   0 1189.61   55.07   4
  -7   1   0 1077.94   49.56   8
   7   1   0 1191.51   38.67   5
  -9  -1   0 1087.49   43.02   9
   9  -1   0 1192.02   37.56   5
  -9  -1   0 1180.42   47.87   8
  -9  -1   0 1065.49   53.21   4
  -9  -1   0 1171.27   52.56   7
   9   1   0 1180.00   37.75   5
  -9   1   0 1126.29   42.75   9
  -9   1   0 1124.53   48.20   8
  -9   1   0 1107.59   53.83   4
 -11  -1   0 732.706  30.978   8
  11  -1   0 749.520  24.924   5
 -11  -1   0 713.828  26.120  10
 -11  -1   0 702.137  28.192   9
 -11   1   0 731.181  31.295   8
 -11   1   0 704.164  25.929  10
  11   1   0 704.045  24.743   5
 -11   1   0 756.229  28.026   9
 -13  -1   0 257.981  10.983  14
 -13  -1   0 266.616  10.299  17
 -13  -1   0 261.058  10.833  10
  13  -1   0 288.187  12.984   8
 -13  -1   0 261.957  10.201  15
 -13  -1   0 277.353  11.638   9
 -13   1   0 279.508  11.750   9
 -13   1   0 273.035  10.003  17
 -13   1   0 268.957  10.010  15
 -13   1   0 287.676  10.815  10
 -13   1   0 240.027  11.289  14
 -15  -1   0 140.812   6.729   9
 -15  -1   0 153.293   6.510  10
 -15  -1   0 147.895   6.601  14
  15  -1   0 152.592   7.689   8
 -15  -1   0 150.068   6.172  15
 -15  -1   0 151.010   5.971  17
 -15   1   0 149.112   6.250  15
 -15   1   0 138.429   6.555  10
 -15   1   0 155.142   6.924  14
 -15   1   0 142.901   7.000   9
 -15   1   0 153.540   5.899  17
 -17  -1   0 83.0868  3.5272  15
 -17  -1   0 84.3302  3.8927  14
 -17  -1   0 84.0329  3.2322  17
 -17   1   0 77.6596  3.5945  15
 -17   1   0 83.1960  3.9954  14
   0  -2   0 8.52569 1.06075   5
   0   2   0 11.4884  2.1152   3
   0   2   0 10.5417  2.3420   2
  -2  -2   0 205.967   8.712   5
  -2  -2   0 239.566  12.851   4
   2   2   0 218.104   9.318   5
   2   2   0 232.102  10.309   3
  -2   2   0 220.984  10.227   3
  -2   2   0 239.444  13.219   4
  -2   2   0 220.136  12.494   2
   2   2   0 238.482  12.488   2
  -4  -2   0 1.83661 3.71878   7
   4  -2   0 5.11734 2.11712   2
   4  -2   0 2.77752 3.27830   1
   4  -2   0 6.37642 1.95438   3
  -4  -2   0 3.67464 3.01597   4
   4   2   0 3.15469 2.15121   5
   4   2   0 6.90720 2.10238   2
  -4   2   0 2.98864 4.33953   4
   4   2   0 6.29422 1.72293   3
  -6  -2   0 150.235  10.582   7
  -6  -2   0 128.704   7.452   8
  -6  -2   0 138.210   9.568   4
   6  -2   0 144.142   7.169   3
   6  -2   0 142.971   8.783   2
  -6   2   0 153.027  11.338   4
   6   2   0 154.991   6.470   5
   8  -2   0 7.27805 2.33199   3
  -8  -2   0 7.22909 1.92428   8
  -8  -2   0 5.18744 2.91354   4
   8  -2   0 4.72627 2.24361   2
  -8  -2   0 2.15230 2.31089   9
  -8  -2   0 7.91121 3.76934   7
   8   2   0 9.19502 2.23183   5
  -8   2   0 10.6792  4.1467   4
  -8   2   0 12.0847  2.9503   8
  -8   2   0 10.1627  1.7783   9
  10  -2   0 -1.3670  2.4317   5
 -10  -2   0 -3.3885  3.0229   7
 -10  -2   0 0.28741 2.01797   9
 -10  -2   0 0.73337 3.12127   4
 -10  -2   0 -1.0941  1.6015   8
 -10  -2   0 3.40260 1.92058  10
  10   2   0 4.91224 2.23346   5
 -10   2   0 0.53377 1.51942  10
 -10   2   0 -1.1616  2.4885   8
 -10   2   0 1.82673 1.73086   9
 -10   2   0 -0.7337  3.6372   4
 -12  -2   0 14.3895  2.2920   8
 -12  -2   0 17.9687  2.4680  14
 -12  -2   0 12.2850  2.4733  10
 -12  -2   0 15.6530  2.5420   9
 -12  -2   0 14.9402  2.1192  17
 -12  -2   0 14.0679  2.2290  13
 -12  -2   0 13.4842  2.5520  15
 -12   2   0 14.0299  2.9477  14
 -12   2   0 14.5565  2.1978  15
 -12   2   0 16.4165  1.5759  17
 -12   2   0 12.5182  2.1161  10
 -12   2   0 18.0879  2.5374   9
 -14  -2   0 0.72831 1.79223  10
 -14  -2   0 1.24047 1.75591   9
 -14  -2   0 1.16919 1.61967  13
  14  -2   0 0.18576 2.58940   8
 -14  -2   0 0.32127 1.96711  15
 -14  -2   0 0.54749 1.77966  14
 -14  -2   0 -0.3142  1.5349  17
 -14   2   0 3.19196 2.08486   9
 -14   2   0 0.98123 1.26001  17
 -14   2   0 -0.9618  1.8126  15
 -14   2   0 -1.7644  2.4178  14
 -14   2   0 3.56688 1.90237  10
  14   2   0 4.38314 2.07772   8
 -16  -2   0 2.79946 1.47113  10
 -16  -2   0 5.89646 1.43050   9
 -16  -2   0 4.02742 1.52062  14
 -16  -2   0 4.67920 1.53395  15
 -16  -2   0 4.88819 1.17883  17
 -16   2   0 5.27349 1.78698  10
 -16   2   0 4.40255 1.83435  15
 -16   2   0 5.35738 1.90953  14
 -16   2   0 4.23121 1.71662   9
   1  -3   0 640.738  25.683   1
  -1  -3   0 607.787  25.415   1
  -1  -3   0 654.038  28.762   4
   1  -3   0 620.397  20.560   5
  -1  -3   0 618.637  21.023   5
  -1   3   0 679.845  30.829   2
   1   3   0 639.179  21.198   5
  -1   3   0 662.333  25.276   3
   1   3   0 602.306  25.365   3
   1   3   0 606.050  30.975   2
  -3  -3   0 2217.55   73.63   5
  -3  -3   0 2272.78  101.38   4
   3  -3   0 2229.82   86.34   1
  -3  -3   0 2195.57   84.91   1
   3  -3   0 2280.01   86.19   3
  -3  -3   0 2220.89  101.53   7
   3   3   0 2369.12  104.66   2
   3   3   0 2285.86   74.07   5
   3   3   0 2381.99   85.78   3
  -3   3   0 2238.46  105.13   2
  -3   3   0 2469.08  101.16   4
  -5  -3   0 2076.35   91.72   7
  -5  -3   0 2002.51   91.60   4
   5  -3   0 2016.63   77.54   3
   5  -3   0 1852.64   78.73   1
   5  -3   0 2076.71   94.66   2
   5   3   0 2076.92   66.61   5
  -5   3   0 2228.77   92.33   4
  -7  -3   0 1080.36   46.20   8
   7  -3   0 1098.28   42.99   3
  -7  -3   0 1093.69   51.30   4
  -7  -3   0 1145.82   51.40   7
   7  -3   0 1105.91   52.42   2
  -7   3   0 1096.50   46.19   8
   7   3   0 1102.70   36.72   5
   7   3   0 1054.16   44.57   6
  -7   3   0 1186.79   52.58   4
  -9  -3   0 292.637  16.739   4
  -9  -3   0 324.797  17.310   7
  -9  -3   0 288.219  11.796  10
   9  -3   0 320.482  16.796   2
  -9  -3   0 308.206  13.685   8
  -9  -3   0 299.304  12.536   9
   9  -3   0 308.752  13.708   3
  -9   3   0 278.827  17.881   4
  -9   3   0 292.412  12.149   9
  -9   3   0 289.997  11.356  10
   9   3   0 281.676  11.247   5
  -9   3   0 325.972  14.062   8
 -11  -3   0 284.437  12.891   8
 -11  -3   0 289.924  11.862   9
 -11  -3   0 275.905  16.104   7
 -11  -3   0 290.389  10.756  17
 -11  -3   0 283.117  11.139  10
 -11   3   0 280.640  10.859  10
  11   3   0 282.564  10.910   5
 -11   3   0 281.211  11.642   9
 -11   3   0 263.552  10.060  17
 -13  -3   0 175.934   7.807  14
 -13  -3   0 174.425   7.022  13
 -13  -3   0 187.690   7.387  17
 -13  -3   0 188.278   7.440  15
 -13  -3   0 198.118   8.252   9
 -13  -3   0 187.752   7.879  10
 -13   3   0 195.793   7.830  10
 -13   3   0 179.024   7.199  15
 -13   3   0 169.151   8.374  14
 -13   3   0 181.384   6.933  17
 -13   3   0 191.710   8.364   9
  13   3   0 182.212   9.785   6
 -15  -3   0 128.340   5.269  15
 -15  -3   0 127.922   5.164  17
 -15  -3   0 127.694   5.475  10
 -15  -3   0 124.875   4.966  13
 -15  -3   0 130.884   5.811   9
 -15  -3   0 127.836   5.624  14
 -15   3   0 116.592   6.085   9
 -15   3   0 124.658   5.392  15
  15   3   0 123.069   6.379   8
 -15   3   0 129.017   5.811  10
 -15   3   0 124.475   6.442  14
 -17  -3   0 85.6559  3.3244  17
 -17  -3   0 84.6430  3.4044  15
 -17  -3   0 88.6186  3.7986  14
 -17   3   0 85.3519  4.0137  14
  17   3   0 85.5374  3.3575  13
 -17   3   0 83.8070  3.6935  15
   0  -4   0 1502.81   58.27   1
   0  -4   0 1567.94   49.23   5
   0   4   0 1493.10   58.63   3
   0   4   0 1494.37   71.56   2
  -2  -4   0 890.627  38.836   4
  -2  -4   0 837.456  39.889   7
  -2  -4   0 808.347  33.200   1
  -2  -4   0 822.175  28.413   5
   2  -4   0 827.644  34.377   1
   2  -4   0 826.301  27.594   5
  -2   4   0 880.556  41.288   2
  -2   4   0 877.607  33.851   3
   2   4   0 862.932  40.788   2
   2   4   0 845.736  28.425   5
   2   4   0 875.672  33.472   3
  -4  -4   0 8535.83  372.74   4
   4  -4   0 8768.92  315.83   1
   4  -4   0 8754.33  317.39   3
  -4  -4   0 8340.14  313.07   1
  -4  -4   0 8410.20  371.73   7
  -4   4   0 8451.92  387.17   2
  -4   4   0 8971.68  372.20   4
   4   4   0 7826.48  329.83   6
   4   4   0 8676.42  272.94   5
   4   4   0 8590.22  316.38   3
  -6  -4   0 4405.55  181.79   7
  -6  -4   0 4033.56  181.83   4
   6  -4   0 3801.71  154.74   1
  -6  -4   0 3962.44  169.10   8
   6  -4   0 4172.52  154.58   3
   6  -4   0 4209.11  188.70   2
  -6   4   0 4437.59  181.91   4
   6   4   0 4075.84  160.55   6
   6   4   0 4006.78  132.70   5
   8  -4   0 676.932  33.289   2
  -8  -4   0 645.082  32.299   4
  -8  -4   0 691.729  32.611   7
  -8  -4   0 686.386  28.440   8
   8  -4   0 659.904  27.248   3
  -8  -4   0 648.568  25.616   9
   8   4   0 678.537  22.988   5
  -8   4   0 646.723  25.345   9
   8   4   0 673.567  27.892   6
 -10  -4   0 496.750  19.393   9
 -10  -4   0 499.793  18.242  10
  10  -4   0 499.077  25.720   2
 -10  -4   0 511.242  25.300   7
 -10  -4   0 495.351  21.439   8
 -10   4   0 485.909  19.188   9
  10   4   0 472.927  17.550   5
 -10   4   0 486.961  17.997  10
  10   4   0 503.580  21.563   6
 -12  -4   0 424.593  16.191   9
 -12  -4   0 398.541  14.218  15
 -12  -4   0 379.086  21.184   7
 -12  -4   0 380.496  15.481  14
 -12  -4   0 421.346  14.838  17
 -12  -4   0 427.833  15.259  10
 -12  -4   0 398.325  13.986  13
 -12   4   0 422.852  15.171  10
  12   4   0 425.688  18.185   6
 -12   4   0 411.602  15.768  14
 -12   4   0 398.897  14.043  15
 -12   4   0 412.459  16.150   9
 -12   4   0 388.173  14.210  17
 -14  -4   0 451.927  17.355  14
 -14  -4   0 476.769  15.823  15
 -14  -4   0 470.497  16.558  17
 -14  -4   0 456.415  18.032   9
 -14  -4   0 467.492  15.617  13
 -14  -4   0 474.386  16.947  10
 -14   4   0 458.787  18.254   9
  14   4   0 454.200  20.089   8
  14   4   0 434.940  19.913   6
 -14   4   0 472.059  17.773  14
 -14   4   0 480.784  15.905  15
 -14   4   0 481.422  17.124  10
 -16  -4   0 316.676  10.296  15
 -16  -4   0 296.192  10.991  10
 -16  -4   0 317.784  11.346  14
 -16  -4   0 306.108  10.744  17
 -16   4   0 277.776  11.253  10
 -16   4   0 298.779  11.682  14
 -16   4   0 303.653  10.540  15
  -1  -5   0 629.088  25.697   1
  -1  -5   0 635.961  21.288   5
   1  -5   0 607.741  20.787   5
   1  -5   0 613.998  26.391   1
  -1  -5   0 618.310  30.334   7
   1   5   0 630.726  31.578   2
  -1   5   0 630.839  26.490   3
  -1   5   0 625.299  32.168   2
   1   5   0 639.324  25.805   3
  -3  -5   0 3711.60  154.42   4
  -3  -5   0 3494.20  113.02   5
   3  -5   0 3495.27  112.40   5
   3  -5   0 3495.85  132.12   1
   3  -5   0 3593.29  132.53   3
  -3  -5   0 3279.22  136.64   6
  -3  -5   0 3420.51  130.20   1
  -3  -5   0 3459.61  154.75   7
   3   5   0 3481.11  160.28   2
   3   5   0 3648.30  113.14   5
   3   5   0 3501.95  131.33   3
   3   5   0 3419.40  136.68   6
  -3   5   0 3651.68  161.81   2
   5  -5   0 2360.33   88.96   3
  -5  -5   0 2247.18  103.60   4
   5  -5   0 2378.57   74.83   5
  -5  -5   0 2388.21  104.24   7
   5  -5   0 2395.89  108.59   2
   5  -5   0 2280.12   90.32   1
   5   5   0 2349.74   75.82   5
   5   5   0 2269.69   91.58   6
  -7  -5   0 1756.06   81.00   4
   7  -5   0 1834.06   84.42   2
   7  -5   0 1784.92   69.17   3
  -7  -5   0 1710.65   66.72   9
  -7  -5   0 1796.12   74.31   8
  -7  -5   0 1891.78   81.35   7
  -7   5   0 1730.93   66.59   9
   7   5   0 1854.45   58.93   5
   7   5   0 1829.78   71.22   6
  -9  -5   0 242.806  14.734   4
  -9  -5   0 253.071  10.203  10
   9  -5   0 263.814  15.282   2
   9  -5   0 251.057  12.531   3
  -9  -5   0 261.511  11.815   8
  -9  -5   0 265.636  10.793   9
  -9  -5   0 264.902  15.044   7
  -9   5   0 258.679  10.027  10
   9   5   0 265.792  12.511   6
   9   5   0 252.486  10.214   5
  -9   5   0 258.365  10.613   9
 -11  -5   0 334.117  12.363  10
 -11  -5   0 324.074  13.034   9
 -11  -5   0 305.359  17.499   7
 -11  -5   0 328.065  11.548  15
 -11  -5   0 324.857  12.077  17
 -11  -5   0 314.538  11.345  13
 -11   5   0 306.720  11.399  17
 -11   5   0 337.796  12.304  10
 -11   5   0 317.501  12.689  14
  11   5   0 332.177  14.846   6
 -11   5   0 314.193  11.373  15
 -11   5   0 322.172  13.010   9
 -13  -5   0 233.359   9.124  17
 -13  -5   0 241.091   8.805  15
 -13  -5   0 237.903   8.668  13
 -13  -5   0 249.738   9.385  10
 -13  -5   0 237.758   9.928   9
 -13   5   0 240.679   8.807  15
  13   5   0 228.483  11.000   8
  13   5   0 236.770  11.546   6
 -13   5   0 243.092   9.476  10
 -13   5   0 253.261   9.998  14
 -13   5   0 238.031  10.019   9
 -15  -5   0 323.991  10.900  15
 -15  -5   0 326.415  11.448  17
 -15  -5   0 315.043  11.625  10
 -15  -5   0 308.877  12.461   9
 -15   5   0 329.329  12.291  14
 -15   5   0 312.209  11.908  10
 -15   5   0 324.552  11.091  15
 -15   5   0 307.246  12.652   9
   0  -6   0 347.765  12.392   5
   0  -6   0 355.248  16.010   1
   0  -6   0 332.504  15.127   6
   0  -6   0 341.192  18.451   7
   0   6   0 352.668  19.747   2
   0   6   0 340.964  16.297   3
  -2  -6   0 88.1652  6.6204   6
   2  -6   0 79.3242  7.0443   1
  -2  -6   0 80.8972  6.5049   1
   2  -6   0 83.4208  3.9676   5
  -2  -6   0 87.1666  5.3505   5
  -2  -6   0 88.6634  8.0991   7
   2   6   0 81.8792  6.9345   2
   2   6   0 80.6961  5.2865   6
   2   6   0 80.8606  5.8521   3
  -2   6   0 95.1134  9.1658   2
  -4  -6   0 29.7102  3.3633   6
   4  -6   0 29.9649  2.3558   5
   4  -6   0 44.2993  6.2335   1
  -4  -6   0 32.9286  3.7388   1
   4  -6   0 38.0726  4.9977   3
  -4  -6   0 32.2514  5.0025   7
  -4   6   0 40.1744  5.5965   2
   4   6   0 32.2179  3.3264   6
   6  -6   0 191.691   9.971   3
   6  -6   0 177.043  11.860   2
  -6  -6   0 185.306  11.809   7
   6  -6   0 183.203   6.563   5
   6  -6   0 176.421  12.330   1
  -6  -6   0 164.740   7.667   9
   6   6   0 178.052   8.981   6
  -6   6   0 160.434   7.417   9
   6   6   0 175.859   7.430   5
   8  -6   0 30.0572  4.6252   2
   8  -6   0 29.5207  4.4823   3
  -8  -6   0 30.4460  2.4389   9
  -8  -6   0 24.8534  2.4617  10
  -8  -6   0 30.7556  5.0012   7
  -8   6   0 26.8309  2.3209   9
   8   6   0 20.9970  2.8630   5
  -8   6   0 27.2842  2.3143  10
   8   6   0 24.7431  3.6595   6
 -10  -6   0 66.9109  6.8319   7
 -10  -6   0 75.3759  4.1627   9
 -10  -6   0 61.3640  4.0580  15
 -10  -6   0 71.9047  3.8925  13
 -10  -6   0 68.0952  4.1539  10
  10   6   0 67.2047  5.2804   6
 -10   6   0 67.3712  5.0068  11
 -10   6   0 66.5280  3.4121  17
 -10   6   0 71.9998  4.1014   9
 -10   6   0 70.0599  4.0095  10
 -10   6   0 63.5927  3.7666  15
 -12  -6   0 1.68611 1.69300  15
 -12  -6   0 2.59890 3.30593   7
 -12  -6   0 3.22157 1.64333  13
 -12  -6   0 2.65528 1.72828  10
 -12  -6   0 0.69465 1.59079   9
 -12   6   0 5.29120 1.68120   9
 -12   6   0 4.65933 1.73388  10
 -12   6   0 2.92695 1.71438  15
  12   6   0 7.43005 2.93474   6
  12   6   0 3.42471 1.91186   8
 -14  -6   0 14.7132  1.7435  10
 -14  -6   0 11.2208  1.7066  15
 -14  -6   0 15.3933  1.7154  17
 -14   6   0 13.4433  1.9320  15
 -14   6   0 11.5906  1.8921   9
 -14   6   0 12.8844  1.9734  10
 -16  -6   0 14.8164  1.2972  17
 -16  -6   0 18.5806  1.3628  15
 -16   6   0 16.4910  1.7567  15
  16   6   0 16.9525  1.3434  13
  -1  -7   0 567.636  23.942   1
   1  -7   0 558.227  24.342   1
  -1  -7   0 583.513  28.006   7
   1  -7   0 572.503  19.584   5
   1  -7   0 552.711  23.745   6
  -1  -7   0 583.261  20.058   5
  -1  -7   0 548.966  24.160   6
  -1   7   0 555.028  30.205   2
   1   7   0 571.962  29.126   2
   1   7   0 601.081  23.969   3
   3  -7   0 398.045  18.431   1
  -3  -7   0 400.104  17.226   1
  -3  -7   0 392.808  17.487   6
   3  -7   0 407.512  13.847   5
   3  -7   0 360.074  18.691   3
  -3  -7   0 401.767  20.651   7
  -3   7   0 378.216  22.739   2
   5  -7   0 231.534  12.918   1
  -5  -7   0 209.146   9.912   6
   5  -7   0 220.453   8.179   5
  -5  -7   0 236.503  13.543   7
   5  -7   0 214.524  12.089   3
   5  -7   0 227.910  14.721   2
  -5  -7   0 201.932   8.822  10
  -5   7   0 206.448   8.567  10
   5   7   0 232.429  10.339   6
   7  -7   0 403.596  13.816   5
  -7  -7   0 403.184  20.976   7
  -7  -7   0 396.346  14.763  10
   7  -7   0 381.262  22.046   2
  -7   7   0 391.919  14.633  10
  -7   7   0 384.105  15.448   9
   7   7   0 408.456  17.200   6
  -9  -7   0 60.7248  3.7060  13
  -9  -7   0 54.0575  3.8908  15
  -9  -7   0 59.1182  3.9925  10
  -9  -7   0 63.4240  3.1420  16
  -9  -7   0 55.4179  6.3533   7
  -9   7   0 68.2901  3.9964   9
  -9   7   0 56.4789  3.6003  17
  -9   7   0 60.9543  4.5449  11
  -9   7   0 60.1695  3.7231  10
   9   7   0 69.7307  5.0416   6
  -9   7   0 56.3717  3.5575  15
 -11  -7   0 245.307   8.686  13
 -11  -7   0 230.677   8.754  15
 -11  -7   0 201.157  13.416   7
 -11  -7   0 254.884   9.451  10
 -11   7   0 242.652   9.422  10
 -11   7   0 242.276   8.817  15
 -11   7   0 232.159   8.800  17
 -11   7   0 249.191   9.959   9
 -11   7   0 229.214   9.580  11
  11   7   0 248.577  11.314   6
 -13  -7   0 41.4572  2.7282  10
 -13  -7   0 42.3456  2.7727  15
 -13   7   0 40.8739  2.9063  15
 -13   7   0 41.4871  3.0547   9
 -13   7   0 42.0864  2.9838  10
 -15  -7   0 69.5060  3.0955  17
 -15  -7   0 70.2007  2.9434  15
 -15   7   0 66.3197  3.4197  10
  15   7   0 66.0472  2.8797  13
 -15   7   0 64.7311  3.2699  15
   0  -8   0 2494.04   98.99   6
   0  -8   0 2595.38   81.91   5
   0  -8   0 2436.44   95.74   3
   0  -8   0 2593.51   95.24   1
   0   8   0 2389.63   87.12  10
   0   8   0 2592.75  117.32   2
  -2  -8   0 1297.55   51.49   6
  -2  -8   0 1310.33   42.74   5
   2  -8   0 1259.45   51.08   3
  -2  -8   0 1206.85   44.91  10
  -2  -8   0 1332.58   49.64   1
   2  -8   0 1244.75   49.98   1
   2  -8   0 1304.32   42.14   5
  -2  -8   0 1270.98   58.36   7
  -2   8   0 1253.65   62.43   2
  -2   8   0 1253.75   44.62  10
  -4  -8   0 702.980  27.422   1
   4  -8   0 611.811  35.674   2
  -4  -8   0 721.003  32.965   7
  -4  -8   0 645.732  24.151  10
   4  -8   0 692.453  22.841   5
   4  -8   0 597.554  29.317   3
   4  -8   0 671.044  28.444   1
  -4  -8   0 694.333  27.690   6
  -4   8   0 678.773  24.051  10
   6  -8   0 373.807  18.599   1
  -6  -8   0 368.258  13.967  10
   6  -8   0 358.472  21.828   2
  -6  -8   0 376.828  19.847   7
   6  -8   0 376.575  13.327   5
  -6   8   0 367.650  13.862  10
   6   8   0 377.536  15.877   6
  -8  -8   0 651.848  22.782  16
  -8  -8   0 689.256  23.379  10
  -8  -8   0 659.259  21.553  13
  -8  -8   0 641.820  31.867   7
  -8  -8   0 628.838  21.678  15
  -8   8   0 608.991  22.179  11
   8   8   0 680.095  26.699   6
  -8   8   0 619.229  21.645  15
  -8   8   0 678.728  23.377  10
  -8   8   0 630.776  22.623  17
 -10  -8   0 737.584  24.361  15
 -10  -8   0 747.808  24.199  13
 -10  -8   0 743.834  26.178  10
 -10   8   0 730.410  24.401  15
 -10   8   0 701.429  25.028  11
  10   8   0 732.987  29.860   6
 -10   8   0 722.184  25.413  17
 -10   8   0 763.703  26.303  10
 -12  -8   0 307.885  10.762  15
 -12  -8   0 309.330  11.520  10
 -12   8   0 307.763  11.647  11
 -12   8   0 313.278  10.883  15
 -12   8   0 311.412  11.672  10
 -14  -8   0 165.043   5.702  15
 -14  -8   0 150.807   5.996  10
  14   8   0 156.076   5.603  13
 -14   8   0 155.318   6.272  10
 -14   8   0 158.874   5.884  15
  -1  -9   0 1356.35   55.60   6
  -1  -9   0 1450.96   53.65   1
   1  -9   0 1372.51   45.73   5
   1  -9   0 1411.64   53.76   1
  -1  -9   0 1391.65   46.12   5
   1  -9   0 1377.58   55.36   6
   1  -9   0 1267.30   53.90   3
  -1   9   0 1353.50   66.18   2
  -1   9   0 1388.18   48.28  10
  -3  -9   0 501.978  18.984  10
  -3  -9   0 509.205  25.915   7
   3  -9   0 486.530  28.144   2
  -3  -9   0 532.648  22.024   1
  -3  -9   0 534.251  22.130   6
   3  -9   0 504.803  18.153   5
   3  -9   0 515.330  22.441   1
  -3   9   0 523.845  18.862  10
   5  -9   0 363.727  12.968   5
  -5  -9   0 368.542  13.390  10
   5  -9   0 293.729  21.315   2
  -5  -9   0 348.178  19.013   7
   5  -9   0 372.627  17.179   1
  -5   9   0 360.222  13.320  10
   5   9   0 346.105  13.023  16
  -7  -9   0 274.950  16.089   7
  -7  -9   0 280.860  10.318  15
  -7  -9   0 306.137  11.116  10
  -7  -9   0 290.864  10.700  16
  -7   9   0 296.747  11.064  10
   7   9   0 280.741  10.815  16
  -7   9   0 275.812  10.732  11
  -7   9   0 273.081  10.192  15
  -7   9   0 283.146  10.814  17
  -9  -9   0 441.753  25.468   7
  -9  -9   0 532.362  18.165  16
  -9  -9   0 545.947  18.850  10
  -9  -9   0 538.809  17.556  15
  -9   9   0 525.472  18.893  10
  -9   9   0 520.376  18.147  11
  -9   9   0 507.815  17.508  15
 -11  -9   0 446.497  14.881  15
 -11  -9   0 445.541  15.972  10
 -11   9   0 442.612  16.102  10
 -11   9   0 446.553  14.978  15
 -11   9   0 420.209  15.562  11
 -13  -9   0 156.667   5.673  15
 -13  -9   0 146.589   5.980  10
 -13   9   0 160.877   5.859  15
  13   9   0 164.691   5.602  13
 -13   9   0 151.881   6.235  10
 -13   9   0 161.218   6.453  11
   0 -10   0 105.345   7.417   1
   0 -10   0 104.508   7.548   6
   0 -10   0 102.044   6.682   5
   0  10   0 93.6507  5.5369  10
  -2 -10   0 76.3087  4.8882  10
   2 -10   0 58.7876  5.7975   1
   2 -10   0 61.4417  7.1298   2
  -2 -10   0 74.2259  5.9697   6
   2 -10   0 64.9882  4.9483   5
  -2 -10   0 72.5512  6.4186   1
   2 -10   0 72.9923  6.1974   6
  -2  10   0 65.4735  4.9788  17
   2  10   0 69.8777  3.6514  16
  -2  10   0 75.9595  4.4029  10
  -4 -10   0 120.156   5.616  15
  -4 -10   0 128.551   7.209   6
  -4 -10   0 132.961   5.991  10
   4 -10   0 120.193   8.341   1
  -4 -10   0 112.326   8.901   7
  -4  10   0 129.388   5.815  10
   4  10   0 122.028   5.339  16
  -4  10   0 121.964   5.901  11
   4  10   0 120.517   5.921  12
  -4  10   0 124.785   5.541  15
  -4  10   0 127.508   6.726  12
  -6 -10   0 57.1270  3.7197  10
  -6 -10   0 52.3301  3.6477  15
   6 -10   0 54.4708  6.3501   1
  -6 -10   0 44.0440  5.8584   7
  -6 -10   0 55.2421  3.3711  16
  -6  10   0 54.8568  3.9912  11
   6  10   0 54.9279  3.2558  16
  -6  10   0 56.9005  3.5407  10
  -6  10   0 51.8731  3.4897  15
  -8 -10   0 16.3102  1.8003  16
  -8 -10   0 16.8407  2.0357  15
  -8 -10   0 11.2519  3.6956   7
  -8 -10   0 14.4219  1.9971  10
  -8  10   0 15.2446  2.5044  11
   8  10   0 10.8943  1.8196  16
  -8  10   0 18.0249  2.0844  10
  -8  10   0 14.9000  2.0125  15
 -10 -10   0 86.5732  4.0366  10
 -10 -10   0 88.2369  3.8896  15
 -10  10   0 81.4608  4.0299  15
  10  10   0 75.3265  3.8214  16
  10  10   0 80.2068  3.7806  13
 -10  10   0 83.1185  4.6193  11
 -10  10   0 85.7573  4.1433  10
 -12 -10   0 30.9908  2.0589  10
 -12 -10   0 33.9891  2.0730  15
  12  10   0 30.6239  2.1268  16
 -12  10   0 40.1818  2.4708  15
 -12  10   0 34.7111  2.3845  10
 -12  10   0 34.5585  2.6858  11
  12  10   0 30.5711  1.9733  13
   1 -11   0 86.1471  6.9950   1
   1 -11   0 99.2409  7.7193   6
  -1 -11   0 84.4016  6.9996   1
  -1 -11   0 89.3480  7.1035   6
  -1 -11   0 105.026   5.652  10
  -1  11   0 93.1889  5.5507  15
  -1  11   0 111.925   5.755  17
  -1  11   0 104.339   5.682  12
  -1  11   0 109.571   5.623  10
   1  11   0 98.6484  5.3858  15
   1  11   0 93.2090  5.3092  12
   3 -11   0 33.9020  4.9848   1
  -3 -11   0 33.6845  4.9453   1
  -3 -11   0 40.9369  3.1445  15
  -3 -11   0 42.9824  3.7058  10
   3 -11   0 45.8868  5.3696   6
  -3 -11   0 45.6802  4.3601   6
  -3  11   0 46.2204  3.5914  12
  -3  11   0 44.5658  3.2860  11
   3  11   0 47.1939  2.6883  16
   3  11   0 39.9759  3.4481  12
  -3  11   0 41.3538  3.2962  17
  -3  11   0 46.3937  3.1692  15
  -3  11   0 42.7585  3.5937  10
  -5 -11   0 72.9022  4.1435  10
  -5 -11   0 73.8514  3.9631  15
  -5 -11   0 65.0009  6.9353   7
  -5 -11   0 68.5250  3.9308  16
  -5  11   0 70.0658  4.8594  12
  -5  11   0 66.5537  4.4155  17
  -5  11   0 65.8305  4.0567  15
   5  11   0 73.5266  3.5422  16
   5  11   0 70.9642  4.1161  12
  -5  11   0 65.3868  4.2423  11
  -5  11   0 65.8945  4.0039  10
  -7 -11   0 41.6867  3.1959  15
  -7 -11   0 47.3459  2.9600  16
  -7 -11   0 46.3774  3.1694  10
  -7  11   0 48.6736  3.4095  17
  -7  11   0 53.7396  3.4080  15
  -7  11   0 47.1826  3.1503  10
  -7  11   0 47.0038  3.6720  11
   7  11   0 49.6326  2.8557  16
  -9 -11   0 41.3952  2.7304  10
  -9 -11   0 41.3149  2.7510  15
  -9  11   0 44.1816  3.0572  15
  -9  11   0 42.2447  2.8757  10
  -9  11   0 42.1349  3.3656  11
  -9  11   0 44.8397  2.7174  17
   9  11   0 46.1879  2.6372  16
 -11 -11   0 31.6966  2.0145  15
 -11 -11   0 31.1209  2.0344  10
 -11  11   0 36.7122  2.4740  15
 -11  11   0 36.6353  2.8124  11
 -11  11   0 33.3277  2.3077  10
  11  11   0 34.7150  2.0081  16
   0 -12   0 232.939  12.373   6
   0 -12   0 258.858  10.260  10
   0  12   0 256.102   9.692  15
   0  12   0 256.521  10.271  12
   2 -12   0 265.488  13.180   6
  -2 -12   0 257.533  10.102  10
  -2 -12   0 247.035  11.937   6
  -2 -12   0 257.645   9.446  15
   2  12   0 251.483  10.212  12
  -2  12   0 259.167   9.949  15
  -2  12   0 262.304  10.040  17
  -2  12   0 254.043  10.500  12
  -4 -12   0 378.113  13.273  15
  -4 -12   0 384.939  14.256  10
   4 -12   0 378.119  17.859   6
  -4  12   0 388.117  13.598  15
  -4  12   0 384.023  14.993  12
   4  12   0 397.640  14.645  12
  -4  12   0 387.718  14.552  10
  -4  12   0 392.066  14.134  17
  -4  12   0 380.776  13.648  11
  -6 -12   0 282.739  10.367  16
  -6 -12   0 282.652   9.895  15
  -6 -12   0 283.103  10.589  10
  -6  12   0 279.693  10.146  15
  -6  12   0 271.256  10.307  11
   6  12   0 301.118  10.102  16
  -6  12   0 279.417  10.426  17
  -6  12   0 270.048  10.779  10
  -8 -12   0 238.748   8.972  10
  -8 -12   0 237.299   8.554  16
  -8 -12   0 236.944   8.374  15
  -8  12   0 237.025   8.794  11
  -8  12   0 243.851   8.674  17
   8  12   0 245.228   8.609  16
  -8  12   0 242.858   8.608  15
  -8  12   0 232.895   9.190  10
 -10 -12   0 95.3904  3.6550  15
  10  12   0 94.7649  3.6338  16
 -10  12   0 97.2084  3.9766  15
 -10  12   0 96.2364  4.0690  11
 -10  12   0 89.4689  4.1137  10
  -1 -13   0 215.364   8.025  15
   1 -13   0 226.246   8.776  10
  -1 -13   0 221.163   8.557  10
   1 -13   0 188.558  10.543   6
  -1  13   0 209.931   8.729  12
   1  13   0 222.798   8.670  12
  -1  13   0 218.501   8.368  17
   3 -13   0 215.269   8.975  10
  -3 -13   0 216.975   8.002  15
  -3 -13   0 222.237   8.550  10
  -3  13   0 214.805   8.432  15
  -3  13   0 229.379   8.408  17
   3  13   0 220.238   8.713  12
  -3  13   0 225.017   9.001  12
  -3  13   0 213.298   8.109  11
  -5 -13   0 376.892  13.873  10
  -5 -13   0 378.266  13.661  16
  -5 -13   0 378.879  12.911  15
  -5  13   0 386.749  13.199  11
   5  13   0 396.355  14.234  12
  -5  13   0 380.407  13.247  15
  -5  13   0 370.721  13.574  17
  -5  13   0 394.314  14.481  12
  -7 -13   0 257.464   8.588  15
  -7 -13   0 259.144   8.889  16
  -7 -13   0 242.692   9.182  10
  -7  13   0 253.215   8.898  15
  -7  13   0 249.006   8.874  17
  -7  13   0 234.028   9.442  10
  -7  13   0 249.478   8.849  11
  -9 -13   0 104.458   3.824  15
  -9  13   0 101.278   4.142  15
  -9  13   0 105.370   4.083  11
   0 -14   0 48.6745  3.0303  10
   0 -14   0 59.6555  3.0932  15
   0  14   0 52.7400  3.0610  12
  -2 -14   0 47.5459  2.8434  10
   2 -14   0 50.4188  3.1091  10
  -2 -14   0 50.9836  2.8583  15
   2  14   0 50.3172  2.9359  12
  -2  14   0 52.4135  2.9956  12
  -2  14   0 51.3684  2.7188  17
  -4 -14   0 46.8927  2.6084  16
  -4 -14   0 43.1790  2.5571  10
   4 -14   0 45.1576  2.9941  10
  -4 -14   0 48.2077  2.5656  15
  -4  14   0 48.7307  2.3816  17
  -4  14   0 46.6878  2.9285  12
   4  14   0 44.8299  2.6962  12
  -6 -14   0 61.4147  2.7159  15
  -6 -14   0 61.2024  2.6346  16
  -6  14   0 61.5300  2.6128  17
  -6  14   0 63.5818  2.8251  11
  -6  14   0 62.5068  3.0713  15
   1 -15   0 5.35819 1.21962  15
  -1 -15   0 6.40883 1.16711  15
  -1  15   0 5.91971 1.05354  12
  -1  15   0 5.64042 1.00694  17
   1  15   0 3.37882 0.99941  12
 -18   0   1 -1.2131  1.0097  15
 -18   0   1 -0.7694  0.9874  14
 -16   0   1 -0.2638  1.5083   9
 -16   0   1 -0.4046  1.6559  14
 -16   0   1 -0.3009  1.3940  17
 -16   0   1 -0.7437  1.5970  10
 -16   0   1 -0.3961  1.7700  15
 -14   0   1 0.46523 2.19719   9
 -14   0   1 0.02807 1.64603  17
 -14   0   1 -0.5288  1.9850  15
 -14   0   1 -0.1799  2.1545  14
  14   0  -1 -1.4783  2.2871   8
 -14   0   1 0.50384 1.95308  10
 -12   0   1 -0.9940  2.1113   9
 -12   0   1 2.25978 1.83512  10
 -12   0   1 -1.9053  1.6462  17
  12   0  -1 -0.5912  2.6858   8
  12   0  -1 -1.9870  2.4997   5
 -10   0   1 -2.1974  2.1915   8
 -10   0   1 -0.5639  1.5665  10
 -10   0   1 -0.6824  1.8479   9
 -10   0   1 0.33302 3.12104   4
  10   0  -1 -3.7032  2.2853   5
  -8   0   1 -0.2379  3.4559   4
   8   0  -1 -0.0079  1.9792   2
   8   0  -1 1.46672 1.61024   3
  -8   0   1 2.79681 2.75631   8
   8   0  -1 -1.1744  2.4557   5
  -6   0   1 -0.3491  4.6483   4
   6   0  -1 1.12587 1.68426   2
   6   0  -1 1.48467 2.47910   5
   6   0  -1 0.58745 1.63471   3
   4   0  -1 0.94709 1.82983   5
   4   0  -1 0.16962 1.49237   3
   4   0  -1 1.07493 1.56286   2
  -4   0   1 2.54373 2.91515   4
  -2   0   1 2.42785 0.81005   5
  -2   0   1 0.85694 1.29140   4
   2   0  -1 0.15747 1.10108   3
   2   0  -1 1.61266 0.79220   5
   2   0  -1 1.16672 1.15090   2
   0   0  -1 -0.5411  0.6651   2
   0   0  -1 0.37584 0.65847   3
   0   0   1 0.92972 0.72347   4
  -2   0  -1 0.36389 0.99640   3
  -2   0  -1 1.33858 1.02799   2
  -2   0  -1 0.49962 2.05619   4
   4   0   1 1.07336 1.07942   2
  -4   0  -1 5.20868 4.22288   4
   4   0   1 0.45071 1.00490   3
  -6   0  -1 -1.0251  1.9652   7
   6   0   1 0.92104 1.29897   3
   6   0   1 1.42122 1.28546   2
  -6   0  -1 0.72594 2.03511   8
  -6   0  -1 -3.1443  3.2055   4
  -8   0  -1 1.00762 2.86907   4
  -8   0  -1 1.47150 1.95290   8
   8   0   1 -0.0658  1.7154   5
  -8   0  -1 -1.1226  1.7444   9
  -8   0  -1 -0.8692  2.1966   7
 -10   0  -1 0.42588 1.94603   8
  10   0   1 2.05355 2.18567   5
 -10   0  -1 0.66949 1.64638  10
 -10   0  -1 1.46041 2.05999   9
 -10   0  -1 1.20511 2.99934   4
 -12   0  -1 3.50645 2.31720   9
 -12   0  -1 -0.2719  1.5615  17
 -12   0  -1 0.24512 1.89267  10
 -12   0  -1 1.21372 2.35412  14
 -12   0  -1 -2.8533  2.0279  15
 -12   0  -1 -2.3707  1.7474   8
 -14   0  -1 1.64627 2.05663  15
  14   0   1 -0.0792  2.1665   8
 -14   0  -1 0.86297 1.98564  14
 -14   0  -1 -0.0270  1.9589  10
 -14   0  -1 -2.5002  1.8771   9
 -14   0  -1 -0.0457  1.3524  17
 -16   0  -1 -3.2628  1.4425  15
 -16   0  -1 -2.0625  1.4351  14
 -17  -1   1 2.16766 1.37852  14
 -17  -1   1 2.21823 1.35044  15
 -17  -1   1 1.47020 1.01823  17
 -17  -1   1 1.97787 1.30205  10
 -17   1   1 3.33286 1.50889  14
 -17   1   1 2.72920 1.51858  15
 -17   1   1 1.00860 1.39137  10
 -15  -1   1 36.9486  3.1646  10
  15  -1  -1 40.5516  3.8203   8
 -15  -1   1 37.8264  3.3478  14
 -15  -1   1 37.4781  2.8816  15
 -15  -1   1 39.0693  2.9614  17
 -15  -1   1 36.7153  3.2540   9
  15   1  -1 35.7528  3.3830   8
 -15   1   1 36.3448  2.8990  17
 -15   1   1 35.3158  2.8966  15
 -15   1   1 35.8046  3.1176  14
 -15   1   1 30.0112  2.8139  10
 -15   1   1 33.3363  3.1426   9
 -13  -1   1 4.96860 2.13414  10
  13  -1  -1 8.00706 3.09909   8
 -13  -1   1 11.8756  2.4743  15
 -13  -1   1 4.57551 1.98388  17
 -13  -1   1 7.78951 2.38002  14
 -13  -1   1 8.26644 2.56793   9
 -13   1   1 9.31206 2.92094  14
 -13   1   1 10.9588  2.1778  15
 -13   1   1 12.5651  2.2578  10
 -13   1   1 6.92246 2.45469   9
  13   1  -1 9.22379 2.61174   8
 -13   1   1 11.9483  1.7012  17
 -11  -1   1 253.829  10.062  10
  11  -1  -1 239.559  10.327   5
 -11  -1   1 238.465  11.048   9
 -11   1   1 276.277  10.906   9
 -11   1   1 253.425   9.806  10
  11   1  -1 246.321   9.927   5
 -11   1   1 217.825  14.895   4
   9  -1  -1 452.889  18.459   3
   9  -1  -1 403.818  16.041   5
  -9  -1   1 445.350  17.593   9
  -9  -1   1 422.529  23.284   4
   9  -1  -1 465.056  22.623   2
  -9  -1   1 472.802  19.727   8
   9   1  -1 444.921  15.805   5
  -9   1   1 438.434  23.737   4
  -9   1   1 415.763  20.071   8
  -9   1   1 437.336  17.266   9
  -7  -1   1 84.9163  6.3898   8
   7  -1  -1 92.2491  6.4345   2
   7  -1  -1 87.6777  5.3463   3
   7  -1  -1 90.0040  5.4814   5
  -7  -1   1 89.4664  7.9990   7
  -7  -1   1 82.4258  8.7819   4
   7   1  -1 98.4406  5.4421   3
  -7   1   1 87.3916  6.2191   8
   7   1  -1 84.5185  4.9151   5
  -7   1   1 86.7943  9.1225   4
   7   1  -1 92.6821  6.2828   2
   5  -1  -1 239.552  12.704   2
   5  -1  -1 243.511   8.844   5
  -5  -1   1 231.863  15.131   4
   5  -1  -1 248.460  10.480   3
  -5   1   1 247.048  15.042   4
   5   1  -1 234.657  10.344   3
   5   1  -1 219.582   9.528   5
   5   1  -1 247.955  12.533   2
   3  -1  -1 11.4603  1.1681   5
   3  -1  -1 11.8884  1.9547   3
  -3  -1   1 11.8477  1.4093   5
   3  -1  -1 10.8704  2.1147   2
  -3  -1   1 7.30841 2.59328   4
   3   1  -1 17.4555  2.0583   3
   3   1  -1 13.4824  2.0055   5
   3   1  -1 15.1103  2.2509   2
  -3   1   1 10.2725  2.4653   4
   1  -1  -1 3833.87  124.14   5
  -1  -1   1 3658.36  124.38   5
   1  -1  -1 3770.83  176.07   2
   1  -1  -1 3951.85  144.41   3
  -1  -1   1 4112.23  169.82   4
   1   1  -1 3626.89  124.09   5
  -1   1   1 3773.92  124.22   5
  -1   1   1 4038.55  169.77   4
   1   1  -1 4077.59  176.82   2
   1   1  -1 4055.77  144.93   3
  -1  -1  -1 1778.43   78.91   4
   1   1   1 1723.39   57.44   5
  -1   1  -1 1825.20   82.08   2
  -1   1  -1 1853.74   67.30   3
  -3  -1  -1 165.498  11.015   4
  -3   1  -1 131.386   6.613   3
  -3   1  -1 187.643   9.561   4
  -3   1  -1 136.560   8.023   2
   3   1   1 161.396   5.163   5
  -3   1  -1 146.204   6.687   1
   5  -1   1 66.1111  3.9989   3
  -5  -1  -1 81.0452  7.5122   4
   5  -1   1 63.9384  4.7044   2
  -5  -1  -1 74.7924  6.5710   7
  -5   1  -1 70.1823  4.7374   1
   5   1   1 64.0935  3.3691   3
   5   1   1 68.3620  2.9626   5
  -5   1  -1 70.2451  7.2713   4
  -7  -1  -1 902.327  43.640   4
   7  -1   1 944.374  35.615   3
  -7  -1  -1 984.461  42.915   7
   7  -1   1 941.459  43.410   2
  -7  -1  -1 870.807  38.835   8
   7   1   1 963.271  30.627   5
  -7   1  -1 894.288  39.115   8
  -7   1  -1 912.154  44.682   4
  -7   1  -1 890.792  41.843   7
  -9  -1  -1 669.178  28.266   8
  -9  -1  -1 688.455  32.040   7
  -9  -1  -1 614.885  32.411   4
  -9  -1  -1 634.679  25.613   9
   9   1   1 687.609  22.655   5
  -9   1  -1 681.044  28.559   8
  -9   1  -1 652.804  25.321   9
  -9   1  -1 624.287  33.219   4
 -11  -1  -1 548.728  23.274   8
 -11  -1  -1 508.891  19.026  17
 -11  -1  -1 525.983  21.227   9
 -11  -1  -1 529.756  19.654  10
 -11   1  -1 519.316  18.695  17
 -11   1  -1 552.174  21.130   9
 -11   1  -1 551.360  23.503   8
  11   1   1 524.433  18.704   5
 -11   1  -1 545.764  19.555  10
 -13  -1  -1 113.112   6.125   8
 -13  -1  -1 110.634   5.650  14
 -13  -1  -1 114.142   5.986   9
 -13  -1  -1 112.144   5.088  13
 -13  -1  -1 108.981   5.770  10
 -13  -1  -1 114.173   5.073  17
 -13  -1  -1 109.917   5.585  15
 -13   1  -1 108.702   4.732  17
 -13   1  -1 109.377   6.156  14
 -13   1  -1 111.171   5.312  15
 -13   1  -1 113.997   5.757  10
 -13   1  -1 112.725   6.229   9
 -15  -1  -1 108.889   5.152  14
 -15  -1  -1 109.143   4.817  15
 -15  -1  -1 103.278   5.145   9
 -15  -1  -1 105.329   4.937  10
 -15  -1  -1 107.598   4.387  17
 -15   1  -1 99.8695  5.3462   9
  15   1   1 99.0622  5.6528   8
 -15   1  -1 106.993   5.132  10
 -15   1  -1 111.412   5.018  15
 -15   1  -1 114.328   5.462  14
 -17  -1  -1 103.590   3.965  15
 -17  -1  -1 107.438   4.452  14
 -17   1  -1 105.210   4.505  14
 -17   1  -1 101.107   4.044  15
 -18  -2   1 12.5325  1.0607  17
 -18   2   1 11.7776  1.3555  15
 -16  -2   1 29.3069  2.4880   9
 -16  -2   1 30.3843  2.2666  17
 -16  -2   1 26.7086  2.1855  14
 -16  -2   1 32.6472  2.2821  15
 -16  -2   1 27.6053  2.2508  10
 -16   2   1 22.8410  2.5037   9
 -16   2   1 27.0135  2.2285  17
 -16   2   1 29.0121  2.4820  15
 -16   2   1 26.4789  2.6579  14
 -16   2   1 27.2950  2.4732  10
 -14  -2   1 79.4476  4.5751  14
 -14  -2   1 80.1660  4.6403  10
  14  -2  -1 79.2727  5.7682   8
 -14  -2   1 83.2054  4.5470  15
 -14  -2   1 79.4944  4.2558  17
 -14  -2   1 74.6742  3.9268  13
 -14  -2   1 84.8512  4.8199   9
 -14   2   1 75.2379  5.5443  14
 -14   2   1 79.3941  4.2666  15
  14   2  -1 78.7069  6.2775   6
 -14   2   1 83.9656  5.0709   9
  14   2  -1 81.8961  5.0071   8
 -14   2   1 84.1372  3.9184  17
 -14   2   1 82.1283  4.5693  10
  12  -2  -1 215.557   9.640   5
 -12  -2   1 219.109   9.338  10
 -12  -2   1 230.050   9.975   9
 -12  -2   1 215.313   9.001  17
 -12  -2   1 203.126   8.744  15
  12  -2  -1 214.861  11.478   8
 -12   2   1 226.137   9.000  10
 -12   2   1 214.957   8.323  17
  12   2  -1 240.698  10.837   8
 -12   2   1 241.209   9.864   9
  10  -2  -1 171.554   7.158   5
 -10  -2   1 142.920   7.442   9
  10  -2  -1 145.983   9.568   2
 -10  -2   1 149.636  10.661   4
 -10  -2   1 140.750   6.751  10
 -10  -2   1 153.183   7.801   8
 -10   2   1 135.563  10.952   4
 -10   2   1 146.087   6.299  10
  10   2  -1 144.709   6.577   5
 -10   2   1 148.171   6.906   9
   8  -2  -1 1200.11   45.93   3
   8  -2  -1 1266.33   39.07   5
  -8  -2   1 1208.06   54.57   7
  -8  -2   1 1167.76   49.60   8
   8  -2  -1 1201.08   55.98   2
  -8  -2   1 1137.93   55.48   4
  -8   2   1 1197.64   56.35   4
   8   2  -1 1188.94   39.30   5
  -8   2   1 1084.45   44.17   9
  -8   2   1 1194.50   49.66   8
   6  -2  -1 483.677  19.565   3
   6  -2  -1 468.062  15.996   5
  -6  -2   1 464.395  23.680   7
   6  -2  -1 470.582  23.755   2
  -6  -2   1 475.571  25.189   4
   6   2  -1 485.298  19.307   3
  -6   2   1 497.572  27.065   4
   6   2  -1 482.623  23.492   2
   6   2  -1 477.631  16.869   5
   4  -2  -1 2025.01   94.29   2
   4  -2  -1 2043.37   77.30   3
   4  -2  -1 2017.61   65.79   5
  -4  -2   1 2093.89   92.46   4
   4  -2  -1 2051.55   76.62   1
   4   2  -1 2074.59   77.21   3
   4   2  -1 2073.71   94.25   2
   4   2  -1 1955.38   66.75   5
  -4   2   1 2154.16   91.97   4
   2  -2  -1 4328.29  200.45   2
  -2  -2   1 4284.74  141.45   5
   2  -2  -1 4382.55  164.30   3
  -2  -2   1 4432.74  193.17   4
   2  -2  -1 4311.67  163.12   1
   2  -2  -1 4354.67  141.04   5
   2   2  -1 4649.31  201.25   2
   2   2  -1 4257.58  141.23   5
   2   2  -1 4607.29  164.92   3
  -2   2   1 4579.30  192.99   4
   0  -2  -1 1324.76   51.63   1
   0  -2  -1 1340.63   44.18   5
   0  -2   1 1390.47   60.13   4
   0  -2   1 1307.58   43.96   5
   0  -2  -1 1374.57   51.45   3
   0   2  -1 1415.36   64.04   2
   0   2  -1 1350.53   51.10   1
   0   2  -1 1402.42   52.45   3
   0   2   1 1411.15   44.58   5
   0   2   1 1399.58   60.29   4
  -2  -2  -1 9999.99  417.74   4
  -2  -2  -1 9277.71  350.52   1
   2   2   1 9341.60  305.20   5
  -2   2  -1 9756.67  432.84   2
  -2   2  -1 9714.83  354.69   3
  -2   2  -1 9101.99  350.42   1
  -2   2  -1 9777.06  416.69   4
  -4  -2  -1 614.967  29.566   4
  -4  -2  -1 605.276  29.161   7
  -4  -2  -1 579.929  23.227   1
  -4   2  -1 583.450  29.035   2
  -4   2  -1 665.902  28.768   4
   4   2   1 585.784  20.255   5
   6  -2   1 2312.40   87.56   3
  -6  -2  -1 2142.25   95.98   8
   6  -2   1 2374.61  106.93   2
  -6  -2  -1 2213.45  104.13   4
  -6  -2  -1 2408.59  104.02   7
   6   2   1 2384.60   75.55   5
  -6   2  -1 2464.61  104.93   4
  -8  -2  -1 1237.20   55.82   7
   8  -2   1 1242.60   56.52   2
  -8  -2  -1 1209.56   50.25   8
  -8  -2  -1 1177.64   55.75   4
  -8  -2  -1 1165.12   45.32   9
  -8   2  -1 1174.73   44.88   9
  -8   2  -1 1210.49   57.22   4
   8   2   1 1255.22   40.01   5
  -8   2  -1 1141.42   50.73   8
 -10  -2  -1 946.039  34.228  10
 -10  -2  -1 998.598  36.790   9
 -10  -2  -1 846.489  45.397   4
 -10  -2  -1 923.983  45.719   7
 -10  -2  -1 1022.52   40.71   8
 -10   2  -1 971.380  33.999  10
 -10   2  -1 1008.21   36.50   9
  10   2   1 943.916  32.335   5
 -10   2  -1 979.193  41.138   8
 -12  -2  -1 570.414  22.867  14
 -12  -2  -1 592.675  20.513  13
 -12  -2  -1 625.959  22.461  10
 -12  -2  -1 620.059  26.405   8
 -12  -2  -1 638.075  23.978   9
 -12  -2  -1 570.574  20.880  15
 -12  -2  -1 631.542  21.694  17
 -12   2  -1 648.216  24.025   9
 -12   2  -1 605.300  21.220  17
 -12   2  -1 641.073  22.322  10
 -12   2  -1 622.659  26.807   8
 -12   2  -1 605.489  20.691  15
 -14  -2  -1 257.116  10.916   9
  14  -2   1 262.796  12.430   8
 -14  -2  -1 276.583   9.787  17
 -14  -2  -1 269.976  10.274  10
 -14  -2  -1 260.234  10.488  14
 -14  -2  -1 260.927   9.691  15
 -14  -2  -1 262.998   9.387  13
 -14   2  -1 272.083   9.771  15
 -14   2  -1 264.258  10.439  10
 -14   2  -1 253.889  11.012  14
 -16  -2  -1 244.929   9.356  14
 -16  -2  -1 238.732   8.596  17
 -16  -2  -1 240.761   8.463  15
 -16   2  -1 252.209   9.615  14
 -16   2  -1 237.850   8.645  15
 -17  -3   1 9.09767 1.33892  15
 -17  -3   1 7.62190 1.29698  10
 -17  -3   1 9.91604 1.35190  14
 -17  -3   1 9.45423 1.14494  17
 -17   3   1 6.88466 1.64457  15
  17   3  -1 12.0292  1.3463  13
 -17   3   1 9.53319 1.72048  14
 -17   3   1 7.93693 1.61605  10
 -15  -3   1 63.7157  3.8428   9
 -15  -3   1 65.1462  3.6616  15
 -15  -3   1 69.3750  3.5435  17
 -15  -3   1 73.9468  3.7681  10
 -15  -3   1 62.6817  3.8248  14
 -15   3   1 63.5577  4.2737   9
  15   3  -1 64.9059  4.1811   8
 -15   3   1 74.4771  3.3271  17
 -15   3   1 65.8114  3.7309  15
 -15   3   1 64.4503  4.9351  14
  15   3  -1 58.9397  5.0918   6
 -15   3   1 69.7768  3.9808  10
 -13  -3   1 134.032   5.899  15
 -13  -3   1 121.010   5.412  13
  13  -3  -1 131.279   7.614   8
 -13  -3   1 130.872   6.142  10
 -13  -3   1 121.369   6.121  14
 -13  -3   1 134.474   6.375   9
 -13  -3   1 122.426   5.724  17
  13   3  -1 138.001   8.030   6
 -13   3   1 126.213   6.401   9
 -13   3   1 127.245   5.536  15
  13   3  -1 129.320   6.917   8
 -13   3   1 137.619   5.983  10
 -13   3   1 130.708   6.785  14
 -13   3   1 131.674   5.326  17
 -11  -3   1 29.7878  2.8672  10
 -11  -3   1 32.6419  2.9987   9
  11  -3  -1 35.1436  3.8138   8
  11  -3  -1 33.0154  3.1240   5
  11   3  -1 29.8611  3.2498   5
  11   3  -1 35.0300  4.0499   6
 -11   3   1 29.1539  2.6228   9
 -11   3   1 29.7949  2.2820  17
 -11   3   1 30.1012  2.4705  10
  -9  -3   1 205.954   9.327  10
  -9  -3   1 225.119  13.833   4
   9  -3  -1 232.368  13.286   2
  -9  -3   1 237.151  13.605   7
   9  -3  -1 224.889  10.723   8
  -9  -3   1 218.509   9.947   9
   9  -3  -1 226.958   8.457   5
   9  -3  -1 224.813  10.938   3
  -9  -3   1 234.960  10.647   8
  -9   3   1 212.934   8.695  10
   9   3  -1 224.580  11.100   6
  -9   3   1 220.789   9.346   9
   9   3  -1 231.476   8.978   5
  -9   3   1 204.872  14.501   4
   7  -3  -1 306.170  16.017   2
  -7  -3   1 286.640  13.312   8
   7  -3  -1 300.890  13.190   3
  -7  -3   1 295.366  16.697   4
   7  -3  -1 273.540  13.051   8
   7  -3  -1 294.755  10.164   5
  -7  -3   1 300.476  16.243   7
   7   3  -1 290.460  13.688   6
  -7   3   1 301.354  18.192   4
   7   3  -1 285.884  10.968   5
  -5  -3   1 4096.61  180.15   7
  -5  -3   1 4189.40  181.78   4
   5  -3  -1 4102.81  153.31   3
   5  -3  -1 4160.51  152.08   1
   5  -3  -1 4104.58  187.06   2
   5  -3  -1 4117.67  131.01   5
   5   3  -1 4135.66  153.19   3
  -5   3   1 3719.05  182.82   4
   5   3  -1 4181.94  187.02   2
   5   3  -1 4177.09  131.99   5
   3  -3  -1 515.924  20.677   3
   3  -3  -1 498.144  16.788   5
  -3  -3   1 491.767  20.671   1
  -3  -3   1 506.969  25.198   4
   3  -3  -1 513.028  25.204   2
  -3  -3   1 495.469  25.527   7
  -3  -3   1 518.500  17.506   5
   3  -3  -1 485.838  23.181   1
   3   3  -1 529.119  25.494   2
   3   3  -1 494.357  17.620   5
  -3   3   1 539.045  24.238   4
   3   3  -1 539.400  20.952   3
  -1  -3   1 391.155  13.604   5
   1  -3  -1 405.984  17.786   1
   1  -3  -1 406.161  16.415   3
  -1  -3   1 405.640  18.298   4
   1  -3  -1 384.096  13.411   5
  -1   3   1 404.083  20.078   2
   1   3  -1 387.649  16.381   1
   1   3  -1 409.466  17.263   3
  -1   3   1 409.366  18.063   4
   1   3  -1 403.295  21.107   2
  -1  -3  -1 1532.68   58.89   1
  -1  -3  -1 1483.92   50.47   5
  -1  -3  -1 1569.45   68.87   4
  -1   3  -1 1515.19   58.52   1
   1   3   1 1588.24   71.85   2
  -1   3  -1 1607.77   72.82   2
  -1   3  -1 1601.34   59.67   3
   1   3   1 1574.80   50.99   5
  -3  -3  -1 1149.74   51.17   4
  -3  -3  -1 1052.62   51.16   7
  -3   3  -1 1162.71   49.35   4
   3   3   1 1090.94   36.81   5
  -3   3  -1 1111.31   52.23   2
  -3   3  -1 1080.04   42.38   1
  -3   3  -1 1101.82   42.81   3
  -5  -3  -1 3212.04  142.86   7
  -5  -3  -1 3319.02  142.96   4
   5  -3   1 3359.61  121.02   3
   5   3   1 3361.09  104.25   5
  -5   3  -1 3345.21  147.68   2
  -5   3  -1 2745.05  141.95   4
   7  -3   1 461.684  23.288   2
   7  -3   1 467.597  19.164   3
  -7  -3  -1 445.183  23.230   4
  -7  -3  -1 476.861  24.110   7
  -7  -3  -1 429.834  18.090   9
  -7  -3  -1 442.283  19.967   8
   7   3   1 458.193  16.457   5
  -7   3  -1 442.379  17.742   9
  -7   3  -1 474.973  20.423   8
  -7   3  -1 513.874  24.002   4
  -9  -3  -1 373.357  21.202   4
  -9  -3  -1 423.545  18.089   8
  -9  -3  -1 418.966  16.427   9
  -9  -3  -1 388.463  15.335  10
  -9  -3  -1 418.493  21.897   7
  -9   3  -1 414.409  16.100   9
  -9   3  -1 400.513  22.381   4
  -9   3  -1 420.139  18.611   8
  -9   3  -1 411.902  15.021  10
   9   3   1 398.436  14.750   5
 -11  -3  -1 378.815  14.146  10
 -11  -3  -1 365.492  13.498  17
 -11  -3  -1 384.658  15.033   9
 -11  -3  -1 380.186  16.533   8
 -11  -3  -1 336.779  19.935   7
 -11   3  -1 380.826  14.890   9
 -11   3  -1 386.134  13.937  10
 -11   3  -1 350.182  12.906  17
 -11   3  -1 359.756  17.056   8
 -13  -3  -1 286.160  10.383  17
 -13  -3  -1 286.194  10.892  10
 -13  -3  -1 293.352  11.582   9
 -13  -3  -1 270.335  11.025  14
 -13  -3  -1 266.386  12.630   8
 -13  -3  -1 276.830  10.248  15
 -13  -3  -1 273.396  10.008  13
 -13   3  -1 284.493  10.958  10
 -13   3  -1 272.336  10.136  15
 -13   3  -1 275.853  11.565  14
 -13   3  -1 288.527  11.703   9
 -15  -3  -1 168.298   7.447   9
 -15  -3  -1 187.229   7.267  14
 -15  -3  -1 175.906   6.605  15
 -15  -3  -1 176.999   6.634  17
 -15  -3  -1 176.283   6.452  13
 -15   3  -1 178.735   6.864  15
 -15   3  -1 180.911   7.871  14
 -15   3  -1 170.227   7.303  10
 -17  -3  -1 124.796   4.400  15
 -17   3  -1 122.120   4.563  15
  17   3   1 122.045   4.353  13
 -16  -4   1 -2.9769  1.0989  17
 -16  -4   1 -3.5474  1.2895  14
 -16  -4   1 -0.3580  1.1903  10
 -16  -4   1 2.08091 1.28967  15
 -16   4   1 1.84383 1.64516   9
 -16   4   1 -1.8869  1.4534  15
  16   4  -1 -0.9837  1.3541  13
 -16   4   1 0.91976 1.65952  10
 -16   4   1 1.19303 1.83430  14
 -14  -4   1 25.1757  2.3426  10
 -14  -4   1 22.8279  2.1624  17
 -14  -4   1 23.9301  2.2867  15
 -14  -4   1 22.7916  2.2701   9
 -14  -4   1 21.8013  2.0010  13
 -14  -4   1 16.5565  2.1787  14
 -14   4   1 19.8304  2.2505  15
 -14   4   1 21.2998  1.6836  17
  14   4  -1 20.3554  3.5561   6
 -14   4   1 22.7950  2.5286   9
  14   4  -1 21.4082  2.5192   8
 -14   4   1 21.8807  2.2755  10
 -14   4   1 21.7220  2.8106  14
 -12  -4   1 1.00628 1.72685  10
 -12  -4   1 -0.9867  1.7667  15
 -12  -4   1 -0.4816  1.7401  17
 -12  -4   1 -1.2344  1.6636  13
 -12  -4   1 -1.7907  1.5527   9
 -12   4   1 -0.1508  1.6716   9
  12   4  -1 -1.7463  3.0748   6
 -12   4   1 1.89801 1.71944  15
 -12   4   1 -0.3008  1.4921  10
 -12   4   1 -0.8418  2.0542  14
  12   4  -1 -1.1503  1.9351   8
 -12   4   1 -0.0599  1.0990  17
  10  -4  -1 9.14695 1.87829   5
 -10  -4   1 8.14464 2.07584   9
 -10  -4   1 9.53290 3.62221   4
 -10  -4   1 11.3621  3.9081   7
 -10  -4   1 10.3244  2.1602  10
  10  -4  -1 9.04833 2.85181   3
  10  -4  -1 13.8210  3.8770   2
 -10   4   1 10.3205  1.8383   9
  10   4  -1 14.0425  3.2991   6
 -10   4   1 11.1766  1.7412  10
  10   4  -1 8.56144 2.52410   5
  -8  -4   1 49.3703  6.0384   4
  -8  -4   1 48.8345  4.1714   9
  -8  -4   1 56.8926  6.1656   7
   8  -4  -1 52.6310  5.7731   2
   8  -4  -1 52.6600  2.9252   5
   8  -4  -1 50.4463  4.6235   3
  -8  -4   1 52.7415  3.9367   8
   8   4  -1 56.6388  4.9722   6
  -8   4   1 57.3971  3.5531   9
   8   4  -1 53.8820  3.7663   5
  -6  -4   1 4.67866 3.22454   7
   6  -4  -1 5.29204 3.49385   1
  -6  -4   1 5.07689 1.84992   8
   6  -4  -1 4.27366 2.32829   3
  -6  -4   1 3.32558 2.80615   4
   6  -4  -1 6.64623 2.72964   2
   6  -4  -1 5.62978 1.22545   5
   6   4  -1 8.63998 2.84802   6
  -6   4   1 4.34707 3.82024   4
   6   4  -1 6.58813 2.33446   5
  -4  -4   1 261.755  15.870   7
   4  -4  -1 283.070  12.544   3
  -4  -4   1 294.194  15.069   4
  -4  -4   1 257.942  12.322   6
   4  -4  -1 270.450  15.921   1
   4  -4  -1 283.167  15.260   2
  -4  -4   1 275.992  12.368   1
   4  -4  -1 275.296   9.425   5
  -4   4   1 275.427  16.503   4
   4   4  -1 267.700  12.034   3
   4   4  -1 263.348  12.858   6
   4   4  -1 275.914  14.790   2
   4   4  -1 271.281  10.474   5
  -2  -4   1 73.7558  7.6670   7
  -2  -4   1 69.6234  5.4353   4
  -2  -4   1 68.9962  6.1276   1
   2  -4  -1 69.5023  5.4522   3
   2  -4  -1 73.5694  6.3086   1
   2  -4  -1 62.4528  3.2431   5
  -2  -4   1 67.4424  4.3913   5
  -2   4   1 69.5002  4.6764   4
  -2   4   1 62.5394  6.6749   2
   2   4  -1 66.6813  6.6395   2
   2   4  -1 69.3103  3.3720   5
   2   4  -1 78.4175  5.4920   3
   0  -4   1 9.60746 1.52900   5
   0  -4  -1 9.65035 2.84786   3
   0  -4  -1 12.4010  3.1314   1
   0  -4  -1 9.54239 1.79459   5
   0   4  -1 14.9975  4.2683   2
   0   4  -1 12.9856  3.5922   3
   0   4   1 11.2341  1.9756   5
   0   4   1 12.7244  3.7988   2
   0   4   1 13.2743  1.5762   4
  -2  -4  -1 19.0674  3.3180   4
  -2  -4  -1 15.0118  2.8251   1
  -2  -4  -1 16.3248  2.2676   5
  -2  -4  -1 20.7240  4.3880   7
  -2   4  -1 17.0586  3.3087   1
  -2   4  -1 16.2090  3.7087   2
  -2   4  -1 18.3730  3.4976   3
   2   4   1 14.6118  3.5416   2
   2   4   1 17.1488  2.5502   5
  -4  -4  -1 246.355  13.848   7
  -4  -4  -1 239.837  12.891   4
  -4  -4  -1 195.886   9.958   1
   4   4   1 209.231  11.023   6
   4   4   1 219.373   9.125   5
  -4   4  -1 245.447  13.342   2
  -4   4  -1 230.693  11.191   4
  -4   4  -1 231.714  10.851   3
  -6  -4  -1 5.94489 1.86904   9
  -6  -4  -1 5.72797 2.64416   4
  -6  -4  -1 7.87444 3.87329   7
   6  -4   1 9.68409 2.82862   2
  -6  -4  -1 4.39137 1.75549   8
   6  -4   1 7.78911 2.43386   3
   6  -4   1 0.15263 4.39658   1
   6   4   1 4.77634 2.53885   6
   6   4   1 3.03497 2.04082   5
  -8  -4  -1 44.4583  6.0908   7
  -8  -4  -1 42.8729  5.2636   4
   8  -4   1 48.5724  4.3101   3
  -8  -4  -1 52.7773  3.9270   8
  -8  -4  -1 44.4015  3.7750   9
   8  -4   1 48.6837  5.0277   2
  -8   4  -1 44.1367  3.2502   9
   8   4   1 45.8490  4.5882   6
   8   4   1 48.2008  3.6026   5
  -8   4  -1 42.9960  3.2827  10
 -10  -4  -1 17.6821  4.7376   7
 -10  -4  -1 12.8879  2.1807   9
 -10  -4  -1 18.4999  2.3478  10
 -10  -4  -1 19.8471  2.4889   8
  10   4   1 16.0271  3.6029   6
 -10   4  -1 13.4465  1.9747   9
  10   4   1 13.7702  2.6497   5
 -10   4  -1 18.7001  1.2698  17
 -10   4  -1 17.4501  2.1182  10
 -12  -4  -1 4.00443 1.72534   8
 -12  -4  -1 1.35223 1.88343  14
 -12  -4  -1 1.80139 1.97702  15
 -12  -4  -1 -2.2502  3.1146   7
 -12  -4  -1 4.47632 1.63238  17
 -12  -4  -1 4.47464 1.88602  10
 -12  -4  -1 6.02017 1.83942   9
 -12  -4  -1 0.51313 1.75656  13
 -12   4  -1 3.93263 1.86979  10
 -12   4  -1 3.03636 2.17015  14
 -12   4  -1 5.00793 1.88391  15
 -12   4  -1 2.18130 1.65407   9
  12   4   1 -2.7079  3.1257   6
 -14  -4  -1 10.8928  1.7957  15
 -14  -4  -1 12.2834  1.7577  10
 -14  -4  -1 10.6066  1.8730  14
 -14  -4  -1 11.4285  1.8351   9
 -14  -4  -1 8.67313 1.54395  17
 -14  -4  -1 11.7457  1.7558  13
  14   4   1 7.89828 2.01481   8
 -14   4  -1 10.0994  2.0469  10
 -14   4  -1 9.33520 2.28973  14
 -14   4  -1 7.49492 1.97233  15
  14   4   1 9.05741 3.26133   6
 -14   4  -1 12.5957  2.1002   9
 -16  -4  -1 2.16860 1.19879  14
 -16  -4  -1 1.22257 0.89325  17
 -16  -4  -1 3.34663 1.13916  15
 -16   4  -1 -0.7590  1.5684  14
 -16   4  -1 -1.5314  1.4561  15
 -17  -5   1 3.38044 0.90190  17
 -17  -5   1 5.89334 1.02423  15
 -17   5   1 7.11321 1.45843  15
  17   5  -1 4.19429 0.93122  13
 -17   5   1 5.18545 1.46453  14
 -15  -5   1 17.3733  1.7780  15
 -15  -5   1 14.2566  1.7433  10
 -15  -5   1 18.6355  1.8063  17
 -15   5   1 21.2010  2.1072  15
 -15   5   1 13.8634  2.2678  14
 -15   5   1 18.1517  2.1644   9
 -15   5   1 20.1316  2.1192  10
 -13  -5   1 40.8446  3.0611  17
 -13  -5   1 43.1899  3.1272  10
 -13  -5   1 46.3949  3.1780  15
 -13  -5   1 38.6421  2.8775  13
 -13  -5   1 43.3902  3.2368   9
 -13   5   1 45.4763  3.3746   9
 -13   5   1 41.0600  2.6820  17
 -13   5   1 51.1084  3.1338  15
 -13   5   1 41.4987  3.1988  14
 -13   5   1 42.7654  3.2237  10
  13   5  -1 43.0967  3.4712   8
  13   5  -1 40.2183  4.1218   6
 -11  -5   1 7.65344 1.92017   9
 -11  -5   1 6.09652 1.96912  15
 -11  -5   1 7.30902 3.98306   7
 -11  -5   1 8.23341 1.94221  10
 -11  -5   1 6.10674 1.85858  13
 -11   5   1 6.19440 2.83086  11
  11   5  -1 6.53897 3.13041   6
 -11   5   1 7.55028 1.27277  17
 -11   5   1 3.15369 1.80397  15
  11   5  -1 8.30496 2.18563   8
 -11   5   1 7.71573 1.87112   9
 -11   5   1 6.42672 1.67649  10
   9  -5  -1 150.786   6.164   5
  -9  -5   1 148.979   6.848  10
  -9  -5   1 152.719  10.493   7
  -9  -5   1 151.507  10.402   4
  -9  -5   1 154.792   7.025   9
   9  -5  -1 153.202   8.752   3
   9  -5  -1 172.615  10.909   2
   9   5  -1 152.190   6.947   5
  -9   5   1 149.614   6.470  10
  -9   5   1 144.649   6.918   9
   9   5  -1 166.674   8.391   6
  -7  -5   1 13.5098  3.2703   4
  -7  -5   1 15.2870  4.2458   7
   7  -5  -1 18.7094  1.7757   5
  -7  -5   1 16.4803  2.0579   8
   7  -5  -1 21.9347  4.1419   2
   7  -5  -1 23.2956  3.7045   3
   7   5  -1 20.4652  3.2862   6
  -7   5   1 17.7432  1.9268   9
   7   5  -1 14.2995  2.4717   5
   5  -5  -1 1263.32   59.54   2
  -5  -5   1 1183.28   49.20   6
   5  -5  -1 1253.92   40.48   5
  -5  -5   1 1244.38   57.41   7
   5  -5  -1 1259.27   48.79   3
   5  -5  -1 1187.13   50.33   1
  -5  -5   1 1272.94   56.65   4
   5   5  -1 1325.83   41.30   5
   5   5  -1 1216.18   49.73   6
  -3  -5   1 391.878  17.717   1
   3  -5  -1 405.398  13.778   5
  -3  -5   1 408.528  19.213   4
   3  -5  -1 417.975  21.788   2
  -3  -5   1 397.990  14.445   5
  -3  -5   1 401.818  21.660   7
   3  -5  -1 421.930  19.111   1
  -3  -5   1 379.721  17.564   6
   3  -5  -1 435.784  17.998   3
   3   5  -1 410.158  17.148   3
   3   5  -1 371.199  17.141   6
   3   5  -1 408.819  20.819   2
   1  -5  -1 120.654   8.146   1
  -1  -5   1 125.077   9.707   7
   1  -5  -1 116.380   8.008   3
  -1  -5   1 120.896   5.614   5
  -1  -5   1 113.611   8.121   1
   1  -5  -1 117.654   5.198   5
  -1   5   1 145.421  10.585   2
   1   5  -1 123.614   8.057   3
   1   5  -1 120.687   9.243   2
  -1  -5  -1 17.9837  2.5203   5
   1  -5   1 14.3776  1.6074   5
   1  -5   1 19.1355  3.6295   7
  -1  -5  -1 24.2966  4.2770   7
  -1  -5  -1 17.7518  3.3212   1
  -1  -5  -1 20.4653  3.1581   6
   1  -5   1 14.1068  3.5098   1
   1   5   1 19.8379  2.9793   6
  -1   5  -1 19.8202  4.8586   2
   1   5   1 15.3193  2.1361   5
  -1   5  -1 16.3439  3.8060   3
   1   5   1 20.2476  4.4386   2
   3  -5   1 1100.11   44.07   1
  -3  -5  -1 1034.67   44.34   6
  -3  -5  -1 1147.80   43.00   1
   3  -5   1 1122.32   35.95   5
  -3  -5  -1 1140.13   51.67   7
  -3  -5  -1 1155.25   50.96   4
   3   5   1 1089.18   44.83   6
   3   5   1 1103.45   37.07   5
  -3   5  -1 1139.69   54.03   2
  -3   5  -1 1156.78   44.36   3
  -5  -5  -1 1334.80   60.28   7
   5  -5   1 1368.77   52.63   1
   5  -5   1 1337.26   51.30   3
  -5  -5  -1 1264.43   59.46   4
   5   5   1 1293.58   43.37   5
  -5   5  -1 1309.91   62.48   2
   5   5   1 1281.86   52.48   6
  -7  -5  -1 236.273  13.971   4
  -7  -5  -1 257.118  11.692   8
  -7  -5  -1 246.212  10.604   9
  -7  -5  -1 274.618  15.042   7
   7  -5   1 262.687  14.997   2
   7  -5   1 254.681  12.276   3
   7   5   1 261.443   9.983   5
   7   5   1 282.674  12.468   6
  -7   5  -1 242.369   9.817  10
  -7   5  -1 242.691  10.284   9
  -9  -5  -1 93.6806  4.9804  10
  -9  -5  -1 96.4775  5.4350   8
   9  -5   1 92.3540  7.9113   2
  -9  -5  -1 89.6442  7.9497   7
  -9  -5  -1 90.8835  5.0050   9
   9   5   1 89.3702  6.4708   6
  -9   5  -1 90.9106  4.7311  10
  -9   5  -1 91.6813  4.7551   9
   9   5   1 90.9624  5.1362   5
 -11  -5  -1 91.3151  4.4274  15
 -11  -5  -1 82.6579  4.2414  17
 -11  -5  -1 69.3515  7.1485   7
 -11  -5  -1 72.6692  4.2111  13
 -11  -5  -1 87.2748  4.5297  10
 -11  -5  -1 78.4383  4.5942  14
 -11  -5  -1 82.4287  4.5998   9
 -11  -5  -1 83.8974  4.9209   8
 -11   5  -1 86.8656  4.5495  10
 -11   5  -1 82.4339  4.2606  15
 -11   5  -1 78.8895  4.4550   9
  11   5   1 75.4419  5.9735   6
 -13  -5  -1 190.528   7.475  17
 -13  -5  -1 191.651   8.188   9
 -13  -5  -1 194.319   7.265  15
 -13  -5  -1 196.371   7.192  13
 -13  -5  -1 196.537   7.678  10
 -13  -5  -1 189.930   7.902  14
  13   5   1 177.960   9.637   6
  13   5   1 181.440   9.042   8
 -13   5  -1 193.805   8.272   9
 -13   5  -1 197.999   7.921  10
 -13   5  -1 199.729   7.377  15
 -15  -5  -1 113.415   4.499  13
 -15  -5  -1 118.155   4.684  17
 -15  -5  -1 119.142   5.015  14
 -15  -5  -1 118.497   4.572  15
 -15   5  -1 121.480   4.900  15
 -15   5  -1 116.376   5.272  10
 -16  -6   1 32.6810  2.0212  17
 -16  -6   1 28.6246  1.9335  15
 -16   6   1 30.8530  2.5114  14
 -16   6   1 31.7897  2.3394  15
 -16   6   1 29.7887  2.3540  10
  16   6  -1 30.6114  1.9445  13
 -14  -6   1 48.9441  2.9678  15
 -14  -6   1 47.0329  2.9531  10
 -14   6   1 47.8454  3.3454   9
 -14   6   1 51.9102  3.1144  15
 -14   6   1 53.8941  3.6528  14
 -14   6   1 50.8004  3.1727  10
 -12  -6   1 87.3850  4.4992  10
 -12  -6   1 86.2018  4.0899  13
 -12  -6   1 86.9299  4.2684  15
 -12   6   1 75.3087  5.2346  11
  12   6  -1 89.7357  5.7160   6
 -12   6   1 89.8328  4.2338  15
 -12   6   1 92.0993  4.5007  10
 -12   6   1 92.5146  4.8632  14
 -12   6   1 80.7625  3.9699  17
 -12   6   1 89.6337  4.7043   9
 -10  -6   1 91.9866  3.9388  16
 -10  -6   1 84.2345  4.6958  10
 -10  -6   1 84.8839  7.5940   7
  10  -6  -1 90.1364  8.1315   2
 -10  -6   1 84.4447  4.5861  15
 -10  -6   1 93.5198  4.3476  13
 -10   6   1 88.9388  4.7849   9
 -10   6   1 97.5025  4.6085  10
  10   6  -1 99.1518  5.9812   6
 -10   6   1 86.5865  4.2877  15
 -10   6   1 82.4878  4.0518  17
  -8  -6   1 553.673  27.082   7
   8  -6  -1 544.414  28.154   2
   8  -6  -1 560.515  18.305   5
  -8  -6   1 510.997  19.433  10
   8  -6  -1 516.762  22.995   3
  -8   6   1 516.188  19.283  10
   8   6  -1 552.762  22.633   6
  -8   6   1 529.331  20.597   9
   6  -6  -1 284.486  16.139   1
  -6  -6   1 301.397  16.108   7
   6  -6  -1 297.959  16.751   2
   6  -6  -1 276.552  10.058   5
   6  -6  -1 278.618  13.643   3
  -6   6   1 250.575  11.222   9
   6   6  -1 293.971  12.824   6
  -4  -6   1 1521.97   49.39   5
   4  -6  -1 1547.11   72.18   2
  -4  -6   1 1523.99   68.93   7
  -4  -6   1 1459.38   59.68   6
   4  -6  -1 1596.51   59.45   1
   4  -6  -1 1504.86   59.07   3
  -4  -6   1 1504.90   57.46   1
   4  -6  -1 1534.72   49.06   5
   4   6  -1 1464.11   57.61   3
   4   6  -1 1492.67   59.39   6
   4   6  -1 1432.44   70.25   2
  -2  -6   1 747.061  31.808   6
  -2  -6   1 776.870  26.186   5
   2  -6  -1 709.130  30.795   6
   2  -6  -1 756.612  25.523   5
   2  -6  -1 735.270  32.028   3
  -2  -6   1 798.371  37.416   7
  -2  -6   1 782.714  31.435   1
   2  -6  -1 771.760  31.269   1
   2   6  -1 789.155  37.627   2
   2   6  -1 791.735  30.896   3
   0  -6  -1 759.384  31.019   1
   0  -6  -1 754.851  36.407   7
   0  -6  -1 776.107  26.076   5
   0  -6   1 791.096  25.914   5
   0  -6  -1 747.231  31.534   3
   0  -6   1 804.564  32.101   1
   0  -6   1 770.819  36.890   7
   0  -6  -1 739.433  31.498   6
   0   6  -1 769.821  39.013   2
   0   6  -1 785.154  32.042   3
   0   6   1 826.849  39.103   2
  -2  -6  -1 1050.64   40.88   1
  -2  -6  -1 1061.05   48.62   7
  -2  -6  -1 1081.45   35.27   5
  -2  -6  -1 1017.76   42.53   6
   2  -6   1 1052.12   42.21   1
   2  -6   1 1059.94   34.37   5
   2   6   1 1061.36   42.05   6
  -2   6  -1 1018.10   42.60   3
  -2   6  -1 1057.39   52.13   2
   4  -6   1 1040.45   33.04   5
  -4  -6  -1 969.359  40.215   6
  -4  -6  -1 1051.35   47.39   7
   4  -6   1 1046.29   41.11   3
  -4  -6  -1 997.182  39.261   1
  -4  -6  -1 951.067  38.219   9
   4  -6   1 1024.67   41.63   1
  -4   6  -1 1056.08   50.16   2
   4   6   1 1009.48   40.96   6
   4   6   1 1038.18   33.98   5
   6  -6   1 1792.55   67.95   3
  -6  -6  -1 1826.10   79.37   7
   6  -6   1 1789.24   82.85   2
   6  -6   1 1733.04   69.48   1
  -6  -6  -1 1666.28   65.02   9
  -6   6  -1 1635.51   60.71  10
   6   6   1 1780.58   69.37   6
   6   6   1 1794.20   57.47   5
  -8  -6  -1 380.259  14.385  10
  -8  -6  -1 382.038  15.265   9
  -8  -6  -1 399.972  20.579   7
   8  -6   1 358.932  20.858   2
   8   6   1 391.159  17.128   6
  -8   6  -1 379.256  14.278  10
   8   6   1 394.565  14.349   5
  -8   6  -1 388.570  15.082   9
 -10  -6  -1 285.660  17.034   7
 -10  -6  -1 308.503  11.219  15
 -10  -6  -1 313.411  12.741   9
 -10  -6  -1 303.797  14.026   8
 -10  -6  -1 325.315  12.036  10
 -10  -6  -1 308.754  11.178  13
 -10   6  -1 330.917  12.052  10
  10   6   1 323.505  14.570   6
 -10   6  -1 313.214  11.200  15
 -10   6  -1 325.592  12.663   9
 -12  -6  -1 283.398   9.973  13
 -12  -6  -1 289.384  10.693  10
 -12  -6  -1 289.902  10.582  17
 -12  -6  -1 277.049  11.419   9
 -12  -6  -1 270.743   9.961  15
 -12   6  -1 280.214  11.387   9
 -12   6  -1 283.614  10.827  10
 -12   6  -1 284.530  10.096  15
  12   6   1 272.520  12.904   6
 -14  -6  -1 345.097  11.631  13
 -14  -6  -1 354.043  12.371  17
 -14  -6  -1 331.614  13.409   9
 -14  -6  -1 349.575  11.699  15
 -14   6  -1 349.260  11.885  15
 -14   6  -1 337.332  13.534   9
 -14   6  -1 347.758  12.823  10
 -16  -6  -1 174.100   6.237  17
 -15  -7   1 16.8928  1.5314  15
 -15  -7   1 15.8958  1.4984  10
 -15   7   1 19.6642  1.8837  10
 -15   7   1 16.8698  1.8045  15
  15   7  -1 17.6046  1.5381  13
 -13  -7   1 34.9372  2.5263  15
 -13  -7   1 32.7937  2.5412  10
  13   7  -1 22.6348  3.0819   6
 -13   7   1 37.9140  3.2756  11
 -13   7   1 33.8065  2.6621  10
 -13   7   1 33.4936  2.6632  15
 -13   7   1 30.5098  2.8241   9
 -11  -7   1 98.9458  8.5105   7
 -11  -7   1 125.744   5.595  10
 -11  -7   1 117.333   5.018  13
 -11  -7   1 120.434   5.211  15
 -11   7   1 126.873   5.500  10
 -11   7   1 120.111   5.741   9
 -11   7   1 126.281   5.190  15
 -11   7   1 121.636   6.029  11
  11   7  -1 110.686   6.584   6
 -11   7   1 114.948   5.195  17
   9  -7  -1 323.264  11.685   5
  -9  -7   1 332.166  12.137  10
   9  -7  -1 297.416  18.475   2
  -9  -7   1 329.137  17.659   7
  -9  -7   1 313.090  11.558  16
  -9  -7   1 308.415  11.335  15
   9   7  -1 315.469  14.057   6
  -9   7   1 303.687  11.147  15
  -9   7   1 334.850  12.042  10
  -9   7   1 299.505  11.483  17
  -9   7   1 324.375  12.778   9
   7  -7  -1 97.7659  4.6251   5
  -7  -7   1 101.063   5.090  10
   7  -7  -1 97.0005  7.1893   3
  -7  -7   1 94.4264  8.3466   7
   7  -7  -1 102.963   8.942   2
  -7   7   1 94.6338  5.0176   9
   7   7  -1 99.6657  5.7889   6
  -7   7   1 89.3925  4.5841  10
   5  -7  -1 199.342   8.960   9
   5  -7  -1 231.355  13.197   1
  -5  -7   1 213.684   8.728  10
  -5  -7   1 226.763  13.298   7
   5  -7  -1 204.755  11.769   3
   5  -7  -1 211.284   8.135   5
   5  -7  -1 228.768  14.541   2
  -5  -7   1 221.417  10.287   6
   5   7  -1 208.752   9.762   6
  -5   7   1 195.354   8.323  10
  -3  -7   1 534.230  25.808   7
   3  -7  -1 445.549  18.957   9
   3  -7  -1 508.356  21.812   1
   3  -7  -1 498.279  17.155   5
   3  -7  -1 462.594  27.495   2
  -3  -7   1 518.713  21.599   6
  -3  -7   1 519.488  21.323   1
   3  -7  -1 461.700  22.591   3
  -3  -7   1 528.594  17.811   5
   3   7  -1 483.690  20.669   3
   3   7  -1 479.193  25.087   2
   1  -7  -1 1010.32   40.36   1
   1  -7  -1 989.043  41.159   6
  -1  -7   1 1015.04   41.67   6
   1  -7  -1 1011.59   41.25   3
  -1  -7   1 1066.59   41.25   1
   1  -7  -1 1016.45   34.03   5
  -1  -7   1 1033.52   48.44   7
  -1  -7   1 1021.10   34.31   5
   1   7  -1 1027.99   40.77   3
   1   7  -1 1040.30   49.75   2
  -1  -7  -1 909.850  41.681   7
   1  -7   1 876.958  42.281   7
  -1  -7  -1 907.282  35.400   1
  -1  -7  -1 882.192  30.229   5
  -1  -7  -1 881.089  36.537   6
   1  -7   1 911.443  29.723   5
   1  -7   1 902.189  36.762   1
  -1   7  -1 891.543  44.892   2
  -1   7  -1 850.194  36.747   3
   3  -7   1 324.339  11.395   5
  -3  -7  -1 308.865  17.218   7
  -3  -7  -1 308.273  13.129   9
   3  -7   1 333.425  16.396   1
  -3  -7  -1 332.496  14.439   6
  -3  -7  -1 330.790  14.415   1
  -3   7  -1 302.302  19.349   2
   3   7   1 326.623  14.107   6
  -5  -7  -1 571.705  28.267   7
  -5  -7  -1 548.831  21.983   9
  -5  -7  -1 532.701  20.587  10
   5  -7   1 593.761  19.208   5
   5  -7   1 624.614  26.510   1
   5  -7   1 602.311  25.321   3
  -5   7  -1 549.704  20.555  10
  -5   7  -1 583.204  30.558   2
   5   7   1 570.780  23.866   6
  -7  -7  -1 530.484  19.356  10
  -7  -7  -1 542.166  26.774   7
  -7  -7  -1 540.401  20.660   9
   7  -7   1 526.911  28.341   2
   7   7   1 531.945  22.563   6
  -7   7  -1 524.675  19.325  10
  -9  -7  -1 348.857  12.422  15
  -9  -7  -1 364.205  14.153   9
  -9  -7  -1 357.358  13.268  10
  -9  -7  -1 360.645  12.383  13
  -9  -7  -1 323.020  18.755   7
  -9   7  -1 348.453  12.389  15
   9   7   1 372.905  15.921   6
  -9   7  -1 371.343  13.380  10
  -9   7  -1 341.570  12.611  17
  -9   7  -1 342.644  13.265  11
 -11  -7  -1 256.399   9.212  15
 -11  -7  -1 264.840   9.215  13
 -11  -7  -1 258.802  10.530   9
 -11  -7  -1 265.831   9.887  10
 -11  -7  -1 206.300  14.009   7
 -11   7  -1 253.932   9.277  15
 -11   7  -1 263.659  10.355  11
  11   7   1 243.169  11.807   6
 -11   7  -1 273.838  10.027  10
 -13  -7  -1 185.434   7.998   9
 -13  -7  -1 185.983   7.031  15
 -13  -7  -1 205.764   7.513  17
 -13  -7  -1 194.038   6.998  13
 -13   7  -1 202.967   7.264  15
 -13   7  -1 191.828   7.752  10
 -15  -7  -1 132.931   4.733  15
 -15  -7  -1 132.907   4.987  17
 -15   7  -1 134.227   5.032  15
  15   7   1 128.685   4.705  13
 -14  -8   1 -1.0269  1.0564  10
 -14  -8   1 -2.9193  1.1748  15
 -14   8   1 -2.0253  1.2961  10
  14   8  -1 -1.3861  1.1627  13
 -14   8   1 -0.3338  1.3320  15
 -14   8   1 -2.5992  1.8904  11
  12  -8  -1 17.5807  2.5025   9
 -12  -8   1 15.7573  1.8775  10
 -12  -8   1 15.6260  1.9002  15
 -12   8   1 15.0880  2.7533  11
 -12   8   1 14.4219  1.9906  15
 -12   8   1 15.9438  1.8904  10
 -12   8   1 16.7397  1.7390  17
  12   8  -1 19.1537  2.0743  13
 -10  -8   1 39.4414  2.7838  15
 -10  -8   1 49.8157  3.3326  10
 -10  -8   1 39.7182  2.6499  16
 -10  -8   1 42.1043  5.5729   7
 -10   8   1 40.7862  3.3912  11
 -10   8   1 40.6642  3.0167  15
 -10   8   1 41.2382  3.3161  17
 -10   8   1 45.8714  3.1689  10
  -8  -8   1 33.7781  2.6887  10
  -8  -8   1 29.8784  2.4600  16
  -8  -8   1 29.5491  4.8109   7
   8  -8  -1 34.2085  3.0619   9
  -8  -8   1 31.6043  2.6710  15
  -8   8   1 34.6333  2.8201  10
  -8   8   1 32.1921  2.3642  17
  -8   8   1 30.3889  2.9935  11
  -8   8   1 28.3355  2.4463  15
  -6  -8   1 1.31743 1.86671  10
   6  -8  -1 0.62356 3.96845   2
  -6  -8   1 0.72850 3.11940   7
   6  -8  -1 -0.0934  1.7242   9
   6  -8  -1 -3.0836  4.7597   1
   6  -8  -1 -0.8014  1.6045   5
  -6   8   1 0.05386 1.40859  10
  -4  -8   1 17.2165  2.5595  10
   4  -8  -1 14.0112  5.5001   2
   4  -8  -1 18.3375  2.3147   5
   4  -8  -1 13.3473  3.8920   1
  -4  -8   1 16.4285  3.7423   1
   4  -8  -1 15.0783  2.1649   9
   4  -8  -1 11.4311  4.8300   3
  -4  -8   1 11.2434  4.3132   7
  -4  -8   1 18.7830  3.2927   6
  -4   8   1 14.7583  1.9718  10
   2  -8  -1 225.424  12.144   3
   2  -8  -1 220.211  11.466   1
   2  -8  -1 214.815   9.381   9
  -2  -8   1 226.835  11.707   6
   2  -8  -1 222.101  14.689   2
  -2  -8   1 232.698  11.892   1
  -2  -8   1 234.179  13.913   7
  -2  -8   1 218.353   9.530   5
   2  -8  -1 227.287   8.929   5
   2  -8  -1 226.428  10.949   6
   2   8  -1 209.450  13.151   2
  -2   8   1 213.297   8.853  10
   2   8  -1 215.587  11.136   3
   0  -8  -1 41.2019  4.7880   1
   0  -8   1 42.8411  5.6700   1
   0  -8  -1 51.6085  5.6264   2
   0  -8   1 44.8735  3.6840   5
   0  -8  -1 42.7200  3.3049   9
   0  -8   1 47.6683  6.6594   7
   0  -8   1 38.1951  4.3526   6
   0  -8  -1 47.7482  4.0090   5
   0  -8  -1 54.0047  4.7509   6
   0   8  -1 52.6857  6.4501   2
   0   8  -1 46.8123  5.2615   3
   0   8   1 48.5507  3.8102  10
   0   8  -1 42.7665  3.6240  10
  -2  -8  -1 68.8756  6.1248   6
   2  -8   1 69.8757  4.0112   5
  -2  -8  -1 81.2551  6.2428   1
  -2  -8  -1 76.1991  6.7656   7
   2  -8   1 80.5128  7.2767   1
  -2  -8  -1 68.7328  4.9717   9
  -2  -8  -1 68.2303  5.2406  10
  -2   8  -1 81.7507  8.7936   2
  -2   8  -1 70.6608  4.1422  10
  -4  -8  -1 32.3706  2.9177  10
  -4  -8  -1 30.2125  4.8408   7
  -4  -8  -1 34.6642  3.1767   9
   4  -8   1 31.3656  5.4184   3
   4  -8   1 32.1036  2.6242   5
  -4  -8  -1 33.6228  4.0017   1
   4  -8   1 36.9098  5.8717   1
  -4   8  -1 30.9511  2.5034  10
  -4   8  -1 32.7582  6.4779   2
  -6  -8  -1 41.5753  3.4677  10
   6  -8   1 37.3109  2.7507   5
  -6  -8  -1 36.0773  5.3598   7
   6  -8   1 37.1811  6.3195   2
  -6  -8  -1 35.3676  3.2266   9
   6  -8   1 41.2566  6.9073   1
  -6  -8  -1 35.6969  2.9552  16
  -6   8  -1 35.9259  2.7603  17
  -6   8  -1 40.2868  3.1698  10
   6   8   1 35.5891  3.4754   6
  -8  -8  -1 68.0004  4.0625  15
  -8  -8  -1 60.1977  6.5159   7
  -8  -8  -1 64.9223  3.3213  16
  -8  -8  -1 69.8100  4.0260   9
  -8  -8  -1 61.2087  3.8655  13
  -8  -8  -1 74.6591  4.1473  10
  -8   8  -1 67.8512  4.7000  11
  -8   8  -1 68.4223  3.9549  10
  -8   8  -1 67.4019  4.1241  17
  -8   8  -1 57.6994  3.7522  15
   8   8   1 63.8880  5.0091   6
 -10  -8  -1 11.1738  3.4400   7
 -10  -8  -1 7.53646 1.73665  13
 -10  -8  -1 9.75132 1.91465   9
 -10  -8  -1 8.47353 1.83379  15
 -10  -8  -1 8.38431 1.86837  10
 -10   8  -1 9.51405 2.82889  11
 -10   8  -1 8.28773 1.88491  10
 -10   8  -1 11.5559  1.9848  15
  10   8   1 10.5441  2.7819   6
 -12  -8  -1 39.4124  2.5966  13
 -12  -8  -1 38.8254  2.5700  15
 -12   8  -1 40.9838  3.3988  11
 -12   8  -1 37.6616  2.8955  10
 -12   8  -1 39.9575  2.9365  15
 -14  -8  -1 7.51306 1.19450  15
 -14  -8  -1 6.53664 1.20377  17
 -14   8  -1 5.96540 1.48106  15
  14   8   1 7.29329 1.22214  13
 -13  -9   1 16.8468  1.5514  10
 -13  -9   1 15.2407  1.5403  15
  13   9  -1 18.9910  1.5274  13
 -13   9   1 17.4628  1.7056  15
 -13   9   1 12.1556  1.6264  10
 -13   9   1 16.9842  2.3817  11
 -11  -9   1 2.11300 1.52680  10
  11  -9  -1 3.97341 2.03983   9
 -11  -9   1 3.15934 1.57638  15
  11   9  -1 2.84638 1.59091  16
 -11   9   1 1.15589 1.71065  17
  11   9  -1 1.28341 1.68094  13
 -11   9   1 2.32331 1.62339  15
 -11   9   1 0.15451 2.18109  11
 -11   9   1 0.78164 1.45911  10
  -9  -9   1 64.8697  3.8808  10
  -9  -9   1 69.0268  3.9165  15
   9  -9  -1 70.0933  4.3218   9
  -9  -9   1 66.3616  3.4969  16
  -9  -9   1 54.0445  6.5118   7
  -9   9   1 70.0736  3.6761  15
  -9   9   1 68.9761  3.8188  10
   9   9  -1 66.1780  3.7537  16
  -9   9   1 63.8176  4.2078  11
   9   9  -1 70.7754  3.8971  13
  -9   9   1 71.1546  4.0371  17
  -7  -9   1 14.0802  2.1736  16
   7  -9  -1 23.4188  2.6024   9
  -7  -9   1 15.3279  2.2169  10
  -7  -9   1 17.0201  2.2443  15
  -7  -9   1 20.8147  4.2907   7
  -7   9   1 16.3042  2.4848  11
  -7   9   1 18.9204  2.0960  10
  -7   9   1 19.3259  2.2172  17
  -7   9   1 15.8588  2.0433  15
   7   9  -1 22.6473  2.1818  16
  -5  -9   1 13.7291  4.2282   7
  -5  -9   1 18.8072  2.4749  10
   5  -9  -1 18.3604  4.9176   1
  -5  -9   1 18.8593  3.4485   6
   5  -9  -1 11.6630  5.1380   2
   5  -9  -1 19.6009  2.5812   5
   5  -9  -1 19.5283  2.3513   9
  -5   9   1 23.7387  2.6208  17
  -5   9   1 23.2294  2.2057  10
   5   9  -1 19.6343  2.1438  16
   3  -9  -1 33.2422  4.0268   6
  -3  -9   1 32.2164  4.1550   6
   3  -9  -1 25.8111  5.6878   2
   3  -9  -1 26.2012  4.1540   1
  -3  -9   1 28.0849  3.1468  10
  -3  -9   1 23.7969  4.3585   1
  -3  -9   1 29.5260  5.0430   7
   3  -9  -1 33.6714  3.3510   5
  -3   9   1 34.4275  2.6579  10
   1  -9  -1 228.301   9.578   5
   1  -9  -1 226.278  11.486   6
  -1  -9   1 221.321  13.784   7
   1  -9  -1 230.223  11.808   1
  -1  -9   1 233.875  12.117   1
  -1  -9   1 222.632   9.769   5
  -1  -9   1 212.427  11.748   6
   1   9  -1 210.858  13.897   2
  -1   9   1 238.722   9.357  10
   1   9  -1 229.615   9.520  10
   1  -9   1 170.789   7.616   5
  -1  -9  -1 164.712   9.559   1
   1  -9   1 176.505  10.008   3
  -1  -9  -1 172.594   9.898   6
   1  -9   1 182.056   9.698   6
   1  -9   1 177.082  10.544   1
  -1   9  -1 172.651  12.211   2
  -1   9  -1 166.751   7.478  10
   3  -9   1 115.471   8.452   1
  -3  -9  -1 115.923   7.452   1
  -3  -9  -1 116.845   6.052  10
   3  -9   1 119.439   5.764   5
  -3  -9  -1 121.628   8.680   7
  -3  -9  -1 124.247   7.186   6
  -3   9  -1 121.977   5.642  10
  -3   9  -1 115.938  10.879   2
   5  -9   1 4.50606 4.30137   1
  -5  -9  -1 4.85117 1.94128  16
  -5  -9  -1 -1.7358  2.8877   7
   5  -9   1 4.62161 2.10316   5
  -5  -9  -1 3.53317 1.95831  10
   5  -9   1 0.56772 4.32720   2
  -5   9  -1 2.25868 1.60411  10
   5   9   1 5.63885 1.87342  16
  -7  -9  -1 65.7602  6.7024   7
  -7  -9  -1 80.0704  4.3500  10
  -7  -9  -1 72.0010  4.1962  15
  -7  -9  -1 70.0612  3.6388  16
  -7   9  -1 70.5423  4.6106  11
  -7   9  -1 77.1808  4.1452  10
  -7   9  -1 74.0497  3.9350  15
  -9  -9  -1 178.337   6.421  13
  -9  -9  -1 128.986   9.998   7
  -9  -9  -1 164.493   6.436  15
  -9  -9  -1 169.442   6.800  10
  -9   9  -1 163.161   6.484  15
  -9   9  -1 166.355   6.937  10
  -9   9  -1 162.366   7.218  11
 -11  -9  -1 59.1269  3.0986  15
 -11   9  -1 57.0690  3.3595  15
 -11   9  -1 59.4011  4.4441  11
 -11   9  -1 58.0254  3.3992  10
 -13  -9  -1 32.3515  2.0100  15
 -13   9  -1 38.4051  2.4083  15
  13   9   1 31.2539  1.9513  13
 -12 -10   1 65.2039  2.9813  15
 -12 -10   1 63.9281  3.0829  10
  12  10  -1 61.1816  3.0194  16
  12  10  -1 63.1034  2.8591  13
 -12  10   1 67.4030  3.2150  15
 -12  10   1 69.8787  3.7805  11
 -10 -10   1 93.6016  4.3020  10
 -10 -10   1 92.1297  3.7097  16
 -10 -10   1 90.2833  4.1375  15
  10  10  -1 88.0747  4.1457  16
 -10  10   1 83.3749  4.7422  11
 -10  10   1 95.6996  4.2636  15
 -10  10   1 94.8659  4.4203  10
  10  10  -1 92.2816  3.9777  13
  -8 -10   1 103.126   4.787  10
  -8 -10   1 100.569   4.506  16
  -8 -10   1 95.7779  4.6004  15
  -8 -10   1 82.4957  7.6542   7
  -8  10   1 98.7080  5.0505  11
  -8  10   1 92.8311  4.4828  15
  -8  10   1 103.679   4.780  10
   8  10  -1 98.9755  4.4870  16
  -6 -10   1 133.284   5.908  10
  -6 -10   1 132.589   5.843  16
   6 -10  -1 130.821   9.363   1
  -6 -10   1 122.926   5.564  15
  -6 -10   1 117.877   9.282   7
  -6  10   1 129.324   5.962  11
  -6  10   1 122.596   5.456  15
  -6  10   1 128.808   5.788  10
   6  10  -1 128.527   5.442  16
  -4 -10   1 157.876   8.178   6
  -4 -10   1 152.831   6.713  10
   4 -10  -1 137.843   9.013   1
   4 -10  -1 152.223   8.746   6
  -4 -10   1 139.145   6.268  15
  -4 -10   1 133.564  10.197   7
   4  10  -1 157.201   6.025  16
  -4  10   1 157.487   6.584  10
  -4  10   1 149.000   6.263  15
   4  10  -1 139.955   6.676  12
  -4  10   1 145.394   7.577  12
  -4  10   1 135.060   6.539  11
  -2 -10   1 263.335  12.817   6
  -2 -10   1 259.307  13.100   1
   2 -10  -1 240.554  12.657   1
   2 -10  -1 270.320  13.057   6
  -2 -10   1 260.095  10.574  10
   2 -10  -1 244.388  10.826   5
  -2  10   1 269.702  10.447  10
   2  10  -1 253.157   9.416  16
   0 -10   1 533.117  22.918   1
   0 -10   1 527.779  23.351   6
   0 -10   1 519.005  19.328   5
   0 -10  -1 521.021  22.486   1
   0 -10  -1 536.544  23.207   6
   0  10   1 545.357  18.430  16
   0  10  -1 467.056  27.345   2
   0  10  -1 519.673  19.116  17
   0  10  -1 540.664  19.564  10
  -2 -10  -1 454.311  16.435  10
   2 -10   1 442.433  19.759   6
  -2 -10  -1 451.374  19.101   6
  -2 -10  -1 432.605  19.054   1
   2 -10   1 417.536  19.584   1
  -2  10  -1 448.501  16.376  10
   2  10   1 431.010  15.596  16
  -2  10  -1 411.681  15.168  15
   2  10   1 422.836  16.641  12
  -2  10  -1 442.737  16.198  17
  -4 -10  -1 137.483   5.975  15
  -4 -10  -1 140.832   6.263  10
   4 -10   1 114.211   8.545   1
  -4 -10  -1 126.157   9.489   7
  -4 -10  -1 135.451   6.038  16
   4  10   1 140.140   5.705  16
  -4  10  -1 142.205   6.141  10
  -4  10  -1 129.349   6.255  17
  -4  10  -1 128.837   6.167  11
  -4  10  -1 129.415   5.844  15
  -4  10  -1 130.564   6.817  12
   4  10   1 134.986   6.241  12
  -6 -10  -1 248.007   9.395  10
  -6 -10  -1 232.278   8.724  15
  -6 -10  -1 219.867  13.624   7
  -6 -10  -1 240.833   9.029  16
  -6  10  -1 241.757   9.390  10
  -6  10  -1 228.518   9.173  17
  -6  10  -1 228.375   9.199  11
   6  10   1 228.369   9.019  16
  -6  10  -1 242.986   8.772  15
  -8 -10  -1 216.637   7.696  16
  -8 -10  -1 208.386   8.220  10
  -8 -10  -1 213.677   7.748  15
   8  10   1 200.469   8.044  16
  -8  10  -1 205.911   8.315  10
  -8  10  -1 209.518   7.981  17
  -8  10  -1 206.314   8.353  11
  -8  10  -1 195.164   7.763  15
 -10 -10  -1 347.906  11.869  15
 -10  10  -1 355.765  12.608  11
  10  10   1 336.253  12.595  16
 -10  10  -1 351.031  12.915  10
 -10  10  -1 353.950  12.022  15
 -12 -10  -1 180.453   6.177  15
 -12  10  -1 165.728   6.814  10
 -12  10  -1 180.886   6.380  15
 -12  10  -1 189.516   6.819  11
  12  10   1 178.870   6.069  13
  12  10   1 166.008   6.577  16
 -11 -11   1 30.4004  2.0514  15
 -11 -11   1 29.2110  2.0882  10
 -11  11   1 35.2011  2.4498  15
 -11  11   1 32.2267  2.2841  10
 -11  11   1 32.8398  2.4496  11
  11  11  -1 31.4030  1.9549  16
  -9 -11   1 68.1320  3.5408  15
  -9 -11   1 71.2694  3.2437  16
  -9 -11   1 71.0448  3.6081  10
   9  11  -1 73.8658  3.3900  16
  -9  11   1 70.0536  4.0076  11
  -9  11   1 76.6820  3.7851  10
  -9  11   1 73.0058  3.7389  15
  -9  11   1 69.6279  3.6872  17
  -7 -11   1 108.818   5.130  10
  -7 -11   1 108.996   4.956  15
  -7 -11   1 115.061   5.021  16
  -7  11   1 114.950   5.429  11
   7  11  -1 116.574   4.828  16
  -7  11   1 114.958   5.099  15
  -7  11   1 118.012   5.254  10
  -5 -11   1 158.467   6.429  15
   5 -11  -1 155.910   9.182   6
  -5 -11   1 131.068  10.291   7
  -5 -11   1 162.126   6.843  10
   5  11  -1 154.356   6.918  12
  -5  11   1 159.747   6.528  15
  -5  11   1 163.395   6.886  10
  -5  11   1 161.825   6.806  11
  -5  11   1 160.854   7.527  12
   5  11  -1 167.034   6.224  16
   3 -11  -1 207.989  11.596   6
   3 -11  -1 201.251  11.233   1
  -3 -11   1 217.485   8.383  15
  -3 -11   1 224.790  10.812   6
  -3 -11   1 210.020  11.446   1
  -3 -11   1 223.808   9.021  10
  -3  11   1 223.702   9.615  12
  -3  11   1 224.589   9.380  17
  -3  11   1 231.801   9.197  10
  -3  11   1 232.298   8.752  11
  -3  11   1 219.872   8.658  15
   3  11  -1 210.771   9.048  12
  -1 -11   1 145.794   6.774  10
  -1 -11   1 141.584   8.547   6
   1 -11  -1 143.594   8.863   6
   1 -11  -1 112.133   8.018   1
  -1 -11   1 143.989   8.831   1
  -1  11   1 142.505   6.786  12
  -1  11   1 143.162   6.663  15
   1  11  -1 129.371   6.526  12
   1  11  -1 132.481   6.404  15
   1 -11   1 272.311  13.802   6
  -1 -11  -1 241.623  12.761   1
   1 -11   1 245.011  13.122   1
  -1 -11  -1 272.588  10.836  10
  -1 -11  -1 281.692  13.014   6
   1  11   1 264.345  10.823  12
  -1  11  -1 271.291  10.124  11
  -1  11  -1 273.717  11.143  12
  -1  11  -1 268.586  10.454  17
   1  11   1 274.600   9.643  16
  -1  11  -1 264.375  10.844  10
  -1  11  -1 259.849  10.281  15
  -3 -11  -1 337.868  12.095  15
  -3 -11  -1 350.102  12.942  10
  -3  11  -1 348.684  13.139  10
  -3  11  -1 330.612  12.247  15
  -3  11  -1 328.035  12.370  11
   3  11   1 335.321  13.191  12
   3  11   1 347.235  12.297  16
  -3  11  -1 346.324  12.741  17
  -3  11  -1 335.801  13.687  12
  -5 -11  -1 170.926   6.904  16
  -5 -11  -1 180.258   7.162  10
  -5 -11  -1 165.253   6.724  15
  -5 -11  -1 145.287  10.725   7
   5  11   1 173.125   7.289  12
   5  11   1 173.501   6.733  16
  -5  11  -1 166.565   7.185  11
  -5  11  -1 172.676   7.239  10
  -5  11  -1 176.572   7.714  12
  -5  11  -1 169.830   6.878  15
  -5  11  -1 170.859   7.025  17
  -7 -11  -1 199.002   7.335  15
  -7 -11  -1 199.601   7.828  10
  -7 -11  -1 206.249   7.483  16
  -7  11  -1 188.308   7.522  15
   7  11   1 197.456   7.590  16
  -7  11  -1 192.576   7.966  10
  -7  11  -1 195.208   7.896  11
  -7  11  -1 201.720   7.550  17
  -9 -11  -1 168.572   6.107  15
  -9  11  -1 168.333   6.694  11
  -9  11  -1 166.995   6.363  15
  -9  11  -1 162.797   6.704  10
   9  11   1 160.670   6.346  16
 -11 -11  -1 166.421   5.959  15
 -11  11  -1 172.551   6.191  15
 -11  11  -1 185.328   6.504  11
  11  11   1 162.665   6.279  16
 -10 -12   1 2.91712 1.08370  15
 -10 -12   1 0.83402 1.05215  10
 -10  12   1 4.51484 1.39794  15
 -10  12   1 1.50842 1.33282  10
 -10  12   1 4.03502 1.52433  11
  -8 -12   1 19.5524  1.8125  10
  -8 -12   1 20.9278  1.6583  16
  -8 -12   1 23.8594  1.8762  15
  -8  12   1 25.3456  2.1604  10
  -8  12   1 20.4031  1.9111  17
   8  12  -1 20.8673  1.6016  16
  -8  12   1 25.0793  2.1222  15
  -8  12   1 18.5871  2.2812  11
  -6 -12   1 36.9078  2.8246  15
  -6 -12   1 33.5775  2.6675  16
  -6 -12   1 30.7749  2.6745  10
  -6  12   1 37.2112  2.9364  10
  -6  12   1 36.5091  2.8882  11
  -6  12   1 37.5215  2.6536  15
  -6  12   1 35.0612  2.7116  17
  -4 -12   1 35.6814  2.9982  10
  -4 -12   1 34.2327  2.5824  15
   4 -12  -1 33.0746  4.8013   6
  -4  12   1 35.8829  3.0242  12
  -4  12   1 35.7870  2.9399  17
  -4  12   1 30.9299  2.8484  10
  -4  12   1 35.1472  2.9188  11
  -4  12   1 36.1677  2.8531  15
   4  12  -1 31.4099  2.4942  12
  -2 -12   1 17.3010  2.3992  15
   2 -12  -1 11.3525  4.0767   6
  -2 -12   1 17.4785  3.3732   6
  -2 -12   1 15.6529  2.4273  10
  -2  12   1 14.3617  2.5125  15
  -2  12   1 7.80181 2.19810  12
   2  12  -1 14.8286  2.0269  12
   0 -12   1 41.1641  3.4265  10
   0 -12  -1 43.6325  4.6476   6
   0 -12  -1 42.4001  3.4808  10
   0 -12   1 39.1855  4.8067   6
   0  12  -1 37.8677  3.0026  15
   0  12  -1 37.4501  2.7717  17
   0  12   1 36.9625  2.8955  12
   0  12  -1 31.9058  2.8132  12
  -2 -12  -1 45.0872  3.4560  10
  -2 -12  -1 42.8015  3.0477  15
   2 -12   1 32.1478  5.1185   6
  -2  12  -1 41.2901  3.1769  15
  -2  12  -1 40.5627  3.2417  17
  -2  12  -1 41.5351  3.2223  12
  -2  12  -1 43.0093  3.0349  11
   2  12   1 44.5810  3.3696  12
  -4 -12  -1 32.3268  2.4719  15
  -4 -12  -1 27.5046  2.3975  16
  -4 -12  -1 35.0930  2.9959  10
  -4  12  -1 33.4809  2.9136  12
  -4  12  -1 37.2884  2.8160  15
  -4  12  -1 32.4581  2.7168  11
  -4  12  -1 35.2859  2.8523  10
  -4  12  -1 34.4209  2.7981  17
   4  12   1 29.3876  2.4050  12
   4  12   1 33.0774  2.2149  16
  -6 -12  -1 50.3076  3.0709  15
  -6 -12  -1 51.2398  2.8742  16
  -6 -12  -1 52.3617  3.1018  10
   6  12   1 52.4418  3.3063  12
  -6  12  -1 46.4852  3.5355  15
   6  12   1 51.4706  2.6931  16
  -6  12  -1 48.2591  3.3971  11
  -6  12  -1 48.1628  3.3095  10
  -6  12  -1 49.7505  2.7903  17
  -8 -12  -1 25.3512  1.8333  15
  -8  12  -1 26.7476  2.2058  11
   8  12   1 25.2721  1.9121  16
  -8  12  -1 24.0853  2.1292  15
  -8  12  -1 18.7518  2.0689  10
 -10 -12  -1 15.8138  1.3096  15
  10  12   1 19.4173  1.3896  16
 -10  12  -1 18.9708  1.6677  15
 -10  12  -1 22.1280  1.7586  11
  -9 -13   1 0.49913 0.96044  15
  -9  13   1 0.36064 1.22304  11
  -9  13   1 0.50599 1.30503  15
  -7 -13   1 7.25829 1.38363  15
  -7 -13   1 10.8421  1.3276  16
  -7 -13   1 8.34580 1.36829  10
  -7  13   1 14.3454  1.8339  10
  -7  13   1 8.68350 1.31959  17
  -7  13   1 11.6911  1.7897  11
  -7  13   1 9.28825 1.75542  15
  -5 -13   1 11.5491  1.6597  10
  -5 -13   1 10.9838  1.6374  15
  -5 -13   1 10.4195  1.6530  16
  -5  13   1 9.29350 1.98943  15
  -5  13   1 14.5842  1.7082  17
   5  13  -1 10.6719  1.6336  12
  -5  13   1 14.7185  2.0201  11
  -5  13   1 9.68177 1.99648  12
  -3 -13   1 17.8430  1.9734  15
   3 -13  -1 8.95394 2.56135  10
  -3 -13   1 13.6825  1.9269  10
  -3  13   1 16.0312  2.0109  17
  -3  13   1 11.7393  2.0474  12
   3  13  -1 15.6718  1.8747  12
  -3  13   1 15.0880  2.2130  15
  -1 -13   1 7.43227 1.98382  10
   1 -13  -1 7.43076 2.28354  10
  -1 -13   1 8.45794 2.09640  15
   1  13  -1 6.61038 1.66372  12
  -1  13   1 5.79690 1.74152  12
  -1 -13  -1 -1.7936  1.9065  15
  -1 -13  -1 1.50265 1.84450  10
   1 -13   1 6.20353 2.17233  10
  -1  13  -1 -0.3680  1.6376  12
  -1  13  -1 1.71563 1.37223  17
   1  13   1 0.42569 1.53618  12
  -3 -13  -1 42.7466  2.8794  10
  -3 -13  -1 38.1975  2.8560  15
   3 -13   1 38.5720  3.2899  10
  -3 -13  -1 42.9861  2.8543  16
  -3  13  -1 37.7072  2.8606  11
  -3  13  -1 37.8473  2.8063  15
  -3  13  -1 37.3147  2.5091  17
   3  13   1 37.7073  2.9536  12
  -3  13  -1 38.8400  3.2923  12
  -5 -13  -1 17.3460  1.7079  10
  -5 -13  -1 14.2935  1.6119  16
  -5 -13  -1 16.5436  1.7539  15
  -5  13  -1 16.0261  2.0798  15
   5  13   1 14.0186  1.6857  12
  -5  13  -1 19.7813  1.9979  11
  -5  13  -1 16.8705  1.3998  17
  -5  13  -1 18.8687  2.1388  12
  -7 -13  -1 29.9050  2.0594  15
  -7  13  -1 30.5175  2.4533  10
  -7  13  -1 32.8667  2.3329  11
  -7  13  -1 33.7315  2.6808  15
  -6 -14   1 70.3488  2.9925  15
  -6 -14   1 72.1720  3.0229  16
  -6  14   1 73.2024  3.3336  15
  -6  14   1 69.4100  3.0852  11
  -6  14   1 69.8947  2.9693  17
  -4 -14   1 87.7596  3.8920  10
   4 -14  -1 84.7927  4.2073  10
  -4 -14   1 91.9920  3.9481  16
  -4 -14   1 93.0337  3.7367  15
  -4  14   1 89.1667  4.1901  12
   4  14  -1 94.2548  4.0010  12
  -4  14   1 88.4837  3.8133  17
  -2 -14   1 47.5095  2.6792  15
  -2 -14   1 43.2927  2.6371  10
   2 -14  -1 38.8964  2.8672  10
  -2  14   1 43.8271  2.6095  17
   2  14  -1 44.3665  2.6938  12
  -2  14   1 43.8624  2.8109  12
   0 -14   1 57.5712  3.1662  10
   0 -14   1 64.5574  3.1993  15
   0 -14  -1 57.6433  3.1237  15
   0 -14  -1 53.1880  3.1330  10
   0  14  -1 56.8590  3.1276  12
   0  14  -1 60.8577  3.0015  17
   0  14   1 59.9339  3.1687  12
   2 -14   1 71.7896  3.6365  10
  -2 -14  -1 73.6440  3.3107  15
  -2 -14  -1 67.6051  3.3760  10
  -2 -14  -1 75.8298  3.5279  16
  -2  14  -1 67.4154  3.2067  17
  -2  14  -1 70.0397  3.5518  12
   2  14   1 72.7213  3.5045  12
  -4 -14  -1 120.242   4.632  16
   4 -14   1 109.563   5.004  10
  -4 -14  -1 120.218   4.467  15
   4  14   1 118.719   4.841  12
  -4  14  -1 113.754   4.476  17
  -4  14  -1 119.170   4.549  11
  -4  14  -1 117.100   5.018  12
  -6 -14  -1 145.602   5.228  15
  -6  14  -1 151.453   5.453  15
  -6  14  -1 148.662   5.356  11
   1 -15  -1 50.8009  2.5172  15
  -1 -15   1 58.8389  2.5340  15
  -1  15   1 56.5564  2.6487  12
   1  15  -1 53.9053  2.6189  12
  -1 -15  -1 76.4280  3.0784  15
  -1 -15  -1 76.1565  3.3121  16
   1 -15   1 80.4785  3.1606  15
  -1  15  -1 73.7424  3.1011  17
   1  15   1 75.6280  3.3142  12
  -1  15  -1 78.8867  3.3363  12
 -18   0   2 21.5489  1.4595  17
 -18   0   2 25.2667  1.8465  15
 -18   0   2 21.1492  1.8848  14
 -16   0   2 52.7990  3.5073  15
 -16   0   2 58.3314  3.4267  17
 -16   0   2 52.2676  3.5780   9
 -16   0   2 51.5620  3.5354  10
 -16   0   2 57.2026  3.8454  14
 -14   0   2 55.5603  3.8813  17
  14   0  -2 57.9403  4.6549   8
 -14   0   2 45.9782  3.7424  14
 -14   0   2 53.5988  4.6131   9
 -14   0   2 51.5301  3.8865  15
 -14   0   2 54.6834  3.9622  10
  12   0  -2 98.2962  6.1789   5
 -12   0   2 115.551   5.481  10
 -12   0   2 109.898   5.486  17
 -12   0   2 108.198   6.368   9
  12   0  -2 112.530   7.010   8
 -10   0   2 53.1710  7.3333   4
  10   0  -2 63.9056  5.0588   5
 -10   0   2 73.9259  3.9316  10
  10   0  -2 65.3861  6.4386   8
 -10   0   2 74.1202  4.5193   9
   8   0  -2 239.548  12.397   8
   8   0  -2 248.291   9.921   5
   8   0  -2 232.195  10.921   3
  -8   0   2 219.024  16.579   4
   8   0  -2 236.140  13.284   2
  -6   0   2 20.2208  4.5258   4
   6   0  -2 22.3469  3.4468   2
   6   0  -2 19.9235  2.3365   5
   6   0  -2 24.2800  2.9759   3
  -4   0   2 73.6247  3.5251   5
  -4   0   2 76.9644  5.7908   4
   4   0  -2 74.9857  3.6239   5
   4   0  -2 78.4720  5.9201   2
   4   0  -2 78.9440  5.0103   3
  -2   0   2 13.0992  1.5448   5
   2   0  -2 25.3715  2.6821   3
   2   0  -2 25.6241  3.0055   2
  -2   0   2 14.1139  2.4107   4
   2   0  -2 12.3626  1.4122   5
   0   0  -2 165.413   7.421   1
   0   0  -2 170.507   8.393   3
   0   0   2 171.616   8.848   4
   0   0  -2 172.855  10.115   2
   0   0   2 161.423   6.010   5
  -2   0  -2 106.345   6.645   4
  -2   0  -2 99.6389  6.0578   2
  -2   0  -2 104.742   5.059   3
  -2   0  -2 106.074   5.399   1
  -4   0  -2 -0.1392  1.4652   2
  -4   0  -2 9.23029 3.72345   4
  -4   0  -2 3.01420 2.26632   7
  -4   0  -2 0.96827 1.73133   1
   4   0   2 3.58164 1.22711   3
  -6   0  -2 92.5661  6.8127   7
  -6   0  -2 91.5454  6.5085   8
  -6   0  -2 93.3821  9.4625   4
  -8   0  -2 106.906   6.482   8
  -8   0  -2 106.660   9.247   4
  -8   0  -2 108.478   6.031   9
  -8   0  -2 131.542   8.513   7
 -10   0  -2 118.916   6.600   9
 -10   0  -2 125.971   6.929   8
 -12   0  -2 47.9656  4.2056  14
 -12   0  -2 43.6986  3.0074  17
 -12   0  -2 47.6057  3.9450   8
 -12   0  -2 49.3951  4.3165   9
 -12   0  -2 47.4606  3.3805  15
 -14   0  -2 35.1128  2.8156  14
 -14   0  -2 31.3476  2.8794   9
 -14   0  -2 34.9178  2.8451  15
 -16   0  -2 20.7198  1.6886  15
 -16   0  -2 18.4134  1.8193  14
 -17  -1   2 12.8309  1.4992  17
 -17  -1   2 14.4123  1.7199  10
 -17  -1   2 13.5404  1.6717  15
 -17  -1   2 14.0585  1.6858  14
 -17   1   2 13.8218  1.8194  14
 -17   1   2 14.9865  1.4931  17
 -17   1   2 11.5376  1.8301  10
 -17   1   2 13.6753  1.8646  15
  15  -1  -2 57.6361  4.6344   8
 -15  -1   2 62.5733  4.1286   9
 -15  -1   2 59.1176  3.8530  10
 -15  -1   2 56.6460  3.7748  17
 -15  -1   2 54.8890  3.8211  15
 -15  -1   2 61.8825  4.0794  14
 -15   1   2 58.8298  4.6815  14
 -15   1   2 66.2816  4.0171  10
 -15   1   2 61.5776  3.7132  17
 -15   1   2 57.0185  3.8151  15
 -15   1   2 59.4990  4.4411   9
  15   1  -2 52.1114  4.1259   8
  15   1  -2 56.1546  5.4535   6
 -13  -1   2 -1.2693  2.1131  15
 -13  -1   2 -1.0239  2.3527  14
  13  -1  -2 -2.3749  2.8108   8
 -13  -1   2 0.90294 2.00246  10
 -13  -1   2 -0.2254  2.1696  17
 -13  -1   2 1.76605 2.35768   9
 -13   1   2 1.23214 1.81448  10
 -13   1   2 0.43676 2.23651   9
  13   1  -2 3.07520 2.35878   8
  13   1  -2 -4.6197  3.6598   6
 -13   1   2 -0.8826  2.9051  14
 -13   1   2 0.42860 1.90517  15
 -13   1   2 0.02545 1.61065  17
 -11  -1   2 137.931  11.439   4
  11  -1  -2 173.900   9.815   8
 -11  -1   2 168.293   8.268   9
 -11  -1   2 173.797   7.478  10
  11  -1  -2 165.255   8.169   5
  11   1  -2 174.398   7.843   5
 -11   1   2 178.314   7.955   9
 -11   1   2 174.980   7.197  10
  11   1  -2 189.187   9.281   8
 -11   1   2 158.321  12.077   4
   9  -1  -2 135.979   8.830   2
   9  -1  -2 119.129   6.889   3
  -9  -1   2 124.098   6.301   9
   9  -1  -2 137.657   7.779   8
  -9  -1   2 100.112  10.077   4
   9  -1  -2 130.467   6.274   5
   9   1  -2 125.607   8.459   2
   9   1  -2 126.559   9.348   6
   9   1  -2 123.356   8.250   8
   9   1  -2 109.157   6.544   5
  -9   1   2 112.118   5.886   9
  -9   1   2 133.627  11.393   4
   7  -1  -2 14.5315  3.0816   2
   7  -1  -2 12.9522  2.5167   8
   7  -1  -2 14.6285  2.7263   3
  -7  -1   2 9.46344 4.93702   4
   7  -1  -2 15.0386  1.9993   5
  -7   1   2 13.0686  4.6309   4
   7   1  -2 13.7305  3.4438   5
   7   1  -2 15.9310  3.2810   2
   7   1  -2 15.3415  2.5536   3
  -5  -1   2 62.2129  5.9282   4
   5  -1  -2 65.2258  3.3600   5
   5  -1  -2 62.3364  5.5233   2
   5  -1  -2 66.8487  4.5909   3
  -5   1   2 65.1537  5.9622   4
   5   1  -2 72.6288  4.9226   3
   5   1  -2 72.4881  4.1282   5
   5   1  -2 69.6875  5.6469   2
   3  -1  -2 784.165  26.043   5
   3  -1  -2 809.493  37.604   2
  -3  -1   2 828.791  36.233   4
  -3  -1   2 781.312  26.250   5
   3  -1  -2 809.092  30.853   3
   3   1  -2 800.204  31.004   3
  -3   1   2 775.199  26.098   5
   3   1  -2 769.255  26.082   5
  -3   1   2 820.841  36.149   4
   3   1  -2 812.854  37.845   2
  -1  -1   2 974.154  41.939   4
   1  -1  -2 908.682  35.355   1
   1  -1  -2 933.201  30.517   5
   1  -1  -2 984.989  35.899   3
  -1  -1   2 866.949  30.778   5
   1  -1  -2 972.144  43.767   2
  -1   1   2 913.607  30.570   5
   1   1  -2 971.655  36.738   3
  -1   1   2 974.710  42.021   4
   1   1  -2 975.771  44.906   2
   1   1  -2 905.491  35.292   1
  -1  -1  -2 3.81662 1.53599   1
   1  -1   2 5.63500 1.62404   4
  -1  -1  -2 6.61943 2.07210   2
  -1  -1  -2 6.20387 1.85441   3
  -1   1  -2 5.55045 2.62862   2
  -1   1  -2 6.13627 1.57874   1
   1   1   2 4.10352 1.85903   4
   1   1   2 4.35436 0.92369   5
  -1   1  -2 5.23474 2.36688   3
  -3  -1  -2 189.204   9.166   1
  -3  -1  -2 221.879  11.656   7
  -3  -1  -2 232.538  12.466   4
  -3   1  -2 226.427   9.395   3
  -3   1  -2 212.731   9.357   1
  -3   1  -2 229.467  11.549   4
   3   1   2 212.601   7.143   5
  -3   1  -2 218.146  11.383   2
   5  -1   2 35.5880  2.7157   3
  -5  -1  -2 28.9707  2.7056   1
  -5  -1  -2 23.6646  5.8786   4
  -5  -1  -2 30.3403  3.8551   8
  -5  -1  -2 38.1159  4.0882   7
  -5   1  -2 35.2427  4.9818   4
   5   1   2 32.3984  1.6875   5
  -5   1  -2 32.0138  2.9823   1
  -5   1  -2 28.4229  3.5270   7
  -7  -1  -2 38.9712  3.4114   8
  -7  -1  -2 34.8024  5.6491   4
  -7  -1  -2 31.0604  3.1685   9
  -7  -1  -2 29.4004  4.3060   7
   7   1   2 38.6710  2.5833   5
  -7   1  -2 32.3891  2.7100   9
  -7   1  -2 34.1495  5.7943   4
  -7   1  -2 38.0036  4.1616   7
  -7   1  -2 33.7558  3.4380   8
  -9  -1  -2 55.8183  6.3978   4
  -9  -1  -2 71.4705  4.9052   8
  -9  -1  -2 62.1566  5.0173   9
  -9  -1  -2 72.8007  7.2446   7
  -9   1  -2 69.5122  8.3192   4
  -9   1  -2 74.8701  5.2212   8
  -9   1  -2 72.5205  4.2287  10
  -9   1  -2 70.6535  4.5860   9
   9   1   2 83.4689  5.0366   5
 -11  -1  -2 25.0208  2.2098  17
 -11  -1  -2 26.0084  2.8773   8
 -11  -1  -2 22.2775  2.9312   9
 -11   1  -2 28.8848  2.7583  10
 -11   1  -2 20.8308  2.8189   9
 -11   1  -2 28.3769  1.9532  17
 -11   1  -2 24.0481  2.9780   8
 -13  -1  -2 62.4177  4.1337   9
 -13  -1  -2 55.2522  4.0834  15
 -13  -1  -2 50.8432  3.8659   8
 -13  -1  -2 53.1270  3.9574  14
 -13  -1  -2 60.7181  3.2723  17
 -13  -1  -2 58.4620  3.5945  13
 -13   1  -2 49.3712  4.0515   8
 -13   1  -2 53.7347  4.4941  14
 -13   1  -2 59.6076  4.5005   9
 -13   1  -2 65.1515  4.0078  15
 -15  -1  -2 2.62779 1.44645   9
 -15  -1  -2 -0.3479  1.5934  15
 -15  -1  -2 4.69431 1.62927  14
 -15   1  -2 0.16098 1.73957  15
 -15   1  -2 4.36103 1.73809  14
 -15   1  -2 1.79934 1.61790   9
 -18  -2   2 -1.0428  0.9668  15
 -18  -2   2 0.90284 0.82007  17
 -18  -2   2 -1.0608  0.9337  14
 -18   2   2 1.58231 1.16703  14
 -18   2   2 -1.5924  1.1649  15
 -16  -2   2 -2.0425  1.5281  15
 -16  -2   2 -4.1121  1.3914   9
 -16  -2   2 1.41835 1.44691  17
 -16  -2   2 -0.0904  1.4989  10
 -16  -2   2 1.13133 1.58099  14
 -16   2   2 0.41738 1.82987  15
 -16   2   2 2.24017 2.18543  14
 -16   2   2 -0.8041  1.6711  10
 -16   2   2 -1.3313  1.8726   9
 -16   2   2 1.85501 1.44280  17
  14  -2  -2 -0.0123  2.8328   8
 -14  -2   2 2.99671 1.94589  17
 -14  -2   2 1.80613 2.03468  15
 -14  -2   2 0.55390 1.88695  14
 -14  -2   2 3.59839 1.94249  10
 -14  -2   2 1.35261 1.96636   9
 -14   2   2 -0.3211  2.0749   9
 -14   2   2 2.73104 1.46838  17
 -14   2   2 -3.0082  2.6120  14
  14   2  -2 -2.7141  3.0741   6
 -14   2   2 3.60168 1.81533  10
  14   2  -2 -0.4500  1.9318   8
 -14   2   2 2.54203 1.83864  15
  12  -2  -2 -3.0161  2.8518   8
 -12  -2   2 0.74719 2.02841  10
  12  -2  -2 2.39871 2.86963   5
 -12  -2   2 -3.2466  2.2042  17
 -12  -2   2 1.73869 2.21681   9
 -12   2   2 -1.9168  1.2868  17
  12   2  -2 1.94903 3.34719   6
 -12   2   2 -1.4085  1.7744   9
 -12   2   2 -0.4345  1.5544  10
  12   2  -2 2.69996 2.51306   5
  12   2  -2 1.46402 2.23720   8
  10  -2  -2 38.4716  4.5157   3
  10  -2  -2 51.1416  4.7347   8
  10  -2  -2 50.6940  5.5450   2
 -10  -2   2 29.9394  5.9000   4
 -10  -2   2 39.1116  3.6122   9
  10  -2  -2 47.9245  3.6180   5
 -10  -2   2 40.6486  3.2092  10
  10   2  -2 50.3196  3.9449   5
 -10   2   2 43.2561  6.9626   4
  10   2  -2 52.1007  5.1256   6
 -10   2   2 44.9363  3.4570   9
 -10   2   2 50.1890  3.0943  10
  10   2  -2 44.9133  4.1081   8
   8  -2  -2 162.868   6.428   5
   8  -2  -2 152.628   7.908   8
  -8  -2   2 158.969  10.371   7
   8  -2  -2 156.645   8.206   3
   8  -2  -2 151.699   9.825   2
  -8  -2   2 145.357  12.516   4
  -8   2   2 155.996  13.630   4
   8   2  -2 156.551   7.447   5
   8   2  -2 149.864   9.715   6
  -8   2   2 142.526   6.782   9
   8   2  -2 155.446   9.860   2
   8   2  -2 163.748   8.377   3
  -6  -2   2 357.939  19.199   4
   6  -2  -2 336.478  11.888   5
   6  -2  -2 343.466  18.036   2
  -6  -2   2 348.933  18.432   7
   6  -2  -2 346.190  14.786   3
   6   2  -2 323.080  16.395   6
   6   2  -2 354.380  18.104   2
   6   2  -2 356.700  14.885   3
  -6   2   2 345.786  18.713   4
   6   2  -2 326.120  13.189   5
   4  -2  -2 42.6458  4.9711   2
   4  -2  -2 46.2263  4.1523   3
   4  -2  -2 41.0252  3.8379   1
  -4  -2   2 43.2703  3.5625   5
  -4  -2   2 54.8269  5.5266   7
  -4  -2   2 41.8759  4.9516   4
   4  -2  -2 41.8456  2.7406   5
   4   2  -2 49.4700  5.4936   2
  -4   2   2 43.3652  4.6261   4
   4   2  -2 49.3277  4.7064   3
   4   2  -2 47.3384  3.5619   5
   2  -2  -2 109.576   7.181   2
   2  -2  -2 105.742   6.056   1
  -2  -2   2 103.620   5.596   5
   2  -2  -2 101.788   4.426   5
  -2  -2   2 108.929   6.267   4
   2  -2  -2 103.065   5.914   3
   2   2  -2 115.534   8.869   2
  -2   2   2 108.202   4.970   5
   2   2  -2 118.887   7.671   3
   2   2  -2 103.067   4.204   5
  -2   2   2 109.750   6.312   4
   2   2  -2 105.552   5.544   1
   0  -2  -2 1334.36   60.04   2
   0  -2  -2 1314.19   49.15   1
   0  -2   2 1312.73   57.57   4
   0  -2  -2 1230.32   42.17   5
   0  -2  -2 1365.08   49.24   3
   0   2  -2 1305.66   61.83   2
   0   2   2 1330.91   57.89   4
   0   2  -2 1301.28   50.65   3
   0   2  -2 1282.53   48.85   1
   0   2   2 1263.54   42.29   5
  -2  -2  -2 -1.3419  1.8792   1
  -2  -2  -2 -0.7468  2.5139   4
  -2  -2  -2 -1.4248  2.2457   7
   2  -2   2 -1.9569  1.4530   4
   2   2   2 -1.6139  1.2941   5
  -2   2  -2 0.42588 2.20079   3
  -2   2  -2 -0.8588  2.3117   2
  -2   2  -2 -0.9922  1.6015   1
  -4  -2  -2 72.2662  8.0663   4
  -4  -2  -2 78.8570  4.9336   1
  -4  -2  -2 79.5690  7.3547   7
  -4   2  -2 78.4696  4.9551   3
  -4   2  -2 77.0874  5.8938   4
  -4   2  -2 75.5539  5.9319   2
   4   2   2 75.3276  3.6686   5
  -4   2  -2 80.5895  5.0570   1
  -4   2  -2 76.0417  5.6669   7
  -6  -2  -2 17.9689  2.8859   8
  -6  -2  -2 16.7763  4.0681   4
   6  -2   2 21.3292  3.0716   2
  -6  -2  -2 20.1079  4.1817   7
   6  -2   2 21.6270  2.7027   3
   6   2   2 22.9791  2.3211   5
  -6   2  -2 17.2337  2.8223   7
  -6   2  -2 19.8734  4.2618   4
  -6   2  -2 16.3546  3.2084   8
  -8  -2  -2 31.2343  3.0032   8
  -8  -2  -2 31.5247  3.1078   9
  -8  -2  -2 26.4265  4.8755   7
  -8  -2  -2 25.3945  4.4853   4
  -8   2  -2 29.7896  3.3716   8
  -8   2  -2 27.5967  5.2629   4
   8   2   2 29.1936  3.3653   5
  -8   2  -2 33.3810  2.5668   9
 -10  -2  -2 9.58248 2.16108   8
 -10  -2  -2 9.55438 2.38602   9
 -10  -2  -2 4.21451 4.42473   7
 -10   2  -2 8.74005 2.08922   9
 -10   2  -2 8.58838 2.56871   8
 -10   2  -2 6.20134 1.84372  10
  10   2   2 6.51136 2.49085   5
 -12  -2  -2 20.1859  2.5444   8
 -12  -2  -2 24.4467  2.1216  17
 -12  -2  -2 20.4351  2.7821  15
 -12  -2  -2 24.7250  2.5009  14
 -12  -2  -2 22.2682  2.4517  13
 -12  -2  -2 21.8430  2.5635   9
 -12   2  -2 22.4658  2.5167  15
 -12   2  -2 22.4698  3.1335  14
 -12   2  -2 30.1907  2.8155  10
 -12   2  -2 23.8653  3.0033   8
 -12   2  -2 25.8322  2.8166   9
 -14  -2  -2 -0.9483  1.5079   9
 -14  -2  -2 1.31566 1.62862  14
 -14  -2  -2 4.44496 1.90190  15
 -14  -2  -2 -1.7892  1.5354  13
 -14  -2  -2 4.45589 1.33480  17
 -14   2  -2 1.72816 2.16068  14
 -14   2  -2 1.60798 1.91379   9
 -14   2  -2 5.21028 2.06258  15
 -16  -2  -2 0.25737 0.99447  13
 -16  -2  -2 -1.1645  1.2329  14
 -16  -2  -2 -1.0560  1.1076  15
 -16   2  -2 1.82595 1.42829  14
 -17  -3   2 9.97036 1.42451  14
 -17  -3   2 15.6343  1.4724  15
 -17  -3   2 11.4834  1.4100  10
 -17  -3   2 11.9707  1.3429  17
 -17   3   2 10.5979  1.8899  14
 -17   3   2 7.82115 1.79385  10
 -17   3   2 8.57516 1.69281  15
 -15  -3   2 83.4566  4.2763  17
 -15  -3   2 88.4074  4.3826  10
 -15  -3   2 80.3450  4.4874  14
 -15  -3   2 96.8855  4.5773   9
 -15  -3   2 89.0893  4.2873  15
 -15   3   2 87.2233  4.2971  15
  15   3  -2 81.7244  5.6572   6
 -15   3   2 83.2090  4.9489   9
  15   3  -2 82.1272  4.8712   8
 -15   3   2 92.0024  4.0979  17
 -15   3   2 93.2587  5.6148  14
 -15   3   2 82.4998  4.4730  10
 -13  -3   2 6.22783 2.12423  10
  13  -3  -2 3.64673 2.74305   8
 -13  -3   2 5.13831 2.13018  14
 -13  -3   2 4.06074 2.08308  15
 -13  -3   2 7.67771 2.07346   9
 -13  -3   2 4.33006 1.77293  13
 -13  -3   2 6.49064 2.17232  17
 -13   3   2 7.03246 1.44475  17
 -13   3   2 5.87319 2.14028   9
  13   3  -2 4.61617 2.09903   8
 -13   3   2 2.44907 2.43526  14
 -13   3   2 4.72677 1.70945  10
 -13   3   2 7.51770 1.93459  15
  13   3  -2 9.41689 3.40705   6
  11  -3  -2 52.6840  3.7334   5
  11  -3  -2 61.2071  4.4897   8
 -11  -3   2 56.6018  4.3860   9
 -11  -3   2 58.3184  4.1597  10
  11  -3  -2 47.3085  6.1422   2
  11   3  -2 50.0412  4.0612   5
 -11   3   2 52.7852  3.4305  10
 -11   3   2 52.2937  3.8324   9
  11   3  -2 56.5583  4.4030   8
  11   3  -2 57.4092  5.2606   6
   9  -3  -2 9.04221 3.07466   2
  -9  -3   2 8.66139 4.00560   4
   9  -3  -2 8.92349 2.63453   3
  -9  -3   2 7.56625 2.65538   9
   9  -3  -2 9.87714 1.92332   5
   9  -3  -2 10.1557  2.1343   8
  -9  -3   2 7.51600 2.21706  10
  -9  -3   2 14.7131  3.7689   7
  -9   3   2 3.84938 4.95681   4
   9   3  -2 12.1959  2.6392   8
   9   3  -2 9.44466 2.61498   5
  -9   3   2 9.28091 1.65478  10
  -9   3   2 8.59159 1.65748   9
   9   3  -2 12.7057  3.4706   6
  -7  -3   2 20.6529  4.4192   7
   7  -3  -2 20.2154  1.9203   5
   7  -3  -2 18.2437  2.2387   8
   7  -3  -2 23.1549  3.2103   3
  -7  -3   2 19.8926  6.2278   4
   7  -3  -2 19.0504  3.7403   2
  -7   3   2 27.8457  6.6278   4
   7   3  -2 15.9537  2.8705   5
   7   3  -2 14.8278  3.3248   3
   7   3  -2 15.5511  3.7401   2
   7   3  -2 19.6491  3.2060   8
   7   3  -2 22.2535  4.0717   6
   5  -3  -2 663.467  21.758   5
  -5  -3   2 690.861  32.225   4
   5  -3  -2 658.606  26.368   3
  -5  -3   2 651.142  32.441   7
  -5  -3   2 665.988  22.065   5
  -5  -3   2 609.769  26.694   6
   5  -3  -2 680.901  25.841   1
   5  -3  -2 652.335  32.109   2
   5   3  -2 666.581  32.562   2
  -5   3   2 674.981  31.384   4
   5   3  -2 605.068  27.406   6
   5   3  -2 668.045  26.743   3
   5   3  -2 653.138  22.601   5
   3  -3  -2 57.7901  3.0453   5
  -3  -3   2 66.8887  5.0325   4
   3  -3  -2 59.8147  5.6911   2
   3  -3  -2 57.8474  4.6516   1
  -3  -3   2 58.1053  4.0708   5
   3  -3  -2 61.7456  4.5155   3
  -3  -3   2 60.9887  5.5060   7
   3   3  -2 53.5715  3.1661   5
   3   3  -2 59.0044  5.0708   3
  -3   3   2 56.0735  4.6442   4
   3   3  -2 60.7784  6.7668   2
   3   3  -2 57.2336  4.4178   1
  -1  -3   2 88.3867  6.7018   7
   1  -3  -2 98.5161  6.9752   2
  -1  -3   2 102.761   5.498   4
   1  -3  -2 103.932   5.691   3
   1  -3  -2 99.2303  7.2351   1
   1  -3  -2 90.9895  4.2388   5
  -1  -3   2 98.7169  4.5931   5
  -1   3   2 100.130   5.279   5
   1   3  -2 107.511   8.925   2
   1   3  -2 107.532   7.354   3
   1   3  -2 102.145   5.676   1
  -1   3   2 104.052   5.789   4
  -1  -3  -2 369.150  15.361   1
  -1  -3  -2 326.432  12.292   5
  -1  -3  -2 341.304  17.155   2
  -1  -3  -2 359.400  14.094   3
   1  -3   2 359.815  16.226   4
  -1   3  -2 357.535  15.767   3
  -1   3  -2 354.892  19.136   2
   1   3   2 345.367  12.562   5
  -1   3  -2 352.839  14.685   1
   1   3   2 366.552  17.091   4
  -3  -3  -2 100.885   8.183   7
  -3  -3  -2 87.9985  7.6399   4
  -3  -3  -2 90.6894  5.8880   1
  -3   3  -2 86.1949  5.8048   3
  -3   3  -2 84.8723  5.4793   1
   3   3   2 89.6445  4.6808   5
  -3   3  -2 99.3552  7.0900   2
  -3   3  -2 86.9359  5.9526   7
  -5  -3  -2 5.86654 3.36061   4
  -5  -3  -2 11.4606  4.2389   7
  -5  -3  -2 4.53864 2.63597   8
   5   3   2 5.31692 2.09238   5
  -5   3  -2 4.22597 2.99904   1
  -5   3  -2 4.05540 2.04780   7
  -5   3  -2 6.78059 2.24285   4
  -5   3  -2 8.83313 2.60338   2
  -7  -3  -2 8.94081 2.93802   4
  -7  -3  -2 6.10441 1.99490   9
   7  -3   2 4.31729 2.23310   3
  -7  -3  -2 7.19851 2.05349   8
  -7  -3  -2 2.96371 3.90653   7
   7  -3   2 5.36786 2.22072   2
  -7   3  -2 0.87747 2.45401   8
  -7   3  -2 4.13926 1.54005   9
  -7   3  -2 4.08982 2.66923   4
   7   3   2 4.41937 2.50804   5
  -9  -3  -2 41.2806  5.4136   4
  -9  -3  -2 48.8171  4.0020   8
  -9  -3  -2 45.7469  3.9719   9
  -9  -3  -2 46.1848  6.4885   7
  -9   3  -2 39.5754  3.3733  10
   9   3   2 42.0139  3.6328   5
  -9   3  -2 43.7616  3.5239   9
  -9   3  -2 36.9332  4.1268   8
 -11  -3  -2 1.91154 1.83705  14
 -11  -3  -2 3.26516 1.90056   9
 -11  -3  -2 8.13478 4.04057   7
 -11  -3  -2 0.63856 1.85701  13
 -11  -3  -2 6.13267 1.99311   8
 -11  -3  -2 4.77940 2.24819  15
 -11  -3  -2 2.54912 1.51007  17
 -11   3  -2 5.88972 1.91220   9
 -11   3  -2 2.85116 1.97722  15
 -11   3  -2 5.35733 1.90374  10
 -11   3  -2 3.93115 2.44603  14
 -13  -3  -2 44.7186  3.3365  15
 -13  -3  -2 37.3897  3.1847  14
 -13  -3  -2 39.0122  3.1846   9
 -13  -3  -2 33.3781  3.0956   8
 -13  -3  -2 35.0902  2.6206  13
 -13  -3  -2 37.1552  2.5484  17
 -13   3  -2 39.3494  2.8754  15
 -13   3  -2 36.3836  3.2708  14
 -13   3  -2 37.3887  3.3850   9
 -15  -3  -2 12.9337  1.2734  17
 -15  -3  -2 14.4614  1.7901  14
 -15  -3  -2 14.3800  1.6912   9
 -15  -3  -2 16.8746  1.6106  13
 -15  -3  -2 15.7697  1.7034  15
 -15   3  -2 14.9830  2.2162  14
 -15   3  -2 17.1558  2.0283  15
 -16  -4   2 71.3287  3.3926  15
 -16  -4   2 70.0056  3.4351  17
 -16  -4   2 75.0374  3.5118  10
 -16   4   2 75.4728  3.6637  15
 -16   4   2 66.0815  4.3266  14
 -16   4   2 75.1691  3.8885  10
 -16   4   2 73.6522  3.3022  17
  16   4  -2 75.4556  3.3665  13
 -14  -4   2 62.3105  3.7476  17
 -14  -4   2 71.0281  3.8322  10
 -14  -4   2 63.8300  3.7335  15
 -14   4   2 64.6802  3.8029  10
  14   4  -2 62.8380  4.1476   8
 -14   4   2 65.1793  4.1486   9
 -14   4   2 66.0609  4.7575  14
 -14   4   2 65.0744  3.3937  17
  14   4  -2 61.4058  4.9792   6
 -14   4   2 68.9563  3.6342  15
 -12  -4   2 78.2099  4.0284  13
 -12  -4   2 88.0260  4.4407  15
 -12  -4   2 86.0583  4.6236  10
 -12   4   2 77.1406  4.2519  10
 -12   4   2 82.0981  4.0676  15
  12   4  -2 81.8063  5.0033   8
 -12   4   2 82.8242  4.9778  14
  12   4  -2 75.9619  5.8483   6
 -12   4   2 73.2638  3.8133  17
 -12   4   2 83.2903  4.7500   9
  10  -4  -2 23.3167  3.9737   3
 -10  -4   2 21.8512  2.6444  10
 -10  -4   2 17.5896  4.6692   4
  10  -4  -2 25.2914  4.2390   2
  10  -4  -2 25.0064  2.3870   5
 -10  -4   2 16.0945  4.1541   7
  10   4  -2 25.8028  3.9550   6
 -10   4   2 21.5434  2.3343   9
  10   4  -2 26.0469  2.9552   8
 -10   4   2 22.0121  2.1580  10
  10   4  -2 22.4447  3.0278   5
  -8  -4   2 236.035  13.716   7
  -8  -4   2 235.738  14.565   4
   8  -4  -2 228.972  11.332   3
   8  -4  -2 242.718  13.894   2
   8  -4  -2 229.801   8.577   5
   8   4  -2 221.822  10.899   8
   8   4  -2 229.662   9.359   5
   8   4  -2 236.608  11.531   6
  -8   4   2 222.221   9.585   9
  -6  -4   2 -0.3252  2.3261   6
  -6  -4   2 4.06382 3.97431   4
   6  -4  -2 1.79273 1.40789   5
   6  -4  -2 2.45268 2.12774   1
   6  -4  -2 8.48277 2.61036   3
   6  -4  -2 8.42473 3.27561   2
  -6  -4   2 0.31659 3.41938   7
   6   4  -2 -0.1359  2.7690   6
   6   4  -2 7.87588 3.15484   2
   6   4  -2 1.53547 2.37106   5
  -6   4   2 -2.4852  4.1241   4
   6   4  -2 8.74182 3.01674   3
   6   4  -2 0.38663 2.41049   8
  -4  -4   2 410.922  18.837   6
   4  -4  -2 446.406  15.113   5
   4  -4  -2 439.724  18.791   3
   4  -4  -2 427.195  22.875   2
  -4  -4   2 451.067  23.214   7
  -4  -4   2 445.307  22.583   4
  -4  -4   2 441.855  15.527   5
  -4  -4   2 454.207  18.613   1
   4  -4  -2 464.610  19.825   1
   4   4  -2 424.392  18.724   6
   4   4  -2 452.122  15.525   5
  -4   4   2 459.088  21.749   4
   4   4  -2 464.830  23.212   2
   4   4  -2 445.304  19.031   3
   2  -4  -2 0.71212 1.42748   5
  -2  -4   2 -0.0871  2.5994   7
  -2  -4   2 4.93386 1.86887   4
  -2  -4   2 0.74396 2.21975   5
   2  -4  -2 0.96880 3.43134   1
   2  -4  -2 2.42734 2.81072   2
   2  -4  -2 1.93710 2.58202   3
   2   4  -2 -4.5371  2.8016   2
  -2   4   2 0.33634 1.56700   4
   2   4  -2 0.04244 2.51707   3
   2   4  -2 -0.0727  2.1768   1
   0  -4  -2 139.130   8.866   2
   0  -4   2 137.375   5.217   5
   0  -4  -2 126.785   5.758   5
   0  -4   2 126.139   8.183   7
   0  -4  -2 139.501   8.636   1
   0  -4   2 130.565   6.634   4
   0  -4  -2 138.105   7.306   3
   0   4   2 141.895   6.644   5
   0   4  -2 131.580  10.351   2
   0   4   2 134.370   7.337   4
   0   4  -2 113.662   8.470   3
   0   4  -2 121.298   7.184   1
   2  -4   2 135.245   6.652   4
  -2  -4  -2 123.163   7.521   1
  -2  -4  -2 140.160  10.712   7
  -2   4  -2 126.323   7.219   1
   2   4   2 130.389   6.663   5
  -2   4  -2 128.046   7.811   7
   2   4   2 102.048   7.889   6
  -2   4  -2 127.535   8.053   3
  -2   4  -2 135.300   9.549   2
  -4  -4  -2 112.879   6.654   1
  -4  -4  -2 122.480   7.657   8
   4  -4   2 125.153   6.937   4
  -4  -4  -2 103.470  10.244   7
  -4  -4  -2 120.419   8.946   4
   4   4   2 108.761   6.136   5
  -4   4  -2 113.329   7.310   1
  -4   4  -2 120.832   8.462   2
  -4   4  -2 118.600   7.217   7
   4   4   2 115.038   7.775   6
  -4   4  -2 118.958   7.178   3
  -6  -4  -2 10.2688  2.0564   9
  -6  -4  -2 10.6932  3.4525   4
   6  -4   2 14.1589  2.7037   3
  -6  -4  -2 10.7697  2.2912   8
  -6  -4  -2 14.9484  4.3840   7
   6   4   2 8.78911 2.67459   5
   6   4   2 2.76705 3.10638   6
  -6   4  -2 12.8774  4.3471   1
  -6   4  -2 13.6725  3.5747   2
  -8  -4  -2 40.1685  3.5939   9
  -8  -4  -2 36.9528  3.6839   8
   8  -4   2 41.3827  4.7865   2
  -8  -4  -2 34.6093  5.7505   7
  -8  -4  -2 34.7777  4.9945   4
   8   4   2 32.5757  3.3519   5
  -8   4  -2 38.2076  3.0696   9
  -8   4  -2 36.8044  3.1928  10
 -10  -4  -2 6.90024 2.00911   8
 -10  -4  -2 8.51864 3.88959   7
 -10  -4  -2 11.3651  1.7790  17
 -10  -4  -2 9.62255 2.06212   9
 -10   4  -2 8.57400 1.88513   9
 -10   4  -2 7.11010 1.95769  10
 -12  -4  -2 99.2199  5.5563   8
 -12  -4  -2 104.301   4.709  13
 -12  -4  -2 93.9929  5.0017  14
 -12  -4  -2 105.523   5.188   9
 -12  -4  -2 98.0857  4.4790  17
 -12  -4  -2 103.585   4.862  15
 -12  -4  -2 77.7192  7.9312   7
 -12   4  -2 108.096   5.220  10
 -12   4  -2 100.481   4.841  15
 -12   4  -2 97.3272  5.1123   9
 -12   4  -2 101.082   5.516  14
 -14  -4  -2 34.5480  2.6096   9
 -14  -4  -2 34.9532  2.2284  17
 -14  -4  -2 37.8856  2.8564  14
 -14  -4  -2 37.0131  2.5409  13
 -14  -4  -2 37.2106  2.6365  15
 -14   4  -2 27.1715  2.6457   9
 -14   4  -2 36.7669  2.6458  15
 -14   4  -2 35.9078  2.8178  14
 -16  -4  -2 56.5690  2.7561  14
 -16  -4  -2 54.5126  2.2563  17
 -17  -5   2 31.2076  1.8346  15
 -17  -5   2 30.7795  1.8977  17
 -17   5   2 33.1903  2.3095  15
  17   5  -2 32.4522  1.8229  13
 -17   5   2 31.2620  2.6156  14
 -15  -5   2 47.5169  2.9293  10
 -15  -5   2 49.3797  2.9726  17
 -15  -5   2 52.0305  2.9290  15
 -15   5   2 44.9296  3.3684   9
 -15   5   2 51.1051  2.7630  17
 -15   5   2 53.0428  3.7542  14
  15   5  -2 48.6187  2.9045  13
 -15   5   2 47.5725  3.0484  15
 -15   5   2 50.1129  3.1942  10
 -13  -5   2 31.6154  2.5751  15
 -13  -5   2 42.0235  3.0213  10
  13   5  -2 29.7268  3.0312   8
 -13   5   2 37.5798  3.2573  11
  13   5  -2 33.6379  3.7201   6
 -13   5   2 36.3514  2.6251  17
 -13   5   2 29.2852  2.5359  10
 -13   5   2 34.8138  2.9099  14
 -13   5   2 37.4300  3.0992   9
 -13   5   2 29.2635  2.5274  15
 -11  -5   2 25.8437  2.1036  16
 -11  -5   2 27.7723  4.9549   7
 -11  -5   2 23.5826  2.3163  13
 -11  -5   2 27.1476  2.6241  10
 -11  -5   2 29.5205  2.6470  15
  11  -5  -2 25.2772  4.9428   2
  11   5  -2 25.9250  3.5760   6
 -11   5   2 28.5710  2.5149   9
 -11   5   2 24.3280  2.3637  10
  11   5  -2 28.3162  2.8332   8
 -11   5   2 28.5100  1.9465  17
 -11   5   2 25.6007  2.3946  15
  -9  -5   2 11.8428  4.3051   4
   9  -5  -2 13.7933  3.1804   3
   9  -5  -2 16.1634  4.1064   2
  -9  -5   2 18.5589  2.2969  10
  -9  -5   2 16.3284  4.2706   7
   9  -5  -2 18.9580  2.1539   5
   9   5  -2 16.6747  2.9364   6
  -9   5   2 14.4315  1.8805  10
  -9   5   2 13.5766  1.9164   9
   9   5  -2 12.9626  2.4354   8
   7  -5  -2 0.92157 1.35462   5
   7  -5  -2 2.31976 2.54188   3
  -7  -5   2 -2.0900  3.2678   7
   7  -5  -2 1.53862 2.43267   2
  -7  -5   2 1.94553 2.64296   4
  -7   5   2 1.78925 1.37761   9
   7   5  -2 -0.3434  2.5889   6
   7   5  -2 0.11875 1.97497   8
  -5  -5   2 314.334  14.345   6
   5  -5  -2 327.246  14.959   3
  -5  -5   2 338.529  17.998   4
  -5  -5   2 320.664  11.716   5
   5  -5  -2 350.988  16.431   1
   5  -5  -2 317.528  11.419   5
  -5  -5   2 336.056  18.729   7
   5  -5  -2 322.413  18.118   2
   5   5  -2 308.330  14.416   6
   5   5  -2 317.455  17.675   2
   5   5  -2 325.678  14.471   3
   3  -5  -2 0.72443 4.29299   1
  -3  -5   2 5.34264 2.34622   5
  -3  -5   2 3.80548 3.07329   1
  -3  -5   2 3.18997 3.79903   7
   3  -5  -2 8.27152 3.21927   3
   3  -5  -2 6.67256 1.64273   5
  -3  -5   2 3.95641 3.03825   6
   3  -5  -2 9.43303 3.61289   2
   3   5  -2 7.32608 2.47825   3
   3   5  -2 5.59800 2.97595   2
   1  -5  -2 1.29935 1.80869   5
  -1  -5   2 1.86904 1.89819   5
  -1  -5   2 3.69144 2.81004   7
   1  -5  -2 -0.8064  3.2666   2
   1  -5  -2 0.46003 3.10108   3
   1  -5  -2 0.42339 1.93998   6
   1  -5  -2 4.78976 3.33392   1
   1   5  -2 0.78922 2.60461   1
   1   5  -2 3.10827 2.61278   3
   1   5  -2 -0.8392  2.9246   2
  -1  -5  -2 -2.5125  1.8912   5
   1  -5   2 1.32765 1.12992   5
   1  -5   2 2.52560 2.40226   7
  -1  -5  -2 -0.4119  3.6631   7
  -1  -5  -2 1.62560 2.76275   6
  -1  -5  -2 -0.3947  2.3730   1
  -1  -5  -2 1.25622 2.03603   3
   1   5   2 0.28529 1.86862   4
   1   5   2 2.23002 2.58828   6
  -1   5  -2 -1.2296  2.2038   1
  -1   5  -2 -3.8354  2.4602   3
   1   5   2 -0.3890  2.0447   5
  -1   5  -2 -0.9383  3.4850   2
  -3  -5  -2 160.974  11.879   7
  -3  -5  -2 151.070   8.064   1
   3  -5   2 142.037   8.736   7
   3   5   2 149.831   9.510   4
  -3   5  -2 162.711   8.836   1
   3   5   2 143.352   7.039   5
   3   5   2 139.398   8.469   6
  -3   5  -2 154.021   8.849   3
  -3   5  -2 163.478  10.935   2
  -5  -5  -2 13.5085  3.4702   4
  -5  -5  -2 16.9357  2.2306   9
  -5  -5  -2 14.3915  2.4109   8
  -5  -5  -2 12.3433  4.0673   7
  -5   5  -2 16.3682  4.0424   2
   5   5   2 9.14165 2.53802   5
   5   5   2 14.5316  3.3100   6
  -7  -5  -2 74.5779  6.5329   4
  -7  -5  -2 77.6255  4.7118   9
   7  -5   2 84.7639  6.1757   3
   7  -5   2 77.5537  7.2617   2
  -7  -5  -2 86.4213  8.2766   7
  -7  -5  -2 86.4633  5.0646   8
   7   5   2 77.0904  6.0908   6
  -7   5  -2 76.2454  4.2583  10
   7   5   2 81.8043  4.8716   5
  -9  -5  -2 12.9167  2.1134   9
  -9  -5  -2 14.5067  2.0511  17
  -9  -5  -2 12.8497  2.1761   8
  -9  -5  -2 14.8865  4.1686   7
  -9   5  -2 13.1710  2.0400  10
  -9   5  -2 11.9123  1.8579   9
   9   5   2 12.8759  3.7033   6
   9   5   2 3.23647 2.34790   5
 -11  -5  -2 7.32196 1.92917   8
 -11  -5  -2 10.1342  1.9170  13
 -11  -5  -2 5.37873 3.52266   7
 -11  -5  -2 9.55099 2.00526  14
 -11  -5  -2 9.78576 1.74699  17
 -11  -5  -2 7.21320 1.91848  15
 -11  -5  -2 8.01334 1.96568   9
 -11   5  -2 7.46930 1.92192  10
 -11   5  -2 12.4596  2.0374  15
  11   5   2 8.14270 3.27616   6
 -11   5  -2 5.51954 1.71943   9
 -13  -5  -2 46.2411  3.1236   9
 -13  -5  -2 47.7828  2.9987  13
 -13  -5  -2 46.4775  2.7808  17
 -13  -5  -2 46.9466  3.2006  14
 -13  -5  -2 46.6146  2.9772  15
 -13   5  -2 47.6405  3.2930  15
  13   5   2 33.9202  4.1678   6
 -13   5  -2 49.5034  3.4465  10
 -13   5  -2 47.6703  3.2793   9
 -15  -5  -2 33.0015  2.2084  14
 -15  -5  -2 26.5320  1.8602  13
 -15  -5  -2 25.7297  1.7354  17
 -15  -5  -2 28.6728  1.9022  15
 -15   5  -2 23.6442  2.0445  15
 -16  -6   2 2.91077 1.11226  15
 -16  -6   2 4.88364 1.10502  10
 -16  -6   2 0.71012 1.17768  17
 -16   6   2 2.02553 1.39434  10
  16   6  -2 2.86857 1.06510  13
 -16   6   2 4.41646 1.46259  15
 -16   6   2 3.58196 1.57800  14
 -14  -6   2 10.6927  1.6653  10
 -14  -6   2 8.07764 1.65858  15
  14   6  -2 8.30455 2.46115   6
 -14   6   2 11.7497  1.4644  17
 -14   6   2 7.75863 2.00915  14
 -14   6   2 6.49481 1.66952  10
 -14   6   2 12.0012  2.3884  11
 -14   6   2 10.0334  1.8207   9
 -14   6   2 10.1934  1.8011  15
  14   6  -2 9.62977 1.80404  13
 -12  -6   2 0.28720 1.61564  15
 -12  -6   2 -0.1784  1.5889  10
 -12  -6   2 0.51376 3.34536   7
 -12   6   2 0.43484 1.63335  15
  12   6  -2 -2.5774  2.3463   6
 -12   6   2 0.84160 1.93770  14
 -12   6   2 -1.6848  1.4736  10
 -12   6   2 -3.2666  2.3586  11
 -12   6   2 0.67009 1.58881   9
 -12   6   2 0.45413 1.22016  17
 -10  -6   2 13.1137  4.1394   7
 -10  -6   2 10.7517  1.9570  10
  10  -6  -2 6.17164 3.87227   2
 -10  -6   2 11.2643  1.7279  16
  10   6  -2 11.4197  2.7883   6
 -10   6   2 11.2222  1.9864   9
 -10   6   2 11.8005  1.7689  10
 -10   6   2 10.5278  1.5316  17
  -8  -6   2 3.68245 3.52210   7
   8  -6  -2 9.85396 3.12430   3
  -8  -6   2 6.74107 1.77331  10
   8  -6  -2 12.2451  3.6167   2
   8  -6  -2 5.44877 1.67806   5
  -8   6   2 4.44462 1.51340  10
   8   6  -2 8.01206 2.53878   6
  -8   6   2 5.34464 1.64334   9
  -6  -6   2 67.2413  4.9751   6
   6  -6  -2 75.0314  7.2523   2
   6  -6  -2 67.9988  3.7450   5
   6  -6  -2 83.5901  7.4404   1
  -6  -6   2 71.5321  7.4647   7
   6  -6  -2 74.3966  6.1539   3
   6   6  -2 71.9669  5.0423   6
  -6   6   2 60.8486  3.9999   9
   4  -6  -2 61.8034  4.5775   6
   4  -6  -2 66.6027  6.3445   3
  -4  -6   2 63.7677  4.2906   5
   4  -6  -2 63.3927  4.0581   9
  -4  -6   2 59.7010  5.6934   1
   4  -6  -2 64.4832  3.6096   5
   4  -6  -2 75.0051  7.9522   1
  -4  -6   2 64.0783  7.4388   7
  -4  -6   2 54.9886  5.3953   6
   4  -6  -2 67.9808  7.6365   2
   4   6  -2 54.4409  4.7834   3
   4   6  -2 55.4943  6.2095   2
  -2  -6   2 -3.7966  2.9371   1
   2  -6  -2 -0.2839  4.0303   2
   2  -6  -2 1.96658 3.89406   3
   2  -6  -2 -1.1360  1.6426   5
   2  -6  -2 0.56896 2.95586   1
  -2  -6   2 0.12550 3.15216   6
  -2  -6   2 0.33877 3.47736   7
   2  -6  -2 -0.0003  2.0259   6
  -2  -6   2 4.24299 2.36276   5
   2   6  -2 5.58211 2.56585   3
   2   6  -2 0.20983 3.00994   2
   0  -6  -2 160.286   7.030   5
   0  -6  -2 155.806   8.449   6
   0  -6   2 161.702  10.440   7
   0  -6  -2 151.616  13.044   7
   0  -6   2 161.557   9.559   1
   0  -6   2 162.694   6.591   5
   0  -6  -2 166.623  10.670   2
   0  -6  -2 154.226   8.605   3
   0  -6  -2 151.885   8.950   1
   0   6   2 163.665   8.155   6
   0   6  -2 166.884   9.773   3
   0   6  -2 163.895  11.758   2
  -2  -6  -2 -3.4629  2.8740   7
   2  -6   2 -2.0352  1.0822   5
  -2  -6  -2 0.12355 2.27733   1
  -2  -6  -2 -1.6673  2.6539   6
   2  -6   2 -0.3235  2.3884   7
  -2   6  -2 2.15814 3.49978   2
  -2   6  -2 -2.3748  2.9286   3
   2   6   2 1.12852 2.38210   6
   4  -6   2 64.0507  6.5658   1
  -4  -6  -2 71.0109  7.2440   7
  -4  -6  -2 67.4910  4.4193   9
  -4  -6  -2 60.6231  5.0314   1
   4   6   2 69.7510  5.4660   6
   4   6   2 68.1612  4.4572   5
  -4   6  -2 67.8215  7.2026   2
  -4   6  -2 66.3302  5.9932   3
  -6  -6  -2 15.1288  4.4997   7
  -6  -6  -2 16.2707  2.2226   9
   6  -6   2 15.0946  5.6405   1
   6  -6   2 20.2172  3.8421   3
  -6   6  -2 17.8581  2.0108  10
   6   6   2 14.4352  3.1179   6
   6   6   2 14.2124  2.6960   5
  -6   6  -2 14.7548  4.0643   2
   8  -6   2 1.27697 2.75390   2
  -8  -6  -2 0.92282 1.67094   9
  -8  -6  -2 -2.1075  1.4187   8
  -8  -6  -2 -0.9303  2.6900   7
   8   6   2 0.79245 2.39369   5
  -8   6  -2 -1.6208  1.4887  10
   8   6   2 2.70368 2.90711   6
 -10  -6  -2 -2.0274  3.1003   7
 -10  -6  -2 1.05620 1.75412  15
 -10  -6  -2 2.18060 1.93684  14
 -10  -6  -2 1.48245 1.70572  13
 -10  -6  -2 5.89083 1.90364   9
 -10  -6  -2 3.17134 1.71320   8
 -10  -6  -2 3.81691 1.67722  17
  10   6   2 4.82716 2.85128   6
 -10   6  -2 1.15828 1.73505  10
 -10   6  -2 2.17817 1.80491  15
 -12  -6  -2 -1.6915  1.3845  17
 -12  -6  -2 2.97302 1.60354  13
 -12  -6  -2 1.60459 1.50590  15
 -12  -6  -2 0.77388 1.64002  14
 -12  -6  -2 1.34355 1.62691   9
  12   6   2 4.72781 2.80843   6
 -12   6  -2 1.53699 1.76582  10
 -12   6  -2 3.68512 1.80340  15
 -14  -6  -2 -1.6756  1.2531  14
 -14  -6  -2 0.94773 1.11250  13
 -14  -6  -2 -0.7764  1.1825  15
 -14  -6  -2 1.09389 1.10721  17
 -14   6  -2 0.67956 1.65947  15
 -15  -7   2 1.23071 1.16118  15
 -15  -7   2 2.17837 1.15419  10
 -15   7   2 2.26609 1.47403  15
 -15   7   2 1.12410 1.40178  10
  15   7  -2 2.96455 1.14915  13
 -13  -7   2 20.0516  1.9617  15
 -13  -7   2 20.0293  1.9771  10
 -13   7   2 19.1819  2.0716  15
 -13   7   2 21.7174  2.8204  11
 -13   7   2 21.5886  2.2466  14
  13   7  -2 21.6588  2.1543  13
 -13   7   2 22.2218  2.0846  10
 -13   7   2 23.6809  1.8132  17
 -11  -7   2 25.8026  2.3715  15
 -11  -7   2 25.8555  5.0032   7
 -11  -7   2 25.6160  2.1646  16
 -11  -7   2 29.6408  2.5385  10
 -11   7   2 30.2338  2.0956  17
 -11   7   2 28.8576  2.5908   9
 -11   7   2 26.3326  2.3349  15
 -11   7   2 26.5909  3.0966  11
  11   7  -2 28.4927  3.1729   6
 -11   7   2 28.0013  2.4024  10
  -9  -7   2 53.6164  3.5761  16
   9  -7  -2 51.6454  7.0019   2
  -9  -7   2 65.2449  3.9505  10
  -9  -7   2 63.7636  6.8847   7
   9   7  -2 62.0988  4.6989   6
  -9   7   2 57.2839  3.5006  10
  -9   7   2 72.9493  4.1894   9
  -9   7   2 62.5143  3.5978  17
  -7  -7   2 0.00265 3.04748   7
  -7  -7   2 0.80189 1.64205  10
   7  -7  -2 -0.6134  1.6278   5
   7  -7  -2 -0.0319  3.3934   2
   7  -7  -2 -1.1450  2.9240   3
  -7   7   2 -1.7996  1.1687  10
  -5  -7   2 -3.9163  3.1817   7
  -5  -7   2 -0.2801  2.4946   6
   5  -7  -2 1.21133 1.53758   5
   5  -7  -2 1.32462 3.54819   3
   5  -7  -2 2.30475 1.66227   9
   5  -7  -2 1.77439 3.58893   2
  -5  -7   2 -0.6732  1.7249  10
   5  -7  -2 -3.3926  3.6591   1
  -5   7   2 -0.8382  1.4021  10
  -3  -7   2 -1.3359  2.0926   5
   3  -7  -2 2.36348 4.60724   2
  -3  -7   2 6.90846 4.49014   7
   3  -7  -2 -4.7217  2.5637   1
   3  -7  -2 -1.1414  1.4730   9
  -3  -7   2 0.71497 2.87761   6
   3  -7  -2 -1.7386  1.9565   6
   3  -7  -2 1.40623 4.23988   3
  -3  -7   2 2.24891 3.16748   1
   3  -7  -2 1.13204 1.67536   5
   3   7  -2 3.91551 2.62286   2
   3   7  -2 3.75777 2.64857   3
  -1  -7   2 20.1512  4.5747   1
   1  -7  -2 21.4645  4.0078   3
  -1  -7   2 18.4464  2.7845   5
   1  -7  -2 18.9843  2.2534   9
  -1  -7   2 21.7695  3.8304   6
   1  -7  -2 19.3750  2.6532   5
   1  -7  -2 23.5964  4.9382   2
   1  -7  -2 17.1292  3.1949   6
  -1  -7   2 20.6594  5.2068   7
   1  -7  -2 19.6488  3.8479   1
   1   7  -2 17.6610  3.5551   3
   1   7  -2 21.5970  4.5723   2
   1  -7   2 4.63909 3.74503   7
  -1  -7  -2 1.22263 2.07495   9
   1  -7   2 1.22083 3.16761   1
  -1  -7  -2 1.36657 2.54401   1
  -1  -7  -2 3.90828 3.52769   7
   1  -7   2 3.30735 1.76548   5
  -1  -7  -2 2.87219 2.92905   6
  -1   7  -2 3.26584 2.98419   3
  -1   7  -2 4.80351 3.68307   2
   3  -7   2 4.19782 3.09339   1
  -3  -7  -2 11.6800  2.9104   1
  -3  -7  -2 8.86824 3.49741   7
  -3  -7  -2 7.29640 2.22963   9
   3  -7   2 6.68489 1.57266   5
   3   7   2 7.04984 2.54876   6
  -3   7  -2 9.75635 3.55259   3
  -3   7  -2 10.0576  4.1940   2
   5  -7   2 32.3421  5.8130   1
  -5  -7  -2 23.3756  2.4992   9
   5  -7   2 25.8538  4.3250   3
  -5  -7  -2 24.0125  4.3977   7
  -5   7  -2 25.3261  2.2809  10
   5   7   2 29.4719  3.4872   6
  -5   7  -2 27.2112  5.4742   2
  -7  -7  -2 34.3945  2.4298  16
  -7  -7  -2 30.7166  5.1375   7
  -7  -7  -2 35.8144  3.2879   9
   7  -7   2 40.1561  5.7920   2
  -7   7  -2 37.9197  3.0961  10
   7   7   2 35.9020  3.7849   6
  -9  -7  -2 3.95760 1.86658  15
  -9  -7  -2 6.02535 1.89101   9
  -9  -7  -2 4.41174 3.20829   7
  -9  -7  -2 1.82954 1.85294  13
  -9   7  -2 0.70105 2.98518  11
   9   7   2 6.55216 2.87710   6
  -9   7  -2 2.60657 1.75086  10
  -9   7  -2 0.58503 1.79004  15
 -11  -7  -2 8.11337 1.75389  17
 -11  -7  -2 9.40024 1.78379  13
 -11  -7  -2 7.32205 1.73390  15
 -11  -7  -2 6.96126 1.92777   9
 -11   7  -2 9.46197 1.94061  10
  11   7   2 11.0714  2.8923   6
 -11   7  -2 12.1965  1.9718  15
 -13  -7  -2 14.1657  1.5335  15
 -13  -7  -2 10.2245  1.5231  17
 -13  -7  -2 14.1332  1.5179  13
 -13   7  -2 16.5971  1.9391  15
 -13   7  -2 9.89969 1.88575  10
 -14  -8   2 18.3033  1.6412  10
 -14  -8   2 19.9837  1.6793  15
  14   8  -2 19.9285  1.5734  13
 -14   8   2 19.4532  1.8898  10
 -14   8   2 21.5282  1.8763  15
 -14   8   2 18.0438  2.4354  11
 -12  -8   2 68.2298  3.6441  10
 -12  -8   2 67.9181  3.5226  15
  12  -8  -2 69.4566  4.1707   9
  12   8  -2 63.6471  3.5294  13
 -12   8   2 66.3523  4.3123  11
 -12   8   2 67.7672  3.6964  17
 -12   8   2 70.0131  3.6609  15
 -12   8   2 70.4636  3.6970  10
 -10  -8   2 43.6942  3.2990  15
 -10  -8   2 44.6257  3.3252  10
  10  -8  -2 46.9996  3.7913   9
 -10  -8   2 45.7794  2.8832  16
 -10  -8   2 35.8442  5.4130   7
 -10   8   2 42.0199  3.5000  17
 -10   8   2 44.8980  3.1718  10
 -10   8   2 42.4958  3.3241  11
  10   8  -2 43.5995  3.3759  13
 -10   8   2 48.6987  3.1252  15
  -8  -8   2 27.0190  2.5268  15
  -8  -8   2 26.1623  2.4847  10
   8  -8  -2 23.0862  2.6446   9
  -8  -8   2 21.0685  2.3012  16
  -8  -8   2 18.1270  4.5837   7
  -8   8   2 24.6295  2.1964  17
  -8   8   2 22.3025  2.2627  15
  -8   8   2 21.6139  2.1993  10
   8   8  -2 22.3300  2.3608  16
   8   8  -2 23.7876  2.6842  13
  -8   8   2 25.0032  2.6198  11
  -6  -8   2 15.7370  2.9742   6
   6  -8  -2 14.8551  6.1757   1
   6  -8  -2 13.4250  2.1546   9
   6  -8  -2 13.6409  5.3221   2
   6  -8  -2 13.7585  2.1339   5
  -6  -8   2 12.1789  3.9885   7
  -6  -8   2 13.1060  2.2327  10
  -6   8   2 9.17965 1.79476  10
   4  -8  -2 31.5524  5.0186   1
   4  -8  -2 37.6082  2.8324   9
  -4  -8   2 29.7644  4.6453   1
  -4  -8   2 37.5129  3.0890  10
   4  -8  -2 29.0865  3.0401   5
   4  -8  -2 27.2950  5.8683   3
   4  -8  -2 24.2585  6.6249   2
   4  -8  -2 35.7489  3.8302   6
  -4  -8   2 33.9372  4.2052   6
  -4  -8   2 34.3908  6.0656   7
  -4   8   2 40.2744  3.2071  10
  -2  -8   2 41.2897  6.5701   7
  -2  -8   2 35.7989  4.6401   6
   2  -8  -2 39.9842  3.6141   5
   2  -8  -2 41.1962  4.1254   6
   2  -8  -2 39.0657  2.9023   9
  -2  -8   2 37.4199  5.5236   1
  -2  -8   2 37.0005  3.7666  10
   2  -8  -2 42.3671  6.0530   2
   2  -8  -2 36.5769  4.8270   1
  -2  -8   2 37.1988  3.8140   5
   2  -8  -2 37.5409  5.0479   3
  -2   8   2 38.5731  3.2504  10
   2   8  -2 39.2030  5.5795   2
   2   8  -2 41.4411  4.9536   3
   0  -8  -2 23.8447  2.6783   9
   0  -8   2 24.5260  6.0853   7
   0  -8   2 23.7639  2.9774   5
   0  -8   2 27.9206  5.2246   1
   0  -8  -2 24.3282  4.1072   6
   0  -8  -2 25.0448  3.7842   1
   0   8   2 23.0733  2.5950  10
   0   8  -2 30.1005  4.8625   3
   0   8  -2 25.8219  2.6053  10
   0   8  -2 22.1047  4.8673   2
  -2  -8  -2 10.6659  3.1315   1
  -2  -8  -2 12.9224  2.7478  10
  -2  -8  -2 13.5891  2.5238   9
  -2  -8  -2 11.8780  3.2834   6
   2  -8   2 12.4815  2.1748   5
  -2  -8  -2 8.85475 3.66678   7
   2  -8   2 17.1895  4.2620   1
  -2   8  -2 12.0201  1.9762  10
  -2   8  -2 11.1703  4.5597   2
  -2   8  -2 10.7642  3.7748   3
  -4  -8  -2 1.22931 3.23405   7
  -4  -8  -2 3.46725 1.78814   9
  -4  -8  -2 10.2108  2.1721  10
   4  -8   2 4.25380 1.77988   5
   4  -8   2 9.92802 4.83377   1
  -4  -8  -2 5.97499 2.99718   1
  -4   8  -2 6.54054 3.86857   2
  -4   8  -2 3.97007 1.65224  10
   4   8   2 7.95177 2.65875   6
  -6  -8  -2 12.7968  2.0970   9
   6  -8   2 16.2197  4.8988   1
   6  -8   2 14.9673  4.5767   2
  -6  -8  -2 15.9168  3.8588   7
  -6  -8  -2 11.7138  1.8407  16
  -6   8  -2 14.7631  2.0488  10
  -6   8  -2 15.5652  1.9763  17
   6   8   2 9.83071 2.89987   6
  -8  -8  -2 95.6043  4.4496  13
  -8  -8  -2 77.6015  7.2361   7
  -8  -8  -2 95.0928  4.8072   9
  -8  -8  -2 84.3417  4.4848  15
  -8   8  -2 89.5588  4.4650  15
   8   8   2 78.8721  5.6061   6
  -8   8  -2 87.3354  5.4841  11
  -8   8  -2 88.5011  4.6110  10
 -10  -8  -2 14.8077  1.8875  15
 -10  -8  -2 12.9576  1.9007  13
 -10  -8  -2 13.4575  2.0481   9
  10   8   2 12.5359  2.8294   6
 -10   8  -2 12.0032  2.0061  15
 -10   8  -2 16.0335  2.1537  10
 -10   8  -2 11.9503  3.0747  11
 -12  -8  -2 25.5328  1.8963  15
 -12  -8  -2 27.6638  2.3558   9
 -12  -8  -2 26.9378  1.8940  13
 -12   8  -2 25.1451  2.1594  15
 -12   8  -2 23.2869  2.2290  10
 -14  -8  -2 11.4099  1.1310  17
 -14  -8  -2 11.6017  1.0959  15
 -13  -9   2 9.49152 1.40802  15
 -13  -9   2 11.8245  1.4300  10
 -13   9   2 7.61845 1.55260  10
 -13   9   2 13.4749  1.6390  17
 -13   9   2 15.7841  1.7042  15
  13   9  -2 8.36538 1.42022  16
  13   9  -2 8.96441 1.34849  13
 -13   9   2 9.09493 2.15671  11
 -11  -9   2 55.0699  2.6419  16
  11  -9  -2 57.4309  3.8039   9
 -11  -9   2 54.7300  3.2743  10
 -11  -9   2 59.6567  3.2790  15
 -11   9   2 59.1883  3.3144  15
 -11   9   2 54.8311  3.5228  17
  11   9  -2 53.4165  3.1896  16
  11   9  -2 55.8992  3.1037  13
 -11   9   2 52.2963  3.8004  11
 -11   9   2 52.7998  3.2937  10
  -9  -9   2 22.1976  2.2216  15
  -9  -9   2 22.2833  2.2060  10
  -9  -9   2 17.5318  2.0599  16
  -9  -9   2 12.6863  4.2947   7
   9  -9  -2 21.7411  2.6090   9
   9   9  -2 18.1135  2.0648  16
  -9   9   2 20.5774  2.1746  17
  -9   9   2 19.1032  2.4886  11
  -9   9   2 19.7165  2.1043  15
  -9   9   2 22.6178  2.1844  10
   9   9  -2 22.1766  2.3319  13
  -7  -9   2 16.6556  2.1684  10
  -7  -9   2 11.2918  2.2450  16
  -7  -9   2 7.39198 3.70558   7
   7  -9  -2 11.3996  2.1299   9
  -7  -9   2 12.2933  2.1223  15
  -7   9   2 12.4551  2.0532  17
   7   9  -2 10.0159  1.8246  16
  -7   9   2 9.70837 1.81145  10
  -7   9   2 9.60447 1.86379  15
  -7   9   2 12.1496  2.3377  11
   5  -9  -2 16.0004  3.2849   6
  -5  -9   2 15.5882  3.0019   6
   5  -9  -2 6.57395 2.29207   5
   5  -9  -2 10.8648  2.1023   9
   5  -9  -2 5.73069 4.98603   2
   5  -9  -2 7.46165 3.83818   1
  -5  -9   2 8.91824 4.36747   7
  -5  -9   2 12.2743  2.3133  10
  -5   9   2 9.85333 2.32325  17
   5   9  -2 6.98801 1.81863  16
  -5   9   2 8.23799 1.77763  10
   3  -9  -2 3.66435 2.57787   5
  -3  -9   2 3.38583 3.25551   6
  -3  -9   2 0.76646 4.29006   7
  -3  -9   2 0.42742 2.97710   5
   3  -9  -2 2.00757 2.96980   6
   3  -9  -2 0.08584 3.93917   2
   3  -9  -2 0.09828 1.71285   9
  -3  -9   2 0.41460 3.21502   1
   3  -9  -2 2.49915 3.10773   1
  -3  -9   2 -0.2576  2.2007  10
  -3   9   2 0.79535 1.63585  10
   1  -9  -2 1.67587 2.55681   1
  -1  -9   2 5.46408 3.88393   6
   1  -9  -2 -1.6575  1.8184   9
  -1  -9   2 -2.7052  2.5509   5
  -1  -9   2 2.40225 3.79027   7
  -1  -9   2 2.30440 3.51560   1
   1  -9  -2 7.79870 3.13356   6
   1   9  -2 4.50604 3.58963   3
  -1   9   2 -0.3432  1.7974  10
   1   9  -2 0.30006 2.77519   2
  -1  -9  -2 1.44236 2.38745   1
  -1  -9  -2 3.37499 3.34154   6
   1  -9   2 4.08919 2.40201   5
  -1  -9  -2 2.32343 2.32439   9
  -1  -9  -2 -1.9182  2.7384  10
   1  -9   2 0.74851 3.58848   1
  -1   9  -2 6.23272 1.98560  10
  -1   9  -2 3.10750 3.40723   2
   3  -9   2 1.55828 3.71128   1
  -3  -9  -2 1.67398 2.74445   1
   3  -9   2 2.74043 2.24446   5
  -3  -9  -2 5.31094 2.89585   7
  -3  -9  -2 2.49174 1.99946   9
  -3  -9  -2 0.92559 2.06144  10
  -3   9  -2 4.10015 3.92922   2
  -3   9  -2 2.59742 1.69505  10
  -3   9  -2 2.26905 1.76005  17
   3   9   2 4.56395 1.99781  16
  -5  -9  -2 8.18017 1.87277  16
  -5  -9  -2 8.14878 2.05100  10
   5  -9   2 5.00561 3.90551   1
  -5  -9  -2 9.34673 1.93820   9
  -5  -9  -2 10.3018  2.2410  15
  -5  -9  -2 4.47216 3.09308   7
  -5   9  -2 10.0577  1.8692  10
  -5   9  -2 6.27609 2.41681  11
  -5   9  -2 6.76411 1.98959  12
  -5   9  -2 4.39700 1.78079  17
  -5   9  -2 9.79249 1.95391  15
   5   9   2 9.60122 2.13447  12
  -7  -9  -2 15.8807  2.1638  15
  -7  -9  -2 14.6050  2.1618   9
  -7  -9  -2 12.7630  1.6105  16
  -7  -9  -2 8.87918 3.79765   7
  -7   9  -2 11.6087  2.0354  15
  -7   9  -2 17.4873  1.7596  17
  -7   9  -2 14.9783  2.0456  10
   7   9   2 8.36690 2.74863   6
  -7   9  -2 12.5416  2.7003  11
  -9  -9  -2 39.0930  2.8351  15
  -9  -9  -2 38.6841  3.0092   9
  -9  -9  -2 32.1808  2.4338  13
  -9   9  -2 40.4984  3.0815  15
  -9   9  -2 37.1895  2.9170  10
  -9   9  -2 35.6449  3.4772  11
 -11  -9  -2 16.7632  1.6282  15
 -11   9  -2 10.2832  2.4252  11
 -11   9  -2 12.4293  1.8883  10
 -11   9  -2 14.1961  1.8502  15
 -13  -9  -2 15.3877  1.2420  15
  13   9   2 14.3002  1.2616  13
 -12 -10   2 5.36594 1.29568  15
 -12 -10   2 3.81545 1.19260  10
 -12  10   2 3.59621 1.83514  11
  12  10  -2 0.60513 1.12557  13
 -12  10   2 2.36403 1.35292  10
 -12  10   2 3.18404 1.40123  15
  12  10  -2 -0.1259  1.1423  16
 -10 -10   2 20.1117  1.9333  10
 -10 -10   2 13.3171  1.5952  16
  10 -10  -2 20.1510  2.3541   9
 -10 -10   2 18.4252  1.9169  15
  10  10  -2 14.4521  1.8670  13
 -10  10   2 18.2178  2.2413  17
  10  10  -2 14.1367  1.7191  16
 -10  10   2 18.8595  2.4042  11
 -10  10   2 17.3437  1.9882  10
 -10  10   2 20.8540  2.0461  15
  -8 -10   2 -2.4167  1.6365  16
  -8 -10   2 -1.2163  3.2353   7
  -8 -10   2 1.00140 1.65289  15
   8 -10  -2 -0.1197  1.8707   9
  -8 -10   2 0.43888 1.48151  10
  -8  10   2 -1.9409  1.9586  11
   8  10  -2 -0.4192  1.4295  16
  -8  10   2 1.46592 1.52385  10
  -8  10   2 -0.8938  1.5167  15
  -8  10   2 2.65943 1.93415  17
   6 -10  -2 5.47763 4.05471   1
   6 -10  -2 -1.8451  2.9089   6
  -6 -10   2 1.20443 1.79755  15
  -6 -10   2 -4.9561  3.2194   7
   6 -10  -2 0.71643 1.84810   9
  -6 -10   2 2.95489 1.86418  10
  -6  10   2 2.73582 1.66639  15
  -6  10   2 -0.7833  2.0320  11
  -6  10   2 1.70593 1.64269  10
  -6  10   2 -1.5250  2.1303  17
   6  10  -2 -0.2332  1.4352  16
   4 -10  -2 16.3604  2.4108   9
   4 -10  -2 17.1633  4.0784   1
  -4 -10   2 17.2650  2.5256  15
  -4 -10   2 16.1844  4.6872   7
  -4 -10   2 12.0644  3.2329   6
   4 -10  -2 9.92686 3.34607   6
  -4 -10   2 13.7673  2.4479  10
  -4  10   2 10.0279  2.7610  12
   4  10  -2 12.4047  1.6207  16
  -4  10   2 12.4947  2.1554  10
  -4  10   2 11.5102  3.1733  17
  -4  10   2 8.50921 2.39168  11
   4  10  -2 10.2060  2.1350  12
  -4  10   2 12.5835  2.1256  15
  -2 -10   2 13.3763  4.0925   1
   2 -10  -2 9.32341 2.48041   9
   2 -10  -2 16.7078  3.9500   6
  -2 -10   2 17.2543  3.9807   6
   2 -10  -2 12.6940  3.6250   1
  -2 -10   2 18.7030  2.9073  10
  -2 -10   2 14.6581  4.8988   7
  -2 -10   2 13.4497  3.4517   5
  -2  10   2 13.3207  2.3725  15
  -2  10   2 14.1271  2.3195  10
  -2  10   2 11.3370  2.6920  12
   2  10  -2 11.6519  2.3817  12
   0 -10  -2 -0.2289  2.4202   9
   0 -10  -2 4.90884 2.92095  10
   0 -10   2 -0.0398  3.5957   1
   0 -10   2 -0.4207  3.7719   6
   0 -10  -2 -1.0058  2.6503   1
   0 -10  -2 1.23332 3.32950   6
   0  10  -2 1.06236 2.15564  15
   0  10   2 5.29003 1.58105  16
   0  10  -2 4.91812 2.12174  10
   0  10   2 1.44061 2.10604  12
   0  10  -2 -1.6127  2.2210  12
   0  10   2 1.61052 2.22374  15
   0  10  -2 -1.0093  3.8062   2
   0  10  -2 6.08113 1.87720  17
  -2 -10  -2 -0.9472  2.8860   1
   2 -10   2 -5.6189  3.3594   1
  -2 -10  -2 -4.8461  2.1827  10
  -2 -10  -2 0.89059 2.03016   9
  -2  10  -2 -1.1652  2.0266  11
   2  10   2 1.60207 1.55976  16
  -2  10  -2 0.54955 1.80073  10
  -2  10  -2 -3.4176  1.5482  17
  -2  10  -2 5.29848 2.06247  15
  -2  10  -2 -1.2728  2.3308  12
   2  10   2 -3.0680  1.7866  12
  -4 -10  -2 -1.0566  1.9051  10
   4 -10   2 3.64375 3.71965   1
  -4 -10  -2 2.15490 1.76439   9
  -4 -10  -2 -0.3509  3.3901   7
  -4 -10  -2 1.03448 1.83736  16
  -4 -10  -2 3.95275 2.10931  15
   4  10   2 2.03422 1.65948  16
  -4  10  -2 3.46561 1.82153  10
  -4  10  -2 0.45726 2.03602  12
  -4  10  -2 2.05212 1.57657  17
  -4  10  -2 1.46861 2.04543  11
  -4  10  -2 -0.4586  1.8367  15
   4  10   2 2.93126 1.82491  12
  -6 -10  -2 0.67263 3.06511   7
  -6 -10  -2 1.82257 1.83654  15
  -6 -10  -2 2.60954 1.53338  16
  -6  10  -2 2.54066 2.15524  11
   6  10   2 0.58381 1.68946  16
  -6  10  -2 2.60237 1.43128  17
  -6  10  -2 -0.7250  1.6295  10
  -6  10  -2 -0.3977  1.7502  15
  -8 -10  -2 0.60201 1.61607  15
  -8  10  -2 2.99172 1.63835  10
  -8  10  -2 1.66156 1.69502  15
  -8  10  -2 1.03642 2.13943  11
 -10 -10  -2 1.96238 1.26734  15
 -10  10  -2 0.18025 1.92407  11
 -10  10  -2 4.40150 1.61648  15
 -10  10  -2 0.93653 1.51519  10
 -12 -10  -2 1.19673 0.97462  15
 -12  10  -2 0.74073 1.30961  15
 -11 -11   2 -0.1751  1.1373  15
 -11 -11   2 1.63774 1.16061  10
 -11  11   2 0.43684 1.59824  11
  11  11  -2 -1.8142  0.9482  16
 -11  11   2 -0.7806  1.3734  15
 -11  11   2 -1.9445  1.2444  10
 -11  11   2 -1.2995  1.1740  17
  -9 -11   2 2.21403 1.35042  10
  -9 -11   2 1.40983 1.30544  16
  -9 -11   2 2.94813 1.49136  15
   9  11  -2 1.70214 1.16258  16
  -9  11   2 2.22094 1.92346  11
  -9  11   2 3.80486 1.67180  15
  -9  11   2 3.03623 1.54169  10
  -7 -11   2 20.4149  2.1867  16
  -7 -11   2 25.7552  2.2206  15
   7 -11  -2 16.7413  3.8542   6
  -7 -11   2 22.6191  2.1911  10
  -7  11   2 27.9175  2.3207  10
  -7  11   2 23.1323  2.6655  11
   7  11  -2 22.8768  1.7340  16
  -7  11   2 21.2001  2.2479  15
  -5 -11   2 -0.6327  1.7512  10
  -5 -11   2 -1.4950  3.6676   7
   5 -11  -2 0.61886 3.25886   6
  -5 -11   2 -0.7004  1.7759  15
  -5  11   2 -1.5880  1.9067  11
  -5  11   2 0.28986 2.31333  12
  -5  11   2 -1.9948  1.7294  10
   5  11  -2 -0.6306  1.0363  16
   5  11  -2 0.86056 1.65026  12
  -5  11   2 1.10680 1.78819  15
  -3 -11   2 4.73571 2.94989   6
  -3 -11   2 3.30708 2.20674  15
  -3 -11   2 8.06643 2.17237  10
   3 -11  -2 2.65111 3.33543   6
  -3  11   2 2.52329 2.25478  12
   3  11  -2 0.86852 1.77524  12
  -3  11   2 4.53310 2.09472  15
  -3  11   2 3.60271 2.03148  10
  -1 -11   2 3.63985 3.47477   1
  -1 -11   2 10.2254  3.9212   6
   1 -11  -2 -3.3077  2.6710   1
   1 -11  -2 6.96089 3.81059   6
  -1 -11   2 5.04162 2.61256  10
   1  11  -2 2.58780 1.98971  12
  -1  11   2 5.09414 2.33576  15
   1  11  -2 6.84924 2.08409  15
   1  11  -2 2.10091 1.70961  17
  -1  11   2 -1.1334  2.0267  12
  -1 -11  -2 6.74392 2.52687  10
  -1 -11  -2 5.84845 3.33054   6
   1 -11   2 12.4187  4.4471   6
   1  11   2 4.01676 1.94634  12
  -1  11  -2 8.23236 2.28190  15
  -1  11  -2 3.51361 2.30259  12
  -1  11  -2 5.80298 1.76200  17
  -1  11  -2 4.14831 1.89663  11
   1  11   2 5.66197 1.43555  16
  -3 -11  -2 0.42600 1.84265  10
  -3 -11  -2 -2.3027  1.9487  15
  -3 -11  -2 1.52252 1.87952  16
  -3  11  -2 -0.3748  1.3077  17
  -3  11  -2 -1.3276  2.0581  12
   3  11   2 1.45629 1.44393  16
  -3  11  -2 -1.0350  1.8662  15
  -3  11  -2 -1.2423  1.8476  11
   3  11   2 -1.7549  1.6412  12
  -3  11  -2 -0.0740  1.8486  10
  -5 -11  -2 8.62938 1.94491  15
  -5 -11  -2 5.11963 1.64292  16
   5  11   2 7.34074 1.62175  16
  -5  11  -2 8.99056 2.06390  15
   5  11   2 5.81054 1.79479  12
  -5  11  -2 9.53625 2.14845  11
  -5  11  -2 6.51787 1.88186  10
  -5  11  -2 4.87850 2.06836  12
  -5  11  -2 8.92041 1.49786  17
  -7 -11  -2 6.99148 1.68752  15
  -7 -11  -2 4.86452 1.14844  16
  -7  11  -2 6.45003 1.19081  17
  -7  11  -2 3.96582 1.75680  10
  -7  11  -2 7.60372 2.02093  11
   7  11   2 5.99846 1.56729  16
  -7  11  -2 4.92436 1.86484  15
  -9 -11  -2 10.8602  1.4421  15
  -9  11  -2 9.25231 1.89157  11
  -9  11  -2 7.11009 1.64906  15
  -9  11  -2 6.96584 1.64433  10
   9  11   2 7.56538 1.43412  16
 -11 -11  -2 6.57982 1.03763  15
  11  11   2 5.17090 1.03138  16
 -11  11  -2 5.81810 1.48881  11
 -11  11  -2 3.83083 1.30750  15
 -10 -12   2 18.1746  1.4881  15
 -10 -12   2 19.3120  1.6694  10
 -10  12   2 17.4614  1.5250  17
 -10  12   2 20.1591  1.8143  10
 -10  12   2 20.5592  1.9344  11
 -10  12   2 19.9782  1.7914  15
  -8 -12   2 5.82928 1.35967  10
  -8 -12   2 4.52458 1.41562  15
  -8 -12   2 4.02872 1.32519  16
  -8  12   2 2.78760 1.82340  11
  -8  12   2 2.57736 1.59377  17
  -8  12   2 6.60414 1.73515  15
  -8  12   2 3.47054 1.63339  10
  -6 -12   2 17.7945  2.0139  16
  -6 -12   2 22.5282  2.0118  10
  -6 -12   2 16.2956  1.9550  15
   6 -12  -2 16.6888  3.9063   6
  -6  12   2 19.9253  2.3089  10
  -6  12   2 18.8321  2.2448  15
  -6  12   2 20.8241  2.4096  17
  -6  12   2 17.2024  2.3437  11
   4 -12  -2 2.21281 3.53176   6
  -4 -12   2 2.13166 1.76769  15
  -4 -12   2 0.56787 2.57184   6
  -4 -12   2 1.44271 1.57825  10
  -4  12   2 -0.0843  1.9851  12
   4  12  -2 0.95118 1.56286  12
  -4  12   2 0.38282 1.99147  15
  -4  12   2 -1.0487  2.1066  17
  -4  12   2 2.68758 1.98989  10
  -2 -12   2 1.05142 2.85657   6
  -2 -12   2 3.11185 2.13452  15
  -2 -12   2 -2.3327  1.8275  10
   2 -12  -2 -3.6659  2.6177  10
   2 -12  -2 0.83820 3.51230   6
  -2  12   2 -1.0565  2.0470  15
  -2  12   2 -3.3253  1.7420  12
   2  12  -2 -2.3065  1.5794  12
   0 -12  -2 11.7950  2.5574  10
   0 -12   2 10.7816  2.6066  10
   0 -12  -2 10.8483  3.4590   6
   0 -12   2 9.63369 3.88818   6
   0  12   2 9.45031 1.98914  12
   0  12  -2 13.1086  2.1526  12
   0  12  -2 12.8677  1.9974  11
   0  12  -2 12.4743  1.8422  17
   2 -12   2 16.3046  4.8035   6
  -2 -12  -2 13.4023  2.1983  10
  -2 -12  -2 14.7331  2.2774  15
  -2 -12  -2 19.0372  2.3154  16
  -2  12  -2 15.1624  1.7410  17
  -2  12  -2 14.6078  2.1556  11
  -2  12  -2 13.8347  2.3634  12
   2  12   2 12.7483  1.3436  16
  -2  12  -2 17.8050  2.4144  15
   2  12   2 12.9318  2.0137  12
  -4 -12  -2 11.5111  1.8778  15
  -4 -12  -2 3.98439 1.63672  16
  -4  12  -2 8.82845 2.14543  15
   4  12   2 8.43772 1.75631  12
  -4  12  -2 6.83026 1.33788  17
  -4  12  -2 7.49721 1.91801  11
   4  12   2 6.83067 1.36775  16
  -4  12  -2 7.73772 2.19328  12
  -4  12  -2 10.0128  2.1384  10
  -6 -12  -2 -1.4189  1.0945  16
  -6 -12  -2 -0.8563  1.4040  15
   6  12   2 1.51990 1.44937  12
   6  12   2 -0.7169  1.1796  16
  -6  12  -2 -1.8147  1.5894  11
  -6  12  -2 -1.0747  1.0389  17
  -6  12  -2 0.59581 1.65244  10
  -6  12  -2 1.00399 1.77615  15
  -8 -12  -2 4.43249 1.20500  15
  -8  12  -2 3.53120 1.59138  15
  -8  12  -2 4.92523 1.60249  10
  -8  12  -2 3.11730 1.48127  11
   8  12   2 5.01240 1.10383  16
  -9 -13   2 9.34227 1.14131  15
  -9  13   2 11.5148  1.5114  11
  -9  13   2 9.49690 1.52718  15
  -9  13   2 8.85859 1.05659  17
  -7 -13   2 4.64100 1.24981  16
  -7 -13   2 5.08497 1.32216  15
  -7 -13   2 5.20788 1.23251  10
  -7  13   2 4.70141 1.36340  17
  -7  13   2 5.34221 1.69574  11
  -7  13   2 5.03009 1.69219  10
  -7  13   2 9.20609 1.75829  15
  -5 -13   2 3.11646 1.32976  10
  -5 -13   2 1.94942 1.43988  15
   5  13  -2 -0.4337  1.3383  12
  -5  13   2 -0.5737  1.7382  15
  -5  13   2 0.38332 1.73070  12
  -5  13   2 -0.5238  1.5429  17
  -3 -13   2 4.97644 1.72487  15
   3 -13  -2 -1.8504  2.0992  10
  -3 -13   2 1.82994 1.50462  10
  -3  13   2 -0.5435  1.8467  15
  -3  13   2 1.04726 1.71865  12
   3  13  -2 -1.1673  1.4208  12
   1 -13  -2 2.31242 2.00086  10
  -1 -13   2 -1.4149  1.8621  15
  -1 -13   2 2.77770 1.73756  10
   1  13  -2 -2.8080  1.3956  12
   1  13  -2 0.76629 1.42818  17
  -1  13   2 -1.4962  1.5646  12
  -1 -13  -2 -1.7013  1.6198  10
  -1 -13  -2 -7.1670  1.6870  15
   1 -13   2 1.95119 1.99852  10
  -1  13  -2 -1.0755  1.4720  11
  -1  13  -2 -2.3203  1.5289  12
  -1  13  -2 -3.0902  1.1776  17
   1  13   2 -4.2368  1.3857  12
   3 -13   2 1.90093 2.22014  10
  -3 -13  -2 1.52402 1.55207  16
  -3 -13  -2 2.26341 1.53008  15
  -3  13  -2 1.90235 1.67389  12
   3  13   2 1.73289 1.48796  12
  -3  13  -2 2.32836 1.15324  17
  -3  13  -2 1.42577 1.50234  11
  -3  13  -2 2.69375 1.70889  15
  -5 -13  -2 4.84229 1.24956  16
  -5 -13  -2 7.62822 1.40870  15
  -5  13  -2 6.33316 1.66288  12
  -5  13  -2 8.79958 1.56324  11
  -5  13  -2 6.95438 1.13809  17
   5  13   2 9.17739 1.47102  12
  -5  13  -2 6.13689 1.81053  15
  -7 -13  -2 1.68293 1.03677  15
  -7  13  -2 2.42090 1.20734  11
  -7  13  -2 2.21126 1.41609  15
  -6 -14   2 2.59175 1.04879  16
  -6 -14   2 2.82036 1.09809  15
  -6  14   2 6.86962 1.07185  17
  -6  14   2 2.45649 1.31985  15
   4 -14  -2 -2.2228  1.5091  10
  -4 -14   2 -2.4556  1.1618  15
  -4 -14   2 -1.0853  1.0528  10
  -4  14   2 2.39773 1.24105  17
   4  14  -2 -3.2379  1.0741  12
  -4  14   2 -3.8479  1.3284  12
  -2 -14   2 -0.7708  1.3673  15
  -2 -14   2 0.40879 1.23080  10
   2 -14  -2 -2.3522  1.5181  15
   2 -14  -2 -0.2970  1.4557  10
   2  14  -2 -2.4998  1.0999  12
  -2  14   2 -2.0419  1.2202  12
   0 -14   2 0.82146 1.55000  15
   0 -14   2 0.77394 1.36343  10
   0 -14  -2 -0.3716  1.3596  10
   0 -14  -2 -1.2393  1.3866  15
   0  14  -2 0.49505 1.05975  17
   0  14   2 0.41165 1.22425  12
   0  14  -2 -0.1476  1.1611  12
  -2 -14  -2 -1.5983  1.2207  15
  -2 -14  -2 -2.1569  1.2735  16
   2 -14   2 -1.7531  1.4502  10
   2 -14   2 1.04559 1.62788  15
  -2  14  -2 0.38209 1.16364  11
  -2  14  -2 0.02546 0.93826  17
  -2  14  -2 -0.8418  1.2053  12
   2  14   2 -0.8153  1.1826  12
  -4 -14  -2 -1.0883  0.9487  16
  -4 -14  -2 0.68572 1.08855  15
  -4  14  -2 -1.2797  1.1472  12
  -4  14  -2 0.32040 0.83903  17
   4  14   2 -2.2587  1.0151  12
  -4  14  -2 0.95333 1.13527  11
   1 -15  -2 0.00304 1.02710  15
 -18   0   3 1.00597 1.13418  14
 -18   0   3 0.03639 1.16541  15
 -18   0   3 0.13631 0.95194  17
 -16   0   3 -0.2514  1.7967  14
  16   0  -3 0.14881 1.92084   8
 -16   0   3 0.73740 1.76993  17
 -16   0   3 -4.3077  1.8791  15
 -16   0   3 -1.7423  1.7451   9
 -16   0   3 -1.1221  1.7481  10
 -14   0   3 -2.3952  2.2763   9
 -14   0   3 2.99472 2.61425  14
  14   0  -3 2.99603 4.03703   6
 -14   0   3 0.66791 2.03346  10
 -14   0   3 -3.0034  1.8726  17
 -14   0   3 -1.6767  2.0485  15
  14   0  -3 3.45123 2.59776   8
 -12   0   3 2.52638 1.75469  10
  12   0  -3 -4.5126  4.6025   6
  12   0  -3 -3.8899  2.8211   8
 -12   0   3 -1.0474  1.9932  17
  12   0  -3 -2.6994  3.2874   5
 -12   0   3 0.66077 2.16193   9
 -10   0   3 7.40103 5.70499   4
 -10   0   3 -1.1305  1.6201   9
 -10   0   3 1.48959 1.53882  10
  10   0  -3 2.26270 3.20446   8
  10   0  -3 3.87285 2.76920   5
  10   0  -3 1.02560 2.60766   3
  10   0  -3 2.07307 4.56683   6
  10   0  -3 0.80738 2.41601   2
   8   0  -3 3.75564 2.31224   8
   8   0  -3 -0.0644  2.3990   2
  -8   0   3 3.69128 3.86461   4
   8   0  -3 1.43771 2.02613   3
   8   0  -3 -1.0941  1.8955   5
   8   0  -3 0.71280 2.85054   6
   6   0  -3 -0.0073  1.4874   5
   6   0  -3 2.31457 1.68194   8
  -6   0   3 0.68997 2.70949   4
   6   0  -3 1.87123 2.03879   6
   6   0  -3 0.88149 2.12534   3
   6   0  -3 1.10434 2.22519   2
  -4   0   3 2.03387 2.23893   4
  -4   0   3 0.23051 1.55204   5
   4   0  -3 2.66108 1.33691   5
   4   0  -3 -0.8684  1.0955   1
   4   0  -3 0.72416 2.14576   3
   4   0  -3 3.43967 2.49475   2
   2   0  -3 5.90439 2.81292   2
  -2   0   3 2.56761 1.38437   5
   2   0  -3 0.58358 1.16075   5
   2   0  -3 -0.0043  1.3547   1
   2   0  -3 3.54955 2.45749   3
  -2   0   3 0.89424 1.87612   4
   0   0  -3 -2.5181  2.7993   3
   0   0  -3 2.62429 1.49189   1
   0   0   3 1.41778 1.00198   5
   0   0   3 -0.4195  1.7481   4
   0   0  -3 0.24298 3.16904   2
  -2   0  -3 -0.0829  1.7900   7
  -2   0  -3 1.77350 1.67095   1
   2   0   3 2.97294 2.19194   4
  -2   0  -3 2.14547 1.77953   2
  -2   0  -3 -0.7957  1.5291   3
  -4   0  -3 2.13064 1.69453   1
  -4   0  -3 -0.1776  2.5694   4
  -4   0  -3 -0.3520  1.8769   8
  -4   0  -3 0.05419 2.14948   7
  -6   0  -3 -0.6212  2.7514   8
  -6   0  -3 0.32360 2.27868   7
  -6   0  -3 -3.7333  3.1354   4
  -8   0  -3 -2.7391  1.8405   8
  -8   0  -3 0.14201 1.95589   9
  -8   0  -3 -1.2265  2.5529   7
  -8   0  -3 -1.5354  3.8821   4
 -10   0  -3 1.52469 1.51348  17
 -10   0  -3 0.35890 1.86382   8
 -10   0  -3 -1.3825  2.0702   9
 -12   0  -3 -3.7711  1.8294  13
 -12   0  -3 -0.5845  2.0571  14
 -12   0  -3 0.25883 1.73377   8
 -12   0  -3 2.12085 2.16758   9
 -12   0  -3 -0.9339  1.2847  17
 -14   0  -3 -3.5124  1.6412  14
 -14   0  -3 1.52850 1.69531   9
 -16   0  -3 -2.0780  1.1302  14
 -17  -1   3 95.3897  4.3980  14
 -17  -1   3 98.0598  4.1275  15
 -17  -1   3 94.1796  4.3448  10
 -17  -1   3 99.1868  4.2016  17
 -17   1   3 93.2355  4.2901  15
 -17   1   3 98.3333  4.5717  14
 -17   1   3 91.1350  4.2745  17
 -17   1   3 89.4033  4.4447  10
  15  -1  -3 89.7373  6.1709   8
  15  -1  -3 93.8101  7.8528   6
 -15  -1   3 94.0937  5.0304  15
 -15  -1   3 103.759   5.343  14
 -15  -1   3 99.3952  5.1333  10
 -15  -1   3 103.667   5.406   9
 -15  -1   3 106.109   5.203  17
  15   1  -3 92.8505  6.7619   6
 -15   1   3 93.8878  5.8502   9
 -15   1   3 102.049   5.961  14
 -15   1   3 100.485   5.130  10
  15   1  -3 104.286   5.781   8
 -15   1   3 97.6895  4.9204  15
 -15   1   3 99.9317  4.9304  17
 -13  -1   3 564.966  21.188  14
 -13  -1   3 539.441  21.975   9
 -13  -1   3 539.516  20.187  17
 -13  -1   3 556.290  20.370  10
 -13  -1   3 539.187  18.957  15
  13  -1  -3 495.574  24.492   8
 -13   1   3 545.748  18.745  15
 -13   1   3 567.254  20.183  10
 -13   1   3 591.360  21.982   9
  13   1  -3 582.544  24.265   8
 -13   1   3 493.287  21.403  14
  13   1  -3 588.185  24.413   6
 -13   1   3 562.376  19.725  17
 -11  -1   3 225.104  10.167   9
  11  -1  -3 245.553  11.679   8
  11  -1  -3 220.485   9.684   5
 -11  -1   3 222.806   9.149  10
  11  -1  -3 213.438  13.572   2
 -11   1   3 219.898   8.904  10
  11   1  -3 219.612  10.089   5
 -11   1   3 237.294   9.780   9
  11   1  -3 225.021  11.465   8
 -11   1   3 170.263  14.604   4
  11   1  -3 244.409  12.991   6
   9  -1  -3 941.281  38.402   6
   9  -1  -3 951.976  45.548   2
   9  -1  -3 970.221  31.657   5
  -9  -1   3 971.892  47.824   4
   9  -1  -3 947.705  39.753   8
   9  -1  -3 933.938  37.331   3
  -9  -1   3 921.160  35.580   9
   9   1  -3 926.082  40.609   8
   9   1  -3 991.930  39.870   6
   9   1  -3 919.388  37.256   3
  -9   1   3 893.469  35.368   9
  -9   1   3 901.875  47.128   4
   9   1  -3 944.091  32.668   5
   9   1  -3 964.404  45.695   2
   7  -1  -3 361.185  18.396   2
  -7  -1   3 337.433  17.985   7
  -7  -1   3 331.406  18.567   4
   7  -1  -3 308.821  14.743   6
   7  -1  -3 355.104  14.981   3
   7  -1  -3 354.746  12.228   5
   7  -1  -3 320.818  15.020   8
   7   1  -3 344.906  15.029   3
   7   1  -3 342.382  15.546   8
  -7   1   3 331.716  18.368   4
   7   1  -3 343.763  12.640   5
   7   1  -3 357.787  15.634   6
   7   1  -3 370.521  18.586   2
  -5  -1   3 1062.42   36.06   5
  -5  -1   3 1065.65   49.72   7
   5  -1  -3 1090.03   41.07   1
  -5  -1   3 1112.38   50.14   4
   5  -1  -3 1114.20   42.51   3
   5  -1  -3 1131.31   35.98   5
   5  -1  -3 1118.68   51.90   2
  -5   1   3 1117.80   50.12   4
   5   1  -3 1017.13   35.98   5
   5   1  -3 1119.47   42.67   3
   5   1  -3 1145.11   52.14   2
   3  -1  -3 1935.48   87.99   2
   3  -1  -3 1856.92   70.74   1
   3  -1  -3 1861.25   61.48   5
  -3  -1   3 1964.14   84.53   4
  -3  -1   3 1912.43   61.73   5
   3  -1  -3 1972.28   72.18   3
  -3   1   3 1840.87   61.55   5
   3   1  -3 1845.84   70.65   1
   3   1  -3 1933.68   72.47   3
   3   1  -3 1991.43   88.53   2
  -3   1   3 1964.60   84.58   4
   3   1  -3 1825.94   61.36   5
   1  -1  -3 220.423   8.196   5
   1  -1  -3 259.634  10.897   3
  -1  -1   3 238.915  11.888   4
   1  -1  -3 252.164  13.124   2
   1  -1  -3 234.953  10.204   1
  -1  -1   3 229.785   8.757   5
   1   1  -3 243.310  12.233   3
  -1   1   3 244.109  12.086   4
   1   1  -3 240.110  10.247   1
   1   1  -3 242.445  14.808   2
  -1   1   3 234.617   8.497   5
   1  -1   3 2390.12  103.88   4
  -1  -1  -3 2350.75   87.49   1
  -1  -1  -3 2311.57  103.49   7
  -1  -1  -3 2446.62  108.12   2
  -1  -1  -3 2394.05   88.56   3
  -1   1  -3 2266.14  103.40   7
  -1   1  -3 2379.43   89.10   3
  -1   1  -3 2391.83  108.77   2
   1   1   3 2314.82   75.51   5
  -1   1  -3 2337.03   87.47   1
   1   1   3 2342.36  104.07   4
  -3  -1  -3 395.466  15.897   1
   3  -1   3 384.733  18.892   4
  -3  -1  -3 355.013  18.794   7
  -3   1  -3 386.935  18.734   7
  -3   1  -3 397.045  15.832   3
  -3   1  -3 387.623  15.837   1
  -3   1  -3 389.198  19.231   2
   3   1   3 385.885  12.684   5
  -5  -1  -3 385.257  15.914   1
  -5  -1  -3 395.130  19.256   7
  -5  -1  -3 360.753  17.461   8
  -5  -1  -3 380.306  21.118   4
  -5   1  -3 358.126  17.644   8
   5   1   3 373.294  12.565   5
  -5   1  -3 385.048  18.762   7
  -5   1  -3 394.824  19.700   4
  -7  -1  -3 108.887   7.068   8
  -7  -1  -3 113.422   6.416   9
  -7  -1  -3 110.992   8.675   7
  -7  -1  -3 109.558   9.842   4
  -7   1  -3 109.113   5.689   9
  -7   1  -3 102.991   7.925   7
  -7   1  -3 108.525   9.198   4
  -7   1  -3 114.546   7.147   8
   7   1   3 116.585   4.714   5
  -9  -1  -3 223.837  11.017   8
  -9  -1  -3 228.924  14.153   7
  -9  -1  -3 218.487  10.176   9
  -9   1  -3 228.106  11.093   8
  -9   1  -3 229.103   9.865   9
   9   1   3 228.950   9.287   5
 -11  -1  -3 100.303   5.490  14
 -11  -1  -3 107.058   4.578  17
 -11  -1  -3 109.382   5.915   9
 -11  -1  -3 106.361   5.368  13
 -11  -1  -3 106.995   6.126   8
 -11   1  -3 102.574   5.928   9
 -11   1  -3 94.0705  6.1551  14
 -11   1  -3 115.145   6.328   8
 -13  -1  -3 29.6135  2.5869  14
 -13  -1  -3 35.6472  2.3395  17
 -13  -1  -3 33.1679  2.8630   9
 -13  -1  -3 26.5949  2.3829  13
 -13  -1  -3 33.3237  3.0107   8
 -13   1  -3 27.4150  2.7680   8
 -13   1  -3 26.9633  2.8552  14
 -13   1  -3 23.6822  2.9003   9
 -15  -1  -3 5.50941 1.51259  14
 -15   1  -3 5.78124 1.62633  14
 -18  -2   3 155.801   5.794  17
 -18  -2   3 157.159   5.567  15
 -18  -2   3 155.828   6.047  14
 -18   2   3 156.871   6.251  14
 -18   2   3 159.023   5.752  15
 -18   2   3 156.889   5.658  17
 -16  -2   3 313.419  10.760  15
 -16  -2   3 316.009  11.284  17
 -16  -2   3 307.168  11.499  10
 -16  -2   3 312.273  11.694  14
 -16   2   3 302.029  12.138  14
 -16   2   3 309.678  11.226  17
 -16   2   3 270.112  12.439   9
 -16   2   3 308.564  10.905  15
  14  -2  -3 430.088  20.109   8
 -14  -2   3 429.265  15.588  15
 -14  -2   3 471.757  17.758   9
 -14  -2   3 452.567  16.706  10
 -14  -2   3 440.623  16.983  14
 -14  -2   3 442.880  16.517  17
 -14   2   3 437.887  15.376  15
  14   2  -3 439.399  19.541   6
 -14   2   3 406.392  17.568  14
  14   2  -3 461.857  15.333  13
 -14   2   3 462.721  16.559  10
  14   2  -3 443.910  19.556   8
 -14   2   3 462.672  18.047   9
 -14   2   3 450.390  16.019  17
 -12  -2   3 640.142  25.932   9
 -12  -2   3 640.437  24.112  10
  12  -2  -3 718.498  28.920   8
  12  -2  -3 661.732  23.421   5
  12   2  -3 692.399  28.341   6
  12   2  -3 662.216  28.576   8
 -12   2   3 632.575  23.197  17
  12   2  -3 634.671  23.391   5
 -12   2   3 686.084  25.621   9
 -12   2   3 649.868  23.765  10
  10  -2  -3 1113.19   44.46   3
  10  -2  -3 1150.79   54.25   2
 -10  -2   3 1094.53   42.78   9
  10  -2  -3 1199.28   47.33   8
  10  -2  -3 1193.98   37.66   5
 -10  -2   3 1045.54   54.85   4
 -10  -2   3 1091.65   39.80  10
  10   2  -3 1167.05   47.76   8
 -10   2   3 1085.07   39.46  10
 -10   2   3 1127.30   42.28   9
 -10   2   3 1041.22   55.58   4
  10   2  -3 1123.26   38.35   5
  10   2  -3 1180.49   46.60   6
  -8  -2   3 1305.35   61.56   4
   8  -2  -3 1332.14   42.37   5
   8  -2  -3 1333.95   50.24   3
  -8  -2   3 1317.66   58.90   7
   8  -2  -3 1331.44   61.20   2
   8  -2  -3 1252.10   53.52   8
   8   2  -3 1296.79   50.21   3
  -8   2   3 1221.28   48.02   9
   8   2  -3 1244.34   52.69   6
  -8   2   3 1284.66   60.95   4
   8   2  -3 1214.47   54.39   8
   8   2  -3 1338.09   61.36   2
   8   2  -3 1299.45   43.63   5
   6  -2  -3 1793.47   80.52   8
   6  -2  -3 1944.02   63.36   5
   6  -2  -3 1991.68   90.89   2
  -6  -2   3 1940.52   88.06   7
  -6  -2   3 1951.18   88.05   4
   6  -2  -3 1983.44   74.51   3
   6   2  -3 2005.38   74.69   3
   6   2  -3 2071.77   63.89   5
   6   2  -3 2040.72   91.25   2
  -6   2   3 1968.18   87.94   4
   6   2  -3 1883.33   80.92   8
   6   2  -3 1937.03   77.09   6
   4  -2  -3 2634.61   97.46   3
  -4  -2   3 2518.70   83.62   5
  -4  -2   3 2519.05  113.85   7
   4  -2  -3 2501.10   95.69   1
   4  -2  -3 2532.79   83.23   5
  -4  -2   3 2735.84  114.50   4
   4  -2  -3 2569.97  118.82   2
   4   2  -3 2608.04   97.83   3
   4   2  -3 2681.89  119.58   2
   4   2  -3 2550.43   83.20   5
  -4   2   3 2651.06  114.32   4
   4   2  -3 2551.64   95.54   1
   2  -2  -3 2427.80   86.88   3
  -2  -2   3 2371.34  101.57   4
   2  -2  -3 2223.28   85.56   1
   2  -2  -3 2367.96  105.92   2
   2  -2  -3 2157.23   74.11   5
  -2  -2   3 2184.18   74.51   5
  -2   2   3 2318.82  101.64   4
  -2   2   3 2249.04   74.29   5
   2   2  -3 2272.11   85.43   1
   2   2  -3 2393.44  107.53   2
   2   2  -3 2406.35   88.09   3
   0  -2  -3 3475.30  161.02   2
   0  -2   3 3572.06  154.86   4
   0  -2  -3 3534.72  130.72   1
   0  -2  -3 3441.50  131.93   3
   0   2  -3 3565.59  133.55   3
   0   2   3 3503.55  113.34   5
   0   2  -3 3576.71  130.59   1
   0   2  -3 3587.60  163.01   2
   0   2   3 3573.01  155.19   4
   0   2  -3 3535.27  154.50   7
   2  -2   3 2066.24   88.69   4
  -2  -2  -3 2022.99   75.01   1
  -2  -2  -3 1922.12   88.57   7
  -2   2  -3 1955.24   88.35   7
  -2   2  -3 2017.47   76.06   3
   2   2   3 1958.26   64.52   5
   2   2   3 2050.51   89.41   4
  -2   2  -3 2018.70   74.87   1
  -2   2  -3 2023.72   92.81   2
  -4  -2  -3 610.374  23.895   1
  -4  -2  -3 591.856  30.066   4
  -4  -2  -3 625.504  28.698   7
  -4  -2  -3 543.117  25.585   8
  -4   2  -3 576.643  28.949   2
   4   2   3 609.349  19.850   5
  -4   2  -3 589.565  23.786   3
  -4   2  -3 607.695  23.842   1
  -4   2  -3 605.072  27.888   7
  -6  -2  -3 1166.81   46.80   9
  -6  -2  -3 1235.19   58.84   4
  -6  -2  -3 1228.27   52.88   8
  -6  -2  -3 1293.59   57.44   7
  -6   2  -3 1235.80   52.87   8
  -6   2  -3 1256.06   57.26   4
   6   2   3 1268.05   40.77   5
  -6   2  -3 1273.38   56.27   7
  -8  -2  -3 184.167  12.660   4
  -8  -2  -3 208.129   9.286   9
  -8  -2  -3 218.979  13.380   7
  -8  -2  -3 201.826  10.169   8
   8   2   3 207.032   8.594   5
  -8   2  -3 190.397  12.871   4
  -8   2  -3 205.207  10.309   8
  -8   2  -3 196.438   8.654   9
 -10  -2  -3 332.808  20.286   7
 -10  -2  -3 373.436  15.051   9
 -10  -2  -3 346.741  13.164  17
 -10  -2  -3 379.690  16.600   8
 -10   2  -3 384.510  16.842   8
 -10   2  -3 374.184  14.849   9
 -12  -2  -3 78.3312  5.0207   8
 -12  -2  -3 80.4541  4.5650  14
 -12  -2  -3 84.8466  3.8341  17
 -12  -2  -3 85.6366  4.3691  13
 -12  -2  -3 85.9405  4.7897   9
 -12   2  -3 78.4431  5.4935  14
 -12   2  -3 82.4478  5.0365   9
 -12   2  -3 87.3528  5.4226   8
 -14  -2  -3 45.1621  2.8213  13
 -14  -2  -3 41.4827  2.2056  17
 -14  -2  -3 39.0641  2.8719   9
 -14  -2  -3 39.4401  3.0537  14
 -14   2  -3 38.1977  3.2991   9
 -14   2  -3 44.3874  3.6438  14
 -16  -2  -3 35.1438  2.2131  14
 -16   2  -3 33.1534  2.2323  14
 -17  -3   3 125.936   4.882  17
 -17  -3   3 121.139   4.670  15
 -17  -3   3 119.145   4.978  10
 -17   3   3 118.163   5.287  10
 -17   3   3 120.083   5.536  14
 -17   3   3 122.389   4.979  15
 -17   3   3 122.938   4.834  17
 -15  -3   3 282.381   9.708  15
 -15  -3   3 279.334  10.174  17
 -15  -3   3 268.366  10.282  10
  15   3  -3 245.290  11.937   8
 -15   3   3 268.389   9.891  17
  15   3  -3 270.414   9.448  13
 -15   3   3 270.414  11.258   9
  15   3  -3 238.886  12.007   6
 -15   3   3 257.006  11.111  14
 -15   3   3 273.102   9.669  15
 -13  -3   3 263.900  10.339  15
  13  -3  -3 305.067  13.219   8
 -13  -3   3 286.725  11.022  10
 -13   3   3 267.986  10.354  17
  13   3  -3 276.127  13.085   6
 -13   3   3 277.548  10.727  10
  13   3  -3 268.505  12.717   8
 -13   3   3 289.691  11.753   9
 -13   3   3 274.118  11.618  14
 -13   3   3 263.305  10.014  15
  11  -3  -3 288.121  12.871   8
  11  -3  -3 268.612  10.687   5
 -11  -3   3 282.561  11.198  10
  11  -3  -3 266.469  16.289   2
  11   3  -3 282.534  13.459   6
  11   3  -3 292.284  13.102   8
 -11   3   3 267.706  10.695  10
 -11   3   3 280.655  11.587   9
  11   3  -3 283.414  11.357   5
   9  -3  -3 872.246  36.269   8
   9  -3  -3 842.426  34.783   3
  -9  -3   3 896.084  40.836   7
  -9  -3   3 802.314  30.914  10
   9  -3  -3 887.036  42.478   2
  -9  -3   3 824.571  43.803   4
   9  -3  -3 865.971  28.937   5
  -9   3   3 827.471  44.934   4
  -9   3   3 830.150  30.459  10
  -9   3   3 900.179  32.704   9
   9   3  -3 899.578  36.096   6
   9   3  -3 879.444  36.863   8
   9   3  -3 895.168  29.858   5
  -7  -3   3 993.234  46.761   4
  -7  -3   3 969.451  45.655   7
   7  -3  -3 997.436  32.046   5
   7  -3  -3 958.734  40.291   8
   7  -3  -3 978.212  38.345   3
   7  -3  -3 993.718  46.817   2
  -7   3   3 988.078  46.128   4
   7   3  -3 1011.43   47.26   2
   7   3  -3 898.801  40.941   8
  -7   3   3 923.956  36.257   9
   7   3  -3 968.198  32.971   5
   7   3  -3 993.210  38.677   3
   7   3  -3 923.441  39.707   6
  -5  -3   3 1052.17   47.78   4
  -5  -3   3 1043.18   48.23   7
  -5  -3   3 948.799  41.541   6
   5  -3  -3 1056.77   49.63   2
   5  -3  -3 1046.26   40.66   3
   5  -3  -3 1068.88   34.15   5
   5  -3  -3 1032.12   39.56   1
  -5  -3   3 1038.86   34.42   5
   5   3  -3 1066.19   34.39   5
   5   3  -3 1033.97   41.20   3
   5   3  -3 1054.77   50.34   2
  -5   3   3 1065.12   47.63   4
   5   3  -3 992.242  41.380   6
   3  -3  -3 963.784  32.138   5
  -3  -3   3 957.860  32.540   5
   3  -3  -3 979.904  38.222   3
  -3  -3   3 996.339  44.237   4
   3  -3  -3 989.975  37.698   1
  -3  -3   3 926.341  44.411   7
   3  -3  -3 1010.64   46.65   2
  -3   3   3 1010.80   44.34   4
   3   3  -3 962.395  37.235   1
   3   3  -3 990.151  39.202   3
   3   3  -3 974.477  47.747   2
   1  -3  -3 1019.73   38.35   1
   1  -3  -3 942.548  32.426   5
  -1  -3   3 982.929  32.576   5
  -1  -3   3 1020.14   44.30   4
   1   3  -3 1012.65   48.69   2
   1   3  -3 988.272  39.856   3
  -1   3   3 959.403  32.690   5
   1   3  -3 987.529  37.824   1
  -1   3   3 1001.43   44.62   4
   1  -3   3 765.551  34.372   4
  -1  -3  -3 766.318  30.147   1
  -1  -3  -3 750.627  29.121   3
  -1  -3  -3 749.325  35.112   7
  -1   3  -3 768.911  29.687   1
   1   3   3 787.210  35.220   4
  -1   3  -3 745.967  30.956   3
   1   3   3 761.433  25.443   5
  -1   3  -3 773.706  37.888   2
  -1   3  -3 747.372  34.764   7
   3  -3   3 1136.99   48.85   4
  -3  -3  -3 993.913  45.190   8
  -3  -3  -3 1078.39   41.83   1
  -3  -3  -3 1126.42   49.79   7
   3   3   3 1068.91   50.39   4
  -3   3  -3 1104.40   51.69   2
  -3   3  -3 1082.26   48.77   7
  -3   3  -3 1112.17   42.36   3
  -3   3  -3 1055.67   41.58   1
   3   3   3 1074.92   35.67   5
  -5  -3  -3 218.590  10.032   9
  -5  -3  -3 230.636  14.457   4
  -5  -3  -3 224.010  12.023   8
  -5  -3  -3 254.721  14.558   7
  -5  -3  -3 227.295  11.049   1
   5  -3   3 242.376  12.685   4
  -5   3  -3 232.558  12.510   7
  -5   3  -3 245.615  13.442   2
   5   3   3 238.640   9.102   5
  -5   3  -3 238.624  11.026   3
  -5   3  -3 234.991  11.341   1
  -5   3  -3 219.928  12.735   8
  -7  -3  -3 390.954  17.736   8
  -7  -3  -3 361.850  20.633   4
  -7  -3  -3 405.632  21.584   7
  -7  -3  -3 398.173  15.738   9
  -7   3  -3 378.643  17.940   8
   7   3   3 403.553  14.649   5
  -7   3  -3 383.089  15.206   9
  -9  -3  -3 206.273   9.849   8
  -9  -3  -3 185.041  13.218   7
  -9  -3  -3 189.835   8.924   9
  -9  -3  -3 190.797   7.691  17
  -9   3  -3 202.353  10.390   8
  -9   3  -3 199.325   8.588   9
   9   3   3 202.011   8.789   5
 -11  -3  -3 47.9674  6.5467   7
 -11  -3  -3 41.2386  2.8160  17
 -11  -3  -3 47.8859  3.8609   8
 -11  -3  -3 43.0592  3.6035   9
 -11  -3  -3 42.8317  3.5241  14
 -11  -3  -3 45.6884  3.4639  13
 -11   3  -3 51.3178  3.6563   9
 -11   3  -3 43.8103  3.5646  14
 -13  -3  -3 49.8944  3.5789   8
 -13  -3  -3 62.0507  3.3528  13
 -13  -3  -3 55.1582  3.5537  14
 -13  -3  -3 55.6005  2.7897  17
 -13  -3  -3 50.0142  3.4382   9
 -13   3  -3 52.7792  3.6903   9
 -13   3  -3 51.1621  4.2875  14
 -15  -3  -3 21.6829  1.8069  14
 -15  -3  -3 19.9019  1.5744  13
 -15   3  -3 18.3130  1.9945  14
 -16  -4   3 6.45932 1.43815  10
 -16  -4   3 1.84097 1.40189  17
 -16  -4   3 5.33146 1.47509  15
 -16   4   3 2.33708 1.32457  17
 -16   4   3 3.43531 2.09920  14
  16   4  -3 0.53072 1.27590  13
 -16   4   3 4.66008 1.69405  15
 -16   4   3 3.12097 1.61328  10
 -16   4   3 3.54183 1.88689   9
 -14  -4   3 16.9639  2.1149  15
 -14  -4   3 17.0602  2.1377  10
 -14   4   3 15.2548  2.0496  15
 -14   4   3 20.3990  2.1584  10
  14   4  -3 18.4100  2.2795  13
 -14   4   3 15.2205  2.6077  14
  14   4  -3 13.7250  2.1676   8
  14   4  -3 16.5381  2.9841   6
 -14   4   3 17.9983  2.4251   9
 -14   4   3 18.0268  1.8314  17
 -12  -4   3 1.48064 1.88508  10
 -12  -4   3 3.80109 2.01164  15
 -12   4   3 2.46652 1.32555  17
 -12   4   3 3.37053 1.75277  15
 -12   4   3 3.04586 2.15143  14
  12   4  -3 3.07155 2.87104   6
 -12   4   3 1.24313 1.60657  10
 -12   4   3 4.54128 1.73962   9
  12   4  -3 3.74058 2.00509   8
 -12   4   3 -0.1127  2.4544  11
 -10  -4   3 15.6886  2.3526  10
 -10  -4   3 13.0295  3.8977   7
  10  -4  -3 20.9027  4.3927   2
  10  -4  -3 13.9097  2.2211   5
 -10  -4   3 16.2275  5.2648   4
 -10   4   3 15.3899  2.0936   9
  10   4  -3 20.2271  2.7518   8
  10   4  -3 18.6054  3.2128   6
 -10   4   3 19.9081  2.0662  10
   8  -4  -3 8.23112 3.01692   3
   8  -4  -3 11.4391  1.8811   5
  -8  -4   3 13.2708  4.7879   4
  -8  -4   3 5.77310 4.00116   7
   8  -4  -3 9.04201 3.53698   2
  -8   4   3 8.90268 1.72377   9
   8   4  -3 12.6112  2.5455   8
   8   4  -3 8.96557 3.06724   6
   6  -4  -3 105.097   7.961   2
  -6  -4   3 103.373   8.989   4
   6  -4  -3 95.1337  5.8030   6
  -6  -4   3 91.1528  9.6329   7
   6  -4  -3 94.7482  4.5116   5
  -6  -4   3 96.0038  6.2216   6
   6  -4  -3 102.446   6.180   1
   6  -4  -3 97.2094  6.5027   3
  -6   4   3 93.2977  4.8710   9
   6   4  -3 101.885   6.733   6
   6   4  -3 103.213   7.325   3
   6   4  -3 104.299   8.443   2
   6   4  -3 92.0799  6.1172   8
  -4  -4   3 16.9570  3.1303   4
   4  -4  -3 10.8596  1.8209   5
   4  -4  -3 11.2731  2.2474   6
  -4  -4   3 10.3806  3.8598   7
   4  -4  -3 15.3132  3.7373   2
   4  -4  -3 13.9574  3.1766   3
   4  -4  -3 14.7344  3.0945   1
  -4  -4   3 12.0302  3.2155   6
   4   4  -3 15.2495  3.6275   3
   4   4  -3 15.9070  2.7362   1
  -4   4   3 15.1362  3.0198   4
   4   4  -3 15.5660  3.9520   2
   2  -4  -3 -0.6580  2.6737   1
   2  -4  -3 3.61841 1.67975   5
   2  -4  -3 5.72250 3.18775   2
   2  -4  -3 3.04113 1.91076   6
   2  -4  -3 1.60542 2.77058   3
  -2  -4   3 4.19003 2.29668   5
  -2  -4   3 3.03332 2.45672   7
  -2  -4   3 3.41015 1.77574   4
   2   4  -3 5.94755 2.79728   3
   2   4  -3 7.37280 3.62719   2
  -2   4   3 0.88249 3.00982   6
  -2   4   3 4.96927 2.05363   4
   2   4  -3 4.36747 2.07502   1
   0  -4  -3 99.6452  7.2750   1
   0  -4  -3 97.1289  4.8718   5
   0  -4   3 102.999   4.251   5
   0  -4  -3 104.811   7.409   7
   0  -4  -3 104.468   5.989   3
   0  -4  -3 98.3729  7.2651   2
   0  -4  -3 89.9986  6.0855   6
   0  -4   3 104.373   5.804   4
   0   4  -3 114.132   9.408   2
   0   4   3 101.522   5.482   5
   0   4   3 102.729   6.426   6
   0   4  -3 100.770   6.102   1
   0   4  -3 97.1315  7.4076   3
  -2  -4  -3 96.7954  8.0616   7
   2  -4   3 84.4944  5.2120   4
  -2  -4  -3 88.7217  6.5467   1
   2   4   3 86.5195  5.0116   5
   2   4   3 89.7011  7.1255   4
  -2   4  -3 82.5207  6.2470   7
  -2   4  -3 77.4025  6.5073   3
   2   4   3 76.5122  6.1911   6
  -2   4  -3 92.3619  7.9425   2
  -2   4  -3 78.8529  5.6179   1
  -4  -4  -3 3.84301 2.63858   8
  -4  -4  -3 2.27737 3.71987   7
  -4  -4  -3 3.01567 2.40262   1
  -4  -4  -3 0.99738 1.88490   9
  -4   4  -3 1.59985 2.67086   2
  -4   4  -3 6.76412 2.60254   1
  -4   4  -3 3.43946 2.04895   7
   4   4   3 0.31557 3.52589   4
  -4   4  -3 3.90227 2.31150   3
   4   4   3 4.19434 3.23458   6
   4   4   3 0.59533 2.22726   5
  -6  -4  -3 21.2817  5.2283   7
  -6  -4  -3 18.3726  2.3844   9
   6  -4   3 16.7322  3.2413   3
  -6  -4  -3 24.2494  3.1758   8
  -6  -4  -3 22.2359  4.1821   4
   6   4   3 25.7715  3.2841   5
  -6   4  -3 19.4252  3.9785   1
  -6   4  -3 28.2625  4.2264   2
  -8  -4  -3 5.16399 2.06217   8
  -8  -4  -3 2.69915 1.69824   9
  -8  -4  -3 4.63729 4.03505   7
   8   4   3 2.80420 2.57754   5
 -10  -4  -3 9.14266 2.06870  14
 -10  -4  -3 7.87617 2.10277   8
 -10  -4  -3 5.97071 2.02785   9
 -10  -4  -3 2.60525 3.46537   7
 -10  -4  -3 5.99785 1.64266  17
 -10  -4  -3 5.34676 1.99617  13
 -10   4  -3 4.43512 1.73734   9
 -12  -4  -3 11.7180  2.0294  14
 -12  -4  -3 18.9653  1.6918  17
 -12  -4  -3 12.4658  2.0058   9
 -12  -4  -3 12.6491  2.0799   8
 -12  -4  -3 15.0674  2.0048  13
 -14  -4  -3 5.32412 1.44811  14
 -14  -4  -3 5.24562 1.10930  17
 -14  -4  -3 4.18854 1.35524  13
 -14  -4  -3 4.19165 1.35204   9
 -17  -5   3 95.9677  4.0963  17
 -17  -5   3 103.289   3.840  15
 -17   5   3 104.494   4.211  15
  17   5  -3 102.321   3.775  13
 -17   5   3 103.790   4.692  14
 -15  -5   3 99.0749  4.4151  10
 -15  -5   3 94.8100  4.1863  15
 -15   5   3 92.5448  4.3248  15
 -15   5   3 93.5560  4.5265  10
 -15   5   3 102.376   5.087  14
  15   5  -3 95.4052  4.0969  13
 -15   5   3 94.4734  4.2588  17
 -13  -5   3 86.8815  4.3701  10
 -13  -5   3 86.2271  4.2469  15
 -13   5   3 82.3417  4.6671   9
  13   5  -3 80.6592  5.3094   6
 -13   5   3 80.4328  4.7784  14
  13   5  -3 88.6554  4.3676  13
  13   5  -3 78.9914  4.8105   8
 -13   5   3 83.2988  4.8160  11
 -13   5   3 84.1978  4.0925  17
 -13   5   3 81.1897  4.3036  10
 -13   5   3 82.9292  4.1114  15
 -11  -5   3 105.580   8.688   7
 -11  -5   3 110.876   4.765  16
 -11  -5   3 117.081   5.360  15
 -11  -5   3 118.943   5.611  10
 -11   5   3 102.982   4.946  17
 -11   5   3 108.712   4.989  15
 -11   5   3 113.138   5.280  10
  11   5  -3 119.375   6.136   8
  11   5  -3 112.879   6.652   6
 -11   5   3 117.277   5.691   9
 -11   5   3 105.131   5.751  11
  -9  -5   3 433.540  16.384  10
   9  -5  -3 426.183  19.599   3
   9  -5  -3 442.858  23.923   2
  -9  -5   3 465.366  23.121   7
   9  -5  -3 446.181  15.649   5
  -9  -5   3 418.829  23.653   4
   9   5  -3 452.128  19.051   6
  -9   5   3 440.476  17.295   9
   9   5  -3 444.669  19.293   8
  -9   5   3 434.099  16.115  10
  -7  -5   3 230.672  15.612   4
  -7  -5   3 222.011  10.519   6
  -7  -5   3 236.674  14.807   7
   7  -5  -3 231.332  14.313   2
   7  -5  -3 229.415  11.816   3
   7  -5  -3 240.697   8.921   5
   7   5  -3 240.448  14.447   2
   7   5  -3 239.327  11.227   6
  -7   5   3 223.740   9.666   9
   5  -5  -3 608.927  25.009   1
   5  -5  -3 617.203  30.961   2
  -5  -5   3 625.880  30.282   4
   5  -5  -3 617.045  25.430   3
  -5  -5   3 593.987  20.564   5
  -5  -5   3 583.280  24.930   6
  -5  -5   3 614.887  30.583   7
   5  -5  -3 568.104  24.508   6
   5  -5  -3 587.332  20.364   5
   5   5  -3 581.606  25.002   3
   5   5  -3 608.532  30.532   2
   3  -5  -3 418.573  22.156   2
  -3  -5   3 374.538  17.781   6
  -3  -5   3 411.753  20.745   7
   3  -5  -3 401.749  14.094   5
   3  -5  -3 418.754  18.638   1
  -3  -5   3 408.269  14.446   5
   3  -5  -3 374.084  16.937   6
   3  -5  -3 408.095  18.227   3
   3   5  -3 403.831  17.915   3
   3   5  -3 410.624  21.963   2
   3   5  -3 392.612  17.121   1
   1  -5  -3 464.425  15.859   5
   1  -5  -3 471.020  20.288   1
  -1  -5   3 454.234  15.896   5
   1  -5  -3 369.164  23.185   2
   1  -5  -3 444.519  19.028   6
  -1  -5   3 466.304  22.272   7
   1  -5  -3 382.784  19.187   3
  -1   5   3 470.519  21.548   4
  -1   5   3 460.503  19.649   6
   1   5  -3 492.522  20.374   3
   1   5  -3 468.745  19.172   1
   1   5  -3 498.336  24.936   2
   1  -5   3 250.221  13.459   7
   1  -5   3 252.611   8.784   5
  -1  -5  -3 244.260  11.767   6
  -1  -5  -3 260.017  12.535   1
  -1  -5  -3 266.426  14.959   7
  -1   5  -3 264.527  16.217   2
  -1   5  -3 243.799  11.861   1
   1   5   3 247.383  10.394   5
   1   5   3 252.834  13.495   4
   1   5   3 251.076  12.609   6
  -1   5  -3 247.578  13.234   3
  -3  -5  -3 137.191   7.834   1
  -3  -5  -3 131.271   8.034   8
  -3  -5  -3 133.956   6.819   9
  -3  -5  -3 141.561  11.724   7
   3   5   3 127.690   9.664   4
  -3   5  -3 140.553   8.632   7
  -3   5  -3 142.551   8.476   3
  -3   5  -3 136.092   7.966   1
  -3   5  -3 144.959  10.294   2
   3   5   3 131.295   8.420   6
   3   5   3 130.643   7.036   5
  -5  -5  -3 368.591  15.176   9
  -5  -5  -3 383.640  21.477   7
  -5  -5  -3 374.860  17.436   8
   5   5   3 385.743  14.673   5
  -5   5  -3 387.483  17.121   3
  -5   5  -3 374.724  20.756   2
   5   5   3 389.204  20.408   4
   5   5   3 368.947  17.544   6
  -5   5  -3 395.519  17.600   1
  -7  -5  -3 231.884  10.024   9
  -7  -5  -3 234.449  11.178   8
   7  -5   3 234.088  11.804   3
  -7  -5  -3 246.761  14.930   7
   7   5   3 229.089   9.758   5
   7   5   3 236.551  12.237   6
  -9  -5  -3 11.9556  2.2224   8
  -9  -5  -3 12.6757  1.8680  17
  -9  -5  -3 13.3990  2.3251  14
  -9  -5  -3 7.72283 2.11716  13
  -9  -5  -3 13.1421  4.1896   7
  -9  -5  -3 9.53964 2.09449   9
   9   5   3 11.4654  3.6941   6
 -11  -5  -3 13.8432  2.1730   8
 -11  -5  -3 13.5693  1.9685  13
 -11  -5  -3 13.3295  2.0924  14
 -11  -5  -3 11.4225  1.6874  17
 -11  -5  -3 11.7746  2.0441   9
  11   5   3 6.47107 3.36139   6
 -13  -5  -3 42.5812  2.7832  13
 -13  -5  -3 37.2761  2.8153   9
 -13  -5  -3 43.5729  2.4328  17
 -13  -5  -3 44.1210  3.0085  14
 -15  -5  -3 10.8106  0.9310  17
 -15  -5  -3 11.5251  1.1259  13
 -15  -5  -3 12.0056  1.2694  14
 -16  -6   3 225.038   7.787  15
 -16   6   3 225.573   8.006  15
  16   6  -3 226.827   7.708  13
 -16   6   3 220.300   8.571  10
 -16   6   3 223.178   8.059  17
 -16   6   3 235.619   8.877  14
 -14  -6   3 307.182  11.466  10
 -14  -6   3 310.545  10.714  15
 -14   6   3 299.702  10.759  15
 -14   6   3 313.689  11.127  17
 -14   6   3 316.233  11.285  11
 -14   6   3 308.998  11.943  14
 -14   6   3 295.990  12.357   9
 -14   6   3 303.572  11.542  10
  14   6  -3 312.700  10.614  13
 -12  -6   3 309.572  11.508  10
 -12  -6   3 256.780  16.259   7
 -12  -6   3 298.452  10.717  15
 -12   6   3 304.544  11.819  14
 -12   6   3 305.641  10.716  15
 -12   6   3 304.461  11.236  11
 -12   6   3 303.648  12.209   9
 -12   6   3 301.926  11.040  17
  12   6  -3 289.178  13.224   6
 -12   6   3 308.370  11.476  10
  12   6  -3 309.448  10.702  13
 -10  -6   3 585.355  29.603   7
 -10  -6   3 604.624  20.993  16
 -10  -6   3 606.990  21.506  10
  10  -6  -3 533.421  30.746   2
 -10   6   3 590.014  20.391  11
 -10   6   3 621.404  21.453  10
 -10   6   3 571.914  20.875  17
 -10   6   3 581.472  19.950  15
 -10   6   3 621.978  22.945   9
  10   6  -3 584.647  19.963  13
  10   6  -3 616.901  24.585   6
  -8  -6   3 595.283  28.804   7
   8  -6  -3 531.860  24.333   3
   8  -6  -3 573.852  19.600   5
  -8  -6   3 528.667  20.386  10
   8  -6  -3 556.673  29.710   2
  -8   6   3 585.538  21.790   9
  -8   6   3 547.083  20.251  10
   8   6  -3 586.955  23.361   6
   6  -6  -3 1298.51   47.90   1
   6  -6  -3 1225.77   40.02   5
   6  -6  -3 1186.40   48.15   6
  -6  -6   3 1126.40   42.35  10
   6  -6  -3 1165.52   45.21   9
  -6  -6   3 1188.65   48.15   6
   6  -6  -3 1238.98   59.17   2
  -6  -6   3 1272.34   57.19   7
   6  -6  -3 1240.92   48.61   3
   6   6  -3 1221.25   58.11   2
   6   6  -3 1172.71   47.45   3
   4  -6  -3 1093.97   35.03   5
   4  -6  -3 971.049  39.382   9
  -4  -6   3 1103.64   41.82   1
   4  -6  -3 1048.31   42.15   6
   4  -6  -3 1018.39   43.15   1
   4  -6  -3 1071.23   43.07   3
   4  -6  -3 1054.48   52.29   2
  -4  -6   3 1033.67   42.52   6
  -4  -6   3 1098.81   35.16   5
  -4  -6   3 1079.21   49.93   7
   4   6  -3 1067.80   51.12   2
   4   6  -3 1000.61   41.65   3
   2  -6  -3 1135.71   46.24   6
  -2  -6   3 1171.83   53.50   7
  -2  -6   3 1190.16   38.73   5
   2  -6  -3 1043.07   43.26   9
   2  -6  -3 1155.94   46.83   3
   2  -6  -3 1158.67   57.06   2
   2  -6  -3 1197.17   46.36   1
   2  -6  -3 1228.47   38.49   5
  -2  -6   3 1115.99   47.01   6
   2   6  -3 1169.62   46.05   3
   2   6  -3 1201.54   56.30   2
   0  -6  -3 374.401  16.658   1
   0  -6  -3 329.366  14.465   9
   0  -6  -3 376.137  19.405   7
   0  -6   3 371.246  12.929   5
   0  -6   3 350.549  18.501   7
   0  -6  -3 359.086  16.022   6
   0   6  -3 366.861  16.372   1
   0   6  -3 355.903  17.282   3
   0   6  -3 376.482  21.000   2
   0   6   3 361.959  16.003   6
  -2  -6  -3 1058.52   50.70   7
   2  -6   3 1050.04   33.90   5
   2  -6   3 1036.97   47.54   7
  -2  -6  -3 1071.67   40.88   1
  -2  -6  -3 990.037  39.504   9
   2   6   3 1056.33   35.11   5
  -2   6  -3 1035.86   41.15   1
  -2   6  -3 1033.82   42.46   3
   2   6   3 1042.45   42.34   6
  -2   6  -3 1038.74   51.87   2
  -4  -6  -3 523.835  22.098   1
  -4  -6  -3 547.439  27.873   7
  -4  -6  -3 535.377  20.936   9
   4   6   3 540.629  23.262   6
  -4   6  -3 513.492  23.105   1
  -4   6  -3 533.246  23.427   3
   4   6   3 539.890  19.225   5
  -4   6  -3 549.846  28.603   2
  -6  -6  -3 565.113  24.096   8
   6  -6   3 547.041  23.958   3
   6  -6   3 539.530  25.160   1
  -6  -6  -3 562.855  21.677   9
  -6  -6  -3 575.042  28.296   7
  -6   6  -3 552.414  20.120  10
   6   6   3 561.322  24.163   6
   6   6   3 546.091  19.888   5
  -6   6  -3 557.700  29.189   2
  -8  -6  -3 104.237   8.920   7
  -8  -6  -3 121.338   5.938   9
  -8  -6  -3 104.020   5.372  13
  -8  -6  -3 118.408   6.389   8
   8   6   3 122.503   7.538   6
  -8   6  -3 128.635   5.611  10
 -10  -6  -3 78.7077  4.8478   8
 -10  -6  -3 81.8111  4.5669   9
 -10  -6  -3 81.2336  4.1316  13
 -10  -6  -3 81.6933  4.1048  17
 -10  -6  -3 87.4918  4.5910  14
 -10  -6  -3 62.4106  6.8147   7
  10   6   3 87.7909  6.1751   6
 -12  -6  -3 101.783   4.416  17
 -12  -6  -3 105.403   4.955   9
 -12  -6  -3 99.6462  4.8087  14
 -12  -6  -3 99.0461  4.4353  13
 -14  -6  -3 41.8946  2.4536  14
 -14  -6  -3 38.9866  2.0573  17
 -14  -6  -3 39.8136  2.1345  13
 -15  -7   3 157.653   5.683  15
 -15  -7   3 149.817   6.062  10
 -15   7   3 151.290   6.218  10
  15   7  -3 156.006   5.601  13
 -15   7   3 153.345   5.865  17
 -15   7   3 153.177   5.865  15
 -15   7   3 155.930   6.396  14
 -15   7   3 171.311   6.240  11
 -13  -7   3 245.631   9.436  10
 -13  -7   3 244.086   8.766  15
 -13   7   3 251.168   8.880  15
  13   7  -3 247.045   8.710  13
 -13   7   3 247.001   9.484  10
 -13   7   3 246.379   9.151  17
 -13   7   3 245.823   9.466  11
 -13   7   3 241.661   9.733  14
 -11  -7   3 312.951  11.194  16
 -11  -7   3 324.179  11.804  10
 -11  -7   3 277.558  16.821   7
 -11  -7   3 299.528  10.951  15
 -11   7   3 319.697  11.759  10
 -11   7   3 308.555  10.985  15
 -11   7   3 307.914  12.077  14
 -11   7   3 312.230  11.437  11
 -11   7   3 304.350  11.379  17
  11   7  -3 316.685  10.964  13
  -9  -7   3 433.975  22.275   7
  -9  -7   3 416.102  15.151  16
  -9  -7   3 430.884  15.458  10
  -9  -7   3 412.030  14.451  15
  -9   7   3 410.982  14.325  15
   9   7  -3 417.335  14.399  13
  -9   7   3 400.656  14.602  11
  -9   7   3 403.514  14.985  17
  -9   7   3 421.823  15.335  10
  -7  -7   3 378.080  15.587   6
  -7  -7   3 381.442  20.386   7
   7  -7  -3 361.746  14.517   9
   7  -7  -3 365.485  13.284   5
   7  -7  -3 350.256  21.322   2
   7  -7  -3 358.236  15.884   6
  -7  -7   3 358.162  13.607  10
  -7   7   3 346.665  13.421  10
  -5  -7   3 668.751  25.035  10
   5  -7  -3 665.466  30.635   3
   5  -7  -3 706.396  37.413   2
   5  -7  -3 673.426  26.602   9
  -5  -7   3 732.683  29.069   6
  -5  -7   3 737.786  35.399   7
   5  -7  -3 701.300  23.915   5
   5  -7  -3 714.667  28.816   6
   5  -7  -3 693.881  30.806   1
   5   7  -3 721.497  35.081   2
   5   7  -3 690.286  28.725   3
  -5   7   3 689.127  24.891  10
  -3  -7   3 768.423  25.231   5
  -3  -7   3 720.733  30.557   6
   3  -7  -3 737.828  24.894   5
  -3  -7   3 742.155  36.180   7
   3  -7  -3 716.401  38.562   2
   3  -7  -3 694.303  27.673   9
  -3  -7   3 757.279  30.717   1
   3  -7  -3 781.070  31.118   1
   3  -7  -3 725.156  29.959   6
   3  -7  -3 706.660  31.765   3
   3   7  -3 708.155  36.547   2
   3   7  -3 692.876  29.971   3
   1  -7  -3 616.707  21.015   5
  -1  -7   3 607.386  25.853   1
  -1  -7   3 611.644  29.771   7
   1  -7  -3 574.033  23.112   9
   1  -7  -3 602.968  25.191   6
   1  -7  -3 594.420  25.202   1
  -1  -7   3 615.454  21.160   5
   1   7  -3 579.918  31.178   2
   1   7  -3 595.158  25.739   3
   1  -7   3 379.113  19.473   7
  -1  -7  -3 386.233  16.830   1
   1  -7   3 392.049  17.723   1
  -1  -7  -3 369.030  16.641   6
   1  -7   3 389.077  13.409   5
  -1  -7  -3 354.055  15.279   9
  -1  -7  -3 388.108  21.592   7
  -1   7  -3 351.454  17.795   3
  -1   7  -3 353.529  21.689   2
   1   7   3 374.709  16.269   6
  -3  -7  -3 441.344  17.821   9
  -3  -7  -3 455.738  19.213   1
   3  -7   3 455.316  15.271   5
  -3  -7  -3 473.466  23.807   7
   3  -7   3 451.068  20.584   1
  -3   7  -3 407.601  16.311  10
   3   7   3 456.907  19.444   6
  -3   7  -3 445.118  25.427   2
  -3   7  -3 448.890  20.988   3
   5  -7   3 360.888  18.543   1
  -5  -7  -3 377.944  20.190   7
  -5  -7  -3 378.855  14.955   9
  -5   7  -3 352.789  21.206   2
   5   7   3 392.747  16.807   6
  -5   7  -3 357.839  13.824  10
  -7  -7  -3 142.292  10.364   7
  -7  -7  -3 163.129   7.241   9
   7  -7   3 149.676  11.215   2
  -7   7  -3 162.749   6.757  10
   7   7   3 162.833   8.752   6
  -7   7  -3 139.361   7.717  11
  -9  -7  -3 81.8142  7.2556   7
  -9  -7  -3 90.9397  4.7126   9
  -9  -7  -3 82.0155  4.3240  13
  -9   7  -3 89.1921  4.5969  10
   9   7   3 77.6126  5.8796   6
 -11  -7  -3 58.7524  3.6724  14
 -11  -7  -3 62.6056  3.3602  13
 -11  -7  -3 60.7262  3.6653   9
 -11  -7  -3 68.1534  3.4116  17
  11   7   3 57.9762  4.9522   6
 -13  -7  -3 63.3744  2.9655  17
 -13  -7  -3 66.0763  2.9304  13
 -14  -8   3 10.9265  1.4473  10
 -14  -8   3 10.1898  1.5117  15
 -14   8   3 12.0175  1.6534  10
 -14   8   3 10.7912  1.6690  15
  14   8  -3 6.73550 1.48458  16
 -14   8   3 12.0685  1.4978  17
  14   8  -3 9.78719 1.31880  13
 -14   8   3 13.6423  2.2207  11
  12  -8  -3 18.3474  2.4566   9
 -12  -8   3 17.4667  1.9288  15
 -12  -8   3 14.8967  1.9216  10
  12   8  -3 20.5757  1.9650  13
  12   8  -3 16.6305  1.9772  16
 -12   8   3 19.5248  2.0836  15
 -12   8   3 19.0662  2.5756  11
 -12   8   3 20.2058  1.9471  17
 -12   8   3 19.4006  2.0314  10
  10  -8  -3 37.1980  3.1282   9
 -10  -8   3 36.8359  2.6045  15
 -10  -8   3 35.7309  5.4887   7
 -10  -8   3 37.4768  3.0624  10
 -10  -8   3 33.5491  2.7225  16
 -10   8   3 34.3682  2.5213  17
  10   8  -3 34.9995  2.6748  13
  10   8  -3 33.6523  2.8018  16
 -10   8   3 32.1468  2.6213  15
 -10   8   3 34.7390  2.9461  11
 -10   8   3 35.9642  2.8487  10
  -8  -8   3 58.9896  3.8434  10
   8  -8  -3 67.0364  5.1482   6
  -8  -8   3 57.0462  3.9309  15
  -8  -8   3 58.4140  6.8477   7
  -8  -8   3 51.0689  3.7418  16
   8  -8  -3 63.7426  4.2523   9
   8   8  -3 54.7917  3.7210  16
  -8   8   3 60.8613  4.2221  17
   8   8  -3 59.5556  3.8520  13
  -8   8   3 58.3124  3.4758  10
  -8   8   3 61.7065  3.8593  11
  -8   8   3 59.6061  3.5838  15
   6  -8  -3 0.70085 1.97819   5
  -6  -8   3 0.79773 2.47833   6
   6  -8  -3 1.07770 4.59463   2
  -6  -8   3 2.05696 4.16769   7
   6  -8  -3 0.74950 1.72653   9
   6  -8  -3 2.30665 4.86922   1
  -6  -8   3 -0.0386  1.6234  10
   6  -8  -3 2.78464 2.62737   6
   6   8  -3 0.70607 1.94000  16
  -6   8   3 1.39631 1.50920  10
  -4  -8   3 214.755   8.539   5
  -4  -8   3 203.954  11.456   1
  -4  -8   3 201.403   8.350  10
   4  -8  -3 190.683   8.531   9
  -4  -8   3 220.489  14.288   7
   4  -8  -3 204.234  11.618   1
  -4  -8   3 205.765  10.206   6
   4  -8  -3 168.188  14.101   2
   4  -8  -3 175.139  12.184   3
   4  -8  -3 178.010   8.156   5
   4  -8  -3 199.120   9.861   6
   4   8  -3 168.055  10.288   3
   4   8  -3 196.302  12.666   2
  -4   8   3 196.303   7.930  10
  -2  -8   3 13.9664  2.9632  10
   2  -8  -3 7.20650 3.23940   6
  -2  -8   3 11.4496  4.2294   1
   2  -8  -3 3.22663 3.05284   1
   2  -8  -3 7.40867 1.94345   9
   2  -8  -3 8.91135 2.86072   5
  -2  -8   3 11.6260  4.0796   6
  -2  -8   3 14.8425  2.9640   5
  -2  -8   3 5.95238 4.61138   7
  -2   8   3 14.7811  2.0682  10
   2   8  -3 3.52113 3.33086   2
   2   8  -3 7.28916 3.31848   3
   0  -8  -3 104.264   6.048   9
   0  -8   3 113.758   5.793   5
   0  -8   3 112.238   9.774   7
   0  -8  -3 105.624   7.190   1
   0  -8   3 102.624   8.689   1
   0  -8  -3 113.451   7.437   6
   0   8  -3 96.9188  5.4480  10
   0   8  -3 103.882   9.043   2
   0   8  -3 104.184   7.689   3
   2  -8   3 5.60107 4.09048   1
  -2  -8  -3 -1.3344  3.2904   7
   2  -8   3 6.61477 2.12029   5
  -2  -8  -3 11.4143  2.4972   9
  -2  -8  -3 12.0385  3.0805   1
   2   8   3 6.23069 2.51860   6
  -2   8  -3 7.60988 1.94572  10
  -2   8  -3 5.91654 3.59434   3
  -2   8  -3 5.66337 4.63754   2
  -4  -8  -3 12.3424  2.0710  16
   4  -8   3 16.5608  4.6664   1
  -4  -8  -3 12.7155  2.2632   9
  -4  -8  -3 7.16074 2.85889   1
  -4  -8  -3 12.0254  3.5524   7
   4  -8   3 19.8361  2.3271   5
  -4   8  -3 18.4951  2.1126  10
  -4   8  -3 11.7362  4.9022   2
  -4   8  -3 16.4362  2.0110  17
   4   8   3 17.3518  2.9671   6
  -6  -8  -3 96.3764  8.2553   7
   6  -8   3 105.210   9.678   1
  -6  -8  -3 95.0413  5.0324  15
  -6  -8  -3 95.9698  4.3222  16
  -6  -8  -3 111.174   5.457   9
  -6   8  -3 108.250   5.016  10
   6   8   3 106.730   6.374   6
  -6   8  -3 102.395   4.726  17
  -6   8  -3 98.1517  5.8690  11
  -8  -8  -3 6.45855 1.97446   9
  -8  -8  -3 2.61643 3.16167   7
  -8  -8  -3 0.60082 1.75895  15
  -8  -8  -3 0.40926 1.79860  13
  -8   8  -3 5.82203 2.89811  11
   8   8   3 0.25122 2.72604   6
  -8   8  -3 7.77425 1.88285  10
 -10  -8  -3 2.91156 1.53179  13
 -10  -8  -3 7.84126 1.80756   9
 -10  -8  -3 6.82236 1.66404  15
  10   8   3 3.63323 2.58074   6
 -12  -8  -3 5.38647 1.27016  17
 -13  -9   3 65.8840  3.2205  10
 -13  -9   3 67.1743  3.0521  15
 -13   9   3 67.5427  3.7969  11
 -13   9   3 65.6085  3.2671  15
 -13   9   3 64.7356  3.3054  17
  13   9  -3 67.7438  3.0041  13
 -13   9   3 66.5931  3.3834  10
  13   9  -3 68.0598  3.2001  16
 -11  -9   3 73.9059  3.6783  10
 -11  -9   3 63.6081  3.1861  16
 -11  -9   3 70.8578  3.5669  15
  11  -9  -3 73.2293  4.1438   9
  11   9  -3 64.7419  3.3880  13
 -11   9   3 67.0705  3.6657  10
 -11   9   3 69.7273  3.8946  17
 -11   9   3 66.8546  3.6342  15
 -11   9   3 65.1449  3.9665  11
  11   9  -3 65.2179  3.4231  16
  -9  -9   3 74.8092  4.1791  15
   9  -9  -3 87.3663  4.6945   9
   9  -9  -3 78.4496  6.0824   6
  -9  -9   3 73.9718  4.1258  10
  -9  -9   3 61.2925  6.8804   7
  -9  -9   3 72.8580  4.0306  16
   9   9  -3 76.9775  3.9293  13
  -9   9   3 78.4189  3.9744  15
  -9   9   3 78.4191  4.3630  11
   9   9  -3 79.1153  3.9133  16
  -9   9   3 80.4849  4.0620  10
  -9   9   3 81.0029  4.5729  17
  -7  -9   3 37.8833  2.8443  10
  -7  -9   3 36.9063  2.8936  15
  -7  -9   3 35.1589  5.8137   7
   7  -9  -3 38.1218  3.4757   9
   7  -9  -3 40.7039  4.1753   6
  -7   9   3 34.9129  2.6421  15
  -7   9   3 38.7522  2.9189  10
   7   9  -3 36.5263  2.9760  16
  -7   9   3 30.3844  2.8697  11
  -7   9   3 41.3554  2.9634  17
   5  -9  -3 158.878  13.526   2
   5  -9  -3 162.547   7.888   5
   5  -9  -3 183.207   9.560   6
  -5  -9   3 176.992  12.212   7
  -5  -9   3 179.628   9.320   6
   5  -9  -3 180.347  11.374   1
   5  -9  -3 182.006   8.011   9
  -5  -9   3 185.327   7.629  10
   5   9  -3 175.683   7.064  16
  -5   9   3 178.319   7.416  10
  -3  -9   3 34.3056  5.4553   1
   3  -9  -3 43.3114  3.7836   9
   3  -9  -3 37.5820  5.2213   1
  -3  -9   3 38.0523  4.0537   5
  -3  -9   3 38.2392  4.7256   6
  -3  -9   3 32.3919  6.5591   7
  -3  -9   3 40.6154  3.3931  10
   3  -9  -3 44.6453  4.6925   6
  -3   9   3 39.2812  3.0066  16
  -3   9   3 34.9787  2.9014  10
   3   9  -3 36.7188  5.6686   2
   1  -9  -3 139.718   7.066   9
   1  -9  -3 131.940   8.176   1
  -1  -9   3 139.239  12.011   7
  -1  -9   3 141.914   9.049   6
   1  -9  -3 135.993   8.330   6
  -1  -9   3 129.031   6.954   5
  -1  -9   3 134.308   9.812   1
  -1   9   3 133.677   6.462  10
   1   9  -3 125.831   9.991   2
  -1   9   3 130.126   5.798  16
   1  -9   3 153.789   7.309   5
  -1  -9  -3 146.536   8.737   1
  -1  -9  -3 149.251   7.725   9
   1  -9   3 160.834  10.802   1
  -1  -9  -3 174.284   8.653   6
   1   9   3 147.286   6.561  16
  -1   9  -3 153.559   6.623  17
  -1   9  -3 137.103  11.377   2
  -1   9  -3 151.965   6.946  10
   3  -9   3 55.9765  6.9980   1
  -3  -9  -3 47.3140  6.1931   7
  -3  -9  -3 65.5840  4.3311   9
  -3  -9  -3 53.9853  5.3385   1
  -3  -9  -3 62.9662  4.0392  16
   3   9   3 63.7735  3.8541  16
  -3   9  -3 57.1721  3.8095  10
  -3   9  -3 53.3010  7.3582   2
  -3   9  -3 61.2352  4.1762  11
  -3   9  -3 60.4204  3.7729  17
  -5  -9  -3 15.5197  4.2875   7
  -5  -9  -3 12.4350  1.7826  16
  -5  -9  -3 11.8770  2.1411   9
   5  -9   3 17.4135  5.4850   1
  -5  -9  -3 13.7844  2.3560  15
  -5   9  -3 11.0467  2.1358  12
  -5   9  -3 13.8861  2.1319  10
   5   9   3 13.8952  2.3204  12
  -5   9  -3 16.1807  1.8238  17
  -5   9  -3 20.0826  2.8206  11
  -7  -9  -3 15.4751  2.1486   9
  -7  -9  -3 14.3298  2.1273  15
  -7  -9  -3 12.2585  3.8884   7
  -7   9  -3 14.4890  2.1551  10
   7   9   3 9.96997 2.85989   6
  -7   9  -3 20.0335  2.8587  11
  -9  -9  -3 29.2725  2.2013  13
  -9  -9  -3 32.2955  2.5623  15
  -9  -9  -3 31.3433  2.7289   9
  -9   9  -3 32.9598  2.7075  10
  -9   9  -3 27.4881  3.1434  11
 -11  -9  -3 33.8325  2.1439  13
 -12 -10   3 209.585   7.198  15
 -12 -10   3 202.639   7.686  10
 -12  10   3 198.984   7.832  10
  12  10  -3 200.112   7.030  13
 -12  10   3 202.867   7.632  11
  12  10  -3 200.716   7.455  16
 -12  10   3 207.191   7.642  17
 -12  10   3 205.356   7.332  15
 -10 -10   3 222.763   8.374  16
 -10 -10   3 229.741   8.710  10
 -10 -10   3 232.437   8.157  15
  10 -10  -3 232.347   9.457   9
 -10  10   3 227.344   8.296  15
  10  10  -3 222.881   8.369  16
 -10  10   3 219.225   8.509  11
  10  10  -3 222.576   7.970  13
 -10  10   3 230.637   8.738  17
 -10  10   3 222.395   8.799  10
   8 -10  -3 353.075  13.819   9
  -8 -10   3 339.384  12.664  16
  -8 -10   3 351.909  12.011  15
  -8 -10   3 282.988  18.045   7
  -8 -10   3 353.616  12.890  10
   8 -10  -3 331.993  15.658   6
  -8  10   3 343.633  12.079  15
   8  10  -3 354.418  12.399  16
  -8  10   3 358.611  12.854  17
  -8  10   3 351.025  12.923  10
  -8  10   3 346.698  12.335  11
  -6 -10   3 153.928   6.483  10
  -6 -10   3 155.814   7.874   6
   6 -10  -3 152.571   8.540   6
  -6 -10   3 133.653  10.187   7
   6 -10  -3 143.448   6.867   9
  -6 -10   3 141.519   6.119  15
  -6  10   3 145.779   6.316  11
   6  10  -3 151.498   5.832  16
  -6  10   3 145.705   6.349  10
  -6  10   3 145.209   6.872  17
  -6  10   3 140.258   6.154  15
  -4 -10   3 293.322  10.910  15
  -4 -10   3 290.292  17.223   7
   4 -10  -3 277.331  14.552   1
  -4 -10   3 305.778  11.653  10
  -4 -10   3 311.876  14.004   6
   4 -10  -3 308.138  12.507   9
   4 -10  -3 309.386  14.295   6
  -4  10   3 296.213  10.964  15
   4  10  -3 286.890  11.944  12
  -4  10   3 304.276  12.434  12
  -4  10   3 307.881  11.658  10
   2 -10  -3 372.426  18.273   1
  -2 -10   3 411.693  19.225   1
  -2 -10   3 408.771  22.567   7
  -2 -10   3 413.433  15.688  10
   2 -10  -3 427.706  16.855   9
   2 -10  -3 401.083  18.725   6
  -2 -10   3 441.945  18.874   6
  -2  10   3 410.321  16.152  12
  -2  10   3 419.321  15.693  10
  -2  10   3 427.650  14.697  16
   2  10  -3 406.864  14.487  11
  -2  10   3 403.713  14.761  15
   2  10  -3 420.505  15.198  17
   2  10  -3 418.008  16.148  12
   0 -10  -3 284.905  14.140   1
   0 -10   3 311.304  15.326   6
   0 -10   3 306.418  15.583   1
   0 -10  -3 317.135  13.095   9
   0 -10  -3 317.043  14.272   6
   0  10   3 297.498  11.324  15
   0  10   3 313.843  11.224  16
   0  10  -3 278.429  11.349  15
   0  10  -3 297.415  11.100  11
   0  10  -3 299.357  12.580  12
   0  10   3 296.713  12.136  12
   0  10  -3 308.056  11.387  17
  -2 -10  -3 331.674  12.711  16
  -2 -10  -3 349.115  13.737   9
  -2 -10  -3 305.471  15.138   1
   2 -10   3 327.639  16.731   1
  -2 -10  -3 339.672  12.012  15
  -2  10  -3 346.289  13.566  12
  -2  10  -3 324.197  12.137  11
  -2  10  -3 341.371  12.944  10
   2  10   3 325.729  13.072  12
  -2  10  -3 329.182  12.138  15
   2  10   3 330.410  12.328  16
  -2  10  -3 336.768  12.276  17
  -4 -10  -3 48.1142  3.6506  15
  -4 -10  -3 44.0032  3.0861  16
  -4 -10  -3 44.4833  3.5227   9
  -4  10  -3 44.5038  3.4671  10
   4  10   3 47.1545  3.1484  16
   4  10   3 46.2340  3.6463  12
  -4  10  -3 50.4752  3.0664  17
  -4  10  -3 54.2923  4.0620  12
  -4  10  -3 45.2861  3.2327  15
  -4  10  -3 42.4879  3.2915  11
  -6 -10  -3 101.483   8.811   7
  -6 -10  -3 139.259   5.561  15
  -6 -10  -3 134.732   6.164   9
  -6 -10  -3 136.797   5.245  16
   6  10   3 139.801   6.112  12
   6  10   3 131.652   5.742  16
  -6  10  -3 140.147   5.817  15
  -6  10  -3 133.746   5.935  10
  -6  10  -3 122.063   5.980  11
  -6  10  -3 130.398   5.272  17
  -8 -10  -3 92.4394  4.0939  15
  -8 -10  -3 95.5502  4.6416   9
  -8  10  -3 92.2222  4.8666  11
  -8  10  -3 95.2405  4.5453  10
 -10  10  -3 107.935   4.941  11
 -11 -11   3 155.721   5.500  15
 -11 -11   3 145.280   5.856  10
 -11  11   3 159.320   5.929  11
  11  11  -3 153.136   5.500  16
 -11  11   3 144.309   6.015  10
 -11  11   3 146.942   5.690  15
   9 -11  -3 221.008   9.256   9
  -9 -11   3 230.730   7.993  15
  -9 -11   3 214.968   8.488  10
  -9 -11   3 218.248   8.263  16
   9  11  -3 224.637   8.016  16
  -9  11   3 225.367   8.372  11
  -9  11   3 213.423   8.612  10
  -9  11   3 232.778   8.203  15
   7 -11  -3 174.582   7.685   9
  -7 -11   3 172.588   6.673  15
  -7 -11   3 168.811   6.984  16
  -7 -11   3 174.422   7.049  10
   7 -11  -3 163.521   9.214   6
  -7  11   3 176.023   6.887  15
  -7  11   3 169.002   7.132  10
  -7  11   3 181.216   7.060  11
  -5 -11   3 203.474   7.847  15
  -5 -11   3 217.789   8.397  10
   5 -11  -3 201.797  10.667   6
  -5 -11   3 188.776  12.615   7
  -5 -11   3 199.458   9.886   6
   5 -11  -3 218.237   9.147   9
  -5  11   3 211.130   8.508  10
   5  11  -3 207.111   8.566  12
  -5  11   3 217.864   9.169  12
  -5  11   3 207.846   8.168  11
  -5  11   3 202.915   8.117  15
  -3 -11   3 178.725   7.454  10
   3 -11  -3 168.339   9.820   6
   3 -11  -3 182.663   8.314   9
  -3 -11   3 166.741  11.624   7
  -3 -11   3 166.679   7.047  15
  -3 -11   3 172.546   9.236   6
  -3  11   3 173.085   7.954  12
  -3  11   3 182.725   7.703  10
   3  11  -3 172.025   7.617  12
  -3  11   3 169.837   7.445  15
   1 -11  -3 309.052  11.924  10
  -1 -11   3 297.521  14.431   6
   1 -11  -3 285.743  14.054   6
  -1 -11   3 298.535  11.761  10
   1 -11  -3 308.255  12.853   9
   1  11  -3 298.561  12.043  12
  -1  11   3 293.880  11.127  15
  -1  11   3 295.400  11.956  12
   1  11  -3 290.473  10.791  11
   1  11  -3 298.942  11.199  17
  -1  11   3 305.032  10.678  16
  -1 -11  -3 257.777   9.655  15
  -1 -11  -3 263.523  11.046   9
  -1  11  -3 249.450  10.838  12
   1  11   3 260.645   9.623  16
  -1  11  -3 259.462   9.818  17
  -1  11  -3 265.845   9.686  11
   1  11   3 261.350  10.509  12
  -1  11  -3 260.367   9.994  15
  -3 -11  -3 75.6911  4.1218  15
  -3 -11  -3 72.8249  4.2902   9
  -3 -11  -3 72.6153  3.9599  16
  -3  11  -3 70.7962  4.3668  10
   3  11   3 74.5257  3.6962  16
  -3  11  -3 65.7389  4.1161  11
  -3  11  -3 76.4769  4.7301  15
  -3  11  -3 73.7654  4.8823  12
  -3  11  -3 76.3764  3.6964  17
   3  11   3 72.0463  4.2952  12
  -5 -11  -3 127.129   5.234  16
  -5 -11  -3 125.605   5.318  15
  -5  11  -3 123.031   5.632  11
  -5  11  -3 134.025   5.815  15
   5  11   3 121.570   5.361  16
   5  11   3 126.557   5.804  12
  -5  11  -3 121.962   5.814  10
  -5  11  -3 132.306   5.205  17
  -5  11  -3 138.186   6.152  12
  -7 -11  -3 76.8776  3.5646  15
  -7  11  -3 77.0677  4.0823  11
   7  11   3 73.8351  3.6503  16
  -7  11  -3 74.9502  4.0225  10
  -9 -11  -3 82.5648  3.3608  15
  -9  11  -3 85.3976  3.9623  11
   9  11   3 81.7075  3.6682  16
 -10 -12   3 23.3548  1.7705  10
 -10 -12   3 28.4996  1.8686  15
 -10  12   3 26.5449  2.1007  11
 -10  12   3 26.4395  1.9533  15
 -10  12   3 25.6454  2.1519  17
  -8 -12   3 33.1561  2.3021  10
  -8 -12   3 33.8941  2.3452  16
  -8 -12   3 34.4088  2.4261  15
  -8  12   3 36.5783  2.9722  17
  -8  12   3 36.3765  2.8718  11
  -8  12   3 38.2406  2.9038  15
  -8  12   3 29.6919  2.4855  10
  -6 -12   3 30.1056  2.2097  15
  -6 -12   3 25.7892  2.1778  10
  -6  12   3 28.5705  2.5451  15
  -6  12   3 33.1678  2.6334  11
  -6  12   3 28.4183  2.6244  17
  -6  12   3 24.9791  2.5346  10
  -4 -12   3 69.0329  3.7326  10
  -4 -12   3 64.2262  3.7030  15
  -4 -12   3 68.4358  4.8711   6
   4 -12  -3 55.3876  5.3660   6
  -4  12   3 62.1590  4.2740  12
  -4  12   3 70.2981  4.4011  15
   4  12  -3 65.2555  3.8713  12
  -2 -12   3 18.1861  3.5373   6
  -2 -12   3 24.0567  2.5520  15
   2 -12  -3 15.0064  3.8154   6
   2 -12  -3 13.7489  2.7576  10
  -2 -12   3 20.2139  2.3358  10
   2  12  -3 12.9774  2.0377  12
  -2  12   3 15.6144  2.4113  15
   2  12  -3 19.2066  2.0459  17
  -2  12   3 14.9481  2.2154  12
   0 -12  -3 51.1958  3.5655  15
   0 -12   3 51.1967  5.1227   6
   0 -12   3 46.8087  3.6964  10
   0  12   3 42.0149  3.5398  12
   0  12  -3 48.5195  3.2206  11
   0  12  -3 44.8676  3.6739  12
   0  12  -3 46.5946  3.0632  17
  -2 -12  -3 44.8800  3.1395  16
  -2 -12  -3 49.8004  3.2851  15
   2 -12   3 48.8213  3.9921  10
  -2  12  -3 47.2149  3.1938  11
  -2  12  -3 47.4141  3.1671  15
  -2  12  -3 45.0126  2.8202  17
  -2  12  -3 44.4970  3.8009  12
   2  12   3 45.6460  3.4026  12
   2  12   3 47.1583  2.6001  16
  -4 -12  -3 26.4731  2.1708  15
  -4 -12  -3 22.5406  1.9485  16
   4  12   3 26.3206  2.0577  16
  -4  12  -3 22.0633  1.7062  17
  -4  12  -3 22.1369  2.4832  15
  -4  12  -3 20.7707  2.1197  11
  -4  12  -3 23.0740  2.4881  12
   4  12   3 21.6236  2.1075  12
  -6 -12  -3 4.94980 1.44418  15
   6  12   3 5.01770 1.42583  12
  -6  12  -3 5.23936 1.53615  11
   6  12   3 7.07393 1.27298  16
  -6  12  -3 3.32443 1.75315  10
  -8 -12  -3 13.7443  1.2792  15
   8  12   3 12.5558  1.2198  16
  -8  12  -3 13.2632  1.6025  11
  -9 -13   3 24.1060  1.5946  15
  -9  13   3 21.4026  1.7454  11
  -9  13   3 22.4612  1.7544  15
  -9  13   3 17.0509  1.3932  17
  -7 -13   3 13.1375  1.4438  15
  -7 -13   3 12.2948  1.3689  10
  -7 -13   3 9.54227 1.43556  16
  -7  13   3 14.0086  1.8871  15
  -7  13   3 12.6071  1.8131  11
  -7  13   3 9.72272 1.64964  17
  -5 -13   3 42.1625  2.6132  15
  -5 -13   3 40.4205  2.4670  10
   5 -13  -3 30.1800  2.9156  10
  -5  13   3 41.8232  3.1775  15
   5  13  -3 32.8906  2.6052  12
  -5  13   3 40.1969  3.1444  17
  -5  13   3 36.2049  3.1203  12
  -3 -13   3 11.4855  1.8317  15
  -3 -13   3 14.8228  1.7827  10
   3  13  -3 9.21935 1.66841  12
  -3  13   3 12.9372  1.9096  12
   1 -13  -3 10.1709  2.0223  15
  -1 -13   3 13.7522  2.1142  15
  -1 -13   3 15.1298  1.9759  10
   1  13  -3 13.2913  1.6045  17
  -1  13   3 10.4356  1.8131  12
   1  13  -3 7.72548 1.64111  12
   1 -13   3 8.33979 2.00071  10
  -1 -13  -3 4.60087 1.68509  16
  -1 -13  -3 6.40018 1.72463  15
  -1  13  -3 11.6231  1.6140  11
  -1  13  -3 7.89876 1.30425  17
   1  13   3 6.10299 1.59654  12
  -1  13  -3 3.43705 1.60614  12
  -3 -13  -3 7.42710 1.53937  15
  -3 -13  -3 7.80516 1.47303  16
   3 -13   3 5.25368 2.14556  10
  -3  13  -3 8.55207 1.19667  17
  -3  13  -3 6.95229 1.69738  12
   3  13   3 4.61576 1.48779  12
  -3  13  -3 9.04126 1.56767  11
   5 -13   3 21.7760  2.3523  10
  -5 -13  -3 20.4207  1.6107  15
  -5  13  -3 19.2129  1.6964  11
   5  13   3 20.3801  1.6464  12
  -5  13  -3 17.6668  1.8480  12
  -7  13  -3 6.96340 1.22619  11
  -6 -14   3 118.609   4.165  15
  -6 -14   3 116.642   4.400  16
  -6  14   3 103.270   4.419  17
  -4 -14   3 123.754   4.493  15
  -4 -14   3 111.982   4.732  10
  -4  14   3 125.673   5.018  12
   4  14  -3 115.469   4.837  12
  -2 -14   3 67.1201  3.0311  15
   2 -14  -3 68.0105  3.0944  15
  -2 -14   3 64.7444  3.1134  10
   2  14  -3 60.3649  2.9838  17
  -2  14   3 64.6430  3.2565  12
   2  14  -3 60.9986  3.1286  12
   0 -14   3 34.8262  2.3967  10
   0 -14  -3 33.3104  2.2700  15
   0 -14  -3 39.8738  2.4236  16
   0 -14   3 41.7674  2.4700  15
   0  14   3 38.2384  2.4323  12
   0  14  -3 34.1956  2.3604  12
   0  14  -3 34.4866  2.0937  17
  -2 -14  -3 94.9374  3.8315  15
  -2 -14  -3 100.722   4.042  16
   2 -14   3 101.481   4.079  15
  -2  14  -3 99.5102  3.8840  11
  -2  14  -3 102.432   4.336  12
   2  14   3 97.7870  4.2529  12
  -2  14  -3 99.9551  3.8850  17
  -4 -14  -3 61.9528  2.7108  15
  -4  14  -3 67.9480  3.1565  12
   4  14   3 67.2040  2.9943  12
  -4  14  -3 69.4597  2.8454  11
 -18   0   4 143.982   5.365  15
 -18   0   4 148.884   5.543  17
 -18   0   4 145.581   5.813  14
 -16   0   4 81.8567  4.3864  10
  16   0  -4 79.1407  4.8941   8
 -16   0   4 78.0896  4.3805  17
 -16   0   4 82.4030  4.3588  15
 -16   0   4 88.6714  4.5341  14
 -16   0   4 72.9282  4.3898   9
 -14   0   4 732.600  29.530   9
 -14   0   4 766.497  28.481  14
  14   0  -4 776.126  32.794   8
 -14   0   4 775.319  27.316  10
 -14   0   4 757.335  25.392  15
 -14   0   4 756.956  26.904  17
  14   0  -4 735.994  32.237   6
 -12   0   4 1200.26   41.89  10
 -12   0   4 1231.06   45.17   9
  12   0  -4 1114.80   50.63   8
 -12   0   4 1199.77   41.35  17
  12   0  -4 1196.16   49.39   6
  10   0  -4 1611.00   79.24   2
  10   0  -4 1709.54   55.77   5
 -10   0   4 1662.28   62.52   9
  10   0  -4 1796.68   70.23   8
 -10   0   4 1644.97   79.69   4
  10   0  -4 1750.42   67.29   6
 -10   0   4 1619.54   58.36  10
  10   0  -4 1618.54   64.91   3
  -8   0   4 747.750  36.378   4
   8   0  -4 725.341  31.581   8
   8   0  -4 768.581  36.947   2
   8   0  -4 726.093  30.566   6
   8   0  -4 757.816  25.363   5
   8   0  -4 742.529  30.232   3
   6   0  -4 1263.68   42.25   5
   6   0  -4 1271.30   53.48   8
  -6   0   4 1215.00   50.82   6
   6   0  -4 1335.68   50.13   3
   6   0  -4 1274.75   50.99   6
  -6   0   4 1312.52   58.91   4
   6   0  -4 1355.33   61.23   2
   4   0  -4 3280.57  144.69   2
  -4   0   4 3218.67  138.75   4
   4   0  -4 3159.44  118.43   3
   4   0  -4 3034.02  116.01   1
   4   0  -4 3069.20  101.00   5
  -4   0   4 3107.54  101.21   5
   2   0  -4 8732.92  391.09   7
  -2   0   4 9049.45  393.21   4
  -2   0   4 8855.92  287.64   5
   2   0  -4 9334.14  409.26   2
   2   0  -4 8936.35  330.42   1
   2   0  -4 9157.49  335.24   3
   0   0  -4 4104.77  153.57   1
   0   0  -4 4132.82  181.67   7
   0   0   4 4144.87  182.60   4
   0   0  -4 4235.43  191.15   2
   0   0  -4 4230.20  156.59   3
   0   0   4 4114.90  133.08   5
   2   0   4 3885.44  168.98   4
  -2   0  -4 3979.52  143.35   3
  -2   0  -4 3901.49  142.00   1
  -2   0  -4 3975.49  175.01   2
  -2   0  -4 3830.18  167.97   7
  -2   0  -4 3457.03  157.23   8
  -4   0  -4 1464.19   65.27   7
   4   0   4 1478.75   66.24   4
  -4   0  -4 1479.51   55.28   1
  -4   0  -4 1380.66   60.43   8
   6   0   4 508.017  25.808   4
  -6   0  -4 460.858  22.159   8
  -6   0  -4 467.686  19.011   9
  -6   0  -4 503.742  24.093   7
  -8   0  -4 2104.61   77.78   9
  -8   0  -4 2083.97   86.98   8
  -8   0  -4 2073.84   93.82   7
 -10   0  -4 865.154  35.842   8
 -10   0  -4 858.817  28.883  17
 -10   0  -4 837.539  28.205  13
 -10   0  -4 831.302  32.260   9
 -10   0  -4 803.864  31.053  14
 -12   0  -4 638.685  28.337   8
 -12   0  -4 665.078  25.680   9
 -12   0  -4 678.287  24.678  14
 -12   0  -4 673.631  22.098  13
 -14   0  -4 84.7289  4.2917  14
 -17  -1   4 75.8116  3.5639  15
 -17  -1   4 74.1455  3.7210  17
 -17  -1   4 70.7780  3.7409  14
 -17  -1   4 73.9944  3.6966  10
 -17   1   4 72.0271  3.8277  10
 -17   1   4 74.9828  3.7691  15
 -17   1   4 77.1539  3.8741  17
 -17   1   4 74.0578  3.9423  14
 -15  -1   4 140.660   6.356  15
  15  -1  -4 130.586   9.041   6
 -15  -1   4 148.509   6.661  17
 -15  -1   4 148.357   6.706  14
 -15  -1   4 150.341   6.565  10
  15  -1  -4 135.128   7.870   8
 -15   1   4 149.463   6.458  10
 -15   1   4 143.049   6.154  15
 -15   1   4 140.551   7.212  14
  15   1  -4 140.855   7.484   8
  15   1  -4 138.158   8.268   6
 -15   1   4 134.605   7.228   9
 -15   1   4 142.757   6.386  17
  13  -1  -4 457.413  21.385   6
 -13  -1   4 450.217  17.158  10
 -13  -1   4 457.534  18.102  14
  13  -1  -4 445.102  20.914   8
 -13  -1   4 449.559  16.065  15
  13   1  -4 458.944  20.838   6
 -13   1   4 447.914  15.803  15
 -13   1   4 502.578  18.759   9
  13   1  -4 462.409  20.599   8
 -13   1   4 423.338  18.354  14
 -13   1   4 467.954  16.975  10
 -13   1   4 467.935  16.730  17
  11  -1  -4 894.395  34.511   8
  11  -1  -4 822.129  27.857   5
  11  -1  -4 725.739  32.469   3
  11  -1  -4 887.523  33.782   6
 -11  -1   4 805.370  28.589  10
  11  -1  -4 731.715  39.578   2
  11   1  -4 779.442  34.404   6
  11   1  -4 756.023  39.913   2
 -11   1   4 784.750  28.360  10
  11   1  -4 743.655  28.643   5
  11   1  -4 769.784  34.817   8
 -11   1   4 856.935  30.622   9
   9  -1  -4 558.436  23.960   3
   9  -1  -4 550.618  23.930   6
   9  -1  -4 552.393  29.133   2
   9  -1  -4 574.738  19.963   5
  -9  -1   4 574.819  30.359   4
   9  -1  -4 579.930  24.639   8
   9   1  -4 601.885  24.824   6
   9   1  -4 575.273  29.577   2
   9   1  -4 586.859  25.219   8
   9   1  -4 605.485  20.709   5
  -9   1   4 562.093  29.895   4
  -9   1   4 556.296  21.976   9
   9   1  -4 553.296  24.052   3
  -7  -1   4 660.926  31.298   4
   7  -1  -4 649.936  21.712   5
   7  -1  -4 599.594  26.086   6
   7  -1  -4 612.203  26.964   8
   7  -1  -4 652.657  31.888   2
   7  -1  -4 639.696  26.149   3
   7   1  -4 639.237  26.282   3
   7   1  -4 631.372  27.197   8
   7   1  -4 600.618  26.170   6
   7   1  -4 678.659  32.395   2
  -7   1   4 645.516  31.142   4
   7   1  -4 654.042  21.899   5
   5  -1  -4 903.917  40.681   8
  -5  -1   4 995.221  44.545   7
   5  -1  -4 1010.60   38.61   3
   5  -1  -4 1023.27   47.07   2
   5  -1  -4 1012.34   32.37   5
  -5  -1   4 1021.72   45.14   4
  -5  -1   4 972.426  32.590   5
   5  -1  -4 915.071  38.869   6
   5  -1  -4 1024.42   37.16   1
  -5   1   4 1022.16   45.12   4
   5   1  -4 1055.79   47.58   2
   5   1  -4 903.252  40.745   8
   5   1  -4 908.863  38.793   6
  -5   1   4 942.739  39.003   6
   5   1  -4 986.860  37.008   1
   5   1  -4 973.140  32.270   5
   5   1  -4 1028.40   38.89   3
   3  -1  -4 3557.58  131.61   3
   3  -1  -4 3609.25  160.69   2
   3  -1  -4 3461.28  129.39   1
   3  -1  -4 3387.19  112.36   5
  -3  -1   4 3502.78  112.67   5
  -3  -1   4 3527.91  154.09   4
   3   1  -4 3312.38  153.11   7
   3   1  -4 3541.91  132.05   3
   3   1  -4 3627.53  161.30   2
   3   1  -4 3490.33  129.31   1
  -3   1   4 3458.29  112.56   5
  -3   1   4 3584.88  154.24   4
   1  -1  -4 2759.55  104.10   1
   1  -1  -4 2869.08  129.45   2
   1  -1  -4 2686.51  122.89   7
   1  -1  -4 2844.93  105.97   3
  -1  -1   4 2841.40  123.69   4
  -1  -1   4 2804.35   90.25   5
  -1   1   4 2857.62  123.85   4
   1   1  -4 2806.56  130.76   2
   1   1  -4 2802.97  123.18   7
  -1   1   4 2796.80   90.21   5
   1   1  -4 2768.31  107.07   3
   1   1  -4 2850.82  104.14   1
  -1  -1  -4 2651.69  101.04   1
   1  -1   4 2751.90  119.94   4
  -1  -1  -4 2666.04  119.38   7
   1   1   4 2760.20   87.20   5
  -1   1  -4 2790.55  102.87   3
  -1   1  -4 2744.17  101.05   1
  -1   1  -4 2658.04  119.37   7
   1   1   4 2654.14  120.10   4
  -1   1  -4 2780.12  125.59   2
  -3  -1  -4 717.012  27.758   1
   3  -1   4 724.519  32.901   4
  -3  -1  -4 653.906  29.567   8
  -3  -1  -4 699.702  32.686   7
  -3   1  -4 707.931  33.649   2
   3   1   4 692.635  22.847   5
  -3   1  -4 694.510  27.571   1
   3   1   4 731.564  33.483   4
  -3   1  -4 718.684  27.622   3
  -3   1  -4 709.329  32.546   7
  -3   1  -4 645.651  29.550   8
  -5  -1  -4 821.025  31.888   1
  -5  -1  -4 730.978  30.645   9
  -5  -1  -4 814.640  37.722   7
   5  -1   4 818.825  38.218   4
  -5  -1  -4 781.425  34.502   8
   5   1   4 849.303  39.686   4
   5   1   4 792.813  26.201   5
  -5   1  -4 826.667  31.946   1
  -5   1  -4 774.341  34.553   8
  -5   1  -4 819.037  37.365   7
  -7  -1  -4 612.246  27.150   8
   7  -1   4 596.217  30.840   4
  -7  -1  -4 557.109  23.672   9
  -7  -1  -4 625.697  29.928   7
  -7   1  -4 609.922  27.030   8
   7   1   4 639.319  20.472   5
  -7   1  -4 616.790  29.385   7
  -7   1  -4 593.178  23.347   9
  -9  -1  -4 561.799  22.862   9
  -9  -1  -4 568.937  20.256  17
  -9  -1  -4 587.473  29.439   7
  -9  -1  -4 593.908  25.430   8
  -9   1  -4 595.884  25.448   8
   9   1   4 564.903  20.383   5
  -9   1  -4 587.110  22.651   9
  -9   1  -4 587.757  28.864   7
 -11  -1  -4 462.157  17.906  14
 -11  -1  -4 466.069  20.678   8
 -11  -1  -4 479.711  16.316  13
 -11  -1  -4 475.378  18.739   9
 -11  -1  -4 478.602  16.502  17
 -11   1  -4 478.281  18.751   9
 -11   1  -4 470.639  20.741   8
 -11   1  -4 457.508  18.213  14
 -13  -1  -4 126.474   6.993   8
 -13  -1  -4 145.242   5.684  13
 -13  -1  -4 141.212   6.576   9
 -13  -1  -4 154.939   6.467  14
 -13   1  -4 143.384   6.786   9
 -13   1  -4 156.504   6.698  14
 -15  -1  -4 50.8314  2.8063  14
 -15   1  -4 47.4771  2.7659  14
 -18  -2   4 3.21127 1.11752  17
 -18  -2   4 0.55025 1.04128  15
 -18   2   4 2.55934 1.25692  14
 -18   2   4 1.90043 1.37900  15
 -18   2   4 2.44449 1.06291  17
 -16  -2   4 0.94126 1.73599  17
 -16  -2   4 5.41260 1.68805  14
 -16  -2   4 1.40057 1.59944  10
 -16  -2   4 4.55770 1.79164  15
 -16   2   4 2.45667 2.32713  14
 -16   2   4 2.96255 1.78011  10
 -16   2   4 6.54389 1.80234  17
 -16   2   4 -0.4318  2.1618   9
 -16   2   4 2.78381 1.89404  15
 -14  -2   4 1.30894 2.08404  10
 -14  -2   4 -0.8488  2.2447  15
  14  -2  -4 1.21974 4.54505   6
  14  -2  -4 -0.3893  2.6342   8
 -14  -2   4 -1.8005  2.1144  14
 -14   2   4 0.78286 2.86366  14
  14   2  -4 -1.4947  1.9518   8
 -14   2   4 -0.3453  1.6748  10
 -14   2   4 2.71612 1.93686  15
 -14   2   4 1.83597 2.36659   9
  14   2  -4 4.20525 3.04870   6
 -14   2   4 -2.3438  1.5709  17
  12  -2  -4 23.3204  4.6497   6
  12  -2  -4 10.0938  3.7828   2
 -12  -2   4 22.6103  2.6604  10
  12  -2  -4 25.9830  3.1730   8
  12   2  -4 19.7933  3.8820   6
  12   2  -4 23.3373  3.1231   8
 -12   2   4 21.1708  2.1787  17
 -12   2   4 21.6025  2.2420  10
 -12   2   4 26.1741  2.8180   9
  10  -2  -4 0.89065 2.52164   3
 -10  -2   4 1.55160 5.90475   4
  10  -2  -4 5.04526 1.95415   8
  10  -2  -4 4.15733 3.02205   6
  10  -2  -4 5.71742 2.82147   2
  10  -2  -4 2.42042 2.13065   5
 -10  -2   4 6.25411 2.04065  10
 -10   2   4 5.96317 1.68909  10
  10   2  -4 4.46896 2.98553   8
  10   2  -4 9.43243 4.62315   6
  10   2  -4 -0.8186  3.3049   5
 -10   2   4 4.90626 5.38457   4
  10   2  -4 3.72088 3.42875   2
 -10   2   4 6.68922 1.82822   9
   8  -2  -4 42.2338  3.6884   8
   8  -2  -4 43.1426  5.2699   2
   8  -2  -4 37.5886  4.1035   3
   8  -2  -4 42.8883  3.2091   5
   8  -2  -4 40.5008  3.8477   6
  -8  -2   4 40.2364  6.1984   4
  -8  -2   4 40.5524  5.7532   7
   8   2  -4 47.2023  5.7713   2
   8   2  -4 43.1248  3.9033   5
  -8   2   4 41.6290  3.4461   9
   8   2  -4 49.1129  4.9882   8
  -8   2   4 38.7407  5.7338   4
   8   2  -4 48.9425  5.1298   3
   8   2  -4 46.2622  4.5010   6
  -6  -2   4 7.33122 2.92231   4
   6  -2  -4 1.93440 1.41096   8
   6  -2  -4 4.52921 2.71706   2
   6  -2  -4 2.42405 2.43879   3
  -6  -2   4 1.02520 3.12100   6
   6  -2  -4 3.33537 1.73193   5
   6  -2  -4 3.29094 2.13471   6
  -6  -2   4 2.58224 3.53693   7
  -6   2   4 -0.1626  2.4906   4
   6   2  -4 4.14034 2.72213   3
   6   2  -4 7.27141 3.70893   2
   6   2  -4 4.32645 1.95157   8
   6   2  -4 6.24726 1.90974   5
   6   2  -4 5.07539 2.22880   6
  -4  -2   4 47.6977  4.8141   4
   4  -2  -4 38.5477  4.2582   3
   4  -2  -4 46.8767  3.9143   1
   4  -2  -4 42.9837  3.8161   6
  -4  -2   4 46.2957  4.5782   7
  -4  -2   4 46.7381  4.8067   6
   4  -2  -4 44.8368  3.1297   5
   4  -2  -4 43.2698  5.1488   2
  -4  -2   4 46.4556  3.5594   5
  -4   2   4 46.4002  3.7530   6
   4   2  -4 47.7855  3.7096   1
  -4   2   4 46.4308  4.8234   4
   4   2  -4 46.4159  6.0004   2
  -4   2   4 46.0171  3.4943   5
   4   2  -4 49.9189  5.1869   3
   2  -2  -4 22.1288  4.0941   2
   2  -2  -4 27.5754  2.9872   1
   2  -2  -4 24.0386  2.0095   5
   2  -2  -4 25.3607  3.8260   3
  -2  -2   4 28.6129  3.3271   4
   2   2  -4 33.8591  6.1394   2
  -2   2   4 26.7238  3.5381   4
   2   2  -4 26.7464  4.9132   3
  -2   2   4 23.5800  2.3429   5
   2   2  -4 26.8573  2.7685   1
   2   2  -4 29.7654  3.6908   7
   0  -2   4 7.57307 2.31639   5
   0  -2  -4 3.96160 2.04018   7
   0  -2  -4 8.91653 2.97040   2
   0  -2  -4 5.80287 2.29864   1
   0  -2  -4 4.16316 2.39569   3
   0  -2   4 2.51152 1.95763   4
   0   2   4 4.49523 1.62602   5
   0   2  -4 5.33177 2.09871   1
   0   2   4 1.22350 2.19801   4
   0   2  -4 2.96016 2.46140   7
   0   2  -4 5.39064 4.03725   2
   0   2  -4 7.10140 3.70584   3
  -2  -2  -4 31.2274  3.6062   1
  -2  -2  -4 23.5864  2.3535   8
  -2  -2  -4 19.0904  3.4267   7
   2  -2   4 26.8644  3.4487   4
  -2   2  -4 24.2886  3.0465   1
   2   2   4 28.3907  2.1798   5
   2   2   4 21.7866  3.9716   4
  -2   2  -4 28.4851  3.5529   7
  -2   2  -4 32.7346  4.5027   2
  -2   2  -4 30.5609  3.7188   3
  -4  -2  -4 9.10791 2.25295   8
  -4  -2  -4 14.2965  3.5649   7
   4  -2   4 11.1324  3.1651   4
  -4  -2  -4 14.7460  2.7992   1
  -4   2  -4 13.7333  2.6327   8
  -4   2  -4 13.6836  2.6062   3
   4   2   4 12.0359  1.7593   5
  -4   2  -4 15.3710  2.9000   1
   4   2   4 9.76625 4.20608   4
  -4   2  -4 7.76425 2.88842   7
  -4   2  -4 11.8042  2.8327   2
  -6  -2  -4 2.26039 2.96431   7
  -6  -2  -4 -1.7031  1.9069   9
  -6  -2  -4 -2.2744  2.7357   8
   6  -2   4 2.52357 3.03359   4
   6   2   4 2.11642 1.72131   5
  -6   2  -4 1.19654 3.12415   8
  -6   2  -4 -1.5421  2.4284   7
   6   2   4 -0.6745  4.1954   4
  -8  -2  -4 -0.0395  3.5707   7
  -8  -2  -4 -0.9189  1.9486   9
  -8  -2  -4 -0.6117  2.0649   8
  -8   2  -4 2.34199 1.66587   9
   8   2   4 1.92192 2.54354   5
  -8   2  -4 0.87399 2.22991   8
  -8   2  -4 -0.1755  2.9378   7
 -10  -2  -4 9.10213 4.81008   7
 -10  -2  -4 13.6376  2.4173   8
 -10  -2  -4 16.7034  2.4789   9
 -10  -2  -4 14.4684  2.2593  14
 -10  -2  -4 13.9445  2.5729  13
 -10  -2  -4 14.7097  1.6414  17
 -10   2  -4 15.6621  2.3753   9
 -10   2  -4 14.9853  2.9840  14
 -10   2  -4 13.5586  2.5791   8
 -12  -2  -4 3.03927 1.71823   8
 -12  -2  -4 7.18191 1.80506  13
 -12  -2  -4 3.89167 1.84126   9
 -12  -2  -4 2.28011 1.75237  14
 -12  -2  -4 3.62362 1.23510  17
 -12   2  -4 1.77328 2.02463   8
 -12   2  -4 2.51021 2.34593  14
 -12   2  -4 1.04303 1.95200   9
 -14  -2  -4 2.81819 1.31821  13
 -14  -2  -4 2.96661 1.45994  14
 -14   2  -4 5.09278 1.75885  14
 -17  -3   4 100.803   4.015  15
 -17  -3   4 94.7034  4.2475  10
 -17  -3   4 103.684   4.301  17
 -17   3   4 98.7113  4.3487  15
 -17   3   4 103.059   4.349  17
 -17   3   4 95.4312  4.5637  10
 -17   3   4 103.044   4.942  14
 -15  -3   4 147.047   6.446  10
 -15  -3   4 158.266   6.267  15
 -15   3   4 152.265   6.466  10
 -15   3   4 155.510   6.285  17
 -15   3   4 146.512   7.383  14
  15   3  -4 160.415   6.012  13
 -15   3   4 157.472   6.159  15
  15   3  -4 138.181   7.368   8
  15   3  -4 138.501   7.760   6
 -15   3   4 152.571   7.376   9
  13  -3  -4 122.740   6.573   8
 -13  -3   4 115.529   5.722  10
 -13  -3   4 103.410   5.559  15
  13  -3  -4 120.807   7.674   6
 -13   3   4 105.928   5.940   9
 -13   3   4 112.116   5.098  15
 -13   3   4 110.990   6.209  14
 -13   3   4 114.995   5.292  10
 -13   3   4 115.254   5.307  17
  13   3  -4 115.658   6.931   6
 -13   3   4 113.126   5.669  11
  13   3  -4 115.135   6.373   8
  13   3  -4 100.171   5.537  13
 -11  -3   4 274.579  11.344  10
  11  -3  -4 285.827  13.382   6
  11  -3  -4 291.741  12.907   8
  11  -3  -4 262.244  16.612   2
 -11  -3   4 273.741  10.492  16
  11  -3  -4 276.776  10.943   5
 -11   3   4 287.414  11.742   9
 -11   3   4 282.658  10.843  10
  11   3  -4 291.661  13.581   6
  11   3  -4 299.324  13.374   8
   9  -3  -4 454.342  20.372   3
  -9  -3   4 501.895  24.258   7
   9  -3  -4 476.531  16.648   5
  -9  -3   4 444.986  17.608  10
  -9  -3   4 455.121  26.939   4
   9  -3  -4 482.251  20.295   8
   9  -3  -4 486.137  20.065   6
   9  -3  -4 457.922  24.772   2
  -9   3   4 468.709  17.077  10
   9   3  -4 461.113  20.930   6
   9   3  -4 475.349  21.083   8
  -9   3   4 486.667  18.387   9
   9   3  -4 489.801  25.607   2
  -9   3   4 423.596  25.944   4
   9   3  -4 471.412  21.001   3
   7  -3  -4 1290.61   41.30   5
   7  -3  -4 1278.03   59.86   2
   7  -3  -4 1245.49   51.87   8
  -7  -3   4 1283.46   58.54   7
   7  -3  -4 1217.76   49.67   6
  -7  -3   4 1237.71   58.08   4
   7  -3  -4 1239.44   49.02   3
   7   3  -4 1272.30   50.14   6
   7   3  -4 1277.56   60.58   2
  -7   3   4 1226.12   57.90   4
  -7   3   4 1196.36   46.65   9
   7   3  -4 1248.49   52.43   8
   7   3  -4 1260.42   49.56   3
   5  -3  -4 660.469  31.774   2
  -5  -3   4 624.554  21.747   5
   5  -3  -4 620.612  25.680   6
   5  -3  -4 625.763  21.333   5
  -5  -3   4 650.812  30.112   4
   5  -3  -4 651.004  26.053   3
   5  -3  -4 593.152  26.454   8
  -5  -3   4 650.911  30.360   7
   5  -3  -4 651.067  24.891   1
  -5  -3   4 594.042  26.276   6
   5   3  -4 616.081  26.695   8
   5   3  -4 623.746  25.361   6
   5   3  -4 630.590  26.659   3
  -5   3   4 630.664  30.020   4
   5   3  -4 646.215  24.679   1
   5   3  -4 636.721  32.691   2
  -3  -3   4 909.321  42.178   7
   3  -3  -4 957.467  36.672   3
   3  -3  -4 897.024  30.483   5
   3  -3  -4 920.876  35.697   1
   3  -3  -4 992.436  44.781   2
   3  -3  -4 853.303  36.650   6
  -3  -3   4 943.491  42.039   4
   3   3  -4 927.082  35.415   1
  -3   3   4 947.267  42.304   4
   3   3  -4 966.174  46.104   2
   3   3  -4 972.944  37.814   3
  -3   3   4 896.235  30.744   5
  -3   3   4 835.453  36.912   6
   1  -3  -4 690.662  26.905   1
  -1  -3   4 709.317  22.980   5
   1  -3  -4 675.635  27.061   3
  -1  -3   4 680.385  30.862   4
   1  -3  -4 647.867  32.847   2
   1  -3  -4 662.100  30.807   7
   1   3  -4 683.100  28.746   3
  -1   3   4 619.114  27.255   6
  -1   3   4 650.909  22.679   5
   1   3  -4 678.168  26.468   1
   1   3  -4 689.393  35.021   2
  -1   3   4 671.548  31.272   4
   1   3  -4 678.213  31.405   7
   1  -3   4 818.772  36.127   4
  -1  -3  -4 801.220  36.590   7
  -1  -3  -4 707.732  32.992   8
  -1  -3  -4 839.827  31.538   1
   1   3   4 736.048  31.867   6
  -1   3  -4 823.387  39.743   2
   1   3   4 802.563  26.463   5
   1   3   4 813.898  36.936   4
  -1   3  -4 806.681  32.516   3
  -1   3  -4 778.044  36.347   7
  -1   3  -4 787.707  30.982   1
  -3  -3  -4 883.300  39.426   8
   3  -3   4 963.155  42.929   4
  -3  -3  -4 945.858  37.034   1
  -3  -3  -4 978.832  43.775   7
   3   3   4 969.925  44.847   4
  -3   3  -4 950.716  45.482   2
   3   3   4 965.532  31.242   5
  -3   3  -4 948.357  37.279   3
  -3   3  -4 931.534  42.939   7
  -3   3  -4 880.146  39.566   8
  -3   3  -4 925.197  36.653   1
  -5  -3  -4 779.923  31.908   1
  -5  -3  -4 834.618  38.604   7
  -5  -3  -4 777.621  30.505   9
  -5  -3  -4 776.220  34.596   8
   5  -3   4 817.848  37.464   4
  -5   3  -4 766.755  35.268   8
   5   3   4 825.020  27.013   5
  -5   3  -4 821.539  32.237   1
  -5   3  -4 839.070  39.029   2
  -5   3  -4 832.110  37.332   7
   5   3   4 705.839  39.596   4
  -7  -3  -4 533.591  23.430   8
  -7  -3  -4 552.247  27.620   7
  -7  -3  -4 518.010  20.450   9
  -7   3  -4 516.935  23.353   8
   7   3   4 527.876  18.730   5
   7   3   4 463.946  26.950   4
  -9  -3  -4 261.735  11.723   8
  -9  -3  -4 248.525   9.199  17
  -9  -3  -4 256.082  10.547   9
  -9  -3  -4 221.653   9.901  14
  -9  -3  -4 221.801  15.309   7
  -9  -3  -4 228.993   9.483  13
 -11  -3  -4 68.5407  3.3677  17
 -11  -3  -4 69.5619  4.5303   8
 -11  -3  -4 75.6109  4.2961   9
 -11  -3  -4 56.0094  7.1688   7
 -11  -3  -4 64.2105  4.1025  14
 -11  -3  -4 72.1354  4.0040  13
 -13  -3  -4 134.456   6.188   9
 -13  -3  -4 143.516   5.516  13
 -13  -3  -4 145.058   6.105  14
 -13  -3  -4 139.970   5.301  17
 -15  -3  -4 117.849   4.675  14
 -15  -3  -4 108.176   4.109  13
 -16  -4   4 297.262  11.414  10
 -16  -4   4 307.292  10.653  15
 -16   4   4 308.445  12.240  14
 -16   4   4 321.706  11.257  17
 -16   4   4 305.295  11.601  10
  16   4  -4 317.460  10.508  13
 -16   4   4 317.043  10.843  15
 -14  -4   4 360.902  12.498  15
 -14  -4   4 360.262  13.367  10
  14  -4  -4 358.510  16.421   6
 -14   4   4 355.447  12.403  15
 -14   4   4 370.714  14.084  14
 -14   4   4 350.855  13.274  10
 -14   4   4 358.311  12.920  17
  14   4  -4 356.044  12.294  13
  14   4  -4 349.890  15.506   6
  14   4  -4 331.183  15.643   8
 -14   4   4 359.652  12.726  11
 -14   4   4 357.576  14.433   9
 -12  -4   4 253.604   9.210  16
 -12  -4   4 266.320  10.203  10
  12  -4  -4 262.672  12.267   6
 -12  -4   4 245.881   9.633  15
 -12   4   4 239.366   9.882  11
 -12   4   4 253.113   9.268  15
  12   4  -4 242.983   9.592  13
  12   4  -4 258.836  11.919   6
 -12   4   4 242.957   9.598  17
 -12   4   4 256.944  10.473  14
 -12   4   4 251.155   9.843  10
 -12   4   4 263.399  10.738   9
  12   4  -4 254.796  11.804   8
 -10  -4   4 665.678  32.077   7
 -10  -4   4 662.006  23.822  10
  10  -4  -4 637.225  22.528   5
  10  -4  -4 660.193  27.687   8
  10  -4  -4 654.710  27.159   6
  10  -4  -4 590.324  33.186   2
  10   4  -4 655.547  27.392   6
 -10   4   4 658.250  23.354  10
 -10   4   4 672.659  25.110   9
  10   4  -4 663.096  28.127   8
   8  -4  -4 2248.61   89.98   3
   8  -4  -4 2382.31   92.22   6
  -8  -4   4 2496.97  106.28   7
   8  -4  -4 2339.33  109.84   2
  -8  -4   4 2234.43  107.61   4
   8  -4  -4 2415.40   76.50   5
   8  -4  -4 2341.87   96.75   8
  -8  -4   4 2226.58   81.64  10
   8   4  -4 2386.49   92.58   6
   8   4  -4 2389.09   97.36   8
  -8   4   4 2402.34   87.08   9
  -6  -4   4 2587.10   83.82   5
  -6  -4   4 2650.94  115.70   4
   6  -4  -4 2506.05  106.18   8
   6  -4  -4 2587.42   98.54   3
  -6  -4   4 2563.81  101.21   6
   6  -4  -4 2543.07  100.98   6
   6  -4  -4 2671.22   83.77   5
   6  -4  -4 2670.44  120.29   2
  -6  -4   4 2689.89  115.93   7
   6  -4  -4 2709.68   96.53   1
  -6   4   4 2620.03  115.70   4
  -6   4   4 2444.98   95.46   9
   6   4  -4 2519.58   98.95   3
   6   4  -4 2578.42  100.82   6
   6   4  -4 2510.90  106.59   8
   6   4  -4 2539.04  120.77   2
   4  -4  -4 2268.09   70.37   5
  -4  -4   4 2195.97   96.57   7
   4  -4  -4 2264.25   81.56   1
  -4  -4   4 2191.74   96.41   4
  -4  -4   4 2214.78   70.54   5
   4  -4  -4 2243.45  101.27   2
   4  -4  -4 2040.83   84.67   6
  -4  -4   4 2068.84   85.35   6
   4  -4  -4 2207.96   82.99   3
   4  -4  -4 1958.58   88.95   8
   4   4  -4 2190.96  101.91   2
   4   4  -4 2136.51   83.49   3
  -4   4   4 2221.87   96.58   4
   4   4  -4 2146.42   81.01   1
   2  -4  -4 1718.65   81.95   2
   2  -4  -4 1737.63   67.27   3
   2  -4  -4 1608.64   68.49   6
  -2  -4   4 1770.07   77.65   4
  -2  -4   4 1819.57   57.23   5
   2  -4  -4 1825.23   66.62   1
   2  -4  -4 1760.22   56.87   5
  -2  -4   4 1762.74   78.07   7
   2   4  -4 1760.79   83.24   2
  -2   4   4 1654.08   69.05   6
   2   4  -4 1761.96   65.92   1
   2   4  -4 1743.52   68.12   3
  -2   4   4 1792.39   78.14   4
   0  -4  -4 1242.89   47.02   1
   0  -4  -4 1068.44   49.72   8
   0  -4   4 1276.28   53.91   4
   0  -4   4 1194.56   39.26   5
   0  -4  -4 1211.43   54.24   7
   0   4   4 1239.95   54.74   4
   0   4   4 1233.59   39.98   5
   0   4  -4 1167.06   48.28   3
   0   4  -4 1223.90   54.41   7
   0   4  -4 1225.97   46.24   1
   0   4  -4 1211.98   59.13   2
   0   4   4 1139.27   48.06   6
  -2  -4  -4 2471.42  108.43   8
   2  -4   4 2687.92  116.20   4
  -2  -4  -4 2372.56   97.60   9
  -2  -4  -4 2755.25  117.13   7
  -2  -4  -4 2639.92   99.26   1
  -2   4  -4 2756.19  100.80   3
   2   4   4 2661.69  117.92   4
  -2   4  -4 2794.02  123.10   2
  -2   4  -4 2684.88  116.31   7
  -2   4  -4 2652.27   98.77   1
   2   4   4 2682.04   85.60   5
   2   4   4 2497.62  103.21   6
  -4  -4  -4 2724.17  116.21   7
  -4  -4  -4 2468.56   95.78   9
  -4  -4  -4 2551.42  107.11   8
  -4  -4  -4 2588.88   97.32   1
  -4   4  -4 2594.45  114.26   7
   4   4   4 2719.51   84.35   5
  -4   4  -4 2578.53   98.32   3
   4   4   4 2387.33  116.95   4
  -4   4  -4 2668.02  120.14   2
  -4   4  -4 2635.84   97.40   1
   4   4   4 2546.28  101.75   6
  -6  -4  -4 1598.34   65.13   8
  -6  -4  -4 1564.36   71.68   7
  -6  -4  -4 1504.88   57.64   9
   6   4   4 1525.77   51.45   5
   6   4   4 1493.58   71.54   4
  -6   4  -4 1568.34   60.10   1
  -8  -4  -4 807.128  33.593   8
  -8  -4  -4 776.221  38.875   7
  -8  -4  -4 806.324  27.501  17
  -8  -4  -4 777.486  29.921   9
   8   4   4 736.584  27.396   5
 -10  -4  -4 149.475   6.060  17
 -10  -4  -4 147.962   6.718  14
 -10  -4  -4 142.663  10.695   7
 -10  -4  -4 154.069   6.944   9
 -10  -4  -4 146.939   6.273  13
 -10  -4  -4 146.279   7.677   8
 -12  -4  -4 329.248  15.558   8
 -12  -4  -4 358.055  14.062   9
 -12  -4  -4 359.187  13.569  14
 -12  -4  -4 371.568  12.656  17
 -12  -4  -4 359.382  12.209  13
 -14  -4  -4 326.923  11.165  13
 -14  -4  -4 348.205  12.490  14
 -14  -4  -4 330.329  11.598  17
 -17  -5   4 198.749   6.885  15
 -17   5   4 206.580   7.200  15
 -17   5   4 205.648   7.267  17
 -17   5   4 198.482   7.997  14
  17   5  -4 197.913   6.807  13
 -15  -5   4 188.279   6.947  15
 -15  -5   4 190.039   7.436  10
 -15   5   4 185.068   7.043  15
 -15   5   4 186.638   7.303  11
 -15   5   4 187.489   7.508  10
 -15   5   4 192.779   7.290  17
 -15   5   4 189.673   8.030  14
  15   5  -4 189.219   6.864  13
  13  -5  -4 292.396  13.698   6
 -13  -5   4 301.334  10.615  15
 -13  -5   4 297.628  11.290  10
 -13   5   4 303.238  11.260  10
 -13   5   4 283.385  11.699  14
 -13   5   4 296.853  10.935  17
  13   5  -4 290.824  13.074   6
 -13   5   4 294.786  10.483  15
 -13   5   4 306.634  12.120   9
 -13   5   4 288.323  11.088  11
  13   5  -4 291.483  10.462  13
  13   5  -4 293.108  13.245   8
 -11  -5   4 176.770   7.331  15
 -11  -5   4 180.149   7.085  16
  11  -5  -4 185.715   9.295   6
 -11  -5   4 176.896  11.750   7
 -11  -5   4 182.774   7.658  10
 -11   5   4 173.249   7.276  17
 -11   5   4 177.371   7.016  15
  11   5  -4 182.372   8.958   6
 -11   5   4 171.874   7.550  11
 -11   5   4 175.171   7.839  14
  11   5  -4 172.663   7.411  13
 -11   5   4 177.977   7.360  10
 -11   5   4 188.290   8.012   9
  11   5  -4 180.938   8.789   8
   9  -5  -4 773.627  31.747   6
   9  -5  -4 720.884  38.902   2
  -9  -5   4 755.864  27.739  10
   9  -5  -4 773.262  26.483   5
  -9  -5   4 785.104  37.743   7
   9   5  -4 789.483  32.977   8
  -9   5   4 757.397  27.478  10
   9   5  -4 818.569  31.754   6
  -9   5   4 793.445  29.518   9
   7  -5  -4 1620.32   52.23   5
   7  -5  -4 1545.37   62.17   3
   7  -5  -4 1634.41   76.01   2
  -7  -5   4 1629.14   73.79   7
  -7  -5   4 1530.86   55.48  10
  -7  -5   4 1540.93   74.37   4
   7  -5  -4 1635.38   62.93   6
  -7  -5   4 1592.65   62.67   6
   7   5  -4 1576.01   75.85   2
   5  -5  -4 1629.59   74.93   2
  -5  -5   4 1557.92   51.29   5
  -5  -5   4 1563.12   62.11   6
   5  -5  -4 1647.78   59.99   1
   5  -5  -4 1565.58   61.30   3
   5  -5  -4 1590.84   51.31   5
   5  -5  -4 1444.65   58.05   9
  -5  -5   4 1625.70   71.73   7
   5  -5  -4 1487.24   61.62   6
   5   5  -4 1557.53   61.09   3
   5   5  -4 1538.24   59.39   1
   5   5  -4 1572.60   74.55   2
   3  -5  -4 1478.51   58.20   3
   3  -5  -4 1514.73   48.56   5
   3  -5  -4 1508.06   71.05   2
   3  -5  -4 1313.44   54.99   9
  -3  -5   4 1508.09   48.71   5
  -3  -5   4 1431.49   59.09   6
  -3  -5   4 1522.19   67.17   7
   3  -5  -4 1447.08   58.46   6
   3  -5  -4 1565.75   57.59   1
   3   5  -4 1471.15   56.44   1
   3   5  -4 1526.25   58.26   3
   3   5  -4 1507.86   71.12   2
  -1  -5   4 252.377  13.346   7
   1  -5  -4 215.565  10.110   9
   1  -5  -4 244.744  12.650   1
   1  -5  -4 233.623  11.124   6
  -1  -5   4 246.103   9.455   5
   1   5  -4 236.044  15.429   2
  -1   5   4 248.294  12.954   4
   1   5  -4 239.342  11.417   1
  -1   5   4 232.274  12.080   6
   1   5  -4 242.000  12.568   3
  -1  -5  -4 1992.24   87.04   8
  -1  -5  -4 1967.27   78.60   9
  -1  -5  -4 2228.26   94.63   7
   1  -5   4 2159.79   68.06   5
  -1  -5  -4 2163.33   80.56   1
  -1   5  -4 2163.52   82.29   3
  -1   5  -4 2137.91   79.87   1
  -1   5  -4 2166.59  100.38   2
   1   5   4 2108.19   69.48   5
   1   5   4 2055.87   83.69   6
   1   5   4 2125.28   94.78   4
  -3  -5  -4 1092.60   42.94   9
  -3  -5  -4 1230.51   54.17   7
  -3  -5  -4 1180.44   44.69   1
  -3  -5  -4 1098.85   47.88   8
   3   5   4 1092.91   46.40   6
  -3   5  -4 1165.28   45.60   3
  -3   5  -4 1130.62   44.51   1
  -3   5  -4 1166.55   51.85   7
   3   5   4 1043.69   53.36   4
   3   5   4 1146.50   38.68   5
  -3   5  -4 1195.61   55.83   2
  -5  -5  -4 1617.82   66.54   8
  -5  -5  -4 1585.26   73.63   7
  -5  -5  -4 1545.50   58.91   9
  -5   5  -4 1594.45   75.01   2
   5   5   4 1517.68   72.79   4
  -5   5  -4 1629.00   61.35   1
   5   5   4 1594.02   52.86   5
  -5   5  -4 1561.17   61.43   3
   5   5   4 1558.63   63.67   6
  -7  -5  -4 497.554  26.925   7
  -7  -5  -4 540.705  22.722   8
  -7  -5  -4 538.426  20.196   9
  -7  -5  -4 510.940  18.666  17
   7   5   4 504.552  22.935   6
   7   5   4 478.147  18.841   5
  -9  -5  -4 163.311   8.353   8
  -9  -5  -4 175.432   7.602   9
  -9  -5  -4 163.512   6.827  13
  -9  -5  -4 156.243  11.545   7
  -9  -5  -4 161.169   7.340  14
  -9  -5  -4 176.877   6.875  17
   9   5   4 160.790   9.576   6
 -11  -5  -4 254.757   9.050  17
 -11  -5  -4 244.727   8.748  13
 -11  -5  -4 249.023   9.723  14
 -11  -5  -4 245.604  10.036   9
 -11  -5  -4 229.535  11.062   8
  11   5   4 220.888  11.735   6
 -13  -5  -4 185.757   7.015  17
 -13  -5  -4 195.618   6.883  13
 -13  -5  -4 196.395   7.633  14
 -16  -6   4 11.6837  1.3161  15
 -16  -6   4 6.94729 1.24874  10
 -16   6   4 10.7889  1.7406  14
 -16   6   4 10.9862  1.7182  11
 -16   6   4 9.81862 1.45388  17
  16   6  -4 8.17025 1.18091  13
 -16   6   4 5.40681 1.49868  10
 -16   6   4 12.4779  1.6643  15
 -14  -6   4 11.0088  1.7415  15
 -14  -6   4 10.7789  1.6670  10
 -14   6   4 8.57286 1.77617  15
 -14   6   4 12.9511  1.8031  10
 -14   6   4 10.2729  2.3791  11
 -14   6   4 8.41968 1.54097  17
  14   6  -4 10.2532  1.6592  13
 -14   6   4 10.9609  2.0025  14
 -12  -6   4 41.1611  3.1474  10
 -12  -6   4 44.5135  2.5943  16
 -12  -6   4 39.6997  2.7816  15
  12  -6  -4 39.3132  4.1814   6
 -12   6   4 40.4718  3.4277  14
 -12   6   4 38.7529  3.1645  17
 -12   6   4 43.1721  3.0988  15
 -12   6   4 37.4673  3.2653  11
 -12   6   4 46.4045  3.0361  10
  12   6  -4 38.8728  2.8241  13
 -10  -6   4 3.97204 4.07447   7
 -10  -6   4 10.0528  1.8840  10
 -10  -6   4 9.02541 1.95398  16
  10  -6  -4 8.70463 2.84739   6
 -10  -6   4 9.77704 2.16649  15
  10   6  -4 9.68885 2.34121  13
 -10   6   4 9.68690 1.74131  17
 -10   6   4 8.90061 2.29478  11
 -10   6   4 12.1234  1.8722  10
 -10   6   4 9.56240 2.20164  14
 -10   6   4 9.92460 2.00977  15
   8  -6  -4 50.2824  6.8143   2
   8  -6  -4 53.2775  4.1158   9
  -8  -6   4 48.7619  6.9971   7
  -8  -6   4 49.8619  3.7704  10
   8  -6  -4 51.9472  3.8675   5
   8  -6  -4 63.0077  4.7367   6
  -8   6   4 46.0870  3.2274  10
   6  -6  -4 101.352   9.434   2
  -6  -6   4 104.067   6.388   6
   6  -6  -4 100.455   6.019   6
  -6  -6   4 109.472  10.384   7
   6  -6  -4 94.1183  4.9748   5
   6  -6  -4 95.2359  5.3008   9
  -6  -6   4 89.8685  5.0722  10
   6  -6  -4 96.8569  7.7244   3
   6  -6  -4 111.265   7.216   1
   6   6  -4 100.970   8.803   2
   6   6  -4 94.9447  7.4478   3
   4  -6  -4 19.8530  2.9602   6
   4  -6  -4 21.1094  4.6233   1
  -4  -6   4 24.9059  2.9110   5
   4  -6  -4 12.0296  5.0559   2
   4  -6  -4 23.5346  2.5850   5
   4  -6  -4 18.5658  2.1982   9
  -4  -6   4 21.7398  5.0128   7
  -4  -6   4 17.8986  3.4023   6
   4  -6  -4 22.7902  5.2093   3
   4   6  -4 19.1857  3.8000   3
   4   6  -4 25.5872  5.0051   2
   2  -6  -4 105.726   5.586   9
   2  -6  -4 87.6511  8.3592   2
   2  -6  -4 114.173   6.584   6
   2  -6  -4 112.378   8.750   1
  -2  -6   4 116.312   5.750   5
   2  -6  -4 86.4093  7.0522   3
  -2  -6   4 113.645   8.485   7
   2   6  -4 114.257   7.543   3
   2   6  -4 109.514   7.351   1
   2   6  -4 119.580   9.316   2
   0  -6  -4 4.41964 2.15676   9
   0  -6   4 3.47372 2.78523   7
   0  -6   4 5.53581 2.14661   5
   0  -6  -4 4.01071 2.90513   1
   0  -6  -4 7.51742 3.15250   6
   0   6  -4 7.73345 3.93099   2
   0   6  -4 7.69126 2.97048   1
   0   6   4 3.55154 2.86331   6
   0   6  -4 4.04792 3.64108   3
   2  -6   4 123.203   8.809   7
  -2  -6  -4 108.882  11.439   7
  -2  -6  -4 124.874   6.789   9
   2  -6   4 130.694   5.264   5
  -2  -6  -4 135.062   8.000   1
   2   6   4 130.937   6.853   5
   2   6   4 126.524   8.324   6
  -2   6  -4 124.116  10.606   2
  -2   6  -4 126.904   8.090   1
  -2   6  -4 129.378   8.950   3
  -4  -6  -4 122.062   7.629   1
  -4  -6  -4 146.756  12.171   7
  -4  -6  -4 133.547   6.623   9
   4   6   4 134.025   8.764   6
  -4   6  -4 136.200  10.456   2
  -4   6  -4 133.272   8.624   1
   4   6   4 128.358   7.188   5
  -4   6  -4 139.895   8.815   3
  -6  -6  -4 3.70940 1.98972   9
  -6  -6  -4 5.59373 2.12661   8
  -6  -6  -4 4.86155 3.46095   7
   6   6   4 4.14822 3.52700   6
  -6   6  -4 2.13711 3.37906   2
   6   6   4 4.17647 2.61189   5
  -8  -6  -4 59.4577  3.9518   9
  -8  -6  -4 53.9822  3.8381  13
  -8  -6  -4 52.2501  6.2499   7
  -8  -6  -4 56.2667  4.1001  14
  -8  -6  -4 61.3050  3.6643  17
  -8  -6  -4 52.8664  4.1069   8
   8   6   4 51.8769  5.2547   6
 -10  -6  -4 7.92772 1.96251  14
 -10  -6  -4 9.75100 1.68390  17
 -10  -6  -4 7.79737 1.95621   8
 -10  -6  -4 7.21013 1.88816   9
 -10  -6  -4 8.99071 1.87437  13
  10   6   4 5.80695 3.18039   6
 -12  -6  -4 11.5827  1.7269  14
 -12  -6  -4 9.19554 1.31731  17
 -12  -6  -4 8.39158 1.60337   9
 -12  -6  -4 10.5477  1.5773  13
 -14  -6  -4 15.9478  1.1979  17
 -14  -6  -4 17.7439  1.3696  13
 -15  -7   4 40.0867  2.2939  15
 -15  -7   4 38.8023  2.3584  10
 -15   7   4 42.4573  2.5502  15
  15   7  -4 43.3240  2.2684  13
 -15   7   4 38.4248  2.5934  17
 -15   7   4 35.7152  2.6931  11
 -15   7   4 36.4023  2.5023  10
  15   7  -4 42.0197  2.4221  16
  13  -7  -4 130.528   6.066   9
 -13  -7   4 124.415   5.158  15
 -13  -7   4 138.319   5.550  10
  13  -7  -4 128.499   7.432   6
 -13   7   4 124.001   5.488  17
  13   7  -4 129.311   5.146  13
 -13   7   4 128.570   5.729  14
 -13   7   4 122.540   5.485  10
 -13   7   4 129.048   5.828  11
 -13   7   4 128.317   5.238  15
  13   7  -4 126.722   5.478  16
  11  -7  -4 81.4386  4.8133   9
 -11  -7   4 73.4274  7.4167   7
 -11  -7   4 73.3380  4.1187  15
 -11  -7   4 84.1303  3.9757  16
 -11  -7   4 82.2794  4.3932  10
  11  -7  -4 85.7061  5.9722   6
 -11   7   4 81.8495  4.3428  17
  11   7  -4 87.8865  4.2793  16
 -11   7   4 82.9348  4.5188  14
 -11   7   4 88.8139  4.5230  11
 -11   7   4 79.7716  4.1443  15
 -11   7   4 83.3198  4.1778  10
  11   7  -4 87.8437  4.2160  13
  -9  -7   4 99.9852  5.1530  15
  -9  -7   4 97.7300  8.8282   7
   9  -7  -4 113.910   5.691   9
   9  -7  -4 112.165   6.711   6
  -9  -7   4 105.522   5.167  10
  -9  -7   4 103.694   5.229  16
  -9   7   4 105.315   4.906  15
  -9   7   4 107.227   4.925  10
   9   7  -4 106.968   5.135  13
   9   7  -4 108.769   5.365  16
  -9   7   4 105.709   5.176  17
  -9   7   4 103.305   5.295  14
  -9   7   4 100.944   5.112  11
  -7  -7   4 326.274  12.850  10
   7  -7  -4 306.766  20.639   2
   7  -7  -4 330.947  12.728   5
  -7  -7   4 356.484  19.896   7
   7  -7  -4 341.272  13.748   9
  -7  -7   4 358.110  15.036   6
   7  -7  -4 354.277  15.351   6
  -7   7   4 341.681  12.702  10
   5  -7  -4 120.253   6.981   6
   5  -7  -4 116.820  10.212   3
   5  -7  -4 119.136   5.736   5
  -5  -7   4 120.288   5.774   5
   5  -7  -4 115.873   5.864   9
  -5  -7   4 116.075  10.927   7
   5  -7  -4 103.367  11.709   2
  -5  -7   4 121.617   7.157   6
  -5  -7   4 112.872   5.622  10
   5  -7  -4 116.665   9.264   1
   5   7  -4 106.500   7.734   3
   5   7  -4 117.130   9.157   2
  -3  -7   4 529.900  20.691  10
  -3  -7   4 565.483  24.386   6
  -3  -7   4 580.927  29.078   7
   3  -7  -4 583.594  23.953   6
  -3  -7   4 577.688  19.977   5
   3  -7  -4 554.128  30.336   2
  -3  -7   4 566.946  24.496   1
   3  -7  -4 593.134  26.033   1
   3  -7  -4 561.480  21.950   9
   3   7  -4 565.854  29.751   2
   3   7  -4 569.257  24.450   3
   1  -7  -4 146.894   8.043   6
   1  -7  -4 123.361   6.691   9
  -1  -7   4 134.566   9.617   7
  -1  -7   4 122.160   6.361   5
   1  -7  -4 132.968   8.730   1
   1   7  -4 139.407  10.578   2
   1   7  -4 139.843   8.610   1
   1   7  -4 132.270   8.681   3
   1  -7   4 464.020  23.037   7
  -1  -7  -4 443.123  18.511   9
  -1  -7  -4 464.461  20.001   1
   1  -7   4 463.136  16.222   5
  -1   7  -4 437.520  25.904   2
  -1   7  -4 455.609  20.385   1
  -1   7  -4 427.800  21.127   3
   1   7   4 488.380  19.880   6
  -3  -7  -4 258.084  16.369   7
  -3  -7  -4 252.705  12.189   1
  -3  -7  -4 236.934  10.779   9
   3   7   4 260.212  12.353   6
  -3   7  -4 250.657  16.633   2
  -3   7  -4 245.056  13.659   3
  -5  -7  -4 209.341   8.804   9
   5  -7   4 200.294  12.052   1
  -5  -7  -4 188.571   7.337  16
  -5  -7  -4 194.444  13.045   7
  -5   7  -4 191.195   7.157  17
   5   7   4 214.542  10.516   6
  -5   7  -4 180.181  13.302   2
  -7  -7  -4 65.2645  4.6115  14
  -7  -7  -4 69.6282  4.1410  13
  -7  -7  -4 61.0367  6.6520   7
  -7  -7  -4 68.0221  4.2695   9
   7   7   4 74.9958  5.9196   6
  -7   7  -4 65.6457  4.9958  11
  -9  -7  -4 187.233   7.812  14
  -9  -7  -4 185.158   8.035   9
  -9  -7  -4 184.879   7.049  13
  -9  -7  -4 180.978   7.383  17
   9   7   4 180.050   9.437   6
 -11  -7  -4 88.9337  3.8411  13
 -11  -7  -4 78.8281  4.1919   9
 -11  -7  -4 81.3149  3.7791  17
 -11  -7  -4 84.9113  4.2072  14
 -13  -7  -4 54.8654  2.5275  17
 -13  -7  -4 60.8792  2.8302  14
 -13  -7  -4 59.2795  2.5471  13
 -14  -8   4 226.893   8.694  10
 -14  -8   4 238.009   8.102  15
  14   8  -4 232.356   8.562  16
 -14   8   4 244.257   8.667  11
 -14   8   4 239.287   8.229  15
  14   8  -4 235.052   8.023  13
 -14   8   4 235.361   8.570  17
 -14   8   4 221.682   8.793  10
 -12  -8   4 421.944  15.240  10
  12  -8  -4 425.539  16.392   9
 -12  -8   4 434.316  14.647  16
 -12  -8   4 404.243  14.131  15
  12  -8  -4 410.139  18.218   6
  12   8  -4 427.710  14.038  13
 -12   8   4 409.196  14.220  15
 -12   8   4 414.835  14.611  11
 -12   8   4 414.020  15.270  10
  12   8  -4 418.366  15.003  16
 -12   8   4 413.672  14.972  17
 -10  -8   4 511.748  17.870  16
  10  -8  -4 520.972  21.612   6
  10  -8  -4 515.431  19.579   9
 -10  -8   4 503.304  18.209  10
 -10  -8   4 485.236  16.898  15
 -10   8   4 488.455  17.224  11
  10   8  -4 500.086  16.811  13
 -10   8   4 493.592  16.973  15
 -10   8   4 510.689  18.222  10
 -10   8   4 493.626  17.956  17
  10   8  -4 489.991  17.881  16
   8  -8  -4 373.417  14.500   9
  -8  -8   4 350.783  12.605  15
   8  -8  -4 364.330  16.119   6
  -8  -8   4 360.678  13.469  10
  -8  -8   4 346.742  19.776   7
  -8   8   4 348.450  12.707  11
   8   8  -4 365.356  13.213  16
  -8   8   4 354.597  13.386  17
  -8   8   4 349.252  12.529  15
   8   8  -4 361.247  12.538  13
  -8   8   4 364.681  13.395  10
   6  -8  -4 482.368  31.489   2
  -6  -8   4 535.882  28.807   7
   6  -8  -4 558.449  23.338   6
   6  -8  -4 538.673  19.475   5
  -6  -8   4 556.641  19.956  10
  -6  -8   4 566.003  23.114   6
   6  -8  -4 567.203  21.330   9
   6  -8  -4 550.608  25.355   1
   6   8  -4 543.268  19.575  16
  -6   8   4 555.578  19.847  10
  -4  -8   4 722.640  37.120   7
   4  -8  -4 692.802  38.074   2
   4  -8  -4 746.045  28.053   9
  -4  -8   4 759.464  30.642   6
  -4  -8   4 709.787  26.220  10
   4  -8  -4 746.397  30.452   6
  -4  -8   4 723.621  31.097   1
  -4  -8   4 761.407  25.310   5
   4  -8  -4 745.166  32.004   1
   4   8  -4 702.935  37.028   2
   2  -8  -4 1293.54   50.85   1
   2  -8  -4 1300.49   51.83   6
  -2  -8   4 1338.01   43.13   5
   2  -8  -4 1311.11   48.51   9
  -2  -8   4 1304.71   51.46   1
  -2  -8   4 1321.31   60.43   7
  -2  -8   4 1322.37   52.43   6
  -2  -8   4 1260.15   45.39  10
   2   8  -4 1219.81   62.31   2
   2   8  -4 1217.02   51.06   3
   0  -8   4 1270.75   42.52   5
   0  -8  -4 1318.77   50.81   6
   0  -8   4 1288.20   50.85   1
   0  -8  -4 1298.94   48.10   9
   0  -8  -4 1224.98   49.57   1
   0  -8   4 1264.27   58.89   7
   0   8  -4 1258.31   62.26   2
   0   8  -4 1231.33   44.77  10
  -2  -8  -4 637.036  27.245   1
  -2  -8  -4 675.610  25.896   9
   2  -8   4 690.769  22.984   5
   2  -8   4 673.200  28.921   1
  -2   8  -4 630.730  23.463  17
   2   8   4 698.542  27.448   6
  -2   8  -4 647.032  35.576   2
  -2   8  -4 659.603  24.010  10
  -4  -8  -4 464.664  17.436   9
  -4  -8  -4 434.209  15.597  16
  -4  -8  -4 422.247  22.864   7
   4  -8   4 423.406  20.752   1
  -4  -8  -4 410.459  18.756   1
  -4   8  -4 446.837  15.564  17
  -4   8  -4 409.261  24.889   2
  -4   8  -4 419.439  15.663  11
   4   8   4 468.798  19.049   6
  -6  -8  -4 317.004  12.417   9
   6  -8   4 287.162  16.701   1
  -6  -8  -4 263.613  16.499   7
   6   8   4 316.391  13.884   6
  -6   8  -4 305.020  11.655  11
  -8  -8  -4 586.353  22.063   9
  -8  -8  -4 582.323  19.054  13
  -8   8  -4 552.730  20.039  11
   8   8   4 563.840  23.958   6
 -10  -8  -4 327.545  12.881   9
 -10  -8  -4 313.879  11.827  17
 -10  -8  -4 339.180  11.136  13
 -12  -8  -4 233.003   8.660  17
 -12  -8  -4 251.125   8.182  13
 -13  -9   4 239.659   9.064  10
 -13  -9   4 246.756   8.425  15
 -13   9   4 234.143   9.139  10
  13   9  -4 240.682   8.833  16
 -13   9   4 251.748   8.907  11
  13   9  -4 248.384   8.332  13
 -13   9   4 239.289   8.540  15
 -13   9   4 253.945   8.963  17
 -11  -9   4 315.742  11.145  16
  11  -9  -4 285.126  14.031   6
  11  -9  -4 303.150  12.414   9
 -11  -9   4 311.717  11.544  10
 -11  -9   4 310.680  10.715  15
 -11   9   4 314.250  10.863  15
  11   9  -4 308.845  10.604  13
  11   9  -4 313.281  11.240  16
 -11   9   4 316.336  11.113  11
 -11   9   4 307.627  11.582  10
 -11   9   4 312.141  11.453  17
   9  -9  -4 470.493  19.842   6
  -9  -9   4 458.623  16.649  10
  -9  -9   4 384.659  23.038   7
   9  -9  -4 475.478  17.899   9
  -9  -9   4 458.724  15.500  15
  -9  -9   4 453.296  16.405  16
  -9   9   4 457.493  16.481  17
   9   9  -4 458.098  15.340  13
  -9   9   4 455.881  15.798  11
  -9   9   4 454.101  15.555  15
  -9   9   4 457.709  16.645  10
   9   9  -4 463.969  16.221  16
   7  -9  -4 237.440  11.302   6
  -7  -9   4 218.697   8.541  15
  -7  -9   4 196.723  13.862   7
  -7  -9   4 233.785  10.610   6
  -7  -9   4 235.393   9.091  10
   7  -9  -4 234.432   9.757   9
   7   9  -4 231.521   8.639  16
  -7   9   4 221.331   8.674  11
  -7   9   4 226.013   8.540  15
   7   9  -4 226.620   8.466  13
  -7   9   4 223.270   8.940  10
  -7   9   4 227.512   9.238  17
   5  -9  -4 240.954  14.350   1
  -5  -9   4 268.690  10.265  10
  -5  -9   4 268.289  12.457   6
   5  -9  -4 265.142  11.011   9
  -5  -9   4 256.285  16.242   7
   5  -9  -4 262.438  12.576   6
   5   9  -4 265.310   9.529  16
  -5   9   4 241.500   9.662  15
  -3  -9   4 839.774  35.745   1
   3  -9  -4 889.248  35.276   6
   3  -9  -4 809.331  34.754   1
  -3  -9   4 841.233  42.302   7
  -3  -9   4 893.258  35.459   6
   3  -9  -4 882.269  32.635   9
  -3  -9   4 876.027  29.271   5
  -3  -9   4 854.401  30.434  10
  -3   9   4 862.167  29.728  16
   3   9  -4 758.510  42.272   2
  -1  -9   4 869.801  43.100   7
  -1  -9   4 918.143  37.362   1
  -1  -9   4 889.848  31.693  10
   1  -9  -4 927.031  36.420   6
   1  -9  -4 914.682  34.004   9
  -1  -9   4 883.283  30.354   5
   1  -9  -4 840.771  35.455   1
  -1   9   4 879.163  31.006  16
   1   9  -4 832.557  44.125   2
   1   9  -4 871.089  30.812  17
   1  -9   4 728.294  30.990   1
  -1  -9  -4 734.056  27.490   9
  -1  -9  -4 706.383  25.390  16
  -1  -9  -4 669.721  28.700   1
   1   9   4 711.107  25.122  16
  -1   9  -4 716.748  25.576  10
  -1   9  -4 722.574  26.434  12
   1   9   4 680.696  26.110  12
  -1   9  -4 681.786  23.869  11
  -1   9  -4 680.303  36.889   2
  -1   9  -4 710.667  24.758  17
  -3  -9  -4 253.073  10.263   9
   3  -9   4 232.195  13.782   1
  -3  -9  -4 216.099  11.481   1
  -3  -9  -4 235.320   9.114  16
  -3   9  -4 225.198   9.179  11
   3   9   4 218.693   9.792  12
  -3   9  -4 233.790   9.091  17
  -3   9  -4 246.714   9.919  12
  -3   9  -4 250.634   9.616  10
  -5  -9  -4 200.984   8.634   9
  -5  -9  -4 169.612  11.939   7
  -5  -9  -4 197.002   7.412  16
  -5   9  -4 206.164   7.376  17
  -5   9  -4 205.377   8.315  12
   5   9   4 193.050   8.409  12
   5   9   4 194.207   9.482   6
  -5   9  -4 201.687   8.186  10
  -5   9  -4 196.894   8.158  11
  -7  -9  -4 461.682  18.111   9
   7   9   4 441.848  19.424   6
  -7   9  -4 493.056  16.553  11
  -9  -9  -4 329.539  13.394   9
  -9   9  -4 356.078  12.408  11
 -12 -10   4 35.6980  2.1740  15
 -12 -10   4 32.3708  2.1724  10
 -12  10   4 36.0510  2.6758  11
  12  10  -4 31.8855  2.0172  13
 -12  10   4 34.6644  2.4437  15
 -12  10   4 37.4489  2.6943  17
  12  10  -4 31.8208  1.9155  16
 -12  10   4 34.4190  2.4164  10
 -10 -10   4 48.3000  2.8603  15
 -10 -10   4 49.9829  2.9094  10
  10 -10  -4 50.9608  3.4495   9
 -10 -10   4 46.6130  2.7489  16
 -10  10   4 50.3774  3.2440  11
  10  10  -4 41.4186  2.5217  16
 -10  10   4 46.2730  3.0229  10
  10  10  -4 44.0519  2.6881  13
 -10  10   4 52.3320  3.6332  17
 -10  10   4 43.4149  3.1939  15
   8 -10  -4 71.1967  4.3380   9
  -8 -10   4 69.7687  3.9010  15
   8 -10  -4 61.6735  5.6627   6
  -8 -10   4 71.4680  3.8678  10
  -8 -10   4 72.5542  3.8887  16
   8  10  -4 71.0951  3.3701  16
  -8  10   4 73.1780  3.8879  10
  -8  10   4 72.4780  4.1326  15
  -8  10   4 74.3229  4.0847  11
  -8  10   4 76.4758  4.5934  17
  -6 -10   4 48.0942  3.3483  10
  -6 -10   4 34.3767  6.0159   7
   6 -10  -4 49.8404  3.7596   9
  -6 -10   4 50.3641  3.5085  15
   6 -10  -4 41.9505  4.5081   6
  -6 -10   4 47.9108  4.1632   6
  -6  10   4 47.7389  3.6769  15
  -6  10   4 39.0161  3.0595  11
  -6  10   4 46.2635  3.2559  10
  -4 -10   4 20.2065  5.5539   7
   4 -10  -4 14.1939  3.8780   1
   4 -10  -4 21.0744  2.6684   9
  -4 -10   4 25.6503  3.7384   6
   4 -10  -4 25.1270  3.9444   6
  -4 -10   4 28.1657  2.6016  10
   4  10  -4 21.7758  2.5220  12
  -4  10   4 28.1355  2.6962  15
  -4  10   4 18.3498  2.9741  12
  -2 -10   4 198.276  14.157   7
  -2 -10   4 192.439  12.021   1
   2 -10  -4 213.588  11.120   6
   2 -10  -4 219.427   9.742   9
   2 -10  -4 179.041  10.606   1
  -2 -10   4 223.211   8.806  10
  -2 -10   4 227.098  11.260   6
   2  10  -4 209.895   8.051  11
  -2  10   4 209.283   9.147  12
  -2  10   4 213.222   8.027  16
  -2  10   4 206.864   8.642  15
   2  10  -4 204.556   9.186  12
   2  10  -4 202.731   8.321  17
   0 -10   4 99.7096  5.5452  10
   0 -10  -4 90.4337  6.4667   1
   0 -10   4 91.4687  8.3155   1
   0 -10  -4 101.084   5.945   9
   0  10  -4 87.9554  4.6459  11
   0  10   4 86.9671  4.4773  16
   0  10  -4 95.5100  4.6028  17
   0  10  -4 87.9079  5.7697  12
   0  10   4 88.0364  5.2411  12
  -2 -10  -4 49.0400  3.8775   9
  -2 -10  -4 46.6647  3.6244  16
  -2  10  -4 53.6405  3.6053  11
  -2  10  -4 50.5484  4.3848  12
  -2  10  -4 54.6938  3.3168  17
  -2  10  -4 44.3314  3.7838  10
   2  10   4 40.6502  3.2344  12
   2  10   4 47.3167  3.3814  16
  -4 -10  -4 33.1835  2.7649   9
  -4 -10  -4 29.6557  2.4919  16
  -4  10  -4 32.7435  2.7595  12
  -4  10  -4 31.7415  2.8056  11
   4  10   4 30.3592  2.4904  16
  -4  10  -4 27.6066  2.1155  17
  -4  10  -4 31.6975  2.7873  10
   4  10   4 32.3152  2.6629  12
  -6 -10  -4 43.3947  3.2598   9
   6  10   4 43.3315  3.4491  12
  -6  10  -4 59.3855  3.5724  12
  -6  10  -4 39.5866  3.1323  11
  -8 -10  -4 79.1163  4.1398   9
  -8  10  -4 90.8954  4.4768  11
 -11 -11   4 36.9875  2.2554  10
 -11 -11   4 40.3530  2.2207  15
 -11  11   4 38.7613  2.5066  15
  11  11  -4 42.5421  2.1037  13
 -11  11   4 36.6679  2.6881  11
  -9 -11   4 32.4110  2.3652  16
   9 -11  -4 30.3617  2.6379   9
  -9 -11   4 35.0776  2.4566  10
  -9 -11   4 32.6656  2.4357  15
  -9  11   4 33.7865  2.4583  15
  -9  11   4 35.6306  2.6130  11
  -9  11   4 31.9291  2.6184  10
  -9  11   4 30.7562  2.8071  17
   7 -11  -4 55.0194  3.7713   9
   7 -11  -4 43.2382  4.5653   6
  -7 -11   4 56.5129  3.3044  15
  -7 -11   4 54.9353  3.2520  10
  -7  11   4 54.9700  3.6160  11
  -7  11   4 52.4035  3.4009  10
  -7  11   4 39.0652  3.5594  17
  -7  11   4 57.2981  3.6881  15
   5 -11  -4 27.4770  2.8869   9
  -5 -11   4 26.2533  2.3932  10
   5 -11  -4 24.9967  4.1795   6
  -5 -11   4 19.5913  3.2798   6
  -5 -11   4 29.9419  2.4753  15
  -5  11   4 28.7972  2.9982  12
   5  11  -4 27.4339  2.4132  12
  -5  11   4 30.0449  2.7360  15
  -3 -11   4 115.240   9.618   7
  -3 -11   4 116.565   5.494  10
  -3 -11   4 106.447   7.139   6
   3 -11  -4 112.330   7.725   6
   3 -11  -4 121.669   6.454   9
   3  11  -4 117.304   5.727  12
   3  11  -4 114.767   5.042  11
  -3  11   4 120.699   6.054  12
  -3  11   4 122.417   5.946  15
   3  11  -4 121.764   5.401  17
  -1 -11   4 63.9375  4.1788  10
   1 -11  -4 66.5699  4.8806   9
  -1 -11   4 64.5450  6.2772   6
  -1  11   4 69.0847  3.2659  16
  -1  11   4 65.7725  4.4597  12
   1  11  -4 64.7271  3.7273  17
   1  11  -4 69.5054  3.7776  11
   1  11  -4 64.5996  4.5244  12
  -1 -11  -4 46.6961  3.8349   9
   1 -11   4 49.0668  4.0258  10
  -1 -11  -4 42.2478  3.5863  16
  -1  11  -4 45.8202  3.5747  12
   1  11   4 47.8982  3.7671  12
   1  11   4 50.5574  3.0112  16
  -1  11  -4 54.6793  3.1889  17
  -1  11  -4 48.5563  3.3314  11
  -3 -11  -4 46.2543  3.0452  16
  -3 -11  -4 50.9470  3.5306   9
  -3  11  -4 49.2615  3.3345  11
   3  11   4 49.3129  3.0150  16
   3  11   4 45.9073  3.5603  12
  -3  11  -4 54.9252  3.1250  17
  -3  11  -4 50.2704  3.9957  12
  -5 -11  -4 66.9625  3.8281   9
  -5 -11  -4 63.5116  2.8567  16
   5  11   4 65.8490  3.3616  16
  -5  11  -4 63.6789  3.6488  11
  -5  11  -4 65.9471  4.0337  12
  -5  11  -4 64.5489  3.8774  10
   5  11   4 67.7321  3.8565  12
   7  11   4 38.0711  2.5460  16
  -7  11  -4 37.0997  2.8087  11
   9  11   4 35.5462  2.2216  16
  -9  11  -4 37.5350  2.4904  11
 -10 -12   4 163.633   5.931  16
 -10 -12   4 166.831   5.764  15
 -10  12   4 161.460   5.988  15
 -10  12   4 164.663   6.334  17
 -10  12   4 166.246   6.111  11
  -8 -12   4 148.153   6.048  10
  -8 -12   4 155.595   5.990  16
  -8 -12   4 152.326   5.674  15
  -8  12   4 159.112   6.060  11
  -8  12   4 156.407   6.022  15
   6 -12  -4 324.507  13.681   9
  -6 -12   4 344.296  12.536  10
  -6 -12   4 348.724  11.647  15
  -6  12   4 347.537  12.023  15
  -4 -12   4 221.515  10.818   6
  -4 -12   4 239.997   8.501  15
  -4 -12   4 240.592   9.123  10
   4 -12  -4 224.936  10.175   9
   4  12  -4 236.968   9.323  12
  -4  12   4 236.915   8.989  15
  -4  12   4 252.622   9.617  12
  -2 -12   4 219.853  10.936   6
  -2 -12   4 220.018   8.815  10
   2 -12  -4 224.452   9.778   9
   2  12  -4 226.569   8.173  11
   2  12  -4 228.666   9.079  12
   2  12  -4 227.556   8.551  17
  -2  12   4 226.772   9.178  12
   0 -12  -4 193.077   8.626   9
   0 -12   4 198.853   8.072  10
   0 -12  -4 193.813   7.487  15
   0 -12  -4 202.427   8.037  16
   0 -12   4 186.169  10.364   6
   0  12  -4 201.950   7.469  11
   0  12  -4 194.850   7.587  17
   0  12  -4 213.723   8.397  12
   0  12   4 203.935   8.239  12
  -2 -12  -4 232.784   9.797   9
   2 -12   4 234.533   9.393  10
  -2 -12  -4 237.616   8.922  16
   2  12   4 242.081   8.648  16
  -2  12  -4 229.611   9.658  12
   2  12   4 248.354   9.451  12
  -2  12  -4 235.813   8.740  17
  -2  12  -4 235.753   8.657  11
  -4 -12  -4 334.027  11.657  16
   4 -12   4 326.252  12.477  10
  -4  12  -4 327.389  12.702  12
  -4  12  -4 336.789  11.665  17
   4  12   4 335.223  12.495  12
  -4  12  -4 320.385  11.483  11
   4  12   4 332.390  11.785  16
   6  12   4 189.036   7.014  16
  -6  12  -4 188.373   6.950  11
   6  12   4 194.314   7.407  12
  -8  12  -4 153.884   5.535  11
   8  12   4 149.963   5.557  16
  -9  13   4 129.927   4.988  17
  -7 -13   4 245.093   8.780  16
  -7 -13   4 249.656   8.237  15
  -7 -13   4 233.709   8.851  10
  -7  13   4 230.783   9.006  17
  -7  13   4 248.621   8.526  15
  -5 -13   4 271.979   9.205  15
  -5 -13   4 264.724   9.919  10
   5  13  -4 269.530  10.115  12
  -5  13   4 270.198   9.494  15
  -3 -13   4 231.471   8.907  10
  -3 -13   4 240.379   8.297  15
   3  13  -4 238.490   9.141  12
   3  13  -4 227.635   8.732  17
  -3  13   4 246.071   9.245  12
   1 -13  -4 79.1450  3.9308  16
  -1 -13   4 75.5031  3.8200  10
   1 -13  -4 75.5335  3.6621  15
   1  13  -4 78.2487  3.4562  11
  -1  13   4 77.3401  3.9034  12
   1  13  -4 75.2097  3.5116  17
   1  13  -4 76.6836  3.8357  12
   1 -13   4 200.638   7.775  10
  -1 -13  -4 202.734   7.529  16
  -1 -13  -4 196.694   7.074  15
  -1  13  -4 197.205   7.169  11
  -1  13  -4 196.343   7.943  12
   1  13   4 201.986   7.881  12
  -1  13  -4 197.597   7.330  17
  -3 -13  -4 352.874  12.333  16
   3 -13   4 360.682  12.876  10
  -3  13  -4 358.802  12.286  17
   3  13   4 341.109  13.040  12
  -3  13  -4 354.811  13.236  12
  -3  13  -4 344.379  11.939  11
   5  13   4 211.158   7.995  12
  -5  13  -4 215.062   8.188  12
  -5  13  -4 210.635   7.413  11
   4 -14  -4 61.4328  2.8245  15
   4  14  -4 61.2608  2.8739  12
  -4  14   4 62.0773  3.0529  12
   2 -14  -4 20.4402  1.6463  15
   2 -14  -4 21.3499  1.7606  16
   2  14  -4 22.5167  1.6299  17
  -2  14   4 20.3981  1.6634  12
   2  14  -4 22.2571  1.8258  12
   0 -14  -4 24.9393  1.8109  16
   0  14   4 16.3482  1.5577  12
   0  14  -4 24.0880  1.8507  12
   0  14  -4 20.4828  1.5236  17
   0  14  -4 23.4682  1.6604  11
  -2  14  -4 66.6931  2.6957  17
   2  14   4 67.8063  3.0748  12
  -2  14  -4 67.3667  3.1761  12
  -2  14  -4 67.8462  2.8072  11
 -18   0   5 2.28866 1.17742  17
 -18   0   5 -0.6430  1.1712  15
 -18   0   5 -0.7611  1.1414  14
 -16   0   5 -1.3983  1.8491  14
 -16   0   5 -0.7076  1.8221  10
 -16   0   5 -0.8624  1.8985  15
 -16   0   5 -2.7819  2.0033  17
  14   0  -5 1.44622 4.06157   6
 -14   0   5 2.15092 2.18586  15
 -14   0   5 -6.2236  2.7097  14
 -14   0   5 -0.0912  1.8812  10
  14   0  -5 -1.4124  2.6414   8
  12   0  -5 -3.9639  3.7462   2
 -12   0   5 0.27756 1.56077  10
  12   0  -5 -3.1918  4.0802   6
  12   0  -5 -3.2950  2.9995   8
  10   0  -5 -3.2269  2.0761   8
  10   0  -5 -1.3958  3.0282   3
  10   0  -5 1.35854 2.63500   5
 -10   0   5 -2.1252  1.5535  10
  10   0  -5 2.31993 2.55557   6
  10   0  -5 0.91365 3.10627   2
 -10   0   5 -1.7859  4.3412   4
   8   0  -5 -1.1255  2.5582   2
  -8   0   5 -2.8490  2.8888   4
   8   0  -5 4.11223 2.88699   3
   8   0  -5 -1.4872  1.5309   8
   8   0  -5 0.80785 1.87928   5
   8   0  -5 4.17579 2.54270   6
   6   0  -5 0.47113 2.40501   2
   6   0  -5 -0.9413  1.3672   8
   6   0  -5 3.12738 2.72895   3
  -6   0   5 0.63691 2.19402   6
   6   0  -5 -1.0614  1.7974   6
  -6   0   5 0.94862 2.64665   4
  -4   0   5 -0.4895  2.2772   4
   4   0  -5 0.03594 1.62342   6
   4   0  -5 1.16978 1.31658   8
   4   0  -5 -4.3515  2.2449   7
   4   0  -5 -0.4691  2.9554   2
   4   0  -5 1.54334 2.90662   3
  -4   0   5 0.44305 1.72837   5
   4   0  -5 0.01781 1.73309   1
   2   0  -5 1.86875 2.26646   7
  -2   0   5 -1.7971  1.4905   5
   2   0  -5 4.11238 3.89011   2
   2   0  -5 -1.8711  3.4372   3
   2   0  -5 -0.5185  1.2558   8
  -2   0   5 -0.9974  1.8564   4
   2   0  -5 0.30725 1.82272   1
   0   0  -5 0.21291 1.33188   8
   0   0   5 0.56288 2.20042   4
   0   0  -5 0.66658 1.92795   7
   0   0  -5 2.65851 3.48190   2
   0   0  -5 1.62205 3.28642   3
   0   0   5 -0.2027  1.3205   5
   0   0  -5 -0.5088  1.9267   1
  -2   0  -5 -0.6306  1.8239   1
   2   0   5 -1.2025  1.8832   4
  -2   0  -5 1.30565 2.42803   7
   2   0   5 0.85182 1.14959   5
  -2   0  -5 3.37262 1.50754   8
  -4   0  -5 3.76305 2.02644   8
  -4   0  -5 1.00940 2.34008   7
  -4   0  -5 0.71479 2.47825   1
   4   0   5 -1.4105  2.1415   4
  -6   0  -5 0.06430 1.97165   9
   6   0   5 0.15238 3.22121   4
  -6   0  -5 1.26161 3.11414   8
  -6   0  -5 -1.2208  2.9178   7
  -8   0  -5 -0.9918  1.3133  17
  -8   0  -5 1.92032 3.37094   7
  -8   0  -5 1.59027 2.39386   8
  -8   0  -5 -0.2919  2.0688   9
 -10   0  -5 5.31680 2.10317   8
 -10   0  -5 3.07837 3.95663   7
 -10   0  -5 0.96375 2.43063  13
 -10   0  -5 1.26083 2.11440   9
 -10   0  -5 -2.1865  2.0117  14
 -12   0  -5 0.27662 1.67895  13
 -12   0  -5 1.98760 1.81069  14
 -12   0  -5 -0.5026  1.5838   8
 -12   0  -5 -0.2934  1.8312   9
 -14   0  -5 0.40844 1.29144  14
 -17  -1   5 1.74483 1.43005  14
 -17  -1   5 5.18782 1.69297  17
 -17  -1   5 1.71548 1.53726  15
 -17  -1   5 2.57313 1.42777  10
 -17   1   5 0.88908 1.65060  14
 -17   1   5 1.51637 1.67578  17
 -17   1   5 -1.2850  1.6511  15
 -17   1   5 2.64469 1.60099  10
 -15  -1   5 8.42925 2.36585  15
 -15  -1   5 8.43603 2.18747  10
  15  -1  -5 4.15999 4.20392   6
  15  -1  -5 4.11273 2.58023   8
 -15  -1   5 5.68342 2.19555  14
  15   1  -5 5.62993 2.15973   8
 -15   1   5 4.87950 2.74135   9
 -15   1   5 8.17217 2.23259  15
 -15   1   5 7.85147 2.24360  17
 -15   1   5 7.75603 2.79969  14
 -15   1   5 6.93932 2.01951  10
  15   1  -5 3.47682 3.10964   6
  13  -1  -5 146.497   9.514   6
 -13  -1   5 149.776   8.004  14
 -13  -1   5 148.727   6.652  15
 -13  -1   5 147.123   6.683  10
  13  -1  -5 139.434   8.467   8
  13   1  -5 148.958   9.195   6
 -13   1   5 151.622   7.919   9
 -13   1   5 146.633   6.386  11
 -13   1   5 147.775   6.278  15
  13   1  -5 151.792   8.470   8
 -13   1   5 143.906   6.395  10
 -13   1   5 123.967   8.191  14
  11  -1  -5 231.912  10.598   8
  11  -1  -5 201.429   9.197   5
 -11  -1   5 193.411   8.256  16
  11  -1  -5 183.030  13.269   2
 -11  -1   5 216.927   8.719  10
  11  -1  -5 225.281  11.014   6
  11   1  -5 200.855  13.986   2
  11   1  -5 216.546  11.761   8
  11   1  -5 226.121  12.466   6
 -11   1   5 203.190   8.413  10
 -11   1   5 228.009   9.547   9
   9  -1  -5 62.5113  6.4876   2
   9  -1  -5 59.4811  4.8421   6
   9  -1  -5 61.5850  5.4128   3
   9  -1  -5 60.8568  4.3391   8
   9  -1  -5 61.8223  4.0134   5
  -9  -1   5 62.7951  7.3860   4
   9   1  -5 49.8979  5.7301   3
  -9   1   5 65.5453  4.1782   9
  -9   1   5 58.6622  7.3053   4
   9   1  -5 59.8792  5.2520   6
   9   1  -5 61.1954  6.8256   2
   9   1  -5 65.8895  5.1329   8
   7  -1  -5 117.902   6.664   6
   7  -1  -5 121.857   7.756   3
  -7  -1   5 122.608   8.968   4
   7  -1  -5 143.451   6.007   5
   7  -1  -5 139.143   9.674   2
   7  -1  -5 129.978   6.572   8
  -7  -1   5 121.869   7.171   6
  -7   1   5 129.187   9.056   4
   7   1  -5 124.079   7.922   3
   7   1  -5 127.204   6.793   8
   7   1  -5 141.358  10.093   2
   7   1  -5 136.771   7.017   6
  -5  -1   5 105.966   5.351   5
  -5  -1   5 109.378   7.447   4
   5  -1  -5 91.2596  5.6446   6
  -5  -1   5 105.791   7.558   7
   5  -1  -5 125.955   7.315   3
   5  -1  -5 107.319   5.832   1
  -5  -1   5 98.7529  7.0728   6
   5  -1  -5 111.629   8.595   2
   5  -1  -5 101.317   5.445   8
   5   1  -5 100.930   5.546   6
   5   1  -5 98.0419  5.5106   8
  -5   1   5 105.529   5.215   5
  -5   1   5 105.029   6.279   6
   5   1  -5 106.843   8.831   2
  -5   1   5 106.927   7.452   4
   5   1  -5 101.889   7.317   3
   5   1  -5 99.4255  5.5609   1
  -3  -1   5 1387.95   61.53   4
   3  -1  -5 1463.07   53.53   3
   3  -1  -5 1329.99   60.61   7
   3  -1  -5 1493.39   65.49   2
   3  -1  -5 1418.11   51.69   1
  -3  -1   5 1239.80   54.04   6
   3  -1  -5 1268.56   56.30   8
  -3  -1   5 1415.38   44.76   5
   3   1  -5 1395.66   51.59   1
  -3   1   5 1403.60   61.70   4
   3   1  -5 1423.44   54.08   3
  -3   1   5 1376.01   44.67   5
  -3   1   5 1245.84   53.75   6
   3   1  -5 1434.65   66.12   2
   3   1  -5 1345.85   60.97   7
   3   1  -5 1221.54   56.27   8
   1  -1  -5 1114.32   52.80   2
   1  -1  -5 1098.65   48.92   7
   1  -1  -5 1103.24   43.21   3
   1  -1  -5 962.418  44.898   8
  -1  -1   5 1101.13   35.58   5
   1  -1  -5 1123.13   41.67   1
  -1  -1   5 1126.89   49.38   4
  -1   1   5 1096.31   49.46   4
  -1   1   5 1114.14   35.64   5
   1   1  -5 1110.19   49.11   7
   1   1  -5 1134.83   41.69   1
   1   1  -5 1073.64   44.30   3
   1   1  -5 1061.33   54.03   2
   1   1  -5 973.179  44.911   8
  -1  -1  -5 530.391  24.176   8
  -1  -1  -5 589.463  23.248   1
   1  -1   5 566.242  27.103   4
  -1  -1  -5 591.867  27.206   7
  -1   1  -5 512.055  24.163   8
   1   1   5 594.640  19.191   5
   1   1   5 564.444  27.358   4
  -1   1  -5 593.345  23.165   1
  -1   1  -5 570.397  27.123   7
  -1   1  -5 586.435  24.085   3
  -1   1  -5 593.489  29.367   2
  -3  -1  -5 338.496  15.364   8
  -3  -1  -5 342.153  17.634   7
   3  -1   5 341.498  17.674   4
  -3  -1  -5 349.501  15.271   1
   3   1   5 346.315  11.819   5
  -3   1  -5 335.309  15.353   8
  -3   1  -5 351.034  17.618   7
   3   1   5 342.784  18.226   4
  -3   1  -5 330.350  14.914   1
   5  -1   5 116.794   8.863   4
  -5  -1  -5 126.671   7.885   1
  -5  -1  -5 122.539   8.651   7
  -5  -1  -5 127.968   7.787   8
  -5  -1  -5 110.858   6.701   9
  -5   1  -5 115.658   7.781   8
   5   1   5 117.328  10.045   4
  -5   1  -5 128.329   7.741   1
  -5   1  -5 117.330   8.375   7
   5   1   5 124.770   5.065   5
  -7  -1  -5 493.409  22.986   8
  -7  -1  -5 469.260  19.810   9
  -7  -1  -5 503.689  25.519   7
  -7   1  -5 502.685  22.888   8
   7   1   5 517.537  17.298   5
  -7   1  -5 494.730  24.986   7
  -9  -1  -5 327.396  13.689  14
  -9  -1  -5 348.994  14.434   9
  -9  -1  -5 358.319  12.425  17
  -9  -1  -5 371.039  16.092   8
  -9  -1  -5 338.317  12.930  13
  -9  -1  -5 344.419  19.494   7
  -9   1  -5 345.610  12.814  13
  -9   1  -5 348.524  15.969   8
  -9   1  -5 335.691  18.805   7
  -9   1  -5 363.659  14.253   9
  -9   1  -5 329.913  14.024  14
 -11  -1  -5 230.390   8.679  13
 -11  -1  -5 215.320  10.653   8
 -11  -1  -5 236.712   9.818   9
 -11  -1  -5 222.391   9.334  14
 -11   1  -5 229.355   9.711  14
 -11   1  -5 234.607   8.780  13
 -11   1  -5 222.446   9.827   9
 -11   1  -5 225.950  10.757   8
 -13  -1  -5 52.5489  2.9281  13
 -13  -1  -5 56.1160  3.4110  14
 -13   1  -5 58.4850  3.6252  14
 -18  -2   5 21.4740  1.5742  15
 -18  -2   5 18.9092  1.5209  17
 -18   2   5 19.6725  1.5527  17
 -18   2   5 21.5310  1.7039  15
 -18   2   5 18.5223  1.6650  14
 -16  -2   5 55.3422  3.3475  15
 -16  -2   5 47.8735  3.1258  10
 -16   2   5 56.0557  3.5696  17
 -16   2   5 45.3027  4.0988   9
 -16   2   5 52.0708  3.3132  10
 -16   2   5 56.0440  4.1970  14
 -16   2   5 53.1101  3.3676  15
  14  -2  -5 25.0476  3.3560   8
 -14  -2   5 20.5672  2.9417  15
  14  -2  -5 25.1805  4.9377   6
 -14  -2   5 27.9265  2.8196  10
  14   2  -5 24.1624  2.9302   8
 -14   2   5 29.7502  2.4506  10
  14   2  -5 24.7465  3.6687   6
 -14   2   5 26.3635  3.4526   9
 -14   2   5 30.0508  2.5719  15
 -14   2   5 27.9792  2.5045  17
 -14   2   5 24.9096  3.5908  14
 -14   2   5 32.5428  2.6780  11
 -12  -2   5 289.416  11.633  10
  12  -2  -5 306.388  13.627   8
  12  -2  -5 307.256  14.084   6
 -12  -2   5 294.119  10.663  16
  12   2  -5 298.514  14.397   6
 -12   2   5 301.314  12.353  14
 -12   2   5 306.118  12.446   9
  12   2  -5 250.068  11.560  13
 -12   2   5 286.793  11.172  10
  12   2  -5 294.565  14.090   8
 -12   2   5 285.074  11.052  11
  10  -2  -5 178.443  12.676   2
  10  -2  -5 174.271  10.370   3
  10  -2  -5 194.743   8.295   5
  10  -2  -5 202.759   9.901   6
  10  -2  -5 211.790   9.479   8
 -10  -2   5 191.537   8.222  10
  10   2  -5 182.830  13.419   2
  10   2  -5 196.917  10.843   8
  10   2  -5 213.351  11.506   6
 -10   2   5 177.028  14.192   4
  10   2  -5 179.064  11.052   3
 -10   2   5 211.351   8.725   9
 -10   2   5 200.171   7.860  10
  -8  -2   5 536.986  27.940   4
   8  -2  -5 551.808  22.888   6
   8  -2  -5 536.257  19.168   5
   8  -2  -5 510.898  23.275   3
   8  -2  -5 562.096  23.501   8
   8  -2  -5 547.734  28.521   2
   8   2  -5 549.570  23.810   3
  -8   2   5 535.612  27.809   4
   8   2  -5 577.489  23.317   6
  -8   2   5 538.955  21.141   9
   8   2  -5 553.370  29.145   2
   8   2  -5 581.530  24.041   8
  -6  -2   5 330.018  17.067   4
   6  -2  -5 335.797  13.678   1
   6  -2  -5 319.578  13.968   6
  -6  -2   5 335.892  17.230   7
  -6  -2   5 313.955  12.237   5
  -6  -2   5 300.410  14.833   6
   6  -2  -5 324.477  14.132   8
   6  -2  -5 305.392  14.826   3
   6  -2  -5 319.589  11.739   5
   6  -2  -5 337.246  18.186   2
   6   2  -5 323.765  13.758   6
   6   2  -5 309.273  15.384   3
  -6   2   5 320.539  17.060   4
   6   2  -5 317.042  14.309   8
   6   2  -5 325.919  18.844   2
   4  -2  -5 1222.48   50.54   6
   4  -2  -5 1349.23   50.48   3
  -4  -2   5 1334.95   42.67   5
  -4  -2   5 1315.04   58.22   4
  -4  -2   5 1199.16   51.51   6
   4  -2  -5 1188.91   53.07   8
   4  -2  -5 1351.46   48.86   1
   4  -2  -5 1367.98   61.69   2
  -4  -2   5 1271.94   57.82   7
  -4   2   5 1225.12   50.84   6
   4   2  -5 1302.25   48.63   1
   4   2  -5 1313.89   51.21   3
   4   2  -5 1354.98   62.65   2
  -4   2   5 1310.94   42.38   5
   4   2  -5 1176.13   53.10   8
  -4   2   5 1297.88   58.40   4
   2  -2  -5 1198.43   46.45   3
   2  -2  -5 1193.65   56.67   2
  -2  -2   5 1222.63   39.03   5
  -2  -2   5 1225.04   53.35   4
   2  -2  -5 1218.05   45.12   1
   2  -2  -5 1189.36   52.73   7
   2  -2  -5 1062.09   48.65   8
  -2   2   5 1200.58   38.77   5
   2   2  -5 1066.81   48.68   8
  -2   2   5 1088.76   46.60   6
   2   2  -5 1211.59   58.38   2
   2   2  -5 1198.20   47.83   3
   2   2  -5 1196.93   44.91   1
   2   2  -5 1206.08   53.21   7
  -2   2   5 1201.60   53.56   4
   0  -2   5 1945.28   61.68   5
   0  -2   5 1933.53   84.62   4
   0  -2  -5 1971.98   72.53   3
   0  -2  -5 2028.70   71.84   1
   0  -2  -5 1923.02   84.31   7
   0  -2  -5 1739.53   78.17   8
   0   2  -5 1914.40   84.40   7
   0   2   5 1727.42   74.28   6
   0   2  -5 1935.59   71.49   1
   0   2   5 1913.28   61.61   5
   0   2   5 1883.57   84.97   4
   0   2  -5 1742.43   78.17   8
   0   2  -5 1991.56   90.39   2
   0   2  -5 1965.49   73.98   3
  -2  -2  -5 542.841  25.590   7
  -2  -2  -5 496.574  22.566   8
  -2  -2  -5 519.437  21.963   1
   2  -2   5 529.163  25.306   4
   2   2   5 525.969  26.086   4
  -2   2  -5 495.128  22.596   8
   2   2   5 528.956  17.962   5
  -2   2  -5 548.147  22.316   3
  -2   2  -5 554.067  27.150   2
  -2   2  -5 527.317  21.705   1
  -2   2  -5 542.637  25.498   7
  -4  -2  -5 1065.40   45.12   8
  -4  -2  -5 1079.18   42.09   1
  -4  -2  -5 1094.08   49.53   7
   4  -2   5 1051.88   49.32   4
  -4  -2  -5 1025.05   40.41   9
   4   2   5 1086.34   51.26   4
  -4   2  -5 1085.38   49.11   7
  -4   2  -5 1041.53   45.18   8
   4   2   5 1086.80   35.24   5
  -4   2  -5 1077.96   41.88   1
   6  -2   5 823.150  39.184   4
  -6  -2  -5 824.869  31.399   9
  -6  -2  -5 830.685  35.965   8
  -6  -2  -5 843.441  39.448   7
  -6   2  -5 844.889  38.630   7
   6   2   5 855.400  27.593   5
  -6   2  -5 812.980  36.173   8
   6   2   5 669.733  41.398   4
  -8  -2  -5 590.304  25.544   8
  -8  -2  -5 570.500  20.316  17
  -8  -2  -5 571.138  22.575   9
  -8  -2  -5 539.694  29.297   7
  -8   2  -5 558.883  28.337   7
  -8   2  -5 605.289  25.492   8
 -10  -2  -5 458.660  17.740   9
 -10  -2  -5 427.578  16.922  14
 -10  -2  -5 452.945  15.678  17
 -10  -2  -5 436.556  19.687   8
 -10  -2  -5 444.296  15.599  13
 -10   2  -5 451.961  19.806   8
 -12  -2  -5 222.685   9.299   9
 -12  -2  -5 230.488   8.153  13
 -12  -2  -5 230.619   9.017  14
 -12  -2  -5 207.918  10.262   8
 -12   2  -5 227.341   9.375  14
 -14  -2  -5 227.213   7.825  13
 -14  -2  -5 232.481   8.773  14
 -17  -3   5 47.3025  2.4222  15
 -17  -3   5 45.6192  2.5185  10
 -17   3   5 49.5242  3.3671  14
 -17   3   5 42.1089  2.8306  10
 -17   3   5 44.2598  2.8433  15
 -17   3   5 46.5661  2.9599  17
 -15  -3   5 37.1264  2.9389  10
 -15  -3   5 42.1993  2.8790  15
  15  -3  -5 33.7898  5.0175   6
 -15   3   5 33.1095  3.5061  14
  15   3  -5 34.0880  3.0305   8
 -15   3   5 42.9473  3.1716  17
  15   3  -5 31.8158  3.4600   6
 -15   3   5 40.3242  2.8600  10
 -15   3   5 45.0214  3.2646  11
 -15   3   5 31.8938  3.3652   9
  15   3  -5 38.4550  2.5985  13
 -15   3   5 43.2151  3.0207  15
  13  -3  -5 7.18309 2.15505   8
  13  -3  -5 5.28467 3.32473   6
 -13  -3   5 6.95581 2.19092  10
 -13  -3   5 3.96445 2.42592  15
 -13   3   5 6.10807 2.55472  14
 -13   3   5 2.98982 1.62989  17
 -13   3   5 5.19615 1.61403  10
 -13   3   5 3.41398 2.26647  11
  13   3  -5 5.78394 2.15324   8
 -13   3   5 4.30262 2.30419   9
  13   3  -5 4.41154 2.81055   6
 -13   3   5 2.92453 1.79128  15
  13   3  -5 5.70746 2.42814  13
  11  -3  -5 91.7390  6.0106   6
 -11  -3   5 85.3845  5.1052  10
  11  -3  -5 82.2268  5.1417   5
  11  -3  -5 94.6502  5.2483   8
 -11  -3   5 87.4373  4.5456  16
  11  -3  -5 84.8892  8.0127   2
  11   3  -5 91.6069  6.0442   8
  11   3  -5 94.1359  6.8411   6
 -11   3   5 84.7521  4.3375  10
 -11   3   5 91.3694  5.1941   9
   9  -3  -5 182.540   8.224   8
   9  -3  -5 166.846  11.669   2
   9  -3  -5 172.115   8.675   6
  -9  -3   5 162.322  12.828   4
  -9  -3   5 154.957   7.552  10
   9  -3  -5 178.696   7.369   5
   9  -3  -5 164.983   9.473   3
   9   3  -5 164.502   9.577   6
   9   3  -5 157.558  10.543   3
  -9   3   5 178.834   7.656   9
   9   3  -5 169.550   9.185   8
   9   3  -5 165.630  12.456   2
  -9   3   5 157.240  12.355   4
   7  -3  -5 816.721  33.184   6
  -7  -3   5 788.521  39.071   4
   7  -3  -5 774.260  33.309   3
  -7  -3   5 854.169  39.696   7
   7  -3  -5 843.622  34.376   8
  -7  -3   5 812.320  33.316   6
   7  -3  -5 819.637  40.701   2
   7  -3  -5 854.818  27.720   5
   7   3  -5 797.043  41.616   2
   7   3  -5 796.577  34.111   3
   7   3  -5 856.180  33.125   6
  -7   3   5 785.687  39.160   4
  -7   3   5 816.259  30.955   9
   7   3  -5 826.055  34.769   8
   5  -3  -5 470.525  20.059   3
   5  -3  -5 440.709  18.983   6
  -5  -3   5 475.585  22.837   7
   5  -3  -5 468.535  18.796   1
   5  -3  -5 474.765  16.034   5
  -5  -3   5 460.939  16.485   5
  -5  -3   5 444.710  20.031   6
   5  -3  -5 432.053  19.391   8
   5  -3  -5 469.699  24.408   2
  -5  -3   5 455.658  22.551   4
  -5   3   5 452.453  19.666   6
   5   3  -5 442.609  19.618   8
   5   3  -5 439.871  20.730   3
  -5   3   5 446.320  22.609   4
   5   3  -5 439.289  25.163   2
   5   3  -5 469.427  18.584   1
  -3  -3   5 433.289  20.517   4
  -3  -3   5 416.058  15.365   5
   3  -3  -5 435.707  17.682   1
   3  -3  -5 431.191  22.687   2
  -3  -3   5 384.787  18.862   6
   3  -3  -5 391.046  17.370   6
  -3  -3   5 426.177  20.783   7
   3  -3  -5 401.551  17.839   8
   3  -3  -5 453.629  18.971   3
   3   3  -5 451.126  19.903   3
   3   3  -5 430.937  24.038   2
   3   3  -5 390.031  17.866   8
  -3   3   5 424.990  20.770   4
  -3   3   5 402.839  17.785   6
   3   3  -5 422.944  17.296   1
  -3   3   5 409.786  14.884   5
   1  -3  -5 777.697  29.768   1
   1  -3  -5 730.975  36.408   2
  -1  -3   5 730.733  25.503   5
   1  -3  -5 750.667  29.921   3
   1  -3  -5 695.043  31.049   8
  -1  -3   5 771.838  34.344   4
   1  -3  -5 746.826  34.251   7
   1   3  -5 743.315  31.725   3
   1   3  -5 781.116  29.433   1
   1   3  -5 744.675  38.676   2
  -1   3   5 747.076  25.098   5
  -1   3   5 711.992  30.158   6
   1   3  -5 772.135  34.741   7
   1   3  -5 687.190  31.037   8
  -1   3   5 751.145  34.816   4
   1  -3   5 114.176   5.469   5
  -1  -3  -5 120.528   7.266   1
  -1  -3  -5 103.175   5.813   8
  -1  -3  -5 113.570   7.948   7
   1  -3   5 104.372   7.056   4
   1   3   5 103.508   7.740   4
  -1   3  -5 116.460   7.794   3
  -1   3  -5 120.436   9.674   2
   1   3   5 107.956   5.220   5
  -1   3  -5 104.903   5.951   8
  -1   3  -5 111.600   7.651   7
  -1   3  -5 98.8759  6.4038   1
   1   3   5 100.431   6.453   6
   3  -3   5 1869.48   83.02   4
  -3  -3  -5 1854.77   70.92   1
  -3  -3  -5 1714.01   69.01   9
  -3  -3  -5 1947.38   83.71   7
  -3  -3  -5 1795.77   76.89   8
  -3   3  -5 1891.68   70.54   1
   3   3   5 1824.22   84.92   4
  -3   3  -5 1889.66   87.11   2
  -3   3  -5 1826.85   77.05   8
  -3   3  -5 1911.86   82.97   7
   3   3   5 1873.14   60.52   5
  -3   3  -5 1877.95   71.32   3
  -5  -3  -5 551.233  26.728   7
   5  -3   5 511.785  25.268   4
  -5  -3  -5 522.349  23.181   8
  -5  -3  -5 490.152  21.799   1
  -5  -3  -5 512.184  20.179   9
   5   3   5 415.303  27.418   4
  -5   3  -5 514.555  23.756   8
  -5   3  -5 543.442  25.413   7
   5   3   5 524.828  18.080   5
  -5   3  -5 512.512  22.071   1
  -7  -3  -5 436.913  24.451   7
  -7  -3  -5 456.890  16.852  17
  -7  -3  -5 475.650  21.033   8
  -7  -3  -5 453.019  18.116   9
  -7   3  -5 460.289  23.048   7
   7   3   5 436.059  16.805   5
  -7   3  -5 457.327  20.889   8
  -9  -3  -5 156.465   8.146   8
  -9  -3  -5 134.174  11.418   7
  -9  -3  -5 160.417   7.296   9
  -9  -3  -5 148.875   6.949  14
  -9  -3  -5 158.514   6.235  17
  -9  -3  -5 149.155   6.940  13
 -11  -3  -5 112.712   5.563   9
 -11  -3  -5 114.491   4.620  17
 -11  -3  -5 112.174   5.429  14
 -11  -3  -5 109.670   6.065   8
 -11  -3  -5 124.385   5.125  13
 -13  -3  -5 268.828  10.066  14
 -13  -3  -5 255.871   9.012  13
 -16  -4   5 2.26976 1.30278  10
 -16  -4   5 -0.5895  1.2488  15
 -16   4   5 2.15582 1.52379  17
 -16   4   5 1.32486 2.14899  14
 -16   4   5 0.71168 1.58199  15
  16   4  -5 -1.0305  1.1728  13
 -16   4   5 5.44199 1.58474  10
 -14  -4   5 5.18056 2.03059  15
  14  -4  -5 8.59578 3.71383   6
 -14  -4   5 5.99741 1.77994  10
 -14   4   5 7.94213 1.65820  10
 -14   4   5 2.65894 2.30809  14
 -14   4   5 3.01675 2.18730  11
  14   4  -5 4.81049 1.79081  13
  14   4  -5 4.37015 1.77953   8
 -14   4   5 3.39434 2.25973   9
 -14   4   5 8.12743 1.81447  15
 -14   4   5 6.97648 1.69432  17
  14   4  -5 6.40324 2.55625   6
 -12  -4   5 2.93034 1.90573  10
 -12  -4   5 7.30894 1.66571  16
  12  -4  -5 4.06868 3.01381   6
  12   4  -5 5.79424 2.81988   6
 -12   4   5 7.72307 2.08903   9
  12   4  -5 7.22556 2.36846  13
 -12   4   5 3.85771 1.70247  17
  12   4  -5 7.68376 2.10896   8
 -12   4   5 7.53949 2.31322  14
 -12   4   5 5.11073 1.88803  15
 -12   4   5 6.46370 2.28544  11
 -12   4   5 6.01450 1.61580  10
 -10  -4   5 32.0795  3.0553  16
  10  -4  -5 39.0101  3.2054   8
  10  -4  -5 30.4164  3.2141   5
  10  -4  -5 33.0381  3.7570   6
  10  -4  -5 32.4747  5.1755   2
 -10  -4   5 31.1199  3.0546  10
 -10   4   5 39.9921  2.9181  10
  10   4  -5 36.9855  3.5226   8
  10   4  -5 37.2206  3.8297   6
 -10   4   5 33.8485  2.8609   9
   8  -4  -5 1.28294 2.09462   5
  -8  -4   5 1.19563 3.97361   4
  -8  -4   5 2.36351 4.89155   7
   8  -4  -5 -1.1683  2.6649   2
   8  -4  -5 0.82394 1.36568   8
   8  -4  -5 0.01995 2.64308   3
   8  -4  -5 -3.7549  1.7592   6
  -8  -4   5 -2.6536  2.0017  10
   8   4  -5 0.55308 2.21959   8
  -8   4   5 4.00683 4.17287   4
   8   4  -5 0.69640 2.95092   3
   8   4  -5 -2.3915  3.0301   2
  -6  -4   5 90.9562  7.1714   4
   6  -4  -5 78.2154  4.7095   8
   6  -4  -5 95.9290  5.8030   1
   6  -4  -5 92.4400  4.8241   5
  -6  -4   5 95.7458  8.7800   7
   6  -4  -5 84.4427  6.7177   3
  -6  -4   5 82.8071  4.7087   5
   6  -4  -5 85.5405  7.9582   2
   6  -4  -5 91.4747  4.9504   9
   6  -4  -5 82.0127  5.4198   6
  -6  -4   5 88.3852  6.2863   6
   6   4  -5 92.5423  8.7733   2
  -6   4   5 83.7419  7.4222   4
   6   4  -5 89.2283  5.4321   8
   6   4  -5 76.8448  7.2310   3
  -4  -4   5 34.6894  3.2842   5
  -4  -4   5 27.1958  4.1587   4
   4  -4  -5 29.8595  5.3504   2
  -4  -4   5 30.2021  4.6644   7
   4  -4  -5 34.5690  2.8004   9
  -4  -4   5 35.5294  4.3741   6
   4  -4  -5 33.6459  4.8945   3
   4  -4  -5 29.6724  3.0878   6
   4  -4  -5 29.7540  2.3686   8
   4  -4  -5 32.5238  3.8259   1
  -4   4   5 31.8452  4.4405   4
   4   4  -5 22.3747  5.2576   2
  -4   4   5 31.1710  4.2818   6
   4   4  -5 35.6647  3.5880   1
   4   4  -5 29.3509  2.5674   8
   4   4  -5 29.5754  4.6399   3
   2  -4  -5 3.26921 2.47122   3
   2  -4  -5 8.14438 2.10370   9
   2  -4  -5 10.5468  2.9234   1
  -2  -4   5 11.3389  2.6152   5
   2  -4  -5 9.23495 1.58712   8
  -2  -4   5 11.8083  3.3616   7
   2  -4  -5 3.94011 2.93559   2
  -2  -4   5 10.0130  2.5461   4
   2  -4  -5 9.60113 2.75190   6
   2   4  -5 16.0624  4.0776   3
   2   4  -5 13.6322  4.6013   2
  -2   4   5 11.8638  2.9026   6
   2   4  -5 11.1912  2.6082   1
  -2   4   5 6.81468 2.30001   5
  -2   4   5 13.2123  3.3241   4
   0  -4  -5 1.24269 1.41402   8
   0  -4  -5 4.37610 2.25275   7
   0  -4   5 0.05693 2.43881   5
   0  -4   5 7.49964 2.02500   4
   0  -4  -5 7.10756 3.02782   1
   0  -4  -5 3.43267 2.29034   9
   0   4   5 4.17389 2.39822   6
   0   4  -5 2.88634 3.67689   2
   0   4   5 4.40566 2.24597   5
   0   4  -5 0.38710 2.61080   7
   0   4  -5 1.88676 2.18192   1
   0   4  -5 -0.0808  3.2875   3
   0   4   5 0.68655 2.44094   4
  -2  -4  -5 3.58243 2.92460   1
  -2  -4  -5 9.16066 2.39674   9
  -2  -4  -5 6.09368 2.99013   7
  -2  -4  -5 3.55259 1.76709   8
   2   4   5 3.76472 2.33521   6
   2   4   5 8.25526 2.30774   5
  -2   4  -5 4.00365 2.67203   7
  -2   4  -5 2.85804 3.03095   3
  -2   4  -5 1.76875 3.29528   2
   2   4   5 6.49186 3.63850   4
  -2   4  -5 9.51462 2.61378   1
  -4  -4  -5 39.8534  3.2576   9
  -4  -4  -5 42.8988  4.9094   1
  -4  -4  -5 41.5534  4.0092   8
  -4  -4  -5 41.4550  6.1916   7
   4   4   5 42.2557  3.6916   5
  -4   4  -5 50.1582  6.0103   2
   4   4   5 38.4803  6.4740   4
  -4   4  -5 47.1399  4.9391   1
  -4   4  -5 41.0286  4.8145   3
  -4   4  -5 45.5983  5.0083   7
   4   4   5 44.7137  4.6702   6
  -6  -4  -5 47.9832  4.8623   8
  -6  -4  -5 40.7986  3.3015   9
  -6  -4  -5 44.3821  7.3202   7
  -6   4  -5 42.2684  5.1390   7
   6   4   5 36.1633  4.1850   5
  -6   4  -5 45.9850  5.8140   1
  -8  -4  -5 1.37026 4.21215   7
  -8  -4  -5 6.91663 2.35062   8
  -8  -4  -5 3.48484 2.51037  13
  -8  -4  -5 1.50290 1.92159  14
  -8  -4  -5 5.07669 1.78455  17
  -8  -4  -5 0.81019 1.88239   9
 -10  -4  -5 0.11538 3.75675   7
 -10  -4  -5 -0.6011  1.6141   9
 -10  -4  -5 -0.8020  1.6937  13
 -10  -4  -5 3.41598 1.76273   8
 -10  -4  -5 3.04086 1.76023  14
 -10  -4  -5 1.93256 1.35738  17
 -12  -4  -5 15.1514  1.8036   9
 -12  -4  -5 17.8746  1.7529  13
 -12  -4  -5 16.8237  1.8807  14
 -12  -4  -5 15.3304  1.3431  17
 -14  -4  -5 4.91301 0.96516  13
 -14  -4  -5 4.18823 1.21530  14
 -17  -5   5 10.2470  1.0955  15
 -17   5   5 12.8088  1.3827  17
  17   5  -5 9.12252 1.07830  13
 -17   5   5 8.08957 1.80112  14
 -17   5   5 10.7422  1.6107  15
  15  -5  -5 30.0466  3.1147   9
 -15  -5   5 33.0907  2.4810  15
 -15  -5   5 29.2381  2.3591  10
 -15   5   5 30.7264  2.5533  11
 -15   5   5 31.0117  2.4335  10
 -15   5   5 32.8347  2.5157  15
 -15   5   5 32.7377  2.7821  14
  15   5  -5 30.8814  2.4031  13
 -15   5   5 29.7428  2.2021  17
  13  -5  -5 0.70671 3.07056   6
 -13  -5   5 -1.2632  1.5636  10
 -13  -5   5 2.35900 1.79708  15
 -13   5   5 -2.2037  2.1077  11
 -13   5   5 3.23741 1.61348  17
 -13   5   5 0.07163 1.92928  14
  13   5  -5 0.86390 1.58758   8
 -13   5   5 3.24683 1.65955  15
 -13   5   5 0.54254 1.46273  10
  13   5  -5 -0.5289  1.6484  13
 -11  -5   5 20.5142  2.1796  16
 -11  -5   5 20.7060  2.3399  10
  11  -5  -5 21.7188  3.3593   6
  11   5  -5 18.9636  2.6004  13
 -11   5   5 18.9712  2.5309  11
 -11   5   5 19.0095  2.0474  10
  11   5  -5 20.7785  2.5257   8
 -11   5   5 19.4714  2.1925  17
 -11   5   5 21.3570  2.4963  14
  -9  -5   5 83.7720  4.9812  10
   9  -5  -5 77.8968  7.9979   2
  -9  -5   5 89.9490  9.1478   7
   9  -5  -5 91.7126  5.2371   5
   9  -5  -5 95.1353  5.8626   6
   9   5  -5 93.4665  5.6221   8
   7  -5  -5 259.955  10.915   9
  -7  -5   5 258.393  12.141   6
   7  -5  -5 251.641  16.158   2
  -7  -5   5 263.293  16.931   7
   7  -5  -5 268.752  10.276   5
   7  -5  -5 267.529  12.057   6
   7  -5  -5 243.163  13.312   3
  -7  -5   5 253.166  10.468  10
   7   5  -5 258.865  13.616   3
   7   5  -5 273.884  16.451   2
   5  -5  -5 314.906  11.739   5
  -5  -5   5 307.403  11.730   5
  -5  -5   5 302.870  17.545   7
   5  -5  -5 298.203  12.638   9
   5  -5  -5 307.892  18.874   2
   5  -5  -5 322.179  13.925   6
   5  -5  -5 339.271  14.461   1
   5  -5  -5 315.410  15.698   3
  -5  -5   5 323.880  14.400   6
   5   5  -5 297.715  15.213   3
   5   5  -5 294.910  18.420   2
   5   5  -5 309.796  14.196   1
  -3  -5   5 11.2742  3.3829   6
   3  -5  -5 13.8269  2.1883   9
  -3  -5   5 12.9878  3.8531   7
   3  -5  -5 16.6340  2.7888   6
  -3  -5   5 14.6582  2.6291   5
   3  -5  -5 14.4296  4.1855   3
   3  -5  -5 4.16108 3.97504   2
   3  -5  -5 14.3978  3.3628   1
  -3   5   5 15.1260  3.5145   6
  -3   5   5 6.62666 2.95029   4
   3   5  -5 14.2748  3.9376   3
   3   5  -5 21.4649  3.1879   1
   3   5  -5 18.7129  4.7932   2
   1  -5  -5 120.239   6.654   9
   1  -5  -5 128.378   8.651   1
  -1  -5   5 134.675   6.501   5
   1  -5  -5 127.774   6.551   8
  -1  -5   5 142.194   9.298   7
  -1   5   5 131.372   8.967   4
   1   5  -5 140.501   7.680   1
   1   5  -5 123.608   8.866   3
  -1   5   5 134.833   8.393   6
   1   5  -5 133.344  10.893   2
  -1  -5  -5 193.799   9.604   9
   1  -5   5 212.204   8.309   5
  -1  -5  -5 213.218   9.903   8
  -1  -5  -5 211.504  11.515   1
  -1  -5  -5 225.700  12.974   7
  -1   5  -5 215.672  12.153   3
  -1   5  -5 210.280  10.631   1
   1   5   5 198.461   9.167   5
  -1   5  -5 212.041  14.572   2
   1   5   5 207.703  12.797   4
   1   5   5 201.194  10.846   6
  -3  -5  -5 430.280  19.037   1
  -3  -5  -5 413.880  17.172   9
  -3  -5  -5 431.046  19.201   8
  -3  -5  -5 466.404  23.679   7
  -3   5  -5 438.217  21.646   7
   3   5   5 424.943  19.515   6
   3   5   5 418.177  16.170   5
  -3   5  -5 466.265  24.252   2
  -3   5  -5 441.067  19.631   3
   3   5   5 366.628  22.834   4
  -3   5  -5 437.113  18.998   1
  -5  -5  -5 227.777   9.820   9
  -5  -5  -5 221.505  12.112   8
  -5  -5  -5 221.583  15.334   7
  -5   5  -5 228.509  14.169   2
   5   5   5 227.945  12.382   6
  -5   5  -5 221.830  13.090   7
   5   5   5 215.216   9.995   5
  -5   5  -5 235.267  12.289   1
  -7  -5  -5 148.739   7.285  13
  -7  -5  -5 166.588   7.030  17
  -7  -5  -5 156.364   8.501   8
  -7  -5  -5 152.454   7.454  14
  -7  -5  -5 168.729   7.537   9
  -7  -5  -5 160.754  12.156   7
   7   5   5 163.058  10.104   6
  -9  -5  -5 31.5463  2.6805  14
  -9  -5  -5 31.8813  2.6139  17
  -9  -5  -5 25.7683  5.2474   7
  -9  -5  -5 29.4552  2.6629  13
  -9  -5  -5 30.4293  2.9492   8
  -9  -5  -5 34.7008  3.1354   9
   9   5   5 31.8118  4.6390   6
 -11  -5  -5 83.4810  4.3596   9
 -11  -5  -5 90.8710  4.4289  14
 -11  -5  -5 88.6358  3.7862  17
 -11  -5  -5 83.1778  3.9397  13
 -13  -5  -5 69.0715  3.3182  14
 -13  -5  -5 67.0770  2.7107  17
 -13  -5  -5 65.0869  2.8905  13
 -16  -6   5 33.9992  1.9513  15
 -16  -6   5 34.5598  2.0809  10
 -16   6   5 39.9812  2.6260  11
 -16   6   5 36.2314  2.4444  17
  16   6  -5 35.8280  2.1894  16
 -16   6   5 39.8532  2.4220  15
  16   6  -5 37.9145  1.9881  13
  14  -6  -5 69.9526  4.2584   9
 -14  -6   5 67.6089  3.5299  10
 -14  -6   5 75.1528  3.5005  15
 -14   6   5 72.8699  3.7533  17
 -14   6   5 67.9861  4.0730  11
  14   6  -5 69.2412  3.6149  16
  14   6  -5 70.4394  3.4325  13
 -14   6   5 71.4111  3.5551  10
 -14   6   5 69.3215  3.4430  15
 -14   6   5 70.9418  3.9174  14
 -12  -6   5 50.9772  3.2890  10
 -12  -6   5 48.4786  2.8945  16
 -12  -6   5 55.7169  3.3464  15
  12  -6  -5 40.9783  4.2330   6
  12  -6  -5 44.5866  3.7830   9
  12   6  -5 46.3997  3.3384  13
  12   6  -5 52.0174  3.5687  16
 -12   6   5 49.2679  3.8366  11
 -12   6   5 48.9409  3.1593  15
 -12   6   5 50.5690  3.0662  10
 -12   6   5 45.8060  3.4727  17
 -12   6   5 49.0284  3.5594  14
 -10  -6   5 49.3837  3.5297  10
 -10  -6   5 49.9270  3.5829  16
  10  -6  -5 53.0495  4.7613   6
 -10  -6   5 45.7617  6.4049   7
  10  -6  -5 52.3099  4.0563   9
  10   6  -5 50.0162  3.3521  13
 -10   6   5 48.8213  3.7415  14
 -10   6   5 47.2919  3.1788  10
 -10   6   5 50.9906  3.6846  11
  10   6  -5 47.5473  3.9760  16
 -10   6   5 51.3603  3.8119  17
  -8  -6   5 333.893  12.698  10
  -8  -6   5 342.929  19.829   7
   8  -6  -5 339.120  13.566   9
   8  -6  -5 355.524  15.130   6
   8  -6  -5 304.554  19.849   2
  -8  -6   5 340.125  14.493   6
   8  -6  -5 340.703  12.786   5
   8   6  -5 318.194  12.972  16
   8   6  -5 307.922  19.394   2
   6  -6  -5 595.173  20.248   5
   6  -6  -5 578.713  22.198   9
  -6  -6   5 547.671  20.780  10
   6  -6  -5 555.856  31.493   2
   6  -6  -5 588.499  24.304   1
  -6  -6   5 614.954  30.218   7
   6  -6  -5 506.967  25.709   3
   6  -6  -5 598.284  24.065   6
  -6  -6   5 595.499  24.159   6
   6   6  -5 553.131  30.191   2
   6   6  -5 560.825  24.940   3
   4  -6  -5 400.678  25.073   2
   4  -6  -5 459.084  20.134   1
   4  -6  -5 412.928  20.829   3
   4  -6  -5 456.787  18.940   6
  -4  -6   5 444.579  19.364   6
   4  -6  -5 428.917  17.298   9
  -4  -6   5 487.667  23.345   7
   4   6  -5 448.751  19.019   1
   4   6  -5 392.537  19.565   3
   4   6  -5 444.743  24.239   2
   2  -6  -5 146.142   7.204   9
  -2  -6   5 158.239  10.280   7
  -2  -6   5 144.552   6.728   5
   2  -6  -5 143.933   7.998   6
   2  -6  -5 144.857   9.754   1
   2   6  -5 146.025   8.601   1
   2   6  -5 137.853  11.123   2
   2   6  -5 138.971   9.195   3
  -2   6   5 150.479   8.435   6
   0  -6   5 666.347  31.066   7
   0  -6  -5 633.309  27.326   1
   0  -6  -5 619.616  25.119   9
   0  -6   5 639.980  22.363   5
   0   6  -5 631.889  28.234   3
   0   6   5 646.610  27.487   6
   0   6  -5 664.938  26.774   1
   0   6  -5 639.535  34.446   2
  -2  -6  -5 785.580  38.176   7
  -2  -6  -5 765.494  29.674   9
   2  -6   5 772.084  36.370   7
  -2  -6  -5 759.402  31.470   1
  -2   6  -5 790.526  31.585   1
  -2   6  -5 787.539  40.202   2
   2   6   5 761.073  27.219   5
   2   6   5 763.192  32.520   6
  -2   6  -5 735.127  32.730   3
  -4  -6  -5 847.834  37.589   8
  -4  -6  -5 810.024  34.526   1
  -4  -6  -5 874.727  43.592   7
   4  -6   5 909.360  40.756   7
  -4  -6  -5 888.825  33.061   9
   4   6   5 856.474  30.389   5
   4   6   5 881.450  36.356   6
  -4   6  -5 861.130  43.767   2
  -4   6  -5 856.868  35.389   1
  -6  -6  -5 248.760   9.899  17
  -6  -6  -5 232.511  10.222  14
  -6  -6  -5 251.891  10.369   9
  -6  -6  -5 232.518   9.441  13
  -6  -6  -5 216.047  15.247   7
  -6  -6  -5 249.612  11.766   8
  -6   6  -5 240.514  13.750   1
   6   6   5 244.825  12.520   6
  -8  -6  -5 297.074  10.655  13
  -8  -6  -5 292.417  13.419   8
  -8  -6  -5 286.626  11.653  14
  -8  -6  -5 299.836  11.100  17
  -8  -6  -5 309.360  12.104   9
   8   6   5 277.051  14.044   6
 -10  -6  -5 270.325   9.614  17
 -10  -6  -5 236.659  11.655   8
 -10  -6  -5 256.015  10.551   9
 -10  -6  -5 269.929   9.237  13
 -10  -6  -5 277.810  10.281  14
  10   6   5 243.036  12.216   6
 -12  -6  -5 182.706   6.366  13
 -12  -6  -5 183.162   7.062  14
 -12  -6  -5 170.077   6.505  17
 -15  -7   5 34.3111  2.0578  10
 -15  -7   5 27.1951  1.9235  15
  15   7  -5 31.4467  1.9070  13
 -15   7   5 30.1862  2.2218  10
 -15   7   5 26.3946  2.4240  11
 -15   7   5 31.6554  2.2141  15
 -15   7   5 32.1857  2.4452  17
  15   7  -5 30.4446  2.0267  16
 -13  -7   5 78.7584  3.8661  10
  13  -7  -5 76.0729  4.4115   9
 -13  -7   5 82.0753  3.7509  15
 -13   7   5 81.6615  4.3205  11
 -13   7   5 80.2256  3.8820  10
  13   7  -5 79.7608  3.8932  16
 -13   7   5 84.3854  4.1694  17
 -13   7   5 82.9028  3.7869  15
  13   7  -5 83.6207  3.7568  13
 -11  -7   5 165.654   6.776  10
 -11  -7   5 163.427   6.466  16
 -11  -7   5 141.999  10.658   7
  11  -7  -5 156.325   8.649   6
  11  -7  -5 167.277   7.367   9
 -11   7   5 157.298   6.761  17
 -11   7   5 156.365   6.657  11
 -11   7   5 167.284   6.362  15
  11   7  -5 156.558   6.330  13
 -11   7   5 157.546   6.971  14
 -11   7   5 158.389   6.586  10
  11   7  -5 160.708   6.691  16
   9  -7  -5 30.1195  3.7272   6
   9  -7  -5 28.2998  2.7969   9
  -9  -7   5 23.5489  2.6409  16
  -9  -7   5 17.5101  5.1592   7
  -9  -7   5 25.9172  2.4394  10
   9   7  -5 28.0117  2.6741  13
   9   7  -5 23.9588  2.6062  16
  -9   7   5 23.6111  2.4865  11
   7  -7  -5 306.201  13.769   6
  -7  -7   5 302.866  11.412  10
   7  -7  -5 311.876  12.293   9
  -7  -7   5 278.318  18.144   7
   7  -7  -5 245.305  19.158   2
  -7  -7   5 309.519  13.451   6
  -7   7   5 309.002  11.153  16
   7   7  -5 294.697  11.415  16
   7   7  -5 266.231  17.489   2
   5  -7  -5 150.101  13.930   2
   5  -7  -5 141.883  11.962   3
  -5  -7   5 169.914  12.579   7
   5  -7  -5 165.655  10.830   1
   5  -7  -5 176.771   8.947   6
  -5  -7   5 170.514   9.033   6
  -5  -7   5 162.303   7.308   5
  -5  -7   5 160.966   7.115  10
   5  -7  -5 171.617   7.697   9
   5   7  -5 156.009  11.530   2
   3  -7  -5 326.154  13.423   9
  -3  -7   5 324.793  12.319   5
  -3  -7   5 323.834  15.122   6
   3  -7  -5 341.750  14.956   6
  -3  -7   5 336.939  18.674   7
   3  -7  -5 340.500  17.401   1
   3   7  -5 305.556  18.834   2
   3   7  -5 300.426  15.685   3
   1  -7  -5 642.411  28.179   1
  -1  -7   5 673.821  23.125   5
   1  -7  -5 663.991  25.865   9
  -1  -7   5 663.661  32.378   7
   1   7  -5 644.545  34.890   2
   1   7  -5 653.509  28.788   3
  -1   7   5 674.435  27.375   6
   1   7  -5 686.869  27.811   1
  -1  -7  -5 285.117  13.948   1
  -1  -7  -5 292.940  12.468   9
   1  -7   5 277.485  11.254   5
   1  -7   5 284.405  15.917   7
  -1   7  -5 285.426  14.128   1
   1   7   5 286.631  13.611   6
  -1   7  -5 284.003  18.434   2
  -3  -7  -5 521.499  19.187  16
  -3  -7  -5 507.414  22.817   1
  -3  -7  -5 549.661  29.995   7
   3  -7   5 544.537  26.877   7
  -3  -7  -5 571.853  21.454   9
  -3   7  -5 556.552  23.884   1
  -3   7  -5 543.220  18.932  17
  -3   7  -5 530.398  29.864   2
   3   7   5 565.969  23.605   6
  -5  -7  -5 92.7149  5.1207   9
  -5  -7  -5 92.5885  5.6501  14
  -5  -7  -5 80.7064  8.5505   7
  -5   7  -5 89.1464  4.7319  12
   5   7   5 88.5153  6.7164   6
   5   7   5 85.1251  5.8507  12
  -5   7  -5 91.2833  6.3709  11
  -7  -7  -5 292.580  10.304  13
  -7  -7  -5 260.073  16.183   7
  -7  -7  -5 286.435  11.458  14
  -7  -7  -5 303.434  11.857   9
   7   7   5 277.117  13.519   6
  -9  -7  -5 316.439  11.511  17
  -9  -7  -5 315.262  12.107  14
  -9  -7  -5 323.245  12.573   9
  -9  -7  -5 318.135  10.892  13
   9   7   5 289.781  14.123   6
 -11  -7  -5 149.771   5.485  13
 -11  -7  -5 155.979   6.109  14
 -11  -7  -5 139.507   5.630  17
 -14  -8   5 10.2443  1.3751  10
  14  -8  -5 14.3430  2.2368  14
 -14  -8   5 6.41381 1.27136  15
  14   8  -5 7.03332 1.18772  13
 -14   8   5 10.3418  1.5859  17
  14   8  -5 11.2550  1.2830  16
 -14   8   5 5.54486 1.79836  11
 -14   8   5 8.71410 1.50850  15
 -14   8   5 8.47164 1.45435  10
 -12  -8   5 14.1696  1.5367  16
  12  -8  -5 15.2610  3.3099   6
 -12  -8   5 14.6354  1.8154  10
 -12  -8   5 12.1688  1.6928  15
  12  -8  -5 12.3152  2.1275   9
  12   8  -5 15.8763  1.7173  13
  12   8  -5 16.3956  1.7693  16
 -12   8   5 16.6994  1.9286  15
 -12   8   5 14.3376  2.1528  11
 -12   8   5 15.9476  2.0527  17
 -12   8   5 15.7615  1.8249  10
  10  -8  -5 27.6233  2.7289   9
 -10  -8   5 28.6795  2.3204  10
  10  -8  -5 27.2586  3.7438   6
 -10  -8   5 30.8308  5.3129   7
 -10  -8   5 26.0974  2.3306  16
  10   8  -5 27.4040  2.2722  16
  10   8  -5 28.4053  2.2868  13
 -10   8   5 28.6593  2.5289  11
 -10   8   5 32.2376  2.4905  15
 -10   8   5 31.7796  2.6550  17
  -8  -8   5 7.33636 4.42994   7
   8  -8  -5 10.1006  2.1568   9
   8  -8  -5 7.11772 2.87279   6
   8  -8  -5 1.06388 2.81400  14
  -8  -8   5 5.00905 1.62693  10
   8   8  -5 3.99483 1.94082  13
  -8   8   5 5.37065 1.94704  11
   8   8  -5 5.04835 1.85528  16
   6  -8  -5 -2.1806  5.6093   2
  -6  -8   5 5.09119 4.34058   7
   6  -8  -5 -2.7800  2.7795   6
  -6  -8   5 0.52950 1.60339  10
   6  -8  -5 7.94645 5.10532   1
   6  -8  -5 1.06931 1.92417   9
  -6  -8   5 0.68578 2.83702   6
  -6   8   5 -2.0973  1.8604  11
  -6   8   5 1.13833 1.77538  16
   6   8  -5 3.62423 3.94437   2
   6   8  -5 -2.6720  1.5147  16
  -4  -8   5 43.9660  4.4723   6
  -4  -8   5 33.2765  5.5158   1
  -4  -8   5 42.3953  7.3075   7
   4  -8  -5 35.2009  3.0858   9
   4  -8  -5 38.1888  6.7104   1
   4  -8  -5 51.0542  4.5356   6
  -4  -8   5 44.2968  3.1311  10
  -4   8   5 31.4476  3.5121  16
   4   8  -5 31.3312  5.3053   2
  -2  -8   5 39.4390  5.6345   1
  -2  -8   5 47.0074  3.9165   5
  -2  -8   5 52.3181  5.2729   6
   2  -8  -5 44.8163  4.8074   6
  -2  -8   5 43.1457  6.7654   7
   2  -8  -5 45.5184  5.5959   1
   2  -8  -5 41.0643  3.5805   9
  -2   8   5 46.8872  4.3840  16
   2   8  -5 37.1960  5.9611   2
   0  -8   5 120.311   8.550   1
   0  -8  -5 118.066   6.696   9
   0  -8   5 117.927   9.314   7
   0  -8  -5 108.258   7.336   1
   0  -8  -5 104.686   5.850  16
   0  -8   5 106.541   6.035   5
   0   8  -5 103.467  10.082   2
   0   8   5 110.104   6.554  16
   0   8  -5 100.729   6.003  17
  -2  -8  -5 32.8975  2.7911  16
   2  -8   5 32.0215  5.4478   1
  -2  -8  -5 30.8082  3.1783   9
   2  -8   5 37.7991  5.9344   7
  -2  -8  -5 27.6275  4.0608   1
   2   8   5 31.3613  3.8454   6
  -2   8  -5 32.2249  3.0787  11
  -2   8  -5 37.8508  2.5958  17
  -2   8  -5 34.7979  2.8847  12
   2   8   5 32.9349  3.5514  12
  -4  -8  -5 4.63367 1.33051  16
  -4  -8  -5 4.99582 4.50503   7
  -4  -8  -5 1.57378 1.89036   9
   4  -8   5 -2.7972  3.6507   1
  -4  -8  -5 2.25414 2.64072  14
   4   8   5 1.82832 2.58413  12
  -4   8  -5 3.52080 1.05292  17
  -4   8  -5 6.83184 2.65994  11
   4   8   5 6.49158 3.04959   6
  -4   8  -5 1.83446 1.71022  12
  -6  -8  -5 65.5897  4.0264   9
  -6  -8  -5 45.9060  6.2476   7
  -6  -8  -5 65.6160  4.3734  14
   6   8   5 53.1799  5.0445   6
  -6   8  -5 59.5952  4.3415  11
  -6   8  -5 62.5178  3.8586  12
   6   8   5 61.6926  4.3238  12
  -8  -8  -5 24.0116  2.1253  13
  -8  -8  -5 24.1200  2.2955   9
  -8  -8  -5 25.3825  2.3423  14
   8   8   5 23.6088  3.4427   6
 -10  -8  -5 43.1541  2.4775  13
 -10  -8  -5 46.3009  2.5618  17
 -10  -8  -5 47.9507  3.0078  14
  13  -9  -5 2.29544 2.09202  14
 -13  -9   5 2.52334 1.19089  10
 -13  -9   5 3.22204 1.18255  15
  13   9  -5 5.82084 1.02417  16
 -13   9   5 2.93339 1.57788  11
 -13   9   5 5.72712 1.42767  15
 -13   9   5 2.65590 1.50001  17
  13   9  -5 3.78264 1.09968  13
 -11  -9   5 38.0149  2.4527  16
 -11  -9   5 31.2459  2.4713  15
  11  -9  -5 29.8299  2.7540   9
  11  -9  -5 36.6263  3.1776  14
 -11  -9   5 34.8371  2.5819  10
  11   9  -5 34.6672  2.2408  16
 -11   9   5 38.5769  2.6284  17
 -11   9   5 32.6862  2.5778  11
  11   9  -5 35.0913  2.4151  13
 -11   9   5 34.3067  2.4644  15
   9  -9  -5 9.43597 2.15829   9
   9  -9  -5 10.3069  3.2010   6
  -9  -9   5 7.88019 1.94208  16
  -9  -9   5 5.49907 1.64286  10
   9  -9  -5 4.69144 2.65583  14
  -9   9   5 8.32533 2.01277  15
  -9   9   5 7.01420 2.23803  17
   9   9  -5 5.23410 1.63045  13
  -9   9   5 4.54183 1.87794  11
   9   9  -5 5.77382 1.44015  16
  -7  -9   5 3.46208 3.93833   7
  -7  -9   5 2.64324 2.78739   6
   7  -9  -5 -3.0409  2.7103   6
  -7  -9   5 -0.9471  1.5807  10
   7  -9  -5 -1.8355  1.7815   9
   7   9  -5 1.01623 1.22569  16
  -7   9   5 4.60817 1.90022  11
   7   9  -5 1.72944 1.80258  13
   5  -9  -5 62.8408  4.4722   9
   5  -9  -5 46.3147  6.9781   1
  -5  -9   5 43.4906  7.2369   7
  -5  -9   5 57.8983  5.2873   6
  -5  -9   5 63.4657  3.9122  10
   5  -9  -5 56.4423  5.1661   6
  -5   9   5 68.8282  3.4128  16
   5   9  -5 65.9265  3.7131  11
   3  -9  -5 30.4839  4.9238   1
  -3  -9   5 45.0867  3.1975  10
   3  -9  -5 42.1987  4.8092   6
  -3  -9   5 50.2632  4.9173   6
  -3  -9   5 37.3378  6.2406   1
  -3  -9   5 48.4233  7.7656   7
   3  -9  -5 46.2164  3.6583   9
   3   9  -5 48.0757  3.6463  17
   3   9  -5 35.3302  3.6649  12
   3   9  -5 41.1454  2.9206  11
  -3   9   5 51.5826  3.8443  12
  -3   9   5 43.6830  3.6205  16
   1  -9  -5 93.1547  7.0233   1
   1  -9  -5 119.024   6.672   9
  -1  -9   5 98.8045  8.9171   1
   1  -9  -5 117.708   6.163  16
  -1  -9   5 111.436   5.721  10
  -1  -9   5 106.909   9.922   7
   1   9  -5 108.772   5.156  11
  -1   9   5 105.508   5.592  16
  -1   9   5 104.801   6.087  12
   1   9  -5 114.539   5.404  17
   1   9  -5 102.051   6.578  12
  -1  -9  -5 50.8493  3.9983  16
   1  -9   5 43.5217  6.3240   1
  -1  -9  -5 42.0560  3.6845   9
  -1  -9  -5 39.9477  4.7456   1
  -1   9  -5 50.2827  4.3765  12
   1   9   5 44.1779  3.4876  12
   1   9   5 50.2985  4.0248  16
  -1   9  -5 42.2335  3.0519  17
  -1   9  -5 43.5001  3.1612  11
  -3  -9  -5 39.8005  3.5662   9
  -3  -9  -5 42.6788  2.8193  16
  -3   9  -5 46.1545  3.0584  17
   3   9   5 39.8744  3.2384  12
  -3   9  -5 38.2245  3.1845  11
  -3   9  -5 37.1563  2.9713  12
  -5  -9  -5 19.2326  4.3060   7
  -5  -9  -5 29.9043  2.6769   9
  -5   9  -5 30.1354  2.9956  11
   5   9   5 29.4518  2.6720  12
   5   9   5 25.0937  3.3985   6
  -5   9  -5 28.6803  2.4266  12
  -7  -9  -5 78.5896  4.2650   9
  -7   9  -5 82.1971  4.9624  11
 -12 -10   5 79.4039  3.5554  10
  12  10  -5 81.9644  3.2738  13
 -12  10   5 82.9865  3.5610  15
 -12  10   5 84.6751  3.7630  11
 -12  10   5 80.7433  3.8555  17
  10 -10  -5 68.2685  3.9658   9
 -10 -10   5 70.5877  3.3538  16
 -10 -10   5 67.8692  3.4249  10
 -10  10   5 66.0322  3.6280  11
 -10  10   5 64.7379  3.7240  15
  10  10  -5 66.9998  3.1966  13
 -10  10   5 68.5630  4.0553  17
   8 -10  -5 105.348   5.429   9
  -8 -10   5 106.383   4.824  10
   8 -10  -5 91.3620  6.7182   6
   8  10  -5 111.956   4.589  13
  -8  10   5 107.692   5.105  15
  -8  10   5 106.891   4.874  11
  -6 -10   5 15.5860  3.2012   6
  -6 -10   5 22.7901  2.1511  10
  -6 -10   5 10.0230  4.5450   7
   6 -10  -5 15.3501  2.4930   9
   6 -10  -5 15.2641  3.7455   6
   4 -10  -5 217.092  11.175   6
   4 -10  -5 213.297   9.601   9
  -4 -10   5 225.701  10.832   6
  -4 -10   5 192.060  14.020   7
  -4 -10   5 212.163   8.575  10
  -4  10   5 220.588   9.383  12
   4  10  -5 209.613   9.014  12
   4  10  -5 215.582   8.035  11
   2 -10  -5 353.240  14.577   9
  -2 -10   5 359.393  16.048   6
  -2 -10   5 306.873  20.003   7
  -2 -10   5 345.831  13.061  10
   2  10  -5 349.963  12.256  11
  -2  10   5 345.370  13.649  12
   2  10  -5 337.199  13.806  12
   2  10  -5 352.732  12.798  17
  -2  10   5 347.430  12.601  16
   0 -10  -5 268.422  11.077   9
   0 -10   5 247.446  10.081  10
   0 -10  -5 259.654  10.195  16
   0  10  -5 245.879   9.616  17
   0  10   5 253.832  10.365  12
   0  10  -5 234.494  10.730  12
   0  10   5 254.765   9.679  16
   0  10  -5 246.073   9.354  11
  -2 -10  -5 108.539   5.818   9
  -2 -10  -5 116.523   5.060  16
   2  10   5 106.693   5.629  12
  -2  10  -5 110.132   5.160  17
  -2  10  -5 116.605   5.257  11
  -2  10  -5 114.029   5.914  12
   2  10   5 112.972   5.203  16
  -4 -10  -5 127.801   6.246   9
  -4 -10  -5 128.554   5.111  16
   4  10   5 130.798   6.130  12
  -4  10  -5 136.490   5.912  11
   4  10   5 135.884   5.933  16
  -4  10  -5 141.409   6.230  12
  -4  10  -5 136.642   5.140  17
  -6 -10  -5 198.065   8.617   9
  -6  10  -5 216.362   8.404  12
  -6  10  -5 209.868   8.069  11
   6  10   5 206.132   8.343  12
  -8  10  -5 198.124   7.461  11
 -11 -11   5 69.4368  3.1352  10
 -11 -11   5 65.6622  2.8867  16
 -11  11   5 71.4662  3.1957  15
  11  11  -5 73.1257  2.8543  13
 -11  11   5 75.5662  3.4243  11
   9 -11  -5 40.2115  3.0644   9
  -9 -11   5 39.6203  2.4537  10
  -9 -11   5 37.4791  2.4973  16
  -9  11   5 42.4913  2.9968  15
  -9  11   5 29.0941  2.8934  17
  -9  11   5 43.1202  2.9341  11
  -7 -11   5 125.720   5.393  10
   7 -11  -5 127.412   6.118   9
  -5 -11   5 65.3613  5.0110   6
   5 -11  -5 68.0889  4.4367   9
  -5 -11   5 69.8097  3.6870  10
   5 -11  -5 61.6995  6.0397   6
   5  11  -5 65.8713  3.9229  12
  -3 -11   5 141.900   8.078   6
  -3 -11   5 142.925   6.060  10
   3 -11  -5 137.458   7.111   9
   3  11  -5 144.904   6.456  12
   3  11  -5 140.366   5.989  17
  -3  11   5 137.138   6.577  12
   3  11  -5 136.459   5.652  11
  -1 -11   5 195.694  10.319   6
  -1 -11   5 191.191   7.801  10
   1 -11  -5 199.475   8.769   9
   1 -11  -5 186.834   8.228  16
  -1  11   5 187.200   8.195  12
   1  11  -5 192.646   7.526  17
   1  11  -5 196.175   8.377  12
   1  11  -5 187.619   7.295  11
  -1  11   5 188.780   7.264  16
  -1 -11  -5 91.4079  5.0535   9
  -1 -11  -5 92.3544  4.4744  16
   1  11   5 91.6645  4.8867  12
  -1  11  -5 90.2052  4.3344  11
  -1  11  -5 96.1241  4.3698  17
   1  11   5 92.6868  4.1960  16
  -1  11  -5 83.0102  5.1629  12
  -3 -11  -5 175.506   6.445  16
  -3 -11  -5 171.037   7.440   9
   3  11   5 165.410   6.677  16
  -3  11  -5 171.311   6.677  11
  -3  11  -5 168.146   7.456  12
  -3  11  -5 165.037   6.478  17
   3  11   5 170.816   7.191  12
  -5 -11  -5 162.694   7.050   9
  -5  11  -5 174.488   6.975  12
   5  11   5 165.758   6.817  12
   5  11   5 159.659   6.434  16
  -5  11  -5 165.416   6.435  11
   7  11   5 145.046   5.732  16
  -7  11  -5 151.309   5.718  11
 -10 -12   5 4.46633 0.94864  16
 -10  12   5 3.15409 1.33409  17
 -10  12   5 6.37291 1.42221  11
  -8 -12   5 22.4662  1.8546  10
  -8 -12   5 15.4097  1.6610  16
   6 -12  -5 45.4878  3.6059   9
  -6 -12   5 52.6591  2.9048  10
  -4 -12   5 22.8487  2.0056  10
   4 -12  -5 19.7934  2.6888   9
   4  12  -5 24.0766  1.9877  17
  -4  12   5 21.9455  2.2538  12
   4  12  -5 23.1453  2.0191  12
  -2 -12   5 8.85286 1.70325  10
   2 -12  -5 7.67419 2.17718   9
   2 -12  -5 8.40328 2.27989  16
   2  12  -5 5.96851 1.61379  12
   2  12  -5 6.43952 1.45262  17
  -2  12   5 6.56078 1.79295  12
   2  12  -5 8.58472 1.50135  11
   0 -12  -5 6.24849 1.98855   9
   0 -12   5 10.3330  1.8585  10
   0 -12  -5 4.96294 1.83990  16
   0  12  -5 8.99392 1.80073  12
   0  12  -5 8.90236 1.39514  17
   0  12   5 8.06849 1.78864  12
   0  12   5 7.55341 1.09777  16
   0  12  -5 10.2408  1.5915  11
  -2 -12  -5 53.9066  2.8353  16
  -2 -12  -5 54.9947  3.4278   9
  -2  12  -5 54.5419  2.7539  17
  -2  12  -5 56.5801  3.0435  11
   2  12   5 55.5345  2.7524  16
  -2  12  -5 55.1512  3.6193  12
   2  12   5 53.8511  3.3836  12
  -4  12  -5 54.3414  3.3765  12
   4  12   5 53.9866  2.6402  16
  -4  12  -5 53.8689  2.8082  11
   4  12   5 50.4745  3.0130  12
   6  12   5 21.4143  1.6811  16
  -6  12  -5 24.3193  1.9199  11
  -7 -13   5 -0.4795  1.1130  16
  -5 -13   5 2.90660 1.15171  10
   5  13  -5 2.18545 1.13357  12
  -3 -13   5 4.98152 1.33104  10
   3 -13  -5 5.34826 1.76669  16
  -3  13   5 3.10549 1.42396  12
   3  13  -5 5.80563 1.17279  17
   3  13  -5 3.81794 1.27216  12
  -1 -13   5 9.58195 1.46947  10
   1 -13  -5 7.07010 1.52009  16
   1  13  -5 6.66062 1.28552  11
   1  13  -5 6.56399 1.34903  12
  -1  13   5 6.95762 1.43123  12
   1  13  -5 9.56581 1.17199  17
  -1 -13  -5 5.69472 1.18308  16
  -1  13  -5 9.07793 1.08060  17
  -1  13  -5 9.07495 1.29569  11
   1  13   5 9.15468 1.40590  12
  -1  13  -5 5.24421 1.37877  12
  -3  13  -5 8.34886 1.19646  11
  -3  13  -5 6.45971 1.39223  12
   3  13   5 7.16503 1.21259  12
   2 -14  -5 24.6643  1.7380  16
   2  14  -5 24.7815  1.7264  12
  -2  14   5 23.0124  1.8695  12
   2  14  -5 22.7414  1.4765  17
   0  14  -5 41.2688  1.8632  17
   0  14  -5 38.3378  1.9704  11
 -18   0   6 51.2718  2.7548  17
 -16   0   6 29.0371  2.4623  14
 -16   0   6 25.6559  2.4781  10
  14   0  -6 43.7505  5.3203   6
 -14   0   6 49.3039  3.3847  10
  14   0  -6 35.2384  4.0137   8
 -14   0   6 46.8969  3.9759  14
  12   0  -6 161.022   9.919   6
 -12   0   6 160.693   9.295  14
 -12   0   6 153.630   6.744  10
 -12   0   6 162.468   6.956  11
 -12   0   6 152.704   6.253  16
  12   0  -6 157.337   8.872   8
  10   0  -6 66.8008  4.8137   8
  10   0  -6 75.7355  5.6639   6
  10   0  -6 63.8816  7.8884   2
   8   0  -6 156.276   7.972   6
  -8   0   6 149.865  10.456   4
   8   0  -6 152.759   7.648   8
   8   0  -6 149.724  11.024   2
   8   0  -6 140.086   8.848   3
  -6   0   6 4.10570 2.99685   4
  -6   0   6 3.15155 2.43300   6
   6   0  -6 1.29232 1.41503   8
   6   0  -6 2.77027 1.96877   6
   6   0  -6 3.21361 3.14831   3
   6   0  -6 3.20832 3.28698   2
   4   0  -6 174.102  10.301   7
   4   0  -6 180.843   8.763   1
   4   0  -6 172.710  10.492   3
   4   0  -6 189.381  13.225   2
  -4   0   6 170.203   8.937   6
  -4   0   6 179.961   7.439   5
   4   0  -6 172.292   8.436   8
  -4   0   6 179.740  10.821   4
   2   0  -6 34.7500  5.8999   3
   2   0  -6 24.3837  3.2629   1
   2   0  -6 17.2721  2.0593   8
  -2   0   6 20.6999  2.2782   5
  -2   0   6 25.0356  3.6320   4
   2   0  -6 23.0782  3.3646   7
   2   0  -6 19.2392  5.8924   2
  -2   0   6 16.7224  3.2496   6
   0   0   6 10.6967  1.7482   5
   0   0  -6 11.5916  3.3263   3
   0   0  -6 14.2379  3.3435   7
   0   0  -6 13.7378  2.9551   1
   0   0  -6 9.31589 1.82324   8
   0   0   6 12.0070  3.3122   4
   0   0  -6 6.51061 3.49872   2
   2   0   6 -0.0021  1.3337   5
  -2   0  -6 2.07204 1.65821   8
  -2   0  -6 1.33563 2.56779   7
  -2   0  -6 2.38897 2.27087   1
   2   0   6 2.90868 2.71854   4
   4   0   6 1.18770 1.38450   5
  -4   0  -6 0.43033 2.60219   7
   4   0   6 4.26520 3.37287   4
  -4   0  -6 2.95943 2.70415   1
  -4   0  -6 3.82393 2.28827   8
  -6   0  -6 44.9504  5.8774   7
  -6   0  -6 47.6996  5.1521   8
  -6   0  -6 42.7958  3.1089  17
  -8   0  -6 77.8368  5.8525   8
  -8   0  -6 70.7899  4.7619  13
  -8   0  -6 69.5289  7.4033   7
  -8   0  -6 77.0067  3.5421  17
  -8   0  -6 79.9458  5.0849  14
 -10   0  -6 52.6312  4.0452  14
 -10   0  -6 48.2210  3.8687   8
 -10   0  -6 47.6647  3.5567  13
 -12   0  -6 -0.7938  1.4372  13
 -12   0  -6 -0.7101  1.5978  14
 -17  -1   6 1.69683 1.34464  10
 -17   1   6 3.34114 1.58619  10
 -17   1   6 -0.6116  1.5350  14
 -17   1   6 1.85677 1.72856  17
  15  -1  -6 15.2054  4.2359   6
  15  -1  -6 7.42579 2.74874   8
 -15  -1   6 15.2657  2.3151  10
 -15   1   6 15.1760  2.8342  14
  15   1  -6 11.0974  2.3113   8
  15   1  -6 11.7247  3.2059   6
 -15   1   6 12.3764  2.0129  10
  13  -1  -6 121.291   7.069   8
 -13  -1   6 114.088   5.559  10
  13  -1  -6 119.416   8.130   6
 -13   1   6 117.567   5.512  11
  13   1  -6 103.552   7.613   6
  13   1  -6 101.850   7.165   8
 -13   1   6 105.683   7.417  14
 -13   1   6 121.346   5.346  10
  11  -1  -6 73.1960  8.1275   2
  11  -1  -6 84.3210  6.2265   6
  11  -1  -6 94.1862  5.5507   8
 -11  -1   6 88.1857  4.7271  16
  11   1  -6 92.8449  7.4907   6
  11   1  -6 74.0453  8.3509   2
 -11   1   6 85.5023  4.4657  16
  11   1  -6 97.3047  6.5600   8
  -9  -1   6 8.27072 4.31805   4
   9  -1  -6 3.00278 1.75221   8
   9  -1  -6 5.61355 2.39546   6
   9  -1  -6 4.96199 3.28803   3
   9  -1  -6 -0.2111  2.9607   2
   9   1  -6 2.90744 3.74183   2
   9   1  -6 7.48219 3.23126   3
   9   1  -6 1.26733 2.52933   6
   9   1  -6 3.19199 2.09390   8
  -9   1   6 -4.2318  3.2544   4
   7  -1  -6 22.7088  2.7609   6
  -7  -1   6 22.1811  3.4426   6
   7  -1  -6 21.0305  4.0507   3
   7  -1  -6 20.5540  4.6915   2
   7  -1  -6 20.8692  2.2851   8
  -7  -1   6 16.6318  4.1535   4
   7   1  -6 23.1934  2.8290   6
  -7   1   6 25.9568  4.4742   4
   7   1  -6 21.0841  2.4659   8
   7   1  -6 24.8501  4.8723   2
  -7   1   6 23.7443  3.3895   6
   7   1  -6 24.8345  4.4316   3
   5  -1  -6 18.9424  4.0078   3
   5  -1  -6 22.7528  5.0506   2
  -5  -1   6 18.8023  3.5617   4
   5  -1  -6 17.2920  2.3653   6
   5  -1  -6 14.0124  1.9211   8
  -5  -1   6 17.5244  2.6838   5
  -5  -1   6 16.9817  3.5171   7
   5  -1  -6 20.0021  2.6475   1
   5   1  -6 18.3912  4.2728   3
   5   1  -6 18.7047  2.8960   1
  -5   1   6 19.7894  2.9185   6
   5   1  -6 12.4742  1.8976   8
  -5   1   6 16.3756  2.6684   5
  -5   1   6 17.1332  3.6734   4
   5   1  -6 13.0401  4.6614   2
  -3  -1   6 187.672   7.558   5
  -3  -1   6 196.314  10.871   4
  -3  -1   6 178.188   9.605   6
   3  -1  -6 172.511   8.574   8
   3  -1  -6 194.794  13.472   2
   3  -1  -6 201.745   9.283   1
   3  -1  -6 187.993  11.012   3
   3  -1  -6 193.357  10.593   7
  -3   1   6 176.264   9.080   6
  -3   1   6 176.932  10.810   4
   3   1  -6 181.190   8.986   1
   3   1  -6 172.790   8.573   8
   3   1  -6 175.329  10.674   7
  -3   1   6 186.656   7.472   5
   3   1  -6 200.631  14.401   2
   3   1  -6 168.242  11.418   3
  -1  -1   6 5.13989 1.63716   5
  -1  -1   6 6.09509 2.41139   4
   1  -1  -6 0.77622 2.29356   7
   1  -1  -6 3.03244 2.18443   1
   1  -1  -6 -2.9721  3.7880   2
   1  -1  -6 2.06825 1.36678   8
   1  -1  -6 -0.1944  3.1243   3
  -1   1   6 5.11543 2.30598   6
   1   1  -6 1.82192 1.90790   1
   1   1  -6 2.51343 4.02164   3
   1   1  -6 3.54991 2.44544   7
  -1   1   6 -0.9351  2.3039   4
   1   1  -6 -0.1775  4.3141   2
  -1   1   6 4.59192 1.63205   5
   1   1  -6 1.00274 1.37191   8
  -1  -1  -6 14.1840  2.0459   8
   1  -1   6 9.51403 2.70439   4
  -1  -1  -6 19.1831  3.6412   7
  -1  -1  -6 12.7295  2.9760   1
   1  -1   6 12.2880  1.6979   5
  -1   1  -6 14.2889  3.0974   3
   1   1   6 14.2527  3.4404   4
  -1   1  -6 11.9321  3.7516   2
  -1   1  -6 14.7306  2.1041   8
  -1   1  -6 12.9904  2.8542   1
   1   1   6 12.5265  1.8987   5
  -1   1  -6 14.6888  3.2688   7
  -3  -1  -6 3.29182 1.95894   8
   3  -1   6 7.18027 3.22845   4
  -3  -1  -6 2.70958 2.44706   1
  -3  -1  -6 5.80781 2.55269   7
   3   1   6 3.23831 2.82192   4
  -3   1  -6 4.01694 2.50031   7
   3   1   6 2.62797 1.56975   5
  -3   1  -6 5.92789 2.58545   1
  -3   1  -6 3.07352 1.99919   8
  -5  -1  -6 95.9644  5.9740   9
  -5  -1  -6 102.061   7.369   1
  -5  -1  -6 100.749   7.111   8
  -5  -1  -6 95.5647  8.0426   7
   5  -1   6 105.796   8.610   4
  -5   1  -6 102.099   7.273   8
   5   1   6 118.021   9.916   4
  -5   1  -6 102.767   7.949   7
  -5   1  -6 101.188   7.541   1
   5   1   6 108.198   4.951   5
  -7  -1  -6 12.4683  2.3798  13
  -7  -1  -6 7.79875 4.07640   7
  -7  -1  -6 8.60232 3.53465   8
  -7  -1  -6 12.9276  2.4897  17
  -7  -1  -6 15.6284  2.6965   9
  -7   1  -6 14.1761  3.7034   8
  -7   1  -6 15.4784  1.9266  17
  -7   1  -6 11.1374  4.0653   7
  -7   1  -6 11.9805  2.3431  13
  -9  -1  -6 9.98222 2.40423   9
  -9  -1  -6 3.13368 4.40741   7
  -9  -1  -6 7.42020 2.61624  13
  -9  -1  -6 8.84851 2.44123   8
  -9  -1  -6 9.15117 1.32765  17
  -9  -1  -6 10.6470  2.1860  14
  -9   1  -6 8.98472 4.34508   7
  -9   1  -6 10.0435  2.5633  13
  -9   1  -6 6.69289 2.31913   8
  -9   1  -6 5.25820 2.51532  14
 -11  -1  -6 1.74060 1.61571   8
 -11  -1  -6 -1.4365  1.6501   9
 -11  -1  -6 -1.0655  1.6706  14
 -11  -1  -6 1.63783 1.73488  13
 -11   1  -6 4.39658 1.96578  13
 -11   1  -6 0.76291 2.01576  14
 -13  -1  -6 13.5638  1.5758  14
 -13  -1  -6 15.0036  1.4040  13
 -13   1  -6 11.2411  1.6197  14
 -18   2   6 9.55552 1.37057  17
 -16  -2   6 26.1738  2.2459  10
 -16   2   6 26.1729  2.4334  17
 -16   2   6 25.6616  2.3327  10
 -16   2   6 27.6905  2.8302  14
 -14  -2   6 28.6210  2.8624  10
  14  -2  -6 28.3859  4.9414   6
  14  -2  -6 29.4270  3.2553   8
 -14   2   6 25.0591  2.3643  10
 -14   2   6 25.7067  2.5044  11
 -14   2   6 22.9557  3.6090  14
  14   2  -6 26.3692  3.5724   6
  14   2  -6 25.9107  2.9090   8
  12  -2  -6 46.8876  4.7084   6
 -12  -2   6 41.9846  3.3924  10
  12  -2  -6 46.8795  4.0223   8
 -12  -2   6 48.4155  3.3611  16
  12   2  -6 53.1063  3.9213  13
 -12   2   6 46.6036  3.9667  14
  12   2  -6 42.2556  4.3208   8
 -12   2   6 50.2797  3.6042  11
  12   2  -6 45.6376  4.8492   6
 -12   2   6 50.7317  4.5364   9
  10  -2  -6 32.5768  3.3197   8
  10  -2  -6 33.2279  3.7288   6
  10  -2  -6 27.4018  5.5484   2
 -10  -2   6 30.7081  3.1705  16
 -10   2   6 30.9472  2.5654  16
  10   2  -6 29.7393  5.8613   2
  10   2  -6 31.7132  4.4437   6
 -10   2   6 32.7498  2.8777   9
  10   2  -6 33.5095  3.8700   8
   8  -2  -6 181.634   8.596   8
   8  -2  -6 165.815  12.036   2
   8  -2  -6 187.567   8.959   6
  -8  -2   6 173.332  11.823   4
  -8  -2   6 197.195   9.085   6
   8  -2  -6 154.851   9.809   3
   8   2  -6 168.533  12.928   2
   8   2  -6 185.850   9.094   8
   8   2  -6 162.812  10.571   3
   8   2  -6 189.260   9.171   6
  -8   2   6 174.952  11.840   4
   6  -2  -6 43.4862  3.3849   8
  -6  -2   6 50.5407  5.4042   6
  -6  -2   6 42.8726  5.4880   4
   6  -2  -6 33.6473  4.9285   3
  -6  -2   6 42.1760  5.2531   7
  -6  -2   6 40.1191  3.9233   5
   6  -2  -6 42.8010  3.9327   6
   6  -2  -6 45.3700  6.4294   2
   6  -2  -6 47.0131  4.1706   1
  -6   2   6 37.9902  4.1537   6
   6   2  -6 45.9100  3.6061   8
   6   2  -6 44.0553  5.2553   3
  -6   2   6 42.7310  5.3950   4
   6   2  -6 52.6000  6.8388   2
   4  -2  -6 18.4178  2.0237   8
  -4  -2   6 24.2684  4.0429   6
  -4  -2   6 23.4457  4.0067   4
  -4  -2   6 23.2407  3.1039   5
  -4  -2   6 19.6288  3.8159   7
   4  -2  -6 24.1537  5.4591   2
   4  -2  -6 24.7902  3.2176   1
   4  -2  -6 22.1545  4.4251   3
   4   2  -6 17.1299  4.7254   3
   4   2  -6 20.7106  2.2563   8
   4   2  -6 19.9336  5.6414   2
  -4   2   6 24.0941  3.1253   6
  -4   2   6 19.8457  2.6865   5
  -4   2   6 20.4848  3.8044   4
   4   2  -6 24.4412  3.1287   1
  -2  -2   6 51.0859  3.9510   5
   2  -2  -6 38.6047  5.3146   3
   2  -2  -6 46.9342  6.7058   2
   2  -2  -6 45.7038  3.6038   8
  -2  -2   6 39.6049  4.4935   4
   2  -2  -6 45.2740  4.3304   1
   2  -2  -6 46.6269  4.5457   7
  -2   2   6 49.9814  5.0885   4
   2   2  -6 48.8776  4.2200   1
   2   2  -6 54.6912  5.0929   7
  -2   2   6 43.0783  3.4207   5
   2   2  -6 38.1638  3.5389   8
   2   2  -6 41.1416  7.6129   2
   2   2  -6 48.1007  6.3863   3
  -2   2   6 41.7180  3.6131   6
   0  -2  -6 102.090   7.711   7
   0  -2   6 99.7833  4.8561   5
   0  -2  -6 115.950   6.947   1
   0  -2  -6 98.3167  5.6810   8
   0  -2   6 101.972   7.278   4
   0   2  -6 109.397   9.850   2
   0   2  -6 97.6233  7.9714   3
   0   2  -6 101.067   5.772   8
   0   2   6 102.168   6.185   6
   0   2  -6 102.244   7.576   7
   0   2   6 104.612   7.594   4
   0   2  -6 96.7480  6.4247   1
   0   2   6 112.626   5.039   5
  -2  -2  -6 23.6828  2.8377   9
  -2  -2  -6 20.8644  2.4666   8
   2  -2   6 20.8271  3.6058   4
  -2  -2  -6 18.8387  3.7693   1
  -2  -2  -6 25.3955  4.0139   7
   2   2   6 25.2421  4.5308   4
   2   2   6 24.3003  2.4258   5
  -2   2  -6 22.5193  4.4786   2
  -2   2  -6 22.7128  2.5738   8
  -2   2  -6 23.4884  4.0359   7
  -2   2  -6 20.0211  3.4576   1
   4  -2   6 62.1448  6.3308   4
  -4  -2  -6 59.3354  5.3354   8
  -4  -2  -6 62.7896  4.9792   9
  -4  -2  -6 69.4398  6.3877   7
  -4  -2  -6 69.8075  6.1470   1
   4   2   6 65.6501  4.0706   5
  -4   2  -6 61.5454  6.3628   7
  -4   2  -6 70.8344  5.6657   8
   4   2   6 62.2534  7.7543   4
  -4   2  -6 71.2565  5.8777   1
  -6  -2  -6 13.3720  2.4676   9
  -6  -2  -6 15.3450  4.3334   7
  -6  -2  -6 16.0755  3.9348   8
  -6  -2  -6 12.6038  2.3238  17
  -6   2  -6 13.3015  4.2264   8
  -6   2  -6 14.0558  3.7064   7
   6   2   6 16.7206  2.8131   5
  -8  -2  -6 4.69283 2.06570  14
  -8  -2  -6 7.64474 2.53250  13
  -8  -2  -6 6.74010 2.24521   9
  -8  -2  -6 5.49556 4.47782   7
  -8  -2  -6 3.69276 1.61734  17
  -8  -2  -6 8.12966 2.69618   8
  -8   2  -6 3.11318 2.23625  13
  -8   2  -6 4.87989 3.91403   7
  -8   2  -6 1.55915 2.37012   8
 -10  -2  -6 19.9146  2.3015  14
 -10  -2  -6 21.3986  2.5414  13
 -10  -2  -6 21.7121  1.8314  17
 -10  -2  -6 23.4557  2.6137   8
 -10  -2  -6 21.1964  2.4946   9
 -10   2  -6 23.7988  3.0015  13
 -12  -2  -6 0.20507 1.43318  14
 -12  -2  -6 1.96877 1.33102  13
 -17   3   6 66.5224  3.4929  17
 -17   3   6 59.3288  3.6788  14
 -15  -3   6 57.2473  3.3015  10
 -15   3   6 52.7607  3.4091  11
 -15   3   6 54.5162  3.5793  17
  15   3  -6 52.9077  3.1469  13
  15   3  -6 45.4701  3.4528   8
 -15   3   6 50.9872  3.1525  10
 -15   3   6 48.2862  3.8952  14
 -13  -3   6 2.95784 2.12432  10
 -13  -3   6 1.01333 1.19665  16
  13  -3  -6 2.57425 3.35392   6
  13  -3  -6 3.13687 1.92795   8
  13   3  -6 -0.8132  2.1387  13
 -13   3   6 1.15646 2.08212  11
  13   3  -6 1.26481 1.96770   8
 -13   3   6 1.57298 2.53998  14
 -11  -3   6 1.55420 2.16438  16
  11  -3  -6 -1.7564  2.3382   6
 -11  -3   6 0.88684 2.15690  10
  11  -3  -6 1.56332 1.71505   8
 -11   3   6 -0.4417  2.3027  14
  11   3  -6 2.18598 2.34402   8
  11   3  -6 -7.7828  2.8037  13
 -11   3   6 -1.3637  2.0507  11
  11   3  -6 1.51859 3.19782   6
   9  -3  -6 39.0393  3.1970   8
   9  -3  -6 35.2099  3.7457   6
   9  -3  -6 36.2761  5.9001   2
   9   3  -6 37.4645  3.7764   8
   9   3  -6 34.0629  6.1476   2
  -7  -3   6 235.118  14.266   4
   7  -3  -6 245.757  12.658   3
   7  -3  -6 219.897  14.999   2
   7  -3  -6 244.766  11.144   6
   7  -3  -6 250.080  11.035   8
  -7  -3   6 251.733  15.108   7
   7  -3  -6 237.879  10.204   9
  -7   3   6 229.920  14.276   4
   7   3  -6 254.252  16.229   2
   7   3  -6 227.764  13.171   3
   7   3  -6 252.484  11.519   8
  -5  -3   6 16.4309  4.0367   7
  -5  -3   6 20.6137  4.4219   6
   5  -3  -6 20.4829  2.4667   9
   5  -3  -6 21.5009  2.6785   6
   5  -3  -6 21.7060  5.5213   2
   5  -3  -6 18.2218  4.1237   3
   5  -3  -6 18.2792  1.9692   8
  -5  -3   6 21.3266  3.3352   5
   5  -3  -6 17.3193  2.9594   1
  -5  -3   6 15.3162  3.4754   4
   5   3  -6 18.8472  2.2433   8
   5   3  -6 11.5545  4.5157   2
   5   3  -6 18.0924  2.6610   1
  -5   3   6 17.9352  3.1753   6
  -5   3   6 19.2247  3.8416   4
   5   3  -6 13.3061  3.8378   3
   3  -3  -6 8.72557 4.13329   3
   3  -3  -6 6.40580 2.04542   9
  -3  -3   6 6.15338 4.08348   6
   3  -3  -6 7.45725 2.69329   1
   3  -3  -6 13.9367  4.7808   2
  -3  -3   6 8.63646 2.95958   7
  -3  -3   6 6.31888 2.74072   5
   3  -3  -6 4.59909 1.44482   8
  -3  -3   6 9.48625 2.90803   4
  -3   3   6 8.80355 2.64668   6
   3   3  -6 8.62009 4.19539   2
   3   3  -6 6.05765 3.73932   3
  -3   3   6 5.95461 2.70947   4
   3   3  -6 8.13568 2.40107   1
  -3   3   6 7.09387 2.23605   5
   3   3  -6 9.01611 1.73212   8
   1  -3  -6 111.746   7.217   1
   1  -3  -6 110.579   5.971   8
  -1  -3   6 117.292   7.438   4
   1  -3  -6 123.987   7.894   7
   1  -3  -6 95.9411  6.2579   9
   1   3  -6 122.728   7.024   1
   1   3  -6 118.732  11.110   2
  -1   3   6 114.409   6.627   6
   1   3  -6 120.410   8.086   7
  -1   3   6 113.451   5.579   5
   1   3  -6 106.794   8.722   3
   1   3  -6 111.629   6.110   8
  -1   3   6 107.003   7.898   4
   1  -3   6 10.3623  2.6876   4
  -1  -3  -6 10.2776  3.4194   7
  -1  -3  -6 9.90232 3.16293   1
  -1  -3  -6 6.95848 2.37966   9
  -1  -3  -6 10.4529  1.8645   8
   1  -3   6 9.56734 2.88225   5
  -1   3  -6 6.99535 2.41538   1
   1   3   6 7.53674 2.22021   5
   1   3   6 11.4988  3.6745   4
  -1   3  -6 4.33092 2.85140   7
  -1   3  -6 6.95003 3.78876   2
  -1   3  -6 4.10732 3.23450   3
  -1   3  -6 11.2239  2.1194   8
   1   3   6 11.4377  2.6301   6
   3  -3   6 0.99668 2.55264   4
  -3  -3  -6 0.38393 1.93672   9
  -3  -3  -6 -1.9003  2.6481   7
  -3  -3  -6 2.71401 2.90026   1
  -3  -3  -6 -0.6934  1.9034   8
  -3   3  -6 -1.3296  2.1974   8
  -3   3  -6 2.64737 2.54779   1
   3   3   6 1.73614 3.56159   4
  -3   3  -6 1.33368 2.49169   7
   3   3   6 5.46101 1.94244   5
  -5  -3  -6 -3.5992  3.2719   7
  -5  -3  -6 2.86002 2.93197   8
  -5  -3  -6 0.60609 3.11562   1
  -5  -3  -6 0.66641 1.98595   9
  -5   3  -6 3.61462 2.96843   1
  -5   3  -6 3.96730 3.54212   8
   5   3   6 1.92874 2.38079   5
  -5   3  -6 3.45502 2.97259   7
  -7  -3  -6 1.13671 2.36772  13
  -7  -3  -6 2.60070 1.99408   9
  -7  -3  -6 -0.3141  2.0767  17
  -7  -3  -6 -1.1385  3.8486   7
  -7  -3  -6 0.41549 2.69901   8
  -7  -3  -6 1.25670 2.03910  14
  -7   3  -6 -1.6808  3.3093   7
  -9  -3  -6 52.1054  4.0254   8
  -9  -3  -6 47.3722  2.8516  17
  -9  -3  -6 43.1916  6.9219   7
  -9  -3  -6 48.1293  3.6530  14
  -9  -3  -6 51.5183  3.5457  13
  -9  -3  -6 50.7174  3.6697   9
 -11  -3  -6 10.2805  1.7223  13
 -11  -3  -6 9.49049 1.73157  14
 -11  -3  -6 6.79930 1.64354   9
 -11  -3  -6 7.79696 1.12766  17
 -13  -3  -6 11.6727  1.2584  13
 -13  -3  -6 12.2732  1.4711  14
 -16  -4   6 35.9123  2.2818  10
 -16   4   6 36.3545  2.5034  11
 -16   4   6 41.7066  2.9606  17
 -16   4   6 30.8470  2.9030  14
  16   4  -6 37.2597  2.2154  13
 -14  -4   6 99.9359  4.7895  10
  14  -4  -6 114.598   5.902   9
  14  -4  -6 89.9969  6.5677   6
  14   4  -6 103.131   4.506  13
 -14   4   6 99.2080  4.8037  17
  14   4  -6 87.5181  5.2685   8
 -14   4   6 103.759   5.509  14
 -14   4   6 102.672   5.082  11
 -12  -4   6 19.2486  2.4520  10
  12  -4  -6 17.7700  3.2806   6
 -12  -4   6 19.5613  2.1417  16
  12  -4  -6 18.4039  2.9196   9
 -12   4   6 17.2716  2.5375  14
  12   4  -6 15.8586  2.6542  13
 -12   4   6 21.3524  2.6045  11
  12   4  -6 21.0314  2.6035   8
  10  -4  -6 30.0421  3.2267   9
 -10  -4   6 31.8704  3.2338  10
 -10  -4   6 29.3365  3.1279  16
  10  -4  -6 30.3615  5.3632   2
  10  -4  -6 33.3459  3.0015   8
  10  -4  -6 32.3397  3.6154   6
  10   4  -6 35.3974  4.0069  16
 -10   4   6 37.3298  2.8765  11
  10   4  -6 36.8083  3.4552   8
  10   4  -6 26.4727  5.7836   2
 -10   4   6 27.9884  2.3666  16
  10   4  -6 34.2846  3.7303  13
  -8  -4   6 65.7279  7.7577   4
   8  -4  -6 70.1375  4.9241   6
   8  -4  -6 57.6412  7.2177   2
  -8  -4   6 65.7374  8.4674   7
   8  -4  -6 69.3689  4.1212   8
   8  -4  -6 69.8927  4.5538   9
   8   4  -6 68.9423  8.6688   2
   8   4  -6 52.2236  6.1484   3
  -8   4   6 54.9984  7.4310   4
   8   4  -6 69.9267  5.2172   8
  -6  -4   6 23.9387  5.1384   7
   6  -4  -6 27.3616  2.7250   8
   6  -4  -6 26.0191  3.5256   1
   6  -4  -6 28.8070  3.2676   6
   6  -4  -6 18.1232  4.7195   3
  -6  -4   6 23.2862  4.7186   4
  -6  -4   6 27.3474  3.4056   5
  -6  -4   6 34.1214  4.2154   6
   6  -4  -6 31.5857  5.9853   2
   6  -4  -6 31.9736  2.9104   9
   6   4  -6 27.6583  2.8260   8
   6   4  -6 24.0265  5.3901   2
   6   4  -6 19.3713  4.5189   3
  -6   4   6 24.9226  4.9406   4
   4  -4  -6 106.945  10.155   2
  -4  -4   6 119.232   6.135   5
  -4  -4   6 122.168   8.916   7
   4  -4  -6 130.042   7.536   1
  -4  -4   6 122.643   7.965   6
   4  -4  -6 119.351   8.969   3
   4  -4  -6 108.441   5.917   9
   4  -4  -6 120.455   6.708   6
   4  -4  -6 111.017   5.934   8
  -4  -4   6 112.521   7.964   4
   4   4  -6 117.871  10.098   2
  -4   4   6 99.3115  8.0954   4
   4   4  -6 122.619   6.980   1
  -4   4   6 111.628   7.555   6
   4   4  -6 115.906   6.144   8
  -2  -4   6 1.30046 2.26347   4
   2  -4  -6 -0.2797  2.0540   9
   2  -4  -6 1.31421 1.31797   8
  -2  -4   6 2.59992 2.75616   7
   2  -4  -6 -1.7983  2.3426   1
  -2   4   6 2.38681 2.47663   6
  -2   4   6 2.71208 2.07105   5
   2   4  -6 -3.9269  2.8012   3
   2   4  -6 1.78248 2.37807   1
  -2   4   6 1.60546 2.69647   4
   2   4  -6 0.18070 3.53715   2
   0  -4  -6 24.3131  3.8374   7
   0  -4  -6 28.9671  4.4039   1
   0  -4  -6 33.0996  3.4590   9
   0  -4   6 35.3319  4.1184   5
   0  -4  -6 28.8462  2.5876   8
   0   4  -6 23.0049  5.7905   2
   0   4   6 29.5052  4.5875   4
   0   4   6 34.1609  3.3764   5
   0   4  -6 28.3581  5.0428   3
   0   4  -6 30.5722  4.4348   7
   0   4   6 29.5448  3.6282   6
   0   4  -6 30.4088  3.9900   1
  -2  -4  -6 52.2385  6.0153   7
  -2  -4  -6 51.0909  5.7592   1
  -2  -4  -6 53.0941  4.2847   8
  -2  -4  -6 49.0996  4.2534   9
  -2   4  -6 51.5412  4.9374   1
  -2   4  -6 50.3549  6.9573   2
   2   4   6 49.0446  3.9815   5
  -2   4  -6 54.8743  6.0514   3
   2   4   6 51.6552  4.5754   6
   2   4   6 60.9212  7.0224   4
  -2   4  -6 52.3253  5.7199   7
  -4  -4  -6 1.55392 3.56011   7
  -4  -4  -6 5.51390 2.69723   8
  -4  -4  -6 0.75196 1.79846   9
  -4  -4  -6 -2.2778  3.0048   1
   4   4   6 2.10154 2.35587   5
  -4   4  -6 2.24145 3.07103   7
  -4   4  -6 3.08399 2.96552   1
   4   4   6 2.72834 3.14481   6
  -6  -4  -6 26.7077  2.9485  14
  -6  -4  -6 32.4400  3.5216  17
  -6  -4  -6 27.1355  6.0098   7
  -6  -4  -6 28.6969  4.2035   8
  -6  -4  -6 27.8554  2.8589   9
  -6  -4  -6 25.2627  3.2523  13
  -6   4  -6 25.1178  4.7472   7
  -8  -4  -6 -0.8504  4.0286   7
  -8  -4  -6 4.02003 2.18193   8
  -8  -4  -6 0.77741 1.86009   9
  -8  -4  -6 -0.8988  2.2687  13
  -8  -4  -6 0.41531 1.49897  17
  -8  -4  -6 -0.4091  1.7464  14
 -10  -4  -6 35.1490  2.8507   9
 -10  -4  -6 38.2278  2.9336  13
 -10  -4  -6 31.6604  2.2350  17
 -10  -4  -6 31.4427  2.4984  14
 -12  -4  -6 31.9308  2.4311  14
 -12  -4  -6 28.3898  1.5947  17
 -12  -4  -6 30.4723  2.0834  13
 -17   5   6 45.5180  2.3159  11
  17   5  -6 39.6904  1.9281  13
 -17   5   6 46.4963  2.4757  17
  15  -5  -6 29.4450  3.0678   9
 -15  -5   6 28.4087  2.1439  10
  15   5  -6 27.0602  2.1202  13
 -15   5   6 25.4403  2.5620  14
 -15   5   6 29.0191  2.4066  11
  15   5  -6 22.5099  2.0224  16
 -15   5   6 30.2322  2.2059  17
 -13  -5   6 21.8912  2.1943  10
 -13  -5   6 22.7022  1.6113  16
  13  -5  -6 16.0307  3.3634   6
  13  -5  -6 17.8968  2.7679   9
 -13   5   6 18.9491  2.5701  11
 -13   5   6 22.0217  2.4227  14
  13   5  -6 14.9510  2.1667   8
  13   5  -6 16.5198  2.0424  13
 -13   5   6 20.0137  2.1403  17
  13   5  -6 18.3777  2.3879  16
  11  -5  -6 18.1693  3.3220   6
  11  -5  -6 22.8880  2.7445   9
 -11  -5   6 20.1141  2.2798  16
 -11  -5   6 20.2276  2.4932  10
  11   5  -6 19.3409  2.5155   8
 -11   5   6 20.2699  2.4862  14
 -11   5   6 21.7638  2.4751  11
  11   5  -6 13.5645  2.9199  16
  11   5  -6 19.7388  2.6095  13
   9  -5  -6 28.9067  2.9354   9
   9  -5  -6 23.1989  3.2664   6
   9  -5  -6 19.9523  5.4972   2
  -9  -5   6 22.8401  6.1032   7
  -9   5   6 26.6327  2.5575  16
   9   5  -6 23.0336  2.8186   8
   9   5  -6 11.2588  4.7443   2
   9   5  -6 30.3481  3.4229  16
  -7  -5   6 83.9518  9.3260   7
   7  -5  -6 76.9729  9.4103   2
   7  -5  -6 99.7360  6.0164   6
  -7  -5   6 99.3309  6.4467   6
   7  -5  -6 90.2274  5.2203   9
   7   5  -6 89.3550  8.8347   2
   5  -5  -6 2.20082 4.75379   2
   5  -5  -6 -2.9520  1.7757   9
  -5  -5   6 1.25529 3.63695   7
   5  -5  -6 0.40027 2.80785   1
  -5  -5   6 7.84027 3.10534   6
   5  -5  -6 -1.1703  2.2980   6
   5  -5  -6 4.29282 4.40050   3
  -5  -5   6 0.73890 2.35826   5
   5   5  -6 1.58537 3.00005   3
   5   5  -6 0.03863 2.33775   1
   5   5  -6 4.10298 3.08233   2
  -3  -5   6 46.0498  4.0051   5
   3  -5  -6 51.1615  4.2694   9
   3  -5  -6 57.2185  3.8650   8
  -3  -5   6 57.7329  5.8245   6
  -3  -5   6 50.3969  5.8471   7
   3  -5  -6 59.9595  5.7790   1
  -3   5   6 53.5621  5.2066   6
   3   5  -6 42.2428  5.6044   3
   3   5  -6 61.5701  5.2460   1
   3   5  -6 59.8861  7.6036   2
   1  -5  -6 2.70147 2.27774   9
   1  -5  -6 2.66756 1.51646   8
  -1  -5   6 3.13487 2.78849   7
   1  -5  -6 2.49021 3.26246   1
  -1  -5   6 4.64320 2.76212   5
  -1   5   6 1.70375 3.07554   4
  -1   5   6 2.59716 3.12788   6
   1   5  -6 0.30283 3.21253   3
   1   5  -6 2.13494 2.56447   1
   1   5  -6 0.83811 3.50365   2
   1  -5   6 77.2720  5.2573   5
  -1  -5  -6 61.3222  4.5353   8
  -1  -5  -6 53.2104  6.1007   1
  -1  -5  -6 62.4336  6.7057   7
  -1  -5  -6 56.7536  4.8285   9
   1   5   6 52.8776  4.7098   5
   1   5   6 55.4057  6.7779   4
   1   5   6 66.6874  6.3200   6
  -1   5  -6 61.4244  6.6847   3
  -1   5  -6 67.1876  8.1798   2
  -1   5  -6 66.7686  5.6524   1
  -3  -5  -6 2.38583 2.77057   1
  -3  -5  -6 0.58407 1.97000   9
  -3  -5  -6 1.74122 4.35503   7
  -3  -5  -6 -0.0871  2.1710   8
  -3   5  -6 4.52062 4.12574   2
   3   5   6 0.46860 3.33506   6
  -3   5  -6 2.85343 3.01902   1
   3   5   6 -5.0637  2.7515   5
  -3   5  -6 3.15244 3.37151   7
  -5  -5  -6 33.8149  3.0305   9
  -5  -5  -6 25.7565  3.9004  17
  -5  -5  -6 33.7581  4.7579   8
  -5  -5  -6 34.4888  3.3789  14
  -5  -5  -6 36.8047  6.9435   7
  -5   5  -6 31.9192  5.1226   1
   5   5   6 28.4514  4.9906   6
  -5   5  -6 39.0079  5.2849   7
  -7  -5  -6 2.00179 1.77671  17
  -7  -5  -6 1.26928 1.97275  14
  -7  -5  -6 4.12694 4.12217   7
  -7  -5  -6 2.61330 2.54771  13
  -7  -5  -6 2.52162 1.87287   9
  -7  -5  -6 3.85042 2.36840   8
   7   5   6 7.21314 4.31796   6
  -9  -5  -6 19.9105  2.2323  14
  -9  -5  -6 20.6285  2.2791   9
  -9  -5  -6 22.9058  1.8885  17
  -9  -5  -6 15.3006  2.3112   8
  -9  -5  -6 19.6852  2.2544  13
   9   5   6 20.8540  4.2962   6
 -11  -5  -6 36.5546  2.3597  13
 -11  -5  -6 36.1019  2.6774  14
 -11  -5  -6 34.2405  1.9828  17
 -16   6   6 9.83401 1.51605  17
  16   6  -6 6.94069 1.05046  13
  16   6  -6 9.04801 1.14395  16
 -16   6   6 8.20037 1.55853  11
  14  -6  -6 -3.3235  2.0143   9
 -14  -6   6 0.33546 1.26164  10
 -14   6   6 1.41928 1.82183  11
  14   6  -6 -1.5488  1.3616  16
 -14   6   6 -0.0466  1.4878  17
  14   6  -6 -1.3103  1.2506  13
 -12  -6   6 37.6001  2.9074  10
  12  -6  -6 40.9063  3.5667   9
 -12  -6   6 36.1429  2.7270  16
  12  -6  -6 34.1305  3.9773   6
 -12   6   6 30.0734  2.7632  14
  12   6  -6 41.6935  3.0260  16
 -12   6   6 42.1018  3.2655  17
 -12   6   6 38.2179  2.9114  11
  12   6  -6 36.7402  2.9085  13
 -10  -6   6 4.24882 4.48777   7
  10  -6  -6 3.86483 2.90525   6
 -10  -6   6 -0.9738  1.7159  10
 -10  -6   6 3.29710 1.91797  16
  10  -6  -6 5.22094 2.11827   9
 -10   6   6 3.63267 1.86976  11
  10   6  -6 2.30185 1.97116  13
  10   6  -6 0.95142 2.06733  16
  -8  -6   6 22.9823  3.3155   6
   8  -6  -6 10.7594  4.8170   2
   8  -6  -6 14.8250  2.5126   9
  -8  -6   6 11.2805  5.6996   7
   8  -6  -6 19.4397  3.2329   6
   8   6  -6 13.7692  2.6259  13
  -8   6   6 14.9325  2.1699  11
   8   6  -6 11.4631  4.8232   2
  -8   6   6 14.0586  2.7030  16
   8   6  -6 11.1944  2.4564  16
   6  -6  -6 27.9825  7.2306   2
   6  -6  -6 27.5725  2.8015   9
   6  -6  -6 30.5444  3.5484   6
  -6  -6   6 24.4100  5.8987   7
   6  -6  -6 20.9480  3.7188   1
  -6  -6   6 25.3677  3.6994   6
   6   6  -6 28.6858  2.2377  16
   6   6  -6 24.2143  5.2134   2
  -4  -6   6 1.51210 3.46167   7
  -4  -6   6 3.68035 2.33044   5
   4  -6  -6 -0.6174  3.2576   1
   4  -6  -6 4.54693 2.86821   6
  -4  -6   6 2.71219 3.05244   6
   4  -6  -6 2.92670 2.01363   9
   4   6  -6 6.51133 3.48685   1
   4   6  -6 5.61303 3.97979   2
   2  -6  -6 76.7595  5.0997   9
  -2  -6   6 73.7829  7.2516   7
  -2  -6   6 70.2255  4.6695   5
   2  -6  -6 67.4327  7.0999   1
   2   6  -6 69.8363  5.7758   1
   2   6  -6 55.0781  6.2897   3
  -2   6   6 72.9076  6.5428   6
   2   6  -6 69.5424  7.5929   2
   0  -6   6 11.4231  3.2316   5
   0  -6  -6 2.22390 2.64091   9
   0  -6   6 7.13961 3.04917   7
   0  -6  -6 5.00348 3.34655   1
   0   6   6 11.6971  3.8001   6
   0   6  -6 7.66869 4.42184   2
   0   6  -6 7.23570 2.99010   1
  -2  -6  -6 4.61535 4.78960   7
  -2  -6  -6 -1.6520  1.5914  16
  -2  -6  -6 1.00552 2.71616   1
  -2  -6  -6 4.12907 2.25622   9
   2  -6   6 2.93891 2.86622   7
  -2   6  -6 -0.0683  1.0113  17
  -2   6  -6 0.91654 3.68897   2
   2   6   6 -1.8123  3.8848   6
  -2   6  -6 -1.9299  2.7124   1
  -4  -6  -6 2.13998 2.67775  14
  -4  -6  -6 -1.5670  2.4954   1
  -4  -6  -6 0.75419 3.21189   8
   4  -6   6 3.28144 3.70684   7
  -4  -6  -6 1.92938 2.01295   9
  -4  -6  -6 5.42083 5.46642   7
  -4   6  -6 8.97892 3.80362   1
  -4   6  -6 0.98436 1.69456  12
   4   6   6 0.90674 3.78626   6
  -4   6  -6 4.50922 4.51523  11
  -6  -6  -6 30.6964  2.8276   9
  -6  -6  -6 31.4966  3.0505  13
  -6  -6  -6 27.4099  3.2916   8
  -6  -6  -6 30.6276  2.9087  14
  -6  -6  -6 30.1312  2.8813  17
  -6  -6  -6 26.7045  5.7866   7
   6   6   6 29.0558  4.7179   6
  -6   6  -6 33.1627  2.5421  12
   6   6   6 30.5464  4.0622  12
  -8  -6  -6 35.4729  3.0524   9
  -8  -6  -6 40.1930  3.2096  14
  -8  -6  -6 35.6840  3.2740   8
  -8  -6  -6 34.6676  2.7065  13
  -8  -6  -6 36.4426  2.7589  17
   8   6   6 29.0000  4.4465   6
 -10  -6  -6 4.63937 1.48326  13
 -10  -6  -6 4.42110 1.60231  14
 -10  -6  -6 6.01112 1.50855   9
 -10  -6  -6 4.33965 1.18479  17
 -12  -6  -6 0.53658 0.89647  13
 -12  -6  -6 -0.0814  0.6586  17
 -12  -6  -6 -0.5545  1.0905  14
  15  -7  -6 8.98151 2.19649  14
  15   7  -6 7.84980 1.12188  13
 -15   7   6 11.4141  1.5977  17
  15   7  -6 9.48713 1.15449  16
 -15   7   6 7.17656 1.74936  11
 -13  -7   6 18.6121  1.4109  16
 -13  -7   6 15.4122  1.7569  10
  13  -7  -6 20.5867  2.3799   9
  13   7  -6 20.6075  1.7869  13
 -13   7   6 18.1718  2.2157  11
 -13   7   6 22.1328  2.0449  17
  13   7  -6 19.3621  1.7776  16
  11  -7  -6 77.9617  5.9210   6
 -11  -7   6 93.3094  4.4024  10
  11  -7  -6 88.4971  4.9741   9
 -11  -7   6 89.1696  4.3057  16
  11   7  -6 92.8422  4.2642  13
 -11   7   6 93.2131  4.5562  11
  11   7  -6 91.9409  4.3317  16
  -9  -7   6 10.0985  4.9040   7
   9  -7  -6 8.20398 2.88174  14
   9  -7  -6 10.8943  2.2769   9
   9  -7  -6 9.48959 3.08569   6
  -9  -7   6 9.83390 1.91430  10
  -9   7   6 7.78969 1.95881  11
   9   7  -6 8.79805 1.99757  16
   9   7  -6 7.61673 2.13415  13
   7  -7  -6 29.7579  3.4227  14
  -7  -7   6 29.7828  3.6249   6
   7  -7  -6 32.1156  2.9586   9
  -7  -7   6 12.4591  6.0384   7
   7  -7  -6 23.3987  3.4985   6
   7   7  -6 22.1444  2.3004  11
  -7   7   6 28.8265  3.6109  16
   7   7  -6 24.5215  2.3342  16
   7   7  -6 26.6761  2.8779  13
  -7   7   6 21.9755  2.4759  11
  -5  -7   6 3.59217 2.91167   6
   5  -7  -6 -2.4128  3.3933   1
  -5  -7   6 0.68203 2.48443   5
  -5  -7   6 1.55749 4.67756   7
   5  -7  -6 0.21201 2.75458   6
   5  -7  -6 3.21773 2.04463   9
   5   7  -6 0.17118 3.48725   2
  -5   7   6 2.10652 2.41376  16
   3  -7  -6 10.6337  2.5279   9
  -3  -7   6 11.0930  4.4399   7
   3  -7  -6 17.6975  5.6832   1
  -3  -7   6 14.0437  4.1335   6
   3   7  -6 8.53630 3.93294   2
   3   7  -6 19.0635  3.7498   1
   1  -7  -6 62.0954  5.1878   9
   1  -7  -6 59.4982  3.9945  16
  -1  -7   6 62.8432  4.4799   5
   1  -7  -6 55.9963  6.3923   1
  -1  -7   6 59.7600  6.5978   7
   1   7  -6 55.0813  7.6517   2
   1   7  -6 53.3379  4.5046  17
   1   7  -6 68.0406  6.4088   1
  -1   7   6 59.5187  5.4698   6
   1  -7   6 -0.5475  3.0540   5
  -1  -7  -6 2.76320 2.45686   9
  -1  -7  -6 -0.0441  2.1005  16
  -1  -7  -6 0.89502 2.90190   1
   1  -7   6 -1.1862  3.3573   7
  -1   7  -6 3.75158 3.27082   1
  -1   7  -6 2.55033 4.07667   2
  -1   7  -6 2.07149 1.30380  17
   1   7   6 3.10835 3.52166   6
  -3  -7  -6 54.9957  2.7976  16
  -3  -7  -6 56.7211  4.4600  14
  -3  -7  -6 49.3197  5.2628   1
  -3  -7  -6 57.3461  4.2594   9
   3  -7   6 55.7539  6.2490   7
  -3  -7  -6 58.2321  9.0821   7
  -3   7  -6 58.1782  6.1660   1
  -3   7  -6 54.6792  2.8642  17
  -3   7  -6 63.8498  4.8430  11
   3   7   6 60.5043  4.8015  12
   3   7   6 58.7438  5.4282   6
  -3   7  -6 58.2651  3.9034  12
  -5  -7  -6 11.5059  2.1762   9
  -5  -7  -6 12.9695  2.4895  14
  -5  -7  -6 7.20336 4.42488   7
  -5   7  -6 10.7475  1.8951  12
   5   7   6 12.7532  3.6048   6
  -5   7  -6 13.0334  3.8379  11
   5   7   6 9.34671 3.05409  12
  -7  -7  -6 -1.1292  1.7628  14
  -7  -7  -6 -2.1484  1.6040  17
  -7  -7  -6 -0.6561  1.6595   9
  -7  -7  -6 -3.6079  1.6523  13
   7   7   6 -0.0893  3.0413   6
  -9  -7  -6 -0.5789  1.5528  14
  -9  -7  -6 0.86418 1.22523  17
  -9  -7  -6 0.84033 1.46204   9
  -9  -7  -6 0.72281 1.40492  13
 -11  -7  -6 1.36036 0.82765  17
 -11  -7  -6 1.76210 1.19409  14
 -11  -7  -6 -0.2992  0.9900  13
 -14  -8   6 37.8773  2.2041  10
  14  -8  -6 46.1039  3.3921  14
 -14   8   6 38.3843  2.6915  11
  14   8  -6 43.5050  2.1280  13
 -14   8   6 43.0059  2.7547  17
  14   8  -6 39.7642  2.0559  16
 -12  -8   6 30.0154  2.2908  10
 -12  -8   6 27.0660  2.1488  16
  12  -8  -6 26.3134  2.5460   9
  12  -8  -6 31.0102  2.8702  14
  12   8  -6 25.6379  1.9761  13
 -12   8   6 30.7084  2.3716  11
  12   8  -6 27.5142  2.0888  16
 -12   8   6 35.6117  2.5064  17
  10  -8  -6 62.8255  4.5394  14
 -10  -8   6 52.3550  3.4846  16
  10  -8  -6 65.7603  4.0916   9
 -10  -8   6 60.7815  3.3996  10
  10  -8  -6 56.4988  5.1467   6
  10   8  -6 60.8559  3.4317  13
  10   8  -6 57.3189  3.1750  16
 -10   8   6 56.5441  3.5117  11
   8  -8  -6 65.0384  4.6082  14
  -8  -8   6 54.7755  7.5757   7
  -8  -8   6 57.3505  4.8009   6
   8  -8  -6 64.1118  5.5003   6
  -8  -8   6 64.2559  3.7400  10
   8  -8  -6 55.8159  4.2575   9
  -8   8   6 61.4716  3.7890  11
   8   8  -6 62.0744  3.3357  16
   8   8  -6 70.3111  3.9877  13
   6  -8  -6 1.15723 4.63830   1
   6  -8  -6 -0.9290  2.3025  14
   6  -8  -6 2.62658 3.13067   6
  -6  -8   6 2.00832 5.08323   7
  -6  -8   6 -0.0530  2.7467   6
   6  -8  -6 1.96278 1.95043   9
   6   8  -6 1.19961 2.05161  13
   6   8  -6 2.17045 1.69553  11
  -6   8   6 0.70246 2.23770  16
   4  -8  -6 16.5715  2.7103  14
  -4  -8   6 3.61719 4.28070   1
   4  -8  -6 4.56592 3.83652   6
   4  -8  -6 8.47903 6.28048   1
  -4  -8   6 9.32651 5.39468   7
   4  -8  -6 14.8231  2.5702   9
  -4  -8   6 20.8894  3.7603   6
   4   8  -6 14.6786  2.6091  17
  -4   8   6 15.4270  3.4517  16
   4   8  -6 7.30015 3.13428  12
  -4   8   6 13.1619  3.3305  12
   4   8  -6 15.5635  2.4111  13
   4   8  -6 12.6997  2.0154  11
   2  -8  -6 3.36271 2.59441   9
  -2  -8   6 2.89809 3.92195   7
   2  -8  -6 5.80512 2.43185  16
   2  -8  -6 1.51932 3.26291   1
   2  -8  -6 8.83435 2.79159  14
   2   8  -6 9.70667 2.03093  11
   2   8  -6 9.30628 2.62020  17
   2   8  -6 0.00254 2.76165  12
  -2   8   6 7.01181 3.09052  12
  -2   8   6 9.30793 3.50418  16
   0  -8  -6 8.54941 3.21424   1
   0  -8  -6 10.8208  2.6691  16
   0  -8  -6 9.94065 2.80734   9
   0  -8   6 12.8066  4.5535   7
   0  -8  -6 9.06345 3.50068  14
   0   8  -6 12.1792  2.1723  17
   0   8   6 6.42965 3.07305  12
   0   8  -6 6.45690 2.14872  12
   0   8  -6 8.88163 2.20900  11
   2  -8   6 -2.3178  3.8846   7
  -2  -8  -6 1.17903 1.57539  16
  -2  -8  -6 2.73918 3.03804  14
  -2  -8  -6 -0.7788  2.0312   9
  -2  -8  -6 1.18188 2.74881   1
   2   8   6 -6.0489  2.5117  12
  -2   8  -6 -1.0486  1.6586  12
   2   8   6 2.22947 3.06199   6
  -2   8  -6 -0.4221  1.1801  17
  -2   8  -6 2.61289 2.34458  11
  -4  -8  -6 -0.8624  1.7676   9
  -4  -8  -6 -0.7493  2.2213  14
   4   8   6 -1.5486  2.3218  12
   4   8   6 1.91331 2.89549   6
  -4   8  -6 0.79890 2.72293  11
  -4   8  -6 2.49192 1.63761  12
  -6  -8  -6 15.5510  2.2512  14
  -6  -8  -6 11.2373  2.0213   9
   6   8   6 13.2663  2.3842  12
  -6   8  -6 8.03338 2.91621  11
  -6   8  -6 17.0700  1.9839  12
   6   8   6 10.6675  3.1538   6
  -8  -8  -6 4.65236 1.69020  14
  -8  -8  -6 5.74791 1.59783   9
  -8  -8  -6 2.63458 1.40257  17
 -10  -8  -6 21.8132  1.6269  17
 -10  -8  -6 23.6375  1.7344  14
 -10  -8  -6 22.6285  1.6744  13
  13  -9  -6 33.1495  2.5177  14
 -13   9   6 28.8653  2.2998  11
 -13   9   6 26.3369  2.0651  17
  13   9  -6 25.9619  1.7813  13
  11  -9  -6 26.6228  2.7744  14
 -11  -9   6 22.3711  1.8688  10
 -11  -9   6 21.9466  1.8428  16
  11  -9  -6 23.4465  2.3817   9
 -11   9   6 22.1987  2.3194  17
 -11   9   6 18.9356  2.0932  11
  11   9  -6 21.7257  1.5741  16
  11   9  -6 21.4587  1.7950  13
   9  -9  -6 2.02490 2.46456  14
  -9  -9   6 5.10018 1.48863  10
   9  -9  -6 5.37684 1.98480   9
   9  -9  -6 4.49276 3.17234   6
  -9  -9   6 9.31286 1.91182  16
   9   9  -6 5.01601 1.62487  13
  -9   9   6 5.31437 1.80455  11
   7  -9  -6 47.8408  4.8968   6
  -7  -9   6 57.6714  7.5596   7
   7  -9  -6 60.0434  4.5726  14
  -7  -9   6 60.9747  3.5437  10
   7  -9  -6 60.7845  4.2214   9
  -7  -9   6 58.0026  4.8397   6
   7   9  -6 62.7421  3.8020  13
  -7   9   6 60.5478  3.6678  11
   5  -9  -6 0.39559 3.49495   6
   5  -9  -6 0.03606 2.34418  14
   5  -9  -6 3.90490 2.13554   9
  -5  -9   6 4.41378 5.02780   7
  -5  -9   6 1.89374 2.92662   6
   5   9  -6 -1.1470  1.5265  11
  -5   9   6 1.69372 1.74820  16
   3  -9  -6 5.69970 3.94313   1
   3  -9  -6 7.15835 2.42871   9
   3  -9  -6 4.44755 2.43736  16
  -3  -9   6 1.01559 4.48394   7
  -3  -9   6 -2.3243  4.2630   1
  -3  -9   6 6.05126 3.63237   6
   3  -9  -6 3.84940 2.69040  14
   3   9  -6 3.54532 1.92467  17
   3   9  -6 5.07048 1.65990  11
  -3   9   6 4.00666 2.25922  16
  -3   9   6 2.00718 2.50734  12
   3   9  -6 0.75880 2.43637  12
  -1  -9   6 -0.1274  4.3253   7
   1  -9  -6 2.06301 2.46490   9
   1  -9  -6 2.27402 2.59240  16
   1  -9  -6 -0.4223  2.6945   1
   1  -9  -6 -1.1936  3.2806  14
  -1  -9   6 -0.5340  4.1409   1
  -1   9   6 -3.2741  2.3198  16
   1   9  -6 0.47290 2.39339  12
  -1   9   6 0.58340 2.32821  12
   1   9  -6 2.67916 1.72746  11
   1   9  -6 -2.3718  1.9320  17
  -1  -9  -6 0.63710 2.05793   9
  -1  -9  -6 0.32677 1.86435  16
  -1  -9  -6 3.16787 3.25324  14
  -1   9  -6 -0.4193  1.9078  12
  -1   9  -6 -1.3752  1.5749  17
  -1   9  -6 1.99503 1.83668  11
   1   9   6 0.21555 2.19297  12
   1   9   6 2.79796 2.40007  16
  -3  -9  -6 2.30121 2.44296  14
  -3  -9  -6 4.82077 1.15235  16
  -3  -9  -6 2.36851 1.86042   9
  -3   9  -6 6.40801 1.81730  12
  -3   9  -6 4.85902 1.09516  17
   3   9   6 5.45795 2.06626  12
  -3   9  -6 5.60373 2.20430  11
  -5  -9  -6 24.8496  2.4598  14
  -5  -9  -6 24.9838  2.4411   9
  -5   9  -6 25.6541  2.8907  11
  -5   9  -6 23.0078  2.2338  12
   5   9   6 27.7450  2.5325  12
  -7  -9  -6 2.72464 1.61336  14
  -7  -9  -6 1.98610 1.46986   9
  -7   9  -6 -0.3150  1.9191  11
  -9  -9  -6 16.7133  1.4295  17
  12  10  -6 3.78315 0.98810  13
 -12  10   6 3.68224 1.58583  17
 -12  10   6 1.80585 1.40326  11
 -10 -10   6 5.61797 1.36710  10
  10 -10  -6 1.58142 1.73492   9
 -10 -10   6 1.59668 1.41574  16
  10  10  -6 1.72819 1.21464  13
 -10  10   6 5.42275 2.06592  17
 -10  10   6 -1.8292  1.5420  11
   8 -10  -6 -3.6124  1.8144   9
  -8 -10   6 -0.7605  1.3709  10
   8  10  -6 -1.7366  1.4007  13
  -8  10   6 -2.1911  1.6718  11
   6 -10  -6 6.16360 2.19124   9
  -6 -10   6 5.44951 1.62682  10
  -6 -10   6 8.95419 2.90272   6
   6  10  -6 2.71003 1.49603  11
  -4 -10   6 2.18120 2.96294   6
  -4 -10   6 -3.2497  4.4224   7
   4 -10  -6 1.31073 2.28181   9
  -4  10   6 -3.3688  2.1094  12
   4  10  -6 2.05476 1.67111  17
   4  10  -6 0.73768 1.83715  12
   4  10  -6 1.55555 1.51627  11
  -4  10   6 1.10178 1.38916  16
   2 -10  -6 -1.5653  2.3414   9
  -2 -10   6 -1.2885  5.3290   7
  -2 -10   6 -1.5388  3.5827   6
   2 -10  -6 -4.1041  2.5117  16
  -2  10   6 -0.3941  1.6734  16
  -2  10   6 -1.9035  2.0348  12
   2  10  -6 -0.2625  1.4211  11
   2  10  -6 0.85438 1.63113  17
   2  10  -6 -0.5769  2.0251  12
   0 -10  -6 11.4078  2.1866  16
   0 -10  -6 7.28787 2.37135   9
   0  10  -6 8.63835 1.84383  11
   0  10  -6 6.74529 2.35966  12
   0  10   6 7.53833 2.22433  12
   0  10  -6 5.29800 1.78706  17
   0  10   6 7.32226 1.91351  16
  -2 -10  -6 0.51797 1.82934   9
  -2 -10  -6 -0.6865  1.3529  16
  -2  10  -6 -2.3032  1.2206  17
   2  10   6 -2.5375  1.7497  16
  -2  10  -6 0.83378 1.82209  12
  -2  10  -6 0.33858 1.69355  11
   2  10   6 -1.3711  1.7782  12
  -4 -10  -6 30.6291  2.7914   9
   4  10   6 25.7669  2.4003  12
  -4  10  -6 26.6918  2.4101  12
   4  10   6 26.1059  2.4685  16
  -4  10  -6 28.7895  2.5219  11
  -6 -10  -6 -2.0745  1.3694   9
   6  10   6 -3.0841  1.3698  12
  -6  10  -6 -1.6515  1.6218  11
  -6  10  -6 1.86292 1.37813  12
 -11 -11   6 -1.6893  0.8173  16
  11  11  -6 -1.0922  0.8147  13
 -11  11   6 -1.3572  1.6205  17
 -11  11   6 -0.0827  1.2929  11
  -9 -11   6 -2.3304  1.0672  10
  -9 -11   6 0.48136 1.26658  16
  -9  11   6 2.09149 1.60385  11
  -7 -11   6 38.1921  2.5297  10
   7 -11  -6 31.7444  2.8995   9
   5 -11  -6 27.4517  2.9827   9
   5  11  -6 27.3385  2.0563  11
   5  11  -6 27.0872  2.2484  12
   3 -11  -6 2.94649 2.46370  16
  -3 -11   6 -1.1516  2.9805   6
   3 -11  -6 0.00052 2.19355   9
  -3  11   6 -3.6668  1.7150  12
   3  11  -6 0.02667 1.39847  17
   3  11  -6 0.41036 1.40575  11
   3  11  -6 0.39229 1.65457  12
   1 -11  -6 24.3549  2.7031   9
   1 -11  -6 26.6861  2.5664  16
   1  11  -6 28.4486  2.1307  11
  -1  11   6 19.7164  2.3605  12
   1  11  -6 24.7581  1.9641  17
   1  11  -6 21.2336  2.4978  12
  -1  11   6 23.4605  1.8877  16
  -1 -11  -6 3.20573 1.88611   9
  -1 -11  -6 0.41871 1.41359  16
   1  11   6 0.91288 1.70184  12
  -1  11  -6 3.81064 1.35990  17
   1  11   6 -1.2977  1.4126  16
  -1  11  -6 0.76728 1.43263  11
  -1  11  -6 2.30299 1.86082  12
  -3 -11  -6 9.59820 1.78456   9
  -3  11  -6 10.2678  1.6609  11
   3  11   6 9.97085 1.60349  16
  -3  11  -6 9.98436 1.90035  12
   3  11   6 10.2530  1.7499  12
   5  11   6 -2.0818  1.2835  12
   5  11   6 0.35461 1.22217  16
  -5  11  -6 -0.5554  1.3385  12
  -5  11  -6 0.60448 1.38810  11
   7  11   6 3.11026 1.09724  16
  -7  11  -6 3.81592 1.25122  11
  -8 -12   6 14.4853  1.4804  16
   4 -12  -6 17.8370  2.4422  16
   4 -12  -6 13.6431  2.2758   9
   4  12  -6 17.3599  1.5449  11
  -4  12   6 15.5547  1.9091  12
   4  12  -6 13.5751  1.5556  17
   4  12  -6 15.4843  1.7104  12
   2 -12  -6 0.99923 1.75687  16
   2 -12  -6 3.77781 1.83132   9
   2  12  -6 0.61959 1.34221  12
   2  12  -6 -2.2485  1.1654  11
  -2  12   6 0.39070 1.40910  12
   2  12  -6 -1.1858  1.1425  17
   0 -12  -6 -0.6080  1.2949  16
   0  12  -6 2.50813 1.09324  17
   0  12  -6 2.58837 1.25550  11
   0  12  -6 0.54685 1.42282  12
   0  12   6 2.27921 1.42325  12
   2  12   6 -1.4016  1.2224  12
  -2  12  -6 1.36928 1.16776  11
   2  12   6 -1.1248  0.9843  16
  -2  12  -6 -1.2350  0.9415  17
  -2  12  -6 0.68226 1.42757  12
  -4  12  -6 0.59072 1.07251  11
   4  12   6 -0.2817  0.9304  16
  -4  12  -6 -2.1724  1.2555  12
   4  12   6 -0.8240  1.0749  12
   5 -13  -6 2.41148 1.55428  16
   5  13  -6 2.09374 0.95180  17
   3 -13  -6 8.87488 1.45475  16
   3  13  -6 7.83500 1.10401  11
   3  13  -6 7.48736 1.21612  12
  -3  13   6 5.80516 1.34790  12
   3  13  -6 8.53519 1.07183  17
   1 -13  -6 -2.8390  0.9760  16
   1  13  -6 -1.1213  0.9898  11
  -1  13   6 -2.5053  1.0777  12
   1  13  -6 0.44046 0.86402  17
   1  13  -6 0.40491 1.07563  12
  -1  13  -6 -0.3754  1.0997  12
  -1  13  -6 0.04979 0.74701  17
   1  13   6 0.69570 1.04174  12
  -1  13  -6 1.12027 0.97243  11
  14   0  -7 -2.2407  2.6090   8
 -14   0   7 -0.6429  1.5862  11
 -14   0   7 1.91853 2.62477  14
  14   0  -7 1.74273 3.89582   6
  12   0  -7 -1.0474  4.3881   6
  12   0  -7 2.16945 2.53587   8
 -12   0   7 0.79125 1.97185  16
 -12   0   7 -0.1684  2.1447  11
  10   0  -7 -1.1451  2.8896   6
 -10   0   7 -1.6962  2.1395  16
  10   0  -7 -1.6783  1.7044   8
  10   0  -7 1.18572 3.58673   2
   8   0  -7 0.25191 1.62220   8
   8   0  -7 4.73018 3.81884   2
  -8   0   7 -0.9130  3.1644   4
  -6   0   7 2.12139 2.75210   4
   6   0  -7 3.22534 3.44807   3
  -6   0   7 2.60538 2.76391   6
   6   0  -7 0.43723 3.70328   2
   6   0  -7 -1.6900  1.4627   8
  -4   0   7 -3.8768  2.0401   6
   4   0  -7 3.04758 3.11304   7
   4   0  -7 0.96176 1.85371   1
  -4   0   7 2.63265 2.73987   4
   4   0  -7 -0.2367  1.4629   8
   4   0  -7 -2.4322  4.0299   3
   4   0  -7 6.70085 4.79036   2
  -4   0   7 -2.1439  1.7593   5
   2   0  -7 1.62406 5.36584   2
   2   0  -7 1.93538 4.69885   3
  -2   0   7 -0.8426  1.7559   5
   2   0  -7 -0.4552  2.4314   7
  -2   0   7 0.72759 2.44865   4
   2   0  -7 0.62125 1.41308   8
   2   0  -7 0.48129 2.01266   1
   0   0  -7 -0.0027  1.5654   8
   0   0  -7 0.55794 2.18555   1
   0   0   7 -2.3257  2.1342   4
   0   0  -7 -1.6233  2.3620   7
   0   0   7 3.11169 1.85681   5
   2   0   7 0.35193 1.63643   5
   2   0   7 1.74946 2.78903   4
  -2   0  -7 2.06725 2.47027   1
  -2   0  -7 -1.1292  1.7284   8
  -2   0  -7 0.49296 2.35227   7
  -4   0  -7 -0.4493  1.0710  17
  -4   0  -7 -2.4269  2.3329   8
   4   0   7 2.68300 1.93718   5
  -4   0  -7 0.24273 3.25011   1
  -4   0  -7 -1.9291  2.9712   7
  -6   0  -7 5.97596 3.59301   8
  -6   0  -7 2.32090 1.86378  13
  -6   0  -7 -1.8968  2.3811  14
  -6   0  -7 1.63848 3.26251   7
  -6   0  -7 0.51909 1.57277  17
  -8   0  -7 -1.6877  2.2296   8
  -8   0  -7 -1.8349  2.0669  13
  -8   0  -7 0.57413 2.13723  14
  -8   0  -7 0.48948 3.76118   7
 -10   0  -7 1.34047 1.89289  14
 -10   0  -7 -2.0393  1.9748  13
 -12   0  -7 1.17279 1.14642  13
 -12   0  -7 -3.5941  1.2167  14
 -15   1   7 104.789   4.662  11
 -15   1   7 116.708   5.858  14
 -13  -1   7 169.779   6.851  11
  13  -1  -7 169.417   8.829   8
  13  -1  -7 165.997  10.314   6
 -13   1   7 174.987   7.070  11
 -13   1   7 157.094   8.822  14
  11  -1  -7 269.410  12.421   8
  11  -1  -7 285.897  13.018   6
 -11  -1   7 273.699  10.177  11
 -11  -1   7 255.719  10.412  16
  11   1  -7 270.508  13.339   6
 -11   1   7 255.141  11.473  14
 -11   1   7 249.934  10.369  11
 -11   1   7 259.483  10.130  16
  11   1  -7 281.428  13.143   8
   9  -1  -7 384.568  23.913   2
   9  -1  -7 432.705  18.720   8
   9  -1  -7 452.071  18.530   6
   9   1  -7 463.840  19.061   8
   9   1  -7 370.880  24.059   2
  -7  -1   7 259.445  16.325   4
  -7  -1   7 304.373  14.119   6
   7  -1  -7 322.604  13.363   8
   7  -1  -7 259.664  14.699   3
   7  -1  -7 301.633  18.369   2
   7   1  -7 244.822  14.803   3
   7   1  -7 298.206  18.689   2
  -7   1   7 278.781  16.572   4
  -7   1   7 314.255  13.994   6
   7   1  -7 318.116  13.450   8
   5  -1  -7 494.569  28.361   2
   5  -1  -7 502.533  21.783   8
  -5  -1   7 471.286  25.148   4
  -5  -1   7 506.621  18.376   5
   5  -1  -7 557.945  21.152   1
   5  -1  -7 475.243  23.114   3
  -5  -1   7 523.574  25.009   7
   5   1  -7 524.918  28.988   2
   5   1  -7 548.543  20.941   1
   5   1  -7 474.278  23.455   3
  -5   1   7 515.292  21.665   6
   5   1  -7 504.427  21.837   8
  -5   1   7 474.748  25.340   4
   3  -1  -7 299.011  12.958   1
   3  -1  -7 278.306  12.464   8
   3  -1  -7 288.107  14.825   7
   3  -1  -7 271.259  18.622   2
  -3  -1   7 268.447  15.060   4
  -3  -1   7 301.875  10.766   5
   3  -1  -7 263.523  15.395   3
  -3  -1   7 264.361  12.974   6
  -3   1   7 270.473  15.165   4
   3   1  -7 255.406  18.898   2
  -3   1   7 273.817  10.576   5
   3   1  -7 277.957  14.955   7
   3   1  -7 296.352  12.862   1
   3   1  -7 257.854  12.388   8
  -3   1   7 265.337  12.556   6
   3   1  -7 247.608  15.572   3
  -1  -1   7 570.217  19.671   5
  -1  -1   7 557.776  27.875   4
   1  -1  -7 594.377  27.762   7
   1  -1  -7 578.489  23.823   1
   1  -1  -7 571.029  24.526   8
   1   1  -7 591.472  31.638   2
  -1   1   7 568.111  23.957   6
   1   1  -7 590.764  26.129   3
  -1   1   7 529.812  27.895   4
  -1   1   7 585.309  19.859   5
   1   1  -7 576.026  27.734   7
   1   1  -7 554.438  24.516   8
   1   1  -7 584.406  23.709   1
   1  -1   7 133.349   5.455   5
  -1  -1  -7 116.948   7.579   1
  -1  -1  -7 123.692   6.706   8
  -1  -1  -7 120.390   8.727   7
   1  -1   7 117.490   8.238   4
   1   1   7 121.553   5.605   5
  -1   1  -7 117.202   7.338   1
   1   1   7 107.059   8.518   4
  -1   1  -7 119.665   8.619   7
  -1   1  -7 120.208   6.694   8
   3  -1   7 354.618  20.445   4
  -3  -1  -7 399.905  18.184   1
  -3  -1  -7 396.519  20.677   7
   3  -1   7 409.276  13.869   5
  -3  -1  -7 400.546  17.908   8
  -3   1  -7 407.020  17.916   8
  -3   1  -7 391.820  20.515   7
   3   1   7 398.911  14.111   5
  -3   1  -7 384.498  17.765   1
  -5  -1  -7 141.950   9.454   1
  -5  -1  -7 150.850  10.632   7
  -5  -1  -7 165.812   9.192   8
  -5  -1  -7 152.297   6.273  17
  -5   1  -7 149.957   5.919  17
  -5   1  -7 140.627   9.442   1
  -5   1  -7 149.726   9.184   8
  -5   1  -7 161.828  10.482   7
   5   1   7 157.116   6.794   5
  -7  -1  -7 107.605   5.080  17
  -7  -1  -7 92.8344  7.1630   8
  -7  -1  -7 98.7864  5.4951  14
  -7  -1  -7 90.7874  8.6778   7
  -7  -1  -7 99.1888  5.2746  13
  -7   1  -7 97.7147  5.0887  13
  -7   1  -7 96.8361  7.0878   8
  -7   1  -7 101.014   8.466   7
  -9  -1  -7 27.4748  2.9568   8
  -9  -1  -7 23.4123  2.4877  14
  -9  -1  -7 24.9013  3.0447  13
  -9   1  -7 26.2386  2.9574   8
  -9   1  -7 35.6006  3.0654  13
 -11  -1  -7 22.7685  2.0004  13
 -11  -1  -7 22.4266  2.0913  14
 -11   1  -7 23.7919  2.0247  13
 -16   2   7 259.714  10.103  14
 -16   2   7 241.636   8.734  11
  14  -2  -7 261.541  13.485   6
 -14   2   7 280.894   9.895  11
  14   2  -7 264.625  12.522   8
 -12  -2   7 580.705  19.793  16
 -12  -2   7 577.059  18.896  11
  12  -2  -7 567.373  23.800   6
  12  -2  -7 544.571  23.959   8
 -12   2   7 556.029  21.299  14
  12   2  -7 576.226  19.089  13
  12   2  -7 503.585  24.598   8
 -12   2   7 531.294  19.176  11
  10  -2  -7 506.680  21.289   8
  10  -2  -7 410.946  26.536   2
 -10  -2   7 495.463  18.097  16
 -10  -2   7 493.786  17.106  11
  10  -2  -7 515.561  20.958   6
  10   2  -7 513.740  17.941  16
 -10   2   7 495.925  17.160  11
  10   2  -7 519.499  22.051   8
  10   2  -7 418.582  27.085   2
  -8  -2   7 906.143  34.558   6
   8  -2  -7 747.524  42.689   2
   8  -2  -7 892.054  34.319   6
   8  -2  -7 869.770  35.625   8
   8   2  -7 724.107  43.099   2
   8   2  -7 884.095  35.952   8
   6  -2  -7 816.677  33.761   8
  -6  -2   7 843.139  37.995   7
   6  -2  -7 795.754  41.607   2
   6  -2  -7 764.735  33.891   3
  -6  -2   7 746.262  38.060   4
   6  -2  -7 871.047  31.766   1
  -6   2   7 808.758  32.985   6
   6   2  -7 834.062  33.942   8
  -6   2   7 727.095  38.135   4
   6   2  -7 768.260  41.835   2
  -4  -2   7 899.099  30.377   5
  -4  -2   7 834.035  41.447   4
   4  -2  -7 850.906  37.340   3
   4  -2  -7 853.822  45.581   2
   4  -2  -7 937.214  35.050   1
   4  -2  -7 893.367  37.202   8
  -4  -2   7 910.276  41.362   7
  -4  -2   7 869.258  36.677   6
   4   2  -7 912.933  46.562   2
  -4   2   7 909.961  36.121   6
  -4   2   7 856.333  41.846   4
   4   2  -7 866.254  37.968   3
  -4   2   7 876.147  30.172   5
   4   2  -7 885.463  37.266   8
   4   2  -7 919.724  34.923   1
   2  -2  -7 1123.67   48.50   7
   2  -2  -7 1055.10   44.18   8
  -2  -2   7 1090.39   35.42   5
  -2  -2   7 1066.65   48.95   4
   2  -2  -7 1080.92   41.47   1
   2   2  -7 1075.14   48.65   7
  -2   2   7 1055.96   35.38   5
   2   2  -7 1015.95   44.12   8
  -2   2   7 1044.72   42.51   6
   2   2  -7 1106.06   41.36   1
   2   2  -7 1022.54   54.08   2
  -2   2   7 983.661  48.971   4
   2   2  -7 996.843  44.278   3
   0  -2   7 593.604  20.214   5
   0  -2   7 575.161  28.592   4
   0  -2  -7 589.326  25.287   8
   0  -2  -7 585.241  24.722   1
   0  -2  -7 607.251  28.605   7
   0   2  -7 586.219  28.499   7
   0   2  -7 573.016  24.366   1
   0   2  -7 609.197  26.149   3
   0   2   7 582.555  24.641   6
   0   2   7 597.386  20.479   5
   0   2  -7 623.640  31.923   2
   0   2   7 551.657  28.920   4
   0   2  -7 588.600  25.312   8
  -2  -2  -7 589.181  25.296   1
  -2  -2  -7 614.769  29.361   7
   2  -2   7 616.646  20.192   5
   2  -2   7 568.616  28.953   4
  -2  -2  -7 589.045  25.703   8
   2   2   7 557.378  29.853   4
  -2   2  -7 606.024  24.959   1
  -2   2  -7 595.275  25.750   8
   2   2   7 589.865  20.582   5
  -2   2  -7 609.138  29.061   7
  -4  -2  -7 452.242  19.414   8
  -4  -2  -7 382.400  19.197   1
  -4  -2  -7 437.158  22.423   7
  -4  -2  -7 417.102  15.326  17
  -4   2  -7 439.648  19.606   8
   4   2   7 426.493  15.365   5
  -4   2  -7 428.433  21.955   7
  -4   2  -7 412.676  14.831  17
  -4   2  -7 421.262  19.144   1
  -6  -2  -7 239.531  14.672   7
  -6  -2  -7 223.841   8.861  13
  -6  -2  -7 238.183  10.152   9
  -6  -2  -7 210.081   9.674  14
  -6  -2  -7 224.880   9.322  17
  -6  -2  -7 230.771  12.469   8
  -6  -2  -7 223.661   9.777  12
  -6   2  -7 241.510  12.724   8
  -6   2  -7 222.360   8.602  13
  -6   2  -7 212.407  13.418   7
  -6   2  -7 228.212   9.340  12
  -8  -2  -7 122.691  10.992   7
  -8  -2  -7 143.903   8.069   8
  -8  -2  -7 143.711   6.785  13
  -8  -2  -7 156.804   7.095   9
  -8  -2  -7 156.098   5.946  17
  -8  -2  -7 147.946   6.746  14
  -8   2  -7 147.530   8.062   8
  -8   2  -7 158.025   6.560  13
  -8   2  -7 128.843  10.234   7
 -10  -2  -7 96.8280  4.8649  14
 -10  -2  -7 101.424   4.669  13
 -10   2  -7 103.149   4.904  13
 -12  -2  -7 39.3297  2.4751  14
 -12  -2  -7 36.3638  2.1050  13
  17   3  -7 104.345   4.330  16
 -17   3   7 109.734   4.801  17
  15   3  -7 149.209   6.298  16
 -15   3   7 152.725   6.010  11
 -15   3   7 145.954   7.329  14
 -13  -3   7 271.755   9.401  16
  13  -3  -7 258.102  11.795   8
  13  -3  -7 262.941  12.529   6
  13   3  -7 251.134  12.006   8
  13   3  -7 242.758  10.519  16
 -13   3   7 272.777  10.918  14
 -13   3   7 255.337   9.751  11
  13   3  -7 238.538   9.830  13
  11  -3  -7 377.408  16.652   8
 -11  -3   7 378.944  14.147  16
 -11  -3   7 374.244  13.287  11
  11  -3  -7 379.905  16.748   6
 -11   3   7 372.745  13.637  16
  11   3  -7 370.612  17.327   8
  11   3  -7 401.148  14.565  16
 -11   3   7 368.468  13.543  11
  11   3  -7 383.166  13.774  13
 -11   3   7 375.465  14.839  14
   9  -3  -7 294.311  12.601   8
   9  -3  -7 228.896  16.859   2
   9  -3  -7 289.686  12.747   6
   9   3  -7 246.747  17.744   2
   9   3  -7 278.613  10.723  16
   9   3  -7 288.767  13.250   8
  -7  -3   7 336.718  19.388   4
   7  -3  -7 332.858  21.345   2
   7  -3  -7 381.030  15.707   6
   7  -3  -7 374.660  15.833   8
  -7  -3   7 387.780  19.955   7
   7   3  -7 332.803  21.526   2
  -7   3   7 310.428  19.362   4
   7   3  -7 379.086  16.227   8
  -5  -3   7 520.661  26.682   4
   5  -3  -7 491.778  24.574   3
   5  -3  -7 515.577  30.216   2
   5  -3  -7 577.655  22.556   1
  -5  -3   7 524.005  19.855   5
  -5  -3   7 544.805  24.088   6
  -5  -3   7 570.166  26.947   7
   5  -3  -7 555.486  23.221   8
   5   3  -7 516.821  24.804   3
   5   3  -7 573.595  22.470   1
   5   3  -7 520.212  30.176   2
  -5   3   7 579.340  23.283   6
   5   3  -7 573.011  23.427   8
  -5   3   7 482.119  26.889   4
  -3  -3   7 546.598  26.474   7
  -3  -3   7 530.695  26.349   4
   3  -3  -7 552.792  22.645   1
  -3  -3   7 560.332  19.630   5
   3  -3  -7 527.336  23.034   8
  -3  -3   7 540.056  24.163   6
   3   3  -7 540.850  23.137   8
   3   3  -7 537.874  30.490   2
  -3   3   7 539.370  22.870   6
   3   3  -7 559.717  22.362   1
  -3   3   7 487.426  26.628   4
   3   3  -7 528.351  25.014   3
   1  -3  -7 593.216  25.806   8
  -1  -3   7 634.954  21.302   5
  -1  -3   7 592.793  29.168   4
   1  -3  -7 639.742  29.213   7
   1  -3  -7 622.616  25.423   1
   1   3  -7 619.995  25.028   1
   1   3  -7 557.708  27.158   3
   1   3  -7 615.416  33.560   2
   1   3  -7 603.494  29.301   7
   1   3  -7 620.594  25.946   8
  -1   3   7 548.863  29.571   4
  -1   3   7 600.599  25.454   6
  -1   3   7 593.839  21.139   5
  -1  -3  -7 312.337  15.231   1
   1  -3   7 317.465  16.878   4
  -1  -3  -7 314.586  17.239   7
   1  -3   7 324.448  11.689   5
  -1  -3  -7 306.916  13.201   9
  -1  -3  -7 308.463  14.255   8
  -1   3  -7 331.190  14.680   1
  -1   3  -7 321.990  18.946   2
   1   3   7 305.170  11.943   5
  -1   3  -7 317.110  14.420   8
   1   3   7 305.228  17.761   4
   1   3   7 319.556  14.522   6
  -1   3  -7 311.187  16.928   7
  -3  -3  -7 230.175  11.160   8
  -3  -3  -7 207.459  12.089   1
  -3  -3  -7 231.181  10.108   9
  -3  -3  -7 230.276  13.975   7
  -3   3  -7 228.900  13.264   7
  -3   3  -7 239.623  11.638   8
  -3   3  -7 209.425  11.516   1
   3   3   7 218.385   9.186   5
  -5  -3  -7 152.558  11.359   7
  -5  -3  -7 157.455   7.468   9
  -5  -3  -7 152.747   9.054   8
  -5  -3  -7 147.059   6.720  17
  -5  -3  -7 152.109   6.623  13
  -5  -3  -7 136.280   7.266  14
  -5  -3  -7 143.367   7.349  12
  -5   3  -7 143.450   6.142  13
  -5   3  -7 147.225  10.024   7
  -5   3  -7 142.567   6.596  12
  -5   3  -7 140.192   9.521   1
  -7  -3  -7 149.157   6.940  14
  -7  -3  -7 145.826   8.494   8
  -7  -3  -7 145.602   6.875  13
  -7  -3  -7 145.340  11.638   7
  -7  -3  -7 154.295   7.135   9
  -7  -3  -7 156.320   6.512  17
  -7   3  -7 148.122   6.403  13
  -7   3  -7 129.640  10.037   7
  -9  -3  -7 85.2070  4.5218  14
  -9  -3  -7 88.1831  3.7330  17
  -9  -3  -7 87.4204  4.5888   9
  -9  -3  -7 91.7071  4.6295  13
  -9  -3  -7 79.9566  5.0322   8
 -11  -3  -7 49.8139  2.9513  14
 -11  -3  -7 46.9133  2.6043  13
 -16   4   7 3.31211 1.67602  17
  16   4  -7 0.01319 1.27510  16
 -16   4   7 0.44851 1.34700  11
  16   4  -7 3.68999 1.11006  13
  14   4  -7 1.08895 1.59409  13
  14   4  -7 -0.8791  1.7838  16
 -14   4   7 1.09559 1.99097  11
  12  -4  -7 61.0890  4.5105   9
 -12  -4   7 56.4967  3.4034  16
  12  -4  -7 43.3221  4.5495   6
 -12   4   7 59.3201  4.2313  14
  12   4  -7 55.1947  4.4848  16
  12   4  -7 50.3491  3.9484   8
  12   4  -7 47.0447  3.6311  13
 -12   4   7 52.5054  3.8225  11
 -10  -4   7 9.04423 2.80686  16
 -10  -4   7 4.78064 2.06541  11
  10  -4  -7 3.36317 2.62223   6
  10  -4  -7 5.91870 1.78265   8
  10  -4  -7 6.61221 2.55866   9
 -10   4   7 4.66335 2.25296  14
  10   4  -7 2.58370 2.33376  16
  10   4  -7 3.68807 2.42012  13
 -10   4   7 5.07368 1.92376  11
  10   4  -7 4.67418 2.24535   8
 -10   4   7 3.92860 1.90225  16
  -8  -4   7 19.0067  3.1357   6
   8  -4  -7 20.0215  2.2916   8
   8  -4  -7 16.8865  5.3641   2
   8  -4  -7 17.6218  3.1757   6
  -8  -4   7 18.8714  6.2207   7
   8  -4  -7 24.6768  2.8653   9
   8   4  -7 23.3817  3.0147   8
  -8   4   7 18.3373  2.1642  16
   8   4  -7 14.1005  5.4392   2
   8   4  -7 22.7715  2.3684  16
   6  -4  -7 1.26326 2.59850   1
  -6  -4   7 -0.7409  2.8728   4
   6  -4  -7 4.23787 2.66157   6
  -6  -4   7 2.96644 3.75527   7
   6  -4  -7 -0.5070  4.7695   3
  -6  -4   7 -2.3619  3.2721   6
   6  -4  -7 0.89400 2.02951   9
   6  -4  -7 8.21831 5.43951   2
   6  -4  -7 3.82888 1.67372   8
   6   4  -7 0.13205 1.94382   8
   6   4  -7 6.74371 3.88899   2
  -6   4   7 -0.2199  3.8479   4
   4  -4  -7 6.54671 2.34655   9
  -4  -4   7 5.89946 4.03552   6
  -4  -4   7 3.67883 3.31589   7
  -4  -4   7 5.15097 3.12266   5
   4  -4  -7 10.1137  3.1771   1
   4  -4  -7 8.11323 1.80589   8
   4   4  -7 9.15473 2.13108   8
   4   4  -7 7.53196 3.73035   3
   4   4  -7 8.78764 2.80346   1
   4   4  -7 7.23043 4.49838   2
  -4   4   7 9.89719 3.53035   6
  -4   4   7 5.37191 3.55119   4
  -2  -4   7 147.519  10.062   7
   2  -4  -7 148.893   7.778   9
   2  -4  -7 152.058   7.612   8
  -2  -4   7 134.584   7.671   5
   2  -4  -7 160.021   9.302   1
   2   4  -7 161.870   8.739   1
  -2   4   7 158.627   8.636   6
   2   4  -7 148.671  10.499   3
   2   4  -7 160.205  12.766   2
  -2   4   7 148.761  10.414   4
   0  -4  -7 7.16439 2.55864   9
   0  -4  -7 7.00055 1.92032   8
   0  -4  -7 1.08829 3.02901   7
   0  -4  -7 10.2848  3.5632   1
   0  -4   7 1.82243 3.00231   5
   0   4   7 13.1128  4.0856   4
   0   4   7 3.96634 2.91116   6
   0   4  -7 7.22553 3.98591   3
   0   4  -7 5.08438 3.25502   7
   0   4  -7 7.93708 2.93935   1
   0   4   7 3.26412 2.53947   5
   0   4  -7 6.47368 4.50545   2
  -2  -4  -7 2.52244 3.13385   1
  -2  -4  -7 7.20753 2.28365   8
  -2  -4  -7 9.27834 3.32819   7
  -2  -4  -7 7.06980 2.27997   9
   2   4   7 9.72923 3.53171   6
   2   4   7 4.09133 2.61195   5
  -2   4  -7 8.61663 3.61152   7
  -2   4  -7 10.7427  3.0840   1
  -4  -4  -7 -2.6381  2.5382  14
  -4  -4  -7 -1.4068  3.0146   1
  -4  -4  -7 -0.2353  1.9977  17
  -4  -4  -7 1.51423 2.01140   9
  -4  -4  -7 -4.0867  3.2946   7
  -4  -4  -7 1.15188 2.36301  12
  -4  -4  -7 -4.1987  2.4628   8
  -4  -4  -7 -0.9243  2.1929  13
   4   4   7 -1.6132  3.4980   6
  -4   4  -7 1.27059 3.35399   1
  -4   4  -7 1.42423 3.08822   7
  -4   4  -7 0.60980 1.68940  12
  -6  -4  -7 6.15827 2.43177  17
  -6  -4  -7 3.45587 2.05220   9
  -6  -4  -7 3.19718 3.16873   8
  -6  -4  -7 -1.0740  4.4739   7
  -6  -4  -7 4.08670 2.11314  14
  -6  -4  -7 7.81098 2.61930  13
  -6  -4  -7 3.76041 2.75187  12
  -6   4  -7 2.34446 3.74265   7
  -6   4  -7 3.77409 1.80591  12
  -8  -4  -7 14.6542  2.1223  14
  -8  -4  -7 19.1864  2.2423   9
  -8  -4  -7 13.0355  2.3845   8
  -8  -4  -7 15.0934  1.8073  17
  -8  -4  -7 14.8503  2.5875  13
 -10  -4  -7 0.69900 0.92641  17
 -10  -4  -7 -0.3358  1.3990  14
 -10  -4  -7 -0.7464  1.3653  13
 -12  -4  -7 3.34734 0.95563  13
  15   5  -7 86.6769  3.9535  16
 -15   5   7 98.9591  4.4286  17
  15   5  -7 92.9941  3.7849  13
 -15   5   7 94.6837  4.3101  11
 -13  -5   7 146.053   5.673  16
  13  -5  -7 142.883   7.044   9
  13   5  -7 144.997   6.205  16
 -13   5   7 150.821   6.276  11
  13   5  -7 152.412   5.958  13
  11  -5  -7 68.4193  4.6047   9
 -11  -5   7 67.8581  3.8174  11
 -11  -5   7 72.6876  4.1787  16
  11  -5  -7 61.7756  5.2333   6
  11   5  -7 56.2528  4.2699  13
  11   5  -7 71.5209  4.6052  16
 -11   5   7 69.9420  3.9744  11
   9  -5  -7 130.273   7.416   6
  -9  -5   7 100.684  10.665   7
   9  -5  -7 128.183   6.364   9
  -9   5   7 130.377   5.712  16
   9   5  -7 124.206   6.079  13
  -9   5   7 117.856   5.463  11
   9   5  -7 116.150   5.973  16
  -7  -5   7 340.640  19.872   7
   7  -5  -7 280.652  21.361   2
   7  -5  -7 352.866  14.025   9
  -7  -5   7 362.249  15.573   6
   7  -5  -7 365.937  15.307   6
   7   5  -7 296.290  19.996   2
  -7   5   7 342.153  12.724  16
   7   5  -7 357.140  12.550  16
   5  -5  -7 184.437   8.480   9
  -5  -5   7 199.406  10.567   6
   5  -5  -7 181.431  10.069   1
  -5  -5   7 180.620   8.341   5
   5  -5  -7 189.661   8.787   8
  -5  -5   7 185.719  12.179   7
   5   5  -7 160.960  12.717   2
  -3  -5   7 129.613   7.053   5
   3  -5  -7 148.102   8.824   1
  -3  -5   7 145.087   9.678   6
  -3  -5   7 128.117   9.749   7
   3  -5  -7 139.034   7.193   9
   3  -5  -7 138.118   6.955   8
  -3   5   7 135.287   9.014   6
   3   5  -7 141.246   8.241   1
   3   5  -7 118.487  10.868   2
   1  -5  -7 192.815   9.298   9
  -1  -5   7 188.996   9.177   5
   1  -5  -7 198.808   9.304   8
   1  -5  -7 199.945  11.554   1
  -1  -5   7 197.611  11.971   7
   1   5  -7 183.203  14.140   2
  -1   5   7 169.759  12.624   4
  -1   5   7 197.452  10.745   6
   1   5  -7 190.978  10.256   1
  -1  -5  -7 117.205   6.625   8
  -1  -5  -7 110.313   4.920  16
  -1  -5  -7 128.692   9.808   7
  -1  -5  -7 115.294   8.568   1
  -1  -5  -7 121.044   6.451   9
  -1   5  -7 114.678  10.584   2
  -1   5  -7 115.260   4.840  17
  -1   5  -7 116.655   7.668   1
   1   5   7 122.577   8.392   6
  -3  -5  -7 221.385  11.062   8
  -3  -5  -7 195.639  11.396   1
  -3  -5  -7 232.431   9.403  17
  -3  -5  -7 210.607   9.833  14
  -3  -5  -7 210.327   9.846  12
  -3  -5  -7 221.258   9.537   9
  -3  -5  -7 215.809  14.774   7
  -3   5  -7 202.787  11.281   1
  -3   5  -7 208.698  12.649   7
   3   5   7 211.388  11.764   6
  -3   5  -7 213.290   7.697  17
  -3   5  -7 206.583   8.826  12
  -5  -5  -7 4.79456 5.40714   7
  -5  -5  -7 11.8378  3.6363   8
  -5  -5  -7 0.01935 2.64467  12
  -5  -5  -7 7.48541 2.04945   9
  -5  -5  -7 3.34785 2.95121  17
  -5  -5  -7 7.82716 3.00878  13
  -5  -5  -7 11.0471  2.4684  14
  -5   5  -7 5.12532 1.78175  12
  -5   5  -7 5.00197 3.77319   7
  -5   5  -7 4.78965 4.33501   1
   5   5   7 5.88130 4.81562   6
  -7  -5  -7 64.1274  4.4325  13
  -7  -5  -7 61.7536  3.7216  17
  -7  -5  -7 70.5276  4.0738   9
  -7  -5  -7 69.7332  4.3173  14
  -7  -5  -7 66.2016  4.6885   8
   7   5   7 58.7258  6.2530   6
  -9  -5  -7 45.2125  3.0844   9
  -9  -5  -7 53.6242  2.6717  17
  -9  -5  -7 54.8554  3.1003  13
  -9  -5  -7 46.1755  3.2013  14
 -11  -5  -7 13.8931  1.1452  17
 -11  -5  -7 14.5076  1.5215  14
 -11  -5  -7 14.1902  1.3626  13
 -16   6   7 216.879   7.906  17
  16   6  -7 209.876   7.182  13
  16   6  -7 206.063   7.605  16
 -16   6   7 228.512   7.615  11
  14  -6  -7 177.846   7.268  14
  14   6  -7 157.651   6.297  16
  14   6  -7 163.675   6.041  13
 -14   6   7 168.601   6.528  11
 -14   6   7 167.126   6.693  17
 -12  -6   7 403.608  14.290  16
  12  -6  -7 391.000  15.801   9
  12   6  -7 397.028  14.412  16
  12   6  -7 397.481  13.681  13
 -12   6   7 408.808  13.956  11
 -10  -6   7 212.349  14.671   7
  10  -6  -7 234.737  11.438   6
  10  -6  -7 236.980   9.998  14
  10  -6  -7 250.587  10.240   9
 -10  -6   7 249.136   9.567  16
 -10  -6   7 237.306   8.747  11
  10   6  -7 240.096   9.347  16
 -10   6   7 243.681   8.917  11
  10   6  -7 232.176   9.099  13
  -8  -6   7 488.758  29.003   7
   8  -6  -7 592.316  23.261   6
   8  -6  -7 544.638  20.651  14
   8  -6  -7 560.107  21.385   9
  -8   6   7 572.236  19.671  16
   8   6  -7 536.927  18.546  11
   8   6  -7 535.314  18.790  13
  -8   6   7 516.874  18.492  11
   8   6  -7 553.464  19.477  16
  -6  -6   7 525.280  21.794   6
   6  -6  -7 517.637  19.945   9
   6  -6  -7 544.292  21.622   6
   6  -6  -7 513.234  22.036   1
  -6  -6   7 513.437  26.893   7
  -6   6   7 501.680  18.227  16
   6   6  -7 480.612  17.316  11
   6   6  -7 421.269  27.088   2
   6   6  -7 516.249  17.364  13
   4  -6  -7 426.573  19.398   1
  -4  -6   7 416.626  22.211   7
  -4  -6   7 450.265  19.099   6
  -4  -6   7 404.955  15.422   5
   4  -6  -7 416.283  15.231  16
   4  -6  -7 431.571  16.933   9
   4   6  -7 378.096  23.616   2
   4   6  -7 407.879  18.503   1
  -4   6   7 402.544  15.322  16
   4   6  -7 421.938  15.877  17
   2  -6  -7 538.565  18.970  16
   2  -6  -7 540.768  21.255   9
  -2  -6   7 522.468  19.088   5
   2  -6  -7 491.416  23.720   1
  -2  -6   7 535.210  26.713   7
  -2   6   7 547.813  23.322   6
   2   6  -7 553.999  22.685   1
   2   6  -7 517.841  18.890  17
   2   6  -7 489.622  28.949   2
   0  -6   7 362.429  19.388   7
   0  -6  -7 377.102  15.294   9
   0  -6  -7 356.572  13.594  16
   0  -6  -7 341.201  17.630   1
   0   6   7 393.705  17.660   6
   0   6  -7 363.349  13.146  17
   0   6  -7 381.534  16.890   1
   0   6  -7 342.527  22.133   2
  -2  -6  -7 374.878  15.416  12
  -2  -6  -7 392.201  17.394   8
  -2  -6  -7 384.438  21.758   7
  -2  -6  -7 376.322  15.623  14
  -2  -6  -7 399.497  15.395   9
  -2  -6  -7 319.178  17.079   1
   2  -6   7 397.365  20.132   7
  -2   6  -7 373.779  14.482  12
  -2   6  -7 379.934  13.254  17
  -2   6  -7 368.572  15.273  11
   2   6   7 373.393  17.854   6
  -2   6  -7 354.837  17.258   1
  -4  -6  -7 179.642  10.241   8
   4  -6   7 171.420  11.564   7
  -4  -6  -7 184.830   8.122   9
  -4  -6  -7 161.018  14.614   7
  -4  -6  -7 175.329   8.361  14
   4   6   7 191.549  10.568   6
  -4   6  -7 174.245   7.561  12
  -6  -6  -7 174.991   9.333   8
  -6  -6  -7 189.323   8.186   9
  -6  -6  -7 192.030   8.103  14
  -6  -6  -7 183.733   7.739  17
  -6  -6  -7 186.221   7.468  13
   6   6   7 178.767   8.680  12
  -6   6  -7 195.742   7.813  12
   6   6   7 180.810  10.471   6
  -8  -6  -7 96.1367  4.7885   9
  -8  -6  -7 97.1100  4.3319  13
  -8  -6  -7 94.5189  4.2482  17
  -8  -6  -7 100.050   4.708  14
 -10  -6  -7 69.9425  2.9620  17
 -10  -6  -7 67.1983  3.0638  13
 -10  -6  -7 74.5123  3.5389  14
  15  -7  -7 178.321   6.598  14
 -15   7   7 151.826   5.983  17
  15   7  -7 143.949   5.547  16
  15   7  -7 151.890   5.375  13
 -15   7   7 153.973   5.857  11
  13  -7  -7 125.214   6.148   9
  13  -7  -7 139.515   6.169  14
 -13  -7   7 136.010   5.059  16
  13   7  -7 134.414   5.171  16
  13   7  -7 133.681   5.113  13
 -13   7   7 138.258   5.863  17
 -13   7   7 135.135   5.457  11
  11  -7  -7 182.107   7.918   9
 -11  -7   7 183.401   7.080  16
  11  -7  -7 153.658   8.983   6
  11  -7  -7 186.960   7.879  14
 -11   7   7 177.556   6.944  11
  11   7  -7 178.117   6.782  13
  11   7  -7 177.059   6.834  16
   9  -7  -7 308.522  12.795  14
  -9  -7   7 271.631  18.248   7
   9  -7  -7 339.222  13.260   9
   9  -7  -7 323.206  14.647   6
  -9   7   7 322.550  11.467  11
   9   7  -7 335.996  11.722  16
   9   7  -7 334.121  11.639  13
  -7  -7   7 352.237  15.685   6
  -7  -7   7 328.874  20.946   7
   7  -7  -7 376.648  14.609   9
   7  -7  -7 351.540  14.071  14
   7  -7  -7 371.007  16.051   6
  -7   7   7 350.342  12.550  11
  -7   7   7 362.906  13.714  16
   7   7  -7 348.072  12.532  11
   7   7  -7 359.571  12.879  13
   5  -7  -7 368.936  14.897  14
  -5  -7   7 366.123  21.318   7
   5  -7  -7 354.912  18.169   1
  -5  -7   7 405.087  17.243   6
   5  -7  -7 390.048  15.548   9
   5   7  -7 373.444  13.357  11
   5   7  -7 376.171  13.365  13
  -5   7   7 386.501  14.296  16
   3  -7  -7 184.557   7.732  16
   3  -7  -7 170.147   8.669  14
  -3  -7   7 183.277  12.492   7
   3  -7  -7 197.980   9.107   9
  -3  -7   7 204.277  10.620   6
  -3   7   7 178.185   8.017  16
   3   7  -7 189.417  10.484   1
   3   7  -7 183.363   7.484  11
  -3   7   7 190.054   9.475  12
   3   7  -7 187.057   7.288  13
   3   7  -7 182.147   9.131  12
   3   7  -7 192.823   8.552  17
   1  -7  -7 258.289  10.311  16
   1  -7  -7 239.107  13.813   1
   1  -7  -7 255.805  11.593  14
  -1  -7   7 265.043  15.421   7
   1  -7  -7 275.060  11.827   9
   1   7  -7 267.643  10.968  12
   1   7  -7 267.340  13.452   1
  -1   7   7 275.826  12.687   6
   1   7  -7 272.593  10.108  17
   1   7  -7 268.168  10.177  11
  -1   7   7 244.615  11.916  12
  -1  -7  -7 255.280   9.384  16
  -1  -7  -7 223.002  12.559   1
  -1  -7  -7 236.974  11.679  14
   1  -7   7 252.294  14.823   7
  -1  -7  -7 263.441  11.023   9
  -1   7  -7 261.802   9.306  17
  -1   7  -7 242.113  12.890   1
  -1   7  -7 262.956  10.437  11
  -1   7  -7 249.978  10.274  12
   1   7   7 254.581  12.643   6
  -3  -7  -7 215.038   9.615  14
  -3  -7  -7 233.720   9.510   9
   3  -7   7 218.657  13.357   7
  -3   7  -7 198.142  10.139  11
  -3   7  -7 212.766   8.877  12
   3   7   7 203.801  11.097   6
  -3   7  -7 216.236   7.718  17
   3   7   7 209.477   9.797  12
  -5  -7  -7 164.703   7.312   9
  -5  -7  -7 159.094   7.259  14
   5   7   7 146.611   8.808   6
  -5   7  -7 164.635   6.904  12
   5   7   7 160.775   7.587  12
  -7  -7  -7 56.7747  3.5044   9
  -7  -7  -7 56.4738  3.1768  13
  -7  -7  -7 58.0737  3.2629  17
  -7  -7  -7 60.5727  3.6749  14
  -9  -7  -7 52.6628  2.6299  13
  -9  -7  -7 54.2587  3.0955  14
  -9  -7  -7 52.1112  2.6071  17
  14  -8  -7 23.2792  2.1696  14
 -14   8   7 18.0320  1.7344  11
 -14   8   7 14.5269  1.7366  17
  14   8  -7 17.4398  1.2908  13
 -12  -8   7 8.01362 1.31099  16
  12  -8  -7 6.87349 1.92793   9
  12  -8  -7 10.8842  2.1606  14
 -12   8   7 7.17003 1.62773  11
  12   8  -7 5.85313 1.33951  13
  12   8  -7 4.89250 0.90580  16
  10  -8  -7 1.91956 1.95693   9
  10  -8  -7 1.09636 3.08158   6
 -10  -8   7 2.99889 1.70727  16
  10  -8  -7 -2.2858  2.2125  14
  10   8  -7 -1.8309  1.4265  13
 -10   8   7 1.09829 1.62499  11
   8  -8  -7 57.7241  5.6317   6
   8  -8  -7 63.2169  4.7855  14
   8  -8  -7 74.4518  4.5306   9
  -8  -8   7 57.5468  7.6290   7
  -8   8   7 68.3201  3.8256  11
   8   8  -7 70.3305  3.6289  11
   8   8  -7 71.0273  4.0579  13
  -6  -8   7 65.8703  9.0143   7
  -6  -8   7 72.7020  5.7280   6
   6  -8  -7 80.4455  5.0158   9
   6  -8  -7 77.3551  5.1992  14
   6   8  -7 80.5512  4.0712  11
   6   8  -7 77.9716  4.4463  13
  -6   8   7 81.1853  5.1629  16
   4  -8  -7 1.16715 1.94304  16
  -4  -8   7 4.30376 3.46158   6
   4  -8  -7 3.03763 2.45017  14
   4  -8  -7 2.47584 5.67320   1
   4  -8  -7 1.84589 2.28165   9
  -4  -8   7 0.76838 4.42771   7
   4   8  -7 1.72416 1.94796  13
  -4   8   7 -1.9331  2.7862  12
  -4   8   7 5.40009 3.08696  16
   4   8  -7 0.57783 2.80373  12
   4   8  -7 5.89752 2.48570  17
   4   8  -7 3.16862 1.64805  11
   2  -8  -7 4.54999 2.86170  14
   2  -8  -7 6.50334 2.69863   9
   2  -8  -7 8.01459 2.31509  16
   2  -8  -7 11.7991  4.4652   1
  -2  -8   7 2.64938 4.04285   7
   2   8  -7 9.12350 2.40627  17
   2   8  -7 5.58605 1.88547  11
  -2   8   7 10.4643  3.1227  12
   2   8  -7 10.6394  2.9641  12
  -2   8   7 4.72848 2.93228  16
   0  -8  -7 3.56709 2.41202   9
   0  -8  -7 0.85720 3.28856  14
   0  -8  -7 2.53990 2.03356  16
   0  -8   7 3.01890 3.96844   7
   0   8  -7 4.34444 2.11552  11
   0   8   7 2.14147 2.94130  12
   0   8  -7 7.11017 1.56525  17
   0   8  -7 3.01297 2.03958  12
  -2  -8  -7 53.6193  4.1334  14
   2  -8   7 45.5122  6.5491   7
  -2  -8  -7 53.8883  4.0501   9
  -2   8  -7 59.8572  2.9009  17
   2   8   7 61.2373  4.8212  12
  -2   8  -7 57.8242  3.9508  12
  -2   8  -7 61.5342  4.5839  11
   2   8   7 53.3273  5.2159   6
  -4  -8  -7 31.9088  2.9083  14
  -4  -8  -7 31.5310  2.7872   9
   4   8   7 29.9162  3.0585  12
  -4   8  -7 35.2126  2.9994  12
  -4   8  -7 34.6541  3.5041  11
   4   8   7 24.3185  3.6903   6
  -6  -8  -7 0.10738 1.57742   9
  -6  -8  -7 1.70953 1.70645  14
   6   8   7 1.34294 1.87287  12
  -6   8  -7 -0.6171  1.3829  12
  -8  -8  -7 8.49428 1.31035  17
  -8  -8  -7 11.6337  1.6212  14
  13  -9  -7 53.4629  3.3412  14
 -13   9   7 45.4824  2.5877  11
  13   9  -7 50.7594  2.2225  13
 -13   9   7 45.1464  2.8868  17
 -11  -9   7 70.2430  3.3556  16
  11  -9  -7 76.6323  4.3026  14
  11  -9  -7 68.3201  3.9418   9
 -11   9   7 69.1748  3.5119  11
  11   9  -7 75.8761  3.2023  13
   9  -9  -7 65.1690  4.1326   9
   9  -9  -7 64.7872  4.5397  14
   9   9  -7 62.7253  3.3453  13
  -9   9   7 66.0584  3.5764  11
   7  -9  -7 25.0145  2.9043   9
   7  -9  -7 25.9102  2.9062  14
  -7  -9   7 27.5421  3.5030   6
   7   9  -7 29.2206  2.2016  11
   7   9  -7 30.0042  2.4420  13
   5  -9  -7 22.0942  2.8305  14
   5  -9  -7 27.2605  2.7584  16
   5  -9  -7 24.9946  3.0196   9
  -5  -9   7 24.2292  3.7506   6
  -5  -9   7 11.1690  5.7421   7
   5   9  -7 24.9297  2.2031  11
   5   9  -7 27.7434  2.5897  13
  -5   9   7 24.0212  2.4101  16
   5   9  -7 26.3806  2.6242  17
  -3  -9   7 82.5131  9.2910   7
   3  -9  -7 105.553   6.206   9
  -3  -9   7 102.508   7.317   6
   3  -9  -7 107.129   5.421  16
   3  -9  -7 98.8383  6.3770  14
  -3   9   7 101.394   5.915  12
   3   9  -7 108.211   4.741  11
   3   9  -7 94.1219  6.1146  12
   3   9  -7 109.691   5.533  17
  -3   9   7 108.186   5.423  16
   1  -9  -7 88.9239  5.2042   9
   1  -9  -7 77.2678  6.4431  14
  -1  -9   7 72.5515  8.2568   7
   1  -9  -7 78.1831  4.7693  16
   1   9  -7 76.8783  5.4922  12
   1   9  -7 81.9491  4.1867  11
  -1   9   7 83.1234  5.2117  12
   1   9  -7 71.4018  4.6157  17
  -1   9   7 82.1206  4.9768  16
  -1  -9  -7 4.37964 2.06452   9
  -1  -9  -7 2.85803 2.75162  14
  -1  -9  -7 5.58574 1.44722  16
   1   9   7 3.83218 2.20840  12
   1   9   7 8.24170 2.53264  16
  -1   9  -7 5.54618 1.41125  17
  -1   9  -7 3.61330 1.99417  12
  -1   9  -7 5.08248 1.94545  11
  -3  -9  -7 42.0838  3.3078   9
  -3  -9  -7 41.8242  3.1505  14
   3   9   7 39.2829  2.9617  12
  -3   9  -7 44.0617  3.3584  12
  -3   9  -7 35.4087  3.0020  11
  -5  -9  -7 18.6042  2.0674   9
  -5  -9  -7 18.2153  2.1175  14
   5   9   7 23.5205  2.2206  12
  -5   9  -7 21.0658  2.4049  11
  -5   9  -7 14.9686  1.9129  12
  -7  -9  -7 20.8363  1.8288  14
 -12  10   7 186.331   6.450  11
  12  10  -7 174.805   6.112  13
  10 -10  -7 161.621   6.784  14
 -10 -10   7 152.129   6.027  16
 -10  10   7 161.078   5.957  11
  10  10  -7 155.454   5.636  13
   8 -10  -7 188.997   7.734  14
   8 -10  -7 165.844   7.816   9
   8  10  -7 177.678   6.465  13
   6 -10  -7 189.377   8.870   9
   6 -10  -7 203.125   8.730  14
   6 -10  -7 197.690   8.111  16
   6  10  -7 205.338   7.323  11
  -4 -10   7 201.026  10.005   6
   4 -10  -7 199.276   8.367  16
   4 -10  -7 207.032   9.295  14
   4 -10  -7 198.980   9.260   9
  -4  10   7 204.961   8.609  12
   4  10  -7 202.783   8.493  12
   4  10  -7 203.057   7.569  11
   4  10  -7 200.267   8.041  17
  -4  10   7 213.053   7.659  16
   2 -10  -7 196.737   9.453  14
  -2 -10   7 205.766  10.454   6
   2 -10  -7 194.632   8.162  16
   2 -10  -7 195.883   8.873   9
   2  10  -7 192.327   8.573  12
   2  10  -7 189.815   7.379  11
  -2  10   7 199.775   7.792  16
  -2  10   7 200.336   8.421  12
   2  10  -7 205.027   7.936  17
   0 -10  -7 172.518   7.786   9
   0 -10  -7 179.322   8.030  14
   0 -10  -7 173.423   6.713  16
   0  10  -7 171.632   6.695  11
   0  10   7 176.853   7.606  12
   0  10  -7 168.811   7.800  12
   0  10  -7 172.266   6.909  17
   0  10   7 170.978   7.052  16
  -2 -10  -7 133.217   6.086  14
  -2 -10  -7 126.409   5.964   9
   2  10   7 127.100   5.894  12
  -2  10  -7 122.858   5.304  11
   2  10   7 129.445   5.548  16
  -2  10  -7 128.594   6.067  12
  -4 -10  -7 104.420   4.810  14
  -4 -10  -7 95.8138  4.7525   9
  -4  10  -7 107.122   4.831  12
   4  10   7 100.547   4.726  12
   4  10   7 93.8261  4.5590  16
  -4  10  -7 105.632   4.497  11
  -6  10  -7 70.6762  3.4250  12
   6  10   7 68.6932  3.3642  12
  -6  10  -7 71.1964  3.3714  11
  -9 -11   7 116.775   4.657  16
   5 -11  -7 142.884   6.566  16
   5 -11  -7 140.349   7.036   9
   5  11  -7 160.858   5.708  11
   5  11  -7 153.683   6.028  17
   5  11  -7 153.779   6.258  12
   3 -11  -7 157.254   7.345   9
   3 -11  -7 162.886   6.823  16
  -3  11   7 165.130   6.824  12
   3  11  -7 166.693   6.152  11
   3  11  -7 164.606   6.855  12
   3  11  -7 157.031   6.378  17
   1 -11  -7 172.365   6.573  16
   1 -11  -7 166.514   7.457   9
  -1  11   7 170.033   7.120  12
   1  11  -7 168.955   6.621  17
  -1  11   7 174.661   6.457  16
   1  11  -7 168.509   7.258  12
   1  11  -7 169.602   6.350  11
  -1 -11  -7 85.9402  4.3900   9
   1  11   7 91.9769  4.3345  12
  -1  11  -7 88.4139  3.8015  11
   1  11   7 84.2292  3.8172  16
  -1  11  -7 86.9334  3.6819  17
  -1  11  -7 81.8430  4.5349  12
   3  11   7 83.7644  3.6905  16
  -3  11  -7 86.5901  4.2778  12
  -3  11  -7 83.3127  3.6529  11
   3  11   7 84.9844  3.9772  12
  -5  11  -7 54.5135  2.6415  11
  -5  11  -7 51.6456  2.8845  12
   5  11   7 52.5968  2.5552  16
   5  11   7 53.2766  2.6805  12
   8 -12  -7 8.13475 1.86174  16
  -8 -12   7 7.40101 1.16230  16
   6 -12  -7 10.9455  1.9840  16
   4 -12  -7 21.5286  2.0059  16
   4  12  -7 19.7798  1.5043  11
  -4  12   7 20.2805  1.8066  12
   4  12  -7 18.2499  1.4726  17
   4  12  -7 17.1392  1.6078  12
   2 -12  -7 78.7306  3.4254  16
   2  12  -7 74.6162  3.6891  12
  -2  12   7 74.6451  3.6874  12
   2  12  -7 79.8966  3.3359  11
   2  12  -7 74.6021  3.3186  17
   0  12   7 14.1256  1.5668  12
   0  12  -7 16.0243  1.4602  11
   0  12  -7 13.8483  1.2486  17
   0  12  -7 15.2215  1.6660  12
   2  12   7 2.01870 1.10150  12
  -2  12  -7 4.07872 1.08732  11
   2  12   7 3.84280 0.88075  16
  -2  12  -7 5.09516 1.36686  12
   3  13  -7 0.38865 0.73441  17
   3  13  -7 0.40482 0.83468  11
 -16   0   8 268.088   9.139  11
 -14   0   8 249.814   9.044  11
  12   0  -8 614.195  26.686   8
 -12   0   8 606.946  20.861  11
 -12   0   8 610.346  21.600  16
  10   0  -8 778.146  32.367   8
 -10   0   8 730.017  25.674  11
  10   0  -8 765.471  26.656  16
 -10   0   8 751.094  26.768  16
   8   0  -8 463.601  29.068   2
   8   0  -8 568.666  22.854   8
   8   0  -8 517.412  18.661  16
   6   0  -8 812.948  47.393   2
  -6   0   8 958.917  37.832   6
   6   0  -8 954.811  38.708   8
   4   0  -8 1166.13   46.32   8
   4   0  -8 996.683  46.840   3
  -4   0   8 1143.04   44.75   6
   4   0  -8 1162.58   50.83   7
  -4   0   8 999.680  51.378   4
   4   0  -8 1062.32   57.36   2
  -4   0   8 1104.37   37.30   5
   4   0  -8 1160.68   43.29   1
   2   0  -8 2346.44   93.17   8
  -2   0   8 2213.62   88.65   6
  -2   0   8 2273.82   73.55   5
   2   0  -8 2332.25   85.37   1
   2   0  -8 2320.82  100.54   7
  -2   0   8 2029.53  101.16   4
   0   0   8 1043.04   34.78   5
   0   0  -8 1057.56   43.77   8
   0   0  -8 1019.52   41.15   1
   0   0  -8 1032.38   48.22   7
  -2   0  -8 709.091  29.266   8
  -2   0  -8 637.276  28.113   1
   2   0   8 704.017  23.223   5
  -2   0  -8 658.742  32.745   7
  -2   0  -8 660.128  23.520  17
  -4   0  -8 437.695  17.209  12
  -4   0  -8 430.000  20.519   1
  -4   0  -8 463.979  16.032  17
  -4   0  -8 450.996  23.408   7
  -4   0  -8 492.369  20.753   8
  -4   0  -8 434.954  15.433  13
  -6   0  -8 764.122  27.076  17
  -6   0  -8 784.482  25.750  13
  -6   0  -8 718.151  37.290   7
  -6   0  -8 800.842  34.445   8
  -6   0  -8 799.029  28.499  12
  -8   0  -8 484.737  16.215  13
  -8   0  -8 449.793  20.527   8
  -8   0  -8 465.568  17.659  14
 -10   0  -8 268.234   9.417  13
  17   1  -8 98.7204  4.1246  16
 -15  -1   8 155.792   5.629  11
 -15   1   8 156.084   5.731  11
  15   1  -8 132.172   6.580  16
 -13  -1   8 182.939   7.079  11
  13  -1  -8 181.103   9.148   8
 -13  -1   8 183.272   6.790  16
  13   1  -8 182.698   7.833  16
  13   1  -8 157.691   9.587   8
 -13   1   8 179.660   7.264  11
 -11  -1   8 305.872  12.036  16
 -11  -1   8 301.589  11.594  11
  11  -1  -8 314.673  14.306   8
  11   1  -8 325.088  14.839   8
  11   1  -8 318.120  11.948  16
 -11   1   8 305.642  11.775  11
 -11   1   8 323.167  11.830  16
   9  -1  -8 390.253  16.616   8
  -9  -1   8 342.199  13.625  11
   9  -1  -8 364.281  13.658  16
  -9  -1   8 363.321  14.030  16
  -9   1   8 367.312  13.410  11
  -9   1   8 370.626  13.871  16
   9   1  -8 368.006  13.632  16
   9   1  -8 402.706  16.889   8
   7  -1  -8 337.466  23.491   2
  -7  -1   8 424.772  18.376   6
   7  -1  -8 430.347  17.804   8
  -7   1   8 418.026  18.304   6
   7   1  -8 421.173  17.925   8
   7   1  -8 389.443  14.470  16
   7   1  -8 364.193  24.007   2
   5  -1  -8 427.540  23.912   3
   5  -1  -8 477.063  29.497   2
  -5  -1   8 518.975  25.146   7
  -5  -1   8 513.911  21.993   6
   5  -1  -8 508.409  21.707   8
   5  -1  -8 524.092  21.241   1
  -5  -1   8 494.247  18.481   5
  -5   1   8 526.460  21.660   6
   5   1  -8 496.499  21.734   8
   5   1  -8 514.657  21.087   1
   5   1  -8 469.898  29.549   2
  -3  -1   8 688.270  35.203   4
   3  -1  -8 788.762  34.855   7
  -3  -1   8 741.073  25.302   5
   3  -1  -8 768.863  31.108   8
   3  -1  -8 774.761  29.763   1
   3  -1  -8 689.823  39.978   2
   3   1  -8 768.263  29.653   1
   3   1  -8 630.021  32.746   3
   3   1  -8 769.439  34.897   7
   3   1  -8 758.453  31.100   8
  -3   1   8 723.001  25.229   5
  -3   1   8 739.657  30.235   6
  -3   1   8 643.221  35.028   4
   3   1  -8 692.169  40.080   2
   1  -1  -8 944.485  42.718   7
   1  -1  -8 905.977  36.458   1
  -1  -1   8 909.234  30.646   5
  -1  -1   8 802.110  42.596   4
   1  -1  -8 949.231  38.469   8
  -1   1   8 905.717  37.085   6
  -1   1   8 906.982  30.793   5
   1   1  -8 932.180  42.618   7
   1   1  -8 898.186  36.243   1
   1   1  -8 933.355  38.460   8
  -1  -1  -8 466.892  23.736   7
  -1  -1  -8 454.146  20.597   1
   1  -1   8 488.755  16.550   5
  -1  -1  -8 463.575  20.549   8
  -1   1  -8 481.248  23.730   7
  -1   1  -8 470.901  20.563   8
  -1   1  -8 442.178  20.207   1
   1   1   8 456.454  16.622   5
  -3  -1  -8 221.555   9.643  12
  -3  -1  -8 214.209   8.501  13
  -3  -1  -8 227.564  13.798   7
  -3  -1  -8 237.143   8.750  17
  -3  -1  -8 254.972  11.546   8
  -3  -1  -8 217.836  12.261   1
  -3   1  -8 223.383  13.607   7
  -3   1  -8 246.037  11.545   8
  -3   1  -8 225.778   8.513  13
  -3   1  -8 223.368   9.533  12
  -3   1  -8 230.061   8.497  17
  -3   1  -8 226.184  12.197   1
  -5  -1  -8 345.662  16.075   8
  -5  -1  -8 320.204  12.929  12
  -5  -1  -8 326.828  11.661  13
  -5  -1  -8 328.297  12.025  17
  -5  -1  -8 313.426  13.161  14
  -5  -1  -8 312.644  18.083   7
  -5   1  -8 340.809  16.222   8
  -5   1  -8 293.905  17.623   7
  -5   1  -8 321.500  11.574  13
  -5   1  -8 330.096  12.797  12
  -5   1  -8 333.916  11.686  17
  -7  -1  -8 270.456  10.167  13
  -7  -1  -8 268.991   9.923  17
  -7  -1  -8 267.917  10.930  14
  -7  -1  -8 269.008  13.247   8
  -7   1  -8 269.629  13.175   8
  -7   1  -8 273.189  10.005  13
  -9  -1  -8 310.623  11.807  14
  -9  -1  -8 306.950  10.976  13
  -9   1  -8 297.266  11.051  13
 -11  -1  -8 76.1777  3.1685  13
 -11  -1  -8 74.9968  3.4895  14
 -11   1  -8 75.6983  3.1618  13
  16   2  -8 5.84688 1.62029  16
 -16   2   8 4.78381 1.31179  11
 -14  -2   8 7.92842 1.54489  11
  14   2  -8 5.85848 2.09325   8
 -14   2   8 4.92552 1.85823  11
  14   2  -8 2.88840 2.49986  16
  12  -2  -8 1.91875 2.00991   8
 -12  -2   8 3.28701 1.85716  11
 -12  -2   8 3.29076 2.08943  16
 -12   2   8 2.56842 1.45643  16
  12   2  -8 3.70382 2.78239   8
  12   2  -8 1.52497 2.42878  16
  12   2  -8 4.36540 2.07328  13
 -12   2   8 2.63195 2.17894  11
 -10  -2   8 7.37360 2.48049  11
  10  -2  -8 8.22806 2.09197   8
 -10  -2   8 9.41174 2.71407  16
  10   2  -8 5.08044 1.78746  13
  10   2  -8 6.20511 2.01713  16
  10   2  -8 7.88679 2.72351   8
 -10   2   8 11.1651  2.3935  16
 -10   2   8 6.79091 2.21926  11
  -8  -2   8 -0.2377  3.0661   6
   8  -2  -8 0.10040 4.32545   2
   8  -2  -8 -0.4121  1.5689   8
   8  -2  -8 -4.0735  1.6389  16
   8   2  -8 4.59834 2.08145   8
   8   2  -8 1.19751 5.31262   2
   8   2  -8 0.17196 1.57159  16
  -8   2   8 -1.0452  2.2749  16
   6  -2  -8 8.02166 1.91370   8
  -6  -2   8 14.0683  3.8027   6
   6  -2  -8 6.43808 3.05048   1
   6  -2  -8 13.4924  6.0313   2
  -6  -2   8 9.88083 4.10691   7
   6   2  -8 8.86151 5.01160   2
  -6   2   8 8.88851 3.87569   6
   6   2  -8 7.76484 2.09465   8
   6   2  -8 8.57189 1.47421  16
   4  -2  -8 -3.8139  5.5925   2
  -4  -2   8 10.8642  4.5476   6
  -4  -2   8 3.16102 2.79516   5
   4  -2  -8 2.74692 2.56653   1
  -4  -2   8 3.34112 3.32946   7
   4  -2  -8 0.55634 1.55648   8
  -4  -2   8 0.06054 2.72297   4
   4   2  -8 0.11226 4.21181   3
   4   2  -8 3.82363 1.77478   8
   4   2  -8 0.36997 1.95917   1
   4   2  -8 1.32056 5.17153   2
  -4   2   8 -0.1699  2.4908   6
   2  -2  -8 1.42167 3.33411   7
  -2  -2   8 2.32814 2.97240   4
  -2  -2   8 0.24943 2.14545   5
   2  -2  -8 -1.8682  1.5660   8
   2  -2  -8 -2.1152  2.3036   1
   2   2  -8 0.99232 1.73015   8
   2   2  -8 -2.6008  4.7306   2
   2   2  -8 0.79328 4.18757   3
  -2   2   8 3.60750 2.49984   5
  -2   2   8 4.68275 2.91430   6
   2   2  -8 -0.1205  2.3846   1
   2   2  -8 1.29223 2.76947   7
   0  -2  -8 64.8640  6.9093   7
   0  -2   8 68.9493  4.1999   5
   0  -2  -8 49.7983  5.6548   1
   0  -2  -8 67.8889  4.7067   8
   0   2   8 58.8767  4.2379   5
   0   2  -8 65.8368  5.6638   1
   0   2  -8 70.2960  4.8641   8
   0   2   8 73.0766  5.6267   6
   0   2  -8 66.8787  6.3988   7
  -2  -2  -8 3.75228 1.57818  17
   2  -2   8 0.70812 2.14376   5
  -2  -2  -8 2.52543 3.28901   7
  -2  -2  -8 0.27304 2.09395   8
  -2  -2  -8 1.34885 3.47198   1
   2   2   8 7.14699 2.48852   5
  -2   2  -8 -1.9625  2.6366   1
  -2   2  -8 3.83325 1.20616  17
  -2   2  -8 1.27131 2.22994   8
  -2   2  -8 0.00873 2.77280   7
  -4  -2  -8 -0.9462  3.8663   1
  -4  -2  -8 1.23495 3.48402   7
  -4  -2  -8 -0.7047  1.3400  17
  -4  -2  -8 1.75061 2.36584  14
  -4  -2  -8 3.46570 1.80402  13
  -4  -2  -8 0.60576 2.64645   8
  -4  -2  -8 1.93861 2.00180  12
  -4   2  -8 3.29985 3.15858   8
  -4   2  -8 -0.7288  1.5214  13
  -4   2  -8 -0.5501  0.9942  17
  -4   2  -8 0.82160 1.73564  12
  -4   2  -8 -0.2601  3.5388   1
  -4   2  -8 -0.6121  3.1674   7
  -6  -2  -8 -0.1032  2.1508  12
  -6  -2  -8 1.95499 2.05678  13
  -6  -2  -8 0.97715 4.01865   7
  -6  -2  -8 -2.6920  2.0685  17
  -6  -2  -8 0.95710 2.04089  14
  -6  -2  -8 2.27291 3.19148   8
  -6   2  -8 0.15989 3.37797   7
  -6   2  -8 3.83391 3.36952   8
  -6   2  -8 -0.3777  1.7478  12
  -6   2  -8 -1.7898  1.7169  13
  -8  -2  -8 15.7165  2.6474  13
  -8  -2  -8 14.2956  2.0337  14
  -8  -2  -8 6.89691 2.18122   8
  -8  -2  -8 13.3477  1.3722  17
  -8   2  -8 13.7117  2.3486  13
 -10  -2  -8 8.82507 1.49478  14
 -10  -2  -8 7.84824 1.47984  13
 -10   2  -8 8.38013 1.66532  13
 -15   3   8 95.1970  4.3143  11
  15   3  -8 99.7024  4.4692  16
 -13  -3   8 133.943   5.282  11
 -13  -3   8 129.778   5.151  16
  13  -3  -8 130.407   6.602   8
  13   3  -8 119.257   6.665   8
  13   3  -8 115.736   5.944  13
 -13   3   8 126.616   5.684  11
  13   3  -8 123.101   6.240  16
  11  -3  -8 209.637   9.843   8
 -11  -3   8 210.419   8.024  11
 -11  -3   8 207.377   8.678  16
  11   3  -8 186.021  10.360   8
  11   3  -8 214.591   8.794  16
 -11   3   8 216.677   8.234  11
 -11   3   8 210.516   8.214  16
  11   3  -8 213.144   8.404  13
  -9  -3   8 216.228   8.834  11
   9  -3  -8 224.680  10.531   8
   9   3  -8 233.603   8.913  16
   9   3  -8 221.252   8.535  13
  -9   3   8 221.796   8.687  11
   9   3  -8 237.185  11.289   8
   7  -3  -8 358.995  13.626  16
  -7  -3   8 383.328  20.555   7
  -7  -3   8 382.302  17.165   6
   7  -3  -8 326.998  23.105   2
   7  -3  -8 387.472  16.536   8
   7   3  -8 382.962  16.874   8
   7   3  -8 375.118  13.483  16
   5  -3  -8 508.403  21.006   8
   5  -3  -8 414.369  28.147   2
  -5  -3   8 499.260  24.682   7
   5  -3  -8 493.802  20.725   1
  -5  -3   8 442.945  18.275   5
  -5  -3   8 462.659  22.025   6
   5   3  -8 506.678  20.591   1
   5   3  -8 515.847  21.239   8
   5   3  -8 445.939  27.811   2
  -5   3   8 500.785  21.202   6
  -3  -3   8 225.405  13.308   7
  -3  -3   8 227.966   9.896   5
   3  -3  -8 223.652  11.506   1
  -3  -3   8 225.149  12.727   6
   3  -3  -8 233.450  10.598   8
   3   3  -8 223.536  10.693   8
   3   3  -8 221.175  11.104   1
  -3   3   8 221.022  11.205   6
   3   3  -8 196.297  15.912   2
   1  -3  -8 268.924  14.713   7
   1  -3  -8 262.250  12.013   8
   1  -3  -8 254.360  12.941   1
  -1  -3   8 248.145  10.309   5
   1   3  -8 264.392  12.580   1
   1   3  -8 267.019  12.201   8
  -1   3   8 267.875  12.564   6
   1   3  -8 247.739  14.623   7
   1   3  -8 227.924  17.295   2
  -1  -3  -8 421.062  21.619   7
   1  -3   8 404.678  14.864   5
  -1  -3  -8 396.524  19.050   1
  -1  -3  -8 424.216  18.425   8
  -1  -3  -8 406.263  15.081  17
   1   3   8 416.025  18.348   6
  -1   3  -8 435.816  18.608   8
  -1   3  -8 419.940  21.406   7
  -1   3  -8 403.326  18.419   1
  -1   3  -8 395.709  14.582  17
  -3  -3  -8 324.822  14.803   8
  -3  -3  -8 315.737  11.298  13
  -3  -3  -8 293.743  12.899  14
  -3  -3  -8 338.970  18.125   7
  -3  -3  -8 256.578  15.199   1
  -3  -3  -8 298.429  12.626  12
  -3  -3  -8 334.088  11.869  17
[truncated: 88,342 more chars]
