# Supplementary material for: Practical aspects of teaching a graduate-level small-mol­ecule chemical crystallography course
Source: Acta Crystallogr E Crystallogr Commun. 2026 Jan 1;82(Pt 1):107–20. doi: 10.1107/S2056989025010527 (PMC12810306; doi:10.1107/S2056989025010527)
Supplement: Supplementary file 1 [file e-82-00107-sup2.zip › Berry_Guzei_Structures/Structure 16/structure16.res]

TITL stahl134_0m in C2/c
    structure13.res
    created by SHELXL-2018/3 at 14:44:36 on 31-Jul-2019
CELL 1.54178 15.52553 12.72574 11.37919 90 105.4361 90
ZERR 8 0.00146 0.0014 0.00133 0 0.0111 0
LATT 7
SYMM -X,+Y,0.5-Z
SFAC C H O Pd F N
UNIT 32 24 32 8 24 1

L.S. 12
PLAN  10
SIZE 0.25 0.12 0.04
TEMP -173.18
BOND $H
CONF
WPDB -2
HTAB
fmap 2
acta
REM <olex2.extras>
REM <HklSrc "%.\\Structure13.hkl">
REM </olex2.extras>

WGHT    0.162600   61.189098
FVAR       0.19519
PD1   4    0.504160    0.619197    0.624537    11.00000    0.03221    0.03678 =
         0.03005   -0.00096    0.00825    0.00124
O1    3    0.402873    0.731666    0.621405    11.00000    0.05423    0.05171 =
         0.05716    0.00082    0.01026    0.01290
O2    3    0.399780    0.729947    0.816688    11.00000    0.04923    0.04924 =
         0.03072    0.00269    0.01504    0.00647
O3    3    0.410226    0.507263    0.580477    11.00000    0.04135    0.05722 =
         0.03336   -0.00338    0.02137   -0.00489
C1    1    0.375467    0.758133    0.711127    11.00000    0.04095    0.03772 =
         0.04211   -0.00112    0.01263    0.00440
C2    1    0.297342    0.837485    0.683665    11.00000    0.06316    0.07161 =
         0.04856    0.00310    0.02081    0.02946
C3    1    0.374096    0.465600    0.483617    11.00000    0.02693    0.04042 =
         0.03814   -0.00632    0.00886    0.00258
C4    1    0.301932    0.387652    0.482567    11.00000    0.04064    0.05701 =
         0.04728   -0.00820    0.01741   -0.01043
AFIX 137
H4A   2    0.299552    0.373887    0.566380    11.00000   -1.50000
H4B   2    0.314534    0.322036    0.445219    11.00000   -1.50000
H4C   2    0.244378    0.415904    0.435414    11.00000   -1.50000
AFIX   0
F1    5    0.272435    0.871459    0.573663    11.00000    0.07388    0.08762 =
         0.05678    0.00914    0.00606    0.04098
F2    5    0.310072    0.913652    0.761263    11.00000    0.10498    0.08774 =
         0.10426   -0.03837   -0.01993    0.06026
F3    5    0.222985    0.788756    0.696350    11.00000    0.05513    0.11113 =
         0.14706    0.02695    0.03122    0.02527
HKLF 4


REM  stahl134_0m in C2/c
REM wR2 = 0.261339, GooF = S = 1.12922, Restrained GooF = 1.12922 for all data
REM R1 = 0.087781 for 1754 Fo > 4sig(Fo) and 0.092957 for all 1915 data
REM 101 parameters refined using 0 restraints

END  
     
WGHT      0.1604     62.1792 

REM Instructions for potential hydrogen bonds
EQIV $2 x, -y+1, z-1/2
HTAB C4 O2_$2

REM Highest difference peak  7.427,  deepest hole -0.745,  1-sigma level  0.390
Q1    1   0.4002  0.4915  0.3729  11.00000  0.05    7.43
Q2    1   0.3996  0.5031  0.6132  11.00000  0.05    2.79
Q3    1   0.0041  0.6799  0.6317  11.00000  0.05    1.80
Q4    1   0.5000  0.2476  0.7500  10.50000  0.05    1.41
Q5    1   0.3703  0.9459  0.6842  11.00000  0.05    1.35
Q6    1   0.3977  0.7334  0.8574  11.00000  0.05    1.34
Q7    1   0.4806  0.9426  0.4733  11.00000  0.05    1.18
Q8    1   0.5070  1.0132  0.9038  11.00000  0.05    0.90
Q9    1   0.0105  0.3424  0.2421  11.00000  0.05    0.87
Q10   1   0.4786  0.9715  0.6936  11.00000  0.05    0.87

  REM The information below was added by Olex2.
  REM
  REM R1 = 0.087781 for 1754 Fo > 4sig(Fo) and 0.092957 for all 14797 data
  REM n/a parameters refined using n/a restraints
  REM Highest difference peak 7.43, deepest hole -0.74
  REM Mean Shift 0, Max Shift 0.000.

  REM +++ Tabular Listing of Refinement Information +++
  REM R1_all = 0.092957
  REM R1_gt = 0.087781
  REM wR_ref = 0.261339
  REM GOOF = 1.12922
  REM Shift_max = 0.000
  REM Shift_mean = 0
  REM Reflections_all = 14797
  REM Reflections_gt = 1754
  REM Parameters = n/a
  REM Hole = -0.74
  REM Peak = 7.43
  REM Flack = n/a

  
