# Supplementary material for: Practical aspects of teaching a graduate-level small-mol­ecule chemical crystallography course
Source: Acta Crystallogr E Crystallogr Commun. 2026 Jan 1;82(Pt 1):107–20. doi: 10.1107/S2056989025010527 (PMC12810306; doi:10.1107/S2056989025010527)
Supplement: Supplementary file 1 [file e-82-00107-sup2.zip › Berry_Guzei_Structures/Structure 17/structure17.hkl]

  -1   0   0  291.96    7.34
   2   0   0  496.78   12.58
  -2   0   0  509.22   12.61
  -3   0   0   14.41    0.52
   3   0   0   14.81    0.51
   4   0   0    8.07    0.39
  -4   0   0    8.83    0.41
  -5   0   0    0.22    0.16
   5   0   0    0.24    0.14
  -6   0   0   70.60    2.13
   6   0   0   74.22    2.10
  -7   0   0   27.55    1.05
   7   0   0   27.08    1.01
   8   0   0   36.69    1.31
  -8   0   0   37.33    1.37
  -9   0   0   16.52    0.87
   9   0   0   18.16    0.86
 -10   0   0    6.49    0.62
  10   0   0    8.10    0.63
 -11   0   0    3.91    0.53
 -11   1   0    1.24    0.34
  10  -1   0    0.03    0.24
 -10   1   0    0.23    0.27
   9  -1   0    3.07    0.39
  -9   1   0    3.09    0.43
  -8   1   0   15.98    0.79
   8  -1   0   15.88    0.73
   7  -1   0   16.79    0.71
  -7   1   0   18.31    0.79
  -6   1   0    1.20    0.24
   6  -1   0    1.15    0.21
   5  -1   0  168.05    4.45
  -5   1   0  173.99    4.52
  -4   1   0   76.76    2.14
   4  -1   0   79.12    2.10
   4  -1   0   77.75    1.99
   3  -1   0    0.24    0.10
  -3   1   0    0.10    0.11
   3  -1   0    0.12    0.08
   2  -1   0   80.57    1.99
  -2   1   0   79.03    2.08
   2  -1   0   79.37    2.05
  -1   1   0   12.09    0.35
  -1  -1   0  107.31    2.73
  -1  -1   0  106.28    2.64
   1   1   0  107.71    2.76
  -2  -1   0   11.04    0.40
   2   1   0   10.17    0.40
   3   1   0  328.38    8.31
  -3  -1   0  326.16    8.30
   4   1   0   43.65    1.31
  -4  -1   0   43.49    1.31
  -5  -1   0    9.71    0.49
   5   1   0    9.13    0.48
   6   1   0    3.80    0.36
  -6  -1   0    3.48    0.34
   7   1   0    0.61    0.24
  -7  -1   0    0.83    0.26
  -8  -1   0    6.75    0.53
   8   1   0    6.23    0.52
   9   1   0   22.76    1.05
  -9  -1   0   23.06    1.05
  10   1   0    1.16    0.38
 -10  -1   0    1.87    0.37
 -11   2   0    0.53    0.27
 -10   2   0    9.73    0.68
  10  -2   0    9.12    0.61
  -9   2   0   14.32    0.79
   9  -2   0   15.74    0.74
   8  -2   0   12.93    0.62
  -8   2   0   11.80    0.65
   7  -2   0   11.65    0.54
  -7   2   0   11.21    0.60
   6  -2   0   44.01    1.33
  -6   2   0   43.57    1.40
   6  -2   0   44.10    1.24
  -5   2   0   78.43    2.20
   5  -2   0   78.32    2.04
   5  -2   0   78.33    2.13
   4  -2   0  104.04    2.61
  -4   2   0  102.92    2.76
   4  -2   0  101.99    2.70
   3  -2   0    2.55    0.18
  -3   2   0    3.05    0.22
  -2   2   0  117.33    3.02
   2  -2   0  117.43    2.93
   1  -2   0  146.46    3.62
  -1   2   0  146.27    3.70
   0  -2   0   29.88    0.83
  -1  -2   0    1.81    0.13
  -1  -2   0    1.82    0.15
   1   2   0    1.77    0.17
  -2  -2   0    1.60    0.16
   2   2   0    1.85    0.20
  -2  -2   0    1.49    0.15
   3   2   0    0.09    0.15
  -3  -2   0    0.47    0.13
  -3  -2   0    0.16    0.13
  -4  -2   0   73.57    2.08
   4   2   0   74.53    2.13
  -4  -2   0   75.05    1.98
  -5  -2   0    4.22    0.29
  -5  -2   0    4.36    0.34
   5   2   0    3.56    0.35
  -6  -2   0    1.30    0.26
  -6  -2   0    1.21    0.20
   6   2   0    1.18    0.29
  -7  -2   0   11.40    0.63
   7   2   0   11.57    0.68
   8   2   0    0.09    0.27
  -8  -2   0    0.01    0.22
   9   2   0    1.31    0.39
  -9  -2   0    1.64    0.35
 -10  -2   0   11.60    0.76
  10   2   0   11.45    0.81
 -12   3   0    5.75    0.63
 -11   3   0    0.88    0.33
 -10   3   0    8.15    0.64
   9  -3   0   12.43    0.64
  -9   3   0   12.01    0.69
   8  -3   0    0.66    0.18
   8  -3   0    0.47    0.20
  -8   3   0    0.71    0.27
  -7   3   0   10.79    0.59
   7  -3   0   10.95    0.47
   7  -3   0   10.27    0.50
   6  -3   0    0.69    0.16
  -6   3   0    0.58    0.19
   6  -3   0    0.59    0.16
   5  -3   0    1.26    0.17
   5  -3   0    1.17    0.16
  -5   3   0    1.25    0.20
   4  -3   0   79.01    2.07
  -4   3   0   78.99    2.16
  -3   3   0  237.43    6.08
   3  -3   0  240.45    5.90
  -2   3   0    4.77    0.23
   2  -3   0    5.20    0.27
   1  -3   0  323.86    8.04
  -1   3   0  333.54    8.25
   0  -3   0   40.93    1.11
   0  -3   0   42.86    1.17
   1   3   0    0.55    0.16
  -1  -3   0    0.55    0.13
  -1  -3   0    0.44    0.10
  -2  -3   0   10.40    0.42
   2   3   0    9.93    0.47
  -2  -3   0    9.80    0.39
  -3  -3   0    0.29    0.13
   3   3   0    0.40    0.18
  -3  -3   0    0.18    0.13
  -4  -3   0    0.81    0.17
   4   3   0    0.63    0.22
  -4  -3   0    0.93    0.20
  -5  -3   0   49.19    1.52
  -5  -3   0   48.31    1.44
   5   3   0   49.34    1.61
  -6  -3   0   -0.15    0.16
   6   3   0    0.43    0.28
   7   3   0   15.42    0.82
  -7  -3   0   16.03    0.77
  -8  -3   0    7.57    0.58
   8   3   0    8.20    0.65
   9   3   0    0.77    0.41
 -12   4   0    0.62    0.30
 -11   4   0    5.11    0.60
 -10   4   0    1.98    0.41
  -9   4   0   19.56    0.94
   9  -4   0   20.42    0.83
  -8   4   0   14.81    0.73
   8  -4   0   13.14    0.59
   8  -4   0   15.14    0.64
  -7   4   0    3.59    0.36
   7  -4   0    3.43    0.29
   7  -4   0    3.13    0.28
  -6   4   0   66.04    1.95
   6  -4   0   66.54    1.84
   6  -4   0   65.47    1.86
  -5   4   0   21.19    0.76
   5  -4   0   20.62    0.72
  -4   4   0   21.82    0.73
   4  -4   0   21.05    0.72
  -3   4   0   22.51    0.71
   3  -4   0   23.23    0.76
   2  -4   0  305.93    7.50
  -2   4   0  301.83    7.66
  -1   4   0    6.59    0.26
   1  -4   0    6.89    0.35
   0  -4   0  197.88    4.98
   0  -4   0  199.97    5.03
  -1  -4   0   22.66    0.75
  -1  -4   0   22.27    0.67
   2   4   0  126.40    3.44
  -2  -4   0  126.01    3.28
  -2  -4   0  125.55    3.27
  -3  -4   0   17.43    0.64
  -3  -4   0   18.19    0.68
  -4  -4   0   21.20    0.79
  -4  -4   0   22.98    0.81
   4   4   0   23.30    0.94
  -5  -4   0    1.19    0.25
   5   4   0    1.39    0.33
  -5  -4   0    1.03    0.22
   6   4   0    1.41    0.35
  -6  -4   0    1.43    0.26
   7   4   0    3.17    0.47
   8   4   0    8.97    0.74
 -12   5   0   -0.48    0.32
 -11   5   0    0.29    0.33
 -10   5   0    0.13    0.28
  -9   5   0    5.45    0.50
  -8   5   0    4.80    0.44
   8  -5   0    4.12    0.35
   8  -5   0    4.63    0.35
   7  -5   0   15.09    0.62
   7  -5   0   12.56    0.57
  -7   5   0   12.48    0.64
   6  -5   0   45.83    1.40
  -6   5   0   47.00    1.46
   5  -5   0   45.34    1.33
  -5   5   0   41.87    1.32
  -4   5   0    7.09    0.36
   4  -5   0    7.79    0.41
   3  -5   0    4.60    0.32
  -3   5   0    4.42    0.26
   2  -5   0    0.84    0.18
  -2   5   0    0.91    0.11
  -1   5   0   12.12    0.39
   1  -5   0   11.81    0.52
   0  -5   0   53.95    1.56
   0  -5   0   54.19    1.44
  -1  -5   0   47.44    1.41
  -1  -5   0   47.56    1.31
  -2  -5   0   12.78    0.48
  -2  -5   0   12.85    0.57
  -3  -5   0   20.68    0.82
   3   5   0   24.09    0.96
   4   5   0   19.31    0.89
  -4  -5   0   19.63    0.79
   5   5   0   22.10    1.01
  -5  -5   0   20.22    0.84
   6   5   0    1.46    0.40
   7   5   0    1.25    0.39
   8   5   0    3.49    0.57
 -12   6   0    9.96    0.81
 -11   6   0    3.40    0.52
 -10   6   0   16.59    0.90
  -9   6   0    0.71    0.28
   9  -6   0    0.61    0.23
  -8   6   0    0.59    0.26
   8  -6   0    0.62    0.23
   8  -6   0    0.35    0.19
   7  -6   0   -0.07    0.17
  -7   6   0   -0.10    0.17
   6  -6   0    0.24    0.18
  -6   6   0    0.07    0.14
   5  -6   0   27.51    0.97
  -5   6   0   27.49    0.92
   4  -6   0   10.52    0.53
  -4   6   0    9.35    0.43
   3  -6   0    0.45    0.19
  -3   6   0    0.30    0.11
   2  -6   0   40.57    1.26
  -2   6   0   39.58    1.11
   1  -6   0    0.07    0.16
  -1   6   0    0.32    0.08
   0  -6   0    0.22    0.18
  -1  -6   0    1.79    0.27
  -2  -6   0    1.00    0.24
  -3  -6   0    9.98    0.56
  -4  -6   0   26.17    1.00
 -12   7   0   15.16    0.97
 -11   7   0   -0.11    0.28
 -10   7   0   23.95    1.11
   9  -7   0    6.10    0.48
  -9   7   0    6.06    0.53
  -8   7   0    0.11    0.23
   8  -7   0    0.09    0.21
   8  -7   0    0.30    0.19
  -7   7   0    1.39    0.27
   7  -7   0    1.75    0.30
  -6   7   0   14.25    0.62
   6  -7   0   13.54    0.67
   5  -7   0   18.05    0.79
  -5   7   0   19.90    0.72
   4  -7   0    0.15    0.21
  -4   7   0    0.17    0.13
   3  -7   0   15.26    0.70
   2  -7   0   57.26    1.74
   1  -7   0   37.55    1.26
   0  -7   0   21.37    0.86
  -1  -7   0   17.99    0.79
  -2  -7   0    0.22    0.23
  -3  -7   0   -0.02    0.21
  -4  -7   0    8.95    0.60
 -11   8   0    2.35    0.49
 -10   8   0    3.37    0.48
   9  -8   0   19.91    0.91
  -9   8   0   19.82    0.92
   8  -8   0    7.28    0.55
  -8   8   0    9.47    0.59
  -7   8   0   19.80    0.84
   7  -8   0   19.95    0.89
   6  -8   0   39.55    1.39
  -6   8   0   40.42    1.30
   5  -8   0    8.83    0.57
   4  -8   0    0.51    0.24
   3  -8   0    8.25    0.53
   2  -8   0   55.88    1.77
   1  -8   0   53.44    1.70
   0  -8   0   27.28    1.07
  -1  -8   0    7.95    0.55
  -2  -8   0   16.70    0.81
  -3  -8   0    1.17    0.33
 -11   9   0   -0.02    0.34
  10  -9   0    8.77    0.65
 -10   9   0    9.45    0.66
   9  -9   0    2.62    0.41
  -9   9   0    2.28    0.39
   8  -9   0    2.59    0.42
   7  -9   0    2.57    0.40
   6  -9   0    5.82    0.50
   5  -9   0    0.81    0.28
   4  -9   0    0.14    0.24
   3  -9   0    3.98    0.44
   2  -9   0    2.29    0.38
   1  -9   0    8.11    0.58
   0  -9   0    1.98    0.36
  -1  -9   0    0.00    0.24
  -2  -9   0   24.66    1.08
  -3  -9   0   16.01    0.88
  10 -10   0    3.62    0.49
   9 -10   0    0.25    0.31
   8 -10   0    1.28    0.38
   7 -10   0    2.08    0.40
   6 -10   0    1.95    0.38
   5 -10   0    1.80    0.37
   4 -10   0    1.42    0.33
   3 -10   0    2.12    0.40
   2 -10   0    9.64    0.67
   1 -10   0    5.16    0.54
   0 -10   0    2.86    0.44
  -1 -10   0   -0.43    0.26
  -2 -10   0   -0.23    0.28
   9 -11   0    4.74    0.57
   8 -11   0   15.08    0.89
   7 -11   0    8.58    0.68
   6 -11   0    0.35    0.27
   5 -11   0    0.20    0.29
   4 -11   0   24.13    1.12
   3 -11   0    3.38    0.49
   2 -11   0   42.47    1.63
   1 -11   0   25.69    1.20
   0 -11   0    0.47    0.38
   7 -12   0    6.46    0.66
   6 -12   0    1.84    0.43
   5 -12   0    0.25    0.34
   4 -12   0   -0.21    0.33
   3 -12   0    0.69    0.39
   3 -12   1   13.15    0.88
   4 -12   1   65.84    2.28
   5 -12   1    1.28    0.42
   6 -12   1   10.99    0.80
   7 -12   1    8.43    0.73
   0 -11   1   27.16    1.25
   1 -11   1   -0.03    0.31
   2 -11   1    1.90    0.45
   3 -11   1   -0.07    0.31
   4 -11   1    5.32    0.58
   5 -11   1    3.84    0.51
   6 -11   1    0.66    0.32
   7 -11   1    6.08    0.60
   8 -11   1    7.54    0.67
   9 -11   1    1.21    0.38
  -2 -10   1    4.70    0.54
  -1 -10   1    6.86    0.61
   0 -10   1   10.68    0.72
   1 -10   1   14.43    0.83
   2 -10   1    2.28    0.41
   3 -10   1   10.08    0.69
   4 -10   1    1.88    0.37
   5 -10   1    3.41    0.46
   6 -10   1    4.29    0.49
   7 -10   1    0.21    0.27
   8 -10   1   14.59    0.84
   9 -10   1   10.11    0.70
  10 -10   1    2.10    0.43
  -3  -9   1    4.73    0.52
  -2  -9   1   -0.07    0.25
  -1  -9   1    0.31    0.26
   0  -9   1   29.44    1.17
   1  -9   1    9.26    0.62
   2  -9   1   25.97    1.08
   3  -9   1   38.46    1.39
   4  -9   1   41.92    1.48
   5  -9   1    0.62    0.25
   6  -9   1    5.86    0.51
   7  -9   1    4.79    0.49
   8  -9   1   13.57    0.78
  -9   9  -1   34.47    1.32
   9  -9   1   32.03    1.29
  10  -9   1    0.34    0.30
 -10   9  -1    0.78    0.33
 -11   9  -1    8.76    0.72
  -3  -8   1    0.65    0.29
  -2  -8   1   18.90    0.88
  -1  -8   1    0.67    0.27
   0  -8   1    0.14    0.23
   1  -8   1    9.49    0.58
   2  -8   1    7.34    0.53
   3  -8   1   64.27    1.97
   4  -8   1   23.71    0.96
  -5   8  -1    0.25    0.15
   5  -8   1   -0.19    0.20
   6  -8   1   48.54    1.54
  -6   8  -1   42.35    1.43
   7  -8   1   13.40    0.72
  -7   8  -1   14.40    0.69
   8  -8   1    0.03    0.21
  -8   8  -1   -0.02    0.20
  -9   8  -1   11.83    0.69
   9  -8   1   10.14    0.65
  10  -8   1    4.55    0.47
 -10   8  -1    4.22    0.50
 -11   8  -1    0.13    0.32
  -4  -7   1   19.87    0.88
  -3  -7   1    1.38    0.29
  -2  -7   1   12.09    0.63
  -1  -7   1    4.06    0.38
   0  -7   1    1.46    0.27
   1  -7   1    4.86    0.40
   2  -7   1    1.02    0.27
  -3   7  -1   14.88    0.55
   3  -7   1   15.59    0.70
   4  -7   1  109.38    2.97
  -4   7  -1  105.39    2.88
  -5   7  -1   11.59    0.52
   5  -7   1   10.94    0.60
   6  -7   1   14.88    0.72
  -6   7  -1   16.12    0.68
  -7   7  -1   17.50    0.79
   7  -7   1   18.88    0.81
   8  -7   1    1.69    0.31
  -8   7  -1    1.55    0.31
  -9   7  -1    1.73    0.34
   9  -7   1    1.50    0.31
 -10   7  -1    0.47    0.32
 -11   7  -1    0.25    0.34
 -12   7  -1    7.87    0.75
   6   6  -1   15.81    0.94
   5   6  -1    0.12    0.29
   4   6  -1    1.56    0.37
  -4  -6   1    1.15    0.27
  -3  -6   1    0.59    0.22
  -2  -6   1   22.41    0.86
  -1  -6   1   74.52    2.12
   0   6  -1   69.55    1.87
   0  -6   1   71.08    2.01
  -1   6  -1    6.14    0.27
   1  -6   1    6.39    0.40
   2  -6   1   46.39    1.42
  -2   6  -1   46.06    1.29
  -3   6  -1    1.54    0.16
   3  -6   1    1.32    0.24
   4  -6   1    2.89    0.30
  -4   6  -1    2.34    0.22
   5  -6   1    3.24    0.32
  -5   6  -1    3.26    0.28
  -6   6  -1    3.09    0.30
   6  -6   1    3.08    0.32
  -7   6  -1    9.36    0.55
   7  -6   1    8.65    0.52
   7  -6   1    9.01    0.46
   8  -6   1   22.71    0.83
  -8   6  -1   21.13    0.93
   8  -6   1   22.22    0.88
   9  -6   1    4.27    0.40
  -9   6  -1    3.70    0.44
 -10   6  -1   10.31    0.71
 -11   6  -1   11.57    0.80
 -12   6  -1    1.07    0.44
   8   5  -1    9.47    0.81
   7   5  -1    1.18    0.41
   6   5  -1    5.91    0.59
   5   5  -1   27.18    1.16
  -5  -5   1   26.61    0.98
   4   5  -1    0.30    0.26
  -4  -5   1    0.11    0.19
  -3  -5   1    5.07    0.36
  -3  -5   1    5.12    0.34
   3   5  -1    4.51    0.43
  -2  -5   1    8.88    0.41
  -2  -5   1    9.29    0.48
   2   5  -1    9.53    0.54
  -1  -5   1    0.93    0.20
  -1  -5   1    1.10    0.15
   0  -5   1   40.40    1.22
   0  -5   1   40.52    1.12
   1  -5   1    4.02    0.29
  -1   5  -1    4.10    0.21
   2  -5   1   54.34    1.57
  -2   5  -1   55.01    1.49
  -3   5  -1  154.17    4.02
   3  -5   1  156.02    3.99
  -4   5  -1   17.23    0.63
   4  -5   1   18.46    0.69
  -5   5  -1   45.27    1.40
   5  -5   1   47.55    1.40
  -6   5  -1    5.96    0.40
   6  -5   1    6.46    0.40
   7  -5   1    0.32    0.18
  -7   5  -1    0.83    0.24
   7  -5   1    0.81    0.18
  -8   5  -1   14.61    0.74
   8  -5   1   14.18    0.64
   8  -5   1   13.71    0.61
   9  -5   1    0.86    0.24
  -9   5  -1    1.26    0.34
 -10   5  -1   -0.05    0.26
 -11   5  -1   11.96    0.81
 -12   5  -1    0.40    0.38
   8   4  -1    1.09    0.39
   7   4  -1    2.66    0.46
   6   4  -1    0.91    0.33
  -6  -4   1    1.42    0.27
  -5  -4   1   19.98    0.79
   5   4  -1   19.34    0.89
  -5  -4   1   19.51    0.75
  -4  -4   1   12.86    0.55
   4   4  -1   12.82    0.66
  -4  -4   1   11.17    0.53
  -3  -4   1   28.71    0.92
  -3  -4   1   28.36    0.93
   3   4  -1   28.98    1.04
  -2  -4   1   87.81    2.38
   2   4  -1   90.89    2.53
  -2  -4   1   89.49    2.38
  -1  -4   1   81.02    2.17
   1   4  -1   83.56    2.31
  -1  -4   1   82.72    2.19
   0  -4   1   64.00    1.75
   0  -4   1   64.46    1.70
  -1   4  -1   78.44    2.06
   1  -4   1   79.83    2.10
  -2   4  -1  178.12    4.51
   2  -4   1  174.87    4.44
  -3   4  -1  452.85   11.55
   3  -4   1  464.75   11.22
   4  -4   1   65.95    1.82
  -4   4  -1   67.84    1.87
  -5   4  -1    1.28    0.20
   5  -4   1    1.38    0.20
   6  -4   1   32.84    1.03
  -6   4  -1   31.00    1.09
   6  -4   1   32.57    1.01
   7  -4   1    1.08    0.21
   7  -4   1    1.14    0.20
  -7   4  -1    1.20    0.27
  -8   4  -1    8.20    0.55
   8  -4   1    7.38    0.43
   8  -4   1    7.24    0.43
  -9   4  -1    7.44    0.58
 -10   4  -1    5.60    0.57
 -11   4  -1    4.83    0.57
 -12   4  -1    4.68    0.60
   9   3  -1    6.71    0.65
   8   3  -1    0.01    0.28
  -8  -3   1    0.26    0.25
   7   3  -1    2.35    0.40
  -7  -3   1    2.67    0.37
  -6  -3   1   14.75    0.70
   6   3  -1   16.65    0.80
  -5  -3   1    5.55    0.40
   5   3  -1    5.73    0.46
  -5  -3   1    5.45    0.35
  -4  -3   1   32.78    1.04
  -4  -3   1   33.13    0.98
   4   3  -1   28.10    1.08
  -3  -3   1    4.25    0.27
   3   3  -1    3.90    0.33
  -3  -3   1    3.72    0.26
   2   3  -1   25.43    0.86
  -2  -3   1   25.09    0.78
  -2  -3   1   24.98    0.77
  -1  -3   1  132.80    3.41
  -1  -3   1  132.49    3.35
   1   3  -1  133.35    3.50
   0  -3   1   27.78    0.84
   0  -3   1   30.43    0.81
  -1   3  -1    0.43    0.08
   1  -3   1    0.23    0.12
   2  -3   1   43.35    1.21
  -2   3  -1   43.76    1.20
  -3   3  -1    4.29    0.25
   3  -3   1    4.00    0.25
   4  -3   1    0.02    0.12
  -4   3  -1    0.14    0.12
  -5   3  -1    0.70    0.18
   5  -3   1    0.94    0.16
   5  -3   1    0.84    0.14
   6  -3   1   41.75    1.22
   6  -3   1   38.82    1.18
  -6   3  -1   40.37    1.30
   7  -3   1   36.17    1.11
  -7   3  -1   36.40    1.26
   7  -3   1   35.70    1.15
   8  -3   1    1.83    0.24
   8  -3   1    2.36    0.27
  -8   3  -1    1.60    0.31
   9  -3   1    7.93    0.50
  -9   3  -1    6.71    0.56
 -10   3  -1    1.41    0.36
 -11   3  -1    0.17    0.24
 -10  -2   1    3.06    0.44
  10   2  -1    3.35    0.54
  -9  -2   1   20.70    1.00
   9   2  -1   20.95    1.04
   8   2  -1    8.63    0.64
  -8  -2   1    8.47    0.60
   7   2  -1    1.19    0.32
  -7  -2   1    0.53    0.23
   6   2  -1   27.78    1.06
  -6  -2   1   27.59    1.02
  -6  -2   1   28.23    0.90
  -5  -2   1    0.06    0.13
  -5  -2   1    0.25    0.17
   5   2  -1    0.29    0.20
   4   2  -1    0.26    0.17
  -4  -2   1    0.23    0.12
  -4  -2   1    0.26    0.17
   3   2  -1  291.17    7.46
  -3  -2   1  289.99    7.42
  -3  -2   1  292.25    7.14
  -2  -2   1    0.51    0.11
   2   2  -1    0.67    0.16
  -2  -2   1    0.59    0.12
  -1  -2   1    0.49    0.10
  -1  -2   1    0.41    0.09
   1   2  -1    0.48    0.13
   0  -2   1   29.49    0.81
   0   2  -1   28.96    0.83
   1  -2   1  153.14    3.78
  -1   2  -1  152.64    3.87
  -2   2  -1    6.86    0.28
   2  -2   1    7.29    0.30
   3  -2   1   30.25    0.86
   3  -2   1   30.78    0.87
  -3   2  -1   30.86    0.91
  -4   2  -1   31.78    0.98
   4  -2   1   31.06    0.92
   4  -2   1   31.69    0.91
  -5   2  -1    3.75    0.30
   5  -2   1    4.09    0.27
   5  -2   1    3.64    0.25
   6  -2   1    2.18    0.23
   6  -2   1    2.33    0.21
  -6   2  -1    2.87    0.30
   7  -2   1   13.35    0.58
  -7   2  -1   14.28    0.68
   8  -2   1   -0.19    0.16
  -8   2  -1    0.17    0.22
   9  -2   1    0.28    0.23
  -9   2  -1    0.12    0.23
 -10   2  -1   10.37    0.70
 -11   2  -1    0.06    0.24
  10   1  -1    0.58    0.38
 -10  -1   1    1.77    0.38
  -9  -1   1    6.91    0.59
   9   1  -1    6.77    0.59
  -8  -1   1   17.36    0.85
   8   1  -1   17.70    0.85
  -7  -1   1   -0.03    0.18
   7   1  -1   -0.09    0.20
  -6  -1   1   41.59    1.37
   6   1  -1   41.76    1.37
   5   1  -1   16.22    0.66
  -5  -1   1   17.13    0.68
   4   1  -1  102.96    2.82
  -4  -1   1  104.91    2.82
   3   1  -1    1.04    0.17
  -3  -1   1    0.94    0.16
   2   1  -1  130.60    3.40
  -2  -1   1  133.93    3.39
  -2  -1   1  130.01    3.24
  -1  -1   1   21.45    0.60
   1   1  -1   20.74    0.62
  -1  -1   1   20.82    0.57
   0  -1   1  797.61   19.29
  -1   1  -1   12.70    0.38
   1  -1   1   12.48    0.36
   2  -1   1   27.72    0.75
   2  -1   1   27.30    0.75
  -2   1  -1   27.79    0.79
   3  -1   1   63.08    1.62
   3  -1   1   61.94    1.67
  -3   1  -1   64.16    1.73
   4  -1   1    0.33    0.12
   4  -1   1    0.25    0.11
  -4   1  -1    0.24    0.14
   5  -1   1  106.81    2.84
  -5   1  -1  105.42    2.90
  -6   1  -1    4.81    0.38
   6  -1   1    4.67    0.32
  -7   1  -1    0.20    0.17
   7  -1   1    0.07    0.16
   8  -1   1   17.95    0.78
  -8   1  -1   18.38    0.85
   9  -1   1    0.07    0.23
  -9   1  -1    0.74    0.28
 -10   1  -1    8.70    0.68
 -11   1  -1    6.26    0.62
 -11   0   1    0.45    0.28
  10   0  -1   10.57    0.72
 -10   0   1    9.61    0.70
  -9   0   1    2.21    0.39
   9   0  -1    3.03    0.41
  -8   0   1    5.26    0.48
   8   0  -1    5.33    0.46
  -7   0   1    4.69    0.42
   7   0  -1    5.15    0.41
  -6   0   1    7.60    0.48
   6   0  -1    8.58    0.46
   5   0  -1   12.91    0.55
  -5   0   1   12.80    0.57
  -4   0   1  115.22    3.03
   4   0  -1  110.78    3.00
  -3   0   1   13.44    0.49
   3   0  -1   13.91    0.49
   2   0  -1  205.24    5.10
  -2   0   1  196.99    5.11
  -1   0   1   35.46    1.01
   1   0  -1   41.46    1.02
   0   0   1    0.01    0.01
  -1   0  -1  161.21    4.02
   1   0   1  156.66    4.01
  -2   0  -1  238.66    6.07
   2   0   1  240.85    6.05
   3   0   1   88.29    2.37
  -3   0  -1   91.33    2.40
  -4   0  -1   29.41    0.95
   4   0   1   29.71    0.92
   5   0   1   10.70    0.48
  -5   0  -1   10.33    0.51
  -6   0  -1    1.55    0.27
   6   0   1    1.55    0.24
   7   0   1   14.67    0.67
  -7   0  -1   13.25    0.68
  -8   0  -1    0.20    0.24
   8   0   1    0.13    0.24
  -9   0  -1    4.02    0.48
   9   0   1    4.42    0.46
  10   0   1    0.33    0.32
 -10   0  -1    0.23    0.26
 -11   0  -1    9.20    0.73
 -11   1   1    1.89    0.39
 -10   1   1   23.52    1.10
  10  -1  -1   23.29    1.04
  -9   1   1    7.23    0.58
   9  -1  -1    8.60    0.56
  -8   1   1    0.44    0.24
   8  -1  -1    0.98    0.27
  -7   1   1    0.00    0.18
   7  -1  -1    0.04    0.17
   6  -1  -1   13.97    0.59
  -6   1   1   14.42    0.65
  -5   1   1    8.22    0.45
   5  -1  -1    8.81    0.41
   4  -1  -1   69.24    1.86
  -4   1   1   66.81    1.89
   4  -1  -1   68.24    1.74
  -3   1   1    0.03    0.09
   3  -1  -1   -0.07    0.07
   3  -1  -1    0.16    0.10
   2  -1  -1  153.93    3.97
  -2   1   1  157.00    3.99
   2  -1  -1  158.19    3.83
   1  -1  -1  359.39    8.72
   0  -1  -1   46.28    1.17
   1   1   1  150.99    3.82
  -1  -1  -1  148.56    3.79
  -2  -1  -1   35.10    1.01
   2   1   1   37.12    1.04
   3   1   1    3.86    0.27
  -3  -1  -1    4.06    0.28
   4   1   1   67.39    1.93
  -4  -1  -1   68.93    1.93
  -5  -1  -1    2.02    0.26
   5   1   1    2.42    0.27
  -6  -1  -1   16.76    0.73
   6   1   1   16.89    0.73
   7   1   1    7.14    0.51
  -7  -1  -1    9.09    0.54
  -8  -1  -1    2.11    0.36
   8   1   1    3.78    0.43
  -9  -1  -1    6.82    0.58
   9   1   1    6.92    0.59
  10   1   1    2.16    0.45
 -10  -1  -1    2.35    0.41
 -11   2   1    0.10    0.27
 -10   2   1    2.34    0.42
  10  -2  -1    2.09    0.36
  -9   2   1   28.54    1.19
   9  -2  -1   29.37    1.10
   8  -2  -1    0.13    0.20
  -8   2   1    0.15    0.21
  -7   2   1  104.92    2.98
   7  -2  -1  103.79    2.88
   6  -2  -1   82.82    2.28
  -6   2   1   81.60    2.35
   6  -2  -1   80.72    2.13
   5  -2  -1    1.72    0.16
   5  -2  -1    1.59    0.19
  -5   2   1    1.64    0.23
   4  -2  -1    3.63    0.23
  -4   2   1    3.69    0.26
   4  -2  -1    3.61    0.24
   3  -2  -1   18.09    0.56
  -3   2   1   18.77    0.61
   2  -2  -1   81.15    2.04
  -2   2   1   79.90    2.10
   1  -2  -1    3.27    0.20
  -1   2   1    2.72    0.14
   0  -2  -1  114.58    2.86
   1   2   1  134.05    3.46
  -1  -2  -1  132.69    3.32
  -1  -2  -1  132.54    3.38
  -2  -2  -1   74.30    1.95
   2   2   1   73.84    2.01
  -2  -2  -1   71.90    1.91
  -3  -2  -1    9.26    0.42
   3   2   1   10.64    0.48
  -3  -2  -1   10.78    0.42
   4   2   1   31.08    1.05
  -4  -2  -1   31.50    1.01
  -4  -2  -1   30.98    0.95
  -5  -2  -1    0.29    0.15
   5   2   1    0.38    0.21
  -5  -2  -1    0.38    0.18
   6   2   1    6.25    0.48
  -6  -2  -1    6.60    0.45
  -6  -2  -1    6.53    0.39
  -7  -2  -1   10.74    0.61
   7   2   1   11.57    0.67
   8   2   1   16.15    0.85
  -8  -2  -1   17.00    0.84
  -9  -2  -1    0.89    0.29
   9   2   1    0.41    0.32
  10   2   1   16.81    0.99
 -12   3   1    4.35    0.57
 -11   3   1    4.04    0.51
 -10   3   1    1.62    0.35
  10  -3  -1    1.89    0.35
   9  -3  -1   15.20    0.73
  -9   3   1   15.46    0.82
   8  -3  -1   26.14    0.95
  -8   3   1   24.18    1.01
   7  -3  -1   -0.03    0.13
  -7   3   1    0.15    0.18
   7  -3  -1    0.26    0.17
   6  -3  -1   95.32    2.66
   6  -3  -1   99.09    2.56
  -6   3   1   99.39    2.75
   5  -3  -1   18.34    0.66
  -5   3   1   19.59    0.72
   5  -3  -1   19.86    0.65
  -4   3   1   31.39    0.97
   4  -3  -1   30.83    0.91
   3  -3  -1  124.10    3.15
  -3   3   1  125.09    3.24
   2  -3  -1   12.88    0.47
  -2   3   1   12.91    0.42
   1  -3  -1    6.12    0.30
  -1   3   1    5.77    0.21
   0  -3  -1   52.00    1.39
   0  -3  -1   49.61    1.31
   1   3   1   19.08    0.68
  -1  -3  -1   20.11    0.57
  -1  -3  -1   19.13    0.64
   2   3   1   79.06    2.19
  -2  -3  -1   76.54    2.07
  -2  -3  -1   77.80    2.06
  -3  -3  -1   65.98    1.83
   3   3   1   67.97    1.97
  -3  -3  -1   67.96    1.86
   4   3   1   14.62    0.68
  -4  -3  -1   15.80    0.62
  -4  -3  -1   15.99    0.60
  -5  -3  -1   14.89    0.60
  -5  -3  -1   13.75    0.63
   5   3   1   13.95    0.70
  -6  -3  -1    0.97    0.22
  -6  -3  -1    0.90    0.23
   6   3   1    1.28    0.31
   7   3   1    1.16    0.34
  -7  -3  -1    1.25    0.28
   8   3   1    4.38    0.52
   9   3   1    2.90    0.51
 -12   4   1    0.83    0.36
 -11   4   1    9.71    0.76
 -10   4   1    1.94    0.41
  -9   4   1    0.55    0.29
   9  -4  -1    0.46    0.24
   8  -4  -1    7.70    0.42
  -8   4   1    7.50    0.53
   8  -4  -1    7.85    0.46
   7  -4  -1    1.18    0.19
  -7   4   1    1.00    0.25
   7  -4  -1    0.76    0.19
   6  -4  -1    3.00    0.26
   6  -4  -1    3.07    0.25
  -6   4   1    2.93    0.29
   5  -4  -1   61.01    1.68
  -5   4   1   59.63    1.74
   4  -4  -1    3.22    0.25
  -4   4   1    2.95    0.23
   3  -4  -1  102.31    2.62
  -3   4   1   98.23    2.63
  -2   4   1  319.76    8.06
   2  -4  -1  320.59    7.89
  -1   4   1    1.18    0.09
   1  -4  -1    0.94    0.16
   0  -4  -1    0.10    0.06
   0  -4  -1    0.07    0.12
  -1  -4  -1   18.74    0.66
  -1  -4  -1   18.12    0.56
  -2  -4  -1  104.63    2.76
  -2  -4  -1  103.78    2.75
   2   4   1  105.60    2.91
  -3  -4  -1   49.03    1.43
  -3  -4  -1   49.20    1.45
   3   4   1   50.75    1.59
  -4  -4  -1    1.04    0.21
   4   4   1    0.99    0.28
  -4  -4  -1    1.02    0.21
   5   4   1   31.29    1.23
  -5  -4  -1   33.38    1.11
  -5  -4  -1   31.51    1.08
   6   4   1   14.09    0.79
   7   4   1    0.26    0.30
   8   4   1    3.78    0.55
 -12   5   1    3.35    0.57
 -11   5   1    5.30    0.59
 -10   5   1   19.12    0.97
   9  -5  -1    0.41    0.23
  -9   5   1    0.59    0.29
   8  -5  -1   13.30    0.65
  -8   5   1   16.26    0.77
   8  -5  -1   17.57    0.69
  -7   5   1   96.40    2.76
   7  -5  -1   95.54    2.61
   7  -5  -1   97.17    2.68
   6  -5  -1    0.30    0.16
  -6   5   1    0.11    0.15
  -5   5   1    4.34    0.30
   5  -5  -1    4.48    0.32
  -4   5   1   20.27    0.71
   4  -5  -1   22.59    0.77
   3  -5  -1   36.44    1.12
  -3   5   1   35.81    1.04
   2  -5  -1  246.39    6.16
  -2   5   1  244.95    6.20
   1  -5  -1   16.68    0.64
  -1   5   1   15.94    0.47
   0  -5  -1   29.08    0.94
   0   5   1   28.25    0.78
  -1  -5  -1   95.99    2.58
  -1  -5  -1   95.37    2.49
  -2  -5  -1   28.72    0.86
  -2  -5  -1   27.80    0.96
  -3  -5  -1    0.39    0.18
   4   5   1   11.32    0.68
  -4  -5  -1   12.93    0.62
  -5  -5  -1    2.46    0.32
   5   5   1    2.81    0.43
   6   5   1   27.32    1.21
   7   5   1    5.99    0.63
 -12   6   1    0.53    0.39
 -11   6   1    0.02    0.31
 -10   6   1    9.29    0.68
   9  -6  -1   39.07    1.33
  -9   6   1   41.64    1.48
   9  -6  -1   40.49    1.36
   8  -6  -1    0.11    0.21
  -8   6   1    0.12    0.22
   8  -6  -1    0.55    0.20
   7  -6  -1   78.27    2.21
  -7   6   1   76.07    2.28
  -6   6   1   28.11    1.00
   6  -6  -1   29.65    1.02
  -5   6   1   45.03    1.37
   5  -6  -1   45.56    1.40
   4  -6  -1    7.83    0.46
  -4   6   1    7.64    0.36
   3  -6  -1   62.66    1.80
  -3   6   1   61.03    1.68
   2  -6  -1   66.75    1.93
  -2   6   1   68.32    1.78
   1  -6  -1   51.47    1.55
   0  -6  -1    2.72    0.29
  -1  -6  -1   20.40    0.81
  -2  -6  -1   43.90    1.41
  -3  -6  -1    0.10    0.20
  -4  -6  -1    0.36    0.23
 -12   7   1   24.51    1.24
 -11   7   1    0.85    0.39
 -10   7   1    4.67    0.52
   9  -7  -1    2.99    0.37
  -9   7   1    4.01    0.45
  -8   7   1    6.64    0.51
   8  -7  -1    6.44    0.46
   8  -7  -1    6.35    0.47
   7  -7  -1   17.59    0.79
  -7   7   1   18.85    0.80
   6  -7  -1  116.76    3.20
  -6   7   1  116.95    3.21
   5  -7  -1   13.99    0.67
  -5   7   1   13.66    0.56
   4  -7  -1   54.63    1.70
  -4   7   1   57.24    1.59
   2  -7  -1   31.21    1.10
   1  -7  -1   -0.09    0.19
   0  -7  -1    3.99    0.38
  -1  -7  -1   10.54    0.59
  -2  -7  -1   59.23    1.85
  -3  -7  -1   49.04    1.62
  -4  -7  -1    5.00    0.47
 -11   8   1   15.37    0.92
 -10   8   1    6.64    0.59
  -9   8   1    0.67    0.28
   9  -8  -1    1.14    0.32
  -8   8   1    6.61    0.50
   8  -8  -1    7.33    0.54
   7  -8  -1    4.21    0.43
  -7   8   1    4.15    0.38
  -6   8   1   12.89    0.58
   6  -8  -1   11.32    0.65
   5  -8  -1   15.74    0.76
   4  -8  -1    0.10    0.19
   3  -8  -1   31.07    1.15
   2  -8  -1   23.77    0.97
   1  -8  -1   12.59    0.68
   0  -8  -1    6.52    0.51
  -1  -8  -1   10.58    0.63
  -2  -8  -1    4.65    0.47
  -3  -8  -1   17.90    0.88
 -11   9   1    8.55    0.71
 -10   9   1    5.74    0.57
   9  -9  -1    0.95    0.32
   8  -9  -1   14.41    0.80
   7  -9  -1    3.90    0.44
   6  -9  -1    1.04    0.30
   5  -9  -1   12.55    0.71
   4  -9  -1    5.35    0.49
   3  -9  -1    2.15    0.37
   2  -9  -1   41.94    1.48
   1  -9  -1    4.12    0.45
   0  -9  -1   12.32    0.70
  -1  -9  -1    2.58    0.41
  -2  -9  -1   12.41    0.75
  -3  -9  -1    0.30    0.32
  10 -10  -1   12.37    0.77
   9 -10  -1    7.47    0.63
   8 -10  -1   10.77    0.72
   7 -10  -1   13.42    0.77
   6 -10  -1    3.70    0.46
   5 -10  -1    5.72    0.54
   4 -10  -1    0.44    0.27
   3 -10  -1    1.67    0.38
   2 -10  -1    0.22    0.29
   1 -10  -1    2.78    0.44
   0 -10  -1    8.60    0.66
  -1 -10  -1   13.05    0.81
  -2 -10  -1    7.67    0.66
   9 -11  -1    0.25    0.30
   8 -11  -1    3.04    0.48
   7 -11  -1    1.47    0.38
   6 -11  -1    1.64    0.39
   5 -11  -1    0.85    0.33
   4 -11  -1   22.32    1.08
   3 -11  -1    0.95    0.37
   2 -11  -1    2.92    0.49
   1 -11  -1    3.13    0.51
   0 -11  -1   -0.38    0.29
   7 -12  -1    1.69    0.43
   6 -12  -1   17.95    1.00
   5 -12  -1    8.16    0.71
   4 -12  -1    7.97    0.72
   3 -12  -1   20.01    1.07
   3 -12   2    2.41    0.48
   4 -12   2    2.26    0.50
   5 -12   2    2.99    0.50
   6 -12   2    2.62    0.48
   7 -12   2    2.86    0.51
   0 -11   2    2.39    0.47
   1 -11   2   -0.06    0.30
   2 -11   2   23.26    1.10
   3 -11   2   23.46    1.12
   4 -11   2    1.06    0.36
   5 -11   2   -0.09    0.24
   6 -11   2    1.75    0.40
   7 -11   2    0.19    0.29
   8 -11   2    8.37    0.69
   9 -11   2    5.12    0.57
  -2 -10   2    5.06    0.56
  -1 -10   2    6.05    0.58
   0 -10   2    3.73    0.48
   1 -10   2    0.52    0.32
   2 -10   2    1.84    0.39
   3 -10   2   10.48    0.70
   4 -10   2   15.97    0.86
   5 -10   2    0.20    0.25
   6 -10   2    0.16    0.25
   7 -10   2   -0.12    0.26
   8 -10   2    6.79    0.61
   9 -10   2    3.45    0.49
  10 -10   2    0.69    0.32
  -2  -9   2   10.93    0.68
  -1  -9   2    9.14    0.62
   0  -9   2    0.42    0.28
   1  -9   2    6.85    0.55
   2  -9   2    0.40    0.27
   3  -9   2    0.97    0.30
   4  -9   2    2.15    0.37
   5  -9   2   25.48    1.06
   6  -9   2    2.41    0.38
   7  -9   2   28.17    1.16
   8  -9   2   -0.19    0.25
  -8   9  -2    0.18    0.24
   9  -9   2    0.15    0.27
  -9   9  -2    0.63    0.29
 -10   9  -2    6.57    0.60
  10  -9   2    6.92    0.60
 -11   9  -2    0.54    0.35
  -3  -8   2    5.17    0.48
  -2  -8   2    0.20    0.24
  -1  -8   2   16.77    0.79
   0  -8   2    8.68    0.56
   1  -8   2   12.61    0.68
   2  -8   2   43.81    1.47
   3  -8   2    6.24    0.47
   4  -8   2    7.76    0.54
  -5   8  -2    0.66    0.18
   5  -8   2    0.65    0.25
  -6   8  -2    0.07    0.18
   6  -8   2    0.00    0.22
   7  -8   2    4.08    0.44
  -7   8  -2    3.90    0.39
   8  -8   2    0.94    0.30
  -8   8  -2    1.15    0.30
  -9   8  -2    1.02    0.32
   9  -8   2    0.55    0.29
 -10   8  -2    5.95    0.58
  10  -8   2    6.94    0.56
 -11   8  -2    2.70    0.50
  -3  -7   2    7.44    0.50
  -2  -7   2   -0.03    0.20
  -1  -7   2    1.35    0.28
   0  -7   2   31.35    1.11
   1  -7   2    2.79    0.33
   2  -7   2  120.33    3.28
  -2   7  -2  121.87    3.17
   3  -7   2   13.68    0.64
  -3   7  -2   13.80    0.53
   4  -7   2   49.19    1.53
  -4   7  -2   47.06    1.42
   5  -7   2   38.89    1.30
  -5   7  -2   38.19    1.22
  -6   7  -2    5.12    0.38
   6  -7   2    4.90    0.42
   7  -7   2   17.07    0.78
  -7   7  -2   16.78    0.76
  -8   7  -2   -0.19    0.20
   8  -7   2    0.10    0.22
  -9   7  -2    0.57    0.28
   9  -7   2    0.26    0.24
 -10   7  -2   22.29    1.06
 -11   7  -2   12.57    0.83
   7   6  -2    0.28    0.40
   6   6  -2   12.92    0.85
   5   6  -2   16.57    0.91
  -4  -6   2    0.07    0.19
   4   6  -2    0.30    0.28
  -3  -6   2   44.76    1.42
   3   6  -2   44.51    1.56
  -2  -6   2    1.51    0.26
  -1  -6   2    4.61    0.36
   0  -6   2    4.23    0.34
   1  -6   2   15.55    0.65
  -1   6  -2   15.15    0.51
  -2   6  -2   56.68    1.55
   2  -6   2   55.95    1.65
  -3   6  -2   17.12    0.61
   3  -6   2   17.65    0.71
   4  -6   2    0.04    0.15
  -4   6  -2    0.08    0.12
  -5   6  -2   11.86    0.53
   5  -6   2   12.73    0.59
   6  -6   2   30.44    1.07
  -6   6  -2   31.30    1.07
  -7   6  -2    0.23    0.19
   7  -6   2    0.17    0.18
   7  -6   2    0.08    0.13
  -8   6  -2   -0.01    0.20
   8  -6   2    0.08    0.20
   9  -6   2    5.68    0.44
  -9   6  -2    5.09    0.49
 -10   6  -2    4.57    0.52
 -11   6  -2    6.37    0.63
 -12   6  -2    0.88    0.43
   8   5  -2    8.39    0.78
   7   5  -2    0.58    0.38
   6   5  -2    1.45    0.40
   5   5  -2    0.14    0.24
   4   5  -2   12.94    0.70
  -4  -5   2   12.58    0.58
  -4  -5   2   10.45    0.54
  -3  -5   2   44.97    1.36
   3   5  -2   45.91    1.52
  -3  -5   2   44.44    1.37
  -2  -5   2  147.77    3.83
  -2  -5   2  145.06    3.80
  -1  -5   2    4.33    0.31
  -1  -5   2    5.18    0.28
   0  -5   2  103.00    2.71
   0  -5   2  101.10    2.67
  -1   5  -2   79.74    2.10
   1  -5   2   79.79    2.16
   2  -5   2    2.54    0.24
  -2   5  -2    2.77    0.20
  -3   5  -2    0.62    0.13
   3  -5   2    0.63    0.19
  -4   5  -2    0.10    0.12
   4  -5   2    0.16    0.16
   5  -5   2    0.41    0.18
  -5   5  -2    0.66    0.17
  -6   5  -2  119.27    3.26
   6  -5   2  115.29    3.14
   6  -5   2  119.84    3.15
   7  -5   2   42.17    1.31
   7  -5   2   41.31    1.26
  -7   5  -2   40.70    1.39
   8  -5   2    2.65    0.30
  -8   5  -2    2.48    0.36
  -9   5  -2   27.12    1.12
   9  -5   2   26.23    0.98
 -10   5  -2    9.08    0.67
 -11   5  -2    2.38    0.47
 -12   5  -2   -0.26    0.33
   8   4  -2   -0.16    0.31
   7   4  -2   22.21    1.06
   6   4  -2    7.50    0.59
  -6  -4   2    7.95    0.50
   5   4  -2    5.97    0.50
  -5  -4   2    4.69    0.38
  -5  -4   2    6.26    0.39
  -4  -4   2    0.34    0.16
   4   4  -2    0.30    0.22
  -4  -4   2    0.25    0.17
  -3  -4   2    0.18    0.14
   3   4  -2   -0.02    0.16
  -3  -4   2    0.17    0.14
   2   4  -2    3.36    0.31
  -2  -4   2    3.30    0.25
  -2  -4   2    3.16    0.23
  -1  -4   2   22.94    0.71
   1   4  -2   22.55    0.81
  -1  -4   2   22.97    0.75
   0  -4   2    2.13    0.16
   0  -4   2    1.71    0.20
   1  -4   2  624.53   15.14
  -1   4  -2  621.05   15.59
   2  -4   2  211.71    5.21
  -2   4  -2  205.16    5.31
   3  -4   2   10.56    0.47
  -3   4  -2   11.11    0.44
   4  -4   2    1.14    0.19
  -4   4  -2    0.99    0.17
   5  -4   2   24.68    0.84
  -5   4  -2   25.77    0.88
  -6   4  -2   26.13    0.94
   6  -4   2   26.51    0.87
   6  -4   2   24.62    0.82
   7  -4   2   56.23    1.65
   7  -4   2   59.15    1.67
  -7   4  -2   56.39    1.79
   8  -4   2    2.74    0.29
  -8   4  -2    1.90    0.33
   8  -4   2    2.29    0.26
  -9   4  -2   27.10    1.14
 -10   4  -2   10.24    0.71
 -11   4  -2    2.16    0.41
 -12   4  -2    1.04    0.36
   9   3  -2    2.07    0.47
  -9  -3   2    2.40    0.40
   8   3  -2    2.61    0.45
  -8  -3   2    2.47    0.39
   7   3  -2   25.47    1.11
  -7  -3   2   26.01    1.04
  -6  -3   2   21.83    0.89
   6   3  -2   23.09    0.98
   5   3  -2   -0.03    0.21
  -5  -3   2   -0.04    0.17
  -5  -3   2    0.14    0.13
  -4  -3   2   85.36    2.38
  -4  -3   2   85.60    2.26
  -3  -3   2   39.29    1.13
   3   3  -2   38.89    1.25
  -3  -3   2   39.44    1.18
  -2  -3   2   21.52    0.69
   2   3  -2   21.67    0.77
  -2  -3   2   20.51    0.67
  -1  -3   2    2.52    0.19
  -1  -3   2    2.53    0.17
   1   3  -2    2.89    0.23
   0  -3   2   36.49    1.01
   0  -3   2   35.72    0.99
   0   3  -2   35.19    1.04
   1  -3   2   90.10    2.30
  -1   3  -2   88.27    2.31
  -2   3  -2  770.08   19.50
   2  -3   2  789.68   18.88
  -3   3  -2   75.32    2.04
   3  -3   2   75.65    1.99
   4  -3   2   45.89    1.28
  -4   3  -2   45.64    1.34
   4  -3   2   44.86    1.25
   5  -3   2   56.05    1.52
   5  -3   2   55.38    1.52
  -5   3  -2   52.45    1.60
   6  -3   2    0.44    0.16
  -6   3  -2    0.54    0.18
   6  -3   2    0.22    0.13
   7  -3   2    4.38    0.32
  -7   3  -2    4.73    0.41
   7  -3   2    4.75    0.32
   8  -3   2    1.79    0.25
  -8   3  -2    1.17    0.27
   8  -3   2    1.28    0.23
  -9   3  -2    2.90    0.41
 -10   3  -2   12.37    0.77
 -11   3  -2    6.86    0.63
 -10  -2   2    2.71    0.42
  10   2  -2    1.96    0.49
  -9  -2   2    5.03    0.52
   9   2  -2    3.96    0.52
   8   2  -2   -0.12    0.27
  -8  -2   2    0.30    0.25
   7   2  -2    4.08    0.44
  -7  -2   2    4.41    0.43
   6   2  -2   34.62    1.23
  -6  -2   2   32.88    1.17
   5   2  -2   30.42    1.07
  -5  -2   2   29.69    1.03
  -5  -2   2   28.82    0.89
  -4  -2   2   89.77    2.34
  -4  -2   2   92.69    2.50
   4   2  -2   89.87    2.54
  -3  -2   2  163.00    4.09
   3   2  -2  167.47    4.33
  -3  -2   2  164.10    4.28
  -2  -2   2    8.80    0.34
  -2  -2   2    9.01    0.37
   2   2  -2    9.34    0.42
   1   2  -2   -0.07    0.11
  -1  -2   2    0.07    0.09
  -1  -2   2    0.00    0.09
   0  -2   2   32.85    0.90
   0  -2   2   33.29    0.90
   0   2  -2   33.68    0.93
  -1   2  -2   59.34    1.53
   1  -2   2   57.05    1.50
   2  -2   2   73.42    1.87
  -2   2  -2   72.30    1.93
   3  -2   2   28.91    0.81
  -3   2  -2   28.42    0.87
   3  -2   2   29.30    0.84
  -4   2  -2   48.39    1.44
   4  -2   2   49.79    1.36
   4  -2   2   51.14    1.36
   5  -2   2  182.36    4.58
   5  -2   2  184.64    4.71
  -5   2  -2  181.38    4.81
   6  -2   2   36.70    1.14
   6  -2   2   37.50    1.12
  -6   2  -2   38.00    1.25
   7  -2   2    2.64    0.27
  -7   2  -2    2.79    0.34
   8  -2   2   18.27    0.77
  -8   2  -2   20.83    0.90
   9  -2   2   20.41    0.85
  -9   2  -2   19.41    0.94
 -10   2  -2    0.20    0.25
 -11   2  -2   14.82    0.88
  10   1  -2   12.55    0.82
 -10  -1   2   12.87    0.79
   9   1  -2    9.56    0.66
  -9  -1   2    9.79    0.68
  -8  -1   2   37.61    1.38
   8   1  -2   37.09    1.38
  -7  -1   2    0.23    0.22
   7   1  -2    0.56    0.25
  -6  -1   2   20.11    0.82
   6   1  -2   20.13    0.82
  -6  -1   2   20.65    0.67
   5   1  -2    0.86    0.21
  -5  -1   2    0.78    0.20
  -5  -1   2    0.82    0.13
  -4  -1   2   96.36    2.58
   4   1  -2   94.49    2.58
  -4  -1   2   92.04    2.38
  -3  -1   2    8.21    0.37
   3   1  -2    7.33    0.36
  -3  -1   2    7.48    0.28
  -2  -1   2  116.36    2.88
   2   1  -2  117.75    3.04
  -2  -1   2  116.25    3.03
   1   1  -2    0.01    0.08
  -1  -1   2    0.03    0.08
  -1  -1   2   -0.02    0.06
   0   1  -2  446.15   11.41
   0  -1   2  465.52   11.43
  -1   1  -2   28.14    0.79
   1  -1   2   30.04    0.77
  -2   1  -2  179.03    4.55
   2  -1   2  177.16    4.50
   2  -1   2  178.94    4.38
   3  -1   2   27.92    0.79
   3  -1   2   26.51    0.79
  -3   1  -2   28.58    0.85
   4  -1   2    2.65    0.20
  -4   1  -2    2.23    0.23
   4  -1   2    2.71    0.20
  -5   1  -2    6.99    0.40
   5  -1   2    6.44    0.35
  -6   1  -2   66.34    1.97
   6  -1   2   65.16    1.88
  -7   1  -2   -0.10    0.18
   7  -1   2    0.26    0.16
  -8   1  -2    4.43    0.45
   8  -1   2    5.13    0.42
  -9   1  -2    5.68    0.53
   9  -1   2    4.79    0.45
 -10   1  -2    0.77    0.31
 -11   1  -2    0.69    0.32
  11   0  -2    0.68    0.39
 -11   0   2    0.94    0.32
  10   0  -2   12.57    0.79
 -10   0   2   13.22    0.82
  -9   0   2    0.23    0.25
   9   0  -2    0.21    0.25
   8   0  -2   13.57    0.69
  -8   0   2   12.67    0.70
  -7   0   2    6.73    0.47
   7   0  -2    6.26    0.45
   6   0  -2   14.63    0.63
  -6   0   2   13.36    0.64
  -5   0   2  157.36    4.10
   5   0  -2  149.58    4.06
  -4   0   2    7.27    0.38
   4   0  -2    6.80    0.36
   3   0  -2    1.34    0.16
  -3   0   2    1.47    0.17
  -2   0   2  434.28   10.82
   2   0  -2  427.60   10.80
  -1   0   2  442.59   11.13
   1   0  -2  445.54   11.11
   0   0   2    0.01    0.02
   1   0   2  974.85   24.68
  -1   0  -2 1000.00   24.66
   2   0   2   17.23    0.53
  -2   0  -2   17.70    0.55
   3   0   2   10.58    0.41
  -3   0  -2   11.39    0.44
   4   0   2   35.70    1.11
  -4   0  -2   38.97    1.15
  -5   0  -2   17.95    0.70
   5   0   2   18.44    0.68
  -6   0  -2    9.08    0.52
   6   0   2   11.30    0.52
  -7   0  -2   19.96    0.87
   7   0   2   21.65    0.86
   8   0   2    3.82    0.40
  -8   0  -2    3.32    0.41
  -9   0  -2   24.51    1.10
   9   0   2   24.76    1.06
 -10   0  -2    0.04    0.25
  11  -1  -2    0.22    0.34
 -11   1   2    0.23    0.28
  10  -1  -2    8.07    0.60
 -10   1   2    7.59    0.64
  -9   1   2    1.96    0.36
   9  -1  -2    1.79    0.34
  -8   1   2    1.23    0.29
   8  -1  -2    1.37    0.30
  -7   1   2    5.35    0.42
   7  -1  -2    4.92    0.39
  -6   1   2   28.69    1.03
   6  -1  -2   28.93    0.98
   5  -1  -2    0.89    0.18
  -5   1   2    1.30    0.21
   4  -1  -2  129.70    3.38
  -4   1   2  130.99    3.42
   4  -1  -2  125.95    3.19
  -3   1   2    2.18    0.19
   3  -1  -2    2.11    0.15
   3  -1  -2    2.01    0.17
  -2   1   2  121.78    3.11
   2  -1  -2  119.92    2.97
  -1   1   2   59.37    1.54
   1  -1  -2   59.98    1.49
   0  -1  -2   12.27    0.37
   0  -1  -2   12.30    0.34
  -1  -1  -2  746.85   18.54
   1   1   2  736.21   18.50
   2   1   2    0.71    0.14
  -2  -1  -2    1.78    0.15
   3   1   2   29.31    0.90
  -3  -1  -2   28.11    0.88
   4   1   2   65.15    1.87
  -4  -1  -2   66.83    1.87
   5   1   2   12.41    0.56
  -5  -1  -2   12.58    0.57
   6   1   2   18.01    0.76
  -6  -1  -2   16.69    0.73
  -7  -1  -2    1.99    0.33
   7   1   2    2.83    0.36
  -8  -1  -2    4.95    0.47
   8   1   2    5.86    0.50
   9   1   2    2.51    0.43
  -9  -1  -2    2.47    0.42
 -10  -1  -2    2.68    0.44
 -11   2   2   11.83    0.77
  10  -2  -2    0.00    0.25
 -10   2   2    0.00    0.24
  -9   2   2   14.94    0.80
   9  -2  -2   16.96    0.80
   8  -2  -2    5.19    0.42
  -8   2   2    5.27    0.46
  -7   2   2   -0.12    0.17
   7  -2  -2   -0.01    0.17
   6  -2  -2   29.50    0.87
   6  -2  -2   29.03    0.98
  -6   2   2   29.90    1.04
   5  -2  -2   24.17    0.80
  -5   2   2   25.03    0.85
   5  -2  -2   22.96    0.71
   4  -2  -2  118.84    3.00
   4  -2  -2  118.65    3.14
  -4   2   2  122.15    3.18
   3  -2  -2   93.82    2.36
  -3   2   2   93.46    2.47
   2  -2  -2    1.06    0.12
  -2   2   2    1.50    0.12
  -1   2   2   68.63    1.75
   1  -2  -2   68.30    1.75
   0  -2  -2    9.89    0.37
  -1  -2  -2    1.19    0.10
  -1  -2  -2    0.98    0.14
   1   2   2    1.03    0.14
  -2  -2  -2   17.77    0.58
  -2  -2  -2   18.56    0.60
   2   2   2   18.15    0.64
  -3  -2  -2    8.62    0.39
  -3  -2  -2    8.60    0.39
   3   2   2    9.22    0.44
   4   2   2    4.50    0.34
  -4  -2  -2    4.52    0.31
  -4  -2  -2    4.35    0.30
  -5  -2  -2   42.22    1.23
   5   2   2   35.01    1.29
  -5  -2  -2   42.93    1.30
  -6  -2  -2    7.29    0.46
  -6  -2  -2    7.09    0.42
   6   2   2    7.09    0.50
  -7  -2  -2    7.31    0.51
   7   2   2    7.07    0.54
  -8  -2  -2    3.52    0.43
   8   2   2    4.10    0.47
  -9  -2  -2    1.72    0.34
   9   2   2    1.06    0.37
 -12   3   2    1.16    0.34
 -11   3   2    4.39    0.53
 -10   3   2   12.63    0.78
  10  -3  -2   15.06    0.76
   9  -3  -2   35.13    1.25
  -9   3   2   34.26    1.34
   8  -3  -2   53.86    1.68
  -8   3   2   54.16    1.78
   7  -3  -2    1.44    0.19
   7  -3  -2    1.13    0.22
  -7   3   2    1.57    0.28
  -6   3   2    5.72    0.39
   6  -3  -2    5.52    0.35
   6  -3  -2    5.33    0.30
   5  -3  -2   38.76    1.10
  -5   3   2   37.28    1.19
   5  -3  -2   39.44    1.16
   4  -3  -2    4.61    0.28
  -4   3   2    4.26    0.28
  -3   3   2    1.41    0.16
   3  -3  -2    1.20    0.16
   2  -3  -2  247.30    6.11
  -2   3   2  248.93    6.26
  -1   3   2   15.06    0.41
   1  -3  -2   14.42    0.50
   0  -3  -2  159.93    4.01
  -1  -3  -2   22.81    0.74
  -1  -3  -2   23.75    0.66
  -2  -3  -2   14.55    0.55
   2   3   2   15.25    0.61
  -2  -3  -2   14.56    0.50
   3   3   2    3.88    0.33
  -3  -3  -2    3.74    0.26
  -3  -3  -2    3.65    0.27
  -4  -3  -2    3.82    0.30
   4   3   2    4.45    0.38
  -4  -3  -2    3.76    0.29
   5   3   2    5.72    0.46
  -5  -3  -2    6.22    0.39
  -5  -3  -2    5.60    0.40
   6   3   2   15.44    0.77
  -6  -3  -2   15.25    0.66
  -6  -3  -2   13.30    0.66
  -7  -3  -2    0.05    0.19
   7   3   2   -0.14    0.25
   8   3   2   24.08    1.12
   9   3   2    2.68    0.52
 -12   4   2    0.14    0.36
 -11   4   2    1.15    0.40
 -10   4   2    9.60    0.70
  10  -4  -2    9.36    0.59
   9  -4  -2   -0.18    0.19
  -9   4   2    0.30    0.27
   8  -4  -2    9.77    0.48
  -8   4   2   10.29    0.61
   8  -4  -2    9.27    0.52
   7  -4  -2   25.12    0.85
  -7   4   2   26.29    0.99
   7  -4  -2   25.53    0.91
  -6   4   2   12.80    0.58
   6  -4  -2   12.31    0.54
   6  -4  -2   13.26    0.53
   5  -4  -2    4.62    0.31
  -5   4   2    3.83    0.29
   4  -4  -2   42.06    1.21
  -4   4   2   41.11    1.22
   3  -4  -2    4.47    0.31
  -3   4   2    4.96    0.26
   2  -4  -2   53.04    1.49
  -2   4   2   54.32    1.42
   1  -4  -2   82.19    2.18
   0  -4  -2  195.96    4.93
  -1  -4  -2  152.45    3.89
  -1  -4  -2  151.87    3.87
  -2  -4  -2   77.05    2.07
  -2  -4  -2   78.20    2.12
   3   4   2   81.92    2.34
  -3  -4  -2   76.78    2.15
  -3  -4  -2   78.87    2.18
  -4  -4  -2    0.03    0.15
  -4  -4  -2    0.00    0.14
   4   4   2   -0.38    0.20
  -5  -4  -2    9.09    0.49
  -5  -4  -2    8.38    0.49
   5   4   2    8.51    0.59
   6   4   2    6.31    0.56
   7   4   2    3.00    0.48
   8   4   2    5.08    0.59
 -12   5   2    5.49    0.66
 -11   5   2    0.39    0.33
 -10   5   2    0.00    0.28
  -9   5   2    4.14    0.46
   9  -5  -2    4.17    0.40
  -8   5   2    2.78    0.36
   8  -5  -2    2.72    0.31
   8  -5  -2    2.70    0.28
   7  -5  -2    9.11    0.48
  -7   5   2    9.07    0.54
   7  -5  -2    8.65    0.47
  -6   5   2   19.14    0.74
   6  -5  -2   18.10    0.70
   5  -5  -2   32.83    1.06
  -5   5   2   33.39    1.06
  -4   5   2   11.22    0.45
   4  -5  -2   10.94    0.51
   3  -5  -2   38.30    1.20
  -3   5   2   41.60    1.13
   2  -5  -2   17.42    0.66
  -2   5   2   17.93    0.53
   1  -5  -2   60.39    1.72
   0  -5  -2    0.42    0.17
  -1  -5  -2   60.69    1.75
  -1  -5  -2   61.04    1.60
  -2  -5  -2   20.94    0.79
  -3  -5  -2   20.93    0.81
  -4  -5  -2   12.33    0.61
  -5  -5  -2   14.49    0.69
 -12   6   2   20.04    1.11
 -11   6   2    7.43    0.67
 -10   6   2    4.34    0.51
  -9   6   2    4.34    0.46
   9  -6  -2    4.19    0.40
   8  -6  -2   -0.03    0.19
  -8   6   2   -0.27    0.20
   8  -6  -2    0.30    0.21
   7  -6  -2   -0.35    0.15
  -7   6   2    0.04    0.20
   6  -6  -2   54.60    1.63
  -6   6   2   53.94    1.64
   5  -6  -2    7.33    0.45
  -5   6   2    7.38    0.39
  -4   6   2   85.08    2.31
   4  -6  -2   85.53    2.37
   3  -6  -2    5.52    0.37
  -3   6   2    5.59    0.26
  -2   6   2   48.10    1.26
   2  -6  -2   47.06    1.45
   1  -6  -2   61.38    1.79
   0  -6  -2    2.82    0.31
  -1  -6  -2    2.30    0.29
  -2  -6  -2    1.87    0.29
  -3  -6  -2    2.46    0.33
  -4  -6  -2   13.40    0.69
  -5  -6  -2   19.75    0.87
 -12   7   2    0.84    0.42
 -11   7   2   17.39    0.96
 -10   7   2    9.13    0.69
   9  -7  -2    1.87    0.33
   9  -7  -2    2.25    0.33
  -9   7   2    1.90    0.37
  -8   7   2    6.97    0.51
   8  -7  -2    7.16    0.50
  -7   7   2    1.55    0.28
   7  -7  -2    1.44    0.28
  -6   7   2   16.14    0.68
   6  -7  -2   16.75    0.75
  -5   7   2    0.06    0.13
   5  -7  -2   -0.09    0.18
   4  -7  -2    0.62    0.23
   3  -7  -2    6.97    0.47
   2  -7  -2    4.02    0.37
   1  -7  -2  112.55    3.09
   0  -7  -2   12.61    0.64
  -1  -7  -2    0.47    0.23
  -2  -7  -2   -0.07    0.22
  -3  -7  -2    1.55    0.33
  -4  -7  -2    0.36    0.27
 -11   8   2    0.87    0.40
 -10   8   2    0.94    0.35
  -9   8   2   14.75    0.80
   9  -8  -2   14.82    0.77
   8  -8  -2   31.78    1.20
  -8   8   2   29.88    1.16
   7  -8  -2   41.35    1.45
  -7   8   2   44.05    1.42
   6  -8  -2    4.32    0.42
   5  -8  -2   29.64    1.12
   4  -8  -2    4.73    0.44
   3  -8  -2    0.04    0.20
   2  -8  -2   52.32    1.68
   1  -8  -2   14.68    0.74
   0  -8  -2   33.42    1.24
  -1  -8  -2   26.98    1.09
  -2  -8  -2    4.45    0.47
  -3  -8  -2   26.51    1.12
  -4  -8  -2    0.23    0.28
 -11   9   2    0.23    0.34
   9  -9  -2    7.05    0.58
   8  -9  -2    0.21    0.28
   7  -9  -2    3.53    0.43
   6  -9  -2   -0.14    0.20
   5  -9  -2   28.72    1.14
   4  -9  -2   26.02    1.08
   3  -9  -2    3.01    0.40
   2  -9  -2   15.09    0.79
   1  -9  -2    1.23    0.32
   0  -9  -2    1.23    0.33
  -1  -9  -2    3.46    0.46
  -2  -9  -2    1.77    0.38
  -3  -9  -2   19.47    0.99
   9 -10  -2   15.34    0.87
   8 -10  -2    1.28    0.37
   7 -10  -2    0.14    0.27
   6 -10  -2    0.29    0.28
   5 -10  -2    7.32    0.59
   4 -10  -2    8.81    0.64
   3 -10  -2    3.61    0.47
   2 -10  -2    9.38    0.67
   1 -10  -2   21.63    1.01
   0 -10  -2    5.25    0.55
  -1 -10  -2    0.50    0.33
  -2 -10  -2    0.69    0.37
   9 -11  -2   23.33    1.13
   8 -11  -2    1.21    0.36
   7 -11  -2   10.31    0.72
   6 -11  -2    0.23    0.31
   5 -11  -2    0.52    0.30
   4 -11  -2    5.07    0.56
   3 -11  -2   18.73    1.00
   2 -11  -2    0.09    0.33
   1 -11  -2   38.93    1.56
   0 -11  -2    7.59    0.68
   7 -12  -2    0.14    0.34
   6 -12  -2   27.57    1.29
   5 -12  -2   14.45    0.90
   4 -12  -2    0.72    0.36
   3 -12   3    2.68    0.52
   4 -12   3   10.87    0.81
   5 -12   3   29.62    1.33
   6 -12   3    4.39    0.57
   7 -12   3    9.51    0.77
   0 -11   3   15.47    0.91
   1 -11   3    8.12    0.68
   2 -11   3   21.40    1.06
   3 -11   3    1.64    0.42
   4 -11   3    0.53    0.33
   5 -11   3   21.52    1.06
   6 -11   3    2.68    0.44
   7 -11   3    2.12    0.44
   8 -11   3   17.54    0.97
   9 -11   3   29.88    1.32
  -2 -10   3    1.63    0.40
  -1 -10   3    0.32    0.30
   0 -10   3   17.74    0.92
   1 -10   3   24.72    1.10
   2 -10   3    3.31    0.44
   3 -10   3    4.00    0.48
   4 -10   3    7.03    0.58
   5 -10   3    0.67    0.30
   6 -10   3    0.03    0.24
   7 -10   3    0.06    0.28
   8 -10   3    0.42    0.29
   9 -10   3    9.43    0.70
  10 -10   3    2.65    0.47
  -2  -9   3    0.80    0.33
  -1  -9   3    0.53    0.28
   0  -9   3   27.09    1.11
   1  -9   3   25.98    1.08
   2  -9   3   14.82    0.78
   3  -9   3    1.02    0.31
   4  -9   3   34.89    1.31
   5  -9   3   39.52    1.42
   6  -9   3    0.68    0.27
   7  -9   3    1.20    0.33
  -7   9  -3    1.41    0.28
  -8   9  -3    1.50    0.32
   8  -9   3    1.55    0.35
   9  -9   3    7.78    0.62
  -9   9  -3    8.10    0.62
 -10   9  -3    2.39    0.44
  10  -9   3    1.82    0.40
 -11   9  -3    0.40    0.34
  -3  -8   3    8.77    0.59
  -2  -8   3    1.84    0.32
  -1  -8   3    0.25    0.24
   0  -8   3    0.10    0.22
   1  -8   3    3.31    0.38
   2  -8   3    0.28    0.24
   3  -8   3    0.17    0.22
  -4   8  -3   52.95    1.57
   4  -8   3   52.78    1.70
  -5   8  -3   64.48    1.87
   5  -8   3   62.80    1.96
   6  -8   3   -0.03    0.22
  -6   8  -3   -0.05    0.18
  -7   8  -3   41.65    1.44
   7  -8   3   43.57    1.49
  -8   8  -3    7.25    0.54
   8  -8   3    6.20    0.52
  -9   8  -3    0.36    0.26
   9  -8   3   -0.06    0.23
 -10   8  -3    2.28    0.44
  10  -8   3    3.01    0.42
 -11   8  -3    0.58    0.35
  -3  -7   3   10.81    0.61
  -2  -7   3   10.72    0.59
  -1  -7   3    0.85    0.24
   0  -7   3   55.48    1.70
   1  -7   3   72.42    2.11
  -2   7  -3    4.42    0.28
   2  -7   3    3.91    0.36
   3  -7   3    0.58    0.24
  -3   7  -3    0.42    0.15
  -4   7  -3   10.64    0.48
   4  -7   3   11.14    0.60
  -5   7  -3    0.09    0.15
   5  -7   3    0.11    0.20
   6  -7   3    0.35    0.23
  -6   7  -3    0.61    0.20
   7  -7   3    0.23    0.22
  -7   7  -3    0.29    0.22
  -8   7  -3    0.59    0.26
   8  -7   3    0.57    0.24
  -9   7  -3    2.30    0.40
   9  -7   3    3.11    0.39
  10  -7   3    0.19    0.25
 -10   7  -3    0.42    0.30
 -11   7  -3    3.92    0.55
   7   6  -3    0.14    0.37
   6   6  -3    6.94    0.68
   5   6  -3   13.98    0.84
  -4  -6   3    3.59    0.36
   4   6  -3    3.77    0.46
   3   6  -3    1.95    0.34
  -3  -6   3    2.09    0.29
   2   6  -3   47.79    1.60
  -2  -6   3   49.20    1.50
  -1  -6   3    5.45    0.38
  -1  -6   3    5.97    0.33
   0  -6   3   27.79    0.96
   0  -6   3   28.36    0.86
   1  -6   3   41.62    1.29
  -1   6  -3   39.85    1.16
  -2   6  -3    4.88    0.27
   2  -6   3    4.51    0.35
  -3   6  -3   13.33    0.52
   3  -6   3   14.27    0.62
  -4   6  -3    6.47    0.36
   4  -6   3    6.14    0.42
   5  -6   3    6.09    0.42
  -5   6  -3    6.77    0.39
  -6   6  -3   -0.02    0.16
   6  -6   3    0.12    0.19
  -7   6  -3    0.70    0.23
   7  -6   3    0.50    0.22
   8  -6   3    1.57    0.29
  -8   6  -3    1.83    0.33
  -9   6  -3   11.35    0.69
   9  -6   3   11.35    0.63
 -10   6  -3   11.52    0.75
 -11   6  -3    6.76    0.66
 -12   6  -3    9.28    0.80
   8   5  -3    0.93    0.43
   7   5  -3   16.51    0.95
   6   5  -3    9.28    0.69
   5   5  -3   -0.24    0.22
   4   5  -3    8.80    0.59
  -4  -5   3    8.48    0.48
  -4  -5   3    8.03    0.45
   3   5  -3    5.76    0.46
  -3  -5   3    6.86    0.41
  -3  -5   3    6.17    0.37
  -2  -5   3    4.07    0.31
   2   5  -3    4.16    0.38
  -2  -5   3    4.60    0.31
  -1  -5   3    1.60    0.22
  -1  -5   3    1.78    0.18
   1   5  -3    1.43    0.25
   0  -5   3   -0.08    0.12
   0  -5   3    0.04    0.10
   1  -5   3   19.89    0.72
  -1   5  -3   20.25    0.64
   2  -5   3    0.15    0.14
  -2   5  -3    0.33    0.11
   3  -5   3   18.86    0.72
  -3   5  -3   20.78    0.68
   4  -5   3    3.23    0.28
  -4   5  -3    3.50    0.27
  -5   5  -3    9.82    0.47
   5  -5   3    9.46    0.48
   6  -5   3    5.34    0.31
  -6   5  -3    4.96    0.38
   6  -5   3    5.17    0.37
   7  -5   3    7.15    0.45
   7  -5   3    7.56    0.39
  -7   5  -3    7.38    0.50
  -8   5  -3   -0.04    0.21
   8  -5   3   -0.10    0.17
   9  -5   3   12.22    0.61
  -9   5  -3   11.92    0.72
 -10   5  -3    3.65    0.49
 -11   5  -3    3.81    0.54
 -12   5  -3    5.35    0.65
   8   4  -3    0.96    0.38
  -7  -4   3    0.52    0.23
   7   4  -3    0.00    0.28
  -6  -4   3    2.13    0.32
   6   4  -3    2.00    0.39
  -5  -4   3    0.96    0.23
   5   4  -3    1.24    0.30
   4   4  -3   41.13    1.39
  -4  -4   3   39.60    1.27
  -4  -4   3   39.34    1.20
  -3  -4   3   51.06    1.46
   3   4  -3   45.50    1.54
  -3  -4   3   51.21    1.42
  -2  -4   3    4.01    0.27
   2   4  -3    3.91    0.33
  -2  -4   3    4.54    0.30
  -1  -4   3   88.49    2.33
   1   4  -3   88.01    2.45
  -1  -4   3   89.05    2.36
   0  -4   3    3.52    0.23
   0  -4   3    3.66    0.25
   0   4  -3    3.93    0.27
   1  -4   3    0.04    0.12
  -1   4  -3    0.04    0.09
  -2   4  -3  366.88    9.25
   2  -4   3  366.60    9.01
  -3   4  -3   24.93    0.79
   3  -4   3   24.07    0.79
  -4   4  -3   48.70    1.45
   4  -4   3   50.32    1.43
  -5   4  -3   43.30    1.31
   5  -4   3   41.95    1.20
   5  -4   3   41.55    1.26
   6  -4   3    0.19    0.12
   6  -4   3    0.08    0.15
  -6   4  -3    0.41    0.17
   7  -4   3    9.23    0.47
  -7   4  -3    8.72    0.53
   7  -4   3    9.39    0.44
  -8   4  -3    4.57    0.44
   8  -4   3    4.77    0.36
  -9   4  -3    8.12    0.60
   9  -4   3    7.05    0.48
 -10   4  -3    0.17    0.26
 -11   4  -3    0.98    0.32
  -9  -3   3    9.37    0.67
   9   3  -3   10.32    0.78
   8   3  -3    8.87    0.69
  -8  -3   3    9.87    0.63
   7   3  -3    0.36    0.28
  -7  -3   3    0.28    0.24
  -6  -3   3    1.04    0.25
   6   3  -3    1.02    0.31
  -5  -3   3    1.30    0.18
   5   3  -3    1.96    0.32
  -5  -3   3    1.63    0.26
   4   3  -3    3.82    0.36
  -4  -3   3    4.49    0.28
  -4  -3   3    4.62    0.33
  -3  -3   3   19.16    0.69
   3   3  -3   19.78    0.75
  -3  -3   3   19.85    0.65
   2   3  -3   18.75    0.69
  -2  -3   3   18.74    0.61
  -2  -3   3   18.36    0.63
  -1  -3   3   11.50    0.41
  -1  -3   3    9.92    0.40
   1   3  -3   11.93    0.48
   0   3  -3  232.58    5.98
   0  -3   3  236.96    5.79
   0  -3   3  235.44    5.95
  -1   3  -3    1.48    0.13
   1  -3   3    1.51    0.17
  -2   3  -3    1.97    0.16
   2  -3   3    1.57    0.17
   3  -3   3    0.49    0.15
  -3   3  -3    0.27    0.13
   4  -3   3   42.35    1.18
   4  -3   3   44.10    1.24
  -4   3  -3   43.01    1.29
   5  -3   3    2.96    0.20
  -5   3  -3    3.04    0.27
   5  -3   3    2.77    0.24
  -6   3  -3    0.03    0.16
   6  -3   3   -0.07    0.14
   6  -3   3   -0.04    0.10
   7  -3   3    0.64    0.19
   7  -3   3    0.89    0.19
  -7   3  -3    0.50    0.22
   8  -3   3    8.67    0.47
   8  -3   3    8.43    0.45
  -8   3  -3    7.42    0.54
  -9   3  -3   -0.05    0.21
 -10   3  -3   10.82    0.72
 -11   3  -3    1.55    0.38
  10   2  -3    2.66    0.52
 -10  -2   3    2.35    0.41
   9   2  -3    1.87    0.44
  -9  -2   3    1.54    0.36
  -8  -2   3   31.29    1.25
   8   2  -3   33.49    1.31
  -7  -2   3   26.59    1.05
   7   2  -3   26.27    1.08
   6   2  -3    5.54    0.44
  -6  -2   3    5.40    0.43
  -5  -2   3   45.06    1.39
   5   2  -3   43.23    1.41
  -5  -2   3   43.33    1.22
  -4  -2   3    3.78    0.23
  -4  -2   3    3.52    0.29
   4   2  -3    3.46    0.31
  -3  -2   3    6.34    0.28
   3   2  -3    6.84    0.38
  -3  -2   3    6.19    0.34
  -2  -2   3    5.06    0.24
   2   2  -3    5.52    0.32
  -2  -2   3    5.26    0.28
  -1  -2   3    1.79    0.15
  -1  -2   3    1.80    0.14
   1   2  -3    2.08    0.18
   0  -2   3  365.38    9.13
   0  -2   3  356.18    8.82
   0   2  -3  368.32    9.12
   1  -2   3  192.21    4.73
  -1   2  -3  192.61    4.88
  -2   2  -3   33.06    0.94
   2  -2   3   32.62    0.92
   3  -2   3   48.27    1.27
   3  -2   3   46.68    1.29
  -3   2  -3   48.83    1.36
  -4   2  -3   18.45    0.67
   4  -2   3   19.18    0.63
   4  -2   3   19.81    0.60
  -5   2  -3   18.64    0.71
   5  -2   3   18.21    0.62
   5  -2   3   18.56    0.64
   6  -2   3    1.57    0.19
  -6   2  -3    1.44    0.25
   6  -2   3    1.04    0.19
  -7   2  -3    8.31    0.53
   7  -2   3    8.85    0.44
   8  -2   3    9.72    0.51
  -8   2  -3   10.12    0.61
  -9   2  -3    1.98    0.37
 -10   2  -3    1.37    0.36
 -11   2  -3   15.25    0.90
 -10  -1   3    6.58    0.62
  10   1  -3    6.11    0.61
  -9  -1   3    3.05    0.46
   9   1  -3    4.15    0.49
  -8  -1   3    5.51    0.50
   8   1  -3    5.76    0.50
   7   1  -3   24.12    0.97
  -7  -1   3   22.50    0.95
  -6  -1   3   21.84    0.87
   6   1  -3   23.07    0.89
  -5  -1   3  140.99    3.53
  -5  -1   3  145.17    3.82
   5   1  -3  138.08    3.80
   4   1  -3   12.18    0.52
  -4  -1   3   11.37    0.51
  -4  -1   3   11.76    0.39
   3   1  -3    0.60    0.15
  -3  -1   3    0.50    0.14
  -3  -1   3    0.55    0.09
   2   1  -3  168.44    4.39
  -2  -1   3  169.87    4.18
  -2  -1   3  174.98    4.39
   1   1  -3   18.34    0.55
  -1  -1   3   17.79    0.48
  -1  -1   3   17.44    0.54
   0  -1   3   48.93    1.29
   0  -1   3   48.71    1.24
   0   1  -3   48.91    1.27
   1  -1   3  201.71    4.94
  -1   1  -3  203.09    5.12
   2  -1   3   20.14    0.59
   2  -1   3   19.23    0.54
  -2   1  -3   19.88    0.61
   3  -1   3  176.39    4.56
  -3   1  -3  183.28    4.64
   3  -1   3  180.40    4.46
  -4   1  -3   45.10    1.30
   4  -1   3   43.08    1.21
   4  -1   3   41.85    1.22
  -5   1  -3   52.48    1.55
   5  -1   3   50.56    1.47
   6  -1   3   25.47    0.86
  -6   1  -3   24.59    0.93
   7  -1   3    1.33    0.23
  -7   1  -3    1.26    0.27
   8  -1   3   14.07    0.67
  -8   1  -3   12.84    0.71
   9  -1   3    6.65    0.51
  -9   1  -3    5.95    0.54
 -10   1  -3    8.92    0.69
 -11   1  -3    4.58    0.56
 -11   0   3    1.72    0.39
  11   0  -3    1.94    0.47
  10   0  -3   25.46    1.13
 -10   0   3   23.20    1.13
  -9   0   3    3.22    0.43
   9   0  -3    2.60    0.40
  -8   0   3    1.14    0.28
   8   0  -3    0.85    0.28
  -7   0   3    1.92    0.31
   7   0  -3    2.00    0.31
  -6   0   3    8.39    0.50
   6   0  -3    9.56    0.50
  -5   0   3   17.67    0.71
   5   0  -3   18.28    0.69
   4   0  -3   76.74    2.08
  -4   0   3   74.24    2.09
  -3   0   3    0.22    0.13
   3   0  -3    0.57    0.13
  -2   0   3  361.82    9.14
   2   0  -3  364.29    9.12
  -1   0   3  731.37   17.91
   1   0  -3  701.65   17.87
   0   0   3    2.13    0.12
  -1   0  -3   28.42    0.78
  -2   0  -3    0.70    0.12
   2   0   3    0.59    0.10
  -3   0  -3  103.74    2.71
   3   0   3  100.35    2.67
  -4   0  -3  171.34    4.46
   4   0   3  169.41    4.41
  -5   0  -3   51.10    1.53
   5   0   3   49.67    1.48
  -6   0  -3   14.25    0.65
   6   0   3   13.75    0.60
  -7   0  -3   31.57    1.15
   7   0   3   29.62    1.08
   8   0   3    1.08    0.28
  -8   0  -3    0.99    0.30
  -9   0  -3    0.72    0.29
   9   0   3    0.11    0.27
 -10   0  -3    2.46    0.41
  11  -1  -3   15.71    0.90
 -11   1   3   18.33    0.99
  10  -1  -3    0.14    0.29
 -10   1   3    0.08    0.24
  -9   1   3   33.42    1.33
   9  -1  -3   35.38    1.29
   8  -1  -3    3.80    0.39
  -8   1   3    3.52    0.41
   7  -1  -3   15.94    0.70
  -7   1   3   15.94    0.73
  -6   1   3   77.21    2.21
   6  -1  -3   73.17    2.14
   5  -1  -3    6.45    0.37
  -5   1   3    7.27    0.41
  -4   1   3    1.10    0.19
   4  -1  -3    1.45    0.18
   4  -1  -3    0.96    0.10
   3  -1  -3   46.88    1.31
  -3   1   3   46.23    1.32
   3  -1  -3   47.60    1.19
  -2   1   3    4.15    0.22
   2  -1  -3    4.58    0.17
   1  -1  -3  455.45   11.07
  -1   1   3  459.71   11.47
   0  -1  -3  671.33   16.91
  -1  -1  -3   31.49    0.86
   2   1   3    8.93    0.37
  -2  -1  -3    9.16    0.35
  -3  -1  -3   54.59    1.56
   3   1   3   56.95    1.58
  -4  -1  -3   24.13    0.83
   4   1   3   25.25    0.84
   5   1   3   29.46    1.00
  -5  -1  -3   28.40    1.00
  -6  -1  -3    8.19    0.49
   6   1   3    7.92    0.49
  -7  -1  -3   28.71    1.11
   7   1   3   30.24    1.13
  -8  -1  -3    8.01    0.58
   8   1   3    8.28    0.57
  -9  -1  -3    0.53    0.26
   9   1   3    0.41    0.30
 -10  -1  -3    4.35    0.52
 -11   2   3    3.07    0.46
  11  -2  -3    2.46    0.44
  10  -2  -3    2.92    0.41
 -10   2   3    2.19    0.41
   9  -2  -3   41.37    1.47
  -9   2   3   44.09    1.56
  -8   2   3   69.93    2.20
   8  -2  -3   71.48    2.12
  -7   2   3    4.03    0.40
   7  -2  -3    4.35    0.35
  -6   2   3   92.41    2.55
   6  -2  -3   86.96    2.48
   6  -2  -3   88.66    2.29
   5  -2  -3  103.73    2.62
   5  -2  -3  102.16    2.79
  -5   2   3  104.98    2.84
  -4   2   3    2.29    0.22
   4  -2  -3    2.00    0.16
   4  -2  -3    2.34    0.20
   3  -2  -3    0.51    0.11
  -3   2   3    0.79    0.13
  -2   2   3   21.09    0.63
   2  -2  -3   21.84    0.63
  -1   2   3  366.56    9.16
   1  -2  -3  361.54    8.85
   0  -2  -3  357.45    8.71
  -1  -2  -3    2.00    0.14
  -1  -2  -3    1.74    0.17
   2   2   3   82.48    2.25
  -2  -2  -3   81.74    2.17
  -2  -2  -3   83.32    2.16
  -3  -2  -3  188.14    4.84
   3   2   3  186.90    4.90
  -4  -2  -3    5.28    0.34
   4   2   3    5.11    0.36
  -5  -2  -3    1.63    0.25
   5   2   3    2.28    0.29
  -6  -2  -3    0.10    0.16
   6   2   3    0.24    0.22
  -6  -2  -3   -0.09    0.15
   7   2   3    2.70    0.39
  -7  -2  -3    2.05    0.33
   8   2   3   10.10    0.67
  -8  -2  -3   11.14    0.66
   9   2   3   19.40    1.00
  -9  -2  -3   19.15    0.95
 -12   3   3    1.46    0.38
 -11   3   3    1.53    0.37
  10  -3  -3    4.83    0.48
 -10   3   3    5.04    0.55
   9  -3  -3    0.14    0.23
  -9   3   3   -0.27    0.25
  -8   3   3    2.97    0.39
   8  -3  -3    4.03    0.37
   7  -3  -3    4.00    0.33
  -7   3   3    3.16    0.35
   7  -3  -3    3.41    0.25
   6  -3  -3   24.34    0.85
   6  -3  -3   24.68    0.77
  -6   3   3   23.85    0.89
  -5   3   3  103.99    2.82
   5  -3  -3  100.38    2.78
   5  -3  -3  105.14    2.65
   4  -3  -3   17.13    0.58
  -4   3   3   17.79    0.62
   3  -3  -3   44.71    1.24
  -3   3   3   45.33    1.26
  -2   3   3   18.54    0.55
   2  -3  -3   18.91    0.61
   1  -3  -3   14.91    0.52
   0  -3  -3   56.87    1.54
  -1  -3  -3  111.00    2.82
  -1  -3  -3  109.31    2.84
  -2  -3  -3  131.38    3.42
  -2  -3  -3  133.21    3.40
  -3  -3  -3   77.56    2.12
   3   3   3   78.01    2.24
  -3  -3  -3   79.28    2.13
  -4  -3  -3   59.61    1.72
  -4  -3  -3   59.23    1.70
  -5  -3  -3    4.42    0.35
  -5  -3  -3    2.98    0.30
   5   3   3    4.12    0.40
  -6  -3  -3   20.15    0.83
   6   3   3   20.47    0.92
  -6  -3  -3   20.26    0.81
  -7  -3  -3    0.14    0.20
   7   3   3    0.16    0.27
   8   3   3    0.52    0.35
   9   3   3    5.06    0.62
 -12   4   3    6.29    0.68
 -11   4   3    0.15    0.34
  10  -4  -3   28.67    1.12
 -10   4   3   26.24    1.19
  -9   4   3    6.73    0.55
   9  -4  -3    6.44    0.48
  -8   4   3    1.40    0.31
   8  -4  -3    1.46    0.28
  -7   4   3   26.14    0.97
   7  -4  -3   24.74    0.83
   7  -4  -3   24.13    0.90
   6  -4  -3    1.48    0.20
   6  -4  -3    1.55    0.22
  -6   4   3    1.69    0.25
  -5   4   3    4.86    0.32
   5  -4  -3    4.45    0.29
   4  -4  -3   87.77    2.31
  -4   4   3   87.28    2.36
   3  -4  -3  106.64    2.77
  -3   4   3  106.68    2.78
   2  -4  -3  106.75    2.77
  -2   4   3  106.82    2.73
   1  -4  -3  126.93    3.26
   0  -4  -3    1.99    0.21
  -1  -4  -3    1.22    0.20
  -1  -4  -3    1.14    0.11
  -2  -4  -3    0.25    0.11
  -2  -4  -3    0.14    0.14
  -3  -4  -3    0.81    0.16
  -3  -4  -3    0.85    0.20
   4   4   3    9.98    0.59
  -4  -4  -3    9.81    0.47
  -4  -4  -3    9.70    0.51
  -5  -4  -3    2.70    0.32
   5   4   3    2.73    0.39
   6   4   3   14.00    0.79
  -6  -4  -3   13.78    0.68
   7   4   3   12.83    0.79
   8   4   3    1.09    0.41
 -12   5   3    0.71    0.38
 -11   5   3    2.46    0.48
  10  -5  -3    7.21    0.54
 -10   5   3    6.43    0.59
   9  -5  -3   29.68    1.09
  -9   5   3   26.57    1.14
   8  -5  -3    0.29    0.20
   8  -5  -3    0.06    0.18
  -8   5   3    0.18    0.22
  -7   5   3   37.67    1.24
   7  -5  -3   34.00    1.17
   7  -5  -3   33.27    1.11
  -6   5   3   23.88    0.86
   6  -5  -3   23.22    0.82
  -5   5   3   24.82    0.84
   5  -5  -3   24.61    0.85
   4  -5  -3   29.72    0.96
  -4   5   3   29.37    0.91
   3  -5  -3   19.49    0.70
  -3   5   3   17.61    0.58
   2  -5  -3    2.74    0.25
  -2   5   3    2.53    0.14
   1  -5  -3  167.91    4.30
   0  -5  -3   62.05    1.77
  -1  -5  -3   39.00    1.23
  -2  -5  -3   37.89    1.22
  -3  -5  -3    0.20    0.19
  -4  -5  -3    0.93    0.25
  -5  -5  -3    2.15    0.33
 -12   6   3    0.56    0.38
 -11   6   3    0.46    0.34
 -10   6   3    8.43    0.65
  -9   6   3    0.91    0.32
   9  -6  -3    1.11    0.29
   8  -6  -3   17.10    0.74
   8  -6  -3   17.77    0.77
  -8   6   3   17.38    0.81
   7  -6  -3    7.31    0.47
  -7   6   3    9.12    0.52
  -6   6   3   87.17    2.49
   6  -6  -3   89.58    2.46
  -5   6   3   11.30    0.49
   5  -6  -3   11.21    0.54
   4  -6  -3    6.12    0.40
  -4   6   3    6.32    0.32
  -3   6   3    2.01    0.15
   3  -6  -3    1.85    0.26
   2  -6  -3    4.75    0.35
   1  -6  -3   14.75    0.65
   0  -6  -3   15.58    0.68
  -1  -6  -3    0.66    0.22
  -2  -6  -3   38.53    1.30
  -3  -6  -3    4.45    0.41
  -4  -6  -3   10.41    0.61
  -5  -6  -3    0.40    0.24
 -12   7   3    1.88    0.47
 -11   7   3   12.12    0.81
 -10   7   3    0.12    0.27
  -9   7   3    0.77    0.28
   9  -7  -3    0.64    0.26
   9  -7  -3    0.69    0.25
  -8   7   3   42.97    1.48
   8  -7  -3   42.92    1.43
   7  -7  -3    9.54    0.58
  -7   7   3    9.43    0.54
   6  -7  -3   77.82    2.27
  -6   7   3   78.50    2.24
   5  -7  -3   62.45    1.87
  -5   7   3   61.92    1.77
   4  -7  -3   37.36    1.26
   3  -7  -3   99.10    2.75
   2  -7  -3    5.54    0.42
   1  -7  -3   47.15    1.51
   0  -7  -3   12.41    0.65
  -1  -7  -3   15.78    0.75
  -2  -7  -3    5.04    0.46
  -3  -7  -3   37.49    1.36
  -4  -7  -3    7.62    0.58
 -11   8   3   19.32    1.03
 -10   8   3    7.55    0.63
   9  -8  -3    1.52    0.32
   9  -8  -3    1.31    0.32
  -9   8   3    1.83    0.36
   8  -8  -3    6.51    0.52
  -8   8   3    7.35    0.53
   7  -8  -3   25.18    1.02
   6  -8  -3    8.20    0.56
   5  -8  -3    3.16    0.38
   4  -8  -3   48.05    1.58
   3  -8  -3   -0.01    0.20
   2  -8  -3   44.29    1.50
   1  -8  -3    2.69    0.37
   0  -8  -3    6.49    0.52
  -1  -8  -3    2.00    0.36
  -2  -8  -3    1.26    0.34
  -3  -8  -3    0.92    0.33
  -4  -8  -3    3.33    0.47
   9  -9  -3   16.65    0.87
   8  -9  -3   -0.14    0.25
   7  -9  -3   22.39    0.99
   6  -9  -3    9.32    0.62
   5  -9  -3    0.07    0.23
   4  -9  -3    4.41    0.45
   3  -9  -3   13.79    0.74
   2  -9  -3    0.87    0.30
   1  -9  -3   31.47    1.24
   0  -9  -3   -0.53    0.22
  -1  -9  -3   10.76    0.69
  -2  -9  -3    1.60    0.40
  -3  -9  -3    5.32    0.55
   9 -10  -3   24.59    1.12
   8 -10  -3    8.83    0.66
   7 -10  -3   10.36    0.69
   6 -10  -3   13.91    0.80
   5 -10  -3   -0.32    0.22
   4 -10  -3   10.29    0.69
   3 -10  -3    0.39    0.25
   2 -10  -3    2.87    0.45
   1 -10  -3    9.06    0.67
   0 -10  -3    0.50    0.31
  -1 -10  -3    0.65    0.36
   9 -11  -3    1.32    0.39
   8 -11  -3    3.74    0.50
   7 -11  -3    6.83    0.63
   6 -11  -3   19.90    1.01
   5 -11  -3    8.37    0.67
   4 -11  -3    7.17    0.63
   3 -11  -3   23.45    1.14
   2 -11  -3    0.92    0.38
   1 -11  -3    2.71    0.49
   6 -12  -3    0.27    0.34
   5 -12  -3    4.00    0.56
   4 -12  -3    1.35    0.43
   3 -12   4   19.83    1.08
   4 -12   4    2.26    0.48
   5 -12   4   12.44    0.86
   6 -12   4    4.78    0.60
   7 -12   4    3.45    0.54
   0 -11   4    0.56    0.35
   1 -11   4    3.40    0.51
   2 -11   4    8.40    0.67
   3 -11   4   14.92    0.88
   4 -11   4   12.37    0.80
   5 -11   4    0.00    0.28
   6 -11   4    1.98    0.41
   7 -11   4   11.53    0.78
   8 -11   4    1.75    0.42
   9 -11   4   -0.06    0.29
  -2 -10   4   11.03    0.73
  -1 -10   4   19.58    0.97
   0 -10   4    3.33    0.46
   1 -10   4    1.00    0.34
   2 -10   4    0.69    0.30
   3 -10   4    0.75    0.28
   4 -10   4   12.31    0.75
   5 -10   4    5.65    0.53
   6 -10   4    0.99    0.33
   7 -10   4   12.72    0.78
   8 -10   4    3.75    0.50
   9 -10   4    5.07    0.56
  10 -10   4    8.56    0.69
  -2  -9   4    0.71    0.29
  -1  -9   4   24.42    1.05
   0  -9   4   15.78    0.81
   1  -9   4    0.05    0.23
   2  -9   4   22.32    0.97
   3  -9   4    2.37    0.38
   4  -9   4   -0.06    0.24
   5  -9   4    1.08    0.29
   6  -9   4    2.34    0.39
   7  -9   4    7.91    0.60
  -7   9  -4    7.73    0.51
  -8   9  -4   20.99    0.95
   8  -9   4   20.74    0.98
   9  -9   4   -0.03    0.25
  -9   9  -4    0.15    0.27
  10  -9   4    6.03    0.57
 -10   9  -4    8.02    0.65
 -11   9  -4    3.79    0.56
  -3  -8   4    2.00    0.35
  -2  -8   4   11.07    0.63
  -1  -8   4    0.54    0.25
   0  -8   4   15.51    0.75
   1  -8   4   27.95    1.07
   2  -8   4   53.64    1.71
   3  -8   4   83.03    2.43
   4  -8   4    5.81    0.47
  -4   8  -4    5.16    0.36
   5  -8   4   25.51    1.03
  -5   8  -4   26.84    0.95
  -6   8  -4    7.83    0.47
   6  -8   4    7.08    0.53
  -7   8  -4   -0.19    0.19
   7  -8   4   -0.10    0.21
  -8   8  -4   12.64    0.71
   8  -8   4   14.02    0.74
   9  -8   4    3.65    0.44
  -9   8  -4    4.06    0.46
 -10   8  -4    3.00    0.47
  10  -8   4    3.77    0.45
 -11   8  -4   16.31    0.98
   5   7  -4   15.31    0.88
   4   7  -4    1.30    0.35
  -3  -7   4    5.92    0.44
  -2  -7   4    2.36    0.31
  -1  -7   4    1.26    0.27
   0  -7   4    9.27    0.54
   1  -7   4    6.74    0.47
  -1   7  -4    6.88    0.34
   2  -7   4    5.47    0.42
  -2   7  -4    5.79    0.32
  -3   7  -4  139.13    3.69
   4  -7   4    0.02    0.18
  -4   7  -4    0.27    0.16
   5  -7   4   39.45    1.32
  -5   7  -4   38.81    1.26
  -6   7  -4   60.07    1.85
   6  -7   4   62.32    1.89
   7  -7   4    6.27    0.48
  -7   7  -4    6.22    0.47
   8  -7   4    0.90    0.28
  -8   7  -4    0.30    0.24
  -9   7  -4    3.22    0.43
   9  -7   4    3.05    0.39
 -10   7  -4    3.47    0.48
  10  -7   4    2.98    0.40
 -11   7  -4   18.57    1.01
   7   6  -4    1.00    0.44
   6   6  -4    0.29    0.35
   5   6  -4    0.78    0.36
  -4  -6   4   11.84    0.59
   4   6  -4   11.24    0.69
  -3  -6   4    4.16    0.35
   3   6  -4    3.93    0.43
  -2  -6   4   40.03    1.29
  -2  -6   4   40.37    1.24
   2   6  -4   40.67    1.40
  -1  -6   4    3.83    0.27
  -1  -6   4    3.33    0.31
   0  -6   4    8.62    0.39
   0  -6   4    8.45    0.47
  -1   6  -4    4.29    0.26
   1  -6   4    4.00    0.32
  -2   6  -4   87.30    2.36
   2  -6   4   87.77    2.41
  -3   6  -4    9.72    0.42
   3  -6   4    7.95    0.47
  -4   6  -4   16.83    0.66
   4  -6   4   18.82    0.74
  -5   6  -4   -0.13    0.13
   5  -6   4    0.01    0.18
   6  -6   4   17.41    0.76
  -6   6  -4   18.92    0.76
   7  -6   4    6.25    0.45
  -7   6  -4    6.17    0.47
  -8   6  -4    0.11    0.23
   8  -6   4    0.23    0.21
  -9   6  -4    1.00    0.32
   9  -6   4    1.34    0.30
 -10   6  -4    9.00    0.68
 -11   6  -4    2.52    0.49
   8   5  -4    0.60    0.41
   7   5  -4   28.69    1.30
   6   5  -4    1.90    0.43
  -5  -5   4    3.57    0.35
   5   5  -4    3.48    0.46
  -4  -5   4    6.44    0.40
   4   5  -4    6.12    0.50
  -4  -5   4    6.39    0.44
   3   5  -4    3.63    0.38
  -3  -5   4    3.90    0.31
  -3  -5   4    4.22    0.32
   2   5  -4   46.01    1.46
  -2  -5   4   44.30    1.34
  -2  -5   4   44.17    1.33
   1   5  -4   32.03    1.08
  -1  -5   4   31.78    1.01
  -1  -5   4   31.86    0.98
   0  -5   4    2.18    0.19
   0  -5   4    2.38    0.24
  -1   5  -4   56.86    1.57
   1  -5   4   57.33    1.62
  -2   5  -4  107.91    2.85
   2  -5   4  107.57    2.85
   3  -5   4    1.74    0.23
  -3   5  -4    1.71    0.19
   4  -5   4    1.37    0.22
  -4   5  -4    1.07    0.18
   5  -5   4    1.62    0.24
  -5   5  -4    1.41    0.23
   6  -5   4    5.85    0.40
   6  -5   4    6.15    0.32
  -6   5  -4    5.62    0.41
   7  -5   4   96.49    2.69
  -7   5  -4   98.67    2.82
  -8   5  -4    5.45    0.48
   8  -5   4    5.75    0.42
   9  -5   4    0.15    0.21
  -9   5  -4    0.64    0.29
 -10   5  -4   15.67    0.88
 -11   5  -4    8.78    0.73
   8   4  -4   15.76    0.92
  -7  -4   4    7.30    0.53
   7   4  -4    8.24    0.66
  -6  -4   4   13.64    0.69
   6   4  -4   15.32    0.81
   5   4  -4    2.52    0.38
  -5  -4   4    2.92    0.32
  -4  -4   4   72.58    1.97
  -4  -4   4   72.46    2.09
   4   4  -4   71.26    2.18
  -3  -4   4   49.45    1.39
  -3  -4   4   49.71    1.45
   3   4  -4   46.51    1.53
  -2  -4   4    0.06    0.12
   2   4  -4   -0.04    0.15
  -2  -4   4   -0.04    0.10
  -1  -4   4    4.26    0.28
  -1  -4   4    3.48    0.25
   1   4  -4    4.44    0.30
   0  -4   4   91.59    2.42
   0  -4   4   94.15    2.45
   0   4  -4   92.03    2.50
  -1   4  -4   16.32    0.55
   1  -4   4   16.26    0.59
  -2   4  -4  589.85   14.93
   2  -4   4  599.56   14.49
   3  -4   4  130.65    3.33
  -3   4  -4  127.37    3.39
  -4   4  -4    0.61    0.16
   4  -4   4    0.61    0.16
   5  -4   4   36.46    1.05
  -5   4  -4   35.21    1.16
   5  -4   4   38.07    1.14
  -6   4  -4    0.47    0.18
   6  -4   4    0.44    0.18
   6  -4   4    0.36    0.13
   7  -4   4    2.17    0.23
  -7   4  -4    2.13    0.31
   7  -4   4    2.41    0.27
   8  -4   4   21.62    0.83
  -8   4  -4   20.55    0.93
  -9   4  -4    1.65    0.35
   9  -4   4    1.84    0.30
 -10   4  -4   10.62    0.70
 -11   4  -4    2.16    0.41
   9   3  -4    0.63    0.37
  -9  -3   4    0.53    0.28
   8   3  -4    2.81    0.46
  -8  -3   4    1.67    0.35
  -7  -3   4    0.09    0.22
   7   3  -4    0.06    0.26
  -6  -3   4    9.74    0.55
   6   3  -4    9.77    0.62
  -5  -3   4   17.41    0.61
   5   3  -4   17.86    0.79
  -5  -3   4   16.13    0.71
   4   3  -4    1.70    0.27
  -4  -3   4    1.75    0.18
  -4  -3   4    1.76    0.23
  -3  -3   4   97.27    2.66
  -3  -3   4   98.84    2.53
   3   3  -4   98.83    2.73
  -2  -3   4   22.12    0.70
  -2  -3   4   23.35    0.75
   2   3  -4   23.35    0.81
   1   3  -4    1.83    0.20
  -1  -3   4    1.78    0.16
  -1  -3   4    1.73    0.17
   0  -3   4    3.21    0.22
   0   3  -4    3.23    0.23
   0  -3   4    3.03    0.21
   1  -3   4  174.83    4.36
  -1   3  -4  175.03    4.47
   2  -3   4  295.33    7.21
  -2   3  -4  291.20    7.43
   3  -3   4  429.66   10.41
  -3   3  -4  422.22   10.76
   4  -3   4    4.23    0.29
   4  -3   4    4.16    0.21
  -4   3  -4    4.72    0.30
   5  -3   4   30.94    0.89
   5  -3   4   29.25    0.94
  -5   3  -4   30.25    1.01
   6  -3   4   16.27    0.61
   6  -3   4   16.83    0.56
  -6   3  -4   12.84    0.63
  -7   3  -4   24.81    0.97
   7  -3   4   23.98    0.86
   7  -3   4   24.74    0.83
  -8   3  -4   15.87    0.77
  -9   3  -4    1.15    0.31
 -10   3  -4    0.00    0.25
 -11   3  -4   14.93    0.90
 -10  -2   4   11.59    0.76
  10   2  -4   11.84    0.86
   9   2  -4   -0.08    0.30
  -9  -2   4    0.60    0.29
  -8  -2   4    2.21    0.38
   8   2  -4    3.19    0.44
  -7  -2   4    0.04    0.22
   7   2  -4    0.41    0.28
   6   2  -4   43.06    1.48
  -6  -2   4   44.78    1.45
  -5  -2   4   29.81    1.06
  -5  -2   4   31.06    0.90
   5   2  -4   32.46    1.10
  -4  -2   4    8.23    0.33
   4   2  -4    8.76    0.46
  -4  -2   4    7.69    0.42
  -3  -2   4   42.20    1.13
   3   2  -4   41.45    1.28
  -3  -2   4   42.34    1.25
  -2  -2   4   30.70    0.93
   2   2  -4   31.34    0.96
  -2  -2   4   31.06    0.85
  -1  -2   4    0.34    0.09
  -1  -2   4    0.29    0.11
   1   2  -4    0.49    0.13
   0  -2   4   47.81    1.24
   0  -2   4   46.35    1.28
   0   2  -4   47.55    1.27
  -1   2  -4   20.02    0.61
   1  -2   4   19.76    0.60
   2  -2   4   67.41    1.75
  -2   2  -4   66.66    1.80
  -3   2  -4   52.35    1.48
   3  -2   4   52.06    1.37
   3  -2   4   53.46    1.43
   4  -2   4    4.56    0.22
  -4   2  -4    4.14    0.30
   4  -2   4    4.62    0.28
   5  -2   4   44.45    1.26
   5  -2   4   44.42    1.28
  -5   2  -4   44.92    1.38
   6  -2   4  104.18    2.80
   6  -2   4  105.56    2.77
  -7   2  -4   21.34    0.90
   7  -2   4   22.61    0.79
  -8   2  -4    0.89    0.30
   8  -2   4    1.17    0.23
  -9   2  -4    6.49    0.55
 -10   2  -4    0.76    0.32
 -11   2  -4    2.50    0.44
  10   1  -4   13.71    0.86
  -9  -1   4   15.98    0.87
   9   1  -4   18.23    0.92
   8   1  -4    1.45    0.34
  -8  -1   4    1.43    0.33
  -7  -1   4   49.28    1.60
   7   1  -4   46.13    1.58
   6   1  -4    3.47    0.34
  -6  -1   4    3.52    0.35
  -5  -1   4    2.99    0.19
  -5  -1   4    2.95    0.29
   5   1  -4    3.21    0.30
   4   1  -4   34.91    1.09
  -4  -1   4   33.04    1.07
  -4  -1   4   33.63    0.90
   3   1  -4    5.85    0.33
  -3  -1   4    5.49    0.21
  -3  -1   4    5.83    0.32
  -2  -1   4   63.27    1.69
   2   1  -4   61.81    1.69
  -2  -1   4   60.99    1.54
  -1  -1   4    0.96    0.12
  -1  -1   4    0.89    0.08
   1   1  -4    0.92    0.12
   0  -1   4  129.43    3.30
   0   1  -4  127.76    3.26
   0  -1   4  129.54    3.17
   1  -1   4    0.11    0.08
  -1   1  -4    0.42    0.09
  -2   1  -4    1.18    0.14
   2  -1   4    0.96    0.13
   2  -1   4    1.14    0.09
  -3   1  -4    3.90    0.25
   3  -1   4    3.93    0.25
   3  -1   4    3.93    0.20
  -4   1  -4    7.21    0.38
   4  -1   4    7.04    0.31
   5  -1   4    0.33    0.12
  -5   1  -4    0.24    0.16
  -6   1  -4    0.17    0.18
   6  -1   4    0.06    0.13
   7  -1   4    3.63    0.32
  -7   1  -4    3.60    0.38
   8  -1   4    0.86    0.26
  -8   1  -4    0.83    0.27
  -9   1  -4    7.83    0.61
 -10   1  -4   21.96    1.07
 -11   1  -4    0.44    0.27
 -11   0   4    1.35    0.33
  11   0  -4    1.29    0.43
  10   0  -4    0.01    0.28
 -10   0   4    0.06    0.27
   9   0  -4    4.01    0.46
  -9   0   4    4.29    0.49
   8   0  -4    2.20    0.34
  -8   0   4    2.16    0.36
  -7   0   4    0.96    0.25
   7   0  -4    1.22    0.27
   6   0  -4   27.61    0.97
  -6   0   4   26.11    0.97
  -5   0   4    0.46    0.18
   5   0  -4    0.51    0.17
   4   0  -4    9.60    0.43
  -4   0   4    9.00    0.43
   3   0  -4   40.56    1.21
  -3   0   4   44.50    1.24
  -2   0   4   63.95    1.73
   2   0  -4   65.59    1.73
  -1   0   4   45.31    1.24
   1   0  -4   47.47    1.24
   0   0   4  235.76    5.94
  -1   0  -4   77.81    2.02
   2   0   4   13.13    0.43
  -2   0  -4   13.48    0.46
  -3   0  -4   -0.02    0.11
   3   0   4    0.15    0.10
   4   0   4    2.77    0.22
  -4   0  -4    2.51    0.24
  -5   0  -4    1.14    0.22
   5   0   4    1.04    0.19
  -6   0  -4    2.72    0.31
   6   0   4    3.43    0.31
  -7   0  -4    5.73    0.47
   7   0   4    6.17    0.44
  -8   0  -4    5.13    0.49
   8   0   4    5.92    0.46
  -9   0  -4    3.84    0.48
 -10   0  -4    1.86    0.38
  11  -1  -4    4.11    0.52
 -11   1   4    3.15    0.47
 -10   1   4    0.22    0.26
  10  -1  -4   -0.11    0.24
  -9   1   4    1.10    0.31
   9  -1  -4    2.47    0.37
   8  -1  -4    7.96    0.53
  -8   1   4    8.01    0.54
   7  -1  -4    1.58    0.27
  -7   1   4    1.53    0.28
   6  -1  -4   19.71    0.77
  -6   1   4   20.47    0.81
  -5   1   4    8.60    0.45
   5  -1  -4    8.48    0.43
   4  -1  -4   76.39    2.08
   4  -1  -4   75.67    1.89
  -4   1   4   75.71    2.10
   3  -1  -4   51.15    1.41
   3  -1  -4   51.80    1.28
  -3   1   4   49.58    1.42
   2  -1  -4  131.22    3.25
  -2   1   4  134.24    3.41
   1  -1  -4   10.61    0.33
  -1   1   4   10.27    0.33
   0  -1  -4  175.07    4.42
  -1  -1  -4   59.48    1.56
  -2  -1  -4  290.02    7.24
   2   1   4  282.54    7.25
  -3  -1  -4  360.80    8.94
   3   1   4  344.54    8.93
   4   1   4    1.99    0.23
  -4  -1  -4    2.29    0.23
  -5  -1  -4   70.08    2.01
   5   1   4   68.23    2.00
  -6  -1  -4    0.24    0.20
   6   1   4    0.30    0.22
  -7  -1  -4    5.13    0.45
   7   1   4    5.32    0.44
   8   1   4    1.39    0.34
  -8  -1  -4    1.38    0.32
  -9  -1  -4    0.89    0.29
   9   1   4    1.03    0.34
 -10  -1  -4    1.29    0.33
 -11   2   4    2.20    0.41
  11  -2  -4    2.41    0.43
 -10   2   4   15.67    0.87
  10  -2  -4   16.92    0.84
   9  -2  -4    1.82    0.35
  -9   2   4    1.33    0.32
   8  -2  -4    1.66    0.31
  -8   2   4    1.57    0.33
  -7   2   4    3.66    0.38
   7  -2  -4    3.66    0.34
  -6   2   4    0.76    0.22
   6  -2  -4    0.61    0.18
   6  -2  -4    0.43    0.11
  -5   2   4   79.48    2.22
   5  -2  -4   79.24    2.19
   5  -2  -4   77.82    2.01
   4  -2  -4   18.07    0.63
   4  -2  -4   17.64    0.54
  -4   2   4   17.34    0.63
  -3   2   4  158.47    4.11
   3  -2  -4  160.48    3.94
  -2   2   4    2.78    0.18
   2  -2  -4    2.88    0.18
   1  -2  -4    2.11    0.16
  -1   2   4    1.99    0.12
   0  -2  -4   16.28    0.45
   0  -2  -4   16.80    0.53
  -1  -2  -4   39.28    1.04
  -1  -2  -4   38.28    1.09
  -2  -2  -4    1.10    0.14
  -3  -2  -4    0.31    0.14
   3   2   4    0.16    0.15
  -4  -2  -4   14.82    0.60
   4   2   4   15.29    0.64
   5   2   4   23.42    0.92
  -5  -2  -4   25.63    0.91
  -6  -2  -4    5.80    0.43
   6   2   4    5.76    0.46
   7   2   4    7.68    0.55
  -7  -2  -4    6.41    0.50
  -7  -2  -4    8.06    0.50
   8   2   4    5.07    0.51
  -8  -2  -4    4.68    0.46
   9   2   4    2.18    0.43
 -12   3   4    0.45    0.30
  11  -3  -4    0.75    0.34
 -11   3   4    1.24    0.32
  10  -3  -4   29.50    1.18
 -10   3   4   29.33    1.26
  -9   3   4   32.24    1.25
   9  -3  -4   28.95    1.14
  -8   3   4   36.53    1.34
   8  -3  -4   38.20    1.29
  -7   3   4   79.34    2.32
   7  -3  -4   76.65    2.06
   7  -3  -4   78.15    2.25
  -6   3   4   10.74    0.53
   6  -3  -4    9.71    0.49
   6  -3  -4   10.80    0.42
   5  -3  -4    1.11    0.19
  -5   3   4    1.77    0.22
   5  -3  -4    1.46    0.16
  -4   3   4   60.84    1.70
   4  -3  -4   60.53    1.62
   3  -3  -4   14.10    0.50
  -3   3   4   15.06    0.51
   2  -3  -4    4.82    0.27
  -2   3   4    4.16    0.21
   1  -3  -4  177.00    4.42
   0  -3  -4   49.06    1.36
  -1  -3  -4  119.33    3.08
  -1  -3  -4  120.31    3.06
  -2  -3  -4    2.21    0.17
  -2  -3  -4    2.32    0.23
  -3  -3  -4    4.12    0.28
  -3  -3  -4    4.21    0.31
   3   3   4    4.62    0.35
   4   3   4   11.58    0.60
  -4  -3  -4   10.92    0.52
  -4  -3  -4   10.75    0.50
   5   3   4    0.79    0.26
  -5  -3  -4    0.35    0.19
  -5  -3  -4    0.01    0.17
  -6  -3  -4   10.02    0.55
   6   3   4    9.75    0.63
  -6  -3  -4    9.90    0.55
   7   3   4    9.33    0.65
   8   3   4    0.48    0.32
   9   3   4    1.82    0.46
 -12   4   4    9.28    0.79
 -11   4   4   -0.06    0.31
 -10   4   4    3.08    0.47
  10  -4  -4    2.75    0.39
   9  -4  -4   16.07    0.76
  -9   4   4   15.84    0.83
   8  -4  -4   35.13    1.21
  -8   4   4   34.07    1.26
   7  -4  -4   13.38    0.62
   7  -4  -4   13.16    0.54
  -7   4   4   14.67    0.68
   6  -4  -4   16.71    0.63
  -6   4   4   18.04    0.71
   6  -4  -4   17.91    0.69
   5  -4  -4   11.73    0.47
  -5   4   4   10.92    0.49
   4  -4  -4   33.65    1.01
  -4   4   4   33.42    1.02
  -3   4   4    6.89    0.30
   3  -4  -4    6.81    0.36
  -2   4   4   22.57    0.63
   2  -4  -4   22.01    0.74
   1  -4  -4  182.99    4.62
   0  -4  -4    3.87    0.27
  -1  -4  -4  185.52    4.72
  -1  -4  -4  188.54    4.75
  -2  -4  -4   55.48    1.51
  -2  -4  -4   55.61    1.61
  -3  -4  -4    0.35    0.13
  -3  -4  -4   -0.05    0.15
  -4  -4  -4   29.55    1.03
  -5  -4  -4    1.89    0.30
  -6  -4  -4    2.49    0.34
 -12   5   4    5.85    0.65
 -11   5   4    3.83    0.54
 -10   5   4    0.41    0.31
  10  -5  -4    0.67    0.29
   9  -5  -4    0.48    0.23
  -9   5   4   -0.04    0.26
   8  -5  -4   10.49    0.52
  -8   5   4    9.86    0.60
   8  -5  -4    9.88    0.56
   7  -5  -4    9.27    0.47
  -7   5   4    9.11    0.53
   7  -5  -4    7.72    0.49
  -6   5   4   38.98    1.24
   6  -5  -4   37.71    1.18
   5  -5  -4   24.35    0.84
  -5   5   4   24.01    0.83
  -4   5   4   23.45    0.75
   4  -5  -4   23.23    0.81
   3  -5  -4   20.89    0.75
  -3   5   4   20.43    0.63
   2  -5  -4   37.09    1.15
   1  -5  -4    0.40    0.17
   0  -5  -4    9.42    0.48
  -1  -5  -4    3.18    0.29
  -2  -5  -4    9.99    0.52
  -3  -5  -4    5.20    0.40
  -4  -5  -4   34.00    1.19
  -5  -5  -4   18.83    0.82
 -12   6   4    1.42    0.47
 -11   6   4   18.19    0.99
 -10   6   4   20.07    1.00
  10  -6  -4   20.68    0.93
   9  -6  -4   12.80    0.68
  -9   6   4   11.58    0.70
  -8   6   4    2.29    0.36
   8  -6  -4    2.59    0.34
   8  -6  -4    2.49    0.31
   7  -6  -4    1.02    0.23
  -7   6   4    0.64    0.23
  -6   6   4    5.16    0.37
   6  -6  -4    5.10    0.38
   5  -6  -4   14.77    0.64
  -5   6   4   13.45    0.56
   4  -6  -4   36.47    1.19
  -4   6   4   36.88    1.08
   3  -6  -4   74.82    2.12
  -3   6   4   74.96    1.97
   2  -6  -4   54.47    1.63
   1  -6  -4   44.17    1.39
   0  -6  -4   53.27    1.62
  -1  -6  -4   55.41    1.70
  -2  -6  -4   35.95    1.24
  -3  -6  -4    3.34    0.38
  -4  -6  -4    0.34    0.25
  -5  -6  -4   10.52    0.65
 -12   7   4    3.12    0.55
 -11   7   4    0.15    0.33
 -10   7   4   30.72    1.29
   9  -7  -4   17.43    0.83
  -9   7   4   17.77    0.88
  -8   7   4   37.83    1.37
   8  -7  -4   39.93    1.34
   7  -7  -4   72.68    2.17
  -7   7   4   75.90    2.21
   6  -7  -4   17.40    0.76
  -6   7   4   16.71    0.68
   5  -7  -4   40.07    1.31
  -5   7   4   37.92    1.19
   4  -7  -4    0.35    0.22
   3  -7  -4    8.99    0.52
   2  -7  -4    6.90    0.47
   1  -7  -4    1.26    0.26
   0  -7  -4   25.45    0.99
  -1  -7  -4   33.68    1.22
  -2  -7  -4   11.38    0.66
  -3  -7  -4    0.86    0.31
  -4  -7  -4    3.51    0.44
 -11   8   4   -0.23    0.31
 -10   8   4    6.12    0.58
   9  -8  -4    0.94    0.29
   9  -8  -4    0.59    0.27
  -9   8   4    0.44    0.28
  -8   8   4    2.28    0.34
   8  -8  -4    2.15    0.35
   7  -8  -4   53.48    1.73
   6  -8  -4   18.71    0.84
   5  -8  -4   39.59    1.37
   4  -8  -4    4.20    0.41
   3  -8  -4    0.25    0.21
   2  -8  -4   -0.02    0.20
   1  -8  -4   23.19    0.96
   0  -8  -4    1.12    0.31
  -1  -8  -4   37.51    1.38
  -2  -8  -4   14.12    0.78
  -3  -8  -4   12.90    0.78
  -4  -8  -4    7.63    0.64
   9  -9  -4    4.90    0.50
   8  -9  -4    1.66    0.35
   7  -9  -4    7.06    0.56
   6  -9  -4   25.45    1.07
   5  -9  -4    0.49    0.27
   4  -9  -4   37.88    1.38
   3  -9  -4   27.11    1.11
   2  -9  -4    0.72    0.28
   1  -9  -4    4.00    0.45
   0  -9  -4    0.23    0.28
  -1  -9  -4    1.35    0.37
  -2  -9  -4   26.67    1.18
  -3  -9  -4    3.30    0.49
   9 -10  -4    8.02    0.65
   8 -10  -4    5.62    0.55
   7 -10  -4    0.41    0.31
   6 -10  -4    0.47    0.28
   5 -10  -4    0.49    0.29
   4 -10  -4   -0.11    0.25
   3 -10  -4    7.57    0.61
   2 -10  -4    3.45    0.48
   1 -10  -4    6.74    0.60
   0 -10  -4   -0.09    0.32
  -1 -10  -4    0.47    0.35
   9 -11  -4    0.62    0.34
   8 -11  -4   11.94    0.78
   7 -11  -4    3.79    0.52
   6 -11  -4    4.01    0.51
   5 -11  -4    5.19    0.56
   4 -11  -4    1.04    0.35
   3 -11  -4    0.04    0.31
   2 -11  -4    1.05    0.36
   1 -11  -4    2.84    0.50
   6 -12  -4    0.93    0.39
   5 -12  -4   32.69    1.42
   3 -12   5    0.48    0.37
   4 -12   5    1.55    0.45
   5 -12   5    1.24    0.42
   6 -12   5   20.10    1.09
   7 -12   5   16.44    0.98
   0 -11   5    2.21    0.46
   1 -11   5    9.81    0.73
   2 -11   5    3.47    0.49
   3 -11   5    0.73    0.34
   4 -11   5   -0.06    0.29
   5 -11   5    5.27    0.57
   6 -11   5   27.75    1.25
   7 -11   5   14.58    0.88
   8 -11   5    0.21    0.30
   9 -11   5   31.63    1.38
  -1 -10   5    3.40    0.48
   0 -10   5   -0.04    0.26
   1 -10   5    1.65    0.38
   2 -10   5   13.11    0.75
   3 -10   5    8.55    0.64
   4 -10   5    4.75    0.51
   5 -10   5    4.40    0.49
   6 -10   5    4.01    0.48
   7 -10   5    0.28    0.28
   8 -10   5    2.68    0.45
   9 -10   5    0.37    0.29
  10 -10   5    1.94    0.42
 -10  10  -5    2.36    0.45
  -2  -9   5    0.91    0.32
  -1  -9   5    1.36    0.34
   0  -9   5    0.40    0.26
   1  -9   5    1.04    0.31
   2  -9   5   -0.04    0.22
   3  -9   5   51.09    1.71
   4  -9   5   24.56    1.04
   5  -9   5   13.61    0.75
   6  -9   5   13.46    0.76
  -6   9  -5   13.99    0.67
  -7   9  -5    2.56    0.34
   7  -9   5    2.88    0.42
   8  -9   5    0.86    0.33
  -8   9  -5    0.84    0.29
  -9   9  -5    0.42    0.29
   9  -9   5    0.49    0.30
 -10   9  -5    0.16    0.31
  10  -9   5    0.54    0.31
 -11   9  -5    0.56    0.37
  -2  -8   5    4.11    0.42
  -1  -8   5    0.37    0.24
   0  -8   5   12.46    0.66
   1  -8   5   19.54    0.84
   2  -8   5    6.49    0.48
   3  -8   5   13.22    0.69
  -3   8  -5   14.25    0.58
  -4   8  -5   -0.04    0.15
   4  -8   5    0.35    0.21
   5  -8   5   24.55    1.01
  -5   8  -5   25.50    0.93
   6  -8   5   65.01    2.02
  -6   8  -5   63.41    1.95
   7  -8   5    4.09    0.44
  -7   8  -5    5.44    0.45
   8  -8   5    7.44    0.57
  -8   8  -5    9.21    0.61
  -9   8  -5    1.25    0.34
   9  -8   5    1.01    0.32
 -10   8  -5    7.43    0.64
  10  -8   5    7.43    0.58
 -11   8  -5    0.23    0.37
   6   7  -5    4.04    0.60
   5   7  -5    1.79    0.38
   4   7  -5    3.19    0.45
  -3  -7   5    0.54    0.23
   3   7  -5    0.29    0.25
  -2  -7   5    4.16    0.38
  -1  -7   5   33.04    1.15
   0  -7   5   22.36    0.88
  -1   7  -5   31.04    0.98
   1  -7   5   31.79    1.10
   2  -7   5   39.92    1.32
  -2   7  -5   40.39    1.22
   3  -7   5    0.21    0.21
  -3   7  -5    0.34    0.15
  -4   7  -5    4.97    0.34
   4  -7   5    5.41    0.41
   5  -7   5    0.07    0.19
  -5   7  -5   -0.23    0.14
  -6   7  -5    2.75    0.31
   6  -7   5    2.64    0.35
  -7   7  -5    2.37    0.33
   7  -7   5    3.12    0.38
   8  -7   5    0.07    0.22
  -8   7  -5    0.60    0.26
  -9   7  -5   13.99    0.79
   9  -7   5   14.73    0.75
 -10   7  -5    1.98    0.41
  10  -7   5    2.03    0.36
 -11   7  -5    9.77    0.77
   7   6  -5   18.08    1.06
   6   6  -5    3.35    0.52
   5   6  -5   -0.19    0.23
   4   6  -5    7.32    0.58
   3   6  -5   10.04    0.63
  -3  -6   5   11.42    0.55
   2   6  -5   13.13    0.68
  -2  -6   5   13.05    0.56
  -2  -6   5   11.55    0.56
  -1  -6   5   14.69    0.63
   1   6  -5   13.74    0.67
  -1  -6   5   15.36    0.59
   0  -6   5    0.08    0.12
   0  -6   5    0.29    0.17
   1  -6   5    5.46    0.37
  -1   6  -5    5.76    0.31
   2  -6   5    7.87    0.45
  -2   6  -5    8.69    0.39
   3  -6   5   10.93    0.53
  -3   6  -5   11.82    0.49
  -4   6  -5    9.04    0.44
   4  -6   5    7.13    0.46
   5  -6   5   27.76    1.00
  -5   6  -5   29.10    0.99
  -6   6  -5    3.03    0.32
   6  -6   5    2.11    0.29
   7  -6   5    0.44    0.21
  -7   6  -5    0.68    0.24
  -8   6  -5    0.10    0.22
   8  -6   5    0.02    0.19
   9  -6   5    0.07    0.19
  -9   6  -5    0.08    0.25
 -10   6  -5    8.75    0.68
  10  -6   5    9.58    0.60
 -11   6  -5    5.11    0.59
   8   5  -5    2.03    0.51
   7   5  -5    0.07    0.34
   6   5  -5   15.41    0.87
   5   5  -5   12.19    0.73
  -5  -5   5   11.59    0.61
  -4  -5   5   35.92    1.17
  -4  -5   5   32.90    1.08
   4   5  -5   32.82    1.25
  -3  -5   5   48.18    1.43
  -3  -5   5   48.67    1.47
   3   5  -5   47.71    1.58
   2   5  -5    4.96    0.39
  -2  -5   5    5.66    0.35
  -2  -5   5    5.07    0.34
  -1  -5   5    4.75    0.32
  -1  -5   5    5.05    0.30
   1   5  -5    4.48    0.35
   0  -5   5    5.37    0.34
   0   5  -5    5.36    0.35
   0  -5   5    6.04    0.32
   1  -5   5   23.68    0.79
  -1   5  -5   21.42    0.73
  -2   5  -5    0.52    0.14
   2  -5   5    0.11    0.14
   3  -5   5    4.56    0.32
  -3   5  -5    5.08    0.30
   4  -5   5    0.16    0.16
  -4   5  -5    0.13    0.14
   5  -5   5   73.02    2.02
  -5   5  -5   69.30    2.05
  -6   5  -5   16.22    0.68
   6  -5   5   15.06    0.53
   6  -5   5   12.86    0.62
   7  -5   5    9.73    0.54
  -7   5  -5    9.62    0.57
  -8   5  -5   10.66    0.65
   8  -5   5   11.22    0.58
   9  -5   5   15.83    0.73
  -9   5  -5   15.48    0.83
 -10   5  -5    0.30    0.30
 -11   5  -5    2.21    0.47
   9   4  -5    0.87    0.42
   8   4  -5    8.94    0.73
   7   4  -5    4.67    0.54
  -7  -4   5    4.25    0.45
   6   4  -5    1.00    0.32
  -6  -4   5    1.13    0.27
   5   4  -5    0.74    0.29
  -5  -4   5    0.57    0.21
  -4  -4   5    0.39    0.19
   4   4  -5    0.10    0.18
  -4  -4   5    0.08    0.13
  -3  -4   5   74.78    2.06
   3   4  -5   68.66    2.13
  -3  -4   5   73.75    1.96
  -2  -4   5    2.06    0.20
  -2  -4   5    2.55    0.23
   2   4  -5    2.84    0.29
  -1  -4   5    0.48    0.14
  -1  -4   5    0.25    0.13
   1   4  -5    0.41    0.15
   0  -4   5   12.36    0.46
   0   4  -5   11.38    0.48
   0  -4   5   11.38    0.47
  -1   4  -5   16.50    0.56
   1  -4   5   15.75    0.59
   2  -4   5   64.12    1.79
  -2   4  -5   67.31    1.81
  -3   4  -5   78.56    2.16
   3  -4   5   78.71    2.12
  -4   4  -5    9.62    0.46
   4  -4   5   10.25    0.47
  -5   4  -5   35.27    1.15
   5  -4   5   35.56    1.00
   5  -4   5   35.65    1.11
   6  -4   5   55.67    1.60
   6  -4   5   54.93    1.50
  -6   4  -5   51.64    1.66
   7  -4   5    9.82    0.52
  -7   4  -5    9.85    0.57
   8  -4   5   22.50    0.87
  -8   4  -5   23.62    0.99
   9  -4   5    0.03    0.20
  -9   4  -5    0.28    0.24
 -10   4  -5   -0.09    0.25
 -11   4  -5    3.10    0.47
   9   3  -5    1.00    0.41
  -9  -3   5    0.73    0.33
   8   3  -5    7.59    0.65
  -8  -3   5    6.45    0.56
   7   3  -5    6.38    0.55
  -7  -3   5    7.08    0.53
  -6  -3   5    3.30    0.36
   6   3  -5    3.20    0.40
   5   3  -5   16.30    0.76
  -5  -3   5   15.01    0.68
  -4  -3   5   17.19    0.68
  -4  -3   5   16.43    0.57
   4   3  -5   17.42    0.75
   3   3  -5    5.01    0.37
  -3  -3   5    6.64    0.37
  -3  -3   5    5.40    0.28
   2   3  -5    3.61    0.28
  -2  -3   5    3.61    0.26
  -2  -3   5    3.23    0.22
  -1  -3   5    1.33    0.17
   1   3  -5    1.33    0.17
  -1  -3   5    1.20    0.15
   0  -3   5  181.79    4.56
   0   3  -5  182.98    4.70
   0  -3   5  185.91    4.71
  -1   3  -5  271.56    6.83
   1  -3   5  266.14    6.62
  -1   3  -5  269.50    6.78
   2  -3   5   18.01    0.62
  -2   3  -5   19.61    0.63
   3  -3   5    6.23    0.35
  -3   3  -5    5.74    0.33
   4  -3   5   65.97    1.81
  -4   3  -5   67.17    1.87
   4  -3   5   65.07    1.72
   5  -3   5   25.23    0.85
  -5   3  -5   26.20    0.90
   5  -3   5   25.43    0.76
   6  -3   5   29.65    0.97
   6  -3   5   29.48    0.90
  -6   3  -5   29.57    1.05
   7  -3   5   26.22    0.93
  -7   3  -5   27.47    1.04
   7  -3   5   26.27    0.87
  -8   3  -5   11.70    0.66
  -9   3  -5   14.83    0.81
 -10   3  -5   -0.10    0.25
 -11   3  -5    4.68    0.56
  10   2  -5    2.81    0.53
 -10  -2   5    2.37    0.42
  -9  -2   5    9.56    0.66
   9   2  -5    9.27    0.71
   8   2  -5    3.57    0.47
  -8  -2   5    4.26    0.45
   7   2  -5   58.26    1.88
  -7  -2   5   54.84    1.82
  -6  -2   5    6.53    0.46
   6   2  -5    7.59    0.52
   5   2  -5    2.62    0.32
  -5  -2   5    2.38    0.18
  -5  -2   5    2.25    0.28
  -4  -2   5  111.59    3.04
   4   2  -5  112.57    3.07
  -4  -2   5  110.97    2.80
   3   2  -5    0.14    0.13
  -3  -2   5    0.10    0.13
  -3  -2   5    0.04    0.08
  -2  -2   5    1.13    0.17
   2   2  -5    0.92    0.17
  -2  -2   5    1.34    0.12
   1   2  -5    9.12    0.38
  -1  -2   5    8.88    0.37
  -1  -2   5    9.18    0.32
   0   2  -5    1.81    0.14
   0  -2   5    2.20    0.15
   0  -2   5    1.83    0.16
   1  -2   5  186.21    4.51
  -1   2  -5  178.69    4.60
  -1   2  -5  182.41    4.66
   2  -2   5  133.26    3.36
  -2   2  -5  134.51    3.47
   3  -2   5    2.26    0.13
   3  -2   5    2.47    0.20
  -3   2  -5    2.47    0.22
  -4   2  -5  208.29    5.32
   4  -2   5  202.26    5.18
   4  -2   5  203.41    5.11
   5  -2   5   34.66    1.08
   5  -2   5   35.92    1.04
  -5   2  -5   36.76    1.17
   6  -2   5   18.75    0.66
   6  -2   5   18.73    0.70
  -6   2  -5   19.86    0.79
   7  -2   5   10.90    0.49
  -7   2  -5    9.25    0.55
  -8   2  -5    8.98    0.59
  -9   2  -5    2.13    0.38
 -10   2  -5   23.28    1.11
 -11   2  -5    1.13    0.36
 -10  -1   5    2.64    0.44
  10   1  -5    2.51    0.49
   9   1  -5   10.80    0.71
  -9  -1   5   10.78    0.70
   8   1  -5    1.94    0.36
  -8  -1   5    1.83    0.34
   7   1  -5   17.01    0.79
  -7  -1   5   16.85    0.79
   6   1  -5   87.83    2.58
  -6  -1   5   91.93    2.60
  -5  -1   5    1.26    0.12
   5   1  -5    1.66    0.25
  -5  -1   5    1.45    0.24
   4   1  -5  159.10    4.24
  -4  -1   5  161.89    4.24
  -4  -1   5  160.98    3.93
   3   1  -5    4.81    0.31
  -3  -1   5    4.84    0.18
  -3  -1   5    4.93    0.31
   2   1  -5   44.55    1.27
  -2  -1   5   44.98    1.14
  -2  -1   5   45.75    1.28
   1   1  -5   18.39    0.56
  -1  -1   5   17.63    0.49
  -1  -1   5   17.80    0.57
   0   1  -5   24.59    0.68
   0  -1   5   25.04    0.68
   0  -1   5   24.92    0.73
   1  -1   5  538.15   12.72
  -1   1  -5  512.35   13.16
   2  -1   5    0.06    0.10
   2  -1   5   -0.01    0.05
  -2   1  -5    0.08    0.09
   3  -1   5   25.83    0.72
  -3   1  -5   24.49    0.79
   3  -1   5   24.67    0.77
  -4   1  -5   80.49    2.26
   4  -1   5   83.45    2.17
  -5   1  -5   72.12    2.08
   5  -1   5   72.19    1.98
  -6   1  -5   11.14    0.57
   6  -1   5   11.99    0.51
  -7   1  -5    5.47    0.45
   7  -1   5    6.11    0.39
  -8   1  -5   18.80    0.88
   8  -1   5   19.09    0.81
  -9   1  -5    4.29    0.49
 -10   1  -5    1.22    0.34
 -11   1  -5    3.39    0.50
  11   0  -5    7.18    0.67
 -11   0   5    6.98    0.66
 -10   0   5    0.58    0.28
  10   0  -5    0.15    0.31
   9   0  -5   14.46    0.78
  -9   0   5   13.43    0.77
  -8   0   5    1.85    0.33
   8   0  -5    2.16    0.34
   7   0  -5    9.04    0.54
  -7   0   5    8.67    0.54
   6   0  -5   -0.20    0.16
  -6   0   5    0.20    0.18
  -5   0   5   20.46    0.77
   5   0  -5   20.64    0.77
   4   0  -5   70.68    1.98
  -4   0   5   70.98    1.99
   3   0  -5   31.70    0.96
  -3   0   5   32.20    0.97
   2   0  -5   59.28    1.60
  -2   0   5   58.92    1.60
  -1   0   5  887.31   22.01
   1   0  -5  874.86   21.96
   0   0   5  633.89   15.85
  -1   0  -5  110.73    2.85
   2   0   5  141.86    3.59
  -2   0  -5  139.32    3.63
  -3   0  -5   19.65    0.66
   3   0   5   19.65    0.63
   4   0   5    3.04    0.24
  -4   0  -5    3.62    0.27
  -5   0  -5   47.40    1.46
   5   0   5   47.46    1.41
  -6   0  -5   32.70    1.15
   6   0   5   32.81    1.09
  -7   0  -5   14.90    0.73
   7   0   5   14.83    0.69
  -8   0  -5   39.55    1.45
   8   0   5   40.80    1.39
  -9   0  -5    2.98    0.43
 -10   0  -5    1.65    0.36
  11  -1  -5    1.55    0.41
 -11   1   5    2.07    0.40
  10  -1  -5    5.83    0.55
 -10   1   5    6.91    0.62
   9  -1  -5    7.55    0.56
  -9   1   5    6.70    0.57
   8  -1  -5    1.63    0.31
  -8   1   5    1.37    0.30
  -7   1   5    8.12    0.50
   7  -1  -5    9.19    0.53
   6  -1  -5    5.09    0.37
  -6   1   5    4.71    0.37
   5  -1  -5  112.26    3.08
  -5   1   5  115.39    3.11
   4  -1  -5    1.42    0.10
   4  -1  -5    1.66    0.20
  -4   1   5    1.72    0.21
   3  -1  -5    3.62    0.25
   3  -1  -5    3.72    0.16
  -3   1   5    3.70    0.25
  -2   1   5    0.74    0.12
   2  -1  -5    0.46    0.08
   1  -1  -5   87.48    2.18
  -1   1   5   87.19    2.25
  -1  -1  -5   92.54    2.39
  -2  -1  -5    0.67    0.13
   3   1   5   40.99    1.21
  -3  -1  -5   40.92    1.20
   4   1   5   24.34    0.84
  -4  -1  -5   24.37    0.84
  -5  -1  -5   19.38    0.76
   5   1   5   19.06    0.75
   6   1   5    0.37    0.20
  -6  -1  -5    0.32    0.20
   7   1   5    8.11    0.55
  -7  -1  -5    8.59    0.55
  -8  -1  -5    3.62    0.42
   8   1   5    2.63    0.38
  -9  -1  -5    3.49    0.45
 -10  -1  -5    1.45    0.33
  11  -2  -5    0.10    0.29
 -11   2   5    0.57    0.27
 -10   2   5    0.49    0.29
  10  -2  -5   -0.04    0.26
  -9   2   5    7.27    0.57
   9  -2  -5    6.75    0.53
   8  -2  -5   19.60    0.85
  -8   2   5   20.07    0.90
   7  -2  -5   76.03    2.21
  -7   2   5   75.17    2.26
   6  -2  -5    4.39    0.34
   6  -2  -5    4.20    0.23
  -6   2   5    3.82    0.34
   5  -2  -5  197.21    4.90
   5  -2  -5  201.36    5.20
  -5   2   5  200.28    5.22
   4  -2  -5    1.57    0.18
   4  -2  -5    1.13    0.12
  -4   2   5    1.13    0.18
  -3   2   5   49.22    1.37
   3  -2  -5   49.06    1.29
   2  -2  -5   29.55    0.83
  -2   2   5   30.27    0.85
  -1   2   5    0.10    0.06
   1  -2  -5    0.06    0.08
   0  -2  -5   -0.01    0.09
   0  -2  -5    0.05    0.05
  -1  -2  -5  203.11    5.13
  -2  -2  -5    4.94    0.26
  -3  -2  -5    7.24    0.37
   3   2   5    8.08    0.41
  -4  -2  -5   96.83    2.60
   4   2   5   92.56    2.65
   5   2   5    4.56    0.40
  -5  -2  -5    4.87    0.37
   6   2   5    1.04    0.30
  -6  -2  -5    1.13    0.25
   7   2   5    5.20    0.48
  -7  -2  -5    6.26    0.45
  -7  -2  -5    4.44    0.43
  -8  -2  -5    0.20    0.22
   8   2   5    0.31    0.28
 -12   3   5    7.97    0.71
 -11   3   5   -0.01    0.30
  11  -3  -5    0.19    0.32
  10  -3  -5   15.68    0.81
 -10   3   5   13.71    0.83
   9  -3  -5    1.76    0.35
  -9   3   5    1.94    0.38
  -8   3   5    0.47    0.25
   8  -3  -5    0.99    0.26
  -7   3   5    2.92    0.34
   7  -3  -5    2.48    0.20
   7  -3  -5    1.80    0.27
  -6   3   5   26.92    0.96
   6  -3  -5   26.41    0.93
   6  -3  -5   25.95    0.80
  -5   3   5   66.79    1.87
   5  -3  -5   62.90    1.85
   5  -3  -5   65.01    1.72
  -4   3   5  225.48    5.81
   4  -3  -5  226.35    5.58
   3  -3  -5   10.46    0.41
  -3   3   5   10.41    0.40
  -2   3   5  203.08    5.20
   2  -3  -5  208.37    5.11
   1  -3  -5   66.13    1.76
   0  -3  -5   34.77    1.03
  -1  -3  -5   19.62    0.67
  -1  -3  -5   18.34    0.55
  -2  -3  -5   -0.02    0.09
  -2  -3  -5   -0.06    0.13
  -3  -3  -5    0.72    0.16
  -3  -3  -5    1.01    0.20
  -4  -3  -5   30.18    1.04
  -4  -3  -5   32.29    1.02
   5   3   5   19.77    0.86
  -5  -3  -5   18.11    0.76
  -5  -3  -5   18.38    0.75
  -6  -3  -5   11.21    0.60
   6   3   5   10.80    0.67
  -6  -3  -5   10.89    0.59
   7   3   5    2.69    0.43
 -12   4   5    7.00    0.71
  11  -4  -5    9.96    0.69
 -11   4   5    9.05    0.73
  10  -4  -5    5.01    0.50
 -10   4   5    5.05    0.55
  -9   4   5   22.89    1.04
   9  -4  -5   25.16    1.00
  -8   4   5    5.26    0.46
   8  -4  -5    4.16    0.39
   7  -4  -5    0.55    0.20
   7  -4  -5    0.21    0.15
  -7   4   5    0.21    0.20
   6  -4  -5    4.05    0.28
  -6   4   5    4.26    0.34
  -5   4   5   51.26    1.50
   5  -4  -5   49.70    1.42
  -4   4   5   24.88    0.79
   4  -4  -5   23.72    0.78
  -3   4   5   85.56    2.26
   3  -4  -5   86.15    2.27
  -2   4   5   22.86    0.64
   2  -4  -5   23.04    0.76
   1  -4  -5   11.65    0.49
   0  -4  -5    7.05    0.37
  -1  -4  -5   32.93    1.05
  -1  -4  -5   32.70    0.88
  -2  -4  -5    3.88    0.32
  -2  -4  -5    3.66    0.23
  -3  -4  -5    0.07    0.16
  -3  -4  -5    0.12    0.13
  -4  -4  -5    0.33    0.19
  -5  -4  -5   36.11    1.25
  -6  -4  -5    0.67    0.28
 -12   5   5    0.24    0.34
  11  -5  -5    4.65    0.50
 -11   5   5    2.55    0.48
 -10   5   5    0.44    0.31
  10  -5  -5    0.07    0.27
   9  -5  -5   29.83    1.16
  -9   5   5   30.97    1.22
   8  -5  -5   10.43    0.58
  -8   5   5    9.69    0.60
  -7   5   5   -0.15    0.19
   7  -5  -5    0.20    0.19
   7  -5  -5   -0.11    0.15
  -6   5   5   18.67    0.73
   6  -5  -5   17.54    0.68
   5  -5  -5    3.71    0.29
  -5   5   5    3.31    0.27
  -4   5   5    0.22    0.11
   4  -5  -5    0.07    0.14
  -3   5   5   15.86    0.51
   3  -5  -5   15.47    0.61
   2  -5  -5   63.90    1.80
   1  -5  -5    0.68    0.18
   0  -5  -5   94.22    2.56
  -1  -5  -5   14.15    0.61
  -2  -5  -5    5.93    0.42
  -3  -5  -5    0.93    0.24
  -4  -5  -5    6.67    0.48
  -5  -5  -5    0.58    0.24
  -6  -5  -5    0.22    0.24
 -12   6   5   -0.42    0.34
 -11   6   5    9.19    0.74
  10  -6  -5    5.67    0.51
 -10   6   5    4.95    0.53
  -9   6   5   20.83    0.96
   9  -6  -5   21.19    0.93
   8  -6  -5   38.14    1.26
  -8   6   5   38.43    1.37
   8  -6  -5   40.13    1.36
  -7   6   5   17.27    0.76
   7  -6  -5   17.34    0.72
  -6   6   5   13.27    0.60
   6  -6  -5   14.39    0.64
   5  -6  -5   61.88    1.82
  -5   6   5   63.63    1.79
   4  -6  -5    7.33    0.44
  -4   6   5    7.50    0.35
   3  -6  -5    0.14    0.15
   2  -6  -5    6.47    0.42
   1  -6  -5   11.83    0.58
   0  -6  -5    8.77    0.50
  -1  -6  -5    8.86    0.53
  -2  -6  -5    1.77    0.31
  -3  -6  -5   10.88    0.63
  -4  -6  -5    5.75    0.49
  -5  -6  -5    0.15    0.25
 -12   7   5   15.15    0.96
 -11   7   5    0.22    0.32
  10  -7  -5    0.06    0.27
 -10   7   5    0.26    0.31
  -9   7   5    2.69    0.41
   9  -7  -5    2.42    0.37
  -8   7   5   -0.04    0.21
   8  -7  -5    0.03    0.21
  -7   7   5   47.17    1.50
   7  -7  -5   44.93    1.48
   6  -7  -5   21.54    0.88
  -6   7   5   23.53    0.84
   5  -7  -5   38.95    1.31
   4  -7  -5    0.29    0.19
   3  -7  -5   23.81    0.92
   2  -7  -5   27.03    1.01
   1  -7  -5    0.13    0.22
   0  -7  -5    0.10    0.22
  -1  -7  -5   23.51    0.97
  -2  -7  -5    2.30    0.37
  -3  -7  -5   11.40    0.68
  -4  -7  -5    5.97    0.53
  -5  -7  -5    0.23    0.29
 -11   8   5    1.06    0.40
 -10   8   5   25.24    1.14
  -9   8   5   17.00    0.84
   8  -8  -5   -0.13    0.21
   7  -8  -5   16.83    0.80
   6  -8  -5    4.07    0.41
   5  -8  -5    2.92    0.36
   4  -8  -5   34.59    1.25
   3  -8  -5   34.33    1.24
   2  -8  -5    2.25    0.33
   1  -8  -5   50.00    1.66
   0  -8  -5    0.10    0.23
  -1  -8  -5    2.96    0.42
  -2  -8  -5    0.66    0.30
  -3  -8  -5    3.30    0.47
  -4  -8  -5    0.54    0.34
   9  -9  -5    7.40    0.58
   8  -9  -5   23.69    1.03
   7  -9  -5    1.56    0.34
   6  -9  -5   31.60    1.23
   5  -9  -5    1.70    0.33
   4  -9  -5    0.53    0.27
   3  -9  -5    5.05    0.47
   2  -9  -5    3.48    0.44
   1  -9  -5    1.93    0.35
   0  -9  -5   11.62    0.72
  -1  -9  -5    0.46    0.30
  -2  -9  -5   27.11    1.20
  -3  -9  -5    0.44    0.34
   9 -10  -5   -0.05    0.28
   8 -10  -5   26.25    1.15
   7 -10  -5   15.81    0.86
   6 -10  -5   13.66    0.79
   5 -10  -5   11.24    0.71
   4 -10  -5    0.19    0.27
   3 -10  -5    4.08    0.48
   2 -10  -5    0.73    0.33
   1 -10  -5    0.61    0.34
   0 -10  -5   11.41    0.75
  -1 -10  -5    0.55    0.36
   9 -11  -5    0.27    0.31
   8 -11  -5    0.25    0.28
   7 -11  -5    8.04    0.67
   6 -11  -5    2.08    0.41
   5 -11  -5   61.23    2.10
   4 -11  -5   10.41    0.73
   3 -11  -5   21.05    1.07
   2 -11  -5   11.37    0.79
   1 -11  -5    0.27    0.34
   3 -12   6    9.22    0.75
   4 -12   6   34.95    1.49
   5 -12   6   -0.21    0.32
   6 -12   6    3.97    0.57
   7 -12   6    0.92    0.37
   0 -11   6    0.40    0.34
   1 -11   6    4.46    0.54
   2 -11   6    0.85    0.35
   3 -11   6    5.41    0.57
   4 -11   6    6.64    0.62
   5 -11   6   12.69    0.80
   6 -11   6    1.50    0.39
   7 -11   6   25.41    1.20
   8 -11   6   14.73    0.89
   9 -11   6    0.41    0.33
  -1 -10   6   23.45    1.07
   0 -10   6   16.85    0.88
   1 -10   6    1.00    0.33
   2 -10   6    1.21    0.34
   3 -10   6    0.41    0.30
   4 -10   6    2.45    0.42
   5 -10   6    1.90    0.39
   6 -10   6    0.26    0.27
   7 -10   6    2.82    0.45
   8 -10   6   32.57    1.35
   9 -10   6    0.74    0.33
  -9  10  -6    0.93    0.35
  10 -10   6    6.35    0.61
 -10  10  -6    6.93    0.65
  -2  -9   6    0.57    0.30
  -1  -9   6    8.97    0.61
   0  -9   6   20.26    0.93
   1  -9   6    0.01    0.23
   2  -9   6   16.56    0.81
   3  -9   6   16.16    0.82
   4  -9   6   17.84    0.85
   5  -9   6    0.32    0.26
  -6   9  -6    3.54    0.36
   6  -9   6    3.10    0.42
  -7   9  -6    0.40    0.23
   7  -9   6    0.20    0.26
  -8   9  -6   32.50    1.27
   8  -9   6   33.53    1.32
  -9   9  -6    7.51    0.61
   9  -9   6    6.00    0.56
  10  -9   6    4.76    0.54
 -10   9  -6    4.63    0.55
  -2  -8   6    4.30    0.42
  -1  -8   6    0.19    0.23
   0  -8   6    5.88    0.47
   1  -8   6   17.15    0.78
   2  -8   6    9.38    0.56
  -3   8  -6   87.56    2.46
   3  -8   6   88.72    2.56
  -4   8  -6   46.95    1.44
   4  -8   6   44.28    1.52
   5  -8   6    0.39    0.23
  -5   8  -6    0.48    0.20
   6  -8   6   36.07    1.31
  -6   8  -6   36.61    1.27
  -7   8  -6    0.76    0.25
   7  -8   6    0.35    0.23
   8  -8   6   -0.02    0.24
  -8   8  -6    0.48    0.24
  -9   8  -6   35.54    1.39
   9  -8   6   35.11    1.35
  10  -8   6    7.77    0.60
 -10   8  -6    7.41    0.65
 -11   8  -6    5.20    0.62
   6   7  -6    0.80    0.38
   5   7  -6    1.46    0.36
   4   7  -6    8.69    0.67
  -3  -7   6    5.28    0.42
   3   7  -6    5.23    0.50
  -2  -7   6    1.27    0.28
   2   7  -6    1.49    0.32
  -1  -7   6   14.74    0.69
   0  -7   6    7.57    0.49
  -1   7  -6    4.01    0.28
   1  -7   6    4.26    0.38
  -2   7  -6    7.88    0.41
   2  -7   6    7.32    0.49
   3  -7   6   20.84    0.86
  -3   7  -6   21.45    0.77
  -4   7  -6  136.90    3.69
   5  -7   6   36.74    1.30
  -5   7  -6   39.25    1.26
  -6   7  -6    6.03    0.43
   6  -7   6    5.59    0.46
   7  -7   6   41.61    1.43
  -7   7  -6   42.19    1.44
   8  -7   6    0.25    0.22
  -8   7  -6    0.37    0.24
  -9   7  -6    6.05    0.55
   9  -7   6    6.00    0.50
  10  -7   6    1.27    0.33
 -10   7  -6    1.53    0.39
 -11   7  -6    0.05    0.34
   7   6  -6   10.39    0.82
   6   6  -6    0.19    0.34
   5   6  -6    0.20    0.26
   4   6  -6    1.79    0.36
   3   6  -6    7.86    0.54
  -3  -6   6    8.75    0.48
  -3  -6   6    8.48    0.48
  -2  -6   6    2.25    0.26
   2   6  -6    1.97    0.31
  -2  -6   6    2.19    0.26
  -1  -6   6   41.66    1.28
   1   6  -6   42.11    1.40
  -1  -6   6   42.45    1.32
   0  -6   6   58.61    1.74
   0  -6   6   60.97    1.72
   1  -6   6    2.88    0.29
  -1   6  -6    3.52    0.25
  -2   6  -6   42.28    1.26
   2  -6   6   41.80    1.32
  -3   6  -6    1.00    0.18
   3  -6   6    1.09    0.22
   4  -6   6    3.48    0.33
  -4   6  -6    3.07    0.28
  -5   6  -6    1.68    0.25
   5  -6   6    1.95    0.28
  -6   6  -6    3.12    0.33
   6  -6   6    2.71    0.32
   7  -6   6   33.68    1.18
  -7   6  -6   32.53    1.20
   8  -6   6   36.24    1.28
  -8   6  -6   37.67    1.36
  -9   6  -6    6.69    0.57
   9  -6   6    6.49    0.50
  10  -6   6   18.64    0.86
 -10   6  -6   17.32    0.95
 -11   6  -6    5.90    0.63
   8   5  -6   17.31    1.03
   7   5  -6    0.77    0.38
  -6  -5   6    3.51    0.41
   6   5  -6    3.92    0.50
  -5  -5   6    5.07    0.42
   5   5  -6    4.76    0.48
  -4  -5   6    0.16    0.18
   4   5  -6   -0.12    0.19
  -4  -5   6    0.00    0.14
  -3  -5   6   42.72    1.35
   3   5  -6   44.45    1.47
  -3  -5   6   42.24    1.29
  -2  -5   6    2.63    0.26
  -2  -5   6    2.33    0.24
   2   5  -6    2.55    0.31
  -1  -5   6   21.45    0.77
   1   5  -6   22.22    0.83
  -1  -5   6   22.58    0.76
   0  -5   6    1.29    0.20
   0   5  -6    0.77    0.18
   0  -5   6    1.04    0.17
  -1   5  -6    5.13    0.30
   1  -5   6    5.13    0.34
  -2   5  -6   34.31    1.06
   2  -5   6   34.87    1.09
  -3   5  -6   31.32    0.98
   3  -5   6   30.31    1.00
  -4   5  -6    4.12    0.31
   4  -5   6    4.21    0.33
  -5   5  -6    1.22    0.22
   5  -5   6    1.40    0.24
   6  -5   6   15.07    0.67
  -6   5  -6   14.48    0.67
  -7   5  -6    4.86    0.42
   7  -5   6    5.25    0.40
  -8   5  -6   14.70    0.76
   8  -5   6   14.66    0.69
  -9   5  -6   19.43    0.95
   9  -5   6   20.42    0.86
 -10   5  -6    1.82    0.42
 -11   5  -6   12.68    0.84
   9   4  -6    0.87    0.43
   8   4  -6    1.95    0.46
  -8  -4   6    2.37    0.40
  -7  -4   6    4.94    0.47
   7   4  -6    5.60    0.57
  -6  -4   6    9.06    0.57
   6   4  -6    9.16    0.65
  -5  -4   6    7.43    0.49
   5   4  -6    7.93    0.57
  -4  -4   6   10.89    0.55
   4   4  -6   11.46    0.62
  -4  -4   6   11.58    0.48
  -3  -4   6   19.82    0.68
  -3  -4   6   20.42    0.75
   3   4  -6   19.48    0.81
  -2  -4   6    0.12    0.12
  -2  -4   6    0.08    0.13
   2   4  -6    0.16    0.15
  -1  -4   6    0.96    0.17
   1   4  -6    0.91    0.19
  -1  -4   6    0.86    0.16
   0   4  -6   17.66    0.65
   0  -4   6   19.15    0.64
   0  -4   6   18.21    0.63
  -1   4  -6  360.43    9.18
   1  -4   6  365.08    8.92
  -2   4  -6    6.36    0.33
   2  -4   6    6.26    0.34
  -3   4  -6  273.38    6.98
   3  -4   6  271.58    6.78
  -4   4  -6   16.78    0.65
   4  -4   6   17.02    0.66
  -5   4  -6    0.18    0.14
   5  -4   6    0.03    0.08
   5  -4   6    0.02    0.15
  -6   4  -6   13.67    0.63
   6  -4   6   12.32    0.58
   7  -4   6   28.21    1.00
  -7   4  -6   29.18    1.09
  -8   4  -6    4.47    0.46
   8  -4   6    3.94    0.37
  -9   4  -6    8.45    0.61
 -10   4  -6    1.83    0.39
 -11   4  -6    7.59    0.67
  -9  -3   6    2.02    0.37
   9   3  -6    1.96    0.47
   8   3  -6   -0.10    0.28
  -8  -3   6    0.52    0.28
  -7  -3   6    0.78    0.27
   7   3  -6    1.01    0.33
   6   3  -6    5.92    0.51
  -6  -3   6    5.18    0.43
  -5  -3   6   12.54    0.60
   5   3  -6   12.46    0.66
   4   3  -6   39.30    1.31
  -4  -3   6   40.00    1.11
  -4  -3   6   39.28    1.26
   3   3  -6    0.23    0.17
  -3  -3   6    0.13    0.10
  -3  -3   6    0.20    0.15
   2   3  -6   61.85    1.78
  -2  -3   6   62.14    1.75
  -2  -3   6   61.87    1.64
  -1  -3   6    0.29    0.13
  -1  -3   6   -0.05    0.10
   1   3  -6    0.03    0.11
   0  -3   6   11.66    0.44
   0  -3   6   11.25    0.45
   0   3  -6   11.64    0.44
   1  -3   6  106.35    2.71
  -1   3  -6  104.61    2.72
  -1   3  -6  105.38    2.78
  -2   3  -6    0.61    0.13
   2  -3   6    0.24    0.13
   3  -3   6    0.52    0.15
  -3   3  -6    0.41    0.14
   4  -3   6   24.97    0.82
  -4   3  -6   24.99    0.84
   4  -3   6   24.03    0.68
   5  -3   6   18.58    0.69
  -5   3  -6   19.44    0.74
   5  -3   6   19.01    0.58
   6  -3   6   15.49    0.64
  -6   3  -6   16.10    0.69
   6  -3   6   16.16    0.55
  -7   3  -6    0.59    0.23
   7  -3   6    0.50    0.20
  -8   3  -6    1.05    0.28
  -9   3  -6    0.41    0.28
 -10   3  -6    2.18    0.40
 -11   3  -6   -0.02    0.24
 -10  -2   6    1.93    0.40
  10   2  -6    1.78    0.47
  -9  -2   6   11.51    0.73
   9   2  -6   10.61    0.75
  -8  -2   6    6.81    0.55
   8   2  -6    6.06    0.55
   7   2  -6    1.10    0.31
  -7  -2   6    0.96    0.28
  -6  -2   6    4.82    0.41
   6   2  -6    5.56    0.46
   5   2  -6    3.78    0.36
  -5  -2   6    3.72    0.34
   4   2  -6   21.02    0.81
  -4  -2   6   22.03    0.80
  -4  -2   6   21.17    0.62
   3   2  -6   66.12    1.92
  -3  -2   6   68.79    1.91
  -3  -2   6   68.72    1.73
  -2  -2   6    0.56    0.15
  -2  -2   6    0.69    0.10
   2   2  -6    0.83    0.17
  -1  -2   6    0.45    0.13
  -1  -2   6    0.41    0.09
   1   2  -6    0.20    0.12
   0   2  -6  132.68    3.44
   0  -2   6  136.33    3.48
   0  -2   6  134.08    3.35
   1  -2   6   11.13    0.41
  -1   2  -6   11.24    0.42
  -1   2  -6   10.83    0.34
  -2   2  -6    4.24    0.25
   2  -2   6    4.18    0.25
  -3   2  -6   34.71    1.06
   3  -2   6   34.82    1.02
   4  -2   6    5.69    0.31
   4  -2   6    5.80    0.24
  -4   2  -6    5.63    0.35
   5  -2   6    1.63    0.21
  -5   2  -6    1.85    0.25
   5  -2   6    1.79    0.17
  -6   2  -6    9.94    0.53
   6  -2   6   11.12    0.45
   7  -2   6   -0.09    0.13
  -7   2  -6    0.30    0.21
  -8   2  -6    0.44    0.25
  -9   2  -6    0.45    0.28
 -10   2  -6    2.45    0.43
 -11   2  -6    2.23    0.44
  10   1  -6    0.32    0.32
 -10  -1   6    0.76    0.30
   9   1  -6   10.07    0.71
  -9  -1   6   10.26    0.68
  -8  -1   6   12.20    0.70
   8   1  -6   13.20    0.73
  -7  -1   6    9.79    0.59
   7   1  -6   10.21    0.61
  -6  -1   6   13.52    0.65
   6   1  -6   12.76    0.65
   5   1  -6    0.09    0.17
  -5  -1   6    0.39    0.19
   4   1  -6   11.39    0.51
  -4  -1   6   11.08    0.51
   3   1  -6   92.72    2.50
  -3  -1   6   92.17    2.51
   2   1  -6    4.35    0.27
  -2  -1   6    3.82    0.16
  -2  -1   6    4.30    0.27
  -1  -1   6   89.77    2.37
   1   1  -6   88.95    2.34
  -1  -1   6   90.23    2.23
   0   1  -6  126.57    3.16
   0  -1   6  123.12    3.08
   0  -1   6  123.57    3.22
  -1   1  -6  162.37    4.12
   1  -1   6  159.07    3.98
  -2   1  -6   14.49    0.51
   2  -1   6   13.94    0.49
   3  -1   6    1.24    0.17
   3  -1   6    1.21    0.12
  -3   1  -6    1.16    0.16
   4  -1   6   72.85    1.90
  -4   1  -6   69.25    2.00
   5  -1   6   72.25    2.01
  -5   1  -6   75.11    2.13
  -6   1  -6    2.90    0.33
   6  -1   6    4.25    0.30
   7  -1   6    5.55    0.37
  -7   1  -6    5.84    0.46
  -8   1  -6   32.61    1.26
  -9   1  -6    1.57    0.37
 -10   1  -6    7.86    0.68
 -11   0   6    1.08    0.32
  11   0  -6    0.42    0.39
 -10   0   6    0.41    0.30
  10   0  -6    0.85    0.34
   9   0  -6    1.98    0.38
  -9   0   6    2.69    0.41
  -8   0   6   11.09    0.65
   8   0  -6   10.68    0.64
   7   0  -6    0.21    0.22
  -7   0   6    0.16    0.17
   6   0  -6   45.21    1.44
  -6   0   6   45.06    1.45
   5   0  -6  121.41    3.33
  -5   0   6  124.24    3.35
  -4   0   6    1.14    0.20
   4   0  -6    1.28    0.19
  -3   0   6   81.93    2.19
   3   0  -6   79.16    2.18
  -2   0   6    0.26    0.12
   2   0  -6    0.36    0.12
  -1   0   6    6.13    0.28
   0   0   6   58.47    1.56
  -1   0  -6  119.84    3.09
  -2   0  -6    3.88    0.24
  -3   0  -6   83.06    2.24
   3   0   6   82.14    2.19
   4   0   6   34.90    1.05
  -4   0  -6   34.69    1.10
   5   0   6    8.54    0.43
  -5   0  -6    8.78    0.48
  -6   0  -6    6.37    0.44
   6   0   6    5.96    0.39
   7   0   6    0.75    0.23
  -7   0  -6    0.42    0.23
   8   0   6    1.72    0.33
  -8   0  -6    1.40    0.33
  -9   0  -6    0.57    0.28
 -10   0  -6    3.90    0.50
 -11   1   6    1.39    0.35
  11  -1  -6    1.64    0.43
 -10   1   6    7.04    0.62
  10  -1  -6    7.10    0.59
   9  -1  -6   -0.21    0.24
  -9   1   6    0.00    0.23
   8  -1  -6   11.70    0.65
  -8   1   6   11.67    0.66
   7  -1  -6    1.64    0.29
  -7   1   6    0.87    0.24
  -6   1   6    7.46    0.47
   6  -1  -6    8.30    0.45
  -5   1   6   40.83    1.28
   5  -1  -6   40.76    1.27
   4  -1  -6    7.32    0.25
   4  -1  -6    8.48    0.41
  -4   1   6    8.31    0.41
   3  -1  -6  117.41    2.90
  -3   1   6  120.22    3.12
   3  -1  -6  117.27    3.11
   2  -1  -6  125.18    3.11
  -2   1   6  127.07    3.27
  -1   1   6  253.94    6.41
   0   1   6    3.16    0.18
  -1  -1  -6   68.68    1.81
  -2  -1  -6    1.08    0.14
   3   1   6   93.97    2.53
  -3  -1  -6   94.23    2.53
  -4  -1  -6   44.58    1.35
   4   1   6   45.20    1.35
  -5  -1  -6    4.75    0.36
   5   1   6    4.63    0.34
  -6  -1  -6   18.18    0.78
   6   1   6   18.71    0.78
   7   1   6    6.52    0.48
  -7  -1  -6    5.02    0.45
   8   1   6    0.92    0.30
  -8  -1  -6    0.62    0.25
  -9  -1  -6    1.11    0.33
 -10  -1  -6    0.64    0.29
  11  -2  -6    0.47    0.32
 -11   2   6    0.71    0.29
 -10   2   6   15.07    0.85
  10  -2  -6   14.86    0.82
   9  -2  -6   39.30    1.42
  -9   2   6   39.97    1.48
  -8   2   6    7.37    0.55
   8  -2  -6    8.11    0.53
  -7   2   6   15.61    0.73
   7  -2  -6   14.44    0.68
   6  -2  -6    7.01    0.29
   6  -2  -6    6.53    0.42
  -6   2   6    8.03    0.46
   5  -2  -6   46.94    1.24
   5  -2  -6   46.05    1.42
  -5   2   6   48.80    1.44
   4  -2  -6   19.22    0.68
  -4   2   6   19.12    0.67
   4  -2  -6   18.15    0.56
  -3   2   6    9.71    0.40
   3  -2  -6    9.89    0.35
   2  -2  -6    6.85    0.28
  -2   2   6    7.03    0.29
   1  -2  -6   54.18    1.44
  -1   2   6   54.06    1.42
   0  -2  -6    8.23    0.28
   0  -2  -6    8.50    0.36
  -1  -2  -6   17.01    0.52
  -2  -2  -6   26.64    0.80
  -3  -2  -6   82.75    2.25
  -4  -2  -6    5.38    0.34
   4   2   6    5.17    0.37
   5   2   6    8.85    0.51
  -5  -2  -6    7.84    0.46
   6   2   6   53.08    1.68
  -6  -2  -6   48.78    1.62
   7   2   6    8.25    0.59
  -7  -2  -6    9.12    0.56
  -7  -2  -6    7.29    0.53
  -8  -2  -6    4.83    0.48
   8   2   6    4.76    0.50
 -12   3   6    0.27    0.28
  11  -3  -6    0.30    0.32
 -11   3   6    1.23    0.39
 -10   3   6    5.13    0.55
  10  -3  -6    5.15    0.50
  -9   3   6   73.18    2.31
   9  -3  -6   71.57    2.24
   8  -3  -6    9.96    0.58
  -8   3   6    9.11    0.59
   7  -3  -6   29.26    1.04
  -7   3   6   27.90    1.06
   6  -3  -6   87.54    2.29
  -6   3   6   88.93    2.52
   6  -3  -6   89.79    2.50
   5  -3  -6   26.56    0.79
  -5   3   6   25.40    0.88
   4  -3  -6    0.15    0.11
  -4   3   6    0.13    0.13
  -3   3   6   20.03    0.64
   3  -3  -6   19.82    0.64
  -2   3   6   73.11    1.94
   2  -3  -6   74.96    1.95
  -1   3   6  116.92    3.06
   1  -3  -6  124.05    3.09
   0  -3  -6   28.80    0.89
  -1  -3  -6  100.96    2.61
  -1  -3  -6  102.56    2.68
  -2  -3  -6  115.11    3.04
  -2  -3  -6  119.24    3.08
  -3  -3  -6   26.22    0.90
  -3  -3  -6   26.19    0.84
  -4  -3  -6    1.36    0.24
  -4  -3  -6    1.23    0.21
  -5  -3  -6    3.98    0.37
  -5  -3  -6    4.93    0.38
  -6  -3  -6    0.68    0.25
  -7  -3  -6    6.42    0.50
 -12   4   6    2.45    0.50
 -11   4   6    1.38    0.41
  11  -4  -6    1.94    0.41
 -10   4   6    3.00    0.46
  10  -4  -6    3.56    0.44
  -9   4   6   10.51    0.67
   9  -4  -6   10.42    0.64
  -8   4   6    3.39    0.39
   8  -4  -6    3.71    0.38
  -7   4   6    2.97    0.34
   7  -4  -6    2.34    0.30
   7  -4  -6    2.57    0.24
   6  -4  -6   54.77    1.51
  -6   4   6   53.14    1.64
   5  -4  -6   94.26    2.49
  -5   4   6   95.78    2.61
  -4   4   6   24.08    0.79
   4  -4  -6   24.82    0.79
   3  -4  -6   62.66    1.69
  -3   4   6   59.43    1.65
  -2   4   6    4.34    0.19
   2  -4  -6    4.72    0.30
   1  -4  -6    0.80    0.17
   0  -4  -6   37.97    1.16
  -1  -4  -6    0.43    0.16
  -1  -4  -6    0.56    0.08
  -2  -4  -6   33.52    1.09
  -2  -4  -6   32.94    0.95
  -3  -4  -6    7.47    0.46
  -4  -4  -6    0.94    0.24
  -5  -4  -6   34.69    1.22
  -6  -4  -6    4.09    0.41
 -12   5   6    0.11    0.36
 -11   5   6   15.43    0.91
  11  -5  -6   16.19    0.88
 -10   5   6   10.67    0.74
  10  -5  -6   11.91    0.70
   9  -5  -6    0.32    0.24
  -9   5   6   -0.19    0.24
   8  -5  -6    2.45    0.35
  -8   5   6    2.12    0.34
   7  -5  -6   53.40    1.55
   7  -5  -6   53.91    1.67
  -7   5   6   51.20    1.66
  -6   5   6    4.83    0.35
   6  -5  -6    3.95    0.31
   5  -5  -6   15.60    0.62
  -5   5   6   15.70    0.61
   4  -5  -6   65.88    1.84
  -4   5   6   64.94    1.80
   3  -5  -6    0.10    0.14
  -3   5   6    0.02    0.08
   2  -5  -6   10.26    0.48
   1  -5  -6    0.68    0.18
   0  -5  -6    0.95    0.20
  -1  -5  -6   31.44    1.07
  -2  -5  -6    9.73    0.53
  -3  -5  -6    7.95    0.51
  -4  -5  -6   10.18    0.59
  -5  -5  -6   22.07    0.94
  -6  -5  -6   16.64    0.82
 -12   6   6    0.29    0.36
 -11   6   6    0.91    0.36
  11  -6  -6    0.26    0.31
  10  -6  -6   14.17    0.77
 -10   6   6   15.29    0.85
  -9   6   6   16.37    0.84
   9  -6  -6   16.86    0.81
   8  -6  -6    8.46    0.52
   8  -6  -6   12.20    0.66
  -8   6   6   11.09    0.64
  -7   6   6    5.87    0.44
   7  -6  -6    6.05    0.41
   6  -6  -6   -0.09    0.16
  -6   6   6    0.24    0.17
   5  -6  -6    3.67    0.33
  -5   6   6    3.85    0.28
   4  -6  -6    1.82    0.26
  -4   6   6    1.65    0.17
   3  -6  -6   34.49    1.14
   2  -6  -6   24.47    0.90
   1  -6  -6   41.90    1.35
   0  -6  -6    0.16    0.19
  -1  -6  -6    0.15    0.20
  -2  -6  -6    0.04    0.21
  -3  -6  -6    4.25    0.42
  -4  -6  -6    0.13    0.22
  -5  -6  -6    0.81    0.29
 -12   7   6    0.43    0.34
 -11   7   6   12.46    0.82
 -10   7   6    3.98    0.50
  10  -7  -6    5.30    0.51
  -9   7   6   44.35    1.58
   9  -7  -6   45.56    1.58
   8  -7  -6    1.22    0.28
  -8   7   6    0.62    0.27
   7  -7  -6   62.52    1.92
  -7   7   6   65.89    1.95
  -6   7   6    1.20    0.22
   6  -7  -6    1.60    0.28
   5  -7  -6   69.41    2.05
   4  -7  -6    5.60    0.43
   3  -7  -6    0.75    0.22
   2  -7  -6    0.12    0.17
   1  -7  -6   34.94    1.23
   0  -7  -6    8.20    0.53
  -1  -7  -6   63.35    1.97
  -2  -7  -6   40.05    1.42
  -3  -7  -6    3.38    0.43
  -4  -7  -6    6.70    0.57
  -5  -7  -6    0.31    0.32
 -11   8   6    1.86    0.41
 -10   8   6    0.34    0.32
  10  -8  -6    0.48    0.28
  -9   8   6    1.03    0.32
   8  -8  -6    0.27    0.23
   7  -8  -6    2.48    0.36
   6  -8  -6   15.50    0.76
   5  -8  -6    0.78    0.27
   4  -8  -6   27.72    1.07
   3  -8  -6    1.91    0.34
   2  -8  -6    3.73    0.41
   1  -8  -6    0.96    0.28
   0  -8  -6    2.65    0.40
  -1  -8  -6    6.44    0.55
  -2  -8  -6   23.31    1.05
  -3  -8  -6    1.13    0.35
  -4  -8  -6    6.96    0.63
   8  -9  -6    9.22    0.63
   7  -9  -6    6.27    0.54
   6  -9  -6    6.95    0.55
   5  -9  -6    8.73    0.61
   4  -9  -6    0.53    0.26
   3  -9  -6    8.93    0.61
   2  -9  -6   25.79    1.10
   1  -9  -6    0.45    0.25
   0  -9  -6    0.13    0.27
  -1  -9  -6    4.19    0.51
  -2  -9  -6    0.15    0.31
   9 -10  -6    1.79    0.40
   8 -10  -6   17.59    0.91
   7 -10  -6    2.65    0.44
   6 -10  -6    0.46    0.29
   5 -10  -6    0.93    0.32
   4 -10  -6    3.28    0.46
   3 -10  -6    0.15    0.25
   2 -10  -6   11.44    0.73
   1 -10  -6    0.30    0.32
   0 -10  -6   25.07    1.17
  -1 -10  -6    7.86    0.68
   9 -11  -6   11.78    0.78
   8 -11  -6    2.17    0.41
   7 -11  -6   39.69    1.56
   6 -11  -6    4.67    0.54
   5 -11  -6   17.40    0.94
   4 -11  -6    1.95    0.40
   3 -11  -6    0.75    0.33
   2 -11  -6    3.10    0.52
   1 -11  -6    8.78    0.74
   3 -12   7    1.63    0.44
   4 -12   7    2.05    0.44
   5 -12   7    7.34    0.72
   6 -12   7    0.75    0.38
   0 -11   7    0.56    0.32
   1 -11   7    2.98    0.48
   2 -11   7   10.75    0.76
   3 -11   7   20.93    1.05
   4 -11   7   -0.26    0.28
   5 -11   7   -0.01    0.31
   6 -11   7    1.16    0.36
   7 -11   7    9.16    0.72
   8 -11   7   15.30    0.90
   9 -11   7    0.29    0.34
  -1 -10   7    1.17    0.36
   0 -10   7    1.89    0.39
   1 -10   7    8.84    0.64
   2 -10   7    0.67    0.32
   3 -10   7   14.39    0.79
   4 -10   7    9.25    0.66
   5 -10   7    1.41    0.35
   6 -10   7    9.45    0.66
   7 -10   7    0.05    0.24
   8 -10   7   10.48    0.73
   9 -10   7    1.28    0.37
  -9  10  -7    0.87    0.35
 -10  10  -7    0.82    0.35
  10 -10   7    0.32    0.32
  -2  -9   7   36.68    1.36
  -1  -9   7    0.28    0.26
   0  -9   7    0.50    0.28
   1  -9   7   -0.30    0.21
   2  -9   7    0.15    0.23
   3  -9   7   14.10    0.76
   4  -9   7   38.83    1.41
   5  -9   7    1.39    0.32
  -5   9  -7    1.65    0.27
  -6   9  -7   54.02    1.76
   6  -9   7   55.97    1.85
  -7   9  -7    7.66    0.54
   7  -9   7    6.93    0.58
  -8   9  -7    2.00    0.37
   8  -9   7    1.86    0.38
   9  -9   7    0.78    0.33
  -9   9  -7    0.56    0.30
  10  -9   7    0.37    0.29
 -10   9  -7    0.23    0.32
  -2  -8   7    7.21    0.52
  -1  -8   7    9.14    0.58
   0  -8   7    1.19    0.29
   1  -8   7   27.84    1.07
   2  -8   7   16.96    0.79
  -2   8  -7   18.08    0.70
  -3   8  -7    0.66    0.19
   3  -8   7    0.70    0.26
   4  -8   7   78.41    2.22
  -4   8  -7   65.43    2.08
  -5   8  -7   10.32    0.55
   5  -8   7    8.97    0.58
   6  -8   7   10.32    0.64
  -6   8  -7   11.36    0.61
  -7   8  -7   37.78    1.34
   7  -8   7   37.10    1.37
   8  -8   7    1.99    0.36
  -8   8  -7    2.17    0.37
   9  -8   7   13.57    0.78
  -9   8  -7   13.63    0.80
  10  -8   7    0.17    0.28
 -10   8  -7   -0.15    0.27
 -11   8  -7    0.16    0.32
   6   7  -7    5.21    0.61
   5   7  -7    9.67    0.74
   4   7  -7    7.50    0.62
  -3  -7   7   15.71    0.73
   3   7  -7   15.41    0.83
  -2  -7   7    7.02    0.47
   2   7  -7    6.64    0.53
  -1  -7   7   14.22    0.68
  -1  -7   7   15.71    0.65
   0  -7   7   52.39    1.64
   0  -7   7   54.28    1.59
   1  -7   7    0.79    0.24
  -1   7  -7    0.44    0.16
   2  -7   7   35.02    1.21
  -2   7  -7   36.24    1.14
  -3   7  -7    1.51    0.22
   3  -7   7    1.73    0.28
  -4   7  -7   -0.02    0.16
   4  -7   7    0.61    0.25
   5  -7   7   37.03    1.31
  -5   7  -7   39.25    1.28
  -6   7  -7   -0.03    0.18
   6  -7   7   -0.01    0.19
  -7   7  -7    0.13    0.21
   7  -7   7    0.24    0.21
   8  -7   7   13.41    0.73
  -8   7  -7   14.59    0.76
  -9   7  -7    3.33    0.45
   9  -7   7    3.81    0.43
  10  -7   7   17.17    0.86
 -10   7  -7   16.93    0.93
 -11   7  -7    0.53    0.37
   7   6  -7    3.00    0.56
   6   6  -7    9.61    0.68
   5   6  -7   18.40    0.94
   4   6  -7    2.43    0.39
  -3  -6   7   17.46    0.75
  -3  -6   7   21.76    0.81
   3   6  -7   20.32    0.90
  -2  -6   7    5.37    0.38
  -2  -6   7    6.05    0.39
   2   6  -7    5.43    0.45
  -1  -6   7   -0.06    0.16
  -1  -6   7    0.06    0.15
   1   6  -7    0.44    0.20
   0  -6   7    0.27    0.16
   0  -6   7   -0.09    0.15
   1  -6   7    0.19    0.15
  -1   6  -7    0.12    0.12
  -2   6  -7    9.07    0.44
   2  -6   7    9.69    0.49
   3  -6   7   69.27    2.07
  -3   6  -7   77.06    2.08
  -4   6  -7   10.76    0.52
   4  -6   7   10.83    0.56
   5  -6   7   19.68    0.79
  -5   6  -7   18.25    0.76
  -6   6  -7   45.91    1.47
   6  -6   7   43.39    1.43
   7  -6   7   -0.03    0.20
  -7   6  -7    0.16    0.20
   8  -6   7    9.24    0.57
  -8   6  -7   10.08    0.63
  -9   6  -7    0.43    0.30
   9  -6   7    0.54    0.26
  10  -6   7    0.47    0.28
 -10   6  -7    0.01    0.31
 -11   6  -7   10.95    0.82
   8   5  -7    6.26    0.70
   7   5  -7    0.60    0.37
  -6  -5   7    9.65    0.61
   6   5  -7    9.33    0.70
  -5  -5   7   32.22    1.17
   5   5  -7   32.11    1.27
  -4  -5   7    1.15    0.25
   4   5  -7    0.96    0.28
  -3  -5   7   79.50    2.28
   3   5  -7   78.76    2.37
  -3  -5   7   80.39    2.18
  -2  -5   7   19.41    0.74
   2   5  -7   20.66    0.82
  -2  -5   7   20.65    0.73
  -1  -5   7    0.11    0.15
  -1  -5   7    0.23    0.14
   1   5  -7    0.28    0.17
   0   5  -7   10.41    0.49
   0  -5   7   11.47    0.50
   0  -5   7   10.68    0.47
   1  -5   7    0.23    0.14
  -1   5  -7    0.12    0.12
  -2   5  -7   46.62    1.37
   2  -5   7   46.38    1.38
   3  -5   7    5.32    0.37
  -3   5  -7    5.42    0.33
   4  -5   7    0.17    0.15
  -4   5  -7    0.21    0.15
  -5   5  -7   24.75    0.88
   5  -5   7   22.26    0.85
  -6   5  -7  138.23    3.80
   7  -5   7    5.98    0.43
  -7   5  -7    6.44    0.48
  -8   5  -7   25.05    1.06
   8  -5   7   26.59    1.00
   9  -5   7   19.62    0.86
  -9   5  -7   19.75    0.95
 -10   5  -7    0.91    0.35
  10  -5   7    0.64    0.28
 -11   5  -7    1.24    0.36
   9   4  -7    4.95    0.66
   8   4  -7    2.78    0.51
  -8  -4   7    3.00    0.44
  -7  -4   7   18.56    0.88
   7   4  -7   17.74    0.95
  -6  -4   7    0.00    0.21
   6   4  -7    0.43    0.29
  -5  -4   7    2.72    0.33
   5   4  -7    2.42    0.35
  -4  -4   7    0.09    0.13
  -4  -4   7    0.22    0.18
   4   4  -7    0.35    0.21
  -3  -4   7    5.63    0.38
   3   4  -7    4.63    0.38
  -3  -4   7    4.57    0.29
   2   4  -7    2.00    0.26
  -2  -4   7    2.26    0.21
  -2  -4   7    2.27    0.24
  -1  -4   7    1.03    0.18
   1   4  -7    1.23    0.21
  -1  -4   7    1.26    0.17
   0   4  -7    0.22    0.13
   0  -4   7    0.09    0.12
   0  -4   7    0.17    0.12
  -1   4  -7  120.55    3.21
  -1   4  -7  123.94    3.26
   1  -4   7  126.06    3.19
  -2   4  -7   69.37    1.94
   2  -4   7   71.50    1.93
   3  -4   7   15.89    0.62
  -3   4  -7   16.49    0.62
   4  -4   7    8.80    0.44
  -4   4  -7    9.22    0.44
   4  -4   7    8.68    0.29
   5  -4   7   15.57    0.63
   5  -4   7   15.13    0.47
  -5   4  -7   15.54    0.66
  -6   4  -7   27.05    0.98
   6  -4   7   24.57    0.91
  -7   4  -7   10.52    0.60
   7  -4   7   10.15    0.54
  -8   4  -7   12.36    0.69
   8  -4   7   13.24    0.64
  -9   4  -7    6.65    0.56
 -10   4  -7    6.53    0.61
 -11   4  -7    0.32    0.29
   9   3  -7    5.42    0.62
  -8  -3   7    0.46    0.28
   8   3  -7    0.58    0.32
   7   3  -7   12.60    0.74
  -7  -3   7   11.12    0.65
  -6  -3   7    3.46    0.38
   6   3  -7    3.70    0.42
   5   3  -7    3.64    0.39
  -5  -3   7    3.11    0.34
  -4  -3   7  142.84    3.84
  -4  -3   7  141.62    3.56
  -3  -3   7    2.47    0.25
   3   3  -7    2.11    0.27
  -3  -3   7    2.45    0.18
   2   3  -7    1.54    0.22
  -2  -3   7    1.16    0.14
  -2  -3   7    1.21    0.19
   1   3  -7    0.36    0.15
  -1  -3   7    0.40    0.11
  -1  -3   7    0.28    0.13
   0  -3   7    5.05    0.30
   0   3  -7    4.97    0.27
   0  -3   7    4.67    0.27
  -1   3  -7  208.68    5.24
   1  -3   7  206.55    5.15
  -1   3  -7  205.51    5.31
   2  -3   7  897.62   21.76
  -2   3  -7  900.01   22.51
   3  -3   7  120.16    3.08
  -3   3  -7  117.42    3.16
  -4   3  -7   25.35    0.85
   4  -3   7   22.77    0.79
   5  -3   7   15.16    0.60
   5  -3   7   14.20    0.46
  -5   3  -7   13.86    0.61
   6  -3   7    0.04    0.15
  -6   3  -7   -0.17    0.15
   7  -3   7    4.07    0.35
  -7   3  -7    5.13    0.43
  -8   3  -7    0.02    0.19
  -9   3  -7    1.96    0.36
 -10   3  -7    7.39    0.63
 -11   3  -7   -0.36    0.23
  10   2  -7    0.83    0.41
 -10  -2   7    0.73    0.33
  -9  -2   7    0.59    0.30
   9   2  -7    0.27    0.32
  -8  -2   7    3.64    0.45
   8   2  -7    3.58    0.47
   7   2  -7   12.19    0.69
  -7  -2   7   11.80    0.67
  -6  -2   7   58.38    1.83
  -5  -2   7    4.38    0.37
   5   2  -7    5.52    0.42
  -4  -2   7   64.16    1.87
  -4  -2   7   63.53    1.64
   4   2  -7   64.91    1.90
  -3  -2   7   86.01    2.18
   3   2  -7   87.57    2.41
  -3  -2   7   87.85    2.40
  -2  -2   7    3.90    0.28
  -2  -2   7    4.14    0.21
   2   2  -7    4.09    0.29
  -1  -2   7   25.96    0.75
  -1  -2   7   26.74    0.83
   1   2  -7   27.02    0.82
   0  -2   7   58.04    1.61
   0   2  -7   58.48    1.56
   0  -2   7   58.69    1.53
  -1   2  -7   43.18    1.25
   1  -2   7   45.53    1.21
  -1   2  -7   43.46    1.15
  -2   2  -7   64.17    1.78
   2  -2   7   65.03    1.73
  -3   2  -7    2.44    0.22
   3  -2   7    1.96    0.20
   4  -2   7   91.34    2.32
   4  -2   7   91.66    2.39
  -4   2  -7   86.60    2.47
   5  -2   7  200.76    5.15
   5  -2   7  204.18    5.19
  -5   2  -7  206.30    5.37
   6  -2   7   32.08    0.97
  -6   2  -7   30.90    1.11
  -7   2  -7    4.66    0.42
  -8   2  -7    2.06    0.36
  -9   2  -7    0.57    0.31
 -10   2  -7    1.19    0.34
 -11   2  -7   18.11    1.01
  10   1  -7    4.22    0.55
 -10  -1   7    4.09    0.53
  -9  -1   7    6.66    0.59
   9   1  -7    7.45    0.62
  -8  -1   7    0.42    0.25
   8   1  -7    0.77    0.30
  -7  -1   7    1.15    0.28
   7   1  -7    1.37    0.29
   6   1  -7   22.89    0.91
  -6  -1   7   22.95    0.91
   5   1  -7   82.82    2.39
  -5  -1   7   84.75    2.40
  -4  -1   7   26.97    0.91
   4   1  -7   25.50    0.89
   3   1  -7  190.94    5.03
  -3  -1   7  197.52    5.05
  -2  -1   7   23.91    0.64
   2   1  -7   23.18    0.76
  -2  -1   7   25.33    0.78
  -1  -1   7   43.20    1.22
   1   1  -7   42.00    1.19
  -1  -1   7   43.27    1.11
   0  -1   7  335.46    8.15
   0  -1   7  339.40    8.46
   0   1  -7  329.81    8.39
   1  -1   7   35.54    0.99
  -1   1  -7   35.29    1.02
   2  -1   7    5.97    0.31
  -2   1  -7    6.23    0.31
  -3   1  -7    7.78    0.39
   3  -1   7    8.74    0.39
  -4   1  -7    0.85    0.18
   4  -1   7    1.28    0.14
   5  -1   7   21.67    0.71
  -5   1  -7   20.89    0.80
   6  -1   7   35.49    1.08
  -6   1  -7   32.03    1.16
  -7   1  -7    0.13    0.20
   7  -1   7    0.16    0.16
  -8   1  -7    7.24    0.57
  -9   1  -7    7.22    0.61
 -10   1  -7    0.25    0.27
  11   0  -7    1.84    0.45
 -11   0   7    2.79    0.46
 -10   0   7    5.78    0.58
  10   0  -7    5.62    0.57
  -9   0   7    0.10    0.24
   9   0  -7   -0.06    0.24
   8   0  -7    0.13    0.24
  -8   0   7    0.06    0.21
  -7   0   7   15.13    0.73
   7   0  -7   15.09    0.73
   6   0  -7    9.22    0.53
  -6   0   7    9.25    0.52
  -5   0   7    3.77    0.33
   5   0  -7    3.60    0.32
   4   0  -7   26.26    0.90
  -4   0   7   28.44    0.92
   3   0  -7  164.86    4.24
  -3   0   7  160.99    4.25
  -2   0   7   27.58    0.83
   2   0  -7   26.41    0.82
  -1   0   7   34.21    0.99
   0   0   7    8.06    0.33
  -1   0  -7   20.92    0.65
  -2   0  -7    0.54    0.13
  -3   0  -7   33.13    1.02
   4   0   7    0.79    0.15
  -4   0  -7    0.59    0.18
  -5   0  -7    5.10    0.37
   5   0   7    5.86    0.34
   6   0   7   23.17    0.84
  -6   0  -7   22.25    0.89
  -7   0  -7   28.04    1.11
   7   0   7   29.73    1.06
  -8   0  -7   11.31    0.68
  -9   0  -7    9.04    0.64
 -10   0  -7    1.37    0.34
  11  -1  -7    0.75    0.36
 -11   1   7    0.79    0.32
 -10   1   7    2.41    0.42
  10  -1  -7    1.80    0.39
   9  -1  -7   16.37    0.84
  -9   1   7   16.37    0.85
   8  -1  -7    2.33    0.36
  -8   1   7    2.24    0.34
  -7   1   7    1.54    0.29
   7  -1  -7    2.32    0.32
   6  -1  -7   34.65    1.14
  -6   1   7   31.52    1.14
  -5   1   7    0.45    0.18
   5  -1  -7    0.52    0.17
   4  -1  -7  189.95    4.87
  -4   1   7  183.86    4.87
   3  -1  -7   41.63    1.22
   3  -1  -7   42.04    1.07
  -3   1   7   41.49    1.22
   2  -1  -7  174.52    4.29
  -2   1   7  175.45    4.49
  -1   1   7    0.20    0.10
   0   1   7   28.00    0.80
  -1  -1  -7    0.16    0.08
  -2  -1  -7   44.26    1.25
  -3  -1  -7   81.82    2.23
  -4  -1  -7   60.95    1.75
   4   1   7   59.26    1.73
  -5  -1  -7    9.00    0.50
   5   1   7    8.47    0.47
   6   1   7    2.65    0.32
  -6  -1  -7    1.90    0.30
   7   1   7    2.95    0.37
  -7  -1  -7    2.99    0.38
  -8  -1  -7    0.20    0.23
  -9  -1  -7    5.40    0.54
 -11   2   7    0.05    0.25
  11  -2  -7   -0.17    0.29
  10  -2  -7    0.99    0.34
 -10   2   7    1.07    0.32
   9  -2  -7   10.66    0.65
  -9   2   7    8.70    0.64
   8  -2  -7   23.94    0.97
  -8   2   7   22.73    0.99
   7  -2  -7   15.49    0.71
  -7   2   7   15.68    0.73
   6  -2  -7   83.22    2.35
  -6   2   7   81.08    2.36
   6  -2  -7   82.35    2.07
  -5   2   7   24.11    0.83
   5  -2  -7   21.70    0.64
   5  -2  -7   22.35    0.81
   4  -2  -7  105.77    2.66
  -4   2   7  107.27    2.86
   3  -2  -7    0.01    0.08
  -3   2   7    0.08    0.11
   2  -2  -7    2.20    0.16
  -2   2   7    2.37    0.17
   1  -2  -7    0.34    0.11
  -1   2   7    0.46    0.09
   0  -2  -7   19.46    0.56
  -1  -2  -7    2.07    0.14
  -2  -2  -7  148.13    3.83
  -3  -2  -7   41.75    1.23
  -4  -2  -7    8.62    0.44
  -5  -2  -7    7.05    0.44
  -6  -2  -7    0.25    0.20
  -7  -2  -7    3.85    0.41
 -12   3   7    3.90    0.58
  12  -3  -7    3.53    0.55
 -11   3   7    6.96    0.66
  11  -3  -7    6.95    0.61
 -10   3   7    0.23    0.30
  10  -3  -7    0.06    0.26
   9  -3  -7   30.89    1.19
  -9   3   7   30.71    1.24
  -8   3   7    3.86    0.41
   8  -3  -7    3.94    0.40
   7  -3  -7    3.98    0.37
  -7   3   7    4.22    0.39
   6  -3  -7   53.43    1.44
  -6   3   7   53.50    1.63
   6  -3  -7   52.62    1.62
  -5   3   7   56.41    1.65
   5  -3  -7   55.93    1.51
  -4   3   7  154.27    4.04
   4  -3  -7  154.51    3.87
   3  -3  -7   45.49    1.25
  -3   3   7   44.28    1.26
   2  -3  -7    0.22    0.12
  -2   3   7    0.16    0.09
  -1   3   7   40.10    1.10
   1  -3  -7   43.04    1.20
   0  -3  -7   16.50    0.47
   0  -3  -7   17.02    0.61
  -1  -3  -7   21.20    0.74
  -1  -3  -7   20.43    0.61
  -2  -3  -7   51.57    1.42
  -2  -3  -7   50.74    1.50
  -3  -3  -7   11.44    0.54
  -3  -3  -7   11.25    0.47
  -4  -3  -7   -0.07    0.16
  -4  -3  -7   -0.07    0.15
  -5  -3  -7   30.78    1.07
  -5  -3  -7   31.14    1.11
  -6  -3  -7   12.19    0.67
  -7  -3  -7    0.62    0.26
 -12   4   7    0.47    0.35
  12  -4  -7    0.82    0.40
  11  -4  -7    5.11    0.56
 -11   4   7    4.80    0.57
  10  -4  -7    9.62    0.65
 -10   4   7    8.83    0.68
   9  -4  -7    0.92    0.28
  -9   4   7    0.90    0.31
  -8   4   7    9.77    0.61
   8  -4  -7   11.77    0.63
   7  -4  -7   22.77    0.77
  -7   4   7   24.40    0.93
   7  -4  -7   22.91    0.91
   6  -4  -7    2.11    0.21
  -6   4   7    2.23    0.27
   5  -4  -7    0.33    0.15
  -5   4   7    0.53    0.16
   4  -4  -7    2.16    0.22
  -4   4   7    1.94    0.20
  -3   4   7   29.75    0.88
   3  -4  -7   29.91    0.93
  -2   4   7    1.86    0.13
   2  -4  -7    1.83    0.20
   1  -4  -7   26.91    0.89
   0  -4  -7   28.31    0.93
  -1  -4  -7    2.01    0.24
  -1  -4  -7    1.91    0.14
  -2  -4  -7   12.79    0.59
  -3  -4  -7    0.04    0.17
  -4  -4  -7   13.64    0.66
  -5  -4  -7    4.71    0.42
  -6  -4  -7   18.42    0.85
 -12   5   7    0.68    0.38
  11  -5  -7    0.32    0.28
 -11   5   7   -0.54    0.26
  10  -5  -7    2.22    0.39
 -10   5   7    1.89    0.41
   9  -5  -7    2.07    0.36
  -9   5   7    2.13    0.38
   8  -5  -7   44.72    1.47
  -8   5   7   40.76    1.46
  -7   5   7   14.96    0.70
   7  -5  -7   15.55    0.62
   6  -5  -7   28.27    0.93
  -6   5   7   26.65    0.96
   5  -5  -7   65.02    1.82
  -5   5   7   63.45    1.83
  -4   5   7   57.80    1.62
   4  -5  -7   58.77    1.67
   3  -5  -7   29.28    0.96
  -3   5   7   28.74    0.83
   2  -5  -7   29.61    0.98
   1  -5  -7   65.08    1.86
   0  -5  -7    7.78    0.45
  -1  -5  -7   15.78    0.68
  -2  -5  -7    5.90    0.44
  -3  -5  -7    9.85    0.56
  -4  -5  -7    7.77    0.53
  -5  -5  -7    1.13    0.29
  -6  -5  -7    0.00    0.23
 -12   6   7    7.66    0.72
 -11   6   7    1.94    0.44
  11  -6  -7    2.46    0.43
  10  -6  -7    2.95    0.43
 -10   6   7    2.40    0.42
   9  -6  -7    0.90    0.29
  -9   6   7    1.21    0.33
  -8   6   7    2.80    0.36
   8  -6  -7    2.55    0.37
   7  -6  -7   70.00    2.00
  -7   6   7   68.80    2.07
  -6   6   7   44.32    1.37
   6  -6  -7   43.50    1.38
   5  -6  -7   15.26    0.67
  -5   6   7   16.87    0.62
  -4   6   7   50.55    1.38
   4  -6  -7   47.56    1.49
   3  -6  -7    2.45    0.29
   1  -6  -7    1.77    0.27
   0  -6  -7    9.39    0.53
  -1  -6  -7   16.63    0.75
  -2  -6  -7   19.19    0.84
  -3  -6  -7   -0.08    0.20
  -4  -6  -7   23.66    1.00
  -5  -6  -7   33.42    1.29
 -11   7   7   28.20    1.29
  11  -7  -7   29.27    1.24
 -10   7   7    0.78    0.34
  10  -7  -7    0.92    0.31
  -9   7   7    0.99    0.31
   9  -7  -7    1.45    0.34
   8  -7  -7    0.18    0.21
  -8   7   7    0.09    0.23
  -7   7   7    1.16    0.26
   7  -7  -7    0.93    0.25
   6  -7  -7    0.14    0.19
   5  -7  -7    4.26    0.38
   4  -7  -7   54.94    1.70
   3  -7  -7    8.76    0.53
   2  -7  -7    2.50    0.32
   1  -7  -7   19.43    0.83
   0  -7  -7    1.25    0.28
  -1  -7  -7   17.46    0.83
  -2  -7  -7    0.64    0.28
  -3  -7  -7    2.10    0.38
  -4  -7  -7    3.49    0.47
  -5  -7  -7   11.74    0.77
 -11   8   7   17.66    0.96
 -10   8   7    0.11    0.26
  10  -8  -7    0.45    0.32
   8  -8  -7   19.90    0.88
   7  -8  -7   12.22    0.67
   6  -8  -7    0.97    0.27
   5  -8  -7    2.96    0.38
   4  -8  -7    6.24    0.49
   3  -8  -7   62.18    1.94
   2  -8  -7    3.35    0.39
   1  -8  -7   16.12    0.79
   0  -8  -7   37.09    1.37
  -1  -8  -7    6.34    0.55
  -2  -8  -7    1.54    0.37
  -3  -8  -7    0.31    0.31
  -4  -8  -7    0.54    0.33
  10  -9  -7    4.53    0.54
   8  -9  -7   26.84    1.12
   7  -9  -7   10.71    0.67
   6  -9  -7    2.38    0.38
   5  -9  -7   18.33    0.89
   4  -9  -7    3.37    0.42
   3  -9  -7    0.38    0.26
   2  -9  -7    0.55    0.26
   1  -9  -7    2.32    0.41
   0  -9  -7   18.08    0.93
  -1  -9  -7   10.99    0.75
  -2  -9  -7    0.22    0.34
   8 -10  -7    0.35    0.29
   7 -10  -7   51.42    1.80
   6 -10  -7    2.70    0.44
   5 -10  -7   14.36    0.81
   4 -10  -7   12.57    0.76
   3 -10  -7   -0.01    0.26
   2 -10  -7    5.99    0.59
   1 -10  -7    0.48    0.33
   0 -10  -7    2.23    0.46
  -1 -10  -7    5.68    0.61
   8 -11  -7    1.47    0.38
   7 -11  -7    2.92    0.46
   6 -11  -7   18.93    1.00
   5 -11  -7    5.49    0.57
   4 -11  -7   23.09    1.12
   3 -11  -7    0.91    0.32
   2 -11  -7    7.37    0.68
   3 -12   8   10.96    0.81
   4 -12   8   18.41    1.04
   5 -12   8   23.35    1.19
   6 -12   8    0.37    0.35
   0 -11   8    5.55    0.59
   1 -11   8    1.22    0.40
   2 -11   8    8.32    0.68
   3 -11   8    5.76    0.59
   4 -11   8    0.71    0.34
   5 -11   8   33.06    1.40
   6 -11   8   22.73    1.11
   7 -11   8    0.04    0.29
   8 -11   8   53.87    1.96
  -1 -10   8    0.25    0.30
   0 -10   8   12.42    0.77
   1 -10   8    1.03    0.32
   2 -10   8    0.13    0.26
   3 -10   8    0.54    0.29
   4 -10   8    0.49    0.31
   5 -10   8   -0.09    0.26
   6 -10   8   12.67    0.78
   7 -10   8    3.03    0.46
  -8  10  -8   15.58    0.84
   8 -10   8   15.67    0.87
  -9  10  -8   28.09    1.24
   9 -10   8   28.33    1.25
  -1  -9   8    2.01    0.37
   0  -9   8   18.59    0.87
   1  -9   8   24.26    1.03
   2  -9   8   24.63    1.04
   3  -9   8    5.49    0.50
   4  -9   8   11.09    0.69
  -5   9  -8    0.66    0.24
   5  -9   8    0.72    0.30
   6  -9   8    0.33    0.28
  -6   9  -8    0.59    0.24
  -7   9  -8    2.59    0.37
   7  -9   8    3.17    0.43
  -8   9  -8    0.23    0.25
   8  -9   8    0.32    0.27
   9  -9   8   10.31    0.71
  -9   9  -8   11.45    0.75
 -10   9  -8    6.24    0.62
  10  -9   8    7.38    0.62
   5   8  -8    3.15    0.50
   4   8  -8   13.96    0.85
  -2  -8   8    9.01    0.58
  -1  -8   8    0.58    0.26
   0  -8   8    1.25    0.29
   1  -8   8   13.76    0.71
   2  -8   8    5.89    0.47
  -2   8  -8    5.27    0.37
  -3   8  -8    7.96    0.46
   3  -8   8    8.19    0.56
   4  -8   8   44.42    1.54
  -4   8  -8   48.22    1.49
   5  -8   8   56.08    1.83
  -5   8  -8   59.12    1.80
   6  -8   8   -0.31    0.18
  -6   8  -8    0.24    0.23
  -7   8  -8    0.74    0.25
   7  -8   8    0.94    0.31
  -8   8  -8    6.71    0.54
   8  -8   8    7.28    0.56
  -9   8  -8    0.40    0.28
   9  -8   8    0.65    0.31
 -10   8  -8    8.27    0.68
  10  -8   8    8.72    0.65
 -11   8  -8    0.94    0.39
  11  -8   8    1.38    0.36
   6   7  -8    0.89    0.34
   5   7  -8    0.07    0.27
   4   7  -8    0.91    0.33
   3   7  -8   12.66    0.74
  -2  -7   8    6.86    0.48
   2   7  -8    7.64    0.56
  -1  -7   8   45.41    1.46
   1   7  -8   46.59    1.55
  -1  -7   8   44.98    1.43
   0  -7   8   31.69    1.13
   0  -7   8   33.11    1.08
   1  -7   8    0.65    0.23
  -1   7  -8    0.85    0.18
  -2   7  -8    0.80    0.18
   2  -7   8    0.16    0.21
  -3   7  -8   75.90    2.21
   3  -7   8   79.17    2.26
   4  -7   8   10.03    0.57
  -4   7  -8    6.78    0.44
   5  -7   8   37.38    1.27
  -5   7  -8   33.96    1.21
  -6   7  -8   46.55    1.54
   6  -7   8   47.32    1.56
   7  -7   8   11.91    0.67
  -7   7  -8   12.80    0.67
  -8   7  -8    9.05    0.61
   8  -7   8    9.39    0.61
  -9   7  -8    3.87    0.48
   9  -7   8    3.90    0.44
 -10   7  -8    1.88    0.42
  10  -7   8    1.88    0.38
 -11   7  -8    0.56    0.35
   7   6  -8    1.07    0.44
   6   6  -8    0.18    0.27
   5   6  -8    1.35    0.36
   4   6  -8    3.93    0.45
  -4  -6   8    3.90    0.38
   3   6  -8   14.42    0.76
  -3  -6   8   16.21    0.66
  -3  -6   8   15.94    0.69
   2   6  -8   64.04    1.97
  -2  -6   8   62.91    1.86
  -2  -6   8   61.08    1.81
  -1  -6   8    0.27    0.17
   1   6  -8    0.38    0.19
  -1  -6   8    0.48    0.19
   0  -6   8   70.64    1.99
   0   6  -8   70.47    2.04
   0  -6   8   68.58    2.00
  -1   6  -8    4.79    0.32
   1  -6   8    5.39    0.38
   2  -6   8   51.94    1.57
  -2   6  -8   52.82    1.55
   3  -6   8    0.02    0.18
  -3   6  -8    0.11    0.15
   4  -6   8   10.66    0.56
  -4   6  -8    9.44    0.50
  -5   6  -8    2.79    0.31
   5  -6   8    2.83    0.32
  -6   6  -8   31.30    1.13
   6  -6   8   30.64    1.12
   7  -6   8    5.38    0.44
  -7   6  -8    6.72    0.49
  -8   6  -8   32.12    1.23
   8  -6   8   30.17    1.15
   9  -6   8   26.79    1.10
  -9   6  -8   29.41    1.22
  10  -6   8    5.05    0.49
 -10   6  -8    5.59    0.58
 -11   6  -8   11.56    0.85
   8   5  -8    3.31    0.57
   7   5  -8   35.47    1.49
   6   5  -8    2.08    0.39
  -6  -5   8    1.69    0.33
  -5  -5   8    0.80    0.26
   5   5  -8    0.58    0.27
  -4  -5   8    6.25    0.43
   4   5  -8    5.58    0.49
  -3  -5   8    0.45    0.17
  -3  -5   8    0.25    0.19
   3   5  -8    0.41    0.22
  -2  -5   8    0.08    0.16
  -2  -5   8   -0.14    0.12
   2   5  -8   -0.04    0.17
   1   5  -8    8.07    0.46
  -1  -5   8    8.82    0.43
  -1  -5   8    7.84    0.42
   0  -5   8    4.27    0.31
   0   5  -8    4.37    0.32
   0  -5   8    4.61    0.32
  -1   5  -8   18.72    0.67
   1  -5   8   17.90    0.68
  -2   5  -8   13.39    0.54
   2  -5   8   13.39    0.57
  -3   5  -8    7.13    0.40
   3  -5   8    7.45    0.43
  -4   5  -8    5.03    0.35
   4  -5   8    5.54    0.37
  -5   5  -8   30.83    1.07
   5  -5   8   30.71    1.06
  -6   5  -8   11.06    0.59
   6  -5   8   10.85    0.58
  -7   5  -8    1.11    0.28
   7  -5   8    1.14    0.26
  -8   5  -8    5.35    0.49
   8  -5   8    5.45    0.44
  -9   5  -8    3.28    0.46
   9  -5   8    3.61    0.41
 -10   5  -8    3.15    0.49
 -11   5  -8    1.43    0.37
   9   4  -8    1.09    0.44
  -8  -4   8    1.40    0.36
   8   4  -8    0.68    0.38
   7   4  -8    5.46    0.57
  -7  -4   8    4.60    0.48
   6   4  -8    0.34    0.28
  -6  -4   8    0.65    0.27
  -5  -4   8    8.71    0.53
   5   4  -8    7.94    0.55
   4   4  -8   70.60    2.15
  -4  -4   8   70.95    2.09
   3   4  -8    5.09    0.40
  -3  -4   8    4.51    0.35
  -3  -4   8    4.60    0.29
  -2  -4   8   -0.12    0.12
  -2  -4   8   -0.04    0.11
   2   4  -8    0.05    0.15
  -1  -4   8   24.07    0.81
  -1  -4   8   23.30    0.76
   1   4  -8   22.83    0.81
   0  -4   8   24.20    0.78
   0  -4   8   23.91    0.80
   0   4  -8   23.57    0.79
  -1   4  -8    0.85    0.16
  -1   4  -8    1.31    0.16
   1  -4   8    0.66    0.16
  -2   4  -8   85.46    2.35
   2  -4   8   86.47    2.31
   3  -4   8   -0.08    0.13
  -3   4  -8    0.14    0.13
  -4   4  -8   57.12    1.71
   4  -4   8   58.66    1.67
   5  -4   8   12.46    0.57
  -5   4  -8   13.41    0.60
  -6   4  -8    0.43    0.20
   6  -4   8    0.44    0.18
  -7   4  -8    5.18    0.44
   7  -4   8    4.86    0.39
  -8   4  -8    0.00    0.21
   8  -4   8   -0.15    0.19
  -9   4  -8    0.65    0.29
 -10   4  -8   14.94    0.87
 -11   4  -8    0.22    0.27
   9   3  -8    1.31    0.43
  -9  -3   8    1.59    0.37
  -8  -3   8    0.57    0.28
   8   3  -8    0.31    0.32
  -7  -3   8    0.32    0.22
   7   3  -8    0.14    0.27
  -6  -3   8    0.26    0.22
   6   3  -8    0.42    0.24
   5   3  -8    3.44    0.38
  -5  -3   8    4.28    0.38
   4   3  -8    2.40    0.30
  -4  -3   8    2.35    0.28
  -4  -3   8    2.40    0.18
  -3  -3   8   62.60    1.64
   3   3  -8   62.65    1.84
  -3  -3   8   61.04    1.81
  -2  -3   8    0.42    0.11
   2   3  -8    0.40    0.15
  -2  -3   8    0.44    0.16
   1   3  -8   75.43    2.05
  -1  -3   8   73.90    1.94
  -1  -3   8   74.34    2.06
   0   3  -8  146.42    3.76
   0  -3   8  144.36    3.67
   0  -3   8  146.07    3.82
  -1   3  -8   75.90    2.00
  -1   3  -8   76.91    2.09
   1  -3   8   76.79    2.03
  -2   3  -8   39.06    1.16
   2  -3   8   37.81    1.13
  -3   3  -8    3.89    0.28
   3  -3   8    4.11    0.29
   4  -3   8   22.05    0.77
  -4   3  -8   22.26    0.80
  -5   3  -8   83.13    2.40
   5  -3   8   83.38    2.31
   5  -3   8   86.94    2.18
   6  -3   8   45.44    1.44
  -6   3  -8   48.93    1.53
   7  -3   8   27.89    1.02
  -7   3  -8   30.54    1.12
  -8   3  -8    2.44    0.37
  -9   3  -8    4.55    0.50
 -10   3  -8    0.28    0.31
 -11   3  -8    0.21    0.28
 -10  -2   8    0.82    0.33
  10   2  -8   -0.30    0.35
   9   2  -8    6.58    0.63
  -9  -2   8    6.43    0.60
  -8  -2   8   22.65    1.03
   8   2  -8   24.07    1.08
   7   2  -8    2.29    0.37
  -7  -2   8    2.20    0.34
  -6  -2   8    2.53    0.34
   6   2  -8    2.30    0.35
  -5  -2   8    0.37    0.20
   5   2  -8    0.25    0.21
  -4  -2   8   12.32    0.56
   4   2  -8   11.68    0.57
  -4  -2   8   11.84    0.38
  -3  -2   8   60.67    1.54
  -3  -2   8   59.22    1.74
   3   2  -8   60.74    1.75
  -2  -2   8   39.02    1.17
  -2  -2   8   38.52    1.02
   2   2  -8   37.52    1.15
  -1  -2   8   42.85    1.24
  -1  -2   8   41.99    1.13
   1   2  -8   41.76    1.21
   0  -2   8  137.08    3.58
   0   2  -8  137.43    3.51
   0  -2   8  136.62    3.43
  -1   2  -8  155.44    4.00
  -1   2  -8  154.72    3.89
   1  -2   8  151.49    3.86
  -2   2  -8    3.36    0.24
   2  -2   8    2.85    0.22
   3  -2   8   39.58    1.17
  -3   2  -8   41.01    1.22
  -4   2  -8    2.23    0.24
   4  -2   8    2.25    0.23
   4  -2   8    1.94    0.13
  -5   2  -8    6.34    0.41
   5  -2   8    6.55    0.30
   5  -2   8    7.01    0.40
  -6   2  -8   28.75    1.05
  -7   2  -8    7.42    0.50
  -8   2  -8   11.86    0.68
  -9   2  -8    7.30    0.61
 -10   2  -8    0.95    0.32
 -11   2  -8   14.55    0.90
  10   1  -8    4.81    0.57
 -10  -1   8    4.50    0.54
   9   1  -8    0.46    0.30
  -9  -1   8    0.12    0.25
   8   1  -8   17.95    0.88
  -8  -1   8   17.76    0.87
   7   1  -8   38.18    1.36
  -7  -1   8   37.39    1.35
   6   1  -8   16.23    0.74
  -6  -1   8   14.91    0.71
  -5  -1   8   59.41    1.81
   5   1  -8   61.61    1.82
  -4  -1   8   77.02    2.17
   4   1  -8   75.18    2.16
  -3  -1   8  127.56    3.38
   3   1  -8  126.01    3.37
   2   1  -8   47.56    1.36
  -2  -1   8   48.00    1.38
  -2  -1   8   46.89    1.21
  -1  -1   8   28.06    0.75
  -1  -1   8   26.42    0.84
   1   1  -8   27.09    0.81
   0  -1   8    1.15    0.13
   0   1  -8    1.27    0.12
   0  -1   8    1.04    0.14
   1  -1   8  158.31    3.97
  -1   1  -8  159.67    4.11
   2  -1   8   77.31    2.07
  -2   1  -8   80.08    2.14
  -3   1  -8   80.75    2.22
  -4   1  -8    4.64    0.33
   4  -1   8    4.78    0.25
  -5   1  -8    1.02    0.21
   5  -1   8    0.95    0.15
  -6   1  -8    0.34    0.19
   6  -1   8    0.68    0.17
  -7   1  -8    0.17    0.21
  -8   1  -8   21.82    0.98
  -9   1  -8   24.84    1.11
 -10   1  -8    2.58    0.44
 -11   0   8    1.18    0.36
  11   0  -8    1.39    0.44
 -10   0   8    7.00    0.63
  10   0  -8    7.42    0.65
   9   0  -8    0.29    0.28
  -9   0   8    0.28    0.24
  -8   0   8    3.27    0.41
   8   0  -8    3.15    0.41
  -7   0   8   10.32    0.59
   7   0  -8    9.98    0.59
  -6   0   8   23.66    0.93
   6   0  -8   25.85    0.96
  -5   0   8    8.36    0.46
   5   0  -8    8.00    0.46
  -4   0   8  178.17    4.59
   4   0  -8  170.47    4.57
   3   0  -8    2.27    0.23
  -3   0   8    2.39    0.23
  -2   0   8   81.13    2.24
   2   0  -8   85.80    2.24
  -1   0   8  211.83    5.41
   0   0   8    4.69    0.27
  -1   0  -8    0.28    0.10
  -2   0  -8   18.53    0.63
  -3   0  -8    0.76    0.16
  -4   0  -8   72.34    2.05
  -5   0  -8    8.14    0.46
   5   0   8    7.07    0.40
  -6   0  -8   42.62    1.44
   6   0   8   45.47    1.38
   7   0   8    3.60    0.35
  -7   0  -8    3.04    0.38
  -8   0  -8    0.81    0.30
  -9   0  -8    2.52    0.42
 -10   0  -8    0.73    0.31
  11  -1  -8    0.84    0.37
 -11   1   8    1.48    0.37
 -10   1   8    3.73    0.49
  10  -1  -8    2.36    0.43
   9  -1  -8    4.27    0.47
  -9   1   8    4.18    0.47
   8  -1  -8    0.47    0.25
  -8   1   8    0.11    0.21
   7  -1  -8    3.68    0.38
  -7   1   8    3.81    0.39
  -6   1   8   48.78    1.50
   6  -1  -8   44.04    1.46
  -5   1   8   38.00    1.22
   5  -1  -8   37.65    1.21
   4  -1  -8    2.70    0.26
  -4   1   8    2.84    0.25
   3  -1  -8   69.38    1.89
   3  -1  -8   67.89    1.71
  -3   1   8   66.48    1.88
  -2   1   8   14.66    0.52
   2  -1  -8   14.86    0.46
  -1   1   8    7.38    0.32
   0   1   8    0.00    0.09
  -1  -1  -8    6.46    0.28
  -2  -1  -8    0.07    0.11
  -3  -1  -8    0.79    0.16
  -4  -1  -8    6.07    0.37
  -5  -1  -8   34.57    1.16
  -6  -1  -8    5.87    0.45
   6   1   8    5.79    0.43
   7   1   8   38.18    1.32
  -7  -1  -8   36.95    1.34
  -8  -1  -8   11.47    0.69
  -9  -1  -8    1.23    0.32
 -11   2   8    0.88    0.33
  11  -2  -8    1.13    0.38
 -10   2   8    0.88    0.33
  10  -2  -8    0.98    0.34
   9  -2  -8   42.00    1.50
  -9   2   8   41.30    1.53
  -8   2   8    6.68    0.53
   8  -2  -8    7.03    0.51
  -7   2   8    0.15    0.19
   7  -2  -8    0.34    0.19
  -6   2   8   14.39    0.66
   6  -2  -8   15.12    0.66
   5  -2  -8   18.54    0.55
   5  -2  -8   19.11    0.72
  -5   2   8   18.27    0.71
  -4   2   8    7.05    0.38
   4  -2  -8    6.88    0.28
   3  -2  -8    3.34    0.22
  -3   2   8    4.06    0.27
   2  -2  -8    3.26    0.21
  -2   2   8    2.99    0.20
   1  -2  -8   36.23    1.03
  -1   2   8   36.24    1.01
   0  -2  -8  137.70    3.52
  -1  -2  -8    8.41    0.33
  -2  -2  -8   24.76    0.77
  -3  -2  -8   33.62    1.04
  -4  -2  -8   17.03    0.67
  -5  -2  -8    0.47    0.20
  -6  -2  -8    0.42    0.22
  -7  -2  -8    1.02    0.27
  12  -3  -8    0.06    0.33
 -12   3   8    0.48    0.36
 -11   3   8    0.38    0.34
  11  -3  -8    0.18    0.31
 -10   3   8    0.87    0.34
  10  -3  -8    0.56    0.30
  -9   3   8    7.35    0.58
   9  -3  -8    7.01    0.56
  -8   3   8   29.42    1.13
   8  -3  -8   28.04    1.10
   7  -3  -8   11.25    0.60
  -7   3   8   11.16    0.61
   6  -3  -8   16.33    0.69
   6  -3  -8   15.07    0.53
  -6   3   8   15.99    0.69
   5  -3  -8   18.01    0.59
  -5   3   8   18.05    0.69
   4  -3  -8    0.43    0.12
  -4   3   8    0.37    0.14
   3  -3  -8    0.72    0.14
  -3   3   8    0.31    0.12
  -2   3   8  141.96    3.67
   2  -3  -8  144.33    3.63
   1  -3  -8   74.56    1.99
  -1   3   8   73.96    1.93
   0  -3  -8   59.31    1.55
   0  -3  -8   59.68    1.66
  -1  -3  -8    0.12    0.08
  -1  -3  -8    0.13    0.14
  -2  -3  -8   50.64    1.40
  -2  -3  -8   49.85    1.49
  -3  -3  -8    3.23    0.25
  -3  -3  -8    3.69    0.33
  -4  -3  -8   22.40    0.87
  -4  -3  -8   21.63    0.79
  -5  -3  -8    0.20    0.20
  -6  -3  -8    0.49    0.26
  -7  -3  -8    0.05    0.25
  12  -4  -8    5.80    0.61
 -12   4   8    4.19    0.60
 -11   4   8    1.00    0.37
  11  -4  -8    1.77    0.41
 -10   4   8    9.54    0.68
  10  -4  -8   10.22    0.69
  -9   4   8   -0.08    0.23
   9  -4  -8    0.31    0.25
  -8   4   8    3.67    0.40
   8  -4  -8    4.57    0.43
  -7   4   8    1.94    0.29
   7  -4  -8    1.94    0.30
   6  -4  -8    8.50    0.41
  -6   4   8    8.47    0.48
   5  -4  -8  121.93    3.17
  -5   4   8  124.11    3.31
  -4   4   8   51.89    1.50
   4  -4  -8   53.55    1.49
  -3   4   8   34.10    1.00
   3  -4  -8   35.16    1.06
   2  -4  -8   20.63    0.72
  -2   4   8   20.52    0.60
   1  -4  -8    6.73    0.37
   0  -4  -8    4.12    0.31
  -1  -4  -8    4.54    0.34
  -2  -4  -8   -0.10    0.14
  -3  -4  -8   31.97    1.11
  -4  -4  -8   53.49    1.68
  -5  -4  -8    0.03    0.22
  -6  -4  -8    7.34    0.55
  12  -5  -8    3.99    0.56
 -12   5   8    3.79    0.56
  11  -5  -8    0.71    0.33
 -11   5   8    0.35    0.33
 -10   5   8   14.13    0.82
  10  -5  -8   15.19    0.81
  -9   5   8   13.71    0.75
   9  -5  -8   14.89    0.77
   8  -5  -8    0.88    0.28
  -8   5   8    0.35    0.25
   7  -5  -8    0.27    0.18
  -7   5   8    0.15    0.19
   6  -5  -8    3.45    0.30
  -6   5   8    3.55    0.31
  -5   5   8    1.61    0.21
   5  -5  -8    1.74    0.22
  -4   5   8   86.49    2.33
   4  -5  -8   86.64    2.36
  -3   5   8    0.21    0.09
   3  -5  -8    0.00    0.13
   2  -5  -8   27.14    0.94
   1  -5  -8   56.97    1.67
   0  -5  -8    0.20    0.18
  -2  -5  -8    5.80    0.43
  -3  -5  -8    9.07    0.54
  -4  -5  -8    6.12    0.50
  -5  -5  -8   14.01    0.75
  -6  -5  -8   11.73    0.72
 -12   6   8    1.13    0.40
 -11   6   8    5.02    0.58
  11  -6  -8    5.63    0.56
 -10   6   8    3.79    0.47
  10  -6  -8    3.56    0.47
   9  -6  -8   11.47    0.71
  -9   6   8   12.18    0.72
   8  -6  -8    5.15    0.47
  -8   6   8    5.28    0.45
   7  -6  -8    6.20    0.42
  -7   6   8    6.13    0.44
   6  -6  -8   11.05    0.56
  -6   6   8   10.28    0.51
   5  -6  -8    0.31    0.19
  -5   6   8    0.38    0.15
   4  -6  -8    9.05    0.50
   3  -6  -8    0.20    0.18
   2  -6  -8   10.38    0.55
   1  -6  -8    2.95    0.33
   0  -6  -8    9.99    0.55
  -1  -6  -8    0.10    0.21
  -2  -6  -8    5.30    0.45
  -3  -6  -8    1.57    0.33
  -4  -6  -8    0.26    0.26
  -5  -6  -8    0.19    0.27
 -11   7   8   -0.29    0.30
  11  -7  -8    0.62    0.36
  10  -7  -8    4.37    0.51
 -10   7   8    4.61    0.51
  -9   7   8    9.03    0.61
   9  -7  -8    9.40    0.63
   8  -7  -8   24.80    0.96
  -8   7   8   24.72    1.00
  -7   7   8    1.36    0.26
   7  -7  -8    1.89    0.29
   6  -7  -8    9.04    0.53
   5  -7  -8    0.71    0.23
   4  -7  -8   17.71    0.78
   3  -7  -8   -0.11    0.19
   2  -7  -8    0.03    0.20
   1  -7  -8    5.45    0.44
   0  -7  -8   39.62    1.39
  -1  -7  -8    0.50    0.25
  -2  -7  -8   13.61    0.75
  -3  -7  -8   14.53    0.80
  -4  -7  -8    3.75    0.49
  -5  -7  -8    1.26    0.37
 -11   8   8    5.80    0.60
  11  -8  -8    6.09    0.61
  10  -8  -8    4.29    0.52
   8  -8  -8    2.64    0.36
   7  -8  -8   -0.04    0.23
   6  -8  -8    1.65    0.32
   5  -8  -8   33.14    1.22
   4  -8  -8    1.37    0.30
   3  -8  -8    8.94    0.58
   2  -8  -8   15.52    0.77
   1  -8  -8    6.06    0.52
   0  -8  -8   -0.29    0.23
  -1  -8  -8    0.86    0.31
  -2  -8  -8    1.73    0.39
  -3  -8  -8    0.82    0.35
  10  -9  -8   24.52    1.14
   8  -9  -8    3.28    0.44
   7  -9  -8    0.82    0.29
   6  -9  -8    1.29    0.33
   5  -9  -8   -0.07    0.22
   4  -9  -8   14.18    0.77
   3  -9  -8    7.34    0.57
   2  -9  -8   11.56    0.71
   1  -9  -8   12.67    0.76
   0  -9  -8    5.05    0.54
  -1  -9  -8    0.88    0.34
  -2  -9  -8    0.97    0.37
   8 -10  -8   -0.16    0.26
   7 -10  -8   16.83    0.89
   6 -10  -8    2.64    0.44
   5 -10  -8    0.40    0.30
   4 -10  -8    0.55    0.28
   3 -10  -8    3.14    0.46
   2 -10  -8    0.39    0.32
   1 -10  -8   19.69    1.00
   0 -10  -8    0.32    0.35
   8 -11  -8   16.18    0.91
   7 -11  -8    7.52    0.65
   6 -11  -8   52.57    1.89
   5 -11  -8    0.92    0.31
   4 -11  -8    0.93    0.34
   3 -11  -8    0.60    0.30
   2 -11  -8    0.34    0.31
   3 -12   9    8.35    0.73
   4 -12   9    3.35    0.56
   5 -12   9    4.78    0.63
   6 -12   9   21.68    1.15
   0 -11   9    0.57    0.34
   1 -11   9   19.26    1.01
   2 -11   9    7.86    0.65
   3 -11   9   22.18    1.08
   4 -11   9    9.14    0.72
   5 -11   9    1.94    0.45
   6 -11   9    0.31    0.27
   7 -11   9    0.33    0.31
   8 -11   9    0.22    0.32
  -1 -10   9    4.08    0.50
   0 -10   9    1.33    0.37
   1 -10   9    0.22    0.26
   2 -10   9   10.78    0.70
   3 -10   9    2.20    0.40
   4 -10   9   18.54    0.94
   5 -10   9    1.97    0.41
   6 -10   9   12.97    0.78
   7 -10   9   22.26    1.08
  -7  10  -9   23.67    1.01
   8 -10   9    0.71    0.32
  -8  10  -9    0.88    0.28
  -9  10  -9    2.72    0.46
   9 -10   9    4.29    0.53
  -1  -9   9   33.09    1.26
   0  -9   9    1.65    0.35
   1  -9   9    4.41    0.45
   2  -9   9    0.83    0.30
   3  -9   9   -0.12    0.23
  -4   9  -9   17.78    0.77
   4  -9   9   16.89    0.84
   5  -9   9    0.70    0.30
  -5   9  -9    0.36    0.22
   6  -9   9    1.42    0.34
  -6   9  -9    2.45    0.33
   7  -9   9    8.38    0.63
  -7   9  -9    7.40    0.54
  -8   9  -9    2.13    0.38
   8  -9   9    2.72    0.43
   9  -9   9    3.28    0.47
  -9   9  -9    4.92    0.54
  10  -9   9    2.61    0.44
 -10   9  -9    2.04    0.44
   5   8  -9    1.33    0.36
   4   8  -9    0.57    0.31
   3   8  -9    2.61    0.44
  -2  -8   9    2.47    0.37
  -1  -8   9   50.59    1.64
   0  -8   9    9.58    0.58
  -1   8  -9    0.23    0.17
   1  -8   9    0.02    0.21
  -2   8  -9   58.08    1.86
   2  -8   9   68.34    1.98
   3  -8   9    8.80    0.58
  -3   8  -9    9.40    0.51
  -4   8  -9    4.21    0.37
   4  -8   9    3.18    0.41
   5  -8   9    2.50    0.36
  -5   8  -9    2.66    0.33
   6  -8   9    1.96    0.35
  -6   8  -9    1.98    0.32
   7  -8   9   21.73    0.98
  -7   8  -9   20.91    0.93
  -8   8  -9   18.89    0.92
   8  -8   9   20.49    0.95
   9  -8   9    0.47    0.28
  -9   8  -9    0.03    0.26
  10  -8   9    7.63    0.63
 -10   8  -9    8.97    0.72
   6   7  -9    8.98    0.74
   5   7  -9   21.36    1.07
   4   7  -9    0.86    0.32
   3   7  -9   25.14    1.09
  -2  -7   9    1.75    0.26
   2   7  -9    1.49    0.32
  -2  -7   9    1.45    0.28
  -1  -7   9    1.66    0.29
  -1  -7   9    1.66    0.27
   1   7  -9    2.51    0.34
   0  -7   9    5.55    0.43
   0  -7   9    6.15    0.41
  -1   7  -9    1.39    0.22
   1  -7   9    1.09    0.26
  -2   7  -9   16.38    0.66
   2  -7   9   15.58    0.72
  -3   7  -9  119.90    3.28
   3  -7   9  119.34    3.28
  -4   7  -9   17.50    0.75
   4  -7   9   18.94    0.82
   5  -7   9    6.92    0.50
  -5   7  -9    6.52    0.45
   6  -7   9   12.96    0.70
  -6   7  -9   13.07    0.67
   7  -7   9    0.09    0.21
  -7   7  -9    0.18    0.21
   8  -7   9   12.32    0.69
  -8   7  -9   12.05    0.71
  -9   7  -9    9.41    0.67
   9  -7   9    9.89    0.65
  10  -7   9   18.05    0.92
 -10   7  -9   18.97    1.00
 -11   7  -9   18.36    1.04
   7   6  -9    5.10    0.61
   6   6  -9    0.53    0.29
   5   6  -9    9.42    0.66
   4   6  -9   71.34    2.26
  -4  -6   9   68.96    2.13
  -3  -6   9    4.00    0.32
   3   6  -9    3.00    0.39
  -3  -6   9    3.81    0.36
   2   6  -9  144.10    3.96
  -2  -6   9  140.27    3.86
  -2  -6   9  143.30    3.74
  -1  -6   9    9.87    0.51
  -1  -6   9   10.07    0.52
   1   6  -9   11.63    0.58
   0  -6   9    3.00    0.29
   0   6  -9    3.27    0.31
   0  -6   9    2.60    0.28
   1  -6   9   -0.16    0.14
  -1   6  -9    0.21    0.13
  -2   6  -9   25.36    0.84
   2  -6   9   20.33    0.83
  -3   6  -9    1.47    0.22
   3  -6   9    1.21    0.24
   4  -6   9   54.79    1.64
  -4   6  -9   51.77    1.63
   5  -6   9   25.06    0.97
  -5   6  -9   25.94    0.96
  -6   6  -9   76.94    2.33
   6  -6   9   80.28    2.31
   7  -6   9   13.45    0.70
  -7   6  -9   14.78    0.74
  -8   6  -9   -0.09    0.22
   8  -6   9    0.03    0.20
  -9   6  -9    0.56    0.29
   9  -6   9    0.57    0.27
 -10   6  -9    6.37    0.62
  10  -6   9    6.20    0.54
 -11   6  -9    2.33    0.50
   8   5  -9    1.36    0.45
   7   5  -9    6.24    0.65
  -7  -5   9    5.58    0.54
   6   5  -9    0.46    0.28
  -6  -5   9    0.00    0.22
   5   5  -9   17.90    0.88
  -5  -5   9   19.25    0.84
   4   5  -9   52.59    1.76
  -4  -5   9   52.95    1.68
   3   5  -9    7.30    0.49
  -3  -5   9    7.56    0.46
  -3  -5   9    7.63    0.40
   2   5  -9   14.47    0.67
  -2  -5   9   15.65    0.65
  -2  -5   9   14.73    0.59
   1   5  -9   21.74    0.83
  -1  -5   9   21.75    0.77
  -1  -5   9   23.72    0.83
   0  -5   9    2.06    0.24
   0   5  -9    2.45    0.25
   0  -5   9    2.59    0.25
  -1   5  -9   55.47    1.62
   1  -5   9   59.72    1.66
  -1   5  -9   56.87    1.66
  -2   5  -9    8.07    0.42
   2  -5   9    8.18    0.44
  -3   5  -9   11.98    0.55
   3  -5   9   13.68    0.59
   4  -5   9   39.76    1.27
  -4   5  -9   40.28    1.29
   5  -5   9    0.59    0.21
  -5   5  -9    0.70    0.19
  -6   5  -9   68.09    2.05
   6  -5   9   66.11    1.97
   7  -5   9  107.48    2.96
  -7   5  -9  105.16    3.07
  -8   5  -9    1.32    0.32
   8  -5   9    1.88    0.31
   9  -5   9   15.82    0.79
  -9   5  -9   15.25    0.83
 -10   5  -9    7.99    0.66
 -11   5  -9    0.76    0.32
  -8  -4   9    7.06    0.61
   8   4  -9    8.45    0.73
  -7  -4   9    6.96    0.56
   7   4  -9    6.63    0.62
  -6  -4   9    1.36    0.30
   6   4  -9    1.63    0.34
   5   4  -9    0.35    0.22
  -5  -4   9    0.10    0.19
  -4  -4   9    9.56    0.53
   4   4  -9    9.98    0.58
  -3  -4   9    8.46    0.47
   3   4  -9    8.45    0.50
  -3  -4   9    8.65    0.39
  -2  -4   9    0.73    0.15
  -2  -4   9    0.57    0.18
   2   4  -9    0.51    0.19
  -1  -4   9    9.24    0.45
  -1  -4   9    9.36    0.41
   1   4  -9    9.84    0.47
   0  -4   9   74.19    2.09
   0  -4   9   74.60    2.01
   0   4  -9   75.59    2.06
  -1   4  -9   19.44    0.69
   1  -4   9   19.66    0.69
  -1   4  -9   18.76    0.62
   2  -4   9  221.58    5.59
  -2   4  -9  223.28    5.76
   3  -4   9    0.02    0.14
  -3   4  -9    0.20    0.14
   4  -4   9    9.03    0.48
  -4   4  -9    9.04    0.47
   5  -4   9   -0.10    0.15
  -5   4  -9   -0.05    0.16
   6  -4   9    3.07    0.32
  -6   4  -9    2.59    0.32
  -7   4  -9   15.37    0.75
   7  -4   9   15.97    0.71
   8  -4   9   36.85    1.27
  -8   4  -9   35.11    1.34
  -9   4  -9   -0.07    0.23
 -10   4  -9   14.26    0.85
 -11   4  -9    2.34    0.46
   9   3  -9    2.04    0.48
  -9  -3   9    2.86    0.45
  -8  -3   9   12.62    0.75
   8   3  -9   11.62    0.79
  -7  -3   9    0.19    0.23
   7   3  -9    0.21    0.29
   6   3  -9    8.42    0.56
  -6  -3   9    8.01    0.54
   5   3  -9   10.49    0.59
  -5  -3   9    9.46    0.56
  -4  -3   9    1.13    0.24
   4   3  -9    0.86    0.23
   3   3  -9   81.78    2.37
  -3  -3   9   84.81    2.37
  -3  -3   9   84.44    2.15
   2   3  -9    2.78    0.27
  -2  -3   9    2.99    0.27
  -2  -3   9    2.74    0.19
   1   3  -9    5.18    0.31
  -1  -3   9    5.18    0.33
  -1  -3   9    5.40    0.28
   0  -3   9   34.02    1.00
   0   3  -9   34.55    1.01
   0  -3   9   34.32    1.07
  -1   3  -9  183.81    4.78
  -1   3  -9  182.29    4.67
   1  -3   9  186.40    4.62
  -2   3  -9    1.87    0.20
   2  -3   9    1.72    0.20
   3  -3   9   72.36    1.97
  -3   3  -9   71.99    2.03
  -4   3  -9   10.08    0.49
   4  -3   9   11.05    0.50
   5  -3   9    0.72    0.20
  -5   3  -9    0.59    0.20
   6  -3   9    0.95    0.22
  -6   3  -9    0.59    0.21
  -7   3  -9   11.11    0.62
  -8   3  -9    3.13    0.41
  -9   3  -9    1.25    0.34
 -10   3  -9    1.24    0.36
 -11   3  -9   10.17    0.78
  10   2  -9    3.84    0.57
 -10  -2   9    3.72    0.51
  -9  -2   9    2.25    0.40
   9   2  -9    2.11    0.45
   8   2  -9   -0.52    0.24
  -8  -2   9    0.30    0.26
   7   2  -9    3.99    0.44
  -7  -2   9    4.17    0.44
  -6  -2   9   -0.04    0.18
   6   2  -9   -0.05    0.20
  -5  -2   9    0.33    0.18
   5   2  -9    0.34    0.19
  -4  -2   9   37.76    0.99
   4   2  -9   37.85    1.25
  -4  -2   9   39.40    1.25
  -3  -2   9   11.94    0.53
  -3  -2   9   11.14    0.37
   3   2  -9   11.60    0.52
   2   2  -9    2.60    0.23
  -2  -2   9    2.19    0.23
  -2  -2   9    2.10    0.15
  -1  -2   9    1.00    0.17
  -1  -2   9    1.09    0.13
   1   2  -9    0.79    0.14
   0  -2   9   27.72    0.91
   0  -2   9   29.51    0.85
   0   2  -9   30.09    0.84
   1  -2   9    8.85    0.37
  -1   2  -9    8.61    0.39
  -1   2  -9    8.62    0.29
  -2   2  -9   83.84    2.26
   2  -2   9   81.94    2.19
  -3   2  -9   99.63    2.69
   3  -2   9   98.05    2.60
   4  -2   9   22.67    0.80
  -4   2  -9   23.49    0.83
  -5   2  -9    5.62    0.40
   5  -2   9    5.80    0.27
   5  -2   9    5.93    0.37
  -6   2  -9   23.69    0.93
  -7   2  -9    5.18    0.44
  -8   2  -9    0.37    0.24
  -9   2  -9    0.07    0.26
 -10   2  -9    8.37    0.68
 -10  -1   9   10.17    0.72
  10   1  -9    9.84    0.76
   9   1  -9    6.84    0.61
  -9  -1   9    5.28    0.55
  -8  -1   9    4.14    0.46
   8   1  -9    3.83    0.46
   7   1  -9    3.28    0.41
  -7  -1   9    3.45    0.40
  -6  -1   9   19.73    0.84
   6   1  -9   20.61    0.86
   5   1  -9   12.02    0.59
  -5  -1   9   13.81    0.63
  -4  -1   9  101.11    2.79
   4   1  -9  100.43    2.78
  -3  -1   9    1.65    0.22
   3   1  -9    1.99    0.22
  -2  -1   9   48.13    1.25
  -2  -1   9   50.11    1.42
   2   1  -9   48.24    1.40
  -1  -1   9   32.57    1.00
  -1  -1   9   33.65    0.91
   1   1  -9   33.03    0.96
   0  -1   9   16.04    0.51
   0  -1   9   14.97    0.55
   0   1  -9   15.29    0.49
  -1   1  -9   36.69    1.08
   1  -1   9   36.97    1.05
  -2   1  -9  159.55    4.10
   2  -1   9  154.85    3.97
  -3   1  -9    0.42    0.15
  -4   1  -9   17.57    0.68
  -5   1  -9    5.11    0.38
   6  -1   9    9.28    0.44
  -6   1  -9    9.34    0.53
  -7   1  -9   29.07    1.13
  -8   1  -9    3.06    0.42
  -9   1  -9   10.11    0.69
 -10   1  -9    1.51    0.38
  11   0  -9    0.17    0.34
 -11   0   9    0.87    0.33
  10   0  -9   -0.05    0.29
 -10   0   9    0.34    0.27
   9   0  -9    8.56    0.65
  -9   0   9    7.89    0.62
  -8   0   9    1.40    0.31
   8   0  -9    1.23    0.32
  -7   0   9   12.78    0.67
   7   0  -9   12.71    0.67
  -6   0   9   61.93    1.90
   6   0  -9   61.83    1.89
  -5   0   9    5.83    0.38
   5   0  -9    5.20    0.38
   4   0  -9    0.15    0.16
  -4   0   9    0.13    0.15
   3   0  -9   58.90    1.64
  -3   0   9   55.55    1.64
  -2   0   9   70.50    1.95
   2   0  -9   71.30    1.94
  -1   0   9   23.50    0.75
   0   0   9   42.10    1.20
  -1   0  -9    9.23    0.38
  -2   0  -9   72.77    1.99
  -3   0  -9    0.69    0.16
  -4   0  -9   44.69    1.37
  -5   0  -9   12.77    0.59
  -6   0  -9    7.30    0.49
  -7   0  -9   19.33    0.88
  -8   0  -9    3.32    0.43
  -9   0  -9    1.16    0.34
 -10   0  -9    2.61    0.42
  11  -1  -9    0.43    0.34
 -11   1   9    0.45    0.28
 -10   1   9   -0.15    0.22
  10  -1  -9   -0.06    0.29
   9  -1  -9    8.10    0.60
  -9   1   9    7.64    0.60
   8  -1  -9    2.23    0.36
  -8   1   9    2.34    0.36
  -7   1   9    0.49    0.24
   7  -1  -9    0.61    0.25
   6  -1  -9   19.35    0.79
  -6   1   9   18.19    0.78
   5  -1  -9   45.03    1.39
  -5   1   9   43.67    1.38
   4  -1  -9   76.86    1.93
   4  -1  -9   77.16    2.18
  -4   1   9   79.67    2.19
  -3   1   9  231.03    5.84
   3  -1  -9  222.30    5.53
   3  -1  -9  226.29    5.83
  -2   1   9    1.09    0.16
  -1   1   9    0.08    0.10
   0   1   9    0.22    0.10
  -1  -1  -9   49.34    1.37
  -2  -1  -9  114.35    3.02
  -3  -1  -9  135.17    3.58
  -4  -1  -9   10.16    0.48
  -5  -1  -9   68.59    2.03
  -6  -1  -9    3.32    0.36
  -7  -1  -9    1.99    0.34
  -8  -1  -9    6.66    0.56
  -9  -1  -9    0.79    0.29
  11  -2  -9    3.76    0.53
 -11   2   9    3.27    0.47
  10  -2  -9    3.49    0.47
 -10   2   9    2.87    0.47
   9  -2  -9    1.82    0.37
  -9   2   9    2.24    0.40
   8  -2  -9    0.32    0.24
  -8   2   9    0.55    0.25
  -7   2   9    8.72    0.54
   7  -2  -9    9.18    0.53
   6  -2  -9   20.20    0.78
  -6   2   9   16.35    0.74
  -5   2   9   39.30    1.29
   5  -2  -9   44.27    1.33
   5  -2  -9   41.15    1.10
  -4   2   9   -0.17    0.11
   4  -2  -9    0.10    0.08
  -3   2   9   21.83    0.73
   3  -2  -9   22.45    0.67
   2  -2  -9   58.52    1.57
  -2   2   9   60.02    1.62
  -1   2   9   42.55    1.18
   1  -2  -9   42.57    1.20
   0  -2  -9    7.18    0.29
  -1  -2  -9   33.55    0.96
  -2  -2  -9   11.52    0.45
  -3  -2  -9   18.35    0.66
  -4  -2  -9   14.01    0.59
  -5  -2  -9   21.35    0.83
  -6  -2  -9   10.30    0.58
  12  -3  -9    0.44    0.35
 -12   3   9    0.47    0.38
  11  -3  -9    3.16    0.50
 -11   3   9    2.78    0.50
 -10   3   9   22.89    1.08
  10  -3  -9   22.93    1.06
   9  -3  -9    0.25    0.26
  -9   3   9   -0.25    0.23
  -8   3   9    7.91    0.55
   8  -3  -9    7.79    0.54
   7  -3  -9   16.43    0.74
  -7   3   9   15.32    0.72
   6  -3  -9    3.37    0.24
  -6   3   9    3.48    0.33
   6  -3  -9    3.27    0.32
   5  -3  -9  138.49    3.47
  -5   3   9  136.57    3.68
  -4   3   9   -0.03    0.11
   4  -3  -9    0.24    0.11
   3  -3  -9  122.77    3.12
  -3   3   9  121.94    3.21
  -2   3   9  177.43    4.51
   2  -3  -9  175.20    4.43
  -1   3   9    4.66    0.23
   1  -3  -9    5.49    0.33
   0  -3  -9  169.20    4.33
   0  -3  -9  170.61    4.31
  -1  -3  -9   17.79    0.56
  -1  -3  -9   18.05    0.68
  -2  -3  -9    0.40    0.16
  -2  -3  -9   -0.01    0.10
  -3  -3  -9   35.84    1.10
  -4  -3  -9    3.86    0.37
  -4  -3  -9    3.97    0.31
  -5  -3  -9    0.41    0.23
  -6  -3  -9   17.98    0.84
  -7  -3  -9   20.29    0.94
 -12   4   9   -0.22    0.32
  12  -4  -9    0.47    0.37
  11  -4  -9    0.34    0.33
 -11   4   9    0.07    0.31
  10  -4  -9   16.61    0.88
 -10   4   9   17.75    0.93
  -9   4   9    9.55    0.64
   9  -4  -9    9.43    0.63
  -8   4   9    7.43    0.53
   8  -4  -9    7.93    0.55
   7  -4  -9    3.27    0.37
  -7   4   9    2.86    0.34
   6  -4  -9   52.79    1.49
  -6   4   9   53.86    1.64
   5  -4  -9   10.94    0.47
  -5   4   9   11.69    0.52
  -4   4   9    3.33    0.24
   4  -4  -9    3.29    0.25
  -3   4   9   15.14    0.53
   3  -4  -9   15.87    0.59
  -2   4   9   75.57    2.02
   2  -4  -9   79.50    2.11
   1  -4  -9   23.45    0.82
   0  -4  -9    3.36    0.30
  -1  -4  -9   81.81    2.28
  -2  -4  -9   46.58    1.46
  -3  -4  -9    3.20    0.35
  -4  -4  -9    1.83    0.31
  -5  -4  -9   -0.06    0.22
  -6  -4  -9    2.60    0.40
  -7  -4  -9    4.07    0.47
 -12   5   9    3.73    0.56
  12  -5  -9    3.52    0.57
 -11   5   9    4.15    0.55
  11  -5  -9    5.29    0.57
  10  -5  -9    0.97    0.32
 -10   5   9    0.61    0.31
  -9   5   9   -0.16    0.24
   9  -5  -9    0.06    0.24
   8  -5  -9    0.34    0.25
  -8   5   9    0.43    0.24
   7  -5  -9   41.78    1.28
  -7   5   9   42.69    1.41
   6  -5  -9  155.95    3.93
  -6   5   9  147.33    4.06
   5  -5  -9   56.41    1.64
  -5   5   9   57.43    1.65
  -4   5   9    9.50    0.41
   4  -5  -9   10.27    0.50
   3  -5  -9   40.66    1.25
  -3   5   9   39.46    1.11
   2  -5  -9    0.97    0.20
   1  -5  -9    4.92    0.36
   0  -5  -9   28.43    1.01
  -1  -5  -9   14.97    0.68
  -2  -5  -9    4.86    0.42
  -3  -5  -9    1.32    0.30
  -4  -5  -9    7.03    0.53
  -5  -5  -9   13.92    0.76
  -6  -5  -9    1.01    0.33
 -12   6   9    4.18    0.57
  12  -6  -9    4.16    0.58
  11  -6  -9   11.43    0.77
 -11   6   9   10.20    0.74
 -10   6   9    1.56    0.37
  10  -6  -9    1.71    0.38
   9  -6  -9   -0.19    0.24
  -9   6   9   -0.18    0.21
  -8   6   9    1.32    0.30
   8  -6  -9    0.92    0.30
   7  -6  -9   22.27    0.84
  -7   6   9   21.67    0.87
   6  -6  -9   19.93    0.79
  -6   6   9   20.08    0.76
   5  -6  -9    6.16    0.43
  -5   6   9    7.11    0.37
   4  -6  -9   40.63    1.31
   3  -6  -9   57.61    1.73
   2  -6  -9    3.35    0.33
   1  -6  -9   19.25    0.81
   0  -6  -9    1.60    0.29
  -1  -6  -9    0.94    0.27
  -2  -6  -9   11.84    0.66
  -3  -6  -9   15.11    0.78
  -4  -6  -9    0.07    0.24
  -5  -6  -9   25.94    1.13
 -11   7   9   10.24    0.75
  11  -7  -9   11.31    0.76
 -10   7   9    7.80    0.62
  10  -7  -9    7.09    0.64
  -9   7   9    0.20    0.25
   9  -7  -9   -0.19    0.23
  -8   7   9   17.51    0.80
   7  -7  -9   -0.01    0.19
   6  -7  -9    5.51    0.43
   5  -7  -9   19.65    0.82
   4  -7  -9    0.72    0.23
   3  -7  -9   19.40    0.82
   2  -7  -9    6.83    0.49
   1  -7  -9    0.17    0.20
   0  -7  -9   30.53    1.16
  -1  -7  -9   13.02    0.72
  -2  -7  -9    0.19    0.26
  -3  -7  -9   -0.16    0.25
  -4  -7  -9    0.82    0.33
  11  -8  -9    4.28    0.56
  10  -8  -9   19.39    1.00
   8  -8  -9    1.65    0.33
   7  -8  -9    7.63    0.53
   6  -8  -9    0.41    0.24
   5  -8  -9    7.69    0.54
   4  -8  -9    0.94    0.28
   3  -8  -9   12.65    0.69
   2  -8  -9    7.23    0.54
   1  -8  -9    0.26    0.27
   0  -8  -9    3.99    0.47
  -1  -8  -9    6.66    0.57
  -2  -8  -9    5.18    0.55
  -3  -8  -9    5.74    0.60
  10  -9  -9    0.61    0.34
   8  -9  -9    6.75    0.56
   7  -9  -9    8.61    0.61
   6  -9  -9    2.66    0.40
   5  -9  -9    3.20    0.42
   4  -9  -9   20.52    0.95
   3  -9  -9    9.60    0.65
   2  -9  -9    0.03    0.25
   1  -9  -9    1.44    0.37
   0  -9  -9    1.76    0.40
  -1  -9  -9   10.16    0.74
  -2  -9  -9    8.82    0.72
   8 -10  -9   -0.29    0.26
   7 -10  -9    5.39    0.55
   6 -10  -9   11.39    0.74
   5 -10  -9    0.58    0.30
   4 -10  -9    2.27    0.40
   3 -10  -9    4.35    0.51
   2 -10  -9    2.15    0.40
   1 -10  -9    7.13    0.65
   0 -10  -9    3.58    0.54
   8 -11  -9    5.09    0.56
   7 -11  -9    0.81    0.33
   6 -11  -9    0.18    0.31
   5 -11  -9    3.18    0.47
   4 -11  -9    0.03    0.26
   3 -11  -9    8.52    0.70
   4 -12  10    7.36    0.72
   5 -12  10    9.07    0.79
   0 -11  10    6.54    0.62
   1 -11  10    6.41    0.61
   2 -11  10    0.30    0.31
   3 -11  10    5.71    0.58
   4 -11  10    3.76    0.53
   5 -11  10   -0.41    0.30
   6 -11  10   27.54    1.26
   7 -11  10   16.97    0.96
   8 -11  10    2.43    0.45
  -1 -10  10   29.61    1.24
   0 -10  10    5.44    0.54
   1 -10  10    6.58    0.57
   2 -10  10   11.53    0.72
   3 -10  10    0.64    0.32
   4 -10  10    0.77    0.33
   5 -10  10    1.38    0.38
   6 -10  10    0.65    0.32
   7 -10  10    2.69    0.46
  -7  10 -10    3.36    0.42
   8 -10  10    5.88    0.59
  -8  10 -10    5.16    0.53
  -9  10 -10   15.19    0.88
   9 -10  10   14.46    0.89
  -1  -9  10    8.85    0.60
   0  -9  10   14.60    0.76
   1  -9  10    0.43    0.26
   2  -9  10   40.33    1.44
  -3   9 -10   19.10    0.78
   3  -9  10   16.99    0.86
   4  -9  10   17.00    0.85
  -4   9 -10   18.09    0.78
  -5   9 -10    6.40    0.49
   5  -9  10    7.97    0.60
   6  -9  10   -0.01    0.25
  -6   9 -10    0.41    0.22
  -7   9 -10    0.27    0.23
   7  -9  10    0.51    0.27
   8  -9  10    1.05    0.34
  -8   9 -10    1.32    0.32
   9  -9  10   -0.06    0.25
  -9   9 -10    0.33    0.28
  10  -9  10    9.59    0.71
 -10   9 -10    8.76    0.74
   5   8 -10   18.26    1.03
   4   8 -10   -0.02    0.23
   3   8 -10   10.35    0.70
  -2  -8  10    1.39    0.31
   2   8 -10    1.68    0.35
  -1  -8  10    8.12    0.56
   0  -8  10   14.27    0.71
   1  -8  10    8.09    0.55
  -1   8 -10    9.77    0.51
  -2   8 -10    0.16    0.17
   2  -8  10   -0.18    0.22
  -3   8 -10   55.61    1.73
   3  -8  10   56.53    1.79
   4  -8  10    1.89    0.34
  -4   8 -10    1.87    0.29
  -5   8 -10   51.43    1.67
   5  -8  10   51.76    1.71
   6  -8  10   12.26    0.72
  -6   8 -10   12.05    0.67
  -7   8 -10    0.62    0.26
   7  -8  10    0.24    0.23
  -8   8 -10    1.35    0.33
   8  -8  10    0.67    0.30
  -9   8 -10    3.53    0.48
   9  -8  10    4.42    0.49
 -10   8 -10    0.06    0.32
  10  -8  10    0.40    0.28
   6   7 -10    0.49    0.29
   5   7 -10    0.17    0.27
   4   7 -10    3.02    0.45
   3   7 -10    4.20    0.47
   2   7 -10   56.83    1.86
  -2  -7  10   57.70    1.76
  -2  -7  10   54.33    1.71
  -1  -7  10   11.49    0.60
   1   7 -10   10.87    0.61
  -1  -7  10   10.36    0.56
   0  -7  10   15.02    0.69
   0  -7  10   15.15    0.66
  -1   7 -10   35.47    1.17
   1  -7  10   34.90    1.20
   2  -7  10    1.12    0.27
  -2   7 -10    0.92    0.22
   3  -7  10    3.53    0.37
  -3   7 -10    3.73    0.33
  -4   7 -10   70.18    2.12
   4  -7  10   73.07    2.15
  -5   7 -10    1.02    0.25
   5  -7  10    0.76    0.26
   6  -7  10   34.76    1.28
  -6   7 -10   36.55    1.28
  -7   7 -10   14.04    0.74
   7  -7  10   14.70    0.76
   8  -7  10    2.38    0.38
  -8   7 -10    3.38    0.42
   9  -7  10    1.36    0.33
  -9   7 -10    2.06    0.40
 -10   7 -10    0.85    0.37
  10  -7  10    1.36    0.35
 -11   7 -10    0.83    0.40
  11  -7  10    0.07    0.31
   7   6 -10   10.51    0.76
   6   6 -10    4.62    0.55
  -5  -6  10    2.42    0.35
   5   6 -10    2.07    0.38
   4   6 -10   10.89    0.68
  -4  -6  10   10.22    0.60
  -3  -6  10    0.00    0.18
   3   6 -10    0.36    0.22
  -2  -6  10    5.33    0.41
   2   6 -10    6.03    0.47
  -2  -6  10    6.19    0.41
  -1  -6  10   39.83    1.26
   1   6 -10   39.35    1.33
  -1  -6  10   40.62    1.31
   0  -6  10   20.35    0.79
   0  -6  10   21.72    0.81
   0   6 -10   20.13    0.79
   1  -6  10   31.86    1.07
  -1   6 -10   31.31    1.06
  -2   6 -10    1.40    0.22
   2  -6  10    1.42    0.26
  -3   6 -10    2.76    0.29
   3  -6  10    2.40    0.31
   4  -6  10   14.17    0.68
  -4   6 -10   14.71    0.65
  -5   6 -10    0.04    0.19
   5  -6  10    0.01    0.17
  -6   6 -10   12.63    0.65
   6  -6  10   12.59    0.65
   7  -6  10   71.84    2.17
  -7   6 -10   72.75    2.25
   8  -6  10    0.58    0.26
  -8   6 -10    1.07    0.30
  -9   6 -10   18.33    0.92
   9  -6  10   16.74    0.84
  10  -6  10    2.87    0.44
 -10   6 -10    3.38    0.51
 -11   6 -10    4.09    0.58
   8   5 -10    3.17    0.57
   7   5 -10    3.94    0.52
  -7  -5  10    3.36    0.45
   6   5 -10   28.68    1.24
  -6  -5  10   28.40    1.14
  -5  -5  10    3.03    0.37
   5   5 -10    3.78    0.46
   4   5 -10   58.18    1.91
  -4  -5  10   59.00    1.84
  -3  -5  10   13.81    0.65
  -3  -5  10   15.34    0.59
   3   5 -10   13.68    0.69
   2   5 -10    2.06    0.29
  -2  -5  10    1.94    0.27
  -2  -5  10    1.80    0.22
  -1  -5  10    1.56    0.25
   1   5 -10    1.91    0.26
  -1  -5  10    1.72    0.22
   0   5 -10   10.36    0.48
   0  -5  10   10.40    0.51
   0  -5  10    9.76    0.47
  -1   5 -10    0.20    0.13
   1  -5  10    0.42    0.17
  -1   5 -10    0.41    0.15
   2  -5  10   38.14    1.21
  -2   5 -10   39.04    1.22
  -3   5 -10    0.39    0.17
   3  -5  10   -0.11    0.13
  -4   5 -10   46.04    1.45
   5  -5  10   33.92    1.15
  -5   5 -10   32.51    1.15
   6  -5  10    1.48    0.27
  -6   5 -10    1.52    0.29
   7  -5  10   10.64    0.60
  -7   5 -10   10.19    0.62
  -8   5 -10    0.51    0.26
   8  -5  10   -0.03    0.21
   9  -5  10    1.30    0.33
  -9   5 -10    1.52    0.35
 -10   5 -10   15.42    0.88
 -11   5 -10    4.58    0.59
   8   4 -10   10.45    0.80
  -8  -4  10    9.42    0.69
  -7  -4  10    0.50    0.30
   7   4 -10    0.39    0.33
   6   4 -10   10.12    0.64
  -6  -4  10    9.27    0.59
  -5  -4  10    4.98    0.43
   5   4 -10    5.08    0.47
   4   4 -10    1.66    0.30
  -4  -4  10    1.65    0.28
  -3  -4  10   85.96    2.23
  -3  -4  10   82.90    2.42
   3   4 -10   85.64    2.46
  -2  -4  10   22.67    0.75
  -2  -4  10   24.39    0.87
   2   4 -10   23.90    0.87
   1   4 -10    0.86    0.19
  -1  -4  10    0.63    0.18
  -1  -4  10    0.70    0.15
   0   4 -10   29.44    0.92
   0  -4  10   28.79    0.92
   0  -4  10   29.36    0.97
  -1   4 -10   -0.17    0.10
   1  -4  10    0.00    0.13
  -1   4 -10   -0.04    0.10
  -2   4 -10    8.03    0.42
   2  -4  10    7.79    0.42
  -3   4 -10   47.63    1.46
   3  -4  10   48.86    1.43
  -4   4 -10    4.07    0.33
   4  -4  10    4.20    0.34
  -5   4 -10   40.39    1.32
   5  -4  10   38.88    1.26
  -6   4 -10   18.73    0.82
   6  -4  10   20.26    0.79
   7  -4  10   43.36    1.40
  -7   4 -10   40.97    1.45
  -8   4 -10    6.37    0.53
   8  -4  10    6.21    0.48
  -9   4 -10    1.05    0.32
 -10   4 -10    1.98    0.42
 -11   4 -10    4.08    0.56
   9   3 -10   -0.08    0.34
  -9  -3  10    0.20    0.29
  -8  -3  10   10.74    0.69
   8   3 -10    9.54    0.72
   7   3 -10    2.40    0.42
  -7  -3  10    2.06    0.36
  -6  -3  10    0.37    0.23
   6   3 -10    0.38    0.23
   5   3 -10   23.64    0.96
  -5  -3  10   24.07    0.94
  -4  -3  10    6.17    0.43
   4   3 -10    6.97    0.46
  -3  -3  10   11.44    0.55
   3   3 -10   12.44    0.57
  -3  -3  10   11.42    0.42
  -2  -3  10   21.33    0.66
   2   3 -10   21.66    0.77
  -2  -3  10   20.36    0.77
   1   3 -10   42.08    1.27
  -1  -3  10   42.90    1.20
  -1  -3  10   44.25    1.31
   0   3 -10  173.36    4.45
   0  -3  10  177.41    4.54
   0  -3  10  168.79    4.34
  -1   3 -10   76.18    2.07
  -1   3 -10   73.64    1.95
   1  -3  10   73.35    1.99
   2  -3  10    4.93    0.32
  -2   3 -10    4.62    0.30
  -3   3 -10    7.39    0.40
   3  -3  10    6.77    0.37
  -4   3 -10   15.64    0.65
   4  -3  10   15.47    0.63
  -5   3 -10   12.49    0.57
   5  -3  10    9.46    0.52
  -6   3 -10   94.71    2.71
   6  -3  10   91.99    2.59
  -7   3 -10    0.85    0.24
  -8   3 -10   36.20    1.37
  -9   3 -10    5.11    0.54
 -10   3 -10    3.14    0.48
  10   2 -10    3.75    0.58
 -10  -2  10    4.56    0.56
   9   2 -10    0.87    0.36
  -9  -2  10    1.08    0.32
   8   2 -10   16.53    0.86
  -8  -2  10   16.52    0.86
  -7  -2  10   16.36    0.81
   7   2 -10   16.94    0.84
   6   2 -10    5.15    0.46
  -6  -2  10    4.75    0.43
   5   2 -10   21.50    0.86
  -5  -2  10   20.22    0.84
  -4  -2  10   34.65    1.15
   4   2 -10   33.30    1.14
  -3  -2  10    1.02    0.20
  -3  -2  10    1.13    0.11
   3   2 -10    1.16    0.20
  -2  -2  10   39.36    1.21
   2   2 -10   38.49    1.17
  -2  -2  10   38.59    1.05
   1   2 -10    0.18    0.12
  -1  -2  10    0.08    0.10
  -1  -2  10    0.19    0.14
   0   2 -10   57.42    1.58
   0  -2  10   60.13    1.68
   0  -2  10   59.41    1.58
  -1   2 -10  276.62    7.08
   1  -2  10  277.29    6.83
  -1   2 -10  276.69    6.95
   2  -2  10    3.20    0.25
  -2   2 -10    2.79    0.24
  -3   2 -10   33.76    1.09
   3  -2  10   35.09    1.06
  -4   2 -10   12.04    0.55
   4  -2  10   12.14    0.53
  -5   2 -10    0.29    0.18
  -6   2 -10    0.48    0.21
  -7   2 -10    2.21    0.34
  -8   2 -10   13.19    0.74
  -9   2 -10   20.20    1.00
 -10   2 -10    7.61    0.66
 -10  -1  10    9.60    0.73
  10   1 -10    8.24    0.71
   9   1 -10    4.72    0.55
  -9  -1  10    4.21    0.51
  -8  -1  10    0.05    0.23
   8   1 -10    0.38    0.30
  -7  -1  10   66.41    2.12
   7   1 -10   67.37    2.12
  -6  -1  10   91.32    2.67
   6   1 -10   91.49    2.66
   5   1 -10    3.43    0.32
  -5  -1  10    3.46    0.33
   4   1 -10   19.86    0.78
  -4  -1  10   21.19    0.79
  -3  -1  10   12.95    0.55
   3   1 -10   13.38    0.55
   2   1 -10   20.78    0.70
  -2  -1  10   19.92    0.72
  -2  -1  10   19.85    0.57
  -1  -1  10   53.76    1.55
   1   1 -10   54.15    1.49
  -1  -1  10   54.30    1.42
   0  -1  10   40.04    1.17
   0  -1  10   40.08    1.10
   0   1 -10   38.01    1.09
   1  -1  10   51.68    1.43
  -1   1 -10   52.32    1.48
  -2   1 -10   97.21    2.62
  -3   1 -10   82.32    2.28
  -4   1 -10   53.42    1.60
  -5   1 -10   24.03    0.90
  -6   1 -10   13.07    0.65
  -7   1 -10    3.77    0.42
  -8   1 -10    2.56    0.40
  -9   1 -10    0.10    0.26
 -10   1 -10    2.57    0.44
 -11   0  10   13.93    0.88
  11   0 -10   12.14    0.86
  10   0 -10    0.35    0.32
 -10   0  10    0.27    0.27
  -9   0  10    7.39    0.61
   9   0 -10    7.53    0.62
   8   0 -10    0.45    0.29
  -8   0  10    0.34    0.24
   7   0 -10    1.29    0.31
  -7   0  10    0.78    0.26
  -6   0  10    1.04    0.25
   6   0 -10    1.01    0.26
  -5   0  10    0.19    0.17
   5   0 -10    0.47    0.19
  -4   0  10   25.29    0.89
   4   0 -10   26.64    0.90
   3   0 -10  250.17    6.07
  -3   0  10  249.52    6.44
   3   0 -10  249.18    6.42
  -2   0  10    6.08    0.33
   2   0 -10    7.38    0.36
  -1   0  10   55.86    1.57
   0   0  10   51.70    1.46
  -1   0 -10   27.53    0.85
  -2   0 -10   26.28    0.84
  -3   0 -10    7.33    0.38
  -4   0 -10   31.52    1.05
  -5   0 -10   66.88    1.99
  -6   0 -10    0.03    0.20
  -7   0 -10   24.82    1.04
  -8   0 -10    5.96    0.54
  -9   0 -10   -0.12    0.25
 -11   1  10    4.53    0.55
  11  -1 -10    4.01    0.57
 -10   1  10    1.49    0.35
  10  -1 -10    1.37    0.40
  -9   1  10    0.02    0.23
   9  -1 -10    0.22    0.27
  -8   1  10   14.22    0.75
   8  -1 -10   13.94    0.75
   7  -1 -10   62.25    1.94
  -7   1  10   61.58    1.95
   6  -1 -10    3.84    0.36
  -6   1  10    3.43    0.35
  -5   1  10    5.57    0.38
   5  -1 -10    5.35    0.37
   4  -1 -10   12.37    0.37
  -4   1  10   13.19    0.56
   4  -1 -10   12.99    0.57
   3  -1 -10   53.53    1.52
  -3   1  10   49.47    1.50
   3  -1 -10   52.90    1.35
  -2   1  10   37.48    1.11
  -1   1  10   24.98    0.78
  -1  -1 -10   71.83    1.94
  -2  -1 -10   51.51    1.47
  -3  -1 -10   24.14    0.82
  -4  -1 -10    7.13    0.42
  -5  -1 -10    3.27    0.32
  -6  -1 -10   14.22    0.70
  -7  -1 -10    3.19    0.40
  -8  -1 -10   13.26    0.76
 -11   2  10    5.38    0.58
  11  -2 -10    3.82    0.55
 -10   2  10    1.54    0.39
  10  -2 -10    1.63    0.39
   9  -2 -10    1.65    0.36
  -9   2  10    2.67    0.42
   8  -2 -10   16.52    0.81
  -8   2  10   16.80    0.82
   7  -2 -10    3.93    0.40
  -7   2  10    4.63    0.42
  -6   2  10    0.40    0.19
   6  -2 -10    0.34    0.20
   5  -2 -10    6.90    0.43
  -5   2  10    7.34    0.42
   5  -2 -10    7.49    0.28
   4  -2 -10    0.79    0.11
  -4   2  10    0.73    0.17
  -3   2  10   15.61    0.57
   3  -2 -10   14.25    0.50
   2  -2 -10   38.84    1.09
  -2   2  10   38.42    1.12
  -1   2  10   68.10    1.83
   0  -2 -10   19.79    0.62
  -1  -2 -10   75.04    2.01
  -2  -2 -10    0.42    0.13
  -3  -2 -10    6.18    0.35
  -4  -2 -10   24.95    0.89
  -5  -2 -10   10.11    0.53
  -6  -2 -10    0.86    0.25
  -8  -2 -10    1.45    0.36
  11  -3 -10    1.52    0.39
 -11   3  10    1.19    0.41
  10  -3 -10    1.17    0.36
 -10   3  10    0.82    0.34
   9  -3 -10   21.26    0.97
  -9   3  10   20.76    0.98
  -8   3  10    5.49    0.48
   8  -3 -10    7.06    0.53
   7  -3 -10    3.79    0.39
  -7   3  10    2.92    0.35
  -6   3  10   35.75    1.20
   6  -3 -10   35.02    1.21
   5  -3 -10   16.04    0.55
  -5   3  10   16.24    0.65
  -4   3  10   25.27    0.85
   4  -3 -10   26.20    0.79
  -3   3  10    9.04    0.39
   3  -3 -10    8.24    0.38
  -2   3  10   31.91    0.94
   2  -3 -10   32.20    0.98
  -1   3  10   29.22    0.84
   1  -3 -10   29.16    0.93
   0  -3 -10    0.19    0.09
   0  -3 -10    0.42    0.15
  -1  -3 -10    8.08    0.44
  -1  -3 -10    8.58    0.34
  -2  -3 -10   10.33    0.42
  -3  -3 -10    0.83    0.18
  -4  -3 -10    9.68    0.56
  -5  -3 -10    9.70    0.59
  -6  -3 -10   -0.13    0.22
  -7  -3 -10    1.79    0.36
  12  -4 -10    7.23    0.69
 -12   4  10    6.77    0.70
 -11   4  10    3.69    0.53
  11  -4 -10    4.89    0.57
  10  -4 -10    0.90    0.34
 -10   4  10    0.53    0.31
   9  -4 -10    0.38    0.26
  -9   4  10    0.24    0.24
  -8   4  10   10.26    0.62
   8  -4 -10   11.12    0.65
   7  -4 -10    8.04    0.53
  -7   4  10    7.07    0.47
  -6   4  10   29.15    1.02
   6  -4 -10   28.23    0.90
   5  -4 -10    9.56    0.43
  -5   4  10    8.56    0.44
   4  -4 -10   72.55    1.98
  -4   4  10   73.17    2.02
  -3   4  10    4.93    0.26
   3  -4 -10    4.25    0.30
   2  -4 -10   15.94    0.63
  -2   4  10   16.72    0.52
   1  -4 -10   57.97    1.68
   1  -4 -10   59.07    1.53
   0  -4 -10    5.21    0.36
  -1  -4 -10    3.78    0.34
  -2  -4 -10    4.54    0.38
  -3  -4 -10    1.61    0.30
  -4  -4 -10    5.88    0.47
  -5  -4 -10   25.54    1.05
  -6  -4 -10   -0.10    0.24
  -7  -4 -10    0.66    0.30
 -12   5  10    1.09    0.43
  12  -5 -10    0.99    0.43
 -11   5  10    0.47    0.33
  11  -5 -10    0.54    0.35
 -10   5  10    0.16    0.26
  10  -5 -10   -0.03    0.28
  -9   5  10   14.73    0.78
   9  -5 -10   13.56    0.77
   8  -5 -10    0.29    0.26
  -8   5  10    0.30    0.22
  -7   5  10    2.29    0.31
   6  -5 -10    0.49    0.18
  -6   5  10    0.91    0.22
  -5   5  10    2.49    0.25
   5  -5 -10    3.08    0.28
   4  -5 -10   15.51    0.65
  -4   5  10   17.17    0.59
   3  -5 -10   25.17    0.89
  -3   5  10   25.86    0.76
   2  -5 -10    3.68    0.31
   1  -5 -10   18.75    0.75
  -1  -5 -10    1.17    0.26
  -2  -5 -10    8.11    0.52
  -3  -5 -10    4.60    0.44
  -4  -5 -10    3.85    0.44
  -5  -5 -10    8.01    0.61
  -6  -5 -10    0.65    0.31
 -11   6  10    0.35    0.31
  11  -6 -10    1.36    0.40
 -10   6  10    4.63    0.51
  10  -6 -10    5.85    0.56
  -9   6  10    1.92    0.35
   9  -6 -10    2.01    0.38
   8  -6 -10   61.82    1.99
  -8   6  10   59.87    1.92
  -7   6  10    7.61    0.48
   7  -6 -10    7.56    0.46
   6  -6 -10   13.41    0.64
  -6   6  10   14.78    0.62
   5  -6 -10   64.76    1.90
   4  -6 -10    2.69    0.30
   3  -6 -10    5.47    0.40
   2  -6 -10    0.11    0.19
   1  -6 -10   37.82    1.28
   0  -6 -10    7.64    0.49
  -1  -6 -10    7.54    0.53
  -2  -6 -10    2.44    0.37
  -3  -6 -10    5.20    0.49
  -4  -6 -10    9.31    0.64
  -5  -6 -10    0.07    0.29
  11  -7 -10    0.01    0.32
 -11   7  10   -0.26    0.27
  10  -7 -10   -0.05    0.29
 -10   7  10    0.25    0.28
  -9   7  10    2.53    0.38
   9  -7 -10    2.30    0.41
  -8   7  10    0.00    0.20
   7  -7 -10   25.35    0.98
   6  -7 -10    2.68    0.34
   5  -7 -10   28.14    1.05
   4  -7 -10   13.93    0.69
   3  -7 -10    1.41    0.28
   2  -7 -10   16.91    0.78
   1  -7 -10    2.56    0.35
   0  -7 -10    3.39    0.40
  -1  -7 -10   20.77    0.94
  -2  -7 -10    0.70    0.30
  -3  -7 -10    4.20    0.49
  -4  -7 -10    4.49    0.52
  11  -8 -10    0.31    0.34
  10  -8 -10   10.72    0.75
   7  -8 -10    0.59    0.25
   6  -8 -10    1.64    0.32
   5  -8 -10    1.54    0.31
   4  -8 -10   76.83    2.32
   3  -8 -10    3.15    0.40
   2  -8 -10    9.77    0.62
   1  -8 -10   27.66    1.13
   0  -8 -10    5.28    0.53
  -1  -8 -10    0.82    0.32
  -2  -8 -10    0.13    0.28
  -3  -8 -10    1.96    0.45
  10  -9 -10    5.96    0.63
   8  -9 -10   11.87    0.71
   7  -9 -10    1.12    0.34
   6  -9 -10    5.59    0.51
   5  -9 -10    1.87    0.36
   4  -9 -10   12.03    0.71
   3  -9 -10    3.72    0.45
   2  -9 -10    0.78    0.31
   1  -9 -10   10.86    0.71
   0  -9 -10    9.34    0.71
  -1  -9 -10   -0.34    0.29
   8 -10 -10   24.26    1.11
   7 -10 -10    0.38    0.30
   6 -10 -10    6.34    0.58
   5 -10 -10    8.92    0.67
   4 -10 -10    0.67    0.30
   3 -10 -10    0.19    0.24
   2 -10 -10    2.25    0.41
   1 -10 -10    2.64    0.47
   0 -10 -10   15.71    0.94
   7 -11 -10   12.41    0.80
   6 -11 -10    5.71    0.59
   5 -11 -10   23.45    1.14
   4 -11 -10    0.13    0.28
   3 -11 -10    0.04    0.29
   0 -11  11    0.15    0.31
   1 -11  11    0.13    0.30
   2 -11  11    6.31    0.61
   3 -11  11    0.27    0.29
   4 -11  11   30.44    1.33
   5 -11  11    9.29    0.74
   6 -11  11    0.72    0.36
   7 -11  11    1.20    0.38
   8 -11  11    1.17    0.42
   0 -10  11    0.56    0.31
   1 -10  11    0.19    0.27
   2 -10  11   15.05    0.83
   3 -10  11    4.52    0.51
   4 -10  11    6.05    0.58
   5 -10  11   13.14    0.80
  -6  10 -11    2.31    0.36
   6 -10  11    2.51    0.44
   7 -10  11   25.12    1.16
  -7  10 -11   27.22    1.14
  -8  10 -11   18.32    0.94
   8 -10  11   17.68    0.96
  -9  10 -11    1.23    0.38
   9 -10  11    1.76    0.41
  -1  -9  11   10.33    0.65
   0  -9  11   23.55    1.01
   1  -9  11    0.35    0.26
   2  -9  11    5.75    0.52
  -3   9 -11    0.25    0.22
   3  -9  11    0.28    0.25
  -4   9 -11    0.47    0.23
   4  -9  11    0.91    0.31
  -5   9 -11    1.67    0.31
   5  -9  11    2.50    0.41
   6  -9  11    1.00    0.32
  -6   9 -11    1.34    0.30
   7  -9  11    0.97    0.34
  -7   9 -11    1.16    0.32
   8  -9  11   18.54    0.96
  -8   9 -11   19.11    0.95
   9  -9  11    6.30    0.60
  -9   9 -11    6.36    0.61
  10  -9  11    5.59    0.57
 -10   9 -11    4.51    0.57
   5   8 -11    8.67    0.75
   4   8 -11    0.70    0.31
   3   8 -11    1.58    0.36
   2   8 -11    4.83    0.50
  -1  -8  11   -0.20    0.19
   0   8 -11    7.22    0.49
   0  -8  11    8.54    0.56
   1  -8  11   12.82    0.68
  -1   8 -11   12.96    0.63
  -2   8 -11    0.01    0.17
   2  -8  11    0.27    0.21
  -3   8 -11   59.10    1.81
   3  -8  11   57.71    1.85
   4  -8  11    0.55    0.28
  -4   8 -11    0.90    0.25
   5  -8  11    0.14    0.25
  -5   8 -11   -0.02    0.19
   6  -8  11   -0.08    0.22
  -6   8 -11    0.50    0.23
  -7   8 -11    0.22    0.25
   7  -8  11    0.11    0.24
  -8   8 -11    7.47    0.58
   8  -8  11    6.95    0.59
   9  -8  11   26.12    1.14
  -9   8 -11   25.65    1.17
 -10   8 -11    0.60    0.35
  10  -8  11   -0.12    0.27
   6   7 -11    4.80    0.58
   5   7 -11    2.34    0.43
   4   7 -11   10.13    0.69
  -3  -7  11    0.26    0.20
   3   7 -11   -0.05    0.23
   2   7 -11   15.00    0.77
  -2  -7  11   16.03    0.72
  -2  -7  11   14.49    0.69
   1   7 -11   11.59    0.64
  -1  -7  11   10.90    0.59
  -1  -7  11   11.73    0.59
   0   7 -11    4.84    0.39
   0  -7  11    5.25    0.41
   0  -7  11    5.54    0.40
  -1   7 -11    0.03    0.17
   1  -7  11    0.15    0.20
  -2   7 -11    8.01    0.47
   2  -7  11    8.45    0.53
   3  -7  11    6.00    0.47
  -3   7 -11    7.17    0.46
   4  -7  11   42.17    1.43
  -4   7 -11   42.41    1.40
  -5   7 -11    0.88    0.25
   5  -7  11    0.93    0.27
   6  -7  11    1.46    0.31
  -6   7 -11    1.74    0.31
   7  -7  11   11.47    0.66
  -7   7 -11   11.09    0.66
  -8   7 -11    2.23    0.38
   8  -7  11    2.48    0.38
   9  -7  11    5.73    0.54
  -9   7 -11    6.29    0.59
 -10   7 -11    2.20    0.45
  10  -7  11    2.36    0.41
   7   6 -11    0.44    0.33
   6   6 -11   12.30    0.78
  -5  -6  11    0.81    0.27
   5   6 -11    0.44    0.29
   4   6 -11   30.13    1.23
  -4  -6  11   30.72    1.16
   3   6 -11   52.08    1.71
  -3  -6  11   48.34    1.61
  -2  -6  11   33.17    1.08
  -2  -6  11   31.96    1.14
   2   6 -11   32.69    1.19
  -1  -6  11   65.76    1.88
  -1  -6  11   62.37    1.94
   1   6 -11   67.27    1.98
   0   6 -11   19.36    0.76
   0  -6  11   17.95    0.73
   0  -6  11   18.47    0.75
  -1   6 -11   22.10    0.79
   1  -6  11   17.67    0.76
  -2   6 -11   12.94    0.58
   2  -6  11   12.74    0.60
   3  -6  11   94.81    2.66
  -3   6 -11   96.84    2.71
   4  -6  11   13.29    0.66
  -4   6 -11   13.59    0.64
  -5   6 -11   79.48    2.33
   5  -6  11   76.85    2.27
   6  -6  11   -0.04    0.20
  -6   6 -11    0.04    0.19
   7  -6  11   56.03    1.78
  -7   6 -11   54.74    1.83
   8  -6  11    1.00    0.30
  -8   6 -11    1.33    0.32
   9  -6  11    2.51    0.39
  -9   6 -11    1.86    0.41
 -10   6 -11    7.15    0.67
  10  -6  11    6.23    0.57
 -11   6 -11    0.25    0.39
   8   5 -11   18.33    1.07
   7   5 -11    0.14    0.25
  -7  -5  11   -0.23    0.23
  -6  -5  11    0.42    0.26
   6   5 -11    0.92    0.33
  -5  -5  11    3.72    0.41
   5   5 -11    4.79    0.50
  -4  -5  11    1.40    0.28
   4   5 -11    2.01    0.35
  -3  -5  11   89.31    2.60
   3   5 -11   91.38    2.65
  -2  -5  11    5.08    0.39
  -2  -5  11    4.90    0.32
   2   5 -11    4.84    0.39
  -1  -5  11   20.36    0.74
  -1  -5  11   21.49    0.81
   1   5 -11   19.77    0.79
   0   5 -11   18.05    0.70
   0  -5  11   19.12    0.75
   0  -5  11   20.54    0.73
   1  -5  11   27.05    0.91
  -1   5 -11   25.94    0.85
  -1   5 -11   25.99    0.91
  -2   5 -11   74.13    2.07
   2  -5  11   68.99    2.01
   3  -5  11   32.46    1.09
  -3   5 -11   32.87    1.11
  -4   5 -11    1.49    0.25
   4  -5  11    1.56    0.26
   5  -5  11   41.05    1.37
  -5   5 -11   43.92    1.42
   6  -5  11    0.45    0.20
  -6   5 -11    0.39    0.22
   7  -5  11   26.44    1.03
  -7   5 -11   26.38    1.07
   8  -5  11   31.37    1.17
  -8   5 -11   29.35    1.21
   9  -5  11    6.47    0.53
  -9   5 -11    6.21    0.56
 -10   5 -11    1.23    0.33
 -11   5 -11   -0.01    0.29
  -8  -4  11   12.29    0.76
   8   4 -11   11.28    0.82
  -7  -4  11    4.58    0.49
   7   4 -11    5.67    0.56
   6   4 -11    4.04    0.46
  -6  -4  11    3.89    0.43
   5   4 -11    5.06    0.47
  -5  -4  11    5.22    0.44
  -4  -4  11   16.17    0.74
  -3  -4  11   -0.09    0.11
  -3  -4  11   -0.20    0.15
   3   4 -11   -0.05    0.16
  -2  -4  11   10.69    0.44
  -2  -4  11    9.25    0.50
   2   4 -11    9.97    0.51
   1   4 -11    0.44    0.16
  -1  -4  11    0.57    0.15
  -1  -4  11    0.50    0.17
   0  -4  11   77.94    2.22
   0  -4  11   77.94    2.12
   0   4 -11   79.90    2.15
  -1   4 -11   27.12    0.93
   1  -4  11   27.34    0.90
  -1   4 -11   28.76    0.85
  -2   4 -11   40.54    1.25
   2  -4  11   38.70    1.21
  -3   4 -11   14.53    0.63
   3  -4  11   14.89    0.62
   4  -4  11    5.44    0.37
  -4   4 -11    6.45    0.41
   5  -4  11    1.02    0.22
  -5   4 -11    1.08    0.24
   6  -4  11    0.10    0.17
  -6   4 -11    0.17    0.18
  -7   4 -11    4.17    0.42
   7  -4  11    5.23    0.44
  -8   4 -11   22.73    1.00
  -9   4 -11    6.94    0.60
 -10   4 -11    5.24    0.58
   9   3 -11   -0.09    0.35
  -9  -3  11    0.31    0.29
   8   3 -11    4.14    0.54
  -8  -3  11    4.34    0.50
  -7  -3  11    1.75    0.36
   7   3 -11    2.09    0.40
   6   3 -11    3.15    0.40
  -6  -3  11    3.52    0.40
  -5  -3  11    0.16    0.21
   5   3 -11    0.21    0.20
  -4  -3  11   97.92    2.79
   3   3 -11   20.35    0.80
  -3  -3  11   21.11    0.64
  -3  -3  11   20.79    0.81
  -2  -3  11   38.38    1.09
  -2  -3  11   39.18    1.24
   2   3 -11   38.88    1.22
  -1  -3  11    8.37    0.44
   1   3 -11    8.48    0.40
  -1  -3  11    8.93    0.38
   0  -3  11    3.12    0.23
   0   3 -11    3.21    0.23
   0  -3  11    3.32    0.28
  -1   3 -11    2.65    0.17
  -1   3 -11    2.08    0.22
   1  -3  11    2.43    0.22
  -2   3 -11   25.04    0.86
   2  -3  11   26.43    0.85
  -3   3 -11    1.49    0.22
   3  -3  11    1.27    0.20
  -4   3 -11  124.42    3.40
   4  -3  11  124.01    3.28
  -5   3 -11    1.02    0.23
   5  -3  11    1.43    0.24
  -6   3 -11   23.38    0.94
   6  -3  11   23.96    0.91
  -7   3 -11    0.33    0.22
  -8   3 -11    0.37    0.23
  -9   3 -11    4.93    0.53
 -10   3 -11    2.03    0.42
  10   2 -11    2.79    0.54
 -10  -2  11    4.15    0.55
  -9  -2  11    4.90    0.54
   9   2 -11    5.16    0.58
  -8  -2  11   -0.30    0.23
   8   2 -11    0.13    0.29
   7   2 -11    0.14    0.26
  -7  -2  11    0.40    0.24
  -6  -2  11    8.24    0.54
   6   2 -11    7.03    0.49
   5   2 -11    8.93    0.52
  -5  -2  11    9.65    0.55
   4   2 -11   46.95    1.49
  -4  -2  11   48.34    1.50
  -3  -2  11   23.95    0.87
   3   2 -11   24.95    0.87
  -3  -2  11   24.21    0.68
  -2  -2  11  167.07    4.36
   2   2 -11  162.86    4.30
  -2  -2  11  163.52    4.07
  -1  -2  11  207.08    5.18
   1   2 -11  209.01    5.38
  -1  -2  11  213.53    5.46
   0  -2  11    6.82    0.39
   0   2 -11    7.56    0.32
   0  -2  11    7.77    0.34
  -1   2 -11   18.67    0.67
  -1   2 -11   17.63    0.54
   1  -2  11   18.55    0.64
  -2   2 -11   31.99    1.01
   2  -2  11   31.24    0.98
  -3   2 -11    2.10    0.23
   3  -2  11    2.15    0.24
  -4   2 -11   72.34    2.04
   4  -2  11   67.20    1.95
  -5   2 -11  160.80    4.34
  -6   2 -11   12.23    0.62
  -7   2 -11   45.92    1.57
  -8   2 -11    0.79    0.29
  -9   2 -11    0.82    0.33
 -10   2 -11    0.98    0.34
  10   1 -11    0.37    0.34
 -10  -1  11    0.81    0.34
  -9  -1  11   18.10    0.95
   9   1 -11   19.81    1.00
   8   1 -11    0.10    0.28
  -8  -1  11    0.10    0.22
  -7  -1  11   12.70    0.70
   7   1 -11   13.16    0.72
   6   1 -11    2.80    0.34
  -6  -1  11    2.38    0.34
  -5  -1  11    1.99    0.29
   5   1 -11    2.57    0.30
   4   1 -11   28.20    0.99
  -4  -1  11   29.10    1.01
  -3  -1  11  149.82    4.03
   3   1 -11  153.14    4.01
  -2  -1  11   34.86    1.12
   2   1 -11   36.61    1.09
  -1  -1  11  237.09    5.82
  -1  -1  11  232.19    6.09
   1   1 -11  240.55    6.03
   0  -1  11   52.65    1.51
   0   1 -11   51.71    1.42
   0  -1  11   52.47    1.42
  -1   1 -11  128.12    3.39
  -2   1 -11    0.07    0.13
  -3   1 -11   16.85    0.65
  -4   1 -11    4.59    0.34
  -5   1 -11   23.04    0.88
  -6   1 -11    0.17    0.19
  -7   1 -11   34.78    1.29
  -8   1 -11   25.12    1.10
  -9   1 -11    0.68    0.31
 -10   1 -11    6.78    0.64
 -11   0  11    2.75    0.48
  11   0 -11    3.69    0.57
 -10   0  11    0.17    0.27
  10   0 -11    0.37    0.33
   9   0 -11    0.62    0.33
  -9   0  11    1.02    0.33
  -8   0  11   28.91    1.18
   8   0 -11   28.97    1.18
  -7   0  11    1.03    0.28
   7   0 -11    1.10    0.30
   6   0 -11   41.70    1.41
  -6   0  11   42.61    1.42
  -5   0  11   17.77    0.74
   5   0 -11   17.71    0.74
   4   0 -11    0.32    0.17
  -4   0  11    0.56    0.17
   3   0 -11    8.88    0.44
  -3   0  11    8.23    0.43
  -2   0  11    4.58    0.29
   2   0 -11    4.21    0.29
  -1   0  11   24.90    0.81
   0   0  11   62.23    1.74
  -1   0 -11   82.08    2.23
  -2   0 -11  196.47    5.09
  -3   0 -11   48.82    1.46
  -4   0 -11    0.03    0.14
  -5   0 -11    0.89    0.23
  -6   0 -11    4.08    0.38
  -7   0 -11    1.01    0.29
  -8   0 -11   13.49    0.77
  -9   0 -11    0.96    0.33
 -11   1  11    0.42    0.27
  11  -1 -11   -0.17    0.33
 -10   1  11    6.09    0.59
  10  -1 -11    6.48    0.62
  -9   1  11    0.16    0.24
   9  -1 -11    0.01    0.27
  -8   1  11    1.81    0.35
   8  -1 -11    2.07    0.37
  -7   1  11    0.44    0.21
   7  -1 -11    0.37    0.24
   6  -1 -11   22.52    0.89
  -6   1  11   21.03    0.87
   5  -1 -11  103.81    2.97
  -5   1  11  110.67    2.99
  -4   1  11   34.01    1.12
   4  -1 -11   34.92    0.92
   4  -1 -11   36.26    1.15
   3  -1 -11   62.03    1.76
   3  -1 -11   61.37    1.59
  -3   1  11   60.82    1.75
  -2   1  11   52.13    1.50
  -1   1  11   28.07    0.87
  -1  -1 -11   95.56    2.55
  -2  -1 -11    9.86    0.43
  -3  -1 -11   80.61    2.24
  -4  -1 -11   43.90    1.37
  -5  -1 -11   43.63    1.41
  -6  -1 -11    6.72    0.49
  -7  -1 -11    2.56    0.38
  -8  -1 -11    0.42    0.27
 -11   2  11    8.36    0.73
  11  -2 -11    8.99    0.75
  10  -2 -11   23.50    1.09
 -10   2  11   21.55    1.08
  -9   2  11    3.38    0.45
   9  -2 -11    3.57    0.46
  -8   2  11    7.75    0.54
   8  -2 -11    8.01    0.55
   7  -2 -11    3.17    0.37
  -7   2  11    2.56    0.34
   6  -2 -11    0.61    0.23
  -6   2  11    0.48    0.20
   5  -2 -11    7.20    0.28
   5  -2 -11    6.80    0.44
  -5   2  11    7.34    0.43
  -4   2  11  113.61    3.05
   4  -2 -11  111.21    2.83
  -3   2  11   27.19    0.89
   3  -2 -11   28.10    0.82
   2  -2 -11  152.61    3.84
  -2   2  11  152.35    3.97
  -1   2  11  129.97    3.39
   0  -2 -11   22.48    0.70
  -1  -2 -11   67.50    1.84
  -2  -2 -11    6.78    0.34
  -3  -2 -11    4.22    0.31
  -4  -2 -11    0.21    0.17
  -5  -2 -11    0.06    0.18
  -8  -2 -11    1.74    0.38
 -11   3  11    0.99    0.39
  11  -3 -11    1.64    0.44
 -10   3  11   11.38    0.75
  10  -3 -11   11.35    0.74
  -9   3  11    9.25    0.64
   9  -3 -11    9.41    0.64
  -8   3  11    1.59    0.33
   8  -3 -11    1.97    0.35
   7  -3 -11    2.90    0.37
  -7   3  11    2.62    0.33
   6  -3 -11    5.49    0.43
  -6   3  11    4.38    0.37
  -5   3  11    6.73    0.41
   5  -3 -11    7.01    0.33
   4  -3 -11   17.50    0.61
  -4   3  11   18.35    0.67
  -3   3  11    0.81    0.15
   3  -3 -11    0.82    0.15
   2  -3 -11   89.96    2.39
  -2   3  11   90.78    2.40
   1  -3 -11  115.05    2.99
  -1   3  11  113.07    2.96
   0  -3 -11    4.63    0.23
   0  -3 -11    4.59    0.33
  -1  -3 -11   89.30    2.48
  -1  -3 -11   91.98    2.39
  -2  -3 -11   14.24    0.53
  -5  -3 -11    7.93    0.55
  -6  -3 -11    0.12    0.23
  -7  -3 -11    9.29    0.66
  11  -4 -11    4.10    0.54
 -11   4  11    4.29    0.56
 -10   4  11    0.33    0.29
  10  -4 -11    0.54    0.32
  -9   4  11    6.96    0.56
   9  -4 -11    7.55    0.58
   8  -4 -11    5.39    0.49
  -8   4  11    4.37    0.43
  -7   4  11    1.11    0.27
   7  -4 -11    1.24    0.28
  -6   4  11   10.59    0.54
   6  -4 -11   12.24    0.49
  -5   4  11   62.06    1.85
   5  -4 -11   65.99    1.77
  -4   4  11    2.45    0.22
   4  -4 -11    2.54    0.23
  -3   4  11   15.07    0.54
   3  -4 -11   15.01    0.59
  -2   4  11   25.55    0.78
   2  -4 -11   27.18    0.90
   1  -4 -11   57.53    1.67
   1  -4 -11   57.35    1.51
   0  -4 -11    8.57    0.47
  -1  -4 -11    8.75    0.51
  -2  -4 -11   27.20    1.01
  -3  -4 -11   11.11    0.62
  -4  -4 -11    2.33    0.36
  -5  -4 -11    8.48    0.59
  -6  -4 -11    1.16    0.33
  -7  -4 -11    8.65    0.67
 -11   5  11    8.75    0.72
  11  -5 -11    9.99    0.74
 -10   5  11    1.38    0.36
  10  -5 -11    2.15    0.40
   9  -5 -11    0.07    0.27
  -9   5  11    0.75    0.27
   8  -5 -11    5.13    0.48
  -8   5  11    4.97    0.44
  -7   5  11    0.73    0.24
   6  -5 -11    1.17    0.22
  -6   5  11    1.38    0.23
   5  -5 -11  177.78    4.51
  -5   5  11  173.00    4.61
   4  -5 -11    7.80    0.43
  -4   5  11    7.84    0.37
   3  -5 -11   31.79    1.06
   2  -5 -11   16.19    0.68
   1  -5 -11    0.96    0.22
   0  -5 -11   17.59    0.75
  -1  -5 -11    0.72    0.25
  -2  -5 -11    0.17    0.20
  -3  -5 -11   30.03    1.15
  -4  -5 -11    2.75    0.40
  -5  -5 -11   18.68    0.92
  -6  -5 -11    1.74    0.40
  11  -6 -11    3.51    0.53
 -11   6  11    3.79    0.54
  10  -6 -11   21.64    1.04
 -10   6  11   20.55    1.01
  -9   6  11    1.74    0.36
   9  -6 -11    1.98    0.39
  -8   6  11    5.96    0.48
  -7   6  11    1.21    0.26
   7  -6 -11    0.81    0.23
   6  -6 -11   14.52    0.65
  -6   6  11   13.47    0.60
   5  -6 -11   37.98    1.25
   4  -6 -11   13.96    0.64
   3  -6 -11    0.81    0.22
   2  -6 -11   43.75    1.42
   1  -6 -11   10.79    0.59
   0  -6 -11    8.44    0.54
  -1  -6 -11   14.42    0.74
  -2  -6 -11    0.81    0.28
  -3  -6 -11    6.49    0.55
  -4  -6 -11    0.93    0.34
  -5  -6 -11   -0.10    0.32
  11  -7 -11    1.14    0.41
 -11   7  11    0.91    0.38
 -10   7  11   16.73    0.89
  10  -7 -11   18.49    0.97
  -9   7  11   10.79    0.65
   9  -7 -11    9.00    0.68
   7  -7 -11    0.51    0.24
   6  -7 -11    1.00    0.25
   5  -7 -11    0.96    0.26
   4  -7 -11   24.51    0.97
   3  -7 -11    0.48    0.23
   2  -7 -11   14.24    0.72
   1  -7 -11   12.63    0.67
   0  -7 -11   13.54    0.74
  -1  -7 -11   16.50    0.84
  -2  -7 -11   -0.10    0.21
  -3  -7 -11    1.91    0.40
  -4  -7 -11    3.28    0.50
  11  -8 -11    0.45    0.38
  10  -8 -11    2.11    0.45
   7  -8 -11    2.73    0.37
   6  -8 -11    2.63    0.36
   5  -8 -11    0.72    0.27
   4  -8 -11    0.18    0.24
   3  -8 -11    3.81    0.42
   2  -8 -11   10.72    0.66
   1  -8 -11    0.40    0.26
   0  -8 -11    3.04    0.44
  -1  -8 -11    2.49    0.44
  -2  -8 -11   14.14    0.85
  -3  -8 -11    0.07    0.34
  10  -9 -11   -0.10    0.34
   7  -9 -11    0.12    0.26
   6  -9 -11    1.77    0.37
   5  -9 -11   10.83    0.68
   4  -9 -11    0.08    0.22
   3  -9 -11   18.19    0.91
   2  -9 -11   16.54    0.87
   1  -9 -11    1.60    0.39
   0  -9 -11    0.03    0.31
  -1  -9 -11    3.23    0.51
   8 -10 -11    0.39    0.31
   7 -10 -11    0.35    0.29
   6 -10 -11   -0.24    0.25
   5 -10 -11    0.59    0.31
   4 -10 -11    1.73    0.36
   3 -10 -11    3.16    0.46
   2 -10 -11    2.50    0.43
   1 -10 -11    6.93    0.66
   7 -11 -11   10.67    0.77
   6 -11 -11    1.75    0.41
   5 -11 -11    0.14    0.27
   4 -11 -11    4.33    0.56
   0 -11  12    0.86    0.36
   1 -11  12    2.13    0.44
   2 -11  12   24.46    1.15
   3 -11  12    2.39    0.46
   4 -11  12   -0.12    0.30
   5 -11  12   17.69    0.99
   6 -11  12    0.58    0.34
   7 -11  12   28.95    1.32
   0 -10  12   38.46    1.46
   1 -10  12    6.64    0.57
   2 -10  12    6.21    0.57
   3 -10  12    4.66    0.52
   4 -10  12    0.26    0.29
   5 -10  12    4.31    0.52
  -6  10 -12    5.46    0.49
   6 -10  12    5.36    0.56
   7 -10  12    4.21    0.54
  -7  10 -12    4.98    0.50
   8 -10  12    9.44    0.73
  -8  10 -12    8.99    0.68
   9 -10  12    0.99    0.38
  -9  10 -12    1.25    0.37
  -1  -9  12    0.03    0.25
   0  -9  12   22.88    1.00
   1  -9  12    3.93    0.44
   2  -9  12    9.19    0.62
  -2   9 -12    8.39    0.53
   3  -9  12   34.94    1.32
  -3   9 -12   33.73    1.23
  -4   9 -12    4.43    0.42
   4  -9  12    3.88    0.47
  -5   9 -12   16.76    0.80
   5  -9  12   15.31    0.82
  -6   9 -12    1.56    0.33
   6  -9  12    2.07    0.39
   7  -9  12    0.44    0.27
  -7   9 -12    0.13    0.24
   8  -9  12    2.35    0.43
  -8   9 -12    2.44    0.41
   9  -9  12    5.37    0.56
  -9   9 -12    7.17    0.63
   5   8 -12    2.50    0.47
   4   8 -12    1.06    0.35
   3   8 -12    2.81    0.44
   2   8 -12    7.27    0.59
  -1  -8  12   14.94    0.74
   0   8 -12    1.05    0.26
   0  -8  12    1.44    0.31
  -1   8 -12   22.63    0.90
   1  -8  12   22.57    0.94
   2  -8  12    7.21    0.53
  -2   8 -12    6.95    0.46
  -3   8 -12   37.38    1.30
   3  -8  12   37.72    1.35
  -4   8 -12   22.86    0.93
   4  -8  12   21.36    0.96
   5  -8  12   24.15    1.04
  -5   8 -12   25.77    1.02
   6  -8  12    6.26    0.53
  -6   8 -12    7.59    0.53
  -7   8 -12    9.70    0.63
   7  -8  12    8.06    0.62
  -8   8 -12    0.22    0.26
   8  -8  12    0.10    0.25
  -9   8 -12    7.47    0.64
   9  -8  12    7.08    0.60
 -10   8 -12    0.10    0.29
  10  -8  12   -0.18    0.28
   6   7 -12    0.70    0.33
   5   7 -12    1.02    0.33
   4   7 -12    1.06    0.33
   3   7 -12    0.89    0.30
  -3  -7  12    0.32    0.23
   2   7 -12    9.22    0.61
  -2  -7  12    9.06    0.53
  -2  -7  12    8.85    0.55
   1   7 -12   88.69    2.60
  -1  -7  12   88.03    2.56
  -1  -7  12   86.02    2.48
   0   7 -12    0.57    0.20
   0  -7  12    1.12    0.24
   0  -7  12    0.61    0.23
   1  -7  12   40.82    1.36
  -1   7 -12   41.32    1.36
  -2   7 -12   46.24    1.49
   2  -7  12   46.81    1.51
  -3   7 -12    0.91    0.24
   3  -7  12    0.86    0.27
   4  -7  12    7.91    0.53
  -4   7 -12    8.10    0.51
   5  -7  12    1.83    0.33
  -5   7 -12    1.67    0.31
  -6   7 -12    2.55    0.36
   6  -7  12    2.94    0.38
  -7   7 -12   24.33    1.04
   7  -7  12   23.33    1.01
  -8   7 -12    7.14    0.57
   8  -7  12    6.46    0.55
  -9   7 -12    2.47    0.45
   9  -7  12    2.80    0.43
 -10   7 -12    6.42    0.64
  10  -7  12    5.91    0.56
   7   6 -12    0.86    0.34
   6   6 -12   17.75    0.96
  -5  -6  12    3.94    0.43
   5   6 -12    3.47    0.47
   4   6 -12   12.24    0.73
  -4  -6  12   12.30    0.67
   3   6 -12   10.85    0.66
  -3  -6  12   11.63    0.62
   2   6 -12    8.91    0.56
  -2  -6  12    9.62    0.49
  -2  -6  12   10.97    0.56
  -1  -6  12   19.68    0.76
  -1  -6  12   19.87    0.82
   1   6 -12   19.06    0.80
   0  -6  12    1.83    0.27
   0  -6  12    1.69    0.25
   0   6 -12    2.16    0.27
  -1   6 -12   22.70    0.91
  -1   6 -12   26.64    0.89
   1  -6  12   28.35    0.97
  -2   6 -12   95.20    2.70
   2  -6  12   96.45    2.66
   3  -6  12   38.45    1.29
  -3   6 -12   40.49    1.32
   4  -6  12   -0.08    0.19
  -4   6 -12    0.37    0.19
   5  -6  12    1.30    0.28
  -5   6 -12    1.63    0.30
   6  -6  12    1.41    0.31
  -6   6 -12    1.62    0.31
   7  -6  12    5.52    0.48
  -7   6 -12    6.64    0.53
  -8   6 -12    9.85    0.66
   8  -6  12   11.80    0.68
   9  -6  12    1.80    0.36
  -9   6 -12    1.64    0.38
 -10   6 -12   15.00    0.91
  10  -6  12   13.62    0.80
   8   5 -12    4.42    0.58
  -8  -5  12    3.86    0.49
  -7  -5  12    0.07    0.25
   7   5 -12    0.74    0.33
   6   5 -12   24.88    1.14
  -6  -5  12   25.82    1.08
  -5  -5  12   26.70    1.09
   5   5 -12   27.62    1.15
  -4  -5  12    0.64    0.24
   4   5 -12    0.54    0.26
  -3  -5  12   33.49    1.21
   3   5 -12   35.78    1.25
  -2  -5  12    1.35    0.25
  -2  -5  12    1.73    0.22
   2   5 -12    1.02    0.25
   1   5 -12    0.90    0.22
  -1  -5  12    0.64    0.17
  -1  -5  12    0.74    0.21
   0  -5  12   29.99    1.06
   0   5 -12   30.62    1.00
   0  -5  12   31.22    1.01
   1  -5  12    8.20    0.44
  -1   5 -12    7.19    0.37
  -1   5 -12    7.83    0.44
   2  -5  12   60.11    1.75
  -2   5 -12   60.20    1.79
   3  -5  12  100.80    2.64
  -3   5 -12   89.53    2.67
  -4   5 -12   19.88    0.81
   4  -5  12   21.96    0.84
  -5   5 -12   59.05    1.86
   5  -5  12   60.99    1.82
   6  -5  12   24.22    0.96
  -6   5 -12   23.91    0.98
  -7   5 -12    1.09    0.29
   7  -5  12    0.98    0.28
  -8   5 -12    1.60    0.33
   8  -5  12    2.31    0.37
   9  -5  12    0.23    0.25
  -9   5 -12    0.00    0.23
 -10   5 -12    9.75    0.71
  -8  -4  12    8.39    0.67
   8   4 -12    8.90    0.75
  -7  -4  12    1.67    0.36
   7   4 -12    0.87    0.30
  -6  -4  12    0.24    0.25
   6   4 -12    0.13    0.23
   5   4 -12   22.21    0.96
  -5  -4  12   21.28    0.92
  -4  -4  12   69.28    2.12
   4   4 -12   70.66    2.15
   3   4 -12    6.27    0.44
  -3  -4  12    6.87    0.44
  -3  -4  12    5.64    0.31
   2   4 -12   91.00    2.58
  -2  -4  12   91.98    2.60
  -2  -4  12   91.57    2.41
   1   4 -12   15.67    0.64
  -1  -4  12   15.90    0.60
  -1  -4  12   17.76    0.70
   0  -4  12    6.65    0.41
   0   4 -12    6.42    0.35
   0  -4  12    6.62    0.36
  -1   4 -12   34.57    1.11
   1  -4  12   33.33    1.06
  -1   4 -12   34.23    1.00
  -2   4 -12   52.53    1.59
   2  -4  12   53.82    1.56
   3  -4  12   21.80    0.80
  -3   4 -12   22.03    0.82
   4  -4  12   15.53    0.67
  -4   4 -12   15.94    0.69
  -5   4 -12   19.77    0.82
   5  -4  12   19.93    0.80
   6  -4  12   32.59    1.16
  -6   4 -12   33.14    1.20
  -7   4 -12    5.62    0.47
   7  -4  12    5.27    0.46
  -8   4 -12    1.54    0.33
  -9   4 -12    3.28    0.46
 -10   4 -12    2.03    0.43
  -9  -3  12    5.38    0.58
   9   3 -12    4.68    0.60
   8   3 -12    0.96    0.37
  -8  -3  12    0.34    0.28
  -7  -3  12   10.93    0.68
   7   3 -12   11.37    0.71
  -6  -3  12    0.57    0.23
   6   3 -12   -0.07    0.20
   5   3 -12    1.82    0.32
  -5  -3  12    1.69    0.30
  -4  -3  12    7.49    0.49
   4   3 -12    8.46    0.51
  -3  -3  12    5.14    0.26
  -3  -3  12    5.45    0.40
   3   3 -12    4.65    0.37
  -2  -3  12   81.92    2.15
  -2  -3  12   85.05    2.37
   2   3 -12   81.87    2.32
  -1  -3  12  123.28    3.33
   1   3 -12  122.82    3.26
  -1  -3  12  121.97    3.13
   0  -3  12    0.24    0.13
   0  -3  12    0.23    0.14
   0   3 -12    0.17    0.11
  -1   3 -12  222.29    5.65
   1  -3  12  222.61    5.59
  -1   3 -12  224.24    5.80
  -2   3 -12  149.55    3.98
   2  -3  12  149.54    3.85
  -3   3 -12    5.29    0.36
   3  -3  12    6.46    0.39
  -4   3 -12    0.42    0.17
   4  -3  12    0.05    0.14
  -5   3 -12   33.79    1.18
   5  -3  12   33.74    1.14
  -6   3 -12    0.84    0.24
   6  -3  12    1.47    0.28
  -7   3 -12   27.47    1.08
  -8   3 -12    1.57    0.34
  -9   3 -12    7.03    0.62
 -10   3 -12    6.91    0.65
  10   2 -12    0.59    0.43
 -10  -2  12    1.22    0.41
   9   2 -12    6.27    0.64
  -9  -2  12    6.81    0.61
  -8  -2  12    1.50    0.35
   8   2 -12    1.46    0.38
   7   2 -12    8.04    0.60
  -7  -2  12    8.69    0.59
   6   2 -12    7.61    0.51
  -6  -2  12    7.48    0.53
  -5  -2  12    3.14    0.34
   5   2 -12    2.92    0.34
  -4  -2  12    4.38    0.37
   4   2 -12    4.28    0.36
  -3  -2  12   10.15    0.52
  -3  -2  12   10.27    0.34
   3   2 -12    8.96    0.48
   2   2 -12    4.49    0.32
  -2  -2  12    3.83    0.32
  -2  -2  12    3.91    0.23
  -1  -2  12    9.89    0.38
   1   2 -12    8.96    0.41
  -1  -2  12    8.81    0.44
   0   2 -12    8.51    0.35
   0  -2  12    9.12    0.39
   0  -2  12    8.32    0.42
  -1   2 -12    1.23    0.12
   1  -2  12    1.49    0.19
  -1   2 -12    1.03    0.18
   2  -2  12    0.81    0.17
  -2   2 -12    1.10    0.19
   3  -2  12    2.94    0.27
  -3   2 -12    2.56    0.26
  -4   2 -12    9.61    0.50
  -5   2 -12    5.64    0.41
  -6   2 -12    0.56    0.22
  -7   2 -12   12.49    0.69
  -8   2 -12    8.00    0.61
  -9   2 -12    5.39    0.56
 -10   2 -12    5.30    0.59
  10   1 -12    0.32    0.37
 -10  -1  12    0.44    0.30
   9   1 -12    0.41    0.32
  -9  -1  12    0.24    0.29
   8   1 -12    5.59    0.55
  -8  -1  12    6.59    0.56
  -7  -1  12    0.22    0.23
   7   1 -12    0.04    0.24
  -6  -1  12   14.59    0.72
   6   1 -12   14.52    0.71
  -5  -1  12   36.58    1.27
   5   1 -12   37.75    1.27
   4   1 -12    0.12    0.16
  -4  -1  12    0.13    0.16
  -3  -1  12   34.58    1.13
   3   1 -12   35.00    1.12
  -2  -1  12   43.63    1.35
   2   1 -12   45.60    1.32
   1   1 -12   25.57    0.80
  -1  -1  12   25.59    0.86
   0   1 -12    0.19    0.10
   0  -1  12    0.03    0.14
  -1   1 -12   15.61    0.59
  -2   1 -12   81.46    2.26
  -3   1 -12    9.77    0.47
  -4   1 -12   -0.23    0.13
  -5   1 -12    0.33    0.19
  -6   1 -12    7.55    0.51
  -7   1 -12   -0.07    0.20
  -8   1 -12    2.27    0.40
  -9   1 -12    0.21    0.29
 -10   1 -12    1.04    0.36
 -11   0  12    2.40    0.46
  11   0 -12    2.46    0.54
 -10   0  12   14.26    0.85
  10   0 -12   14.01    0.88
  -9   0  12    2.94    0.45
   9   0 -12    3.06    0.47
   8   0 -12   12.81    0.72
  -8   0  12   12.31    0.72
   7   0 -12    2.43    0.37
  -7   0  12    2.15    0.35
   6   0 -12    0.55    0.23
  -6   0  12    0.74    0.24
  -5   0  12   17.09    0.73
   5   0 -12   17.37    0.73
  -4   0  12   19.36    0.76
   4   0 -12   19.53    0.75
  -3   0  12   21.47    0.78
   3   0 -12   22.45    0.78
  -2   0  12  171.97    4.57
   2   0 -12  176.69    4.54
  -1   0  12    4.29    0.29
   0   0  12   96.20    2.60
  -1   0 -12    0.67    0.14
  -2   0 -12    1.50    0.20
  -3   0 -12   27.33    0.93
  -4   0 -12    1.07    0.21
  -5   0 -12    7.78    0.48
  -6   0 -12   19.94    0.85
  -7   0 -12    2.39    0.37
  -8   0 -12    7.52    0.61
  -9   0 -12    0.47    0.30
  11  -1 -12    0.76    0.41
 -11   1  12    1.24    0.35
  10  -1 -12   20.18    1.03
 -10   1  12   19.27    1.01
  -9   1  12   22.24    1.05
   9  -1 -12   23.25    1.06
  -8   1  12   20.97    0.95
   8  -1 -12   21.47    0.97
  -7   1  12   36.11    1.31
   7  -1 -12   35.74    1.30
  -6   1  12    1.83    0.30
   6  -1 -12    2.22    0.32
   5  -1 -12   33.36    1.21
  -5   1  12   40.06    1.25
  -4   1  12   11.59    0.53
   4  -1 -12   12.19    0.56
   4  -1 -12   11.50    0.38
   3  -1 -12  167.64    4.17
   3  -1 -12  170.82    4.43
  -3   1  12  166.63    4.43
  -2   1  12   63.27    1.79
  -1   1  12   70.66    1.95
   0  -1 -12    8.09    0.37
  -1  -1 -12  114.32    3.03
  -2  -1 -12   27.62    0.90
  -3  -1 -12   48.48    1.45
  -4  -1 -12   18.38    0.73
  -5  -1 -12   19.75    0.81
  -6  -1 -12   10.59    0.60
  -7  -1 -12    4.09    0.45
 -11   2  12    3.54    0.54
  11  -2 -12    3.60    0.55
 -10   2  12    1.05    0.36
  10  -2 -12    1.58    0.40
   9  -2 -12    0.59    0.30
  -9   2  12    1.43    0.35
   8  -2 -12    0.96    0.30
  -8   2  12    0.51    0.26
  -7   2  12   30.81    1.15
   7  -2 -12   30.37    1.14
  -6   2  12   39.54    1.33
   6  -2 -12   38.85    1.33
   5  -2 -12   15.95    0.47
   5  -2 -12   12.52    0.62
  -5   2  12   15.74    0.65
   4  -2 -12    3.42    0.23
  -4   2  12    3.37    0.28
  -3   2  12    1.33    0.19
   3  -2 -12    1.66    0.17
   2  -2 -12   28.36    0.87
  -2   2  12   28.30    0.89
  -1   2  12   11.99    0.47
   0  -2 -12   28.03    0.85
  -1  -2 -12   39.12    1.14
  -2  -2 -12   49.10    1.42
  -3  -2 -12   32.22    1.04
  -4  -2 -12    8.28    0.45
  -5  -2 -12    2.57    0.32
  -8  -2 -12    3.33    0.48
 -11   3  12    8.15    0.71
  11  -3 -12    8.05    0.71
  10  -3 -12   -0.06    0.28
 -10   3  12    0.34    0.30
  -9   3  12    2.13    0.39
   9  -3 -12    2.33    0.39
  -8   3  12   13.33    0.72
   8  -3 -12   13.87    0.74
   7  -3 -12    0.27    0.23
  -7   3  12   -0.02    0.19
   6  -3 -12    9.44    0.56
  -6   3  12   10.26    0.54
  -5   3  12   17.38    0.69
   5  -3 -12   16.61    0.58
  -4   3  12   53.67    1.56
   4  -3 -12   52.34    1.47
  -3   3  12   65.73    1.85
   3  -3 -12   66.86    1.81
  -2   3  12    0.37    0.12
   2  -3 -12    0.15    0.12
   1  -3 -12   15.03    0.60
   0  -3 -12    0.65    0.18
   0  -3 -12    0.60    0.12
  -1  -3 -12    1.66    0.16
  -1  -3 -12    1.78    0.25
  -2  -3 -12   77.53    2.11
  -5  -3 -12   43.86    1.52
  -6  -3 -12    1.82    0.36
  -7  -3 -12   -0.16    0.26
 -11   4  12   18.34    1.01
  11  -4 -12   19.47    1.02
 -10   4  12   12.32    0.77
  10  -4 -12   13.05    0.80
  -9   4  12    4.49    0.47
   9  -4 -12    5.80    0.54
  -8   4  12    1.58    0.32
   8  -4 -12    1.47    0.34
  -7   4  12    5.77    0.45
   7  -4 -12    4.93    0.45
   6  -4 -12   11.60    0.48
  -6   4  12    9.51    0.52
   5  -4 -12   35.47    1.07
  -5   4  12   33.41    1.12
   4  -4 -12   20.17    0.71
  -4   4  12   19.13    0.69
  -3   4  12   39.09    1.16
   3  -4 -12   39.71    1.20
   2  -4 -12   15.03    0.62
  -2   4  12   14.82    0.51
   1  -4 -12    4.44    0.34
   0  -4 -12   85.82    2.39
  -1  -4 -12   48.62    1.52
  -2  -4 -12    0.14    0.21
  -3  -4 -12   10.65    0.62
  -4  -4 -12    2.87    0.37
  -5  -4 -12    9.62    0.64
  -6  -4 -12    4.59    0.50
  -7  -4 -12   -0.10    0.29
  11  -5 -12    2.01    0.44
 -11   5  12    0.25    0.33
 -10   5  12    5.51    0.55
  10  -5 -12    5.06    0.54
   9  -5 -12    0.09    0.27
  -9   5  12    0.22    0.23
   8  -5 -12   30.58    1.20
  -8   5  12   28.61    1.13
  -7   5  12   21.97    0.89
  -6   5  12    8.60    0.48
   6  -5 -12    9.31    0.47
  -5   5  12   38.81    1.23
   5  -5 -12   39.97    1.24
  -4   5  12   11.48    0.47
   4  -5 -12   11.37    0.54
   3  -5 -12   18.69    0.74
   2  -5 -12   34.98    1.15
   1  -5 -12   33.55    1.14
   0  -5 -12    6.91    0.47
  -1  -5 -12   32.33    1.16
  -2  -5 -12    0.66    0.25
  -3  -5 -12   10.06    0.63
  -4  -5 -12    1.68    0.35
  -5  -5 -12    0.89    0.34
  -6  -5 -12    8.93    0.69
 -11   6  12    1.06    0.35
  11  -6 -12    0.80    0.39
 -10   6  12    0.45    0.30
  10  -6 -12    0.46    0.34
   9  -6 -12   -0.04    0.26
  -9   6  12    0.17    0.23
  -8   6  12   21.08    0.91
  -7   6  12   46.03    1.49
   6  -6 -12   10.05    0.54
   5  -6 -12    7.28    0.47
   4  -6 -12   18.55    0.77
   3  -6 -12    1.16    0.24
   2  -6 -12    1.13    0.26
   1  -6 -12   22.20    0.90
   0  -6 -12    2.11    0.33
  -1  -6 -12   53.87    1.76
  -2  -6 -12    4.00    0.45
  -3  -6 -12    3.87    0.47
  -4  -6 -12   14.64    0.83
  -5  -6 -12    0.93    0.36
  11  -7 -12    9.66    0.77
 -11   7  12    8.43    0.69
  10  -7 -12    9.24    0.73
 -10   7  12    9.29    0.66
   9  -7 -12    1.18    0.35
   7  -7 -12    1.29    0.28
   6  -7 -12    9.12    0.55
   5  -7 -12    3.90    0.39
   4  -7 -12   62.27    1.92
   3  -7 -12   16.95    0.78
   2  -7 -12    1.37    0.30
   1  -7 -12    3.14    0.39
   0  -7 -12    4.85    0.49
  -1  -7 -12    1.08    0.32
  -2  -7 -12    4.60    0.51
  -3  -7 -12    0.03    0.27
  -4  -7 -12    4.26    0.54
  11  -8 -12   12.74    0.87
  10  -8 -12    0.19    0.33
   7  -8 -12    1.70    0.33
   6  -8 -12    0.15    0.21
   5  -8 -12    4.61    0.45
   4  -8 -12   16.33    0.80
   3  -8 -12   43.78    1.53
   2  -8 -12    6.92    0.54
   1  -8 -12   16.40    0.84
   0  -8 -12   27.57    1.18
  -1  -8 -12    0.02    0.29
  -2  -8 -12    0.84    0.36
  10  -9 -12    4.22    0.58
   7  -9 -12    4.69    0.48
   6  -9 -12    0.42    0.27
   5  -9 -12    6.39    0.55
   4  -9 -12    3.85    0.47
   3  -9 -12    1.50    0.35
   2  -9 -12    0.20    0.25
   1  -9 -12    0.33    0.26
   0  -9 -12   20.73    1.06
  -1  -9 -12   13.89    0.88
   7 -10 -12   14.03    0.82
   6 -10 -12    1.75    0.39
   5 -10 -12    7.00    0.61
   4 -10 -12    2.08    0.40
   3 -10 -12   -0.20    0.26
   2 -10 -12    0.60    0.31
   1 -10 -12    3.99    0.56
   1 -11  13    0.27    0.32
   2 -11  13    2.60    0.46
   3 -11  13    9.01    0.72
   4 -11  13    1.22    0.39
   5 -11  13   25.04    1.21
   6 -11  13    4.95    0.61
   7 -11  13    1.94    0.45
   0 -10  13    0.67    0.34
   1 -10  13    0.92    0.35
   2 -10  13    0.18    0.28
   3 -10  13    0.93    0.34
   4 -10  13    6.52    0.59
   5 -10  13    1.06    0.35
  -5  10 -13    0.46    0.25
  -6  10 -13   24.56    1.06
   6 -10  13   24.94    1.16
  -7  10 -13   -0.23    0.23
   7 -10  13    0.22    0.28
   8 -10  13    9.90    0.75
  -8  10 -13    9.94    0.71
   0  -9  13   14.59    0.77
   1  -9  13   15.42    0.80
   2  -9  13    0.23    0.26
  -2   9 -13    0.78    0.27
  -3   9 -13    3.33    0.38
   3  -9  13    3.39    0.44
   4  -9  13    1.88    0.38
  -4   9 -13    1.94    0.33
  -5   9 -13    0.37    0.24
   5  -9  13    0.32    0.28
  -6   9 -13    0.28    0.23
   6  -9  13   -0.02    0.25
  -7   9 -13    3.13    0.44
   7  -9  13    4.14    0.50
  -8   9 -13    6.56    0.58
   8  -9  13    5.67    0.57
  -9   9 -13   37.83    1.52
   9  -9  13   36.39    1.49
   4   8 -13    1.37    0.37
   3   8 -13   -0.03    0.25
   2   8 -13    0.76    0.29
   1   8 -13   27.13    1.11
  -1  -8  13   27.30    1.06
  -1  -8  13   26.44    1.04
   0  -8  13    7.22    0.52
   0   8 -13    6.83    0.50
   1  -8  13    9.52    0.60
  -1   8 -13    9.21    0.55
   2  -8  13   31.90    1.19
  -2   8 -13   30.35    1.12
   3  -8  13    7.73    0.56
  -3   8 -13    7.20    0.51
  -4   8 -13   59.26    1.88
   4  -8  13   58.46    1.90
  -5   8 -13    5.79    0.48
   5  -8  13    5.30    0.50
  -6   8 -13    0.09    0.21
   6  -8  13   -0.17    0.20
   7  -8  13    0.66    0.30
  -7   8 -13    0.84    0.29
   8  -8  13    0.57    0.30
  -8   8 -13    0.77    0.32
  -9   8 -13    0.80    0.33
   9  -8  13    1.09    0.35
  10  -8  13   11.72    0.77
 -10   8 -13   11.98    0.83
   6   7 -13   13.73    0.88
   5   7 -13    1.53    0.36
   4   7 -13    0.74    0.31
   3   7 -13   12.52    0.73
  -3  -7  13   11.40    0.65
  -2  -7  13    0.97    0.27
   2   7 -13    1.38    0.31
  -1  -7  13   12.98    0.64
   1   7 -13   12.07    0.65
  -1  -7  13   12.48    0.64
   0  -7  13    3.08    0.34
   0  -7  13    2.85    0.34
   0   7 -13    2.68    0.33
   1  -7  13    6.11    0.46
  -1   7 -13    6.26    0.45
   2  -7  13   17.34    0.79
  -2   7 -13   18.59    0.78
  -3   7 -13   52.89    1.67
   3  -7  13   50.83    1.65
  -4   7 -13    5.09    0.42
   4  -7  13    5.34    0.46
  -5   7 -13   18.21    0.84
   5  -7  13   20.01    0.88
  -6   7 -13    4.81    0.45
   6  -7  13    4.69    0.46
   7  -7  13    2.12    0.36
  -7   7 -13    2.47    0.38
  -8   7 -13    0.49    0.29
   8  -7  13    0.44    0.26
   9  -7  13    0.16    0.27
  -9   7 -13    0.03    0.26
  10  -7  13    2.79    0.45
 -10   7 -13    1.79    0.44
   7   6 -13    1.62    0.40
   6   6 -13    5.25    0.58
  -6  -6  13    6.97    0.58
   5   6 -13    4.53    0.52
  -5  -6  13    4.50    0.46
  -4  -6  13    7.24    0.51
   4   6 -13    7.05    0.57
   3   6 -13   36.17    1.32
  -3  -6  13   34.54    1.26
  -2  -6  13    9.17    0.47
   2   6 -13    8.16    0.53
  -2  -6  13    7.95    0.52
  -1  -6  13   30.21    1.04
   1   6 -13   31.00    1.10
  -1  -6  13   31.25    1.12
   0  -6  13   22.14    0.89
   0   6 -13   24.39    0.87
   0  -6  13   22.14    0.86
  -1   6 -13    5.96    0.42
  -1   6 -13    6.41    0.37
   1  -6  13    5.75    0.41
   2  -6  13    0.07    0.20
  -2   6 -13    0.21    0.17
  -3   6 -13   35.18    1.21
   3  -6  13   34.78    1.21
  -4   6 -13    0.25    0.20
   4  -6  13    0.12    0.19
   5  -6  13   35.85    1.30
  -5   6 -13   39.66    1.34
  -6   6 -13   40.26    1.41
   6  -6  13   38.98    1.38
  -7   6 -13    0.33    0.25
   7  -6  13   -0.13    0.18
  -8   6 -13    6.51    0.57
   8  -6  13    7.36    0.56
  -9   6 -13   -0.13    0.27
   9  -6  13    0.10    0.25
 -10   6 -13    0.30    0.35
  -7  -5  13    9.87    0.66
   7   5 -13   10.61    0.74
  -6  -5  13    2.07    0.38
   6   5 -13    1.39    0.36
   5   5 -13    0.15    0.25
  -5  -5  13    1.19    0.30
  -4  -5  13    8.14    0.54
   4   5 -13    7.98    0.55
   3   5 -13    0.27    0.20
  -3  -5  13    0.01    0.18
  -2  -5  13   81.63    2.18
   2   5 -13   76.99    2.32
  -2  -5  13   80.35    2.34
   1   5 -13   11.59    0.56
  -1  -5  13   11.83    0.52
  -1  -5  13   11.21    0.57
   0  -5  13   37.02    1.25
   0  -5  13   37.79    1.18
   0   5 -13   37.63    1.18
  -1   5 -13   36.17    1.23
   1  -5  13   38.00    1.20
  -1   5 -13   39.06    1.14
  -2   5 -13    1.03    0.23
   2  -5  13    1.35    0.23
  -3   5 -13    1.45    0.25
   3  -5  13    1.20    0.24
  -4   5 -13    3.56    0.35
   4  -5  13    3.03    0.34
  -5   5 -13   24.00    0.98
   5  -5  13   25.65    0.97
   6  -5  13    4.98    0.43
  -6   5 -13    4.89    0.43
  -7   5 -13    3.71    0.42
   7  -5  13    3.27    0.38
   8  -5  13    0.20    0.25
  -8   5 -13    0.52    0.25
  -9   5 -13    3.92    0.49
 -10   5 -13    3.74    0.51
  -8  -4  13   -0.09    0.26
   8   4 -13    0.16    0.29
   7   4 -13   17.22    0.93
  -7  -4  13   18.68    0.93
   6   4 -13    4.62    0.50
  -6  -4  13    4.74    0.47
   5   4 -13   10.73    0.65
  -5  -4  13   12.23    0.66
  -4  -4  13   16.73    0.77
   4   4 -13   16.13    0.76
   3   4 -13    0.32    0.20
  -3  -4  13    0.24    0.20
   2   4 -13   12.45    0.57
  -2  -4  13   11.97    0.49
  -2  -4  13   10.53    0.56
  -1  -4  13    7.90    0.39
  -1  -4  13    7.55    0.46
   1   4 -13    8.14    0.42
   0  -4  13    0.64    0.20
   0  -4  13    0.44    0.15
   0   4 -13    0.47    0.15
   1  -4  13   69.00    1.91
  -1   4 -13   67.15    1.84
  -1   4 -13   67.94    1.98
   2  -4  13   14.68    0.63
  -2   4 -13   16.01    0.66
  -3   4 -13   78.25    2.38
   3  -4  13   89.13    2.34
  -4   4 -13   14.77    0.65
   4  -4  13   12.43    0.62
  -5   4 -13    1.95    0.29
   5  -4  13    2.41    0.30
  -6   4 -13   -0.19    0.15
   6  -4  13    0.01    0.18
   7  -4  13    1.44    0.30
  -7   4 -13    1.80    0.32
  -8   4 -13    0.73    0.27
  -9   4 -13   20.71    1.02
 -10   4 -13   16.86    0.94
   9   3 -13    0.08    0.36
  -9  -3  13    0.38    0.31
  -8  -3  13    1.15    0.35
   8   3 -13    1.94    0.43
  -7  -3  13    0.26    0.25
   7   3 -13    0.22    0.22
  -6  -3  13    6.95    0.54
   6   3 -13    6.55    0.53
  -5  -3  13    2.15    0.34
   5   3 -13    2.33    0.34
   4   3 -13   43.87    1.44
  -4  -3  13   42.90    1.44
  -3  -3  13  112.25    2.86
   3   3 -13  112.30    3.13
  -3  -3  13  114.26    3.16
  -2  -3  13   54.25    1.49
   2   3 -13   54.46    1.63
  -2  -3  13   56.24    1.69
  -1  -3  13   60.97    1.80
   1   3 -13   60.23    1.73
  -1  -3  13   60.77    1.66
   0   3 -13   14.24    0.53
   0  -3  13   14.05    0.62
   0  -3  13   14.21    0.54
   1  -3  13    0.16    0.13
  -1   3 -13    0.14    0.13
  -1   3 -13    0.28    0.10
   2  -3  13    0.87    0.19
  -2   3 -13    1.35    0.22
   3  -3  13   19.74    0.74
  -3   3 -13   19.20    0.77
  -4   3 -13   31.30    1.09
  -5   3 -13   84.17    2.50
   5  -3  13   87.16    2.43
  -6   3 -13    4.35    0.41
  -7   3 -13   17.82    0.84
  -8   3 -13   10.56    0.67
  -9   3 -13    0.83    0.33
 -10   3 -13    1.00    0.34
   9   2 -13    2.85    0.50
  -9  -2  13    2.72    0.44
   8   2 -13    2.67    0.44
  -8  -2  13    2.35    0.41
   7   2 -13   -0.03    0.22
  -7  -2  13    0.30    0.25
   6   2 -13    0.16    0.22
  -6  -2  13   -0.15    0.20
   5   2 -13    9.96    0.56
  -5  -2  13   11.01    0.60
   4   2 -13   15.52    0.67
  -4  -2  13   13.76    0.66
   3   2 -13  173.07    4.62
  -3  -2  13  175.70    4.67
  -3  -2  13  174.79    4.30
  -2  -2  13   36.92    1.03
   2   2 -13   36.90    1.15
  -2  -2  13   37.02    1.21
   1   2 -13  222.86    5.61
  -1  -2  13  226.33    5.42
  -1  -2  13  205.07    5.68
   0  -2  13  134.38    3.60
   0   2 -13  133.37    3.47
   0  -2  13  133.64    3.42
  -1   2 -13    2.38    0.24
   1  -2  13    2.18    0.22
  -1   2 -13    2.36    0.16
  -2   2 -13   23.69    0.66
  -2   2 -13   24.66    0.85
   2  -2  13   23.51    0.82
  -3   2 -13   27.90    0.96
   3  -2  13   27.29    0.94
  -4   2 -13   11.61    0.56
  -5   2 -13   70.17    2.10
  -6   2 -13   11.95    0.63
  -7   2 -13   26.49    1.08
  -8   2 -13   16.51    0.86
  -9   2 -13    0.20    0.27
 -10   2 -13    3.61    0.51
  10   1 -13    0.40    0.38
 -10  -1  13    1.21    0.37
  -9  -1  13    8.60    0.68
   9   1 -13    9.59    0.72
  -8  -1  13   31.27    1.27
   8   1 -13   31.29    1.28
   7   1 -13   -0.11    0.19
  -7  -1  13    0.32    0.24
   6   1 -13   32.87    1.20
  -6  -1  13   32.80    1.22
   5   1 -13   16.64    0.73
  -5  -1  13   17.29    0.76
   4   1 -13   12.68    0.58
  -4  -1  13   10.22    0.56
  -3  -1  13    9.28    0.48
   3   1 -13    8.11    0.45
  -2  -1  13   12.98    0.57
   2   1 -13   12.94    0.53
   1   1 -13   51.93    1.50
  -1  -1  13   54.43    1.58
   0  -1  13  125.28    3.38
   0   1 -13  126.21    3.27
  -1   1 -13    0.40    0.15
  -2   1 -13  126.91    3.41
  -3   1 -13    0.20    0.15
  -4   1 -13   24.83    0.91
  -5   1 -13   43.94    1.44
  -6   1 -13    7.76    0.50
  -7   1 -13    0.86    0.27
  -8   1 -13   46.40    1.68
  -9   1 -13    6.26    0.60
 -10   0  13    1.31    0.34
  10   0 -13    1.60    0.45
   9   0 -13    7.01    0.63
  -9   0  13    6.45    0.59
  -8   0  13   17.21    0.87
   8   0 -13   18.33    0.90
  -7   0  13   27.32    1.12
   7   0 -13   30.01    1.15
  -6   0  13    0.31    0.19
   6   0 -13    0.41    0.21
   5   0 -13   37.87    1.28
  -5   0  13   38.81    1.30
   4   0 -13   50.33    1.53
  -4   0  13   48.37    1.53
  -3   0  13   25.05    0.90
   3   0 -13   26.40    0.89
   2   0 -13   13.17    0.53
  -2   0  13   12.98    0.56
  -1   0  13   16.19    0.62
   0   0  13   86.82    2.38
  -1   0 -13  146.55    3.86
  -2   0 -13    3.50    0.28
  -3   0 -13   46.72    1.43
  -4   0 -13   28.55    1.00
  -5   0 -13    0.04    0.17
  -6   0 -13    0.24    0.21
  -7   0 -13   -0.11    0.22
  -8   0 -13    2.40    0.41
  -9   0 -13    1.81    0.40
  11  -1 -13    1.02    0.42
 -11   1  13    0.89    0.36
 -10   1  13    9.13    0.71
  10  -1 -13    9.16    0.72
   9  -1 -13    8.73    0.67
  -9   1  13    9.00    0.68
   8  -1 -13   -0.28    0.24
  -8   1  13    0.05    0.25
   7  -1 -13   11.07    0.64
  -7   1  13    8.78    0.59
   6  -1 -13    0.05    0.17
  -6   1  13    0.09    0.20
  -5   1  13   13.90    0.64
   5  -1 -13   14.36    0.66
  -4   1  13  103.35    2.87
   4  -1 -13  106.20    2.88
   4  -1 -13  101.22    2.59
  -3   1  13  120.13    3.24
   3  -1 -13  121.01    3.24
   3  -1 -13  118.47    3.02
  -2   1  13    0.91    0.17
  -1   1  13    7.65    0.38
   0  -1 -13    7.47    0.35
  -1  -1 -13    1.06    0.16
  -2  -1 -13   27.26    0.90
  -3  -1 -13   12.66    0.55
  -4  -1 -13   44.57    1.41
  -5  -1 -13    3.86    0.37
  -6  -1 -13   21.53    0.91
  -7  -1 -13    8.61    0.60
 -11   2  13    0.84    0.39
  11  -2 -13    0.28    0.36
 -10   2  13    4.25    0.55
  10  -2 -13    4.38    0.55
  -9   2  13   34.90    1.38
   9  -2 -13   33.75    1.36
  -8   2  13    5.70    0.52
   8  -2 -13    6.10    0.53
  -7   2  13    3.01    0.37
   7  -2 -13    3.60    0.39
   6  -2 -13    0.81    0.25
  -6   2  13    0.67    0.23
  -5   2  13    5.75    0.39
   5  -2 -13    5.93    0.43
   4  -2 -13   41.05    1.13
  -4   2  13   39.45    1.26
  -3   2  13  124.95    3.32
   3  -2 -13  122.96    3.16
  -2   2  13    8.07    0.39
   2  -2 -13    8.00    0.37
  -1   2  13  104.80    2.80
   0  -2 -13   23.66    0.76
  -1  -2 -13   77.51    2.11
  -2  -2 -13    1.68    0.20
  -3  -2 -13    2.34    0.25
  -4  -2 -13    1.61    0.25
  -8  -2 -13   21.55    1.05
 -11   3  13    0.82    0.37
  11  -3 -13    1.52    0.44
  10  -3 -13    5.18    0.57
 -10   3  13    6.12    0.59
   9  -3 -13    1.40    0.36
  -9   3  13    1.09    0.32
  -8   3  13   34.95    1.29
   8  -3 -13   33.21    1.30
   7  -3 -13    2.73    0.36
  -7   3  13    1.81    0.32
  -6   3  13    6.00    0.43
   6  -3 -13    7.09    0.49
  -5   3  13    7.92    0.45
   5  -3 -13    8.68    0.38
   4  -3 -13    8.58    0.40
  -4   3  13    8.81    0.44
   3  -3 -13    2.26    0.22
  -3   3  13    2.33    0.22
   2  -3 -13   13.13    0.54
  -2   3  13   13.19    0.50
   1  -3 -13   21.01    0.76
   0  -3 -13   64.28    1.76
   0  -3 -13   64.61    1.85
  -1  -3 -13    3.44    0.23
  -5  -3 -13   -0.04    0.23
  -6  -3 -13    4.29    0.48
  -7  -3 -13    0.73    0.35
  11  -4 -13    0.23    0.37
 -11   4  13    0.37    0.33
  10  -4 -13    1.00    0.36
 -10   4  13    1.38    0.37
  -9   4  13    4.84    0.49
   9  -4 -13    4.60    0.50
  -8   4  13    0.91    0.27
   8  -4 -13    0.69    0.29
  -7   4  13   11.66    0.62
   7  -4 -13   11.30    0.66
  -6   4  13   11.67    0.59
   5  -4 -13   27.17    0.89
  -5   4  13   27.60    0.95
   4  -4 -13    1.25    0.20
  -4   4  13    1.01    0.18
  -3   4  13    2.50    0.22
   3  -4 -13    2.62    0.26
  -2   4  13    1.36    0.16
   2  -4 -13    1.63    0.23
   1  -4 -13    1.35    0.23
   0  -4 -13    0.63    0.20
  -1  -4 -13   11.29    0.59
  -2  -4 -13    7.66    0.52
  -3  -4 -13   69.21    2.12
  -4  -4 -13   10.28    0.65
  -5  -4 -13    0.95    0.32
  -6  -4 -13    1.27    0.34
 -11   5  13    1.00    0.37
  11  -5 -13    0.85    0.38
  10  -5 -13    2.69    0.46
 -10   5  13    2.75    0.43
   9  -5 -13    0.57    0.31
  -9   5  13    0.49    0.25
   8  -5 -13    0.71    0.31
  -8   5  13    0.62    0.25
  -7   5  13   12.75    0.65
   6  -5 -13    3.58    0.31
  -6   5  13    3.26    0.31
   5  -5 -13    6.89    0.42
  -5   5  13    7.03    0.40
   4  -5 -13   24.10    0.88
  -4   5  13   25.21    0.82
   3  -5 -13    7.85    0.46
   2  -5 -13   16.83    0.72
   1  -5 -13    7.70    0.49
   0  -5 -13    0.41    0.22
  -1  -5 -13    0.45    0.25
  -2  -5 -13    9.68    0.61
  -3  -5 -13   -0.32    0.22
  -4  -5 -13   22.22    1.01
  -5  -5 -13    0.16    0.26
  -6  -5 -13   23.74    1.15
 -11   6  13    1.60    0.40
  11  -6 -13    1.33    0.40
 -10   6  13    6.60    0.59
  10  -6 -13    7.19    0.66
   9  -6 -13   10.37    0.72
  -9   6  13   11.16    0.67
  -8   6  13    0.22    0.22
  -7   6  13    1.22    0.26
   6  -6 -13    0.57    0.22
   5  -6 -13    0.30    0.18
   4  -6 -13   37.26    1.25
   3  -6 -13   22.61    0.90
   2  -6 -13    0.06    0.19
   1  -6 -13   16.29    0.76
   0  -6 -13   -0.33    0.19
  -1  -6 -13   11.96    0.69
  -2  -6 -13    0.63    0.29
  -3  -6 -13    2.13    0.41
  -4  -6 -13    0.68    0.33
  -5  -6 -13    1.86    0.39
 -11   7  13    1.49    0.40
  11  -7 -13    1.28    0.46
  10  -7 -13   -0.25    0.30
   9  -7 -13   13.79    0.83
   7  -7 -13    0.69    0.24
   6  -7 -13    1.04    0.27
   5  -7 -13    1.76    0.31
   4  -7 -13    4.52    0.42
   3  -7 -13    3.68    0.40
   2  -7 -13   -0.01    0.20
   1  -7 -13   19.38    0.89
   0  -7 -13   13.35    0.74
  -1  -7 -13   19.46    0.94
  -2  -7 -13    8.46    0.65
  -3  -7 -13    0.84    0.31
  10  -8 -13    0.91    0.40
   7  -8 -13   10.47    0.63
   6  -8 -13    1.50    0.32
   5  -8 -13   44.35    1.54
   4  -8 -13    1.77    0.35
   3  -8 -13    9.23    0.62
   2  -8 -13    8.18    0.60
   1  -8 -13    0.38    0.26
   0  -8 -13    2.81    0.46
  -1  -8 -13    7.66    0.65
  -2  -8 -13    0.39    0.34
  10  -9 -13    5.56    0.64
   7  -9 -13    5.68    0.54
   6  -9 -13    0.38    0.26
   5  -9 -13   14.08    0.79
   4  -9 -13   26.22    1.14
   3  -9 -13    1.49    0.37
   2  -9 -13   32.28    1.31
   1  -9 -13    2.09    0.39
   0  -9 -13    6.99    0.65
  -1  -9 -13    0.73    0.38
   7 -10 -13    3.75    0.49
   6 -10 -13    0.40    0.28
   5 -10 -13    0.12    0.28
   4 -10 -13    0.90    0.34
   3 -10 -13    0.75    0.31
   2 -10 -13   12.41    0.81
   1 -11  14    4.95    0.57
   2 -11  14    3.66    0.52
   3 -11  14   23.47    1.14
   4 -11  14    2.67    0.49
   5 -11  14    4.16    0.56
   6 -11  14   11.44    0.84
   7 -11  14    3.30    0.54
   0 -10  14   14.07    0.80
   1 -10  14    9.63    0.68
   2 -10  14    1.74    0.39
   3 -10  14   25.39    1.14
   4 -10  14    3.66    0.49
   5 -10  14    5.29    0.57
  -5  10 -14    4.99    0.48
  -6  10 -14    1.79    0.37
   6 -10  14    1.98    0.43
   7 -10  14    0.31    0.30
  -7  10 -14   -0.05    0.27
  -8  10 -14    4.12    0.52
   8 -10  14    4.95    0.57
   0  -9  14    0.68    0.28
   1  -9  14    7.80    0.59
  -1   9 -14    7.92    0.54
  -2   9 -14    1.29    0.29
   2  -9  14    1.01    0.33
   3  -9  14    4.82    0.50
  -3   9 -14    5.78    0.47
   4  -9  14   14.71    0.80
  -4   9 -14   14.58    0.75
   5  -9  14    2.78    0.43
  -5   9 -14    2.37    0.38
   6  -9  14    0.07    0.28
  -6   9 -14    0.04    0.22
   7  -9  14    3.83    0.49
  -7   9 -14    3.48    0.45
   8  -9  14    4.15    0.51
  -8   9 -14    5.66    0.55
  -9   9 -14    1.52    0.39
   9  -9  14    1.56    0.40
   4   8 -14    0.56    0.30
   3   8 -14   12.87    0.78
   2   8 -14    0.59    0.27
   1   8 -14   33.49    1.27
  -1  -8  14   32.91    1.22
  -1  -8  14   33.65    1.25
   0  -8  14   15.19    0.74
   0   8 -14   14.22    0.73
   1  -8  14    3.75    0.41
  -1   8 -14    3.90    0.39
   2  -8  14   12.22    0.68
  -2   8 -14   12.59    0.66
   3  -8  14    0.35    0.24
  -3   8 -14    0.21    0.22
  -4   8 -14    0.75    0.26
   4  -8  14    1.27    0.32
   5  -8  14    0.15    0.25
  -5   8 -14    0.29    0.25
   6  -8  14    4.34    0.47
  -6   8 -14    3.87    0.44
  -7   8 -14    9.72    0.64
   7  -8  14    8.27    0.63
   8  -8  14   16.39    0.87
  -8   8 -14   16.84    0.90
   9  -8  14    2.01    0.41
  -9   8 -14    1.68    0.39
   6   7 -14    1.58    0.39
   5   7 -14    0.50    0.30
   4   7 -14    0.58    0.31
  -4  -7  14    0.26    0.24
   3   7 -14    0.20    0.28
  -3  -7  14    0.32    0.24
  -2  -7  14    0.89    0.28
   2   7 -14    1.46    0.32
  -1  -7  14    5.34    0.44
  -1  -7  14    5.20    0.42
   1   7 -14    5.00    0.44
   0  -7  14   30.70    1.12
   0  -7  14   28.98    1.07
   0   7 -14   28.93    1.07
  -1   7 -14    3.61    0.36
   1  -7  14    3.60    0.38
  -2   7 -14   30.58    1.11
   2  -7  14   30.28    1.12
   3  -7  14   38.37    1.32
  -3   7 -14   37.31    1.32
  -4   7 -14    0.78    0.26
   4  -7  14    0.45    0.23
  -5   7 -14    1.99    0.32
   5  -7  14    1.69    0.34
   6  -7  14    3.30    0.41
  -6   7 -14    3.85    0.43
  -7   7 -14    2.05    0.37
   7  -7  14    1.98    0.37
   8  -7  14   24.60    1.09
  -8   7 -14   25.37    1.13
  -9   7 -14    0.22    0.28
   9  -7  14    0.25    0.29
  10  -7  14   16.26    0.92
 -10   7 -14   16.27    0.96
   7   6 -14    3.34    0.53
  -6  -6  14    6.63    0.58
   6   6 -14    7.75    0.67
  -5  -6  14   10.56    0.66
   5   6 -14   11.19    0.73
   4   6 -14    0.18    0.25
  -4  -6  14    0.15    0.21
  -3  -6  14   25.01    1.02
   3   6 -14   26.70    1.08
  -2  -6  14    4.75    0.42
  -2  -6  14    4.07    0.33
   2   6 -14    3.98    0.40
  -1  -6  14    0.90    0.22
  -1  -6  14    1.30    0.28
   1   6 -14    0.76    0.23
   0  -6  14   44.92    1.49
   0   6 -14   46.55    1.43
   0  -6  14   44.04    1.41
  -1   6 -14   12.75    0.63
  -1   6 -14   13.47    0.57
   1  -6  14   12.87    0.62
   2  -6  14    0.82    0.24
  -2   6 -14    0.50    0.22
  -3   6 -14   33.45    1.17
   3  -6  14   31.64    1.14
   4  -6  14   33.27    1.20
  -4   6 -14   33.31    1.20
  -5   6 -14    0.42    0.23
   5  -6  14    0.35    0.23
   6  -6  14    1.46    0.30
  -6   6 -14    1.50    0.32
   7  -6  14   10.94    0.67
  -7   6 -14   12.61    0.71
   8  -6  14    1.14    0.34
  -8   6 -14    1.59    0.35
   9  -6  14    0.45    0.30
  -9   6 -14    0.86    0.34
 -10   6 -14    0.33    0.27
   7   5 -14    0.22    0.28
  -7  -5  14    0.41    0.29
  -6  -5  14    0.58    0.31
   6   5 -14    1.47    0.35
   5   5 -14   28.10    1.17
  -5  -5  14   27.38    1.13
   4   5 -14   25.67    1.07
  -4  -5  14   26.57    1.06
  -3  -5  14    0.52    0.21
   3   5 -14   -0.10    0.20
  -2  -5  14    2.47    0.26
  -2  -5  14    2.90    0.34
   2   5 -14    3.56    0.35
  -1  -5  14    0.64    0.17
  -1  -5  14    0.77    0.23
   1   5 -14    0.92    0.23
   0   5 -14    0.68    0.19
   0  -5  14    0.65    0.19
   0  -5  14    0.50    0.20
  -1   5 -14    2.68    0.30
   1  -5  14    2.71    0.28
  -1   5 -14    2.98    0.24
  -2   5 -14    6.07    0.43
   2  -5  14    7.37    0.45
   3  -5  14   41.15    1.32
  -3   5 -14   39.83    1.34
  -4   5 -14    1.60    0.27
   4  -5  14    1.92    0.30
   5  -5  14   39.87    1.34
  -5   5 -14   39.23    1.37
   6  -5  14   -0.23    0.18
  -6   5 -14    0.04    0.20
   7  -5  14    6.24    0.51
  -7   5 -14    6.52    0.53
   8  -5  14    2.77    0.38
  -8   5 -14    2.12    0.37
  -9   5 -14    2.39    0.41
 -10   5 -14    0.40    0.28
  -8  -4  14    0.93    0.33
   8   4 -14    0.23    0.28
   7   4 -14   16.80    0.91
  -7  -4  14   16.27    0.88
  -6  -4  14    6.45    0.54
   6   4 -14    6.74    0.58
  -5  -4  14    1.63    0.33
   5   4 -14    1.41    0.32
  -4  -4  14    8.67    0.55
   4   4 -14    9.47    0.57
   3   4 -14   85.83    2.46
  -3  -4  14   82.37    2.47
  -2  -4  14    0.15    0.17
  -2  -4  14   -0.14    0.12
   2   4 -14   -0.12    0.17
  -1  -4  14   56.71    1.89
  -1  -4  14   68.24    1.78
   1   4 -14   66.31    1.85
   0  -4  14   17.40    0.74
   0   4 -14   17.14    0.63
   0  -4  14   17.92    0.66
  -1   4 -14   37.70    1.11
  -1   4 -14   39.61    1.27
   1  -4  14   38.19    1.20
  -2   4 -14   13.10    0.61
   2  -4  14   14.96    0.62
  -3   4 -14    0.34    0.20
   3  -4  14    0.77    0.22
  -4   4 -14   10.03    0.54
  -5   4 -14    0.32    0.20
   5  -4  14    0.10    0.19
   6  -4  14    3.81    0.39
  -6   4 -14    4.14    0.40
  -7   4 -14    9.01    0.59
   7  -4  14    8.98    0.58
  -8   4 -14    0.93    0.31
  -9   4 -14    0.77    0.30
 -10   4 -14    3.56    0.52
  -9  -3  14    6.62    0.64
   9   3 -14    6.70    0.70
  -8  -3  14   14.99    0.85
   8   3 -14   13.19    0.80
   7   3 -14    3.94    0.47
  -7  -3  14    2.80    0.43
  -6  -3  14   11.75    0.69
   6   3 -14   12.33    0.70
   5   3 -14    4.34    0.42
  -5  -3  14    4.27    0.42
   4   3 -14    6.96    0.47
  -4  -3  14    6.15    0.46
  -3  -3  14    6.42    0.44
   3   3 -14    5.78    0.42
   2   3 -14    1.39    0.23
  -2  -3  14    1.44    0.17
  -2  -3  14    1.45    0.26
  -1  -3  14  102.20    2.87
  -1  -3  14  104.64    2.67
   1   3 -14  100.62    2.77
   0  -3  14  121.02    3.30
   0   3 -14  120.09    3.15
   0  -3  14  118.61    3.11
   1  -3  14   16.64    0.63
  -1   3 -14   16.12    0.67
  -1   3 -14   16.79    0.54
   2  -3  14   29.08    0.98
  -2   3 -14   30.27    1.02
  -3   3 -14    0.95    0.20
   3  -3  14    1.03    0.22
  -4   3 -14   29.92    1.08
   4  -3  14   31.98    1.08
   5  -3  14    3.71    0.35
  -5   3 -14    3.42    0.36
  -6   3 -14    6.76    0.49
  -7   3 -14    4.52    0.45
  -8   3 -14   14.84    0.81
  -9   3 -14    0.12    0.25
 -10   3 -14    8.66    0.73
   9   2 -14    2.88    0.51
  -9  -2  14    3.06    0.46
   8   2 -14    5.36    0.56
  -8  -2  14    3.86    0.49
   7   2 -14    9.97    0.64
  -7  -2  14   10.83    0.67
   6   2 -14    2.20    0.35
  -6  -2  14    2.10    0.35
  -5  -2  14   33.10    1.23
   5   2 -14   35.14    1.23
  -4  -2  14   10.21    0.56
   4   2 -14    9.72    0.53
   3   2 -14   18.40    0.72
  -3  -2  14   16.20    0.73
  -3  -2  14   18.22    0.55
   2   2 -14    0.14    0.15
  -2  -2  14    0.39    0.11
  -2  -2  14    0.37    0.18
  -1  -2  14    6.38    0.33
   1   2 -14    6.81    0.36
  -1  -2  14    7.19    0.42
   0   2 -14    2.09    0.18
   0  -2  14    1.71    0.20
   0  -2  14    1.86    0.25
  -1   2 -14    0.28    0.10
   1  -2  14    0.28    0.15
  -1   2 -14    0.34    0.16
   2  -2  14   22.86    0.80
  -2   2 -14   22.51    0.64
  -2   2 -14   23.14    0.83
  -3   2 -14   41.77    1.33
  -4   2 -14    4.06    0.35
  -5   2 -14    2.35    0.31
  -6   2 -14    1.11    0.26
  -7   2 -14   -0.02    0.20
  -8   2 -14    4.47    0.49
  -9   2 -14    3.22    0.48
  10   1 -14    7.49    0.72
 -10  -1  14    7.90    0.69
   9   1 -14    1.28    0.41
  -9  -1  14    1.14    0.35
  -8  -1  14    0.31    0.29
   8   1 -14    0.52    0.31
  -7  -1  14   10.58    0.64
   7   1 -14    8.61    0.59
  -6  -1  14   13.46    0.71
   6   1 -14   13.88    0.70
  -5  -1  14   20.20    0.85
   5   1 -14   19.64    0.82
   4   1 -14   47.20    1.57
  -4  -1  14   54.75    1.63
   3   1 -14   17.35    0.69
  -3  -1  14   16.87    0.71
  -2  -1  14   96.86    2.73
   2   1 -14   99.57    2.68
  -1  -1  14    0.11    0.13
   1   1 -14    0.05    0.11
   0  -1  14    1.98    0.23
   0   1 -14    1.99    0.18
  -1   1 -14    6.31    0.37
  -2   1 -14    0.89    0.19
  -3   1 -14   29.97    1.02
  -4   1 -14    8.93    0.49
  -5   1 -14    1.74    0.29
  -6   1 -14   10.04    0.58
  -7   1 -14   11.05    0.65
  -8   1 -14    0.08    0.26
  -9   1 -14    0.63    0.34
  10   0 -14   12.21    0.84
 -10   0  14   11.69    0.78
  -9   0  14   20.09    1.02
   9   0 -14   22.36    1.06
   8   0 -14    6.98    0.57
  -8   0  14    5.72    0.54
  -7   0  14    6.28    0.52
   7   0 -14    6.05    0.50
  -6   0  14    0.22    0.23
   6   0 -14    0.18    0.18
   5   0 -14    0.46    0.20
  -5   0  14    0.69    0.23
   4   0 -14   35.56    1.20
  -4   0  14   36.56    1.21
  -3   0  14   81.93    2.33
   3   0 -14   81.57    2.31
  -2   0  14   89.49    2.52
   2   0 -14   91.42    2.48
  -1   0  14   17.14    0.66
   0   0  14    0.06    0.13
  -1   0 -14   16.71    0.63
  -2   0 -14    5.18    0.35
  -3   0 -14    6.92    0.41
  -4   0 -14   28.97    1.02
  -5   0 -14   21.86    0.88
  -6   0 -14    9.01    0.55
  -7   0 -14   18.09    0.88
  -8   0 -14    2.64    0.43
  -9   0 -14    0.80    0.34
 -11   1  14    2.97    0.49
  11  -1 -14    3.88    0.60
  10  -1 -14    0.43    0.34
 -10   1  14    0.12    0.32
   9  -1 -14   27.57    1.21
  -9   1  14   27.93    1.22
   8  -1 -14    2.23    0.40
  -8   1  14    3.25    0.43
  -7   1  14   32.34    1.24
   7  -1 -14   33.45    1.25
  -6   1  14    3.39    0.38
   6  -1 -14    2.74    0.34
   5  -1 -14   13.91    0.66
  -5   1  14   14.03    0.65
   4  -1 -14    3.92    0.34
   4  -1 -14    3.66    0.21
  -4   1  14    3.38    0.32
   3  -1 -14   17.86    0.71
  -3   1  14   18.06    0.70
   3  -1 -14   18.13    0.59
  -2   1  14    2.99    0.26
  -1   1  14  156.96    4.14
   0  -1 -14   34.31    1.06
  -1  -1 -14   66.12    1.86
  -2  -1 -14  144.98    3.85
  -3  -1 -14   -0.14    0.13
  -4  -1 -14   23.99    0.90
  -5  -1 -14    0.14    0.18
  -6  -1 -14    9.13    0.58
 -11   2  14    1.70    0.46
  11  -2 -14    1.35    0.45
  10  -2 -14    0.12    0.32
 -10   2  14    0.39    0.33
  -9   2  14    2.27    0.41
   9  -2 -14    1.48    0.38
  -8   2  14    5.68    0.51
   8  -2 -14    5.51    0.52
   7  -2 -14    6.35    0.51
  -7   2  14    5.29    0.47
   6  -2 -14   57.05    1.81
  -6   2  14   56.14    1.78
  -5   2  14   45.14    1.45
   4  -2 -14    1.23    0.15
  -4   2  14    1.17    0.21
   3  -2 -14   13.92    0.52
  -3   2  14   14.29    0.58
  -2   2  14    7.62    0.38
   2  -2 -14    7.03    0.36
  -1   2  14    6.88    0.36
   0  -2 -14   19.77    0.67
  -1  -2 -14   10.92    0.45
  -2  -2 -14   18.37    0.67
  -3  -2 -14    2.12    0.25
  -4  -2 -14    2.68    0.29
  -8  -2 -14    1.36    0.39
 -11   3  14   14.41    0.92
  11  -3 -14   14.74    0.93
 -10   3  14   27.21    1.24
  10  -3 -14   28.11    1.25
  -9   3  14    6.07    0.56
   9  -3 -14    7.23    0.61
  -8   3  14    6.28    0.52
   8  -3 -14    6.23    0.53
   7  -3 -14    0.08    0.21
  -7   3  14   -0.19    0.19
  -6   3  14    4.72    0.40
   6  -3 -14    4.61    0.43
  -5   3  14   16.97    0.70
   5  -3 -14   16.69    0.59
   4  -3 -14    5.83    0.33
  -4   3  14    5.47    0.35
   3  -3 -14   61.47    1.72
  -3   3  14   61.92    1.77
  -2   3  14   87.43    2.40
   2  -3 -14   89.58    2.39
   1  -3 -14    6.16    0.37
   1  -3 -14    5.79    0.31
   0  -3 -14   37.57    1.11
  -1  -3 -14    3.51    0.24
  -5  -3 -14    1.02    0.32
  -6  -3 -14   15.29    0.84
  -7  -3 -14    3.11    0.48
 -11   4  14    0.94    0.40
  11  -4 -14    1.37    0.44
 -10   4  14   21.55    1.07
  10  -4 -14   21.72    1.07
   9  -4 -14    6.24    0.58
  -9   4  14    6.83    0.58
   8  -4 -14   24.01    1.06
  -8   4  14   24.51    1.03
   7  -4 -14    6.13    0.51
  -7   4  14    5.09    0.44
  -6   4  14    8.54    0.50
  -5   4  14   56.50    1.70
   5  -4 -14   57.24    1.62
  -4   4  14    3.91    0.30
   4  -4 -14    4.32    0.32
  -3   4  14   11.88    0.49
   3  -4 -14   12.21    0.55
   2  -4 -14  105.54    2.93
  -2   4  14  112.88    2.89
   1  -4 -14   51.02    1.55
   0  -4 -14   22.79    0.88
  -1  -4 -14   98.09    2.76
  -2  -4 -14    7.16    0.50
  -3  -4 -14    0.38    0.24
  -4  -4 -14    1.39    0.34
  -5  -4 -14    0.26    0.27
  -6  -4 -14    8.51    0.66
 -11   5  14    3.20    0.53
  11  -5 -14    5.11    0.61
  10  -5 -14    1.90    0.43
 -10   5  14    1.30    0.36
  -9   5  14    7.43    0.59
   9  -5 -14    9.05    0.68
  -8   5  14    4.49    0.44
   8  -5 -14    4.53    0.48
  -7   5  14   84.18    2.48
  -6   5  14   19.36    0.82
   6  -5 -14   23.99    0.82
  -5   5  14    0.16    0.15
   5  -5 -14    0.07    0.15
   4  -5 -14   -0.05    0.16
   3  -5 -14    1.70    0.26
   2  -5 -14    1.42    0.26
   1  -5 -14   36.33    1.24
   0  -5 -14   14.21    0.69
  -1  -5 -14   37.58    1.33
  -2  -5 -14   70.47    2.17
  -3  -5 -14    0.04    0.25
  -4  -5 -14   13.30    0.76
  -5  -5 -14    0.69    0.35
  11  -6 -14    0.84    0.40
 -11   6  14    1.39    0.40
  10  -6 -14    4.40    0.56
 -10   6  14    3.29    0.46
  -9   6  14    2.61    0.40
   9  -6 -14    2.22    0.44
  -8   6  14    3.34    0.39
   6  -6 -14   20.80    0.83
   5  -6 -14    4.86    0.39
   4  -6 -14   41.99    1.38
   3  -6 -14    6.53    0.47
   2  -6 -14    7.86    0.52
   1  -6 -14   10.54    0.61
   0  -6 -14    6.57    0.50
  -1  -6 -14    9.51    0.61
  -2  -6 -14   18.62    0.91
  -3  -6 -14    0.92    0.35
  -4  -6 -14    6.60    0.62
  11  -7 -14   26.85    1.30
  10  -7 -14    3.05    0.53
   9  -7 -14    8.04    0.68
   6  -7 -14    5.06    0.43
   5  -7 -14   59.74    1.86
   4  -7 -14    1.47    0.30
   3  -7 -14   40.85    1.42
   2  -7 -14    7.99    0.55
   1  -7 -14    4.04    0.45
   0  -7 -14    4.14    0.46
  -1  -7 -14   -0.02    0.25
  -2  -7 -14    0.77    0.32
  -3  -7 -14    0.81    0.35
  10  -8 -14   30.22    1.37
   7  -8 -14    1.29    0.31
   6  -8 -14    0.43    0.26
   5  -8 -14    3.04    0.41
   4  -8 -14   31.72    1.23
   3  -8 -14    7.41    0.57
   2  -8 -14   35.83    1.36
   1  -8 -14    7.51    0.59
   0  -8 -14    8.81    0.69
  -1  -8 -14    4.21    0.53
  -2  -8 -14    1.51    0.41
   7  -9 -14   13.20    0.76
   6  -9 -14   -0.11    0.25
   5  -9 -14    4.08    0.47
   4  -9 -14    5.61    0.55
   3  -9 -14    0.24    0.26
   2  -9 -14   -0.03    0.24
   1  -9 -14   14.14    0.83
   0  -9 -14    2.68    0.48
   7 -10 -14    0.02    0.31
   6 -10 -14    7.12    0.62
   5 -10 -14    2.60    0.44
   4 -10 -14    1.35    0.37
   3 -10 -14    0.86    0.30
   2 -10 -14    3.86    0.53
   1 -11  15    0.32    0.34
   2 -11  15    0.35    0.33
   3 -11  15    4.45    0.57
   4 -11  15   14.78    0.91
   5 -11  15    0.53    0.38
   6 -11  15   15.86    0.94
   0 -10  15    0.03    0.27
   1 -10  15    4.16    0.50
   2 -10  15    8.46    0.66
   3 -10  15    0.44    0.32
  -4  10 -15    0.09    0.24
   4 -10  15    0.14    0.31
  -5  10 -15   16.57    0.86
   5 -10  15   17.55    0.96
  -6  10 -15    2.16    0.41
   6 -10  15    2.69    0.48
   7 -10  15    9.59    0.73
  -7  10 -15   10.61    0.72
   8 -10  15    1.92    0.42
  -8  10 -15    1.48    0.37
   3   9 -15    3.17    0.49
   0  -9  15   13.01    0.74
   1  -9  15    0.86    0.30
  -1   9 -15    0.41    0.25
   2  -9  15    9.62    0.64
  -2   9 -15    9.28    0.60
   3  -9  15    2.86    0.42
  -3   9 -15    3.01    0.38
  -4   9 -15    6.77    0.52
   4  -9  15    5.47    0.53
   5  -9  15    8.07    0.63
  -5   9 -15    8.82    0.61
  -6   9 -15    0.73    0.28
   6  -9  15    0.68    0.30
  -7   9 -15   16.93    0.88
   7  -9  15   15.77    0.88
   8  -9  15    2.78    0.45
  -8   9 -15    3.32    0.48
  -9   9 -15    1.45    0.38
   9  -9  15    0.41    0.34
   4   8 -15    0.83    0.31
   3   8 -15    0.21    0.27
   2   8 -15    5.26    0.52
   1   8 -15    1.66    0.32
  -1  -8  15    1.59    0.31
  -1  -8  15    1.91    0.34
   0  -8  15   13.58    0.70
   0   8 -15   12.26    0.69
  -1   8 -15    0.11    0.21
   1  -8  15   -0.09    0.20
  -2   8 -15   14.22    0.72
   2  -8  15   13.99    0.73
  -3   8 -15   15.62    0.78
   3  -8  15   17.03    0.83
   4  -8  15   26.63    1.10
  -4   8 -15   25.79    1.06
   5  -8  15   11.06    0.69
  -5   8 -15    9.84    0.63
  -6   8 -15    0.10    0.25
   6  -8  15    0.25    0.27
   7  -8  15    0.18    0.27
  -7   8 -15   -0.05    0.24
  -8   8 -15    0.23    0.29
   8  -8  15    0.24    0.27
  -9   8 -15    0.27    0.30
   9  -8  15    0.04    0.28
   5   7 -15    2.77    0.46
  -4  -7  15    0.43    0.25
   4   7 -15   -0.06    0.24
   3   7 -15   11.87    0.70
  -3  -7  15   11.13    0.66
  -2  -7  15   36.70    1.33
   2   7 -15   35.12    1.32
  -1  -7  15    1.64    0.31
   1   7 -15    1.62    0.31
  -1  -7  15    1.61    0.28
   0  -7  15    8.16    0.51
   0   7 -15    8.24    0.50
   0  -7  15    7.93    0.51
  -1   7 -15    7.23    0.51
   1  -7  15    7.22    0.50
   2  -7  15    1.80    0.31
  -2   7 -15    1.39    0.29
   3  -7  15    1.13    0.28
  -3   7 -15    1.11    0.27
  -4   7 -15    5.08    0.44
   4  -7  15    4.16    0.43
  -5   7 -15    8.51    0.57
   5  -7  15    8.07    0.58
   6  -7  15   26.70    1.11
  -6   7 -15   27.60    1.13
   7  -7  15    1.39    0.34
  -7   7 -15    1.57    0.34
   8  -7  15    5.41    0.54
  -8   7 -15    5.81    0.57
  -9   7 -15    2.59    0.47
   9  -7  15    3.46    0.47
 -10   7 -15    0.12    0.34
  10  -7  15    0.09    0.28
   6   6 -15    0.45    0.28
  -6  -6  15    0.26    0.27
  -5  -6  15    0.19    0.26
   5   6 -15    0.23    0.27
  -4  -6  15    4.39    0.45
   4   6 -15    4.14    0.49
  -3  -6  15    0.38    0.22
   3   6 -15    0.79    0.28
   2   6 -15   11.94    0.64
  -2  -6  15   11.61    0.65
   1   6 -15    0.58    0.22
  -1  -6  15    0.38    0.20
  -1  -6  15    0.70    0.21
   0  -6  15   27.95    1.06
   0   6 -15   27.73    0.98
   0  -6  15   27.95    1.00
   1  -6  15   28.78    1.04
  -1   6 -15   29.94    1.09
  -2   6 -15   75.08    2.27
   2  -6  15   77.25    2.22
  -3   6 -15   11.56    0.63
   3  -6  15   12.13    0.62
  -4   6 -15    0.61    0.23
   4  -6  15    0.40    0.25
  -5   6 -15    8.97    0.57
   5  -6  15    8.35    0.56
  -6   6 -15   12.58    0.69
   6  -6  15   10.85    0.65
  -7   6 -15   17.20    0.84
   7  -6  15   12.76    0.73
   8  -6  15    4.16    0.46
  -8   6 -15    3.79    0.48
  -9   6 -15    1.88    0.43
   9  -6  15    2.23    0.41
 -10   6 -15    0.25    0.27
   7   5 -15   16.91    0.93
  -7  -5  15   16.90    0.92
  -6  -5  15    2.70    0.42
   6   5 -15    2.99    0.46
   5   5 -15   11.46    0.71
  -5  -5  15   12.07    0.70
  -4  -5  15    5.35    0.48
   4   5 -15    6.37    0.52
  -3  -5  15    8.89    0.57
   3   5 -15    9.57    0.57
  -2  -5  15    5.14    0.43
  -2  -5  15    6.18    0.37
   2   5 -15    5.20    0.41
  -1  -5  15   42.17    1.28
   1   5 -15   41.28    1.34
  -1  -5  15   41.49    1.40
   0   5 -15    3.64    0.30
   0  -5  15    3.02    0.29
   0  -5  15    2.96    0.34
   1  -5  15   88.06    2.66
  -1   5 -15  106.52    2.83
  -1   5 -15  101.09    2.65
   2  -5  15   17.94    0.75
  -2   5 -15   18.11    0.77
   3  -5  15   27.98    0.99
  -3   5 -15   25.77    1.00
   4  -5  15   12.03    0.63
  -4   5 -15   11.71    0.63
   5  -5  15    5.45    0.44
  -5   5 -15    6.49    0.49
   6  -5  15    2.67    0.36
  -6   5 -15    2.50    0.37
   7  -5  15    2.38    0.36
  -7   5 -15    2.52    0.38
   8  -5  15    9.35    0.64
  -8   5 -15   10.02    0.65
  -9   5 -15   11.55    0.74
 -10   5 -15   15.74    0.93
   8   4 -15    0.50    0.30
  -8  -4  15    0.60    0.31
  -7  -4  15    8.90    0.64
   7   4 -15    9.39    0.68
  -6  -4  15   32.15    1.29
   6   4 -15   33.62    1.33
  -5  -4  15    1.39    0.31
   5   4 -15    1.47    0.32
   4   4 -15   13.04    0.68
  -4  -4  15   12.59    0.68
   3   4 -15   24.81    0.99
  -3  -4  15   27.39    1.03
   2   4 -15    0.96    0.24
  -2  -4  15    0.55    0.21
  -2  -4  15    0.82    0.17
  -1  -4  15   23.85    0.82
   1   4 -15   24.51    0.87
  -1  -4  15   24.84    0.94
   0  -4  15   25.34    0.95
   0   4 -15   24.97    0.83
   0  -4  15   24.20    0.85
   1  -4  15   55.58    1.62
  -1   4 -15   54.38    1.53
  -1   4 -15   56.67    1.71
   2  -4  15  111.59    3.00
  -3   4 -15    0.93    0.24
   3  -4  15    0.52    0.19
  -4   4 -15   61.58    1.92
   4  -4  15   64.09    1.89
  -5   4 -15   17.97    0.81
   5  -4  15   17.92    0.78
   6  -4  15    2.03    0.34
  -6   4 -15    1.68    0.31
  -7   4 -15    0.33    0.22
  -8   4 -15    4.04    0.47
  -9   4 -15    1.39    0.35
 -10   4 -15   14.03    0.89
   9   3 -15    7.33    0.73
  -9  -3  15    7.32    0.67
   8   3 -15    3.15    0.47
  -8  -3  15    4.10    0.53
  -7  -3  15    8.03    0.61
   7   3 -15    6.91    0.59
   6   3 -15    4.54    0.46
  -6  -3  15    4.10    0.45
   5   3 -15   10.12    0.61
  -5  -3  15   10.11    0.61
  -4  -3  15    0.46    0.23
   4   3 -15    0.24    0.20
  -3  -3  15   47.67    1.54
   3   3 -15   46.20    1.49
  -2  -3  15   37.30    1.27
  -2  -3  15   36.76    1.09
   2   3 -15   38.92    1.22
   1   3 -15    1.66    0.22
  -1  -3  15    1.47    0.18
  -1  -3  15    1.37    0.25
   0  -3  15   41.04    1.39
   0  -3  15   45.33    1.30
   0   3 -15   45.33    1.28
   1  -3  15   23.43    0.82
  -1   3 -15   24.07    0.72
  -1   3 -15   22.41    0.85
   2  -3  15    1.43    0.23
  -2   3 -15    1.43    0.24
  -3   3 -15   29.08    1.04
  -4   3 -15    0.17    0.16
   4  -3  15    0.53    0.22
  -5   3 -15   41.88    1.43
  -6   3 -15    8.03    0.54
  -7   3 -15    3.83    0.43
  -8   3 -15    5.75    0.54
  -9   3 -15    0.13    0.27
 -10   3 -15    0.28    0.31
  -9  -2  15    0.75    0.31
   9   2 -15    0.01    0.34
  -8  -2  15    4.55    0.52
   8   2 -15    4.24    0.50
   7   2 -15    7.30    0.57
  -7  -2  15    6.89    0.57
   6   2 -15    6.87    0.53
  -6  -2  15    6.43    0.52
  -5  -2  15    0.24    0.20
   5   2 -15    0.41    0.22
   4   2 -15    2.49    0.31
  -4  -2  15    2.11    0.31
   3   2 -15   41.01    1.32
  -3  -2  15   41.61    1.37
  -2  -2  15   85.35    2.44
  -2  -2  15   82.89    2.20
   2   2 -15   85.57    2.36
   1   2 -15    0.06    0.12
  -1  -2  15    0.07    0.14
  -1  -2  15   -0.01    0.11
   0  -2  15    7.18    0.43
   0  -2  15    6.31    0.35
   0   2 -15    5.73    0.30
  -1   2 -15   34.37    1.00
  -1   2 -15   35.55    1.16
   1  -2  15   35.57    1.10
  -2   2 -15   14.46    0.63
  -2   2 -15   14.47    0.45
   2  -2  15   14.55    0.61
  -3   2 -15    4.01    0.34
  -4   2 -15    6.15    0.42
  -5   2 -15    0.66    0.23
  -6   2 -15   13.93    0.72
  -7   2 -15    0.69    0.26
  -8   2 -15   13.86    0.80
  -9   2 -15    4.49    0.53
  10   1 -15    0.10    0.37
 -10  -1  15    0.25    0.29
   9   1 -15    0.72    0.38
  -9  -1  15    1.01    0.34
  -8  -1  15    4.30    0.49
   8   1 -15    4.32    0.50
  -7  -1  15   32.57    1.26
   7   1 -15   31.18    1.24
   6   1 -15    6.70    0.50
  -6  -1  15    6.38    0.51
  -5  -1  15    0.60    0.24
   5   1 -15    0.99    0.26
  -4  -1  15   -0.01    0.19
   4   1 -15    0.33    0.19
  -3  -1  15    0.42    0.19
   3   1 -15    0.33    0.17
   2   1 -15   13.15    0.55
  -2  -1  15   12.88    0.60
  -1  -1  15    0.93    0.21
   1   1 -15    1.00    0.17
   0  -1  15   25.64    0.91
   0   1 -15   25.25    0.80
  -1   1 -15  136.76    3.67
  -2   1 -15    7.68    0.44
  -3   1 -15   23.02    0.86
  -4   1 -15    0.42    0.19
  -5   1 -15    0.08    0.18
  -6   1 -15    5.19    0.44
  -7   1 -15    2.35    0.38
  -8   1 -15    2.42    0.42
  -9   1 -15    3.05    0.48
 -10   0  15    0.73    0.31
  10   0 -15    0.63    0.39
   9   0 -15    4.07    0.52
  -9   0  15    3.50    0.48
   8   0 -15    1.04    0.34
  -8   0  15    1.18    0.33
   7   0 -15    5.53    0.50
  -7   0  15    6.89    0.55
   6   0 -15    0.15    0.21
  -6   0  15    0.18    0.23
   5   0 -15    0.77    0.22
  -5   0  15    0.48    0.22
  -4   0  15   41.76    1.36
   4   0 -15   40.44    1.34
   3   0 -15   10.81    0.53
  -3   0  15   11.50    0.55
   2   0 -15   51.23    1.51
  -2   0  15   51.07    1.55
  -1   0  15   21.58    0.79
   0   0  15    1.11    0.20
  -1   0 -15   18.33    0.69
  -2   0 -15   61.06    1.79
  -3   0 -15    0.10    0.16
  -4   0 -15   11.74    0.57
  -5   0 -15   12.15    0.62
  -6   0 -15    0.22    0.22
  -7   0 -15    0.46    0.28
  -8   0 -15    0.51    0.28
 -11   1  15    4.37    0.59
  11  -1 -15    4.57    0.63
  10  -1 -15    1.40    0.43
 -10   1  15    1.21    0.39
   9  -1 -15   14.36    0.84
  -9   1  15   13.48    0.82
   8  -1 -15   11.64    0.73
  -8   1  15   11.78    0.70
  -7   1  15    0.26    0.22
   7  -1 -15    0.17    0.21
  -6   1  15    6.43    0.49
   6  -1 -15    6.46    0.48
  -5   1  15   24.59    0.96
   5  -1 -15   25.07    0.96
  -4   1  15    0.19    0.16
   4  -1 -15    0.02    0.16
   4  -1 -15    0.31    0.10
  -3   1  15   36.72    1.20
   3  -1 -15   37.51    1.07
   3  -1 -15   37.16    1.21
  -2   1  15   22.90    0.82
  -1   1  15    0.10    0.13
   0  -1 -15   22.24    0.77
  -1  -1 -15    3.73    0.28
  -2  -1 -15    2.32    0.25
  -3  -1 -15    0.43    0.18
  -4  -1 -15    0.12    0.16
  -5  -1 -15   14.04    0.67
  -6  -1 -15    1.97    0.34
  11  -2 -15    8.70    0.76
 -11   2  15    7.26    0.70
 -10   2  15    3.01    0.49
  10  -2 -15    3.34    0.51
  -9   2  15    4.64    0.52
   9  -2 -15    4.48    0.52
  -8   2  15   26.44    1.10
   8  -2 -15   25.06    1.10
  -7   2  15    3.37    0.40
   7  -2 -15    3.12    0.41
  -6   2  15    6.75    0.48
   6  -2 -15    7.04    0.50
   5  -2 -15    1.99    0.31
  -5   2  15    1.67    0.28
  -4   2  15   -0.21    0.12
   4  -2 -15    0.24    0.12
  -3   2  15  103.58    2.82
   3  -2 -15  101.26    2.67
  -2   2  15  130.36    3.46
   2  -2 -15  128.16    3.35
  -1   2  15   10.97    0.48
   0  -2 -15   28.84    0.92
  -1  -2 -15    0.15    0.12
  -2  -2 -15   12.05    0.52
  -3  -2 -15    4.04    0.32
 -11   3  15    1.59    0.44
  11  -3 -15    1.45    0.47
  10  -3 -15   10.49    0.76
 -10   3  15   11.30    0.77
   9  -3 -15    5.53    0.56
  -9   3  15    7.35    0.60
   8  -3 -15   17.90    0.90
  -8   3  15   18.91    0.89
   7  -3 -15   32.53    1.26
  -7   3  15   33.58    1.23
  -6   3  15    0.36    0.21
   6  -3 -15    0.30    0.22
  -5   3  15   38.33    1.25
   5  -3 -15   36.71    1.10
  -4   3  15    3.33    0.29
   4  -3 -15    2.72    0.24
   3  -3 -15   11.57    0.50
  -3   3  15   11.22    0.50
  -2   3  15   43.26    1.29
   2  -3 -15   42.73    1.31
   1  -3 -15   37.36    1.13
   1  -3 -15   38.67    1.21
   0  -3 -15    7.85    0.37
   0  -3 -15    6.55    0.42
  -5  -3 -15    0.37    0.28
  -6  -3 -15    0.44    0.30
  -7  -3 -15    0.31    0.35
 -11   4  15   14.34    0.91
  11  -4 -15   14.54    0.94
 -10   4  15    1.21    0.35
  10  -4 -15    1.06    0.38
  -9   4  15    1.68    0.35
   9  -4 -15    2.10    0.43
  -8   4  15    5.08    0.48
   8  -4 -15    4.87    0.51
  -7   4  15   31.57    1.20
   7  -4 -15   33.97    1.28
  -6   4  15   10.81    0.58
  -5   4  15   -0.23    0.15
   5  -4 -15    0.02    0.13
   4  -4 -15   29.01    0.97
  -4   4  15   29.62    0.99
   3  -4 -15    0.42    0.17
  -3   4  15    0.64    0.16
   2  -4 -15   20.74    0.79
   1  -4 -15    1.07    0.24
   0  -4 -15    0.05    0.18
  -1  -4 -15   20.45    0.87
  -2  -4 -15   35.21    1.27
  -3  -4 -15    0.56    0.27
  -4  -4 -15   18.21    0.90
  -5  -4 -15    7.03    0.60
  -6  -4 -15   -0.16    0.28
  11  -5 -15   12.35    0.85
 -11   5  15   12.25    0.83
 -10   5  15    5.02    0.56
  10  -5 -15    4.45    0.56
  -9   5  15   11.65    0.71
   9  -5 -15   11.70    0.77
   8  -5 -15    0.14    0.24
  -8   5  15    0.17    0.21
  -7   5  15    3.16    0.37
  -6   5  15    0.35    0.21
   5  -5 -15    2.02    0.27
  -5   5  15    1.74    0.23
   4  -5 -15    5.28    0.38
   3  -5 -15   10.19    0.54
   2  -5 -15   17.84    0.76
   1  -5 -15    5.66    0.44
   0  -5 -15   24.65    0.98
  -1  -5 -15    0.42    0.23
  -2  -5 -15    2.05    0.36
  -3  -5 -15    1.77    0.36
  -4  -5 -15    9.98    0.69
  -5  -5 -15    5.37    0.57
 -11   6  15    9.69    0.76
  11  -6 -15    9.44    0.79
  10  -6 -15    0.70    0.37
 -10   6  15    0.68    0.33
   9  -6 -15   13.04    0.82
  -9   6  15   11.54    0.70
   8  -6 -15   27.39    1.20
  -8   6  15   28.50    1.11
   6  -6 -15    1.98    0.29
   5  -6 -15    1.95    0.30
   4  -6 -15    4.33    0.39
   3  -6 -15    8.63    0.54
   2  -6 -15   11.91    0.64
   1  -6 -15    0.35    0.21
   0  -6 -15   40.18    1.43
  -1  -6 -15    1.34    0.33
  -2  -6 -15    6.64    0.57
  -3  -6 -15    4.42    0.51
  -4  -6 -15    1.08    0.36
  10  -7 -15    5.69    0.63
   9  -7 -15    0.44    0.32
   6  -7 -15    1.99    0.33
   5  -7 -15   38.26    1.34
   4  -7 -15    0.34    0.23
   3  -7 -15    0.07    0.22
   2  -7 -15    7.25    0.55
   1  -7 -15    0.31    0.25
   0  -7 -15   24.48    1.06
  -1  -7 -15    9.09    0.67
  -2  -7 -15    0.79    0.33
  -3  -7 -15    5.75    0.60
  10  -8 -15   17.39    1.04
   6  -8 -15   10.38    0.64
   5  -8 -15   16.43    0.83
   4  -8 -15   55.73    1.85
   3  -8 -15    2.21    0.38
   2  -8 -15    4.09    0.48
   1  -8 -15    0.48    0.29
   0  -8 -15    0.37    0.27
  -1  -8 -15    6.01    0.62
   7  -9 -15    4.32    0.50
   6  -9 -15    0.67    0.27
   5  -9 -15    1.84    0.38
   4  -9 -15    9.21    0.67
   3  -9 -15    4.02    0.49
   2  -9 -15    0.41    0.27
   1  -9 -15   14.08    0.83
   0  -9 -15    1.93    0.44
   7 -10 -15    0.73    0.34
   6 -10 -15   10.48    0.71
   5 -10 -15    1.56    0.37
   4 -10 -15    0.79    0.31
   3 -10 -15    7.89    0.68
   2 -11  16    7.49    0.66
   3 -11  16    4.99    0.59
   4 -11  16   24.36    1.18
   5 -11  16   11.35    0.83
   6 -11  16    0.18    0.34
   1 -10  16   15.17    0.86
   2 -10  16    2.52    0.44
   3 -10  16    3.61    0.49
   4 -10  16    9.38    0.70
  -4  10 -16    8.36    0.62
   5 -10  16    7.04    0.65
  -5  10 -16    6.28    0.56
  -6  10 -16    0.23    0.28
   6 -10  16    0.30    0.34
  -7  10 -16    0.63    0.32
   7 -10  16    0.58    0.33
   3   9 -16   25.49    1.19
   0  -9  16    2.17    0.38
  -1   9 -16    2.78    0.38
   1  -9  16    2.86    0.41
  -2   9 -16    0.38    0.25
   2  -9  16    0.66    0.29
   3  -9  16    5.65    0.53
  -3   9 -16    5.47    0.49
  -4   9 -16    0.44    0.24
   4  -9  16    0.22    0.29
  -5   9 -16    3.37    0.44
   5  -9  16    3.78    0.47
  -6   9 -16    0.17    0.26
   6  -9  16    0.10    0.31
   7  -9  16    0.40    0.29
  -7   9 -16    0.29    0.27
  -8   9 -16    4.29    0.55
   8  -9  16    4.61    0.54
   4   8 -16    0.58    0.32
   3   8 -16    5.68    0.56
   2   8 -16   29.03    1.20
  -2  -8  16   29.23    1.18
  -1  -8  16    7.48    0.53
   1   8 -16    7.67    0.56
   0  -8  16   11.86    0.66
   0   8 -16   12.23    0.67
   1  -8  16    5.86    0.48
  -1   8 -16    6.16    0.49
  -2   8 -16    0.94    0.27
   2  -8  16    0.68    0.28
  -3   8 -16    7.69    0.56
   3  -8  16    7.35    0.56
   4  -8  16    0.59    0.28
  -4   8 -16   -0.17    0.20
   5  -8  16    5.43    0.52
  -5   8 -16    5.66    0.51
  -6   8 -16    2.46    0.40
   6  -8  16    2.09    0.40
   7  -8  16    0.34    0.29
  -7   8 -16    0.22    0.27
   8  -8  16   15.73    0.88
  -8   8 -16   15.60    0.89
   9  -8  16   18.66    0.99
  -9   8 -16   18.53    1.01
   5   7 -16    2.94    0.46
   4   7 -16    2.83    0.44
  -4  -7  16    2.97    0.43
   3   7 -16    0.65    0.28
  -3  -7  16    0.09    0.23
  -2  -7  16    0.95    0.29
   2   7 -16    0.65    0.26
   1   7 -16    0.57    0.24
  -1  -7  16    0.13    0.19
  -1  -7  16    0.37    0.22
   0  -7  16    7.82    0.52
   0   7 -16    8.45    0.49
   0  -7  16    6.37    0.47
  -1   7 -16   28.31    1.08
   1  -7  16   27.35    1.05
  -2   7 -16   36.67    1.29
   2  -7  16   35.07    1.27
  -3   7 -16    7.31    0.52
   3  -7  16    7.83    0.54
   4  -7  16   26.30    1.07
  -4   7 -16   27.81    1.09
  -5   7 -16   -0.06    0.21
   5  -7  16    0.07    0.22
   6  -7  16    0.26    0.23
  -6   7 -16    0.10    0.24
  -7   7 -16    2.43    0.41
   7  -7  16    3.16    0.43
   8  -7  16    3.80    0.48
  -8   7 -16    3.11    0.48
  -9   7 -16    5.22    0.59
   9  -7  16    5.71    0.57
   6   6 -16    4.18    0.53
  -6  -6  16    4.01    0.49
   5   6 -16    7.65    0.65
  -5  -6  16    7.56    0.60
   4   6 -16   16.98    0.87
  -4  -6  16   16.66    0.84
   3   6 -16    2.15    0.36
  -3  -6  16    2.17    0.36
   2   6 -16    0.06    0.19
  -2  -6  16    0.67    0.24
  -1  -6  16    2.23    0.29
  -1  -6  16    3.56    0.39
   1   6 -16    2.32    0.32
   0   6 -16    2.82    0.30
   0  -6  16    2.50    0.34
   0  -6  16    2.96    0.32
   1  -6  16   26.49    0.97
  -1   6 -16   24.63    0.99
   2  -6  16   28.73    1.06
  -2   6 -16   28.44    1.08
  -3   6 -16    8.83    0.57
   3  -6  16   11.03    0.61
   4  -6  16   41.72    1.41
  -4   6 -16   39.83    1.41
  -5   6 -16    9.21    0.60
   5  -6  16    9.28    0.58
   6  -6  16    3.58    0.42
  -6   6 -16    4.41    0.45
  -7   6 -16    1.44    0.34
   7  -6  16    0.83    0.28
  -8   6 -16   10.54    0.71
   8  -6  16    9.68    0.69
  -9   6 -16    0.38    0.26
   9  -6  16    0.03    0.26
  -7  -5  16    0.60    0.28
   7   5 -16    1.21    0.35
   6   5 -16    4.04    0.50
  -6  -5  16    4.63    0.51
   5   5 -16    1.03    0.31
  -5  -5  16    1.45    0.34
  -4  -5  16    2.12    0.36
   4   5 -16    2.03    0.36
   3   5 -16   13.46    0.69
  -3  -5  16   13.11    0.69
   2   5 -16    0.44    0.21
  -2  -5  16   -0.18    0.18
  -2  -5  16    0.46    0.16
   1   5 -16    0.01    0.18
  -1  -5  16    0.20    0.16
  -1  -5  16    0.20    0.20
   0  -5  16    3.53    0.37
   0   5 -16    3.72    0.31
   0  -5  16    3.66    0.32
   1  -5  16    5.48    0.41
  -1   5 -16    6.58    0.46
  -2   5 -16    0.56    0.22
   2  -5  16    1.03    0.25
  -3   5 -16    6.99    0.49
   3  -5  16    7.02    0.48
   4  -5  16   47.48    1.54
  -4   5 -16   46.47    1.56
   5  -5  16    5.11    0.45
  -5   5 -16    5.35    0.46
   6  -5  16    1.65    0.31
  -6   5 -16    1.36    0.30
   7  -5  16    0.49    0.28
  -7   5 -16    0.28    0.22
  -8   5 -16    3.78    0.47
  -9   5 -16    8.77    0.68
 -10   5 -16    2.83    0.48
   8   4 -16   15.98    0.93
  -8  -4  16   15.43    0.89
   7   4 -16    2.31    0.41
  -7  -4  16    2.12    0.39
  -6  -4  16    0.98    0.32
   6   4 -16    1.43    0.35
   5   4 -16    1.01    0.30
  -5  -4  16    1.65    0.33
  -4  -4  16    0.25    0.22
   4   4 -16   -0.20    0.19
   3   4 -16    2.59    0.33
  -3  -4  16    2.29    0.32
  -2  -4  16   92.50    2.43
   2   4 -16   93.52    2.60
  -2  -4  16   87.85    2.65
   1   4 -16    3.19    0.29
  -1  -4  16    3.32    0.36
  -1  -4  16    3.69    0.28
   0  -4  16   49.83    1.60
   0  -4  16   49.32    1.47
   0   4 -16   50.34    1.46
  -1   4 -16    0.56    0.21
   1  -4  16    0.25    0.16
  -1   4 -16    0.62    0.14
   2  -4  16    0.73    0.21
  -2   4 -16    1.17    0.25
   3  -4  16    1.66    0.26
  -3   4 -16    1.43    0.27
  -4   4 -16    0.53    0.21
   4  -4  16    0.89    0.25
  -5   4 -16    0.47    0.23
   5  -4  16    0.94    0.27
   6  -4  16    0.16    0.20
  -6   4 -16    0.38    0.23
  -7   4 -16    2.96    0.41
  -8   4 -16   10.98    0.70
  -9   4 -16    3.31    0.45
  -9  -3  16    0.00    0.28
   9   3 -16    0.41    0.33
  -8  -3  16    6.65    0.63
   8   3 -16    7.83    0.66
   7   3 -16   12.17    0.74
  -7  -3  16   11.80    0.73
  -6  -3  16    4.52    0.47
   6   3 -16    4.10    0.45
  -5  -3  16    4.36    0.44
   5   3 -16    4.77    0.44
   4   3 -16    1.50    0.29
  -4  -3  16    1.14    0.28
  -3  -3  16   -0.33    0.13
   3   3 -16    0.10    0.17
  -2  -3  16   41.04    1.19
   2   3 -16   42.80    1.32
  -2  -3  16   39.91    1.37
  -1  -3  16    5.95    0.34
   1   3 -16    6.60    0.37
  -1  -3  16    4.43    0.38
   0  -3  16   25.19    0.96
   0   3 -16   26.77    0.84
   0  -3  16   26.36    0.87
  -1   3 -16   57.54    1.78
  -1   3 -16   59.50    1.61
   1  -3  16   59.92    1.71
   2  -3  16    0.27    0.17
  -2   3 -16    0.20    0.16
   3  -3  16   42.19    1.35
  -3   3 -16   41.84    1.38
  -4   3 -16    5.81    0.44
   4  -3  16    6.09    0.44
  -5   3 -16    6.74    0.50
  -6   3 -16    3.47    0.40
  -7   3 -16    1.28    0.32
  -8   3 -16    1.02    0.32
  -9   3 -16    5.24    0.57
   9   2 -16   -0.04    0.35
  -9  -2  16    1.18    0.35
   8   2 -16    0.05    0.24
  -8  -2  16    0.08    0.28
  -7  -2  16   18.08    0.91
   7   2 -16   18.51    0.91
  -6  -2  16    0.66    0.28
   6   2 -16    1.55    0.32
   5   2 -16   42.16    1.42
  -5  -2  16   39.65    1.43
   4   2 -16    8.94    0.52
  -4  -2  16    8.68    0.54
   3   2 -16    1.51    0.25
  -3  -2  16    1.89    0.27
  -2  -2  16   36.14    1.23
   2   2 -16   35.98    1.16
   1   2 -16    1.85    0.21
  -1  -2  16    1.61    0.26
  -1  -2  16    2.06    0.20
   0   2 -16    1.74    0.18
   0  -2  16    1.06    0.18
   0  -2  16    1.35    0.25
   1  -2  16   20.91    0.76
  -1   2 -16   20.92    0.80
  -1   2 -16   21.42    0.67
  -2   2 -16    9.63    0.51
  -3   2 -16   44.03    1.42
  -4   2 -16   51.94    1.66
  -5   2 -16    1.48    0.28
  -6   2 -16   20.68    0.91
  -7   2 -16    6.68    0.54
  -8   2 -16    2.85    0.43
  -9   2 -16    1.36    0.36
  10   1 -16    3.78    0.58
 -10  -1  16    3.74    0.54
   9   1 -16    5.26    0.61
  -9  -1  16    5.29    0.56
   8   1 -16    0.03    0.24
  -8  -1  16    0.10    0.26
  -7  -1  16    1.17    0.32
   7   1 -16    1.54    0.33
  -6  -1  16    0.61    0.26
   6   1 -16    0.96    0.28
  -5  -1  16    0.44    0.22
   5   1 -16    0.10    0.18
  -4  -1  16   54.17    1.72
   4   1 -16   54.28    1.69
   3   1 -16   22.06    0.83
  -3  -1  16   22.31    0.88
  -2  -1  16   99.24    2.77
   2   1 -16   96.75    2.69
  -1  -1  16   18.13    0.74
   1   1 -16   18.01    0.66
   0  -1  16    1.04    0.22
   0   1 -16    0.65    0.15
  -1   1 -16   18.39    0.72
  -2   1 -16    0.14    0.15
  -3   1 -16   -0.11    0.13
  -4   1 -16   14.04    0.66
  -5   1 -16    1.24    0.25
  -6   1 -16    5.82    0.48
  -7   1 -16   12.46    0.73
  -8   1 -16    6.33    0.59
  -9   1 -16    0.50    0.30
  10   0 -16    0.25    0.37
 -10   0  16    0.27    0.26
   9   0 -16   19.66    1.02
  -9   0  16   19.92    1.01
  -8   0  16   27.10    1.17
   8   0 -16   25.60    1.14
  -7   0  16    5.49    0.51
   7   0 -16    5.13    0.49
   6   0 -16    8.49    0.55
  -6   0  16    8.22    0.57
  -5   0  16    2.78    0.34
   5   0 -16    2.30    0.32
   4   0 -16    7.42    0.46
  -4   0  16    6.65    0.46
   3   0 -16    0.96    0.22
  -3   0  16    0.85    0.21
  -2   0  16    0.14    0.14
   2   0 -16    0.13    0.15
  -1   0  16  107.29    2.96
   0   0  16   64.66    1.89
  -1   0 -16    0.34    0.16
  -2   0 -16   87.41    2.47
  -3   0 -16   20.68    0.81
  -4   0 -16   14.53    0.66
  -5   0 -16    4.37    0.40
  -6   0 -16    0.68    0.23
  -7   0 -16    2.77    0.40
  -8   0 -16    5.41    0.55
  10  -1 -16    0.46    0.36
 -10   1  16   -0.04    0.32
   9  -1 -16    0.76    0.36
  -9   1  16    0.71    0.34
  -8   1  16   14.59    0.81
   8  -1 -16   13.40    0.79
   7  -1 -16   11.86    0.69
  -7   1  16   12.50    0.70
  -6   1  16   55.38    1.75
   6  -1 -16   50.59    1.71
   5  -1 -16    8.85    0.52
  -5   1  16    9.03    0.54
  -4   1  16    0.13    0.18
   4  -1 -16    0.09    0.17
   4  -1 -16    0.07    0.10
   3  -1 -16    0.21    0.17
  -3   1  16    0.03    0.15
  -2   1  16    0.04    0.13
  -1   1  16   71.37    2.05
   0  -1 -16   60.74    1.76
  -1  -1 -16   18.14    0.68
  -2  -1 -16   43.80    1.36
  -3  -1 -16   90.95    2.57
  -4  -1 -16    7.09    0.46
  -5  -1 -16    1.90    0.30
  -6  -1 -16    1.93    0.34
  11  -2 -16   15.66    0.98
 -11   2  16   15.10    0.96
 -10   2  16    0.00    0.32
  10  -2 -16    0.01    0.31
   9  -2 -16    0.16    0.27
  -9   2  16   -0.05    0.28
  -8   2  16    6.10    0.54
   8  -2 -16    6.07    0.56
   7  -2 -16   16.86    0.82
  -7   2  16   16.77    0.82
  -6   2  16    6.56    0.48
   6  -2 -16    6.14    0.48
   5  -2 -16  129.26    3.58
  -5   2  16  126.90    3.55
   4  -2 -16   69.55    1.88
  -4   2  16   70.27    2.06
   3  -2 -16    6.28    0.35
  -3   2  16    6.10    0.40
  -2   2  16   12.60    0.55
   2  -2 -16   12.59    0.53
  -1   2  16    0.93    0.19
   0  -2 -16    0.63    0.17
  -1  -2 -16    3.50    0.27
  -2  -2 -16   10.08    0.48
  -3  -2 -16    6.14    0.40
  11  -3 -16   -0.50    0.34
 -11   3  16    0.01    0.34
  10  -3 -16   12.52    0.82
 -10   3  16   11.46    0.78
  -9   3  16    9.33    0.67
   9  -3 -16   10.70    0.73
  -8   3  16    2.05    0.37
   8  -3 -16    2.45    0.41
  -7   3  16    0.32    0.24
   7  -3 -16    0.41    0.27
  -6   3  16    1.62    0.29
   6  -3 -16    1.90    0.33
  -5   3  16    1.73    0.27
   4  -3 -16   54.32    1.56
  -4   3  16   55.72    1.67
  -3   3  16    2.84    0.26
   3  -3 -16    2.05    0.23
   2  -3 -16  105.88    2.86
  -2   3  16  107.58    2.90
   1  -3 -16   38.00    1.23
   1  -3 -16   37.91    1.15
   0  -3 -16    1.30    0.25
   0  -3 -16    1.30    0.18
  -5  -3 -16    5.10    0.53
  -6  -3 -16    2.19    0.43
 -11   4  16    9.54    0.77
  11  -4 -16    7.28    0.72
  10  -4 -16   -0.38    0.29
 -10   4  16   -0.10    0.28
  -9   4  16   37.92    1.45
   9  -4 -16   37.74    1.50
   8  -4 -16    0.42    0.30
  -8   4  16    0.27    0.26
  -7   4  16   19.72    0.88
   7  -4 -16   20.96    0.96
  -6   4  16   14.46    0.69
  -5   4  16    0.21    0.15
   5  -4 -16    0.09    0.14
  -4   4  16   21.26    0.78
   4  -4 -16   20.11    0.76
  -3   4  16   32.39    0.99
   3  -4 -16   27.34    1.00
   2  -4 -16    0.30    0.18
   1  -4 -16   77.35    2.23
   0  -4 -16    4.73    0.40
  -1  -4 -16    5.12    0.44
  -2  -4 -16    4.50    0.45
  -3  -4 -16    0.02    0.25
  -4  -4 -16    1.84    0.38
  -5  -4 -16    3.02    0.46
  -6  -4 -16    0.12    0.29
 -11   5  16    1.51    0.43
  11  -5 -16    0.54    0.39
  10  -5 -16    1.06    0.40
 -10   5  16    1.12    0.37
   9  -5 -16    6.38    0.62
  -9   5  16    4.81    0.51
  -8   5  16   38.69    1.40
   8  -5 -16   37.44    1.46
  -7   5  16    1.27    0.29
  -6   5  16   31.20    1.12
   5  -5 -16    0.02    0.17
   4  -5 -16   26.86    0.98
   3  -5 -16    1.81    0.27
   2  -5 -16    1.47    0.28
   1  -5 -16    0.36    0.22
   0  -5 -16   29.39    1.12
  -1  -5 -16    9.39    0.59
  -2  -5 -16   21.67    0.98
  -3  -5 -16   10.39    0.69
  -4  -5 -16    1.77    0.39
  -5  -5 -16    2.68    0.47
  11  -6 -16    1.57    0.47
 -11   6  16    2.11    0.47
 -10   6  16    1.13    0.37
  10  -6 -16    1.82    0.45
   9  -6 -16    1.21    0.39
  -9   6  16    1.06    0.33
   8  -6 -16    0.96    0.33
   6  -6 -16   24.64    0.94
   5  -6 -16   15.01    0.69
   4  -6 -16    2.91    0.34
   3  -6 -16    0.37    0.22
   2  -6 -16    4.81    0.43
   1  -6 -16    1.72    0.31
   0  -6 -16    1.46    0.31
  -1  -6 -16    3.32    0.44
  -2  -6 -16    4.18    0.51
  -3  -6 -16    7.93    0.66
  -4  -6 -16    1.38    0.41
  10  -7 -16   25.82    1.25
   9  -7 -16    2.33    0.46
   6  -7 -16    0.78    0.27
   5  -7 -16   -0.19    0.21
   4  -7 -16   38.28    1.36
   3  -7 -16    3.67    0.42
   2  -7 -16    5.25    0.48
   1  -7 -16    0.78    0.28
   0  -7 -16    3.18    0.44
  -1  -7 -16    3.04    0.46
  -2  -7 -16    0.09    0.30
  10  -8 -16    1.39    0.44
   6  -8 -16    2.66    0.39
   5  -8 -16    0.07    0.25
   4  -8 -16    1.57    0.35
   3  -8 -16    4.39    0.47
   2  -8 -16    0.63    0.29
   1  -8 -16   11.79    0.74
   0  -8 -16    1.18    0.33
  -1  -8 -16    8.41    0.71
   6  -9 -16   21.12    0.99
   5  -9 -16    0.36    0.28
   4  -9 -16    6.34    0.58
   3  -9 -16    0.31    0.26
   2  -9 -16    1.19    0.34
   1  -9 -16    5.10    0.58
   6 -10 -16    0.54    0.30
   5 -10 -16   10.09    0.74
   4 -10 -16    0.01    0.28
   2 -11  17   10.00    0.75
   3 -11  17    6.89    0.65
   4 -11  17    8.43    0.72
   5 -11  17    6.19    0.65
   1 -10  17    1.06    0.36
   2 -10  17   13.11    0.80
  -3  10 -17    4.17    0.48
   3 -10  17    3.51    0.49
  -4  10 -17    0.76    0.29
   4 -10  17    0.68    0.32
  -5  10 -17    0.54    0.28
   5 -10  17    0.40    0.33
   6 -10  17    6.12    0.62
  -6  10 -17    6.47    0.60
  -7  10 -17    2.68    0.46
   7 -10  17    1.77    0.47
   2   9 -17    0.48    0.28
   0   9 -17   11.71    0.72
   0  -9  17   13.40    0.75
   1  -9  17    0.06    0.25
  -1   9 -17   -0.08    0.21
  -2   9 -17    6.16    0.53
   2  -9  17    6.26    0.55
   3  -9  17   13.34    0.77
  -3   9 -17   12.98    0.73
   4  -9  17    1.82    0.39
  -4   9 -17    2.49    0.39
   5  -9  17   -0.04    0.27
  -5   9 -17    0.26    0.27
  -6   9 -17   -0.03    0.24
   6  -9  17   -0.04    0.29
  -7   9 -17    6.69    0.61
   7  -9  17    6.87    0.62
  -8   9 -17    7.49    0.67
   8  -9  17    8.38    0.69
   4   8 -17    2.07    0.41
   3   8 -17    0.21    0.27
   2   8 -17   14.75    0.81
  -2  -8  17   13.48    0.76
  -1  -8  17    1.45    0.33
   0   8 -17    3.47    0.40
   0  -8  17    4.36    0.42
  -1   8 -17    2.65    0.38
   1  -8  17    2.72    0.38
   2  -8  17    1.16    0.31
  -2   8 -17    1.27    0.30
  -3   8 -17   16.64    0.82
   3  -8  17   15.99    0.82
   4  -8  17    0.72    0.30
  -4   8 -17    0.63    0.25
  -5   8 -17    6.07    0.54
   5  -8  17    6.08    0.56
   6  -8  17    5.07    0.53
  -6   8 -17    5.12    0.52
   7  -8  17   17.45    0.91
  -7   8 -17   18.50    0.94
  -8   8 -17    1.66    0.39
   8  -8  17    1.17    0.35
  -9   8 -17    1.25    0.40
   9  -8  17    0.89    0.36
   5   7 -17    3.27    0.49
  -5  -7  17    2.61    0.40
   4   7 -17    4.30    0.51
  -4  -7  17    3.56    0.45
  -3  -7  17    2.28    0.37
   3   7 -17    2.15    0.40
  -2  -7  17    8.96    0.59
   2   7 -17    8.33    0.58
  -1  -7  17   11.31    0.61
  -1  -7  17   11.29    0.66
   1   7 -17   11.27    0.63
   0  -7  17    3.21    0.37
  -1   7 -17    0.37    0.23
   1  -7  17    0.75    0.26
  -2   7 -17    0.96    0.27
   2  -7  17    0.77    0.27
   3  -7  17    1.83    0.34
  -3   7 -17    1.48    0.32
   4  -7  17   17.29    0.86
  -4   7 -17   18.23    0.85
  -5   7 -17   10.50    0.65
   5  -7  17   10.28    0.66
   6  -7  17   12.23    0.73
  -6   7 -17   13.68    0.77
   7  -7  17   45.69    1.64
  -7   7 -17   44.95    1.66
   8  -7  17    0.28    0.28
  -8   7 -17    0.07    0.27
   9  -7  17   14.94    0.89
  -9   7 -17   15.90    0.93
   6   6 -17    3.62    0.51
  -6  -6  17    3.89    0.50
   5   6 -17    3.56    0.49
  -5  -6  17    3.95    0.48
  -4  -6  17    1.48    0.33
   4   6 -17    1.22    0.33
   3   6 -17    2.83    0.40
  -3  -6  17    2.88    0.40
   2   6 -17   20.23    0.87
  -2  -6  17   19.12    0.88
  -1  -6  17   11.20    0.65
   1   6 -17   12.39    0.61
  -1  -6  17   12.29    0.59
   0  -6  17    5.64    0.47
   0  -6  17    6.44    0.44
   0   6 -17    5.00    0.38
   1  -6  17    7.88    0.50
  -1   6 -17    8.09    0.53
  -2   6 -17   64.34    1.98
   2  -6  17   60.83    1.90
  -3   6 -17   11.17    0.64
   3  -6  17   11.14    0.63
   4  -6  17    4.77    0.44
  -4   6 -17    4.63    0.44
   5  -6  17    0.95    0.28
  -5   6 -17    0.77    0.28
   6  -6  17    1.51    0.33
  -6   6 -17    2.06    0.38
   7  -6  17    4.09    0.47
  -7   6 -17    4.26    0.49
   8  -6  17   11.25    0.73
  -8   6 -17   11.23    0.75
  -9   6 -17    1.76    0.37
  -7  -5  17    1.36    0.32
   7   5 -17    2.03    0.42
  -6  -5  17   11.33    0.72
   6   5 -17   10.59    0.72
  -5  -5  17    0.75    0.28
   5   5 -17    0.52    0.29
   4   5 -17    7.30    0.57
  -4  -5  17    7.38    0.56
   3   5 -17    6.24    0.49
  -3  -5  17    6.97    0.52
   2   5 -17    6.73    0.46
  -2  -5  17    6.84    0.52
   1   5 -17   15.24    0.67
  -1  -5  17   14.05    0.71
  -1  -5  17   15.01    0.63
   0   5 -17    8.09    0.44
   0  -5  17    8.41    0.48
   0  -5  17    7.66    0.52
  -1   5 -17   25.72    0.99
   1  -5  17   24.51    0.93
   2  -5  17   39.19    1.31
  -2   5 -17   40.66    1.38
   3  -5  17   41.27    1.36
  -3   5 -17   40.26    1.40
  -4   5 -17    5.57    0.46
   4  -5  17    4.93    0.44
  -5   5 -17    9.80    0.62
   5  -5  17   10.08    0.62
   6  -5  17    0.00    0.23
  -6   5 -17    0.21    0.21
  -7   5 -17    0.14    0.23
   7  -5  17    0.34    0.25
  -8   5 -17    7.51    0.62
  -9   5 -17   -0.06    0.24
   8   4 -17    0.93    0.34
  -8  -4  17    0.41    0.28
   7   4 -17    0.31    0.27
  -7  -4  17    0.30    0.28
  -6  -4  17    7.06    0.60
   6   4 -17    7.79    0.62
  -5  -4  17   14.43    0.78
   5   4 -17   14.74    0.78
  -4  -4  17    4.20    0.43
   4   4 -17    4.75    0.44
   3   4 -17    6.13    0.45
  -3  -4  17    5.85    0.48
   2   4 -17    1.62    0.26
  -2  -4  17    2.03    0.32
  -2  -4  17    2.21    0.23
   1   4 -17    0.61    0.20
  -1  -4  17    0.31    0.16
  -1  -4  17    0.39    0.22
   0  -4  17    3.74    0.38
   0  -4  17    4.62    0.33
   0   4 -17    3.73    0.29
   1  -4  17    0.52    0.20
  -1   4 -17    1.00    0.24
  -2   4 -17    4.38    0.39
   2  -4  17    4.77    0.38
   3  -4  17   10.12    0.57
  -3   4 -17   10.05    0.57
   4  -4  17    0.41    0.24
  -4   4 -17    0.17    0.18
   5  -4  17    5.79    0.47
  -5   4 -17    6.77    0.51
  -6   4 -17    4.30    0.44
  -7   4 -17    7.49    0.59
  -8   4 -17    0.92    0.28
  -9   4 -17    0.90    0.31
   8   3 -17    7.90    0.67
  -8  -3  17    8.15    0.66
  -7  -3  17    0.50    0.28
   7   3 -17    1.17    0.34
  -6  -3  17    0.04    0.22
   6   3 -17   -0.15    0.22
  -5  -3  17   13.44    0.73
   5   3 -17   13.19    0.71
  -4  -3  17    2.65    0.36
   4   3 -17    2.60    0.34
   3   3 -17    2.12    0.30
  -3  -3  17    2.05    0.30
   2   3 -17   56.73    1.74
  -2  -3  17   59.76    1.84
  -2  -3  17   59.55    1.63
   1   3 -17   31.11    1.00
  -1  -3  17   30.06    0.97
  -1  -3  17   30.51    1.12
   0  -3  17    0.59    0.22
   0   3 -17    0.79    0.16
   0  -3  17    0.48    0.17
  -1   3 -17    2.60    0.30
   1  -3  17    2.15    0.26
  -2   3 -17    4.36    0.37
   2  -3  17    4.68    0.37
  -3   3 -17   12.17    0.62
   3  -3  17   11.95    0.61
  -4   3 -17   12.40    0.64
  -5   3 -17    1.52    0.29
  -6   3 -17   11.16    0.65
  -7   3 -17    7.15    0.57
  -8   3 -17    6.28    0.57
  -9   3 -17    3.39    0.48
   9   2 -17    6.66    0.65
  -9  -2  17    7.42    0.67
   8   2 -17    0.80    0.30
  -8  -2  17    0.58    0.31
   7   2 -17   14.22    0.79
  -7  -2  17   13.57    0.77
   6   2 -17    2.49    0.38
  -6  -2  17    2.79    0.39
  -5  -2  17    4.17    0.43
   5   2 -17    4.93    0.44
  -4  -2  17    9.86    0.57
   4   2 -17    8.80    0.53
   3   2 -17    3.54    0.34
  -3  -2  17    4.56    0.40
   2   2 -17   12.40    0.56
  -2  -2  17   12.72    0.63
  -1  -2  17   58.17    1.82
   1   2 -17   60.09    1.70
   0   2 -17   26.99    0.82
   0  -2  17   22.77    0.92
  -1   2 -17    9.07    0.38
  -1   2 -17    8.90    0.48
  -2   2 -17   23.87    0.90
  -3   2 -17    0.43    0.18
  -4   2 -17    4.09    0.38
  -5   2 -17    1.91    0.32
  -6   2 -17    2.42    0.36
  -7   2 -17    2.17    0.36
  -8   2 -17    2.23    0.38
  -9   2 -17    2.83    0.46
 -10  -1  17    2.63    0.49
  10   1 -17    1.74    0.48
  -9  -1  17    8.39    0.69
   9   1 -17    8.16    0.71
   8   1 -17    7.39    0.62
  -8  -1  17    7.75    0.63
   7   1 -17    0.00    0.22
  -7  -1  17    0.27    0.26
  -6  -1  17   33.63    1.29
   6   1 -17   34.19    1.28
  -5  -1  17   14.30    0.72
   5   1 -17   12.45    0.67
  -4  -1  17    1.78    0.31
   4   1 -17    1.38    0.26
  -3  -1  17    1.33    0.28
   3   1 -17    1.18    0.23
   2   1 -17    3.06    0.28
  -2  -1  17    3.03    0.33
   1   1 -17   31.10    0.98
  -1  -1  17   29.34    1.05
   0   1 -17   29.50    0.91
   0  -1  17   28.00    1.01
  -1   1 -17    1.49    0.23
  -2   1 -17   36.27    1.21
  -3   1 -17    0.68    0.20
  -4   1 -17    0.28    0.19
  -5   1 -17    0.34    0.20
  -6   1 -17    0.98    0.27
  -7   1 -17    0.44    0.25
  -8   1 -17    2.52    0.43
  10   0 -17   10.13    0.82
 -10   0  17    9.18    0.75
  -9   0  17    1.05    0.33
   9   0 -17    0.50    0.35
   8   0 -17    1.08    0.33
  -8   0  17    0.70    0.34
  -7   0  17    0.38    0.25
   7   0 -17    0.43    0.26
   6   0 -17   10.01    0.61
  -6   0  17   10.53    0.64
  -5   0  17    4.98    0.44
   5   0 -17    5.06    0.43
  -4   0  17    5.97    0.45
   4   0 -17    5.58    0.42
  -3   0  17   27.34    1.02
   3   0 -17   28.59    1.00
   2   0 -17   16.71    0.68
  -2   0  17   18.06    0.73
  -1   0  17    3.97    0.34
  -1   0 -17    1.11    0.21
  -2   0 -17   43.45    1.38
  -3   0 -17   18.30    0.75
  -4   0 -17    0.34    0.19
  -5   0 -17    5.06    0.43
  -6   0 -17    4.42    0.44
  -7   0 -17    0.35    0.26
  10  -1 -17    8.62    0.75
 -10   1  17    8.71    0.74
   9  -1 -17    0.40    0.32
  -9   1  17    1.23    0.38
  -8   1  17    4.98    0.52
   8  -1 -17    3.97    0.48
   7  -1 -17    3.43    0.42
  -7   1  17    3.64    0.44
   6  -1 -17    7.33    0.53
  -6   1  17    9.36    0.58
   5  -1 -17   13.69    0.69
  -5   1  17   14.46    0.69
   4  -1 -17   58.21    1.82
  -4   1  17   60.02    1.83
  -3   1  17    3.88    0.34
   3  -1 -17    3.97    0.35
  -2   1  17   44.88    1.41
  -1   1  17    4.70    0.35
   0  -1 -17    0.60    0.17
  -1  -1 -17   50.75    1.53
  -2  -1 -17    0.45    0.17
  -3  -1 -17   -0.18    0.15
  -4  -1 -17   11.28    0.59
  -5  -1 -17    1.14    0.26
  11  -2 -17    3.33    0.57
 -11   2  17    2.08    0.49
 -10   2  17    1.83    0.45
  10  -2 -17    2.80    0.50
  -9   2  17    2.99    0.47
   9  -2 -17    2.63    0.46
  -8   2  17    5.40    0.52
   8  -2 -17    5.68    0.55
  -7   2  17   30.85    1.22
   7  -2 -17   32.80    1.25
   6  -2 -17    0.71    0.25
  -6   2  17    1.31    0.29
   5  -2 -17    5.72    0.46
  -5   2  17    5.04    0.41
   4  -2 -17   35.15    1.00
  -4   2  17   29.44    1.11
  -3   2  17    9.45    0.49
   3  -2 -17    9.54    0.44
  -2   2  17   33.84    1.12
  -1   2  17    6.49    0.39
   0  -2 -17    5.53    0.34
  -1  -2 -17    4.86    0.32
  -2  -2 -17    1.17    0.21
 -11   3  17    2.40    0.49
  11  -3 -17    2.10    0.52
 -10   3  17   -0.09    0.28
  10  -3 -17   -0.11    0.33
  -9   3  17    8.48    0.67
   9  -3 -17    8.63    0.69
   8  -3 -17    0.65    0.32
  -8   3  17    1.07    0.32
  -7   3  17   22.54    0.97
   7  -3 -17   21.82    0.99
  -6   3  17   21.58    0.90
   6  -3 -17   21.11    0.93
  -5   3  17    5.21    0.41
  -4   3  17   69.12    2.03
   4  -3 -17   68.11    1.90
   3  -3 -17    1.47    0.22
  -3   3  17    1.34    0.22
   2  -3 -17    0.38    0.18
  -2   3  17    0.25    0.15
   1  -3 -17   24.67    0.84
   1  -3 -17   25.12    0.92
   0  -3 -17    2.16    0.29
  -5  -3 -17    3.11    0.46
  -6  -3 -17   -0.01    0.30
 -11   4  17   22.58    1.19
  11  -4 -17   26.30    1.27
 -10   4  17    4.77    0.57
  10  -4 -17    4.42    0.59
   9  -4 -17    2.84    0.46
  -9   4  17    2.31    0.42
   8  -4 -17    3.70    0.49
  -8   4  17    3.63    0.44
   7  -4 -17    2.35    0.39
  -7   4  17    2.52    0.35
  -6   4  17    2.17    0.33
  -5   4  17   13.52    0.64
   5  -4 -17   15.22    0.61
  -4   4  17    5.43    0.37
   4  -4 -17    5.26    0.37
   3  -4 -17   41.76    1.32
  -3   4  17   41.01    1.28
   2  -4 -17    0.47    0.19
   1  -4 -17   16.85    0.74
   0  -4 -17    5.38    0.43
  -1  -4 -17    0.94    0.25
  -2  -4 -17   12.97    0.70
  -3  -4 -17   13.02    0.73
  -4  -4 -17    2.24    0.40
  -5  -4 -17    3.71    0.50
 -11   5  17   11.25    0.82
  11  -5 -17   11.12    0.87
 -10   5  17   16.83    0.95
  10  -5 -17   17.43    0.99
  -9   5  17    6.09    0.56
   9  -5 -17    5.92    0.62
  -8   5  17   46.80    1.62
   8  -5 -17   45.65    1.70
  -7   5  17    0.15    0.22
  -6   5  17    0.90    0.25
   5  -5 -17    3.98    0.34
   4  -5 -17    0.67    0.21
   3  -5 -17    8.30    0.51
   2  -5 -17   40.20    1.36
   1  -5 -17    0.92    0.27
   0  -5 -17   33.51    1.24
  -1  -5 -17    5.14    0.48
  -2  -5 -17   -0.18    0.23
  -3  -5 -17   -0.18    0.25
  -4  -5 -17    0.68    0.33
  10  -6 -17   14.20    0.91
 -10   6  17   11.97    0.78
   9  -6 -17    0.48    0.34
   8  -6 -17   20.57    1.03
   5  -6 -17    5.78    0.44
   4  -6 -17    0.58    0.21
   3  -6 -17    2.68    0.36
   2  -6 -17    9.81    0.60
   1  -6 -17    1.36    0.32
   0  -6 -17   25.12    1.07
  -1  -6 -17   39.77    1.48
  -2  -6 -17    2.53    0.44
  -3  -6 -17    1.81    0.39
  10  -7 -17    0.59    0.37
   9  -7 -17   -0.15    0.30
   6  -7 -17   14.56    0.74
   5  -7 -17    0.17    0.23
   4  -7 -17   21.35    0.94
   3  -7 -17    0.05    0.22
   2  -7 -17    5.51    0.51
   1  -7 -17    0.96    0.30
   0  -7 -17    2.20    0.39
  -1  -7 -17   19.66    1.00
  -2  -7 -17    3.36    0.50
   6  -8 -17   12.05    0.71
   5  -8 -17    0.06    0.24
   4  -8 -17   28.25    1.17
   3  -8 -17   19.83    0.95
   2  -8 -17    0.10    0.24
   1  -8 -17    1.42    0.34
   0  -8 -17    1.82    0.40
  -1  -8 -17   -0.09    0.31
   6  -9 -17    1.87    0.40
   5  -9 -17    2.26    0.42
   4  -9 -17   -0.05    0.26
   3  -9 -17    9.76    0.71
   2  -9 -17    8.66    0.67
   1  -9 -17    0.60    0.33
   1 -10  18   12.58    0.79
   2 -10  18    6.73    0.62
  -3  10 -18    8.79    0.63
   3 -10  18   10.15    0.73
  -4  10 -18    5.79    0.55
   4 -10  18    5.04    0.56
   5 -10  18    4.47    0.56
  -5  10 -18    5.35    0.54
  -6  10 -18   14.70    0.88
   6 -10  18   15.28    0.94
   7 -10  18    1.12    0.42
  -7  10 -18    0.75    0.35
   0   9 -18    2.01    0.38
  -1   9 -18    0.67    0.28
   1  -9  18    0.50    0.29
   2  -9  18    3.82    0.46
  -2   9 -18    3.79    0.46
   3  -9  18    0.44    0.30
  -3   9 -18    0.84    0.30
   4  -9  18    4.38    0.51
  -4   9 -18    4.70    0.49
  -5   9 -18    0.22    0.27
   5  -9  18    0.61    0.34
   6  -9  18    3.27    0.49
  -6   9 -18    3.04    0.47
   7  -9  18    1.93    0.41
  -7   9 -18    1.60    0.41
  -8   9 -18    1.89    0.42
   8  -9  18    1.51    0.42
   4   8 -18    0.71    0.34
   3   8 -18    1.03    0.31
  -2  -8  18    6.94    0.58
   2   8 -18    7.08    0.59
  -1  -8  18   39.89    1.48
   0  -8  18    0.73    0.26
   0   8 -18    0.28    0.26
  -1   8 -18   11.68    0.68
   1  -8  18   10.96    0.65
  -2   8 -18    1.88    0.34
   2  -8  18    1.38    0.33
   3  -8  18   10.27    0.66
  -3   8 -18   10.09    0.64
   4  -8  18    0.76    0.29
  -4   8 -18    0.43    0.25
   5  -8  18    1.34    0.36
  -5   8 -18    1.96    0.38
  -6   8 -18    1.02    0.32
   6  -8  18    1.51    0.35
  -7   8 -18    6.24    0.60
   7  -8  18    7.83    0.63
   8  -8  18    4.11    0.51
  -8   8 -18    4.71    0.57
  -5  -7  18    2.58    0.42
   5   7 -18    3.30    0.47
  -4  -7  18    6.18    0.56
   4   7 -18    5.30    0.57
   3   7 -18    7.70    0.61
  -3  -7  18    8.12    0.59
  -2  -7  18    0.53    0.27
   2   7 -18    0.48    0.24
  -1  -7  18    0.15    0.21
   1   7 -18    0.08    0.19
   0  -7  18   26.65    1.02
  -1   7 -18    0.67    0.27
   1  -7  18    0.73    0.26
  -2   7 -18   47.61    1.64
   2  -7  18   49.37    1.62
  -3   7 -18   20.01    0.92
   3  -7  18   20.90    0.93
  -4   7 -18    8.47    0.58
   4  -7  18    8.48    0.59
  -5   7 -18    5.89    0.53
   5  -7  18    5.62    0.52
  -6   7 -18   -0.12    0.23
   6  -7  18    0.03    0.25
  -7   7 -18   10.52    0.72
   7  -7  18   10.52    0.70
  -8   7 -18    0.06    0.29
   8  -7  18    0.21    0.29
   9  -7  18    0.18    0.31
  -9   7 -18    0.21    0.31
   6   6 -18    9.57    0.74
  -6  -6  18    7.37    0.63
   5   6 -18    0.31    0.28
  -5  -6  18   -0.15    0.22
  -4  -6  18    2.88    0.42
   4   6 -18    3.72    0.47
   3   6 -18    2.08    0.37
  -3  -6  18    1.14    0.31
  -2  -6  18    2.21    0.36
   2   6 -18    1.93    0.34
  -1  -6  18    0.31    0.22
   1   6 -18   -0.04    0.19
  -1  -6  18   -0.07    0.19
   0  -6  18    6.63    0.47
   0  -6  18    6.23    0.50
   1  -6  18    5.29    0.43
  -1   6 -18    4.70    0.44
  -2   6 -18    2.36    0.35
   2  -6  18    2.00    0.32
  -3   6 -18    8.62    0.57
   3  -6  18    7.68    0.54
  -4   6 -18    8.63    0.58
   4  -6  18    8.68    0.58
   5  -6  18   24.46    1.05
  -5   6 -18   28.34    1.13
   6  -6  18    2.19    0.38
  -6   6 -18    2.41    0.41
   7  -6  18    5.08    0.52
  -7   6 -18    5.79    0.56
   8  -6  18    3.94    0.49
  -8   6 -18    3.65    0.48
  -9   6 -18    0.30    0.26
  -7  -5  18   13.28    0.82
   7   5 -18   11.20    0.78
   6   5 -18    0.14    0.26
  -6  -5  18    0.02    0.25
   5   5 -18    0.34    0.29
  -5  -5  18    0.26    0.24
  -4  -5  18    0.10    0.24
   4   5 -18    0.35    0.24
  -3  -5  18    8.59    0.58
   3   5 -18   10.31    0.60
   2   5 -18   19.43    0.82
  -2  -5  18   18.55    0.86
  -1  -5  18    1.62    0.31
  -1  -5  18    2.13    0.26
   1   5 -18    2.11    0.29
   0  -5  18   19.79    0.86
   0  -5  18   18.14    0.75
   1  -5  18   46.31    1.45
  -1   5 -18   43.90    1.51
  -2   5 -18    1.44    0.30
   2  -5  18    0.74    0.24
  -3   5 -18   10.24    0.59
   3  -5  18    9.57    0.56
   4  -5  18    0.16    0.20
  -4   5 -18    0.06    0.20
   5  -5  18   11.86    0.67
  -5   5 -18   12.52    0.69
   6  -5  18    4.18    0.46
  -6   5 -18    4.90    0.47
   7  -5  18    7.44    0.58
  -7   5 -18    8.37    0.60
  -8   5 -18    1.33    0.33
  -9   5 -18    7.10    0.63
   8   4 -18   11.43    0.79
  -8  -4  18    9.88    0.76
  -7  -4  18   23.19    1.10
   7   4 -18   22.03    1.09
  -6  -4  18    0.87    0.32
   6   4 -18    1.21    0.34
  -5  -4  18    4.66    0.49
   5   4 -18    4.27    0.47
  -4  -4  18    0.23    0.23
   4   4 -18    0.40    0.23
   3   4 -18    7.07    0.48
  -3  -4  18    7.13    0.53
   2   4 -18    6.36    0.42
  -2  -4  18    6.56    0.47
  -1  -4  18   21.20    0.89
  -1  -4  18   18.65    0.73
   1   4 -18   21.29    0.78
   0   4 -18   25.19    0.85
   0  -4  18   23.81    0.98
   0  -4  18   26.00    0.90
   1  -4  18   56.96    1.74
  -1   4 -18   60.77    1.85
   2  -4  18    0.38    0.21
  -2   4 -18    0.43    0.18
   3  -4  18   23.93    0.94
  -3   4 -18   24.44    0.98
   4  -4  18   24.68    0.98
  -4   4 -18   24.06    0.98
   5  -4  18    2.36    0.36
  -5   4 -18    2.74    0.37
  -6   4 -18    0.12    0.22
  -7   4 -18    1.56    0.33
  -8   4 -18    2.00    0.38
  -9   4 -18   24.20    1.16
   8   3 -18    3.03    0.46
  -8  -3  18    2.93    0.46
   7   3 -18   22.64    1.07
  -7  -3  18   22.73    1.07
  -6  -3  18    1.39    0.32
   6   3 -18    1.43    0.33
  -5  -3  18   27.13    1.10
   5   3 -18   23.79    1.04
   4   3 -18   31.22    1.14
  -4  -3  18   28.15    1.15
  -3  -3  18   -0.13    0.18
   3   3 -18   -0.12    0.17
  -2  -3  18   29.39    1.10
   2   3 -18   28.97    1.02
  -2  -3  18   29.12    0.93
  -1  -3  18   27.32    1.05
  -1  -3  18   29.81    0.94
   1   3 -18   27.20    0.94
   0  -3  18    0.05    0.18
   0  -3  18   -0.01    0.13
   0   3 -18    0.23    0.14
   1  -3  18   17.86    0.73
  -1   3 -18   19.01    0.79
  -2   3 -18   21.76    0.87
   2  -3  18   21.62    0.85
   3  -3  18    2.52    0.31
  -3   3 -18    2.85    0.34
  -4   3 -18   78.39    2.37
  -5   3 -18   40.66    1.45
  -6   3 -18    1.47    0.32
  -7   3 -18    0.14    0.24
  -8   3 -18    0.69    0.29
  -9   3 -18    3.42    0.48
  -9  -2  18    0.28    0.29
   9   2 -18    0.14    0.28
   8   2 -18    0.89    0.33
  -8  -2  18    1.36    0.36
   7   2 -18    0.28    0.26
  -7  -2  18    0.14    0.26
  -6  -2  18   11.21    0.69
   6   2 -18   12.46    0.70
  -5  -2  18    3.88    0.42
   5   2 -18    4.72    0.44
   4   2 -18   48.60    1.58
  -4  -2  18   48.00    1.62
  -3  -2  18    2.81    0.36
   3   2 -18    3.38    0.34
  -2  -2  18    0.06    0.20
   2   2 -18    0.17    0.17
  -1  -2  18    6.02    0.45
   1   2 -18    6.72    0.38
   0  -2  18   26.44    0.99
   0   2 -18   24.97    0.83
  -1   2 -18   13.83    0.64
  -2   2 -18   31.67    1.12
  -3   2 -18    5.48    0.42
  -4   2 -18   32.07    1.18
  -5   2 -18    8.85    0.56
  -6   2 -18    4.17    0.45
  -7   2 -18   10.97    0.68
  -8   2 -18    2.45    0.41
  -9   2 -18    0.30    0.31
   9   1 -18    7.16    0.65
  -9  -1  18    8.24    0.69
   8   1 -18    8.46    0.66
  -8  -1  18    7.79    0.65
  -7  -1  18   -0.46    0.20
   7   1 -18    0.05    0.23
  -6  -1  18    0.47    0.28
   6   1 -18    0.22    0.20
  -5  -1  18    0.12    0.23
   5   1 -18    0.31    0.23
  -4  -1  18    0.89    0.27
   4   1 -18    0.49    0.21
  -3  -1  18    5.04    0.41
   3   1 -18    4.47    0.37
  -2  -1  18   25.07    0.97
   2   1 -18   26.05    0.91
   1   1 -18   18.84    0.71
  -1  -1  18   20.18    0.82
   0  -1  18    9.13    0.53
   0   1 -18   10.63    0.45
  -1   1 -18    0.33    0.17
  -2   1 -18    4.76    0.38
  -3   1 -18    6.47    0.44
  -4   1 -18   20.66    0.87
  -5   1 -18    4.27    0.42
  -6   1 -18    0.83    0.28
  -7   1 -18    6.15    0.55
  -8   1 -18    9.63    0.69
  10   0 -18   12.79    0.89
 -10   0  18   10.82    0.79
   9   0 -18    1.41    0.37
  -9   0  18    1.23    0.40
  -8   0  18   30.16    1.29
   8   0 -18   31.28    1.29
  -7   0  18    3.55    0.46
   7   0 -18    3.47    0.44
   6   0 -18   23.49    1.00
  -6   0  18   23.58    1.02
  -5   0  18   27.91    1.09
   5   0 -18   27.63    1.07
  -4   0  18    5.10    0.43
   4   0 -18    4.98    0.41
   3   0 -18   60.48    1.87
  -3   0  18   64.40    1.92
  -2   0  18    7.23    0.48
   2   0 -18   10.57    0.50
  -1   0  18    1.45    0.26
   0   0 -18   65.99    1.95
  -1   0 -18  116.75    3.21
  -2   0 -18    0.75    0.20
  -3   0 -18   38.21    1.29
  -4   0 -18   10.23    0.57
  -5   0 -18    0.18    0.20
  -6   0 -18    0.92    0.27
  -7   0 -18    3.82    0.46
 -10   1  18    1.07    0.40
  10  -1 -18    0.46    0.39
  -9   1  18    0.19    0.30
   9  -1 -18    0.42    0.34
  -8   1  18    1.16    0.34
   8  -1 -18    1.19    0.33
   7  -1 -18   16.07    0.82
  -7   1  18   15.49    0.82
  -6   1  18    2.58    0.37
   6  -1 -18    2.97    0.38
   5  -1 -18   17.18    0.78
  -5   1  18   15.96    0.77
   4  -1 -18    5.95    0.44
  -4   1  18    5.62    0.44
  -3   1  18    6.17    0.45
   3  -1 -18    6.71    0.44
  -2   1  18    6.05    0.41
  -1   1  18    6.03    0.41
   0  -1 -18    4.31    0.32
  -1  -1 -18   23.72    0.86
  -2  -1 -18    8.77    0.47
  -3  -1 -18   17.04    0.73
  -4  -1 -18    5.13    0.41
  -5  -1 -18    3.42    0.38
 -10   2  18    0.43    0.34
  10  -2 -18    0.34    0.37
  -9   2  18    2.15    0.43
   9  -2 -18    2.02    0.46
   8  -2 -18   -0.11    0.23
  -8   2  18    0.10    0.25
  -7   2  18    7.34    0.57
   7  -2 -18    7.96    0.59
   6  -2 -18    3.82    0.43
  -6   2  18    4.54    0.43
  -5   2  18   18.92    0.83
   5  -2 -18   19.25    0.85
  -4   2  18   35.53    1.22
   4  -2 -18   35.00    1.07
  -3   2  18    0.08    0.16
   3  -2 -18    0.01    0.14
  -2   2  18    0.03    0.14
  -1   2  18   -0.02    0.14
   0  -2 -18    0.12    0.14
  -1  -2 -18    0.18    0.14
  -2  -2 -18    5.91    0.38
  10  -3 -18    1.63    0.45
 -10   3  18    1.63    0.45
  -9   3  18   13.01    0.82
   9  -3 -18   14.16    0.84
  -8   3  18   10.24    0.67
   8  -3 -18   10.21    0.71
  -7   3  18    0.81    0.29
   7  -3 -18    1.41    0.33
  -6   3  18    1.18    0.28
   6  -3 -18    1.20    0.28
  -5   3  18    2.29    0.32
   4  -3 -18   13.04    0.56
  -4   3  18   13.47    0.63
  -3   3  18   96.09    2.70
   3  -3 -18   96.93    2.62
   2  -3 -18    0.23    0.17
  -2   3  18    0.51    0.17
   1  -3 -18   17.30    0.74
   1  -3 -18   18.56    0.68
   0  -3 -18    2.10    0.30
  -5  -3 -18    0.93    0.33
  -6  -3 -18    0.32    0.32
 -10   4  18    8.22    0.71
  10  -4 -18    8.84    0.75
  -9   4  18    0.44    0.31
   9  -4 -18    0.50    0.36
  -8   4  18   54.56    1.86
   8  -4 -18   55.98    1.95
  -7   4  18    6.51    0.50
   7  -4 -18    5.28    0.51
  -6   4  18   15.03    0.72
  -5   4  18   19.86    0.82
  -4   4  18   13.06    0.58
   4  -4 -18   11.04    0.55
   3  -4 -18    2.44    0.29
   2  -4 -18   29.38    1.06
   1  -4 -18    1.30    0.27
   0  -4 -18   30.85    1.15
  -1  -4 -18    3.03    0.38
  -2  -4 -18    9.04    0.60
  -3  -4 -18    7.47    0.59
  -4  -4 -18    0.41    0.29
  -5  -4 -18   -0.11    0.29
 -10   5  18    1.04    0.36
  10  -5 -18    1.26    0.43
   9  -5 -18    1.43    0.43
  -9   5  18    0.56    0.30
  -8   5  18   10.56    0.68
   8  -5 -18   12.15    0.78
  -7   5  18   21.23    0.92
   5  -5 -18    6.03    0.42
   4  -5 -18    0.37    0.19
   3  -5 -18    4.99    0.41
   2  -5 -18    1.41    0.28
   1  -5 -18    2.42    0.35
   0  -5 -18    7.60    0.55
  -1  -5 -18   21.63    0.96
  -2  -5 -18    3.03    0.43
  -3  -5 -18    8.69    0.67
  -4  -5 -18    4.41    0.54
  10  -6 -18    1.87    0.48
   9  -6 -18    4.10    0.57
   8  -6 -18    2.09    0.44
   5  -6 -18    7.96    0.53
   4  -6 -18   14.17    0.71
   3  -6 -18    0.32    0.23
   2  -6 -18    2.75    0.38
   1  -6 -18    2.45    0.38
   0  -6 -18    0.24    0.26
  -1  -6 -18    1.56    0.34
  -2  -6 -18    8.97    0.69
  -3  -6 -18    0.74    0.35
  10  -7 -18    0.66    0.43
   9  -7 -18   11.83    0.84
   5  -7 -18    0.08    0.20
   4  -7 -18    0.03    0.23
   3  -7 -18   15.22    0.80
   2  -7 -18    4.21    0.46
   1  -7 -18   14.19    0.80
   0  -7 -18    1.26    0.33
  -1  -7 -18    4.90    0.54
  -2  -7 -18    3.42    0.51
   6  -8 -18   21.66    0.99
   5  -8 -18    6.44    0.55
   4  -8 -18    7.38    0.59
   3  -8 -18   -0.21    0.24
   2  -8 -18    5.54    0.55
   1  -8 -18    0.46    0.28
   0  -8 -18   15.82    0.91
   6  -9 -18   33.37    1.34
   5  -9 -18    6.86    0.59
   4  -9 -18    0.07    0.25
   3  -9 -18    0.22    0.28
   2  -9 -18    2.63    0.46
   1 -10  19    4.05    0.50
   2 -10  19    0.77    0.36
  -3  10 -19   20.04    0.96
   3 -10  19   17.99    0.97
  -4  10 -19    4.57    0.52
   4 -10  19    4.64    0.56
  -5  10 -19    1.43    0.39
   5 -10  19    2.12    0.45
  -6  10 -19    1.16    0.38
   6 -10  19    0.72    0.37
   1   9 -19    0.40    0.30
   0   9 -19    1.13    0.34
  -1   9 -19    5.18    0.52
   1  -9  19    5.01    0.51
   2  -9  19    0.72    0.30
  -2   9 -19    0.15    0.25
  -3   9 -19    6.37    0.58
   3  -9  19    7.41    0.61
   4  -9  19   37.22    1.45
  -4   9 -19   36.33    1.42
   5  -9  19    2.55    0.46
  -5   9 -19    2.55    0.44
  -6   9 -19    4.19    0.52
   6  -9  19    3.22    0.50
   7  -9  19    0.57    0.35
  -7   9 -19    0.68    0.34
   3   8 -19   10.41    0.71
  -3  -8  19   10.07    0.68
  -2  -8  19   11.79    0.73
  -1  -8  19   24.11    1.07
   0  -8  19    2.28    0.36
   0   8 -19    2.79    0.40
   1  -8  19    0.31    0.26
  -1   8 -19    0.20    0.26
  -2   8 -19    1.70    0.34
   2  -8  19    1.79    0.35
  -3   8 -19    0.55    0.27
   3  -8  19    0.39    0.28
   4  -8  19   13.64    0.79
  -4   8 -19   13.56    0.77
   5  -8  19    4.38    0.51
  -5   8 -19    4.26    0.48
  -6   8 -19    2.49    0.43
   6  -8  19    2.25    0.44
  -7   8 -19   27.11    1.24
   7  -8  19   28.26    1.23
  -8   8 -19   10.73    0.77
   8  -8  19   11.10    0.76
  -5  -7  19    0.47    0.26
   5   7 -19    0.63    0.32
   4   7 -19    6.28    0.58
  -4  -7  19    4.72    0.51
   3   7 -19    1.99    0.40
  -3  -7  19    2.38    0.40
  -2  -7  19    3.87    0.47
   2   7 -19    3.44    0.42
  -1  -7  19   13.64    0.76
   0   7 -19   10.65    0.66
   0  -7  19   10.82    0.62
  -1   7 -19   10.35    0.65
   1  -7  19   10.63    0.63
   2  -7  19    0.91    0.30
  -2   7 -19    0.59    0.28
  -3   7 -19    0.26    0.24
   3  -7  19   -0.19    0.22
  -4   7 -19    0.86    0.29
   4  -7  19    1.15    0.31
  -5   7 -19    3.63    0.46
   5  -7  19    3.90    0.47
  -6   7 -19    4.27    0.49
   6  -7  19    3.92    0.49
   7  -7  19   14.63    0.84
  -7   7 -19   15.32    0.88
  -8   7 -19   24.41    1.18
   8  -7  19   23.77    1.13
   6   6 -19    8.01    0.70
  -6  -6  19    8.40    0.67
  -5  -6  19    3.55    0.47
   5   6 -19    3.55    0.49
   4   6 -19   -0.29    0.23
  -4  -6  19    0.01    0.23
  -3  -6  19    0.41    0.26
   3   6 -19   -0.08    0.24
   2   6 -19   -0.16    0.21
  -2  -6  19   -0.09    0.21
   1   6 -19   13.09    0.64
  -1  -6  19   12.26    0.62
  -1  -6  19   12.57    0.71
   0  -6  19   22.82    1.00
   0  -6  19   25.16    0.95
   1  -6  19   53.48    1.65
  -1   6 -19   49.48    1.71
  -2   6 -19    1.37    0.31
   2  -6  19    1.49    0.31
   3  -6  19   71.06    2.18
  -3   6 -19   73.32    2.27
   4  -6  19    3.76    0.42
  -4   6 -19    4.16    0.44
   5  -6  19    2.22    0.38
  -5   6 -19    2.45    0.40
  -6   6 -19    5.40    0.53
   6  -6  19    5.10    0.49
   7  -6  19    0.08    0.25
  -7   6 -19    0.43    0.29
  -8   6 -19    4.11    0.51
   8  -6  19    4.57    0.53
  -9   6 -19    3.18    0.48
   7   5 -19    9.43    0.76
  -7  -5  19   11.07    0.75
   6   5 -19    0.87    0.31
  -6  -5  19    0.17    0.27
   5   5 -19   14.76    0.84
  -5  -5  19   16.19    0.86
   4   5 -19    8.35    0.58
  -4  -5  19    7.62    0.60
  -3  -5  19    1.35    0.31
   3   5 -19    1.95    0.34
  -2  -5  19    4.89    0.47
   2   5 -19    4.45    0.41
   1   5 -19    6.88    0.45
  -1  -5  19    8.99    0.57
  -1  -5  19    7.72    0.46
   0  -5  19   -0.08    0.19
   0  -5  19    0.16    0.19
  -1   5 -19    4.59    0.43
   1  -5  19    5.35    0.41
   2  -5  19    5.11    0.43
  -2   5 -19    4.89    0.44
   3  -5  19   15.61    0.76
  -3   5 -19   17.40    0.82
  -4   5 -19   11.28    0.65
   4  -5  19    9.81    0.60
   5  -5  19    0.16    0.25
  -5   5 -19   -0.15    0.18
  -6   5 -19    0.20    0.23
   6  -5  19    0.38    0.27
  -7   5 -19    4.50    0.50
  -8   5 -19    1.29    0.33
  -9   5 -19    8.65    0.70
   7   4 -19    1.17    0.34
  -7  -4  19    0.72    0.32
  -6  -4  19    2.56    0.43
   6   4 -19    3.12    0.44
  -5  -4  19    2.38    0.38
   5   4 -19    1.85    0.36
   4   4 -19   13.03    0.72
  -4  -4  19   14.67    0.78
   3   4 -19   24.49    0.97
  -3  -4  19   23.61    1.01
  -2  -4  19   20.88    0.93
   2   4 -19   22.89    0.87
  -1  -4  19    7.76    0.53
   1   4 -19    8.25    0.47
  -1  -4  19    7.31    0.42
   0  -4  19    1.70    0.26
   0  -4  19    1.30    0.28
  -1   4 -19    0.83    0.25
   1  -4  19    0.74    0.23
   2  -4  19    0.06    0.19
  -2   4 -19   -0.01    0.17
   3  -4  19    0.72    0.26
  -3   4 -19    0.89    0.24
   4  -4  19   23.92    0.97
  -4   4 -19   22.25    0.96
   5  -4  19   21.39    0.93
  -5   4 -19   22.13    0.97
  -6   4 -19    0.83    0.28
  -7   4 -19    2.38    0.40
  -8   4 -19    0.33    0.27
  -9   4 -19    0.53    0.31
  -8  -3  19    2.49    0.42
   8   3 -19    3.16    0.47
   7   3 -19    1.06    0.32
  -7  -3  19    1.27    0.34
   6   3 -19    3.46    0.45
  -6  -3  19    4.12    0.49
   5   3 -19   10.77    0.65
  -5  -3  19   11.01    0.68
   4   3 -19    7.64    0.52
  -4  -3  19    7.59    0.56
  -3  -3  19    0.01    0.20
   3   3 -19    0.18    0.19
  -2  -3  19   -0.03    0.19
  -2  -3  19    0.14    0.13
   2   3 -19    0.16    0.18
   1   3 -19   12.89    0.57
  -1  -3  19   13.37    0.57
  -1  -3  19   13.23    0.69
   0   3 -19   26.75    0.89
   0  -3  19   28.75    1.08
   0  -3  19   27.60    0.95
   1  -3  19   18.66    0.76
  -1   3 -19   19.30    0.82
  -2   3 -19    3.53    0.36
   2  -3  19    3.71    0.36
  -3   3 -19    0.11    0.19
  -4   3 -19   10.00    0.59
  -5   3 -19   13.16    0.72
  -6   3 -19    0.13    0.23
  -7   3 -19    6.81    0.57
  -8   3 -19   11.70    0.75
   9   2 -19    8.61    0.73
  -9  -2  19    7.05    0.67
  -8  -2  19    4.57    0.55
   8   2 -19    5.07    0.56
  -7  -2  19   -0.17    0.22
   7   2 -19    0.16    0.25
   6   2 -19   23.99    1.04
  -6  -2  19   23.07    1.04
  -5  -2  19    4.12    0.45
   5   2 -19    4.87    0.45
   4   2 -19    1.60    0.30
  -4  -2  19    0.81    0.28
  -3  -2  19    0.95    0.28
   3   2 -19    0.87    0.24
   2   2 -19    7.20    0.45
  -2  -2  19    7.93    0.53
   1   2 -19    0.40    0.17
  -1  -2  19    0.69    0.23
   0   2 -19    5.28    0.33
   0  -2  19    5.39    0.43
  -1   2 -19   23.44    0.91
  -2   2 -19    3.82    0.35
  -3   2 -19   12.21    0.63
  -4   2 -19    1.44    0.28
  -5   2 -19    0.86    0.26
  -6   2 -19    0.48    0.25
  -7   2 -19   -0.01    0.23
  -8   2 -19    2.78    0.44
  -9  -1  19    0.30    0.29
   9   1 -19    0.13    0.29
   8   1 -19   10.02    0.68
  -8  -1  19   10.05    0.71
  -7  -1  19    9.22    0.65
   7   1 -19    9.88    0.65
  -6  -1  19    4.91    0.50
   6   1 -19    5.13    0.49
   5   1 -19   45.79    1.56
  -5  -1  19   45.99    1.60
  -4  -1  19   13.01    0.69
   4   1 -19   14.30    0.68
  -3  -1  19   23.64    0.96
   3   1 -19   23.71    0.91
  -2  -1  19    1.48    0.29
   2   1 -19    1.95    0.26
  -1  -1  19    1.28    0.28
   1   1 -19    1.62    0.23
   0   1 -19   32.56    1.03
  -1   1 -19   12.86    0.61
  -2   1 -19    0.58    0.20
  -3   1 -19   12.19    0.61
  -4   1 -19    0.70    0.24
  -5   1 -19   16.98    0.80
  -6   1 -19   12.58    0.71
  -7   1 -19    0.47    0.24
  -8   1 -19    0.17    0.27
  10   0 -19   14.13    0.94
 -10   0  19   13.92    0.91
  -9   0  19   12.37    0.84
   9   0 -19   13.20    0.81
   8   0 -19    0.19    0.26
  -8   0  19   -0.06    0.30
   7   0 -19    0.72    0.27
  -7   0  19    0.63    0.30
   6   0 -19   -0.03    0.21
  -6   0  19    0.21    0.24
  -5   0  19    0.69    0.27
   5   0 -19    0.50    0.23
   4   0 -19   15.75    0.72
  -4   0  19   14.96    0.74
   3   0 -19    0.66    0.20
  -3   0  19    0.93    0.26
   2   0 -19   67.72    2.01
  -2   0  19   70.08    2.08
  -1   0  19    0.54    0.21
   0   0 -19    0.54    0.19
  -1   0 -19    2.45    0.28
  -2   0 -19    7.46    0.46
  -3   0 -19   31.33    1.13
  -4   0 -19   14.70    0.70
  -5   0 -19    0.40    0.23
  -6   0 -19   12.99    0.72
 -10   1  19    3.94    0.57
  10  -1 -19    2.69    0.54
   9  -1 -19   15.69    0.90
  -9   1  19   15.42    0.91
  -8   1  19   -0.02    0.27
   8  -1 -19    0.28    0.26
  -7   1  19    3.83    0.45
   7  -1 -19    3.40    0.44
   6  -1 -19    1.71    0.34
  -6   1  19    1.68    0.34
  -5   1  19    0.67    0.25
   5  -1 -19    0.34    0.22
  -4   1  19    0.07    0.20
   4  -1 -19   -0.19    0.18
   3  -1 -19    3.60    0.35
  -3   1  19    3.59    0.36
  -2   1  19    4.68    0.38
  -1   1  19   32.41    1.12
   0  -1 -19    0.66    0.18
  -1  -1 -19   41.27    1.33
  -2  -1 -19   13.49    0.61
  -3  -1 -19    1.75    0.27
  -4  -1 -19    1.55    0.28
  10  -2 -19    0.90    0.42
 -10   2  19    1.13    0.42
  -9   2  19    2.57    0.46
   9  -2 -19    2.37    0.47
  -8   2  19   14.00    0.79
   8  -2 -19   10.59    0.71
   7  -2 -19   11.96    0.71
  -7   2  19   10.88    0.68
   6  -2 -19   28.09    1.14
  -6   2  19   27.59    1.10
   5  -2 -19   11.04    0.63
  -5   2  19   10.83    0.63
   4  -2 -19    3.26    0.36
  -4   2  19    3.53    0.36
  -3   2  19    2.40    0.30
   3  -2 -19    2.45    0.25
  -2   2  19   24.20    0.90
   0  -2 -19    4.48    0.33
  -1  -2 -19   15.69    0.65
 -10   3  19   -0.30    0.28
  10  -3 -19    0.10    0.35
   9  -3 -19    1.48    0.43
  -9   3  19    0.84    0.34
   8  -3 -19    6.37    0.58
  -8   3  19    4.94    0.53
   7  -3 -19    0.07    0.24
  -7   3  19    0.25    0.25
   6  -3 -19   21.97    0.98
  -6   3  19   23.81    0.97
  -5   3  19   43.21    1.46
  -4   3  19    3.40    0.35
   4  -3 -19    4.27    0.33
  -3   3  19   13.93    0.63
   3  -3 -19   12.99    0.59
   2  -3 -19    4.64    0.37
  -2   3  19    5.52    0.37
   1  -3 -19   -0.16    0.15
   0  -3 -19    0.46    0.21
  -5  -3 -19    2.26    0.42
  -6  -3 -19    9.88    0.76
  10  -4 -19    3.65    0.57
 -10   4  19    3.08    0.50
   9  -4 -19    1.03    0.40
  -9   4  19    1.60    0.37
  -8   4  19    1.98    0.38
   8  -4 -19    1.39    0.38
  -7   4  19    2.25    0.37
   7  -4 -19    2.46    0.41
  -6   4  19   -0.14    0.20
  -5   4  19    2.16    0.32
  -4   4  19    9.34    0.50
   4  -4 -19    9.60    0.50
   3  -4 -19   51.60    1.59
   2  -4 -19   49.93    1.58
   1  -4 -19    0.10    0.20
   0  -4 -19    1.42    0.28
  -1  -4 -19    0.39    0.23
  -2  -4 -19    0.43    0.23
  -3  -4 -19    2.31    0.42
  -4  -4 -19    2.90    0.46
  -5  -4 -19    2.54    0.47
  10  -5 -19    8.69    0.77
 -10   5  19    7.97    0.68
  -9   5  19    9.28    0.68
   9  -5 -19    9.29    0.75
  -8   5  19    8.78    0.61
   8  -5 -19    8.22    0.68
  -7   5  19   10.46    0.62
   5  -5 -19    2.11    0.29
   4  -5 -19    7.19    0.47
   3  -5 -19   -0.22    0.18
   2  -5 -19   18.94    0.84
   1  -5 -19   15.61    0.77
   0  -5 -19    4.56    0.46
  -1  -5 -19   17.97    0.88
  -2  -5 -19    0.47    0.28
  -3  -5 -19    0.22    0.30
  -4  -5 -19    3.53    0.52
  10  -6 -19    2.21    0.51
   9  -6 -19    4.63    0.59
   8  -6 -19    0.37    0.33
   5  -6 -19    1.60    0.30
   4  -6 -19   10.30    0.61
   3  -6 -19    0.06    0.20
   2  -6 -19    8.32    0.57
   1  -6 -19    2.71    0.40
   0  -6 -19    1.95    0.39
  -1  -6 -19    1.75    0.35
  -2  -6 -19    5.57    0.59
  -3  -6 -19    2.90    0.50
   9  -7 -19    0.14    0.33
   5  -7 -19   19.74    0.91
   4  -7 -19    4.39    0.46
   3  -7 -19   20.07    0.94
   2  -7 -19    0.09    0.24
   1  -7 -19    1.42    0.33
   0  -7 -19    1.49    0.35
  -1  -7 -19    0.66    0.31
   5  -8 -19    9.24    0.66
   4  -8 -19    1.47    0.34
   3  -8 -19   18.15    0.93
   2  -8 -19    5.48    0.55
   1  -8 -19    0.29    0.28
   0  -8 -19    2.97    0.48
   6  -9 -19    2.23    0.42
   5  -9 -19    0.33    0.26
   4  -9 -19    0.57    0.29
   3  -9 -19   -0.13    0.28
  -2  10 -20    4.44    0.52
   2 -10  20    3.77    0.51
   3 -10  20    1.01    0.36
  -3  10 -20    0.76    0.33
  -4  10 -20   29.02    1.27
   4 -10  20   28.90    1.30
   5 -10  20   15.41    0.94
  -5  10 -20   16.03    0.92
   1   9 -20   18.03    0.96
   0   9 -20    7.66    0.62
  -1   9 -20    3.73    0.47
   1  -9  20    3.38    0.45
  -2   9 -20   33.03    1.33
   2  -9  20   32.81    1.33
  -3   9 -20    0.08    0.27
   3  -9  20    0.09    0.28
  -4   9 -20    0.78    0.34
   4  -9  20    0.58    0.35
  -5   9 -20    0.89    0.34
   5  -9  20    1.39    0.41
   6  -9  20    8.44    0.70
  -6   9 -20    6.99    0.65
  -7   9 -20    9.77    0.75
   7  -9  20    9.08    0.74
  -3  -8  20    1.07    0.33
   3   8 -20    0.83    0.30
  -2  -8  20    4.69    0.51
  -1  -8  20    1.05    0.31
   0   8 -20   18.34    0.91
   1  -8  20    3.55    0.44
  -1   8 -20    3.26    0.43
   2  -8  20    8.64    0.61
  -2   8 -20    7.99    0.61
  -3   8 -20    8.96    0.63
   3  -8  20    9.38    0.66
  -4   8 -20    0.66    0.30
   4  -8  20    0.87    0.32
   5  -8  20    1.89    0.41
  -5   8 -20    1.70    0.38
   6  -8  20    0.19    0.31
  -6   8 -20   -0.06    0.27
   7  -8  20    0.42    0.32
  -7   8 -20    0.52    0.34
  -8   8 -20    4.31    0.58
   8  -8  20    4.10    0.55
   4   7 -20    0.11    0.28
  -4  -7  20    0.32    0.28
   3   7 -20   15.79    0.85
  -3  -7  20   15.19    0.86
  -2  -7  20    9.77    0.66
  -1  -7  20    3.08    0.43
   0  -7  20    6.37    0.50
   0   7 -20    6.30    0.54
  -1   7 -20   20.91    0.96
   1  -7  20   20.10    0.90
  -2   7 -20    1.71    0.35
   2  -7  20    2.05    0.35
   3  -7  20    8.46    0.61
  -3   7 -20   10.25    0.65
   4  -7  20   -0.09    0.25
  -4   7 -20   -0.35    0.21
   5  -7  20   15.66    0.84
  -5   7 -20   14.09    0.81
  -6   7 -20   16.91    0.91
   6  -7  20   16.93    0.91
   7  -7  20    0.64    0.31
  -7   7 -20    0.52    0.34
   8  -7  20    2.41    0.46
  -8   7 -20    3.00    0.51
  -6  -6  20    1.28    0.33
   6   6 -20    0.38    0.32
  -5  -6  20    3.11    0.45
   5   6 -20    3.28    0.48
  -4  -6  20    0.49    0.27
   4   6 -20    0.51    0.26
   3   6 -20    2.90    0.41
  -3  -6  20    2.33    0.40
  -2  -6  20   16.23    0.84
   2   6 -20   15.64    0.77
  -1  -6  20    3.30    0.43
   0  -6  20   10.81    0.59
   1  -6  20    8.30    0.54
  -1   6 -20    8.19    0.57
   2  -6  20    1.54    0.31
  -2   6 -20    0.91    0.30
  -3   6 -20    3.91    0.44
   3  -6  20    4.43    0.44
  -4   6 -20   14.46    0.77
   4  -6  20   14.08    0.76
  -5   6 -20    2.13    0.38
   5  -6  20    2.77    0.42
  -6   6 -20    9.36    0.66
   6  -6  20    8.53    0.64
   7  -6  20    8.56    0.66
  -7   6 -20    7.31    0.62
  -8   6 -20   10.88    0.74
  -6  -5  20    0.31    0.27
   6   5 -20    1.05    0.32
  -5  -5  20    1.54    0.35
   5   5 -20    1.50    0.35
  -4  -5  20    4.22    0.48
   4   5 -20    4.13    0.46
   3   5 -20    8.42    0.56
  -3  -5  20    6.92    0.57
  -2  -5  20    7.14    0.56
   2   5 -20    6.63    0.48
  -1  -5  20   22.06    0.83
  -1  -5  20   21.37    0.96
   1   5 -20   20.57    0.83
   0  -5  20    4.32    0.44
   0  -5  20    4.29    0.38
  -1   5 -20   54.28    1.82
   1  -5  20   56.69    1.73
   2  -5  20    6.38    0.48
  -2   5 -20    7.31    0.53
   3  -5  20   18.54    0.86
  -3   5 -20   21.09    0.93
   4  -5  20    4.74    0.46
  -4   5 -20    4.64    0.46
   5  -5  20    1.42    0.33
  -5   5 -20    0.89    0.28
   6  -5  20    1.20    0.31
  -6   5 -20    0.58    0.25
  -7   5 -20    9.43    0.66
  -8   5 -20    0.71    0.27
   7   4 -20    4.91    0.56
  -7  -4  20    3.46    0.51
   6   4 -20   19.26    0.96
  -6  -4  20   18.32    0.96
   5   4 -20    0.13    0.24
  -5  -4  20   -0.16    0.22
   4   4 -20   17.67    0.82
  -4  -4  20   15.58    0.82
  -3  -4  20   16.09    0.80
   3   4 -20   13.84    0.70
  -2  -4  20    4.49    0.46
   2   4 -20    5.56    0.41
   1   4 -20    2.32    0.29
  -1  -4  20    1.57    0.32
  -1  -4  20    1.63    0.24
   0  -4  20    0.83    0.26
   0  -4  20    1.08    0.24
   1  -4  20   17.57    0.76
  -1   4 -20   17.31    0.80
  -2   4 -20   14.47    0.72
   2  -4  20   14.89    0.71
   3  -4  20   -0.06    0.21
  -3   4 -20    0.24    0.20
   4  -4  20   32.67    1.22
  -4   4 -20   32.58    1.24
  -5   4 -20    5.56    0.50
  -6   4 -20    1.81    0.35
  -7   4 -20    7.47    0.61
  -8   4 -20    8.33    0.67
   8   3 -20    0.37    0.29
  -8  -3  20    0.05    0.27
  -7  -3  20    0.56    0.28
   7   3 -20    0.53    0.28
   6   3 -20   18.73    0.94
  -6  -3  20   19.59    0.97
  -5  -3  20    0.05    0.24
   5   3 -20    0.24    0.24
  -4  -3  20   14.22    0.77
   4   3 -20   15.92    0.76
  -3  -3  20   12.64    0.69
   3   3 -20   13.01    0.64
  -2  -3  20    0.51    0.23
   2   3 -20    0.44    0.19
   1   3 -20   16.02    0.64
  -1  -3  20   14.41    0.74
   0  -3  20    4.32    0.36
   0  -3  20    5.41    0.46
  -1   3 -20    1.19    0.25
  -2   3 -20   33.37    1.20
  -3   3 -20   41.63    1.45
  -4   3 -20    0.25    0.20
  -5   3 -20   22.93    1.01
  -6   3 -20    7.17    0.57
  -7   3 -20    3.64    0.48
  -8   3 -20    1.93    0.39
  -9  -2  20    0.42    0.32
   9   2 -20    1.24    0.38
  -8  -2  20    1.60    0.38
   8   2 -20    2.52    0.45
  -7  -2  20    1.23    0.34
   7   2 -20    1.06    0.32
   6   2 -20    0.54    0.28
  -6  -2  20    0.53    0.28
   5   2 -20    5.85    0.50
  -5  -2  20    6.46    0.53
  -4  -2  20   13.28    0.74
   4   2 -20   14.48    0.71
   3   2 -20   18.75    0.80
  -3  -2  20   19.51    0.88
  -2  -2  20    9.85    0.59
   2   2 -20   10.07    0.53
  -1  -2  20   14.63    0.73
   1   2 -20   13.51    0.59
   0   2 -20    9.49    0.45
   0  -2  20    9.48    0.56
  -1   2 -20    6.18    0.44
  -2   2 -20    2.79    0.34
  -3   2 -20    2.02    0.31
  -4   2 -20    1.93    0.32
  -5   2 -20   15.28    0.77
  -6   2 -20   13.38    0.75
  -7   2 -20    0.57    0.26
  -8   2 -20    4.66    0.53
   9   1 -20    3.77    0.52
  -9  -1  20    2.94    0.49
  -8  -1  20   11.04    0.75
   8   1 -20   12.18    0.77
   7   1 -20   20.28    0.98
  -7  -1  20   20.52    1.01
  -6  -1  20    3.50    0.46
   6   1 -20    4.12    0.46
  -5  -1  20    0.26    0.25
   5   1 -20    0.09    0.20
   4   1 -20    1.01    0.27
  -4  -1  20    0.83    0.28
  -3  -1  20   -0.21    0.20
   3   1 -20    0.08    0.18
  -2  -1  20   16.66    0.78
   2   1 -20   17.24    0.71
  -1  -1  20   11.93    0.63
   1   1 -20   10.45    0.51
   0   1 -20    0.93    0.22
   0   1 -20    1.00    0.19
  -1   1 -20   50.64    1.61
  -2   1 -20   12.54    0.64
  -3   1 -20   -0.20    0.15
  -4   1 -20    0.11    0.21
  -5   1 -20    2.19    0.35
  -6   1 -20    5.43    0.51
  -7   1 -20    2.09    0.37
  -8   1 -20    1.06    0.33
  -9   0  20   10.03    0.79
   9   0 -20    9.95    0.71
  -8   0  20   -0.08    0.29
   8   0 -20    0.37    0.29
  -7   0  20    6.79    0.58
   7   0 -20    6.43    0.57
  -6   0  20    7.68    0.59
   6   0 -20    6.94    0.56
  -5   0  20    2.00    0.35
   5   0 -20    1.76    0.33
  -4   0  20   25.10    1.03
   4   0 -20   25.46    0.99
  -3   0  20    2.29    0.33
   3   0 -20    1.88    0.28
  -2   0  20    1.74    0.30
   2   0 -20    1.65    0.26
   1   0 -20  114.53    3.09
  -1   0  20  110.49    3.17
   0   0 -20    1.00    0.23
  -1   0 -20   52.95    1.65
  -2   0 -20   40.51    1.35
  -3   0 -20    0.41    0.19
  -4   0 -20    9.54    0.56
  -5   0 -20    0.32    0.20
  -6   0 -20    9.83    0.63
 -10   1  20    6.19    0.67
  10  -1 -20    4.83    0.63
  -9   1  20    0.22    0.32
   9  -1 -20   -0.16    0.24
   8  -1 -20    2.04    0.38
  -8   1  20    1.50    0.38
   7  -1 -20    4.23    0.48
  -7   1  20    2.78    0.42
  -6   1  20   17.47    0.84
   6  -1 -20   16.01    0.82
  -5   1  20    0.69    0.27
   5  -1 -20    0.67    0.26
   4  -1 -20    2.30    0.32
  -4   1  20    1.88    0.33
   3  -1 -20    9.00    0.53
  -3   1  20    7.94    0.51
  -2   1  20    1.38    0.28
  -1   1  20    3.53    0.35
   0  -1 -20    3.78    0.32
  -1  -1 -20    0.09    0.14
  -2  -1 -20   31.43    1.10
  -3  -1 -20   12.17    0.61
  -4  -1 -20    2.79    0.34
 -10   2  20    0.27    0.35
  10  -2 -20    0.80    0.42
  -9   2  20    1.62    0.42
   9  -2 -20    1.40    0.36
   8  -2 -20    1.12    0.34
  -8   2  20    1.28    0.37
  -7   2  20    2.61    0.41
   7  -2 -20    3.94    0.47
   6  -2 -20   12.86    0.74
  -6   2  20   15.76    0.78
  -5   2  20    0.14    0.21
   5  -2 -20    0.15    0.23
   4  -2 -20    7.63    0.52
  -4   2  20    8.32    0.54
  -3   2  20   11.55    0.61
   3  -2 -20   11.35    0.53
  -2   2  20    2.94    0.32
   1  -2 -20    1.08    0.22
   0  -2 -20   -0.09    0.14
  -1  -2 -20    3.47    0.31
  10  -3 -20    1.47    0.45
 -10   3  20    1.28    0.41
  -9   3  20    0.55    0.33
   9  -3 -20    0.06    0.34
   8  -3 -20   15.82    0.87
  -8   3  20   13.62    0.81
  -7   3  20    3.70    0.43
   7  -3 -20    2.73    0.43
  -6   3  20    0.36    0.26
   6  -3 -20    0.31    0.25
  -5   3  20    0.94    0.27
   4  -3 -20    0.64    0.20
  -4   3  20    1.10    0.26
  -3   3  20    7.67    0.48
   3  -3 -20    9.35    0.49
   2  -3 -20   26.92    1.00
  -2   3  20   29.18    1.01
   1  -3 -20   13.14    0.64
   0  -3 -20    0.00    0.18
  -5  -3 -20   -0.16    0.29
  10  -4 -20    1.78    0.46
 -10   4  20    2.63    0.48
  -9   4  20    1.50    0.40
   9  -4 -20    0.85    0.40
  -8   4  20    7.02    0.60
   8  -4 -20    7.82    0.66
  -7   4  20   29.97    1.18
   7  -4 -20   29.30    1.23
  -6   4  20    1.39    0.31
  -5   4  20    2.27    0.32
   4  -4 -20    5.78    0.40
   3  -4 -20    4.78    0.39
   2  -4 -20    2.38    0.32
   1  -4 -20    4.67    0.42
   0  -4 -20    5.45    0.46
  -1  -4 -20   18.93    0.88
  -2  -4 -20    8.35    0.61
  -3  -4 -20    6.90    0.60
  -4  -4 -20    3.18    0.48
 -10   5  20    0.27    0.33
  10  -5 -20   -0.07    0.36
  -9   5  20    0.68    0.34
   9  -5 -20    0.65    0.40
  -8   5  20    1.50    0.36
   8  -5 -20    1.09    0.37
   7  -5 -20    5.37    0.55
   4  -5 -20   25.58    0.98
   3  -5 -20    6.05    0.48
   2  -5 -20    1.10    0.28
   1  -5 -20    5.70    0.50
   0  -5 -20    0.55    0.26
  -1  -5 -20    0.09    0.22
  -2  -5 -20    5.57    0.55
  -3  -5 -20    0.55    0.32
  10  -6 -20   -0.11    0.37
   9  -6 -20    8.62    0.75
   8  -6 -20    3.07    0.52
   5  -6 -20    2.25    0.32
   4  -6 -20    0.45    0.25
   3  -6 -20    8.39    0.57
   2  -6 -20    0.00    0.22
   1  -6 -20    4.43    0.48
   0  -6 -20   10.82    0.70
  -1  -6 -20    0.46    0.29
  -2  -6 -20    0.05    0.34
   9  -7 -20    2.48    0.51
   5  -7 -20    7.28    0.56
   4  -7 -20    0.08    0.23
   3  -7 -20    6.59    0.56
   2  -7 -20    0.64    0.28
   1  -7 -20   11.56    0.71
   0  -7 -20   12.82    0.77
  -1  -7 -20    3.44    0.51
   5  -8 -20   24.87    1.10
   4  -8 -20    7.97    0.61
   3  -8 -20    3.59    0.47
   2  -8 -20    1.83    0.39
   1  -8 -20    0.62    0.33
   5  -9 -20    4.60    0.54
   2 -10  21   11.90    0.80
  -2  10 -21   12.11    0.78
  -3  10 -21    0.45    0.29
   3 -10  21    0.05    0.32
   4 -10  21   17.67    1.01
  -4  10 -21   16.82    0.95
   1   9 -21    2.15    0.40
   0   9 -21    1.05    0.37
   1  -9  21    4.64    0.50
  -1   9 -21    6.01    0.56
  -2   9 -21   12.07    0.76
   2  -9  21   11.93    0.75
   3  -9  21   26.68    1.20
  -3   9 -21   27.09    1.20
  -4   9 -21    8.19    0.66
   4  -9  21    8.47    0.69
  -5   9 -21   22.20    1.08
   5  -9  21   20.61    1.07
  -6   9 -21   -0.27    0.28
   6  -9  21    0.37    0.36
  -3  -8  21   22.63    1.09
  -2  -8  21   14.67    0.85
   0   8 -21    3.09    0.44
  -1   8 -21    2.18    0.39
   1  -8  21    3.05    0.43
   2  -8  21    0.27    0.30
  -2   8 -21    0.94    0.31
   3  -8  21   -0.19    0.27
  -3   8 -21   -0.20    0.23
   4  -8  21    0.52    0.31
  -4   8 -21    0.29    0.27
   5  -8  21   26.79    1.18
  -5   8 -21   25.12    1.16
  -6   8 -21   18.66    1.01
   6  -8  21   18.25    0.99
  -7   8 -21    3.61    0.53
   7  -8  21    3.43    0.52
  -4  -7  21    0.15    0.24
   4   7 -21    0.37    0.29
  -3  -7  21    0.53    0.28
   3   7 -21    0.07    0.26
  -2  -7  21    4.09    0.49
  -1  -7  21    2.35    0.39
   0   7 -21   10.25    0.70
   0  -7  21   11.79    0.66
  -1   7 -21    9.08    0.63
   1  -7  21   10.15    0.62
  -2   7 -21    4.37    0.48
   2  -7  21    4.80    0.47
   3  -7  21    0.11    0.27
  -3   7 -21    0.35    0.27
   4  -7  21    0.88    0.33
  -4   7 -21    0.28    0.27
  -5   7 -21    1.03    0.34
   5  -7  21    0.70    0.30
   6  -7  21    1.71    0.41
  -6   7 -21    2.38    0.43
  -7   7 -21    1.57    0.42
   7  -7  21    0.60    0.33
   8  -7  21    5.01    0.58
  -8   7 -21    5.08    0.61
  -5  -6  21   11.54    0.76
   5   6 -21   11.27    0.74
   4   6 -21   11.87    0.73
  -4  -6  21   10.52    0.71
  -3  -6  21    6.49    0.59
   3   6 -21    7.00    0.56
  -2  -6  21    2.92    0.42
  -1  -6  21    1.56    0.34
   0  -6  21    0.10    0.20
   1  -6  21   19.34    0.85
  -1   6 -21   19.20    0.91
  -2   6 -21   27.50    1.13
   2  -6  21   26.62    1.07
  -3   6 -21    2.13    0.38
   3  -6  21    1.89    0.35
  -4   6 -21    4.20    0.47
   4  -6  21    4.29    0.47
  -5   6 -21    1.21    0.34
   5  -6  21    1.36    0.35
  -6   6 -21    0.24    0.26
   6  -6  21    0.24    0.27
   7  -6  21    1.41    0.36
  -7   6 -21    1.96    0.36
  -8   6 -21    1.69    0.36
  -6  -5  21   13.15    0.81
   6   5 -21   13.89    0.83
   5   5 -21    0.51    0.27
  -5  -5  21    0.37    0.27
  -4  -5  21    5.22    0.53
   4   5 -21    5.30    0.51
   3   5 -21   18.59    0.86
  -3  -5  21   20.56    0.96
   2   5 -21   -0.17    0.19
  -2  -5  21    0.29    0.24
  -1  -5  21   13.97    0.77
  -1  -5  21   15.24    0.68
   0  -5  21    6.63    0.54
   0  -5  21    7.75    0.49
  -1   5 -21    0.77    0.27
   1  -5  21    0.37    0.23
  -2   5 -21    5.79    0.49
   2  -5  21    5.36    0.46
   3  -5  21    0.43    0.24
  -3   5 -21   -0.01    0.21
   4  -5  21   49.57    1.66
  -4   5 -21   48.81    1.70
  -5   5 -21    8.12    0.59
   5  -5  21    8.71    0.62
  -6   5 -21   -0.08    0.22
  -7   5 -21    1.48    0.35
  -8   5 -21    1.08    0.32
  -7  -4  21    2.05    0.39
   7   4 -21    2.35    0.45
  -6  -4  21    1.43    0.34
   6   4 -21    1.11    0.34
   5   4 -21    0.17    0.25
  -5  -4  21   -0.23    0.21
  -4  -4  21    0.93    0.29
   4   4 -21    0.87    0.27
   3   4 -21   32.59    1.20
  -3  -4  21   32.18    1.28
   2   4 -21   13.04    0.64
  -2  -4  21   12.57    0.72
  -1  -4  21   95.36    2.57
  -1  -4  21   90.94    2.80
   0  -4  21   18.52    0.77
   0  -4  21   16.91    0.83
  -1   4 -21   10.24    0.61
   1  -4  21   10.84    0.59
   2  -4  21   -0.38    0.17
  -2   4 -21   -0.06    0.18
  -3   4 -21    3.28    0.39
   3  -4  21    3.61    0.38
  -4   4 -21    0.01    0.22
  -5   4 -21   20.56    0.96
  -6   4 -21   11.13    0.70
  -7   4 -21    7.96    0.64
  -8   4 -21   22.68    1.11
   8   3 -21   12.41    0.83
  -8  -3  21   10.22    0.80
   7   3 -21   19.90    0.99
  -7  -3  21   19.01    1.00
  -6  -3  21    8.27    0.65
   6   3 -21    8.22    0.63
   5   3 -21   12.20    0.70
  -5  -3  21   10.43    0.69
   4   3 -21   10.09    0.62
  -4  -3  21    9.84    0.64
  -3  -3  21    0.00    0.21
   3   3 -21    0.01    0.19
   2   3 -21    5.52    0.41
  -2  -3  21    5.22    0.49
  -1  -3  21    0.31    0.25
   1   3 -21    0.19    0.18
   0  -3  21   11.20    0.65
  -1   3 -21   17.76    0.81
  -2   3 -21    0.77    0.24
  -3   3 -21    7.72    0.52
  -4   3 -21    4.56    0.44
  -5   3 -21    3.05    0.41
  -6   3 -21    5.07    0.50
  -7   3 -21    4.41    0.50
  -8   3 -21    6.44    0.60
   8   2 -21    6.04    0.61
  -8  -2  21    6.03    0.62
  -7  -2  21   10.44    0.73
   7   2 -21   11.64    0.74
  -6  -2  21    0.78    0.29
   6   2 -21    0.91    0.31
  -5  -2  21   12.77    0.76
   5   2 -21   13.60    0.73
   4   2 -21    5.37    0.46
  -4  -2  21    5.86    0.52
   3   2 -21    0.87    0.24
  -3  -2  21    0.71    0.29
  -2  -2  21    4.70    0.46
   2   2 -21    3.74    0.35
  -1  -2  21    2.82    0.38
   1   2 -21    2.47    0.27
  -1   2 -21   18.51    0.81
  -2   2 -21    8.89    0.54
  -3   2 -21   13.29    0.68
  -4   2 -21   12.05    0.67
  -5   2 -21    0.28    0.22
  -6   2 -21    2.49    0.39
  -7   2 -21    4.97    0.53
  -8   2 -21    0.53    0.30
   9   1 -21    0.68    0.33
  -9  -1  21    0.68    0.33
   8   1 -21    1.07    0.32
  -8  -1  21    0.95    0.36
   7   1 -21    4.16    0.49
  -7  -1  21    2.27    0.44
  -6  -1  21    2.21    0.41
   6   1 -21    2.93    0.42
   5   1 -21   29.42    1.14
  -5  -1  21   27.34    1.16
   4   1 -21   47.32    1.61
  -4  -1  21   51.15    1.70
  -3  -1  21    1.67    0.32
   3   1 -21    1.98    0.29
   2   1 -21    0.57    0.21
  -2  -1  21    0.52    0.25
   1   1 -21   10.05    0.51
  -1  -1  21   10.88    0.62
   0   1 -21   -0.12    0.16
   0   1 -21    0.12    0.16
  -1   1 -21    0.94    0.23
  -2   1 -21   19.97    0.85
  -3   1 -21    0.22    0.18
  -4   1 -21   27.34    1.09
  -5   1 -21    1.05    0.29
  -6   1 -21   13.80    0.76
  -7   1 -21   10.08    0.68
   9   0 -21   17.00    0.95
  -9   0  21   17.28    1.01
  -8   0  21    7.93    0.67
   8   0 -21    8.16    0.67
   7   0 -21    0.72    0.30
  -7   0  21    1.14    0.35
   6   0 -21    0.44    0.27
  -6   0  21    0.38    0.28
   5   0 -21    4.14    0.43
  -5   0  21    3.98    0.45
   4   0 -21   -0.17    0.18
  -4   0  21    0.17    0.24
  -3   0  21   25.54    1.01
   3   0 -21   24.01    0.95
   2   0 -21    2.14    0.28
  -2   0  21    1.58    0.31
  -1   0  21   84.48    2.56
   1   0 -21   89.97    2.48
   0   0 -21    7.03    0.47
  -1   0 -21    0.38    0.19
  -2   0 -21   12.99    0.64
  -3   0 -21    0.09    0.17
  -4   0 -21   -0.10    0.20
  -5   0 -21    9.53    0.60
  10  -1 -21    0.90    0.36
 -10   1  21    1.80    0.48
   9  -1 -21    0.68    0.32
  -9   1  21    0.00    0.30
  -8   1  21   11.27    0.77
   8  -1 -21   13.14    0.79
  -7   1  21    0.04    0.25
   7  -1 -21   -0.03    0.24
   6  -1 -21   11.92    0.71
  -6   1  21   13.45    0.75
   5  -1 -21    7.95    0.54
  -5   1  21    7.84    0.56
  -4   1  21    7.34    0.53
   4  -1 -21    6.96    0.51
   3  -1 -21   15.96    0.75
  -3   1  21   17.85    0.79
  -2   1  21    1.22    0.27
  -1   1  21    8.41    0.51
   0  -1 -21   14.66    0.65
  -1  -1 -21    4.52    0.37
  -2  -1 -21   25.72    0.97
  -3  -1 -21   16.00    0.74
 -10   2  21    0.60    0.41
  10  -2 -21    0.11    0.38
   9  -2 -21    0.58    0.30
  -9   2  21    0.69    0.36
   8  -2 -21   14.41    0.83
  -8   2  21   12.46    0.80
   7  -2 -21    3.42    0.46
  -7   2  21    3.45    0.45
   6  -2 -21   12.12    0.73
  -6   2  21   13.71    0.74
   5  -2 -21   18.02    0.86
  -5   2  21   19.22    0.87
   4  -2 -21    3.56    0.40
  -4   2  21    3.76    0.39
   3  -2 -21    3.17    0.30
  -3   2  21    3.76    0.38
  -2   2  21    3.31    0.35
   1  -2 -21    9.60    0.51
   0  -2 -21    1.38    0.24
 -10   3  21    2.25    0.48
  10  -3 -21    1.55    0.45
  -9   3  21    0.09    0.29
   9  -3 -21    0.39    0.29
   8  -3 -21    0.17    0.27
  -8   3  21   -0.02    0.25
  -7   3  21    6.52    0.56
   7  -3 -21    7.88    0.63
  -6   3  21    7.38    0.55
   6  -3 -21    6.16    0.55
   5  -3 -21    8.89    0.60
  -5   3  21    9.50    0.58
  -4   3  21   15.29    0.72
   3  -3 -21    3.65    0.34
  -3   3  21    3.44    0.35
  -2   3  21   30.35    1.08
   2  -3 -21   31.03    1.10
   1  -3 -21    3.63    0.37
   0  -3 -21    2.98    0.36
  -5  -3 -21    0.77    0.35
 -10   4  21    3.85    0.56
  10  -4 -21    4.56    0.63
  -9   4  21    2.26    0.46
   9  -4 -21    2.95    0.51
  -8   4  21    0.78    0.32
   8  -4 -21    0.52    0.31
   7  -4 -21    2.92    0.46
  -7   4  21    4.21    0.46
  -6   4  21    1.84    0.34
   6  -4 -21    1.34    0.34
   4  -4 -21   12.28    0.60
   3  -4 -21   29.27    1.08
   2  -4 -21    9.51    0.58
   1  -4 -21   24.46    1.00
   0  -4 -21    0.36    0.23
  -1  -4 -21    1.52    0.33
  -2  -4 -21    6.59    0.57
  -3  -4 -21    2.51    0.45
  -4  -4 -21    2.43    0.46
 -10   5  21    0.64    0.36
  10  -5 -21    1.14    0.45
  -9   5  21    8.22    0.65
   9  -5 -21    8.06    0.74
   8  -5 -21   26.67    1.23
   7  -5 -21    4.45    0.51
   4  -5 -21    2.70    0.33
   3  -5 -21    1.30    0.28
   2  -5 -21    1.16    0.29
   1  -5 -21    3.23    0.41
   0  -5 -21   22.74    1.01
  -1  -5 -21    0.34    0.27
  -2  -5 -21    0.39    0.25
  -3  -5 -21    0.41    0.34
   9  -6 -21    0.06    0.36
   8  -6 -21   12.47    0.83
   4  -6 -21    1.88    0.34
   3  -6 -21    0.82    0.27
   2  -6 -21    0.33    0.26
   1  -6 -21    2.54    0.41
   0  -6 -21    2.31    0.41
  -1  -6 -21    3.51    0.49
  -2  -6 -21    0.81    0.34
   5  -7 -21   17.88    0.87
   4  -7 -21   13.11    0.75
   3  -7 -21   13.67    0.78
   2  -7 -21    2.51    0.42
   1  -7 -21    0.29    0.28
   0  -7 -21    5.82    0.58
   5  -8 -21    0.71    0.30
   4  -8 -21    4.21    0.49
   3  -8 -21    6.97    0.60
   2  -8 -21    4.74    0.55
   1   9 -22   -0.11    0.28
   0   9 -22    5.45    0.56
  -1   9 -22    2.13    0.41
  -2   9 -22   11.75    0.78
   2  -9  22   12.41    0.78
   3  -9  22   27.72    1.22
  -3   9 -22   27.34    1.25
   4  -9  22    0.48    0.34
  -4   9 -22   -0.02    0.27
   5  -9  22    2.29    0.48
  -5   9 -22    3.28    0.51
  -6   9 -22    0.36    0.32
   6  -9  22    0.09    0.35
  -3  -8  22    9.42    0.72
  -2  -8  22    7.06    0.62
   0   8 -22    0.21    0.27
   1  -8  22   12.99    0.75
  -1   8 -22   10.68    0.73
  -2   8 -22    3.59    0.47
   2  -8  22    3.86    0.47
   3  -8  22   22.60    1.04
  -3   8 -22   21.62    1.06
   4  -8  22    1.87    0.40
  -4   8 -22    2.01    0.41
   5  -8  22   21.95    1.09
  -5   8 -22   23.50    1.12
   6  -8  22   21.21    1.07
  -6   8 -22   19.61    1.06
   7  -8  22    1.41    0.40
  -7   8 -22    0.86    0.38
  -4  -7  22   21.87    1.10
   4   7 -22   23.15    1.09
  -3  -7  22    2.15    0.41
  -2  -7  22   14.79    0.84
  -1  -7  22    0.69    0.30
   0   7 -22    5.25    0.52
   1  -7  22    7.32    0.54
  -1   7 -22    6.38    0.57
   2  -7  22    0.32    0.28
  -2   7 -22    0.32    0.28
   3  -7  22    7.54    0.59
  -3   7 -22    7.74    0.62
   4  -7  22   30.20    1.23
  -4   7 -22   27.81    1.22
   5  -7  22    0.02    0.28
  -5   7 -22    0.34    0.29
  -6   7 -22   29.81    1.31
   6  -7  22   28.70    1.28
   7  -7  22    9.45    0.74
  -7   7 -22   11.23    0.78
   5   6 -22    0.50    0.29
  -5  -6  22    0.47    0.29
  -4  -6  22    5.78    0.58
   4   6 -22    5.15    0.52
   3   6 -22    0.42    0.26
  -3  -6  22    0.18    0.25
  -2  -6  22   14.62    0.82
  -1  -6  22   17.18    0.89
   0  -6  22    2.22    0.34
   0   6 -22    2.61    0.41
   1  -6  22    1.42    0.30
  -1   6 -22    0.90    0.30
  -2   6 -22   -0.16    0.22
   2  -6  22   -0.04    0.24
   3  -6  22   -0.13    0.23
  -3   6 -22    0.41    0.27
  -4   6 -22    3.83    0.47
   4  -6  22    5.18    0.51
  -5   6 -22    7.71    0.63
   5  -6  22    6.73    0.59
  -6   6 -22    4.28    0.50
   6  -6  22    4.13    0.52
  -7   6 -22   16.92    0.92
  -8   6 -22    1.99    0.41
   6   5 -22    3.47    0.47
  -6  -5  22    3.95    0.51
   5   5 -22    0.36    0.26
  -5  -5  22    0.19    0.24
  -4  -5  22    0.46    0.27
   4   5 -22    0.12    0.25
   3   5 -22    6.31    0.51
  -3  -5  22    5.50    0.55
  -2  -5  22    1.56    0.34
  -1  -5  22   30.93    1.26
   0  -5  22    9.14    0.55
  -1   5 -22    1.76    0.35
   1  -5  22    2.91    0.37
  -2   5 -22   20.77    0.96
   2  -5  22   22.07    0.93
  -3   5 -22    7.16    0.56
   3  -5  22    7.56    0.55
   4  -5  22   11.42    0.68
  -4   5 -22   10.26    0.65
  -5   5 -22    2.76    0.42
   5  -5  22    2.78    0.42
  -6   5 -22    0.56    0.26
  -7   5 -22    8.93    0.65
  -8   5 -22   12.22    0.80
   7   4 -22   18.78    0.99
  -7  -4  22   16.45    0.96
   6   4 -22    3.29    0.48
  -6  -4  22    4.25    0.52
   5   4 -22   27.48    1.20
  -5  -4  22   31.66    1.30
  -4  -4  22    8.50    0.64
   4   4 -22    9.25    0.59
   3   4 -22    9.19    0.57
  -3  -4  22    8.88    0.63
  -2  -4  22    2.84    0.40
   2   4 -22    2.78    0.34
  -1  -4  22    7.87    0.49
  -1  -4  22    7.34    0.57
   0  -4  22    3.95    0.37
  -1   4 -22    6.44    0.50
   1  -4  22    7.23    0.50
   2  -4  22   14.55    0.72
  -2   4 -22   13.12    0.71
  -3   4 -22   41.38    1.50
  -4   4 -22   10.17    0.62
  -5   4 -22    6.23    0.55
  -6   4 -22    2.16    0.38
  -7   4 -22    0.34    0.26
  -8   4 -22    6.72    0.63
  -8  -3  22    1.48    0.40
   8   3 -22    1.59    0.41
  -7  -3  22    1.82    0.40
   7   3 -22    1.70    0.38
  -6  -3  22    0.26    0.25
   6   3 -22    0.24    0.25
   5   3 -22    7.51    0.59
  -5  -3  22    7.92    0.63
   4   3 -22    0.30    0.24
  -4  -3  22   -0.05    0.21
   3   3 -22    7.55    0.49
  -3  -3  22    5.82    0.52
  -2  -3  22   59.21    1.98
   2   3 -22   60.06    1.82
  -1  -3  22    0.08    0.26
  -1   3 -22    4.28    0.42
  -2   3 -22    3.23    0.38
  -3   3 -22   16.47    0.81
  -4   3 -22   32.18    1.25
  -5   3 -22    0.12    0.23
  -6   3 -22   12.00    0.73
  -7   3 -22    2.88    0.44
  -8   3 -22    2.25    0.40
   8   2 -22    1.52    0.37
  -8  -2  22    1.30    0.35
  -7  -2  22    0.72    0.30
   7   2 -22    0.93    0.31
  -6  -2  22    0.83    0.30
   6   2 -22    0.82    0.30
  -5  -2  22   18.54    0.94
   5   2 -22   17.43    0.86
  -4  -2  22   11.24    0.72
   4   2 -22   13.81    0.71
  -3  -2  22    0.27    0.27
   3   2 -22    0.42    0.21
  -2  -2  22    5.63    0.51
   2   2 -22    5.28    0.40
   1   2 -22   10.21    0.53
  -1  -2  22   11.18    0.67
   0   2 -22    0.71    0.23
  -1   2 -22   12.89    0.67
  -2   2 -22    0.79    0.25
  -3   2 -22    0.69    0.24
  -4   2 -22   12.44    0.70
  -5   2 -22    3.29    0.43
  -6   2 -22    0.46    0.24
  -7   2 -22   12.69    0.77
  -9  -1  22    5.25    0.63
   9   1 -22    4.86    0.60
   8   1 -22    3.03    0.47
  -8  -1  22    3.42    0.54
   7   1 -22   10.72    0.72
  -7  -1  22   12.52    0.81
   6   1 -22   17.90    0.89
  -6  -1  22   15.53    0.86
  -5  -1  22    0.74    0.30
   5   1 -22    0.73    0.28
  -4  -1  22    0.85    0.32
   4   1 -22    0.95    0.27
  -3  -1  22    1.08    0.31
   3   1 -22    0.79    0.25
   2   1 -22    0.36    0.19
  -2  -1  22    0.51    0.27
  -1  -1  22   45.61    1.55
   1   1 -22   43.64    1.40
   0   1 -22   33.04    1.20
  -1   1 -22    4.05    0.39
  -2   1 -22   15.97    0.76
  -3   1 -22    0.01    0.17
  -4   1 -22    0.04    0.19
  -5   1 -22    1.07    0.27
  -6   1 -22    0.00    0.21
  -7   1 -22    2.02    0.39
  -9   0  22    0.50    0.37
   9   0 -22    0.66    0.31
  -8   0  22    4.19    0.55
   8   0 -22    3.88    0.51
  -7   0  22    0.27    0.30
   7   0 -22    0.41    0.28
  -6   0  22   16.79    0.89
   6   0 -22   17.79    0.88
   5   0 -22   22.63    0.98
  -5   0  22   22.92    1.02
  -4   0  22    1.19    0.31
   4   0 -22    1.30    0.28
  -3   0  22   27.40    1.11
   3   0 -22   29.11    1.08
   2   0 -22    3.28    0.34
  -2   0  22    3.10    0.39
  -1   0  22    0.39    0.23
   1   0 -22    0.87    0.22
   0   0 -22   16.17    0.73
  -1   0 -22    0.94    0.24
  -2   0 -22   11.28    0.61
  -3   0 -22    8.78    0.55
  -4   0 -22    1.28    0.30
  -5   0 -22    8.58    0.59
   9  -1 -22    9.24    0.75
  -9   1  22   11.13    0.80
  -8   1  22    0.48    0.34
   8  -1 -22    0.99    0.34
  -7   1  22    2.50    0.44
   7  -1 -22    1.95    0.40
  -6   1  22    0.91    0.30
   6  -1 -22    1.03    0.29
   5  -1 -22   41.43    1.47
  -5   1  22   39.41    1.46
   4  -1 -22    0.98    0.28
  -4   1  22    1.22    0.30
  -3   1  22   67.50    2.12
   3  -1 -22   68.66    2.09
  -2   1  22   14.34    0.71
   0  -1 -22    4.58    0.36
  -1  -1 -22    0.85    0.20
  -2  -1 -22    1.46    0.25
  -9   2  22    6.51    0.65
   9  -2 -22    6.12    0.63
  -8   2  22    8.13    0.66
   8  -2 -22    7.96    0.66
   7  -2 -22    6.35    0.58
  -7   2  22    6.41    0.57
  -6   2  22    8.61    0.61
   6  -2 -22    8.04    0.61
   5  -2 -22    7.30    0.56
  -5   2  22    7.05    0.54
  -4   2  22    0.97    0.27
   4  -2 -22    0.47    0.25
   3  -2 -22    1.74    0.26
  -3   2  22    2.09    0.33
   2  -2 -22    3.51    0.33
  -2   2  22    4.59    0.41
   1  -2 -22   12.54    0.60
   0  -2 -22    0.19    0.16
  10  -3 -22    4.00    0.61
 -10   3  22    3.21    0.53
   9  -3 -22    3.54    0.50
  -9   3  22    2.54    0.48
   8  -3 -22    0.19    0.27
  -8   3  22    0.56    0.31
  -7   3  22   17.74    0.91
   7  -3 -22   19.49    0.97
  -6   3  22   24.32    1.02
   6  -3 -22   22.54    1.05
  -5   3  22    1.10    0.30
   5  -3 -22    1.25    0.33
  -4   3  22   17.85    0.81
   3  -3 -22    2.35    0.29
  -3   3  22    2.15    0.32
   2  -3 -22    0.42    0.19
   1  -3 -22    4.55    0.41
   0  -3 -22    1.29    0.28
  -4  -3 -22    9.38    0.71
  -9   4  22    0.05    0.31
   9  -4 -22   -0.24    0.25
  -8   4  22    5.89    0.55
   8  -4 -22    5.94    0.62
  -7   4  22    1.05    0.34
   7  -4 -22    1.22    0.34
  -6   4  22   13.85    0.73
   6  -4 -22   13.28    0.78
   4  -4 -22    4.67    0.40
   3  -4 -22   21.81    0.89
   2  -4 -22    3.56    0.39
   1  -4 -22   -0.08    0.19
   0  -4 -22    5.89    0.51
  -1  -4 -22    3.42    0.44
  -2  -4 -22   18.60    0.94
  -3  -4 -22    2.88    0.44
  -4  -4 -22    2.73    0.49
   9  -5 -22    0.84    0.41
   8  -5 -22    0.26    0.31
   7  -5 -22    1.92    0.40
   4  -5 -22    0.14    0.22
   3  -5 -22   18.10    0.84
   2  -5 -22    5.10    0.47
   1  -5 -22    1.29    0.33
   0  -5 -22    0.68    0.30
  -1  -5 -22    0.63    0.29
  -2  -5 -22    2.06    0.40
  -3  -5 -22    1.69    0.42
   9  -6 -22    0.65    0.39
   8  -6 -22    2.43    0.46
   4  -6 -22    1.36    0.31
   3  -6 -22    9.09    0.61
   2  -6 -22    2.55    0.41
   1  -6 -22   -0.12    0.22
   0  -6 -22    6.92    0.61
  -1  -6 -22    2.30    0.42
   4  -7 -22    4.48    0.48
   3  -7 -22    0.10    0.24
   2  -7 -22    1.25    0.32
   1  -7 -22    2.44    0.42
   0  -7 -22    1.73    0.40
   5  -8 -22    0.37    0.28
   4  -8 -22   10.33    0.69
   3  -8 -22    0.81    0.33
   0   9 -23    3.70    0.52
  -1   9 -23    0.03    0.29
   2  -9  23    1.11    0.36
  -2   9 -23    1.22    0.37
   3  -9  23   13.36    0.83
  -3   9 -23   11.64    0.80
   4  -9  23   16.45    0.95
  -4   9 -23   18.64    0.98
  -5   9 -23   11.60    0.81
   5  -9  23   10.70    0.80
  -2  -8  23    8.71    0.70
   1   8 -23    8.40    0.68
   0   8 -23    5.23    0.55
   1  -8  23   15.56    0.83
  -1   8 -23   15.41    0.87
   2  -8  23    2.33    0.42
  -2   8 -23    1.71    0.39
  -3   8 -23   -0.32    0.25
   3  -8  23    0.18    0.31
  -4   8 -23    6.31    0.61
   4  -8  23    5.70    0.58
   5  -8  23    3.37    0.52
  -5   8 -23    3.61    0.53
  -6   8 -23   30.86    1.40
   6  -8  23   33.29    1.41
  -4  -7  23    4.99    0.57
  -3  -7  23    7.79    0.67
  -2  -7  23    4.44    0.53
  -1  -7  23    9.91    0.68
   0   7 -23    4.12    0.49
  -1   7 -23   18.69    0.94
   1  -7  23   19.09    0.90
   2  -7  23    7.34    0.58
  -2   7 -23    7.38    0.61
  -3   7 -23    0.92    0.34
   3  -7  23    1.03    0.33
   4  -7  23    1.97    0.40
  -4   7 -23    1.19    0.35
  -5   7 -23   -0.05    0.27
   5  -7  23    0.70    0.33
  -6   7 -23    0.84    0.37
   6  -7  23   -0.34    0.30
   7  -7  23    2.50    0.51
  -7   7 -23    2.84    0.50
   5   6 -23    0.29    0.29
  -5  -6  23    0.01    0.26
   4   6 -23    4.22    0.49
  -4  -6  23    4.26    0.53
  -3  -6  23    2.82    0.43
  -2  -6  23    0.22    0.27
  -1  -6  23    1.83    0.38
   0   6 -23    1.72    0.37
   0  -6  23    2.55    0.35
  -1   6 -23    0.12    0.26
   1  -6  23   -0.41    0.19
   2  -6  23    9.96    0.63
  -2   6 -23   10.26    0.67
   3  -6  23   12.04    0.72
  -3   6 -23   11.96    0.74
   4  -6  23    3.61    0.47
  -4   6 -23    4.96    0.52
   5  -6  23    2.29    0.42
  -5   6 -23    1.62    0.35
  -6   6 -23    0.27    0.23
   6  -6  23   -0.01    0.30
  -7   6 -23    0.49    0.25
   6   5 -23    0.28    0.28
  -6  -5  23    0.71    0.31
   5   5 -23   16.73    0.89
  -5  -5  23   17.07    0.93
   4   5 -23    0.19    0.26
  -4  -5  23    0.55    0.28
  -3  -5  23   40.78    1.54
   3   5 -23   37.88    1.41
  -2  -5  23   18.95    0.96
  -1  -5  23    3.49    0.46
   0  -5  23    9.52    0.57
   0   5 -23    8.78    0.63
   1  -5  23    0.25    0.23
  -1   5 -23    0.23    0.23
  -2   5 -23    0.87    0.29
   2  -5  23    0.78    0.28
  -3   5 -23   10.23    0.65
   3  -5  23    9.55    0.63
   4  -5  23    7.22    0.58
  -4   5 -23    6.73    0.57
  -5   5 -23   16.61    0.88
  -6   5 -23    4.08    0.49
  -7   5 -23    0.43    0.26
   7   4 -23    4.44    0.56
  -7  -4  23    4.03    0.56
  -6  -4  23    1.37    0.35
   6   4 -23    2.33    0.42
  -5  -4  23    2.07    0.40
   5   4 -23    2.23    0.38
  -4  -4  23    3.07    0.44
   4   4 -23    3.76    0.44
   3   4 -23    0.32    0.23
  -3  -4  23   -0.07    0.22
  -2  -4  23   47.02    1.69
  -1  -4  23    0.33    0.23
   0  -4  23   73.31    2.13
   0   4 -23   70.97    2.27
  -1   4 -23    1.61    0.32
   1  -4  23    1.57    0.29
  -2   4 -23    9.71    0.61
  -3   4 -23    3.12    0.41
  -4   4 -23    0.30    0.24
  -5   4 -23    0.16    0.23
  -6   4 -23   16.80    0.89
  -7   4 -23   -0.13    0.24
  -7  -3  23    4.58    0.56
   7   3 -23    4.59    0.54
   6   3 -23    9.19    0.66
  -6  -3  23   10.04    0.70
   5   3 -23    5.37    0.53
  -5  -3  23    6.13    0.58
  -4  -3  23    4.13    0.47
   4   3 -23    4.21    0.44
  -3  -3  23    8.53    0.63
   3   3 -23    7.15    0.51
  -2  -3  23    0.52    0.30
   2   3 -23    0.46    0.21
  -1  -3  23    6.32    0.55
   0   3 -23   20.63    0.92
  -1   3 -23   22.02    0.95
  -2   3 -23    4.29    0.43
  -3   3 -23   12.02    0.69
  -4   3 -23   30.74    1.23
  -5   3 -23    0.31    0.25
  -6   3 -23    0.26    0.24
  -7   3 -23    7.71    0.64
   8   2 -23    1.33    0.37
  -8  -2  23    1.42    0.36
   7   2 -23    2.65    0.45
  -7  -2  23    2.09    0.41
   6   2 -23   13.68    0.79
  -6  -2  23   13.68    0.84
   5   2 -23    9.83    0.64
  -5  -2  23   10.00    0.71
  -4  -2  23   23.01    1.06
   4   2 -23   23.45    1.00
  -3  -2  23   28.38    1.18
   3   2 -23   27.52    1.06
  -2  -2  23    1.22    0.30
   2   2 -23    1.37    0.26
  -1  -2  23   19.69    0.93
   0   2 -23    2.00    0.33
  -1   2 -23    2.16    0.33
  -2   2 -23   13.45    0.71
  -3   2 -23    0.40    0.22
  -4   2 -23    5.02    0.48
  -5   2 -23    9.11    0.63
  -6   2 -23    5.64    0.54
  -7   2 -23    2.92    0.40
  -8  -1  23    0.78    0.40
   8   1 -23    0.69    0.30
   7   1 -23    0.43    0.28
  -7  -1  23    0.29    0.32
  -6  -1  23   13.07    0.79
   6   1 -23   10.46    0.70
  -5  -1  23    4.70    0.51
   5   1 -23    4.62    0.46
   4   1 -23    0.72    0.27
  -4  -1  23    0.53    0.29
   3   1 -23   35.69    1.28
  -3  -1  23   37.51    1.39
  -2  -1  23   21.55    0.96
   2   1 -23   21.84    0.85
   1   1 -23   18.54    0.75
  -1  -1  23   18.45    0.88
   0   1 -23    5.27    0.44
  -1   1 -23    0.15    0.19
  -2   1 -23    8.71    0.55
  -3   1 -23    0.43    0.21
  -4   1 -23    0.04    0.21
  -5   1 -23    8.70    0.59
  -6   1 -23    0.70    0.27
  -9   0  23    0.32    0.34
   9   0 -23    0.02    0.29
  -8   0  23   10.48    0.79
   8   0 -23    9.29    0.73
  -7   0  23    0.11    0.29
   7   0 -23    0.16    0.27
  -6   0  23    5.48    0.55
   6   0 -23    5.00    0.51
  -5   0  23    3.63    0.46
   5   0 -23    3.63    0.43
   4   0 -23    1.24    0.30
  -4   0  23    1.15    0.33
   3   0 -23   19.64    0.85
  -3   0  23   19.01    0.89
  -2   0  23   38.61    1.42
   2   0 -23   41.21    1.35
   1   0 -23    2.28    0.29
  -1   0  23    2.23    0.36
   0   0 -23   52.78    1.70
  -1   0 -23   17.07    0.77
  -2   0 -23   14.46    0.71
  -3   0 -23    0.02    0.17
  -4   0 -23    3.67    0.41
  -9   1  23    3.74    0.56
   9  -1 -23    3.08    0.49
  -8   1  23    1.29    0.41
   8  -1 -23    2.16    0.42
  -7   1  23   28.69    1.24
   7  -1 -23   26.89    1.20
   6  -1 -23    2.11    0.39
  -6   1  23    1.91    0.40
  -5   1  23    8.89    0.63
   5  -1 -23    9.68    0.62
   4  -1 -23    6.64    0.52
  -4   1  23    6.28    0.52
   3  -1 -23    0.57    0.25
  -3   1  23    0.08    0.24
  -2   1  23    0.37    0.23
   1  -1 -23    3.22    0.34
   0  -1 -23   16.74    0.74
  -1  -1 -23   26.32    1.00
  -2  -1 -23    2.16    0.29
   9  -2 -23    4.11    0.54
  -9   2  23    2.98    0.51
   8  -2 -23    0.44    0.27
  -8   2  23    1.17    0.37
  -7   2  23   19.46    0.98
   7  -2 -23   19.98    1.00
  -6   2  23   10.78    0.68
   6  -2 -23   10.10    0.67
   5  -2 -23    0.93    0.30
  -5   2  23    2.22    0.37
   4  -2 -23   15.58    0.78
  -4   2  23   14.84    0.77
   3  -2 -23    0.56    0.20
  -3   2  23    0.95    0.29
   2  -2 -23    7.19    0.46
  -2   2  23    7.29    0.51
   1  -2 -23    0.17    0.16
   9  -3 -23    5.11    0.59
  -9   3  23    4.68    0.57
   8  -3 -23    0.37    0.28
  -8   3  23    0.59    0.32
   7  -3 -23    0.24    0.27
  -7   3  23    1.28    0.34
   6  -3 -23    1.39    0.35
  -6   3  23    0.86    0.31
   5  -3 -23    1.43    0.34
  -5   3  23    1.33    0.31
  -4   3  23    6.78    0.51
   3  -3 -23   29.48    1.06
   2  -3 -23    0.41    0.22
   1  -3 -23    1.23    0.27
   0  -3 -23    0.92    0.28
  -1  -3 -23    2.19    0.37
  -3  -3 -23    7.42    0.61
  -4  -3 -23    2.32    0.47
   9  -4 -23    1.00    0.35
  -9   4  23    1.74    0.43
  -8   4  23   13.21    0.82
   8  -4 -23   14.85    0.88
  -7   4  23    0.49    0.31
   7  -4 -23    0.75    0.32
   6  -4 -23    1.51    0.35
   3  -4 -23   14.13    0.71
   2  -4 -23   14.33    0.73
   1  -4 -23    5.51    0.49
   0  -4 -23   19.61    0.93
  -1  -4 -23    0.69    0.29
  -2  -4 -23    4.01    0.50
  -3  -4 -23    0.74    0.31
   9  -5 -23    0.51    0.33
   8  -5 -23    2.45    0.45
   7  -5 -23    4.32    0.52
   4  -5 -23    5.93    0.47
   3  -5 -23    0.30    0.23
   2  -5 -23    4.57    0.47
   1  -5 -23    0.14    0.25
   0  -5 -23    4.36    0.49
  -1  -5 -23   10.47    0.70
  -2  -5 -23    0.06    0.26
   8  -6 -23    1.90    0.42
   4  -6 -23   13.44    0.74
   3  -6 -23    3.32    0.43
   2  -6 -23    0.64    0.29
   1  -6 -23    2.44    0.41
   0  -6 -23    0.31    0.27
  -1  -6 -23    6.86    0.64
   4  -7 -23    7.58    0.60
   3  -7 -23    1.81    0.38
   2  -7 -23   16.98    0.91
   1  -7 -23    4.16    0.52
  -1   9 -24   17.45    0.98
  -2   9 -24    0.53    0.34
   2  -9  24    0.50    0.34
   3  -9  24    9.28    0.73
  -3   9 -24    8.28    0.73
   4  -9  24    4.22    0.57
  -4   9 -24    5.39    0.60
  -2  -8  24    3.95    0.52
   1   8 -24    0.09    0.34
   0   8 -24   15.94    0.91
   1  -8  24    9.25    0.67
  -1   8 -24    8.67    0.69
  -2   8 -24   13.95    0.85
   2  -8  24   14.41    0.83
  -3   8 -24   10.66    0.75
   3  -8  24   10.15    0.73
  -4   8 -24   53.83    1.96
   4  -8  24   54.61    1.92
  -5   8 -24    4.55    0.59
   5  -8  24    5.50    0.61
   6  -8  24    6.76    0.68
  -6   8 -24    6.62    0.68
  -3  -7  24   13.29    0.82
  -2  -7  24    1.34    0.34
   0   7 -24    1.04    0.36
   1  -7  24    1.22    0.33
  -1   7 -24    1.14    0.34
  -2   7 -24    6.64    0.59
   2  -7  24    6.03    0.55
   3  -7  24   -0.11    0.28
  -3   7 -24   -0.21    0.26
   4  -7  24    1.03    0.35
  -4   7 -24    1.18    0.36
  -5   7 -24   11.89    0.80
   5  -7  24   11.44    0.78
  -6   7 -24    0.40    0.33
   6  -7  24   -0.05    0.32
  -4  -6  24    1.19    0.34
  -3  -6  24    9.93    0.70
  -2  -6  24    0.59    0.29
  -1  -6  24    5.90    0.57
   0   6 -24    9.64    0.68
   1  -6  24   14.57    0.75
  -1   6 -24   13.72    0.80
   2  -6  24    0.03    0.25
  -2   6 -24    0.79    0.31
   3  -6  24    1.83    0.38
  -3   6 -24    1.73    0.39
  -4   6 -24    0.40    0.27
   4  -6  24    0.09    0.27
   5  -6  24   13.71    0.83
  -5   6 -24   13.08    0.79
  -6   6 -24    0.73    0.28
  -7   6 -24    0.22    0.23
  -5  -5  24    1.89    0.37
   5   5 -24    2.10    0.39
  -4  -5  24   -0.05    0.25
   4   5 -24    0.84    0.29
  -3  -5  24    2.35    0.42
  -2  -5  24    0.62    0.28
  -1  -5  24    0.24    0.25
   0  -5  24    9.67    0.61
   0   5 -24   10.63    0.69
   1  -5  24   18.80    0.86
  -1   5 -24   18.54    0.92
   2  -5  24    0.65    0.28
  -2   5 -24    0.75    0.26
   3  -5  24    6.62    0.55
  -3   5 -24    7.18    0.58
  -4   5 -24    0.38    0.24
  -5   5 -24    0.37    0.25
  -6   5 -24    1.48    0.35
  -7   5 -24    3.07    0.46
  -6  -4  24    9.09    0.73
   6   4 -24    9.89    0.69
  -5  -4  24   17.18    0.94
   5   4 -24   16.11    0.86
  -4  -4  24   21.53    1.04
   4   4 -24   20.94    0.96
   3   4 -24    1.21    0.28
  -3  -4  24    1.56    0.34
  -2  -4  24   19.41    0.96
  -1  -4  24    5.93    0.55
   0   4 -24    0.39    0.24
  -1   4 -24   16.63    0.83
  -2   4 -24   17.47    0.86
  -3   4 -24   12.93    0.75
  -4   4 -24   71.34    2.32
  -5   4 -24    0.25    0.25
  -6   4 -24    8.30    0.66
  -7   4 -24    0.71    0.28
   7   3 -24    1.21    0.33
  -7  -3  24    0.88    0.32
   6   3 -24    0.15    0.26
  -6  -3  24    0.73    0.30
  -5  -3  24    0.55    0.26
   5   3 -24    0.34    0.27
   4   3 -24   16.16    0.80
  -4  -3  24   13.76    0.81
   3   3 -24   13.16    0.69
  -3  -3  24   13.77    0.82
  -2  -3  24   13.35    0.78
  -1  -3  24   55.97    1.91
   0   3 -24    1.60    0.33
  -1   3 -24    0.44    0.24
  -2   3 -24    0.38    0.24
  -3   3 -24    7.45    0.57
  -4   3 -24   26.78    1.14
  -5   3 -24    9.88    0.66
  -6   3 -24    3.08    0.44
  -7   3 -24   11.93    0.77
  -8  -2  24    3.17    0.54
   8   2 -24    4.29    0.56
   7   2 -24    0.40    0.29
  -7  -2  24    0.30    0.28
  -6  -2  24    4.05    0.55
   6   2 -24    2.71    0.43
  -5  -2  24    1.42    0.38
   5   2 -24    0.91    0.30
   4   2 -24    3.11    0.41
  -4  -2  24    1.97    0.40
   3   2 -24    2.30    0.34
  -3  -2  24    2.13    0.39
  -2  -2  24    0.56    0.29
   2   2 -24    0.32    0.20
  -1  -2  24   30.01    1.22
   0   2 -24    7.14    0.53
  -1   2 -24    0.28    0.22
  -2   2 -24    4.49    0.45
  -3   2 -24    0.73    0.25
  -4   2 -24    2.63    0.40
  -5   2 -24    7.96    0.61
  -6   2 -24    3.26    0.45
   8   1 -24   11.23    0.74
  -8  -1  24    9.34    0.79
  -7  -1  24    0.51    0.35
   7   1 -24    1.04    0.30
  -6  -1  24   18.08    0.97
   6   1 -24   17.04    0.90
  -5  -1  24   15.99    0.89
   5   1 -24   18.39    0.88
  -4  -1  24    8.36    0.63
   4   1 -24    9.21    0.58
  -3  -1  24    0.52    0.29
   3   1 -24    0.72    0.25
   2   1 -24    3.86    0.37
  -2  -1  24    3.47    0.44
  -1  -1  24    0.86    0.29
   0   1 -24   32.30    1.22
  -1   1 -24    8.28    0.54
  -2   1 -24    0.49    0.23
  -3   1 -24    3.28    0.39
  -4   1 -24    1.83    0.34
  -5   1 -24    4.19    0.46
  -6   1 -24    0.21    0.24
   8   0 -24    1.39    0.37
  -8   0  24    1.62    0.44
   7   0 -24    9.02    0.69
  -7   0  24    9.14    0.72
   6   0 -24    0.17    0.23
  -6   0  24    0.05    0.28
  -5   0  24   29.72    1.25
   5   0 -24   30.30    1.21
   4   0 -24   14.74    0.77
  -4   0  24   16.42    0.83
  -3   0  24    2.07    0.38
   3   0 -24    1.66    0.31
   2   0 -24   35.12    1.24
  -2   0  24   35.43    1.33
   1   0 -24    1.15    0.27
   0   0 -24    1.47    0.29
  -1   0 -24    2.86    0.35
  -2   0 -24    0.81    0.23
  -3   0 -24   13.57    0.71
  -4   0 -24    7.51    0.56
   9  -1 -24    4.08    0.58
  -9   1  24    3.18    0.54
  -8   1  24    0.57    0.35
   8  -1 -24    0.24    0.27
   7  -1 -24    0.48    0.29
  -7   1  24    0.29    0.30
   6  -1 -24    0.79    0.31
  -6   1  24    1.62    0.37
  -5   1  24    1.02    0.34
   5  -1 -24    1.66    0.35
  -4   1  24   10.02    0.64
   4  -1 -24    9.36    0.60
  -3   1  24   -0.30    0.21
   3  -1 -24    0.17    0.23
  -2   1  24   17.57    0.84
   2  -1 -24   15.37    0.75
   1  -1 -24    5.29    0.43
   0  -1 -24    4.68    0.40
  -1  -1 -24    2.00    0.31
  -9   2  24   13.47    0.89
   9  -2 -24   13.38    0.86
   8  -2 -24   14.60    0.86
  -8   2  24   14.00    0.87
  -7   2  24    9.52    0.70
   7  -2 -24    8.32    0.68
  -6   2  24   12.32    0.77
   6  -2 -24   12.20    0.75
   5  -2 -24    2.31    0.38
  -5   2  24    2.42    0.39
  -4   2  24    0.43    0.26
   4  -2 -24    0.36    0.24
  -3   2  24    2.53    0.37
  -2   2  24    3.73    0.40
   2  -2 -24    3.11    0.34
   9  -3 -24    2.21    0.44
  -9   3  24    1.50    0.42
   8  -3 -24   13.89    0.86
  -8   3  24   14.55    0.88
  -7   3  24    3.44    0.47
   7  -3 -24    3.46    0.50
   6  -3 -24   17.45    0.92
  -6   3  24   18.87    0.92
   5  -3 -24    4.91    0.51
  -5   3  24    5.06    0.48
  -4   3  24    3.68    0.42
   3  -3 -24    8.22    0.51
   2  -3 -24    3.67    0.38
   1  -3 -24   -0.17    0.19
   0  -3 -24    7.63    0.57
  -1  -3 -24    1.40    0.31
  -2  -3 -24   23.81    1.09
  -3  -3 -24   22.46    1.08
  -4  -3 -24    0.79    0.34
   9  -4 -24    1.19    0.39
  -9   4  24    1.31    0.43
   8  -4 -24    2.84    0.48
  -8   4  24    2.43    0.45
   7  -4 -24    4.29    0.54
   6  -4 -24    0.83    0.32
   3  -4 -24   22.58    0.95
   2  -4 -24    3.07    0.38
   1  -4 -24    0.22    0.23
   0  -4 -24    0.34    0.25
  -1  -4 -24    2.53    0.40
  -2  -4 -24    0.24    0.25
  -3  -4 -24   12.98    0.84
   8  -5 -24   -0.18    0.26
   7  -5 -24    4.36    0.56
   3  -5 -24    0.26    0.25
   2  -5 -24   11.87    0.70
   1  -5 -24    5.67    0.54
   0  -5 -24    0.57    0.27
  -1  -5 -24    0.45    0.26
   8  -6 -24    0.34    0.32
   4  -6 -24    0.49    0.28
   3  -6 -24    0.04    0.23
   2  -6 -24    7.68    0.62
   1  -6 -24    4.53    0.52
   0  -6 -24    1.10    0.34
   4  -7 -24    5.98    0.55
   3  -7 -24    0.64    0.29
   2  -7 -24    4.70    0.52
   1   8 -25   13.45    0.86
   0   8 -25    5.12    0.58
  -1   8 -25   23.34    1.13
   2  -8  25    7.46    0.63
  -2   8 -25    7.69    0.67
   3  -8  25    0.76    0.36
  -3   8 -25    1.31    0.41
  -4   8 -25    1.12    0.38
   4  -8  25    0.71    0.38
  -5   8 -25    4.55    0.58
   5  -8  25    4.09    0.57
  -3  -7  25    6.04    0.62
  -2  -7  25    0.38    0.28
   0   7 -25    5.72    0.59
   1  -7  25    0.26    0.28
  -1   7 -25   -0.03    0.27
  -2   7 -25   16.54    0.91
   2  -7  25   15.18    0.84
  -3   7 -25    2.73    0.47
   3  -7  25    3.08    0.47
  -4   7 -25    3.54    0.50
   4  -7  25    3.18    0.49
   5  -7  25    7.09    0.66
  -5   7 -25    7.64    0.69
   6  -7  25    3.28    0.53
  -6   7 -25    3.81    0.56
  -4  -6  25    1.10    0.36
  -3  -6  25   20.63    1.06
  -2  -6  25   17.91    0.97
  -1  -6  25    0.13    0.25
   0   6 -25    1.28    0.36
  -1   6 -25    0.57    0.32
   1  -6  25    0.61    0.28
  -2   6 -25    2.25    0.41
   2  -6  25    1.37    0.34
  -3   6 -25    2.14    0.42
   3  -6  25    2.72    0.43
  -4   6 -25    1.61    0.35
   4  -6  25    1.60    0.39
  -5   6 -25    1.63    0.35
  -6   6 -25    3.61    0.49
   5   5 -25   19.07    0.96
  -5  -5  25   16.39    0.96
  -4  -5  25   14.26    0.85
  -3  -5  25    2.21    0.41
  -2  -5  25   31.43    1.33
  -1  -5  25    5.53    0.56
   0  -5  25    5.04    0.44
   0   5 -25    5.10    0.53
   1  -5  25    1.17    0.32
  -1   5 -25    0.86    0.28
   2  -5  25    3.80    0.44
  -2   5 -25    3.62    0.45
  -3   5 -25    0.23    0.26
  -4   5 -25   13.46    0.78
  -5   5 -25    0.37    0.25
  -6   5 -25    9.27    0.71
   6   4 -25    6.48    0.61
  -6  -4  25    6.15    0.63
   5   4 -25    4.71    0.51
  -5  -4  25    2.96    0.46
  -4  -4  25    1.54    0.37
   4   4 -25    2.19    0.37
  -3  -4  25    2.90    0.45
  -2  -4  25    0.97    0.30
  -1  -4  25   17.64    0.93
   0   4 -25    0.31    0.22
  -1   4 -25    5.03    0.49
  -2   4 -25    3.59    0.44
  -3   4 -25    1.03    0.32
  -4   4 -25    0.34    0.26
  -5   4 -25    0.15    0.22
  -6   4 -25   23.66    1.13
  -7  -3  25    2.71    0.46
   7   3 -25    3.54    0.50
  -6  -3  25   14.54    0.86
   6   3 -25   14.21    0.84
  -5  -3  25    2.15    0.40
   5   3 -25    2.09    0.38
  -4  -3  25    4.41    0.55
   4   3 -25    3.47    0.43
   3   3 -25    0.48    0.24
  -3  -3  25    0.61    0.35
  -2  -3  25    3.12    0.47
  -1  -3  25    1.16    0.35
   0   3 -25    0.67    0.27
  -1   3 -25   10.46    0.65
  -2   3 -25   42.69    1.55
  -3   3 -25    9.94    0.65
  -4   3 -25    2.26    0.40
  -5   3 -25    1.54    0.34
  -6   3 -25    3.44    0.46
   7   2 -25    2.71    0.45
  -7  -2  25    2.13    0.49
  -6  -2  25    1.64    0.44
   6   2 -25    2.06    0.39
   5   2 -25   39.04    1.46
  -5  -2  25   37.83    1.53
  -4  -2  25    0.51    0.31
   4   2 -25    0.48    0.26
  -3  -2  25   24.61    1.12
   3   2 -25   24.53    1.00
  -2  -2  25   11.96    0.74
  -1  -2  25    1.49    0.37
   0   2 -25    0.55    0.24
  -1   2 -25    0.29    0.21
  -2   2 -25    2.69    0.38
  -3   2 -25   15.33    0.79
  -4   2 -25    1.42    0.33
  -5   2 -25   10.16    0.68
  -6   2 -25    5.47    0.55
  -8  -1  25   14.08    0.95
   8   1 -25   14.66    0.88
   7   1 -25    2.03    0.41
  -7  -1  25    2.29    0.50
   6   1 -25    0.66    0.28
  -6  -1  25    0.19    0.32
   5   1 -25    9.66    0.66
  -5  -1  25    8.41    0.68
   4   1 -25    5.10    0.47
  -4  -1  25    5.48    0.55
  -3  -1  25    0.14    0.29
   3   1 -25    0.32    0.21
  -2  -1  25   52.13    1.77
   2   1 -25   47.36    1.59
  -1  -1  25    2.00    0.40
   0   1 -25   29.62    1.17
  -1   1 -25    1.49    0.30
  -2   1 -25    7.43    0.53
  -3   1 -25    0.76    0.26
  -4   1 -25    4.09    0.46
  -5   1 -25    0.33    0.25
   8   0 -25    0.67    0.31
  -8   0  25    0.82    0.40
  -7   0  25    3.35    0.51
   7   0 -25    2.91    0.46
   6   0 -25    0.99    0.32
  -6   0  25    0.85    0.36
  -5   0  25    0.41    0.30
   5   0 -25    0.31    0.26
   4   0 -25    1.44    0.31
  -4   0  25    1.48    0.36
   3   0 -25    0.46    0.25
  -3   0  25    0.26    0.27
  -2   0  25   35.09    1.33
   2   0 -25   32.99    1.22
   1   0 -25   33.49    1.25
   0   0 -25   15.72    0.76
  -1   0 -25    7.91    0.53
  -2   0 -25    0.11    0.19
  -3   0 -25    4.12    0.43
   8  -1 -25    8.94    0.73
  -8   1  25    7.64    0.70
  -7   1  25    2.11    0.42
   7  -1 -25    1.88    0.40
  -6   1  25   15.39    0.89
   6  -1 -25   16.52    0.88
  -5   1  25    0.85    0.32
   5  -1 -25    0.81    0.31
   4  -1 -25    6.82    0.56
  -4   1  25    6.64    0.56
   3  -1 -25    4.72    0.45
  -3   1  25    4.62    0.48
   2  -1 -25    0.12    0.21
  -2   1  25    0.52    0.28
   1  -1 -25    1.95    0.31
   0  -1 -25    1.31    0.26
  -1  -1 -25   11.67    0.63
  -8   2  25    2.94    0.51
   8  -2 -25    3.14    0.48
  -7   2  25    0.01    0.29
   7  -2 -25   -0.11    0.25
  -6   2  25   19.82    0.99
   6  -2 -25   20.66    1.00
   5  -2 -25    7.92    0.62
  -5   2  25    8.34    0.62
  -4   2  25   11.73    0.69
   4  -2 -25    9.00    0.62
  -3   2  25   34.68    1.31
   2  -2 -25    0.02    0.16
   8  -3 -25   18.83    1.02
  -8   3  25   19.63    1.04
   7  -3 -25    3.06    0.48
  -7   3  25    2.72    0.45
  -6   3  25    0.57    0.33
   6  -3 -25    0.44    0.30
  -5   3  25    9.35    0.62
   5  -3 -25    8.37    0.64
   3  -3 -25   24.41    0.97
   2  -3 -25   31.36    1.18
   1  -3 -25    0.44    0.23
   0  -3 -25   14.48    0.78
  -1  -3 -25    0.45    0.28
  -2  -3 -25    6.55    0.59
  -3  -3 -25   -0.15    0.24
   8  -4 -25    1.08    0.35
   7  -4 -25   16.75    0.94
   6  -4 -25    0.12    0.26
   3  -4 -25    0.33    0.24
   2  -4 -25   10.52    0.64
   1  -4 -25    1.00    0.28
   0  -4 -25   10.09    0.67
  -1  -4 -25   27.15    1.19
  -2  -4 -25    0.61    0.28
   8  -5 -25    0.21    0.31
   7  -5 -25    9.66    0.75
   3  -5 -25    3.97    0.45
   2  -5 -25    0.67    0.28
   1  -5 -25    2.40    0.41
   0  -5 -25    5.62    0.56
  -1  -5 -25    4.52    0.53
   3  -6 -25   26.13    1.13
   2  -6 -25    1.33    0.36
   1  -6 -25    1.52    0.36
   4  -7 -25    0.31    0.26
   0   8 -26    0.37    0.34
  -1   8 -26   -0.31    0.27
   2  -8  26    7.09    0.64
  -2   8 -26    6.54    0.64
  -3   8 -26    0.64    0.35
   3  -8  26    0.15    0.32
   4  -8  26    6.57    0.64
  -4   8 -26    5.23    0.61
  -2  -7  26    9.21    0.74
   1   7 -26    0.33    0.35
   0   7 -26   15.93    0.92
  -1   7 -26    2.70    0.47
   2  -7  26   -0.15    0.27
  -2   7 -26    0.27    0.33
  -3   7 -26    0.21    0.30
   3  -7  26   -0.28    0.27
   4  -7  26    0.31    0.32
  -4   7 -26   -0.08    0.30
  -5   7 -26   11.25    0.80
   5  -7  26    9.75    0.76
  -4  -6  26    1.63    0.43
  -3  -6  26    7.27    0.67
  -2  -6  26   19.79    1.04
   0   6 -26   12.73    0.80
   1  -6  26   16.24    0.83
  -1   6 -26   16.31    0.90
  -2   6 -26    2.28    0.45
   2  -6  26    2.90    0.43
  -3   6 -26   -0.08    0.30
   3  -6  26    0.27    0.29
  -4   6 -26    0.14    0.22
   4  -6  26    0.00    0.28
  -5   6 -26    2.13    0.38
  -6   6 -26    4.51    0.55
   5   5 -26   11.56    0.75
  -5  -5  26   11.14    0.80
  -4  -5  26    3.11    0.47
  -3  -5  26    7.36    0.66
  -2  -5  26    0.11    0.25
  -1  -5  26    0.71    0.28
   0   5 -26    0.75    0.31
  -1   5 -26    6.02    0.55
  -2   5 -26    7.18    0.60
  -3   5 -26    2.77    0.42
  -4   5 -26    1.24    0.29
  -5   5 -26    0.16    0.22
  -6   5 -26    6.52    0.61
   6   4 -26    5.10    0.55
  -6  -4  26    4.50    0.57
  -5  -4  26    0.28    0.28
   5   4 -26    0.85    0.32
   4   4 -26    7.22    0.57
  -4  -4  26    6.83    0.63
  -3  -4  26    2.83    0.44
  -2  -4  26    1.32    0.36
  -1  -4  26    3.84    0.52
   0   4 -26    5.86    0.54
  -1   4 -26    1.50    0.33
  -2   4 -26   31.12    1.27
  -3   4 -26    0.75    0.28
  -4   4 -26   12.19    0.75
  -5   4 -26    8.43    0.66
  -6   4 -26    8.97    0.70
   6   3 -26   10.31    0.71
  -6  -3  26    8.24    0.71
   5   3 -26    6.71    0.58
  -5  -3  26    6.29    0.62
  -4  -3  26   -0.04    0.30
   4   3 -26    0.39    0.25
  -3  -3  26   16.17    0.92
  -2  -3  26    3.36    0.49
  -1  -3  26   12.37    0.78
   0   3 -26   11.44    0.69
  -1   3 -26    0.84    0.28
  -2   3 -26    3.66    0.45
  -3   3 -26    0.17    0.24
  -4   3 -26    1.75    0.37
  -5   3 -26   23.03    1.09
  -6   3 -26    3.55    0.48
  -7  -2  26    1.54    0.50
   7   2 -26    1.88    0.39
   6   2 -26    2.47    0.42
  -6  -2  26    2.36    0.49
   5   2 -26    6.46    0.56
  -5  -2  26    5.67    0.62
  -4  -2  26    1.91    0.44
   4   2 -26    2.09    0.37
  -3  -2  26    0.78    0.34
   3   2 -26    0.26    0.24
  -2  -2  26    2.09    0.42
  -1  -2  26    8.96    0.66
   0   2 -26   38.65    1.44
  -1   2 -26    4.93    0.48
  -2   2 -26    3.38    0.42
  -3   2 -26   13.42    0.74
  -4   2 -26    0.94    0.30
  -5   2 -26    0.44    0.25
  -6   2 -26    0.87    0.30
  -7  -1  26    6.46    0.70
   7   1 -26    6.46    0.62
   6   1 -26   -0.06    0.27
  -6  -1  26    0.10    0.31
   5   1 -26   18.51    0.92
  -5  -1  26   17.78    0.97
  -4  -1  26   10.13    0.72
   4   1 -26   10.84    0.67
   3   1 -26    5.68    0.48
  -3  -1  26    5.25    0.56
  -2  -1  26    0.21    0.28
   0   1 -26    3.30    0.40
  -1   1 -26    2.03    0.35
  -2   1 -26    0.44    0.25
  -3   1 -26   10.45    0.65
  -4   1 -26    8.94    0.61
  -5   1 -26    1.03    0.28
  -8   0  26    0.07    0.37
   8   0 -26    0.36    0.30
  -7   0  26    0.50    0.34
   7   0 -26    1.31    0.36
   6   0 -26    2.11    0.40
  -6   0  26    1.39    0.39
   5   0 -26    0.30    0.26
  -5   0  26    0.35    0.31
  -4   0  26   24.03    1.09
   4   0 -26   22.52    1.00
   3   0 -26   25.75    1.06
  -3   0  26   26.78    1.15
  -2   0  26    2.44    0.42
   2   0 -26    2.98    0.35
   1   0 -26   16.89    0.82
   0   0 -26    0.52    0.21
  -1   0 -26    0.51    0.22
  -2   0 -26    1.44    0.30
  -3   0 -26    3.23    0.40
   8  -1 -26    3.36    0.50
  -8   1  26    3.60    0.57
  -7   1  26    0.06    0.30
   7  -1 -26    0.19    0.27
   6  -1 -26    0.41    0.27
  -6   1  26    0.56    0.32
   5  -1 -26    3.10    0.44
  -5   1  26    3.07    0.46
  -4   1  26    1.72    0.38
   4  -1 -26    2.45    0.39
  -3   1  26   13.10    0.76
   3  -1 -26   10.98    0.67
  -2   1  26    0.09    0.24
   2  -1 -26   -0.24    0.20
   1  -1 -26   28.04    1.10
   0  -1 -26   21.94    0.92
   8  -2 -26   24.08    1.18
  -8   2  26   24.66    1.22
   7  -2 -26    0.94    0.35
  -7   2  26    1.21    0.40
  -6   2  26    1.06    0.40
   6  -2 -26    0.21    0.29
  -5   2  26    1.12    0.37
   5  -2 -26    1.31    0.35
   4  -2 -26    0.54    0.30
  -4   2  26    0.78    0.32
   3  -2 -26    3.26    0.41
  -3   2  26    2.83    0.41
   2  -2 -26   18.42    0.82
   8  -3 -26    4.80    0.59
  -8   3  26    4.93    0.58
   7  -3 -26   20.13    1.04
  -7   3  26   19.27    1.01
   6  -3 -26    2.55    0.44
  -6   3  26    1.39    0.39
   5  -3 -26    1.31    0.35
   2  -3 -26    1.07    0.29
   1  -3 -26    0.25    0.20
   0  -3 -26    8.01    0.60
  -1  -3 -26    8.02    0.62
  -2  -3 -26    0.66    0.29
  -3  -3 -26    3.30    0.49
   8  -4 -26    2.19    0.47
   7  -4 -26    0.60    0.33
   6  -4 -26   14.96    0.88
   3  -4 -26    2.90    0.38
   2  -4 -26    7.35    0.56
   1  -4 -26    3.12    0.43
   0  -4 -26    5.94    0.56
  -1  -4 -26    3.16    0.44
   7  -5 -26    6.91    0.68
   3  -5 -26   13.46    0.75
   2  -5 -26    0.60    0.28
   1  -5 -26    8.79    0.67
   0  -5 -26   17.54    0.94
   3  -6 -26    0.15    0.27
   2  -6 -26    1.47    0.34
   2  -8  27   15.41    0.89
  -2   8 -27   14.04    0.92
   1   7 -27    0.54    0.34
   0   7 -27    0.69    0.35
  -1   7 -27    3.35    0.53
   2  -7  27    2.84    0.47
  -2   7 -27    2.31    0.47
   3  -7  27    8.69    0.70
  -3   7 -27    9.69    0.77
   4  -7  27   13.40    0.85
  -4   7 -27   12.51    0.84
  -3  -6  27    2.34    0.45
  -2  -6  27   13.44    0.85
   1   6 -27    9.73    0.74
   0   6 -27    0.61    0.32
  -1   6 -27    0.00    0.29
   1  -6  27    0.30    0.27
   2  -6  27    1.29    0.35
  -2   6 -27    1.51    0.39
  -3   6 -27    0.47    0.28
  -4   6 -27    1.05    0.31
  -5   6 -27    5.16    0.59
  -4  -5  27   14.10    0.88
  -3  -5  27    1.79    0.38
  -2  -5  27    5.31    0.58
   0   5 -27    0.35    0.25
  -1   5 -27    0.85    0.29
  -2   5 -27    3.02    0.45
  -3   5 -27    3.38    0.45
  -4   5 -27    0.34    0.25
  -5   5 -27    3.06    0.45
   5   4 -27    0.61    0.29
  -5  -4  27    0.40    0.27
  -4  -4  27    0.61    0.27
  -3  -4  27    1.25    0.34
  -2  -4  27    2.87    0.49
  -1  -4  27    0.10    0.29
   0   4 -27   26.62    1.17
  -1   4 -27    1.37    0.34
  -2   4 -27   20.88    1.00
  -3   4 -27   10.14    0.69
  -4   4 -27    0.51    0.24
  -5   4 -27    0.62    0.27
   6   3 -27    0.17    0.30
  -6  -3  27    0.06    0.26
  -5  -3  27   12.72    0.86
   5   3 -27   10.00    0.69
  -4  -3  27    0.98    0.40
  -3  -3  27    2.97    0.51
  -2  -3  27    1.23    0.39
  -1  -3  27    0.24    0.31
   0   3 -27   10.52    0.69
  -1   3 -27    8.93    0.63
  -2   3 -27    0.95    0.30
  -3   3 -27   34.71    1.39
  -4   3 -27    1.35    0.32
  -5   3 -27    5.16    0.54
  -6  -2  27    1.15    0.42
   6   2 -27    2.09    0.41
  -5  -2  27   14.79    0.91
   5   2 -27   14.43    0.82
   4   2 -27   18.57    0.90
  -4  -2  27   19.75    1.04
  -3  -2  27    0.80    0.34
  -2  -2  27   11.83    0.77
   0   2 -27    4.21    0.46
  -1   2 -27    0.28    0.22
  -2   2 -27   -0.12    0.21
  -3   2 -27   18.72    0.91
  -4   2 -27   16.13    0.86
  -5   2 -27    0.32    0.25
   7   1 -27    7.80    0.67
  -7  -1  27    5.97    0.68
  -6  -1  27    1.28    0.43
   6   1 -27    1.25    0.35
  -5  -1  27    0.19    0.33
   5   1 -27   -0.02    0.26
   4   1 -27   17.36    0.86
  -4  -1  27   18.03    0.97
  -3  -1  27    1.57    0.39
   3   1 -27    2.06    0.34
  -2  -1  27   19.94    1.00
   1   1 -27   64.43    2.11
   0   1 -27    0.28    0.25
  -1   1 -27    4.84    0.47
  -2   1 -27    0.95    0.28
  -3   1 -27    0.62    0.27
  -4   1 -27    4.21    0.48
  -7   0  27    4.09    0.57
   7   0 -27    3.42    0.50
   6   0 -27   10.39    0.72
  -6   0  27    9.73    0.76
  -5   0  27    0.31    0.32
   5   0 -27    0.93    0.29
   4   0 -27    0.98    0.28
  -4   0  27    0.60    0.32
   3   0 -27    4.30    0.43
  -3   0  27    3.54    0.48
  -2   0  27    2.48    0.44
   1   0 -27   12.37    0.71
   0   0 -27   13.39    0.72
  -1   0 -27    0.31    0.23
  -2   0 -27    9.49    0.59
   8  -1 -27    0.87    0.36
  -8   1  27    0.78    0.39
   7  -1 -27    6.05    0.60
[truncated: 11,166 more chars]
