# Supplementary material for: Practical aspects of teaching a graduate-level small-mol­ecule chemical crystallography course
Source: Acta Crystallogr E Crystallogr Commun. 2026 Jan 1;82(Pt 1):107–20. doi: 10.1107/S2056989025010527 (PMC12810306; doi:10.1107/S2056989025010527)
Supplement: Supplementary file 1 [file e-82-00107-sup2.zip › Berry_Guzei_Structures/Structure 17/structure17.res]

TITL structure17 in P-1
CELL 0.71073 8.7434 8.7864 23.4031 95.737 96.388 113.946
ZERR 4 0.0004 0.0004 0.0011 0.001 0.001 0.001
LATT 1
SFAC C H N O Ti
UNIT 63 100 4 12 4
DFIX 0.87 0.01 O1 H1
DFIX 0.87 0.01 O2 H2
DFIX 0.87 0.01 O3 H3
DFIX 0.87 0.01 O4 H4
DFIX 0.87 0.01 O5 H5
DFIX 0.87 0.01 O6 H6a
DANG 1.896285 0.02 C12 H1
DANG 2.474275 0.02 Ti1 H1
DANG 1.894012 0.02 C22 H2
DANG 2.478734 0.02 Ti1 H2
DANG 1.896693 0.02 C32 H3
DANG 2.509707 0.02 Ti1 H3
DANG 1.894669 0.02 C42 H4
DANG 2.488467 0.02 Ti2 H4
DANG 1.89964 0.02 C52 H5
DANG 2.481276 0.02 Ti2 H5
DANG 1.889445 0.02 C62 H6a
DANG 2.495101 0.02 Ti2 H6a
 
L.S. 12
PLAN  10
SIZE 0.15 0.1 0.05
TEMP -153

BOND $H
MORE -1
CONF

acta


 
WGHT    0.071000    1.554400
FVAR       0.19856
TI1   5    0.241630    0.764630    0.131126    11.00000    0.01761    0.01158 =
         0.01726    0.00336    0.00478    0.00769
N1    3    0.271808    0.515387    0.132477    11.00000    0.02310    0.01478 =
         0.02196    0.00399    0.00572    0.00962
C0AA  1    0.076053    0.928450    0.139328    11.00000    0.02880    0.02047 =
         0.03724    0.01047    0.01377    0.01767
AFIX  43
H0AA  2   -0.033686    0.876082    0.149453    11.00000   -1.20000
AFIX   0
C1AA  1    0.228347    1.018459    0.178271    11.00000    0.04655    0.01970 =
         0.02100    0.00366    0.00620    0.02351
AFIX  43
H1AA  2    0.239568    1.039385    0.219483    11.00000   -1.20000
AFIX   0
C2AA  1    0.361874    1.072611    0.145987    11.00000    0.02656    0.01257 =
         0.03106    0.00284   -0.00125    0.00929
AFIX  43
H2AA  2    0.478934    1.135313    0.161502    11.00000   -1.20000
AFIX   0
C3AA  1    0.291113    1.017318    0.086573    11.00000    0.03226    0.01823 =
         0.02800    0.01053    0.01114    0.01627
AFIX  43
H3AA  2    0.352254    1.036284    0.054927    11.00000   -1.20000
AFIX   0
O1    4    0.042610    0.598830    0.084995    11.00000    0.02490    0.01471 =
         0.02555    0.00118   -0.00347    0.00805
H1    2   -0.018950    0.625791    0.060007    11.00000   -1.50000
C11   1    0.101983    0.375685    0.113676    11.00000    0.02723    0.01343 =
         0.02984    0.00315    0.00190    0.00651
AFIX  23
H11A  2    0.040273    0.353101    0.147092    11.00000   -1.20000
H11B  2    0.112137    0.271821    0.098096    11.00000   -1.20000
AFIX   0
C12   1    0.006921    0.426960    0.066879    11.00000    0.03211    0.01811 =
         0.02290    0.00275    0.00412    0.01027
AFIX  13
H12   2    0.049728    0.416118    0.029489    11.00000   -1.20000
AFIX   0
C13   1   -0.182827    0.317971    0.057697    11.00000    0.02909    0.02152 =
         0.02920    0.00078   -0.00152    0.00535
AFIX 137
H13A  2   -0.227945    0.339277    0.092636    11.00000   -1.50000
H13B  2   -0.204123    0.198741    0.050272    11.00000   -1.50000
H13C  2   -0.238881    0.345550    0.024255    11.00000   -1.50000
AFIX   0
O2    4    0.445659    0.804851    0.103158    11.00000    0.02505    0.01643 =
         0.03541    0.00931    0.01464    0.01131
H2    2    0.521046    0.907342    0.104962    11.00000   -1.50000
C21   1    0.391020    0.517016    0.092464    11.00000    0.03354    0.02270 =
         0.02620    0.00522    0.01263    0.01876
AFIX  23
H21A  2    0.330883    0.481712    0.051689    11.00000   -1.20000
H21B  2    0.441764    0.438077    0.101428    11.00000   -1.20000
AFIX   0
C22   1    0.528366    0.695757    0.100556    11.00000    0.02681    0.02333 =
         0.02642    0.00484    0.00839    0.01414
AFIX  13
H22   2    0.605755    0.719033    0.138342    11.00000   -1.20000
AFIX   0
C23   1    0.632526    0.726936    0.051608    11.00000    0.02913    0.03109 =
         0.02889    0.00463    0.01150    0.01597
AFIX 137
H23A  2    0.557111    0.701956    0.014328    11.00000   -1.50000
H23B  2    0.692345    0.653736    0.050815    11.00000   -1.50000
H23C  2    0.715297    0.845225    0.058115    11.00000   -1.50000
AFIX   0
O3    4    0.260407    0.742277    0.211024    11.00000    0.02787    0.01670 =
         0.01821    0.00310    0.00368    0.01392
H3    2    0.233861    0.799224    0.237056    11.00000   -1.50000
C31   1    0.341587    0.518202    0.193212    11.00000    0.02728    0.02039 =
         0.02459    0.00711    0.00620    0.01447
AFIX  23
H31A  2    0.466257    0.584592    0.200583    11.00000   -1.20000
H31B  2    0.316618    0.401947    0.200345    11.00000   -1.20000
AFIX   0
C32   1    0.260166    0.597567    0.233192    11.00000    0.02333    0.01820 =
         0.02449    0.00711    0.00600    0.00963
AFIX  13
H32   2    0.140188    0.515566    0.232479    11.00000   -1.20000
AFIX   0
C33   1    0.355652    0.642601    0.295249    11.00000    0.02328    0.02304 =
         0.02225    0.00741    0.00398    0.01198
AFIX 137
H33A  2    0.472754    0.724799    0.296394    11.00000   -1.50000
H33B  2    0.356025    0.540635    0.308705    11.00000   -1.50000
H33C  2    0.299745    0.691406    0.320661    11.00000   -1.50000
AFIX   0
 
TI2   5    0.875893    0.983176    0.308309    11.00000    0.01743    0.01130 =
         0.01695    0.00410    0.00376    0.00725
N2    3    0.948817    0.801202    0.356169    11.00000    0.02367    0.01784 =
         0.02077    0.00468    0.00266    0.01058
C4AA  1    0.114734    0.929383    0.082174    11.00000    0.02744    0.01792 =
         0.02575    0.00363   -0.00163    0.01357
AFIX  43
H4AA  2    0.035359    0.879356    0.047088    11.00000   -1.20000
AFIX   0
 
C6    1    0.758126    1.059386    0.221663    11.00000    0.04942    0.01684 =
         0.02057    0.00311   -0.00435    0.01997
AFIX  43
H6    2    0.712456    0.982755    0.186064    11.00000   -1.20000
AFIX   0
C7    1    0.928676    1.174368    0.239392    11.00000    0.03738    0.02311 =
         0.02748    0.01471    0.01643    0.02162
AFIX  43
H7    2    1.019000    1.187802    0.218355    11.00000   -1.20000
AFIX   0
C8    1    0.941688    1.266416    0.294134    11.00000    0.02048    0.01091 =
         0.03200    0.00678    0.00427    0.00730
AFIX  43
H8    2    1.042316    1.353484    0.316382    11.00000   -1.20000
AFIX   0
C9    1    0.779548    1.206445    0.309850    11.00000    0.02509    0.01758 =
         0.02376    0.00677    0.00742    0.01462
AFIX  43
H9    2    0.751154    1.246559    0.344510    11.00000   -1.20000
AFIX   0
C10   1    0.666746    1.077083    0.265537    11.00000    0.01931    0.01822 =
         0.03563    0.00987   -0.00204    0.00805
AFIX  43
H10   2    0.549171    1.012769    0.265275    11.00000   -1.20000
AFIX   0
O4    4    1.115457    1.082407    0.321291    11.00000    0.02031    0.01898 =
         0.03802    0.01040    0.00179    0.00701
H4    2    1.173891    1.191065    0.329149    11.00000   -1.50000
C41   1    1.126090    0.895531    0.385568    11.00000    0.02641    0.02636 =
         0.02560    0.00549    0.00012    0.01480
AFIX  23
H41A  2    1.177211    0.816515    0.393971    11.00000   -1.20000
H41B  2    1.130883    0.962739    0.422839    11.00000   -1.20000
AFIX   0
C42   1    1.222212    1.010867    0.345288    11.00000    0.02746    0.02729 =
         0.02861    0.00466    0.00356    0.01625
AFIX  13
H42   2    1.243624    0.942067    0.313104    11.00000   -1.20000
AFIX   0
C43   1    1.390438    1.149391    0.376232    11.00000    0.02348    0.04124 =
         0.03378    0.00433    0.00185    0.01331
AFIX 137
H43A  2    1.445538    1.221800    0.348528    11.00000   -1.50000
H43B  2    1.463886    1.098807    0.392159    11.00000   -1.50000
H43C  2    1.370531    1.217024    0.407994    11.00000   -1.50000
AFIX   0
O5    4    0.777518    0.779997    0.255512    11.00000    0.02973    0.01501 =
         0.02122    0.00256   -0.00004    0.01406
H5    2    0.744605    0.770385    0.218975    11.00000   -1.50000
C51   1    0.932865    0.663120    0.310417    11.00000    0.03449    0.02049 =
         0.02974    0.00206   -0.00029    0.01704
AFIX  23
H51A  2    0.920170    0.561524    0.327934    11.00000   -1.20000
H51B  2    1.036121    0.698321    0.292113    11.00000   -1.20000
AFIX   0
C52   1    0.779777    0.623696    0.265277    11.00000    0.03262    0.01804 =
         0.02799    0.00561    0.00448    0.01466
AFIX  13
H52   2    0.675352    0.556612    0.281092    11.00000   -1.20000
AFIX   0
C53   1    0.782874    0.523322    0.209434    11.00000    0.02619    0.01778 =
         0.02697    0.00173    0.00078    0.01291
AFIX 137
H53A  2    0.678551    0.494772    0.181937    11.00000   -1.50000
H53B  2    0.790823    0.419439    0.217793    11.00000   -1.50000
H53C  2    0.881256    0.590659    0.192355    11.00000   -1.50000
AFIX   0
O6    4    0.779235    0.976683    0.376869    11.00000    0.03630    0.02858 =
         0.02436    0.01252    0.01481    0.02156
H6A   2    0.680283    0.978510    0.374700    11.00000   -1.50000
C61   1    0.829845    0.741646    0.397380    11.00000    0.03477    0.02971 =
         0.02731    0.01630    0.00971    0.01594
AFIX  23
H61A  2    0.879587    0.699938    0.428914    11.00000   -1.20000
H61B  2    0.722413    0.648106    0.377033    11.00000   -1.20000
AFIX   0
C62   1    0.796385    0.888160    0.422470    11.00000    0.03696    0.03197 =
         0.02449    0.01117    0.00920    0.01719
AFIX  13
H62   2    0.896559    0.965153    0.452273    11.00000   -1.20000
AFIX   0
C63   1    0.639002    0.833341    0.451059    11.00000    0.03754    0.04218 =
         0.02865    0.01543    0.01370    0.01561
AFIX 137
H63A  2    0.628813    0.933218    0.469487    11.00000   -1.50000
H63B  2    0.648181    0.764671    0.480646    11.00000   -1.50000
H63C  2    0.538410    0.766743    0.421501    11.00000   -1.50000
AFIX  66
 
PART -1
C81   1    1.062644    0.489023    0.482807    10.50000    0.04595    0.04564 =
         0.03340    0.02192    0.00358    0.02400
C82   1    0.902212    0.355644    0.470652    10.50000    0.05185    0.02785 =
         0.01939    0.00070   -0.00248    0.01640
AFIX  43
H82   2    0.881833    0.257781    0.444056    10.50000   -1.20000
AFIX  65
C83   1    0.771597    0.365454    0.497411    10.50000    0.03864    0.03105 =
         0.03503    0.00825    0.00317    0.00878
AFIX  43
H83   2    0.661948    0.274295    0.489103    10.50000   -1.20000
AFIX  65
C84   1    0.801413    0.508643    0.536326    10.50000    0.11278    0.08397 =
         0.04210    0.01820    0.01954    0.05935
AFIX  43
H84   2    0.712143    0.515347    0.554615    10.50000   -1.20000
AFIX  65
C85   1    0.961844    0.642023    0.548482    10.50000    0.08493    0.02804 =
         0.02277   -0.00086   -0.00667    0.02151
AFIX  43
H85   2    0.982221    0.739886    0.575078    10.50000   -1.20000
AFIX  65
C86   1    1.092461    0.632215    0.521723    10.50000    0.05096    0.02004 =
         0.03492    0.00650   -0.01542    0.00359
AFIX  43
H86   2    1.202109    0.723375    0.530031    10.50000   -1.20000
AFIX   0
C80   1    1.202959    0.481947    0.456618    10.50000    0.03531    0.05602 =
         0.06950    0.04006    0.02038    0.02422
AFIX 137
H80A  2    1.172716    0.365755    0.438569    10.50000   -1.50000
H80B  2    1.303703    0.519646    0.486724    10.50000   -1.50000
H80C  2    1.227208    0.555663    0.426878    10.50000   -1.50000
AFIX   0
HKLF 4
 
REM  r in P-1
REM R1 =  0.0441 for    6433 Fo > 4sig(Fo)  and  0.0516 for all    7436 data
REM    419 parameters refined using     18 restraints
 
END  
     
WGHT      0.0662      1.2686 

REM Highest difference peak  0.879,  deepest hole -0.748,  1-sigma level  0.078
Q1    1   0.8826  0.6760  0.2565  11.00000  0.05    0.88
Q2    1   0.6993  0.8045  0.4003  11.00000  0.05    0.77
Q3    1   1.2048  1.0626  0.3832  11.00000  0.05    0.65
Q4    1  -0.0289  0.4205  0.1045  11.00000  0.05    0.63
Q5    1   0.4659  0.6543  0.0614  11.00000  0.05    0.63
Q6    1   1.1005  1.1208  0.3529  11.00000  0.05    0.61
Q7    1   0.3756  0.6624  0.2272  11.00000  0.05    0.51
Q8    1   0.1442  0.6817  0.1063  11.00000  0.05    0.48
Q9    1   0.8458  0.6313  0.3211  11.00000  0.05    0.47
Q10   1   0.2627  0.7535  0.1763  11.00000  0.05    0.46
Q11   1   0.3790  0.7667  0.0716  11.00000  0.05    0.43
Q12   1   0.2417  0.7787  0.1005  11.00000  0.05    0.43

REM The information below was added by Olex2.
REM
REM R1 = 0.0441 for 6433 Fo > 4sig(Fo) and 0.0516 for all 14177 data
REM n/a parameters refined using n/a restraints
REM Highest difference peak 0.88, deepest hole -0.75
REM Mean Shift 0.034, Max Shift 1.398.

REM +++ Tabular Listing of Refinement Information +++
REM R1_all = 0.0516
REM R1_gt = 0.0441
REM wR_ref = 0.1232
REM GOOF = 0.980
REM Shift_max = 1.398
REM Shift_mean = 0.034
REM Reflections_all = 14177
REM Reflections_gt = 6433
REM Parameters = n/a
REM Hole = -0.75
REM Peak = 0.88
REM Flack = n/a
