# Supplementary material for: Practical aspects of teaching a graduate-level small-mol­ecule chemical crystallography course
Source: Acta Crystallogr E Crystallogr Commun. 2026 Jan 1;82(Pt 1):107–20. doi: 10.1107/S2056989025010527 (PMC12810306; doi:10.1107/S2056989025010527)
Supplement: Supplementary file 1 [file e-82-00107-sup2.zip › Berry_Guzei_Structures/Structure 18/structure18.hkl]

   1   0   0 0.65176 0.29470   3
  -1   0   0 0.62028 0.25059   1
  -1   0   0 0.67090 0.24998   2
  -1   0   0 1.14162 0.31633   4
   1   0   0 1.48062 0.38382   4
   2   0   0 1859.98 38.2762   3
  -2   0   0 1857.64 37.7602   4
  -2   0   0 1846.87 37.8041   2
  -3   0   0 0.82291 0.54515   2
  -3   0   0 2.58597 0.87789   1
   3   0   0 0.29887 0.60208   4
   3   0   0 0.69851 0.74232   3
  -3   0   0 2.53202 0.83182   4
  -4   0   0 1281.24 28.5582   4
  -4   0   0 1208.86 29.0391   1
   4   0   0 1242.22 28.6793   3
   4   0   0 1253.52 28.7165   4
  -4   0   0 1230.23 27.4014   2
  -5   0   0 2.61061 1.03438   2
  -5   0   0 4.81720 1.49263   4
  -5   0   0 3.36648 1.37042   1
   5   0   0 3.88581 1.69524   3
   5   0   0 3.61915 1.53197   4
   6   0   0 196.787 9.04631   4
  -6   0   0 202.843 8.90662   4
  -6   0   0 207.447 7.54862   2
  -6   0   0 210.558 9.37717   1
   6   0   0 201.172 8.88385   3
   7   0   0 5.26124 2.15179   4
  -7   0   0 2.57782 1.38841   2
   7   0   0 3.08697 1.41294   2
  -7   0   0 3.70489 2.04395   1
  -7   0   0 3.21738 1.81139   4
   7   0   0 -0.0211 1.65558   3
  -8   0   0 59.6114 6.80974   1
   8   0   0 64.5792 6.67888   3
  -9   0   0 3.59740 2.53398   1
   9   0   0 -1.5367 1.69348   3
  10   0   0 945.282 29.4167   3
 -10   0   0 1010.20 32.5358   1
  11   0   0 0.06099 2.73814   3
 -11   0   0 5.14696 3.68545   1
   0  -1   0 1.12929 0.39147   2
   0  -1   0 0.17069 0.19516   3
   0  -1   0 0.32737 0.35471   1
   0   1   0 0.20953 0.24110   4
   1  -1   0 3301.50 64.4429   2
  -1  -1   0 3216.91 65.2831   2
   1  -1   0 3228.77 64.6753   3
  -1  -1   0 3331.78 66.4886   1
   1  -1   0 3188.23 65.6403   1
  -1   1   0 3149.98 63.6869   4
  -1   1   0 3267.77 65.6895   1
   1   1   0 3277.97 63.8214   4
  -2  -1   0 12.0417 1.54881   2
  -2  -1   0 15.6008 1.88811   1
  -2  -1   0 12.8146 1.60508   4
   2  -1   0 12.5433 0.99698   2
   2  -1   0 11.6736 1.62728   3
   2  -1   0 9.99919 1.41630   4
   2   1   0 13.2994 1.67223   4
  -2   1   0 13.3008 1.52427   4
   2   1   0 11.1381 1.19125   3
  -2   1   0 13.4296 1.44105   1
   3  -1   0 1041.88 22.4405   2
   3  -1   0 1048.30 24.5752   3
  -3  -1   0 1091.95 25.3291   1
   3  -1   0 1031.53 23.9706   4
  -3  -1   0 1044.15 23.9569   4
  -3  -1   0 1027.73 23.8971   2
   3   1   0 1061.11 23.2062   3
  -3   1   0 1059.55 23.6208   4
   3   1   0 1062.95 24.2054   4
  -3   1   0 1024.03 22.4008   2
  -3   1   0 1078.63 24.0130   1
   4  -1   0 1818.65 38.4897   2
   4  -1   0 1875.44 41.3570   3
  -4  -1   0 1814.25 40.1610   2
  -4  -1   0 1862.36 40.4600   4
   4  -1   0 1863.67 40.4820   4
   4   1   0 1835.78 39.6853   3
  -4   1   0 1795.56 38.4975   2
  -4   1   0 1846.38 39.9161   4
   4   1   0 1853.68 40.7218   4
  -4   1   0 1879.11 40.7410   1
   5  -1   0 36.5332 4.19150   3
   5  -1   0 38.4746 4.11539   4
   5  -1   0 34.8427 2.41063   2
  -5  -1   0 27.2962 3.06290   2
  -5  -1   0 31.3951 4.04957   1
  -5  -1   0 31.6082 3.73764   4
  -5   1   0 33.2358 2.44370   2
  -5   1   0 34.1300 3.69294   1
  -5   1   0 36.2709 3.89025   4
   5   1   0 42.8908 4.51462   4
   5   1   0 30.8680 3.34860   3
  -6  -1   0 1191.73 32.0992   1
   6  -1   0 1194.85 30.8941   3
  -6  -1   0 1166.11 28.7984   2
  -6  -1   0 1205.51 30.4318   4
   6  -1   0 1199.73 30.3330   4
   6  -1   0 1204.26 27.1838   2
  -6   1   0 1198.86 30.2462   1
  -6   1   0 1226.35 27.2964   2
   6   1   0 1178.11 29.3191   3
   6   1   0 1264.27 30.9606   4
  -6   1   0 1201.62 29.8425   4
  -7  -1   0 37.4535 5.41987   1
   7  -1   0 50.9565 5.70098   3
  -7  -1   0 44.5317 4.41733   2
  -7   1   0 44.6779 5.11999   4
   7   1   0 42.4033 4.86774   3
   7   1   0 53.8469 5.99689   4
  -7   1   0 39.3510 4.79716   1
  -8  -1   0 576.211 21.4732   1
   8  -1   0 590.225 20.2138   3
  -8   1   0 597.923 20.0977   1
   8   1   0 625.586 19.3260   3
  -9  -1   0 16.7636 4.38112   1
   9  -1   0 17.1572 4.18774   3
   9   1   0 21.4269 4.04521   3
  -9   1   0 18.2827 4.04445   1
  10  -1   0 138.473 9.79601   3
 -10  -1   0 161.409 11.8079   1
 -10   1   0 124.980 9.53080   1
  11  -1   0 33.1519 6.03543   3
 -11  -1   0 31.3946 6.90116   1
 -11   1   0 31.9815 6.40798   1
   0  -2   0 2524.21 53.8200   2
   0  -2   0 2621.25 55.2052   1
   0  -2   0 2638.48 52.1585   3
   0   2   0 2655.09 52.8763   4
  -1  -2   0 33.8941 2.45119   2
   1  -2   0 31.9012 2.11098   2
   1  -2   0 34.5266 2.23642   3
  -1  -2   0 31.6777 2.59794   1
  -1  -2   0 33.8909 1.39328   3
   1  -2   0 32.7946 2.30629   1
   1   2   0 32.4929 2.28322   4
  -1   2   0 33.7073 2.27252   4
  -2  -2   0 4732.04 94.4072   4
   2  -2   0 4705.20 94.7049   2
  -2  -2   0 4894.29 98.5875   1
   2  -2   0 4786.12 95.5259   3
   2  -2   0 4832.60 94.3349   4
  -2  -2   0 4685.35 96.4354   2
   2  -2   0 4721.05 96.4919   1
   2   2   0 4738.30 94.2274   4
   2   2   0 4825.12 92.6463   3
  -2   2   0 4537.37 96.3775   1
  -2   2   0 4587.74 93.7942   4
  -3  -2   0 1359.33 32.6581   1
   3  -2   0 1297.20 28.8136   2
   3  -2   0 1372.11 31.2459   3
  -3  -2   0 1335.95 30.5804   4
  -3  -2   0 1338.76 30.9921   2
   3  -2   0 1376.90 30.5225   4
   3   2   0 1358.88 28.3757   3
  -3   2   0 1357.04 30.0308   4
  -3   2   0 1348.86 30.1911   1
   3   2   0 1355.38 30.6412   4
   4  -2   0 1008.87 22.5138   2
  -4  -2   0 993.333 24.8753   2
   4  -2   0 1022.84 25.5853   3
  -4  -2   0 944.955 26.4007   1
  -4  -2   0 1020.13 25.0433   4
   4  -2   0 1032.75 24.8019   4
   4   2   0 1037.09 22.8929   3
   4   2   0 1004.18 24.9924   4
  -4   2   0 996.013 24.0443   1
  -4   2   0 1002.42 24.1043   4
  -5  -2   0 11.7328 2.45708   4
   5  -2   0 12.2159 1.73302   2
  -5  -2   0 7.09934 2.26702   1
   5  -2   0 5.60035 2.14397   3
   5  -2   0 6.99341 1.99874   4
  -5  -2   0 6.23852 1.94235   2
  -5   2   0 12.8178 2.27929   4
   5   2   0 10.1306 2.34291   4
   5   2   0 8.97549 1.79341   3
  -5   2   0 9.33956 1.96663   1
  -6  -2   0 101.071 6.08912   2
   6  -2   0 120.617 5.00651   2
   6  -2   0 108.748 6.97732   3
  -6  -2   0 108.883 6.83660   4
   6  -2   0 120.217 6.86505   4
  -6  -2   0 105.653 7.45811   1
   6   2   0 105.977 5.65865   3
   6   2   0 123.079 7.23609   4
  -6   2   0 123.496 6.43032   1
  -6   2   0 106.583 6.31881   4
   7  -2   0 336.757 13.9929   3
  -7  -2   0 347.206 15.2668   1
  -7  -2   0 335.026 12.3731   2
   7   2   0 340.278 13.8521   4
  -7   2   0 352.845 12.8551   1
  -7   2   0 319.496 12.6438   4
   7   2   0 322.936 11.7981   3
  -8  -2   0 309.459 15.3323   1
   8  -2   0 314.351 14.0310   3
  -8  -2   0 309.217 12.0628   2
  -8   2   0 297.876 12.5876   1
   8   2   0 301.558 11.8671   3
   9  -2   0 138.768 9.64462   3
  -9  -2   0 153.143 11.2330   1
  -9   2   0 157.737 9.41739   1
 -10  -2   0 149.505 12.2133   1
  10  -2   0 151.226 10.5630   3
 -10   2   0 171.369 10.6207   1
 -11  -2   0 -1.4558 3.05601   1
  11  -2   0 1.95849 3.04864   3
 -11   2   0 3.82061 3.51979   1
   0  -3   0 1.58521 0.68208   3
   0  -3   0 0.29219 0.83600   1
   0  -3   0 1.38149 0.85355   2
   0   3   0 0.02949 0.63915   4
  -1  -3   0 1486.68 32.9721   4
  -1  -3   0 1466.47 34.7813   1
   1  -3   0 1463.72 33.7234   1
   1  -3   0 1487.79 31.9482   3
   1  -3   0 1447.95 32.6672   4
  -1  -3   0 1442.64 29.7746   3
   1  -3   0 1487.03 32.7420   2
  -1  -3   0 1410.61 33.3117   2
   1   3   0 1401.73 32.3820   4
  -1   3   0 1509.81 32.7060   4
  -2  -3   0 789.133 21.2107   2
   2  -3   0 800.636 20.5326   3
  -2  -3   0 824.277 21.1163   4
   2  -3   0 845.666 20.8529   1
  -2  -3   0 819.705 22.6172   1
  -2  -3   0 830.275 17.3122   3
   2  -3   0 833.564 20.7498   4
   2  -3   0 826.151 19.9859   2
   2   3   0 837.156 20.8339   4
  -2   3   0 845.608 20.5089   4
  -2   3   0 895.093 21.0946   1
   3  -3   0 1914.97 43.3067   3
   3  -3   0 1910.34 41.4478   2
   3  -3   0 1934.70 42.5547   1
   3  -3   0 1907.00 42.5195   4
  -3  -3   0 1974.62 43.9892   2
  -3  -3   0 1906.00 43.0839   4
  -3  -3   0 1952.10 45.8958   1
   3   3   0 1961.55 39.1862   3
   3   3   0 1921.09 42.9392   4
  -3   3   0 1919.11 42.0967   4
  -3   3   0 1913.50 42.6089   1
   4  -3   0 226.037 9.20169   4
   4  -3   0 250.725 10.0365   3
   4  -3   0 233.221 7.85129   2
  -4  -3   0 255.901 10.0401   4
  -4  -3   0 248.187 9.92507   2
  -4   3   0 234.362 9.03431   4
   4   3   0 249.013 7.22467   3
  -4   3   0 249.880 8.73007   1
   4   3   0 251.137 9.89178   4
   5  -3   0 22.6785 3.57858   4
  -5  -3   0 23.1834 3.83078   4
   5  -3   0 22.1990 2.52795   2
   5  -3   0 18.0594 3.31865   3
  -5  -3   0 17.0806 3.15932   2
  -5  -3   0 14.9748 3.50488   1
   5   3   0 21.8830 3.52085   4
   5   3   0 22.2856 2.53831   3
  -5   3   0 18.7024 3.01067   4
  -5   3   0 23.1532 3.12596   1
   6  -3   0 270.952 12.0572   3
  -6  -3   0 276.799 11.3856   2
  -6  -3   0 282.335 13.6681   1
  -6   3   0 258.763 10.6970   4
   6   3   0 268.128 9.27086   3
   6   3   0 256.632 11.5619   4
  -6   3   0 288.180 10.6077   1
  -7  -3   0 218.411 10.3495   2
  -7  -3   0 218.303 12.8345   1
   7  -3   0 238.244 11.7203   3
  -7   3   0 231.330 9.95836   1
  -7   3   0 217.244 10.1626   4
   7   3   0 244.614 11.7426   4
  -8  -3   0 452.406 20.5643   1
  -8  -3   0 494.750 17.1126   2
   8  -3   0 465.407 18.5138   3
  -8   3   0 476.782 16.5867   1
   9  -3   0 185.883 11.4366   3
  -9  -3   0 183.713 13.1171   1
  -9   3   0 178.568 9.86340   1
  10  -3   0 100.391 10.2556   3
 -10  -3   0 116.595 13.0609   1
 -10   3   0 116.197 8.52851   1
  11  -3   0 88.5069 10.2348   3
 -11  -3   0 97.8434 12.5334   1
 -11   3   0 83.9417 9.21437   1
   0  -4   0 2293.55 47.3485   3
   0  -4   0 2192.68 50.3754   2
   0  -4   0 2226.33 52.0414   1
   0  -4   0 2378.79 50.1637   4
   0   4   0 2289.90 49.7015   4
   1  -4   0 339.392 11.2449   2
   1  -4   0 332.608 11.8998   1
  -1  -4   0 332.919 11.7603   2
   1  -4   0 340.826 11.4867   4
  -1  -4   0 337.464 11.6718   4
   1  -4   0 332.722 10.2827   3
  -1  -4   0 319.418 8.44104   3
  -1  -4   0 348.107 12.8233   1
   1   4   0 331.457 11.3883   4
  -1   4   0 330.321 11.3482   4
   2  -4   0 395.736 12.7193   4
   2  -4   0 367.603 11.9436   3
  -2  -4   0 364.500 12.7959   4
  -2  -4   0 356.737 8.47355   3
   2  -4   0 382.762 12.0904   2
   2  -4   0 394.217 12.7570   1
  -2  -4   0 399.558 14.5074   1
   2   4   0 377.742 12.6361   4
  -2   4   0 382.697 12.3545   4
   3  -4   0 825.927 21.9916   3
  -3  -4   0 773.510 22.2646   4
  -3  -4   0 797.496 22.6960   2
   3  -4   0 790.000 20.5426   2
   3  -4   0 795.054 21.5756   4
   3  -4   0 820.377 21.3990   1
  -3  -4   0 813.632 24.5583   1
   3   4   0 836.931 22.3533   4
  -3   4   0 797.265 21.2489   1
  -3   4   0 812.873 21.4995   4
  -4  -4   0 36.9648 5.40251   1
  -4  -4   0 39.2047 4.90286   2
   4  -4   0 36.6790 3.72061   2
   4  -4   0 36.8434 4.58036   3
   4  -4   0 46.2323 3.67894   1
  -4   4   0 49.4843 3.90543   1
   4   4   0 47.3502 5.21043   4
  -4   4   0 35.6713 4.11961   4
  -5  -4   0 353.153 13.8778   2
   5  -4   0 357.745 14.0861   3
   5  -4   0 366.976 11.4826   2
  -5  -4   0 388.896 16.4081   1
  -5   4   0 386.152 12.5133   1
  -5   4   0 347.294 12.7495   4
   5   4   0 355.583 14.0498   4
   6  -4   0 54.4755 6.38935   3
  -6  -4   0 56.7812 7.41830   1
  -6  -4   0 67.0725 6.76359   2
   6   4   0 58.6749 6.61963   4
  -6   4   0 65.2861 5.18564   4
  -6   4   0 66.2077 4.80364   1
   7  -4   0 828.980 26.7326   3
  -7  -4   0 875.663 26.0809   2
  -7  -4   0 824.024 29.6798   1
  -7   4   0 853.560 24.1360   1
   7   4   0 882.243 27.0596   4
  -7   4   0 887.350 25.1291   4
   8  -4   0 14.3891 4.01977   3
  -8  -4   0 11.5967 3.46904   2
  -8  -4   0 14.3908 4.61228   1
  -8   4   0 12.0035 3.05600   1
  -9  -4   0 286.176 17.4428   1
   9  -4   0 311.302 15.5062   3
  -9   4   0 288.816 12.9414   1
  10  -4   0 222.234 13.7575   3
 -10  -4   0 209.992 15.7644   1
 -10   4   0 258.265 12.6207   1
 -11  -4   0 14.7655 6.09564   1
  11  -4   0 23.0408 5.70524   3
   0  -5   0 0.64574 1.34451   1
   0  -5   0 2.39425 1.41954   2
   0  -5   0 0.23294 1.40760   4
   0  -5   0 0.73371 0.92617   3
   0   5   0 0.09159 1.09248   4
  -1  -5   0 1657.21 35.1197   3
  -1  -5   0 1665.49 42.4669   1
   1  -5   0 1668.64 41.1857   1
  -1  -5   0 1713.78 40.9044   2
   1  -5   0 1669.73 37.5350   3
   1  -5   0 1623.77 39.6759   2
   1   5   0 1718.12 39.7747   4
  -1   5   0 1646.37 39.5357   4
   2  -5   0 11.6555 2.71599   1
  -2  -5   0 14.0819 3.06657   2
  -2  -5   0 12.2726 3.18385   1
   2  -5   0 11.5524 2.51588   2
   2  -5   0 19.8304 3.05212   3
  -2   5   0 16.7378 3.01401   4
   2   5   0 13.1295 2.88492   4
   3  -5   0 253.502 10.2714   1
  -3  -5   0 238.183 11.1751   2
  -3  -5   0 241.722 12.3761   1
   3  -5   0 260.665 9.99395   2
   3  -5   0 238.081 10.1370   3
   3   5   0 230.932 10.6104   4
  -3   5   0 250.752 10.2187   1
   4  -5   0 128.539 6.85518   1
   4  -5   0 119.313 7.55796   3
   4  -5   0 136.093 6.85287   2
  -4  -5   0 120.812 7.98395   2
  -4  -5   0 138.959 9.66518   1
   4   5   0 125.054 7.89217   4
  -4   5   0 151.414 7.92713   4
  -4   5   0 135.914 7.09258   1
  -5  -5   0 2.03160 2.29394   1
  -5  -5   0 2.13437 1.87926   2
   5  -5   0 2.55821 1.76511   3
   5  -5   0 4.98168 1.78935   2
  -5   5   0 2.28093 1.64541   4
  -5   5   0 4.71916 1.87527   1
   5   5   0 2.35328 1.99386   4
   6  -5   0 3.31794 2.64069   3
  -6  -5   0 8.13854 3.08150   2
  -6  -5   0 7.93826 3.28778   1
  -6   5   0 5.40523 2.12200   1
   6   5   0 4.55110 2.49684   4
  -6   5   0 9.97299 2.85381   4
  -7  -5   0 91.6771 10.9140   1
  -7  -5   0 85.7527 8.45029   2
   7  -5   0 78.3842 8.35120   3
   7   5   0 102.918 8.25615   4
  -7   5   0 97.1738 6.44619   1
  -7   5   0 70.3012 7.12964   4
  -8  -5   0 -0.9483 1.93372   2
   8  -5   0 1.19523 2.27432   3
  -8  -5   0 0.34311 2.72354   1
  -8   5   0 4.53963 2.36274   1
  -9  -5   0 256.516 17.2788   1
  -9  -5   0 256.883 13.3106   2
   9  -5   0 255.061 14.3226   3
  -9   5   0 223.051 11.3399   1
 -10  -5   0 0.88588 3.78599   1
  10  -5   0 3.01183 3.16030   3
   0  -6   0 108.105 7.74652   1
   0  -6   0 85.6195 6.57958   2
   0  -6   0 85.5585 4.78244   3
   0   6   0 84.6404 6.36818   4
   1  -6   0 167.888 9.44566   1
  -1  -6   0 146.106 9.43533   1
   1  -6   0 164.568 8.66881   2
  -1  -6   0 161.016 9.12388   2
   1  -6   0 156.536 7.14007   3
   1   6   0 159.581 8.86792   4
  -1   6   0 147.308 8.46282   4
   2  -6   0 72.1053 5.73091   2
   2  -6   0 67.4240 5.17198   3
   2  -6   0 63.1587 6.51307   1
  -2  -6   0 79.4851 8.41122   1
  -2  -6   0 91.0045 7.01972   2
  -2   6   0 70.0985 5.66635   4
   2   6   0 65.7265 6.73271   4
   3  -6   0 358.886 13.2806   3
   3  -6   0 319.816 12.9720   1
  -3  -6   0 369.978 15.1007   2
  -3  -6   0 328.093 15.8449   1
   3  -6   0 336.355 12.8409   2
  -3   6   0 341.353 13.4474   4
  -3   6   0 313.135 12.8939   1
   3   6   0 325.704 14.0054   4
   4  -6   0 119.936 7.68931   3
   4  -6   0 123.818 7.10900   2
   4  -6   0 119.421 7.14559   1
  -4  -6   0 109.338 8.06390   2
  -4  -6   0 129.740 9.97277   1
  -4   6   0 118.296 7.52389   4
  -4   6   0 119.933 7.14000   1
   4   6   0 131.388 8.59917   4
   5  -6   0 582.962 20.3683   3
   5  -6   0 556.456 18.1530   1
  -5  -6   0 592.236 24.1906   1
  -5  -6   0 588.433 21.2523   2
  -5   6   0 585.437 19.3987   4
  -5   6   0 598.339 18.6837   1
   5   6   0 608.593 21.4239   4
   6  -6   0 3.52515 2.35703   3
  -6  -6   0 8.93201 3.90138   1
  -6  -6   0 5.52254 2.65852   2
  -6   6   0 6.19548 2.53197   4
   6   6   0 4.40231 2.77169   4
  -6   6   0 4.62768 2.16118   1
   7  -6   0 264.871 14.1335   3
  -7  -6   0 310.812 14.8890   2
  -7  -6   0 302.031 17.9382   1
  -7   6   0 272.578 13.0091   4
  -7   6   0 300.968 12.2843   1
   7   6   0 271.233 14.6997   4
   8  -6   0 2.96587 2.81029   3
  -8  -6   0 6.91513 4.06702   1
  -8  -6   0 6.57981 3.38583   2
  -8   6   0 2.79832 2.35082   1
  -9  -6   0 172.049 11.5044   2
  -9  -6   0 141.904 15.8101   1
   9  -6   0 163.035 11.9366   3
   0  -7   0 1.66478 2.30257   1
   0  -7   0 6.10293 2.66293   2
   0   7   0 -1.2472 1.51977   4
   1  -7   0 636.697 21.4360   2
  -1  -7   0 615.049 21.9347   2
   1  -7   0 655.936 22.4858   1
  -1  -7   0 645.830 23.6412   1
   1  -7   0 653.351 18.5057   3
   1   7   0 643.498 21.8299   4
  -1   7   0 648.068 21.4956   4
  -2  -7   0 129.649 9.88208   1
   2  -7   0 139.020 8.90074   1
   2  -7   0 134.233 8.39362   2
  -2  -7   0 125.320 9.02234   2
   2  -7   0 133.833 7.46514   3
  -2   7   0 131.332 8.37991   4
   2   7   0 113.278 8.25414   4
  -3  -7   0 316.494 16.5150   1
  -3  -7   0 331.827 15.1419   2
   3  -7   0 304.009 13.0323   2
   3  -7   0 306.951 12.7045   3
   3  -7   0 296.879 13.2197   1
  -3   7   0 299.154 13.3574   1
   3   7   0 325.243 14.8268   4
  -3   7   0 286.467 13.1391   4
  -4  -7   0 222.485 14.2501   1
   4  -7   0 240.889 11.2474   1
   4  -7   0 238.841 11.1076   2
  -4  -7   0 246.767 13.2683   2
   4  -7   0 236.693 11.6283   3
  -4   7   0 220.302 11.3637   4
  -4   7   0 235.879 11.1888   1
   4   7   0 253.870 13.2291   4
  -5  -7   0 48.9115 6.97206   2
  -5  -7   0 34.3341 7.02337   1
   5  -7   0 42.3704 5.26395   1
   5  -7   0 24.4395 4.68720   3
  -5   7   0 38.8180 5.17926   1
  -5   7   0 38.1010 5.41916   4
   5   7   0 37.3451 6.29549   4
  -6  -7   0 84.0979 9.36646   2
   6  -7   0 82.1808 8.89056   3
  -6  -7   0 89.1219 11.4089   1
   6   7   0 69.0071 8.69319   4
  -6   7   0 79.5336 8.00222   4
  -6   7   0 77.1287 6.18533   1
  -7  -7   0 126.854 10.0291   2
   7  -7   0 137.681 10.1949   3
  -7  -7   0 132.828 14.5334   1
  -7   7   0 136.705 8.33224   1
  -8  -7   0 0.38492 2.83109   2
   8  -7   0 6.17348 3.60243   3
  -8  -7   0 6.26185 4.73144   1
   9  -7   0 124.723 12.2680   3
  -9  -7   0 126.264 10.4916   2
  -9  -7   0 99.0602 13.9783   1
   0  -8   0 53.9440 7.43670   1
   0  -8   0 54.8191 7.09024   2
   0   8   0 51.1504 6.77286   4
  -1  -8   0 27.0571 5.21927   2
   1  -8   0 26.9785 5.26627   1
   1  -8   0 27.2557 5.16560   2
  -1  -8   0 32.2927 6.13734   1
  -1   8   0 34.7023 5.64437   4
   1   8   0 35.4701 5.77526   4
  -2  -8   0 65.9851 8.99402   1
   2  -8   0 57.2797 7.30575   1
   2  -8   0 76.0857 7.98579   2
  -2  -8   0 68.8789 8.38876   2
  -2   8   0 64.0726 7.43928   4
   2   8   0 58.5756 7.54210   4
  -3  -8   0 339.516 16.6187   2
   3  -8   0 359.767 15.3172   1
  -3  -8   0 312.842 17.5794   1
   3  -8   0 333.151 13.9698   3
   3  -8   0 364.760 15.2341   2
  -3   8   0 318.916 14.7772   1
   3   8   0 340.076 16.3090   4
  -3   8   0 346.384 15.3666   4
  -4  -8   0 -0.0518 2.37492   2
  -4  -8   0 6.08999 3.80015   1
   4  -8   0 3.10747 2.40726   1
   4  -8   0 1.31807 2.13959   3
   4   8   0 1.80559 2.64127   4
  -4   8   0 5.46302 2.69405   1
  -4   8   0 2.05277 2.35098   4
  -5  -8   0 44.3771 7.12570   2
  -5  -8   0 47.0333 8.58321   1
   5  -8   0 56.3307 7.09690   3
   5  -8   0 38.4315 5.50171   1
   5   8   0 35.1252 6.56045   4
  -5   8   0 43.2054 6.17717   4
  -5   8   0 43.8175 5.81333   1
  -6  -8   0 6.76382 4.33966   1
  -6  -8   0 -0.3022 2.56393   2
   6  -8   0 2.20961 2.70011   3
   6   8   0 1.65586 3.28754   4
  -7  -8   0 287.434 15.9829   2
  -7  -8   0 278.022 19.0247   1
   7  -8   0 294.557 15.7157   3
  -8  -8   0 57.8012 10.8594   1
  -8  -8   0 57.6247 8.50356   2
   8  -8   0 63.0518 8.80487   3
   0  -9   0 -1.3072 2.73323   1
   0  -9   0 0.67010 2.23654   2
   0   9   0 -2.8227 2.12759   4
  -1  -9   0 290.971 16.8230   1
   1  -9   0 350.181 16.6124   2
   1  -9   0 352.468 17.0737   1
  -1  -9   0 320.374 16.5591   2
  -1   9   0 339.534 16.2511   4
   1   9   0 360.380 17.0332   4
   2  -9   0 146.312 10.2249   2
  -2  -9   0 148.144 12.1533   1
  -2  -9   0 144.131 10.9423   2
   2  -9   0 132.898 9.88417   1
  -2   9   0 146.572 10.1391   4
   2   9   0 139.522 10.4772   4
   3  -9   0 54.6203 7.23222   1
   3  -9   0 69.4172 8.18318   2
  -3  -9   0 57.4157 9.14406   1
  -3  -9   0 67.5788 9.10349   2
   3   9   0 56.9554 8.09589   4
  -3   9   0 45.5728 6.64612   4
  -3   9   0 71.1950 8.29199   1
   4  -9   0 65.5041 7.48891   1
  -4  -9   0 58.8267 8.64651   2
  -4  -9   0 59.0160 9.72784   1
   4   9   0 60.5276 8.55858   4
  -4   9   0 53.1878 7.32305   4
  -4   9   0 56.5979 7.15553   1
   5  -9   0 -0.5376 2.64945   3
  -5  -9   0 -1.3349 2.55317   2
  -5  -9   0 -0.0687 3.76724   1
   5   9   0 -0.8900 3.18847   4
  -6  -9   0 61.9448 9.30670   2
  -6  -9   0 67.9535 11.1295   1
   6  -9   0 71.9485 8.78279   3
   0 -10   0 165.903 12.3893   2
   0 -10   0 162.826 12.5660   1
   0  10   0 172.138 12.0167   4
   1 -10   0 8.70035 3.94403   1
   1 -10   0 5.33507 3.66186   2
  -1 -10   0 6.13997 4.11123   1
  -1 -10   0 10.1505 4.19718   2
  -1  10   0 12.8354 4.48037   4
   1  10   0 2.16387 3.47056   4
  -2 -10   0 96.3894 11.1149   2
   2 -10   0 111.319 10.9739   2
  -2 -10   0 95.8993 12.1080   1
   2 -10   0 86.7011 9.96682   1
   2  10   0 88.2563 10.4606   4
  -3 -10   0 19.8665 5.75734   2
  -3 -10   0 24.4534 6.98401   1
  -3  10   0 22.6985 5.31517   4
   3  10   0 15.7084 5.34882   4
  -4 -10   0 20.4944 6.99959   1
  -4 -10   0 8.67474 4.38541   2
  11   0  -1 190.480 11.6685   3
 -11   0   1 186.695 12.8870   1
  10   0  -1 4.21580 3.03967   3
 -10   0   1 2.33296 2.79931   1
   9   0  -1 289.588 13.3015   3
  -9   0   1 311.229 14.7323   1
  -8   0   1 1.59881 1.81207   1
   8   0  -1 -0.6960 1.45747   3
  -7   0   1 1150.77 26.0312   2
   7   0  -1 1059.82 28.6721   3
  -7   0   1 1086.47 28.6819   4
   7   0  -1 1106.07 29.2796   4
  -7   0   1 1005.84 29.3286   1
   6   0  -1 -0.4611 1.16399   4
  -6   0   1 -0.2646 1.01039   1
   6   0  -1 -0.0207 0.94449   3
  -6   0   1 -0.1094 1.11988   4
  -6   0   1 -0.0602 0.83911   2
   5   0  -1 2668.56 56.7215   4
  -5   0   1 2619.17 54.8528   2
  -5   0   1 2585.46 57.9240   1
   5   0  -1 2678.45 56.9455   3
  -5   0   1 2597.18 56.2054   4
  -4   0   1 1.82355 0.91613   4
  -4   0   1 4.10972 1.00903   2
   4   0  -1 2.10233 1.10484   3
  -4   0   1 1.17777 0.85754   1
   4   0  -1 1.43986 1.00638   4
  -3   0   1 224.846 7.13760   4
  -3   0   1 219.080 7.13529   1
  -3   0   1 215.038 6.14279   2
   3   0  -1 225.261 7.24095   3
  -2   0   1 3.81426 0.80607   1
  -2   0   1 0.75694 0.39745   2
   2   0  -1 0.88979 0.51525   3
  -2   0   1 1.68043 0.56596   4
   2   0  -1 0.30268 0.39646   4
   1   0  -1 1094.32 21.7888   3
  -1   0   1 1025.33 22.0157   1
  -1   0   1 1058.15 21.3454   4
  -1   0  -1 152.619 4.17214   2
   1   0   1 169.183 4.38478   4
   1   0   1 163.245 4.34910   3
  -1   0  -1 161.988 4.21499   1
  -2   0  -1 0.95774 0.47079   2
   2   0   1 0.34114 0.42541   3
   2   0   1 0.28040 0.43895   4
  -2   0  -1 1.04401 0.50368   1
  -2   0  -1 0.89778 0.48479   4
   3   0   1 3124.34 62.8240   3
  -3   0  -1 3001.85 63.7197   1
   3   0   1 3052.42 62.2576   4
  -3   0  -1 3034.64 62.3104   2
   4   0   1 6.17401 1.57819   3
  -4   0  -1 1.73076 0.88529   2
   4   0   1 2.70949 1.19107   4
  -4   0  -1 0.63997 0.81304   1
  -4   0  -1 1.36360 0.90891   4
   5   0   1 359.726 12.3802   4
  -5   0  -1 410.282 13.0316   1
   5   0   1 388.930 12.5595   3
  -5   0  -1 385.729 11.2766   2
  -5   0  -1 396.386 12.4694   4
  -6   0  -1 -0.2828 1.15239   4
   6   0   1 0.18549 1.17040   3
   6   0   1 0.63046 1.21869   4
  -6   0  -1 0.35974 0.97881   2
  -6   0  -1 0.05097 1.37108   1
  -7   0  -1 697.240 18.6017   2
   7   0   1 728.624 21.4985   4
   7   0   1 696.009 18.5458   2
  -7   0  -1 661.725 21.4240   1
   7   0   1 671.494 20.5527   3
  -8   0  -1 -0.4611 1.57866   1
   8   0   1 1.54356 1.86041   3
  -9   0  -1 121.758 9.02278   1
   9   0   1 109.172 7.84558   3
  10   0   1 3.12928 2.99556   3
 -10   0  -1 4.62180 3.24004   1
  11   0   1 68.8582 8.16881   3
 -11   0  -1 66.6350 9.17173   1
  11  -1  -1 518.551 21.0277   3
 -11  -1   1 594.424 24.9346   1
 -11   1   1 512.692 22.0351   1
  10  -1  -1 32.5478 5.66143   3
 -10  -1   1 27.3121 5.84847   1
  10   1  -1 47.7735 6.25629   3
 -10   1   1 46.4737 6.75787   1
   9  -1  -1 165.938 10.0723   3
  -9  -1   1 172.605 11.2242   1
  -9   1   1 155.109 9.73022   1
   9   1  -1 169.778 9.46525   3
   8  -1  -1 21.0749 4.03334   3
  -8  -1   1 14.7192 3.73967   1
  -8   1   1 24.9941 4.40831   1
   8   1  -1 12.8373 3.16014   3
  -7  -1   1 28.6205 4.71064   1
  -7  -1   1 30.0256 3.57078   2
   7  -1  -1 19.1727 3.63946   3
  -7   1   1 29.9148 4.25851   1
   7   1  -1 26.7702 3.90366   3
  -7   1   1 34.7111 4.66547   4
   7   1  -1 26.7943 4.17393   4
  -6  -1   1 9.18720 2.25895   4
  -6  -1   1 5.93570 2.09603   1
   6  -1  -1 11.1930 1.68601   2
   6  -1  -1 6.73062 2.09208   4
   6  -1  -1 2.49466 1.78217   3
  -6  -1   1 6.62668 1.74993   2
   6   1  -1 6.90447 2.16461   3
   6   1  -1 4.98448 1.80366   4
  -6   1   1 9.14136 1.53896   2
  -6   1   1 8.57773 2.07675   1
  -5  -1   1 121.908 6.75555   1
  -5  -1   1 106.668 5.27801   2
   5  -1  -1 119.512 6.18499   4
  -5  -1   1 120.057 6.27000   4
   5  -1  -1 121.746 4.51026   2
   5  -1  -1 122.100 6.48715   3
  -5   1   1 116.969 5.91743   4
  -5   1   1 116.678 5.82110   1
   5   1  -1 126.523 5.90089   3
  -5   1   1 124.759 4.53913   2
   5   1  -1 119.753 6.32960   4
   4  -1  -1 1316.30 31.0523   3
   4  -1  -1 1327.45 30.2741   4
  -4  -1   1 1329.61 30.4728   4
  -4  -1   1 1320.27 29.8631   2
   4  -1  -1 1317.05 27.9914   2
  -4  -1   1 1293.30 31.6740   1
   4   1  -1 1367.95 30.7752   4
  -4   1   1 1330.32 29.8961   4
  -4   1   1 1302.49 28.0122   2
   4   1  -1 1327.17 29.7551   3
  -4   1   1 1370.85 30.6162   1
  -3  -1   1 867.048 21.4056   1
   3  -1  -1 844.692 20.2952   4
  -3  -1   1 861.260 20.2235   2
  -3  -1   1 872.316 20.5676   4
   3  -1  -1 860.821 18.5096   2
   3  -1  -1 864.980 20.9502   3
   3   1  -1 886.431 20.7536   4
  -3   1   1 834.719 18.4438   2
  -3   1   1 910.235 20.5301   1
  -3   1   1 878.682 20.0748   4
   3   1  -1 907.078 19.8562   3
  -2  -1   1 548.898 13.7161   1
  -2  -1   1 527.446 13.0282   4
   2  -1  -1 539.473 11.5883   2
   2  -1  -1 537.121 12.9047   4
  -2  -1   1 524.944 12.9540   2
   2   1  -1 540.008 13.1407   4
  -2   1   1 552.582 12.9963   1
   2   1  -1 534.872 12.2721   3
  -2   1   1 558.709 12.7334   4
   1  -1  -1 9307.20 188.054   1
  -1  -1   1 9576.65 182.131   4
   0  -1   1 484.981 10.9610   1
   0  -1   1 482.125 10.9775   4
   0  -1   1 468.045 10.8098   2
   0  -1   1 474.831 10.5241   3
   0  -1  -1 474.781 9.93244   3
   0  -1  -1 480.114 11.4343   1
   0  -1  -1 477.394 10.7824   2
   0   1   1 475.331 10.3355   4
   0   1  -1 482.621 10.7731   4
  -1  -1  -1 1890.81 39.2202   1
  -1  -1  -1 1852.46 38.3244   2
   1  -1   1 1828.62 37.9990   3
   1  -1   1 1820.41 37.5559   2
   1  -1   1 1881.49 37.9514   1
  -1   1  -1 1849.81 37.3567   4
  -1   1  -1 1843.00 37.9311   1
   1   1   1 1854.41 37.1454   4
   2  -1   1 363.932 8.74774   2
  -2  -1  -1 377.144 10.3032   1
  -2  -1  -1 366.412 9.44561   4
   2  -1   1 346.855 9.82491   3
   2  -1   1 362.664 9.72166   4
  -2  -1  -1 359.699 9.70316   2
  -2   1  -1 354.818 9.30469   4
   2   1   1 359.403 9.54245   4
  -2   1  -1 351.546 9.00903   1
   2   1   1 355.039 8.55019   3
   3  -1   1 797.814 19.7496   4
  -3  -1  -1 853.741 20.9085   1
  -3  -1  -1 820.885 19.5704   4
   3  -1   1 836.005 20.3486   3
   3  -1   1 822.985 18.4864   2
  -3  -1  -1 828.409 19.7542   2
  -3   1  -1 831.256 19.3795   1
   3   1   1 853.475 19.9881   4
  -3   1  -1 817.889 18.4778   2
   3   1   1 820.789 18.7823   3
  -3   1  -1 837.441 19.4030   4
   4  -1   1 198.706 7.76587   4
  -4  -1  -1 204.683 8.34800   1
   4  -1   1 206.241 6.45354   2
   4  -1   1 196.961 8.03490   3
  -4  -1  -1 198.226 7.65071   4
  -4  -1  -1 200.016 7.38830   2
  -4   1  -1 204.018 6.47754   2
   4   1   1 185.515 6.93324   3
   4   1   1 210.089 8.03723   4
  -4   1  -1 198.660 7.39890   4
  -4   1  -1 211.069 7.35080   1
  -5  -1  -1 14.0060 2.64158   4
   5  -1   1 10.7776 2.42255   3
   5  -1   1 9.26440 1.65896   2
  -5  -1  -1 7.35679 1.80394   2
  -5  -1  -1 8.28102 2.30331   1
   5  -1   1 7.54113 1.99296   4
  -5   1  -1 7.01772 1.80183   1
   5   1   1 9.26233 2.21178   4
  -5   1  -1 10.8697 1.79332   2
  -5   1  -1 11.9815 2.29659   4
   5   1   1 8.56894 1.85049   3
   6  -1   1 495.994 16.3188   3
  -6  -1  -1 483.336 16.9255   1
  -6  -1  -1 460.826 14.4558   2
  -6  -1  -1 513.586 16.0865   4
   6  -1   1 490.623 15.9098   4
   6  -1   1 472.930 13.2546   2
   6   1   1 486.995 14.9793   3
  -6   1  -1 500.402 15.5396   4
  -6   1  -1 500.191 15.5010   1
   6   1   1 478.689 15.9705   4
  -6   1  -1 505.275 13.5237   2
   7  -1   1 170.277 9.01605   4
   7  -1   1 178.280 9.36461   3
  -7  -1  -1 190.590 8.23311   2
  -7  -1  -1 169.994 9.78550   1
  -7   1  -1 177.350 8.88604   4
  -7   1  -1 185.462 9.04721   1
   7   1   1 176.495 9.29051   4
   7   1   1 172.615 8.40305   3
   8  -1   1 7.84835 2.87189   3
  -8  -1  -1 6.87045 2.91487   1
  -8   1  -1 7.85695 2.71587   1
   8   1   1 4.30346 2.22258   3
  -9  -1  -1 513.088 21.0684   1
   9  -1   1 521.492 19.4179   3
   9   1   1 530.695 18.4312   3
  -9   1  -1 526.724 19.6980   1
 -10  -1  -1 18.1898 5.03206   1
  10  -1   1 23.4509 4.68585   3
 -10   1  -1 34.8077 5.94068   1
  11  -1   1 332.014 16.1554   3
 -11  -1  -1 354.498 18.9594   1
 -11   1  -1 330.010 17.0905   1
  11  -2  -1 15.4821 4.54702   3
 -11  -2   1 21.1316 6.39071   1
 -11   2   1 22.2536 5.16295   1
 -10  -2   1 186.047 13.1405   1
  10  -2  -1 169.028 11.1014   3
 -10   2   1 183.255 11.0897   1
   9  -2  -1 713.853 24.5213   3
  -9  -2   1 745.843 27.3174   1
  -9   2   1 728.842 23.6065   1
  -8  -2   1 41.6460 6.47288   1
   8  -2  -1 38.1371 5.50175   3
  -8   2   1 41.7749 5.23500   1
   8   2  -1 51.4399 5.45766   3
   7  -2  -1 712.028 22.0778   3
  -7  -2   1 655.876 23.0525   1
  -7  -2   1 692.598 19.7829   2
   7   2  -1 688.499 19.4374   3
   7   2  -1 680.373 21.4557   4
  -7   2   1 705.806 20.6365   4
  -7   2   1 634.138 19.8679   1
  -6  -2   1 158.921 7.50897   2
  -6  -2   1 151.630 8.91950   1
  -6  -2   1 145.080 7.99627   4
   6  -2  -1 161.127 5.66612   2
   6   2  -1 160.137 7.08278   3
  -6   2   1 154.119 7.35602   1
   6   2  -1 159.349 8.30915   4
  -6   2   1 148.846 7.44807   4
  -5  -2   1 1731.29 41.2373   1
   5  -2  -1 1613.07 39.0900   3
  -5  -2   1 1636.59 38.0070   2
   5  -2  -1 1615.71 34.8580   2
  -5  -2   1 1607.40 38.3712   4
   5  -2  -1 1623.36 37.8563   4
   5   2  -1 1636.92 36.3817   3
  -5   2   1 1645.99 37.9295   1
   5   2  -1 1647.92 38.6271   4
  -5   2   1 1675.24 37.5051   4
   4  -2  -1 100.163 5.27657   4
  -4  -2   1 114.529 6.40308   1
  -4  -2   1 103.824 5.37552   2
   4  -2  -1 105.059 3.94725   2
   4  -2  -1 104.176 5.75625   3
  -4  -2   1 106.380 5.71970   4
   4   2  -1 96.8922 4.44504   3
   4   2  -1 100.343 5.55183   4
  -4   2   1 100.309 5.06398   4
  -4   2   1 107.114 5.08550   1
  -3  -2   1 1384.20 33.1253   1
  -3  -2   1 1367.70 31.5318   2
  -3  -2   1 1393.60 31.3866   4
   3  -2  -1 1351.44 29.1764   2
   3  -2  -1 1386.56 30.8555   4
   3  -2  -1 1394.96 31.7764   3
   3  -2  -1 1399.80 31.0347   1
   3   2  -1 1405.66 29.3143   3
  -3   2   1 1355.30 30.9801   1
   3   2  -1 1402.32 31.3668   4
  -3   2   1 1363.57 30.4663   4
   2  -2  -1 295.521 9.40528   3
   2  -2  -1 315.335 8.40795   2
  -2  -2   1 318.070 10.3008   1
  -2  -2   1 333.797 9.83634   4
   2  -2  -1 346.956 9.55999   1
  -2  -2   1 311.885 9.72216   2
  -2   2   1 322.017 9.38491   1
  -2   2   1 339.206 9.30263   4
   2   2  -1 320.657 9.62532   4
   2   2  -1 323.991 7.90332   3
  -1  -2   1 1202.49 27.0164   2
   1  -2  -1 1172.81 26.0073   3
  -1  -2   1 1184.34 27.7138   1
  -1  -2   1 1226.37 26.8277   4
   1  -2  -1 1251.94 27.5055   1
   1  -2  -1 1202.09 26.1308   2
  -1  -2   1 1179.78 24.9170   3
   1   2  -1 1238.03 25.0176   3
   1   2  -1 1211.62 26.4577   4
  -1   2   1 1241.92 26.1678   4
   0  -2   1 2899.10 60.3175   2
   0  -2   1 2901.08 61.3209   1
   0  -2   1 3003.53 58.9122   3
   0  -2  -1 2828.53 60.1402   2
   0  -2   1 2950.71 59.6732   4
   0  -2  -1 3007.45 58.2109   3
   0  -2  -1 2843.76 61.7834   1
   0   2   1 2917.40 58.7953   4
   0   2  -1 3071.32 59.3917   4
   1  -2   1 1034.17 22.6416   1
   1  -2   1 1000.91 22.1980   2
   1  -2   1 964.709 22.5134   4
  -1  -2  -1 987.067 22.8524   2
   1  -2   1 1006.83 22.3019   3
  -1   2  -1 964.824 22.1952   4
   1   2   1 1000.60 21.9704   4
  -2  -2  -1 1378.95 31.5427   1
   2  -2   1 1354.62 29.9606   3
   2  -2   1 1330.31 29.5960   4
   2  -2   1 1327.43 29.1156   1
   2  -2   1 1339.68 28.7526   2
  -2  -2  -1 1321.64 30.1876   2
  -2   2  -1 1311.50 29.1084   4
  -2   2  -1 1268.22 29.0133   1
   2   2   1 1363.56 29.2780   4
   2   2   1 1339.62 26.7282   3
   3  -2   1 60.0950 3.05104   2
  -3  -2  -1 59.4447 3.87568   2
   3  -2   1 60.4670 4.01544   3
  -3  -2  -1 56.7328 4.25556   1
  -3  -2  -1 52.8715 3.63060   4
   3  -2   1 52.1817 3.59642   4
  -3   2  -1 67.7400 3.78639   4
   3   2   1 59.3201 2.63792   3
  -3   2  -1 56.4083 3.14317   1
   3   2   1 58.9351 3.75122   4
  -4  -2  -1 64.3627 4.95774   1
  -4  -2  -1 63.1362 4.35664   2
  -4  -2  -1 70.3956 4.54463   4
   4  -2   1 66.6122 3.45378   2
   4  -2   1 73.5306 4.92335   3
   4  -2   1 66.0816 4.43710   4
   4   2   1 66.7874 4.49403   4
  -4   2  -1 76.6021 4.04371   1
   4   2   1 68.5493 3.46981   3
  -4   2  -1 73.4637 4.31906   4
   5  -2   1 268.280 10.3575   4
  -5  -2  -1 263.290 10.0782   2
  -5  -2  -1 270.007 10.4388   4
   5  -2   1 248.467 10.5352   3
   5  -2   1 264.871 8.37190   2
  -5  -2  -1 270.084 11.6982   1
   5   2   1 278.037 8.89949   3
  -5   2  -1 273.961 9.93081   4
  -5   2  -1 265.069 9.42881   1
   5   2   1 275.737 10.6842   4
  -6  -2  -1 0.49040 1.36176   1
  -6  -2  -1 0.21582 1.15751   2
   6  -2   1 -1.4245 1.13031   4
   6  -2   1 -0.1975 1.03918   3
   6  -2   1 0.43521 0.93488   2
   6   2   1 1.61874 1.24978   3
  -6   2  -1 0.82393 1.20177   1
  -6   2  -1 0.70016 1.17102   4
   6   2   1 0.74227 1.19601   4
  -7  -2  -1 292.575 14.0765   1
  -7  -2  -1 316.620 11.9437   2
   7  -2   1 292.733 12.8858   3
   7   2   1 265.957 12.3310   4
   7   2   1 313.048 11.2231   3
  -7   2  -1 307.577 12.1717   4
  -7   2  -1 301.191 11.7931   1
  -8  -2  -1 10.1490 2.88099   2
   8  -2   1 5.30798 2.96647   3
  -8  -2  -1 6.06426 3.10376   1
   8   2   1 7.10724 2.99011   4
  -8   2  -1 10.5853 2.91498   1
   8   2   1 4.66602 2.29141   3
  -9  -2  -1 442.145 20.3922   1
   9  -2   1 475.289 18.8022   3
  -9   2  -1 465.659 17.7471   1
 -10  -2  -1 104.440 11.7790   1
  10  -2   1 118.499 9.35531   3
 -10   2  -1 110.868 8.67276   1
 -11  -2  -1 -0.4661 3.25238   1
  11  -2   1 -0.9448 2.72846   3
 -11   2  -1 -0.1403 2.71509   1
 -11  -3   1 198.881 15.2735   1
  11  -3  -1 201.283 13.1718   3
 -11   3   1 213.844 12.6037   1
 -10  -3   1 80.4409 10.8283   1
  10  -3  -1 88.9467 9.51229   3
 -10   3   1 92.3861 7.66584   1
  -9  -3   1 118.381 12.3132   1
   9  -3  -1 103.674 8.50217   3
  -9   3   1 116.253 7.86912   1
  -8  -3   1 861.270 30.4754   1
   8  -3  -1 891.786 27.8083   3
  -8  -3   1 893.780 25.6092   2
  -8   3   1 909.386 25.7104   1
  -8   3   1 866.070 25.7621   4
  -7  -3   1 16.2367 3.36099   2
  -7  -3   1 22.5256 4.87214   1
   7  -3  -1 18.8413 3.90013   3
  -7   3   1 20.0411 3.36962   1
  -7   3   1 13.0282 3.11779   4
   7   3  -1 14.4852 3.57624   4
  -6  -3   1 146.541 7.90343   2
  -6  -3   1 162.859 9.96683   1
   6  -3  -1 144.571 8.45237   3
   6   3  -1 154.138 6.70421   3
  -6   3   1 140.066 7.43606   4
   6   3  -1 152.947 8.53470   4
  -6   3   1 138.191 7.08982   1
  -5  -3   1 40.2594 5.52259   1
   5  -3  -1 36.7432 2.71507   2
   5  -3  -1 47.4762 5.20352   3
   5  -3  -1 35.4876 4.27296   4
  -5  -3   1 27.7255 4.09767   4
  -5  -3   1 44.8171 4.79448   2
  -5   3   1 38.8921 4.16162   4
  -5   3   1 37.1392 3.90999   1
   5   3  -1 38.4039 3.01541   3
   5   3  -1 34.7629 4.40455   4
   4  -3  -1 325.990 12.0440   3
   4  -3  -1 330.675 11.4366   4
  -4  -3   1 365.196 12.4812   4
   4  -3  -1 333.280 9.72541   2
  -4  -3   1 330.271 11.9210   2
   4   3  -1 346.030 12.2264   4
  -4   3   1 352.994 11.4129   4
   4   3  -1 353.310 9.54906   3
  -4   3   1 347.253 11.0976   1
  -3  -3   1 860.908 22.9234   2
   3  -3  -1 875.920 22.5623   3
   3  -3  -1 865.850 20.6455   2
   3  -3  -1 908.773 22.0295   1
  -3  -3   1 894.339 22.9722   4
   3  -3  -1 858.445 21.8289   4
  -3  -3   1 913.959 24.6150   1
   3   3  -1 876.075 22.5561   4
  -3   3   1 881.326 21.7542   4
   3   3  -1 884.459 19.3720   3
  -3   3   1 889.922 21.9854   1
   2  -3  -1 1447.72 33.1173   1
  -2  -3   1 1445.34 33.0880   4
  -2  -3   1 1414.58 29.5550   3
  -2  -3   1 1436.80 33.3650   2
   2  -3  -1 1431.57 32.2261   3
   2  -3  -1 1413.11 31.6039   2
  -2  -3   1 1442.01 34.7395   1
  -2   3   1 1392.82 31.7965   4
  -2   3   1 1390.66 32.9578   1
   2   3  -1 1479.04 29.6123   3
  -1  -3   1 1651.79 38.6548   1
   1  -3  -1 1698.47 36.6906   2
  -1  -3   1 1666.25 37.5450   2
  -1  -3   1 1706.45 37.2610   4
   1  -3  -1 1651.28 38.0885   1
  -1  -3   1 1659.13 34.3958   3
   1  -3  -1 1623.21 35.6445   3
   1   3  -1 1671.48 36.7922   4
  -1   3   1 1694.56 36.4701   4
   0  -3  -1 4.57694 1.54281   1
   0  -3   1 0.49684 0.60854   3
   0  -3   1 1.43642 0.98522   1
   0  -3   1 1.17682 0.82701   2
   0  -3  -1 2.40684 0.77232   3
   0  -3  -1 3.18026 1.12912   2
   0  -3   1 1.19625 1.06030   4
   0   3   1 0.02505 0.59081   4
   0   3  -1 1.57159 0.86570   4
  -1  -3  -1 1097.35 22.4654   3
   1  -3   1 1139.28 26.5244   1
  -1  -3  -1 1130.83 28.0031   1
   1  -3   1 1125.46 25.3682   3
   1  -3   1 1100.08 26.1116   4
   1  -3   1 1061.89 25.6590   2
   1   3   1 1082.08 25.4172   4
  -1   3  -1 1133.26 25.9482   4
   2  -3   1 297.057 10.0071   3
   2  -3   1 301.553 9.51275   2
   2  -3   1 323.132 9.88940   1
  -2  -3  -1 287.276 10.4228   2
   2  -3   1 325.501 10.5500   4
  -2  -3  -1 303.919 11.4741   1
  -2   3  -1 336.159 10.3072   4
   2   3   1 314.316 10.1275   4
  -2   3  -1 310.720 9.81179   1
   3  -3   1 657.059 17.8949   3
  -3  -3  -1 651.796 18.0610   2
  -3  -3  -1 614.610 17.3617   4
   3  -3   1 614.950 17.2682   4
   3  -3   1 612.488 16.1403   1
  -3  -3  -1 637.573 19.3811   1
   3  -3   1 609.028 15.9226   2
   3   3   1 637.521 13.5027   3
  -3   3  -1 611.828 16.2153   1
  -3   3  -1 609.659 16.6959   4
   3   3   1 605.716 17.1254   4
   4  -3   1 72.2383 4.95805   4
  -4  -3  -1 73.4470 5.82800   1
  -4  -3  -1 75.4049 5.32645   2
   4  -3   1 74.1506 5.32313   3
  -4  -3  -1 60.7718 4.80908   4
   4  -3   1 73.7738 4.01701   2
   4   3   1 57.5866 4.51105   4
  -4   3  -1 69.3848 4.57782   4
   4   3   1 69.3966 3.24428   3
  -4   3  -1 69.2555 4.11099   1
  -5  -3  -1 86.0489 5.83867   2
  -5  -3  -1 76.7482 6.45187   1
   5  -3   1 80.9760 4.36854   2
   5  -3   1 73.8600 5.61098   3
   5  -3   1 81.2214 5.71278   4
   5   3   1 79.3268 4.01549   3
   5   3   1 92.4216 6.05515   4
  -5   3  -1 84.0543 5.36328   4
  -5   3  -1 79.6711 4.79466   1
  -6  -3  -1 53.5835 5.65731   2
   6  -3   1 54.5961 3.66166   2
   6  -3   1 39.2540 5.23520   3
  -6  -3  -1 42.9785 6.15722   1
   6   3   1 41.8296 5.20075   4
  -6   3  -1 48.1247 5.11275   4
  -6   3  -1 49.6747 4.09845   1
   7  -3   1 132.020 8.60208   3
  -7  -3  -1 129.188 7.76378   2
  -7  -3  -1 113.498 9.14353   1
  -7   3  -1 129.546 7.65808   4
   7   3   1 124.489 8.23843   4
  -7   3  -1 115.712 6.72486   1
   8  -3   1 540.824 20.4218   3
  -8  -3  -1 560.460 18.8215   2
  -8  -3  -1 597.577 23.7397   1
  -8   3  -1 535.784 18.1259   1
   8   3   1 526.704 19.9146   4
   9  -3   1 518.365 20.4146   3
  -9  -3  -1 527.327 23.3313   1
  -9   3  -1 490.233 18.1376   1
  10  -3   1 31.0415 6.00111   3
 -10  -3  -1 34.4469 7.30925   1
 -10   3  -1 31.0414 5.46120   1
 -11  -3  -1 168.713 16.4857   1
  11  -3   1 165.422 11.9343   3
 -11   3  -1 154.390 10.8505   1
  11  -4  -1 51.1935 8.04401   3
 -11  -4   1 46.1260 9.40080   1
 -11   4   1 37.9657 6.26217   1
  10  -4  -1 65.7554 8.72427   3
 -10  -4   1 71.7996 10.5657   1
 -10   4   1 81.3909 8.24926   1
   9  -4  -1 9.49419 3.65820   3
  -9  -4   1 9.66539 4.40657   1
  -9   4   1 6.88484 2.75548   1
  -8  -4   1 85.0522 10.2659   1
  -8  -4   1 71.8989 7.54620   2
   8  -4  -1 76.8534 8.38003   3
  -8   4   1 82.6739 6.23188   1
  -7  -4   1 114.245 7.74405   2
   7  -4  -1 112.401 8.23164   3
  -7  -4   1 105.014 10.7630   1
  -7   4   1 114.046 7.29097   4
   7   4  -1 122.091 8.61130   4
  -7   4   1 109.725 6.78539   1
   6  -4  -1 61.2490 6.56254   3
  -6  -4   1 56.2643 6.15610   2
  -6  -4   1 47.3470 6.86087   1
   6   4  -1 53.6917 6.24206   4
  -6   4   1 57.9174 4.56872   1
  -6   4   1 57.0922 5.66050   4
  -5  -4   1 442.924 18.0886   1
  -5  -4   1 469.522 16.2714   2
   5  -4  -1 450.564 13.0524   2
   5  -4  -1 460.789 16.2948   3
  -5   4   1 470.077 15.1216   4
  -5   4   1 473.416 14.6768   1
   5   4  -1 452.440 16.2717   4
   4  -4  -1 1176.20 29.0393   1
  -4  -4   1 1193.19 25.6180   3
   4  -4  -1 1162.84 30.3194   3
   4  -4  -1 1175.89 27.6447   2
  -4  -4   1 1158.05 33.1162   1
  -4  -4   1 1232.72 31.1544   2
  -4  -4   1 1176.72 30.7065   4
  -4   4   1 1143.38 29.0470   1
   4   4  -1 1205.80 30.7401   4
  -4   4   1 1184.87 29.0817   4
  -3  -4   1 371.280 13.2621   2
  -3  -4   1 359.357 13.2107   4
   3  -4  -1 367.703 11.4664   2
   3  -4  -1 389.902 12.5635   4
   3  -4  -1 349.974 12.3385   3
  -3  -4   1 369.945 14.4897   1
   3  -4  -1 372.822 12.2911   1
  -3  -4   1 362.085 9.07179   3
  -3   4   1 370.084 12.2657   4
   3   4  -1 348.297 12.7547   4
  -3   4   1 375.038 12.3355   1
  -2  -4   1 1902.43 39.6367   3
  -2  -4   1 2005.58 47.0811   1
  -2  -4   1 1912.73 44.3764   4
   2  -4  -1 1926.10 43.2177   2
   2  -4  -1 1968.33 44.9616   1
  -2  -4   1 1942.51 45.0485   2
   2  -4  -1 1990.46 43.1985   3
   2   4  -1 1932.75 43.9025   4
  -2   4   1 1929.21 43.1760   4
   1  -4  -1 227.351 9.44240   1
  -1  -4   1 234.629 9.26927   2
  -1  -4   1 239.851 10.0418   1
   1  -4  -1 221.283 7.66077   3
  -1  -4   1 214.254 9.03399   4
  -1  -4   1 213.190 6.60380   3
   1  -4  -1 222.053 8.53406   2
  -1   4   1 215.806 8.57339   4
   1   4  -1 218.899 8.90825   4
   0  -4   1 987.533 25.7693   1
   0  -4   1 947.052 22.3146   3
   0  -4  -1 984.237 26.2242   1
   0  -4   1 933.292 24.6248   2
   0  -4  -1 963.019 21.7454   3
   0  -4  -1 978.202 24.7675   2
   0  -4   1 995.661 25.0441   4
   0   4   1 1010.54 24.3437   4
   0   4  -1 945.167 24.3763   4
  -1  -4  -1 8.44580 2.07924   2
   1  -4   1 10.6110 2.13290   2
   1  -4   1 9.44717 2.23143   1
   1  -4   1 11.3432 2.31395   4
  -1  -4  -1 7.13053 2.27126   1
   1  -4   1 6.94715 1.66430   3
  -1  -4  -1 9.72751 1.15698   3
   1   4   1 10.7745 2.23215   4
  -1   4  -1 9.59338 2.15397   4
   2  -4   1 954.936 24.5398   4
   2  -4   1 929.357 23.7200   2
  -2  -4  -1 949.576 25.2178   2
   2  -4   1 953.388 24.3060   1
   2  -4   1 957.000 23.9476   3
  -2  -4  -1 966.274 27.0220   1
  -2   4  -1 952.881 24.1353   4
   2   4   1 924.115 24.0537   4
   3  -4   1 661.540 18.0496   2
   3  -4   1 673.572 19.1963   4
   3  -4   1 636.338 18.0008   1
  -3  -4  -1 665.842 19.8938   2
  -3  -4  -1 682.847 21.7787   1
   3  -4   1 701.605 19.4776   3
  -3  -4  -1 699.967 19.7961   4
   3   4   1 665.322 19.2428   4
  -3   4  -1 637.127 18.0248   1
  -3   4  -1 671.045 18.7967   4
  -4  -4  -1 348.647 15.0666   1
   4  -4   1 353.841 13.2146   3
   4  -4   1 348.469 11.5180   1
  -4  -4  -1 340.762 13.2326   2
   4  -4   1 370.369 13.0703   4
   4  -4   1 353.197 11.4757   2
  -4   4  -1 372.789 11.8493   1
   4   4   1 359.218 13.2039   4
  -4   4  -1 374.240 12.6133   4
   5  -4   1 288.419 12.2520   3
  -5  -4  -1 288.396 13.9779   1
   5  -4   1 273.187 9.79209   2
  -5  -4  -1 310.790 12.5564   2
  -5   4  -1 266.935 10.0526   1
   5   4   1 265.853 11.7828   4
  -5   4  -1 278.614 11.0462   4
   6  -4   1 68.5529 7.19904   3
  -6  -4  -1 68.9611 6.92002   2
  -6  -4  -1 55.7931 7.56413   1
   6   4   1 80.0197 7.59270   4
  -6   4  -1 63.2981 4.74415   1
  -6   4  -1 71.5645 5.48474   4
   7  -4   1 261.923 13.2063   3
  -7  -4  -1 264.064 15.0677   1
  -7  -4  -1 289.851 12.9477   2
  -7   4  -1 275.168 12.0430   4
   7   4   1 286.422 13.4859   4
  -7   4  -1 279.640 11.2721   1
   8  -4   1 253.027 13.5355   3
  -8  -4  -1 279.998 12.9852   2
  -8  -4  -1 261.606 15.8135   1
  -8   4  -1 281.142 11.7556   1
   8   4   1 260.555 13.5231   4
  -9  -4  -1 43.0341 7.96891   1
   9  -4   1 21.3247 5.14929   3
  -9  -4  -1 25.9636 4.90253   2
  -9   4  -1 25.8734 4.57637   1
  10  -4   1 160.635 11.7748   3
 -10  -4  -1 187.078 14.9636   1
 -10   4  -1 204.499 11.1821   1
  10  -5  -1 150.565 11.4731   3
 -10  -5   1 156.194 16.4313   1
 -10   5   1 171.948 10.2282   1
  -9  -5   1 66.6367 7.81829   2
  -9  -5   1 55.3981 9.62978   1
   9  -5  -1 57.2720 8.04326   3
  -9   5   1 78.0517 7.63095   1
  -8  -5   1 107.163 8.24842   2
  -8  -5   1 102.122 11.9782   1
   8  -5  -1 112.709 8.85368   3
  -8   5   1 91.4212 6.79459   1
  -7  -5   1 11.0121 4.47668   1
   7  -5  -1 9.04126 3.20057   3
  -7  -5   1 4.89700 2.44157   2
  -7   5   1 5.53108 2.47147   4
  -7   5   1 8.27890 2.48156   1
   7   5  -1 8.58295 3.40452   4
  -6  -5   1 431.565 19.4241   1
   6  -5  -1 384.722 15.8881   3
  -6  -5   1 383.544 15.8525   2
   6   5  -1 391.398 16.4047   4
  -6   5   1 375.559 13.7584   1
  -6   5   1 390.890 14.6727   4
   5  -5  -1 8.30344 2.65249   3
  -5  -5   1 7.62636 3.11851   1
   5  -5  -1 6.67024 2.04384   1
  -5  -5   1 2.40162 2.00565   2
  -5   5   1 8.11306 2.32214   4
   5   5  -1 4.87396 2.37436   4
  -5   5   1 3.85243 1.76489   1
  -4  -5   1 929.714 27.4869   2
   4  -5  -1 979.476 25.7968   1
   4  -5  -1 1003.36 24.8557   2
  -4  -5   1 963.406 30.2421   1
   4  -5  -1 979.684 26.7667   3
   4   5  -1 938.268 27.3429   4
  -4   5   1 954.028 25.8731   4
  -4   5   1 963.728 25.7811   1
  -3  -5   1 8.84361 2.70982   2
   3  -5  -1 13.9029 2.75553   3
  -3  -5   1 9.50403 3.07755   1
   3  -5  -1 11.4529 2.48222   2
   3  -5  -1 13.7767 2.85053   1
  -3   5   1 14.6994 3.04200   1
  -3   5   1 13.3313 2.78556   4
   3   5  -1 15.2126 3.24828   4
  -2  -5   1 52.7083 6.24582   1
  -2  -5   1 46.3402 5.24208   2
   2  -5  -1 47.4565 4.58489   3
   2  -5  -1 60.6471 5.93719   1
  -2  -5   1 42.4872 2.40727   3
   2  -5  -1 53.2300 4.28461   2
  -2   5   1 40.5785 4.55588   4
   2   5  -1 50.3416 5.47334   4
   1  -5  -1 361.355 13.8782   1
  -1  -5   1 387.590 13.8735   4
  -1  -5   1 374.491 10.2058   3
  -1  -5   1 352.016 14.2561   1
   1  -5  -1 346.055 11.2709   3
   1  -5  -1 361.903 12.9284   2
  -1  -5   1 370.296 13.7309   2
  -1   5   1 401.500 13.4343   4
   0  -5   1 195.392 7.29473   3
   0  -5   1 212.618 10.0680   1
   0  -5   1 216.640 9.72193   4
   0  -5  -1 202.465 6.97716   3
   0  -5  -1 219.321 10.4374   1
   0  -5  -1 203.374 9.29668   2
   0  -5   1 192.244 9.09142   2
   0   5  -1 213.211 9.40201   4
   0   5   1 195.942 9.00428   4
  -1  -5  -1 201.329 5.99042   3
  -1  -5  -1 200.739 9.56176   2
   1  -5   1 193.717 9.32006   1
   1  -5   1 202.740 9.35806   4
   1  -5   1 201.382 9.21268   2
   1  -5   1 189.989 7.91400   3
  -1  -5  -1 207.272 10.5751   1
  -1   5  -1 191.862 9.05500   4
   1   5   1 194.951 8.98765   4
   2  -5   1 579.814 17.8253   1
   2  -5   1 571.720 17.4005   2
  -2  -5  -1 590.359 20.3164   1
   2  -5   1 520.564 16.5310   3
  -2  -5  -1 584.226 18.6536   2
  -2   5  -1 585.727 17.7840   4
   2   5   1 575.175 17.8951   4
   3  -5   1 2.85225 1.63577   3
  -3  -5  -1 1.45889 1.51164   2
   3  -5   1 1.38975 1.37709   1
   3  -5   1 4.23907 1.68732   2
  -3  -5  -1 0.92569 1.87913   1
  -3   5  -1 1.70234 1.38368   4
   3   5   1 3.08673 1.74319   4
  -3   5  -1 2.22500 1.45332   1
   4  -5   1 366.498 12.5680   1
   4  -5   1 371.653 12.7027   2
   4  -5   1 374.056 14.1804   3
  -4  -5  -1 358.850 14.5355   2
  -4  -5  -1 368.870 16.5642   1
  -4   5  -1 369.607 12.6881   1
   4   5   1 349.163 14.0385   4
  -4   5  -1 377.951 13.6463   4
  -5  -5  -1 8.35656 3.47374   1
   5  -5   1 10.9565 2.96323   3
   5  -5   1 10.1922 2.46116   2
  -5  -5  -1 11.2586 3.24342   2
  -5   5  -1 7.49467 2.19626   1
   5   5   1 9.06732 2.88468   4
  -5   5  -1 9.66815 2.65224   4
  -6  -5  -1 1553.17 40.9002   2
  -6  -5  -1 1614.89 46.0872   1
   6  -5   1 1415.36 40.0362   3
   6   5   1 1557.63 40.8570   4
  -6   5  -1 1592.10 38.9315   4
  -6   5  -1 1504.34 37.4044   1
  -7  -5  -1 31.8620 5.25697   2
   7  -5   1 21.7200 4.62505   3
  -7  -5  -1 26.1348 6.01074   1
  -7   5  -1 29.5241 4.21574   1
   7   5   1 27.5235 5.16993   4
  -8  -5  -1 149.270 12.5567   1
   8  -5   1 161.265 10.9901   3
  -8  -5  -1 157.458 10.1615   2
  -8   5  -1 141.839 8.31324   1
  -9  -5  -1 73.7541 11.0112   1
  -9  -5  -1 91.4364 9.25391   2
   9  -5   1 74.5241 9.06257   3
  -9   5  -1 84.2188 6.77544   1
  10  -5   1 81.1184 9.84028   3
 -10  -5  -1 64.1828 11.0091   1
   9  -6  -1 23.6890 5.66825   3
  -9  -6   1 23.1607 5.47979   2
  -9  -6   1 19.9460 6.71685   1
  -9   6   1 29.0244 4.93750   1
  -8  -6   1 151.324 15.4503   1
  -8  -6   1 167.615 10.8982   2
   8  -6  -1 140.692 10.4004   3
  -8   6   1 143.468 8.72131   1
   7  -6  -1 6.74225 3.10234   3
  -7  -6   1 3.20733 3.40438   1
  -7  -6   1 8.63366 3.52633   2
  -7   6   1 9.39569 2.78386   1
  -7   6   1 9.51085 3.18833   4
   6  -6  -1 191.340 11.1384   3
  -6  -6   1 210.933 11.7691   2
  -6  -6   1 195.569 13.5154   1
  -6   6   1 179.176 9.22285   1
   6   6  -1 180.523 11.3985   4
  -6   6   1 207.882 10.5635   4
  -5  -6   1 19.0539 5.18679   1
  -5  -6   1 18.7183 4.44243   2
   5  -6  -1 17.9695 3.30628   1
   5  -6  -1 19.1582 4.15077   3
  -5   6   1 28.6946 4.40144   4
  -5   6   1 27.9248 4.12976   1
   5   6  -1 16.9577 4.04136   4
  -4  -6   1 19.7544 4.16114   2
   4  -6  -1 18.5214 3.66619   3
   4  -6  -1 19.1456 3.49707   1
  -4  -6   1 20.5399 4.88462   1
   4  -6  -1 18.2982 3.27591   2
  -4   6   1 28.6903 4.26980   1
  -4   6   1 21.0712 3.89474   4
   4   6  -1 21.3654 4.27264   4
   3  -6  -1 99.4097 6.87386   1
  -3  -6   1 113.125 7.85415   2
   3  -6  -1 109.368 6.72739   2
  -3  -6   1 86.6379 9.17462   1
   3  -6  -1 102.749 6.56550   3
  -3   6   1 95.6453 6.87023   1
  -3   6   1 95.9115 6.70632   4
   3   6  -1 86.1163 6.88989   4
  -2  -6   1 578.873 20.1417   2
   2  -6  -1 590.855 17.7086   3
  -2  -6   1 627.636 22.1382   1
   2  -6  -1 606.326 20.0497   1
   2  -6  -1 593.228 18.7892   2
   2   6  -1 601.809 19.9504   4
  -2   6   1 603.119 19.1817   4
   1  -6  -1 23.1303 3.89141   2
  -1  -6   1 28.4046 4.85226   1
   1  -6  -1 19.0812 3.96437   1
   1  -6  -1 27.4969 3.41912   3
  -1  -6   1 19.0761 3.82657   2
  -1   6   1 23.3759 4.01680   4
   1   6  -1 23.2169 4.11239   4
   0  -6   1 2037.27 44.9700   3
   0  -6  -1 2073.05 51.7699   1
   0  -6  -1 1988.77 49.3407   2
   0  -6  -1 2043.04 44.2938   3
   0  -6   1 2078.30 49.7324   2
   0  -6   1 2024.57 50.9799   1
   0   6  -1 2157.62 49.4150   4
   0   6   1 2089.81 48.7003   4
  -1  -6  -1 87.7047 7.36814   1
  -1  -6  -1 87.8245 6.62826   2
   1  -6   1 89.8345 6.75068   1
   1  -6   1 86.2056 5.35396   3
   1  -6   1 86.9043 6.35767   2
   1   6   1 92.0158 6.50221   4
  -1   6  -1 71.3485 5.90984   4
   2  -6   1 887.602 23.9336   3
   2  -6   1 859.370 24.9032   2
  -2  -6  -1 872.965 26.3259   2
  -2  -6  -1 860.856 28.2023   1
   2  -6   1 870.988 25.3759   1
   2   6   1 867.409 25.5460   4
  -2   6  -1 886.845 25.1898   4
  -3  -6  -1 4.35724 2.58649   1
   3  -6   1 2.15311 1.77771   3
   3  -6   1 4.72533 2.22639   2
  -3  -6  -1 2.94000 2.21692   2
   3  -6   1 4.11092 1.98187   1
   3   6   1 3.05466 2.14624   4
  -3   6  -1 3.28307 1.80106   4
  -3   6  -1 8.22553 2.50371   1
   4  -6   1 22.7580 3.63560   1
  -4  -6  -1 28.2371 4.92150   2
  -4  -6  -1 19.8841 4.79542   1
   4  -6   1 22.9156 4.06925   3
   4  -6   1 23.5568 3.91129   2
  -4   6  -1 23.8600 3.80484   1
   4   6   1 24.4290 4.52692   4
  -4   6  -1 23.5254 4.06760   4
  -5  -6  -1 40.0697 6.08825   2
   5  -6   1 52.5239 5.35114   1
  -5  -6  -1 52.9835 7.96590   1
   5  -6   1 48.9543 6.30486   3
   5   6   1 44.7827 6.32868   4
  -5   6  -1 53.2388 6.06954   4
  -5   6  -1 51.6616 5.32415   1
  -6  -6  -1 6.80970 3.94631   1
  -6  -6  -1 5.18122 2.69573   2
   6  -6   1 9.54502 3.28677   3
  -6   6  -1 10.3307 2.99716   4
   6   6   1 2.32403 2.28583   4
  -6   6  -1 8.69921 2.63778   1
   7  -6   1 2.72435 2.67148   3
  -7  -6  -1 9.79110 4.38559   1
  -7  -6  -1 2.52050 2.64721   2
   7   6   1 2.10740 2.82222   4
  -7   6  -1 7.65361 2.60575   1
  -8  -6  -1 102.632 12.7298   1
   8  -6   1 112.411 10.8806   3
  -8  -6  -1 87.7797 9.32205   2
  -9  -6  -1 33.8731 8.24903   1
  -9  -6  -1 17.8895 4.87866   2
   9  -6   1 23.4312 5.54359   3
  -9  -7   1 21.1011 5.39991   2
  -9  -7   1 17.9696 7.03279   1
   9  -7  -1 13.3530 4.75152   3
  -8  -7   1 255.901 18.4157   1
  -8  -7   1 297.635 15.6345   2
   8  -7  -1 269.093 15.2096   3
  -7  -7   1 32.1661 6.12108   2
  -7  -7   1 27.2861 6.91745   1
   7  -7  -1 36.7111 6.25423   3
  -7   7   1 30.1043 5.20633   4
  -7   7   1 34.6111 5.17907   1
  -6  -7   1 210.074 12.5031   2
   6  -7  -1 193.704 11.6393   3
  -6  -7   1 208.555 14.8107   1
  -6   7   1 221.888 11.4968   4
  -6   7   1 185.981 9.93505   1
   6   7  -1 207.654 12.9346   4
   5  -7  -1 7.23813 2.91819   3
  -5  -7   1 7.32032 3.40950   2
  -5  -7   1 15.2036 4.91792   1
   5  -7  -1 10.4028 3.11204   1
  -5   7   1 7.35537 2.69838   1
   5   7  -1 9.73024 3.70215   4
  -5   7   1 5.20359 2.53464   4
  -4  -7   1 297.371 16.3554   1
  -4  -7   1 256.874 13.6877   2
   4  -7  -1 272.928 12.5049   3
   4  -7  -1 282.684 12.5400   1
   4  -7  -1 292.634 12.2179   2
  -4   7   1 265.846 12.5720   4
   4   7  -1 263.329 13.7607   4
  -4   7   1 292.439 12.7341   1
   3  -7  -1 47.2994 5.57973   3
   3  -7  -1 52.5866 5.99569   2
   3  -7  -1 60.1887 6.82078   1
  -3  -7   1 64.5555 7.73556   2
  -3  -7   1 52.5326 7.71662   1
  -3   7   1 55.9600 6.41697   4
   3   7  -1 54.6663 6.96035   4
  -3   7   1 64.3589 6.98086   1
  -2  -7   1 98.0585 7.81825   2
   2  -7  -1 103.607 6.39202   3
   2  -7  -1 97.4947 7.62718   1
   2  -7  -1 97.7716 7.07945   2
  -2  -7   1 75.4334 8.88052   1
  -2   7   1 92.3334 6.98755   4
   2   7  -1 90.6256 7.42307   4
  -1  -7   1 147.685 10.0197   1
   1  -7  -1 131.527 8.57824   2
   1  -7  -1 157.359 9.82742   1
  -1  -7   1 138.929 9.25171   2
  -1   7   1 145.864 8.90651   4
   1   7  -1 137.456 9.08537   4
   0  -7  -1 48.1032 6.79493   1
   0  -7  -1 55.2536 6.48019   2
   0  -7   1 40.4834 5.75769   2
   0  -7   1 57.3027 7.19865   1
   0   7  -1 39.2763 5.60513   4
   0   7   1 39.9430 5.50960   4
   1  -7   1 6.30777 2.79920   1
   1  -7   1 4.80095 2.46041   2
   1  -7   1 2.12317 1.78098   3
  -1  -7  -1 6.37584 2.82049   2
  -1  -7  -1 6.56337 2.97525   1
  -1   7  -1 5.35493 2.52306   4
   1   7   1 5.20047 2.44847   4
  -2  -7  -1 831.224 29.0377   1
  -2  -7  -1 900.592 27.8454   2
   2  -7   1 860.259 24.0451   3
   2  -7   1 869.789 25.9397   2
   2  -7   1 812.036 25.7827   1
  -2   7  -1 830.240 25.6501   4
   2   7   1 829.082 26.1570   4
  -3  -7  -1 18.6708 4.48243   2
   3  -7   1 12.5500 3.14152   3
   3  -7   1 14.2636 3.44047   1
   3  -7   1 11.6996 3.14787   2
  -3  -7  -1 7.54455 3.42969   1
  -3   7  -1 8.70494 2.87609   4
  -3   7  -1 17.2269 3.81315   1
   3   7   1 16.0547 3.92541   4
  -4  -7  -1 327.707 15.7289   2
   4  -7   1 358.796 14.8623   3
  -4  -7  -1 322.605 17.6075   1
   4  -7   1 355.307 14.1273   2
   4  -7   1 360.892 13.9167   1
  -4   7  -1 348.509 14.6544   4
  -4   7  -1 344.950 13.7286   1
   4   7   1 343.493 15.7479   4
  -5  -7  -1 1.34658 2.37876   2
  -5  -7  -1 8.16413 3.97003   1
   5  -7   1 4.19999 2.06440   1
   5  -7   1 1.75544 2.20438   3
  -5   7  -1 1.16923 1.89470   1
  -5   7  -1 5.69629 2.64784   4
   5   7   1 4.14741 3.00057   4
  -6  -7  -1 468.174 19.6697   2
   6  -7   1 465.526 18.9383   3
  -6  -7  -1 436.648 22.3993   1
  -6   7  -1 441.284 15.8401   1
  -6   7  -1 431.302 17.3409   4
   6   7   1 391.642 18.5007   4
  -7  -7  -1 16.8761 4.49241   2
  -7  -7  -1 23.8907 6.99599   1
   7  -7   1 28.1580 5.72836   3
   7   7   1 14.6758 4.73047   4
  -8  -7  -1 294.064 15.8600   2
  -8  -7  -1 299.804 19.9181   1
   8  -7   1 316.729 16.5582   3
  -9  -7  -1 11.9336 6.07705   1
   9  -7   1 7.15440 3.96421   3
  -9  -7  -1 9.71292 4.46332   2
   8  -8  -1 12.9263 4.66878   3
  -8  -8   1 24.3773 5.93445   2
  -8  -8   1 23.9338 7.68449   1
  -7  -8   1 40.1742 7.10629   2
   7  -8  -1 37.8686 6.62902   3
  -7  -8   1 38.2184 8.76721   1
  -6  -8   1 18.2134 6.32511   1
  -6  -8   1 32.8562 6.56073   2
   6  -8  -1 22.2701 5.03812   3
  -6   8   1 27.5363 4.73060   1
  -6   8   1 31.0002 5.40111   4
   5  -8  -1 4.95044 2.80297   3
  -5  -8   1 8.58759 3.66549   2
  -5  -8   1 3.79517 3.68478   1
   5  -8  -1 8.93250 3.20890   1
   5   8  -1 4.54655 3.25478   4
  -5   8   1 8.80972 3.10202   4
  -5   8   1 11.1933 3.36512   1
   4  -8  -1 290.176 13.4804   3
   4  -8  -1 313.877 13.9748   1
  -4  -8   1 270.929 16.6801   1
  -4  -8   1 325.492 16.3038   2
  -4   8   1 293.579 14.0072   4
  -4   8   1 291.163 13.5725   1
   4   8  -1 287.846 15.2868   4
  -3  -8   1 6.33725 3.16339   2
   3  -8  -1 4.99988 2.69662   3
   3  -8  -1 6.57598 2.70614   1
  -3  -8   1 1.68761 2.83586   1
   3  -8  -1 -0.0207 1.97823   2
  -3   8   1 5.77993 2.61023   4
  -3   8   1 2.56302 2.51317   1
   3   8  -1 3.54753 2.81250   4
   2  -8  -1 676.573 24.3486   1
   2  -8  -1 740.749 24.1181   2
  -2  -8   1 693.882 26.8357   1
  -2  -8   1 743.917 25.9385   2
   2   8  -1 708.560 25.0038   4
  -2   8   1 706.815 23.7592   4
   1  -8  -1 3.31905 2.60598   2
  -1  -8   1 2.12057 2.81401   1
  -1  -8   1 -0.6689 1.98583   2
   1  -8  -1 -0.6282 2.19109   1
  -1   8   1 -1.3338 1.88142   4
   1   8  -1 2.65071 2.75214   4
   0  -8   1 361.422 16.4408   2
   0  -8  -1 382.909 16.6701   2
   0  -8  -1 362.603 17.3993   1
   0  -8   1 385.124 17.4018   1
   0   8  -1 400.904 17.0102   4
   0   8   1 329.302 15.5522   4
   1  -8   1 70.6061 8.00438   2
   1  -8   1 75.3306 8.51728   1
  -1  -8  -1 67.8239 9.00350   1
  -1  -8  -1 95.3617 9.56100   2
   1   8   1 76.7558 8.29802   4
  -1   8  -1 74.7868 8.20247   4
   2  -8   1 269.669 13.6687   1
  -2  -8  -1 300.290 16.5330   1
   2  -8   1 284.882 13.7848   2
  -2  -8  -1 294.939 14.9611   2
  -2   8  -1 306.148 14.2449   4
   3  -8   1 270.065 12.9607   1
  -3  -8  -1 256.321 14.2904   2
   3  -8   1 266.194 13.0113   2
   3  -8   1 257.920 12.1039   3
  -3  -8  -1 250.518 15.6080   1
   3   8   1 273.819 14.1153   4
  -3   8  -1 264.149 12.8864   1
  -4  -8  -1 254.926 14.3777   2
   4  -8   1 263.316 12.6920   2
  -4  -8  -1 240.737 15.9129   1
   4  -8   1 269.100 12.9999   3
   4  -8   1 251.343 12.0749   1
  -4   8  -1 254.129 12.1988   1
  -4   8  -1 256.615 13.0819   4
   4   8   1 250.743 14.1099   4
   5  -8   1 37.1735 5.15842   1
  -5  -8  -1 36.8093 6.66384   2
  -5  -8  -1 33.5176 7.20765   1
   5  -8   1 38.8458 6.15665   3
  -5   8  -1 34.4349 5.70648   4
  -5   8  -1 36.3573 5.19207   1
   5   8   1 37.5365 6.57799   4
   6  -8   1 38.7312 6.47710   3
  -6  -8  -1 31.9287 7.56145   1
  -6  -8  -1 38.6870 6.78875   2
   6   8   1 27.4165 6.11536   4
  -7  -8  -1 25.5904 5.85445   2
   7  -8   1 43.4157 7.07119   3
  -7  -8  -1 28.8426 8.12079   1
  -8  -8  -1 174.350 12.7464   2
   6  -9  -1 237.316 13.6478   3
  -6  -9   1 197.259 16.0249   1
  -6  -9   1 228.232 14.8940   2
  -5  -9   1 6.65194 3.74068   2
   5  -9  -1 3.40378 2.84049   1
  -5  -9   1 2.90434 4.11787   1
  -5   9   1 4.39674 2.84720   1
  -5   9   1 6.75519 3.45068   4
  -4  -9   1 172.957 12.5001   2
  -4  -9   1 175.916 14.1699   1
   4  -9  -1 186.155 11.1430   1
   4   9  -1 186.579 12.9709   4
  -4   9   1 201.728 11.5512   1
  -4   9   1 181.924 11.3682   4
   3  -9  -1 205.940 12.1291   1
  -3  -9   1 175.868 13.5503   1
  -3  -9   1 215.065 13.6458   2
   3  -9  -1 192.031 11.5101   2
   3   9  -1 205.260 13.3105   4
  -3   9   1 198.606 11.8565   4
  -3   9   1 198.119 11.9664   1
  -2  -9   1 56.5483 8.23242   2
   2  -9  -1 66.4416 8.37506   1
   2  -9  -1 62.4954 7.83547   2
  -2  -9   1 75.7004 10.0807   1
  -2   9   1 56.2333 7.60565   4
   2   9  -1 63.5043 8.47231   4
  -1  -9   1 79.0471 9.23039   2
   1  -9  -1 80.7730 8.92504   2
  -1  -9   1 84.4162 10.1838   1
   1  -9  -1 79.6851 9.39471   1
  -1   9   1 81.6781 9.06422   4
   1   9  -1 73.5288 8.75124   4
   0  -9  -1 2.04968 2.33195   2
   0  -9   1 0.80209 2.48519   2
   0  -9  -1 3.08457 3.23050   1
   0  -9   1 -1.6749 2.45087   1
   0   9   1 1.32345 2.71647   4
   0   9  -1 3.69692 3.05188   4
  -1  -9  -1 46.8351 7.90649   1
   1  -9   1 42.0444 6.70553   1
  -1  -9  -1 31.9490 6.14407   2
   1  -9   1 35.7655 6.28515   2
  -1   9  -1 38.5679 6.34188   4
   1   9   1 41.9108 6.78809   4
   2  -9   1 77.1434 8.69398   1
  -2  -9  -1 70.7156 10.0211   1
   2  -9   1 56.4902 7.64684   2
  -2  -9  -1 67.4625 8.73969   2
  -2   9  -1 69.4524 8.24949   4
   2   9   1 70.2830 8.70207   4
  -3  -9  -1 120.636 13.2955   1
   3  -9   1 123.303 9.17706   1
   3  -9   1 140.406 9.93553   2
  -3  -9  -1 131.724 10.6093   2
   3   9   1 120.636 11.6435   4
  -3   9  -1 124.495 9.18393   1
  -3   9  -1 134.359 9.77925   4
  -4  -9  -1 149.885 11.5477   2
  -4  -9  -1 160.019 15.8907   1
   4   9   1 153.407 11.6924   4
  -4   9  -1 143.212 10.1569   4
  -5  -9  -1 4.07656 3.27190   2
   5  -9   1 9.17582 4.00608   3
  -5  -9  -1 13.9586 5.68524   1
   5   9   1 10.9417 4.53153   4
  -6  -9  -1 159.604 12.3680   2
   6  -9   1 150.256 11.1779   3
  -6  -9  -1 151.321 16.2964   1
  -4 -10   1 2.25097 4.33109   1
  -4 -10   1 2.12810 3.09863   2
  -4  10   1 0.72028 2.82865   4
   3 -10  -1 128.823 10.0849   1
  -3 -10   1 103.401 11.8040   2
  -3 -10   1 106.200 12.8787   1
  -3  10   1 116.347 9.66074   1
  -3  10   1 109.042 10.8413   4
   2 -10  -1 163.548 11.8213   1
  -2 -10   1 153.572 12.2804   2
  -2 -10   1 144.511 14.5734   1
   2 -10  -1 170.822 11.7673   2
   2  10  -1 163.468 12.4123   4
   1 -10  -1 -2.5604 2.37820   2
  -1 -10   1 3.94236 3.99070   1
   1 -10  -1 0.81592 3.22610   1
  -1 -10   1 1.82839 2.95372   2
   1  10  -1 -2.9723 2.76773   4
  -1  10   1 4.08635 3.24752   4
   0 -10  -1 342.283 17.7147   2
   0 -10   1 339.258 18.2127   1
   0 -10  -1 346.718 18.7356   1
   0 -10   1 350.676 18.0730   2
   0  10   1 366.397 17.8359   4
   0  10  -1 371.620 18.1263   4
   1 -10   1 30.9612 6.25778   2
   1 -10   1 24.6753 5.83572   1
  -1 -10  -1 21.4100 5.97045   1
  -1 -10  -1 37.8331 7.20111   2
   1  10   1 35.0475 6.86158   4
  -1  10  -1 44.4712 7.32021   4
  -2 -10  -1 137.940 13.3349   2
  -2 -10  -1 126.512 13.7501   1
   2 -10   1 142.378 10.9231   2
   2  10   1 130.489 12.5899   4
  -3 -10  -1 139.126 11.6525   2
  -3 -10  -1 146.324 15.4166   1
   3  10   1 139.008 13.1689   4
  -4 -10  -1 0.01719 4.16699   1
  -4 -10  -1 1.46806 3.40877   2
   4  10   1 1.22195 3.34913   4
 -11   0   2 2.85697 3.19135   1
  11   0  -2 1.83829 2.66547   3
  10   0  -2 1057.25 31.4411   3
 -10   0   2 1057.80 33.8197   1
   9   0  -2 1.25986 1.93522   3
  -9   0   2 4.78398 2.63236   1
  -8   0   2 275.499 12.7651   1
   8   0  -2 273.109 12.0221   3
  -7   0   2 4.01331 1.89087   1
   7   0  -2 1.90175 1.88345   3
  -7   0   2 4.93651 1.95366   4
  -6   0   2 7.26946 2.02412   4
   6   0  -2 1.65025 1.31309   3
  -6   0   2 3.96028 1.24537   2
  -6   0   2 1.41042 1.36490   1
   6   0  -2 0.17762 1.23296   4
  -5   0   2 4.89264 1.57305   4
  -5   0   2 6.36658 1.74505   1
   5   0  -2 6.89214 1.87237   4
  -5   0   2 6.57413 1.31438   2
   5   0  -2 0.46154 1.37103   3
  -4   0   2 913.543 22.2649   4
   4   0  -2 942.017 22.5905   4
   4   0  -2 960.700 22.7545   3
  -4   0   2 904.694 22.7595   1
  -4   0   2 941.493 20.7289   2
  -3   0   2 1.18892 0.53118   2
   3   0  -2 3.26122 1.00389   4
  -3   0   2 1.81869 0.76468   1
  -3   0   2 2.89654 0.86206   4
   3   0  -2 1.02048 0.72623   3
   2   0  -2 391.314 9.88758   4
   2   0  -2 405.897 10.1212   3
  -2   0   2 377.497 8.78849   2
  -2   0   2 408.900 9.80282   4
  -2   0   2 411.280 10.0755   1
  -1   0   2 2.70380 0.50250   1
   1   0  -2 0.92304 0.37995   3
  -1   0   2 0.64130 0.27560   4
   0   0  -2 3348.21 64.8092   3
   0   0   2 3536.47 64.8960   3
   0   0   2 3028.88 65.0433   2
  -1   0  -2 0.67855 0.32274   1
   1   0   2 0.23246 0.26268   4
  -1   0  -2 0.22103 0.24994   2
   1   0   2 4.27767 0.74174   3
   2   0   2 615.635 14.1879   3
   2   0   2 580.086 13.9934   4
  -2   0  -2 605.067 13.9277   2
  -2   0  -2 592.457 13.7207   4
  -2   0  -2 591.129 14.0099   1
  -3   0  -2 1.03041 0.67900   4
   3   0   2 2.24251 0.88690   4
  -3   0  -2 3.98890 1.07948   1
  -3   0  -2 0.85384 0.63639   2
   3   0   2 1.18153 0.82295   3
  -4   0  -2 33.6138 2.59969   2
   4   0   2 32.8371 3.35506   3
  -4   0  -2 37.0589 3.06392   1
   4   0   2 36.8806 3.68826   4
  -4   0  -2 32.8167 3.33750   4
   5   0   2 -0.4925 0.94333   3
   5   0   2 0.69147 0.94590   4
  -5   0  -2 1.40797 1.12437   1
  -5   0  -2 0.42625 1.00462   4
  -5   0  -2 1.73853 1.04468   2
   6   0   2 479.176 15.4148   3
  -6   0  -2 466.889 15.7763   1
  -6   0  -2 472.952 13.9869   2
   6   0   2 482.867 15.7249   4
  -6   0  -2 494.296 15.4594   4
  -7   0  -2 1.29793 1.69344   1
   7   0   2 2.21718 1.72759   4
   7   0   2 1.85279 1.33590   2
  -7   0  -2 2.37281 1.42911   2
   7   0   2 -0.3959 1.49474   3
  -8   0  -2 229.028 11.7639   1
   8   0   2 208.917 10.4458   3
  -9   0  -2 -1.3336 1.93463   1
   9   0   2 0.66082 1.95201   3
 -10   0  -2 920.930 31.1030   1
  10   0   2 912.763 28.4500   3
 -11   0  -2 -0.1205 3.13827   1
  11   0   2 1.92211 2.74972   3
  11  -1  -2 73.8177 8.70436   3
 -11  -1   2 65.1631 9.35259   1
 -11   1   2 72.0958 8.77857   1
  10  -1  -2 361.780 16.3311   3
 -10  -1   2 338.065 17.5261   1
 -10   1   2 381.658 16.9444   1
  10   1  -2 371.738 15.5193   3
  -9  -1   2 236.158 13.4093   1
   9  -1  -2 245.149 12.4826   3
   9   1  -2 252.057 11.7808   3
  -9   1   2 249.583 12.5616   1
   8  -1  -2 249.685 11.7825   3
  -8  -1   2 239.801 12.5187   1
   8   1  -2 237.298 10.7909   3
  -8   1   2 246.345 11.3704   4
  -8   1   2 240.359 11.3914   1
  -7  -1   2 244.805 9.09473   2
  -7  -1   2 234.008 11.4965   1
   7  -1  -2 224.887 10.6412   3
  -7  -1   2 257.705 11.2278   4
  -7   1   2 233.395 10.3977   4
   7   1  -2 246.004 11.0478   4
   7   1  -2 257.246 10.3333   3
  -7   1   2 247.851 10.6538   1
  -6  -1   2 1260.26 33.5280   1
   6  -1  -2 1302.17 28.0905   2
  -6  -1   2 1281.94 32.1260   4
   6  -1  -2 1348.23 32.8852   3
  -6  -1   2 1285.40 30.1351   2
   6  -1  -2 1291.60 31.7994   4
   6   1  -2 1295.02 32.3391   4
   6   1  -2 1282.13 31.2886   3
  -6   1   2 1299.97 28.0707   2
  -6   1   2 1227.14 31.2402   4
  -6   1   2 1327.94 32.1900   1
  -5  -1   2 167.950 6.67563   2
   5  -1  -2 178.442 5.38457   2
   5  -1  -2 170.021 7.49435   4
  -5  -1   2 177.013 7.79118   4
  -5  -1   2 178.725 8.26304   1
   5  -1  -2 172.040 7.87380   3
  -5   1   2 171.496 5.34406   2
   5   1  -2 175.379 7.86110   4
   5   1  -2 162.603 7.00978   3
  -5   1   2 176.006 7.38945   4
  -5   1   2 170.937 7.28109   1
  -4  -1   2 605.161 16.7661   4
  -4  -1   2 642.458 16.0530   2
   4  -1  -2 647.941 16.7872   4
   4  -1  -2 651.673 14.1700   2
   4  -1  -2 639.492 17.3510   3
  -4   1   2 651.572 16.4691   4
  -4   1   2 618.160 14.0726   2
  -4   1   2 643.003 16.7367   1
   4   1  -2 635.387 17.0999   4
   4   1  -2 648.489 16.2996   3
   3  -1  -2 480.601 10.5276   2
   3  -1  -2 491.089 13.3449   3
  -3  -1   2 472.098 12.8634   4
  -3  -1   2 471.712 12.3263   2
   3  -1  -2 479.497 12.5642   4
  -3  -1   2 502.618 13.5184   1
  -3   1   2 507.751 12.4848   4
   3   1  -2 470.476 12.2288   3
   3   1  -2 471.938 12.9813   4
  -3   1   2 490.463 12.6965   1
  -2  -1   2 5213.34 107.630   1
   2  -1  -2 5250.63 107.070   1
  -2  -1   2 5333.29 105.780   2
  -2  -1   2 5308.12 104.130   4
   2  -1  -2 5314.38 105.534   3
  -2   1   2 5469.43 103.532   4
  -2   1   2 5165.10 107.073   1
   2   1  -2 5356.09 104.231   4
   2   1  -2 5287.16 104.482   3
   1  -1  -2 788.621 16.8533   2
  -1  -1   2 794.352 17.8382   2
   1  -1  -2 823.076 18.2854   1
   1  -1  -2 813.125 17.7077   3
  -1  -1   2 804.352 18.0706   1
  -1   1   2 826.279 17.0789   4
   1   1  -2 857.887 17.3998   3
   0  -1   2 296.284 7.51502   4
   0  -1  -2 276.377 7.09563   2
   0  -1   2 295.259 6.97000   1
   0  -1   2 279.800 7.17856   2
   0  -1   2 299.225 7.32894   3
   0  -1  -2 288.261 6.40377   3
   0  -1  -2 288.331 7.80341   1
   0   1   2 285.459 6.43845   4
   0   1  -2 290.972 7.27325   4
   1  -1   2 122.615 3.86572   2
  -1  -1  -2 126.975 4.65464   1
   1  -1   2 126.769 4.42851   3
   1  -1   2 123.164 3.43669   1
   1  -1   2 123.386 4.34451   4
  -1  -1  -2 128.511 4.34971   2
  -1   1  -2 124.540 3.46884   1
   1   1   2 123.179 3.80276   4
   1   1   2 121.784 3.10014   3
  -2  -1  -2 1162.10 26.3945   2
   2  -1   2 1260.06 26.8216   3
   2  -1   2 1186.71 25.4620   2
  -2  -1  -2 1235.49 27.3904   1
   2   1   2 1206.41 24.8929   3
   2   1   2 1133.33 25.5879   4
  -2   1  -2 1190.23 25.5214   1
  -2   1  -2 1188.83 25.4753   2
  -3  -1  -2 76.3410 4.01447   2
   3  -1   2 73.8216 4.07820   4
  -3  -1  -2 75.5215 3.87165   4
   3  -1   2 81.0306 4.33024   3
   3  -1   2 83.4238 3.49959   2
  -3  -1  -2 79.7754 4.40131   1
  -3   1  -2 80.5200 3.90460   4
   3   1   2 78.1775 4.04372   4
  -3   1  -2 72.9721 3.37608   2
   3   1   2 76.5592 3.46731   3
  -3   1  -2 80.2800 3.61117   1
  -4  -1  -2 1644.53 37.9068   1
  -4  -1  -2 1548.63 35.6795   4
   4  -1   2 1606.80 34.7473   2
  -4  -1  -2 1643.52 36.2306   2
   4  -1   2 1678.90 37.1102   3
   4  -1   2 1609.42 36.2612   4
  -4   1  -2 1548.05 34.7084   2
  -4   1  -2 1600.27 35.5086   4
  -4   1  -2 1605.47 35.8758   1
   4   1   2 1645.01 36.3065   4
   4   1   2 1574.00 35.0847   3
   5  -1   2 312.083 9.55808   2
  -5  -1  -2 316.652 11.0968   4
   5  -1   2 324.782 11.6120   3
  -5  -1  -2 328.491 10.7838   2
  -5  -1  -2 304.657 11.8248   1
  -5   1  -2 308.422 10.5584   1
   5   1   2 326.274 10.5317   3
  -5   1  -2 306.841 9.57079   2
   5   1   2 312.109 11.2677   4
  -5   1  -2 310.618 10.7407   4
  -6  -1  -2 1222.51 30.3960   2
   6  -1   2 1253.62 32.0035   3
  -6  -1  -2 1225.07 31.2622   4
   6  -1   2 1238.22 31.4893   4
  -6  -1  -2 1234.54 33.2570   1
   6  -1   2 1282.14 29.0690   2
  -6   1  -2 1285.41 31.1184   4
   6   1   2 1277.51 31.9499   4
   6   1   2 1276.69 30.5697   3
  -6   1  -2 1219.68 28.9648   2
  -6   1  -2 1274.90 31.4560   1
   7  -1   2 56.8877 5.99959   4
   7  -1   2 50.7541 5.78295   3
  -7  -1  -2 55.8652 4.53367   2
   7  -1   2 54.7833 3.90607   2
  -7  -1  -2 60.6991 6.80499   1
   7   1   2 51.9773 5.33312   3
  -7   1  -2 51.8107 5.53608   1
   7   1   2 42.8769 5.37930   4
  -7   1  -2 54.1207 3.96119   2
  -8  -1  -2 655.004 19.1888   2
   8  -1   2 676.136 21.7768   3
  -8  -1  -2 605.364 22.5460   1
   8   1   2 661.145 21.7605   4
   8   1   2 638.904 20.0291   3
  -8   1  -2 644.048 21.2746   1
   9  -1   2 96.5452 7.75813   3
  -9  -1  -2 108.725 9.06536   1
  -9   1  -2 106.604 8.14648   1
   9   1   2 106.225 7.52321   3
 -10  -1  -2 36.6084 7.06070   1
  10  -1   2 47.9454 6.77775   3
 -10   1  -2 32.5428 6.15757   1
 -11  -1  -2 104.723 12.0517   1
  11  -1   2 108.275 10.4772   3
 -11   1  -2 88.2548 10.2121   1
  11  -2  -2 30.3066 6.06841   3
 -11  -2   2 39.5838 8.03538   1
 -11   2   2 39.2933 6.47214   1
  10  -2  -2 95.3963 9.79436   3
 -10  -2   2 89.1898 10.7885   1
 -10   2   2 106.343 8.26343   1
   9  -2  -2 110.885 8.45024   3
  -9  -2   2 112.376 9.51469   1
  -9   2   2 102.362 7.62697   1
   8  -2  -2 117.431 8.22234   3
  -8  -2   2 139.252 9.85376   1
  -8   2   2 133.982 8.17432   4
  -8   2   2 139.507 8.10061   1
   8   2  -2 130.255 7.48154   3
  -7  -2   2 207.075 8.96438   2
   7  -2  -2 195.338 10.2039   3
  -7  -2   2 204.211 11.2416   1
   7   2  -2 197.238 10.1939   4
   7   2  -2 188.546 8.75063   3
  -7   2   2 195.164 9.16109   1
  -7   2   2 219.077 9.77722   4
  -6  -2   2 65.5001 6.33076   4
  -6  -2   2 69.9987 7.10297   1
   6  -2  -2 49.4895 5.55840   3
  -6  -2   2 55.2374 4.29706   2
  -6   2   2 53.3916 4.38367   4
  -6   2   2 62.0484 4.56226   1
   6   2  -2 54.7775 5.72327   4
   6   2  -2 53.5390 4.13568   3
  -5  -2   2 1226.54 29.8232   2
   5  -2  -2 1229.24 29.7637   4
   5  -2  -2 1234.50 26.5203   2
  -5  -2   2 1208.11 32.3484   1
  -5  -2   2 1264.13 30.8578   4
  -5   2   2 1274.97 30.0558   1
   5   2  -2 1286.14 30.9067   4
  -5   2   2 1216.57 29.3858   4
   5   2  -2 1221.98 28.6594   3
  -4  -2   2 1201.55 28.4356   2
  -4  -2   2 1167.61 28.7716   4
   4  -2  -2 1227.04 29.3097   3
  -4  -2   2 1236.82 30.5674   1
   4  -2  -2 1158.17 25.3661   2
   4  -2  -2 1197.40 28.0073   4
   4   2  -2 1180.35 28.7978   4
  -4   2   2 1217.28 28.2988   1
   4   2  -2 1206.52 26.9972   3
  -4   2   2 1206.54 27.7021   4
   3  -2  -2 771.457 17.2676   2
  -3  -2   2 776.139 19.5961   2
  -3  -2   2 777.138 19.7748   4
   3  -2  -2 811.369 20.1141   3
   3  -2  -2 797.540 19.3236   1
  -3  -2   2 769.051 20.7404   1
   3  -2  -2 754.241 18.9329   4
  -3   2   2 798.071 18.9356   4
   3   2  -2 793.713 19.7908   4
  -3   2   2 816.189 19.4532   1
   3   2  -2 792.026 18.0885   3
   2  -2  -2 9647.34 196.787   1
   2  -2  -2 9999.99 192.859   2
   2  -2  -2 9984.69 192.971   3
  -2  -2   2 9683.36 191.150   4
  -2  -2   2 9757.82 197.902   1
  -2  -2   2 9956.22 194.843   2
  -2   2   2 9553.58 189.934   4
  -2   2   2 9592.24 196.732   1
   2   2  -2 9952.14 191.199   3
  -1  -2   2 513.103 13.5599   1
   1  -2  -2 517.892 12.3725   2
   1  -2  -2 496.849 12.3502   3
  -1  -2   2 548.981 12.0908   3
   1  -2  -2 514.416 13.6333   1
  -1  -2   2 505.007 13.3431   4
   1   2  -2 511.127 11.9477   3
   1   2  -2 506.528 13.0376   4
  -1   2   2 503.896 12.3975   4
   0  -2  -2 456.616 12.7817   1
   0  -2   2 471.367 12.3297   4
   0  -2   2 472.597 12.0288   1
   0  -2  -2 441.512 11.6958   2
   0  -2   2 440.303 11.8083   2
   0  -2  -2 465.832 10.3030   3
   0  -2   2 457.653 11.3671   3
   0   2   2 479.900 11.2752   4
   1  -2   2 641.345 15.9680   4
   1  -2   2 616.902 15.2228   2
   1  -2   2 632.142 15.6250   3
  -1  -2  -2 650.399 16.0086   2
   1  -2   2 637.221 15.1808   1
  -1   2  -2 642.820 15.5173   4
   1   2   2 659.739 15.0078   4
   2  -2   2 641.525 15.5269   2
   2  -2   2 695.894 15.4964   1
  -2  -2  -2 646.640 17.7598   1
   2  -2   2 624.966 16.4686   4
   2  -2   2 651.635 16.7430   3
  -2  -2  -2 626.952 16.6794   2
   2   2   2 655.624 13.4275   3
  -2   2  -2 646.566 16.0718   4
  -2   2  -2 663.809 15.4478   1
   2   2   2 654.749 15.9481   4
   3  -2   2 131.347 5.01050   2
  -3  -2  -2 130.975 5.76295   4
  -3  -2  -2 127.565 5.97687   2
  -3  -2  -2 134.106 6.68722   1
   3  -2   2 127.095 6.10736   3
   3  -2   2 139.134 6.11454   4
  -3   2  -2 143.414 5.18324   1
  -3   2  -2 126.199 5.58864   4
   3   2   2 130.756 4.28643   3
   3   2   2 132.530 5.85568   4
   4  -2   2 309.396 10.9241   4
   4  -2   2 319.927 11.4128   3
   4  -2   2 312.141 9.35572   2
  -4  -2  -2 306.480 10.8208   2
  -4  -2  -2 311.188 10.7341   4
  -4  -2  -2 327.532 12.3362   1
   4   2   2 322.040 9.02804   3
   4   2   2 324.245 10.9991   4
  -4   2  -2 328.661 10.5085   4
  -4   2  -2 324.435 9.90135   1
   5  -2   2 254.869 10.5248   3
  -5  -2  -2 251.337 9.94026   4
   5  -2   2 247.760 8.26390   2
   5  -2   2 269.057 10.3273   4
  -5  -2  -2 224.033 10.8057   1
  -5  -2  -2 233.435 9.63085   2
  -5   2  -2 254.186 9.04561   1
  -5   2  -2 262.547 9.66711   4
   5   2   2 246.923 8.37094   3
   5   2   2 255.308 10.2177   4
   6  -2   2 60.4118 3.87102   2
   6  -2   2 68.8789 5.46562   4
  -6  -2  -2 70.0061 5.10059   2
  -6  -2  -2 62.5529 6.99967   1
   6  -2   2 71.0578 6.83466   3
   6   2   2 64.6185 6.20121   4
  -6   2  -2 58.0789 4.64747   4
   6   2   2 54.9568 4.06290   3
  -6   2  -2 65.2634 4.59994   1
  -7  -2  -2 127.156 7.30869   2
   7  -2   2 119.154 8.01161   3
  -7  -2  -2 126.960 9.03922   1
   7   2   2 130.448 8.11542   4
  -7   2  -2 126.715 7.17575   1
   7   2   2 132.240 6.89042   3
  -8  -2  -2 1090.37 34.4327   1
  -8  -2  -2 1101.01 29.5475   2
   8  -2   2 1101.30 31.9458   3
  -8   2  -2 1107.25 30.4259   1
   8   2   2 1093.66 31.5294   4
  -9  -2  -2 4.63906 3.09516   1
   9  -2   2 2.82036 2.57751   3
  -9   2  -2 10.8713 3.46817   1
 -10  -2  -2 212.472 14.4482   1
  10  -2   2 222.127 12.8683   3
 -10   2  -2 211.884 12.1207   1
  11  -2   2 -1.0414 2.61205   3
 -11  -2  -2 0.56690 3.44685   1
 -11   2  -2 -2.7274 2.28407   1
  11  -3  -2 107.243 11.0681   3
 -11  -3   2 93.4552 12.2158   1
 -11   3   2 88.9587 9.37921   1
  10  -3  -2 27.9635 5.79660   3
 -10  -3   2 23.3912 5.96628   1
 -10   3   2 26.5385 4.98027   1
   9  -3  -2 98.0331 9.63478   3
  -9  -3   2 106.388 11.6620   1
  -9   3   2 91.5341 7.09067   1
  -8  -3   2 276.350 11.7555   2
  -8  -3   2 236.170 14.2013   1
   8  -3  -2 231.775 12.4518   3
  -8   3   2 274.194 11.7381   1
  -8   3   2 261.146 11.8245   4
  -7  -3   2 85.9474 9.17531   1
  -7  -3   2 109.883 6.90380   2
   7  -3  -2 95.4276 7.27608   3
   7   3  -2 104.380 7.49723   4
  -7   3   2 97.3035 6.48359   4
  -7   3   2 107.715 6.50905   1
  -6  -3   2 108.336 8.09867   1
   6  -3  -2 110.491 7.40262   3
  -6  -3   2 118.456 6.95859   2
   6   3  -2 106.250 5.66698   3
  -6   3   2 107.631 6.42120   4
   6   3  -2 112.410 7.29482   4
  -6   3   2 116.181 6.37382   1
  -5  -3   2 118.673 7.26192   4
  -5  -3   2 122.188 6.77274   2
  -5  -3   2 114.525 7.72394   1
   5  -3  -2 129.291 7.33645   3
   5  -3  -2 111.353 4.57729   2
   5   3  -2 121.088 7.14539   4
  -5   3   2 122.834 6.18997   1
   5   3  -2 112.367 5.27383   3
  -5   3   2 128.422 6.52418   4
   4  -3  -2 95.7542 5.40596   4
  -4  -3   2 96.2740 6.51419   1
   4  -3  -2 90.8874 5.73082   3
   4  -3  -2 96.7758 5.23718   1
   4  -3  -2 102.013 4.27721   2
  -4  -3   2 98.2452 6.07833   4
  -4  -3   2 90.9550 5.59778   2
   4   3  -2 100.177 6.02619   4
   4   3  -2 96.5671 4.41052   3
  -4   3   2 104.674 5.40108   1
  -4   3   2 100.508 5.34895   4
  -3  -3   2 2595.44 58.8742   1
  -3  -3   2 2551.21 56.7844   2
   3  -3  -2 2646.14 56.5546   1
  -3  -3   2 2582.82 56.4355   4
   3  -3  -2 2678.32 56.3577   3
   3  -3  -2 2616.53 54.1476   2
   3   3  -2 2576.19 53.1665   3
  -3   3   2 2589.98 54.8213   4
  -3   3   2 2609.48 56.4573   1
   2  -3  -2 5.77124 1.46970   3
  -2  -3   2 8.67807 2.07307   4
   2  -3  -2 4.41484 1.42523   1
  -2  -3   2 7.25040 1.24673   3
  -2  -3   2 6.80680 1.69993   2
  -2  -3   2 5.01211 1.58294   1
   2  -3  -2 7.54369 1.53381   2
  -2   3   2 6.15535 1.43386   4
   2   3  -2 7.75600 1.29089   3
  -2   3   2 12.3504 2.25558   1
   2   3  -2 6.91928 1.65742   4
  -1  -3   2 972.797 24.1943   1
   1  -3  -2 925.064 22.2988   2
   1  -3  -2 977.001 24.1347   1
   1  -3  -2 934.253 21.6260   3
  -1  -3   2 956.653 21.1399   3
  -1  -3   2 951.041 23.4349   4
   1   3  -2 936.129 22.9655   4
  -1   3   2 950.740 22.3107   4
   0  -3   2 476.608 12.2885   3
   0  -3  -2 501.076 14.6793   1
   0  -3   2 491.498 13.7874   1
   0  -3   2 465.874 13.3671   2
   0  -3  -2 443.389 13.0232   2
   0  -3  -2 465.325 11.1144   3
   0   3   2 463.726 12.5894   4
   1  -3   2 1229.86 29.2596   4
   1  -3   2 1327.81 29.3606   1
  -1  -3  -2 1252.85 31.1131   1
   1  -3   2 1295.74 29.1051   2
   1  -3   2 1214.38 28.4213   3
  -1  -3  -2 1235.44 29.4695   2
  -1   3  -2 1237.87 28.8528   4
   1   3   2 1277.55 28.2947   4
   2  -3   2 1879.17 40.8057   2
  -2  -3  -2 1801.46 41.9613   2
   2  -3   2 1855.21 40.8040   1
   2  -3   2 1847.44 41.3853   4
  -2  -3  -2 1930.86 44.2400   1
   2  -3   2 1847.86 41.3571   3
   2   3   2 1893.42 40.5566   4
  -2   3  -2 1887.31 40.8466   1
  -2   3  -2 1836.46 40.6868   4
  -3  -3  -2 411.375 13.1120   2
   3  -3   2 385.118 12.7156   3
   3  -3   2 381.500 11.2927   2
   3  -3   2 406.693 12.7493   4
  -3  -3  -2 368.298 13.8233   1
   3  -3   2 384.319 11.0017   1
   3   3   2 372.185 12.0250   4
  -3   3  -2 375.229 11.8628   4
  -3   3  -2 387.125 11.1429   1
   3   3   2 377.102 8.48327   3
   4  -3   2 1417.89 34.6265   3
   4  -3   2 1416.16 32.0268   2
  -4  -3  -2 1413.15 33.5930   4
  -4  -3  -2 1434.84 36.9268   1
  -4  -3  -2 1444.33 34.6831   2
   4  -3   2 1402.03 33.7470   4
  -4   3  -2 1401.46 32.9363   4
   4   3   2 1395.89 29.5575   3
   4   3   2 1398.09 33.6304   4
  -4   3  -2 1359.88 32.1267   1
   5  -3   2 104.425 6.70168   3
  -5  -3  -2 99.7334 6.35094   2
   5  -3   2 96.0291 6.18471   4
  -5  -3  -2 86.0361 6.88346   1
   5  -3   2 98.0036 4.96452   2
  -5   3  -2 99.8970 5.25058   1
   5   3   2 89.3602 4.21886   3
  -5   3  -2 89.1766 5.60427   4
   5   3   2 87.5352 5.94351   4
   6  -3   2 413.637 15.8336   3
  -6  -3  -2 434.580 15.3505   2
  -6  -3  -2 404.545 17.2408   1
   6  -3   2 439.511 12.9188   2
   6   3   2 447.695 15.8342   4
  -6   3  -2 402.640 14.3253   4
  -6   3  -2 443.380 13.9218   1
   7  -3   2 148.256 9.20127   3
  -7  -3  -2 114.292 7.47200   2
  -7  -3  -2 136.899 9.99225   1
  -7   3  -2 138.831 7.42444   1
   7   3   2 158.463 9.26933   4
  -8  -3  -2 485.755 21.2932   1
   8  -3   2 468.542 18.7415   3
  -8  -3  -2 499.605 17.6538   2
  -8   3  -2 474.397 16.7397   1
   8   3   2 499.161 18.8851   4
  -9  -3  -2 218.666 14.4456   1
   9  -3   2 214.924 12.6096   3
  -9   3  -2 219.303 11.1235   1
  10  -3   2 135.985 10.3236   3
 -10  -3  -2 120.875 13.2509   1
 -10   3  -2 124.309 9.00675   1
 -11  -3  -2 59.8851 9.95222   1
  11  -3   2 64.0922 8.71167   3
  11  -4  -2 29.9553 6.30239   3
 -11  -4   2 30.4333 8.11156   1
 -11   4   2 36.9688 6.05499   1
 -10  -4   2 164.954 13.6076   1
  10  -4  -2 163.879 11.6059   3
 -10   4   2 142.717 9.42101   1
  -9  -4   2 158.106 12.8089   1
   9  -4  -2 178.829 11.4425   3
  -9   4   2 172.315 9.71117   1
  -8  -4   2 14.6444 3.74158   2
  -8  -4   2 12.8848 4.42162   1
   8  -4  -2 21.6792 4.70616   3
  -8   4   2 11.5275 2.92867   1
  -8   4   2 14.8875 3.46090   4
   7  -4  -2 285.902 13.6554   3
  -7  -4   2 323.675 13.4462   2
  -7  -4   2 326.921 16.4543   1
  -7   4   2 285.311 12.2160   4
  -7   4   2 310.422 12.2285   1
   7   4  -2 299.652 14.0530   4
  -6  -4   2 221.941 10.6515   2
   6  -4  -2 229.137 11.2136   3
  -6  -4   2 213.756 12.3842   1
  -6   4   2 208.099 9.60046   4
  -6   4   2 220.344 9.53999   1
   6   4  -2 239.740 11.6821   4
  -5  -4   2 469.869 16.4735   2
   5  -4  -2 514.267 13.5449   2
  -5  -4   2 469.877 18.6193   1
   5  -4  -2 510.096 17.0989   3
  -5   4   2 479.849 15.4503   4
  -5   4   2 482.258 15.2690   1
   5   4  -2 488.860 17.0226   4
  -4  -4   2 22.3999 3.86494   4
   4  -4  -2 16.3294 2.39028   2
   4  -4  -2 12.2115 2.93560   3
  -4  -4   2 17.5470 3.75105   1
   4  -4  -2 14.1147 2.61253   1
  -4  -4   2 15.0517 2.01379   3
  -4  -4   2 14.6038 3.09482   2
  -4   4   2 14.1862 2.53922   4
  -4   4   2 16.1123 2.76150   1
   4   4  -2 12.7210 2.85961   4
   4   4  -2 13.8944 1.97133   3
  -3  -4   2 1238.13 31.5259   4
   3  -4  -2 1262.63 30.3469   3
  -3  -4   2 1269.89 33.4507   1
  -3  -4   2 1247.22 26.8309   3
  -3  -4   2 1228.59 31.3796   2
   3  -4  -2 1228.87 28.8010   2
   3  -4  -2 1235.23 30.5887   1
  -3   4   2 1194.58 30.4543   1
  -3   4   2 1228.44 29.6657   4
   3   4  -2 1218.68 26.7100   3
   3   4  -2 1270.65 31.2318   4
  -2  -4   2 631.786 15.1891   3
  -2  -4   2 679.376 19.1476   2
  -2  -4   2 640.259 19.9029   1
   2  -4  -2 645.906 17.3722   3
  -2  -4   2 667.431 19.2044   4
   2  -4  -2 594.445 16.9742   2
   2  -4  -2 656.482 18.8791   1
  -2   4   2 622.653 17.4918   4
   2   4  -2 667.835 18.7424   4
  -1  -4   2 1.21970 1.32463   1
  -1  -4   2 1.65407 1.32053   4
   1  -4  -2 2.69096 1.27499   2
  -1  -4   2 1.45730 0.79669   3
   1  -4  -2 0.64947 1.21460   1
   1  -4  -2 1.89174 1.04474   3
  -1  -4   2 3.66457 1.56062   2
   1   4  -2 -0.0276 0.92554   4
  -1   4   2 1.23004 1.09513   4
   0  -4  -2 828.155 21.8709   2
   0  -4   2 813.316 22.4472   1
   0  -4   2 857.528 22.5147   4
   0  -4   2 821.677 22.0997   2
   0  -4  -2 835.578 23.4846   1
   0  -4   2 821.047 20.0282   3
   0  -4  -2 817.931 18.7747   3
   0   4  -2 822.105 21.7547   4
   0   4   2 860.151 21.3334   4
   1  -4   2 676.612 18.8331   1
  -1  -4  -2 661.550 14.3963   3
  -1  -4  -2 680.309 19.1427   2
   1  -4   2 666.211 18.5450   2
  -1  -4  -2 697.186 20.8078   1
   1  -4   2 684.486 19.1310   4
   1  -4   2 657.966 17.6424   3
  -1   4  -2 695.263 18.8699   4
   1   4   2 648.833 18.0774   4
   2  -4   2 622.267 17.5188   2
  -2  -4  -2 617.107 18.5848   2
   2  -4   2 633.857 17.7456   3
   2  -4   2 662.211 18.5934   4
   2  -4   2 639.499 17.5557   1
  -2  -4  -2 650.970 20.4736   1
   2   4   2 596.652 17.5252   4
   3  -4   2 214.540 8.33750   1
   3  -4   2 228.865 9.70623   3
  -3  -4  -2 232.416 11.3551   1
   3  -4   2 236.418 9.84956   4
  -3  -4  -2 242.381 10.2741   2
   3  -4   2 237.381 8.97863   2
   3   4   2 247.861 9.81324   4
  -3   4  -2 237.650 9.52307   4
  -3   4  -2 236.626 8.64556   1
   4  -4   2 27.4293 3.21575   1
  -4  -4  -2 19.8701 3.57062   2
   4  -4   2 28.1014 3.41345   2
   4  -4   2 28.0626 4.01759   4
  -4  -4  -2 30.8979 5.10240   1
   4  -4   2 34.3444 4.52931   3
  -4   4  -2 34.3161 3.61905   1
  -4   4  -2 23.6970 3.42786   4
   4   4   2 29.6409 4.08654   4
   5  -4   2 659.539 20.7137   3
  -5  -4  -2 605.541 20.0405   2
  -5  -4  -2 614.268 22.6441   1
   5  -4   2 656.790 17.8279   2
  -5   4  -2 653.181 17.9269   1
  -5   4  -2 638.292 19.0037   4
   5   4   2 600.576 19.7300   4
  -6  -4  -2 63.7034 6.71058   2
   6  -4   2 65.7410 6.99419   3
  -6  -4  -2 69.1641 8.48112   1
  -6   4  -2 79.6107 5.82955   4
  -6   4  -2 64.7989 4.76129   1
   6   4   2 70.7323 7.11624   4
   7  -4   2 534.071 19.9533   3
  -7  -4  -2 516.052 22.2795   1
  -7  -4  -2 541.387 19.1709   2
   7   4   2 556.539 19.8797   4
  -7   4  -2 525.554 16.9691   1
  -8  -4  -2 54.8946 8.45692   1
  -8  -4  -2 56.6796 6.85531   2
   8  -4   2 48.4278 6.86415   3
  -8   4  -2 53.3341 5.83035   1
   8   4   2 54.7523 7.18936   4
  -9  -4  -2 163.385 10.1505   2
   9  -4   2 164.691 11.3131   3
  -9  -4  -2 172.576 13.4377   1
  -9   4  -2 172.240 9.62914   1
  10  -4   2 267.635 15.2889   3
 -10  -4  -2 293.176 18.6101   1
 -10  -5   2 21.1832 6.59668   1
  10  -5  -2 15.0524 4.75805   3
 -10   5   2 22.1085 4.49192   1
   9  -5  -2 206.630 12.7380   3
  -9  -5   2 203.197 15.1766   1
  -9   5   2 193.534 10.3908   1
   8  -5  -2 1.70906 2.38928   3
  -8  -5   2 2.92322 3.16424   1
  -8  -5   2 1.95803 2.39339   2
  -8   5   2 5.13157 2.34303   1
  -8   5   2 6.41051 2.74110   4
  -7  -5   2 56.6366 8.48015   1
  -7  -5   2 53.2498 6.68319   2
   7  -5  -2 62.1966 7.42703   3
  -7   5   2 59.4822 6.08372   1
  -7   5   2 62.8408 6.60310   4
  -6  -5   2 28.6619 4.89647   2
  -6  -5   2 33.4030 6.28244   1
   6  -5  -2 33.8617 5.23584   3
   6   5  -2 29.6881 5.26843   4
  -6   5   2 33.5538 4.39530   1
  -6   5   2 31.2701 4.55266   4
  -5  -5   2 251.821 11.8413   2
  -5  -5   2 238.571 13.4398   1
   5  -5  -2 230.517 10.0358   1
   5  -5  -2 246.136 11.5134   3
   5   5  -2 254.975 12.1457   4
  -5   5   2 244.639 10.5690   4
  -5   5   2 243.779 10.3064   1
  -4  -5   2 230.906 11.1561   2
   4  -5  -2 215.508 8.69361   2
   4  -5  -2 236.767 10.6037   3
   4  -5  -2 222.053 9.66708   1
   4   5  -2 228.336 10.9236   4
  -4   5   2 209.450 9.56403   4
  -4   5   2 229.801 9.81624   1
  -3  -5   2 397.913 16.3343   1
   3  -5  -2 382.015 12.8303   2
  -3  -5   2 408.733 15.1281   2
   3  -5  -2 425.942 13.9878   3
   3  -5  -2 416.743 14.4066   1
   3   5  -2 375.994 14.5146   4
  -3   5   2 385.977 14.0520   1
  -3   5   2 416.999 13.9337   4
  -2  -5   2 182.288 9.51545   4
  -2  -5   2 220.138 10.1340   2
  -2  -5   2 201.390 6.58210   3
   2  -5  -2 215.609 8.51542   3
   2  -5  -2 200.478 9.58180   1
   2  -5  -2 208.006 8.73650   2
  -2  -5   2 203.614 10.5327   1
   2   5  -2 217.868 9.94233   4
  -2   5   2 215.059 9.26182   4
  -1  -5   2 2633.67 61.7479   2
   1  -5  -2 2719.63 60.8076   2
   1  -5  -2 2753.00 63.4046   1
  -1  -5   2 2703.77 61.3361   4
   1  -5  -2 2797.47 58.0857   3
  -1  -5   2 2767.69 63.7279   1
  -1  -5   2 2723.66 57.0607   3
  -1   5   2 2755.92 60.0900   4
   1   5  -2 2888.94 61.3193   4
   0  -5  -2 209.912 9.25819   2
   0  -5  -2 197.437 10.1091   1
   0  -5   2 196.089 9.41932   4
   0  -5   2 186.318 7.33509   3
   0  -5   2 194.099 9.10209   2
   0  -5   2 187.959 9.35257   1
   0  -5  -2 192.290 6.60967   3
   0   5  -2 194.438 9.12625   4
   0   5   2 190.455 8.66815   4
   1  -5   2 2381.13 54.7770   4
   1  -5   2 2497.60 55.4135   2
   1  -5   2 2483.77 56.0567   1
   1  -5   2 2433.63 53.0846   3
  -1  -5  -2 2364.80 58.1297   1
  -1  -5  -2 2446.85 55.8390   2
  -1  -5  -2 2419.63 49.0386   3
   1   5   2 2418.83 54.1320   4
  -1   5  -2 2452.01 54.7380   4
   2  -5   2 141.207 7.44925   1
   2  -5   2 160.368 8.32132   4
   2  -5   2 161.774 7.95314   2
  -2  -5  -2 148.465 9.30423   1
   2  -5   2 148.910 7.40064   3
  -2  -5  -2 153.605 8.37812   2
   2   5   2 152.495 7.90548   4
  -2   5  -2 151.324 7.88455   4
   3  -5   2 134.902 7.08256   2
   3  -5   2 125.688 7.30956   3
  -3  -5  -2 118.582 8.62412   1
   3  -5   2 125.972 6.61697   1
  -3  -5  -2 130.028 7.89058   2
  -3   5  -2 126.529 6.70258   1
  -3   5  -2 130.346 7.31998   4
   3   5   2 142.253 7.82057   4
  -4  -5  -2 26.3198 4.57109   2
   4  -5   2 22.3315 3.24706   1
  -4  -5  -2 38.4950 6.04133   1
   4  -5   2 28.9547 4.41206   3
   4  -5   2 27.7820 3.79258   2
  -4   5  -2 31.9619 3.83374   1
   4   5   2 30.7516 4.46887   4
  -4   5  -2 27.6696 4.07822   4
   5  -5   2 8.28273 2.29364   2
   5  -5   2 7.67848 2.71722   3
  -5  -5  -2 3.41537 2.54268   1
  -5  -5  -2 8.02512 2.85647   2
   5   5   2 4.16429 2.21568   4
  -5   5  -2 7.74828 2.44891   4
  -5   5  -2 10.0617 2.30501   1
  -6  -5  -2 336.090 17.2721   1
   6  -5   2 300.435 14.1986   3
  -6  -5  -2 269.684 13.4640   2
   6   5   2 340.661 14.8241   4
  -6   5  -2 341.693 12.1376   1
   7  -5   2 20.6339 4.60924   3
  -7  -5  -2 13.5659 3.62977   2
  -7  -5  -2 14.7975 5.07794   1
  -7   5  -2 17.1854 3.37223   1
   7   5   2 14.0673 4.21350   4
  -8  -5  -2 60.0647 7.58111   2
  -8  -5  -2 62.3822 9.69614   1
   8  -5   2 53.5590 7.34014   3
  -8   5  -2 53.5381 5.93748   1
   8   5   2 51.2532 7.38330   4
  -9  -5  -2 340.915 20.3016   1
   9  -5   2 331.987 16.9153   3
  -9  -5  -2 335.461 15.7701   2
  10  -5   2 3.64061 3.46301   3
 -10  -5  -2 4.36975 4.38084   1
  -9  -6   2 168.258 11.2709   2
   9  -6  -2 184.342 12.3849   3
  -9  -6   2 173.401 17.0986   1
  -9   6   2 154.987 9.58737   1
  -8  -6   2 -0.9143 3.00511   1
  -8  -6   2 0.03984 2.43725   2
   8  -6  -2 1.84461 2.60338   3
  -8   6   2 0.64768 1.88310   1
  -7  -6   2 197.122 11.7076   2
   7  -6  -2 204.470 11.8688   3
  -7  -6   2 205.491 14.4940   1
  -7   6   2 195.847 9.95325   1
  -7   6   2 184.070 10.3293   4
  -6  -6   2 5.77498 2.89916   2
   6  -6  -2 3.22767 2.29501   3
  -6  -6   2 2.29520 2.77811   1
  -6   6   2 6.71734 2.38134   1
   6   6  -2 1.66889 2.29183   4
  -6   6   2 1.90368 1.90840   4
   5  -6  -2 1336.63 35.1325   1
   5  -6  -2 1375.46 36.8857   3
  -5  -6   2 1377.89 41.7683   1
  -5  -6   2 1398.12 38.2228   2
   5   6  -2 1397.76 38.3463   4
  -5   6   2 1404.53 35.7111   1
  -5   6   2 1343.51 35.2487   4
   4  -6  -2 4.85127 2.28881   3
  -4  -6   2 3.54099 2.60211   1
   4  -6  -2 4.24737 1.95784   1
  -4  -6   2 1.51574 1.99995   2
   4  -6  -2 5.48830 2.17028   2
  -4   6   2 2.35464 1.66624   1
   4   6  -2 3.76610 2.25959   4
  -4   6   2 -0.1126 1.53603   4
  -3  -6   2 65.8087 8.08658   1
  -3  -6   2 63.1403 6.91386   2
   3  -6  -2 64.0440 6.65586   1
   3  -6  -2 70.7785 5.38221   3
   3  -6  -2 62.9864 5.03999   2
  -3   6   2 57.3526 5.95302   4
   3   6  -2 64.1603 6.91038   4
  -3   6   2 50.5462 6.05299   1
  -2  -6   2 21.0171 4.37659   1
   2  -6  -2 24.0007 3.85379   2
   2  -6  -2 19.9428 3.79086   1
  -2  -6   2 21.8708 4.18560   2
   2  -6  -2 23.6525 3.55512   3
  -2   6   2 21.5082 3.71464   4
   2   6  -2 13.4029 3.11564   4
   1  -6  -2 3.00541 1.52938   3
  -1  -6   2 3.27893 2.16426   1
  -1  -6   2 3.17443 1.82773   2
  -1  -6   2 3.14514 1.42906   3
   1  -6  -2 5.07195 2.72386   1
   1  -6  -2 6.06718 2.12375   2
   1   6  -2 1.06686 1.66256   4
  -1   6   2 9.24853 2.59278   4
   0  -6   2 10.0326 2.97990   1
   0  -6   2 7.71541 1.98872   3
   0  -6   2 0.56411 1.88502   2
   0  -6  -2 5.74796 2.49981   1
   0  -6  -2 3.24736 2.45434   2
   0  -6  -2 10.7601 2.04513   3
   0   6  -2 10.1907 2.79357   4
   0   6   2 6.86714 2.40431   4
  -1  -6  -2 453.139 17.8713   1
   1  -6   2 407.314 15.5268   1
   1  -6   2 448.873 15.9115   2
  -1  -6  -2 394.853 15.5721   2
   1  -6   2 416.555 13.6503   3
   1   6   2 425.266 15.4011   4
  -1   6  -2 426.372 15.6576   4
  -2  -6  -2 3.38485 2.35186   1
   2  -6   2 8.12373 2.51059   1
   2  -6   2 2.48878 2.00956   2
   2  -6   2 5.48724 2.27908   3
  -2  -6  -2 2.34767 2.11911   2
  -2   6  -2 6.86224 2.44315   4
   2   6   2 8.37629 2.58363   4
  -3  -6  -2 202.610 11.0179   2
   3  -6   2 216.696 9.81844   1
  -3  -6  -2 206.607 12.4238   1
   3  -6   2 237.185 10.6214   3
   3  -6   2 224.824 10.3552   2
   3   6   2 204.240 10.5447   4
  -3   6  -2 206.730 10.2095   4
  -3   6  -2 214.249 9.79338   1
   4  -6   2 3.99929 2.13299   3
   4  -6   2 4.56233 2.19423   2
  -4  -6  -2 9.06179 3.62944   1
  -4  -6  -2 4.21391 2.33044   2
   4  -6   2 2.15817 1.67801   1
  -4   6  -2 3.00096 1.99411   4
  -4   6  -2 5.70950 2.09265   1
   4   6   2 4.86169 2.40397   4
   5  -6   2 1441.47 38.5075   3
  -5  -6  -2 1393.13 39.3204   2
   5  -6   2 1471.25 36.0615   2
   5  -6   2 1426.00 35.2663   1
  -5  -6  -2 1362.84 42.9827   1
  -5   6  -2 1441.23 35.4660   1
   5   6   2 1427.62 38.8495   4
  -5   6  -2 1375.77 36.5838   4
  -6  -6  -2 19.1828 4.30925   2
  -6  -6  -2 12.1894 4.66653   1
   6  -6   2 21.3562 4.66792   3
  -6   6  -2 22.9300 3.68030   1
  -6   6  -2 21.4534 4.13545   4
   6   6   2 28.7685 5.43933   4
   7  -6   2 321.480 15.8173   3
  -7  -6  -2 324.891 15.6758   2
  -7  -6  -2 310.498 18.5547   1
  -7   6  -2 351.211 13.1795   1
   7   6   2 311.003 15.8891   4
  -8  -6  -2 32.2661 7.69338   1
  -8  -6  -2 38.2445 6.47515   2
   8  -6   2 36.1624 6.36986   3
  -9  -6  -2 108.584 10.8318   2
  -9  -6  -2 103.875 13.7012   1
   9  -6   2 109.013 11.1497   3
  -9  -7   2 47.1273 10.1510   1
  -9  -7   2 24.5224 5.63838   2
   9  -7  -2 27.3099 6.03472   3
  -8  -7   2 4.02322 4.23889   1
   8  -7  -2 4.04265 3.34779   3
  -8  -7   2 8.42490 4.05053   2
  -8   7   2 5.82555 2.78645   1
  -7  -7   2 25.7188 5.49080   2
  -7  -7   2 14.0605 5.56927   1
   7  -7  -2 23.4874 5.02765   3
  -7   7   2 23.5631 4.69758   4
  -7   7   2 20.6154 4.10027   1
  -6  -7   2 7.62719 3.53672   2
   6  -7  -2 4.30394 2.86669   3
  -6  -7   2 4.23004 3.72037   1
  -6   7   2 5.22915 2.51434   4
  -6   7   2 12.3196 3.16685   1
  -5  -7   2 114.688 12.2302   1
   5  -7  -2 119.025 8.44333   3
  -5  -7   2 138.462 9.90173   2
   5  -7  -2 127.147 8.08984   1
   5   7  -2 123.890 9.59562   4
  -5   7   2 139.678 8.48186   1
  -5   7   2 142.174 8.84482   4
   4  -7  -2 115.420 7.37330   2
  -4  -7   2 99.5176 10.9207   1
   4  -7  -2 123.749 8.12214   1
  -4  -7   2 120.831 9.08527   2
   4  -7  -2 118.282 7.96164   3
   4   7  -2 125.640 9.36928   4
  -4   7   2 105.437 7.56296   4
  -4   7   2 122.283 8.06588   1
  -3  -7   2 995.964 30.6713   2
  -3  -7   2 911.656 31.8802   1
   3  -7  -2 995.992 27.8947   2
   3  -7  -2 1004.88 29.3891   1
   3  -7  -2 1015.09 27.5424   3
  -3   7   2 990.121 29.3376   1
   3   7  -2 999.843 30.2640   4
  -3   7   2 957.630 28.0748   4
   2  -7  -2 3.79233 2.33194   2
  -2  -7   2 4.15355 2.41393   2
   2  -7  -2 3.53314 1.84781   3
  -2  -7   2 2.61115 2.74260   1
   2  -7  -2 1.97425 1.95775   1
  -2   7   2 2.03717 1.95778   4
   2   7  -2 2.59753 2.51056   4
  -1  -7   2 817.602 27.0804   1
  -1  -7   2 784.282 25.8182   2
   1  -7  -2 799.051 24.7989   2
   1  -7  -2 828.297 26.6781   1
  -1   7   2 806.938 24.7794   4
   1   7  -2 789.604 25.3129   4
   0  -7  -2 0.42244 1.76474   2
   0  -7   2 0.83339 2.18856   1
   0  -7  -2 0.15673 2.07186   1
   0  -7   2 -0.1339 1.69358   2
   0   7   2 1.03525 1.74255   4
   0   7  -2 1.46088 1.82465   4
   1  -7   2 425.524 16.9403   2
   1  -7   2 434.191 14.6871   3
   1  -7   2 451.394 17.4333   1
  -1  -7  -2 443.418 19.0819   1
  -1  -7  -2 450.618 17.6716   2
  -1   7  -2 470.077 17.5206   4
   1   7   2 448.620 17.1048   4
   2  -7   2 0.65981 2.09082   2
  -2  -7  -2 7.45150 3.39889   1
   2  -7   2 4.61157 2.28713   3
  -2  -7  -2 0.53117 2.20634   2
   2  -7   2 4.25358 2.36021   1
   2   7   2 1.87718 1.88596   4
  -2   7  -2 4.67052 2.46420   4
  -3  -7  -2 110.666 11.4817   1
   3  -7   2 110.585 7.42601   1
  -3  -7  -2 116.880 8.67352   2
   3  -7   2 117.386 7.89799   2
   3  -7   2 120.544 7.78918   3
  -3   7  -2 113.868 7.93185   4
  -3   7  -2 118.249 7.70323   1
   3   7   2 97.5959 7.76269   4
   4  -7   2 39.3568 5.46916   2
   4  -7   2 38.1562 4.98257   1
  -4  -7  -2 38.3644 6.12070   2
  -4  -7  -2 55.0815 8.29983   1
   4  -7   2 44.7082 5.82918   3
  -4   7  -2 38.6125 5.57304   4
   4   7   2 41.4042 6.11741   4
  -4   7  -2 44.8743 5.31513   1
  -5  -7  -2 14.5445 4.10459   2
   5  -7   2 17.6429 3.42781   1
  -5  -7  -2 11.7653 4.69161   1
   5  -7   2 20.7969 4.54507   3
  -5   7  -2 12.9456 3.20309   1
   5   7   2 23.0000 5.03041   4
  -5   7  -2 15.2079 3.71408   4
  -6  -7  -2 83.4673 11.4034   1
  -6  -7  -2 65.3070 8.43590   2
   6  -7   2 68.6743 8.24147   3
   6   7   2 75.5877 8.95666   4
   7  -7   2 239.230 13.7417   3
  -7  -7  -2 234.611 16.9602   1
  -7  -7  -2 271.808 14.7797   2
   7   7   2 232.618 14.2127   4
  -8  -7  -2 2.71228 4.26338   1
   8  -7   2 1.78000 2.75799   3
  -8  -7  -2 0.37222 3.07922   2
   8  -8  -2 19.1573 5.30753   3
  -8  -8   2 18.6078 6.50096   1
  -8  -8   2 23.6986 5.67147   2
  -7  -8   2 400.113 19.0037   2
  -7  -8   2 325.261 20.6536   1
   7  -8  -2 351.500 17.2561   3
  -7   8   2 349.167 14.9758   1
  -6  -8   2 3.49862 4.07214   1
   6  -8  -2 1.12401 2.50017   3
  -6  -8   2 4.98024 3.05266   2
   6  -8  -2 4.05452 2.61984   1
  -6   8   2 1.63007 2.14526   1
  -6   8   2 1.95712 2.42165   4
  -5  -8   2 38.7354 7.58568   1
   5  -8  -2 31.5890 5.48558   3
   5  -8  -2 47.1639 6.14218   1
  -5  -8   2 27.7523 5.76999   2
  -5   8   2 33.7694 5.46790   4
   5   8  -2 38.0584 6.90330   4
  -5   8   2 31.3113 5.22700   1
   4  -8  -2 35.5254 5.50865   3
   4  -8  -2 33.9807 5.48022   1
  -4  -8   2 44.7375 7.90748   1
  -4  -8   2 24.8257 5.37654   2
  -4   8   2 32.7877 5.37738   4
  -4   8   2 42.0688 5.93868   1
   4   8  -2 29.7071 5.86195   4
  -3  -8   2 292.097 16.3855   1
   3  -8  -2 267.202 13.4603   1
  -3  -8   2 296.104 15.1984   2
   3  -8  -2 267.859 12.7619   2
  -3   8   2 272.312 13.6082   1
  -3   8   2 278.753 13.3656   4
   3   8  -2 262.616 14.3468   4
  -2  -8   2 227.682 13.1391   2
   2  -8  -2 232.341 12.0761   2
  -2  -8   2 226.849 13.8547   1
   2  -8  -2 221.044 12.6448   1
   2   8  -2 225.623 12.8557   4
  -2   8   2 223.322 11.9157   4
   1  -8  -2 3.16752 2.46079   2
  -1  -8   2 6.01280 2.98515   2
  -1  -8   2 4.25297 3.01870   1
   1  -8  -2 1.45179 2.53891   1
  -1   8   2 4.05648 2.65857   4
   1   8  -2 7.90202 3.21955   4
   0  -8  -2 4.28365 2.98460   1
   0  -8   2 8.68785 3.55641   2
   0  -8  -2 5.90441 3.13180   2
   0  -8   2 10.8766 3.46793   1
   0   8  -2 2.56772 2.54965   4
   0   8   2 7.88272 2.93660   4
  -1  -8  -2 264.044 15.0902   1
  -1  -8  -2 230.947 13.0040   2
   1  -8   2 243.928 13.0599   1
   1  -8   2 267.869 13.4577   2
   1   8   2 251.410 12.9680   4
  -1   8  -2 243.911 12.9628   4
   2  -8   2 86.3740 8.53958   1
   2  -8   2 70.6719 7.77522   2
  -2  -8  -2 55.7330 8.50290   1
  -2  -8  -2 69.5758 8.35744   2
   2   8   2 69.3900 8.06269   4
  -2   8  -2 77.8261 8.20904   4
   3  -8   2 433.629 17.6294   2
   3  -8   2 418.312 16.5165   3
  -3  -8  -2 448.484 21.5178   1
  -3  -8  -2 431.136 19.1778   2
   3  -8   2 450.706 17.2817   1
   3   8   2 444.372 18.5962   4
  -3   8  -2 446.939 17.9326   4
  -3   8  -2 454.866 17.3272   1
   4  -8   2 3.97122 2.51763   1
   4  -8   2 9.21271 3.37854   3
   4  -8   2 14.8265 3.83757   2
  -4  -8  -2 9.41179 4.07893   1
  -4  -8  -2 16.7742 4.65213   2
  -4   8  -2 12.0429 3.45228   1
  -4   8  -2 8.93660 3.35505   4
   4   8   2 7.85294 3.68970   4
  -5  -8  -2 100.751 12.4434   1
   5  -8   2 100.033 9.72248   3
  -5  -8  -2 117.539 9.80881   2
   5   8   2 110.024 11.1425   4
  -6  -8  -2 1.27383 2.53321   2
  -6  -8  -2 4.65829 4.56148   1
   6  -8   2 0.82153 2.75979   3
   6   8   2 4.41023 3.31715   4
  -7  -8  -2 129.689 15.2269   1
  -7  -8  -2 167.684 12.2112   2
   7  -8   2 132.942 10.7227   3
  -6  -9   2 83.4898 10.3426   2
  -6  -9   2 55.7675 10.3211   1
   6  -9  -2 96.5169 10.0134   3
  -6   9   2 83.2055 8.93295   4
  -5  -9   2 28.4926 7.53886   1
  -5  -9   2 30.1297 6.13614   2
   5  -9  -2 18.7236 4.47321   1
  -5   9   2 28.6313 5.40223   1
  -5   9   2 26.7358 5.29424   4
   4  -9  -2 31.7520 5.87424   1
  -4  -9   2 25.5875 6.00263   2
  -4  -9   2 20.5343 6.03217   1
  -4   9   2 31.9039 5.69553   4
  -4   9   2 27.3759 5.45674   1
  -3  -9   2 368.736 19.5811   1
   3  -9  -2 346.083 16.3714   1
  -3  -9   2 330.334 17.4618   2
   3  -9  -2 320.699 15.3059   2
  -3   9   2 381.659 17.0616   1
   3   9  -2 348.092 17.6293   4
  -3   9   2 349.171 16.0746   4
  -2  -9   2 33.9238 6.87895   1
   2  -9  -2 40.9701 6.32183   2
  -2  -9   2 32.3394 6.47187   2
   2  -9  -2 46.3666 7.15979   1
  -2   9   2 55.1261 7.25689   4
   2   9  -2 41.4387 6.98330   4
   1  -9  -2 285.572 14.6462   2
  -1  -9   2 317.005 16.2415   2
  -1  -9   2 266.971 15.6809   1
   1  -9  -2 263.476 14.9790   1
  -1   9   2 287.715 14.5560   4
   1   9  -2 275.141 15.0802   4
   0  -9  -2 3.28660 2.86634   2
   0  -9  -2 -1.0677 2.45236   1
   0  -9   2 -2.0107 1.83020   2
   0  -9   2 0.04931 2.74061   1
   0   9   2 -0.0643 2.34597   4
   0   9  -2 0.32896 2.35972   4
   1  -9   2 317.684 15.8922   1
  -1  -9  -2 332.035 17.9495   1
  -1  -9  -2 341.881 16.8584   2
   1  -9   2 320.782 16.0708   2
   1   9   2 316.237 15.9654   4
  -1   9  -2 326.222 16.0265   4
  -2  -9  -2 282.365 15.7112   2
   2  -9   2 308.374 15.4120   2
   2  -9   2 321.255 15.2947   1
  -2  -9  -2 303.652 17.6809   1
   2   9   2 313.070 15.9889   4
  -2   9  -2 291.267 14.9677   4
  -3  -9  -2 33.4004 7.24165   1
   3  -9   2 23.9565 5.20801   2
  -3  -9  -2 30.1219 6.13651   2
  -3   9  -2 41.2766 6.55303   4
   3   9   2 31.1464 5.96210   4
  -4  -9  -2 108.361 13.1999   1
  -4  -9  -2 104.404 11.3870   2
   4   9   2 93.7134 10.3406   4
  -5  -9  -2 1.08398 3.15353   2
   5  -9   2 1.71522 2.76086   3
  -5  -9  -2 3.30239 4.35328   1
   5   9   2 1.70807 3.37205   4
  -6  -9  -2 45.3124 9.51784   1
  -6  -9  -2 36.9596 7.11047   2
   6  -9   2 35.8259 6.66425   3
   6   9   2 46.3987 8.29810   4
  -4 -10   2 70.9463 9.83479   2
  -4 -10   2 62.8745 10.4705   1
   4 -10  -2 56.0763 7.55949   1
  -4  10   2 64.4626 8.28677   1
  -4  10   2 75.6343 8.84533   4
  -3 -10   2 37.2116 7.85803   1
   3 -10  -2 24.7626 5.62195   1
  -3 -10   2 35.4441 7.10182   2
  -3  10   2 36.6434 6.33272   4
  -3  10   2 24.8459 5.77378   1
   2 -10  -2 212.229 13.1280   2
   2 -10  -2 199.936 13.2051   1
  -2 -10   2 194.478 14.5746   1
  -2 -10   2 212.182 14.3110   2
  -1 -10   2 11.6622 4.49437   2
   1 -10  -2 19.9051 5.66878   1
   1 -10  -2 16.4728 4.88957   2
  -1 -10   2 13.8767 5.33175   1
  -1  10   2 11.7274 4.30929   4
   0 -10   2 213.732 13.9567   1
   0 -10   2 237.005 14.5150   2
   0 -10  -2 220.722 13.9044   2
   0 -10  -2 239.600 15.2923   1
   0  10   2 206.868 13.2004   4
   1 -10   2 4.10837 3.54739   1
   1 -10   2 0.60459 2.98426   2
  -1 -10  -2 5.09221 3.54824   2
  -1 -10  -2 7.08998 4.76303   1
   1  10   2 2.11820 3.24502   4
  -2 -10  -2 91.9247 10.8591   2
   2 -10   2 92.0876 10.2060   2
  -2 -10  -2 87.8414 11.6260   1
   2  10   2 72.1925 9.46911   4
  -3 -10  -2 12.5145 5.80320   1
  -3 -10  -2 7.63800 4.10228   2
   3  10   2 4.78759 3.80958   4
  -4 -10  -2 9.19303 5.58306   1
  -4 -10  -2 15.3279 5.52903   2
   4  10   2 3.81832 3.86768   4
 -11   0   3 473.100 21.2583   1
  11   0  -3 475.800 19.4642   3
  10   0  -3 3.35303 2.86810   3
 -10   0   3 5.51981 2.92352   1
  -9   0   3 125.091 8.99826   1
   9   0  -3 116.200 8.05108   3
  -8   0   3 1.29327 1.67762   1
   8   0  -3 0.35330 1.63456   3
  -8   0   3 -0.3788 1.51822   4
  -7   0   3 666.899 20.3032   4
  -7   0   3 691.032 21.2600   1
   7   0  -3 674.424 20.4721   3
   6   0  -3 1.66211 1.55154   4
  -6   0   3 3.06823 1.54207   1
  -6   0   3 1.59797 1.26542   4
   6   0  -3 -0.4791 0.97498   3
  -6   0   3 0.29031 0.83642   2
   5   0  -3 1598.03 37.3532   3
  -5   0   3 1621.17 37.9404   1
   5   0  -3 1661.21 37.2496   4
  -5   0   3 1601.12 34.5081   2
  -5   0   3 1635.13 36.8975   4
   4   0  -3 0.41538 0.97235   3
  -4   0   3 3.40420 1.09452   4
   4   0  -3 3.91806 1.26919   4
   3   0  -3 903.875 21.3474   3
  -3   0   3 921.789 20.8832   4
  -3   0   3 898.244 21.3862   1
   3   0  -3 940.290 21.1304   4
  -3   0   3 913.282 19.4340   2
   2   0  -3 0.12121 0.44043   3
  -2   0   3 0.32902 0.37625   4
  -2   0   3 0.57238 0.32378   2
  -2   0   3 2.11963 0.66203   1
  -1   0   3 176.908 4.18387   2
  -1   0   3 182.870 4.47954   4
   0   0  -3 1.42458 0.42311   3
   0   0   3 0.56387 0.32771   3
   0   0  -3 0.71838 0.29592   2
   0   0   3 1.19292 0.25983   4
   0   0   3 0.66663 0.27409   2
  -1   0  -3 2.63877 0.62919   2
   1   0   3 4.06947 0.82164   3
   1   0   3 5.16826 0.79153   4
  -1   0  -3 2.25397 0.52146   1
   2   0   3 1.61329 0.70392   4
   2   0   3 0.80239 0.56289   3
  -2   0  -3 2.23634 0.72111   2
  -2   0  -3 2.06714 0.71071   1
  -3   0  -3 963.209 22.6005   1
  -3   0  -3 947.383 22.2285   2
   3   0   3 977.910 22.5490   4
   3   0   3 960.805 22.5102   3
  -3   0  -3 982.413 22.1164   4
  -4   0  -3 0.21873 0.73423   4
  -4   0  -3 0.53269 0.87332   1
  -4   0  -3 0.21662 0.66384   2
   4   0   3 0.29556 0.73928   4
   4   0   3 1.80399 1.03072   3
   5   0   3 2377.10 52.3705   3
  -5   0  -3 2391.73 51.7451   4
  -5   0  -3 2342.83 51.5329   2
   5   0   3 2352.71 52.2694   4
  -5   0  -3 2462.84 53.7246   1
  -6   0  -3 1.43043 1.53524   1
  -6   0  -3 3.46177 1.48235   2
   6   0   3 2.48234 1.40472   2
   6   0   3 -0.3653 1.31738   3
   6   0   3 1.32149 1.32947   4
  -6   0  -3 2.36055 1.56323   4
  -7   0  -3 1165.77 32.0512   1
   7   0   3 1189.25 31.2825   4
   7   0   3 1171.65 28.7740   2
  -7   0  -3 1155.17 28.7764   2
   7   0   3 1157.89 30.6458   3
   8   0   3 0.97110 1.79807   3
  -8   0  -3 0.12115 1.74476   1
   9   0   3 60.4359 6.89140   3
  -9   0  -3 73.5025 8.44703   1
  10   0   3 10.8393 3.66628   3
 -10   0  -3 0.67689 2.58187   1
 -11   0  -3 3.64848 3.94938   1
  11  -1  -3 294.229 15.1979   3
 -11  -1   3 299.206 17.0171   1
 -11   1   3 307.803 16.0167   1
  10  -1  -3 73.7369 8.13206   3
 -10  -1   3 88.5748 10.1345   1
  10   1  -3 73.6977 7.90183   3
 -10   1   3 79.2199 8.58801   1
   9  -1  -3 73.6572 7.82664   3
  -9  -1   3 92.4330 9.56166   1
  -9   1   3 88.9535 7.30173   1
   9   1  -3 84.8932 6.81420   3
   8  -1  -3 4.06675 2.26990   3
  -8  -1   3 8.60342 2.84731   1
   8   1  -3 5.61471 2.44415   3
  -8   1   3 4.90655 2.23100   4
  -8   1   3 7.45953 2.48935   1
  -7  -1   3 25.8714 4.42739   1
  -7  -1   3 18.5747 2.70551   2
   7  -1  -3 21.4386 3.85214   3
  -7  -1   3 15.9949 3.33517   4
   7   1  -3 16.8047 3.20840   3
  -7   1   3 21.4003 3.67585   1
  -7   1   3 21.3774 3.59807   4
  -6  -1   3 210.843 10.0091   1
   6  -1  -3 217.459 9.84544   3
   6  -1  -3 211.625 9.26595   4
  -6  -1   3 232.697 8.31217   2
   6  -1  -3 239.689 6.66431   2
  -6  -1   3 224.849 9.78135   4
   6   1  -3 230.693 9.95553   4
  -6   1   3 230.300 9.45717   4
  -6   1   3 221.509 9.28126   1
   6   1  -3 227.569 9.31501   3
  -5  -1   3 1290.41 32.4926   1
   5  -1  -3 1312.08 30.8773   4
   5  -1  -3 1315.36 31.9044   3
   5  -1  -3 1335.42 27.4343   2
  -5  -1   3 1315.48 29.7922   2
  -5  -1   3 1296.15 31.3282   4
  -5   1   3 1293.87 30.5266   4
   5   1  -3 1344.48 31.6485   4
   5   1  -3 1306.69 30.7292   3
  -5   1   3 1284.70 27.3239   2
  -5   1   3 1318.53 31.3640   1
  -4  -1   3 119.952 5.08285   2
  -4  -1   3 128.921 6.20805   1
   4  -1  -3 119.563 5.94562   3
   4  -1  -3 127.610 5.71248   4
  -4  -1   3 131.262 5.99331   4
   4  -1  -3 126.039 3.57929   2
   4   1  -3 135.152 6.13598   4
   4   1  -3 126.703 5.52412   3
  -4   1   3 138.630 5.69124   4
  -4   1   3 124.710 5.63137   1
   3  -1  -3 6318.81 128.058   3
  -3  -1   3 6319.71 127.802   2
  -3  -1   3 6424.20 130.630   1
  -3  -1   3 6387.64 126.343   4
   3   1  -3 6370.10 127.054   3
  -3   1   3 6688.20 130.059   1
   3   1  -3 6340.01 126.408   4
  -3   1   3 6375.05 125.487   4
   2  -1  -3 395.027 10.0018   1
  -2  -1   3 370.118 10.0937   1
  -2  -1   3 378.023 9.60493   2
  -2  -1   3 376.921 10.0169   4
  -2   1   3 365.305 9.87293   1
  -2   1   3 375.426 9.29617   4
   2   1  -3 375.454 9.98298   4
   2   1  -3 368.890 9.57887   3
   1  -1  -3 5272.61 106.690   1
  -1  -1   3 5423.19 103.288   4
   1  -1  -3 5042.97 104.021   3
  -1  -1   3 5216.79 105.008   2
  -1  -1   3 5281.42 106.111   1
   1   1  -3 5332.54 103.153   4
  -1   1   3 5355.36 106.729   1
   1   1  -3 5349.14 104.080   3
   0  -1   3 190.027 5.34987   2
   0  -1   3 194.156 4.76862   1
   0  -1  -3 184.713 5.87230   1
   0  -1   3 186.620 5.59928   3
   0  -1   3 189.246 5.62729   4
   0  -1  -3 188.155 5.29889   2
   0  -1  -3 189.535 4.78497   3
   0   1   3 190.142 4.43124   4
   0   1   3 189.460 4.26531   4
   1  -1   3 1756.36 36.3731   3
  -1  -1  -3 1684.06 36.1928   2
   1  -1   3 1678.36 35.6641   2
   1  -1   3 1770.79 35.8994   4
  -1  -1  -3 1780.51 37.2156   1
   1   1   3 1700.12 34.5410   4
  -1   1  -3 1657.69 35.0944   4
  -1   1  -3 1731.92 34.8998   1
   1   1   3 1752.49 34.5644   3
   2  -1   3 98.4836 3.78524   2
   2  -1   3 97.3160 4.31054   4
  -2  -1  -3 90.7586 4.36285   1
   2  -1   3 90.9397 4.33691   3
  -2  -1  -3 97.9522 4.30277   2
  -2   1  -3 96.6155 3.36308   1
   2   1   3 91.0540 3.36510   3
  -2   1  -3 92.9681 3.71269   2
  -2   1  -3 101.848 4.00313   4
   2   1   3 99.1039 3.97145   4
  -3  -1  -3 8.25023 1.53825   4
   3  -1   3 5.78910 1.42458   4
  -3  -1  -3 5.17930 1.29336   2
  -3  -1  -3 6.99005 1.64261   1
   3  -1   3 10.0680 1.51276   2
   3  -1   3 7.15383 1.68333   3
  -3   1  -3 9.68378 1.41928   1
   3   1   3 11.9515 1.61568   3
   3   1   3 9.59259 1.69004   4
  -3   1  -3 10.6253 1.69620   4
  -3   1  -3 12.1443 1.67067   2
  -4  -1  -3 5.05492 1.59618   1
   4  -1   3 5.53106 1.71497   3
   4  -1   3 5.66210 1.66296   4
  -4  -1  -3 8.26291 1.76355   4
   4  -1   3 8.37893 1.50977   2
  -4  -1  -3 4.20380 1.36240   2
  -4   1  -3 7.49850 1.51942   1
   4   1   3 5.24984 1.52020   4
   4   1   3 5.94626 1.46128   3
  -4   1  -3 7.24332 1.60425   4
  -4   1  -3 7.20167 1.45868   2
   5  -1   3 29.2432 3.77793   3
  -5  -1  -3 24.6640 3.76221   1
   5  -1   3 25.7225 2.92559   2
  -5  -1  -3 24.1685 3.18369   2
   5  -1   3 33.4451 4.01142   4
  -5  -1  -3 29.4330 3.64885   4
  -5   1  -3 33.5420 3.29452   2
  -5   1  -3 33.9670 3.81379   4
  -5   1  -3 29.6819 3.38991   1
   5   1   3 33.5566 3.49013   3
   5   1   3 32.2398 3.86286   4
   6  -1   3 266.827 11.1142   4
   6  -1   3 301.073 9.78182   2
   6  -1   3 284.930 11.6022   3
  -6  -1  -3 277.208 10.5260   2
  -6  -1  -3 252.092 11.6248   1
  -6   1  -3 286.200 9.70308   2
  -6   1  -3 280.548 10.8201   1
   6   1   3 277.709 11.3407   4
  -6   1  -3 293.242 11.0583   4
   6   1   3 278.513 10.4987   3
   7  -1   3 439.519 16.0547   3
   7  -1   3 440.258 15.9497   4
   7  -1   3 446.601 13.5066   2
  -7  -1  -3 445.487 17.1709   1
  -7  -1  -3 451.628 14.7427   2
  -7   1  -3 452.502 15.7265   1
   7   1   3 411.617 15.7327   4
   7   1   3 458.297 15.0300   3
  -7   1  -3 444.426 13.6047   2
   8  -1   3 1.56078 1.97168   3
  -8  -1  -3 4.49634 2.42156   1
  -8  -1  -3 -0.1703 1.56912   2
   8   1   3 1.83546 2.05217   4
   8   1   3 0.62439 1.71061   3
  -8   1  -3 0.49585 1.69204   1
   9  -1   3 415.712 16.9296   3
  -9  -1  -3 401.367 18.3457   1
   9   1   3 410.647 15.5933   3
  -9   1  -3 396.445 16.8467   1
 -10  -1  -3 89.1483 10.4155   1
  10  -1   3 81.5880 8.70335   3
 -10   1  -3 90.2748 9.50675   1
  11  -1   3 480.413 20.0478   3
 -11  -1  -3 490.816 23.2122   1
 -11   1  -3 468.514 21.0339   1
  11  -2  -3 11.0325 4.03942   3
 -11  -2   3 7.65614 4.47796   1
 -11   2   3 6.90041 3.71323   1
  10  -2  -3 132.513 9.78990   3
 -10  -2   3 131.251 11.0028   1
 -10   2   3 146.999 9.73283   1
  -9  -2   3 462.776 20.6008   1
   9  -2  -3 492.822 19.2663   3
  -9   2   3 501.909 18.2282   1
   8  -2  -3 9.73286 3.10157   3
  -8  -2   3 6.36107 2.94088   1
   8   2  -3 6.50414 2.37104   3
  -8   2   3 3.62379 2.02268   1
  -8   2   3 2.79245 2.05245   4
   7  -2  -3 527.794 18.4728   3
  -7  -2   3 531.709 19.8447   1
  -7  -2   3 549.366 16.6084   2
  -7   2   3 554.775 17.4652   4
   7   2  -3 527.979 18.2707   4
   7   2  -3 551.514 16.8249   3
  -7   2   3 553.206 17.4575   1
  -6  -2   3 127.847 6.57272   2
  -6  -2   3 141.706 8.54166   1
  -6  -2   3 142.633 7.87231   4
   6  -2  -3 131.817 7.69521   3
   6   2  -3 146.412 7.89598   4
  -6   2   3 133.634 6.98613   4
   6   2  -3 129.774 6.52044   3
  -6   2   3 137.497 7.00577   1
  -5  -2   3 95.7646 5.97525   4
   5  -2  -3 87.4155 5.35742   4
  -5  -2   3 91.9699 5.26156   2
  -5  -2   3 90.5843 6.20399   1
   5  -2  -3 99.1881 3.39757   2
   5  -2  -3 100.300 6.17030   3
   5   2  -3 89.8163 4.97040   3
  -5   2   3 94.6710 5.27091   1
  -5   2   3 98.7948 5.36744   4
   5   2  -3 101.644 6.14284   4
   4  -2  -3 241.949 9.33995   3
   4  -2  -3 249.808 8.68981   4
  -4  -2   3 246.432 9.89117   1
  -4  -2   3 243.362 8.70941   2
   4  -2  -3 243.551 6.24874   2
   4   2  -3 237.883 9.20415   4
   4   2  -3 243.740 8.11345   3
  -4   2   3 226.272 8.20573   4
  -4   2   3 238.412 8.54093   1
   3  -2  -3 616.535 16.1321   3
  -3  -2   3 598.295 16.7086   1
  -3  -2   3 586.956 15.5568   2
   3  -2  -3 569.485 13.0830   2
   3  -2  -3 558.316 15.2508   1
  -3   2   3 577.508 15.4400   1
   3   2  -3 609.046 14.5906   3
  -3   2   3 603.067 14.9406   4
   3   2  -3 590.566 15.9544   4
  -2  -2   3 956.265 22.8892   4
   2  -2  -3 958.131 20.8398   2
   2  -2  -3 982.447 23.0193   1
   2  -2  -3 976.521 22.5448   3
  -2  -2   3 969.994 23.5016   1
  -2  -2   3 950.500 22.6784   2
   2   2  -3 973.310 22.7433   4
  -2   2   3 981.226 21.6188   4
   2   2  -3 980.962 21.4412   3
  -2   2   3 970.101 23.0053   1
  -1  -2   3 1.26592 0.70296   2
   1  -2  -3 1.62941 0.66262   2
   1  -2  -3 5.74121 1.30578   1
  -1  -2   3 0.05270 0.57287   4
   1  -2  -3 -0.0725 0.43916   3
  -1  -2   3 0.87710 0.60719   3
  -1  -2   3 -0.0959 0.56217   1
   1   2  -3 1.31139 0.72905   4
   1   2  -3 1.62840 0.71330   3
  -1   2   3 0.07455 0.39652   4
   0  -2   3 88.8108 3.91703   2
   0  -2  -3 74.2237 4.15501   1
   0  -2   3 83.5342 4.13515   4
   0  -2  -3 77.3445 2.71562   3
   0  -2   3 87.3513 3.79528   3
   0  -2  -3 75.8004 3.57006   2
   0  -2   3 83.0932 3.62294   1
   0   2   3 83.1766 3.40795   4
   0   2   3 84.4603 3.24895   4
   1  -2   3 1857.80 38.2700   1
   1  -2   3 1756.06 38.5052   2
   1  -2   3 1838.52 39.0275   4
  -1  -2  -3 1819.04 39.2458   2
   1  -2   3 1839.42 39.0359   3
   1   2   3 1802.69 37.3059   4
  -1   2  -3 1800.18 38.2915   4
   2  -2   3 600.546 15.7987   3
   2  -2   3 609.039 13.9560   1
  -2  -2  -3 590.284 15.7659   2
   2  -2   3 593.280 14.6997   2
  -2  -2  -3 616.898 16.9423   1
   2  -2   3 558.263 15.4948   4
  -2   2  -3 581.249 13.9485   1
  -2   2  -3 569.115 14.9237   4
   2   2   3 608.552 12.4452   3
   2   2   3 592.426 14.6938   4
  -3  -2  -3 2822.00 60.6669   2
   3  -2   3 2834.15 59.7074   4
   3  -2   3 2879.50 60.7115   3
   3  -2   3 2780.15 58.8213   2
  -3  -2  -3 2861.71 62.6238   1
  -3   2  -3 2730.32 58.5829   4
   3   2   3 2946.13 56.8443   3
   3   2   3 2847.97 58.9863   4
  -3   2  -3 2764.05 58.8316   1
  -4  -2  -3 420.126 14.5649   1
   4  -2   3 408.319 13.1788   4
  -4  -2  -3 385.404 12.5489   4
   4  -2   3 424.411 13.7746   3
   4  -2   3 414.987 11.6951   2
  -4  -2  -3 414.454 13.2048   2
  -4   2  -3 415.761 11.7490   1
  -4   2  -3 395.140 12.3201   4
   4   2   3 419.970 13.0734   4
   4   2   3 426.469 11.0578   3
   5  -2   3 556.158 16.6427   4
   5  -2   3 532.367 16.9966   3
  -5  -2  -3 489.698 17.6350   1
  -5  -2  -3 484.722 15.6270   4
  -5  -2  -3 518.816 16.1250   2
   5  -2   3 531.495 14.4230   2
   5   2   3 530.237 14.1760   3
  -5   2  -3 530.168 15.6142   4
   5   2   3 540.333 16.4674   4
  -5   2  -3 530.460 14.9458   1
  -6  -2  -3 68.5632 5.13081   2
   6  -2   3 73.0675 5.56179   4
  -6  -2  -3 72.3192 7.60382   1
   6  -2   3 68.6959 4.32962   2
   6  -2   3 83.1960 6.20466   3
   6   2   3 77.5758 4.72313   3
  -6   2  -3 81.7377 5.48703   4
   6   2   3 80.4268 5.87750   4
  -6   2  -3 65.6315 4.64651   1
  -7  -2  -3 484.556 16.4599   2
  -7  -2  -3 483.863 19.3663   1
   7  -2   3 528.148 18.2749   3
   7   2   3 497.752 15.3485   3
   7   2   3 511.662 17.8545   4
  -7   2  -3 489.941 16.2419   1
  -8  -2  -3 155.884 8.73695   2
  -8  -2  -3 158.115 10.9624   1
   8  -2   3 178.773 10.4364   3
  -8   2  -3 165.180 9.14908   1
  -9  -2  -3 332.372 17.2981   1
   9  -2   3 320.864 15.1565   3
  -9   2  -3 324.049 14.3686   1
  10  -2   3 120.021 9.37447   3
 -10  -2  -3 99.3841 11.6604   1
 -10   2  -3 135.004 9.58902   1
  11  -2   3 21.7095 5.21308   3
 -11  -2  -3 10.7920 5.09134   1
 -11   2  -3 13.9313 4.53749   1
  11  -3  -3 88.0531 10.1286   3
 -11  -3   3 100.976 12.5271   1
 -11   3   3 101.272 9.91982   1
  10  -3  -3 62.3438 8.06606   3
 -10  -3   3 60.5855 9.41174   1
 -10   3   3 56.9703 7.06419   1
  -9  -3   3 4.29312 3.32007   1
   9  -3  -3 4.29423 2.94806   3
  -9   3   3 15.2752 3.72186   1
  -8  -3   3 401.237 14.7811   2
  -8  -3   3 370.247 18.0832   1
   8  -3  -3 407.486 16.7904   3
  -8   3   3 388.277 14.7440   1
  -8   3   3 404.806 15.2287   4
  -7  -3   3 3.01798 1.91867   2
  -7  -3   3 6.42631 3.13823   1
   7  -3  -3 3.75220 2.17395   3
  -7   3   3 3.48236 1.90482   1
   7   3  -3 2.15464 2.03190   4
  -7   3   3 2.40306 1.60713   4
  -6  -3   3 361.338 13.1683   2
   6  -3  -3 337.343 13.7752   3
  -6  -3   3 355.616 15.5107   1
  -6  -3   3 366.291 14.2474   4
   6   3  -3 365.149 11.9366   3
   6   3  -3 346.777 13.8223   4
  -6   3   3 353.067 12.5908   1
  -6   3   3 385.059 12.9890   4
  -5  -3   3 303.508 12.0490   4
  -5  -3   3 292.533 11.0983   2
   5  -3  -3 289.833 8.02298   2
   5  -3  -3 268.033 11.3073   3
  -5  -3   3 296.885 12.9520   1
  -5   3   3 282.611 10.3990   4
   5   3  -3 293.539 11.7662   4
  -5   3   3 298.576 10.6063   1
   5   3  -3 284.096 9.57292   3
   4  -3  -3 190.484 6.20891   2
  -4  -3   3 187.408 9.42185   1
  -4  -3   3 212.175 9.21726   4
  -4  -3   3 187.914 8.42597   2
   4  -3  -3 208.225 8.94016   3
   4  -3  -3 193.966 7.86824   1
  -4   3   3 199.747 7.88627   4
  -4   3   3 201.268 8.01858   1
   4   3  -3 195.342 6.98448   3
   4   3  -3 208.069 8.98314   4
  -3  -3   3 3567.04 77.4708   1
   3  -3  -3 3492.27 72.2285   2
   3  -3  -3 3557.95 74.4970   3
  -3  -3   3 3504.52 74.7046   4
  -3  -3   3 3583.66 75.3956   2
   3  -3  -3 3615.33 75.4935   1
   3   3  -3 3558.54 71.9249   3
  -3   3   3 3538.59 75.3819   1
  -3   3   3 3544.11 72.6985   4
   3   3  -3 3518.81 74.3212   4
  -2  -3   3 99.1268 5.35302   2
   2  -3  -3 111.671 4.62350   2
   2  -3  -3 116.135 5.75871   1
  -2  -3   3 104.889 5.81188   1
  -2  -3   3 115.718 4.49355   3
   2  -3  -3 109.691 5.10157   3
   2   3  -3 111.918 4.47442   3
   2   3  -3 99.5434 5.37275   4
   1  -3  -3 3209.70 64.6937   3
  -1  -3   3 3112.94 67.9606   1
  -1  -3   3 3217.87 66.5606   4
  -1  -3   3 3250.76 64.7021   3
   1  -3  -3 3060.06 65.7444   2
   1  -3  -3 3116.27 68.3902   1
   1   3  -3 3176.95 65.9860   4
  -1   3   3 3221.85 64.7812   4
   0  -3  -3 932.781 19.8546   3
   0  -3  -3 918.962 22.3016   2
   0  -3   3 897.507 21.4755   3
   0  -3  -3 967.536 24.2475   1
   0  -3   3 889.038 22.4243   2
   0  -3   3 897.302 22.8792   4
   0  -3   3 909.097 22.5618   1
   0   3   3 943.519 21.4358   4
   1  -3   3 556.630 14.6724   1
  -1  -3  -3 574.034 16.9554   1
   1  -3   3 547.360 15.6559   4
  -1  -3  -3 547.426 15.4335   2
   1  -3   3 536.924 14.9312   2
   1  -3   3 560.320 15.0155   3
   1   3   3 569.558 14.4566   4
  -1   3  -3 538.327 15.0895   4
  -2  -3  -3 430.057 13.2301   2
   2  -3   3 400.143 12.0170   2
   2  -3   3 422.885 12.9184   3
   2  -3   3 426.197 13.1749   4
   2  -3   3 422.713 11.5895   1
   2   3   3 414.972 12.1534   4
  -2   3  -3 418.329 11.5639   1
  -2   3  -3 412.786 12.4683   4
  -3  -3  -3 371.897 12.8716   2
   3  -3   3 372.796 10.7755   1
  -3  -3  -3 378.098 14.1739   1
   3  -3   3 394.129 13.0417   3
   3  -3   3 371.692 11.4596   2
   3  -3   3 407.116 13.0208   4
  -3   3  -3 411.579 11.1325   1
  -3   3  -3 377.517 12.0319   4
   3   3   3 397.502 12.2906   4
  -4  -3  -3 1700.31 42.6736   1
   4  -3   3 1646.95 39.3274   4
   4  -3   3 1695.17 40.3360   3
  -4  -3  -3 1691.29 40.2401   2
   4  -3   3 1673.90 37.7035   2
   4   3   3 1705.64 34.8507   3
   4   3   3 1617.56 38.7798   4
  -4   3  -3 1715.76 38.5440   4
  -4   3  -3 1707.91 37.6626   1
   5  -3   3 34.2920 4.42049   4
   5  -3   3 44.0446 5.23652   3
   5  -3   3 38.3419 3.82170   2
  -5  -3  -3 40.7441 5.68756   1
  -5  -3  -3 35.7952 4.50923   2
  -5   3  -3 44.9725 4.77695   4
  -5   3  -3 38.8190 3.29208   1
   5   3   3 42.4517 4.98014   4
   5   3   3 41.1375 2.79895   3
   6  -3   3 8.43846 2.65366   3
  -6  -3  -3 10.4628 2.74863   2
   6  -3   3 14.8577 2.54240   2
  -6  -3  -3 17.8522 4.20645   1
  -6   3  -3 11.6553 2.43953   1
   6   3   3 6.20307 2.36479   4
  -6   3  -3 14.1485 2.89398   4
  -7  -3  -3 167.284 9.15120   2
   7  -3   3 146.061 9.40746   3
  -7  -3  -3 162.353 10.9063   1
   7   3   3 165.733 9.57331   4
  -7   3  -3 169.536 8.20721   1
  -8  -3  -3 307.477 16.3503   1
  -8  -3  -3 293.688 13.0054   2
   8  -3   3 269.612 13.8694   3
   8   3   3 293.882 13.9483   4
  -8   3  -3 303.894 12.3972   1
  -9  -3  -3 249.551 15.6682   1
   9  -3   3 277.665 14.4006   3
  -9   3  -3 267.949 12.5410   1
  10  -3   3 -0.3054 2.70496   3
 -10  -3  -3 1.32487 3.35488   1
 -10   3  -3 -2.0760 2.24896   1
 -11  -3  -3 56.2225 9.76827   1
  11  -3   3 58.2160 8.26109   3
 -11  -4   3 114.864 14.0462   1
  11  -4  -3 114.819 11.7587   3
 -11   4   3 108.025 8.86065   1
 -10  -4   3 101.276 12.3665   1
  10  -4  -3 124.330 10.0917   3
 -10   4   3 117.063 8.55856   1
   9  -4  -3 7.71391 3.52215   3
  -9  -4   3 2.03086 3.27748   1
  -9   4   3 8.43957 2.93339   1
  -8  -4   3 1.87599 2.58918   1
  -8  -4   3 1.37820 2.03988   2
   8  -4  -3 -2.5331 1.42814   3
  -8   4   3 3.19641 2.36319   4
  -8   4   3 1.21880 1.74075   1
   7  -4  -3 104.334 7.89490   3
  -7  -4   3 110.645 9.31759   1
  -7  -4   3 108.027 7.52404   2
  -7   4   3 109.839 6.84495   1
  -7   4   3 114.850 7.19570   4
  -6  -4   3 21.7758 4.74645   1
   6  -4  -3 18.6576 3.81036   3
  -6  -4   3 21.9680 4.02119   2
  -6   4   3 15.8221 3.03757   1
  -6   4   3 21.8559 3.56607   4
   6   4  -3 18.7815 3.84360   4
  -5  -4   3 324.294 12.7442   2
   5  -4  -3 307.538 12.7135   3
  -5   4   3 331.249 11.8123   4
   5   4  -3 307.805 12.9367   4
  -5   4   3 298.789 11.4035   1
   4  -4  -3 938.901 25.5483   3
  -4  -4   3 957.136 28.1270   1
  -4  -4   3 976.648 26.5923   4
   4  -4  -3 966.133 22.6529   2
  -4  -4   3 957.033 22.2495   3
   4  -4  -3 896.980 24.5967   1
  -4  -4   3 949.036 25.9661   2
   4   4  -3 957.054 22.2056   3
   4   4  -3 967.594 26.2551   4
  -4   4   3 954.473 24.3078   4
  -4   4   3 943.414 24.9731   1
  -3  -4   3 396.061 10.7787   3
   3  -4  -3 360.520 12.5556   3
  -3  -4   3 380.758 14.6691   1
  -3  -4   3 398.672 13.8020   2
   3  -4  -3 392.978 11.5783   2
   3  -4  -3 393.810 13.2093   1
  -3  -4   3 403.664 14.2804   4
  -3   4   3 394.481 12.5680   4
   3   4  -3 408.274 10.8243   3
  -3   4   3 384.811 13.1345   1
   3   4  -3 376.851 13.5002   4
   2  -4  -3 1201.65 30.8923   1
  -2  -4   3 1232.04 31.9134   1
  -2  -4   3 1244.93 31.0265   4
   2  -4  -3 1242.03 28.8591   3
  -2  -4   3 1213.57 27.1471   3
  -2  -4   3 1211.23 30.6129   2
   2  -4  -3 1225.92 28.7867   2
   2   4  -3 1267.54 30.6225   4
  -2   4   3 1193.31 28.8454   4
   1  -4  -3 535.804 14.3181   3
  -1  -4   3 542.801 16.7889   4
   1  -4  -3 571.961 17.5178   1
  -1  -4   3 572.217 17.2690   1
  -1  -4   3 579.468 14.4556   3
  -1  -4   3 547.565 16.6036   2
   1  -4  -3 537.842 15.5963   2
   1   4  -3 531.661 16.2638   4
  -1   4   3 552.672 15.5791   4
   0  -4   3 1671.05 38.3424   1
   0  -4  -3 1632.64 37.5058   2
   0  -4   3 1586.79 37.8101   2
   0  -4  -3 1635.56 33.9238   3
   0  -4   3 1658.90 38.1952   4
   0  -4   3 1582.73 35.7317   3
   0  -4  -3 1590.12 39.6165   1
   0   4   3 1539.43 36.0327   4
   1  -4   3 53.9322 5.32410   4
  -1  -4  -3 52.0708 1.96142   3
   1  -4   3 51.0679 4.00553   2
   1  -4   3 47.2033 3.84991   1
  -1  -4  -3 55.9159 4.32464   2
   1  -4   3 54.9580 3.85015   3
  -1  -4  -3 64.1488 5.23024   1
   1   4   3 62.1977 4.15895   4
  -1   4  -3 50.4646 4.05734   4
   2  -4   3 195.729 8.28435   3
   2  -4   3 186.583 7.47019   1
  -2  -4  -3 166.292 8.18716   2
   2  -4   3 183.939 8.50293   4
  -2  -4  -3 192.612 9.80437   1
   2  -4   3 182.459 7.85163   2
   2   4   3 174.693 7.69527   4
   3  -4   3 49.5240 3.50107   1
  -3  -4  -3 40.6846 4.89722   2
  -3  -4  -3 39.8992 5.44781   1
   3  -4   3 48.6625 5.16584   4
   3  -4   3 51.7305 4.06190   2
   3  -4   3 55.8846 5.53798   3
  -3   4  -3 65.6904 4.71447   4
   3   4   3 55.5675 4.34241   4
  -3   4  -3 54.5721 3.66862   1
   4  -4   3 58.0491 5.88578   4
   4  -4   3 66.2447 5.39255   3
  -4  -4  -3 75.0467 7.73290   1
   4  -4   3 62.9250 4.44024   2
  -4  -4  -3 65.2376 5.38356   2
  -4   4  -3 69.4681 4.97779   4
   4   4   3 62.8385 5.07790   4
  -4   4  -3 60.8984 4.00135   1
   5  -4   3 562.948 18.9556   3
   5  -4   3 559.190 16.3592   2
  -5  -4  -3 551.486 18.6655   2
  -5  -4  -3 544.999 20.9740   1
  -5   4  -3 552.226 15.8467   1
   5   4   3 540.952 18.0350   4
  -5   4  -3 526.254 17.0159   4
  -6  -4  -3 82.7480 6.58647   2
   6  -4   3 91.2167 5.48511   2
  -6  -4  -3 80.8677 9.23967   1
   6  -4   3 76.6968 7.76408   3
   6   4   3 74.2986 7.31164   4
  -6   4  -3 78.6333 5.24127   1
  -6   4  -3 89.5258 6.28413   4
   7  -4   3 623.575 22.2728   3
  -7  -4  -3 601.179 24.5787   1
  -7  -4  -3 627.053 21.3269   2
   7   4   3 629.023 21.7527   4
  -7   4  -3 636.989 18.9948   1
  -8  -4  -3 556.579 19.9275   2
  -8  -4  -3 541.456 23.9404   1
   8  -4   3 528.797 20.9115   3
  -8   4  -3 531.868 17.7702   1
   8   4   3 525.137 20.4557   4
   9  -4   3 -1.2218 2.27498   3
  -9  -4  -3 5.13296 2.96930   2
  -9  -4  -3 -2.1834 2.86906   1
  -9   4  -3 7.13362 2.90939   1
 -10  -4  -3 249.386 17.3186   1
  10  -4   3 221.982 13.9439   3
 -10  -5   3 186.926 15.4119   1
  10  -5  -3 210.703 13.6250   3
 -10   5   3 210.197 11.4214   1
   9  -5  -3 28.9479 5.75051   3
  -9  -5   3 31.7697 7.41159   1
  -9   5   3 30.9573 4.94315   1
   8  -5  -3 197.635 11.8632   3
  -8  -5   3 200.752 11.1856   2
  -8  -5   3 183.371 13.5803   1
  -8   5   3 183.094 10.1726   4
  -8   5   3 179.976 9.78873   1
  -7  -5   3 129.879 10.7955   1
  -7  -5   3 138.775 9.04898   2
   7  -5  -3 134.441 9.21633   3
  -7   5   3 152.086 8.67745   4
  -7   5   3 127.363 7.70773   1
  -6  -5   3 624.371 21.0475   2
  -6  -5   3 605.616 24.0458   1
   6  -5  -3 653.035 21.6049   3
   6   5  -3 593.707 21.5195   4
  -6   5   3 611.730 19.2324   1
  -6   5   3 623.591 19.6253   4
  -5  -5   3 75.3134 8.56766   1
  -5  -5   3 78.4949 6.41869   2
   5  -5  -3 70.4134 5.32921   1
   5  -5  -3 77.6674 6.25726   3
  -5   5   3 75.0009 5.67365   4
  -5   5   3 76.8144 5.57753   1
   5   5  -3 86.3025 8.28650   4
   4  -5  -3 564.175 18.5265   3
   4  -5  -3 608.806 16.7464   2
   4  -5  -3 572.256 18.2135   1
  -4  -5   3 619.750 19.9969   2
  -4  -5   3 600.479 21.7429   1
  -4   5   3 591.132 18.0685   4
  -4   5   3 617.059 18.6176   1
   4   5  -3 584.260 19.7479   4
   3  -5  -3 322.718 12.5188   1
  -3  -5   3 299.203 13.8578   1
   3  -5  -3 329.550 11.1968   2
   3  -5  -3 309.073 11.6572   3
   3   5  -3 324.646 13.0669   4
  -3   5   3 321.788 11.8514   4
  -3   5   3 329.499 12.6530   1
  -2  -5   3 12.3574 3.16195   1
   2  -5  -3 13.8477 2.49015   3
  -2  -5   3 11.1709 3.14541   4
  -2  -5   3 10.4766 2.68173   2
  -2  -5   3 14.0837 2.09765   3
   2  -5  -3 13.1856 2.55633   2
   2  -5  -3 12.2259 2.87689   1
   2   5  -3 20.6110 3.63422   4
  -2   5   3 10.4661 2.48463   4
   1  -5  -3 629.505 16.6377   3
  -1  -5   3 636.951 20.2295   1
  -1  -5   3 633.289 19.6445   2
   1  -5  -3 612.556 18.4616   2
   1  -5  -3 631.673 20.3465   1
  -1  -5   3 621.359 16.3746   3
  -1  -5   3 640.066 19.9565   4
  -1   5   3 647.074 18.5770   4
   1   5  -3 612.638 19.1454   4
   0  -5   3 183.887 9.07251   1
   0  -5   3 187.323 7.55393   3
   0  -5   3 186.202 9.29144   4
   0  -5  -3 189.006 6.35946   3
   0  -5  -3 183.739 8.72331   2
   0  -5   3 184.323 8.98231   2
   0  -5  -3 185.522 9.87313   1
   0   5  -3 179.212 8.87927   4
   0   5   3 194.103 8.62213   4
   1  -5   3 1245.09 29.5757   3
   1  -5   3 1236.37 31.4516   4
   1  -5   3 1160.80 30.8051   2
  -1  -5  -3 1196.37 24.9186   3
  -1  -5  -3 1219.18 31.5581   2
   1  -5   3 1213.82 30.9305   1
  -1  -5  -3 1164.91 33.3255   1
  -1   5  -3 1180.08 30.6770   4
   1   5   3 1208.41 30.1511   4
  -2  -5  -3 336.679 13.2516   2
   2  -5   3 345.604 12.1485   1
   2  -5   3 351.629 12.4311   3
  -2  -5  -3 309.474 14.2763   1
   2  -5   3 334.454 13.1309   4
   2  -5   3 329.531 12.3638   2
   2   5   3 351.752 12.6090   4
  -2   5  -3 334.650 12.5927   4
   3  -5   3 75.2266 4.94395   1
  -3  -5  -3 87.8454 6.41265   2
   3  -5   3 82.2847 5.93772   3
   3  -5   3 77.3310 5.41593   2
  -3  -5  -3 86.1750 8.87162   1
  -3   5  -3 76.3807 5.68731   4
   3   5   3 76.8095 5.67903   4
  -3   5  -3 84.3209 5.17266   1
  -4  -5  -3 673.491 21.9597   2
   4  -5   3 673.985 18.6514   1
   4  -5   3 657.819 21.1405   3
  -4  -5  -3 658.810 24.2186   1
   4  -5   3 700.447 20.0296   2
  -4   5  -3 676.993 18.8526   1
   4   5   3 680.101 21.1310   4
  -4   5  -3 679.562 20.3577   4
   5  -5   3 9.61049 2.93797   3
  -5  -5  -3 7.02163 3.11212   1
   5  -5   3 8.04611 2.35596   2
  -5  -5  -3 9.47534 3.10168   2
  -5   5  -3 9.60296 2.24645   1
   5   5   3 4.84882 2.23262   4
  -5   5  -3 10.2610 2.77694   4
   6  -5   3 1224.86 34.4865   3
  -6  -5  -3 1169.10 33.9941   2
  -6  -5  -3 1280.88 39.2118   1
   6   5   3 1167.97 33.7369   4
  -6   5  -3 1194.95 32.1641   4
  -6   5  -3 1174.44 30.2473   1
  -7  -5  -3 12.9673 3.63044   2
  -7  -5  -3 13.0781 4.69388   1
   7  -5   3 15.6139 4.00542   3
   7   5   3 10.7766 3.61219   4
  -7   5  -3 14.1710 3.05309   1
  -8  -5  -3 85.5424 8.90530   2
   8  -5   3 95.4750 9.90980   3
  -8  -5  -3 104.912 12.4001   1
   8   5   3 107.233 10.4057   4
  -9  -5  -3 36.0029 6.20477   2
   9  -5   3 30.7473 6.18823   3
  -9  -5  -3 35.6532 8.04287   1
 -10  -5  -3 4.61179 4.29884   1
  10  -5   3 4.00673 3.46402   3
 -10   6   3 169.062 10.4553   1
  -9  -6   3 8.00319 3.66527   2
  -9  -6   3 3.85144 4.22385   1
   9  -6  -3 -0.0763 2.62014   3
  -9   6   3 4.45078 2.78153   1
  -8  -6   3 15.8534 5.70291   1
   8  -6  -3 27.8458 5.76138   3
  -8  -6   3 26.3554 5.39415   2
  -8   6   3 24.7020 4.70546   4
  -8   6   3 27.4022 4.64148   1
  -7  -6   3 37.0589 7.52393   1
   7  -6  -3 25.3423 4.99484   3
  -7  -6   3 38.9743 6.12107   2
  -7   6   3 30.4919 4.89484   4
  -7   6   3 38.9570 5.16404   1
   6  -6  -3 205.001 11.3591   3
  -6  -6   3 204.693 13.6838   1
  -6  -6   3 206.855 11.6114   2
  -6   6   3 208.963 10.5144   4
  -6   6   3 225.944 10.5280   1
   6   6  -3 197.777 11.9212   4
   5  -6  -3 18.3919 3.42916   1
   5  -6  -3 9.41663 3.09397   3
  -5  -6   3 17.0688 4.80653   1
  -5  -6   3 11.7111 3.60452   2
   5   6  -3 10.8300 3.50336   4
  -5   6   3 12.4116 3.03217   1
  -4  -6   3 712.609 25.3623   1
   4  -6  -3 636.404 20.6474   3
   4  -6  -3 679.927 19.4180   2
   4  -6  -3 653.371 20.9304   1
  -4  -6   3 694.030 22.8585   2
  -4   6   3 662.090 20.5808   4
   4   6  -3 674.793 22.7396   4
  -4   6   3 636.819 20.7959   1
   3  -6  -3 16.0078 3.02208   2
   3  -6  -3 14.2607 3.27688   1
  -3  -6   3 19.8618 4.34299   1
   3  -6  -3 19.9716 3.42090   3
  -3  -6   3 27.6166 4.73869   2
   3   6  -3 13.4411 3.45131   4
  -3   6   3 29.4520 4.39079   4
  -3   6   3 24.5212 4.39223   1
   2  -6  -3 1177.46 30.7954   2
   2  -6  -3 1175.78 29.3341   3
  -2  -6   3 1148.75 34.0412   1
   2  -6  -3 1178.33 32.8884   1
  -2  -6   3 1223.55 33.2509   2
   2   6  -3 1169.43 32.2772   4
  -2   6   3 1209.02 31.1083   4
  -1  -6   3 152.036 8.97120   2
   1  -6  -3 162.826 8.51988   2
  -1  -6   3 154.249 9.41939   1
   1  -6  -3 156.431 9.43098   1
  -1  -6   3 165.336 6.76987   3
   1  -6  -3 156.530 6.84106   3
  -1   6   3 156.906 8.40449   4
   1   6  -3 145.675 8.83082   4
   0  -6   3 1655.44 40.9392   2
   0  -6   3 1651.22 41.5067   1
   0  -6   3 1561.90 36.7530   3
   0  -6  -3 1585.63 42.7543   1
   0  -6  -3 1583.59 40.1394   2
   0   6  -3 1533.16 39.8362   4
   0   6   3 1622.07 39.2404   4
   1  -6   3 10.2767 2.45267   3
   1  -6   3 10.9076 2.92134   2
  -1  -6  -3 15.6543 3.54891   2
  -1  -6  -3 10.2103 3.37299   1
   1  -6   3 6.97687 2.53791   1
   1   6   3 4.22461 2.05004   4
  -1   6  -3 7.11023 2.50354   4
   2  -6   3 507.248 16.8841   1
   2  -6   3 493.246 16.3159   3
  -2  -6  -3 524.456 18.4095   2
  -2  -6  -3 472.965 19.5568   1
   2  -6   3 528.375 17.5858   2
  -2   6  -3 451.057 16.7285   4
   2   6   3 489.257 17.1486   4
  -3  -6  -3 5.02388 2.44415   2
   3  -6   3 7.04803 2.39043   3
   3  -6   3 4.54938 1.92847   1
  -3  -6  -3 4.43833 2.63657   1
   3  -6   3 1.04656 1.71729   2
  -3   6  -3 6.49570 2.40055   4
  -3   6  -3 6.09129 2.14806   1
   3   6   3 5.88309 2.45166   4
   4  -6   3 1.65888 1.57392   1
   4  -6   3 1.01234 1.85283   3
   4  -6   3 1.72153 1.71893   2
  -4  -6  -3 0.22097 1.57604   2
  -4  -6  -3 0.78373 2.21222   1
  -4   6  -3 -0.2313 1.21540   1
   4   6   3 0.79042 1.65028   4
  -4   6  -3 0.62813 1.59942   4
   5  -6   3 6.71751 2.91139   3
  -5  -6  -3 5.41322 3.24799   1
  -5  -6  -3 6.01096 3.05853   2
   5  -6   3 12.4797 3.34149   2
  -5   6  -3 10.3280 2.52607   1
   5   6   3 2.44818 2.22298   4
  -5   6  -3 10.3287 2.83498   4
   6  -6   3 114.444 8.69859   3
  -6  -6  -3 120.432 12.8312   1
  -6  -6  -3 129.451 9.29935   2
   6   6   3 99.4516 9.78484   4
  -6   6  -3 122.655 7.03422   1
   7  -6   3 8.77190 3.43380   3
  -7  -6  -3 4.13388 3.98654   1
  -7  -6  -3 3.61324 2.89411   2
   7   6   3 4.59318 3.12967   4
  -8  -6  -3 136.141 14.8548   1
   8  -6   3 150.935 10.9233   3
  -8  -6  -3 141.679 10.2790   2
   8   6   3 121.041 11.8180   4
  -9  -6  -3 113.352 11.0069   2
  -9  -6  -3 63.9896 11.0183   1
   9  -6   3 89.3669 10.3821   3
   9  -7  -3 26.8425 5.86618   3
  -9  -7   3 25.3650 5.76275   2
  -9  -7   3 35.1732 8.75835   1
  -9   7   3 28.6714 5.22442   1
  -8  -7   3 323.998 20.6478   1
  -8  -7   3 400.364 18.1236   2
   8  -7  -3 360.184 17.6166   3
  -8   7   3 347.788 14.9847   1
   7  -7  -3 40.6674 6.37784   3
  -7  -7   3 42.5345 8.37121   1
  -7  -7   3 40.8517 6.73857   2
  -7   7   3 44.4413 6.29322   4
  -7   7   3 39.3207 5.52872   1
   6  -7  -3 322.800 15.2470   3
  -6  -7   3 340.924 19.0858   1
  -6  -7   3 350.403 16.4764   2
   6  -7  -3 343.816 14.2705   1
  -6   7   3 340.358 14.2943   1
  -6   7   3 372.157 15.2354   4
  -5  -7   3 43.4606 7.50536   1
  -5  -7   3 43.7267 6.65205   2
   5  -7  -3 48.1689 5.91480   1
   5  -7  -3 49.8224 6.32690   3
  -5   7   3 54.4137 6.32701   4
  -5   7   3 53.2236 6.21059   1
   5   7  -3 70.4150 8.50499   4
   4  -7  -3 281.110 12.6950   3
   4  -7  -3 301.120 13.4243   1
  -4  -7   3 303.961 14.8526   2
  -4  -7   3 294.787 16.2745   1
   4   7  -3 293.814 14.6900   4
  -4   7   3 329.363 13.8916   1
  -4   7   3 292.220 13.0351   4
   3  -7  -3 29.5921 4.45504   3
   3  -7  -3 38.8549 5.52821   1
  -3  -7   3 30.2368 5.97654   1
  -3  -7   3 34.6269 5.84726   2
   3  -7  -3 32.2208 4.82772   2
  -3   7   3 59.5201 6.94068   1
   3   7  -3 42.1993 6.27852   4
  -3   7   3 36.6494 5.08197   4
   2  -7  -3 51.8627 6.65327   1
  -2  -7   3 46.9702 6.82238   1
   2  -7  -3 55.7556 5.45316   3
  -2  -7   3 70.4570 7.86417   2
   2  -7  -3 54.6036 6.13501   2
  -2   7   3 48.6644 5.89560   4
   2   7  -3 41.0970 6.03940   4
   1  -7  -3 16.2442 4.23977   1
   1  -7  -3 14.4098 3.75229   2
  -1  -7   3 10.7979 3.59563   1
  -1  -7   3 13.4768 3.78519   2
   1   7  -3 16.6926 3.88977   4
  -1   7   3 11.2349 2.97947   4
   0  -7  -3 43.9079 5.77842   2
   0  -7  -3 43.6612 6.73251   1
   0  -7   3 44.9274 6.32538   1
   0  -7   3 48.9833 6.41729   2
   0   7  -3 39.5372 5.77931   4
   0   7   3 47.1160 5.90840   4
  -1  -7  -3 81.5690 8.33635   2
   1  -7   3 102.039 7.52783   1
  -1  -7  -3 78.8336 8.99570   1
   1  -7   3 100.177 7.61197   2
   1  -7   3 96.6046 6.34781   3
  -1   7  -3 71.3341 7.52145   4
   1   7   3 79.8656 6.58872   4
   2  -7   3 429.460 15.2000   3
  -2  -7  -3 381.586 18.3113   1
  -2  -7  -3 404.761 17.0352   2
   2  -7   3 434.614 16.6225   2
   2  -7   3 415.283 15.8445   1
  -2   7  -3 401.025 16.0895   4
   2   7   3 371.157 15.6606   4
   3  -7   3 1.71150 1.85676   1
  -3  -7  -3 0.68192 1.83206   2
  -3  -7  -3 0.40858 2.18317   1
   3  -7   3 0.77409 1.82789   3
   3  -7   3 -0.1287 1.69614   2
  -3   7  -3 0.03204 1.81776   1
   3   7   3 0.52678 1.71739   4
  -3   7  -3 0.80352 1.80140   4
   4  -7   3 479.077 18.1507   3
  -4  -7  -3 458.543 21.5605   1
  -4  -7  -3 473.556 19.4621   2
   4  -7   3 457.620 16.0007   1
   4  -7   3 506.554 17.9577   2
  -4   7  -3 484.652 18.0526   4
  -4   7  -3 472.269 16.1652   1
   4   7   3 457.075 18.5728   4
   5  -7   3 83.2678 8.60039   3
  -5  -7  -3 101.817 11.7326   1
  -5  -7  -3 92.8291 9.67423   2
   5   7   3 78.8021 8.77490   4
  -5   7  -3 93.5707 6.42925   1
   6  -7   3 406.864 17.5385   3
  -6  -7  -3 363.191 20.4833   1
  -6  -7  -3 323.053 16.5131   2
   6   7   3 383.463 17.6505   4
  -7  -7  -3 17.5708 4.78928   2
  -7  -7  -3 20.4669 6.52063   1
   7  -7   3 23.3193 5.33949   3
   7   7   3 20.3962 5.15988   4
   8  -7   3 264.118 15.2795   3
  -8  -7  -3 248.525 14.6442   2
  -8  -7  -3 271.999 19.0139   1
  -8  -8   3 12.8110 5.85578   1
   8  -8  -3 23.0883 5.42784   3
  -8  -8   3 12.4037 4.46724   2
   7  -8  -3 141.510 10.7677   3
  -7  -8   3 142.564 11.3806   2
  -7  -8   3 136.069 15.3927   1
  -7   8   3 138.917 9.68667   4
  -7   8   3 131.556 8.93349   1
   6  -8  -3 22.1906 4.30482   1
   6  -8  -3 19.4716 4.68451   3
  -6  -8   3 15.5325 4.47770   2
  -6  -8   3 22.6970 6.43247   1
  -6   8   3 10.4475 3.37140   1
  -6   8   3 20.6017 4.51615   4
  -5  -8   3 24.9363 6.36757   1
  -5  -8   3 17.9771 4.64290   2
   5  -8  -3 25.5670 4.92373   3
   5  -8  -3 11.5943 3.46093   1
  -5   8   3 11.7630 3.55038   4
  -5   8   3 20.0698 4.35754   1
   4  -8  -3 385.540 15.9171   3
  -4  -8   3 370.418 19.7956   1
   4  -8  -3 408.939 16.9907   1
  -4  -8   3 440.095 19.3290   2
  -4   8   3 432.979 17.3597   1
  -4   8   3 396.297 16.5929   4
   4   8  -3 486.170 20.0151   4
  -3  -8   3 19.3832 4.67571   2
   3  -8  -3 21.1997 4.34077   2
   3  -8  -3 14.6305 4.20434   1
  -3  -8   3 14.7282 4.74477   1
  -3   8   3 15.2246 4.16883   1
  -3   8   3 11.5920 3.36752   4
   3   8  -3 23.2579 5.36760   4
  -2  -8   3 670.831 26.0488   1
  -2  -8   3 695.911 25.2984   2
   2  -8  -3 723.499 23.5262   2
   2  -8  -3 684.173 24.7903   1
  -2   8   3 706.231 23.4021   4
   2   8  -3 716.244 25.2011   4
   1  -8  -3 3.48108 2.99447   1
   1  -8  -3 4.87148 2.73744   2
  -1  -8   3 6.26042 3.30098   1
  -1  -8   3 2.64622 2.41191   2
   1   8  -3 2.08111 2.67109   4
  -1   8   3 4.10945 2.71868   4
   0  -8   3 508.579 19.9356   2
   0  -8  -3 482.589 20.8674   1
   0  -8   3 465.656 19.4755   1
   0  -8  -3 473.239 19.1115   2
   0   8  -3 495.037 19.7057   4
   0   8   3 461.439 18.3794   4
   1  -8   3 39.5849 5.98662   1
   1  -8   3 37.4705 6.05394   2
  -1  -8  -3 41.0681 6.35017   2
  -1  -8  -3 52.4227 8.02052   1
   1   8   3 30.6819 5.43780   4
  -1   8  -3 43.4517 6.41915   4
  -2  -8  -3 36.1303 6.00135   2
   2  -8   3 27.3971 4.96290   1
   2  -8   3 24.2900 4.17848   3
  -2  -8  -3 23.8843 5.60615   1
   2  -8   3 32.6583 5.51866   2
   2   8   3 29.4631 5.24868   4
  -2   8  -3 29.6498 5.27311   4
  -3  -8  -3 187.676 13.5621   1
   3  -8   3 194.058 11.3796   2
   3  -8   3 211.085 11.0807   3
   3  -8   3 228.712 11.2700   1
  -3  -8  -3 202.789 12.6141   2
   3   8   3 196.063 11.9092   4
  -3   8  -3 171.291 10.0749   1
  -3   8  -3 191.631 11.2804   4
  -4  -8  -3 118.036 9.84553   2
   4  -8   3 128.497 9.02704   3
  -4  -8  -3 119.686 13.0481   1
   4  -8   3 128.639 9.02478   2
   4   8   3 128.676 9.89482   4
  -5  -8  -3 44.0814 7.20044   2
   5  -8   3 37.5085 6.04131   3
  -5  -8  -3 54.7127 9.33282   1
   5   8   3 51.0205 7.49186   4
  -6  -8  -3 69.4476 10.9173   1
  -6  -8  -3 95.9338 10.6442   2
   6  -8   3 79.2687 9.06439   3
   6   8   3 80.5145 9.86927   4
  -7  -8  -3 18.0248 6.52478   1
   7  -8   3 14.1356 4.60744   3
  -7  -8  -3 8.55722 3.99384   2
   7   8   3 10.9281 4.55713   4
   6  -9  -3 117.813 9.48210   3
   6  -9  -3 116.717 8.71702   1
  -6  -9   3 100.871 13.3066   1
  -6  -9   3 134.523 11.1989   2
  -6   9   3 115.073 9.12875   4
  -6   9   3 108.712 8.55666   1
  -5  -9   3 2.53363 3.90375   1
   5  -9  -3 -0.1336 2.40847   1
  -5  -9   3 1.88170 2.72757   2
  -5   9   3 -1.1503 2.32226   4
  -5   9   3 2.75709 2.76708   1
  -4  -9   3 145.106 11.3438   2
   4  -9  -3 133.924 9.69470   1
  -4  -9   3 152.808 14.9372   1
  -4   9   3 118.339 9.19292   1
  -4   9   3 131.640 9.58107   4
  -3  -9   3 336.658 18.7060   1
  -3  -9   3 359.795 18.2896   2
   3  -9  -3 326.048 16.1289   1
  -3   9   3 345.900 16.5997   1
   2  -9  -3 11.7669 4.14946   1
  -2  -9   3 5.39408 3.26684   2
   2  -9  -3 6.11213 3.08574   2
  -2  -9   3 8.99252 4.39726   1
   2   9  -3 -0.0390 2.81465   4
  -2   9   3 4.24114 3.14376   4
   1  -9  -3 164.072 11.7094   1
   1  -9  -3 185.396 11.5940   2
  -1  -9   3 192.243 12.5742   2
  -1  -9   3 157.679 11.8487   1
  -1   9   3 181.217 11.2604   4
   1   9  -3 177.722 11.9967   4
   0  -9  -3 44.4700 7.59861   1
   0  -9   3 41.6831 6.86990   1
   0  -9   3 24.5625 5.33894   2
   0  -9  -3 38.8368 6.41481   2
   0   9  -3 38.2379 6.52208   4
   0   9   3 32.5983 5.74614   4
  -1  -9  -3 10.6292 4.53918   1
  -1  -9  -3 8.11856 3.68535   2
   1  -9   3 8.87129 3.63630   2
   1  -9   3 14.8514 4.33534   1
  -1   9  -3 19.8968 5.03600   4
   1   9   3 7.04178 3.26666   4
  -2  -9  -3 41.2977 7.70625   1
  -2  -9  -3 36.0200 6.53878   2
   2  -9   3 38.5735 6.29806   2
   2   9   3 45.9654 7.03137   4
  -3  -9  -3 43.8090 7.26316   2
   3  -9   3 57.2146 7.44703   2
  -3  -9  -3 38.3738 7.72533   1
   3   9   3 32.2205 6.16893   4
  -4  -9  -3 213.730 15.8319   1
  -4  -9  -3 246.543 15.0498   2
   4   9   3 228.974 13.9882   4
   5  -9   3 5.05249 3.51537   3
  -5  -9  -3 7.58114 3.96743   2
  -5  -9  -3 8.07292 5.25419   1
   5   9   3 4.23423 3.42096   4
   6  -9   3 192.912 12.7230   3
  -6  -9  -3 189.680 13.6152   2
  -6  -9  -3 160.921 17.0943   1
   6   9   3 199.962 13.9519   4
   4 -10  -3 16.6204 4.73481   1
  -4 -10   3 12.0241 5.02230   2
  -4 -10   3 23.1381 7.40937   1
  -4  10   3 19.0736 5.09871   1
  -4  10   3 23.8595 5.53037   4
  -3 -10   3 40.5327 7.40149   2
   3 -10  -3 31.2034 6.33087   1
  -3 -10   3 29.3628 7.00530   1
  -3  10   3 30.6914 6.39510   1
  -3  10   3 29.0582 5.88247   4
   2 -10  -3 100.721 11.0543   1
  -2 -10   3 130.004 13.5806   1
   2 -10  -3 115.920 9.70796   2
  -2 -10   3 117.285 12.2805   2
   1 -10  -3 7.35144 3.78123   2
  -1 -10   3 6.15854 4.06010   1
   1 -10  -3 7.54066 4.02050   1
  -1 -10   3 6.80851 3.86170   2
  -1  10   3 5.60700 3.47377   4
   0 -10   3 153.822 11.7352   1
   0 -10  -3 151.916 11.4004   2
   0 -10   3 131.886 12.7860   2
   0 -10  -3 115.914 12.6547   1
   0  10   3 151.288 11.1967   4
   1 -10   3 71.8535 9.38299   2
  -1 -10  -3 76.9915 10.5847   1
  -1 -10  -3 81.4659 9.98042   2
   1  10   3 83.7936 9.88460   4
  -2 -10  -3 72.9693 10.8016   1
  -2 -10  -3 92.9830 10.8607   2
   2 -10   3 94.3205 10.4570   2
   2  10   3 86.6285 10.1799   4
  -3 -10  -3 100.003 11.4768   2
  -3 -10  -3 103.966 13.4743   1
   3 -10   3 132.808 12.3870   2
   3  10   3 117.152 11.9881   4
  -4 -10  -3 13.2367 4.91555   2
  -4 -10  -3 13.0507 6.09913   1
   4  10   3 18.0148 5.33945   4
 -11   0   4 4.40932 3.06755   1
  11   0  -4 1.13393 2.83651   3
 -10   0   4 307.971 15.6558   1
  10   0  -4 322.894 14.8365   3
   9   0  -4 -0.2912 1.90983   3
  -9   0   4 2.61178 2.24062   1
  -8   0   4 1.83009 1.97444   1
   8   0  -4 0.91679 1.65784   3
  -8   0   4 1.08128 1.76487   4
   7   0  -4 1.45540 1.71276   3
  -7   0   4 1.07296 1.44423   1
  -7   0   4 4.36907 1.83669   4
  -6   0   4 550.839 13.5695   2
   6   0  -4 518.756 16.6015   3
   6   0  -4 529.252 16.5984   4
  -6   0   4 569.446 16.7791   4
  -6   0   4 541.491 16.9357   1
  -5   0   4 4.31250 1.50110   1
   5   0  -4 1.51309 1.33398   3
   5   0  -4 2.84240 1.32142   4
  -5   0   4 3.03240 0.96703   2
  -4   0   4 3704.45 80.0998   1
  -4   0   4 3848.32 77.8248   4
  -4   0   4 3855.62 76.5782   2
   4   0  -4 3884.83 79.0872   3
   4   0  -4 3830.68 77.9967   4
   3   0  -4 0.78172 0.74494   3
  -3   0   4 0.14292 0.50477   1
  -3   0   4 0.33413 0.42608   2
  -3   0   4 0.69010 0.59957   4
   3   0  -4 1.83587 0.78246   4
  -2   0   4 901.555 18.8916   2
  -2   0   4 917.207 19.7695   4
   2   0  -4 931.993 20.7166   3
  -2   0   4 920.592 20.5801   1
  -1   0   4 0.32472 0.27350   2
   1   0  -4 2.08176 0.63754   3
  -1   0   4 1.11883 0.40671   1
  -1   0   4 0.49836 0.29564   4
   0   0  -4 3423.44 69.5702   1
   0   0  -4 3350.31 69.2379   2
   0   0   4 3577.08 69.2982   3
   0   0   4 3657.27 67.1747   4
   0   0   4 3368.79 69.2022   2
  -1   0  -4 0.80018 0.43592   1
  -1   0  -4 0.04843 0.34091   2
   1   0   4 4.53179 0.95768   3
   1   0   4 1.19310 0.45666   4
  -2   0  -4 2395.08 48.9408   1
   2   0   4 2274.60 47.7876   4
   2   0   4 2369.11 48.7085   3
  -2   0  -4 2342.23 48.8186   2
  -3   0  -4 0.29088 0.59118   2
  -3   0  -4 -0.2121 0.52416   1
  -3   0  -4 1.95259 0.87489   4
   3   0   4 0.91899 0.65773   4
   3   0   4 2.37107 1.00973   3
  -4   0  -4 14.6545 2.40242   1
   4   0   4 10.9738 2.09724   4
  -4   0  -4 10.9770 2.03824   4
   4   0   4 12.5154 2.16027   3
  -4   0  -4 12.3620 2.04927   2
   5   0   4 1.50886 1.24228   4
  -5   0  -4 2.73437 1.42329   1
  -5   0  -4 4.21792 1.58624   4
  -5   0  -4 3.81091 1.45088   2
   5   0   4 1.47928 1.53142   3
   6   0   4 821.599 21.7034   2
   6   0   4 825.310 23.2515   4
   6   0   4 844.236 23.0283   3
  -6   0  -4 834.863 23.7529   1
  -6   0  -4 819.075 21.8081   2
  -7   0  -4 2.09720 1.83816   1
   7   0   4 2.46333 1.64377   2
   7   0   4 0.61609 1.71912   3
   7   0   4 4.15698 2.10432   4
  -7   0  -4 3.37185 1.54375   2
  -8   0  -4 450.089 18.1776   1
   8   0   4 476.064 17.9382   4
   8   0   4 542.670 16.2461   2
   8   0   4 516.610 17.8844   3
   9   0   4 0.33089 1.79215   3
  -9   0  -4 -1.8018 1.86307   1
  10   0   4 554.350 20.5514   3
 -10   0  -4 565.937 22.9375   1
 -11   0  -4 -0.0450 3.32633   1
  11  -1  -4 19.5679 4.69524   3
 -11  -1   4 16.2186 5.32382   1
 -11   1   4 13.0948 4.25381   1
 -10  -1   4 251.766 14.7592   1
  10  -1  -4 269.853 13.8513   3
  10   1  -4 274.286 13.1727   3
 -10   1   4 284.386 14.2069   1
   9  -1  -4 118.998 8.37497   3
  -9  -1   4 120.940 9.31860   1
  -9   1   4 117.371 8.24488   1
   9   1  -4 112.812 7.87978   3
  -8  -1   4 474.732 18.5780   1
   8  -1  -4 472.922 17.5550   3
  -8   1   4 479.758 16.9121   4
   8   1  -4 475.022 16.6918   3
  -8   1   4 501.239 17.4141   1
  -7  -1   4 114.053 7.60118   1
  -7  -1   4 107.133 7.06874   4
   7  -1  -4 101.893 6.96001   3
   7   1  -4 105.732 6.61920   3
  -7   1   4 119.947 7.08926   1
  -7   1   4 104.961 6.61794   4
  -6  -1   4 1579.88 35.1604   2
  -6  -1   4 1552.19 37.5369   4
  -6  -1   4 1533.21 38.8948   1
   6  -1  -4 1571.68 38.1080   3
  -6   1   4 1591.07 36.8645   4
   6   1  -4 1548.73 37.4996   4
  -6   1   4 1556.49 37.5412   1
   6   1  -4 1569.06 36.9846   3
   5  -1  -4 204.208 8.80524   3
   5  -1  -4 211.984 8.39398   4
  -5  -1   4 201.635 7.31873   2
  -5  -1   4 208.891 9.02506   1
  -5  -1   4 207.077 8.68091   4
   5  -1  -4 218.393 5.39046   2
   5   1  -4 211.370 8.38031   3
   5   1  -4 206.150 8.64232   4
  -5   1   4 219.798 8.34423   4
  -5   1   4 212.765 8.38696   1
  -4  -1   4 1378.46 32.6523   1
  -4  -1   4 1388.82 30.4545   2
  -4  -1   4 1353.59 31.6359   4
   4  -1  -4 1389.37 30.9950   4
   4   1  -4 1381.89 31.7209   4
  -4   1   4 1426.52 30.8777   4
  -4   1   4 1353.30 31.7391   1
   4   1  -4 1380.51 31.3015   3
  -3  -1   4 62.8201 3.67058   4
  -3  -1   4 55.6360 3.14102   2
  -3  -1   4 55.0481 3.50072   1
   3  -1  -4 55.3982 3.72044   3
  -3   1   4 68.7961 3.60704   1
   3   1  -4 64.1356 3.70976   4
   3   1  -4 60.5725 3.52086   3
  -3   1   4 63.8885 3.25521   4
   2  -1  -4 206.825 6.31270   1
   2  -1  -4 193.475 6.45359   3
  -2  -1   4 185.113 6.23176   4
  -2  -1   4 185.216 5.79487   2
  -2  -1   4 191.846 6.21678   1
   2   1  -4 189.585 6.26454   4
  -2   1   4 198.850 5.57369   4
   2   1  -4 189.072 6.12000   3
  -2   1   4 193.732 6.25834   1
   1  -1  -4 77.2834 3.04161   3
   1  -1  -4 66.7168 3.07317   1
  -1  -1   4 62.7867 2.75882   2
   1  -1  -4 58.8919 2.18810   2
  -1  -1   4 64.8693 2.98025   4
  -1  -1   4 62.3187 2.53905   1
  -1   1   4 63.2376 3.02093   1
  -1   1   4 62.0571 2.13795   4
  -1   1   4 59.3864 2.07397   4
   1   1  -4 59.9086 2.88217   3
   0  -1  -4 490.064 11.8660   2
   0  -1  -4 509.219 12.7551   1
   0  -1   4 508.775 11.9926   2
   0  -1   4 504.876 12.1604   4
   0  -1   4 504.599 12.4680   3
   0  -1  -4 531.452 11.5108   3
   0  -1   4 517.911 10.8993   1
   0   1   4 492.126 10.0809   4
   0   1   4 511.443 10.1943   4
  -1  -1  -4 1726.92 37.2504   1
   1  -1   4 1650.93 35.8076   2
   1  -1   4 1739.30 35.9670   4
  -1  -1  -4 1706.06 36.3750   2
   1   1   4 1758.61 34.3447   4
   1   1   4 1706.76 34.3869   4
  -1   1  -4 1663.70 34.5232   1
   1   1   4 1775.58 35.0050   3
   2  -1   4 781.459 18.9651   3
  -2  -1  -4 788.469 19.1927   1
  -2  -1  -4 764.714 18.6042   2
   2  -1   4 774.785 18.5238   4
   2  -1   4 780.798 17.9353   2
  -2   1  -4 766.663 16.9692   1
  -2   1  -4 745.692 17.8367   2
   2   1   4 792.053 17.3225   3
   2   1   4 768.682 17.6409   4
  -2   1  -4 764.314 17.6803   4
  -3  -1  -4 156.405 6.69121   1
   3  -1   4 151.448 6.25938   4
  -3  -1  -4 155.201 6.27459   2
   3  -1   4 142.417 5.49855   2
   3  -1   4 156.309 6.57822   3
   3   1   4 142.451 5.32312   3
  -3   1  -4 150.941 5.66674   2
  -3   1  -4 151.419 5.27896   1
  -3   1  -4 150.697 5.78152   4
   3   1   4 145.979 5.88057   4
   4  -1   4 477.557 13.3503   2
  -4  -1  -4 503.717 14.5154   2
   4  -1   4 487.442 14.5903   4
   4  -1   4 528.119 15.1924   3
  -4  -1  -4 484.449 13.9312   4
  -4  -1  -4 498.505 15.3218   1
  -4   1  -4 499.249 13.9577   4
  -4   1  -4 487.714 13.5081   2
   4   1   4 504.417 14.4358   4
   4   1   4 518.527 13.6995   3
  -4   1  -4 482.198 13.4630   1
  -5  -1  -4 238.729 9.27214   4
  -5  -1  -4 235.720 9.19872   2
  -5  -1  -4 218.091 9.88218   1
   5  -1   4 243.925 9.73564   4
   5  -1   4 244.776 8.50166   2
   5  -1   4 234.656 9.77873   3
   5   1   4 239.093 8.79083   3
  -5   1  -4 232.482 9.03066   4
  -5   1  -4 219.346 8.62269   1
  -5   1  -4 236.142 8.45199   2
   5   1   4 224.502 9.31817   4
   6  -1   4 1579.81 38.0496   4
  -6  -1  -4 1546.05 39.8711   1
   6  -1   4 1578.40 38.6715   3
   6  -1   4 1560.05 35.9045   2
  -6  -1  -4 1572.34 37.3375   2
  -6   1  -4 1535.84 37.6631   1
   6   1   4 1594.46 36.9516   3
   6   1   4 1534.86 37.9110   4
  -6   1  -4 1557.15 36.0386   2
  -6   1  -4 1596.86 37.3330   4
  -7  -1  -4 63.2460 5.06148   2
  -7  -1  -4 70.9684 7.47321   1
   7  -1   4 70.6759 4.76121   2
   7  -1   4 71.2058 6.94602   4
   7  -1   4 57.2831 6.26644   3
   7   1   4 58.2867 5.70155   3
  -7   1  -4 66.1240 4.64788   2
   7   1   4 58.1865 6.24118   4
  -7   1  -4 49.1142 5.49827   1
   8  -1   4 202.811 10.8141   3
  -8  -1  -4 199.063 9.56976   2
  -8  -1  -4 220.042 12.1661   1
   8   1   4 213.422 10.1131   3
   8   1   4 224.464 11.4412   4
  -8   1  -4 211.837 10.9340   1
  -9  -1  -4 35.1946 6.27793   1
   9  -1   4 39.2725 5.81326   3
  -9   1  -4 39.9623 6.05848   1
   9   1   4 37.8367 5.43433   3
  10  -1   4 2.54028 2.71098   3
 -10  -1  -4 3.60493 3.45398   1
 -10   1  -4 1.08634 2.73061   1
 -11  -1  -4 86.8280 11.1035   1
  11  -1   4 86.1044 9.52178   3
 -11   1  -4 79.6956 9.82669   1
  11  -2  -4 8.23602 3.78394   3
 -11  -2   4 5.99156 4.17945   1
 -11   2   4 3.36790 3.19783   1
 -10  -2   4 -0.6226 2.48463   1
  10  -2  -4 -0.8449 2.24020   3
 -10   2   4 0.50021 2.02697   1
   9  -2  -4 31.2553 5.46961   3
  -9  -2   4 34.8487 6.26670   1
   9   2  -4 28.1567 4.64005   3
  -9   2   4 44.9719 5.80491   1
  -8  -2   4 21.9015 4.75055   1
   8  -2  -4 11.7077 3.25688   3
  -8   2   4 10.2840 2.90754   1
   8   2  -4 15.8562 3.35698   3
  -8   2   4 13.1346 3.11141   4
  -7  -2   4 100.581 7.22285   4
  -7  -2   4 103.503 6.05506   2
  -7  -2   4 98.5641 7.57944   1
   7  -2  -4 87.3051 6.74659   3
  -7   2   4 102.853 6.50431   1
  -7   2   4 107.042 6.59319   4
   7   2  -4 97.4413 6.25374   3
   6  -2  -4 57.4725 5.98998   3
  -6  -2   4 75.4473 7.36474   1
  -6  -2   4 47.5958 4.60051   2
  -6  -2   4 53.2411 5.77076   4
  -6   2   4 56.0265 4.43019   4
  -6   2   4 60.6537 4.55670   1
   6   2  -4 54.0493 5.79057   4
   6   2  -4 53.5805 4.24814   3
  -5  -2   4 155.936 6.92035   2
  -5  -2   4 144.441 7.55183   4
   5  -2  -4 126.992 7.19462   3
   5  -2  -4 151.920 7.04760   4
   5  -2  -4 152.806 4.04776   2
  -5  -2   4 140.545 7.86393   1
   5   2  -4 161.541 6.92106   3
  -5   2   4 166.932 7.22066   1
   5   2  -4 152.261 7.62043   4
  -5   2   4 184.155 7.41074   4
   4  -2  -4 1151.84 28.1335   3
  -4  -2   4 1098.70 27.7658   4
  -4  -2   4 1107.26 27.0199   2
   4  -2  -4 1120.75 23.3392   2
  -4  -2   4 1183.32 29.2386   1
  -4   2   4 1166.48 26.5142   4
  -4   2   4 1146.51 27.3702   1
   4   2  -4 1150.94 27.8362   4
   4   2  -4 1155.04 26.5774   3
  -3  -2   4 5.86706 1.58217   1
  -3  -2   4 5.73359 1.42035   2
  -3  -2   4 3.65420 1.29060   4
   3  -2  -4 7.28706 0.89111   2
   3  -2  -4 6.95287 1.51506   1
   3  -2  -4 4.88549 1.40692   3
   3   2  -4 6.50222 1.37621   3
   3   2  -4 6.09324 1.59568   4
  -3   2   4 6.65092 1.33296   4
  -3   2   4 9.38321 1.75786   1
   2  -2  -4 5434.55 111.100   2
  -2  -2   4 5652.23 115.156   1
   2  -2  -4 5522.28 114.924   1
   2  -2  -4 5642.79 112.375   3
  -2  -2   4 5701.24 112.035   4
  -2  -2   4 5672.51 113.466   2
   2   2  -4 5693.96 111.636   3
  -2   2   4 5703.47 110.043   4
   2   2  -4 5538.76 111.583   4
  -2   2   4 5547.60 114.939   1
  -1  -2   4 856.468 20.9736   2
   1  -2  -4 917.007 20.2095   3
  -1  -2   4 902.638 21.0277   1
  -1  -2   4 936.196 20.6982   3
   1  -2  -4 910.896 21.9863   1
   1  -2  -4 894.905 20.0314   2
  -1   2   4 911.551 19.7624   4
   1   2  -4 898.870 21.0151   4
   1   2  -4 903.605 20.6021   3
  -1   2   4 875.823 19.5375   4
   0  -2  -4 566.547 15.2516   1
   0  -2  -4 560.478 12.3702   3
   0  -2   4 545.686 14.0255   3
   0  -2   4 557.818 13.4195   1
   0  -2   4 544.710 14.4799   4
   0  -2   4 541.618 13.9658   2
   0  -2  -4 548.523 13.8157   2
   0   2  -4 537.343 13.9795   4
   0   2   4 558.434 12.8615   4
   0   2   4 567.874 12.5868   4
  -1  -2  -4 20.7289 2.39066   2
   1  -2   4 23.1894 2.36168   2
  -1  -2  -4 19.4780 2.65646   1
   1  -2   4 24.7851 1.66650   1
   1  -2   4 21.6679 2.58477   4
   1  -2   4 18.8212 2.37009   3
  -1  -2  -4 24.8536 1.25412   3
  -1   2  -4 25.4740 2.59260   4
   1   2   4 26.4497 1.81314   4
   1   2   4 26.4931 1.89805   4
   1   2   4 22.1405 1.19627   3
  -2  -2  -4 17.4974 2.41232   2
   2  -2   4 16.8419 2.46242   4
   2  -2   4 18.0814 2.54980   3
   2  -2   4 18.2796 2.14259   2
  -2  -2  -4 13.5631 2.37903   1
  -2   2  -4 15.3591 1.56539   1
   2   2   4 16.5026 1.14664   3
  -2   2  -4 21.0278 2.46082   4
   2   2   4 18.1710 2.12114   4
  -3  -2  -4 769.270 21.6269   1
   3  -2   4 760.683 20.6686   3
  -3  -2  -4 768.967 20.4554   2
   3  -2   4 778.293 20.3682   4
   3  -2   4 789.519 19.1928   2
  -3   2  -4 822.529 19.6873   4
   3   2   4 776.434 17.4186   3
   3   2   4 801.350 19.6245   4
  -3   2  -4 805.738 18.3998   1
  -4  -2  -4 41.8553 4.94017   1
   4  -2   4 48.9994 4.74595   4
  -4  -2  -4 34.3025 3.99967   2
   4  -2   4 42.3556 4.55384   3
   4  -2   4 43.2340 3.16158   2
   4   2   4 35.4332 2.59014   3
   4   2   4 40.8638 4.09839   4
  -4   2  -4 43.8441 2.98731   1
  -4   2  -4 51.7515 3.70190   4
  -5  -2  -4 876.797 23.8231   2
   5  -2   4 885.558 21.9586   2
  -5  -2  -4 893.125 26.0585   1
   5  -2   4 861.051 23.8224   4
   5  -2   4 954.715 25.1524   3
   5   2   4 874.964 21.3952   3
  -5   2  -4 856.553 22.7846   4
  -5   2  -4 896.820 22.2707   1
   5   2   4 849.458 23.5251   4
   6  -2   4 564.120 18.1860   4
   6  -2   4 593.962 19.0226   3
  -6  -2  -4 578.697 20.3347   1
   6  -2   4 571.962 15.9545   2
  -6  -2  -4 543.927 17.6261   2
  -6   2  -4 564.365 17.3437   4
   6   2   4 565.801 15.9568   3
  -6   2  -4 566.967 16.7549   1
   6   2   4 549.525 18.0402   4
   7  -2   4 218.325 8.72584   2
  -7  -2  -4 226.982 10.2693   2
  -7  -2  -4 199.876 11.7048   1
   7  -2   4 227.291 11.2184   3
  -7   2  -4 214.749 9.71356   1
   7   2   4 223.702 9.22237   3
   7   2   4 198.281 10.4203   4
  -8  -2  -4 957.642 31.9051   1
   8  -2   4 990.024 29.7212   3
  -8  -2  -4 993.709 27.6757   2
   8   2   4 949.883 28.9475   4
  -8   2  -4 1004.08 28.2066   1
   9  -2   4 0.80755 2.08826   3
  -9  -2  -4 1.76588 2.68099   1
  -9   2  -4 -0.3721 1.95957   1
  10  -2   4 311.670 15.4669   3
 -10  -2  -4 292.114 17.2332   1
 -10   2  -4 320.653 15.3745   1
 -11  -2  -4 2.05749 3.68767   1
  11  -2   4 1.05800 2.89778   3
 -11  -3   4 68.5090 10.6082   1
  11  -3  -4 74.5428 9.20635   3
 -11   3   4 69.9138 8.39476   1
 -10  -3   4 86.3157 11.0495   1
  10  -3  -4 75.9180 8.93775   3
 -10   3   4 80.1465 8.20769   1
  -9  -3   4 10.1828 4.03493   1
   9  -3  -4 4.23938 2.80405   3
  -9   3   4 6.00419 2.54433   1
  -8  -3   4 969.120 32.2654   1
   8  -3  -4 997.931 29.6994   3
  -8   3   4 934.920 27.2282   1
  -8   3   4 972.296 27.4444   4
  -7  -3   4 31.8125 5.48932   1
   7  -3  -4 28.1722 4.56969   3
  -7  -3   4 34.4814 4.44408   2
   7   3  -4 39.6725 4.64080   3
  -7   3   4 33.1187 4.50508   4
  -7   3   4 23.9535 3.81023   1
  -6  -3   4 536.251 18.6150   4
  -6  -3   4 560.982 17.4944   2
   6  -3  -4 585.946 19.0277   3
  -6  -3   4 581.590 20.6053   1
  -6   3   4 559.362 17.0219   4
   6   3  -4 558.724 16.3818   3
  -6   3   4 552.659 17.1769   1
   6   3  -4 555.649 18.6605   4
   5  -3  -4 47.9725 5.25651   3
  -5  -3   4 46.8284 5.81097   1
  -5  -3   4 35.2736 4.72905   4
  -5  -3   4 52.4062 5.16032   2
   5   3  -4 47.8797 5.47370   4
   5   3  -4 44.4682 3.62022   3
  -5   3   4 37.4862 3.97700   4
  -5   3   4 50.3649 4.06898   1
   4  -3  -4 1605.86 38.3316   3
   4  -3  -4 1634.37 34.3663   2
  -4  -3   4 1667.58 38.3893   2
   4  -3  -4 1635.32 37.9245   1
  -4  -3   4 1638.31 38.9060   4
  -4  -3   4 1609.11 40.4679   1
   4   3  -4 1648.08 38.5918   4
  -4   3   4 1730.10 36.9600   4
   4   3  -4 1585.80 35.9798   3
  -4   3   4 1608.53 37.9503   1
   3  -3  -4 1246.25 27.0494   2
   3  -3  -4 1232.25 29.8018   1
  -3  -3   4 1239.02 31.2574   1
  -3  -3   4 1220.73 30.3107   4
   3  -3  -4 1242.10 29.5299   3
  -3  -3   4 1207.64 29.7838   2
   3   3  -4 1247.94 27.7875   3
   3   3  -4 1272.68 30.1399   4
  -3   3   4 1266.91 28.3437   4
  -3   3   4 1200.69 29.6906   1
  -2  -3   4 25.9834 3.15282   2
   2  -3  -4 23.7997 2.39779   2
   2  -3  -4 21.5235 2.58398   3
   2  -3  -4 21.0042 2.95023   1
  -2  -3   4 29.4566 2.39156   3
  -2  -3   4 30.1924 3.61718   1
  -2  -3   4 20.8193 3.12792   4
   2   3  -4 26.3614 3.33612   4
   2   3  -4 26.4266 2.63925   3
  -1  -3   4 2856.36 61.1302   1
  -1  -3   4 2828.88 60.1833   4
  -1  -3   4 2866.29 58.7048   3
  -1  -3   4 2734.15 60.3593   2
   1  -3  -4 2802.91 59.1355   2
   1  -3  -4 2861.10 58.1104   3
   1  -3  -4 2860.99 62.0598   1
   1   3  -4 2776.66 59.4309   4
  -1   3   4 2757.08 58.2968   4
  -1   3   4 2942.07 58.0853   4
   0  -3  -4 615.245 16.4062   2
   0  -3   4 614.071 17.2499   4
   0  -3  -4 625.998 18.1352   1
   0  -3   4 641.690 16.2789   3
   0  -3  -4 620.844 14.1587   3
   0  -3   4 612.451 16.7009   2
   0  -3   4 634.618 16.4677   1
   0   3   4 645.494 15.5209   4
   0   3  -4 605.921 16.6665   4
   0   3   4 639.621 15.8199   4
   1  -3   4 67.9519 3.66702   1
   1  -3   4 62.6267 4.05328   3
  -1  -3  -4 67.7533 4.86005   1
   1  -3   4 74.9739 4.21355   2
  -1  -3  -4 60.5818 4.03042   2
   1  -3   4 72.6552 4.64023   4
   1   3   4 60.1581 3.43940   4
  -1   3  -4 61.0009 3.99110   4
  -2  -3  -4 266.286 9.98303   2
   2  -3   4 280.305 9.29782   2
   2  -3   4 273.303 10.1207   4
   2  -3   4 280.994 8.30727   1
   2  -3   4 293.477 10.2018   3
  -2  -3  -4 267.688 11.0207   1
  -2   3  -4 264.461 8.16200   1
   2   3   4 281.310 9.08059   4
  -2   3  -4 260.082 9.36371   4
  -3  -3  -4 1.45260 1.16491   2
   3  -3   4 1.74777 1.23967   4
  -3  -3  -4 1.26884 1.29712   1
   3  -3   4 2.54569 1.38001   3
   3  -3   4 2.17331 1.11777   2
   3   3   4 2.01612 0.48706   3
  -3   3  -4 2.19979 1.16375   4
   3   3   4 1.18240 0.99000   4
  -3   3  -4 1.12976 0.79105   1
   4  -3   4 201.101 7.83505   2
  -4  -3  -4 186.628 8.89746   2
   4  -3   4 186.671 8.99219   3
  -4  -3  -4 210.396 10.4313   1
   4  -3   4 195.217 8.87317   4
   4   3   4 189.970 5.72806   3
  -4   3  -4 172.409 7.88514   4
   4   3   4 209.084 8.76502   4
  -4   3  -4 199.342 7.14104   1
   5  -3   4 43.5568 3.63314   2
   5  -3   4 37.4293 4.92035   3
   5  -3   4 39.0645 4.84696   4
  -5  -3  -4 41.3322 5.82817   1
  -5  -3  -4 54.6712 5.75834   2
  -5   3  -4 44.0467 4.58643   4
   5   3   4 38.2540 4.56723   4
  -5   3  -4 40.6971 3.37244   1
   6  -3   4 318.951 13.0977   4
   6  -3   4 324.089 13.7053   3
   6  -3   4 346.142 11.4759   2
  -6  -3  -4 316.819 13.0036   2
  -6  -3  -4 347.272 15.6340   1
  -6   3  -4 325.648 11.3877   1
   6   3   4 313.762 13.0052   4
  -6   3  -4 324.686 12.4181   4
   7  -3   4 453.472 17.4958   3
  -7  -3  -4 414.437 15.8735   2
  -7  -3  -4 447.401 19.1594   1
   7   3   4 411.645 16.3189   4
  -7   3  -4 441.025 14.7401   1
  -8  -3  -4 148.507 11.3674   1
  -8  -3  -4 155.252 9.29440   2
   8  -3   4 145.583 9.84415   3
  -8   3  -4 168.395 8.84488   1
   8   3   4 161.000 10.0161   4
  -9  -3  -4 380.651 19.8714   1
   9  -3   4 421.181 18.2754   3
  -9  -3  -4 416.148 16.4906   2
  -9   3  -4 409.715 16.2193   1
 -10  -3  -4 2.11691 3.41464   1
  10  -3   4 2.48780 2.74389   3
  11  -3   4 131.672 10.8353   3
 -11  -3  -4 128.994 14.6314   1
  11  -4  -4 58.7328 8.30873   3
 -11  -4   4 37.1340 8.40889   1
 -11   4   4 54.1811 7.22236   1
 -10  -4   4 134.256 14.1761   1
  10  -4  -4 105.444 10.7730   3
 -10   4   4 112.644 8.39623   1
  -9  -4   4 288.805 17.3728   1
   9  -4  -4 277.693 14.7182   3
  -9   4   4 303.652 13.3204   1
  -8  -4   4 8.01577 2.99983   2
   8  -4  -4 6.33412 2.76683   3
  -8  -4   4 0.67037 2.54053   1
  -8   4   4 6.35252 2.49822   4
  -8   4   4 8.53531 2.65348   1
  -7  -4   4 669.364 25.2686   1
  -7  -4   4 661.138 21.2781   2
   7  -4  -4 677.676 22.7116   3
  -7   4   4 686.027 20.7362   4
  -7   4   4 651.484 20.4147   1
  -6  -4   4 146.785 8.30699   2
  -6  -4   4 130.135 9.47276   1
   6  -4  -4 149.709 8.83034   3
   6   4  -4 150.942 9.14092   4
  -6   4   4 147.761 7.80120   4
  -6   4   4 145.944 7.72366   1
  -5  -4   4 560.618 19.0292   4
  -5  -4   4 535.798 19.9279   1
  -5  -4   4 558.490 18.0405   2
   5  -4  -4 567.060 18.2855   3
  -5   4   4 559.156 16.7551   4
  -5   4   4 532.319 16.8819   1
   5   4  -4 552.355 18.6412   4
   4  -4  -4 670.280 16.9726   2
  -4  -4   4 706.015 17.6122   3
   4  -4  -4 667.469 19.4967   1
   4  -4  -4 669.797 19.9906   3
  -4  -4   4 672.920 20.9757   4
  -4  -4   4 712.956 22.4973   1
  -4  -4   4 688.987 20.5112   2
   4   4  -4 686.984 17.4762   3
  -4   4   4 703.790 19.8871   1
   4   4  -4 721.390 21.1486   4
  -4   4   4 660.156 18.6963   4
   3  -4  -4 371.630 12.8142   1
  -3  -4   4 364.332 13.0673   2
  -3  -4   4 376.370 14.1186   1
  -3  -4   4 344.075 13.3128   4
   3  -4  -4 359.897 12.1950   3
  -3  -4   4 349.992 10.5257   3
   3  -4  -4 379.689 10.9368   2
  -3   4   4 331.213 11.4130   4
   3   4  -4 363.709 10.5962   3
   3   4  -4 346.282 12.8909   4
  -3   4   4 357.788 12.6473   1
   2  -4  -4 562.185 17.6363   1
  -2  -4   4 577.708 15.0491   3
   2  -4  -4 579.913 15.8793   3
  -2  -4   4 596.217 18.3286   1
  -2  -4   4 571.499 17.8823   4
  -2  -4   4 560.655 17.3487   2
   2  -4  -4 563.254 15.6198   2
  -2   4   4 574.649 15.9527   4
   2   4  -4 585.016 17.5165   4
  -1  -4   4 22.0064 2.68756   3
  -1  -4   4 32.9281 4.11164   1
   1  -4  -4 28.4947 4.03235   1
  -1  -4   4 35.5850 4.43512   4
  -1  -4   4 16.9281 2.90346   2
   1  -4  -4 25.4823 3.19092   2
   1  -4  -4 27.9398 2.81869   3
   1   4  -4 22.0886 3.27752   4
  -1   4   4 20.4264 2.78437   4
   0  -4   4 1320.25 31.6399   1
   0  -4   4 1236.42 31.3692   2
   0  -4   4 1376.60 32.4914   4
   0  -4   4 1288.00 30.0590   3
   0  -4  -4 1306.30 33.6196   1
   0  -4  -4 1285.98 31.2515   2
   0  -4  -4 1281.44 27.7061   3
   0   4   4 1310.37 29.9862   4
   0   4  -4 1265.53 31.3065   4
   1  -4   4 5.04224 1.57394   1
   1  -4   4 19.0269 3.29743   4
   1  -4   4 3.73003 1.42324   3
  -1  -4  -4 9.26637 2.60467   1
   1  -4   4 9.81449 2.16594   2
  -1  -4  -4 6.68629 1.94648   2
  -1  -4  -4 7.97518 0.83748   3
   1   4   4 8.67888 1.93048   4
  -1   4  -4 14.1829 2.71556   4
   2  -4   4 99.0007 5.04279   1
  -2  -4  -4 102.314 6.11508   2
   2  -4   4 93.7816 6.08048   4
   2  -4   4 87.4155 5.53903   3
   2  -4   4 95.6075 5.57565   2
  -2  -4  -4 101.716 7.00309   1
  -2   4  -4 95.6776 4.99973   1
  -2   4  -4 93.4650 5.67683   4
   2   4   4 98.7515 5.41856   4
   3  -4   4 1829.06 40.8825   1
   3  -4   4 1852.25 43.6023   3
  -3  -4  -4 1854.05 44.3214   2
  -3  -4  -4 1860.32 46.9286   1
   3  -4   4 1814.27 43.3086   4
   3  -4   4 1859.79 42.3681   2
  -3   4  -4 1887.84 41.1405   1
   3   4   4 1823.30 42.1054   4
   4  -4   4 60.0874 4.50252   2
  -4  -4  -4 55.2118 6.90749   1
  -4  -4  -4 58.2379 6.03245   2
   4  -4   4 73.9990 5.70783   3
   4  -4   4 61.0681 6.07668   4
  -4   4  -4 66.5031 4.09036   1
   4   4   4 58.7188 4.79621   4
  -4   4  -4 60.2110 4.72794   4
   5  -4   4 284.800 10.6107   2
   5  -4   4 271.700 12.3623   3
  -5  -4  -4 284.615 14.2664   1
  -5  -4  -4 266.406 12.1491   2
  -5   4  -4 298.953 10.1270   1
   5   4   4 272.519 11.7558   4
  -5   4  -4 274.802 11.2121   4
  -6  -4  -4 132.319 9.96788   1
  -6  -4  -4 128.596 8.34020   2
   6  -4   4 128.382 6.85512   2
   6  -4   4 114.452 8.14973   3
  -6   4  -4 135.904 6.82930   1
   6   4   4 131.926 8.34268   4
   7  -4   4 457.295 18.4741   3
  -7  -4  -4 465.537 17.6909   2
  -7  -4  -4 433.133 20.4396   1
   7   4   4 493.870 18.4368   4
  -7   4  -4 466.688 15.3490   1
  -8  -4  -4 27.2598 4.87210   2
   8  -4   4 16.7866 4.43179   3
  -8  -4  -4 24.5254 6.16803   1
   8   4   4 12.0683 3.71110   4
  -8   4  -4 15.3829 3.33631   1
   9  -4   4 30.9173 5.77784   3
  -9  -4  -4 34.4821 5.59391   2
  -9  -4  -4 36.7929 7.68163   1
 -10  -4  -4 206.261 15.8170   1
  10  -4   4 204.989 13.2943   3
 -10  -5   4 27.1947 7.49038   1
  10  -5  -4 29.9820 6.32045   3
 -10   5   4 32.6465 5.47326   1
  -9  -5   4 73.9963 10.7680   1
   9  -5  -4 74.8121 8.89369   3
  -9   5   4 68.9152 7.40443   1
   8  -5  -4 50.0130 7.04637   3
  -8  -5   4 59.4242 7.16356   2
  -8  -5   4 49.7680 8.34571   1
  -8   5   4 43.4827 5.65946   4
  -8   5   4 67.4997 6.88646   1
  -7  -5   4 16.2484 3.97967   2
  -7  -5   4 8.41327 3.94265   1
   7  -5  -4 10.7679 3.34574   3
  -7   5   4 13.7538 3.17015   4
  -7   5   4 16.8617 3.48356   1
   6  -5  -4 45.3718 6.08452   3
  -6  -5   4 46.5305 6.06455   2
  -6  -5   4 39.0810 6.67386   1
   6   5  -4 30.4583 5.32476   4
  -6   5   4 46.5627 5.30424   1
  -6   5   4 43.0554 5.18879   4
  -5  -5   4 994.936 31.7810   1
   5  -5  -4 976.617 27.1685   1
  -5  -5   4 1059.60 29.3245   2
   5  -5  -4 1022.19 28.4913   3
  -5   5   4 1027.67 27.6759   1
  -5   5   4 991.610 26.8089   4
   4  -5  -4 130.064 7.53170   3
  -4  -5   4 123.715 7.85411   2
  -4  -5   4 116.210 8.58001   1
   4  -5  -4 146.204 7.72929   1
   4  -5  -4 119.521 5.93799   2
  -4   5   4 128.498 7.35044   1
  -4   5   4 110.654 6.61246   4
   4   5  -4 126.511 8.09017   4
  -3  -5   4 414.972 11.9220   3
   3  -5  -4 405.961 13.8633   3
  -3  -5   4 410.392 15.3633   2
  -3  -5   4 421.397 15.9967   4
  -3  -5   4 414.963 16.5300   1
   3  -5  -4 423.428 13.2293   2
   3  -5  -4 445.723 15.3688   1
  -3   5   4 416.219 15.0724   1
  -3   5   4 427.106 14.0300   4
   3   5  -4 434.205 15.7764   4
  -2  -5   4 27.0960 4.53272   1
  -2  -5   4 27.1977 4.44326   4
  -2  -5   4 27.3762 4.14342   2
  -2  -5   4 27.1289 3.06140   3
   2  -5  -4 22.6077 3.81304   1
   2  -5  -4 26.6932 3.32017   3
   2  -5  -4 28.8248 3.61323   2
  -2   5   4 22.5127 3.42301   4
   2   5  -4 19.9750 3.60908   4
  -1  -5   4 1681.10 42.2717   4
   1  -5  -4 1715.55 43.6141   1
   1  -5  -4 1746.73 40.9792   2
   1  -5  -4 1795.21 38.5507   3
  -1  -5   4 1780.10 38.8947   3
  -1  -5   4 1755.83 42.4839   2
  -1  -5   4 1747.86 43.0762   1
   1   5  -4 1775.42 41.9601   4
  -1   5   4 1695.17 40.1689   4
   0  -5   4 44.4616 5.04234   2
   0  -5   4 42.2758 5.33925   4
   0  -5  -4 43.0002 2.78471   3
   0  -5   4 40.5100 4.83165   1
   0  -5   4 45.4149 3.71748   3
   0  -5  -4 44.5690 5.72596   1
   0  -5  -4 39.2781 4.72987   2
   0   5   4 32.7537 3.95823   4
   0   5  -4 35.2263 4.56996   4
  -1  -5  -4 775.200 24.4189   1
   1  -5   4 754.175 20.6785   3
   1  -5   4 747.649 22.3404   4
  -1  -5  -4 730.706 21.9776   2
   1  -5   4 746.083 21.7874   2
   1  -5   4 789.983 21.5814   1
  -1   5  -4 744.061 21.7541   4
   1   5   4 746.789 20.9009   4
   2  -5   4 94.7007 6.21782   2
  -2  -5  -4 94.3787 7.52771   1
   2  -5   4 101.870 7.01078   4
   2  -5   4 101.694 5.83224   1
  -2  -5  -4 106.900 6.92402   2
   2  -5   4 91.8727 6.09008   3
  -2   5  -4 96.3977 6.30349   4
   2   5   4 96.2201 6.06901   4
  -3  -5  -4 133.051 9.24276   1
   3  -5   4 133.471 7.33651   2
   3  -5   4 140.683 7.85441   3
  -3  -5  -4 121.164 7.79272   2
   3  -5   4 136.572 6.51890   1
  -3   5  -4 134.648 6.49353   1
  -3   5  -4 134.199 7.53874   4
   3   5   4 123.073 7.21255   4
  -4  -5  -4 129.395 9.52758   1
   4  -5   4 128.095 6.18765   1
   4  -5   4 129.755 8.09456   3
   4  -5   4 117.155 6.93695   2
  -4  -5  -4 117.863 8.00290   2
  -4   5  -4 118.625 6.08938   1
  -4   5  -4 116.339 7.17885   4
   4   5   4 124.173 7.62737   4
  -5  -5  -4 188.394 12.3402   1
  -5  -5  -4 205.726 10.9077   2
   5  -5   4 191.629 10.5303   3
   5  -5   4 195.917 9.19566   2
  -5   5  -4 192.587 9.72674   4
  -5   5  -4 190.041 8.14627   1
   5   5   4 203.034 10.4272   4
  -6  -5  -4 270.820 13.5087   2
  -6  -5  -4 279.782 15.9810   1
   6  -5   4 268.613 13.5416   3
   6   5   4 283.441 13.5875   4
  -6   5  -4 318.472 11.2949   1
  -7  -5  -4 139.555 13.7899   1
   7  -5   4 139.112 9.72735   3
  -7  -5  -4 138.094 9.40239   2
  -7   5  -4 128.901 7.29146   1
   7   5   4 139.098 9.66739   4
  -8  -5  -4 16.3839 5.48704   1
  -8  -5  -4 22.1678 4.81128   2
   8  -5   4 22.2188 5.00390   3
   8   5   4 22.1865 5.07868   4
  -9  -5  -4 341.660 16.0676   2
   9  -5   4 319.789 16.7577   3
  -9  -5  -4 304.366 19.3540   1
 -10  -5  -4 40.2476 9.05816   1
  10  -5   4 43.9629 7.49943   3
 -10  -6   4 18.4328 6.74459   1
  10  -6  -4 16.5818 4.89380   3
 -10   6   4 24.6362 4.87151   1
   9  -6  -4 177.422 12.2976   3
  -9  -6   4 193.585 15.4057   1
  -9   6   4 186.552 10.6624   1
  -8  -6   4 1.96696 3.77488   1
   8  -6  -4 1.10824 2.50619   3
  -8  -6   4 1.66003 2.63667   2
  -8   6   4 5.57350 2.76121   4
  -8   6   4 2.68236 2.33889   1
  -7  -6   4 234.187 12.6100   2
   7  -6  -4 235.290 12.8206   3
  -7  -6   4 242.722 15.6520   1
  -7   6   4 233.692 11.5745   4
  -7   6   4 230.067 11.1124   1
  -6  -6   4 0.00084 2.21094   2
   6  -6  -4 1.09522 1.94995   3
  -6  -6   4 2.78478 3.33774   1
  -6   6   4 3.32119 1.92159   1
  -6   6   4 0.95097 1.59198   4
   5  -6  -4 807.801 24.0003   1
   5  -6  -4 786.407 24.5239   3
  -5  -6   4 794.220 25.7134   2
  -5  -6   4 753.375 28.0796   1
  -5   6   4 826.425 24.2939   1
  -5   6   4 818.822 23.6996   4
   5   6  -4 792.443 26.1729   4
   4  -6  -4 132.279 6.96752   2
   4  -6  -4 117.708 7.51511   3
  -4  -6   4 125.472 8.60495   2
   4  -6  -4 121.869 7.75236   1
  -4  -6   4 121.569 9.51293   1
  -4   6   4 123.356 7.78499   1
   4   6  -4 108.144 8.34081   4
  -4   6   4 129.452 7.63675   4
  -3  -6   4 30.8684 5.54549   1
  -3  -6   4 25.1260 4.50161   2
   3  -6  -4 30.5984 4.27457   3
   3  -6  -4 34.6997 4.29030   2
   3  -6  -4 30.9378 4.69235   1
  -3   6   4 26.1916 4.42009   1
  -3   6   4 22.9885 3.74623   4
   3   6  -4 20.8220 4.32317   4
   2  -6  -4 203.878 10.7387   1
  -2  -6   4 212.308 11.5133   1
  -2  -6   4 215.796 11.1090   2
   2  -6  -4 199.808 9.41627   2
   2  -6  -4 200.156 8.67640   3
   2   6  -4 210.872 10.8545   4
  -2   6   4 203.308 9.67603   4
  -1  -6   4 166.075 7.27430   3
  -1  -6   4 182.884 10.1069   1
   1  -6  -4 165.434 8.65281   2
   1  -6  -4 171.169 10.1030   1
  -1  -6   4 186.320 9.88912   2
   1  -6  -4 180.369 7.28991   3
  -1   6   4 151.583 8.36244   4
   1   6  -4 168.104 9.44203   4
   0  -6   4 3.02196 1.86345   1
   0  -6   4 5.45447 2.49103   2
   0  -6  -4 7.91878 2.91268   2
   0  -6  -4 7.28280 2.86654   1
   0  -6   4 5.18997 1.81991   3
   0   6  -4 5.81037 2.31038   4
   0   6   4 8.56765 2.44167   4
   1  -6   4 533.350 18.3093   2
  -1  -6  -4 503.214 18.1218   2
   1  -6   4 552.418 16.8655   3
   1  -6   4 527.773 17.6900   1
  -1  -6  -4 537.522 20.4092   1
  -1   6  -4 505.589 17.8930   4
   1   6   4 522.431 17.3400   4
   2  -6   4 8.93826 2.54741   3
   2  -6   4 10.3701 2.74174   1
  -2  -6  -4 7.33322 2.90170   1
   2  -6   4 19.2413 3.68308   2
  -2  -6  -4 8.45754 2.85082   2
  -2   6  -4 6.95645 2.48805   4
   2   6   4 14.4860 3.21289   4
   3  -6   4 175.253 8.33541   1
   3  -6   4 200.065 9.98371   3
  -3  -6  -4 197.445 10.6735   2
  -3  -6  -4 186.723 11.8659   1
   3  -6   4 180.647 9.36429   2
   3   6   4 171.246 9.36287   4
  -3   6  -4 166.277 8.26272   1
  -3   6  -4 179.852 9.59627   4
   4  -6   4 1.41626 1.60618   3
  -4  -6  -4 -0.5968 1.65666   2
   4  -6   4 0.58894 1.62469   2
   4  -6   4 0.60630 1.32377   1
  -4  -6  -4 -0.8364 2.16622   1
  -4   6  -4 -0.8578 1.18365   1
   4   6   4 -0.2064 1.51683   4
  -4   6  -4 1.30132 1.62916   4
   5  -6   4 1473.29 39.8280   3
  -5  -6  -4 1522.28 41.0076   2
  -5  -6  -4 1392.58 44.1784   1
   5  -6   4 1530.34 37.9295   2
   5   6   4 1437.70 39.3211   4
  -5   6  -4 1471.50 35.7433   1
  -5   6  -4 1445.96 37.9455   4
  -6  -6  -4 4.54642 3.36340   1
   6  -6   4 7.92448 3.19986   3
  -6  -6  -4 2.52029 2.58682   2
   6   6   4 9.98437 3.62129   4
  -7  -6  -4 469.881 23.5468   1
   7  -6   4 467.228 19.9103   3
  -7  -6  -4 492.761 20.0990   2
   7   6   4 488.032 20.3002   4
   8  -6   4 25.9649 5.73645   3
  -8  -6  -4 22.6053 5.33888   2
  -8  -6  -4 31.9894 7.77320   1
   8   6   4 35.1621 6.58114   4
   9  -6   4 0.07742 2.94955   3
  -9  -6  -4 2.27239 2.99802   2
  -9  -6  -4 4.35638 4.59202   1
   9  -7  -4 4.78333 3.57559   3
  -9  -7   4 2.58164 3.25523   2
  -9  -7   4 0.01049 4.50042   1
  -9   7   4 3.61270 2.89205   1
   8  -7  -4 2.42421 3.08419   3
  -8  -7   4 1.09655 3.91262   1
  -8  -7   4 2.29271 3.11084   2
  -8   7   4 -0.0101 2.28843   4
  -8   7   4 4.57387 2.77035   1
  -7  -7   4 0.24271 3.49454   1
   7  -7  -4 0.93859 2.09893   3
  -7  -7   4 -1.1256 2.47347   2
  -7   7   4 -1.4174 1.64229   4
  -7   7   4 3.42903 2.25633   1
   6  -7  -4 9.19639 2.83051   1
   6  -7  -4 0.47529 2.16930   3
  -6  -7   4 5.75335 2.91460   2
  -6  -7   4 2.78284 3.34755   1
  -6   7   4 3.55670 2.57207   4
  -6   7   4 1.43424 1.97772   1
  -5  -7   4 241.465 13.2523   2
   5  -7  -4 248.257 12.1887   3
  -5  -7   4 262.429 15.6669   1
   5  -7  -4 235.407 11.5078   1
  -5   7   4 222.104 11.2343   4
  -5   7   4 223.417 11.3683   1
   4  -7  -4 62.5270 6.99985   1
  -4  -7   4 83.9551 9.98037   1
  -4  -7   4 67.7329 7.98648   2
   4  -7  -4 68.1187 6.96291   3
  -4   7   4 73.1020 7.60338   1
   4   7  -4 74.6196 8.57930   4
  -4   7   4 73.9311 7.18953   4
  -3  -7   4 1261.55 36.6024   2
   3  -7  -4 1275.38 33.4242   2
   3  -7  -4 1294.27 36.0272   1
   3  -7  -4 1276.89 32.9178   3
  -3  -7   4 1306.15 38.8762   1
   3   7  -4 1285.53 36.3925   4
  -3   7   4 1262.11 35.8256   1
  -3   7   4 1248.64 33.7527   4
   2  -7  -4 22.8082 4.55066   1
   2  -7  -4 24.5682 3.69471   3
  -2  -7   4 24.3431 5.21378   1
  -2  -7   4 19.9047 4.28504   2
   2  -7  -4 25.8555 4.24270   2
   2   7  -4 26.1103 4.96374   4
  -2   7   4 29.1791 4.66702   4
  -1  -7   4 1240.45 36.6534   1
   1  -7  -4 1354.25 37.9204   1
  -1  -7   4 1291.82 36.4164   2
   1  -7  -4 1312.76 35.0063   2
   1   7  -4 1295.56 35.9770   4
  -1   7   4 1263.27 34.3832   4
   0  -7   4 108.815 8.03325   2
   0  -7  -4 104.005 8.71369   1
   0  -7   4 118.390 8.35934   1
   0  -7  -4 102.959 7.57996   2
   0   7   4 91.6253 7.10275   4
   0   7  -4 110.682 8.12221   4
   1  -7   4 230.031 11.4975   1
   1  -7   4 246.539 10.4686   3
   1  -7   4 204.756 11.2953   2
  -1  -7  -4 241.484 12.1634   2
  -1  -7  -4 227.498 13.3344   1
  -1   7  -4 249.762 12.2278   4
   1   7   4 218.972 11.1814   4
  -2  -7  -4 2.61358 2.71839   1
   2  -7   4 4.94089 2.41601   1
   2  -7   4 2.91153 2.07434   3
   2  -7   4 0.36980 1.85957   2
  -2  -7  -4 3.64070 2.51699   2
  -2   7  -4 7.13209 2.74459   4
   2   7   4 0.18324 1.50631   4
   3  -7   4 53.7416 6.23865   3
  -3  -7  -4 52.8568 7.99458   1
   3  -7   4 43.7306 5.80078   2
   3  -7   4 52.4258 5.74989   1
  -3  -7  -4 48.4533 6.69055   2
  -3   7  -4 57.4546 6.03856   1
   3   7   4 59.0184 6.94387   4
  -3   7  -4 47.3815 6.13220   4
  -4  -7  -4 4.22796 3.33158   1
   4  -7   4 15.6505 3.85553   3
   4  -7   4 20.4126 4.27420   2
  -4  -7  -4 21.8183 4.96516   2
   4   7   4 16.9885 4.07134   4
  -4   7  -4 16.1020 3.24595   1
  -4   7  -4 13.9237 3.53880   4
   5  -7   4 4.27700 2.92597   3
  -5  -7  -4 1.55514 2.27206   2
  -5  -7  -4 7.57764 3.95498   1
   5   7   4 5.96164 3.00833   4
  -6  -7  -4 67.1406 10.4938   1
  -6  -7  -4 45.8805 7.05824   2
   6  -7   4 70.9993 8.41349   3
   6   7   4 62.2036 7.94895   4
  -7  -7  -4 251.806 14.5027   2
   7  -7   4 267.208 14.8101   3
  -7  -7  -4 266.121 18.0937   1
   7   7   4 247.733 14.7967   4
  -8  -7  -4 0.38902 3.83053   1
   8  -7   4 4.58802 3.21685   3
  -8  -7  -4 2.93434 3.32551   2
   8   7   4 4.67433 3.53487   4
  -8  -8   4 3.74296 4.80724   1
  -8  -8   4 3.74855 3.71578   2
   8  -8  -4 2.52785 3.58451   3
  -8   8   4 9.68128 3.51995   1
  -7  -8   4 350.473 21.3926   1
   7  -8  -4 388.668 17.9122   3
  -7  -8   4 382.709 18.6339   2
  -7   8   4 380.644 16.0530   1
  -7   8   4 375.607 16.5635   4
   6  -8  -4 1.02405 2.28854   1
   6  -8  -4 1.72368 2.30669   3
  -6  -8   4 -1.2211 3.07059   1
  -6  -8   4 3.80186 2.97618   2
  -6   8   4 0.62935 2.16839   4
  -6   8   4 -0.2031 2.10088   1
   5  -8  -4 121.333 8.63401   3
   5  -8  -4 95.8775 7.73462   1
  -5  -8   4 94.7763 11.7508   1
  -5  -8   4 126.944 10.1263   2
  -5   8   4 106.272 8.06813   4
  -5   8   4 127.208 8.82928   1
  -4  -8   4 97.2169 10.3504   2
   4  -8  -4 78.4345 7.84791   3
   4  -8  -4 79.6745 8.40786   1
  -4  -8   4 81.0763 10.2898   1
  -4   8   4 72.6499 7.99984   1
  -4   8   4 74.6338 7.79725   4
   3  -8  -4 7.66474 2.93476   2
  -3  -8   4 1.27755 3.04939   1
  -3  -8   4 1.46259 2.39756   2
   3  -8  -4 0.59054 2.22122   1
  -3   8   4 2.49146 2.53465   1
   3   8  -4 2.72397 3.30737   4
  -3   8   4 5.83912 2.67789   4
  -2  -8   4 155.611 10.8456   2
   2  -8  -4 143.858 10.2858   1
  -2  -8   4 154.168 11.2087   1
   2  -8  -4 159.967 9.84611   2
  -2   8   4 170.169 10.0674   4
   2   8  -4 154.515 10.6855   4
   1  -8  -4 -0.9886 1.80271   2
  -1  -8   4 -2.2283 2.07398   1
  -1  -8   4 -0.3757 1.73459   2
   1  -8  -4 -1.5848 2.32120   1
  -1   8   4 0.57575 1.94997   4
   1   8  -4 3.27032 2.75237   4
   0  -8   4 46.1759 6.63254   2
   0  -8   4 34.5134 5.99806   1
   0  -8  -4 36.3889 6.55944   1
   0  -8  -4 38.4280 5.90504   2
   0   8  -4 39.7396 6.20982   4
   0   8   4 32.9672 5.30121   4
   1  -8   4 128.704 9.48303   2
  -1  -8  -4 131.527 10.8433   1
  -1  -8  -4 143.243 9.98165   2
   1  -8   4 132.378 9.31468   1
   1   8   4 131.892 9.09995   4
  -1   8  -4 162.171 10.4271   4
  -2  -8  -4 97.5564 11.0283   1
  -2  -8  -4 77.5639 8.81179   2
   2  -8   4 87.5929 6.82589   3
   2  -8   4 100.257 7.65578   1
   2  -8   4 96.7927 8.09729   2
   2   8   4 90.8170 9.00712   4
  -2   8  -4 98.8272 9.43783   4
   3  -8   4 652.880 23.3761   2
   3  -8   4 696.558 22.7535   3
  -3  -8  -4 647.134 24.7731   2
  -3  -8  -4 714.788 28.3241   1
   3   8   4 669.674 23.9888   4
   4  -8   4 22.9082 4.86173   2
   4  -8   4 24.3674 5.00865   3
  -4  -8  -4 20.7110 5.28246   2
  -4  -8  -4 20.6271 5.83101   1
   4   8   4 30.3675 5.81547   4
  -5  -8  -4 251.271 14.7883   2
  -5  -8  -4 247.669 16.8593   1
   5  -8   4 273.974 14.2469   3
   5   8   4 251.549 14.4972   4
  -6  -8  -4 9.42148 4.90281   1
  -6  -8  -4 9.27642 3.88849   2
   6  -8   4 17.3072 4.76115   3
   6   8   4 6.72177 3.98236   4
   7  -8   4 115.202 11.4912   3
  -7  -8  -4 146.916 11.5364   2
  -7  -8  -4 151.314 16.6365   1
   7   8   4 138.478 13.1647   4
   6  -9  -4 55.5735 7.13134   1
  -6  -9   4 39.0022 8.74947   1
  -6  -9   4 59.7046 8.70513   2
  -6   9   4 57.2710 7.46342   4
  -6   9   4 50.3747 6.82992   1
   5  -9  -4 98.4647 8.28634   1
  -5  -9   4 129.968 12.5543   2
  -5  -9   4 116.969 13.6499   1
  -5   9   4 123.125 9.18465   1
  -5   9   4 106.894 8.69058   4
   4  -9  -4 15.5763 4.49834   1
  -4  -9   4 9.55922 4.01624   2
  -4  -9   4 14.2315 5.38888   1
  -4   9   4 8.27581 3.45888   4
  -4   9   4 16.8241 4.46736   1
  -3  -9   4 388.964 19.7797   1
   3  -9  -4 322.057 16.1146   1
  -3  -9   4 316.073 17.1700   2
  -3   9   4 333.232 15.5774   4
  -3   9   4 344.896 16.6420   1
  -2  -9   4 1.25466 3.16330   1
   2  -9  -4 1.44970 2.86819   1
  -2  -9   4 0.17995 2.59633   2
   2  -9  -4 2.12009 2.50982   2
  -2   9   4 2.27908 2.21774   4
   1  -9  -4 272.086 15.4255   1
   1  -9  -4 274.580 14.2919   2
  -1  -9   4 259.019 15.0746   1
  -1  -9   4 257.129 14.8403   2
  -1   9   4 269.076 13.9070   4
   0  -9  -4 6.24203 3.33002   2
   0  -9  -4 5.35053 3.60466   1
   0  -9   4 -0.2125 2.83203   1
   0  -9   4 5.66578 2.96314   2
   0   9   4 0.45343 2.38925   4
  -1  -9  -4 154.538 12.1550   1
   1  -9   4 121.128 9.88607   2
   1  -9   4 133.042 9.81019   1
  -1  -9  -4 147.722 10.6440   2
   1   9   4 129.198 9.81485   4
  -2  -9  -4 283.688 17.4828   1
   2  -9   4 314.848 15.8457   2
  -2  -9  -4 331.614 16.7732   2
   2   9   4 307.547 15.7121   4
  -3  -9  -4 9.95192 4.15353   2
  -3  -9  -4 6.56310 4.08313   1
   3  -9   4 7.93119 3.50918   2
   3   9   4 10.2677 3.95220   4
  -4  -9  -4 142.919 11.4363   2
   4  -9   4 139.211 10.0483   3
  -4  -9  -4 150.156 15.4213   1
   4   9   4 137.446 11.0161   4
  -5  -9  -4 45.5187 7.79117   2
  -5  -9  -4 38.8012 8.61381   1
   5  -9   4 49.6931 7.41128   3
   5   9   4 51.7317 8.12890   4
  -6  -9  -4 24.3908 6.24795   2
  -6  -9  -4 23.6506 7.60680   1
   6  -9   4 26.5108 6.03365   3
   6   9   4 41.0890 7.62488   4
   4 -10  -4 122.265 9.90417   1
  -4 -10   4 137.872 13.6333   2
  -4 -10   4 97.4595 12.6100   1
  -4  10   4 120.425 9.84458   1
  -4  10   4 122.054 9.74790   4
  -3 -10   4 35.1998 7.14487   2
  -3 -10   4 26.5140 7.22775   1
   3 -10  -4 31.9834 6.35469   1
  -3  10   4 27.6813 6.01540   1
  -3  10   4 22.8489 5.38126   4
  -2 -10   4 213.092 14.9551   1
   2 -10  -4 216.810 14.0584   1
  -2 -10   4 247.999 15.4044   2
   2 -10  -4 224.796 13.3043   2
   1 -10  -4 52.8103 8.48877   1
  -1 -10   4 69.2670 9.29136   2
  -1 -10   4 54.8371 8.75901   1
   1 -10  -4 55.1760 7.82893   2
  -1  10   4 63.1959 8.38452   4
   0 -10  -4 176.644 13.3804   1
   0 -10  -4 200.057 13.0167   2
   0 -10   4 189.848 13.1449   2
   0  10   4 172.438 11.8463   4
   1 -10   4 53.6577 8.37506   2
  -1 -10  -4 51.6846 7.86090   2
  -1 -10  -4 55.5056 9.53640   1
   1  10   4 71.9450 9.12644   4
   2 -10   4 43.8410 7.35646   2
  -2 -10  -4 51.0271 8.12312   2
  -2 -10  -4 41.3949 8.28282   1
   2  10   4 38.0981 6.97595   4
  -3 -10  -4 9.55692 4.16953   2
  -3 -10  -4 7.39917 4.87472   1
   3 -10   4 7.71369 4.25064   2
   3  10   4 9.21766 4.42245   4
  -4 -10  -4 -0.1440 4.15784   1
  -4 -10  -4 0.89522 3.42220   2
   4  10   4 1.53412 3.07413   4
  11   0  -5 320.843 15.4982   3
 -11   0   5 322.335 16.9559   1
  10   0  -5 2.40357 2.49932   3
 -10   0   5 -3.0290 1.84995   1
   9   0  -5 384.890 15.8345   3
  -9   0   5 397.221 16.7369   1
  -8   0   5 -1.3535 1.29935   1
  -8   0   5 -0.9881 1.32855   4
   8   0  -5 0.04272 1.48071   3
  -7   0   5 775.495 22.1715   4
  -7   0   5 748.694 22.6446   1
   7   0  -5 743.312 22.2078   3
   6   0  -5 0.40187 1.37181   3
  -6   0   5 4.58570 1.65992   1
  -6   0   5 1.79901 1.24911   4
   6   0  -5 3.82980 1.72691   4
  -6   0   5 1.30327 0.98776   2
   5   0  -5 1877.94 43.1621   3
  -5   0   5 1933.75 39.5463   2
   5   0  -5 1883.61 42.4573   4
  -5   0   5 1952.51 42.5095   4
  -5   0   5 1887.33 43.5531   1
  -4   0   5 3.48932 1.13139   4
   4   0  -5 2.84991 1.25689   4
  -4   0   5 2.17970 0.84855   2
   4   0  -5 0.13533 1.02873   3
  -3   0   5 188.118 5.01369   2
  -3   0   5 191.815 6.64647   1
   3   0  -5 191.250 6.95526   3
  -3   0   5 200.917 6.52397   4
  -2   0   5 0.16079 0.30145   2
  -2   0   5 0.63141 0.45340   4
  -2   0   5 2.16873 0.71396   1
   2   0  -5 0.48278 0.52252   3
  -1   0   5 4352.69 88.3820   2
  -1   0   5 4499.77 86.4926   4
   1   0  -5 4614.10 89.2007   3
  -1   0   5 4599.97 86.6643   4
  -1   0   5 4289.22 89.7549   1
   0   0  -5 2.39942 0.72070   3
   0   0   5 2.86265 0.51450   4
   0   0   5 0.94423 0.56042   3
   0   0  -5 3.34691 0.62638   1
   1   0   5 6818.67 130.423   4
  -1   0  -5 6974.97 134.512   1
   1   0   5 6142.45 133.451   2
   1   0   5 6966.76 133.061   3
   2   0   5 1.58840 0.68807   4
  -2   0  -5 1.12991 0.67651   1
  -2   0  -5 3.04812 0.90705   2
   2   0   5 0.10612 0.64484   3
   3   0   5 349.885 10.6751   4
  -3   0  -5 368.626 10.6212   1
   3   0   5 366.459 10.9135   3
  -3   0  -5 370.318 10.8265   2
   4   0   5 1.39805 0.97787   4
   4   0   5 1.08390 0.90486   3
  -4   0  -5 1.65354 1.08101   1
  -4   0  -5 -0.0729 0.75996   2
  -4   0  -5 -0.0393 0.84242   4
   5   0   5 4196.06 86.5081   2
   5   0   5 4107.51 86.7562   3
  -5   0  -5 4057.00 85.2874   4
  -5   0  -5 4275.68 88.7423   1
  -5   0  -5 3985.68 86.4779   2
   5   0   5 4223.72 86.3568   4
   6   0   5 -0.1600 1.13321   2
  -6   0  -5 -0.1013 1.32126   1
  -6   0  -5 1.40270 1.37117   2
   6   0   5 0.48008 1.36550   4
   6   0   5 1.55088 1.53552   3
   7   0   5 1196.88 31.7588   4
   7   0   5 1170.60 29.7931   2
  -7   0  -5 1153.80 32.4045   1
   7   0   5 1203.75 31.3332   3
  -7   0  -5 1209.71 30.0813   2
  -8   0  -5 0.94658 1.71292   2
   8   0   5 0.50848 1.83968   3
   8   0   5 2.20917 1.70226   2
   8   0   5 0.84891 1.91967   4
  -8   0  -5 0.46934 2.02352   1
   9   0   5 14.9194 3.68909   3
  -9   0  -5 12.3283 4.03342   1
 -10   0  -5 3.58891 2.90724   1
  10   0   5 1.26298 2.48991   3
 -11   0  -5 93.9660 11.1828   1
 -11  -1   5 220.308 14.4007   1
  11  -1  -5 219.321 13.0357   3
 -11   1   5 227.909 13.4940   1
 -10  -1   5 90.2069 10.0438   1
  10  -1  -5 86.3083 8.98917   3
 -10   1   5 74.5360 8.32812   1
  10   1  -5 76.2117 8.07322   3
  -9  -1   5 63.0057 7.84044   1
   9  -1  -5 57.2867 6.89343   3
   9   1  -5 65.2358 6.96845   3
  -9   1   5 71.2261 7.47284   1
   8  -1  -5 4.11595 2.40065   3
  -8  -1   5 5.64523 2.40110   1
  -8  -1   5 6.21992 2.53812   4
  -8   1   5 8.08029 2.60215   1
   8   1  -5 6.28862 2.48871   3
  -8   1   5 4.33886 2.00556   4
  -7  -1   5 28.5336 4.38664   4
  -7  -1   5 30.7144 4.82348   1
   7  -1  -5 35.3226 4.84280   3
  -7   1   5 43.8370 5.13012   4
   7   1  -5 32.3218 4.28957   3
  -7   1   5 31.1770 4.27523   1
   6  -1  -5 68.1379 5.41156   3
  -6  -1   5 78.7773 5.57675   4
  -6  -1   5 79.8116 5.83700   1
  -6  -1   5 79.2495 4.37391   2
   6   1  -5 73.3499 5.22476   3
  -6   1   5 78.9350 5.21296   4
   6   1  -5 75.2997 5.49303   4
  -6   1   5 72.8512 5.07121   1
   5  -1  -5 1657.73 36.6987   4
  -5  -1   5 1593.90 35.4022   2
  -5  -1   5 1540.78 37.2102   4
   5  -1  -5 1657.03 38.1560   3
   5   1  -5 1645.28 37.4439   4
  -5   1   5 1605.11 36.4499   4
   5   1  -5 1610.77 37.0754   3
  -5   1   5 1599.01 37.4966   1
  -4  -1   5 465.907 13.4873   4
  -4  -1   5 469.801 12.0794   2
  -4  -1   5 452.182 13.6490   1
   4  -1  -5 441.161 13.6370   3
   4   1  -5 463.288 13.4593   4
  -4   1   5 456.821 12.6381   4
   4   1  -5 439.969 13.0427   3
  -4   1   5 444.540 13.0392   1
  -3  -1   5 2272.92 48.2288   2
  -3  -1   5 2286.53 50.0007   1
   3  -1  -5 2350.52 49.6473   3
  -3  -1   5 2337.18 48.7680   4
  -3   1   5 2344.53 49.7980   1
  -3   1   5 2361.45 47.6934   4
   3   1  -5 2333.31 49.0990   3
   3   1  -5 2330.09 48.7707   4
  -2  -1   5 642.007 14.7655   2
   2  -1  -5 615.479 15.2606   1
   2  -1  -5 604.058 15.4212   3
  -2  -1   5 618.664 15.0913   1
   2  -1  -5 623.755 12.8361   2
  -2  -1   5 616.064 15.1400   4
  -2   1   5 619.889 12.8210   2
   2   1  -5 646.658 15.4465   3
  -2   1   5 641.613 14.3374   4
  -2   1   5 638.968 15.4354   1
  -2   1   5 629.262 13.9551   4
   1  -1  -5 458.254 11.7617   1
  -1  -1   5 466.770 11.4526   4
  -1  -1   5 450.368 11.1157   2
   1  -1  -5 463.796 10.4424   2
   1  -1  -5 437.032 11.2718   3
  -1  -1   5 446.345 10.6764   1
  -1   1   5 443.107 9.68117   4
  -1   1   5 454.990 11.7568   1
   1   1  -5 478.196 11.8180   3
  -1   1   5 472.243 9.71171   4
   0  -1  -5 1650.73 33.5875   3
   0  -1  -5 1562.51 33.9440   2
   0  -1   5 1610.63 33.8396   4
   0  -1   5 1616.36 34.7505   3
   0  -1  -5 1663.96 35.2789   1
   0   1  -5 1634.97 34.7606   3
   1  -1   5 2292.63 46.6568   4
  -1  -1  -5 2205.66 47.2492   2
   1  -1   5 2139.23 46.7928   2
  -1  -1  -5 2332.04 48.3846   1
   1   1   5 2273.20 44.6932   4
   1   1   5 2327.02 46.0434   3
   1   1   5 2261.44 44.8191   4
  -2  -1  -5 112.345 4.98057   2
   2  -1   5 124.641 4.78202   2
   2  -1   5 109.842 5.17982   3
  -2  -1  -5 122.765 5.32040   1
  -2   1  -5 105.901 3.58278   1
  -2   1  -5 113.502 4.63187   2
   2   1   5 111.516 4.33701   4
   2   1   5 123.204 4.42092   3
  -3  -1  -5 14.7054 2.27323   2
   3  -1   5 10.7128 1.91432   4
  -3  -1  -5 10.6649 2.06500   1
   3  -1   5 13.4316 2.32444   3
   3  -1   5 18.6700 2.26850   2
   3   1   5 14.8360 2.14738   4
   3   1   5 15.4655 1.97646   3
  -3   1  -5 17.1207 2.22418   2
  -3   1  -5 16.4374 2.14745   4
  -3   1  -5 19.0631 2.02023   1
   4  -1   5 162.547 7.35010   4
  -4  -1  -5 165.054 7.21294   2
   4  -1   5 172.124 6.69312   2
  -4  -1  -5 169.616 7.85545   1
   4  -1   5 153.376 7.43501   3
   4   1   5 159.803 6.52815   3
  -4   1  -5 163.414 6.40276   1
  -4   1  -5 171.832 6.92345   4
  -4   1  -5 180.285 6.89470   2
   4   1   5 181.352 7.39423   4
  -5  -1  -5 504.560 16.6719   1
   5  -1   5 517.212 14.5806   2
  -5  -1  -5 509.983 15.5273   2
   5  -1   5 512.657 15.9247   4
   5  -1   5 484.158 15.9885   3
  -5   1  -5 502.068 14.5932   2
   5   1   5 508.448 14.7177   3
   5   1   5 501.454 15.6094   4
  -5   1  -5 499.916 14.8451   1
  -5   1  -5 519.090 15.1666   4
   6  -1   5 507.307 14.8918   2
  -6  -1  -5 476.724 15.6846   2
   6  -1   5 487.902 16.7257   3
  -6  -1  -5 512.604 17.7488   1
   6  -1   5 521.159 16.7629   4
   6   1   5 521.945 16.6719   4
   6   1   5 472.620 15.1927   3
  -6   1  -5 488.785 14.8806   2
  -6   1  -5 491.789 15.7671   1
  -7  -1  -5 1242.94 35.4765   1
   7  -1   5 1332.72 31.3912   2
  -7  -1  -5 1321.53 32.6637   2
   7  -1   5 1221.70 33.6654   3
   7  -1   5 1250.35 33.5613   4
   7   1   5 1272.29 33.6844   4
  -7   1  -5 1315.09 31.5242   2
   7   1   5 1298.69 32.3568   3
  -7   1  -5 1244.14 33.3426   1
   8  -1   5 3.87870 2.41006   3
  -8  -1  -5 3.64662 2.57096   1
  -8  -1  -5 2.40934 1.91723   2
   8   1   5 5.18401 2.28952   3
  -8   1  -5 4.38059 2.57372   1
   8   1   5 3.60067 2.40403   4
   9  -1   5 615.483 21.8374   3
  -9  -1  -5 607.447 23.8542   1
  -9   1  -5 595.965 21.8544   1
  10  -1   5 14.3647 4.03930   3
 -10  -1  -5 16.7671 5.09744   1
 -10   1  -5 20.1880 5.07571   1
  11  -1   5 351.102 16.9006   3
 -11  -1  -5 361.535 19.5762   1
 -11  -2   5 7.61121 4.31750   1
  11  -2  -5 13.3738 4.42268   3
 -11   2   5 11.7027 3.92526   1
  10  -2  -5 17.6033 4.44398   3
 -10  -2   5 12.8955 4.56807   1
 -10   2   5 18.7122 4.25063   1
   9  -2  -5 551.220 20.4183   3
  -9  -2   5 500.184 21.3794   1
   9   2  -5 554.441 18.7393   3
  -9   2   5 514.248 18.7742   4
  -9   2   5 502.848 18.6829   1
  -8  -2   5 39.6512 6.24854   1
   8  -2  -5 47.4151 6.19535   3
  -8   2   5 38.9643 5.08367   4
  -8   2   5 42.3049 5.34791   1
   8   2  -5 38.3048 4.98697   3
  -7  -2   5 717.794 19.4973   2
  -7  -2   5 675.678 23.0515   1
  -7  -2   5 665.713 21.6803   4
   7  -2  -5 672.519 21.8088   3
  -7   2   5 691.977 20.4389   4
   7   2  -5 691.441 20.3253   3
  -7   2   5 702.655 20.7762   1
  -6  -2   5 351.095 11.8850   2
  -6  -2   5 361.992 14.4405   1
  -6  -2   5 342.477 13.4410   4
   6  -2  -5 357.915 13.6839   3
  -6   2   5 356.629 12.6436   1
   6   2  -5 378.628 12.6962   3
   6   2  -5 386.283 13.8630   4
  -6   2   5 368.668 12.5149   4
   5  -2  -5 1368.54 33.3275   3
  -5  -2   5 1370.52 33.2661   4
  -5  -2   5 1205.76 33.6816   1
  -5  -2   5 1363.22 31.6341   2
  -5   2   5 1345.19 31.3301   4
  -5   2   5 1368.94 32.4107   1
   5   2  -5 1360.04 32.9100   4
   5   2  -5 1376.96 31.7593   3
   4  -2  -5 106.261 5.87699   3
  -4  -2   5 109.689 5.96990   4
  -4  -2   5 94.0794 5.03015   2
  -4  -2   5 113.784 6.19714   1
  -4   2   5 107.654 5.07258   4
   4   2  -5 104.908 5.23501   3
  -4   2   5 103.102 5.28495   1
   4   2  -5 105.879 5.84547   4
   3  -2  -5 19.1668 1.14698   2
  -3  -2   5 19.7313 2.43939   2
  -3  -2   5 14.7496 2.39422   4
   3  -2  -5 29.1138 3.06481   1
  -3  -2   5 20.1806 2.80186   1
   3  -2  -5 20.3769 2.69137   3
   3   2  -5 17.8185 2.29100   3
   3   2  -5 24.6019 2.99094   4
  -3   2   5 24.5435 2.87160   1
  -3   2   5 19.3954 2.20714   4
  -2  -2   5 2548.98 54.0570   1
   2  -2  -5 2464.04 51.0382   2
   2  -2  -5 2507.21 52.8824   3
   2  -2  -5 2527.24 54.3578   1
  -2  -2   5 2519.80 53.2238   4
  -2  -2   5 2492.13 53.3411   2
  -2   2   5 2490.92 54.2666   1
  -2   2   5 2498.39 50.9551   4
   2   2  -5 2549.52 52.5560   3
  -2   2   5 2603.87 51.5303   4
   2   2  -5 2558.51 52.9173   4
   1  -2  -5 6.25276 1.51434   1
  -1  -2   5 4.45446 1.08980   1
  -1  -2   5 5.19502 1.24255   2
  -1  -2   5 4.01849 1.14760   3
   1  -2  -5 4.39832 1.06528   3
  -1  -2   5 5.39852 1.36339   4
   1  -2  -5 3.55434 0.90001   2
  -1   2   5 5.31367 0.94526   4
  -1   2   5 5.61107 1.00314   4
   1   2  -5 4.70265 1.22268   3
   1   2  -5 7.43444 1.52457   4
   0  -2  -5 22.5553 2.82405   1
   0  -2   5 20.8355 2.55907   4
   0  -2  -5 24.6365 2.46902   2
   0  -2   5 24.4552 1.76954   1
   0  -2  -5 19.8411 1.48676   3
   0  -2   5 22.8918 2.43620   2
   0  -2   5 16.6830 2.21858   3
   0   2  -5 20.8402 2.45606   4
   0   2   5 23.8060 1.61490   4
   0   2   5 24.0913 1.49127   4
  -1  -2  -5 3485.99 73.1458   2
   1  -2   5 3349.48 72.4716   2
   1  -2   5 3508.16 71.3198   1
   1  -2   5 3565.80 72.5239   4
  -1  -2  -5 3545.29 69.8631   3
  -1  -2  -5 3651.52 75.4232   1
   1  -2   5 3507.20 73.0607   3
   1   2   5 3571.92 69.8466   3
   1   2   5 3584.11 69.8556   4
   1   2   5 3599.02 69.9852   4
  -1   2  -5 3492.15 71.3167   1
   2  -2   5 1478.64 33.8186   4
   2  -2   5 1475.94 33.0114   2
  -2  -2  -5 1471.19 35.3802   1
   2  -2   5 1464.83 34.2360   3
   2   2   5 1535.62 32.1579   4
  -2   2  -5 1507.27 32.7389   4
  -2   2  -5 1494.76 31.3618   1
   2   2   5 1509.53 30.6160   3
  -3  -2  -5 1770.60 40.1139   2
   3  -2   5 1770.35 38.6380   2
  -3  -2  -5 1765.75 41.6345   1
   3  -2   5 1739.65 40.1631   3
   3  -2   5 1763.09 39.5694   4
   3   2   5 1686.58 38.1785   4
  -3   2  -5 1761.15 38.3790   4
  -3   2  -5 1735.62 37.3712   1
   3   2   5 1784.67 36.4598   3
   4  -2   5 170.737 6.84274   2
  -4  -2  -5 168.661 8.53097   1
  -4  -2  -5 153.700 7.46477   2
   4  -2   5 164.086 8.02868   3
   4  -2   5 164.557 7.70043   4
  -4   2  -5 175.205 7.25649   4
   4   2   5 172.257 6.08943   3
   4   2   5 171.979 7.51000   4
  -4   2  -5 166.332 6.20877   1
   5  -2   5 1498.50 34.2285   2
  -5  -2  -5 1464.93 36.1063   2
   5  -2   5 1483.89 36.9186   3
   5  -2   5 1479.95 36.1333   4
  -5  -2  -5 1471.13 38.3797   1
   5   2   5 1490.44 33.2636   3
   5   2   5 1474.87 35.6650   4
  -5   2  -5 1480.62 34.8155   4
  -5   2  -5 1492.06 34.2419   1
  -6  -2  -5 21.9592 4.25752   1
  -6  -2  -5 30.6392 4.20193   2
   6  -2   5 26.9351 3.39248   2
   6  -2   5 17.9204 3.57824   3
   6  -2   5 15.2112 3.22962   4
   6   2   5 24.8927 3.31048   3
  -6   2  -5 26.2848 3.46262   1
   6   2   5 28.1025 4.09866   4
  -7  -2  -5 209.654 10.2119   2
   7  -2   5 229.650 9.16496   2
   7  -2   5 227.638 11.3412   3
  -7  -2  -5 218.202 12.2236   1
   7  -2   5 205.647 10.6157   4
  -7   2  -5 230.851 10.0898   1
   7   2   5 237.721 9.53364   3
   7   2   5 232.905 11.1688   4
  -8  -2  -5 388.567 18.0850   1
  -8  -2  -5 423.123 15.6599   2
   8  -2   5 382.509 16.2955   3
   8   2   5 402.208 16.4389   4
  -8   2  -5 400.970 15.3315   1
   9  -2   5 116.944 8.86815   3
  -9  -2  -5 116.372 11.9702   1
  -9   2  -5 113.383 8.28852   1
 -10  -2  -5 76.4375 10.2331   1
  10  -2   5 74.6146 8.71019   3
 -11  -2  -5 8.73955 5.01461   1
  11  -2   5 9.24737 4.13344   3
 -11  -3   5 56.9487 9.61154   1
  11  -3  -5 59.1280 8.44205   3
 -11   3   5 64.3962 8.05074   1
 -10  -3   5 64.1915 9.54667   1
  10  -3  -5 78.7782 8.94588   3
 -10   3   5 69.4868 7.69728   1
  -9  -3   5 16.3693 4.64720   1
   9  -3  -5 9.27712 3.39675   3
  -9   3   5 12.7269 3.26242   1
  -9   3   5 15.3100 3.74775   4
   8  -3  -5 666.059 23.0304   3
  -8  -3   5 635.250 24.7191   1
  -8   3   5 651.373 20.9630   4
  -8   3   5 711.317 21.5720   1
   7  -3  -5 50.6937 6.11045   3
  -7  -3   5 51.6635 5.50148   2
  -7  -3   5 74.4818 8.41482   1
   7   3  -5 60.6766 4.95719   3
  -7   3   5 62.4335 6.03899   4
  -7   3   5 57.8427 5.91441   1
  -6  -3   5 1032.20 29.5670   4
   6  -3  -5 1077.17 29.6932   3
  -6  -3   5 1112.10 28.2907   2
  -6  -3   5 1111.16 31.8594   1
  -6   3   5 1073.03 28.1244   1
  -6   3   5 1067.91 27.5186   4
   6   3  -5 1134.65 30.0808   4
   6   3  -5 1055.34 27.1023   3
   5  -3  -5 413.640 14.5873   3
  -5  -3   5 424.808 13.9402   2
  -5  -3   5 424.585 15.8876   1
  -5  -3   5 410.736 14.8963   4
  -5   3   5 421.181 13.2133   4
  -5   3   5 423.621 13.7150   1
   5   3  -5 435.194 14.9851   4
   5   3  -5 405.461 12.8938   3
  -4  -3   5 11.5778 2.60289   4
   4  -3  -5 7.56697 2.08103   3
  -4  -3   5 8.23895 2.16154   2
  -4  -3   5 9.00970 2.43862   1
   4  -3  -5 10.4280 1.34853   2
   4  -3  -5 9.05852 2.04980   1
   4   3  -5 8.55489 2.31059   4
  -4   3   5 9.28867 1.92834   4
  -4   3   5 7.28643 1.86338   1
   4   3  -5 6.38417 1.69475   3
   3  -3  -5 1353.50 32.0928   3
   3  -3  -5 1384.59 29.4471   2
  -3  -3   5 1398.15 33.9768   1
  -3  -3   5 1320.02 32.3346   2
   3  -3  -5 1386.48 32.7793   1
  -3  -3   5 1352.32 33.0943   4
  -3   3   5 1388.21 32.7787   1
   3   3  -5 1308.11 32.4527   4
   3   3  -5 1396.03 30.9205   3
  -3   3   5 1396.65 30.6837   4
  -2  -3   5 -0.2492 0.69569   2
  -2  -3   5 -0.2460 0.87357   4
   2  -3  -5 1.11447 0.78665   2
   2  -3  -5 1.56225 0.86154   3
  -2  -3   5 0.20027 0.82780   3
   2  -3  -5 -0.7108 0.66513   1
  -2  -3   5 -0.8246 0.64500   1
   2   3  -5 -0.1699 0.77005   4
   2   3  -5 0.24236 0.74819   3
  -2   3   5 -0.1920 0.75749   4
   1  -3  -5 1079.79 25.4095   2
   1  -3  -5 1091.27 24.7663   3
  -1  -3   5 1113.15 26.7497   2
  -1  -3   5 1129.95 27.2648   4
   1  -3  -5 1102.62 27.8231   1
  -1  -3   5 1131.19 26.6982   1
  -1  -3   5 1093.31 25.6730   3
  -1   3   5 1091.19 24.6699   4
  -1   3   5 1115.64 25.1431   4
   0  -3   5 0.56167 0.79175   2
   0  -3  -5 0.30159 0.93547   1
   0  -3   5 5.29224 1.66944   4
   0  -3   5 0.25838 0.72499   3
   0  -3  -5 1.47993 0.68226   3
   0  -3   5 1.25348 0.91358   1
   0  -3  -5 2.27062 1.10711   2
   0   3   5 4.32346 1.19520   4
   0   3  -5 1.60598 1.03279   4
   0   3   5 0.95160 0.70584   4
  -1  -3  -5 5.04227 1.44017   2
  -1  -3  -5 5.26643 1.86500   1
  -1  -3  -5 4.47494 0.69221   3
   1  -3   5 4.58464 1.46975   3
   1  -3   5 3.70818 1.48296   4
   1  -3   5 4.25520 1.15215   1
   1  -3   5 11.4558 1.96445   2
   1   3   5 4.99219 1.31226   4
  -1   3  -5 4.23546 1.41629   4
   1   3   5 3.75840 1.10061   4
   2  -3   5 2512.19 54.6934   2
  -2  -3  -5 2565.90 56.0121   2
  -2  -3  -5 2623.68 58.4856   1
   2  -3   5 2539.07 55.3552   4
   2  -3   5 2530.88 53.0845   1
   2  -3   5 2568.68 55.6881   3
   2   3   5 2579.93 53.1312   4
  -2   3  -5 2436.70 53.0092   1
  -2   3  -5 2526.65 54.1445   4
   3  -3   5 150.733 7.58183   3
  -3  -3  -5 151.398 8.45373   1
  -3  -3  -5 166.744 7.86319   2
   3  -3   5 154.574 6.72513   2
   3  -3   5 178.225 8.04108   4
  -3   3  -5 151.749 5.57548   1
   3   3   5 160.359 4.13035   3
   3   3   5 142.733 6.63292   4
  -3   3  -5 159.249 7.04178   4
  -4  -3  -5 1434.02 35.1030   2
   4  -3   5 1436.45 34.6777   4
  -4  -3  -5 1265.42 36.4624   1
   4  -3   5 1431.48 33.0193   2
   4  -3   5 1382.95 35.0899   3
  -4   3  -5 1415.85 33.2336   4
   4   3   5 1408.94 33.5121   4
   4   3   5 1422.39 29.4540   3
  -4   3  -5 1399.62 31.6190   1
  -5  -3  -5 332.543 13.2213   2
  -5  -3  -5 365.081 15.4125   1
   5  -3   5 334.085 11.6238   2
   5  -3   5 362.971 14.1119   3
  -5   3  -5 378.598 12.7620   4
   5   3   5 351.907 13.0680   4
  -5   3  -5 343.104 11.0624   1
   6  -3   5 13.0242 3.41611   3
  -6  -3  -5 16.2383 3.38836   2
  -6  -3  -5 13.0586 3.74724   1
   6  -3   5 14.8136 3.42215   4
   6  -3   5 17.3663 2.99772   2
   6   3   5 15.7761 3.32161   4
  -6   3  -5 17.8036 2.91042   1
  -7  -3  -5 308.837 13.4706   2
  -7  -3  -5 321.711 16.0737   1
   7  -3   5 311.927 14.3276   3
  -7   3  -5 326.566 12.1338   1
   7   3   5 335.051 14.1966   4
  -8  -3  -5 35.1544 6.61007   1
   8  -3   5 33.2915 5.71364   3
  -8  -3  -5 30.0258 4.94516   2
   8   3   5 44.7930 6.19340   4
  -8   3  -5 38.8879 5.08516   1
  -9  -3  -5 513.359 18.8825   2
   9  -3   5 505.324 20.4877   3
  -9  -3  -5 490.203 22.9113   1
   9   3   5 486.382 19.9574   4
  10  -3   5 6.19613 3.51866   3
 -10  -3  -5 17.7923 5.77477   1
 -11  -4   5 89.1847 12.1952   1
  11  -4  -5 86.8572 10.1351   3
 -11   4   5 87.6713 9.01489   1
  10  -4  -5 17.5702 4.75206   3
 -10  -4   5 19.3907 5.99815   1
 -10   4   5 17.1781 4.06775   1
  -9  -4   5 51.3993 8.50671   1
   9  -4  -5 53.4315 7.24933   3
  -9   4   5 62.1994 6.89967   1
  -9   4   5 53.9497 6.66072   4
  -8  -4   5 81.7035 6.58008   2
  -8  -4   5 73.3441 9.53312   1
   8  -4  -5 73.2696 8.06175   3
  -8   4   5 65.1199 6.70208   4
  -8   4   5 71.7156 5.92700   1
   7  -4  -5 70.6399 7.53776   3
  -7  -4   5 72.6202 8.83525   1
  -7  -4   5 84.6044 6.82372   2
  -7   4   5 85.1459 6.25599   1
  -7   4   5 92.2534 6.54238   4
   6  -4  -5 203.404 10.5028   3
  -6  -4   5 202.569 11.9085   1
  -6  -4   5 227.479 10.4675   2
  -6   4   5 203.984 9.34059   4
  -6   4   5 219.549 9.78914   1
   6   4  -5 205.653 10.9499   4
  -5  -4   5 82.9103 6.70420   4
   5  -4  -5 94.2285 5.92400   1
  -5  -4   5 90.4699 6.28402   2
  -5  -4   5 83.5646 8.41498   1
   5  -4  -5 99.1146 6.66508   3
   5   4  -5 106.841 5.61373   3
  -5   4   5 93.5158 5.93911   1
  -5   4   5 93.5206 5.69659   4
   5   4  -5 91.7069 6.74309   4
   4  -4  -5 539.726 14.0705   2
  -4  -4   5 542.505 18.2168   4
  -4  -4   5 549.096 15.1973   3
   4  -4  -5 549.111 17.2215   3
   4  -4  -5 558.383 16.9461   1
  -4  -4   5 539.530 18.8643   1
  -4  -4   5 549.359 17.5345   2
  -4   4   5 547.957 16.9449   1
   4   4  -5 529.876 15.0042   3
  -4   4   5 566.884 16.0832   4
  -3  -4   5 246.632 10.9588   1
   3  -4  -5 234.907 9.36853   3
  -3  -4   5 237.489 10.0272   2
   3  -4  -5 234.758 8.07667   2
  -3  -4   5 231.083 8.36859   3
   3  -4  -5 246.362 10.1038   1
  -3   4   5 238.033 9.96693   1
  -3   4   5 240.680 8.98051   4
   3   4  -5 258.797 10.5961   4
   3   4  -5 249.692 8.60270   3
  -2  -4   5 4179.51 87.6540   4
  -2  -4   5 4131.57 88.0437   2
   2  -4  -5 4144.77 85.2272   3
   2  -4  -5 4086.22 85.4210   2
  -2  -4   5 4221.35 89.6627   1
   2  -4  -5 4042.98 89.2876   1
  -2  -4   5 4105.01 84.6923   3
   2   4  -5 4081.87 86.6492   4
  -2   4   5 4186.20 84.4354   4
  -1  -4   5 562.550 17.4869   4
   1  -4  -5 535.730 15.7063   2
   1  -4  -5 561.433 14.6293   3
  -1  -4   5 563.812 15.5305   3
  -1  -4   5 572.167 17.0750   1
  -1   4   5 561.269 15.4260   4
   1   4  -5 567.632 17.0006   4
  -1   4   5 576.592 16.0647   4
   0  -4   5 940.484 24.0327   1
   0  -4  -5 954.167 20.8374   3
   0  -4  -5 935.147 26.3390   1
   0  -4   5 891.618 24.2895   2
   0  -4   5 910.940 23.3437   3
   0  -4   5 974.409 25.4973   4
   0  -4  -5 948.000 24.1419   2
   0   4   5 939.694 23.1248   4
   0   4  -5 955.493 24.5626   4
   0   4   5 908.232 22.5828   4
  -1  -4  -5 52.1380 5.85391   1
  -1  -4  -5 50.8909 4.18153   2
   1  -4   5 49.3182 4.06717   2
  -1  -4  -5 48.1214 1.92597   3
   1  -4   5 48.3443 3.98767   3
   1  -4   5 48.2072 3.59871   1
   1  -4   5 44.7733 4.92653   4
   1   4   5 46.0135 3.47987   4
   1   4   5 51.3840 3.89159   4
  -1   4  -5 48.7103 4.92173   4
   2  -4   5 33.5687 2.87332   1
   2  -4   5 40.8009 4.81478   4
   2  -4   5 41.5766 4.44553   2
  -2  -4  -5 50.3002 5.14984   2
   2  -4   5 36.8351 4.34471   3
  -2  -4  -5 34.8294 4.94370   1
  -2   4  -5 42.1852 4.48001   4
   2   4   5 46.3076 3.60124   4
  -2   4  -5 35.9570 3.46929   1
   3  -4   5 256.626 10.9503   4
   3  -4   5 220.303 10.2271   3
  -3  -4  -5 237.483 11.9311   1
   3  -4   5 260.237 8.42262   1
  -3  -4  -5 256.269 11.0671   2
   3  -4   5 244.575 9.79093   2
  -3   4  -5 269.598 8.64903   1
  -3   4  -5 274.007 10.4232   4
   3   4   5 236.458 9.72646   4
   4  -4   5 54.8673 4.42041   2
   4  -4   5 57.4889 6.15375   3
   4  -4   5 59.2478 6.12876   4
  -4  -4  -5 53.3006 6.71941   1
  -4  -4  -5 61.5632 6.41092   2
   4   4   5 56.6903 5.60405   4
  -4   4  -5 72.6697 4.08505   1
  -4   4  -5 65.1315 4.90846   4
   5  -4   5 481.122 16.9162   4
  -5  -4  -5 445.432 18.9106   1
   5  -4   5 483.838 17.5805   3
  -5  -4  -5 458.166 16.9319   2
   5  -4   5 500.060 15.4318   2
  -5   4  -5 443.346 13.7034   1
   5   4   5 475.170 16.4617   4
  -5   4  -5 485.172 15.9170   4
  -6  -4  -5 184.958 10.2758   2
   6  -4   5 190.476 10.7766   3
   6  -4   5 209.647 9.12445   2
  -6  -4  -5 164.851 11.4852   1
  -6   4  -5 211.118 8.57788   1
   6   4   5 196.772 10.2863   4
  -7  -4  -5 509.711 22.3008   1
  -7  -4  -5 495.707 18.7787   2
   7  -4   5 496.537 19.5945   3
  -7   4  -5 541.586 16.5948   1
   7   4   5 517.467 19.2158   4
  -8  -4  -5 685.916 23.3132   2
   8  -4   5 660.411 24.2287   3
  -8  -4  -5 661.660 27.4018   1
   8   4   5 675.894 23.7940   4
  -9  -4  -5 -2.2754 2.65044   1
   9  -4   5 1.55371 2.66253   3
  -9  -4  -5 1.08051 2.48632   2
   9   4   5 -0.1119 2.59469   4
  10  -4   5 273.531 15.5122   3
 -10  -4  -5 256.771 17.7071   1
 -10  -5   5 215.448 16.3886   1
  10  -5  -5 245.714 14.6183   3
 -10   5   5 253.637 12.8441   1
  -9  -5   5 71.3871 10.3217   1
   9  -5  -5 66.5615 8.45469   3
  -9   5   5 68.9445 7.55134   4
  -9   5   5 75.4141 7.70972   1
  -8  -5   5 254.334 12.7528   2
   8  -5  -5 256.824 13.7009   3
  -8  -5   5 250.767 15.8904   1
  -8   5   5 264.032 12.1320   1
  -8   5   5 260.429 12.1946   4
  -7  -5   5 2.87757 2.29109   2
   7  -5  -5 0.44376 1.75856   3
  -7  -5   5 5.11568 3.42309   1
  -7   5   5 -0.3504 1.43524   4
  -7   5   5 3.50890 2.11006   1
   6  -5  -5 985.926 28.7558   3
  -6  -5   5 938.410 28.2475   2
  -6  -5   5 987.053 32.3093   1
  -6   5   5 967.341 27.1040   1
  -6   5   5 973.367 26.7681   4
  -5  -5   5 86.4258 9.12374   1
   5  -5  -5 79.2486 6.50399   3
  -5  -5   5 78.3748 6.51104   2
   5  -5  -5 81.2898 5.86004   1
  -5   5   5 88.1378 6.01693   4
  -5   5   5 84.7409 6.07313   1
   5   5  -5 73.4936 7.57663   4
   4  -5  -5 439.999 15.3138   1
  -4  -5   5 406.190 15.5914   2
   4  -5  -5 442.605 15.2268   3
   4  -5  -5 427.763 12.8110   2
  -4  -5   5 413.328 17.2110   1
   4   5  -5 447.621 16.4870   4
  -4   5   5 412.850 14.1706   4
  -4   5   5 436.242 15.3103   1
  -3  -5   5 49.6083 5.75261   2
   3  -5  -5 55.9431 4.53297   3
   3  -5  -5 44.7411 3.77437   2
  -3  -5   5 57.1668 3.97599   3
   3  -5  -5 44.7045 5.21185   1
  -3  -5   5 58.7243 6.74427   1
  -3  -5   5 67.8430 7.12316   4
  -3   5   5 53.9255 4.37395   4
  -3   5   5 67.6075 5.51967   1
   3   5  -5 58.4226 6.30215   4
  -2  -5   5 129.695 7.98725   1
   2  -5  -5 128.017 6.57083   2
  -2  -5   5 134.531 8.25555   4
  -2  -5   5 137.823 7.89507   2
   2  -5  -5 134.374 7.99704   1
   2  -5  -5 133.646 6.43859   3
  -2  -5   5 137.828 6.21980   3
  -2   5   5 136.705 6.94672   4
   2   5  -5 120.247 7.46821   4
  -1  -5   5 7.09345 1.89324   3
  -1  -5   5 2.63974 1.82637   2
  -1  -5   5 5.60470 2.39608   4
   1  -5  -5 4.43145 2.04683   1
  -1  -5   5 6.82753 2.37020   1
   1  -5  -5 4.91433 2.08444   2
   1  -5  -5 6.04674 1.77131   3
   1   5  -5 9.62378 2.49924   4
  -1   5   5 6.11245 1.84947   4
   0  -5  -5 375.397 15.1818   1
   0  -5   5 382.835 14.5261   4
   0  -5  -5 396.932 10.2505   3
   0  -5  -5 378.319 13.4356   2
   0  -5   5 357.869 12.2980   3
   0  -5   5 358.252 13.6769   2
   0  -5   5 364.871 13.3039   1
   0   5  -5 352.600 13.5112   4
   0   5   5 372.803 12.5741   4
  -1  -5  -5 9.52015 2.93674   1
   1  -5   5 17.9638 3.57838   4
  -1  -5  -5 5.29062 2.10930   2
   1  -5   5 11.8009 2.73031   2
   1  -5   5 13.3861 2.71559   1
   1  -5   5 10.3924 2.40867   3
  -1   5  -5 15.4253 3.15530   4
   1   5   5 9.31979 2.25952   4
  -2  -5  -5 483.437 16.6268   2
   2  -5   5 437.354 15.4657   2
   2  -5   5 501.900 16.0567   3
  -2  -5  -5 450.743 18.0442   1
   2  -5   5 460.349 16.5551   4
   2  -5   5 462.795 14.3803   1
   2   5   5 474.671 15.2372   4
  -3  -5  -5 39.4215 5.21306   2
   3  -5   5 39.5220 5.02170   3
   3  -5   5 35.9894 5.01742   4
   3  -5   5 44.3227 5.03799   2
   3  -5   5 38.3856 3.87230   1
  -3  -5  -5 31.1245 5.39745   1
  -3   5  -5 34.0939 3.71848   1
  -3   5  -5 33.1410 4.55440   4
   3   5   5 37.4141 4.63803   4
   4  -5   5 637.271 19.6698   2
  -4  -5  -5 629.427 23.7105   1
   4  -5   5 656.670 17.6639   1
  -4  -5  -5 644.133 21.4618   2
   4  -5   5 645.224 21.0568   3
  -4   5  -5 649.066 17.7246   1
  -4   5  -5 654.476 20.0036   4
   4   5   5 626.884 20.1200   4
   5  -5   5 68.2341 7.36822   3
  -5  -5  -5 77.2635 9.36347   1
   5  -5   5 80.4905 5.90608   2
  -5  -5  -5 68.5406 7.36085   2
  -5   5  -5 77.5513 4.93483   1
  -5   5  -5 75.6232 7.14429   4
   5   5   5 62.1703 6.70027   4
  -6  -5  -5 1129.23 37.2748   1
   6  -5   5 1105.86 33.2112   3
  -6  -5  -5 1118.18 33.0895   2
   6  -5   5 1207.24 30.6299   2
   6   5   5 1120.28 32.5719   4
  -6   5  -5 1148.29 28.8902   1
  -7  -5  -5 9.11241 4.06778   1
   7  -5   5 5.87393 2.82584   3
  -7  -5  -5 6.52046 2.97190   2
   7   5   5 4.03083 2.45424   4
  -8  -5  -5 31.9582 5.60842   2
  -8  -5  -5 26.0448 6.53150   1
   8  -5   5 21.1606 5.18582   3
   8   5   5 24.1171 5.43651   4
   9  -5   5 41.9331 7.08426   3
  -9  -5  -5 35.3396 6.31345   2
  -9  -5  -5 30.0287 7.75785   1
 -10  -5  -5 11.3887 6.01936   1
  10  -5   5 15.0619 4.94442   3
  10  -6  -5 126.597 12.4490   3
 -10  -6   5 98.2771 13.7689   1
 -10   6   5 98.4026 9.42708   1
   9  -6  -5 2.54921 2.94847   3
  -9  -6   5 9.41947 5.18168   1
  -9   6   5 2.46462 2.58556   1
  -8  -6   5 3.80575 3.82532   1
   8  -6  -5 14.0150 4.02390   3
  -8  -6   5 3.43543 2.95688   2
  -8   6   5 6.01481 2.62566   4
  -8   6   5 11.9973 3.52968   1
  -7  -6   5 5.55104 2.91332   2
  -7  -6   5 1.45705 2.95880   1
   7  -6  -5 4.56768 2.66368   3
  -7   6   5 9.91503 3.04176   1
  -7   6   5 10.2018 3.04688   4
  -6  -6   5 335.718 17.7744   1
  -6  -6   5 350.722 15.5296   2
   6  -6  -5 328.549 14.7569   3
  -6   6   5 337.092 13.7198   4
  -6   6   5 359.458 14.2683   1
  -5  -6   5 4.13220 2.65596   2
   5  -6  -5 3.79831 2.09315   1
   5  -6  -5 1.49742 2.06631   3
  -5  -6   5 4.65329 3.24899   1
   5   6  -5 3.84946 2.87115   4
  -5   6   5 8.31467 2.71387   1
  -5   6   5 3.43264 2.05565   4
  -4  -6   5 943.049 30.6244   1
   4  -6  -5 948.648 27.3169   1
  -4  -6   5 951.179 28.5341   2
   4  -6  -5 913.460 26.2115   3
  -4   6   5 930.908 27.1964   1
   4   6  -5 938.705 28.6865   4
  -4   6   5 893.939 25.6143   4
   3  -6  -5 140.677 8.67320   1
   3  -6  -5 163.504 8.06751   3
   3  -6  -5 144.272 7.43721   2
  -3  -6   5 128.208 8.61158   2
  -3  -6   5 153.841 10.0565   1
   3   6  -5 148.010 9.25955   4
  -3   6   5 149.464 8.00902   4
  -3   6   5 143.517 8.82706   1
  -2  -6   5 539.924 18.5553   2
   2  -6  -5 459.780 17.7854   1
  -2  -6   5 479.370 18.3970   1
   2  -6  -5 476.209 15.9172   2
   2  -6  -5 472.234 14.9110   3
   2   6  -5 468.391 17.5495   4
  -2   6   5 492.950 16.3215   4
  -1  -6   5 139.325 8.75291   1
   1  -6  -5 143.632 6.47911   3
   1  -6  -5 141.737 8.01734   2
   1  -6  -5 129.214 8.89217   1
  -1  -6   5 150.514 7.05361   3
  -1  -6   5 165.530 9.27609   2
   1   6  -5 133.916 8.43826   4
  -1   6   5 133.166 7.63974   4
   0  -6  -5 752.806 25.1198   1
   0  -6   5 743.252 20.6984   3
   0  -6   5 717.428 23.1043   2
   0  -6   5 736.575 22.7868   1
   0  -6  -5 735.870 22.5114   2
   0   6   5 738.144 21.6518   4
   0   6  -5 749.826 23.1982   4
   1  -6   5 15.6032 3.23054   1
  -1  -6  -5 16.8513 3.70468   2
  -1  -6  -5 17.6299 4.16991   1
   1  -6   5 17.9938 3.27621   3
   1  -6   5 14.5389 3.47323   2
   1   6   5 14.8380 3.14403   4
  -1   6  -5 12.7781 3.15555   4
   2  -6   5 248.375 10.9010   3
   2  -6   5 212.553 10.6160   2
   2  -6   5 223.285 9.81227   1
  -2  -6  -5 241.534 13.2495   1
  -2  -6  -5 226.314 11.3238   2
   2   6   5 215.244 10.3243   4
  -2   6  -5 227.418 10.9307   4
   3  -6   5 51.8022 4.34032   1
  -3  -6  -5 54.9272 7.67881   1
   3  -6   5 43.9019 5.51565   2
  -3  -6  -5 54.9111 6.59238   2
   3  -6   5 57.6867 6.29103   3
  -3   6  -5 57.2148 6.34821   4
   3   6   5 50.5424 5.89543   4
  -3   6  -5 54.4523 4.46066   1
   4  -6   5 59.6540 6.92072   3
  -4  -6  -5 45.3426 7.32695   1
   4  -6   5 50.4869 5.86585   2
   4  -6   5 49.8237 4.15006   1
  -4  -6  -5 42.8387 6.09594   2
  -4   6  -5 60.5361 6.67964   4
   4   6   5 50.1487 6.10665   4
  -4   6  -5 47.9541 4.82092   1
  -5  -6  -5 95.9604 10.9755   1
   5  -6   5 94.2414 7.74859   3
   5  -6   5 93.7858 6.93390   2
  -5  -6  -5 76.0279 8.32758   2
   5   6   5 82.9272 8.18312   4
  -6  -6  -5 274.505 14.1832   2
  -6  -6  -5 257.329 16.2591   1
   6  -6   5 274.767 14.1173   3
   6   6   5 268.400 13.8049   4
  -7  -6  -5 4.62334 2.91598   2
   7  -6   5 -0.6019 2.31163   3
  -7  -6  -5 4.04056 4.05609   1
   7   6   5 3.72682 2.85777   4
  -8  -6  -5 264.859 18.1511   1
   8  -6   5 266.246 15.1550   3
  -8  -6  -5 310.871 15.5622   2
   8   6   5 291.257 15.6535   4
  -9  -6  -5 17.4780 5.17515   2
  -9  -6  -5 9.71121 5.96142   1
   9  -6   5 16.6907 4.73745   3
   9  -7  -5 42.6554 7.32466   3
  -9  -7   5 25.1203 7.33785   1
  -9   7   5 44.8194 6.50403   1
   8  -7  -5 325.168 16.6045   3
  -8  -7   5 338.977 16.6388   2
  -8  -7   5 323.088 20.3078   1
  -8   7   5 339.483 15.2796   4
  -8   7   5 333.972 14.7370   1
   7  -7  -5 -0.1309 2.05054   3
  -7  -7   5 1.39400 3.22830   1
  -7  -7   5 1.42796 2.51309   2
  -7   7   5 -0.4481 1.82339   1
  -7   7   5 0.57423 2.12330   4
  -6  -7   5 378.312 17.2847   2
   6  -7  -5 369.417 16.2062   3
   6  -7  -5 371.983 15.2464   1
  -6  -7   5 377.897 19.9677   1
  -6   7   5 359.160 15.0963   4
  -6   7   5 377.273 15.4196   1
  -5  -7   5 111.224 11.9089   1
  -5  -7   5 97.4733 9.74052   2
   5  -7  -5 101.653 7.40500   1
   5  -7  -5 109.218 7.85778   3
  -5   7   5 80.9253 6.76970   1
  -5   7   5 104.567 7.43954   4
  -4  -7   5 69.2856 9.02410   1
   4  -7  -5 74.6566 7.79136   1
   4  -7  -5 87.7338 6.64395   3
  -4  -7   5 79.3263 8.49705   2
  -4   7   5 78.0073 6.40553   4
   4   7  -5 89.8018 9.47978   4
  -4   7   5 78.0826 7.94376   1
   3  -7  -5 6.21322 2.78623   1
  -3  -7   5 8.83420 3.64836   1
   3  -7  -5 6.69647 2.77555   2
   3  -7  -5 0.64046 2.11371   3
  -3  -7   5 26.8667 5.22067   2
  -3   7   5 4.79129 2.66246   1
   3   7  -5 6.86368 3.02612   4
  -3   7   5 3.58230 2.10188   4
   2  -7  -5 2.70190 2.50077   1
   2  -7  -5 8.21796 2.68041   2
   2  -7  -5 5.96357 2.19751   3
  -2  -7   5 5.10441 2.99356   1
  -2  -7   5 5.10516 2.60831   2
  -2   7   5 1.80899 1.87040   4
   2   7  -5 2.53151 2.53538   4
  -1  -7   5 35.4291 5.68545   1
   1  -7  -5 29.6957 5.37830   1
  -1  -7   5 31.5658 5.38065   2
   1  -7  -5 24.9365 4.55198   2
  -1   7   5 25.6550 4.38596   4
   1   7  -5 33.3785 5.55368   4
   0  -7   5 103.186 8.00139   2
   0  -7  -5 104.624 8.84926   1
   0  -7   5 96.8377 7.62395   1
   0  -7  -5 106.310 7.73729   2
   0  -7   5 107.640 6.56630   3
   0   7  -5 108.920 8.22715   4
   0   7   5 96.7682 7.11111   4
  -1  -7  -5 234.657 12.0413   2
  -1  -7  -5 242.729 13.9187   1
   1  -7   5 228.486 11.2756   1
   1  -7   5 243.352 10.7677   3
   1  -7   5 244.543 12.3139   2
  -1   7  -5 221.401 11.7201   4
   1   7   5 217.125 10.9863   4
   2  -7   5 547.028 19.6303   2
   2  -7   5 534.956 18.2126   3
  -2  -7  -5 509.348 19.6375   2
   2  -7   5 503.315 17.6649   1
  -2  -7  -5 520.630 22.0867   1
   2   7   5 515.260 18.7406   4
  -2   7  -5 534.446 19.2733   4
  -3  -7  -5 5.60287 3.32191   1
   3  -7   5 3.45756 2.45900   3
   3  -7   5 9.30737 3.30316   2
   3  -7   5 7.33858 2.48004   1
  -3  -7  -5 4.97989 2.70814   2
  -3   7  -5 9.27992 2.76140   1
   3   7   5 3.50240 2.35617   4
  -3   7  -5 4.49730 2.74039   4
  -4  -7  -5 773.451 29.7550   1
   4  -7   5 786.688 24.9216   2
   4  -7   5 745.655 24.9867   3
  -4  -7  -5 805.970 27.0666   2
   4   7   5 751.298 25.1398   4
  -5  -7  -5 59.4396 7.74851   2
  -5  -7  -5 53.9969 8.90976   1
   5  -7   5 71.8803 8.32750   3
   5  -7   5 85.4771 8.17322   2
   5   7   5 63.3641 7.77696   4
  -6  -7  -5 224.426 16.1219   1
  -6  -7  -5 238.836 13.8060   2
   6  -7   5 241.771 13.5573   3
   6   7   5 247.617 13.8980   4
  -7  -7  -5 7.60843 4.75896   1
   7  -7   5 3.60856 3.03558   3
  -7  -7  -5 6.61490 3.41381   2
   7   7   5 5.88403 3.45519   4
  -8  -7  -5 84.1133 10.1209   2
   8  -7   5 71.5883 9.38782   3
  -8  -7  -5 70.8883 11.5179   1
   8   7   5 99.3468 11.2156   4
  -8  -8   5 17.1613 5.13423   2
   8  -8  -5 18.6775 5.11577   3
  -8  -8   5 31.2410 8.09385   1
  -8   8   5 24.3279 4.99785   1
  -8   8   5 19.0432 4.72778   4
   7  -8  -5 83.7975 9.57968   3
  -7  -8   5 68.1014 10.9420   1
  -7  -8   5 91.9604 10.2837   2
  -7   8   5 86.9636 8.59138   1
  -7   8   5 86.9120 8.74028   4
  -6  -8   5 15.9706 5.60932   1
  -6  -8   5 19.8363 5.11309   2
   6  -8  -5 27.0673 5.34919   3
   6  -8  -5 26.6961 4.95802   1
  -6   8   5 22.6199 4.60711   1
  -6   8   5 31.1106 5.30961   4
   5  -8  -5 16.8610 4.10489   3
  -5  -8   5 19.2383 4.88311   2
  -5  -8   5 18.8478 5.66647   1
   5  -8  -5 16.8043 4.13292   1
  -5   8   5 18.7105 4.19922   4
  -5   8   5 24.8789 4.96795   1
  -4  -8   5 529.120 21.5204   2
   4  -8  -5 466.378 19.0673   1
  -4  -8   5 504.323 22.8310   1
   4  -8  -5 512.943 18.3426   3
  -4   8   5 494.561 18.7497   4
  -4   8   5 522.269 19.8904   1
   3  -8  -5 4.51952 3.00537   1
  -3  -8   5 6.15398 4.00639   1
   3  -8  -5 6.56115 3.04886   2
  -3  -8   5 10.6062 3.95989   2
  -3   8   5 10.9159 3.25527   4
  -3   8   5 3.79431 2.96521   1
   2  -8  -5 819.346 25.8674   2
  -2  -8   5 841.808 28.6535   2
  -2  -8   5 848.106 29.3017   1
   2  -8  -5 822.042 28.3263   1
   2   8  -5 858.888 28.3261   4
  -2   8   5 819.186 25.8116   4
   1  -8  -5 28.8562 5.04539   2
  -1  -8   5 45.6726 6.68667   2
   1  -8  -5 34.0578 6.20950   1
  -1  -8   5 34.5569 6.10598   1
  -1   8   5 31.4137 5.28178   4
   1   8  -5 31.0364 5.65025   4
   0  -8  -5 182.379 10.9589   2
   0  -8   5 172.160 11.1290   2
   0  -8   5 190.931 11.3507   1
   0  -8  -5 158.765 11.5719   1
   0   8  -5 173.378 11.0523   4
   0   8   5 165.247 10.1427   4
   1  -8   5 34.6473 5.60863   1
  -1  -8  -5 58.2959 8.51070   1
  -1  -8  -5 40.0420 6.30660   2
   1  -8   5 57.7460 7.45534   2
   1   8   5 41.3915 5.97884   4
  -1   8  -5 35.9128 5.94333   4
   2  -8   5 17.5531 4.48648   2
  -2  -8  -5 13.2520 3.98485   2
   2  -8   5 16.5519 3.88003   3
  -2  -8  -5 23.6988 6.03649   1
   2   8   5 18.6694 4.37549   4
  -3  -8  -5 132.319 10.3301   2
   3  -8   5 161.975 9.94445   3
  -3  -8  -5 129.846 13.3503   1
   3  -8   5 166.240 10.6662   2
   3   8   5 143.562 10.0770   4
   4  -8   5 60.9145 7.59865   2
  -4  -8  -5 49.1075 8.81596   1
  -4  -8  -5 65.6157 8.61931   2
   4  -8   5 54.0141 7.03359   3
   4   8   5 64.6699 8.00031   4
  -5  -8  -5 47.0820 8.89894   1
   5  -8   5 55.1412 7.35084   3
  -5  -8  -5 44.0186 7.30978   2
   5   8   5 41.2105 6.78913   4
  -6  -8  -5 76.3582 9.46724   2
   6  -8   5 85.3932 9.68645   3
  -6  -8  -5 74.0972 11.3895   1
   6   8   5 79.5737 9.68344   4
  -7  -8  -5 3.84234 3.66460   2
  -7  -8  -5 5.68671 4.80378   1
   7  -8   5 2.30535 3.26577   3
   7   8   5 1.97826 3.59942   4
  -6  -9   5 116.929 12.1708   2
  -6  -9   5 139.105 15.2610   1
   6  -9  -5 142.115 9.75675   1
  -6   9   5 143.430 9.91708   1
  -6   9   5 126.409 9.61074   4
   5  -9  -5 23.4021 4.93175   1
  -5  -9   5 15.5382 5.00335   2
  -5  -9   5 18.8516 6.16871   1
  -5   9   5 27.3438 5.33839   1
  -5   9   5 19.4620 4.54113   4
   4  -9  -5 92.8290 9.54338   1
  -4  -9   5 133.425 13.9873   1
  -4  -9   5 102.282 11.2782   2
  -4   9   5 95.3847 9.76212   1
  -4   9   5 98.2888 9.44259   4
  -3  -9   5 278.627 16.5819   1
   3  -9  -5 304.859 15.5432   1
  -3  -9   5 281.666 15.9556   2
  -3   9   5 252.748 14.4638   1
  -3   9   5 283.926 14.0809   4
  -2  -9   5 -0.4612 2.21220   2
   2  -9  -5 3.44868 2.94960   1
   2  -9  -5 1.37443 2.35906   2
  -2  -9   5 1.59597 3.28144   1
  -2   9   5 -1.5989 1.83779   4
   1  -9  -5 246.153 14.9266   1
  -1  -9   5 301.807 15.9774   2
  -1  -9   5 265.241 15.0128   1
   1  -9  -5 240.265 13.3928   2
  -1   9   5 257.338 13.4781   4
   0  -9  -5 49.9918 8.14468   1
   0  -9   5 75.3898 9.15519   2
   0  -9  -5 53.3692 7.36754   2
   0  -9   5 57.0021 7.93786   1
   0   9   5 47.3883 6.74089   4
  -1  -9  -5 7.62699 3.65260   2
   1  -9   5 3.93333 2.95331   2
  -1  -9  -5 13.9562 4.98860   1
   1   9   5 10.4735 4.00893   4
   2  -9   5 79.3088 9.14311   2
  -2  -9  -5 71.9855 9.09757   2
  -2  -9  -5 87.9332 11.1854   1
   2   9   5 94.7336 9.74317   4
  -3  -9  -5 38.8222 8.01523   1
   3  -9   5 20.6381 4.95938   2
  -3  -9  -5 27.3716 5.92095   2
   3   9   5 32.4001 6.30347   4
   4  -9   5 152.611 10.6729   3
  -4  -9  -5 194.228 13.1609   2
  -4  -9  -5 150.363 15.7375   1
   4  -9   5 158.880 11.0980   2
   4   9   5 153.437 11.5055   4
  -5  -9  -5 4.33345 3.34375   2
  -5  -9  -5 0.98110 4.25858   1
   5  -9   5 3.67476 3.15579   3
   5   9   5 -3.8535 2.77636   4
  -6  -9  -5 215.473 14.4729   2
  -6  -9  -5 173.723 17.8554   1
   6  -9   5 191.695 12.9804   3
   6   9   5 196.071 13.9463   4
   4 -10  -5 71.5813 8.78739   1
  -4 -10   5 73.4785 10.1778   2
  -4 -10   5 90.1082 12.2660   1
  -4  10   5 70.1039 8.42466   4
  -4  10   5 88.6751 9.73386   1
  -3 -10   5 3.37063 3.48685   2
  -3 -10   5 5.90292 4.65629   1
   3 -10  -5 2.06176 3.51671   1
  -3  10   5 0.70723 2.87592   4
  -3  10   5 1.13313 3.35478   1
  -2 -10   5 49.0360 8.53491   1
   2 -10  -5 61.6410 8.88039   1
  -2 -10   5 49.2748 8.42382   2
   1 -10  -5 7.87556 4.27688   1
   1 -10  -5 3.89132 3.42925   2
  -1 -10   5 3.86105 3.59923   2
  -1  10   5 2.12253 2.67709   4
   0 -10  -5 50.4500 8.88971   1
   0 -10   5 57.6708 8.74083   2
   0 -10  -5 49.3727 7.54751   2
   0  10   5 45.6417 7.17914   4
  -1 -10  -5 135.063 14.1961   1
  -1 -10  -5 159.226 11.7927   2
   1 -10   5 134.758 11.2970   2
   1  10   5 132.608 10.7193   4
  -2 -10  -5 127.423 14.1332   1
   2 -10   5 130.681 10.7187   2
  -2 -10  -5 151.613 11.9344   2
   2  10   5 148.048 11.3754   4
  -3 -10  -5 99.4044 11.7160   2
   3 -10   5 82.4174 9.90015   2
  -3 -10  -5 99.6911 13.1932   1
   3  10   5 116.178 12.0019   4
  -4 -10  -5 31.7561 8.21807   1
  -4 -10  -5 41.8937 7.82804   2
   4  10   5 48.3036 7.91253   4
  11   0  -6 10.2979 4.01080   3
 -11   0   6 4.00861 3.12535   1
 -10   0   6 70.4311 8.43203   1
  10   0  -6 63.8713 7.56211   3
   9   0  -6 1.06963 1.96992   3
  -9   0   6 1.41719 2.13997   1
  -8   0   6 8.74567 2.72962   4
  -8   0   6 12.4478 3.24944   1
   8   0  -6 8.69145 2.73479   3
   7   0  -6 1.50722 1.80547   3
  -7   0   6 6.58233 2.18597   1
  -7   0   6 3.89086 1.82081   4
  -6   0   6 1651.89 39.3194   4
  -6   0   6 1651.59 40.5002   1
   6   0  -6 1772.71 40.5848   3
   5   0  -6 4.44093 1.68120   3
   5   0  -6 3.28839 1.53900   4
  -5   0   6 5.40910 1.54160   4
  -5   0   6 0.76758 0.92789   2
  -4   0   6 5999.91 118.656   4
  -4   0   6 5914.98 117.883   2
   4   0  -6 5992.39 120.932   3
  -4   0   6 5952.03 122.576   1
  -3   0   6 0.19592 0.54173   4
   3   0  -6 0.96499 0.86152   3
  -3   0   6 1.02948 0.49137   2
  -3   0   6 0.26667 0.57605   1
  -2   0   6 5.55918 0.95641   4
  -2   0   6 6.84891 0.84658   2
   2   0  -6 6.07681 1.30989   3
  -2   0   6 7.73621 1.23030   1
  -1   0   6 1.06533 0.42346   4
  -1   0   6 2.09075 0.48063   4
   1   0  -6 1.64801 0.70782   3
   1   0  -6 0.90408 0.45051   1
  -1   0   6 1.23207 0.46492   2
  -1   0   6 1.03135 0.45227   1
   0   0   6 3704.10 70.8827   4
   0   0   6 3533.96 73.2238   2
   0   0  -6 3712.06 73.4366   1
   0   0   6 3622.27 70.5411   4
   0   0   6 3690.41 73.6613   3
   0   0  -6 3512.37 73.2593   2
   0   0  -6 3725.79 73.6747   3
   1   0   6 1.53846 0.54525   4
   1   0   6 0.82049 0.52027   2
   1   0   6 0.15709 0.56812   3
  -1   0  -6 -0.2665 0.33488   2
  -1   0  -6 0.47097 0.48591   1
   1   0   6 0.54200 0.38910   4
   2   0   6 613.550 15.1317   3
  -2   0  -6 563.228 14.0065   1
   2   0   6 572.441 14.1172   4
  -2   0  -6 544.806 14.5442   2
   2   0   6 556.286 14.4942   2
   3   0   6 0.32628 0.66520   4
  -3   0  -6 0.07284 0.66384   1
  -3   0  -6 0.54383 0.74612   2
   3   0   6 0.81319 0.88789   3
   4   0   6 17.7698 2.59054   2
   4   0   6 30.6318 3.39926   4
  -4   0  -6 18.8078 2.71681   4
   4   0   6 12.9074 2.31093   3
  -4   0  -6 12.7299 2.30309   2
  -4   0  -6 14.8533 2.45178   1
   5   0   6 6.87188 1.92057   4
  -5   0  -6 2.96706 1.48009   4
   5   0   6 1.28945 1.39704   3
  -5   0  -6 2.57050 1.58858   1
  -5   0  -6 4.65677 1.59753   2
   5   0   6 2.45205 1.36828   2
   6   0   6 881.452 24.4514   3
   6   0   6 920.016 25.0134   4
  -6   0  -6 907.642 23.8609   2
  -6   0  -6 879.087 25.0547   1
   6   0   6 873.913 23.5654   2
   7   0   6 1.45226 1.74476   4
  -7   0  -6 0.50218 1.71204   1
   7   0   6 -0.1946 1.46058   3
  -7   0  -6 0.59626 1.52806   2
   7   0   6 2.20794 1.57251   2
   8   0   6 304.792 11.9002   2
  -8   0  -6 292.127 11.7627   2
  -8   0  -6 261.593 13.2165   1
   8   0   6 311.210 13.2366   3
   9   0   6 -0.2698 1.92847   3
  -9   0  -6 -1.6568 2.23160   1
  10   0   6 263.763 13.3546   3
 -10   0  -6 272.570 15.2579   1
 -11   0  -6 -1.4918 3.44309   1
  11  -1  -6 0.20755 2.88099   3
 -11  -1   6 3.33134 3.35012   1
 -11   1   6 1.05129 2.45388   1
  11   1  -6 0.89470 2.76877   3
  10  -1  -6 367.878 16.8196   3
 -10  -1   6 404.688 18.8680   1
  10   1  -6 412.865 16.8487   3
 -10   1   6 402.797 17.4514   1
  -9  -1   6 64.5696 7.88854   1
   9  -1  -6 77.2817 8.04965   3
   9   1  -6 73.5390 7.46537   3
  -9   1   6 79.6970 6.74271   1
  -9   1   6 77.1422 7.60496   4
   8  -1  -6 384.177 15.5376   3
  -8  -1   6 388.960 15.5911   4
  -8  -1   6 429.879 16.8962   1
   8   1  -6 371.010 14.6132   3
  -8   1   6 412.646 15.4943   1
  -8   1   6 391.647 14.9390   4
  -7  -1   6 42.5201 5.27253   4
   7  -1  -6 28.6577 4.38484   3
  -7  -1   6 28.5382 4.52525   1
  -7   1   6 35.8195 4.74054   1
  -7   1   6 41.8652 4.84554   4
   7   1  -6 40.8585 4.99302   3
  -6  -1   6 1294.75 29.4373   2
   6  -1  -6 1326.01 32.8926   3
  -6  -1   6 1307.98 33.5338   1
  -6  -1   6 1273.48 32.3946   4
  -6   1   6 1239.24 31.2106   4
   6   1  -6 1286.19 31.9786   3
  -6   1   6 1297.18 32.2470   1
   6   1  -6 1320.55 32.3037   4
  -5  -1   6 251.803 9.86489   4
  -5  -1   6 247.637 8.17129   2
   5  -1  -6 249.999 10.0094   3
  -5   1   6 261.817 9.32603   4
   5   1  -6 261.737 9.80990   3
  -5   1   6 259.885 9.62669   1
   5   1  -6 253.294 9.79795   4
   4  -1  -6 394.254 12.5323   3
  -4  -1   6 387.122 10.6472   2
  -4  -1   6 394.584 12.1177   4
  -4   1   6 394.385 11.9266   1
   4   1  -6 382.655 12.0570   3
  -4   1   6 392.610 11.2931   4
   4   1  -6 400.121 12.1796   4
  -3  -1   6 24.3099 2.71363   4
  -3  -1   6 28.3973 2.85688   1
  -3  -1   6 25.0501 2.34568   2
   3  -1  -6 18.7088 2.48509   3
   3   1  -6 21.2264 2.59741   3
  -3   1   6 28.2869 2.85797   1
  -3   1   6 26.5569 2.03315   4
   3   1  -6 24.3896 2.76507   4
   2  -1  -6 93.5294 2.69038   2
  -2  -1   6 92.8034 3.79263   2
   2  -1  -6 97.7403 4.44749   3
  -2  -1   6 95.9518 3.91762   1
   2  -1  -6 97.8497 4.20165   1
  -2  -1   6 92.4068 4.13435   4
  -2   1   6 90.2893 3.26391   4
   2   1  -6 95.3131 4.39413   3
  -2   1   6 98.1251 3.58070   4
  -2   1   6 98.4753 4.24319   1
  -2   1   6 89.6646 2.65278   2
   1  -1  -6 41.2044 2.57652   1
  -1  -1   6 42.9794 2.51659   4
   1  -1  -6 35.9275 1.88800   2
   1  -1  -6 34.8835 2.30308   3
  -1  -1   6 36.3620 1.85470   1
  -1  -1   6 34.2785 2.12689   2
  -1   1   6 36.6191 1.37933   4
  -1   1   6 48.7832 2.74959   1
   1   1  -6 42.3707 2.74073   3
  -1   1   6 36.9469 1.36064   4
   0  -1   6 1200.63 26.3705   2
   0  -1   6 1210.60 26.2389   4
   0  -1  -6 1184.58 26.0296   3
   0  -1  -6 1250.55 27.3901   1
   0  -1  -6 1221.45 26.3467   2
   0  -1   6 1189.75 27.2005   3
   0   1  -6 1227.00 27.2841   3
  -1  -1  -6 94.4746 3.88529   3
   1  -1   6 88.8773 3.93286   2
   1  -1   6 95.2177 4.25433   4
   1  -1   6 94.2189 4.63793   3
  -1  -1  -6 99.9741 4.53042   1
   1   1   6 92.2494 3.13329   4
   1   1   6 94.1796 3.02523   4
   1   1   6 94.2778 3.83654   3
   2  -1   6 340.875 10.8549   3
   2  -1   6 346.116 9.93058   2
  -2  -1  -6 336.323 10.5720   1
   2  -1   6 344.935 10.2851   4
  -2   1  -6 339.270 8.37957   1
   2   1   6 342.531 9.27375   4
   2   1   6 340.404 8.95926   4
  -2   1  -6 345.512 9.97714   2
   2   1   6 340.283 9.48359   3
  -3  -1  -6 -0.4044 0.65210   2
   3  -1   6 7.42680 1.54154   2
  -3  -1  -6 0.64521 0.91625   1
   3  -1   6 3.26949 1.27006   4
   3  -1   6 0.25388 0.97209   3
  -3   1  -6 0.93041 0.68123   1
   3   1   6 0.81477 0.72362   3
  -3   1  -6 1.37501 0.90385   4
   3   1   6 1.54159 0.90320   4
  -3   1  -6 2.00638 0.92045   2
   4  -1   6 2719.03 58.9510   2
  -4  -1  -6 2832.84 61.7953   1
   4  -1   6 2755.04 59.3957   4
   4  -1   6 2751.29 60.3922   3
  -4  -1  -6 2771.35 60.2062   2
   4   1   6 2833.49 58.5096   3
  -4   1  -6 2730.10 59.1513   2
   4   1   6 2782.12 58.8505   4
  -4   1  -6 2764.25 58.1600   4
  -4   1  -6 2763.22 58.9579   1
  -5  -1  -6 81.7547 5.90948   1
   5  -1   6 63.1427 5.20479   3
   5  -1   6 75.2202 5.31967   4
   5  -1   6 79.9358 4.81749   2
  -5  -1  -6 79.0003 5.31171   2
   5   1   6 91.1303 5.56904   4
  -5   1  -6 79.5703 5.05989   4
  -5   1  -6 79.6719 4.89148   1
   5   1   6 92.9570 5.29029   3
  -5   1  -6 79.8044 4.89567   2
  -6  -1  -6 1074.46 28.2704   2
  -6  -1  -6 1093.37 30.5125   1
   6  -1   6 1052.33 28.6700   4
   6  -1   6 1112.04 27.2495   2
   6  -1   6 1092.82 29.3162   3
   6   1   6 1068.84 27.4127   3
  -6   1  -6 1055.78 27.1183   2
  -6   1  -6 1105.93 28.2863   1
   6   1   6 1084.88 28.6840   4
   7  -1   6 49.9474 6.10346   3
  -7  -1  -6 50.7279 5.44845   2
   7  -1   6 51.8210 5.92198   4
   7  -1   6 43.5573 4.66885   2
  -7  -1  -6 51.9092 6.63870   1
  -7   1  -6 46.2085 5.45970   1
   7   1   6 44.4449 5.57348   4
   7   1   6 48.1598 5.39155   3
  -7   1  -6 44.3655 4.74163   2
  -8  -1  -6 41.0966 5.17400   2
   8  -1   6 54.3935 6.51074   3
  -8  -1  -6 51.7031 7.06638   1
   8   1   6 45.8413 5.38434   2
  -8   1  -6 52.8264 6.37378   1
   8   1   6 38.8642 5.18168   3
   8   1   6 43.8168 5.95404   4
   9  -1   6 8.81664 3.48016   3
  -9  -1  -6 13.2965 4.43611   1
  -9   1  -6 12.1437 3.65808   1
 -10  -1  -6 10.0068 4.46974   1
  10  -1   6 6.86066 3.38279   3
 -10   1  -6 7.06513 3.46124   1
 -11  -1  -6 29.8009 7.08104   1
  11  -1   6 33.4130 6.11028   3
  11  -2  -6 43.7209 7.12853   3
 -11  -2   6 60.4665 9.24542   1
 -11   2   6 41.7468 6.61375   1
 -10  -2   6 25.3263 5.77811   1
  10  -2  -6 14.1027 4.16225   3
 -10   2   6 9.72241 3.36339   1
  -9  -2   6 151.469 10.8042   1
   9  -2  -6 130.861 9.24272   3
  -9   2   6 135.112 8.76501   4
  -9   2   6 158.188 9.29361   1
   9   2  -6 134.880 8.70437   3
   8  -2  -6 158.331 9.50651   3
  -8  -2   6 137.088 9.84000   1
  -8   2   6 149.488 8.54504   4
  -8   2   6 160.970 8.76727   1
   8   2  -6 127.888 8.00110   3
   7  -2  -6 336.281 13.7794   3
  -7  -2   6 295.232 13.1389   4
  -7  -2   6 304.849 11.1686   2
  -7  -2   6 312.566 14.2123   1
  -7   2   6 337.646 12.6933   1
  -7   2   6 317.920 12.3106   4
   7   2  -6 309.792 12.2458   3
  -6  -2   6 499.849 18.1151   1
   6  -2  -6 547.845 17.8442   3
  -6  -2   6 575.287 15.9682   2
  -6  -2   6 523.621 17.6200   4
  -6   2   6 522.905 16.6038   1
  -6   2   6 552.876 16.3848   4
   6   2  -6 552.566 17.5913   4
   6   2  -6 522.538 16.3642   3
   5  -2  -6 267.525 10.6857   3
  -5  -2   6 264.057 11.0357   1
  -5  -2   6 260.529 9.31793   2
   5   2  -6 276.029 10.7335   4
  -5   2   6 253.469 9.27109   4
   5   2  -6 263.778 9.81806   3
  -5   2   6 248.274 9.59910   1
  -4  -2   6 814.467 21.4032   4
  -4  -2   6 808.435 21.8585   1
  -4  -2   6 761.130 19.9689   2
   4  -2  -6 782.737 21.2423   3
   4   2  -6 792.809 21.1286   4
  -4   2   6 793.948 20.6316   1
  -4   2   6 813.303 19.5752   4
   4   2  -6 793.186 20.3433   3
  -3  -2   6 305.437 10.3356   4
  -3  -2   6 297.364 9.52858   2
  -3  -2   6 330.726 10.4771   1
   3  -2  -6 296.974 10.0491   3
   3  -2  -6 295.945 6.85684   2
  -3   2   6 297.051 8.69820   4
   3   2  -6 305.091 10.1739   4
   3   2  -6 285.854 9.50599   3
  -3   2   6 287.616 9.73514   1
  -2  -2   6 5362.29 109.633   2
   2  -2  -6 5344.30 108.741   3
  -2  -2   6 5524.32 108.693   4
  -2  -2   6 5422.44 110.839   1
   2  -2  -6 5390.41 111.546   1
   2  -2  -6 5264.56 107.306   2
   2   2  -6 5444.57 108.838   3
  -2   2   6 5506.55 106.245   4
  -2   2   6 5424.42 105.821   4
   1  -2  -6 134.880 5.09427   3
  -1  -2   6 132.485 5.48557   2
  -1  -2   6 139.657 5.79268   3
  -1  -2   6 143.769 5.15780   1
   1  -2  -6 141.099 4.95165   2
  -1  -2   6 134.960 5.91729   4
   1  -2  -6 141.613 6.12189   1
  -1   2   6 141.072 4.36190   4
   1   2  -6 144.154 5.86762   3
  -1   2   6 135.961 4.27373   4
   1   2  -6 146.696 5.80122   4
   0  -2   6 1053.05 25.0178   3
   0  -2   6 1020.83 24.3008   2
   0  -2   6 1041.72 22.9525   1
   0  -2  -6 1108.29 26.1313   1
   0  -2   6 1008.16 24.7219   4
   0  -2  -6 1093.36 22.9918   3
   0  -2  -6 1070.41 24.2401   2
   0   2   6 1081.86 22.1280   4
   0   2  -6 1043.45 24.1941   4
   0   2   6 1055.97 21.7564   4
   1  -2   6 1.96433 1.09300   4
   1  -2   6 4.89370 0.72150   1
  -1  -2  -6 0.53163 0.81743   1
   1  -2   6 0.57613 0.79956   3
  -1  -2  -6 5.04196 0.96410   3
   1  -2   6 13.6070 1.96681   2
  -1   2  -6 3.47333 0.65375   1
  -1   2  -6 2.18667 0.92253   4
   1   2   6 1.54532 0.61081   4
   1   2   6 3.84045 0.89388   4
   1   2   6 6.64420 1.07464   3
   2  -2   6 168.968 6.55677   2
  -2  -2  -6 172.676 7.15507   2
   2  -2   6 169.744 7.20718   4
  -2  -2  -6 169.250 7.72327   1
   2  -2   6 184.538 7.64469   3
   2   2   6 173.898 6.09452   4
   2   2   6 183.833 6.04707   4
  -2   2  -6 167.174 4.89014   1
  -2   2  -6 174.017 6.56746   4
   2   2   6 179.326 5.36263   3
  -3  -2  -6 140.666 7.33060   1
   3  -2   6 138.578 5.98765   2
   3  -2   6 134.341 6.63180   4
  -3  -2  -6 116.559 6.21335   2
   3   2   6 130.447 5.86615   4
  -3   2  -6 142.904 6.08179   4
  -3   2  -6 132.224 4.72125   1
   3   2   6 141.511 4.95237   3
   4  -2   6 6.06161 1.98141   4
  -4  -2  -6 4.69632 1.81384   2
   4  -2   6 5.20235 1.99037   3
  -4  -2  -6 7.32041 2.24523   1
   4  -2   6 6.79094 1.68074   2
  -4   2  -6 4.98850 1.26900   1
   4   2   6 4.88208 1.58883   4
   4   2   6 9.12836 1.70596   3
  -4   2  -6 5.97955 1.72041   4
  -5  -2  -6 135.771 7.38032   2
   5  -2   6 119.935 7.12253   4
   5  -2   6 139.636 7.81479   3
   5  -2   6 126.207 6.23468   2
  -5  -2  -6 134.057 8.12846   1
  -5   2  -6 122.329 5.79139   1
   5   2   6 121.954 5.71988   3
   5   2   6 124.582 6.92714   4
  -5   2  -6 119.556 6.49286   4
   6  -2   6 29.4077 3.65149   2
   6  -2   6 33.3922 4.93648   3
  -6  -2  -6 24.8493 3.90365   2
  -6  -2  -6 38.6764 5.63976   1
   6  -2   6 36.6135 4.96556   4
   6   2   6 30.5452 3.66492   3
  -6   2  -6 40.2780 4.30377   1
   6   2   6 37.3303 4.78455   4
   7  -2   6 41.5110 4.50080   2
   7  -2   6 40.7105 5.65781   3
  -7  -2  -6 32.6605 5.55270   1
  -7  -2  -6 48.9880 5.73574   2
   7  -2   6 37.0580 5.31874   4
   7   2   6 39.0750 5.35007   4
  -7   2  -6 47.6567 5.20584   1
  -8  -2  -6 755.234 26.7135   1
  -8  -2  -6 720.730 22.7543   2
   8  -2   6 718.598 24.3544   3
   8   2   6 715.933 23.8757   4
  -8   2  -6 740.392 22.9007   1
   9  -2   6 8.42579 3.48387   3
  -9  -2  -6 17.3078 4.99819   1
  -9   2  -6 14.4924 3.96499   1
   9   2   6 13.5181 3.90006   4
  10  -2   6 248.555 14.0629   3
 -10  -2  -6 273.354 16.5714   1
  11  -2   6 44.7294 7.21444   3
 -11  -2  -6 39.7811 8.08408   1
  11  -3  -6 66.3497 8.77172   3
 -11  -3   6 77.1146 11.0072   1
 -11   3   6 71.3198 8.31473   1
 -10  -3   6 40.2982 7.62272   1
  10  -3  -6 42.6443 6.79033   3
 -10   3   6 48.1899 6.42202   1
   9  -3  -6 6.26247 2.95518   3
  -9  -3   6 7.34061 3.63661   1
  -9   3   6 5.76952 2.77639   4
  -9   3   6 1.71965 2.00725   1
   8  -3  -6 220.458 12.2060   3
  -8  -3   6 230.765 13.5523   1
  -8   3   6 238.969 11.1460   1
  -8   3   6 255.208 11.4316   4
  -7  -3   6 44.6621 4.97732   2
   7  -3  -6 38.7523 5.43622   3
  -7  -3   6 37.2205 6.09551   1
   7   3  -6 44.2841 5.08726   3
  -7   3   6 30.9046 4.43149   1
  -7   3   6 34.2243 4.45245   4
  -6  -3   6 388.443 13.5271   2
  -6  -3   6 373.963 14.9078   4
  -6  -3   6 381.615 15.8802   1
   6  -3  -6 360.725 14.4651   3
  -6   3   6 400.185 13.6973   1
  -6   3   6 392.731 13.2434   4
   6   3  -6 399.985 13.4330   3
   5  -3  -6 2.06175 1.64710   3
  -5  -3   6 2.95685 1.68099   2
  -5  -3   6 1.49761 1.38574   4
  -5  -3   6 1.49381 1.55075   1
   5   3  -6 1.93188 1.27596   3
  -5   3   6 2.48900 1.45619   1
  -5   3   6 5.63591 1.65561   4
   5   3  -6 2.82423 1.79422   4
   4  -3  -6 0.68764 1.09288   3
  -4  -3   6 3.01773 1.61873   1
  -4  -3   6 3.42741 1.45653   2
   4  -3  -6 2.86156 0.82278   2
   4  -3  -6 3.86699 1.38656   1
  -4  -3   6 1.91552 1.51367   4
   4   3  -6 2.82475 1.73931   4
   4   3  -6 3.20392 1.36897   3
  -4   3   6 3.98785 1.28055   4
  -4   3   6 3.08525 1.46965   1
   3  -3  -6 2537.22 51.6776   2
  -3  -3   6 2437.83 54.9494   2
   3  -3  -6 2495.47 54.5841   3
  -3  -3   6 2539.57 56.6919   1
   3  -3  -6 2536.77 55.8065   1
  -3  -3   6 2459.78 55.3269   4
  -3   3   6 2438.94 55.5845   1
  -3   3   6 2579.11 52.5292   4
   3   3  -6 2521.63 54.9621   4
   3   3  -6 2584.11 53.7668   3
   2  -3  -6 259.664 8.89872   3
  -2  -3   6 274.599 10.3237   4
  -2  -3   6 266.720 9.64098   2
   2  -3  -6 249.263 7.88190   2
  -2  -3   6 256.755 8.94488   3
   2  -3  -6 267.683 10.0301   1
  -2  -3   6 277.918 9.77283   1
  -2   3   6 256.505 8.55666   4
   2   3  -6 269.215 9.04796   3
  -1  -3   6 11.3586 2.00850   3
   1  -3  -6 9.67740 2.20920   1
   1  -3  -6 16.3611 2.08202   3
  -1  -3   6 9.24239 2.14795   4
  -1  -3   6 13.9066 2.22707   1
  -1  -3   6 16.8311 2.58304   2
   1  -3  -6 18.9791 2.33819   2
  -1   3   6 12.1066 1.84126   4
  -1   3   6 15.8273 1.97891   4
   1   3  -6 7.34004 1.81917   4
   0  -3  -6 493.981 15.5587   1
   0  -3   6 459.978 14.5730   4
   0  -3   6 499.966 13.1316   1
   0  -3   6 478.297 14.0619   2
   0  -3  -6 475.061 13.6864   2
   0  -3  -6 477.637 11.7067   3
   0  -3   6 488.090 14.1334   3
   0   3   6 487.962 12.5716   4
   0   3  -6 456.251 13.9141   4
   0   3   6 492.983 12.2635   4
  -1  -3  -6 201.537 5.51651   3
   1  -3   6 205.461 8.72157   4
   1  -3   6 218.015 6.71429   1
   1  -3   6 190.301 8.11224   3
   1  -3   6 203.557 7.93048   2
  -1  -3  -6 205.048 8.17376   2
  -1  -3  -6 204.575 9.25969   1
   1   3   6 216.117 5.60278   3
   1   3   6 223.878 7.19339   4
  -1   3  -6 194.678 7.85430   4
   1   3   6 208.129 6.82606   4
   2  -3   6 1237.58 29.8330   2
   2  -3   6 1245.25 30.9856   3
  -2  -3  -6 1213.02 30.7213   2
   2  -3   6 1243.61 30.9034   4
  -2  -3  -6 1245.73 32.7060   1
   2  -3   6 1279.58 27.5152   1
   2   3   6 1283.65 28.5687   4
  -2   3  -6 1301.65 29.8483   4
   2   3   6 1258.45 25.3894   3
  -2   3  -6 1244.57 27.5292   1
   2   3   6 1346.67 28.6737   4
   3  -3   6 69.1824 5.04408   3
  -3  -3  -6 65.4217 4.81670   2
  -3  -3  -6 65.6760 5.46944   1
   3  -3   6 59.3479 4.70805   4
   3  -3   6 62.7716 4.22418   2
  -3   3  -6 55.7188 4.08338   4
   3   3   6 61.2533 4.08297   4
   3   3   6 62.7113 2.42263   3
  -3   3  -6 63.3316 3.21480   1
   4  -3   6 2679.96 59.3050   4
  -4  -3  -6 2741.00 60.3989   2
   4  -3   6 2631.57 58.0199   2
  -4  -3  -6 2819.18 63.5141   1
   4  -3   6 2577.51 60.0513   3
   4   3   6 2458.02 57.3951   4
   4   3   6 2718.75 54.0056   3
  -4   3  -6 2652.09 57.5524   4
  -4   3  -6 2690.93 56.4977   1
  -5  -3  -6 14.7335 3.15384   2
   5  -3   6 12.9087 2.47479   2
   5  -3   6 8.70235 2.77002   3
  -5  -3  -6 15.5575 3.76667   1
   5  -3   6 14.9669 3.19812   4
   5   3   6 14.6115 2.98353   4
  -5   3  -6 18.0340 3.26678   4
  -5   3  -6 16.2511 2.48243   1
   6  -3   6 328.590 13.5785   4
   6  -3   6 320.500 14.0018   3
  -6  -3  -6 309.843 13.1788   2
  -6  -3  -6 313.329 15.1380   1
   6  -3   6 321.686 11.6636   2
  -6   3  -6 337.941 11.3943   1
   6   3   6 336.212 13.4867   4
  -7  -3  -6 725.314 23.4707   2
   7  -3   6 758.679 24.7068   3
   7  -3   6 762.497 21.2640   2
  -7  -3  -6 756.571 27.0138   1
   7   3   6 745.909 23.8937   4
  -7   3  -6 742.514 21.4205   1
  -8  -3  -6 21.0376 5.53978   1
   8  -3   6 32.7696 5.58391   3
  -8  -3  -6 26.8877 4.74470   2
   8   3   6 34.0141 5.37695   4
  -8   3  -6 35.4941 4.89820   1
  -9  -3  -6 211.260 11.6822   2
  -9  -3  -6 261.779 16.0018   1
   9  -3   6 231.902 13.3537   3
   9   3   6 235.034 13.0591   4
  10  -3   6 -1.9920 2.65176   3
 -10  -3  -6 -0.1168 3.45956   1
 -11  -4   6 55.3900 9.79782   1
  11  -4  -6 64.4575 8.77762   3
 -11   4   6 49.7939 7.13641   1
 -10  -4   6 90.8706 11.7388   1
  10  -4  -6 91.0710 9.84920   3
 -10   4   6 103.350 8.02040   1
   9  -4  -6 165.582 11.0387   3
  -9  -4   6 131.002 13.4142   1
  -9   4   6 168.533 9.91309   4
  -9   4   6 160.473 9.53767   1
  -8  -4   6 12.0447 4.23677   1
   8  -4  -6 8.25973 3.02385   3
  -8  -4   6 8.80340 3.01658   2
  -8   4   6 3.72352 2.23475   4
  -8   4   6 12.5692 3.17364   1
  -7  -4   6 899.700 25.6525   2
   7  -4  -6 885.367 27.1712   3
  -7  -4   6 854.174 29.6231   1
  -7   4   6 858.289 24.5532   4
  -7   4   6 836.072 24.7991   1
  -6  -4   6 545.009 20.9820   1
  -6  -4   6 541.125 18.0599   2
   6  -4  -6 570.732 19.1641   3
  -6   4   6 542.876 17.0876   4
  -6   4   6 528.625 17.4002   1
  -5  -4   6 1.43801 1.48425   2
  -5  -4   6 1.54781 1.87547   4
   5  -4  -6 3.49528 1.75487   1
   5  -4  -6 -0.4635 1.28320   3
  -5  -4   6 2.47575 2.10709   1
   5   4  -6 0.20612 1.63489   4
  -5   4   6 1.52315 1.49874   1
  -5   4   6 1.29403 1.26016   4
   5   4  -6 4.99267 1.83012   3
  -4  -4   6 1786.83 44.3059   4
   4  -4  -6 1835.90 39.2163   2
  -4  -4   6 1831.70 45.7239   1
  -4  -4   6 1875.15 43.8572   2
   4  -4  -6 1851.12 43.1052   3
  -4  -4   6 1803.10 40.9089   3
   4  -4  -6 1863.82 43.4193   1
   4   4  -6 1829.45 40.9369   3
   4   4  -6 1840.39 43.9805   4
  -4   4   6 1799.40 40.9546   4
  -4   4   6 1813.46 43.3406   1
  -3  -4   6 5.59483 1.74892   3
   3  -4  -6 8.39333 2.15539   3
  -3  -4   6 9.98806 2.78997   4
  -3  -4   6 7.88611 2.32826   2
   3  -4  -6 8.45578 1.76141   2
  -3  -4   6 9.46934 2.52651   1
   3  -4  -6 9.98459 2.51754   1
  -3   4   6 9.16807 2.34788   1
   3   4  -6 13.8654 2.48314   3
   3   4  -6 7.47828 2.33277   4
  -3   4   6 11.3634 2.16874   4
   2  -4  -6 30.3312 4.07395   1
  -2  -4   6 29.8236 4.17825   4
  -2  -4   6 25.5784 3.76189   1
   2  -4  -6 32.4858 3.45508   2
   2  -4  -6 32.2486 3.60990   3
  -2  -4   6 27.0865 3.83271   2
  -2  -4   6 28.1315 3.28339   3
  -2   4   6 32.0350 3.39391   4
   2   4  -6 23.6378 3.65932   4
  -2   4   6 31.1315 3.69726   4
  -1  -4   6 1.18031 1.31607   1
  -1  -4   6 3.64673 1.40833   3
   1  -4  -6 0.98731 1.07660   2
  -1  -4   6 2.21451 1.45323   4
   1  -4  -6 0.76290 1.30115   1
   1  -4  -6 0.33752 0.84410   3
  -1  -4   6 3.66171 1.61052   2
  -1   4   6 1.39985 1.23702   4
   1   4  -6 1.32882 1.18242   4
  -1   4   6 2.34671 1.13322   4
   0  -4  -6 387.628 10.0689   3
   0  -4   6 356.516 12.2359   3
   0  -4   6 374.402 13.7081   4
   0  -4   6 390.023 13.1981   2
   0  -4  -6 373.200 12.5196   2
   0  -4  -6 405.211 14.7255   1
   0  -4   6 371.885 12.1712   1
   0   4   6 391.875 11.6044   4
   0   4   6 409.009 12.0680   4
   0   4  -6 396.030 13.3085   4
  -1  -4  -6 1453.07 35.9454   2
   1  -4   6 1508.99 34.3513   1
   1  -4   6 1539.01 35.8788   3
  -1  -4  -6 1520.87 38.8053   1
   1  -4   6 1505.85 36.7710   4
   1  -4   6 1442.54 35.7455   2
  -1  -4  -6 1485.41 30.4660   3
   1   4   6 1524.87 33.8392   4
  -1   4  -6 1492.14 35.5912   4
   1   4   6 1536.81 33.9737   4
  -2  -4  -6 315.268 13.5200   1
   2  -4   6 317.971 11.5092   2
   2  -4   6 325.458 12.6064   4
   2  -4   6 312.821 9.69893   1
   2  -4   6 321.010 12.0681   3
  -2  -4  -6 331.314 12.2994   2
   2   4   6 325.988 10.7835   4
  -2   4  -6 284.330 11.1122   4
  -2   4  -6 321.694 9.79485   1
  -3  -4  -6 1823.99 46.1323   1
   3  -4   6 1804.72 41.7213   2
   3  -4   6 1812.79 38.9971   1
   3  -4   6 1782.54 42.8077   4
   3  -4   6 1746.64 42.6980   3
   3   4   6 1773.04 40.7164   4
  -3   4  -6 1753.33 39.0093   1
  -3   4  -6 1747.30 41.1837   4
  -4  -4  -6 20.6579 4.39988   1
   4  -4   6 10.5855 2.90493   3
   4  -4   6 19.7551 3.22160   2
  -4  -4  -6 13.9861 3.08749   2
   4  -4   6 12.2443 2.96770   4
   4   4   6 19.3125 3.30722   4
  -4   4  -6 23.0068 2.73407   1
  -4   4  -6 21.3409 3.41044   4
  -5  -4  -6 207.073 12.2828   1
  -5  -4  -6 241.828 11.4731   2
   5  -4   6 218.671 10.8459   4
   5  -4   6 227.904 11.2885   3
   5  -4   6 222.733 9.66953   2
  -5   4  -6 232.340 8.53219   1
   5   4   6 221.474 10.3774   4
  -6  -4  -6 187.344 10.3202   2
  -6  -4  -6 182.776 12.0713   1
   6  -4   6 187.153 8.74298   2
   6  -4   6 152.008 9.74411   3
  -6   4  -6 175.206 7.73036   1
   6   4   6 169.496 9.64709   4
   7  -4   6 88.7956 8.90785   3
  -7  -4  -6 93.1765 10.6345   1
  -7  -4  -6 106.535 7.84912   2
   7   4   6 97.4519 7.74607   4
  -8  -4  -6 60.1724 9.15592   1
  -8  -4  -6 35.7780 5.67500   2
   8  -4   6 38.8795 6.31340   3
   8   4   6 42.7549 6.43552   4
  -9  -4  -6 23.0430 5.10029   2
   9  -4   6 22.2565 5.28049   3
  -9  -4  -6 25.8376 6.59540   1
   9   4   6 29.1022 5.73845   4
 -10  -4  -6 45.2023 8.98837   1
  10  -4   6 51.3140 8.03602   3
 -10  -5   6 37.5737 8.57688   1
  10  -5  -6 38.6333 6.91361   3
 -10   5   6 49.9077 6.64440   1
  -9  -5   6 33.6625 7.45033   1
   9  -5  -6 44.1432 6.87623   3
  -9   5   6 47.2484 6.27865   1
  -9   5   6 41.4785 5.90636   4
  -8  -5   6 47.9560 8.30738   1
  -8  -5   6 34.0833 5.54676   2
   8  -5  -6 40.7886 6.41832   3
  -8   5   6 37.3669 5.29878   4
  -8   5   6 40.7427 5.47325   1
  -7  -5   6 60.5888 6.86942   2
   7  -5  -6 59.3341 7.20831   3
  -7  -5   6 56.7428 8.31873   1
  -7   5   6 54.1668 6.05313   4
  -7   5   6 50.8558 5.89562   1
   6  -5  -6 7.29784 2.85146   3
  -6  -5   6 9.92034 3.27816   2
  -6  -5   6 14.8987 4.29351   1
  -6   5   6 10.6601 2.71374   4
  -6   5   6 13.3379 3.11328   1
  -5  -5   6 1099.88 33.5184   1
  -5  -5   6 1127.14 30.9446   2
   5  -5  -6 1111.49 30.3212   3
   5  -5  -6 1078.17 29.4559   1
  -5   5   6 1103.08 29.8115   1
  -5   5   6 1060.37 28.2304   4
   4  -5  -6 218.419 8.13760   2
   4  -5  -6 222.366 10.2388   1
  -4  -5   6 217.536 11.6761   1
   4  -5  -6 220.629 10.0656   3
  -4  -5   6 224.522 10.8107   2
  -4   5   6 210.262 10.0415   1
   4   5  -6 224.313 11.1718   4
  -4   5   6 212.084 9.19778   4
  -3  -5   6 1191.65 28.2089   3
   3  -5  -6 1181.60 31.6061   1
   3  -5  -6 1161.43 29.3206   3
  -3  -5   6 1194.90 31.5939   2
  -3  -5   6 1171.10 32.7826   1
   3  -5  -6 1164.85 28.2724   2
  -3  -5   6 1175.37 32.3881   4
  -3   5   6 1089.59 31.1055   1
   3   5  -6 1168.54 31.5909   4
  -3   5   6 1165.02 28.9324   4
   2  -5  -6 51.7612 4.13454   2
  -2  -5   6 63.8839 6.61408   1
   2  -5  -6 76.5270 4.72467   3
  -2  -5   6 50.7951 6.09990   4
  -2  -5   6 52.8528 5.78022   2
   2  -5  -6 65.2176 6.71778   1
  -2  -5   6 61.9891 4.36158   3
   2   5  -6 52.5733 5.94570   4
  -2   5   6 70.9192 4.78247   4
   1  -5  -6 167.452 6.68825   3
  -1  -5   6 183.192 7.85909   3
   1  -5  -6 176.671 9.60412   1
  -1  -5   6 155.384 8.52310   2
  -1  -5   6 150.559 8.29138   1
   1  -5  -6 171.489 7.98607   2
   1   5  -6 172.851 8.97616   4
  -1   5   6 173.675 7.77355   4
   0  -5   6 465.900 16.7582   4
   0  -5  -6 465.289 12.0410   3
   0  -5  -6 469.690 17.7018   1
   0  -5   6 486.010 16.2850   2
   0  -5   6 457.953 15.2850   1
   0  -5   6 483.239 14.9949   3
   0  -5  -6 453.106 15.3875   2
   0   5   6 470.812 14.5359   4
  -1  -5  -6 287.424 13.4223   1
  -1  -5  -6 303.023 12.0492   2
   1  -5   6 284.043 10.7064   1
   1  -5   6 279.586 12.3548   4
   1  -5   6 281.113 11.2731   3
   1  -5   6 309.190 12.1284   2
   1   5   6 312.063 11.1325   4
  -1   5  -6 293.359 11.9248   4
   2  -5   6 17.4590 3.27841   2
   2  -5   6 19.6515 3.76260   4
   2  -5   6 18.3445 2.83478   1
  -2  -5  -6 22.9619 4.53566   1
   2  -5   6 16.2972 3.29860   3
  -2  -5  -6 22.2250 3.93187   2
   2   5   6 22.1908 3.32999   4
  -2   5  -6 24.5800 3.27068   1
  -2   5  -6 14.9047 2.98176   4
  -3  -5  -6 41.5034 5.41587   2
   3  -5   6 36.2290 4.67934   2
   3  -5   6 35.6668 3.63698   1
  -3  -5  -6 40.6113 6.21481   1
   3  -5   6 27.9547 4.71218   4
   3  -5   6 40.1658 5.17317   3
  -3   5  -6 39.5409 3.84412   1
   3   5   6 34.0770 4.43223   4
  -3   5  -6 40.7197 4.93425   4
  -4  -5  -6 251.652 12.2443   2
   4  -5   6 250.371 11.8820   3
  -4  -5  -6 239.809 13.5424   1
   4  -5   6 270.484 11.3729   2
  -4   5  -6 242.264 10.9403   4
   4   5   6 273.399 11.5453   4
  -4   5  -6 250.916 9.04528   1
   5  -5   6 213.121 9.93836   2
  -5  -5  -6 191.768 10.8015   2
  -5  -5  -6 204.794 13.0318   1
   5  -5   6 205.639 11.1762   3
  -5   5  -6 201.922 8.09950   1
   5   5   6 201.568 10.4895   4
   6  -5   6 69.4024 7.96426   3
   6  -5   6 99.8580 6.75628   2
  -6  -5  -6 66.5228 7.65899   2
  -6  -5  -6 63.7366 8.93721   1
   6   5   6 85.7798 8.41546   4
   7  -5   6 660.705 23.7745   3
  -7  -5  -6 603.428 26.1436   1
  -7  -5  -6 605.527 22.3458   2
   7   5   6 604.870 22.3444   4
  -8  -5  -6 112.253 8.89942   2
   8  -5   6 84.8212 9.75284   3
  -8  -5  -6 96.4335 11.7782   1
   8   5   6 95.8000 10.0493   4
  -9  -5  -6 183.735 14.8303   1
   9  -5   6 166.579 12.1852   3
  -9  -5  -6 179.555 11.6079   2
   9   5   6 160.849 11.6651   4
  10  -5   6 55.0602 8.48652   3
 -10  -5  -6 59.4039 10.6424   1
 -10   6   6 18.4457 4.68919   1
  -9  -6   6 288.487 18.8537   1
   9  -6  -6 289.850 15.7952   3
  -9   6   6 280.579 13.7536   4
  -9   6   6 291.999 13.8061   1
  -8  -6   6 13.9324 4.17546   2
   8  -6  -6 14.3909 4.15244   3
  -8  -6   6 8.84479 4.81630   1
  -8   6   6 13.6777 3.57016   1
  -8   6   6 15.2325 3.92166   4
   7  -6  -6 308.584 14.8470   3
  -7  -6   6 291.768 17.1448   1
  -7  -6   6 313.116 14.6863   2
  -7   6   6 299.379 13.1862   4
  -7   6   6 299.447 13.1918   1
   6  -6  -6 1.26430 2.24033   3
   6  -6  -6 7.67387 2.57086   1
  -6  -6   6 5.96462 2.80066   2
  -6  -6   6 1.83253 2.89580   1
  -6   6   6 6.81207 2.37955   1
  -6   6   6 11.1819 2.92686   4
  -5  -6   6 510.039 19.2744   2
   5  -6  -6 547.257 18.6802   3
  -5  -6   6 516.141 21.5448   1
   5  -6  -6 510.992 17.9981   1
  -5   6   6 507.712 17.1989   4
  -5   6   6 498.141 17.9877   1
  -4  -6   6 122.618 8.61939   2
   4  -6  -6 119.120 7.79072   3
  -4  -6   6 148.564 10.2914   1
   4  -6  -6 132.520 8.41309   1
  -4   6   6 136.174 7.83819   4
   4   6  -6 127.053 9.05009   4
  -4   6   6 150.468 8.94018   1
   3  -6  -6 80.9028 6.61227   1
   3  -6  -6 70.4639 5.22801   2
  -3  -6   6 66.0948 7.70124   1
  -3  -6   6 74.3929 7.60082   2
   3  -6  -6 74.9502 5.47549   3
   3   6  -6 73.3197 7.68309   4
  -3   6   6 77.5605 7.82076   1
  -3   6   6 57.8528 5.80946   4
   2  -6  -6 300.197 11.6785   2
   2  -6  -6 290.471 13.4785   1
  -2  -6   6 293.040 13.1485   2
  -2  -6   6 298.085 13.6389   1
   2  -6  -6 276.243 10.5722   3
  -2  -6   6 282.044 10.4339   3
  -2   6   6 289.319 11.6656   4
   2   6  -6 298.899 13.3298   4
   1  -6  -6 190.153 10.7566   1
  -1  -6   6 164.851 9.54731   2
   1  -6  -6 173.054 8.91031   2
  -1  -6   6 175.569 9.77990   1
  -1  -6   6 180.178 8.21827   3
   1  -6  -6 176.976 7.26634   3
  -1   6   6 187.320 9.00777   4
   0  -6   6 46.7333 5.90441   2
   0  -6   6 50.8365 5.79028   1
   0  -6  -6 46.3722 5.54432   2
   0  -6  -6 45.6431 6.39872   1
   0  -6   6 47.4141 5.09222   3
   0   6   6 47.1576 5.30812   4
   0   6  -6 44.4315 5.70347   4
  -1  -6  -6 642.234 23.2501   1
  -1  -6  -6 599.794 20.3407   2
   1  -6   6 638.047 20.8426   2
   1  -6   6 644.211 19.5293   1
   1  -6   6 626.509 19.3258   3
  -1   6  -6 627.765 20.6341   4
   1   6   6 617.645 19.2929   4
  -2  -6  -6 0.73801 1.56592   2
  -2  -6  -6 1.30524 1.98752   1
   2  -6   6 0.95108 1.63811   3
   2  -6   6 1.30669 1.71956   2
   2  -6   6 1.19171 1.56618   1
   2   6   6 3.47643 1.82831   4
  -3  -6  -6 481.990 18.4103   2
   3  -6   6 467.379 17.2083   2
   3  -6   6 452.206 17.1234   3
   3  -6   6 495.897 15.0947   1
  -3  -6  -6 490.400 20.7145   1
  -3   6  -6 503.332 17.5769   4
   3   6   6 495.307 17.2434   4
  -3   6  -6 476.608 14.9629   1
   4  -6   6 90.6192 8.57228   3
  -4  -6  -6 68.8541 7.69681   2
  -4  -6  -6 83.5137 10.0048   1
   4  -6   6 74.5006 6.18010   2
   4   6   6 82.0348 6.63327   4
   5  -6   6 811.655 24.1204   2
  -5  -6  -6 758.864 25.8271   2
  -5  -6  -6 695.025 28.2338   1
   5  -6   6 742.233 25.1853   3
   5   6   6 770.528 24.8529   4
  -6  -6  -6 7.97049 4.09470   1
   6  -6   6 4.48118 2.82167   3
  -6  -6  -6 1.61361 2.51776   2
   6   6   6 3.14054 2.60879   4
  -7  -6  -6 258.144 14.1612   2
  -7  -6  -6 251.397 16.9133   1
   7  -6   6 283.890 14.9410   3
   7   6   6 243.493 13.7791   4
   8  -6   6 77.4489 9.49265   3
  -8  -6  -6 71.6634 8.82407   2
  -8  -6  -6 70.5834 11.0381   1
   8   6   6 68.0803 8.81134   4
   9  -6   6 17.9722 5.33827   3
  -9  -6  -6 5.07495 3.50637   2
  -9  -6  -6 5.87979 5.00687   1
   9  -7  -6 0.29608 3.00184   3
  -9  -7   6 5.07044 4.62141   1
  -9   7   6 -0.0527 2.23392   1
  -8  -7   6 2.67321 4.50666   1
   8  -7  -6 7.17003 3.61125   3
  -8  -7   6 2.46190 3.16141   2
  -8   7   6 4.62444 2.95111   4
  -8   7   6 4.50388 2.72855   1
   7  -7  -6 59.2123 7.61393   3
  -7  -7   6 77.7028 8.95573   2
  -7  -7   6 73.2378 10.5143   1
  -7   7   6 77.5988 7.80467   1
  -7   7   6 71.5828 7.47468   4
  -6  -7   6 -0.4723 3.01948   1
   6  -7  -6 -0.2390 2.29562   3
   6  -7  -6 4.68329 2.46809   1
  -6  -7   6 0.73690 2.60209   2
  -6   7   6 5.52949 2.61010   1
  -6   7   6 4.91185 2.50862   4
  -5  -7   6 418.569 20.3930   1
  -5  -7   6 455.494 18.7930   2
   5  -7  -6 426.786 16.8703   3
   5  -7  -6 431.148 16.8643   1
  -5   7   6 444.239 16.4255   4
  -5   7   6 414.503 16.7521   1
  -4  -7   6 133.758 10.5980   1
   4  -7  -6 119.362 7.83495   3
  -4  -7   6 114.613 8.83078   2
   4  -7  -6 118.089 8.33209   1
  -4   7   6 123.328 8.50259   1
  -4   7   6 124.071 7.93340   4
  -3  -7   6 883.823 29.1714   2
   3  -7  -6 900.430 28.8219   1
   3  -7  -6 952.749 26.3352   2
  -3  -7   6 949.858 30.9346   1
   3  -7  -6 922.508 25.9260   3
  -3   7   6 936.361 29.2115   1
   3   7  -6 982.038 30.0155   4
  -3   7   6 963.513 26.9631   4
  -2  -7   6 26.1119 4.79893   2
   2  -7  -6 32.3463 5.48432   1
  -2  -7   6 37.2292 6.01343   1
   2  -7  -6 37.9982 5.11181   2
  -2   7   6 33.1614 4.90539   4
   2   7  -6 32.4631 5.78716   4
   1  -7  -6 581.555 19.8081   2
  -1  -7   6 593.425 21.4549   2
  -1  -7   6 573.915 21.0482   1
   1  -7  -6 583.341 22.2550   1
   1   7  -6 621.939 21.7228   4
  -1   7   6 581.884 19.5544   4
   0  -7  -6 148.417 10.6168   1
   0  -7   6 152.785 9.78385   2
   0  -7   6 150.723 8.14713   3
   0  -7  -6 151.281 9.29004   2
   0  -7   6 169.360 9.75896   1
   0   7   6 131.305 8.31519   4
   0   7  -6 166.726 10.1442   4
   1  -7   6 114.721 7.66160   1
  -1  -7  -6 99.7494 7.81148   2
   1  -7   6 103.901 8.06016   2
  -1  -7  -6 101.073 10.4098   1
   1  -7   6 113.402 7.27839   3
  -1   7  -6 106.156 8.01277   4
   1   7   6 93.9002 7.05194   4
   2  -7   6 115.494 7.76207   3
   2  -7   6 104.672 8.09126   2
   2  -7   6 109.499 7.08849   1
  -2  -7  -6 119.753 8.78741   2
  -2  -7  -6 97.9344 10.4505   1
   2   7   6 99.9118 7.46514   4
   3  -7   6 -0.1871 1.66682   3
   3  -7   6 -0.1820 1.83603   2
  -3  -7  -6 2.44876 2.41022   2
  -3  -7  -6 -0.0709 2.37228   1
   3   7   6 0.25981 1.57722   4
  -4  -7  -6 2.98715 2.73579   2
  -4  -7  -6 6.60097 3.71528   1
   4  -7   6 5.51476 2.84574   3
   4  -7   6 3.80849 2.77168   2
   4   7   6 10.8972 3.36962   4
  -5  -7  -6 74.1649 10.2418   1
  -5  -7  -6 74.5464 8.76532   2
   5  -7   6 72.4821 7.67800   2
   5  -7   6 69.9450 8.15813   3
   5   7   6 89.1800 9.17229   4
  -6  -7  -6 24.7932 5.49426   2
  -6  -7  -6 29.3610 6.94336   1
   6  -7   6 21.5729 5.12870   3
   6   7   6 22.8024 5.22408   4
  -7  -7  -6 385.544 22.3294   1
  -7  -7  -6 393.130 18.8608   2
   7  -7   6 421.807 19.3322   3
   7   7   6 404.750 19.0599   4
  -8  -7  -6 4.58952 3.39647   2
  -8  -7  -6 1.53789 4.09197   1
   8  -7   6 -0.1373 3.01632   3
   8   7   6 6.78514 4.16110   4
  -8  -8   6 0.17490 3.23774   2
   8  -8  -6 1.31919 3.04419   3
  -8  -8   6 0.44055 4.64802   1
  -8   8   6 -0.6509 2.56965   4
  -8   8   6 -2.1718 2.31277   1
  -7  -8   6 409.766 23.0035   1
  -7  -8   6 425.808 19.7153   2
   7  -8  -6 450.017 19.4236   3
  -7   8   6 429.673 17.6628   1
  -6  -8   6 -1.6637 2.99012   1
   6  -8  -6 3.29553 2.51274   1
  -6  -8   6 5.41172 3.35505   2
   6  -8  -6 1.11659 2.43457   3
  -6   8   6 1.15929 2.42831   4
  -6   8   6 1.60369 2.46308   1
  -5  -8   6 132.625 13.6076   1
   5  -8  -6 150.821 9.59437   3
  -5  -8   6 145.735 10.9425   2
   5  -8  -6 133.542 9.23409   1
  -5   8   6 126.803 8.79121   4
  -5   8   6 139.293 9.46325   1
   4  -8  -6 59.4597 7.41783   1
  -4  -8   6 60.0401 8.11740   2
  -4  -8   6 67.7946 9.31345   1
  -4   8   6 66.5875 7.71000   1
  -4   8   6 52.0898 6.51925   4
  -3  -8   6 1.93610 3.14333   1
   3  -8  -6 -1.3418 2.07647   1
  -3  -8   6 2.88303 2.42415   2
  -3   8   6 0.26364 2.46783   1
  -3   8   6 1.74586 2.15943   4
  -2  -8   6 131.518 10.2167   1
   2  -8  -6 133.514 10.1136   1
  -2  -8   6 110.491 9.28968   2
   2  -8  -6 119.042 8.45050   2
  -2   8   6 108.071 7.95888   4
  -1  -8   6 0.99159 2.58617   1
   1  -8  -6 5.95715 3.52528   1
   1  -8  -6 3.89292 2.54984   2
  -1  -8   6 1.46936 2.15841   2
  -1   8   6 3.27040 2.35289   4
   0  -8  -6 66.9843 8.90279   1
   0  -8   6 56.4632 7.20230   1
   0  -8   6 48.4308 7.00320   2
   0  -8  -6 68.5206 7.88360   2
   0   8   6 52.5861 6.69232   4
  -1  -8  -6 175.695 11.0739   2
   1  -8   6 190.647 11.6247   2
  -1  -8  -6 191.285 13.2518   1
   1   8   6 211.082 11.3998   4
  -2  -8  -6 2.52354 2.57827   2
  -2  -8  -6 1.67855 2.70316   1
   2  -8   6 1.56714 2.56645   2
   2  -8   6 2.49082 2.40204   3
   2   8   6 -1.7898 1.73146   4
   3  -8   6 827.468 26.6154   3
  -3  -8  -6 835.297 29.0252   2
  -3  -8  -6 783.363 31.2613   1
   3  -8   6 855.090 28.1100   2
   3   8   6 874.486 27.9453   4
  -4  -8  -6 4.68996 4.07709   1
   4  -8   6 -0.2625 2.41102   3
   4  -8   6 0.33660 2.53553   2
  -4  -8  -6 1.89356 2.70278   2
   4   8   6 5.25295 3.15508   4
  -5  -8  -6 396.351 19.1111   2
  -5  -8  -6 385.593 21.5985   1
   5  -8   6 400.978 18.1286   3
   5   8   6 391.484 18.1929   4
   6  -8   6 6.46535 3.61924   3
  -6  -8  -6 10.0445 4.13430   2
  -6  -8  -6 13.7615 5.66475   1
   6   8   6 4.34529 3.60561   4
  -7  -8  -6 37.6179 6.96345   2
   7  -8   6 62.4857 8.71199   3
  -7  -8  -6 50.5306 10.0215   1
   7   8   6 38.7849 7.43448   4
   6  -9  -6 105.559 8.65218   1
  -6  -9   6 113.734 13.8257   1
  -6  -9   6 106.465 11.6090   2
  -6   9   6 116.949 9.12348   4
  -6   9   6 130.292 9.56047   1
  -5  -9   6 197.344 15.1096   1
   5  -9  -6 203.856 12.0852   1
  -5  -9   6 206.827 13.8755   2
  -5   9   6 206.365 12.2535   1
  -5   9   6 217.498 12.1345   4
  -4  -9   6 -0.4118 2.46746   2
  -4  -9   6 2.57481 3.61755   1
   4  -9  -6 0.27870 2.67223   1
  -4   9   6 -0.6290 2.07248   4
  -4   9   6 1.70182 2.75538   1
  -3  -9   6 314.621 16.9365   2
   3  -9  -6 272.692 15.1429   1
  -3  -9   6 287.465 16.8902   1
  -3   9   6 301.004 14.4545   4
  -3   9   6 314.071 16.0900   1
   2  -9  -6 0.88357 2.85519   1
  -2  -9   6 -1.8100 2.95127   1
  -2  -9   6 2.20248 2.99757   2
   2  -9  -6 0.45157 2.32596   2
  -2   9   6 -0.8306 2.06061   4
   1  -9  -6 134.908 10.9450   1
  -1  -9   6 165.136 11.5662   1
  -1  -9   6 150.233 11.2669   2
   1  -9  -6 157.824 10.5326   2
  -1   9   6 136.826 9.69332   4
   0  -9   6 -0.5104 2.06929   2
   0  -9  -6 0.89793 2.53775   2
   0  -9  -6 2.07962 2.77845   1
   0   9   6 6.12761 3.10632   4
  -1  -9  -6 46.5637 8.27956   1
   1  -9   6 65.2416 8.44320   2
  -1  -9  -6 66.2218 8.44423   2
   1   9   6 73.8236 8.44437   4
   2  -9   6 201.332 12.6717   2
  -2  -9  -6 202.533 14.8502   1
  -2  -9  -6 215.368 13.4907   2
   2   9   6 191.228 12.1082   4
  -3  -9  -6 3.78691 3.17184   2
   3  -9   6 3.95647 3.38904   2
  -3  -9  -6 1.28668 3.78484   1
   3   9   6 1.75488 2.80086   4
  -4  -9  -6 339.441 17.8473   2
   4  -9   6 321.931 16.1385   2
  -4  -9  -6 267.112 18.2698   1
   4  -9   6 342.788 16.1873   3
   4   9   6 292.887 16.0931   4
   5  -9   6 109.506 10.9573   3
  -5  -9  -6 121.519 14.5637   1
  -5  -9  -6 115.041 12.1700   2
   5   9   6 118.187 12.0036   4
  -6  -9  -6 10.8825 4.79232   2
   6  -9   6 4.14985 3.80620   3
  -6  -9  -6 5.03311 4.87768   1
   6   9   6 6.72741 4.18140   4
  -4 -10   6 183.877 13.7865   2
  -4 -10   6 178.418 14.4863   1
   4 -10  -6 179.081 12.1507   1
  -4  10   6 156.437 11.4543   1
  -4  10   6 158.913 10.9217   4
   3 -10  -6 10.2013 4.56326   1
  -3 -10   6 1.06732 4.11469   1
  -3 -10   6 16.5747 5.35549   2
  -3  10   6 17.3223 4.58307   4
  -3  10   6 12.4204 4.85036   1
  -2 -10   6 157.464 12.5735   2
   2 -10  -6 167.624 12.5381   1
  -1 -10   6 49.6086 8.31686   2
   1 -10  -6 67.6824 9.60192   1
   1 -10  -6 59.3789 7.97908   2
  -1  10   6 53.5823 7.55805   4
   0 -10  -6 111.155 11.0626   2
   0 -10  -6 90.7187 11.2839   1
   0 -10   6 94.0584 11.0127   2
   0  10   6 104.489 10.5166   4
  -1 -10  -6 71.1276 10.4058   1
  -1 -10  -6 84.0741 10.1048   2
   1 -10   6 95.8374 10.7884   2
   1  10   6 88.0204 9.87431   4
  -2 -10  -6 20.7214 6.47349   1
  -2 -10  -6 31.4926 6.59238   2
   2 -10   6 27.0893 6.19015   2
   2  10   6 38.6507 6.98475   4
  -3 -10  -6 37.6023 8.63496   1
   3 -10   6 28.1478 6.20514   2
  -3 -10  -6 24.2764 6.13904   2
   3  10   6 31.7155 6.71299   4
  -4 -10  -6 20.8964 5.85189   2
   4  10   6 21.5863 5.91511   4
  11   0  -7 516.471 20.9785   3
 -11   0   7 556.288 22.9256   1
  10   0  -7 -1.1055 1.92504   3
 -10   0   7 -0.2024 2.22072   1
  -9   0   7 551.943 20.6869   1
   9   0  -7 569.944 20.1394   3
  -9   0   7 557.211 20.0655   4
  -8   0   7 0.17695 1.62134   4
  -8   0   7 -0.6940 1.39638   1
   8   0  -7 -0.4987 1.37808   3
  -7   0   7 889.630 25.6441   1
  -7   0   7 913.973 25.2156   4
   7   0  -7 912.225 25.8019   3
   6   0  -7 -0.5688 1.39649   3
  -6   0   7 1.13568 1.14380   4
  -6   0   7 1.78948 1.37329   1
  -5   0   7 2016.75 40.9590   2
   5   0  -7 2012.25 44.1809   4
  -5   0   7 1952.73 44.0739   4
   5   0  -7 2019.36 45.5386   3
  -4   0   7 5.35557 0.96243   2
  -4   0   7 6.82895 1.60217   1
  -4   0   7 1.46833 0.95162   4
   4   0  -7 0.61848 1.18730   3
   3   0  -7 23.4043 2.84864   3
  -3   0   7 21.8008 1.43259   2
  -3   0   7 27.9509 2.16619   4
  -3   0   7 25.7725 2.64445   1
   2   0  -7 1.34255 0.75636   3
  -2   0   7 2.46847 0.62382   2
  -2   0   7 0.04610 0.43413   1
  -2   0   7 0.92739 0.56656   4
  -2   0   7 0.16170 0.38110   4
  -1   0   7 1392.11 27.9652   4
   1   0  -7 1373.25 29.0722   2
  -1   0   7 1398.66 28.1208   4
   1   0  -7 1405.18 29.3380   1
  -1   0   7 1371.31 29.0441   2
   1   0  -7 1381.19 30.5011   3
  -1   0   7 1370.19 29.3212   1
   0   0  -7 2.41754 0.69349   2
   0   0  -7 2.09558 0.77605   3
   0   0   7 1.04416 0.71080   3
   0   0  -7 5.67636 0.88575   1
   0   0   7 0.80966 0.48056   2
   0   0   7 1.24934 0.41394   4
   0   0   7 2.05586 0.54112   4
   1   0   7 2.80268 0.77741   4
   1   0   7 5.24358 0.86654   4
  -1   0  -7 1.98649 0.77528   2
   1   0   7 5.29806 1.12659   2
   1   0   7 1.37183 0.76754   3
  -1   0  -7 3.41442 0.88724   1
  -2   0  -7 0.39124 0.66266   1
   2   0   7 -0.7455 0.62030   3
   2   0   7 1.34895 0.70063   4
  -2   0  -7 2.52313 0.98892   2
   2   0   7 1.43297 0.81390   2
   3   0   7 1615.69 35.7692   3
  -3   0  -7 1592.49 35.3214   1
  -3   0  -7 1548.36 35.5468   2
   3   0   7 1519.37 35.3568   2
   3   0   7 1577.97 34.8541   4
  -4   0  -7 0.49051 0.91037   1
   4   0   7 0.14598 0.87032   3
  -4   0  -7 -0.0825 0.77428   2
   4   0   7 -0.0846 0.79012   2
   4   0   7 1.14162 0.99899   4
  -5   0  -7 1582.47 37.7312   1
   5   0   7 1560.56 37.1920   3
   5   0   7 1561.69 36.8135   2
   5   0   7 1545.71 36.9884   4
  -5   0  -7 1587.40 37.0485   2
   6   0   7 1.10145 1.44629   4
   6   0   7 -1.6529 1.41199   3
   6   0   7 0.91018 1.33319   2
  -6   0  -7 0.27181 1.30083   2
  -6   0  -7 -0.6358 1.29150   1
  -7   0  -7 474.069 17.4374   1
   7   0   7 500.312 16.0856   2
  -7   0  -7 481.916 15.9687   2
   7   0   7 484.597 16.8047   3
   7   0   7 478.611 17.2481   4
  -8   0  -7 -0.2473 2.00684   1
   8   0   7 2.29011 1.93902   2
   8   0   7 1.91293 2.15953   3
   8   0   7 -0.3384 1.80864   4
  -8   0  -7 1.12516 1.62358   2
  -9   0  -7 74.8164 8.82153   1
   9   0   7 81.2503 8.12667   3
  10   0   7 -1.3280 2.42623   3
 -10   0  -7 4.02718 3.35408   1
 -11  -1   7 131.205 12.8419   1
  11  -1  -7 140.893 10.2829   3
 -11   1   7 144.451 10.6910   1
  11   1  -7 134.011 9.93103   3
 -10  -1   7 71.3472 8.99171   1
  10  -1  -7 70.3523 8.39038   3
  10   1  -7 96.3758 9.16052   3
 -10   1   7 79.7241 8.50872   1
   9  -1  -7 2.25818 2.28274   3
  -9  -1   7 1.48283 2.19582   1
   9   1  -7 9.70942 3.05240   3
  -9   1   7 1.04450 1.79060   1
  -9   1   7 1.83470 1.98951   4
   8  -1  -7 65.6202 7.13309   3
  -8  -1   7 77.0256 7.63711   4
  -8  -1   7 71.1411 7.63282   1
  -8   1   7 84.2210 6.31807   4
  -8   1   7 82.6187 6.45047   1
   8   1  -7 62.2802 6.71974   3
  -7  -1   7 213.713 10.5821   4
  -7  -1   7 256.379 11.7279   1
   7  -1  -7 242.130 11.2132   3
   7   1  -7 261.372 11.0966   3
  -7   1   7 258.161 10.9205   1
  -7   1   7 258.508 10.7832   4
  -6  -1   7 179.129 8.70067   4
   6  -1  -7 162.875 8.60248   3
  -6  -1   7 178.958 6.69187   2
  -6  -1   7 177.414 8.82296   1
  -6   1   7 184.942 8.43683   1
   6   1  -7 184.518 8.60274   3
  -6   1   7 183.756 8.24471   4
   5  -1  -7 1868.74 43.8533   3
  -5  -1   7 1902.08 44.2702   1
  -5  -1   7 1915.96 40.9242   2
  -5  -1   7 1914.62 43.2117   4
   5   1  -7 1873.77 42.8726   4
  -5   1   7 1928.85 43.6189   1
   5   1  -7 1948.94 43.5935   3
  -5   1   7 1875.58 42.0006   4
   4  -1  -7 954.521 24.2794   3
  -4  -1   7 918.946 23.7072   1
  -4  -1   7 942.660 21.8604   2
  -4  -1   7 966.872 23.6008   4
  -4   1   7 957.652 22.3950   4
   4   1  -7 978.213 23.9527   3
  -4   1   7 958.106 23.5301   1
   4   1  -7 942.511 23.4084   4
   3  -1  -7 1490.40 34.2545   3
  -3  -1   7 1481.68 33.8053   1
  -3  -1   7 1487.73 32.5588   2
  -3  -1   7 1508.78 33.3431   4
   3   1  -7 1527.67 34.1738   3
  -3   1   7 1574.17 32.0994   4
  -3   1   7 1518.23 33.9657   1
  -2  -1   7 143.517 5.09268   1
  -2  -1   7 157.712 5.68784   4
   2  -1  -7 149.599 5.92791   3
  -2  -1   7 136.627 5.03399   2
   2  -1  -7 142.270 5.46798   1
   2  -1  -7 148.286 4.06638   2
  -2   1   7 151.742 4.67081   4
  -2   1   7 139.673 4.35228   4
   2   1  -7 143.903 5.90707   3
  -2   1   7 148.206 4.04590   2
  -2   1   7 146.028 5.54897   1
   1  -1  -7 4268.19 84.1453   2
  -1  -1   7 4065.14 84.5683   1
  -1  -1   7 4134.63 84.7743   2
   1  -1  -7 4167.01 84.7692   3
  -1  -1   7 4237.03 83.5405   4
   1  -1  -7 4130.90 86.3361   1
  -1   1   7 4041.58 80.7642   4
   1   1  -7 4435.75 85.6751   3
  -1   1   7 4358.91 86.5284   1
   0  -1  -7 72.4900 3.73177   1
   0  -1   7 66.9879 3.43323   4
   0  -1   7 74.7748 3.47304   2
   0  -1  -7 74.1117 3.50120   3
   0  -1  -7 74.9448 3.44467   2
   0   1  -7 71.8301 3.97802   3
   1  -1   7 181.840 6.54859   4
  -1  -1  -7 180.508 6.77944   1
  -1  -1  -7 198.112 6.45028   3
  -1  -1  -7 189.096 6.68778   2
   1   1   7 192.380 5.01056   4
   1   1   7 193.358 5.21747   4
   1   1   7 177.940 6.20204   3
   2  -1   7 802.169 20.0971   2
   2  -1   7 834.798 20.4415   4
  -2  -1  -7 844.113 20.8517   2
   2  -1   7 866.812 21.5084   3
  -2  -1  -7 853.316 21.1564   1
  -2   1  -7 826.136 20.2648   2
   2   1   7 875.027 19.9385   3
   2   1   7 811.748 18.5832   4
  -2   1  -7 836.200 18.3048   1
   2   1   7 819.239 18.9943   4
   3  -1   7 330.397 10.8357   4
   3  -1   7 349.643 11.5696   3
  -3  -1  -7 338.644 11.2808   1
   3  -1   7 312.214 10.2108   2
  -3  -1  -7 338.227 11.0712   2
   3   1   7 328.888 10.0915   4
  -3   1  -7 327.603 9.22760   1
  -3   1  -7 340.098 9.99029   4
   3   1   7 334.385 10.1439   3
  -3   1  -7 319.199 10.4011   2
  -4  -1  -7 268.810 10.1603   2
   4  -1   7 287.594 10.7927   3
   4  -1   7 262.674 9.43930   2
   4  -1   7 259.032 10.0094   4
  -4  -1  -7 272.437 10.5752   1
   4   1   7 268.187 9.33370   3
  -4   1  -7 276.582 8.98872   1
   4   1   7 268.032 9.70585   4
  -4   1  -7 277.301 9.42938   4
  -4   1  -7 271.309 9.66562   2
   5  -1   7 612.146 18.7200   3
  -5  -1  -7 606.499 18.1741   2
   5  -1   7 588.687 18.1559   4
   5  -1   7 583.811 17.0610   2
  -5  -1  -7 636.107 19.4737   1
  -5   1  -7 614.815 17.4444   2
  -5   1  -7 599.267 17.1010   1
   5   1   7 603.548 17.2107   3
   5   1   7 618.563 18.0348   4
   6  -1   7 168.884 9.02226   3
   6  -1   7 166.306 7.78317   2
  -6  -1  -7 160.126 9.23633   1
   6  -1   7 172.048 8.89347   4
  -6  -1  -7 165.998 8.33610   2
   6   1   7 172.818 8.77208   4
  -6   1  -7 161.707 7.79625   2
   6   1   7 160.517 7.86329   3
  -6   1  -7 165.908 8.11030   1
   7  -1   7 1032.55 28.8380   3
   7  -1   7 999.035 26.3919   2
  -7  -1  -7 976.798 29.9489   1
   7  -1   7 1032.21 28.5991   4
  -7  -1  -7 1005.02 27.5816   2
   7   1   7 994.160 28.3045   4
   7   1   7 1027.82 27.1156   3
  -7   1  -7 959.063 27.6761   1
  -7   1  -7 998.749 26.5587   2
  -8  -1  -7 95.7542 8.09501   1
  -8  -1  -7 91.9159 6.74838   2
   8  -1   7 94.8509 7.49931   3
   8  -1   7 104.559 6.60150   2
   8  -1   7 77.4596 7.91782   4
   8   1   7 88.4431 6.58556   2
  -8   1  -7 90.6650 7.22941   1
   8   1   7 83.1500 8.17610   4
   8   1   7 118.080 7.43639   3
  -9  -1  -7 434.240 19.5183   1
   9  -1   7 414.353 17.4166   3
   9   1   7 411.712 17.5605   4
  -9   1  -7 451.423 18.1817   1
 -10  -1  -7 69.8199 9.45089   1
  10  -1   7 73.4933 8.58249   3
 -11  -1  -7 221.579 15.2496   1
  11  -1   7 227.365 13.4729   3
 -11  -2   7 73.9096 10.1820   1
  11  -2  -7 65.3178 8.57893   3
 -11   2   7 77.0276 8.92322   1
 -10  -2   7 0.97882 2.77802   1
  10  -2  -7 0.67335 2.32157   3
 -10   2   7 -0.3583 1.78365   1
  -9  -2   7 492.478 21.0282   1
   9  -2  -7 510.855 19.8188   3
  -9   2   7 504.905 18.4554   4
   9   2  -7 536.044 18.7660   3
  -9   2   7 519.225 18.7800   1
   8  -2  -7 73.0615 7.59331   3
  -8  -2   7 75.1993 8.44161   1
  -8   2   7 77.0072 6.10330   1
  -8   2   7 75.2142 7.11482   4
   8   2  -7 77.9490 6.25587   3
  -7  -2   7 1814.76 45.0086   4
  -7  -2   7 1795.77 46.7537   1
   7  -2  -7 1835.65 45.0286   3
  -7   2   7 1794.56 42.7373   4
   7   2  -7 1810.72 43.3874   3
  -7   2   7 1843.27 44.0578   1
  -6  -2   7 286.705 10.0522   2
   6  -2  -7 291.608 11.9230   3
  -6  -2   7 262.651 11.6052   4
   6   2  -7 268.034 10.8654   3
  -6   2   7 278.290 10.8804   1
  -6   2   7 273.863 10.4551   4
  -5  -2   7 159.234 8.19538   1
  -5  -2   7 144.396 6.53326   2
   5  -2  -7 140.569 7.54236   3
  -5   2   7 155.602 6.77454   4
   5   2  -7 160.560 7.49167   3
   5   2  -7 151.865 7.83830   4
  -5   2   7 160.552 7.32442   1
  -4  -2   7 627.966 17.3087   2
  -4  -2   7 677.296 18.8867   4
   4  -2  -7 671.053 18.7960   3
  -4  -2   7 659.817 18.9446   1
   4   2  -7 669.021 18.1846   3
  -4   2   7 671.876 18.1913   1
   4   2  -7 682.541 18.7476   4
  -4   2   7 673.171 16.8911   4
  -3  -2   7 105.767 5.08922   2
   3  -2  -7 125.022 5.92490   3
   3  -2  -7 107.508 3.15425   2
  -3  -2   7 106.451 5.42022   1
  -3  -2   7 121.263 5.98899   4
   3  -2  -7 105.801 5.31654   1
  -3   2   7 108.397 5.39379   1
  -3   2   7 105.392 4.86545   4
  -3   2   7 119.509 4.65687   4
   3   2  -7 119.328 5.80907   4
   3   2  -7 110.416 5.43360   3
   2  -2  -7 921.670 23.0374   3
  -2  -2   7 1011.78 23.2859   1
   2  -2  -7 999.566 24.1712   1
   2  -2  -7 950.256 21.1784   2
  -2  -2   7 965.077 23.8053   4
  -2  -2   7 976.052 23.2933   2
   2   2  -7 983.945 23.6048   3
  -2   2   7 967.050 24.0159   1
   2   2  -7 988.123 23.4841   4
  -2   2   7 1003.29 21.5226   4
  -2   2   7 997.587 21.1915   4
   1  -2  -7 840.765 21.5254   1
  -1  -2   7 897.817 19.8099   1
  -1  -2   7 818.359 20.4423   2
   1  -2  -7 837.237 19.4911   2
   1  -2  -7 814.244 19.7584   3
  -1  -2   7 827.549 20.9838   4
  -1  -2   7 869.741 21.1958   3
   1   2  -7 863.027 21.1431   3
  -1   2   7 859.073 17.9717   4
   1   2  -7 845.761 20.4413   4
  -1   2   7 873.866 17.9797   4
   0  -2  -7 25.6606 1.94309   3
   0  -2   7 23.3173 2.85424   4
   0  -2   7 24.4906 1.64672   1
   0  -2   7 22.6012 2.52783   2
   0  -2  -7 26.9941 3.26142   1
   0  -2   7 25.5631 3.04362   3
   0  -2  -7 23.9717 2.54637   2
   0   2   7 25.0624 1.33326   4
   0   2  -7 19.9224 2.38592   4
   0   2   7 24.2054 1.47577   4
   1  -2   7 487.882 14.3759   3
  -1  -2  -7 486.618 14.6825   1
   1  -2   7 504.351 14.2239   4
   1  -2   7 476.450 13.2879   2
   1  -2   7 474.337 10.3525   1
  -1  -2  -7 478.494 13.5979   2
  -1  -2  -7 472.866 11.9044   3
  -1   2  -7 473.173 10.3898   1
   1   2   7 487.693 11.9399   3
   1   2   7 487.950 11.4227   4
   1   2   7 504.812 11.5217   4
  -2  -2  -7 234.448 8.84007   2
   2  -2   7 244.328 8.44947   2
   2  -2   7 251.147 9.55943   3
   2  -2   7 238.346 9.04323   4
  -2  -2  -7 252.943 9.82679   1
   2   2   7 246.799 7.39622   4
   2   2   7 245.361 7.60990   4
  -2   2  -7 234.999 6.13744   1
  -2   2  -7 233.928 8.09288   4
   2   2   7 252.862 7.21983   3
   3  -2   7 4016.64 84.4276   3
   3  -2   7 3921.41 82.7949   2
   3  -2   7 4027.92 82.9275   4
  -3  -2  -7 3868.51 84.0082   2
  -3  -2  -7 3998.07 86.3667   1
   3   2   7 4076.95 80.2750   3
  -3   2  -7 3958.01 81.1532   4
   3   2   7 4038.48 81.0324   4
  -3   2  -7 3927.67 81.0062   1
  -4  -2  -7 90.7659 6.36079   1
   4  -2   7 83.2692 5.80434   3
   4  -2   7 78.8426 5.42353   4
  -4  -2  -7 80.9261 5.43962   2
   4  -2   7 79.9184 4.81920   2
  -4   2  -7 80.4843 4.05649   1
   4   2   7 82.0569 5.06948   4
   4   2   7 82.9484 4.24453   3
  -5  -2  -7 1141.61 30.2729   2
  -5  -2  -7 1110.51 31.9166   1
   5  -2   7 1193.54 30.4638   4
   5  -2   7 1227.11 31.4395   3
   5  -2   7 1173.20 28.7470   2
   5   2   7 1168.70 27.4212   3
  -5   2  -7 1170.73 27.9254   1
   5   2   7 1163.78 29.6637   4
   6  -2   7 584.504 17.3526   2
  -6  -2  -7 610.873 19.2117   2
   6  -2   7 570.008 19.6718   3
   6  -2   7 567.742 19.0100   4
  -6  -2  -7 560.339 20.4969   1
  -6   2  -7 599.740 17.3728   1
   6   2   7 607.127 16.8390   3
   6   2   7 586.726 18.8824   4
   7  -2   7 1.23259 1.90736   3
   7  -2   7 0.18998 1.34598   2
  -7  -2  -7 -0.1420 1.76916   1
  -7  -2  -7 1.63175 1.82375   2
   7  -2   7 5.66958 2.55061   4
  -7   2  -7 2.00872 1.78447   1
   7   2   7 -0.4727 1.62115   4
  -8  -2  -7 136.069 10.2180   1
   8  -2   7 120.163 8.88879   3
  -8  -2  -7 113.176 7.81995   2
  -8   2  -7 135.131 8.35087   1
   8   2   7 125.249 8.67535   4
  -9  -2  -7 -0.7249 2.12470   2
   9  -2   7 1.93070 2.65613   3
  -9  -2  -7 -1.6331 2.60730   1
   9   2   7 3.43266 2.77712   4
 -10  -2  -7 94.9313 11.4567   1
  10  -2   7 93.9090 9.97911   3
  11  -2   7 30.5854 6.37050   3
 -11  -2  -7 36.7626 7.96680   1
 -11  -3   7 59.4753 9.69907   1
  11  -3  -7 56.1794 7.97492   3
 -11   3   7 49.0502 7.10586   1
  10  -3  -7 49.0298 7.27824   3
 -10  -3   7 42.3576 7.74036   1
 -10   3   7 47.6664 6.34903   1
   9  -3  -7 8.76292 3.37073   3
  -9  -3   7 10.2427 4.10529   1
  -9   3   7 11.5360 3.21088   1
  -9   3   7 12.9083 3.48608   4
   8  -3  -7 687.373 23.3598   3
  -8  -3   7 669.528 25.1529   1
  -8   3   7 681.391 21.6927   1
  -8   3   7 697.523 21.5355   4
  -7  -3   7 219.149 12.2424   1
  -7  -3   7 218.329 9.77375   2
  -7  -3   7 219.202 11.5042   4
   7  -3  -7 232.785 11.4794   3
   7   3  -7 215.511 10.0354   3
  -7   3   7 209.499 9.92868   1
  -7   3   7 196.663 9.41376   4
  -6  -3   7 136.356 8.92115   1
  -6  -3   7 134.846 7.31184   2
   6  -3  -7 158.343 8.86544   3
   6   3  -7 133.065 7.39223   3
  -6   3   7 143.437 7.51662   1
  -6   3   7 153.555 7.48002   4
  -5  -3   7 491.743 17.4114   1
  -5  -3   7 490.983 15.4949   2
   5  -3  -7 493.123 16.5125   3
   5   3  -7 538.882 17.2271   4
  -5   3   7 504.613 14.7984   4
  -5   3   7 498.156 15.6692   1
   5   3  -7 486.518 15.2539   3
   4  -3  -7 16.6392 2.76566   1
   4  -3  -7 14.2566 2.82974   3
  -4  -3   7 17.9683 2.87180   2
   4  -3  -7 18.1881 1.37191   2
  -4  -3   7 11.5492 2.71057   1
  -4  -3   7 20.1108 3.48645   4
   4   3  -7 18.9968 2.88481   3
  -4   3   7 18.3627 2.51477   4
  -4   3   7 14.7432 2.61418   1
   4   3  -7 16.6940 3.07982   4
   3  -3  -7 1750.47 40.2721   1
  -3  -3   7 1626.21 39.3117   2
  -3  -3   7 1790.62 40.5493   4
   3  -3  -7 1726.93 36.1690   2
   3  -3  -7 1728.65 39.1983   3
  -3  -3   7 1710.97 40.6075   1
  -3   3   7 1765.72 38.1635   4
   3   3  -7 1695.40 39.6039   4
  -3   3   7 1732.92 37.1034   4
   3   3  -7 1744.42 38.8104   3
  -3   3   7 1636.30 39.8998   1
  -2  -3   7 85.8866 4.95947   1
  -2  -3   7 89.7822 5.61855   4
   2  -3  -7 93.2356 4.85484   3
   2  -3  -7 76.4220 5.10947   1
  -2  -3   7 87.9018 4.96252   3
  -2  -3   7 92.1379 5.18314   2
   2  -3  -7 89.2504 4.11583   2
   2   3  -7 97.2542 5.51992   4
   2   3  -7 89.9231 4.99296   3
  -2   3   7 97.8211 4.56707   4
   1  -3  -7 448.400 12.0894   3
  -1  -3   7 444.035 12.8082   1
  -1  -3   7 463.948 14.3926   4
  -1  -3   7 429.452 13.4048   2
  -1  -3   7 433.818 13.2990   3
   1  -3  -7 449.166 12.4862   2
  -1   3   7 435.200 11.4234   4
   1   3  -7 445.875 13.5866   4
   1   3  -7 474.938 13.6528   3
  -1   3   7 433.162 11.6884   4
   0  -3   7 52.4398 4.23634   4
   0  -3   7 47.4466 3.73885   3
   0  -3   7 45.7709 3.54557   2
   0  -3  -7 49.5601 3.53545   2
   0  -3  -7 55.0861 4.52402   1
   0  -3  -7 44.6977 2.60291   3
   0  -3   7 46.3156 2.98273   1
   0   3   7 40.5088 2.50029   4
   0   3   7 43.8193 2.83930   4
   0   3  -7 46.3263 3.73229   4
  -1  -3  -7 3.63500 1.42592   2
  -1  -3  -7 4.01612 0.94289   3
   1  -3   7 3.43678 1.31146   2
   1  -3   7 4.87770 1.67869   3
   1  -3   7 4.61109 1.78478   4
   1  -3   7 4.71171 1.07632   1
  -1  -3  -7 0.58200 1.35108   1
   1   3   7 2.81994 0.98124   4
  -1   3  -7 3.45633 1.40463   4
   1   3   7 4.74507 1.13439   4
   1   3   7 4.49309 0.99266   3
   2  -3   7 1038.44 27.0755   4
   2  -3   7 1060.16 27.3092   3
  -2  -3  -7 1009.73 26.6729   2
   2  -3   7 1049.50 25.9903   2
  -2  -3  -7 1075.32 28.8546   1
   2  -3   7 1035.94 22.9599   1
   2   3   7 1057.84 24.4449   4
  -2   3  -7 1066.31 23.1321   1
   2   3   7 1103.16 24.4790   4
  -2   3  -7 1033.04 25.6354   4
   2   3   7 1076.86 22.1360   3
   3  -3   7 2.71696 1.57563   3
  -3  -3  -7 2.95920 1.51808   2
  -3  -3  -7 2.85822 1.81214   1
   3  -3   7 6.84887 1.90167   2
   3  -3   7 2.04966 1.56760   4
   3   3   7 2.97406 0.81647   3
   3   3   7 3.79301 1.46792   4
  -3   3  -7 1.77714 0.84991   1
  -3   3  -7 3.74271 1.53292   4
  -4  -3  -7 1727.86 44.5007   1
   4  -3   7 1777.52 42.6514   3
   4  -3   7 1784.64 41.8442   4
  -4  -3  -7 1775.81 42.3023   2
   4  -3   7 1687.24 40.1131   2
   4   3   7 1760.45 36.4405   3
  -4   3  -7 1707.51 39.8013   4
   4   3   7 1724.10 40.1422   4
  -4   3  -7 1717.07 37.9879   1
   5  -3   7 177.937 9.20635   4
  -5  -3  -7 170.806 9.09941   2
   5  -3   7 171.440 9.46414   3
   5  -3   7 192.345 8.37814   2
  -5  -3  -7 172.688 10.3642   1
  -5   3  -7 185.574 7.13937   1
   5   3   7 178.249 8.83464   4
   6  -3   7 246.159 11.6535   4
  -6  -3  -7 250.524 11.6184   2
   6  -3   7 242.385 9.97098   2
   6  -3   7 233.895 11.9496   3
  -6  -3  -7 243.716 13.1288   1
  -6   3  -7 235.961 9.25165   1
   6   3   7 248.899 11.3528   4
   7  -3   7 345.522 15.3594   3
  -7  -3  -7 321.592 16.3112   1
  -7  -3  -7 347.867 14.4544   2
   7  -3   7 334.684 12.4448   2
  -7   3  -7 324.934 12.3002   1
   7   3   7 331.692 14.4383   4
   8  -3   7 0.33534 1.69616   3
  -8  -3  -7 -0.6145 2.23413   1
  -8  -3  -7 2.36902 2.33312   2
   8   3   7 0.89509 2.30905   4
  -9  -3  -7 309.650 14.3433   2
   9  -3   7 303.809 15.4976   3
  -9  -3  -7 274.273 16.7616   1
   9   3   7 333.605 15.8040   4
  10  -3   7 0.87340 2.76238   3
 -10  -3  -7 4.42621 4.04934   1
 -11  -4   7 163.185 16.5652   1
  11  -4  -7 166.759 12.1992   3
 -11   4   7 181.597 11.4220   1
  10  -4  -7 80.2181 9.39025   3
 -10  -4   7 59.6695 9.62346   1
 -10   4   7 63.9041 7.39344   1
   9  -4  -7 144.408 10.3720   3
  -9  -4   7 159.172 12.5034   1
  -9   4   7 168.522 9.75529   1
  -9   4   7 159.501 9.61382   4
   8  -4  -7 21.9169 4.69113   3
  -8  -4   7 13.7913 4.46122   1
  -8   4   7 23.1923 4.30441   1
  -8   4   7 14.3658 3.34482   4
  -7  -4   7 151.602 10.8584   1
   7  -4  -7 149.030 9.52930   3
  -7  -4   7 151.450 8.72315   2
  -7   4   7 155.922 8.39717   4
  -7   4   7 157.512 8.55301   1
   6  -4  -7 260.647 12.0769   3
  -6  -4   7 280.438 13.9666   1
  -6  -4   7 257.316 11.3068   2
  -6   4   7 254.806 11.0318   1
  -6   4   7 254.715 10.5029   4
  -5  -4   7 147.143 9.20047   1
  -5  -4   7 131.821 7.55722   2
   5  -4  -7 130.198 7.29102   1
   5  -4  -7 125.901 7.64816   3
  -5  -4   7 129.295 8.44354   4
  -5   4   7 133.593 7.43097   1
   5   4  -7 159.474 9.08281   4
   5   4  -7 140.720 7.03360   3
  -5   4   7 132.396 6.79170   4
  -4  -4   7 1149.20 32.3954   4
   4  -4  -7 1232.39 31.5229   1
  -4  -4   7 1221.23 29.8066   3
  -4  -4   7 1225.48 33.3785   1
  -4  -4   7 1232.19 31.7500   2
   4  -4  -7 1212.20 31.2137   3
   4  -4  -7 1244.96 27.3916   2
  -4   4   7 1281.45 31.8375   1
   4   4  -7 1279.49 32.5873   4
   4   4  -7 1270.83 29.9547   3
  -4   4   7 1227.03 29.3733   4
   3  -4  -7 492.823 16.5408   1
  -3  -4   7 518.489 17.2182   1
  -3  -4   7 539.595 17.8322   4
  -3  -4   7 519.085 16.5745   2
  -3  -4   7 533.948 15.3937   3
   3  -4  -7 509.472 15.7101   3
   3  -4  -7 516.414 13.8544   2
  -3   4   7 532.998 16.9675   1
   3   4  -7 517.774 15.3094   3
  -3   4   7 516.185 14.7085   4
  -2  -4   7 336.018 12.1629   1
   2  -4  -7 328.175 10.3128   2
  -2  -4   7 322.610 10.9900   3
   2  -4  -7 296.707 12.1346   1
  -2  -4   7 317.931 11.9245   2
   2  -4  -7 318.910 10.6017   3
   2   4  -7 318.065 10.9275   3
  -2   4   7 324.642 10.2606   4
  -2   4   7 295.056 10.5867   4
   2   4  -7 304.132 11.8442   4
   1  -4  -7 846.610 24.5677   1
  -1  -4   7 844.635 23.9666   4
   1  -4  -7 847.010 20.6009   3
  -1  -4   7 886.692 22.5597   3
  -1  -4   7 884.175 22.9613   1
  -1  -4   7 849.070 23.2837   2
   1  -4  -7 841.087 21.8752   2
   1   4  -7 822.751 23.0548   4
  -1   4   7 861.666 20.9976   4
  -1   4   7 875.750 21.5957   4
   0  -4   7 943.795 25.5932   2
   0  -4   7 995.179 24.4947   1
   0  -4  -7 974.567 21.9926   3
   0  -4  -7 987.586 25.2589   2
   0  -4   7 963.069 26.5421   4
   0  -4  -7 988.989 27.8450   1
   0  -4   7 993.470 25.3459   3
   0   4   7 991.516 23.3860   4
   0   4  -7 997.028 25.7677   4
   0   4   7 986.922 23.7039   4
  -1  -4  -7 7.26023 2.40919   1
   1  -4   7 9.63666 2.30166   2
   1  -4   7 11.0684 2.71126   4
  -1  -4  -7 6.23926 1.08917   3
   1  -4   7 7.45650 1.76783   1
   1  -4   7 9.39708 2.34083   3
  -1  -4  -7 8.33347 2.20315   2
   1   4   7 6.48633 1.56549   4
  -1   4  -7 8.40547 2.24533   4
   1   4   7 8.50962 1.82882   4
   2  -4   7 12.4857 2.57649   2
   2  -4   7 8.48400 2.42486   3
   2  -4   7 10.1759 2.66675   4
  -2  -4  -7 9.99442 2.80550   1
  -2  -4  -7 10.1771 2.54239   2
   2  -4   7 10.4456 1.75187   1
  -2   4  -7 11.8165 1.86025   1
   2   4   7 11.3307 2.12680   4
  -2   4  -7 9.36479 2.37577   4
  -3  -4  -7 717.601 23.4979   1
   3  -4   7 685.044 21.1061   3
   3  -4   7 671.030 21.1163   4
  -3  -4  -7 659.447 20.9826   2
   3  -4   7 696.448 20.0762   2
  -3   4  -7 715.264 20.1394   4
  -3   4  -7 709.921 17.2734   1
   3   4   7 722.884 19.5023   4
   4  -4   7 196.838 10.1175   4
  -4  -4  -7 197.169 11.4939   1
   4  -4   7 211.049 10.5660   3
   4  -4   7 232.821 9.74716   2
  -4  -4  -7 237.317 10.9630   2
  -4   4  -7 210.295 9.43779   4
   4   4   7 218.642 9.58888   4
  -4   4  -7 214.605 7.49816   1
   5  -4   7 50.0437 5.31248   2
  -5  -4  -7 57.4781 7.58641   1
  -5  -4  -7 52.2611 6.33945   2
   5  -4   7 47.2964 5.91021   4
   5  -4   7 46.9688 5.96782   3
   5   4   7 51.3756 5.70072   4
  -5   4  -7 48.0906 3.65208   1
   6  -4   7 523.480 17.0203   2
   6  -4   7 519.304 19.6096   3
  -6  -4  -7 512.379 18.9394   2
  -6  -4  -7 526.036 21.8196   1
   6   4   7 520.120 18.4507   4
  -7  -4  -7 234.765 14.5954   1
   7  -4   7 221.982 12.6061   3
  -7  -4  -7 246.932 12.4042   2
   7   4   7 222.290 11.9383   4
  -8  -4  -7 257.491 16.3347   1
   8  -4   7 274.318 14.6124   3
  -8  -4  -7 289.228 14.0221   2
   8   4   7 291.573 14.4561   4
  -9  -4  -7 43.1932 8.34046   1
   9  -4   7 54.5501 7.84974   3
  -9  -4  -7 50.3340 7.05384   2
   9   4   7 51.0752 7.59604   4
 -10  -4  -7 267.088 18.1862   1
  10  -4   7 263.591 15.4331   3
 -10  -5   7 423.514 23.0644   1
  10  -5  -7 432.201 19.9830   3
 -10   5   7 421.716 17.5589   1
   9  -5  -7 7.68414 3.38705   3
  -9  -5   7 8.23229 4.27958   1
  -9   5   7 10.5199 3.17486   4
  -9   5   7 9.47060 3.23472   1
  -8  -5   7 294.478 17.1269   1
  -8  -5   7 351.455 14.9370   2
   8  -5  -7 317.730 15.4467   3
  -8   5   7 306.328 13.4819   1
  -8   5   7 298.371 13.3040   4
  -7  -5   7 111.126 11.4362   1
   7  -5  -7 124.250 8.81603   3
  -7  -5   7 130.523 8.70840   2
  -7   5   7 147.885 8.58082   1
  -7   5   7 123.831 7.70209   4
   6  -5  -7 156.939 9.50040   3
  -6  -5   7 153.322 9.28560   2
  -6  -5   7 164.966 11.1639   1
  -6   5   7 152.236 8.21180   4
  -6   5   7 173.794 9.14442   1
  -5  -5   7 741.226 25.5862   1
  -5  -5   7 739.423 23.3792   2
   5  -5  -7 758.384 23.2127   3
   5  -5  -7 746.997 22.5154   1
  -5   5   7 741.884 22.6475   1
  -5   5   7 764.626 21.4630   4
  -4  -5   7 200.752 11.0352   1
  -4  -5   7 172.420 9.45695   2
   4  -5  -7 187.838 9.18866   3
   4  -5  -7 203.123 9.74281   1
  -4  -5   7 168.258 10.1441   4
  -4  -5   7 182.980 8.07932   3
  -4   5   7 186.946 8.42212   4
  -4   5   7 183.145 9.39610   1
   4   5  -7 196.185 10.5208   4
   3  -5  -7 42.7697 4.75769   3
  -3  -5   7 48.3003 6.02334   4
  -3  -5   7 35.7907 5.24229   1
  -3  -5   7 33.4939 4.83198   2
   3  -5  -7 40.8597 4.04355   2
   3  -5  -7 35.1245 4.83525   1
  -3  -5   7 36.3814 4.10220   3
  -3   5   7 32.3966 3.87976   4
  -3   5   7 40.2133 5.35260   1
   3   5  -7 36.1905 5.04228   4
   2  -5  -7 40.6842 4.27673   2
  -2  -5   7 49.6779 5.71144   2
  -2  -5   7 50.5089 5.84785   1
   2  -5  -7 38.4089 5.13107   1
  -2  -5   7 34.6473 4.03518   3
  -2  -5   7 39.4993 5.55105   4
   2  -5  -7 40.3820 4.15573   3
  -2   5   7 42.9507 4.43782   4
   2   5  -7 35.6201 5.00145   4
  -1  -5   7 21.8327 4.12975   4
  -1  -5   7 30.0368 4.39463   2
  -1  -5   7 16.3496 3.16345   1
  -1  -5   7 19.0355 3.12190   3
   1  -5  -7 16.3140 3.64047   1
   1  -5  -7 17.8196 3.10046   2
   1  -5  -7 19.9665 2.71422   3
  -1   5   7 10.7045 2.25887   4
   1   5  -7 11.1717 2.90323   4
   0  -5   7 1319.21 34.4889   2
   0  -5  -7 1329.90 33.7419   2
   0  -5   7 1383.21 33.5831   1
   0  -5  -7 1390.62 37.2586   1
   0  -5   7 1337.16 33.2548   3
   0  -5  -7 1358.08 29.3872   3
   0  -5   7 1333.42 35.3462   4
   0   5  -7 1363.31 34.4108   4
   0   5   7 1315.31 31.8421   4
   1  -5   7 123.123 7.38323   2
  -1  -5  -7 128.145 7.55898   2
   1  -5   7 125.752 7.22379   3
   1  -5   7 130.523 6.49267   1
   1  -5   7 109.213 7.56437   4
  -1  -5  -7 117.929 8.34307   1
   1   5   7 118.625 6.40448   4
  -1   5  -7 110.525 7.06096   4
  -2  -5  -7 1344.87 35.1588   2
   2  -5   7 1337.01 34.4850   3
   2  -5   7 1357.37 31.6238   1
   2  -5   7 1356.22 34.5418   2
   2  -5   7 1396.31 35.7993   4
  -2  -5  -7 1309.59 37.7675   1
  -2   5  -7 1327.94 31.5593   1
   2   5   7 1300.64 32.3998   4
  -2   5  -7 1349.07 33.9167   4
   3  -5   7 11.5316 2.87322   2
  -3  -5  -7 11.0853 3.02461   2
   3  -5   7 8.14889 1.86825   1
   3  -5   7 10.8646 3.02049   3
  -3  -5  -7 7.96934 3.05374   1
   3  -5   7 10.7674 3.05255   4
  -3   5  -7 10.1381 2.65716   4
  -3   5  -7 9.88076 2.07166   1
   3   5   7 16.5527 3.09791   4
  -4  -5  -7 489.855 18.1249   2
   4  -5   7 482.259 16.6126   2
  -4  -5  -7 490.624 20.3673   1
   4  -5   7 467.107 17.6744   3
  -4   5  -7 480.901 13.7535   1
   4   5   7 474.039 16.4802   4
  -5  -5  -7 52.1968 6.68240   2
  -5  -5  -7 67.6536 9.03030   1
   5  -5   7 48.6814 6.29210   3
   5  -5   7 52.6101 5.90143   2
   5   5   7 67.4647 7.03152   4
   6  -5   7 801.590 23.4070   2
  -6  -5  -7 753.794 25.4652   2
   6  -5   7 765.756 25.8039   3
  -6  -5  -7 732.987 28.5959   1
   6   5   7 745.615 24.5526   4
   7  -5   7 16.6546 4.35996   3
  -7  -5  -7 18.3337 5.38427   1
  -7  -5  -7 10.1102 3.63923   2
   7   5   7 23.2679 4.91305   4
  -8  -5  -7 52.6356 7.20456   2
   8  -5   7 56.1777 7.86986   3
  -8  -5  -7 71.5989 10.5967   1
   8   5   7 69.3758 8.39353   4
   9  -5   7 -0.1479 2.67646   3
  -9  -5  -7 -0.0790 3.66074   1
  -9  -5  -7 1.50339 2.75991   2
   9   5   7 -1.0364 2.70777   4
   9  -6  -7 10.5597 4.26790   3
  -9  -6   7 16.8791 6.09530   1
  -9   6   7 16.7299 4.03203   4
  -9   6   7 14.6528 4.07899   1
  -8  -6   7 3.18540 3.63169   1
  -8  -6   7 1.90528 2.64345   2
   8  -6  -7 5.94072 2.96011   3
  -8   6   7 1.73091 2.16873   1
  -8   6   7 4.07829 2.44307   4
   7  -6  -7 6.85625 3.14713   3
  -7  -6   7 6.65136 3.94140   1
  -7  -6   7 7.10787 3.08500   2
  -7   6   7 4.82176 2.27684   1
  -7   6   7 5.73469 2.48473   4
  -6  -6   7 627.649 22.1865   2
  -6  -6   7 576.787 24.4625   1
   6  -6  -7 646.098 21.9501   3
   6  -6  -7 626.835 20.7737   1
  -6   6   7 631.314 20.1235   4
  -6   6   7 621.312 20.8239   1
  -5  -6   7 18.1601 4.77539   1
   5  -6  -7 15.9614 3.66889   1
   5  -6  -7 21.5585 4.20990   3
  -5  -6   7 19.6546 4.41729   2
  -5   6   7 16.9271 3.32911   4
  -5   6   7 17.2233 3.79746   1
  -4  -6   7 1903.27 50.4255   1
   4  -6  -7 1877.37 45.4453   3
   4  -6  -7 1873.61 47.3186   1
  -4  -6   7 1876.37 48.0070   2
  -4   6   7 1945.11 44.7422   4
  -4   6   7 1838.38 47.1252   1
   3  -6  -7 11.7807 2.84547   3
  -3  -6   7 8.81153 3.15828   1
   3  -6  -7 8.57812 2.42325   2
  -3  -6   7 13.1316 3.50229   2
   3  -6  -7 10.4124 3.13835   1
  -3   6   7 8.66802 2.46678   4
   3   6  -7 10.3340 3.32755   4
  -3   6   7 8.71735 3.03040   1
  -2  -6   7 486.417 17.7121   2
   2  -6  -7 433.452 15.0893   2
  -2  -6   7 460.708 14.6951   3
   2  -6  -7 481.460 14.6731   3
   2  -6  -7 434.706 17.4849   1
  -2  -6   7 442.502 17.3420   1
  -2   6   7 484.509 15.6926   4
   2   6  -7 426.209 16.9646   4
  -1  -6   7 63.8254 6.80818   1
  -1  -6   7 74.4776 5.40543   3
   1  -6  -7 68.9540 5.53602   2
  -1  -6   7 62.1138 6.81590   2
   1  -6  -7 61.3484 7.25708   1
   1  -6  -7 56.0464 4.11657   3
   1   6  -7 72.4433 7.38512   4
  -1   6   7 74.5950 5.45720   4
   0  -6   7 461.443 15.5131   3
   0  -6  -7 452.797 16.1542   2
   0  -6  -7 453.197 18.5059   1
   0  -6   7 442.664 16.9017   2
   0  -6   7 454.370 16.0061   1
   0   6  -7 404.010 16.2684   4
   0   6   7 474.859 15.5234   4
  -1  -6  -7 4.22020 2.32031   2
   1  -6   7 3.33567 1.83503   1
   1  -6   7 6.17232 2.27470   3
   1  -6   7 1.02443 1.78778   2
  -1  -6  -7 6.20283 2.65771   1
   1   6   7 2.91624 1.78717   4
  -1   6  -7 6.18804 2.57442   4
   2  -6   7 162.210 9.37032   2
   2  -6   7 174.625 8.09123   1
  -2  -6  -7 179.493 11.4905   1
  -2  -6  -7 169.597 9.84102   2
   2  -6   7 178.568 9.54104   3
   2   6   7 160.336 8.64510   4
  -2   6  -7 183.119 8.26020   1
   3  -6   7 15.7181 3.71392   2
   3  -6   7 12.9079 3.35833   3
  -3  -6  -7 14.1332 4.07500   1
  -3  -6  -7 15.2070 3.74684   2
   3   6   7 15.4807 3.37492   4
  -4  -6  -7 26.2978 4.95493   2
   4  -6   7 29.4291 5.05282   3
  -4  -6  -7 25.0593 5.64222   1
   4  -6   7 15.9283 3.60646   2
   4   6   7 24.5624 4.26123   4
   5  -6   7 4.58236 2.61737   3
   5  -6   7 1.11125 2.17568   2
  -5  -6  -7 0.41744 2.63940   1
  -5  -6  -7 2.06569 2.51321   2
   5   6   7 4.04470 2.41662   4
  -6  -6  -7 662.225 23.9385   2
  -6  -6  -7 620.194 26.8461   1
   6  -6   7 663.343 23.9008   3
   6   6   7 577.131 22.0109   4
  -7  -6  -7 6.89366 3.32659   2
   7  -6   7 8.39941 3.53159   3
  -7  -6  -7 2.58299 3.64445   1
   7   6   7 4.83050 2.91712   4
  -8  -6  -7 172.510 11.7746   2
  -8  -6  -7 158.830 16.4089   1
   8  -6   7 177.599 12.4161   3
   8   6   7 156.179 11.5453   4
  -9  -6  -7 0.01232 3.04518   2
  -9  -6  -7 3.37226 4.73479   1
   9  -6   7 4.64378 3.40007   3
   9   6   7 10.6820 4.54179   4
   9  -7  -7 44.4238 7.40290   3
  -9  -7   7 52.8573 10.1977   1
  -9   7   7 44.2649 6.46250   1
  -9   7   7 47.6504 6.80500   4
  -8  -7   7 384.027 21.7968   1
   8  -7  -7 384.914 18.0820   3
  -8  -7   7 385.633 17.9991   2
  -8   7   7 377.792 16.2484   4
  -8   7   7 397.764 16.6331   1
  -7  -7   7 3.42082 3.78151   1
   7  -7  -7 5.73971 3.18360   3
  -7  -7   7 10.6213 4.07634   2
  -7   7   7 8.16644 2.95161   1
  -7   7   7 9.22347 3.08027   4
  -6  -7   7 315.200 15.6109   2
   6  -7  -7 304.110 14.5085   3
   6  -7  -7 317.283 14.1234   1
  -6  -7   7 290.037 17.2086   1
  -6   7   7 334.683 14.5492   1
  -6   7   7 320.362 13.8086   4
   5  -7  -7 33.4076 5.28494   3
   5  -7  -7 33.7447 5.28337   1
  -5  -7   7 33.7297 5.81816   2
  -5  -7   7 25.5208 5.99059   1
  -5   7   7 30.7256 4.68642   4
  -5   7   7 23.3986 4.54057   1
   4  -7  -7 0.45128 1.77999   3
  -4  -7   7 0.71261 2.03780   2
   4  -7  -7 1.26015 2.07526   1
  -4  -7   7 0.72480 2.57383   1
  -4   7   7 2.00644 1.84313   4
  -4   7   7 -0.5667 1.72783   1
   3  -7  -7 22.5338 4.24847   3
   3  -7  -7 42.6731 5.30525   2
  -3  -7   7 41.2791 6.60422   1
   3  -7  -7 44.1488 6.22575   1
  -3  -7   7 37.5929 5.96859   2
  -3   7   7 40.1172 5.12382   4
  -3   7   7 29.7761 5.33956   1
   2  -7  -7 15.1999 3.36799   2
   2  -7  -7 9.07131 3.26052   1
  -2  -7   7 12.5370 3.75751   1
  -2  -7   7 25.9230 4.82561   2
  -2   7   7 16.2895 3.50563   4
   2   7  -7 18.2627 4.44030   4
  -1  -7   7 57.3676 6.95382   1
  -1  -7   7 55.1965 7.04361   2
   1  -7  -7 62.8302 6.75947   2
   1  -7  -7 55.1777 7.38526   1
  -1   7   7 60.9094 6.41301   4
   1   7  -7 60.5162 7.32689   4
   0  -7  -7 176.037 11.6179   1
   0  -7   7 167.396 9.76203   1
   0  -7   7 185.448 9.22692   3
   0  -7   7 167.589 10.4782   2
   0  -7  -7 179.566 10.1118   2
   0   7  -7 178.315 10.7037   4
   0   7   7 181.646 9.60204   4
  -1  -7  -7 160.170 9.81182   2
  -1  -7  -7 154.198 11.2281   1
   1  -7   7 162.740 8.99050   1
   1  -7   7 126.533 9.10896   2
   1  -7   7 165.859 9.09296   3
   1   7   7 160.113 9.07505   4
  -1   7  -7 159.158 9.96549   4
  -2  -7  -7 780.400 28.4435   1
  -2  -7  -7 748.412 25.3895   2
   2  -7   7 794.984 24.2334   3
   2  -7   7 742.748 24.9602   2
   2   7   7 728.727 23.5379   4
   3  -7   7 0.78615 1.90359   3
   3  -7   7 0.18373 2.04251   2
  -3  -7  -7 0.65600 1.77412   2
  -3  -7  -7 -0.0361 2.20724   1
   3   7   7 1.50055 2.02806   4
   4  -7   7 1042.26 31.7532   3
  -4  -7  -7 1068.15 33.1477   2
   4  -7   7 1070.54 31.3924   2
  -4  -7  -7 1041.19 36.4225   1
   4   7   7 1019.14 30.8423   4
   5  -7   7 17.3741 4.22079   2
  -5  -7  -7 17.1105 4.45781   2
   5  -7   7 9.86890 3.55089   3
  -5  -7  -7 1.84507 3.37990   1
   5   7   7 13.3519 3.80813   4
   6  -7   7 173.796 11.5583   3
  -6  -7  -7 152.171 15.3258   1
  -6  -7  -7 185.032 12.1327   2
   6   7   7 145.206 10.6372   4
   7  -7   7 7.21152 3.76436   3
  -7  -7  -7 10.2827 4.20265   2
  -7  -7  -7 14.9766 5.75048   1
   7   7   7 11.3775 4.50650   4
  -8  -7  -7 0.01481 4.33557   1
   8  -7   7 -0.9663 2.53310   3
  -8  -7  -7 -1.4108 2.64407   2
   8   7   7 0.96264 3.03855   4
  -8  -8   7 127.478 15.2126   1
   8  -8  -7 159.642 11.4905   3
  -8  -8   7 137.929 11.2497   2
  -8   8   7 151.764 10.3187   4
  -8   8   7 144.648 10.0082   1
  -7  -8   7 83.3750 9.82224   2
   7  -8  -7 72.0774 8.98391   3
  -7  -8   7 74.8711 11.3531   1
  -7   8   7 83.6495 8.61666   1
  -7   8   7 73.1562 8.02337   4
   6  -8  -7 88.8830 8.81051   1
  -6  -8   7 87.0918 9.81242   2
   6  -8  -7 91.8151 9.28633   3
  -6  -8   7 71.6884 10.6029   1
  -6   8   7 82.6025 8.26436   4
  -6   8   7 93.6323 7.85502   1
   5  -8  -7 9.00541 3.36030   3
  -5  -8   7 5.13704 3.50596   2
  -5  -8   7 13.2219 4.98526   1
   5  -8  -7 10.8268 3.46713   1
  -5   8   7 19.0977 4.29972   1
  -5   8   7 4.37114 2.50602   4
   4  -8  -7 329.569 15.4804   1
  -4  -8   7 285.887 16.7027   1
  -4  -8   7 339.625 16.7205   2
  -4   8   7 308.374 13.9428   4
  -4   8   7 343.651 15.8389   1
  -3  -8   7 10.8599 3.85918   2
   3  -8  -7 9.12884 3.53652   1
  -3  -8   7 4.22494 3.38465   1
  -3   8   7 13.8655 4.31837   1
  -3   8   7 4.74154 2.43139   4
  -2  -8   7 450.394 19.6063   2
  -2  -8   7 476.803 20.0774   1
   2  -8  -7 450.706 19.7321   1
   2  -8  -7 459.732 17.4717   2
  -2   8   7 453.581 17.3409   4
  -1  -8   7 54.9935 7.54436   1
  -1  -8   7 69.3019 8.46288   2
   1  -8  -7 66.3005 7.41917   2
   1  -8  -7 61.7660 8.43846   1
  -1   8   7 60.6868 7.02750   4
   0  -8   7 123.280 9.51274   2
   0  -8  -7 118.946 11.9470   1
   0  -8  -7 141.032 9.47222   2
   0   8   7 135.280 8.91921   4
   1  -8   7 4.75767 2.83336   2
  -1  -8  -7 5.75975 3.30064   1
  -1  -8  -7 6.95486 3.13319   2
   1   8   7 2.80319 2.25195   4
  -2  -8  -7 8.64246 4.41562   1
   2  -8   7 12.7496 3.72883   3
   2  -8   7 16.3556 4.28102   2
  -2  -8  -7 15.6188 4.21301   2
   2   8   7 13.8772 3.76870   4
   3  -8   7 277.723 13.8280   3
  -3  -8  -7 270.397 14.9517   2
   3  -8   7 263.957 14.1458   2
  -3  -8  -7 250.694 16.2512   1
   3   8   7 280.726 14.1381   4
   4  -8   7 23.5092 5.10408   3
  -4  -8  -7 21.5869 6.07888   1
  -4  -8  -7 16.9954 4.88780   2
   4  -8   7 27.0391 5.52323   2
   4   8   7 22.4043 5.09226   4
  -5  -8  -7 39.6464 8.32374   1
   5  -8   7 20.7823 4.99967   3
  -5  -8  -7 24.6738 5.57532   2
   5   8   7 39.4510 6.74536   4
  -6  -8  -7 55.0746 10.0408   1
   6  -8   7 74.2792 9.15449   3
  -6  -8  -7 52.6625 7.98604   2
   6   8   7 71.0282 9.15768   4
  -7  -8  -7 6.73617 4.11603   2
  -7  -8  -7 0.77203 4.54603   1
   7  -8   7 6.40224 3.70305   3
   7   8   7 -0.0440 3.18994   4
   6  -9  -7 98.2864 9.59447   1
  -6  -9   7 102.511 11.3270   2
  -6  -9   7 92.0589 12.4583   1
  -6   9   7 91.6284 9.39033   1
  -6   9   7 87.6225 9.09317   4
  -5  -9   7 37.0236 7.20888   2
  -5  -9   7 20.4630 6.22418   1
   5  -9  -7 32.5249 5.84859   1
  -5   9   7 33.4936 5.77391   4
  -5   9   7 31.6187 5.78236   1
   4  -9  -7 15.7230 4.48915   1
  -4  -9   7 11.7697 5.27753   1
  -4  -9   7 2.09922 3.23729   2
  -4   9   7 16.9326 4.26934   4
  -4   9   7 17.0284 4.73576   1
   3  -9  -7 194.525 12.5840   1
  -3  -9   7 199.578 13.7171   1
  -3  -9   7 209.204 13.6272   2
  -3   9   7 166.302 11.8701   1
  -3   9   7 183.408 10.9506   4
   2  -9  -7 27.3322 5.15993   2
  -2  -9   7 39.2734 6.96674   2
   2  -9  -7 34.6979 6.48773   1
  -2  -9   7 18.9879 5.34137   1
  -2   9   7 28.9402 5.29794   4
   1  -9  -7 335.054 17.5536   1
  -1  -9   7 290.841 16.0799   2
   1  -9  -7 294.464 14.7215   2
  -1   9   7 316.041 14.8901   4
   0  -9   7 114.098 11.1466   2
   0  -9  -7 95.4201 9.77729   2
   0  -9  -7 89.8306 10.8166   1
   0   9   7 126.832 9.22329   4
   1  -9   7 0.61914 2.66491   2
  -1  -9  -7 -2.8050 1.78865   2
  -1  -9  -7 -0.4672 2.97791   1
   1   9   7 0.75830 2.27090   4
  -2  -9  -7 229.063 15.8197   1
  -2  -9  -7 208.971 13.4189   2
   2  -9   7 227.230 13.6934   2
   2   9   7 207.181 12.5198   4
  -3  -9  -7 0.45721 3.54562   1
   3  -9   7 0.74861 2.83290   2
  -3  -9  -7 -1.8921 2.41455   2
   3   9   7 -1.1123 2.30278   4
   4  -9   7 291.952 15.4696   2
  -4  -9  -7 285.305 16.4151   2
  -4  -9  -7 238.315 17.2285   1
   4  -9   7 272.966 14.5884   3
   4   9   7 251.235 14.7372   4
  -5  -9  -7 12.2386 5.94986   1
   5  -9   7 3.24982 3.63627   3
  -5  -9  -7 11.6321 4.69875   2
   5   9   7 8.88049 4.40947   4
   4 -10  -7 72.5821 9.17692   1
  -4 -10   7 54.4835 9.83062   1
  -4 -10   7 73.0361 10.2709   2
  -4  10   7 65.9372 8.79334   1
  -4  10   7 67.7157 8.25114   4
  -3 -10   7 8.72682 4.02448   2
   3 -10  -7 0.98939 3.21975   1
  -3  10   7 5.15966 3.22185   4
  -3  10   7 0.88139 3.12786   1
   2 -10  -7 25.3672 6.27369   1
  -2 -10   7 16.9538 5.54227   2
   1 -10  -7 47.6097 7.31086   2
   1 -10  -7 32.6583 7.14433   1
  -1 -10   7 40.6450 7.64488   2
  -1  10   7 31.8081 5.96213   4
   0 -10  -7 5.63028 4.01574   1
   0 -10  -7 4.37056 3.35504   2
   0 -10   7 6.54328 4.11017   2
   0  10   7 6.00737 3.38068   4
   1 -10   7 154.732 12.0646   2
  -1 -10  -7 145.928 11.6565   2
  -1 -10  -7 182.233 14.2248   1
   1  10   7 178.234 12.0415   4
  -2 -10  -7 38.4701 8.29786   1
  -2 -10  -7 52.8100 8.35570   2
   2 -10   7 52.3517 8.17847   2
   2  10   7 40.4520 6.94194   4
  -3 -10  -7 195.284 15.6722   1
  -3 -10  -7 184.930 13.3955   2
   3 -10   7 183.788 13.0615   2
   3  10   7 176.303 12.5648   4
 -11   0   8 3.97306 3.32896   1
  11   0  -8 0.20087 2.95786   3
 -10   0   8 9.52580 3.67172   1
  10   0  -8 3.46188 2.68142   3
   9   0  -8 1.40305 2.31310   3
  -9   0   8 3.04213 2.32088   1
  -9   0   8 5.99749 2.61439   4
  -8   0   8 0.88423 1.68766   4
   8   0  -8 0.67000 1.59527   3
  -8   0   8 -1.1119 1.34745   1
   7   0  -8 0.50913 1.46649   3
  -7   0   8 2.70332 1.60240   4
  -7   0   8 2.39943 1.80265   1
  -6   0   8 509.696 16.0858   4
   6   0  -8 545.273 17.2031   3
   5   0  -8 1.60340 1.27623   3
  -5   0   8 0.62922 0.91376   4
  -5   0   8 0.25551 0.60762   2
  -5   0   8 2.79493 1.38495   1
  -4   0   8 1793.90 36.3417   2
   4   0  -8 1752.30 40.3265   3
  -4   0   8 1729.16 39.7285   1
  -4   0   8 1793.58 38.6278   4
   3   0  -8 0.19647 0.78953   3
  -3   0   8 0.96615 0.54902   2
  -3   0   8 -0.1077 0.47814   4
  -3   0   8 -0.6797 0.46766   1
  -2   0   8 1236.96 25.7647   4
  -2   0   8 1206.63 26.8805   1
   2   0  -8 1209.21 28.0897   3
  -2   0   8 1212.98 25.7579   4
  -2   0   8 1206.87 25.6788   2
   1   0  -8 0.63013 0.49955   2
  -1   0   8 3.14317 0.66930   4
  -1   0   8 0.50555 0.41690   4
   1   0  -8 0.77277 0.48599   1
  -1   0   8 0.76385 0.48254   1
  -1   0   8 0.26251 0.43362   2
   1   0  -8 1.45724 0.84961   3
   0   0  -8 215.953 5.92987   1
   0   0   8 215.512 5.76441   4
   0   0  -8 206.370 6.59291   2
   0   0  -8 200.904 7.28844   3
   0   0   8 198.084 7.26504   3
   0   0   8 206.206 6.55201   2
   1   0   8 0.66731 0.60950   4
  -1   0  -8 2.89311 0.96968   2
   1   0   8 1.35248 0.54740   4
   1   0   8 0.43845 0.66720   3
  -1   0  -8 1.10909 0.66350   1
   1   0   8 1.35652 0.70730   2
   2   0   8 1192.56 26.5423   4
  -2   0  -8 1159.22 26.7049   1
  -2   0  -8 1164.33 27.5843   2
   2   0   8 1242.90 28.2346   3
  -3   0  -8 1.59652 0.98605   1
   3   0   8 5.73596 1.67174   3
   3   0   8 1.62243 0.95441   2
  -3   0  -8 1.79065 0.95553   2
   3   0   8 4.22547 1.29300   4
   4   0   8 267.969 10.0225   2
  -4   0  -8 304.937 10.5809   2
   4   0   8 280.051 10.1754   4
  -4   0  -8 284.070 10.1189   1
   4   0   8 288.983 10.5221   3
   5   0   8 -0.7445 1.21191   3
   5   0   8 1.80829 1.47713   4
  -5   0  -8 0.23673 1.03351   2
  -5   0  -8 1.23651 1.36321   1
   5   0   8 0.94120 1.24712   2
   6   0   8 2575.27 57.0233   4
   6   0   8 2533.90 57.1578   3
   6   0   8 2580.76 56.7624   2
  -6   0  -8 2433.55 56.5160   2
  -6   0  -8 2434.46 57.9509   1
  -7   0  -8 0.66852 1.73306   1
   7   0   8 2.60566 1.81929   2
  -7   0  -8 -0.0177 1.38423   2
   7   0   8 -0.3027 1.77364   3
   7   0   8 0.94983 1.76021   4
   8   0   8 335.363 14.2135   3
  -8   0  -8 338.516 13.3786   2
  -8   0  -8 326.558 15.0559   1
   8   0   8 324.888 14.5296   4
   8   0   8 373.614 13.7763   2
  -9   0  -8 -0.5747 2.47836   1
   9   0   8 -1.7598 1.79936   3
 -11  -1   8 14.3901 5.03147   1
  11  -1  -8 15.5618 4.50312   3
  11   1  -8 7.01986 3.66464   3
 -11   1   8 12.2167 4.04413   1
 -10  -1   8 388.176 18.1504   1
  10  -1  -8 372.559 16.8050   3
  10   1  -8 372.508 16.3280   3
 -10   1   8 359.763 16.3395   1
   9  -1  -8 152.038 9.85851   3
  -9  -1   8 138.093 9.89504   1
   9   1  -8 157.200 9.52403   3
  -9   1   8 138.583 8.95954   4
  -9   1   8 154.071 9.38492   1
   8  -1  -8 871.587 26.2755   3
  -8  -1   8 857.610 25.8277   4
  -8  -1   8 839.869 26.5520   1
  -8   1   8 841.613 25.2080   1
   8   1  -8 825.097 25.1375   3
  -8   1   8 809.144 24.4589   4
   7  -1  -8 21.6078 4.00125   3
  -7  -1   8 30.4815 4.69594   1
  -7  -1   8 32.5380 4.62808   4
  -7   1   8 31.8614 4.30511   4
  -7   1   8 25.6499 3.94143   1
   7   1  -8 31.4790 4.52522   3
  -6  -1   8 184.078 6.80288   2
  -6  -1   8 168.952 8.54027   4
  -6  -1   8 185.521 9.08594   1
   6  -1  -8 198.987 9.45774   3
  -6   1   8 194.885 8.43917   4
   6   1  -8 177.261 8.71495   3
  -6   1   8 189.771 8.60604   1
  -5  -1   8 538.979 16.3040   4
  -5  -1   8 541.984 14.1537   2
  -5  -1   8 540.313 16.5328   1
   5  -1  -8 555.814 17.1205   3
  -5   1   8 486.932 15.6693   1
   5   1  -8 571.455 16.8346   3
   5   1  -8 572.333 16.4050   4
  -5   1   8 559.174 15.5358   4
  -4  -1   8 107.069 5.54848   4
  -4  -1   8 101.075 5.33492   1
   4  -1  -8 112.340 6.07318   3
  -4  -1   8 103.610 4.50136   2
   4   1  -8 110.343 5.82877   3
  -4   1   8 121.948 5.64342   1
  -4   1   8 109.058 4.97548   4
  -3  -1   8 124.057 5.33519   1
  -3  -1   8 126.351 4.85435   2
  -3  -1   8 126.558 5.59589   4
  -3   1   8 119.702 3.17972   2
  -3   1   8 129.074 5.04879   4
  -3   1   8 125.025 5.42510   1
   3   1  -8 119.179 5.85186   3
  -3   1   8 116.574 4.58269   4
  -2  -1   8 1038.74 23.3860   1
   2  -1  -8 1048.15 24.6697   3
   2  -1  -8 1028.48 21.9658   2
  -2  -1   8 1063.66 23.7819   4
   2  -1  -8 1072.56 24.2704   1
  -2  -1   8 1029.00 23.3588   2
  -2   1   8 1036.41 21.7256   4
  -2   1   8 1061.36 22.0606   4
  -2   1   8 1028.67 21.9385   2
  -2   1   8 1022.07 24.1664   1
   2   1  -8 1021.81 24.8352   3
  -1  -1   8 10.5372 1.60814   4
  -1  -1   8 10.1196 1.14506   1
  -1  -1   8 5.70839 1.48706   3
  -1  -1   8 10.5474 1.55810   2
   1  -1  -8 5.71022 1.05888   2
   1  -1  -8 5.68763 1.24812   1
   1  -1  -8 6.56404 1.40045   3
   1   1  -8 6.64255 1.59070   3
  -1   1   8 7.91489 0.52823   4
  -1   1   8 5.85489 1.29846   1
  -1   1   8 8.03789 0.58713   4
   0  -1   8 542.741 11.7397   1
   0  -1   8 560.603 14.1717   4
   0  -1  -8 564.101 14.1719   2
   0  -1   8 585.163 14.3263   2
   0  -1   8 575.137 15.4316   3
   0  -1  -8 568.375 14.4042   3
   0  -1  -8 560.626 14.7019   1
   0   1  -8 556.033 15.2939   3
  -1  -1  -8 0.79806 0.79579   1
   1  -1   8 0.41660 0.63582   4
   1  -1   8 1.07622 0.71395   2
  -1  -1  -8 0.17225 0.57769   2
  -1  -1  -8 1.31994 0.80104   3
   1  -1   8 0.52268 0.76198   3
   1   1   8 0.73372 0.43250   4
  -1   1  -8 0.31804 0.57802   2
   1   1   8 1.32360 0.49433   4
   1   1   8 2.19455 0.92611   3
  -2  -1  -8 7018.21 138.721   1
  -2  -1  -8 6572.49 136.816   2
   2  -1   8 6890.93 134.162   4
   2  -1   8 6448.76 136.079   2
   2  -1   8 7025.34 137.004   3
   2   1   8 6708.00 132.206   4
  -2   1  -8 6397.56 136.139   2
  -2   1  -8 6942.27 135.233   1
   2   1   8 6363.17 131.522   4
   2   1   8 7228.72 135.222   3
   3  -1   8 53.2171 3.65513   2
   3  -1   8 54.0666 4.22500   3
   3  -1   8 54.2443 3.92344   4
  -3  -1  -8 56.0900 4.12136   1
  -3  -1  -8 51.2493 3.86433   2
  -3   1  -8 51.8325 2.93563   1
  -3   1  -8 56.8784 3.85436   2
   3   1   8 57.0141 3.60227   4
   3   1   8 53.7367 3.61843   3
   4  -1   8 1686.66 38.6223   4
   4  -1   8 1666.81 38.1917   2
   4  -1   8 1686.17 39.5195   3
  -4  -1  -8 1613.99 38.9690   2
  -4  -1  -8 1698.71 39.9663   1
  -4   1  -8 1664.85 37.2500   1
   4   1   8 1642.45 37.5169   3
   4   1   8 1646.58 37.6667   4
  -4   1  -8 1630.20 36.9846   4
  -4   1  -8 1700.07 38.4555   2
   5  -1   8 1368.78 34.6502   3
  -5  -1  -8 1347.25 35.0959   1
   5  -1   8 1343.35 32.9795   2
   5  -1   8 1353.70 33.8247   4
  -5  -1  -8 1390.88 34.2220   2
   5   1   8 1394.21 33.5750   4
   5   1   8 1338.85 32.6393   3
  -5   1  -8 1362.50 33.2418   2
  -5   1  -8 1474.97 33.2236   1
   6  -1   8 812.289 23.1604   4
  -6  -1  -8 768.391 23.9266   1
   6  -1   8 815.919 21.8424   2
  -6  -1  -8 786.741 22.5891   2
   6  -1   8 763.950 23.1565   3
   6   1   8 707.888 21.1413   3
  -6   1  -8 792.925 22.0600   1
   6   1   8 767.114 22.4767   4
  -6   1  -8 744.022 21.5185   2
   7  -1   8 42.1312 5.54125   4
   7  -1   8 28.0766 4.01028   2
  -7  -1  -8 34.5179 4.71272   2
   7  -1   8 36.6199 5.22120   3
  -7  -1  -8 27.7827 4.90990   1
   7   1   8 38.6276 5.19207   4
  -7   1  -8 32.9779 4.42768   2
   7   1   8 43.2935 5.25938   3
  -7   1  -8 38.8089 5.03626   1
   8  -1   8 6.78645 3.02698   4
  -8  -1  -8 10.2854 3.06469   2
   8  -1   8 10.1035 2.83225   2
   8  -1   8 13.7533 3.76487   3
  -8  -1  -8 16.1663 4.35067   1
  -8   1  -8 13.8955 3.60487   1
   8   1   8 9.29012 3.03777   3
   8   1   8 8.40397 2.95490   4
   8   1   8 13.5439 3.31007   2
  -8   1  -8 10.9242 2.84351   2
   9  -1   8 -0.6541 1.99888   3
  -9  -1  -8 -1.0604 2.53095   1
   9   1   8 2.38092 2.57223   4
   9   1   8 2.53972 2.32029   2
 -10  -1  -8 36.2048 7.03500   1
  10  -1   8 36.4242 6.35465   3
  11  -1   8 1.98453 3.22626   3
 -11  -2   8 68.1258 9.64724   1
  11  -2  -8 72.8484 8.98076   3
 -11   2   8 65.4184 8.16631   1
 -10  -2   8 -0.3946 2.68680   1
  10  -2  -8 0.53455 2.25147   3
 -10   2   8 2.79769 2.41279   1
  -9  -2   8 152.004 10.9369   1
   9  -2  -8 155.194 10.1491   3
   9   2  -8 169.850 9.98882   3
  -9   2   8 159.075 9.53662   4
  -9   2   8 151.885 9.24075   1
  -8  -2   8 194.402 11.0963   4
  -8  -2   8 184.207 11.4019   1
   8  -2  -8 186.700 10.7057   3
  -8   2   8 195.410 9.93236   4
   8   2  -8 210.075 10.4951   3
  -8   2   8 210.916 10.3278   1
  -7  -2   8 17.6696 3.79846   4
   7  -2  -8 22.2325 4.31776   3
  -7  -2   8 21.3953 4.21327   1
  -7   2   8 18.4171 3.33867   1
  -7   2   8 22.7464 3.63473   4
   7   2  -8 19.9413 3.75275   3
  -6  -2   8 800.629 23.3038   4
   6  -2  -8 772.465 23.0767   3
  -6  -2   8 762.804 23.5332   1
  -6  -2   8 826.198 20.7614   2
   6   2  -8 726.383 21.7761   3
  -6   2   8 782.508 21.1420   4
  -6   2   8 769.304 21.8759   1
  -5  -2   8 61.6483 4.95996   4
  -5  -2   8 64.3096 5.06704   1
  -5  -2   8 67.2220 4.27042   2
   5  -2  -8 68.1410 5.16035   3
   5   2  -8 62.3207 4.73413   3
  -5   2   8 76.1005 4.87820   1
   5   2  -8 68.8993 5.14214   4
  -5   2   8 68.1739 4.34659   4
   4  -2  -8 410.657 13.4973   3
  -4  -2   8 422.436 12.3161   2
  -4  -2   8 399.407 13.2797   1
  -4  -2   8 426.019 13.6487   4
  -4   2   8 400.740 11.5448   4
  -4   2   8 390.301 12.6652   1
   4   2  -8 393.913 13.2031   4
   4   2  -8 416.917 13.1986   3
  -3  -2   8 244.878 8.83566   1
   3  -2  -8 246.218 8.87382   1
  -3  -2   8 254.227 8.64705   2
   3  -2  -8 250.067 9.21444   3
  -3  -2   8 247.490 9.26140   4
   3  -2  -8 237.795 6.00504   2
  -3   2   8 241.390 7.43083   4
   3   2  -8 240.776 9.05381   3
   3   2  -8 243.992 9.04816   4
  -3   2   8 245.093 8.91018   1
  -3   2   8 252.895 8.09618   4
   2  -2  -8 1049.21 24.4529   3
  -2  -2   8 1033.56 24.2618   2
  -2  -2   8 1025.02 24.7927   4
  -2  -2   8 1000.54 23.8270   1
   2  -2  -8 992.274 22.1637   2
   2  -2  -8 1018.09 25.0811   1
  -2   2   8 1016.05 21.7053   4
  -2   2   8 1041.52 22.1117   4
   2   2  -8 1026.37 24.8988   3
  -2   2   8 995.839 24.9630   1
   2   2  -8 1005.02 24.2626   4
   1  -2  -8 1199.94 29.3190   1
  -1  -2   8 1246.19 28.7730   4
  -1  -2   8 1261.97 27.1513   1
  -1  -2   8 1222.87 29.0723   3
   1  -2  -8 1238.37 27.6651   3
   1  -2  -8 1193.95 27.1171   2
  -1  -2   8 1203.38 28.1695   2
   1   2  -8 1267.29 29.2289   3
  -1   2   8 1225.59 24.9694   4
  -1   2   8 1230.66 24.9308   4
   0  -2  -8 120.929 4.89891   3
   0  -2   8 132.311 6.20231   3
   0  -2   8 127.466 3.92775   1
   0  -2  -8 122.862 6.12261   1
   0  -2   8 131.011 6.02759   4
   0  -2  -8 125.456 5.32297   2
   0  -2   8 128.306 5.51581   2
   0   2   8 126.099 3.64607   4
   0   2   8 125.808 3.43268   4
  -1  -2  -8 1130.48 27.9658   1
  -1  -2  -8 1086.25 26.4151   2
   1  -2   8 1065.56 26.0233   2
  -1  -2  -8 1122.61 24.7940   3
   1  -2   8 1108.18 27.4858   3
   1  -2   8 1112.01 26.8263   4
   1   2   8 1098.97 24.6874   3
   1   2   8 1098.15 23.4482   4
   1   2   8 1183.79 23.5961   4
   2  -2   8 2.13795 1.33581   3
  -2  -2  -8 1.29572 1.16991   1
   2  -2   8 0.61112 0.74395   2
  -2  -2  -8 0.07409 0.77349   2
   2  -2   8 0.53589 0.84504   4
   2   2   8 1.82618 0.80468   4
  -2   2  -8 1.26702 0.47536   1
   2   2   8 0.54720 0.68755   4
  -2   2  -8 0.91406 0.91568   4
   2   2   8 0.17104 0.70780   3
  -3  -2  -8 121.182 6.47601   2
  -3  -2  -8 118.173 6.87557   1
   3  -2   8 129.848 6.66243   4
   3  -2   8 118.976 5.85657   2
   3  -2   8 111.700 6.69927   3
   3   2   8 118.462 5.22761   4
  -3   2  -8 110.019 5.47281   4
   3   2   8 111.305 4.87452   3
  -3   2  -8 120.111 4.28468   1
   3   2   8 111.785 5.41001   4
   4  -2   8 1130.01 28.7252   4
   4  -2   8 1144.73 29.7143   3
   4  -2   8 1109.28 27.5652   2
  -4  -2  -8 1109.26 30.4192   1
  -4  -2  -8 1077.33 28.8673   2
   4   2   8 1166.51 27.7168   4
  -4   2  -8 1135.00 27.2806   4
  -4   2  -8 1114.93 25.7406   1
   4   2   8 1122.13 26.0194   3
   5  -2   8 475.255 14.9275   2
   5  -2   8 495.153 16.3754   4
  -5  -2  -8 483.238 17.5425   1
  -5  -2  -8 488.120 16.3222   2
   5  -2   8 485.738 16.9318   3
  -5   2  -8 466.721 13.7606   1
   5   2   8 458.253 13.7234   3
   5   2   8 469.439 15.4031   4
   6  -2   8 461.215 16.4319   4
   6  -2   8 472.810 17.0998   3
  -6  -2  -8 438.894 15.9961   2
   6  -2   8 450.710 14.7774   2
  -6  -2  -8 461.764 17.9624   1
   6   2   8 431.973 15.7285   4
   6   2   8 461.325 14.1693   3
  -6   2  -8 440.708 14.2567   1
  -7  -2  -8 86.3320 9.15542   1
   7  -2   8 116.364 6.79861   2
  -7  -2  -8 107.669 7.53545   2
   7  -2   8 109.158 8.00521   3
   7  -2   8 113.252 7.87933   4
  -7   2  -8 117.313 7.04432   1
   7   2   8 113.365 7.77505   4
  -8  -2  -8 679.927 25.2012   1
  -8  -2  -8 660.501 21.6675   2
   8  -2   8 657.331 23.0749   3
   8   2   8 633.560 22.2981   4
  -9  -2  -8 8.60026 4.25456   1
  -9  -2  -8 8.17984 3.28523   2
   9  -2   8 10.8997 3.57731   3
   9   2   8 11.3887 3.78831   4
  10  -2   8 234.887 13.7267   3
 -10  -2  -8 243.029 15.7868   1
  11  -3  -8 37.2457 6.74736   3
 -11  -3   8 42.7093 8.21951   1
 -11   3   8 33.0011 5.83442   1
 -10  -3   8 180.976 13.3888   1
  10  -3  -8 196.543 12.3020   3
 -10   3   8 169.337 10.4399   1
 -10   3   8 168.382 10.5484   4
  -9  -3   8 68.1939 9.13942   1
   9  -3  -8 64.7650 7.72043   3
  -9   3   8 60.5883 6.80467   1
  -9   3   8 71.2678 7.28706   4
   8  -3  -8 644.595 22.4761   3
  -8  -3   8 628.842 24.0022   1
   8   3  -8 628.334 20.7278   3
  -8   3   8 635.543 20.7175   1
  -8   3   8 642.367 20.4132   4
  -7  -3   8 395.868 16.6135   4
   7  -3  -8 437.396 16.6909   3
  -7  -3   8 444.294 14.8686   2
  -7  -3   8 429.936 17.8538   1
  -7   3   8 415.632 15.1797   1
   7   3  -8 449.211 15.6654   3
  -7   3   8 409.584 14.5426   4
  -6  -3   8 450.410 17.2882   1
  -6  -3   8 460.009 14.8849   2
  -6  -3   8 445.413 16.7038   4
   6  -3  -8 449.621 16.1880   3
   6   3  -8 453.101 15.2235   3
  -6   3   8 424.502 14.9216   1
  -6   3   8 433.742 14.2633   4
  -5  -3   8 103.669 6.07360   2
  -5  -3   8 104.027 7.08808   1
   5  -3  -8 98.8598 6.52876   3
  -5  -3   8 101.324 6.88079   4
   5   3  -8 112.159 6.36618   3
  -5   3   8 117.754 5.89646   4
  -5   3   8 110.030 6.29466   1
   5   3  -8 109.216 6.99987   4
  -4  -3   8 81.8238 5.81639   4
  -4  -3   8 82.7579 5.17947   2
  -4  -3   8 90.6532 5.98817   1
   4  -3  -8 88.0309 5.34021   1
   4  -3  -8 83.9566 2.87237   2
   4  -3  -8 87.1817 5.60466   3
   4   3  -8 93.3134 6.07553   4
  -4   3   8 75.1253 4.34205   4
  -4   3   8 80.9121 5.22203   1
   4   3  -8 79.0985 5.08187   3
  -3  -3   8 825.923 22.9178   4
   3  -3  -8 841.228 22.0006   3
   3  -3  -8 823.826 22.4195   1
  -3  -3   8 800.251 21.8366   2
   3  -3  -8 822.880 18.8432   2
  -3  -3   8 866.800 22.0365   3
  -3  -3   8 817.503 22.5034   1
  -3   3   8 856.133 19.9213   4
   3   3  -8 813.135 21.6502   3
  -3   3   8 860.026 20.8361   4
  -3   3   8 818.140 22.3982   1
   3   3  -8 860.506 22.6474   4
   2  -3  -8 85.3734 3.95237   2
  -2  -3   8 72.6590 4.65670   2
  -2  -3   8 67.7985 4.38761   1
  -2  -3   8 63.2613 4.46004   3
   2  -3  -8 78.4711 4.45653   3
  -2  -3   8 71.3992 5.09707   4
   2  -3  -8 67.8181 4.86237   1
  -2   3   8 74.3348 5.00086   1
  -2   3   8 75.4071 3.95405   4
  -2   3   8 72.6121 3.56987   4
   2   3  -8 69.8788 4.74838   4
   2   3  -8 72.0706 4.70065   3
   1  -3  -8 831.420 20.6618   2
  -1  -3   8 829.309 21.9976   3
   1  -3  -8 833.582 23.1650   1
  -1  -3   8 831.317 21.9141   2
   1  -3  -8 832.218 20.2977   3
  -1  -3   8 880.525 21.0798   1
  -1  -3   8 804.085 22.4516   4
  -1   3   8 860.507 19.1644   4
   1   3  -8 867.623 21.9610   4
   1   3  -8 890.713 22.4077   3
  -1   3   8 854.306 19.4626   4
   0  -3   8 283.897 10.1817   2
   0  -3   8 294.537 8.69159   1
   0  -3  -8 294.377 11.5298   1
   0  -3   8 304.363 11.1601   4
   0  -3  -8 289.567 9.87778   2
   0  -3  -8 291.059 8.53135   3
   0  -3   8 297.156 10.7639   3
   0   3   8 298.846 8.14231   4
   0   3  -8 289.190 10.2512   4
   0   3   8 297.491 8.44938   4
  -1  -3  -8 12.5354 1.63920   3
  -1  -3  -8 14.2593 2.49703   2
  -1  -3  -8 14.6221 3.04964   1
   1  -3   8 15.5400 2.87803   4
   1  -3   8 9.69290 2.28265   3
   1  -3   8 16.7803 1.66236   1
   1  -3   8 18.9074 2.80757   2
   1   3   8 15.7778 1.80928   3
   1   3   8 15.4540 1.97988   4
   1   3   8 15.5302 1.86665   4
   2  -3   8 782.460 20.7615   2
   2  -3   8 793.715 21.9459   4
  -2  -3  -8 772.020 22.9617   1
   2  -3   8 760.400 21.7676   3
  -2  -3  -8 767.984 21.3611   2
   2   3   8 773.681 17.3011   3
  -2   3  -8 791.701 20.3737   4
   2   3   8 746.750 18.7666   4
   2   3   8 786.196 18.7077   4
  -2   3  -8 774.475 17.1965   1
  -3  -3  -8 457.052 16.4648   1
   3  -3   8 425.882 13.8463   2
  -3  -3  -8 445.476 14.9756   2
   3  -3   8 422.670 15.1523   3
   3  -3   8 455.492 15.2333   4
   3   3   8 437.757 10.8089   3
  -3   3  -8 442.002 13.7393   4
  -3   3  -8 439.178 11.1305   1
   3   3   8 447.004 13.3175   4
  -4  -3  -8 1339.98 36.3697   1
   4  -3   8 1312.43 33.7710   4
   4  -3   8 1345.53 34.6535   3
  -4  -3  -8 1384.52 34.4046   2
   4  -3   8 1304.75 32.3317   2
  -4   3  -8 1329.08 31.9812   4
   4   3   8 1287.18 31.9514   4
  -4   3  -8 1324.02 29.6763   1
   5  -3   8 147.469 8.58051   4
   5  -3   8 161.820 7.87851   2
  -5  -3  -8 169.449 10.2985   1
   5  -3   8 170.854 9.54844   3
  -5  -3  -8 175.371 9.26399   2
   5   3   8 151.785 8.14433   4
  -5   3  -8 164.687 6.67174   1
   6  -3   8 201.436 10.5387   4
   6  -3   8 202.277 10.9326   3
   6  -3   8 208.621 9.27252   2
  -6  -3  -8 170.826 11.0989   1
  -6  -3  -8 196.715 10.3147   2
  -6   3  -8 197.671 8.25270   1
   6   3   8 204.107 10.1697   4
  -7  -3  -8 200.241 10.8621   2
   7  -3   8 225.620 9.87792   2
  -7  -3  -8 179.319 12.0211   1
   7  -3   8 182.513 11.1307   3
   7   3   8 203.380 10.9424   4
  -8  -3  -8 1.16164 2.17179   2
  -8  -3  -8 2.37704 3.03339   1
   8  -3   8 0.67130 2.00674   3
   8   3   8 1.76342 2.27943   4
  -9  -3  -8 372.083 16.2698   2
  -9  -3  -8 350.910 19.3502   1
   9  -3   8 413.817 18.4304   3
   9   3   8 395.789 17.5754   4
  10  -3   8 14.4447 4.82974   3
 -10  -3  -8 7.86482 4.90745   1
 -11  -4   8 163.222 16.4374   1
  11  -4  -8 147.291 11.6373   3
 -11   4   8 139.328 9.97742   1
  10  -4  -8 23.2682 5.49051   3
 -10  -4   8 31.3726 7.17612   1
 -10   4   8 17.6658 4.34572   1
 -10   4   8 24.9009 4.86174   4
   9  -4  -8 283.768 14.6874   3
  -9  -4   8 258.017 16.0889   1
  -9   4   8 254.465 12.4937   4
  -9   4   8 279.793 13.0292   1
   8  -4  -8 6.63273 2.75548   3
  -8  -4   8 7.23275 3.78740   1
  -8   4   8 7.76984 2.65217   4
  -8   4   8 2.77167 2.03210   1
  -7  -4   8 821.695 24.2316   2
  -7  -4   8 869.160 28.9720   1
   7  -4  -8 837.843 26.0570   3
  -7   4   8 796.375 23.9887   1
  -7   4   8 762.760 22.9914   4
  -6  -4   8 313.414 14.3194   4
   6  -4  -8 292.819 13.2257   3
  -6  -4   8 309.375 14.8316   1
  -6  -4   8 295.464 12.4673   2
   6   4  -8 337.764 12.4415   3
  -6   4   8 303.942 11.6291   4
  -6   4   8 317.917 12.5339   1
  -5  -4   8 68.9682 7.35724   4
  -5  -4   8 77.6953 5.78722   2
  -5  -4   8 75.1253 7.76217   1
   5  -4  -8 74.1724 5.48817   1
   5  -4  -8 75.0209 5.92462   3
   5   4  -8 79.2622 5.44972   3
  -5   4   8 61.0487 4.51659   4
  -5   4   8 71.0810 5.45360   1
  -4  -4   8 358.227 13.3052   2
  -4  -4   8 387.831 14.7424   1
   4  -4  -8 357.067 9.97046   2
   4  -4  -8 369.343 13.3141   1
   4  -4  -8 354.259 13.1386   3
  -4  -4   8 370.279 14.6190   4
  -4  -4   8 348.521 12.3373   3
  -4   4   8 361.214 13.2387   1
  -4   4   8 370.684 11.8190   4
   4   4  -8 364.011 12.5153   3
   4   4  -8 374.211 14.2341   4
  -3  -4   8 321.864 12.1586   2
   3  -4  -8 310.284 9.62445   2
  -3  -4   8 299.544 11.0582   3
  -3  -4   8 306.600 12.2883   1
   3  -4  -8 312.938 12.2291   1
  -3  -4   8 321.659 13.0703   4
   3  -4  -8 310.757 11.3425   3
   3   4  -8 314.934 11.2550   3
  -3   4   8 332.685 10.4746   4
  -3   4   8 294.056 11.9746   1
   2  -4  -8 219.770 8.36183   3
  -2  -4   8 200.618 8.59982   3
  -2  -4   8 200.686 9.00727   1
  -2  -4   8 186.071 8.88269   2
  -2  -4   8 219.141 10.1789   4
   2  -4  -8 191.693 7.57680   2
  -2   4   8 215.295 7.70129   4
   2   4  -8 217.280 9.56867   4
   2   4  -8 196.142 8.52987   3
  -2   4   8 205.278 8.14629   4
  -1  -4   8 67.9102 4.66159   1
  -1  -4   8 62.7026 4.81115   2
   1  -4  -8 59.1682 3.73903   3
   1  -4  -8 55.9935 4.04404   2
  -1  -4   8 69.3038 5.44742   4
  -1  -4   8 63.4605 4.65844   3
   1  -4  -8 63.2483 5.33527   1
  -1   4   8 67.2359 3.92701   4
  -1   4   8 62.1143 4.16209   4
   1   4  -8 59.5693 4.78664   4
   0  -4   8 8.62774 2.03405   1
   0  -4  -8 3.65264 1.85596   1
   0  -4   8 3.66226 1.62927   3
   0  -4   8 3.53391 1.75368   4
   0  -4  -8 7.63305 1.49777   3
   0  -4  -8 3.40594 1.57118   2
   0  -4   8 5.21371 1.77125   2
   0   4  -8 5.34832 2.04710   4
   0   4   8 6.39802 1.56346   4
   0   4   8 5.72207 1.63249   4
  -1  -4  -8 255.936 10.3634   2
   1  -4   8 234.887 10.2195   3
   1  -4   8 244.957 10.8930   4
   1  -4   8 249.753 10.1566   2
  -1  -4  -8 249.219 6.95455   3
   1  -4   8 248.500 8.21292   1
  -1  -4  -8 269.216 12.0090   1
   1   4   8 266.919 8.79653   4
  -1   4  -8 244.797 9.98348   4
   1   4   8 248.835 8.74445   4
   1   4   8 247.956 6.93293   3
   2  -4   8 217.556 10.3664   4
   2  -4   8 254.978 10.7850   3
  -2  -4  -8 241.003 10.4039   2
   2  -4   8 234.838 9.84428   2
  -2  -4  -8 228.241 11.4956   1
   2  -4   8 229.027 7.22067   1
   2   4   8 227.250 8.58670   4
  -2   4  -8 234.092 7.30264   1
   3  -4   8 1438.07 36.8328   3
  -3  -4  -8 1415.62 36.5905   2
   3  -4   8 1464.19 36.8317   4
   3  -4   8 1460.12 35.5593   2
  -3  -4  -8 1480.53 39.5943   1
  -3   4  -8 1452.09 34.9375   4
  -3   4  -8 1414.83 31.6014   1
   3   4   8 1402.96 33.7543   4
  -4  -4  -8 147.545 8.64717   2
   4  -4   8 134.807 7.49615   2
   4  -4   8 158.090 9.04292   3
   4  -4   8 147.818 8.74181   4
  -4  -4  -8 147.065 9.80247   1
   4   4   8 144.310 7.63567   4
  -4   4  -8 150.285 5.87798   1
   5  -4   8 795.017 22.5498   2
   5  -4   8 797.708 24.1956   4
  -5  -4  -8 745.781 26.6000   1
   5  -4   8 807.128 24.9866   3
  -5  -4  -8 770.744 24.2691   2
   5   4   8 726.072 22.5238   4
   6  -4   8 376.576 16.3295   3
  -6  -4  -8 339.819 17.4140   1
  -6  -4  -8 391.416 15.9446   2
   6  -4   8 405.930 14.4068   2
   6   4   8 370.793 15.0456   4
  -7  -4  -8 9.39279 3.94714   1
  -7  -4  -8 12.4418 3.73107   2
   7  -4   8 23.6161 4.93626   3
   7   4   8 5.16321 2.57584   4
   8  -4   8 58.9460 7.95851   3
  -8  -4  -8 55.7123 7.11945   2
  -8  -4  -8 53.6933 8.68576   1
   8   4   8 69.0612 8.06689   4
   9  -4   8 4.95776 3.47618   3
  -9  -4  -8 3.04906 2.70428   2
  -9  -4  -8 9.26104 4.81733   1
   9   4   8 4.39616 3.23177   4
 -10  -4  -8 39.5555 8.77935   1
  10  -4   8 29.9918 6.33370   3
  10  -5  -8 79.4962 9.67528   3
 -10  -5   8 68.1987 10.7596   1
 -10   5   8 74.6263 8.10690   1
 -10   5   8 64.3982 7.61804   4
  -9  -5   8 1.51673 3.53724   1
   9  -5  -8 1.24431 2.37496   3
  -9   5   8 0.60745 2.14953   1
  -9   5   8 3.11328 2.32066   4
   8  -5  -8 33.8926 5.80297   3
  -8  -5   8 34.2685 6.87386   1
  -8  -5   8 37.7384 5.82528   2
  -8   5   8 31.1129 4.97686   1
  -8   5   8 37.6682 5.14532   4
   7  -5  -8 327.660 14.8399   3
  -7  -5   8 299.002 13.5945   2
  -7  -5   8 288.103 15.9518   1
  -7   5   8 316.758 12.7813   4
  -7   5   8 294.056 12.9161   1
  -6  -5   8 108.467 7.74116   2
  -6  -5   8 110.004 10.8379   1
   6  -5  -8 116.596 8.18817   3
  -6   5   8 111.953 6.96504   4
  -6   5   8 121.921 7.71271   1
  -5  -5   8 1599.24 40.8956   2
   5  -5  -8 1651.49 40.6858   3
  -5  -5   8 1561.37 43.4661   1
   5  -5  -8 1557.27 40.0152   1
  -5   5   8 1602.49 38.0389   4
  -5   5   8 1592.55 40.3978   1
  -4  -5   8 49.1231 6.57565   4
  -4  -5   8 51.8905 5.90624   2
  -4  -5   8 56.3658 4.56076   3
  -4  -5   8 48.8019 6.33930   1
   4  -5  -8 56.3473 5.77962   3
   4  -5  -8 45.5267 5.40247   1
   4   5  -8 64.0760 7.14778   4
  -4   5   8 42.3388 4.52370   4
  -4   5   8 53.1665 5.94504   1
   4   5  -8 54.5633 5.19089   3
   3  -5  -8 601.076 17.7782   3
   3  -5  -8 585.453 16.3447   2
  -3  -5   8 580.531 17.3030   3
  -3  -5   8 569.265 19.7710   1
   3  -5  -8 583.948 19.4868   1
  -3  -5   8 582.683 19.2766   2
  -3  -5   8 553.720 20.0407   4
   3   5  -8 602.586 19.8125   4
  -3   5   8 552.127 19.2136   1
  -3   5   8 613.868 17.2099   4
  -2  -5   8 0.56038 1.33857   3
   2  -5  -8 1.92983 1.27598   3
  -2  -5   8 0.43001 1.19877   2
  -2  -5   8 0.81387 1.62144   1
   2  -5  -8 0.37801 1.53064   1
  -2  -5   8 -0.8024 1.47899   4
   2  -5  -8 2.09946 1.44943   2
  -2   5   8 0.73813 1.02519   4
   2   5  -8 -0.1169 1.37935   4
  -1  -5   8 607.265 20.3698   4
   1  -5  -8 604.911 20.6794   1
  -1  -5   8 610.956 19.5498   2
   1  -5  -8 615.450 16.2147   3
   1  -5  -8 601.633 17.9880   2
  -1  -5   8 627.399 18.9178   1
  -1  -5   8 589.542 18.0840   3
  -1   5   8 586.845 16.9851   4
   1   5  -8 603.968 19.4186   4
   0  -5   8 209.290 8.90899   1
   0  -5  -8 200.691 9.33224   2
   0  -5   8 195.118 10.3273   4
   0  -5  -8 195.963 6.71343   3
   0  -5  -8 189.931 10.6831   1
   0  -5   8 191.150 9.15473   3
   0  -5   8 202.387 9.88393   2
   0   5   8 198.135 8.23061   4
   0   5  -8 200.557 9.85988   4
   1  -5   8 475.311 17.4161   4
   1  -5   8 476.435 14.4484   1
   1  -5   8 494.811 16.8191   2
   1  -5   8 505.482 16.6971   3
  -1  -5  -8 473.195 16.4414   2
   1   5   8 489.685 14.8430   4
  -1   5  -8 459.994 16.1884   4
   2  -5   8 296.711 9.67971   1
   2  -5   8 270.379 11.8848   2
   2  -5   8 294.993 12.4241   3
   2  -5   8 274.512 12.6496   4
  -2  -5  -8 292.664 12.5632   2
  -2  -5  -8 257.070 13.4393   1
   2   5   8 277.568 10.7785   4
  -2   5  -8 312.031 9.84535   1
   3  -5   8 24.7600 4.53080   4
  -3  -5  -8 27.6083 4.47459   2
   3  -5   8 23.4143 3.94799   2
  -3  -5  -8 17.7271 4.30888   1
   3  -5   8 16.4165 3.62313   3
   3   5   8 21.9837 3.52763   4
  -3   5  -8 25.4934 4.15151   4
  -3   5  -8 21.7073 2.69610   1
  -4  -5  -8 91.1989 7.13577   2
   4  -5   8 77.6969 7.83632   3
  -4  -5  -8 72.7218 8.73466   1
   4  -5   8 81.3649 6.22068   2
   4   5   8 78.1059 5.95512   4
   5  -5   8 734.303 22.6098   2
  -5  -5  -8 756.153 27.6379   1
  -5  -5  -8 728.937 24.3390   2
   5  -5   8 711.489 24.1727   3
   5   5   8 710.341 22.7293   4
  -6  -5  -8 83.7203 8.81868   2
   6  -5   8 82.9828 8.78827   3
  -6  -5  -8 67.2735 9.35518   1
   6  -5   8 95.7366 6.95752   2
   6   5   8 103.523 7.81581   4
   7  -5   8 238.672 13.6363   3
  -7  -5  -8 275.545 16.7457   1
  -7  -5  -8 265.024 13.7979   2
   7   5   8 263.436 13.4906   4
  -8  -5  -8 66.4528 8.18990   2
   8  -5   8 52.0320 7.60554   3
  -8  -5  -8 54.4929 9.10304   1
   8   5   8 62.8818 8.18689   4
  -9  -5  -8 86.7512 9.52659   2
  -9  -5  -8 92.7646 12.5068   1
   9  -5   8 80.0690 9.76139   3
   9   5   8 91.5729 10.2652   4
   9  -6  -8 552.054 22.7682   3
  -9  -6   8 551.086 26.7095   1
  -9   6   8 575.745 20.9166   1
  -9   6   8 537.866 20.1906   4
   8  -6  -8 6.39903 3.15713   3
  -8  -6   8 9.79218 3.60259   2
  -8  -6   8 10.4649 4.43500   1
  -8   6   8 7.07099 2.90747   1
  -8   6   8 6.11431 2.63732   4
   7  -6  -8 127.403 9.22035   3
  -7  -6   8 137.570 11.5171   1
  -7  -6   8 125.176 9.15176   2
  -7   6   8 136.436 8.68373   1
  -7   6   8 127.027 8.13302   4
  -6  -6   8 4.88031 2.83753   2
  -6  -6   8 5.91259 3.51956   1
   6  -6  -8 4.30124 2.75781   3
   6  -6  -8 3.95210 2.21158   1
  -6   6   8 6.22994 2.51909   1
  -6   6   8 5.62490 2.30120   4
   5  -6  -8 327.206 14.1304   3
  -5  -6   8 380.863 15.8861   2
  -5  -6   8 338.807 16.8405   1
   5  -6  -8 341.692 14.3338   1
  -5   6   8 362.976 13.5056   4
  -5   6   8 361.784 14.7696   1
  -4  -6   8 119.623 8.69462   2
  -4  -6   8 127.993 9.42461   1
   4  -6  -8 134.881 8.14761   3
   4  -6  -8 123.841 8.34457   1
  -4   6   8 121.970 7.30265   4
  -4   6   8 130.197 8.52403   1
   3  -6  -8 4.01112 2.14010   3
   3  -6  -8 4.41846 2.26531   1
   3  -6  -8 2.26553 1.60675   2
  -3  -6   8 8.27412 3.23274   1
  -3  -6   8 3.61198 2.10651   2
  -3   6   8 7.32770 2.26078   4
  -3   6   8 4.00272 2.46084   1
   2  -6  -8 17.4783 3.16137   3
  -2  -6   8 23.5214 4.55560   1
  -2  -6   8 25.0437 3.83138   3
   2  -6  -8 25.4411 3.80793   2
  -2  -6   8 16.8674 3.81202   2
   2  -6  -8 18.4033 4.11824   1
   2   6  -8 24.3412 4.57141   4
  -2   6   8 25.3750 3.79735   4
  -1  -6   8 339.993 13.7884   1
   1  -6  -8 356.273 11.1055   3
   1  -6  -8 338.602 15.3322   1
  -1  -6   8 319.732 14.0739   2
  -1  -6   8 348.335 12.9082   3
   1  -6  -8 319.319 12.8159   2
  -1   6   8 325.865 12.4034   4
   1   6  -8 332.510 14.3342   4
   0  -6  -8 3.13747 2.17569   1
   0  -6   8 5.99977 2.28605   1
   0  -6  -8 10.6405 2.85009   2
   0  -6   8 4.89779 2.28709   2
   0  -6   8 3.21246 1.85835   3
   0   6  -8 0.39068 1.72941   4
   0   6   8 2.01904 1.51389   4
  -1  -6  -8 1427.18 37.4993   2
   1  -6   8 1453.09 37.9209   2
   1  -6   8 1403.22 34.9686   1
   1  -6   8 1404.55 36.3614   3
  -1  -6  -8 1382.28 40.5461   1
  -1   6  -8 1476.08 37.4009   4
   1   6   8 1361.71 34.7994   4
   2  -6   8 3.42255 2.23051   2
  -2  -6  -8 3.15781 2.47777   1
   2  -6   8 6.78576 2.73737   3
  -2  -6  -8 2.44070 2.04328   2
   2   6   8 6.07888 2.20416   4
   3  -6   8 297.159 13.2229   2
   3  -6   8 275.927 13.0042   3
  -3  -6  -8 296.871 13.8581   2
  -3  -6  -8 285.547 15.4691   1
   3   6   8 286.642 12.2263   4
   4  -6   8 3.61863 2.35781   2
  -4  -6  -8 4.93237 2.51337   2
  -4  -6  -8 2.17675 2.93889   1
   4  -6   8 6.74128 2.76380   3
   4   6   8 9.96125 2.88396   4
  -5  -6  -8 435.501 18.7127   2
   5  -6   8 483.459 17.9694   2
  -5  -6  -8 499.285 22.6472   1
   5  -6   8 475.002 19.2212   3
   5   6   8 482.438 18.3663   4
   6  -6   8 32.5984 5.14037   2
  -6  -6  -8 12.3070 4.77163   1
  -6  -6  -8 16.8512 4.66089   2
   6  -6   8 28.4135 5.46390   3
   6   6   8 21.3221 4.68912   4
   7  -6   8 154.066 11.1467   3
  -7  -6  -8 157.793 13.3586   1
  -7  -6  -8 183.611 11.8304   2
   7   6   8 180.127 11.6023   4
   8  -6   8 31.9577 6.37083   3
  -8  -6  -8 37.4591 6.64841   2
  -8  -6  -8 37.0946 8.22905   1
   8   6   8 32.2625 6.30343   4
  -9  -6  -8 26.3393 7.60191   1
   9  -6   8 33.8530 6.80810   3
  -9  -6  -8 37.6869 6.94199   2
   9   6   8 28.8726 6.21608   4
   9  -7  -8 40.2743 7.23277   3
  -9  -7   8 27.6473 8.01974   1
  -9   7   8 41.0723 6.25521   1
  -9   7   8 35.9117 5.91548   4
   8  -7  -8 -2.6525 2.35742   3
  -8  -7   8 2.47404 3.27197   2
  -8  -7   8 3.37061 3.88292   1
  -8   7   8 6.59659 3.15539   1
  -8   7   8 2.32674 2.52036   4
  -7  -7   8 139.729 14.3530   1
  -7  -7   8 142.268 10.4627   2
   7  -7  -8 147.483 10.1834   3
  -7   7   8 159.130 9.84452   1
  -7   7   8 150.077 9.26816   4
  -6  -7   8 16.7124 5.18521   1
   6  -7  -8 14.5554 3.96675   3
  -6  -7   8 8.80304 3.56554   2
   6  -7  -8 11.7852 3.46575   1
  -6   7   8 16.6139 3.63298   4
  -6   7   8 14.9904 3.91880   1
  -5  -7   8 408.576 17.6860   2
   5  -7  -8 392.085 15.9130   3
  -5  -7   8 403.194 19.5495   1
   5  -7  -8 385.104 16.1222   1
  -5   7   8 392.579 15.1472   4
  -5   7   8 394.704 16.3808   1
   4  -7  -8 -0.0903 1.63788   3
   4  -7  -8 2.55680 2.32689   1
  -4  -7   8 2.12131 2.32828   2
  -4  -7   8 2.29851 2.85943   1
  -4   7   8 0.44810 1.60370   4
  -4   7   8 1.38087 2.31722   1
   3  -7  -8 455.792 15.7895   3
   3  -7  -8 437.896 15.4453   2
  -3  -7   8 453.637 18.6007   2
  -3  -7   8 449.348 19.0621   1
   3  -7  -8 415.975 17.7815   1
  -3   7   8 438.564 15.8887   4
   2  -7  -8 15.2718 3.47680   2
  -2  -7   8 10.6979 3.66833   1
  -2  -7   8 11.7114 3.54639   2
   2  -7  -8 11.2625 3.66959   1
  -2   7   8 6.79361 2.54052   4
   1  -7  -8 557.288 19.5877   2
  -1  -7   8 599.253 21.0166   1
  -1  -7   8 612.662 21.9929   2
   1  -7  -8 601.554 22.9603   1
  -1   7   8 602.522 19.5291   4
   0  -7   8 84.1646 6.40086   3
   0  -7   8 88.0212 8.82259   2
   0  -7  -8 74.4361 7.58690   2
   0  -7   8 81.9402 6.76297   1
   0  -7  -8 68.0385 8.48966   1
   0   7   8 76.5742 6.09131   4
  -1  -7  -8 102.541 10.7422   1
  -1  -7  -8 114.938 8.37430   2
   1  -7   8 115.163 8.66308   2
   1  -7   8 109.050 7.58268   3
   1   7   8 110.832 7.46946   4
   2  -7   8 13.5547 3.79672   2
   2  -7   8 10.2023 3.14491   3
  -2  -7  -8 18.4370 4.88825   1
  -2  -7  -8 19.4029 4.58467   2
   2   7   8 10.3551 3.07016   4
  -3  -7  -8 8.18278 3.51009   2
  -3  -7  -8 4.02077 3.18350   1
   3  -7   8 8.21120 3.04162   3
   3  -7   8 5.02156 2.80511   2
   3   7   8 10.6254 3.18654   4
   4  -7   8 30.7099 5.45028   3
   4  -7   8 24.2725 4.81428   2
  -4  -7  -8 34.8732 7.09905   1
  -4  -7  -8 33.3506 6.00341   2
   4   7   8 27.5763 5.01618   4
   5  -7   8 107.165 8.31838   2
   5  -7   8 111.935 9.13715   3
  -5  -7  -8 101.771 10.2355   2
  -5  -7  -8 103.210 12.3542   1
   5   7   8 93.8762 9.29170   4
  -6  -7  -8 20.2082 6.41745   1
  -6  -7  -8 23.4337 5.34885   2
   6  -7   8 16.9626 4.76838   3
   6   7   8 17.4016 4.51681   4
   7  -7   8 249.858 15.0155   3
  -7  -7  -8 303.741 19.6401   1
  -7  -7  -8 288.305 15.9248   2
   7   7   8 293.507 15.8306   4
  -8  -7  -8 18.9932 7.12546   1
  -8  -7  -8 31.9089 6.56941   2
   8  -7   8 43.3382 7.58616   3
   8   7   8 42.5818 7.46082   4
  -8  -8   8 28.8432 8.05915   1
  -8  -8   8 22.4588 5.84861   2
   8  -8  -8 16.1623 4.67108   3
  -8   8   8 24.4457 5.02500   4
  -8   8   8 24.0912 5.08138   1
  -7  -8   8 457.208 24.3836   1
  -7  -8   8 531.797 22.3165   2
   7  -8  -8 542.682 21.4629   3
  -7   8   8 536.495 20.4369   1
  -7   8   8 502.569 19.6013   4
  -6  -8   8 31.5662 7.50317   1
   6  -8  -8 23.9552 4.81498   1
  -6  -8   8 18.4958 4.92954   2
   6  -8  -8 26.3165 5.18995   3
  -6   8   8 23.4142 4.93548   1
  -6   8   8 16.2981 3.98703   4
   5  -8  -8 59.7214 7.49977   1
  -5  -8   8 48.7036 8.30841   1
  -5  -8   8 52.4667 7.54571   2
   5  -8  -8 54.9996 6.85116   3
  -5   8   8 49.2372 6.77210   1
  -5   8   8 52.3868 6.37575   4
  -4  -8   8 29.8603 5.91363   2
  -4  -8   8 39.1297 7.26980   1
   4  -8  -8 33.2736 5.59267   1
  -4   8   8 43.1990 5.81742   4
  -4   8   8 31.9487 5.63208   1
  -3  -8   8 19.9416 4.81175   2
  -3  -8   8 18.0082 4.87560   1
   3  -8  -8 22.3658 5.08620   1
  -3   8   8 25.3639 4.58524   4
  -3   8   8 28.6410 5.82194   1
   2  -8  -8 276.450 15.0053   1
  -2  -8   8 275.783 14.7271   2
  -2  -8   8 258.347 14.4041   1
   2  -8  -8 288.783 13.1302   2
  -2   8   8 280.581 12.8651   4
   1  -8  -8 58.8857 6.93895   2
  -1  -8   8 53.2698 7.35317   1
   1  -8  -8 58.5704 8.21002   1
  -1  -8   8 65.3907 8.15762   2
  -1   8   8 68.0129 7.31262   4
   0  -8   8 13.3111 4.20197   2
   0  -8  -8 11.3323 3.56661   2
   0  -8  -8 5.22094 3.21136   1
   0   8   8 13.7595 3.55357   4
  -1  -8  -8 138.499 11.3368   1
   1  -8   8 139.691 9.02349   3
  -1  -8  -8 164.459 10.6079   2
   1  -8   8 133.707 10.1151   2
   1   8   8 160.920 9.80982   4
  -2  -8  -8 -3.5195 2.52777   1
  -2  -8  -8 0.77591 2.19162   2
   2  -8   8 1.40916 2.40512   2
   2  -8   8 -1.6916 1.73141   3
   2   8   8 1.22453 2.08740   4
  -3  -8  -8 983.142 35.8007   1
   3  -8   8 986.941 30.4829   3
  -3  -8  -8 959.168 32.0706   2
   3  -8   8 1041.55 32.1601   2
   3   8   8 957.072 30.2880   4
   4  -8   8 7.23878 3.43233   3
  -4  -8  -8 1.22211 3.39941   1
   4  -8   8 0.64695 2.90720   2
  -4  -8  -8 2.89414 3.05422   2
   4   8   8 0.26507 2.64666   4
  -5  -8  -8 290.176 15.9352   2
   5  -8   8 283.209 15.0820   3
  -5  -8  -8 234.533 16.8950   1
   5   8   8 258.989 14.5051   4
   6  -8   8 14.3350 4.92974   3
  -6  -8  -8 10.6073 5.88866   1
  -6  -8  -8 27.3133 6.03092   2
   6   8   8 8.85205 4.25863   4
  -7  -8  -8 -2.0962 2.89353   2
  -7  -8  -8 0.90830 4.02024   1
   7  -8   8 3.15360 3.25618   3
   7   8   8 3.69542 3.49539   4
  -6  -9   8 119.269 13.8837   1
   6  -9  -8 136.983 9.84598   1
  -6  -9   8 119.711 12.4774   2
  -6   9   8 126.992 9.75162   1
  -6   9   8 118.100 9.08136   4
  -5  -9   8 245.904 16.5485   1
  -5  -9   8 218.805 14.5635   2
   5  -9  -8 236.044 13.2896   1
  -5   9   8 235.233 13.3095   1
  -5   9   8 236.181 12.6488   4
   4  -9  -8 1.51200 2.63428   1
  -4  -9   8 5.29472 3.63593   2
  -4  -9   8 4.37191 3.79130   1
  -4   9   8 3.75977 2.64076   4
  -4   9   8 8.52419 3.58044   1
  -3  -9   8 165.078 12.2278   2
   3  -9  -8 158.245 11.4177   1
  -3  -9   8 142.673 11.6992   1
  -3   9   8 161.543 11.6468   1
  -3   9   8 165.864 10.2835   4
  -2  -9   8 32.4631 6.41193   2
   2  -9  -8 21.9875 5.40170   1
   2  -9  -8 19.8754 4.70407   2
  -2   9   8 27.2310 5.13789   4
   1  -9  -8 114.744 9.01534   2
  -1  -9   8 114.871 11.5140   2
   1  -9  -8 130.226 10.9402   1
  -1   9   8 121.000 8.95475   4
   0  -9  -8 3.60077 3.30175   1
   0  -9   8 5.14158 3.41640   2
   0  -9  -8 6.46675 3.23268   2
   0   9   8 6.55142 3.02434   4
  -1  -9  -8 35.7306 6.45863   2
  -1  -9  -8 37.7134 7.78670   1
   1  -9   8 45.1498 7.36966   2
   1   9   8 42.9538 6.48391   4
  -2  -9  -8 130.033 13.9455   1
  -2  -9  -8 147.798 11.0454   2
   2  -9   8 150.489 11.2398   2
   2   9   8 138.149 10.0816   4
  -3  -9  -8 3.84025 3.30218   2
   3  -9   8 2.56211 3.17079   2
  -3  -9  -8 2.87748 4.13203   1
   3   9   8 2.94973 2.92502   4
  -4  -9  -8 150.331 15.8499   1
  -4  -9  -8 128.726 12.6580   2
   4  -9   8 135.420 10.8288   2
   4  -9   8 159.493 11.2106   3
   4   9   8 146.899 11.0174   4
  -5  -9  -8 116.669 12.1900   2
   5  -9   8 97.7834 10.5779   3
  -5  -9  -8 106.943 13.8012   1
   5   9   8 106.708 11.2608   4
   4 -10  -8 114.980 11.5378   1
  -4 -10   8 128.450 13.1024   2
  -4  10   8 134.441 10.5888   1
  -4  10   8 133.113 9.83475   4
  -3 -10   8 7.79104 4.22676   2
   3 -10  -8 8.02246 4.47776   1
  -3  10   8 7.99698 3.47058   4
  -3  10   8 11.3643 4.54544   1
  -2 -10   8 126.930 13.0191   2
   2 -10  -8 117.929 12.3982   1
   1 -10  -8 51.4161 7.70122   2
   1 -10  -8 54.0052 8.56645   1
  -1 -10   8 52.6987 8.56169   2
  -1  10   8 44.0840 6.99101   4
   0 -10  -8 50.6766 7.77302   2
   0 -10   8 75.0268 9.90193   2
   0 -10  -8 69.9053 10.2580   1
   0  10   8 66.6385 8.59677   4
  -1 -10  -8 252.084 16.9184   1
   1 -10   8 262.013 15.7800   2
  -1 -10  -8 224.333 14.3676   2
   1  10   8 242.295 14.1420   4
  -2 -10  -8 37.0421 7.04564   2
  -2 -10  -8 24.0780 6.69938   1
   2 -10   8 28.0739 6.38183   2
   2  10   8 22.8398 5.40956   4
  -3 -10  -8 89.6380 12.7012   1
  -3 -10  -8 113.795 12.2999   2
   3 -10   8 112.935 11.8442   2
   3  10   8 119.505 11.6852   4
  11   0  -9 542.254 21.7409   3
 -11   0   9 532.102 22.4131   1
  10   0  -9 0.10611 2.26528   3
 -10   0   9 -0.1938 2.21807   1
  -9   0   9 824.631 25.8707   4
  -9   0   9 803.734 26.3231   1
   9   0  -9 810.541 26.0577   3
  -8   0   9 1.35942 1.81552   4
   8   0  -9 1.32756 1.99680   3
  -8   0   9 -0.4537 1.52283   1
  -7   0   9 53.3249 5.73121   1
   7   0  -9 59.0492 6.35308   3
  -7   0   9 41.8389 5.01902   4
  -6   0   9 2.42347 1.49765   1
   6   0  -9 -0.4036 1.48495   3
  -6   0   9 1.05874 1.28111   4
  -5   0   9 2.60275 0.82813   2
  -5   0   9 2.71481 1.25291   4
  -5   0   9 2.52554 1.44752   1
   5   0  -9 4.54696 1.77221   3
   4   0  -9 5.42121 1.87740   3
  -4   0   9 1.29892 0.82528   2
  -4   0   9 3.79295 1.25363   4
  -3   0   9 163.312 5.02157   2
  -3   0   9 174.389 6.07967   4
   3   0  -9 155.947 7.04159   3
  -3   0   9 168.615 6.32606   1
  -2   0   9 0.59376 0.55345   4
   2   0  -9 1.31042 0.93089   3
  -2   0   9 0.47121 0.56334   4
  -2   0   9 0.38281 0.49251   2
  -2   0   9 0.65131 0.56930   1
  -1   0   9 1275.98 27.6665   2
   1   0  -9 1253.62 27.4418   1
   1   0  -9 1252.04 29.3027   3
   1   0  -9 1236.81 27.6009   2
  -1   0   9 1301.21 27.5884   1
  -1   0   9 1308.61 26.3700   4
  -1   0   9 1294.65 26.4037   4
   0   0  -9 1.96954 0.90992   3
   0   0  -9 1.53547 0.65531   1
   0   0  -9 2.21463 0.86440   2
   0   0   9 0.82607 0.77658   3
   0   0   9 2.44883 0.65329   4
   0   0   9 0.37356 0.53278   2
   2   0   9 -0.0229 0.68729   2
  -2   0  -9 -0.0484 0.76185   2
   2   0   9 1.85547 1.17468   3
   2   0   9 1.54592 0.80987   4
   2   0   9 0.75059 0.73024   4
  -2   0  -9 -0.1465 0.70411   1
   3   0   9 1863.33 41.5177   3
  -3   0  -9 1786.12 41.1683   2
  -3   0  -9 1837.00 40.5725   1
   3   0   9 1887.24 40.1801   4
   3   0   9 1738.70 40.9935   2
  -4   0  -9 0.80577 1.15782   1
   4   0   9 0.84791 1.00112   4
   4   0   9 -0.0770 0.95384   2
   4   0   9 1.16155 1.12527   3
  -4   0  -9 0.06388 0.98082   2
  -5   0  -9 1055.29 27.4820   2
   5   0   9 1037.21 27.2984   4
   5   0   9 1059.97 27.4127   2
  -5   0  -9 1040.04 27.5499   1
   5   0   9 1082.34 27.8601   3
   6   0   9 0.24000 1.73694   3
  -6   0  -9 2.15644 1.60389   2
  -6   0  -9 -0.0985 1.47096   1
   6   0   9 1.92264 1.72179   4
   6   0   9 1.18386 1.46921   2
   7   0   9 572.528 19.7530   4
   7   0   9 607.132 19.0130   2
   7   0   9 612.755 19.8467   3
  -7   0  -9 599.413 19.1439   2
  -7   0  -9 574.958 20.1071   1
   8   0   9 1.29641 1.99585   4
   8   0   9 3.18391 1.99734   2
  -8   0  -9 -0.2614 1.79366   2
  -8   0  -9 2.28030 2.44997   1
   8   0   9 0.74987 2.04483   3
  -9   0  -9 3.29649 3.06865   1
   9   0   9 5.67177 2.80661   3
  11  -1  -9 14.9937 4.37554   3
 -11  -1   9 3.33219 3.47372   1
  11   1  -9 5.58073 3.70276   3
 -11   1   9 18.7195 4.83969   1
 -10  -1   9 49.4967 7.38645   1
  10  -1  -9 68.6685 8.33367   3
  10   1  -9 44.2502 6.67852   3
 -10   1   9 57.7268 7.35340   1
   9  -1  -9 20.4695 4.47679   3
  -9  -1   9 27.0655 5.03814   4
  -9  -1   9 33.2133 5.63979   1
  -9   1   9 37.1891 5.52560   1
  -9   1   9 36.6641 5.31894   4
   9   1  -9 28.7176 5.01738   3
   8  -1  -9 34.8134 5.26170   3
  -8  -1   9 40.8235 5.60192   4
  -8  -1   9 33.7128 5.31758   1
  -8   1   9 37.8517 4.99790   4
   8   1  -9 31.0754 4.97444   3
  -8   1   9 41.2731 5.30040   1
   7  -1  -9 812.692 24.6912   3
  -7  -1   9 810.798 24.2575   4
   7   1  -9 846.769 24.5160   3
  -7   1   9 836.951 23.3829   4
  -7   1   9 832.567 23.9151   1
  -6  -1   9 0.82499 1.31689   4
  -6  -1   9 2.39321 1.69665   1
   6  -1  -9 0.38725 1.34649   3
  -6  -1   9 2.04282 1.23885   2
  -6   1   9 3.99933 1.58743   1
   6   1  -9 2.69585 1.68339   3
  -6   1   9 3.60292 1.60188   4
  -5  -1   9 2099.19 44.6446   2
  -5  -1   9 2094.70 48.0311   1
  -5  -1   9 2051.85 46.9418   4
   5  -1  -9 2019.93 47.9737   3
  -5   1   9 2142.17 45.8679   4
   5   1  -9 2102.10 48.0044   3
  -5   1   9 2153.90 47.7541   1
  -4  -1   9 100.923 5.44833   4
  -4  -1   9 106.885 5.44635   1
  -4  -1   9 97.7220 4.36435   2
   4  -1  -9 98.5807 5.79707   3
   4   1  -9 100.204 5.80876   3
  -4   1   9 102.744 5.25711   1
  -4   1   9 101.065 4.80406   4
   3  -1  -9 2125.80 46.5974   3
  -3  -1   9 2125.73 45.0766   4
  -3  -1   9 2078.33 44.3393   2
  -3  -1   9 2103.65 45.5703   1
  -3   1   9 2162.87 43.6984   4
  -3   1   9 2040.79 42.1052   2
  -3   1   9 2049.22 45.8088   1
   3   1  -9 2120.62 46.6055   3
  -3   1   9 2092.46 43.1640   4
   2  -1  -9 258.831 7.05564   2
  -2  -1   9 291.463 8.71362   4
   2  -1  -9 262.463 8.46584   1
  -2  -1   9 270.771 7.85760   1
   2  -1  -9 269.474 9.23001   3
  -2  -1   9 262.089 7.99682   2
  -2   1   9 268.108 6.80464   4
  -2   1   9 267.217 8.55823   1
  -2   1   9 259.371 7.03461   2
  -2   1   9 273.617 7.09209   4
   2   1  -9 269.446 9.46213   3
   1  -1  -9 664.582 15.7666   2
  -1  -1   9 656.173 14.9136   1
   1  -1  -9 677.342 16.8277   1
  -1  -1   9 645.075 17.6642   3
   1  -1  -9 676.910 17.1453   3
  -1  -1   9 662.929 16.2406   2
  -1  -1   9 695.885 16.4415   4
  -1   1   9 642.661 13.2338   4
  -1   1   9 648.450 15.6600   2
  -1   1   9 672.535 13.3847   4
   1   1  -9 697.368 17.9046   3
  -1   1   9 658.676 16.7476   1
   0  -1   9 217.145 7.33642   4
   0  -1   9 219.587 5.03663   1
   0  -1  -9 213.738 7.18349   2
   0  -1  -9 219.238 7.56049   1
   0  -1   9 223.799 8.41092   3
   0  -1  -9 210.842 7.48083   3
   0  -1   9 224.057 7.36675   2
   0   1  -9 217.148 8.30015   3
  -1  -1  -9 953.522 22.7291   3
   1  -1   9 967.046 22.6253   4
   1  -1   9 933.096 23.9954   3
   1  -1   9 937.804 22.6595   2
  -1  -1  -9 962.197 23.2744   1
  -1  -1  -9 936.120 22.9310   2
   1   1   9 986.191 22.8882   3
   1   1   9 954.797 19.9004   4
  -1   1  -9 937.084 22.7237   2
   1   1   9 976.015 20.3523   4
   2  -1   9 1201.59 28.4875   2
   2  -1   9 1222.65 29.8188   3
   2  -1   9 1202.40 28.3895   4
  -2  -1  -9 1219.28 29.2361   1
  -2   1  -9 1242.30 28.7289   2
   2   1   9 1218.02 26.1219   4
   2   1   9 1244.47 28.3875   3
  -2   1  -9 1222.76 26.0427   1
   2   1   9 1202.53 26.6588   4
  -3  -1  -9 7.49459 1.92973   2
   3  -1   9 6.71994 1.82234   4
  -3  -1  -9 3.06565 1.38592   1
   3  -1   9 7.14928 1.74815   2
   3  -1   9 3.99799 1.58059   3
   3   1   9 4.21551 1.45054   3
   3   1   9 7.65832 1.68129   4
  -3   1  -9 14.2832 2.39202   2
  -3   1  -9 6.83360 1.39435   1
   4  -1   9 22.5077 3.61951   3
  -4  -1  -9 21.5163 3.27101   2
   4  -1   9 22.4633 3.18101   2
   4  -1   9 23.0829 3.38561   4
  -4  -1  -9 27.8250 3.93272   1
  -4   1  -9 24.5052 3.40145   2
   4   1   9 26.0150 3.28938   3
   4   1   9 23.2998 3.16953   4
  -4   1  -9 23.9445 2.85217   1
  -5  -1  -9 545.982 17.1306   2
   5  -1   9 506.102 16.8199   4
   5  -1   9 543.413 16.4375   2
  -5  -1  -9 527.131 17.6513   1
   5  -1   9 551.082 17.8114   3
   5   1   9 521.376 16.4696   4
   5   1   9 534.867 16.0963   3
  -5   1  -9 525.558 16.4111   2
  -5   1  -9 543.949 15.7843   1
   6  -1   9 113.725 7.31604   4
   6  -1   9 122.338 6.93608   2
   6  -1   9 126.803 7.94233   3
  -6  -1  -9 136.934 8.37466   1
  -6  -1  -9 120.162 7.31331   2
   6   1   9 123.975 7.06534   3
   6   1   9 121.518 7.34735   4
  -6   1  -9 122.155 7.08013   2
  -6   1  -9 136.653 7.28260   1
  -7  -1  -9 463.499 18.1272   1
   7  -1   9 475.956 17.2888   4
   7  -1   9 481.356 17.6278   3
   7  -1   9 455.242 15.6939   2
  -7  -1  -9 451.510 16.4636   2
   7   1   9 473.549 16.1074   3
   7   1   9 455.629 16.8989   4
  -7   1  -9 453.358 15.7576   2
  -7   1  -9 462.050 16.4250   1
   7   1   9 479.215 16.6484   2
  -8  -1  -9 23.7909 4.99512   1
  -8  -1  -9 35.2112 5.14664   2
   8  -1   9 26.8324 4.25645   2
   8  -1   9 33.8432 5.49104   3
   8  -1   9 21.5239 4.42873   4
   8   1   9 38.2101 5.27736   3
  -8   1  -9 37.7545 5.57819   1
   8   1   9 26.0147 4.88071   4
   8   1   9 37.2684 5.21923   2
  -8   1  -9 31.4723 4.62449   2
   9  -1   9 213.089 12.0926   3
  -9  -1  -9 226.308 11.3495   2
  -9  -1  -9 218.857 13.4019   1
   9   1   9 235.287 11.5384   2
   9   1   9 208.183 12.1803   4
 -10  -1  -9 8.28119 4.21315   1
  10  -1   9 16.2953 4.60677   3
 -11  -2   9 59.0043 8.87606   1
  11  -2  -9 69.2027 8.83776   3
 -11   2   9 71.5694 8.46990   1
  10  -2  -9 5.37093 3.04794   3
 -10  -2   9 5.28401 3.59017   1
  10   2  -9 1.83320 2.39546   3
 -10   2   9 7.46976 3.06223   4
 -10   2   9 2.46899 2.30802   1
   9  -2  -9 285.869 14.2607   3
  -9  -2   9 279.069 14.9960   1
  -9   2   9 269.734 12.7531   4
   9   2  -9 310.254 13.8350   3
  -9   2   9 305.660 13.5455   1
  -8  -2   9 95.4251 9.44781   1
   8  -2  -9 81.5144 8.14028   3
  -8  -2   9 95.7360 7.69540   4
  -8   2   9 76.1443 6.21728   1
  -8   2   9 90.9223 6.66269   4
   8   2  -9 91.1167 6.95730   3
  -7  -2   9 722.262 23.0691   4
   7  -2  -9 708.017 22.8974   3
  -7  -2   9 740.603 23.8933   1
   7   2  -9 730.112 22.1882   3
  -7   2   9 730.509 21.2112   4
  -7   2   9 711.055 21.6501   1
  -6  -2   9 221.221 10.6297   4
  -6  -2   9 248.791 11.2306   1
   6  -2  -9 234.003 10.8788   3
  -6  -2   9 227.421 8.85106   2
   6   2  -9 231.675 10.3621   3
  -6   2   9 246.316 10.0931   1
  -6   2   9 225.750 9.25483   4
  -5  -2   9 137.816 6.24841   2
  -5  -2   9 121.119 7.03088   1
  -5  -2   9 119.454 7.07199   4
   5  -2  -9 129.335 7.29496   3
  -5   2   9 129.000 6.67464   1
  -5   2   9 129.106 6.08326   4
   5   2  -9 127.919 7.04724   3
  -4  -2   9 85.4362 5.31739   1
  -4  -2   9 99.4279 5.86161   4
  -4  -2   9 86.1079 4.76308   2
   4  -2  -9 77.4603 5.28861   3
   4   2  -9 88.3086 5.50819   3
  -4   2   9 87.0297 4.95975   4
  -4   2   9 90.8839 4.45673   4
  -4   2   9 88.4535 5.14360   1
   4   2  -9 90.0593 5.61258   4
  -3  -2   9 1550.20 36.4391   4
   3  -2  -9 1544.87 36.5254   3
  -3  -2   9 1572.59 35.6481   2
  -3  -2   9 1619.99 36.3923   1
   3  -2  -9 1538.06 36.4612   1
   3  -2  -9 1575.16 32.4610   2
   3   2  -9 1619.95 36.8737   3
  -3   2   9 1558.69 36.6103   1
   3   2  -9 1615.04 36.1173   4
  -3   2   9 1592.61 33.4881   4
  -3   2   9 1642.76 34.3325   4
  -2  -2   9 796.599 19.7917   2
   2  -2  -9 785.637 17.8741   2
  -2  -2   9 812.087 20.8988   3
   2  -2  -9 803.840 20.1072   3
  -2  -2   9 806.910 20.4833   4
  -2  -2   9 768.443 19.0825   1
   2  -2  -9 781.476 20.5004   1
   2   2  -9 757.260 20.4953   3
  -2   2   9 761.507 20.3798   1
  -2   2   9 791.621 17.4488   4
  -2   2   9 762.894 17.0311   4
   1  -2  -9 294.281 10.2578   1
  -1  -2   9 306.173 8.32638   1
   1  -2  -9 280.658 9.24191   3
   1  -2  -9 290.867 8.77046   2
  -1  -2   9 293.113 10.0790   4
  -1  -2   9 300.586 10.5359   3
  -1  -2   9 313.449 9.72098   2
  -1   2   9 297.573 6.81942   4
  -1   2   9 298.018 6.88187   4
   1   2  -9 275.494 10.2109   3
   0  -2  -9 115.941 5.26233   2
   0  -2  -9 116.324 5.03403   3
   0  -2  -9 124.145 6.20119   1
   0  -2   9 119.750 5.50627   2
   0  -2   9 122.413 3.67119   1
   0  -2   9 127.412 6.32189   3
   0  -2   9 129.314 6.11858   4
   0   2   9 119.874 3.39512   4
   0   2   9 123.271 3.24250   4
  -1  -2  -9 1070.46 24.2498   3
  -1  -2  -9 1077.18 27.0685   1
   1  -2   9 1045.03 26.8356   3
   1  -2   9 1088.14 26.1411   4
   1  -2   9 994.102 25.1352   2
  -1  -2  -9 1017.14 25.5063   2
   1   2   9 1100.02 22.3573   4
   1   2   9 1091.44 24.2776   3
   1   2   9 1021.45 22.2871   4
   2  -2   9 21.1294 3.07967   4
   2  -2   9 17.8917 3.05843   3
   2  -2   9 17.5233 2.63037   2
  -2  -2  -9 16.0917 2.98497   1
  -2  -2  -9 14.0684 2.58375   2
   2   2   9 17.2941 2.05156   4
   2   2   9 18.4965 2.03932   4
  -2   2  -9 17.1746 1.09910   1
   2   2   9 16.4789 2.21408   3
   3  -2   9 3988.00 84.9755   2
   3  -2   9 4067.45 86.7292   3
  -3  -2  -9 4039.34 86.3009   2
  -3  -2  -9 4087.21 88.3137   1
   3  -2   9 3961.55 84.5837   4
   3   2   9 4082.14 82.4759   4
  -3   2  -9 4073.31 82.3297   1
   3   2   9 4142.00 82.7064   3
   3   2   9 4034.86 81.6856   4
   4  -2   9 277.456 10.2831   2
   4  -2   9 258.886 10.8593   4
  -4  -2  -9 273.044 11.8744   1
  -4  -2  -9 264.438 10.9981   2
   4  -2   9 297.723 12.0490   3
   4   2   9 267.140 9.12894   3
   4   2   9 296.166 10.4006   4
  -4   2  -9 287.828 8.67453   1
   5  -2   9 1656.56 39.4441   2
  -5  -2  -9 1649.51 41.0101   2
   5  -2   9 1677.45 41.8100   3
  -5  -2  -9 1703.59 43.1586   1
   5  -2   9 1684.55 40.7265   4
   5   2   9 1644.86 39.4563   4
   5   2   9 1697.08 37.8988   3
  -5   2  -9 1642.68 37.8555   1
  -6  -2  -9 72.6380 7.93752   1
  -6  -2  -9 65.5412 6.63356   2
   6  -2   9 85.8031 6.80630   3
   6  -2   9 71.8724 5.35999   2
   6  -2   9 75.5624 6.17846   4
   6   2   9 86.9369 6.29933   4
  -6   2  -9 83.2693 5.36975   1
   6   2   9 78.9118 5.25443   3
   7  -2   9 73.8836 7.93044   3
   7  -2   9 69.9296 5.41796   2
   7  -2   9 85.6235 8.32759   4
  -7  -2  -9 66.6383 7.00697   2
  -7  -2  -9 73.8777 8.46303   1
   7   2   9 76.4374 7.54420   4
   8  -2   9 119.273 8.79460   3
  -8  -2  -9 92.0250 7.41149   2
  -8  -2  -9 111.289 9.41268   1
   8   2   9 110.806 8.30401   4
  -9  -2  -9 5.49218 2.94578   2
  -9  -2  -9 3.32721 3.40697   1
   9  -2   9 1.89673 2.70727   3
   9   2   9 7.39502 3.11806   2
   9   2   9 7.90921 3.49778   4
  10  -2   9 51.8209 7.62196   3
 -10  -2  -9 65.9609 9.78677   1
 -11  -3   9 14.6320 5.60311   1
  11  -3  -9 9.19915 3.95026   3
 -11   3   9 16.0783 4.59009   1
 -10  -3   9 20.2466 5.62344   1
  10  -3  -9 21.6972 5.27392   3
 -10   3   9 23.6525 4.79179   4
 -10   3   9 13.4609 3.69715   1
   9  -3  -9 57.8756 7.33747   3
  -9  -3   9 65.0873 8.69606   1
  -9   3   9 78.8939 7.70445   4
  -9   3   9 65.4305 7.09149   1
  -8  -3   9 410.002 18.4588   1
   8  -3  -9 405.456 17.0472   3
  -8   3   9 407.081 15.4015   4
  -8   3   9 415.684 15.7906   1
   8   3  -9 423.671 16.1530   3
  -7  -3   9 801.234 25.5306   4
  -7  -3   9 800.741 22.4175   2
   7  -3  -9 770.821 24.6987   3
  -7  -3   9 739.133 25.6995   1
  -7   3   9 787.985 23.3187   1
  -7   3   9 805.600 22.6451   4
   7   3  -9 799.914 23.6702   3
   6  -3  -9 204.308 10.2442   3
  -6  -3   9 199.425 10.4645   4
  -6  -3   9 201.983 9.01126   2
  -6  -3   9 215.481 11.1017   1
  -6   3   9 190.444 8.52435   4
   6   3  -9 192.980 9.43055   3
  -6   3   9 195.194 9.20514   1
  -5  -3   9 341.450 13.3879   1
   5  -3  -9 323.400 12.6460   3
  -5  -3   9 301.918 11.3906   2
  -5  -3   9 307.496 12.8125   4
  -5   3   9 322.827 11.9135   1
   5   3  -9 307.256 11.8592   3
  -5   3   9 312.419 10.6675   4
   4  -3  -9 31.5717 4.00321   1
   4  -3  -9 26.2193 1.53178   2
   4  -3  -9 32.6838 4.18190   3
  -4  -3   9 32.0004 4.47016   4
  -4  -3   9 23.9720 3.42714   2
  -4  -3   9 19.7126 3.29732   1
   4   3  -9 23.8941 3.49543   3
  -4   3   9 28.8165 3.08348   4
  -4   3   9 33.4684 4.14098   1
   4   3  -9 27.4400 4.00376   4
   3  -3  -9 912.346 20.4691   2
   3  -3  -9 897.250 23.6189   3
  -3  -3   9 915.963 24.1116   1
  -3  -3   9 905.146 23.7674   2
   3  -3  -9 905.660 24.2298   1
  -3  -3   9 887.976 23.7407   3
  -3  -3   9 903.417 24.7219   4
   3   3  -9 949.343 24.4163   4
  -3   3   9 906.611 22.0830   4
  -3   3   9 888.304 24.1450   1
  -3   3   9 940.709 21.2831   4
   3   3  -9 921.660 23.8960   3
   2  -3  -9 296.335 10.0347   3
  -2  -3   9 287.465 10.6924   3
  -2  -3   9 287.510 11.2454   4
   2  -3  -9 291.620 11.0597   1
  -2  -3   9 301.724 10.6232   2
  -2  -3   9 302.674 10.1439   1
   2  -3  -9 279.811 8.74656   2
   2   3  -9 283.620 10.5471   4
   2   3  -9 292.921 10.7566   3
  -2   3   9 285.045 11.0032   1
  -2   3   9 287.594 8.77116   4
  -2   3   9 301.663 8.46015   4
   1  -3  -9 830.408 20.9395   2
   1  -3  -9 872.983 23.7185   1
  -1  -3   9 832.042 20.8578   1
   1  -3  -9 841.468 20.7310   3
  -1  -3   9 878.282 22.8946   3
  -1  -3   9 855.352 23.1578   4
  -1   3   9 888.882 19.4802   4
   1   3  -9 856.347 22.7662   3
  -1   3   9 848.263 19.0540   4
   0  -3   9 816.409 22.9094   4
   0  -3   9 816.035 22.0614   2
   0  -3  -9 871.289 24.1406   1
   0  -3  -9 855.727 20.1873   3
   0  -3   9 879.649 23.1868   3
   0  -3  -9 823.028 21.6414   2
   0  -3   9 889.998 19.9670   1
   0   3  -9 851.451 21.9341   4
   0   3   9 878.352 18.9770   4
   0   3   9 880.719 19.3591   4
   1  -3   9 357.627 12.6555   4
  -1  -3  -9 348.492 11.7634   2
   1  -3   9 346.786 11.6154   2
  -1  -3  -9 332.398 12.9302   1
  -1  -3  -9 348.206 9.56644   3
   1  -3   9 319.992 12.1734   3
   1  -3   9 333.634 8.28309   1
  -1   3  -9 330.845 8.29254   1
   1   3   9 352.059 9.38415   4
   1   3   9 362.377 9.59067   4
  -1   3  -9 324.767 11.0924   4
   1   3   9 330.728 9.46248   3
   2  -3   9 491.096 16.5018   4
   2  -3   9 535.145 17.2005   3
  -2  -3  -9 552.798 18.1250   1
   2  -3   9 531.083 15.9172   2
  -2  -3  -9 537.942 16.5100   2
  -2   3  -9 524.279 15.3506   4
   2   3   9 528.562 13.7627   4
  -2   3  -9 527.253 11.9745   1
   2   3   9 532.814 13.0725   3
   2   3   9 531.503 14.0024   4
  -3  -3  -9 196.976 10.2272   1
   3  -3   9 208.163 8.81531   2
  -3  -3  -9 199.382 9.27489   2
   3  -3   9 200.311 9.76313   3
   3  -3   9 212.223 9.76618   4
   3   3   9 208.839 6.51007   3
  -3   3  -9 221.940 8.72359   4
   3   3   9 196.724 7.94174   4
  -3   3  -9 205.155 6.07844   1
   4  -3   9 2338.63 53.6207   3
  -4  -3  -9 2252.55 52.8676   2
  -4  -3  -9 2215.89 55.2850   1
   4  -3   9 2267.25 52.3800   4
   4  -3   9 2256.63 51.1550   2
   4   3   9 2247.75 50.2139   4
  -4   3  -9 2234.61 47.8936   1
   5  -3   9 53.8115 6.43051   3
   5  -3   9 56.2358 6.32337   4
   5  -3   9 65.1885 4.92656   2
  -5  -3  -9 58.7784 7.22072   1
  -5  -3  -9 51.7559 5.90854   2
  -5   3  -9 59.5754 3.79672   1
   5   3   9 46.5210 5.19634   4
  -6  -3  -9 26.0504 5.18118   1
   6  -3   9 29.3121 4.12364   2
  -6  -3  -9 27.2766 4.46246   2
   6  -3   9 36.6494 5.48078   3
   6  -3   9 32.6746 5.07637   4
   6   3   9 31.5419 4.71643   4
   7  -3   9 304.275 12.1703   2
  -7  -3  -9 322.934 14.0499   2
  -7  -3  -9 269.574 15.0798   1
   7  -3   9 264.097 13.7341   3
   7   3   9 292.341 13.3839   4
  -8  -3  -9 2.59315 2.54280   2
   8  -3   9 4.46479 2.84125   3
  -8  -3  -9 5.51801 3.64041   1
   8   3   9 1.35959 2.02852   4
  -9  -3  -9 245.617 12.7853   2
   9  -3   9 229.925 13.5195   3
  -9  -3  -9 220.847 14.9504   1
   9   3   9 230.864 13.2993   4
  10  -3   9 45.4819 7.35222   3
 -10  -3  -9 78.4490 11.1086   1
  11  -4  -9 134.632 12.8762   3
 -11  -4   9 106.392 13.3395   1
 -11   4   9 120.855 9.43491   1
  10  -4  -9 3.55128 3.24647   3
 -10  -4   9 8.74530 4.83300   1
 -10   4   9 2.07053 2.51102   4
 -10   4   9 6.17267 3.15524   1
   9  -4  -9 251.993 13.8026   3
  -9  -4   9 236.072 15.2644   1
  -9   4   9 238.378 11.9803   1
  -9   4   9 229.431 11.6941   4
  -8  -4   9 265.088 15.3652   1
   8  -4  -9 279.671 14.0110   3
  -8   4   9 281.512 12.2606   4
  -8   4   9 293.364 12.9388   1
  -7  -4   9 100.595 10.2644   1
  -7  -4   9 133.838 8.16331   2
   7  -4  -9 112.960 8.44068   3
  -7   4   9 137.263 8.12826   1
  -7   4   9 131.422 7.51007   4
  -6  -4   9 552.214 17.9770   2
   6  -4  -9 549.390 18.9670   3
  -6  -4   9 545.409 20.6400   1
  -6  -4   9 547.446 20.1275   4
  -6   4   9 512.365 16.4008   4
  -6   4   9 512.096 17.5129   1
   6   4  -9 530.061 17.4424   3
   5  -4  -9 1.16527 1.38454   1
   5  -4  -9 -0.0665 1.25724   3
  -5  -4   9 -0.5391 1.50693   4
  -5  -4   9 -0.7146 1.51088   1
  -5  -4   9 0.54485 1.41590   2
  -5   4   9 0.65382 1.05075   4
  -5   4   9 0.42799 1.39156   1
   5   4  -9 0.75326 1.41528   3
  -4  -4   9 1045.51 27.9485   2
   4  -4  -9 1046.26 28.0106   1
   4  -4  -9 1042.01 27.7515   3
  -4  -4   9 1049.38 29.2655   1
  -4  -4   9 1008.16 26.8095   3
  -4  -4   9 1014.41 29.2185   4
  -4   4   9 1040.63 25.3500   4
  -4   4   9 1039.38 28.0025   1
   4   4  -9 1076.16 27.3125   3
   4   4  -9 1055.83 28.7895   4
   3  -4  -9 202.623 9.65170   1
  -3  -4   9 213.465 9.79618   1
  -3  -4   9 205.684 9.04820   3
  -3  -4   9 222.381 9.84133   2
  -3  -4   9 224.260 10.6997   4
   3  -4  -9 207.347 8.99678   3
   3  -4  -9 211.444 7.46134   2
  -3   4   9 225.962 8.08573   4
   3   4  -9 211.511 9.16776   3
   3   4  -9 223.346 10.2441   4
  -3   4   9 204.353 9.70471   1
  -2  -4   9 281.148 10.7658   3
   2  -4  -9 275.597 9.84095   3
   2  -4  -9 261.122 11.3865   1
  -2  -4   9 255.477 11.5434   4
   2  -4  -9 265.812 9.23633   2
  -2  -4   9 258.453 10.4732   1
  -2  -4   9 277.864 11.0293   2
   2   4  -9 270.441 10.6039   3
  -2   4   9 271.034 9.52896   4
   2   4  -9 277.693 11.2121   4
  -2   4   9 294.399 9.19449   4
   1  -4  -9 623.000 20.1135   1
   1  -4  -9 645.844 17.6778   2
   1  -4  -9 614.295 16.4542   3
  -1  -4   9 623.297 18.8998   2
  -1  -4   9 642.166 18.8353   3
  -1  -4   9 623.667 19.7134   4
  -1  -4   9 646.177 17.8700   1
  -1   4   9 632.305 16.6420   4
  -1   4   9 640.297 16.2171   4
   1   4  -9 605.442 18.6950   4
   0  -4   9 861.957 23.7974   2
   0  -4   9 861.498 21.5344   1
   0  -4  -9 847.953 20.2647   3
   0  -4   9 830.222 23.6872   3
   0  -4   9 873.640 24.8794   4
   0  -4  -9 873.466 23.1300   2
   0  -4  -9 875.235 25.7890   1
   0   4   9 873.484 21.0565   4
   0   4  -9 868.573 23.5481   4
   0   4   9 888.207 20.7874   4
  -1  -4  -9 1017.16 29.0691   1
   1  -4   9 1000.30 26.4756   2
   1  -4   9 995.219 27.5171   4
   1  -4   9 1008.65 27.0658   3
  -1  -4  -9 972.473 22.0495   3
  -1  -4  -9 953.966 26.2221   2
   1  -4   9 1010.92 23.1663   1
   1   4   9 1004.54 22.0939   3
   1   4   9 994.447 23.5384   4
   1   4   9 1018.21 23.7960   4
  -1   4  -9 1004.78 26.0293   4
   2  -4   9 3.31225 1.62633   2
  -2  -4  -9 3.43258 1.99193   1
  -2  -4  -9 0.43670 1.29735   2
   2  -4   9 0.31127 1.29347   3
   2  -4   9 1.39641 0.83323   1
   2  -4   9 0.55345 1.32290   4
  -2   4  -9 1.84206 0.91925   1
   2   4   9 3.94102 1.43383   4
  -2   4  -9 4.50479 1.85916   4
  -3  -4  -9 223.203 10.6469   2
   3  -4   9 216.222 9.90398   2
   3  -4   9 234.676 11.0660   4
  -3  -4  -9 229.892 12.1065   1
   3  -4   9 248.957 11.3852   3
   3   4   9 239.856 9.32615   4
  -3   4  -9 228.738 7.10910   1
  -3   4  -9 227.645 9.74369   4
  -4  -4  -9 228.045 12.6626   1
   4  -4   9 276.406 12.2135   4
   4  -4   9 264.445 12.1836   3
   4  -4   9 246.436 10.6571   2
  -4  -4  -9 237.532 11.4364   2
   4   4   9 237.948 10.2281   4
  -5  -4  -9 1.87419 2.56590   1
  -5  -4  -9 1.07893 1.82055   2
   5  -4   9 0.59228 1.73188   3
   5  -4   9 1.78985 1.97498   4
   5  -4   9 2.56699 1.77215   2
   5   4   9 3.64746 1.90213   4
  -6  -4  -9 397.127 16.5158   2
   6  -4   9 420.941 17.3986   3
  -6  -4  -9 416.546 19.1484   1
   6  -4   9 396.926 14.8337   2
   6   4   9 407.306 15.8447   4
  -7  -4  -9 91.5447 10.7323   1
   7  -4   9 95.0096 6.89658   2
  -7  -4  -9 97.9076 9.43490   2
   7  -4   9 89.5527 9.39749   3
   7   4   9 100.340 7.79861   4
   8  -4   9 398.663 18.2700   3
  -8  -4  -9 365.077 19.8181   1
  -8  -4  -9 416.977 17.6597   2
   8   4   9 413.811 17.7444   4
  -9  -4  -9 8.20956 4.96781   1
  -9  -4  -9 4.84656 3.38776   2
   9  -4   9 5.35128 3.32462   3
   9   4   9 8.77270 3.75677   4
  10  -4   9 138.265 11.5139   3
 -10  -4  -9 153.754 16.0061   1
 -10  -5   9 505.011 25.2216   1
  10  -5  -9 519.180 22.1932   3
 -10   5   9 493.907 19.6919   4
 -10   5   9 501.825 19.7424   1
   9  -5  -9 1.46604 2.34689   3
  -9  -5   9 -2.1617 3.03085   1
  -9   5   9 2.32162 2.15264   4
  -9   5   9 1.53804 2.20560   1
  -8  -5   9 241.533 15.2486   1
   8  -5  -9 246.661 13.3321   3
  -8   5   9 237.838 11.4646   4
  -8   5   9 231.306 11.7315   1
  -7  -5   9 33.4525 5.28973   2
  -7  -5   9 37.8421 6.82519   1
   7  -5  -9 35.9555 5.69208   3
  -7   5   9 29.8170 4.69070   1
  -7   5   9 40.9286 5.10637   4
  -6  -5   9 396.379 15.7776   2
   6  -5  -9 399.026 16.0199   3
  -6  -5   9 388.868 17.8621   1
  -6   5   9 426.490 15.7055   1
  -6   5   9 396.596 14.2614   4
   5  -5  -9 57.7395 6.12766   1
   5  -5  -9 42.4405 5.58527   3
  -5  -5   9 54.8371 6.99796   1
  -5  -5   9 50.4775 6.28641   2
  -5   5   9 52.6781 6.02340   1
  -5   5   9 44.3329 4.81420   4
  -4  -5   9 35.5445 4.45365   3
   4  -5  -9 33.7897 4.68076   3
  -4  -5   9 32.8123 5.22943   1
  -4  -5   9 39.2219 5.98228   4
   4  -5  -9 28.0043 4.52884   1
  -4  -5   9 41.2443 5.38848   2
   4   5  -9 34.4487 4.40099   3
  -4   5   9 44.5133 5.53527   1
  -4   5   9 26.1112 3.56402   4
   3  -5  -9 82.3001 4.97466   2
   3  -5  -9 80.4629 5.60718   3
  -3  -5   9 77.1482 6.14178   2
  -3  -5   9 71.4896 5.31900   3
  -3  -5   9 77.6288 7.86510   4
   3  -5  -9 72.0750 6.02814   1
  -3  -5   9 85.0788 6.60977   1
  -3   5   9 93.7051 6.84228   1
  -3   5   9 75.6608 4.99699   4
   3   5  -9 77.9506 6.38838   4
  -2  -5   9 15.0614 3.28877   2
   2  -5  -9 10.3065 2.25544   3
  -2  -5   9 15.3922 3.01268   3
  -2  -5   9 12.3395 3.33676   4
   2  -5  -9 9.53385 2.23845   2
   2  -5  -9 7.37214 2.59753   1
  -2  -5   9 12.0427 3.08075   1
   2   5  -9 12.2301 3.12708   4
  -2   5   9 11.1356 2.31297   4
   1  -5  -9 93.9199 7.20949   1
   1  -5  -9 88.5917 5.70478   2
  -1  -5   9 89.6867 7.03818   4
  -1  -5   9 94.8275 6.62109   2
   1  -5  -9 97.2490 5.07803   3
  -1  -5   9 90.8712 6.09143   1
  -1  -5   9 96.5015 6.30537   3
  -1   5   9 96.2048 5.39553   4
   1   5  -9 83.9780 6.52844   4
   0  -5  -9 1306.95 28.9281   3
   0  -5   9 1275.08 33.9487   2
   0  -5   9 1276.99 33.0507   3
   0  -5  -9 1298.75 33.0650   2
   0  -5   9 1299.90 31.8486   1
   0  -5  -9 1372.99 36.8580   1
   0  -5   9 1250.13 34.6644   4
   0   5  -9 1304.99 33.6394   4
   0   5   9 1303.18 30.6997   4
  -1  -5  -9 185.419 10.7956   1
  -1  -5  -9 182.665 9.21153   2
   1  -5   9 175.095 9.17349   2
   1  -5   9 181.739 7.44119   1
   1  -5   9 176.549 9.20935   3
   1  -5   9 176.639 9.93880   4
  -1   5  -9 189.588 9.33784   4
   1   5   9 175.603 7.77458   4
   2  -5   9 1003.53 29.1755   4
  -2  -5  -9 1012.59 28.7099   2
   2  -5   9 1026.67 28.4683   2
   2  -5   9 1040.06 28.8169   3
  -2  -5  -9 1023.83 31.5194   1
  -2   5  -9 1004.92 27.5428   4
   2   5   9 1003.70 25.9446   4
   3  -5   9 9.55215 3.08786   4
   3  -5   9 5.77074 2.48567   3
  -3  -5  -9 4.30788 2.18279   2
   3  -5   9 7.49871 2.48970   2
  -3  -5  -9 6.23215 2.86668   1
   3   5   9 5.52342 2.04356   4
  -4  -5  -9 351.268 14.9746   2
   4  -5   9 332.693 14.7229   3
  -4  -5  -9 331.764 16.5068   1
   4  -5   9 327.035 14.4358   4
   4  -5   9 324.223 13.5523   2
   4   5   9 346.197 13.4039   4
   5  -5   9 194.401 10.1597   2
  -5  -5  -9 181.262 12.4930   1
   5  -5   9 204.865 11.6812   3
  -5  -5  -9 227.859 12.0747   2
   5   5   9 210.073 10.6697   4
   6  -5   9 88.9029 9.21939   3
  -6  -5  -9 101.041 8.27829   2
  -6  -5  -9 89.7610 10.7123   1
   6  -5   9 99.8979 7.18915   2
   6   5   9 93.9360 7.42598   4
  -7  -5  -9 52.9828 7.16963   2
   7  -5   9 42.4255 6.69515   3
  -7  -5  -9 47.9087 8.49448   1
   7   5   9 44.0990 6.45384   4
  -8  -5  -9 1.16930 2.58194   2
  -8  -5  -9 0.94994 3.52573   1
   8  -5   9 1.04216 2.80495   3
   8   5   9 2.60672 2.82603   4
  -9  -5  -9 20.2970 6.69607   1
  -9  -5  -9 19.1999 4.98683   2
   9  -5   9 13.3249 4.79489   3
   9   5   9 21.2961 5.35148   4
   9  -6  -9 3.39891 3.40426   3
  -9  -6   9 8.54800 4.98249   1
  -9   6   9 8.50296 3.15265   4
  -9   6   9 6.96626 3.08968   1
   8  -6  -9 39.0024 6.43621   3
  -8  -6   9 40.2295 6.24361   2
  -8  -6   9 28.2980 6.62739   1
  -8   6   9 46.7067 5.93322   4
  -8   6   9 41.5780 5.79431   1
   7  -6  -9 32.9964 5.68065   3
  -7  -6   9 27.6541 6.30271   1
  -7  -6   9 33.0942 5.54180   2
  -7   6   9 42.5456 5.47227   4
  -7   6   9 45.3192 5.89751   1
   6  -6  -9 522.614 19.4519   3
  -6  -6   9 519.174 19.8393   2
  -6  -6   9 534.343 22.6363   1
   6  -6  -9 510.425 18.7430   1
  -6   6   9 535.896 19.1555   1
  -6   6   9 565.004 18.1218   4
   5  -6  -9 1.07444 1.80309   1
  -5  -6   9 0.32211 2.60006   1
  -5  -6   9 -0.0294 2.03337   2
   5  -6  -9 3.80522 2.42550   3
  -5   6   9 -0.5640 1.27203   4
  -5   6   9 -0.0808 1.66170   1
  -4  -6   9 340.579 15.2532   2
   4  -6  -9 378.146 15.4660   1
   4  -6  -9 350.575 14.0275   3
  -4  -6   9 369.684 16.6007   1
  -4   6   9 387.535 15.6121   1
  -4   6   9 386.448 13.7110   4
   3  -6  -9 139.405 7.73274   3
   3  -6  -9 139.899 7.25984   2
  -3  -6   9 126.447 8.61007   2
   3  -6  -9 139.150 8.99058   1
  -3  -6   9 149.932 9.66477   1
  -3   6   9 129.029 8.77564   1
  -3   6   9 157.931 7.87081   4
   2  -6  -9 330.194 12.0388   3
  -2  -6   9 382.668 15.1503   1
   2  -6  -9 370.991 15.8485   1
  -2  -6   9 355.287 13.2285   3
   2  -6  -9 335.390 12.7584   2
  -2  -6   9 359.238 15.0747   2
  -2   6   9 342.802 12.6665   4
   1  -6  -9 13.4602 3.73415   1
  -1  -6   9 19.7625 3.85424   1
  -1  -6   9 8.95347 3.39351   4
  -1  -6   9 15.7173 3.27435   3
   1  -6  -9 6.78890 2.34864   2
  -1  -6   9 6.90884 2.58865   2
  -1   6   9 20.3690 3.32636   4
   0  -6  -9 118.224 7.57144   2
   0  -6   9 114.846 7.31424   3
   0  -6   9 119.841 7.20290   1
   0  -6   9 134.307 8.45503   2
   0  -6   9 100.074 8.25156   4
   0  -6  -9 101.925 8.54393   1
   0   6   9 116.559 6.74396   4
  -1  -6  -9 6.80372 2.67272   2
   1  -6   9 7.34644 2.80814   2
  -1  -6  -9 3.65886 2.39469   1
   1  -6   9 4.42257 2.14098   3
   1   6   9 5.96238 2.13136   4
   2  -6   9 15.8688 3.78966   3
   2  -6   9 19.4493 3.94102   2
  -2  -6  -9 10.7326 3.02562   2
  -2  -6  -9 14.4927 4.25571   1
   2   6   9 18.4835 3.45473   4
   3  -6   9 36.5842 5.49424   3
  -3  -6  -9 36.8559 5.64341   2
  -3  -6  -9 36.4011 6.34959   1
   3  -6   9 33.3530 5.16897   2
   3   6   9 38.0426 4.93153   4
  -4  -6  -9 435.884 20.4481   1
   4  -6   9 450.348 17.1801   2
  -4  -6  -9 428.904 17.7772   2
   4  -6   9 401.774 17.1845   3
   4   6   9 413.502 16.0372   4
  -5  -6  -9 8.66023 3.61047   2
   5  -6   9 18.1917 4.46180   3
   5  -6   9 19.6697 4.29037   2
  -5  -6  -9 15.9690 4.70174   1
   5   6   9 20.7927 4.23413   4
   6  -6   9 512.249 21.2372   3
  -6  -6  -9 537.302 21.5336   2
   6  -6   9 559.721 20.0243   2
  -6  -6  -9 532.552 24.7203   1
   6   6   9 533.982 20.3227   4
   7  -6   9 -0.1837 2.29632   3
  -7  -6  -9 0.12463 2.61129   2
  -7  -6  -9 0.62492 3.02011   1
   7   6   9 0.91871 2.48077   4
  -8  -6  -9 244.076 17.8305   1
  -8  -6  -9 307.290 16.0851   2
   8  -6   9 277.459 15.9096   3
   8   6   9 277.739 15.3913   4
  -9  -7   9 42.3149 9.21489   1
   9  -7  -9 46.6648 7.48019   3
  -9   7   9 56.5178 7.14659   1
  -9   7   9 61.7935 7.41412   4
  -8  -7   9 308.163 19.4948   1
   8  -7  -9 326.199 16.5196   3
  -8  -7   9 341.950 16.6164   2
  -8   7   9 336.520 15.3830   1
  -8   7   9 343.871 15.0956   4
  -7  -7   9 0.57148 2.70541   2
   7  -7  -9 2.03182 2.86697   3
  -7  -7   9 2.36579 3.43115   1
  -7   7   9 4.66621 2.47487   4
  -7   7   9 2.88102 2.35026   1
  -6  -7   9 346.380 18.5803   1
  -6  -7   9 344.041 16.3363   2
   6  -7  -9 333.283 14.7996   1
   6  -7  -9 349.686 15.5421   3
  -6   7   9 323.395 13.8570   4
  -6   7   9 315.987 14.6468   1
  -5  -7   9 25.1185 5.19728   2
   5  -7  -9 26.7883 4.92830   3
  -5  -7   9 38.9279 7.22544   1
   5  -7  -9 26.0314 4.92028   1
  -5   7   9 26.6114 4.82906   1
  -5   7   9 30.9057 4.62442   4
  -4  -7   9 7.51000 3.01636   2
   4  -7  -9 12.4585 3.61352   1
   4  -7  -9 7.16817 2.63439   3
  -4  -7   9 9.86478 3.85553   1
  -4   7   9 13.7006 3.95033   1
  -4   7   9 9.13765 2.66755   4
   3  -7  -9 148.085 9.85455   1
  -3  -7   9 132.403 9.42064   2
   3  -7  -9 125.567 7.73235   3
  -3  -7   9 146.817 10.2275   1
  -3   7   9 104.900 8.53619   1
  -3   7   9 134.436 7.93109   4
   2  -7  -9 102.221 6.96158   2
  -2  -7   9 99.6912 8.15308   2
   2  -7  -9 93.6922 9.51543   1
  -2  -7   9 101.494 8.15271   1
  -2   7   9 84.3956 6.35792   4
  -1  -7   9 143.796 9.06845   1
  -1  -7   9 138.843 9.52882   2
   1  -7  -9 114.823 9.36992   1
  -1  -7   9 137.215 8.13768   3
   1  -7  -9 134.043 8.46965   2
  -1   7   9 131.790 7.97103   4
   0  -7  -9 361.234 15.3430   2
   0  -7   9 395.067 15.1182   3
   0  -7   9 397.082 16.9052   2
   0  -7  -9 373.072 17.9451   1
   0   7   9 388.724 14.6404   4
  -1  -7  -9 33.2646 5.26112   2
   1  -7   9 38.9497 5.93265   2
  -1  -7  -9 26.3469 5.68657   1
   1  -7   9 29.9921 4.86375   3
   1   7   9 28.1913 4.52534   4
   2  -7   9 582.695 20.5805   3
  -2  -7  -9 594.806 21.6485   2
  -2  -7  -9 545.774 23.6373   1
   2  -7   9 576.869 21.3123   2
   2   7   9 594.430 19.8848   4
  -3  -7  -9 -0.6608 2.33953   1
   3  -7   9 2.44167 2.38003   2
   3  -7   9 2.66212 2.58426   3
  -3  -7  -9 2.99629 2.44363   2
   3   7   9 3.74499 2.15074   4
  -4  -7  -9 539.265 24.3425   1
   4  -7   9 545.333 20.4592   2
   4  -7   9 536.259 20.7444   3
  -4  -7  -9 528.491 21.2839   2
   4   7   9 502.966 19.3366   4
  -5  -7  -9 77.1244 10.6120   1
   5  -7   9 82.4061 9.43406   3
   5  -7   9 105.782 8.43807   2
  -5  -7  -9 100.710 10.2245   2
   5   7   9 85.1965 8.97649   4
   6  -7   9 34.4590 6.28509   3
  -6  -7  -9 40.8883 7.04960   2
  -6  -7  -9 32.7820 7.40769   1
   6   7   9 31.3618 5.90681   4
  -7  -7  -9 39.6290 8.52153   1
   7  -7   9 45.3579 7.68825   3
  -7  -7  -9 39.1050 7.01521   2
   7   7   9 35.6016 6.58854   4
  -8  -7  -9 22.2614 5.85001   2
  -8  -7  -9 30.6502 8.22684   1
   8  -7   9 29.5555 6.55847   3
   8   7   9 24.6411 6.00819   4
  -7  -8   9 114.720 13.6102   1
   7  -8  -9 85.5747 9.36521   3
  -7  -8   9 79.0000 9.72580   2
  -7   8   9 77.2657 8.11908   4
  -7   8   9 90.9444 9.21091   1
   6  -8  -9 200.815 11.5617   3
  -6  -8   9 156.957 11.5033   2
   6  -8  -9 165.737 10.4970   1
  -6  -8   9 189.350 14.1837   1
  -6   8   9 170.224 10.1775   4
  -6   8   9 157.070 10.4143   1
   5  -8  -9 9.71918 3.47912   3
  -5  -8   9 5.28123 4.05394   1
   5  -8  -9 10.5258 3.77440   1
  -5  -8   9 5.58258 3.17665   2
  -5   8   9 9.11612 3.45339   1
  -5   8   9 7.98571 2.93002   4
  -4  -8   9 168.166 12.2672   1
  -4  -8   9 166.828 11.5419   2
   4  -8  -9 171.700 10.9642   1
  -4   8   9 131.320 8.69953   4
  -4   8   9 166.761 10.8808   1
  -3  -8   9 1.53642 2.43157   2
  -3  -8   9 1.88272 2.96396   1
   3  -8  -9 0.61012 2.26272   1
  -3   8   9 5.16657 2.39986   4
  -3   8   9 1.98475 2.38220   1
  -2  -8   9 279.792 14.6528   1
   2  -8  -9 272.812 14.9947   1
   2  -8  -9 273.874 12.8462   2
  -2  -8   9 257.741 14.4456   2
  -2   8   9 269.053 12.5331   4
   1  -8  -9 4.26122 2.59516   2
  -1  -8   9 7.73963 3.43286   2
   1  -8  -9 10.5437 3.93789   1
  -1   8   9 4.96922 2.53059   4
   0  -8   9 132.512 9.90054   2
   0  -8  -9 113.436 8.67029   2
   0  -8  -9 103.077 11.2066   1
   0   8   9 116.039 8.16111   4
  -1  -8  -9 21.4423 4.61986   2
  -1  -8  -9 18.2954 5.25799   1
   1  -8   9 25.8257 4.76713   3
   1  -8   9 26.0931 5.43239   2
   1   8   9 24.4275 4.58606   4
  -2  -8  -9 24.9112 6.45138   1
   2  -8   9 28.0236 5.61316   2
  -2  -8  -9 27.2780 5.43432   2
   2  -8   9 39.6611 6.01467   3
   2   8   9 24.7586 4.80084   4
   3  -8   9 68.9792 8.60186   2
   3  -8   9 76.4467 8.53369   3
  -3  -8  -9 56.0815 9.13623   1
  -3  -8  -9 64.5392 8.32121   2
   3   8   9 85.5457 8.77636   4
  -4  -8  -9 104.327 12.6318   1
  -4  -8  -9 108.461 10.9567   2
   4  -8   9 98.5039 10.1171   3
   4  -8   9 115.266 9.28510   2
   4   8   9 116.614 9.20083   4
  -5  -8  -9 18.3934 5.05229   2
  -5  -8  -9 11.6059 5.18095   1
   5  -8   9 11.9159 4.44601   2
   5  -8   9 10.3068 4.15632   3
   5   8   9 8.29420 3.60498   4
  -6  -8  -9 97.6578 10.9730   2
  -6  -8  -9 105.696 13.6390   1
   6  -8   9 110.189 11.2881   3
   6   8   9 117.616 11.4712   4
  -6  -9   9 1.40067 3.40135   2
   6  -9  -9 10.0243 3.78781   1
  -6  -9   9 7.90935 5.12742   1
  -6   9   9 10.2554 3.77931   4
  -6   9   9 13.1919 4.16064   1
   5  -9  -9 22.7136 5.15284   1
  -5  -9   9 20.7251 6.62212   1
  -5  -9   9 16.2945 4.96701   2
  -5   9   9 14.3790 3.90959   4
  -5   9   9 22.5543 5.13894   1
  -4  -9   9 -0.5083 2.55459   2
   4  -9  -9 1.05575 2.41409   1
  -4  -9   9 4.59621 4.06776   1
  -4   9   9 -0.3190 2.38880   1
  -4   9   9 1.43462 2.16258   4
  -3  -9   9 106.720 11.3293   2
   3  -9  -9 82.2178 9.73996   1
  -3   9   9 81.6892 8.24656   4
  -3   9   9 78.8301 9.59441   1
   2  -9  -9 76.5015 9.64306   1
  -2  -9   9 76.5229 9.52939   2
  -2   9   9 69.6955 7.75321   4
   1  -9  -9 167.798 12.4836   1
  -1  -9   9 185.626 12.7505   2
   1  -9  -9 200.614 11.8484   2
  -1   9   9 177.728 10.8087   4
   0  -9  -9 219.937 14.7540   1
   0  -9  -9 227.995 13.0766   2
   0  -9   9 232.930 14.1097   2
   0   9   9 204.207 11.8766   4
  -1  -9  -9 -1.1879 2.20480   2
   1  -9   9 0.80782 2.95079   2
  -1  -9  -9 1.63662 3.16674   1
   1   9   9 -0.6766 2.01710   4
   2  -9   9 364.628 18.1667   2
  -2  -9  -9 351.604 20.1896   1
  -2  -9  -9 370.104 18.0135   2
   2   9   9 342.218 16.3523   4
   3  -9   9 77.1394 9.35598   2
  -3  -9  -9 50.1977 9.26622   1
  -3  -9  -9 67.7548 9.02386   2
   3  -9   9 49.9300 7.26115   3
   3   9   9 60.9554 8.08243   4
  -4  -9  -9 148.616 11.7649   2
  -4  -9  -9 142.440 15.3121   1
   4  -9   9 119.587 9.99185   3
   4  -9   9 127.866 12.1829   2
   4   9   9 130.139 10.4664   4
  -5  -9  -9 23.7393 7.08672   1
   5  -9   9 26.1744 5.89094   3
  -5  -9  -9 38.9916 7.44258   2
   5   9   9 13.1391 4.74377   4
  -4 -10   9 135.193 13.5886   2
   4 -10  -9 131.049 10.6534   1
  -4  10   9 118.463 11.7865   1
  -4  10   9 126.166 9.49750   4
   3 -10  -9 6.43226 4.17101   1
  -3 -10   9 7.16128 4.25300   2
  -3  10   9 7.93620 3.39427   4
  -3  10   9 7.31881 4.24715   1
  -2 -10   9 24.1394 6.08960   2
   2 -10  -9 31.0443 6.92649   1
  -1 -10   9 123.685 12.6971   2
   1 -10  -9 124.163 13.3668   1
   1 -10  -9 116.693 9.72707   2
  -1  10   9 106.070 10.3044   4
   0 -10  -9 1.70901 3.19822   2
   0 -10  -9 -2.1009 3.37438   1
   0 -10   9 -0.7324 2.73381   2
   0  10   9 -0.5769 3.02077   4
  -1 -10  -9 162.169 12.0175   2
  -1 -10  -9 153.497 15.3873   1
   1 -10   9 159.041 12.6268   2
   1  10   9 170.780 11.7236   4
  -2 -10  -9 29.6718 7.52873   1
   2 -10   9 37.5914 7.27058   2
  -2 -10  -9 28.5416 6.15407   2
   2  10   9 35.8507 6.49365   4
  -3 -10  -9 140.876 15.7457   1
  -3 -10  -9 139.040 13.5134   2
   3 -10   9 151.944 11.9459   2
   3  10   9 144.839 11.3360   4
 -11   0  10 6.22499 3.43747   1
  11   0 -10 4.58105 3.40394   3
  10   0 -10 5.58373 3.04676   3
 -10   0  10 6.11234 3.36413   1
  -9   0  10 5.78909 2.55206   1
   9   0 -10 -0.1123 2.32432   3
  -9   0  10 4.74832 2.42533   4
  -8   0  10 1140.26 31.2622   1
  -8   0  10 1026.11 29.8676   4
   8   0 -10 1084.25 31.0416   3
  -7   0  10 -0.5542 1.26850   4
  -7   0  10 -0.4022 1.20787   1
   7   0 -10 1.07951 1.80901   3
  -6   0  10 1421.98 35.2709   1
  -6   0  10 1440.36 34.5396   4
   6   0 -10 1403.41 35.9417   3
  -5   0  10 0.16041 0.99248   4
  -5   0  10 -0.3146 0.95404   1
   5   0 -10 0.74990 1.25454   3
  -5   0  10 0.72718 0.70637   2
  -4   0  10 5692.37 115.230   4
   4   0 -10 5667.08 118.806   3
  -4   0  10 5885.94 119.341   1
  -4   0  10 5856.55 114.825   2
   3   0 -10 2.03176 1.09925   3
  -3   0  10 3.11069 1.01649   4
  -3   0  10 5.27292 1.34717   1
  -3   0  10 0.27152 0.77935   4
  -3   0  10 0.69521 0.56685   2
  -2   0  10 96.2702 3.81857   4
  -2   0  10 96.2104 4.10875   1
   2   0 -10 91.2846 5.10210   3
  -2   0  10 94.2861 3.83946   4
  -2   0  10 88.4399 3.67631   2
  -1   0  10 1.02725 0.56073   4
   1   0 -10 0.45749 0.51768   1
   1   0 -10 0.12673 0.49953   2
  -1   0  10 -0.0986 0.44219   2
  -1   0  10 0.05718 0.44654   4
   1   0 -10 1.63269 0.98789   3
  -1   0  10 0.78799 0.56713   1
   0   0 -10 4070.34 84.6350   2
   0   0  10 4146.38 81.0630   4
   0   0 -10 4046.77 84.0575   1
   0   0  10 4190.35 84.1596   1
   0   0  10 4136.78 84.6383   2
   0   0 -10 4107.76 85.4996   3
   0   0  10 4163.30 85.7160   3
   0   0  10 4281.20 81.6647   4
   1   0  10 3.31483 1.38488   3
  -1   0 -10 1.59271 1.12885   3
  -1   0 -10 1.34701 0.95052   1
  -2   0 -10 39.3640 2.83252   1
   2   0  10 47.5475 3.47803   2
  -2   0 -10 39.5598 3.28386   2
   2   0  10 43.7316 3.04278   4
   2   0  10 46.1276 2.87789   4
   2   0  10 44.4153 4.40458   3
  -3   0 -10 0.32350 0.94087   1
   3   0  10 1.78847 1.11542   2
  -3   0 -10 2.83961 1.28298   2
   3   0  10 1.38566 0.92095   4
   3   0  10 -0.5035 0.94452   3
   4   0  10 359.765 12.2253   4
   4   0  10 358.858 12.8129   3
   4   0  10 356.745 12.4804   2
  -4   0 -10 357.408 12.5463   2
  -4   0 -10 380.459 12.2170   1
  -5   0 -10 -0.1867 1.12732   2
   5   0  10 0.28307 1.28971   3
   5   0  10 0.46300 1.23463   2
  -5   0 -10 4.88570 1.88729   1
   5   0  10 0.73608 1.15588   4
   6   0  10 980.999 26.4529   2
   6   0  10 971.939 26.8025   3
   6   0  10 968.709 26.6921   4
  -6   0 -10 907.316 26.6416   1
  -6   0 -10 960.494 26.4470   2
   7   0  10 -0.1860 1.53138   2
  -7   0 -10 0.15705 1.59933   2
   7   0  10 1.70318 1.73621   4
  -7   0 -10 0.16797 2.02513   1
   7   0  10 -1.3163 1.57922   3
   8   0  10 225.331 10.7718   2
  -8   0 -10 215.468 10.7075   2
   8   0  10 241.658 11.7414   3
   8   0  10 210.521 11.4820   4
  -8   0 -10 196.760 11.4648   1
   9   0  10 0.03565 2.05439   4
   9   0  10 1.74734 2.54168   3
  11  -1 -10 40.7563 6.83468   3
 -11  -1  10 33.7976 6.75005   1
  11   1 -10 30.4934 6.13159   3
 -11   1  10 34.7560 6.30217   1
 -10  -1  10 580.875 23.4755   1
  10  -1 -10 589.762 22.7217   3
  10   1 -10 646.408 22.7835   3
 -10   1  10 622.489 22.6380   1
 -10   1  10 626.336 22.2193   4
   9  -1 -10 9.44335 3.37407   3
  -9  -1  10 8.82533 3.35428   1
  -9  -1  10 5.51036 2.92224   4
  -9   1  10 10.1802 3.22109   4
   9   1 -10 6.82171 3.10764   3
  -9   1  10 7.92558 2.91134   1
  -8  -1  10 778.565 24.1191   4
  -8  -1  10 747.400 24.3524   1
   8  -1 -10 740.768 24.0205   3
  -8   1  10 745.305 22.6456   4
  -8   1  10 718.379 22.9037   1
   8   1 -10 716.078 23.3367   3
  -7  -1  10 10.7817 3.02095   4
  -7  -1  10 11.7070 3.05482   1
   7  -1 -10 15.8091 3.55402   3
  -7   1  10 14.0669 3.02205   4
  -7   1  10 14.6346 3.17293   1
   7   1 -10 8.97799 2.67290   3
  -6  -1  10 322.193 12.5565   1
  -6  -1  10 334.878 12.6766   4
   6  -1 -10 309.221 12.8146   3
  -6   1  10 360.794 12.5781   1
  -6   1  10 321.268 11.6547   4
   6   1 -10 323.174 12.8624   3
  -5  -1  10 715.294 17.4654   2
   5  -1 -10 716.973 20.9239   3
  -5  -1  10 667.904 19.5810   4
  -5  -1  10 716.550 19.9982   1
  -5   1  10 709.584 19.6739   1
  -5   1  10 684.921 18.5743   4
   5   1 -10 729.935 20.8875   3
  -4  -1  10 24.9782 3.08798   1
  -4  -1  10 27.8315 3.38533   4
  -4  -1  10 22.6995 2.47525   2
   4  -1 -10 19.2846 3.15951   3
  -4   1  10 40.4213 3.94508   1
  -4   1  10 28.1495 3.13879   4
   4   1 -10 27.0167 3.72835   3
  -4   1  10 23.8773 2.69874   4
  -3  -1  10 1022.94 24.1207   4
  -3  -1  10 1008.48 23.8603   1
   3  -1 -10 974.184 25.2655   3
  -3  -1  10 974.213 23.0365   2
  -3   1  10 1021.03 24.3480   1
   3   1 -10 1010.46 25.5623   3
  -3   1  10 1005.10 22.6044   4
  -3   1  10 1016.71 22.2993   4
  -3   1  10 1005.68 21.2187   2
  -2  -1  10 42.6412 2.60157   1
   2  -1 -10 43.1334 3.45261   3
   2  -1 -10 45.5526 2.45045   2
  -2  -1  10 54.6062 3.34416   4
   2  -1 -10 46.0308 3.07241   1
  -2  -1  10 50.5166 3.01036   2
  -2   1  10 47.8256 3.14114   1
  -2   1  10 54.2261 2.27075   4
   2   1 -10 47.0356 3.72518   3
  -2   1  10 43.9734 2.39144   2
  -2   1  10 45.7547 2.27162   4
  -1  -1  10 9.00522 1.13785   1
  -1  -1  10 5.20608 1.62651   3
  -1  -1  10 9.27163 1.68225   4
   1  -1 -10 6.93045 1.65467   3
   1  -1 -10 10.0441 1.75686   1
  -1  -1  10 15.4154 2.01634   4
   1  -1 -10 8.54098 1.40255   2
  -1  -1  10 6.97410 1.39018   2
  -1   1  10 8.81059 0.57727   4
  -1   1  10 10.0130 1.50683   2
  -1   1  10 8.28983 0.66931   4
  -1   1  10 8.64888 1.63740   1
   1   1 -10 6.68771 1.71714   3
   0  -1 -10 4123.91 84.1776   1
   0  -1  10 3935.72 82.9121   2
   0  -1 -10 4091.08 83.1033   3
   0  -1  10 4104.25 80.8997   4
   0  -1  10 4099.81 81.5712   4
   0  -1  10 4058.06 84.3439   3
   0  -1 -10 3956.22 82.8363   2
   0  -1  10 3849.53 80.4641   1
   0   1 -10 4195.94 84.5172   3
   0   1  10 4006.59 83.0737   3
  -1  -1 -10 1.09715 0.88818   2
  -1  -1 -10 1.11899 0.93950   3
   1  -1  10 1.01072 0.88821   4
   1  -1  10 1.19355 1.03754   3
  -1  -1 -10 2.28016 1.15693   1
   1  -1  10 2.37933 1.05463   2
   1   1  10 3.08102 0.78681   4
  -1   1 -10 1.65048 0.98944   2
   1   1  10 3.60564 0.73119   4
   1   1  10 3.74031 1.25343   3
  -2  -1 -10 3468.46 74.4613   2
   2  -1  10 3388.65 73.8361   2
   2  -1  10 3621.60 73.0330   4
   2  -1  10 3550.29 75.3073   3
  -2  -1 -10 3628.77 75.2747   1
  -2   1 -10 3494.05 74.0948   2
   2   1  10 3536.68 70.9144   4
   2   1  10 3599.26 73.6629   3
   2   1  10 3447.26 70.1182   4
  -2   1 -10 3488.25 71.4615   1
   3  -1  10 608.650 17.2019   4
   3  -1  10 577.218 16.8466   2
  -3  -1 -10 629.018 17.7788   1
  -3  -1 -10 562.642 17.2351   2
   3  -1  10 594.199 18.1555   3
   3   1  10 583.450 16.6987   3
   3   1  10 613.594 16.0502   4
  -3   1 -10 600.575 17.1318   2
   3   1  10 619.840 15.4611   4
  -3   1 -10 624.818 15.1144   1
   4  -1  10 948.156 26.0542   3
   4  -1  10 944.125 24.6482   2
  -4  -1 -10 903.517 25.0521   2
  -4  -1 -10 986.010 25.9658   1
   4  -1  10 970.386 25.0314   4
   4   1  10 926.173 24.1482   3
  -4   1 -10 954.315 24.9291   2
   4   1  10 960.751 24.0486   4
  -4   1 -10 949.253 23.2225   1
  -5  -1 -10 569.689 18.0016   2
  -5  -1 -10 531.847 18.0887   1
   5  -1  10 581.437 17.2918   2
   5  -1  10 573.243 17.9095   4
   5  -1  10 550.065 18.2859   3
  -5   1 -10 556.210 17.2817   2
   5   1  10 527.888 16.6064   3
  -5   1 -10 559.752 16.2803   1
   5   1  10 531.132 16.9265   4
  -6  -1 -10 10.0847 2.92461   1
   6  -1  10 15.8727 3.59676   3
  -6  -1 -10 15.3163 3.24147   2
   6  -1  10 10.9384 2.66644   2
   6  -1  10 7.49156 2.63829   4
   6   1  10 9.36797 2.62965   4
   6   1  10 13.6721 2.94139   3
  -6   1 -10 12.7365 2.83436   1
  -6   1 -10 14.1098 3.08605   2
   7  -1  10 15.6840 3.73753   4
  -7  -1 -10 8.71243 3.17236   1
   7  -1  10 12.0958 2.84292   2
  -7  -1 -10 8.88016 2.83966   2
   7  -1  10 6.52936 2.96389   3
   7   1  10 9.58084 2.89759   4
   7   1  10 10.1832 2.89357   2
   7   1  10 9.37689 2.84400   3
  -7   1 -10 11.4192 3.16291   1
  -7   1 -10 14.9697 3.29523   2
   8  -1  10 31.8803 4.65635   2
   8  -1  10 32.3365 5.58125   3
  -8  -1 -10 41.5588 6.59479   1
   8  -1  10 50.9322 6.78455   4
  -8  -1 -10 37.7533 5.54028   2
   8   1  10 42.0266 5.95535   4
   8   1  10 38.4074 5.45802   2
  -8   1 -10 46.4309 5.61228   2
   9  -1  10 2.43173 2.89727   3
  -9  -1 -10 1.43031 3.05194   1
  -9  -1 -10 4.17594 2.57292   2
   9   1  10 2.97996 2.55888   2
   9   1  10 1.96044 2.45103   4
  10  -1  10 206.172 12.5127   3
 -11  -2  10 100.638 11.8710   1
  11  -2 -10 68.4908 8.78839   3
 -11   2  10 100.490 8.46777   1
  10  -2 -10 11.4214 3.76260   3
 -10  -2  10 4.19243 3.13773   1
 -10   2  10 9.78110 3.48637   1
 -10   2  10 9.91063 3.55588   4
  10   2 -10 6.77149 3.15977   3
   9  -2 -10 262.685 13.5736   3
  -9  -2  10 274.144 14.6628   1
   9   2 -10 246.167 12.6206   3
  -9   2  10 238.548 11.9999   1
  -9   2  10 248.419 12.0966   4
   8  -2 -10 640.742 22.0843   3
  -8  -2  10 612.046 22.5334   1
  -8  -2  10 646.600 22.2823   4
   8   2 -10 605.887 20.8618   3
  -8   2  10 618.810 20.0375   4
  -8   2  10 614.066 20.3724   1
   7  -2 -10 50.1244 6.15411   3
  -7  -2  10 46.9444 5.92357   4
  -7  -2  10 47.9262 6.21531   1
  -7   2  10 46.5602 5.35828   1
  -7   2  10 47.7230 5.10488   4
   7   2 -10 41.7679 5.40748   3
  -6  -2  10 723.269 22.2851   4
  -6  -2  10 732.657 19.5527   2
  -6  -2  10 740.899 22.6402   1
   6  -2 -10 759.931 22.7495   3
  -6   2  10 726.481 21.2006   1
  -6   2  10 746.339 20.2791   4
   6   2 -10 704.721 21.8090   3
   5  -2 -10 26.7300 3.94875   3
  -5  -2  10 23.3162 3.05923   2
  -5  -2  10 25.6967 3.78170   1
  -5  -2  10 20.8768 3.50113   4
  -5   2  10 23.7827 3.02831   4
   5   2 -10 28.6128 4.07299   3
  -5   2  10 35.0329 4.05484   1
  -4  -2  10 911.950 23.3271   2
   4  -2 -10 974.250 25.3823   3
  -4  -2  10 953.014 24.6630   1
  -4  -2  10 940.735 24.9938   4
   4   2 -10 962.629 25.1978   3
  -4   2  10 938.859 24.3977   1
  -4   2  10 940.616 22.1952   4
   4   2 -10 960.072 24.5442   4
  -4   2  10 958.245 23.2092   4
  -3  -2  10 118.909 6.24409   4
   3  -2 -10 123.017 5.99401   1
  -3  -2  10 118.954 5.64882   1
   3  -2 -10 120.129 3.91096   2
  -3  -2  10 123.813 5.72222   2
   3  -2 -10 132.860 6.61911   3
  -3   2  10 116.891 3.88485   2
  -3   2  10 107.658 5.73334   1
  -3   2  10 120.640 5.03744   4
  -3   2  10 118.459 4.58322   4
   3   2 -10 115.427 6.36354   3
  -2  -2  10 873.833 21.6344   2
  -2  -2  10 878.826 20.9099   1
   2  -2 -10 865.862 22.0810   3
  -2  -2  10 858.405 22.3096   4
  -2  -2  10 869.696 23.0103   3
   2  -2 -10 880.554 22.5514   1
   2  -2 -10 876.928 19.9015   2
  -2   2  10 873.919 18.6569   4
  -2   2  10 862.051 22.4265   1
  -2   2  10 877.840 18.9865   4
   2   2 -10 880.969 22.9863   3
   1  -2 -10 745.865 19.0947   3
  -1  -2  10 748.571 19.2228   2
   1  -2 -10 751.038 20.1781   1
  -1  -2  10 763.724 19.8936   4
  -1  -2  10 774.268 17.4755   1
   1  -2 -10 734.941 18.2303   2
  -1  -2  10 735.118 20.4420   3
  -1   2  10 751.425 15.3825   4
  -1   2  10 750.214 15.3263   4
   1   2 -10 763.863 20.6474   3
   0  -2 -10 133.857 6.62835   1
   0  -2  10 121.235 6.14817   4
   0  -2  10 124.946 6.59026   3
   0  -2  10 133.701 3.67930   1
   0  -2 -10 126.339 5.54323   3
   0  -2  10 125.811 5.83185   2
   0  -2 -10 122.742 5.59081   2
   0   2 -10 145.010 7.02235   3
   0   2  10 130.555 3.28901   4
   0   2  10 133.190 3.46007   4
   1  -2  10 1712.44 39.9419   3
  -1  -2 -10 1637.26 38.3415   2
  -1  -2 -10 1715.18 39.9944   1
  -1  -2 -10 1713.53 37.1482   3
   1  -2  10 1652.28 38.1617   2
   1  -2  10 1667.00 38.5156   4
   1   2  10 1699.21 34.4861   4
[truncated: 578,425 more chars]
