# Supplementary material for: Practical aspects of teaching a graduate-level small-mol­ecule chemical crystallography course
Source: Acta Crystallogr E Crystallogr Commun. 2026 Jan 1;82(Pt 1):107–20. doi: 10.1107/S2056989025010527 (PMC12810306; doi:10.1107/S2056989025010527)
Supplement: Supplementary file 1 [file e-82-00107-sup2.zip › Berry_Guzei_Structures/Structure 18/structure18.res]

TITL Structure18 IN P2(1)/N
CELL 0.71073 8.3816 7.6498 24.4779 90 98.79 90
ZERR 4 0.004 0.0029 0.0086 0 0.034 0
LATT 1
SYMM 0.5-X,0.5+Y,0.5-Z

SFAC C H F O Pd S
UNIT 32 48 24 28 4 4
 
DFIX 0.9584 0.001 O5 H5a O5 H5b
DFIX 1.515 0.001 H5a H5b

L.S. 12
PLAN  10
SIZE 0.38 0.32 0.28
TEMP -173
LIST 4
BOND $H
CONF 
WPDB -2

fmap 2
acta 50

 
WGHT 0.0163 1.2302
FVAR 0.39569

Pd1   5     0.95776  0.28936  0.73132  11.00000  0.01129  0.01529  0.01255 =
 -0.00055  0.00054 -0.00150 
S1    6     1.14440  0.47635  0.71540  11.00000  0.01356  0.01639  0.01620 =
 0.00052 -0.00008 -0.00269 
F1    3     0.65084  0.47078  0.54632  11.00000  0.04234  0.05335  0.02870 =
 0.01670 -0.00225 -0.00949 
F2    3     0.73849  0.20615  0.54840  11.00000  0.02879  0.06786  0.02344 =
 -0.01918 -0.00037  0.00296 
F3    3     0.50526  0.26289  0.57036  11.00000  0.01927  0.05171  0.02792 =
 -0.00464 -0.00308 -0.01156 
F4    3     1.14683  0.18305  0.91629  11.00000  0.05754  0.03684  0.02076 =
 -0.00097 -0.00774  0.02553 
F5    3     0.99185  0.37433  0.94412  11.00000  0.04969  0.06659  0.01786 =
 -0.00013  0.00496  0.03072 
F6    3     1.20817  0.45542  0.91454  11.00000  0.04377  0.05416  0.03355 =
 -0.00587 -0.01352 -0.00497 
O1    4     0.86745  0.28377  0.64993  11.00000  0.01531  0.02239  0.01402 =
 -0.00090 -0.00012 -0.00238 
O2    4     0.64676  0.43751  0.66185  11.00000  0.02699  0.06355  0.02560 =
 -0.01657 -0.00648  0.01935 
O3    4     1.05442  0.27393  0.81184  11.00000  0.01513  0.02037  0.01355 =
 -0.00042  0.00003  0.00106 
O4    4     0.88092  0.46500  0.84039  11.00000  0.06374  0.07530  0.02107 =
 -0.01088 -0.00968  0.05324 
O5    4     0.77848  0.12177  0.74711  11.00000  0.02061  0.02951  0.01810 =
 0.00298 -0.00067 -0.01083 
H5a   2     0.80689  0.04148  0.77705  11.00000 -1.50000 
H5b   2     0.73058  0.05018  0.71687  11.00000 -1.50000 
O6    4     1.26049  0.52730  0.76388  11.00000  0.01931  0.02382  0.01983 =
 -0.00150 -0.00301 -0.00747 
C1    1     0.72965  0.35034  0.63507  11.00000  0.01769  0.02692  0.01670 =
 -0.00256 -0.00107 -0.00213 
C2    1     0.65644  0.31975  0.57386  11.00000  0.01864  0.03641  0.01697 =
 -0.00047 -0.00119 -0.00491 
C3    1     0.99460  0.36432  0.84708  11.00000  0.02596  0.02887  0.01491 =
 -0.00179 -0.00257  0.01009 
C4    1     1.08601  0.34269  0.90661  11.00000  0.02906  0.03120  0.01749 =
 -0.00348 -0.00313  0.01403 
C5    1     1.05003  0.66598  0.68371  11.00000  0.02167  0.02024  0.03570 =
 0.00879 -0.00105 -0.00189 
AFIX 137
H5c   2     0.98406  0.63391  0.64857  11.00000 -1.50000 
H5d   2     1.13275  0.75028  0.67685  11.00000 -1.50000 
H5e   2     0.98111  0.71855  0.70819  11.00000 -1.50000 
AFIX 0
C6    1     1.24639  0.38637  0.66402  11.00000  0.02258  0.02474  0.02086 =
 -0.00091  0.00775 -0.00304 
AFIX 137
H6a   2     1.29157  0.27238  0.67639  11.00000 -1.50000 
H6b   2     1.33383  0.46498  0.65746  11.00000 -1.50000 
H6c   2     1.17042  0.37180  0.62970  11.00000 -1.50000 
AFIX 0

PART -1
O7    4     0.99579  0.44228  0.43697  10.50000  0.03318  0.05052  0.02885 =
 0.00737 -0.00153  0.00954 
O8    4     0.99117  0.55162  0.52021  10.50000  0.02387  0.03494  0.01987 =
 -0.00024  0.00430 -0.00457 
C7    1     1.11281  0.27589  0.51506  10.50000  0.04463  0.06041  0.03068 =
 -0.00218 -0.01369  0.02323 
AFIX 137
H7a   2     1.04899  0.16985  0.50553  10.50000 -1.50000 
H7b   2     1.21925  0.26251  0.50366  10.50000 -1.50000 
H7c   2     1.12578  0.29481  0.55509  10.50000 -1.50000 
AFIX 0
C8    1     1.02739  0.43029  0.48570  10.50000  0.01409  0.09681  0.05645 =
 -0.02251  0.00113 -0.00304 
C9    1     0.90997  0.70444  0.49738  10.50000  0.01452  0.04901  0.02113 =
 0.00379 -0.00070 -0.00383 
AFIX 23
H9a   2     0.97707  0.76579  0.47346  10.50000 -1.20000 
H9b   2     0.80507  0.67217  0.47534  10.50000 -1.20000 
AFIX 0
C10   1     0.88272  0.82137  0.54489  10.50000  0.03771  0.02735  0.05168 =
 0.00089 -0.00215  0.00655 
AFIX 137
H10a  2     0.83112  0.93024  0.53034  10.50000 -1.50000 
H10b  2     0.81277  0.76159  0.56757  10.50000 -1.50000 
H10c  2     0.98662  0.84807  0.56757  10.50000 -1.50000 
AFIX 0
HKLF 4
END
