# Supplementary material for: Practical aspects of teaching a graduate-level small-mol­ecule chemical crystallography course
Source: Acta Crystallogr E Crystallogr Commun. 2026 Jan 1;82(Pt 1):107–20. doi: 10.1107/S2056989025010527 (PMC12810306; doi:10.1107/S2056989025010527)
Supplement: Supplementary file 1 [file e-82-00107-sup2.zip › Berry_Guzei_Structures/Structure 19/structure19.hkl]

   0   0   2 3407.53   24.98
   0   0  -2 2576.81   21.90
   0   0   4 4645.32   18.63
   0   0  -4 3245.05   15.14
   0   0  -5    2.76    0.18
   0   0  -5    0.93    0.17
   0   0   6  445.29    2.40
   0   0  -6  319.12    1.84
   0   0  -6   94.74    0.96
   0   0  -7    0.08    0.17
   0   0   8 1013.57    4.18
   0   0  -8  735.76    3.24
   0   0  -8  392.61    2.32
   0   0  -9    4.34    0.32
   0   0  10 2576.74    7.82
   0   0 -10 1883.66    6.15
   0   0 -10 1703.11    5.97
   0   0  12  866.49    4.29
   0   0 -12  612.98    3.21
   0   0 -12  550.57    3.23
   0   0 -13    1.56    0.36
   0   0 -13    1.54    0.36
   0   0 -13    5.13    0.53
   0   0  14   50.47    1.15
   0   0 -14   33.40    0.84
   0   0 -14   40.91    1.03
   0   0  16 1566.34    6.64
   0   0 -16 1091.92    4.93
   0   0 -16 1193.59    5.52
   0   0  18 2987.50    9.89
   0   0 -18 2067.10    7.35
   0   0 -18 2470.79    8.60
   0   0 -19   27.45    0.99
   0   0 -19   30.77    1.19
   0   0  20    3.33    0.79
   0   0 -20    1.31    0.57
   0   0 -20    1.92    0.82
   0   0  21    4.65    0.86
   0   0 -21    2.64    0.64
   0   0 -21    4.64    0.94
   0   0  22  651.07    4.96
   0   0 -22  480.34    3.79
   0   0 -22  420.90    3.81
   0   0  23   12.77    1.06
   0   0 -23    5.93    0.71
   0   0 -23    4.78    0.97
   0   0  24    4.28    0.90
   0   0 -24    4.18    0.74
   0   0 -24    1.43    0.84
   0   0  25    0.34    0.72
   0   0 -25   -0.68    0.67
   0   0  26    7.78    1.08
   0   0 -26    0.76    0.82
   0   0  27    1.70    0.92
   0   0 -27   -1.36    0.63
   0   0  28  228.88    3.45
   0   0  29    5.03    1.04
   0   0  30   58.38    1.98
   0   0  31    2.64    1.01
   0   0  32  138.26    2.99
   0   0  33    6.80    1.31
   0   0  34  336.87    4.69
  -1   0   0    0.66    0.05
  -1   0   0    0.02    0.02
  -1   0   0    1.13    0.07
  -1   0   1    1.32    0.08
  -1   0  -1    0.06    0.03
  -1   0  -1    0.41    0.07
  -1   0  -1    0.00    0.03
   1   0  -1    0.49    0.07
  -1   0   2  385.70    2.31
  -1   0  -2  342.59    2.12
  -1   0  -2  128.80    1.13
   1   0   2  436.54    3.17
   1   0  -2  360.52    2.23
  -1   0   3    2.71    0.15
  -1   0  -3    1.76    0.14
  -1   0  -3    1.85    0.10
   1   0   3    2.85    0.15
   1   0  -3    2.02    0.15
  -1   0   4   92.67    0.87
  -1   0  -4   76.35    0.78
  -1   0  -4   73.53    0.71
   1   0   4  102.06    0.88
   1   0  -4   79.28    0.75
   1   0  -4   80.06    0.78
  -1   0   5    0.33    0.17
  -1   0  -5    0.18    0.12
   1   0   5    0.49    0.18
   1   0  -5    0.72    0.14
   1   0  -5    0.40    0.19
  -1   0   6  830.04    3.54
  -1   0  -6  644.00    2.97
  -1   0  -6  727.84    3.38
   1   0   6  916.64    3.83
   1   0  -6  687.70    3.41
   1   0  -6  793.15    3.44
  -1   0   7    0.95    0.24
  -1   0  -7    0.55    0.18
   1   0   7    0.55    0.26
   1   0  -7    0.14    0.16
   1   0  -7    0.50    0.27
  -1   0   8  212.41    1.76
  -1   0  -8  161.81    1.44
  -1   0  -8  160.02    1.37
   1   0   8  231.81    1.78
   1   0  -8  161.64    1.24
   1   0  -8  211.64    1.68
  -1   0   9    1.35    0.30
  -1   0  -9    0.66    0.24
  -1   0  -9    0.29    0.20
   1   0   9    0.87    0.30
   1   0  -9    0.35    0.19
   1   0  -9    0.65    0.31
  -1   0  10  200.41    1.90
  -1   0 -10  147.88    1.50
  -1   0 -10  127.09    1.35
   1   0  10  209.82    1.87
   1   0 -10  147.60    1.31
   1   0 -10  195.16    1.78
  -1   0  11    3.05    0.43
  -1   0 -11    0.84    0.30
  -1   0 -11    0.51    0.24
   1   0  11    2.27    0.42
   1   0 -11    0.92    0.25
   1   0 -11    1.52    0.44
  -1   0  12   59.42    1.16
  -1   0 -12   41.35    0.89
  -1   0 -12   32.48    0.79
   1   0  12   61.22    1.16
   1   0 -12   41.56    0.79
   1   0 -12   60.07    1.14
  -1   0  13    2.45    0.47
  -1   0 -13    0.08    0.32
  -1   0 -13   -0.11    0.24
   1   0  13   -0.10    0.40
   1   0 -13    0.21    0.28
   1   0 -13   -0.59    0.48
  -1   0  14    2.04    0.50
  -1   0 -14    0.38    0.38
  -1   0 -14    0.04    0.28
   1   0  14    0.02    0.43
   1   0 -14    0.85    0.34
   1   0 -14    0.21    0.57
  -1   0  15    1.28    0.53
  -1   0 -15    0.98    0.46
  -1   0 -15   -0.05    0.31
   1   0  15    0.66    0.53
   1   0 -15    0.40    0.38
   1   0 -15    0.70    0.65
  -1   0  16  262.61    2.74
  -1   0 -16  188.98    2.12
  -1   0 -16  138.97    1.82
   1   0  16  252.37    2.62
   1   0 -16  192.84    1.94
   1   0 -16  260.23    2.62
  -1   0 -17    5.96    0.67
  -1   0 -17    1.09    0.42
   1   0  17    3.42    0.73
   1   0 -17    5.20    0.60
   1   0 -17    4.54    0.94
  -1   0  18  304.63    3.14
  -1   0 -18  215.79    2.40
  -1   0 -18  178.89    2.20
   1   0  18  311.76    3.08
   1   0 -18  228.61    2.26
   1   0 -18  304.02    3.00
  -1   0  19    3.39    0.77
  -1   0 -19    2.81    0.66
  -1   0 -19    1.62    0.50
   1   0  19    3.77    0.74
   1   0 -19    2.10    0.57
   1   0 -19    3.68    0.91
  -1   0  20   28.30    1.22
  -1   0 -20   19.17    0.92
  -1   0 -20   17.49    0.88
   1   0  20   28.17    1.19
   1   0 -20   18.22    0.82
   1   0 -20   29.37    1.29
  -1   0  21    2.01    0.76
  -1   0 -21    1.13    0.64
  -1   0 -21    0.06    0.51
   1   0  21    1.77    0.77
   1   0 -21    1.37    0.56
   1   0 -21    2.06    0.98
  -1   0  22   52.50    1.62
  -1   0 -22   40.31    1.27
  -1   0 -22   42.61    1.32
   1   0  22   56.18    1.63
   1   0 -22   41.23    1.17
   1   0 -22   53.07    1.64
  -1   0  23    1.13    0.79
  -1   0 -23    0.68    0.65
  -1   0 -23    1.29    0.69
   1   0  23    1.45    0.81
   1   0 -23    1.84    1.02
  -1   0  24    3.90    0.90
  -1   0 -24    3.18    0.76
  -1   0 -24    3.25    0.77
   1   0  24    3.84    0.93
   1   0 -24    2.17    1.05
  -1   0  25   -0.29    0.74
  -1   0 -25   -0.31    0.65
  -1   0 -25   -0.56    0.78
   1   0  25   -1.72    0.66
   1   0 -25   -1.78    0.84
  -1   0  26   -0.66    0.71
  -1   0 -26   -0.60    0.64
  -1   0 -26   -0.59    0.85
   1   0  26   -1.03    0.76
   1   0 -26   -2.88    0.98
  -1   0  27   -0.99    0.80
  -1   0 -27   -0.04    0.95
   1   0  27   -0.05    0.82
   1   0 -27   -1.95    1.07
  -1   0  28   -0.34    0.85
   1   0  28   -2.43    0.83
  -1   0  29    0.32    0.86
   1   0  29   -0.25    0.91
   1   0 -29   -1.33    1.15
  -1   0  30   10.23    1.26
   1   0  30    9.52    1.27
  -1   0  31    0.95    0.89
   1   0  31   -0.90    0.89
  -1   0  32   22.21    1.51
   1   0  32   20.13    1.54
  -1   0  33    2.65    1.10
   1   0  33    1.64    1.10
  -1   0  34   -1.25    1.04
   1   0  34    0.28    1.15
  -2   0   0 4583.72   20.57
  -2   0   0 4601.63   19.62
  -2   0   1    0.46    0.10
  -2   0   1    0.15    0.07
  -2   0   1    0.54    0.13
  -2   0  -1    0.77    0.09
  -2   0  -1    1.18    0.13
  -2   0  -1    0.30    0.09
  -2   0   2 1045.88    4.42
  -2   0  -2  219.98    1.39
  -2   0  -2 1092.08    4.69
   2   0  -2 1055.97   11.46
   2   0  -2 1055.38    4.43
  -2   0   3   13.70    0.35
  -2   0  -3    2.68    0.21
  -2   0  -3    0.98    0.10
   2   0   3    3.42    0.19
   2   0   3    3.68    0.20
   2   0  -3    4.10    0.23
  -2   0   4 4219.10   12.77
  -2   0  -4 3761.95   11.64
  -2   0  -4 3263.79   13.28
   2   0   4 4924.00   18.06
   2   0  -4 4058.76   12.56
  -2   0   5   10.26    0.38
  -2   0  -5    2.30    0.21
   2   0   5    3.48    0.27
   2   0  -5    1.55    0.13
   2   0  -5    2.37    0.30
  -2   0   6 2595.07    7.77
  -2   0  -6 1948.66    6.34
  -2   0  -6 3515.15   11.98
   2   0   6 3084.71    9.76
   2   0  -6 2301.46   13.66
   2   0  -6 2452.23    7.53
  -2   0   7    0.13    0.25
  -2   0  -7    3.28    0.28
   2   0   7    0.21    0.24
   2   0  -7   -0.11    0.14
   2   0  -7    0.70    0.29
  -2   0   8    2.20    0.30
  -2   0  -8    3.17    0.30
  -2   0  -8    2.90    0.29
   2   0   8    3.26    0.33
   2   0  -8   10.76    0.30
   2   0  -8    1.44    0.31
  -2   0   9    0.97    0.29
  -2   0  -9    1.06    0.28
  -2   0  -9    1.15    0.31
   2   0   9    2.74    0.36
   2   0  -9    0.43    0.17
   2   0  -9    0.84    0.34
  -2   0  10  425.63    2.83
  -2   0 -10  318.00    2.35
  -2   0 -10  563.66    2.98
   2   0  10  477.05    2.82
   2   0 -10  330.65    1.93
   2   0 -10  422.45    2.72
  -2   0 -11    1.48    0.43
   2   0  11    0.81    0.44
   2   0 -11    0.23    0.25
   2   0 -11   -0.13    0.47
  -2   0  12  883.88    4.49
  -2   0 -12  660.28    3.68
  -2   0 -12 1226.27    4.97
   2   0  12  951.00    4.45
   2   0 -12  688.00    3.16
   2   0 -12  877.69    4.32
   2   0  13   -1.07    0.46
   2   0 -13    0.82    0.32
   2   0 -13   -0.58    0.58
  -2   0  14  222.30    2.41
  -2   0 -14  154.62    1.89
  -2   0 -14  279.76    2.42
   2   0  14  244.96    2.40
   2   0 -14  160.38    1.54
   2   0 -14  160.83    1.54
   2   0 -14  229.78    2.35
   2   0  15    1.91    0.65
  -2   0  16 3312.40   10.32
  -2   0 -16 2380.63    8.14
  -2   0 -16 4258.88   11.52
   2   0  16 3480.83   10.29
   2   0 -16 2557.45    7.64
   2   0 -16 3458.75   10.29
   2   0 -17   17.57    1.10
  -2   0  18  358.50    3.43
  -2   0 -18  269.38    2.77
  -2   0 -18  484.58    3.65
   2   0  18  378.76    3.37
   2   0 -18  272.68    2.32
   2   0 -18  367.53    3.35
  -2   0 -19    6.12    0.71
  -2   0 -19   15.30    1.01
   2   0 -19    5.49    0.57
   2   0 -19    8.15    0.96
  -2   0  20  581.15    4.59
  -2   0 -20  418.11    3.61
  -2   0 -20  765.90    4.82
   2   0  20  599.34    4.46
   2   0 -20  427.46    3.09
   2   0 -20  565.67    4.33
  -2   0 -21   11.66    0.85
  -2   0 -21   24.94    1.23
   2   0 -21   13.50    1.13
  -2   0  22  961.02    6.19
  -2   0 -22  688.31    4.85
  -2   0 -22 1262.65    6.51
   2   0  22 1064.54    6.25
   2   0 -22 1092.64    6.31
  -2   0 -23   13.54    0.92
  -2   0 -23   28.69    1.41
   2   0 -23   18.84    1.31
  -2   0  24  400.92    4.21
  -2   0 -24  299.39    3.36
  -2   0 -24  529.44    4.42
   2   0  24  425.74    4.17
   2   0 -24  406.37    4.07
  -2   0 -25    4.86    0.90
  -2   0 -25   14.97    1.27
   2   0 -25   10.51    1.22
  -2   0  26  225.46    3.35
  -2   0 -26  160.26    2.61
  -2   0 -26  276.02    3.38
   2   0  26  238.57    3.32
   2   0 -26  253.65    3.43
  -2   0  27    5.29    1.04
  -2   0 -27    3.80    0.91
   2   0  27    6.17    1.09
   2   0 -27    4.06    1.20
  -2   0  28  235.59    3.58
  -2   0 -28  171.78    2.82
   2   0  28  241.48    3.49
   2   0 -28  265.45    3.66
  -2   0  29    4.22    1.00
   2   0  29    2.40    0.99
   2   0 -29    1.87    1.21
  -2   0  30    8.56    1.22
   2   0  30    8.36    1.25
   2   0 -30    6.30    1.50
  -2   0  31    1.70    0.94
   2   0  31    3.18    1.04
  -2   0  32  232.18    3.86
   2   0  32  256.00    3.92
  -2   0  33    5.83    1.26
   2   0  33    6.54    1.28
  -2   0  34  244.27    4.11
  -3   0   0    1.80    0.19
  -3   0   0    0.10    0.07
  -3   0   0    1.34    0.20
  -3   0   1    0.52    0.15
  -3   0   1    0.86    0.14
  -3   0   1    0.67    0.19
  -3   0  -1    0.61    0.13
  -3   0  -1    0.61    0.17
  -3   0  -1    0.80    0.19
  -3   0   2 3570.72   10.92
  -3   0   2 3559.01   10.64
  -3   0  -2 1588.44    5.96
  -3   0  -2 3863.77   12.17
  -3   0  -2 2790.76    9.54
   3   0  -2 3462.18   19.71
  -3   0   3    1.83    0.25
  -3   0  -3    0.45    0.13
  -3   0  -3    0.04    0.23
  -3   0  -3    0.16    0.12
   3   0  -3    1.04    0.11
   3   0  -3    0.29    0.23
  -3   0   4 4405.80   11.93
  -3   0  -4 4457.26   12.20
  -3   0  -4 1111.58    4.37
   3   0  -4 4684.11   12.54
  -3   0   5    1.56    0.25
  -3   0  -5    0.55    0.15
   3   0   5    2.00    0.27
   3   0  -5    1.25    0.32
  -3   0   6  137.52    1.37
  -3   0  -6  111.37    1.26
  -3   0  -6  149.91    1.21
   3   0   6  154.31    1.29
   3   0  -6  129.45    1.33
  -3   0   7    0.58    0.25
  -3   0  -7    0.47    0.26
  -3   0  -7    0.59    0.23
   3   0   7   -0.05    0.25
   3   0  -7   -0.03    0.30
  -3   0   8  176.01    1.70
  -3   0  -8  132.97    1.50
  -3   0  -8  205.56    1.56
   3   0   8  195.47    1.61
   3   0  -8  143.15    1.09
   3   0  -8  169.50    1.65
  -3   0   9    0.42    0.30
  -3   0  -9    0.84    0.34
  -3   0  -9    0.19    0.30
   3   0   9    0.01    0.32
   3   0  -9    0.08    0.18
   3   0  -9    0.45    0.40
  -3   0  10  211.24    2.05
  -3   0 -10  167.56    1.82
  -3   0 -10  279.74    2.02
   3   0  10  264.10    2.08
   3   0 -10  180.17    1.28
   3   0 -10  209.59    2.00
  -3   0  11    2.56    0.51
  -3   0 -11    1.98    0.50
  -3   0 -11    4.61    0.61
   3   0  11    0.41    0.51
   3   0 -11    0.53    0.30
   3   0 -11    1.43    0.61
  -3   0  12  557.30    3.61
  -3   0 -12  417.70    3.05
  -3   0 -12  716.44    3.62
   3   0  12  611.29    3.49
   3   0 -12  434.23    2.31
   3   0 -12  570.61    3.55
  -3   0  13    0.15    0.43
  -3   0 -13    0.43    0.43
  -3   0 -13    0.71    0.52
   3   0  13   -0.41    0.51
   3   0 -13    0.57    0.28
   3   0 -13   -0.62    0.57
  -3   0  14   33.87    1.06
  -3   0 -14   26.20    0.92
  -3   0 -14   48.37    1.12
   3   0  14   39.12    1.06
   3   0 -14   26.58    0.64
   3   0 -14   34.56    1.10
  -3   0  15   -0.22    0.54
  -3   0 -15    0.53    0.50
   3   0  15    0.70    0.56
   3   0 -15    0.29    0.34
   3   0 -15    0.57    0.64
  -3   0  16   -0.05    0.60
  -3   0 -16    0.22    0.52
  -3   0 -16   -0.74    0.72
   3   0  16    0.39    0.60
   3   0 -16    3.52    0.45
   3   0 -16    0.47    0.72
  -3   0  17    0.61    0.62
  -3   0 -17    0.51    0.60
  -3   0 -17    0.14    0.77
   3   0  17    0.94    0.67
   3   0 -17    0.94    0.43
   3   0 -17    0.49    0.80
  -3   0  18   22.73    1.11
  -3   0 -18   18.32    0.92
  -3   0 -18   31.75    1.15
   3   0  18   26.47    1.10
   3   0 -18   20.32    0.70
   3   0 -18   24.29    1.16
  -3   0  19   -0.25    0.62
  -3   0 -19    0.66    0.58
  -3   0 -19   -1.20    0.71
   3   0  19   -0.16    0.64
   3   0 -19   -0.26    0.78
  -3   0  20   26.26    1.24
  -3   0 -20   20.23    0.98
  -3   0 -20   30.74    1.26
   3   0  20   29.93    1.20
   3   0 -20   24.83    1.22
  -3   0  21    0.14    0.75
  -3   0 -21    0.61    0.64
  -3   0 -21   -1.05    0.86
   3   0  21    0.39    0.65
   3   0 -21    1.11    0.92
  -3   0  22    2.89    0.90
  -3   0 -22    3.41    0.76
  -3   0 -22    2.84    1.04
   3   0  22    3.84    0.87
   3   0 -22    5.76    1.08
  -3   0  23    0.90    0.81
  -3   0 -23    0.51    0.71
  -3   0 -23   -0.43    0.95
   3   0  23    1.01    0.76
   3   0 -23    4.01    1.07
  -3   0  24    1.05    0.80
  -3   0 -24    0.69    0.70
  -3   0 -24   -0.30    0.99
   3   0  24    0.95    0.79
   3   0 -24    1.07    1.02
  -3   0  25   -1.55    0.70
  -3   0 -25   -0.83    0.69
  -3   0 -25   -1.43    0.93
   3   0  25   -0.76    0.74
   3   0 -25   -1.71    0.97
  -3   0  26    1.88    0.88
  -3   0 -26   -0.26    0.78
   3   0  26    1.30    0.85
   3   0 -26    1.03    1.15
  -3   0  27    1.36    0.92
  -3   0 -27   -0.96    0.82
   3   0  27    1.03    0.92
   3   0 -27   -0.21    1.21
  -3   0  28   11.65    1.24
  -3   0 -28   10.01    1.20
   3   0  28   12.86    1.29
   3   0 -28   12.01    1.71
  -3   0  29   -0.76    0.85
  -3   0 -29   -0.12    0.86
   3   0  29   -1.69    0.93
   3   0 -29   -1.67    1.23
  -3   0  30   20.88    1.46
  -3   0 -30   15.22    1.21
   3   0  30   23.26    1.47
   3   0 -30   22.87    1.65
  -3   0  31    0.36    0.93
   3   0  31    0.80    1.00
   3   0 -31    1.45    1.35
  -3   0  32   32.52    1.78
  -3   0  33    0.52    1.03
  -3   0  34   -0.32    1.08
  -4   0   0  267.03    1.69
  -4   0   0  173.25    1.27
  -4   0   0  233.89    1.64
  -4   0   1    0.57    0.17
  -4   0   1    4.89    0.23
  -4   0   1    0.61    0.23
  -4   0  -1   -0.11    0.13
  -4   0  -1    0.27    0.16
  -4   0  -1    0.39    0.20
  -4   0   2  108.76    1.10
  -4   0   2  109.36    0.90
  -4   0   2   99.82    1.11
  -4   0  -2   87.59    0.91
  -4   0  -2  114.35    1.14
  -4   0  -2  102.99    1.04
  -4   0   3    1.24    0.25
  -4   0  -3    0.49    0.16
  -4   0  -3    0.58    0.26
  -4   0  -3    1.13    0.24
   4   0  -3    1.33    0.14
   4   0  -3    0.21    0.28
  -4   0   4 2246.53    6.76
  -4   0  -4  628.35    2.85
  -4   0  -4 2415.69    7.30
   4   0  -4 2560.45   14.92
   4   0  -4 2355.64    7.04
  -4   0   5    1.36    0.29
  -4   0  -5    0.07    0.12
   4   0   5    3.46    0.33
   4   0   5    3.13    0.33
   4   0  -5    2.07    0.37
  -4   0   6 3755.46    9.73
  -4   0  -6 3715.17    9.84
  -4   0  -6 2894.77    8.49
   4   0   6 4407.30   11.75
   4   0  -6 3762.34    9.78
  -4   0   7   -0.32    0.27
  -4   0  -7    0.19    0.26
   4   0   7   -0.16    0.31
   4   0  -7   -0.84    0.37
  -4   0   8 1490.45    5.54
  -4   0  -8 1370.03    5.39
  -4   0  -8 1623.93    5.48
   4   0   8 1780.14    5.86
   4   0  -8 1419.53    5.37
  -4   0   9   -0.33    0.40
  -4   0  -9    1.67    0.43
   4   0   9    0.85    0.44
   4   0  -9    0.94    0.54
  -4   0  10 2590.92    8.04
  -4   0 -10 1996.81    6.98
  -4   0 -10 2907.97    8.29
   4   0  10 2965.86    8.38
   4   0 -10 2429.32    7.67
  -4   0  11    1.53    0.55
  -4   0 -11   -0.31    0.48
   4   0  11    0.42    0.49
   4   0 -11   -0.76    0.60
  -4   0  12 1418.09    6.03
  -4   0 -12 1163.60    5.42
  -4   0 -12 1701.90    5.92
   4   0  12 1662.36    6.05
   4   0 -12 1212.28    4.99
   4   0 -12 1480.19    6.04
  -4   0  13    1.32    0.49
  -4   0 -13   -0.65    0.49
   4   0  13   -0.57    0.52
   4   0 -13   -0.06    0.26
   4   0 -13   -0.03    0.26
   4   0 -13   -1.21    0.62
  -4   0  14  215.38    2.47
  -4   0 -14  160.62    2.10
  -4   0 -14  280.83    2.36
   4   0  14  245.70    2.39
   4   0 -14  171.00    1.36
   4   0 -14  217.35    2.42
  -4   0  15    0.99    0.58
  -4   0 -15    2.33    0.60
  -4   0 -15   -0.39    0.57
   4   0  15   -0.83    0.58
   4   0 -15    0.76    0.34
   4   0 -15   -0.26    0.71
  -4   0  16  722.43    4.79
  -4   0 -16  553.69    4.07
  -4   0 -16  970.26    4.76
   4   0  16  823.81    4.67
   4   0 -16  758.93    4.75
  -4   0  17    2.94    0.69
  -4   0 -17    1.53    0.72
   4   0  17   -1.75    0.62
   4   0 -17   -0.48    0.77
  -4   0  18  429.59    3.91
  -4   0 -18  326.92    3.28
  -4   0 -18  577.48    3.87
   4   0  18  496.74    3.85
   4   0 -18  429.19    3.78
  -4   0  19    4.41    0.76
  -4   0 -19    2.67    0.68
  -4   0 -19    3.55    0.76
   4   0  19    1.07    0.67
   4   0 -19    1.24    0.82
  -4   0  20  129.15    2.33
  -4   0 -20  101.26    1.96
  -4   0 -20  158.39    2.20
   4   0  20  146.77    2.29
   4   0 -20  137.93    2.37
  -4   0  21    2.27    0.75
  -4   0 -21    2.81    0.72
  -4   0 -21    1.77    0.82
   4   0  21    0.46    0.72
   4   0 -21    1.13    0.90
  -4   0  22  370.12    4.02
  -4   0 -22  285.09    3.35
  -4   0 -22  458.13    3.89
   4   0  22  428.52    4.00
   4   0 -22  378.83    3.95
  -4   0  23    1.10    0.78
  -4   0 -23    2.32    0.76
  -4   0 -23    3.28    0.93
   4   0  23    0.96    0.76
   4   0 -23    1.97    1.05
  -4   0  24   91.50    2.21
  -4   0 -24   69.01    1.81
  -4   0 -24  109.97    2.12
   4   0  24  103.72    2.19
   4   0 -24   97.38    2.27
  -4   0  25    0.69    0.79
  -4   0 -25    0.27    0.76
   4   0  25   -0.28    0.80
   4   0 -25    1.12    1.09
  -4   0  26   61.05    1.97
  -4   0 -26   47.38    1.65
   4   0  26   74.43    2.00
   4   0 -26   65.35    2.02
  -4   0  27    2.64    0.97
  -4   0 -27    4.93    1.07
   4   0  27    2.86    1.00
   4   0 -27    6.08    1.41
  -4   0  28  517.65    5.38
  -4   0 -28  404.76    4.50
   4   0  28  591.88    5.36
   4   0 -28  597.22    5.57
  -4   0  29    2.83    0.97
  -4   0 -29    5.30    1.10
   4   0  29    3.20    1.06
   4   0 -29    9.79    1.63
  -4   0  30    0.27    0.92
  -4   0 -30   -0.52    0.86
   4   0 -30   -1.17    1.33
  -4   0  31    2.12    1.04
  -4   0 -31    0.98    1.01
   4   0 -31    5.09    1.47
  -4   0  32  223.92    3.91
  -4   0 -32  176.19    3.26
   4   0 -32  249.95    4.00
  -4   0  33    2.48    1.10
  -5   0   0    0.41    0.19
  -5   0   0    0.42    0.17
  -5   0   0    0.37    0.25
  -5   0   1    0.33    0.20
  -5   0   1   -0.17    0.16
  -5   0   1    0.40    0.26
  -5   0  -1    0.64    0.19
  -5   0  -1    0.50    0.19
  -5   0  -1    0.22    0.24
  -5   0   2  291.90    1.99
  -5   0   2  281.82    1.68
  -5   0   2  262.29    1.98
  -5   0  -2  284.26    1.86
  -5   0  -2  309.58    2.06
  -5   0  -2  271.73    1.90
  -5   0   3    0.79    0.24
  -5   0   3    0.58    0.30
  -5   0  -3    0.20    0.18
  -5   0  -3    0.56    0.26
  -5   0  -3    0.45    0.25
   5   0  -3    0.33    0.15
  -5   0   4    0.97    0.29
  -5   0  -4    0.66    0.20
  -5   0  -4    1.22    0.33
  -5   0  -4    1.11    0.29
   5   0  -4    1.45    0.17
   5   0  -4    1.03    0.36
  -5   0   5    0.16    0.32
  -5   0  -5    0.46    0.35
  -5   0  -5    4.38    0.33
   5   0  -5   -0.33    0.37
  -5   0   6  922.40    4.15
  -5   0  -6  929.72    4.29
  -5   0  -6  153.39    1.40
   5   0   6 1057.37    4.15
   5   0   6 1127.02    4.32
   5   0  -6  944.48    4.28
  -5   0   7    0.98    0.39
  -5   0  -7    0.87    0.39
  -5   0  -7    0.36    0.26
   5   0   7    1.11    0.37
   5   0  -7    0.24    0.46
  -5   0   8  375.70    2.75
  -5   0  -8  365.21    2.79
  -5   0  -8  396.71    2.41
   5   0   8  441.49    2.63
   5   0  -8  414.32    2.92
  -5   0   9   -0.37    0.39
  -5   0  -9    1.37    0.50
  -5   0  -9    0.40    0.42
   5   0   9    0.54    0.45
   5   0  -9    0.78    0.53
  -5   0  10  132.97    1.77
  -5   0 -10  129.10    1.80
  -5   0 -10  147.95    1.55
   5   0  10  163.07    1.71
   5   0 -10  143.92    1.86
  -5   0  11    0.90    0.49
  -5   0 -11    0.86    0.53
  -5   0 -11    0.38    0.48
   5   0  11    0.51    0.52
   5   0 -11    0.91    0.64
  -5   0  12   40.44    1.13
  -5   0 -12   32.54    1.04
  -5   0 -12   43.38    0.97
   5   0  12   46.48    1.09
   5   0 -12   40.49    1.17
  -5   0  13    0.67    0.51
  -5   0 -13    1.46    0.55
  -5   0 -13    0.52    0.52
   5   0  13   -1.33    0.56
   5   0 -13   -0.41    0.65
  -5   0  14  630.30    4.32
  -5   0 -14  497.40    3.83
  -5   0 -14  772.00    3.98
   5   0  14  744.50    4.19
   5   0 -14  631.95    4.24
  -5   0  15    1.09    0.61
  -5   0 -15    3.01    0.69
  -5   0 -15    0.78    0.64
   5   0  15   -0.42    0.60
   5   0 -15    0.42    0.80
  -5   0  16   85.25    1.77
  -5   0 -16   65.06    1.52
  -5   0 -16   96.76    1.56
   5   0  16   95.42    1.70
   5   0 -16   88.43    1.81
  -5   0  17    0.42    0.62
  -5   0 -17    0.99    0.63
  -5   0 -17   -0.01    0.63
   5   0  17    0.57    0.71
   5   0 -17    0.46    0.82
  -5   0  18   22.97    1.12
  -5   0 -18   17.80    0.96
  -5   0 -18   27.07    1.03
   5   0  18   26.07    1.10
   5   0 -18   24.44    1.17
  -5   0  19   -0.33    0.57
  -5   0 -19   -0.10    0.58
  -5   0 -19   -0.73    0.62
   5   0  19   -0.85    0.63
   5   0 -19    0.50    0.81
  -5   0  20    0.02    0.66
  -5   0 -20    0.66    0.62
  -5   0 -20   -0.18    0.67
   5   0  20    1.60    0.74
   5   0 -20    0.22    0.86
  -5   0  21    0.64    0.70
  -5   0 -21    0.27    0.66
  -5   0 -21    0.45    0.75
   5   0  21   -0.12    0.71
   5   0 -21    0.34    0.90
  -5   0  22   43.68    1.60
  -5   0 -22   32.95    1.32
  -5   0 -22   53.09    1.49
   5   0  22   52.95    1.61
   5   0 -22   43.60    1.63
  -5   0  23    0.04    0.75
  -5   0 -23    0.78    0.78
  -5   0 -23    2.39    0.91
   5   0  23   -1.83    0.86
   5   0 -23   -1.61    1.01
  -5   0  24  148.39    2.80
  -5   0 -24  114.92    2.35
   5   0  24  179.58    2.80
   5   0 -24  158.93    2.86
  -5   0  25   -0.27    0.79
  -5   0 -25    1.18    0.81
   5   0  25    0.51    0.87
   5   0 -25    1.33    1.14
  -5   0  26  106.92    2.55
  -5   0 -26   85.70    2.16
   5   0  26  128.89    2.53
   5   0 -26  113.89    2.60
  -5   0  27    0.54    0.96
  -5   0 -27    2.20    0.98
   5   0  27    1.29    0.99
   5   0 -27    5.34    1.37
  -5   0  28    0.90    1.04
  -5   0 -28    0.89    0.98
   5   0 -28    1.57    1.38
  -5   0  29    0.82    0.94
  -5   0 -29    1.24    1.00
   5   0 -29    0.00    1.38
  -5   0  30   50.02    1.99
  -5   0 -30   34.95    1.66
   5   0 -30   51.97    2.15
  -5   0  31   -0.37    0.91
  -5   0 -31   -0.56    0.96
   5   0 -31    0.58    1.31
  -5   0  32   43.14    1.99
  -5   0 -32   35.63    1.72
   5   0 -32   50.83    2.20
  -5   0  33    0.69    1.01
  -5   0 -33    0.63    0.96
   5   0 -33    0.99    1.47
  -6   0   0 1931.95    6.11
  -6   0   0 1883.86    6.07
  -6   0   0 1738.09    5.89
  -6   0   1    0.22    0.26
  -6   0   1    0.05    0.24
  -6   0   1   -0.31    0.37
  -6   0  -1    0.16    0.19
  -6   0  -1    0.18    0.33
  -6   0   2  464.54    2.75
  -6   0   2  444.14    2.32
  -6   0   2  435.53    2.80
  -6   0  -2  485.41    2.68
  -6   0  -2  500.62    2.84
  -6   0  -2  410.79    2.57
  -6   0   3    0.11    0.29
  -6   0   3    0.60    0.41
  -6   0  -3    0.96    0.30
  -6   0  -3    0.70    0.36
  -6   0  -3    0.07    0.35
   6   0  -3    1.29    0.25
  -6   0   4  796.75    3.83
  -6   0  -4  639.88    3.14
  -6   0  -4  883.92    4.12
  -6   0  -4  764.98    3.58
   6   0  -4  814.32    3.45
   6   0  -4  785.68    3.94
  -6   0   5    0.28    0.34
  -6   0  -5   -0.27    0.23
  -6   0  -5   -0.05    0.36
  -6   0  -5   -0.16    0.33
   6   0  -5    0.60    0.21
   6   0  -5    0.35    0.48
  -6   0   6  564.71    3.35
  -6   0  -6  579.06    3.49
  -6   0  -6  132.29    1.44
   6   0   6  630.72    3.20
   6   0   6  690.58    3.37
   6   0  -6  650.63    3.27
   6   0  -6  588.79    3.52
  -6   0   7    0.34    0.41
  -6   0  -7    0.83    0.44
  -6   0  -7   -0.12    0.17
   6   0   7    0.07    0.38
   6   0   7   -0.06    0.42
   6   0  -7    0.40    0.50
  -6   0   8  385.53    2.92
  -6   0  -8  372.57    2.95
  -6   0  -8  294.53    2.18
   6   0   8  455.11    2.79
   6   0  -8  380.38    2.95
  -6   0   9   -0.47    0.46
  -6   0  -9   -0.31    0.44
   6   0   9   -0.21    0.45
   6   0  -9    1.06    0.60
  -6   0  10 1422.24    6.07
  -6   0 -10 1318.67    5.98
  -6   0 -10 1533.08    5.53
   6   0  10 1789.15    6.19
   6   0 -10 1513.63    6.29
  -6   0  11   -0.21    0.48
  -6   0 -11   -0.23    0.48
   6   0  11   -1.07    0.53
   6   0 -11   -0.59    0.67
  -6   0  12 2060.43    7.78
  -6   0 -12 1888.55    7.57
  -6   0 -12 2283.78    7.19
   6   0  12 2511.63    7.85
   6   0 -12 2396.53    8.41
  -6   0  13    0.73    0.57
  -6   0 -13    2.19    0.63
   6   0 -13   -1.05    0.76
  -6   0  14  171.92    2.36
  -6   0 -14  150.42    2.23
  -6   0 -14  197.64    2.07
   6   0  14  206.93    2.27
   6   0 -14  183.23    2.44
  -6   0  15    0.32    0.59
  -6   0 -15   -1.03    0.64
   6   0  15   -0.18    0.67
   6   0 -15    0.88    0.79
  -6   0  16 1085.45    6.16
  -6   0 -16  914.27    5.64
  -6   0 -16 1267.78    5.51
   6   0  16 1322.63    6.04
   6   0 -16 1211.91    6.39
  -6   0  17    1.00    0.58
  -6   0 -17    1.03    0.62
   6   0  17   -1.75    0.62
   6   0 -17    0.40    0.84
  -6   0  18  188.16    2.74
  -6   0 -18  161.53    2.50
  -6   0 -18  227.61    2.42
   6   0  18  232.99    2.70
   6   0 -18  199.52    2.78
  -6   0  19    0.44    0.64
  -6   0 -19    0.42    0.66
  -6   0 -19    0.25    0.62
   6   0  19   -0.59    0.67
   6   0 -19   -1.34    0.85
  -6   0  20   31.29    1.35
  -6   0 -20   25.05    1.20
  -6   0 -20   36.18    1.20
   6   0  20   38.12    1.35
   6   0 -20   29.39    1.38
  -6   0  21    1.48    0.77
  -6   0 -21    1.92    0.81
  -6   0 -21   -0.41    0.72
   6   0  21   -1.56    0.79
   6   0 -21    0.58    0.97
  -6   0  22  419.14    4.47
  -6   0 -22  347.67    3.94
   6   0  22  543.49    4.54
   6   0 -22  466.55    4.60
  -6   0  23    1.03    0.81
  -6   0 -23    2.20    0.85
   6   0  23   -0.78    0.86
   6   0 -23    2.31    1.15
  -6   0  24   10.29    1.20
  -6   0 -24    6.29    1.04
   6   0  24    7.99    1.16
   6   0 -24    6.86    1.41
  -6   0  25    0.86    0.86
  -6   0 -25    2.61    0.94
   6   0  25    0.16    0.99
   6   0 -25    3.60    1.31
  -6   0  26  183.66    3.28
  -6   0 -26  148.09    2.85
   6   0 -26  186.20    3.27
  -6   0  27    3.03    1.05
  -6   0 -27    6.05    1.12
   6   0 -27    5.26    1.45
  -6   0  28  504.10    5.52
  -6   0 -28  410.54    4.78
   6   0 -28  578.00    5.75
  -6   0  29    1.39    0.94
  -6   0 -29    4.71    1.12
   6   0 -29    7.18    1.55
  -6   0  30   18.13    1.45
  -6   0 -30   13.02    1.23
   6   0 -30   16.44    1.61
  -6   0  31    0.84    0.98
  -6   0 -31    0.15    0.90
   6   0 -31   -0.14    1.35
  -6   0  32   71.26    2.42
  -6   0 -32   57.87    2.08
   6   0 -32   83.38    2.63
  -7   0   0   -0.17    0.29
  -7   0   0    0.22    0.29
  -7   0   0    0.18    0.42
  -7   0   1   -0.71    0.30
  -7   0   1    0.33    0.31
  -7   0   1   -0.13    0.40
  -7   0  -1    0.35    0.30
  -7   0  -1   -0.16    0.15
  -7   0  -1   -0.47    0.40
  -7   0   2  841.33    4.01
  -7   0   2  770.25    4.03
  -7   0  -2  871.05    3.93
  -7   0  -2  853.65    3.99
  -7   0  -2  754.71    3.82
   7   0  -2  799.70    3.46
  -7   0   3    0.02    0.33
  -7   0   3   -1.06    0.46
  -7   0  -3   -0.12    0.32
  -7   0  -3   -0.37    0.35
  -7   0  -3    0.10    0.38
   7   0  -3    0.70    0.27
  -7   0   4  302.18    2.45
  -7   0  -4  320.01    2.32
  -7   0  -4  343.40    2.63
  -7   0  -4  296.01    2.33
   7   0  -4  338.34    1.95
   7   0  -4  328.42    2.69
  -7   0   5    0.37    0.39
  -7   0  -5    0.06    0.31
  -7   0  -5   -0.12    0.43
  -7   0  -5    0.55    0.43
   7   0  -5    0.43    0.25
   7   0  -5   -0.28    0.52
  -7   0   6  407.83    2.99
  -7   0  -6  167.97    1.70
  -7   0  -6  420.59    3.10
  -7   0  -6  367.93    2.59
   7   0  -6  470.11    2.33
   7   0  -6  434.10    3.21
  -7   0   7    0.67    0.46
  -7   0  -7    0.52    0.47
  -7   0  -7   -0.16    0.26
   7   0   7   -0.44    0.44
   7   0   7   -0.27    0.50
   7   0  -7    0.45    0.57
  -7   0   8  964.16    4.88
  -7   0  -8  987.88    5.08
  -7   0  -8  203.46    1.91
   7   0   8 1153.22    4.80
   7   0   8 1234.08    4.99
   7   0  -8 1090.10    5.33
  -7   0   9   -0.35    0.50
  -7   0  -9   -0.79    0.35
   7   0   9   -0.29    0.48
   7   0  -9    0.73    0.66
  -7   0  10  785.23    4.62
  -7   0 -10  802.46    4.81
  -7   0 -10  824.63    4.07
   7   0  10  940.94    4.45
   7   0 -10  878.92    4.96
  -7   0  11    0.43    0.58
  -7   0 -11    3.43    0.74
  -7   0 -11    0.67    0.60
   7   0  11    1.80    0.68
   7   0 -11    1.81    0.83
  -7   0  12  223.37    2.62
  -7   0 -12  225.05    2.69
  -7   0 -12  259.23    2.35
   7   0  12  293.85    2.61
   7   0 -12  266.59    2.90
  -7   0  13    1.05    0.57
  -7   0 -13    1.56    0.65
  -7   0 -13    0.97    0.56
   7   0 -13    0.12    0.78
  -7   0  14   77.93    1.71
  -7   0 -14   68.16    1.61
  -7   0 -14   89.52    1.51
   7   0  14  101.69    1.72
   7   0 -14   91.21    1.87
  -7   0  15   -0.41    0.61
  -7   0 -15    0.92    0.70
  -7   0 -15   -0.96    0.59
   7   0  15   -0.05    0.65
   7   0 -15    0.49    0.84
  -7   0  16   70.66    1.72
  -7   0 -16   66.27    1.67
  -7   0 -16   73.26    1.43
   7   0  16   92.19    1.71
   7   0 -16   81.33    1.88
  -7   0  17    1.19    0.65
  -7   0 -17    0.50    0.72
  -7   0 -17    0.25    0.64
   7   0  17    0.14    0.71
   7   0 -17    2.45    0.93
  -7   0  18    7.06    0.93
  -7   0 -18    7.20    0.95
  -7   0 -18    7.22    0.74
   7   0  18    7.24    0.88
   7   0 -18    8.95    1.18
  -7   0  19    0.15    0.67
  -7   0 -19   -0.10    0.69
  -7   0 -19   -0.20    0.67
   7   0  19   -2.01    0.70
   7   0 -19   -0.93    0.90
  -7   0  20   41.49    1.56
  -7   0 -20   32.27    1.36
  -7   0 -20   49.07    1.37
   7   0  20   49.48    1.55
   7   0 -20   44.75    1.69
  -7   0  21    0.66    0.79
  -7   0 -21    0.28    0.85
   7   0  21    0.55    0.93
   7   0 -21    2.46    1.15
  -7   0  22    0.16    0.75
  -7   0 -22    0.31    0.86
   7   0  22   -1.23    0.91
   7   0 -22   -0.37    1.03
  -7   0  23    0.71    0.78
  -7   0 -23    1.69    0.91
   7   0 -23   -1.48    1.17
  -7   0  24   55.56    1.92
  -7   0 -24   44.48    1.69
   7   0 -24   56.62    2.06
  -7   0  25   -0.70    0.79
  -7   0 -25    0.23    0.86
   7   0 -25    0.41    1.22
  -7   0  26   39.55    1.74
  -7   0 -26   31.31    1.54
   7   0 -26   46.42    2.01
  -7   0  27    0.32    0.92
  -7   0 -27    1.35    0.97
   7   0 -27    0.04    1.28
  -7   0  28    2.60    1.03
  -7   0 -28    2.76    1.09
   7   0 -28    1.97    1.39
  -7   0  29   -0.24    0.84
  -7   0 -29   -0.61    0.96
   7   0 -29   -0.52    1.34
  -7   0  30   41.06    1.91
  -7   0 -30   34.03    1.68
   7   0 -30   42.19    2.06
  -7   0  31   -0.62    0.84
  -7   0 -31    0.94    0.99
   7   0 -31   -0.71    1.30
  -7   0  32   13.42    1.41
  -7   0 -32   11.71    1.24
   7   0 -32   17.49    2.00
  -8   0   0  556.03    3.32
  -8   0   0  558.08    3.13
  -8   0   0  514.04    3.40
  -8   0   1    0.20    0.35
  -8   0   1    0.41    0.34
  -8   0   1   -0.62    0.47
  -8   0  -1   -0.61    0.35
  -8   0  -1    0.06    0.16
  -8   0  -1   -0.06    0.46
  -8   0   2   40.94    1.00
  -8   0   2   41.26    1.09
  -8   0  -2   45.15    0.99
  -8   0  -2   42.71    0.97
  -8   0  -2   40.27    1.03
   8   0  -2   43.21    0.84
  -8   0   3   -0.90    0.42
  -8   0   3    0.65    0.53
  -8   0  -3    0.04    0.35
  -8   0  -3   -0.15    0.45
  -8   0  -3   -0.96    0.51
   8   0  -3    1.09    0.34
  -8   0   4 1485.61    5.93
  -8   0  -4 1653.41    5.93
  -8   0  -4 1635.39    6.27
  -8   0  -4 1508.62    5.84
   8   0  -4 1617.78    5.42
   8   0  -4 1639.55    6.54
  -8   0   5    0.07    0.41
  -8   0  -5    0.09    0.47
  -8   0  -5   -0.23    0.48
   8   0  -5    0.43    0.30
   8   0  -5   -0.93    0.63
  -8   0   6  846.29    4.56
  -8   0  -6  554.84    3.32
  -8   0  -6  905.70    4.80
  -8   0  -6  839.05    4.24
   8   0  -6  930.82    3.70
   8   0  -6  914.90    4.95
  -8   0   7    0.00    0.42
  -8   0  -7    0.56    0.50
  -8   0  -7    1.05    0.47
   8   0   7   -0.39    0.44
   8   0   7    0.46    0.50
   8   0  -7   -0.04    0.24
   8   0  -7    0.71    0.65
  -8   0   8   75.39    1.50
  -8   0  -8   80.41    1.56
  -8   0  -8   10.24    0.57
   8   0   8   85.34    1.39
   8   0   8   89.42    1.43
   8   0  -8   82.63    1.63
  -8   0   9   -1.44    0.52
  -8   0  -9    1.21    0.62
  -8   0  -9   -0.38    0.23
   8   0   9    5.13    0.64
   8   0   9    6.59    0.73
   8   0  -9    2.59    0.72
  -8   0  10  841.40    4.97
  -8   0 -10  838.13    5.10
  -8   0 -10  789.32    4.17
   8   0  10  992.32    4.74
   8   0 -10  925.98    5.33
  -8   0  11   -0.17    0.60
   8   0  11    0.22    0.62
   8   0 -11    0.93    0.78
  -8   0  12 1441.20    6.86
  -8   0 -12 1400.36    6.94
  -8   0 -12 1543.71    6.08
   8   0  12 1796.17    6.76
   8   0 -12 1564.74    7.22
  -8   0  13    0.62    0.59
  -8   0 -13    0.07    0.57
   8   0  13   -0.27    0.65
   8   0 -13   -1.49    0.84
  -8   0  14   41.87    1.36
  -8   0 -14   44.73    1.41
  -8   0 -14   41.74    1.13
   8   0  14   52.29    1.32
   8   0 -14   45.70    1.50
  -8   0  15   -0.44    0.58
  -8   0 -15    1.54    0.70
  -8   0 -15   -1.12    0.55
   8   0  15   -0.57    0.62
   8   0 -15    0.83    0.85
  -8   0  16  420.75    4.07
  -8   0 -16  419.90    4.11
  -8   0 -16  480.43    3.51
   8   0  16  565.07    4.06
   8   0 -16  501.50    4.42
  -8   0  17    0.01    0.65
  -8   0 -17    2.40    0.80
  -8   0 -17   -0.50    0.63
   8   0 -17    0.39    0.97
  -8   0  18  323.61    3.74
  -8   0 -18  319.85    3.74
  -8   0 -18  380.71    3.24
   8   0  18  448.09    3.82
   8   0 -18  399.46    4.15
  -8   0  19    1.11    0.73
  -8   0 -19    2.75    0.89
  -8   0 -19   -1.49    0.72
   8   0 -19   -0.30    1.06
  -8   0  20  361.62    4.15
  -8   0 -20  331.46    3.96
   8   0  20  496.24    4.21
   8   0 -20  417.10    4.41
  -8   0  21    2.54    0.86
   8   0 -21    3.24    1.25
  -8   0  22  840.78    6.55
  -8   0 -22  728.47    6.02
   8   0 -22  954.24    6.86
  -8   0  23    1.07    0.84
  -8   0 -23    3.45    1.00
   8   0 -23    2.87    1.31
  -8   0  24   91.89    2.40
  -8   0 -24   82.43    2.24
   8   0 -24  102.15    2.60
  -8   0  25    0.33    0.86
  -8   0 -25    0.47    0.92
   8   0 -25    1.16    1.32
  -8   0  26  129.00    2.93
  -8   0 -26  110.39    2.63
   8   0 -26  143.51    3.07
  -8   0  27    0.55    0.85
  -8   0 -27    0.15    0.91
   8   0 -27    0.87    1.28
  -8   0  28  118.23    2.88
  -8   0 -28   96.00    2.55
   8   0 -28  136.36    3.18
  -8   0  29    0.22    0.87
  -8   0 -29    0.94    1.02
   8   0 -29   -0.83    1.27
  -8   0  30    2.74    1.05
  -8   0 -30    0.31    0.97
   8   0 -30    5.16    1.55
  -8   0  31    0.45    0.93
  -8   0 -31    2.06    1.02
   8   0 -31    0.58    1.46
  -9   0   0   -0.24    0.39
  -9   0   0    1.27    0.43
  -9   0   0   -0.45    0.53
  -9   0   1   -0.57    0.41
  -9   0   1    0.10    0.54
  -9   0  -1    0.05    0.39
  -9   0  -1   -0.18    0.24
  -9   0  -1   -1.02    0.52
   9   0  -1    0.13    0.38
  -9   0   2  569.58    3.65
  -9   0   2  575.04    3.92
  -9   0  -2  618.66    3.68
  -9   0  -2  426.31    3.05
  -9   0  -2  607.17    3.87
   9   0  -2  619.53    3.28
  -9   0   3    0.21    0.41
  -9   0   3   -1.33    0.60
  -9   0  -3   -0.58    0.38
  -9   0  -3    0.53    0.46
  -9   0  -3    0.72    0.53
   9   0  -3    0.04    0.32
  -9   0   4   17.57    0.82
  -9   0  -4   20.27    0.81
  -9   0  -4   19.60    0.83
  -9   0  -4   17.98    0.83
   9   0  -4   20.20    0.60
   9   0  -4   19.38    0.95
  -9   0   5    0.61    0.44
  -9   0  -5    0.37    0.44
  -9   0  -5   -0.14    0.50
  -9   0  -5    0.51    0.51
   9   0  -5    0.30    0.31
   9   0  -5   -0.10    0.65
  -9   0   6  100.71    1.69
  -9   0  -6   92.40    1.46
  -9   0  -6  114.76    1.81
  -9   0  -6  103.15    1.62
   9   0  -6  113.34    1.89
  -9   0   7    0.82    0.50
  -9   0  -7    0.23    0.53
  -9   0  -7    0.45    0.52
   9   0  -7   -0.03    0.73
  -9   0   8  142.69    2.08
  -9   0  -8  156.30    2.21
  -9   0  -8  112.27    1.68
   9   0   8  168.56    2.00
   9   0   8  181.75    2.08
   9   0  -8  168.27    2.35
  -9   0   9    0.16    0.48
  -9   0  -9   -0.17    0.55
  -9   0  -9   -0.35    0.29
   9   0   9   -0.23    0.50
   9   0   9   -0.20    0.56
   9   0  -9   -0.86    0.64
  -9   0  10   35.62    1.21
  -9   0 -10   36.01    1.20
  -9   0 -10   14.79    0.68
   9   0  10   49.58    1.22
   9   0  10   50.03    1.23
   9   0 -10   44.55    1.40
  -9   0  11    0.59    0.61
  -9   0 -11    0.48    0.69
  -9   0 -11   -0.35    0.49
   9   0  11    0.54    0.58
   9   0 -11    2.50    0.79
  -9   0  12   33.95    1.22
  -9   0 -12   34.09    1.27
  -9   0 -12   36.98    1.11
   9   0  12   49.90    1.29
   9   0 -12   42.43    1.42
  -9   0  13    0.18    0.56
  -9   0 -13    0.34    0.66
  -9   0 -13   -0.86    0.51
   9   0  13   -0.99    0.63
   9   0 -13   -0.13    0.77
  -9   0  14   34.37    1.31
  -9   0 -14   35.27    1.35
  -9   0 -14   36.77    1.13
   9   0  14   47.49    1.32
   9   0 -14   45.21    1.56
  -9   0  15   -0.76    0.60
  -9   0 -15    0.47    0.73
  -9   0 -15   -0.43    0.64
   9   0  15   -0.90    0.66
   9   0 -15   -0.19    0.87
  -9   0  16   96.57    2.11
  -9   0 -16   94.60    2.11
  -9   0 -16  112.49    1.85
   9   0  16  138.95    2.18
   9   0 -16  120.74    2.40
  -9   0  17    1.13    0.73
  -9   0 -17    0.75    0.90
  -9   0 -17   -0.63    0.75
   9   0  17   -0.26    0.85
   9   0 -17    0.65    1.10
  -9   0  18  113.30    2.37
  -9   0 -18  110.51    2.37
  -9   0 -18  122.03    2.02
   9   0  18  156.01    2.42
   9   0 -18  137.32    2.68
  -9   0  19   -0.16    0.73
  -9   0 -19    1.30    0.87
   9   0 -19    0.03    1.12
  -9   0  20  216.02    3.33
  -9   0 -20  200.31    3.21
   9   0 -20  261.20    3.66
  -9   0  21   -0.12    0.86
  -9   0 -21    1.67    0.99
   9   0 -21    3.42    1.34
  -9   0  22    4.91    1.05
  -9   0 -22    3.09    1.05
   9   0 -22    4.98    1.34
  -9   0  23    0.72    0.85
  -9   0 -23    0.33    0.92
   9   0 -23    1.32    1.26
  -9   0  24  101.86    2.57
  -9   0 -24   94.21    2.45
   9   0 -24  116.02    2.79
  -9   0  25   -0.55    0.80
  -9   0 -25    0.47    0.89
   9   0 -25    0.53    1.24
  -9   0  26   52.44    2.02
  -9   0 -26   44.54    1.86
   9   0 -26   57.56    2.20
  -9   0  27   -0.57    0.87
  -9   0 -27    0.35    0.95
   9   0 -27    0.15    1.32
  -9   0  28   13.76    1.35
  -9   0 -28   10.42    1.24
   9   0 -28   14.97    1.64
  -9   0  29    1.02    0.95
  -9   0 -29    1.02    0.98
   9   0 -29   -1.67    1.29
  -9   0  30   99.16    2.81
  -9   0 -30   79.46    2.49
   9   0 -30  107.76    3.05
 -10   0   0  501.66    3.54
 -10   0   0  498.71    3.28
 -10   0   0  468.47    3.66
 -10   0   1   -0.01    0.47
 -10   0   1   -0.30    0.67
 -10   0  -1   -0.85    0.45
 -10   0  -1   -0.59    0.38
 -10   0  -1   -0.03    0.60
  10   0  -1   -0.35    0.41
 -10   0   2    7.52    0.68
 -10   0   2    9.05    0.86
 -10   0  -2    9.60    0.71
 -10   0  -2    2.40    0.46
 -10   0  -2    9.50    0.82
  10   0  -2   10.95    0.58
 -10   0   3    0.26    0.49
 -10   0  -3   -0.09    0.44
 -10   0  -3   -0.12    0.52
 -10   0  -3   -0.03    0.61
  10   0  -3    0.21    0.40
  10   0  -3    0.06    0.68
 -10   0   4  401.55    3.33
 -10   0  -4  461.15    3.34
 -10   0  -4  421.57    3.37
 -10   0  -4  397.33    3.28
  10   0  -4  446.55    3.74
 -10   0   5   -0.21    0.48
 -10   0  -5   -1.22    0.51
 -10   0  -5    0.28    0.56
 -10   0  -5   -0.02    0.61
  10   0  -5   -1.17    0.73
 -10   0   6  541.32    3.99
 -10   0  -6  552.02    3.68
 -10   0  -6  591.45    4.20
 -10   0  -6  539.61    3.79
  10   0  -6  597.56    4.43
 -10   0   7    0.35    0.49
 -10   0  -7   -0.95    0.39
 -10   0  -7    0.50    0.58
 -10   0  -7    0.66    0.56
 -10   0   8    5.41    0.69
 -10   0  -8    6.45    0.69
 -10   0  -8    6.07    0.67
  10   0   8    5.93    0.67
  10   0   8    6.99    0.71
  10   0  -8    7.00    0.92
 -10   0   9   -0.23    0.54
 -10   0  -9    1.58    0.68
 -10   0  -9   -0.91    0.50
  10   0   9    0.12    0.53
  10   0   9    0.83    0.62
  10   0  -9   -0.32    0.76
 -10   0  10  383.80    3.63
 -10   0 -10  428.42    3.92
 -10   0 -10   24.03    0.84
  10   0  10  492.57    3.60
  10   0  10  527.25    3.73
  10   0 -10  481.94    4.22
 -10   0  11   -0.44    0.53
 -10   0 -11    1.34    0.68
 -10   0 -11    0.46    0.42
  10   0  11   -1.60    0.62
  10   0 -11   -1.18    0.79
 -10   0  12  195.89    2.74
 -10   0 -12  204.86    2.87
 -10   0 -12  208.94    2.42
  10   0  12  245.76    2.65
  10   0 -12  237.68    3.10
 -10   0  13   -0.06    0.57
 -10   0 -13    0.66    0.76
 -10   0 -13    0.61    0.62
  10   0  13   -1.92    0.66
  10   0 -13   -0.92    0.85
 -10   0  14   33.53    1.35
 -10   0 -14   36.96    1.44
 -10   0 -14   34.80    1.18
  10   0  14   45.41    1.37
  10   0 -14   39.10    1.57
 -10   0  15   -0.29    0.71
 -10   0 -15    1.58    0.83
 -10   0 -15   -0.06    0.73
  10   0  15   -1.12    0.73
  10   0 -15   -0.91    1.00
 -10   0  16  353.19    3.97
 -10   0 -16  378.01    4.19
 -10   0 -16  413.81    3.53
  10   0 -16  443.23    4.51
 -10   0  17    0.96    0.72
 -10   0 -17    2.31    0.89
 -10   0 -17   -0.66    0.77
  10   0 -17    0.13    1.12
 -10   0  18  141.50    2.69
 -10   0 -18  139.74    2.70
  10   0 -18  177.52    3.07
 -10   0  19    1.10    0.84
 -10   0 -19    1.59    0.96
  10   0 -19    0.89    1.21
 -10   0  20  120.10    2.60
 -10   0 -20  122.80    2.66
  10   0 -20  151.44    2.98
 -10   0  21    0.43    0.75
 -10   0 -21    1.99    0.94
  10   0 -21    1.93    1.20
 -10   0  22  229.32    3.65
 -10   0 -22  216.70    3.56
  10   0 -22  281.07    4.07
 -10   0  23    0.15    0.81
 -10   0 -23    0.31    0.92
  10   0 -23   -0.79    1.22
 -10   0  24    8.63    1.16
 -10   0 -24    9.04    1.28
  10   0 -24    9.80    1.55
 -10   0  25    0.31    0.83
 -10   0 -25    1.29    0.99
  10   0 -25    0.19    1.27
 -10   0  26  119.93    2.92
 -10   0 -26   94.96    2.59
  10   0 -26  134.18    3.16
 -10   0  27    0.03    0.88
 -10   0 -27    1.02    0.94
  10   0 -27    2.32    1.38
 -10   0  28  135.67    3.22
 -10   0 -28  115.86    2.92
  10   0 -28  157.51    3.51
 -10   0  29   -0.26    0.91
 -10   0 -29    1.14    1.04
  10   0 -29   -1.92    1.34
 -11   0   0   -0.97    0.51
 -11   0   0    0.08    0.67
  11   0   0   -0.02    0.45
 -11   0   1   -0.55    0.50
 -11   0   1    0.12    0.74
 -11   0  -1   -0.04    0.52
 -11   0  -1   -0.19    0.54
 -11   0  -1   -0.82    0.73
  11   0  -1    0.15    0.48
 -11   0   2  467.47    3.68
 -11   0   2  511.74    4.13
 -11   0  -2  507.55    3.71
 -11   0  -2  490.72    3.91
  11   0  -2  483.71    3.18
 -11   0   3   -0.95    0.56
 -11   0  -3    0.47    0.57
  11   0  -3   -2.12    0.77
 -11   0   4  723.15    4.69
 -11   0  -4  843.45    4.77
 -11   0  -4  783.46    4.80
 -11   0  -4  782.30    4.87
  11   0  -4  861.20    5.45
 -11   0   5    1.58    0.61
 -11   0  -5   -0.60    0.59
 -11   0  -5   -0.38    0.63
 -11   0  -5    1.28    0.67
  11   0  -5   -1.68    0.83
 -11   0   6    6.65    0.78
 -11   0  -6    7.05    0.76
 -11   0  -6    7.66    0.75
 -11   0  -6    7.96    0.79
  11   0  -6    9.17    1.11
 -11   0   7    0.69    0.56
 -11   0  -7   -0.03    0.45
 -11   0  -7   -0.64    0.60
 -11   0  -7    0.26    0.62
  11   0  -7   -0.65    0.77
 -11   0   8  228.42    2.83
 -11   0  -8  251.78    3.00
 -11   0  -8  249.20    2.75
  11   0   8  286.23    2.86
  11   0   8  304.48    2.96
  11   0  -8  268.61    3.25
 -11   0   9   -1.00    0.51
 -11   0  -9    0.62    0.70
 -11   0  -9    0.19    0.61
  11   0   9   -1.53    0.64
  11   0  -9   -0.69    0.83
 -11   0  10  285.51    3.27
 -11   0 -10  322.19    3.54
 -11   0 -10  108.38    1.85
  11   0  10  367.69    3.26
  11   0  10  396.97    3.40
  11   0 -10  348.07    3.78
 -11   0  11    0.20    0.60
 -11   0 -11    1.79    0.76
 -11   0 -11   -0.28    0.31
  11   0  11   -0.36    0.71
  11   0 -11   -0.45    0.89
 -11   0  12   -0.45    0.64
 -11   0 -12   -1.15    0.67
 -11   0 -12   -0.48    0.52
  11   0  12   -0.88    0.66
  11   0 -12   -0.83    0.90
 -11   0 -13   -0.55    0.76
 -11   0 -13   -1.59    0.68
  11   0  13   -1.31    0.73
  11   0 -13    0.32    0.92
 -11   0  14  175.84    2.83
 -11   0 -14  193.48    3.04
 -11   0 -14  203.39    2.58
  11   0 -14  228.16    3.32
 -11   0  15    0.14    0.71
 -11   0 -15    0.67    0.84
 -11   0 -15    0.41    0.78
  11   0 -15   -0.19    1.10
 -11   0  16   51.63    1.73
 -11   0 -16   52.38    1.78
 -11   0 -16   54.34    1.51
  11   0 -16   59.82    1.98
 -11   0  17    0.73    0.79
 -11   0 -17   -0.25    0.84
  11   0 -17   -0.48    1.14
 -11   0  18   91.97    2.28
 -11   0 -18   95.15    2.36
  11   0 -18  116.14    2.66
 -11   0  19   -0.13    0.73
 -11   0 -19    0.54    0.90
  11   0 -19   -0.78    1.11
 -11   0  20  125.02    2.71
 -11   0 -20  124.11    2.73
  11   0 -20  148.89    3.03
 -11   0  21   -0.45    0.78
 -11   0 -21    0.91    0.96
  11   0 -21   -1.41    1.19
 -11   0  22    7.97    1.12
 -11   0 -22    8.92    1.29
  11   0 -22    8.93    1.50
 -11   0  23   -0.49    0.73
 -11   0 -23   -0.53    0.88
  11   0 -23   -0.11    1.17
 -11   0  24   72.78    2.30
 -11   0 -24   76.34    2.36
  11   0 -24   91.71    2.64
 -11   0  25   -0.32    0.82
 -11   0 -25    0.45    0.90
  11   0 -25    1.93    1.33
 -11   0  26   46.82    2.00
 -11   0 -26   42.55    1.89
  11   0 -26   53.59    2.28
 -11   0  27   -0.44    0.90
 -11   0 -27    2.30    1.12
  11   0 -27    0.49    1.37
 -11   0  28    0.50    0.96
 -11   0 -28    0.07    1.01
  11   0 -28    0.10    1.42
 -12   0   0  484.53    3.86
 -12   0   0  507.26    4.25
  12   0   0  489.51    3.56
 -12   0   1   -0.79    0.56
 -12   0   1   -1.30    0.77
 -12   0  -1   -1.34    0.55
 -12   0  -1   -0.35    0.73
  12   0   1   -0.23    0.52
 -12   0   2   98.04    1.84
 -12   0  -2  102.37    1.82
 -12   0  -2   36.29    1.03
 -12   0  -2  104.00    2.01
  12   0  -2  109.42    2.12
 -12   0   3    0.31    0.55
 -12   0  -3   -0.31    0.54
 -12   0  -3   -0.51    0.56
 -12   0  -3    1.49    0.74
  12   0  -3    1.19    0.84
 -12   0   4   91.81    1.83
 -12   0  -4  112.09    1.90
 -12   0  -4  103.48    1.88
 -12   0  -4   97.35    1.91
  12   0  -4  108.90    2.15
 -12   0   5   -0.76    0.54
 -12   0  -5   -0.39    0.58
 -12   0  -5   -0.14    0.61
 -12   0  -5   -1.39    0.72
  12   0  -5   -0.55    0.85
 -12   0   6  359.69    3.57
 -12   0  -6  424.89    3.57
 -12   0  -6  392.83    3.71
 -12   0  -6  406.85    3.69
  12   0  -6  426.12    4.12
 -12   0   7   -0.24    0.60
 -12   0  -7   -0.58    0.52
 -12   0  -7   -0.15    0.63
 -12   0  -7    0.97    0.76
  12   0  -7    0.34    0.93
 -12   0   8    7.39    0.90
 -12   0  -8    7.87    0.85
 -12   0  -8    7.49    0.85
  12   0   8    6.99    0.87
  12   0   8    8.56    0.95
  12   0  -8   10.12    1.06
 -12   0   9    0.19    0.63
 -12   0  -9   -0.07    0.74
 -12   0  -9    0.01    0.75
  12   0   9   -0.63    0.72
  12   0   9    0.37    0.81
  12   0  -9    1.69    1.00
 -12   0  10  137.70    2.42
 -12   0 -10  153.39    2.58
 -12   0 -10  127.35    2.13
  12   0  10  175.54    2.42
  12   0  10  190.57    2.53
  12   0 -10  166.22    2.81
 -12   0  11   -0.37    0.66
 -12   0 -11    1.22    0.77
 -12   0 -11   -0.95    0.38
  12   0 -11   -0.44    1.00
 -12   0  12  131.79    2.46
 -12   0 -12  139.76    2.58
 -12   0 -12   80.74    1.70
  12   0 -12  163.89    2.89
 -12   0  13    0.35    0.70
 -12   0 -13   -1.00    0.79
 -12   0 -13    1.11    0.72
  12   0 -13   -1.47    0.99
 -12   0  14   -0.73    0.66
 -12   0 -14   -0.51    0.81
 -12   0 -14    0.15    0.75
  12   0 -14   -1.94    1.07
 -12   0  15   -0.91    0.70
 -12   0 -15   -0.86    0.82
 -12   0 -15   -0.32    0.75
  12   0 -15    1.41    1.13
 -12   0  16  136.50    2.70
 -12   0 -16  140.97    2.81
  12   0 -16  175.14    3.18
 -12   0  17    0.91    0.74
 -12   0 -17    0.50    0.87
  12   0 -17   -0.78    1.10
 -12   0  18   21.36    1.34
 -12   0 -18   22.05    1.36
  12   0 -18   26.26    1.67
 -12   0  19    1.10    0.83
 -12   0 -19    1.56    1.02
  12   0 -19    0.32    1.22
 -12   0  20   20.99    1.36
 -12   0 -20   17.55    1.32
  12   0 -20   18.83    1.57
 -12   0  21   -0.74    0.72
 -12   0 -21   -0.16    0.86
  12   0 -21   -1.06    1.15
 -12   0  22   24.10    1.49
 -12   0 -22   24.36    1.48
  12   0 -22   26.57    1.73
 -12   0  23    1.16    0.84
 -12   0 -23   -0.63    0.86
  12   0 -23   -0.54    1.19
 -12   0  24   15.73    1.35
 -12   0 -24   12.62    1.23
  12   0 -24   18.07    1.63
 -12   0  25    1.00    0.89
 -12   0 -25    1.68    1.08
  12   0 -25    1.29    1.34
 -12   0  26   98.75    2.82
 -12   0 -26   90.58    2.68
  12   0 -26  108.41    3.04
 -13   0   0   -0.70    0.51
 -13   0   0    0.02    0.77
 -13   0   1   -0.09    0.57
 -13   0  -1   -0.50    0.57
 -13   0  -1   -0.81    0.75
  13   0  -1   -1.55    0.73
 -13   0   2  165.53    2.45
 -13   0  -2  174.51    2.42
 -13   0  -2  172.30    2.62
  13   0   2  175.91    2.38
  13   0  -2  188.62    2.83
 -13   0   3   -1.43    0.55
 -13   0  -3   -0.75    0.57
  13   0   3    0.06    0.56
  13   0  -3   -0.86    0.83
 -13   0   4  252.33    3.07
 -13   0  -4  301.42    3.16
 -13   0  -4  278.60    3.10
 -13   0  -4  290.24    3.34
  13   0  -4  329.64    3.75
 -13   0   5   -0.09    0.62
 -13   0  -5    0.30    0.64
 -13   0  -5   -0.25    0.64
 -13   0  -5    0.89    0.81
  13   0  -5   -0.47    0.87
 -13   0   6   -1.11    0.60
 -13   0  -6    0.41    0.67
 -13   0  -6    0.43    0.74
 -13   0  -6   -1.27    0.82
  13   0  -6   -0.19    0.89
 -13   0   7   -1.05    0.66
 -13   0  -7   -0.39    0.63
 -13   0  -7   -0.17    0.75
 -13   0  -7   -1.46    0.81
  13   0  -7    2.03    1.00
 -13   0   8  412.20    4.11
 -13   0  -8  440.60    4.26
 -13   0  -8  467.69    4.15
  13   0   8  530.23    4.25
  13   0   8  546.90    4.32
  13   0  -8  503.17    4.80
 -13   0   9   -0.12    0.70
 -13   0  -9   -0.63    0.77
 -13   0  -9   -0.07    0.80
  13   0  -9   -0.67    1.04
 -13   0  10    5.04    0.95
 -13   0 -10    4.97    1.02
 -13   0 -10    3.46    0.92
  13   0 -10    4.65    1.20
 -13   0  11    0.06    0.77
 -13   0 -11    1.06    0.92
 -13   0 -11   -0.05    0.70
  13   0 -11    1.45    1.16
 -13   0  12  233.89    3.33
 -13   0 -12  262.32    3.59
 -13   0 -12   42.26    1.28
  13   0 -12  292.93    3.92
 -13   0  13   -1.40    0.70
 -13   0 -13    1.82    0.89
 -13   0 -13   -1.18    0.66
  13   0 -13   -1.38    1.08
 -13   0  14  191.15    3.13
 -13   0 -14  216.24    3.39
  13   0 -14  253.68    3.76
 -13   0  15    0.03    0.67
 -13   0 -15    1.00    0.89
  13   0 -15   -1.29    1.13
 -13   0  16   24.93    1.41
 -13   0 -16   28.79    1.51
  13   0 -16   27.88    1.68
 -13   0  17   -0.97    0.76
 -13   0 -17    1.18    0.97
  13   0 -17   -1.64    1.11
 -13   0  18  186.98    3.33
 -13   0 -18  195.30    3.47
  13   0 -18  227.40    3.79
 -13   0  19    1.02    0.80
 -13   0 -19   -0.87    0.80
  13   0 -19   -0.41    1.21
 -13   0  20   92.28    2.50
 -13   0 -20   99.00    2.61
  13   0 -20  114.93    2.89
 -13   0  21   -0.11    0.80
 -13   0 -21    0.23    0.88
  13   0 -21   -0.83    1.17
 -13   0  22    3.28    0.96
 -13   0 -22    3.82    1.11
  13   0 -22    3.61    1.36
 -13   0  23   -0.22    0.80
 -13   0 -23    0.33    0.97
  13   0 -23   -0.61    1.26
 -13   0  24   62.44    2.27
 -13   0 -24   63.60    2.29
  13   0 -24   77.93    2.67
 -13   0  25    0.02    0.89
 -13   0 -25    0.28    1.04
  13   0 -25    0.34    1.45
 -14   0   0   85.17    1.87
  14   0   0   93.61    2.14
 -14   0   1   -0.58    0.68
 -14   0  -1   -0.78    0.58
 -14   0  -1   -1.66    0.81
  14   0  -1   -0.66    0.88
 -14   0   2   37.80    1.38
 -14   0  -2   43.75    1.43
 -14   0  -2   47.50    1.64
  14   0  -2   50.10    1.68
 -14   0   3   -1.26    0.60
 -14   0  -3   -0.85    0.60
 -14   0  -3   -0.74    0.86
  14   0  -3    0.23    0.91
 -14   0   4   15.89    1.08
 -14   0  -4   21.73    1.13
 -14   0  -4   18.88    1.22
  14   0   4   21.01    1.08
  14   0  -4   18.48    1.29
 -14   0   5   -1.43    0.66
 -14   0  -5   -0.34    0.67
 -14   0  -5   -1.65    0.90
  14   0   5    0.72    0.65
  14   0  -5    1.55    1.00
 -14   0   6  145.59    2.55
 -14   0  -6  178.13    2.60
 -14   0  -6  162.40    2.63
 -14   0  -6  185.77    2.84
  14   0  -6  184.17    3.07
 -14   0   7   -0.40    0.71
 -14   0  -7    0.10    0.69
 -14   0  -7   -1.55    0.76
 -14   0  -7    0.42    0.92
  14   0  -7   -0.51    1.02
 -14   0   8   24.73    1.27
 -14   0  -8   28.76    1.33
 -14   0  -8   32.27    1.44
  14   0  -8   34.28    1.66
 -14   0   9   -0.04    0.71
 -14   0  -9   -0.90    0.82
 -14   0  -9    0.05    0.88
  14   0  -9   -0.75    1.07
 -14   0  10  116.89    2.44
 -14   0 -10  126.82    2.53
 -14   0 -10  138.48    2.48
  14   0 -10  146.16    2.91
 -14   0  11   -0.93    0.69
 -14   0 -11   -0.46    0.83
 -14   0 -11   -0.52    0.76
  14   0 -11   -1.22    1.06
 -14   0  12   49.69    1.76
 -14   0 -12   55.41    1.86
 -14   0 -12    2.67    0.58
  14   0 -12   59.96    2.08
 -14   0  13    0.94    0.76
 -14   0 -13   -0.79    0.80
  14   0 -13    0.31    1.13
 -14   0  14   21.55    1.32
 -14   0 -14   26.28    1.45
  14   0 -14   29.66    1.75
 -14   0  15   -0.04    0.77
 -14   0 -15    0.80    0.95
  14   0 -15    1.01    1.22
 -14   0  16   78.92    2.24
 -14   0 -16   81.19    2.33
  14   0 -16  100.60    2.70
 -14   0  17    1.28    0.79
 -14   0 -17   -0.67    0.84
  14   0 -17    0.71    1.28
 -14   0  18    4.71    1.01
 -14   0 -18    6.46    1.18
  14   0 -18    5.77    1.41
 -14   0  19   -0.29    0.73
 -14   0 -19    0.73    0.98
  14   0 -19    0.00    1.20
 -14   0  20   22.85    1.44
 -14   0 -20   24.28    1.51
  14   0 -20   32.66    1.94
 -14   0  21   -0.30    0.78
 -14   0 -21    0.90    1.01
  14   0 -21    1.78    1.34
 -14   0  22   53.79    2.13
 -14   0 -22   54.41    2.17
  14   0 -22   70.37    2.54
 -14   0  23    0.72    0.92
 -14   0 -23   -0.46    1.03
  14   0 -23    1.13    1.44
 -15   0   0   -1.68    0.68
  15   0   0   -1.07    0.95
 -15   0   1   -1.48    0.70
 -15   0  -1   -0.26    0.68
  15   0   1    2.06    1.04
  15   0  -1   -0.09    1.05
 -15   0   2  312.54    3.65
 -15   0  -2  347.54    3.73
 -15   0  -2  357.72    4.11
  15   0  -2  387.74    4.38
 -15   0   3   -0.99    0.71
 -15   0  -3   -0.95    0.77
 -15   0  -3   -0.13    1.01
  15   0  -3   -0.65    1.13
 -15   0   4  142.07    2.57
 -15   0  -4  163.94    2.63
 -15   0  -4  163.50    2.84
  15   0  -4  167.90    3.04
 -15   0   5   -0.30    0.71
 -15   0  -5   -0.40    0.77
 -15   0  -5   -0.39    0.95
  15   0  -5   -0.71    1.10
 -15   0   6   24.28    1.31
 -15   0  -6   26.55    1.30
 -15   0  -6   25.84    1.44
  15   0   6   29.11    1.32
  15   0  -6   28.81    1.58
 -15   0   7   -0.14    0.73
 -15   0  -7   -0.98    0.69
 -15   0  -7   -1.30    0.95
  15   0   7   -0.63    0.74
  15   0  -7    0.50    1.14
 -15   0   8  280.33    3.67
 -15   0  -8  299.28    3.77
 -15   0  -8  355.22    4.01
  15   0  -8  380.00    4.58
 -15   0   9    0.39    0.70
 -15   0  -9    0.66    0.85
 -15   0  -9    0.71    0.93
  15   0  -9    0.85    1.23
 -15   0  10   14.90    1.16
 -15   0 -10   19.32    1.24
 -15   0 -10   21.79    1.32
  15   0 -10   22.39    1.55
 -15   0  11   -0.25    0.75
 -15   0 -11   -0.10    0.90
 -15   0 -11    0.78    0.94
  15   0 -11    1.22    1.18
 -15   0  12   72.58    2.13
 -15   0 -12   77.04    2.17
  15   0 -12   95.78    2.58
 -15   0  13   -0.63    0.84
 -15   0 -13    0.54    0.92
  15   0 -13   -0.29    1.17
 -15   0  14  163.61    3.12
 -15   0 -14  166.16    3.18
  15   0 -14  211.23    3.71
 -15   0  15    0.29    0.75
 -15   0 -15    0.50    0.94
  15   0 -15   -0.16    1.22
 -15   0  16   11.88    1.15
 -15   0 -16   14.09    1.27
  15   0 -16   15.05    1.53
 -15   0  17   -0.55    0.68
 -15   0 -17    0.50    0.92
  15   0 -17   -0.54    1.21
 -15   0  18   48.25    1.93
 -15   0 -18   53.19    2.06
  15   0 -18   65.03    2.39
 -15   0  19   -1.14    0.78
 -15   0 -19    2.96    1.11
  15   0 -19    0.64    1.31
 -15   0  20  173.31    3.53
 -15   0 -20  178.99    3.65
  15   0 -20  224.17    4.15
 -16   0   0  208.06    3.08
  16   0   0  247.32    3.68
 -16   0   1    1.16    0.82
 -16   0  -1   -0.68    0.78
  16   0   1   -0.96    1.16
  16   0  -1   -3.09    1.09
 -16   0   2   56.94    1.77
 -16   0  -2   58.27    1.81
  16   0   2   65.08    2.12
  16   0  -2   66.48    2.16
 -16   0   3   -0.03    0.76
 -16   0  -3   -1.50    0.80
  16   0  -3   -1.24    1.07
 -16   0   4   18.42    1.22
 -16   0  -4   23.11    1.31
 -16   0  -4   23.15    1.44
  16   0  -4   22.99    1.59
 -16   0   5   -1.13    0.69
 -16   0  -5   -2.10    0.73
 -16   0  -5   -1.10    0.95
  16   0  -5   -2.20    1.00
 -16   0   6   36.52    1.53
 -16   0  -6   42.11    1.71
  16   0  -6   45.98    1.92
 -16   0   7   -0.39    0.69
 -16   0  -7    0.30    1.00
  16   0  -7   -2.08    1.06
 -16   0   8   -0.12    0.72
 -16   0  -8   -1.14    0.87
  16   0  -8   -0.99    1.08
 -16   0   9   -1.01    0.70
 -16   0  -9    0.58    1.00
  16   0   9   -0.38    0.76
  16   0  -9    0.61    1.14
 -16   0  10   10.08    1.04
  16   0  10   11.40    1.08
  16   0 -10   12.37    1.41
 -16   0  11   -1.11    0.65
  16   0  11   -0.24    0.71
  16   0 -11   -0.95    1.10
 -16   0  12   13.63    1.16
 -16   0 -12   12.26    1.16
  16   0 -12   17.60    1.51
 -16   0  13   -0.89    0.71
 -16   0 -13    0.57    0.96
  16   0 -13   -1.26    1.05
 -16   0  14   12.30    1.22
 -16   0 -14   11.81    1.19
  16   0 -14   16.13    1.54
 -16   0  15    0.24    0.79
 -16   0 -15   -0.51    0.88
  16   0 -15    2.00    1.28
 -16   0  16   25.03    1.51
 -16   0 -16   24.60    1.54
  16   0 -16   28.49    1.87
 -16   0  17   -0.59    0.80
 -16   0 -17    0.04    0.94
  16   0 -17    0.66    1.37
 -16   0  18    9.51    1.33
 -16   0 -18   11.45    1.33
  16   0 -18   14.72    1.67
 -17   0   0   -0.30    0.78
  17   0   0    0.01    1.14
 -17   0   1    0.37    0.83
 -17   0  -1   -1.26    0.77
  17   0   1   -0.61    1.10
  17   0  -1    1.59    1.18
 -17   0   2  131.42    2.63
 -17   0  -2  141.60    2.67
  17   0   2  162.17    3.13
  17   0  -2  155.75    3.13
 -17   0   3   -0.62    0.80
  17   0   3   -1.77    1.09
  17   0  -3   -1.65    1.15
 -17   0   4  135.33    2.70
  17   0   4  188.53    3.32
  17   0  -4  171.98    3.31
 -17   0   5    0.85    0.81
 -17   0  -5    1.26    1.02
  17   0  -5   -1.20    1.20
 -17   0   6    8.51    1.12
 -17   0  -6   13.51    1.32
  17   0  -6   12.82    1.44
 -17   0   7   -0.92    0.72
 -17   0  -7   -1.48    0.97
  17   0  -7   -0.88    1.20
 -17   0   8  155.90    2.98
 -17   0  -8  193.40    3.29
  17   0  -8  212.71    3.78
 -17   0   9    0.06    0.69
  17   0  -9   -0.95    1.18
 -17   0  10   27.03    1.47
  17   0 -10   38.09    1.93
 -17   0  11   -1.07    0.74
  17   0  11   -0.56    0.75
  17   0 -11   -0.28    1.10
 -17   0  12   27.26    1.52
  17   0  12   36.81    1.66
  17   0 -12   40.53    2.01
 -17   0  13   -1.38    0.72
  17   0  13    0.99    0.82
  17   0 -13    0.49    1.27
 -17   0  14  123.12    2.89
  17   0  14  159.60    3.30
  17   0 -14  169.63    3.62
  18   0   0   24.08    1.62
 -18   0   1   -1.34    0.74
  18   0   1   -0.54    1.21
  18   0  -1   -0.60    1.08
 -18   0   2   -0.20    0.82
  18   0   2   -1.03    1.15
  18   0  -2    1.23    1.21
 -18   0   3    0.55    0.85
  18   0   3    0.63    1.23
  18   0  -3    1.11    1.21
 -18   0   4   20.38    1.36
  18   0  -4   22.36    1.68
 -18   0   5    0.05    0.87
  18   0  -5    1.11    1.31
 -18   0   6    0.78    0.81
  18   0  -6   -1.17    1.29
 -18   0   7    0.63    0.87
  18   0  -7   -1.68    1.21
 -18   0   8    5.84    1.04
  18   0  -8    5.54    1.49
 -18   0   9    0.40    0.76
  18   0  -9   -0.35    1.28
 -18   0  10    0.49    0.81
  18   0 -10   -1.26    1.22
   0  -1   0    1.08    0.06
   0  -1   0    6.13    0.16
   0  -1   0    1.03    0.06
   0   1   0    6.81    0.17
   0  -1   1    0.54    0.08
   0  -1   1    0.96    0.07
   0  -1  -1    1.36    0.11
   0   1   1    1.09    0.07
   0   1   1    1.64    0.09
   0   1  -1    1.10    0.09
   0  -1   2    3.16    0.15
   0  -1   2    2.03    0.08
   0  -1  -2    5.28    0.21
   0   1   2    2.31    0.11
   0   1  -2    2.54    0.13
   0  -1   3    0.87    0.15
   0  -1  -3    0.56    0.16
   0   1   3    0.48    0.09
   0   1   3    0.06    0.06
   0   1  -3    0.28    0.11
   0   1  -3    0.58    0.08
   0  -1   4    0.62    0.18
   0  -1  -4    0.37    0.19
   0   1   4    0.09    0.10
   0   1   4    0.34    0.08
   0   1  -4    0.24    0.13
   0   1  -4    0.06    0.10
   0  -1   5    0.16    0.20
   0  -1  -5    0.12    0.13
   0  -1  -5    0.38    0.22
   0   1   5    0.41    0.15
   0   1  -5    0.29    0.16
   0   1  -5    0.62    0.15
   0  -1   6    1.14    0.26
   0  -1  -6    1.77    0.20
   0  -1  -6    1.14    0.29
   0   1   6    1.58    0.22
   0   1  -6    0.92    0.22
   0   1  -6    1.64    0.22
   0  -1   7    0.01    0.25
   0  -1  -7    0.63    0.19
   0  -1  -7    1.92    0.36
   0   1   7    0.21    0.19
   0   1  -7    0.45    0.21
   0   1  -7    0.74    0.22
   0  -1   8    1.58    0.32
   0  -1  -8    1.01    0.22
   0  -1  -8    1.15    0.35
   0   1   8    1.73    0.25
   0   1  -8    1.17    0.25
   0   1  -8    0.86    0.25
   0  -1   9    1.11    0.32
   0  -1  -9    0.77    0.22
   0  -1  -9    1.83    0.40
   0   1   9    1.88    0.29
   0   1  -9    1.59    0.27
   0   1  -9    1.34    0.28
   0  -1  10    1.48    0.36
   0  -1 -10    0.44    0.23
   0  -1 -10    4.46    0.47
   0   1  10    1.36    0.29
   0   1 -10    0.23    0.24
   0   1 -10    0.83    0.33
   0  -1  11    1.34    0.41
   0  -1 -11    0.38    0.26
   0  -1 -11    3.10    0.49
   0   1  11    1.50    0.34
   0   1 -11    0.26    0.29
   0   1 -11    0.79    0.35
   0  -1  12    0.39    0.44
   0  -1 -12    0.38    0.29
   0  -1 -12    0.42    0.45
   0   1  12    0.58    0.35
   0   1 -12    0.09    0.31
   0   1 -12    0.06    0.41
   0  -1  13   -0.36    0.46
   0  -1 -13    6.40    0.44
   0  -1 -13   -0.41    0.48
   0   1  13    0.75    0.38
   0   1 -13    0.17    0.34
   0   1 -13    0.31    0.45
   0  -1  14   -0.73    0.44
   0  -1 -14    0.51    0.36
   0  -1 -14   -0.32    0.52
   0   1  14    0.46    0.40
   0   1 -14    0.33    0.38
   0   1 -14    1.34    0.53
   0  -1  15   -0.64    0.50
   0  -1 -15    3.03    0.49
   0  -1 -15   -0.99    0.59
   0   1  15    0.54    0.47
   0   1 -15    0.79    0.44
   0   1 -15    0.36    0.55
   0  -1  16    2.67    0.68
   0  -1 -16    0.18    0.45
   0  -1 -16   -0.12    0.72
   0   1  16    2.22    0.59
   0   1 -16    1.08    0.48
   0   1 -16    0.87    0.67
   0  -1  17    0.79    0.64
   0  -1 -17   -0.11    0.46
   0  -1 -17   -2.11    0.72
   0   1  17   -0.66    0.53
   0   1 -17   -0.51    0.42
   0  -1  18   -0.32    0.60
   0  -1 -18   -1.33    0.46
   0  -1 -18   -2.17    0.78
   0   1  18   -0.51    0.58
   0   1 -18   -0.37    0.49
   0   1 -18   -0.23    0.71
   0  -1  19    1.36    0.73
   0  -1 -19    0.61    0.54
   0  -1 -19    0.46    0.89
   0   1  19   -0.13    0.62
   0   1 -19    0.18    0.53
   0   1 -19    1.41    0.82
   0  -1  20    0.54    0.70
   0  -1 -20    0.20    0.53
   0  -1 -20   -1.31    0.96
   0   1  20   -0.12    0.66
   0   1 -20   -0.24    0.54
   0   1 -20   -0.51    0.81
   0  -1  21   -1.48    0.74
   0  -1 -21    1.93    0.63
   0  -1 -21    1.50    1.06
   0   1  21    1.34    0.77
   0   1 -21    0.09    0.62
   0   1 -21   -1.63    0.79
   0  -1  22    1.61    0.87
   0  -1 -22    2.14    0.71
   0  -1 -22    3.88    1.18
   0   1  22    1.66    0.83
   0   1 -22    1.30    0.69
   0   1 -22    2.17    0.98
   0  -1  23   -1.12    0.78
   0  -1 -23    1.18    0.66
   0  -1 -23   -1.58    1.09
   0   1  23   -1.61    0.71
   0   1 -23    1.21    0.66
   0  -1  24   -0.71    0.78
   0  -1 -24    0.34    0.60
   0  -1 -24   -1.30    1.01
   0   1  24   -1.55    0.65
   0   1 -24   -0.29    0.63
   0  -1  25   -0.61    0.82
   0  -1 -25    0.19    1.10
   0   1  25   -0.10    0.73
   0   1 -25   -1.17    0.57
   0   1 -25   -0.38    1.00
   0  -1  26   -1.10    0.79
   0  -1 -26   -0.94    1.15
   0   1  26   -0.52    0.75
   0   1 -26   -1.37    1.00
   0  -1  27   -1.30    0.88
   0  -1 -27   -2.65    1.19
   0   1  27   -1.46    0.77
   0  -1  28   -0.22    0.89
   0  -1 -28   -0.71    1.22
   0   1  28    0.21    0.85
   0  -1  29   -1.36    0.87
   0  -1 -29   -0.32    1.16
   0   1  29   -1.21    0.78
   0  -1  30   -1.84    0.81
   0  -1 -30   -1.83    1.20
   0   1  30   -0.89    0.79
   0  -1  31   -0.23    0.91
   0   1  31    0.03    0.85
   0  -1  32    0.18    0.96
   0   1  32    0.39    0.91
   0  -1  33   -1.88    1.00
   0   1  33   -2.43    0.86
   0  -1  34   -0.78    1.02
  -1  -1   0    0.99    0.09
  -1  -1   0    0.93    0.11
   1  -1   0    5.24    0.18
  -1   1   0    1.90    0.11
  -1   1   0    0.69    0.07
   1   1   0    2.02    0.12
  -1  -1   1 1501.60    7.57
  -1  -1  -1 1792.42    8.16
   1  -1   1 2892.24   31.12
   1  -1  -1 2703.07   13.94
  -1   1   1 1610.18    7.72
  -1   1  -1 1773.98    8.19
  -1   1  -1 2168.75   10.19
   1   1   1 1769.68    8.11
   1   1  -1 2287.49   11.44
  -1  -1   2  682.96    3.63
  -1  -1   2  479.90    2.66
  -1  -1  -2  697.38    3.33
   1  -1   2  705.55    3.36
   1  -1   2  717.20    3.40
   1  -1  -2  723.76    3.60
  -1   1   2  530.87    2.72
  -1   1   2  692.72    4.98
  -1   1  -2  648.60    3.13
   1   1   2  541.96    2.70
   1   1  -2  615.41    3.28
  -1  -1   3  386.10    2.16
  -1  -1   3  231.07    1.45
  -1  -1  -3  335.76    1.91
   1  -1   3  344.35    1.90
   1  -1  -3  343.02    2.00
  -1   1   3  241.73    1.47
  -1   1   3  323.17    2.33
  -1   1  -3  301.47    1.75
   1   1   3  349.03    3.25
   1   1   3  234.68    1.46
   1   1  -3  272.65    1.64
  -1  -1   4   87.44    0.94
  -1  -1  -4   52.49    0.66
  -1  -1  -4   81.26    0.88
   1  -1   4   77.10    0.83
   1  -1  -4   90.17    0.97
  -1   1   4   64.42    0.70
  -1   1   4   56.93    0.56
  -1   1  -4   61.29    0.74
   1   1   4   92.82    0.83
   1   1  -4   61.37    0.64
   1   1  -4    9.31    0.24
  -1  -1   5 4707.45   13.82
  -1  -1  -5 2980.58    9.53
  -1  -1  -5 4776.32   14.42
   1  -1   5 4494.41   13.22
   1  -1  -5 4513.30   13.36
  -1   1   5 3983.16   12.46
  -1   1   5 3277.15   15.89
  -1   1  -5 3586.43   10.81
  -1   1  -5 6483.15   46.13
   1   1   5 4764.66   20.54
   1   1  -5 3718.31   13.44
  -1  -1   6  414.03    2.43
  -1  -1  -6  241.79    1.64
  -1  -1  -6  390.35    2.28
   1  -1   6  357.98    2.14
   1  -1  -6  343.84    2.19
  -1   1   6  303.19    1.85
  -1   1   6  242.74    1.51
  -1   1  -6  263.24    1.77
  -1   1  -6  487.85    2.94
   1   1   6  381.88    2.12
   1   1  -6  264.70    1.62
   1   1  -6   65.98    0.73
  -1  -1   7 3488.37    9.82
  -1  -1  -7 2283.51    7.11
  -1  -1  -7 3668.74   10.49
   1  -1   7 3562.55    9.91
   1  -1  -7 2285.72    8.72
   1  -1  -7 3305.36    9.55
  -1   1   7 3058.65    8.88
  -1   1  -7 2593.53    7.75
  -1   1  -7 4817.44   20.31
   1   1   7 3395.71   11.01
   1   1  -7 2654.09    8.60
  -1  -1   8  531.23    3.01
  -1  -1  -8  351.51    2.17
  -1  -1  -8  586.47    3.08
   1  -1   8  509.58    2.85
   1  -1  -8  339.72    1.91
   1  -1  -8  495.94    2.88
  -1   1   8  452.11    2.53
  -1   1  -8  376.38    2.32
  -1   1  -8  696.10    3.33
   1   1   8  522.55    2.67
   1   1  -8  382.16    2.13
   1   1  -8  129.49    1.18
  -1  -1   9  397.23    2.69
  -1  -1  -9  276.45    1.98
  -1  -1  -9  476.41    2.84
   1  -1   9  414.32    2.66
   1  -1  -9  268.07    1.70
   1  -1  -9  414.59    2.72
  -1   1   9  368.18    2.36
  -1   1  -9  304.47    2.15
  -1   1  -9  523.62    2.70
   1   1   9  398.05    2.37
   1   1  -9  308.12    1.95
   1   1  -9  118.97    1.19
  -1  -1  10   32.08    0.84
  -1  -1 -10   19.92    0.60
  -1  -1 -10   31.32    0.82
   1  -1  10   26.84    0.78
   1  -1 -10   17.36    0.48
   1  -1 -10   29.96    0.83
  -1   1  10   24.84    0.69
  -1   1 -10   21.17    0.64
  -1   1 -10   43.56    0.77
   1   1  10   33.27    0.74
   1   1 -10   18.72    0.54
   1   1 -10    6.57    0.34
  -1  -1  11  808.21    4.21
  -1  -1 -11  548.53    3.07
  -1  -1 -11  858.58    4.21
   1  -1  11  827.81    4.16
   1  -1 -11  545.61    2.75
   1  -1 -11  794.11    4.10
  -1   1  11  753.80    3.77
  -1   1 -11  589.48    3.28
  -1   1 -11 1045.31    4.32
   1   1  11  908.73    4.07
   1   1 -11  614.59    3.07
  -1  -1  12  263.57    2.45
  -1  -1 -12  179.82    1.79
  -1  -1 -12  294.67    2.50
   1  -1  12  277.20    2.48
   1  -1 -12  182.07    1.58
   1  -1 -12  274.37    2.46
  -1   1  12  252.22    2.23
  -1   1 -12  196.82    1.94
  -1   1 -12  352.14    2.35
   1   1  12  268.68    2.20
   1   1 -12  201.79    1.77
   1   1 -12  104.15    1.30
  -1  -1  13  447.30    3.31
  -1  -1 -13  292.23    2.37
  -1  -1 -13  486.14    3.34
   1  -1  13  437.80    3.23
   1  -1 -13  296.95    2.12
   1  -1 -13  460.58    3.30
  -1   1  13  414.47    2.98
  -1   1 -13  314.50    2.53
  -1   1 -13  554.90    3.11
   1   1  13  436.34    2.95
   1   1 -13  325.83    2.35
  -1  -1  14   18.18    0.84
  -1  -1 -14   10.17    0.60
  -1  -1 -14   23.46    0.97
   1  -1  14    9.15    0.77
   1  -1 -14    8.30    0.50
   1  -1 -14   14.01    0.84
  -1   1  14   17.38    0.79
  -1   1 -14    6.11    0.57
  -1   1 -14   22.30    0.79
   1   1  14   16.67    0.75
   1   1 -14    5.74    0.50
   1   1 -14    0.94    0.30
  -1  -1  15  858.34    4.91
  -1  -1 -15  568.53    3.55
  -1  -1 -15 1016.19    5.19
   1  -1  15  851.33    4.84
   1  -1 -15  587.86    3.26
   1  -1 -15  862.77    4.82
  -1   1  15  807.78    4.52
  -1   1 -15  637.05    3.85
  -1   1 -15 1129.19    4.91
   1   1  15  871.14    4.53
   1   1 -15  627.37    3.52
  -1  -1  16   67.13    1.53
  -1  -1 -16   41.62    1.08
  -1  -1 -16   78.56    1.62
   1  -1  16   52.22    1.38
   1  -1 -16   39.48    0.95
   1  -1 -16   68.08    1.58
  -1   1  16   61.28    1.39
  -1   1 -16   37.41    1.07
  -1   1 -16   91.09    1.49
   1   1  16   68.44    1.40
   1   1 -16   34.29    0.94
   1   1 -16   25.11    0.84
  -1  -1  17  870.86    5.23
  -1  -1 -17  585.98    3.81
  -1  -1 -17  991.87    5.39
   1  -1  17  894.16    5.25
   1  -1 -17  575.22    3.43
   1  -1 -17  921.58    5.26
  -1   1  17  871.84    5.00
  -1   1 -17  622.99    4.01
  -1   1 -17 1122.90    5.16
   1   1  17  877.58    4.84
   1   1 -17  640.57    3.77
  -1  -1  18  317.14    3.27
  -1  -1 -18  208.37    2.34
  -1  -1 -18  378.21    3.43
   1  -1  18  308.51    3.18
   1  -1 -18  220.55    2.18
   1  -1 -18  316.40    3.19
  -1   1  18  309.85    3.08
  -1   1 -18  222.46    2.48
  -1   1 -18  406.13    3.16
   1   1  18  319.38    3.01
   1   1 -18  229.70    2.32
   1   1 -18  168.05    2.08
  -1  -1  19   21.18    1.14
  -1  -1 -19   12.48    0.78
  -1  -1 -19   25.09    1.22
   1  -1  19   19.73    1.11
   1  -1 -19   13.39    0.73
   1  -1 -19   19.73    1.18
  -1   1  19   21.58    1.07
  -1   1 -19    9.34    0.75
  -1   1 -19   27.02    1.13
   1   1  19   22.87    1.03
   1   1 -19    9.58    0.72
   1   1 -19    9.81    0.72
  -1  -1  20  357.92    3.65
  -1  -1 -20  241.05    2.65
  -1  -1 -20  431.46    3.85
   1  -1  20  360.19    3.61
   1  -1 -20  245.56    2.45
   1  -1 -20  381.38    3.67
  -1   1  20  361.65    3.50
  -1   1 -20  259.70    2.81
  -1   1 -20  447.62    3.52
   1   1  20  366.59    3.42
   1   1 -20  267.73    2.66
   1   1 -20  239.41    2.64
  -1  -1  21  747.70    5.39
  -1  -1 -21  517.14    3.95
  -1  -1 -21  850.84    5.47
   1  -1  21  767.23    5.36
   1  -1 -21  530.63    3.68
   1  -1 -21  746.32    5.20
  -1   1  21  736.33    5.11
  -1   1 -21  529.54    4.08
  -1   1 -21  530.60    4.08
  -1   1 -21  948.53    5.25
   1   1  21  750.52    5.00
   1   1 -21  539.81    3.84
   1   1 -21  531.81    4.02
  -1  -1  22   27.60    1.38
  -1  -1 -22   18.14    0.98
  -1  -1 -22   33.83    1.50
   1  -1  22   25.37    1.30
   1  -1 -22   18.08    0.91
   1  -1 -22   27.99    1.41
  -1   1  22   29.57    1.31
  -1   1 -22   12.53    0.95
  -1   1 -22   36.68    1.43
   1   1  22   31.76    1.29
   1   1 -22   11.24    0.83
   1   1 -22   18.84    1.03
  -1  -1  23  862.20    6.05
  -1  -1 -23  585.50    4.40
  -1  -1 -23 1020.33    6.26
   1  -1  23  868.00    5.98
   1  -1 -23  832.85    5.75
  -1   1  23  821.64    5.66
  -1   1 -23  625.94    4.64
  -1   1 -23 1077.83    5.88
   1   1  23  834.54    5.55
   1   1 -23  633.44    4.37
   1   1 -23  788.91    5.16
  -1  -1  24   32.56    1.46
  -1  -1 -24   18.12    1.01
  -1  -1 -24   40.31    1.62
   1  -1  24   30.11    1.41
   1  -1 -24   33.50    1.55
  -1   1  24   28.11    1.31
  -1   1 -24   15.93    1.00
  -1   1 -24   34.99    1.42
   1   1  24   32.63    1.35
   1   1 -24   24.65    1.23
  -1  -1  25   77.02    2.05
  -1  -1 -25   56.23    1.53
  -1  -1 -25   80.14    2.02
   1  -1  25   79.40    2.07
   1  -1 -25   77.40    2.08
  -1   1  25   77.30    1.95
  -1   1 -25   61.58    1.64
  -1   1 -25   94.59    2.03
   1   1  25   79.69    1.97
   1   1 -25   84.57    1.97
  -1  -1  26   39.85    1.64
  -1  -1 -26   27.58    1.21
  -1  -1 -26   43.19    1.72
   1  -1  26   38.95    1.62
   1  -1 -26   37.28    1.71
  -1   1  26   39.62    1.55
  -1   1 -26   27.56    1.25
   1   1  26   44.43    1.62
   1   1 -26   40.21    1.58
  -1  -1  27  387.41    4.47
  -1  -1 -27  420.06    4.41
   1  -1  27  405.65    4.51
   1  -1 -27  440.47    4.61
  -1   1  27  389.07    4.31
  -1   1 -27  305.50    3.56
   1   1  27  406.13    4.30
   1   1 -27  427.96    4.22
  -1  -1  28   27.79    1.54
  -1  -1 -28   26.00    1.53
   1  -1  28   26.22    1.51
   1  -1 -28   25.05    1.62
  -1   1  28   25.22    1.40
   1   1  28   25.62    1.41
  -1  -1  29   74.53    2.22
  -1  -1 -29   81.94    2.27
   1  -1  29   76.34    2.21
   1  -1 -29   77.97    2.32
  -1   1  29   76.89    2.14
   1   1  29   76.50    2.11
  -1  -1  30   29.57    1.61
   1  -1  30   29.74    1.59
   1  -1 -30   27.72    1.71
  -1   1  30   30.15    1.53
   1   1  30   31.48    1.54
  -1  -1  31   24.59    1.54
   1  -1  31   26.88    1.57
   1  -1 -31   24.60    1.75
  -1   1  31   23.96    1.50
   1   1  31   25.80    1.47
  -1  -1  32    4.98    1.20
   1  -1  32    3.50    1.13
  -1   1  32    6.17    1.19
  -1  -1  33  284.16    4.35
   1  -1  33  299.60    4.41
  -1   1  33  290.45    4.26
  -1  -1  34   26.08    1.74
   1  -1  34   26.58    1.72
  -1   1  34   22.76    1.61
  -2  -1   0    3.41    0.14
  -2  -1   0    2.87    0.19
   2  -1   0    3.43    0.18
  -2   1   0    2.63    0.17
  -2   1   0    0.06    0.05
   2   1   0    3.59    0.17
  -2  -1   1    3.09    0.14
  -2  -1   1    3.90    0.20
  -2  -1  -1    4.18    0.13
  -2  -1  -1    4.74    0.22
   2  -1   1    5.59    0.18
   2  -1  -1    7.56    0.25
  -2   1   1    4.80    0.22
  -2   1   1    7.94    0.20
  -2   1  -1    4.69    0.21
  -2   1  -1    4.90    0.20
   2   1   1    5.51    0.21
   2   1  -1    6.77    0.21
  -2  -1   2    3.11    0.18
  -2  -1   2    4.06    0.22
  -2  -1  -2    3.43    0.12
  -2  -1  -2    3.74    0.22
   2  -1  -2    4.57    0.24
  -2   1   2    3.57    0.20
  -2   1   2    5.19    0.16
  -2   1  -2    5.35    0.24
  -2   1  -2    4.82    0.23
  -2   1  -2    4.06    0.15
   2   1   2    4.34    0.21
   2   1  -2    5.31    0.19
  -2  -1   3   58.99    0.71
  -2  -1   3   37.71    0.57
  -2  -1  -3   46.94    0.65
   2  -1   3   51.12    0.68
   2  -1   3   52.26    0.68
   2  -1  -3   52.19    0.71
  -2   1   3   41.66    0.60
  -2   1   3   48.30    0.54
  -2   1  -3   47.70    0.67
  -2   1  -3   44.18    0.49
   2   1   3   44.87    0.50
   2   1   3   41.18    0.61
   2   1  -3   54.70    0.59
  -2  -1   4  949.32    3.88
  -2  -1   4  664.57    2.94
  -2  -1  -4  731.70    3.18
  -2  -1  -4  902.74    3.69
   2  -1   4  896.45    3.64
   2  -1  -4  935.90    3.84
  -2   1   4  704.87    3.05
  -2   1   4  913.44    8.43
  -2   1  -4  839.57    3.52
   2   1   4  943.86    5.66
   2   1  -4  920.24    4.27
  -2  -1   5  520.11    2.67
  -2  -1  -5  370.31    2.14
  -2  -1  -5  476.09    2.47
   2  -1   5  524.82    2.60
   2  -1  -5  512.77    2.68
  -2   1   5  400.65    2.19
  -2   1   5  490.96    3.95
  -2   1  -5  407.07    2.30
  -2   1  -5  486.79    3.28
   2   1   5  576.05    3.05
   2   1  -5  440.41    2.28
   2   1  -5  383.54    2.09
  -2  -1   6 1034.38    4.19
  -2  -1  -6  716.56    3.24
  -2  -1  -6 1099.71    4.30
   2  -1   6 1074.84    4.17
   2  -1  -6 1033.06    4.20
  -2   1   6  857.40    3.57
  -2   1   6  790.16    5.06
  -2   1  -6  820.90    3.58
  -2   1  -6 1100.13    5.99
   2   1   6 1128.25    4.82
   2   1  -6  889.18    3.83
   2   1  -6  793.08    3.35
  -2  -1   7  100.86    1.24
  -2  -1  -7   66.82    0.95
  -2  -1  -7  102.75    1.18
   2  -1   7  104.71    1.19
   2  -1  -7   93.69    1.20
  -2   1   7   84.32    1.06
  -2   1   7   67.72    0.65
  -2   1  -7   73.82    1.03
  -2   1  -7  115.99    0.96
   2   1   7   99.22    0.99
   2   1  -7   77.04    0.80
   2   1  -7   75.78    0.95
  -2  -1   8  123.52    1.45
  -2  -1  -8   88.89    1.15
  -2  -1  -8  134.54    1.42
   2  -1   8  133.01    1.41
   2  -1  -8  116.30    1.40
  -2   1   8  112.18    1.28
  -2   1   8   88.78    0.79
  -2   1  -8   94.66    1.22
  -2   1  -8  157.56    1.22
   2   1   8  125.62    1.20
   2   1  -8   95.35    0.94
   2   1  -8   91.50    1.08
  -2  -1   9 1047.54    4.62
  -2  -1  -9  728.30    3.55
  -2  -1  -9 1187.51    4.76
   2  -1   9 1101.61    4.54
   2  -1  -9  713.31    3.25
   2  -1  -9  978.94    4.41
  -2   1   9  946.62    4.10
  -2   1  -9  788.81    3.79
  -2   1  -9 1411.08    5.53
   2   1   9 1103.57    4.37
   2   1  -9  833.65    3.48
   2   1  -9  838.58    3.67
  -2  -1  10  108.73    1.50
  -2  -1 -10   74.57    1.15
  -2  -1 -10  121.08    1.48
   2  -1  10  107.93    1.43
   2  -1 -10   74.72    0.82
   2  -1 -10  102.35    1.46
  -2   1  10   99.43    1.33
  -2   1 -10   76.04    1.20
  -2   1 -10  134.78    1.26
   2   1  10  105.49    1.26
   2   1 -10   79.25    0.97
   2   1 -10   86.30    1.18
  -2  -1  11   72.27    1.31
  -2  -1 -11   50.04    1.00
  -2  -1 -11   75.07    1.26
   2  -1  11   67.03    1.21
   2  -1 -11   44.22    0.68
   2  -1 -11   61.29    1.24
  -2   1  11   62.82    1.14
  -2   1 -11   51.47    1.05
  -2   1 -11   85.81    1.08
   2   1  11   65.66    1.09
   2   1 -11   49.47    0.82
   2   1 -11   54.40    1.02
  -2  -1  12  345.93    2.87
  -2  -1 -12  232.98    2.17
  -2  -1 -12  404.32    2.91
   2  -1  12  344.26    2.75
   2  -1 -12  225.50    1.63
   2  -1 -12  339.44    2.84
  -2   1  12  303.11    2.51
  -2   1 -12  246.04    2.27
  -2   1 -12  439.45    2.61
   2   1  12  342.99    2.50
   2   1 -12  253.28    1.89
   2   1 -12  287.16    2.31
  -2  -1  13  511.83    3.62
  -2  -1 -13  366.86    2.81
  -2  -1 -13  641.80    3.82
   2  -1  13  529.65    3.53
   2  -1 -13  356.20    2.18
   2  -1 -13  493.74    3.49
  -2   1  13  483.95    3.31
  -2   1 -13  374.14    2.89
  -2   1 -13  697.80    3.50
   2   1  13  515.40    3.19
   2   1 -13  387.59    2.45
   2   1 -13  439.68    2.96
  -2  -1  14   60.12    1.36
  -2  -1 -14   39.26    1.02
  -2  -1 -14   68.60    1.40
   2  -1  14   60.31    1.33
   2  -1 -14   40.14    0.80
   2  -1 -14   56.74    1.37
  -2   1  14   54.08    1.23
  -2   1 -14   42.93    1.08
  -2   1 -14   80.14    1.26
   2   1  14   59.82    1.20
   2   1 -14   42.21    0.88
   2   1 -14   45.21    1.09
  -2  -1  15    3.07    0.69
  -2  -1 -15    1.88    0.55
  -2  -1 -15    1.09    0.75
   2  -1  15   -0.05    0.60
   2  -1 -15    0.83    0.38
   2  -1 -15    1.71    0.74
  -2   1  15    1.28    0.53
  -2   1 -15    1.00    0.51
  -2   1 -15    1.51    0.64
   2   1  15    1.35    0.53
   2   1 -15    1.10    0.44
   2   1 -15    2.08    0.67
  -2  -1  16  113.45    1.95
  -2  -1 -16   76.79    1.48
  -2  -1 -16  125.47    1.98
   2  -1  16  124.50    1.98
   2  -1 -16   78.62    1.19
   2  -1 -16  106.70    1.89
  -2   1  16  110.11    1.84
  -2   1 -16   80.79    1.53
  -2   1 -16  150.63    1.87
   2   1  16  116.92    1.75
   2   1 -16   86.59    1.33
   2   1 -16   99.37    1.65
  -2  -1  17   39.66    1.33
  -2  -1 -17   27.66    1.00
  -2  -1 -17   43.27    1.42
   2  -1  17   38.63    1.31
   2  -1 -17   25.18    0.78
   2  -1 -17   36.41    1.34
  -2   1  17   34.74    1.20
  -2   1 -17   26.02    0.99
  -2   1 -17   50.69    1.26
   2   1  17   39.15    1.17
   2   1 -17   27.00    0.86
   2   1 -17   30.47    1.11
  -2  -1  18   35.00    1.31
  -2  -1 -18   24.93    0.99
  -2  -1 -18   42.55    1.40
   2  -1  18   35.80    1.31
   2  -1 -18   25.71    0.80
   2  -1 -18   35.05    1.35
  -2   1  18   34.94    1.24
  -2   1 -18   26.04    1.02
  -2   1 -18   45.21    1.22
   2   1  18   35.82    1.16
   2   1 -18   25.93    0.87
   2   1 -18   32.32    1.20
  -2  -1  19    1.63    0.71
  -2  -1 -19    1.80    0.61
  -2  -1 -19   -0.01    0.89
   2  -1  19    2.26    0.74
   2  -1 -19    1.68    0.49
   2  -1 -19    3.27    0.91
  -2   1  19    2.37    0.69
  -2   1 -19    1.18    0.62
  -2   1 -19    0.93    0.74
   2   1  19    2.30    0.62
   2   1 -19    2.85    0.56
   2   1 -19    2.20    0.80
  -2  -1  20    7.93    0.96
  -2  -1 -20    7.24    0.86
  -2  -1 -20    8.49    1.05
   2  -1  20   11.15    0.98
   2  -1 -20    9.99    1.06
  -2   1  20    8.28    0.89
  -2   1 -20    6.59    0.74
  -2   1 -20    8.84    0.93
   2   1  20   12.03    0.88
   2   1 -20    6.90    0.62
   2   1 -20    8.47    0.92
  -2  -1  21    2.66    0.91
  -2  -1 -21    5.98    0.71
  -2  -1 -21    4.52    1.13
   2  -1  21    4.19    0.85
   2  -1 -21    5.32    1.12
  -2   1  21    5.45    0.90
  -2   1 -21    3.12    0.75
  -2   1 -21    3.90    0.92
   2   1  21    6.37    0.85
   2   1 -21    5.72    0.71
   2   1 -21    5.11    0.97
  -2  -1  22    1.98    0.87
  -2  -1 -22    3.60    0.79
  -2  -1 -22    2.18    1.07
   2  -1  22    3.16    0.86
   2  -1 -22    4.72    1.13
  -2   1  22    2.26    0.78
  -2   1 -22    3.10    0.76
  -2   1 -22    2.45    0.97
   2   1  22    4.34    0.85
   2   1 -22    3.15    0.95
  -2  -1  23    7.64    1.14
  -2  -1 -23    7.34    0.94
  -2  -1 -23    9.57    1.38
   2  -1  23    7.33    1.07
   2  -1 -23    7.08    1.30
  -2   1  23    8.19    1.04
  -2   1 -23    8.07    0.96
  -2   1 -23    8.41    1.12
   2   1  23    8.14    0.97
   2   1 -23   10.36    1.16
  -2  -1  24    5.00    1.01
  -2  -1 -24    4.50    0.85
  -2  -1 -24    5.95    1.20
   2  -1  24    4.07    0.94
   2  -1 -24    6.53    1.28
  -2   1  24    6.55    0.97
  -2   1 -24    4.11    0.88
  -2   1 -24    7.42    1.17
   2   1  24    5.72    0.92
   2   1 -24    3.31    1.04
  -2  -1  25   60.77    1.90
  -2  -1 -25   42.69    1.46
  -2  -1 -25   61.41    1.87
   2  -1  25   62.05    1.88
   2  -1 -25   53.09    1.81
  -2   1  25   58.48    1.78
  -2   1 -25   44.82    1.50
   2   1  25   64.84    1.77
   2   1 -25   28.97    1.33
  -2  -1  26    6.08    1.13
  -2  -1 -26    5.49    0.97
  -2  -1 -26    9.03    1.39
   2  -1  26    6.85    1.11
   2  -1 -26    8.36    1.38
  -2   1  26    7.19    1.07
  -2   1 -26    4.93    0.98
   2   1  26    7.89    1.07
   2   1 -26    2.03    0.99
  -2  -1  27    0.48    0.95
  -2  -1 -27    2.40    0.83
  -2  -1 -27   -0.39    1.12
   2  -1  27   -0.82    0.96
   2  -1 -27   -1.64    1.24
  -2   1  27    1.73    0.91
  -2   1 -27    1.61    0.83
   2   1  27   -0.25    0.91
   2   1 -27   -2.17    0.79
  -2  -1  28   33.71    1.65
  -2  -1 -28   16.52    1.33
   2  -1  28   31.73    1.64
   2  -1 -28   30.85    1.76
  -2   1  28   32.40    1.57
  -2   1 -28   24.88    1.29
   2   1  28   34.32    1.58
   2   1 -28    1.81    0.76
  -2  -1  29   35.19    1.70
   2  -1  29   38.98    1.74
   2  -1 -29   34.80    1.85
  -2   1  29   37.75    1.66
  -2   1 -29   29.88    1.39
   2   1  29   39.95    1.69
  -2  -1  30   23.73    1.52
   2  -1  30   23.76    1.52
   2  -1 -30   22.09    1.65
  -2   1  30   22.89    1.41
   2   1  30   25.00    1.49
  -2  -1  31    2.30    1.06
   2  -1  31    1.71    1.11
   2  -1 -31    0.78    1.44
  -2   1  31    2.68    1.01
  -2  -1  32   10.92    1.43
   2  -1  32   12.15    1.46
   2  -1 -32   10.35    1.78
  -2   1  32   10.70    1.37
  -2  -1  33   -1.38    1.05
   2  -1  33   -0.39    1.14
  -2   1  33   -1.78    0.99
  -2  -1  34    0.61    1.09
   2  -1  34   -0.30    1.02
  -2   1  34   -0.68    0.98
  -3  -1   0    2.08    0.17
  -3  -1   0    2.15    0.24
   3  -1   0    6.93    0.28
  -3   1   0    1.21    0.19
  -3   1   0    1.62    0.16
   3   1   0    2.31    0.19
  -3  -1   1  554.74    2.63
  -3  -1  -1  650.85    3.29
  -3  -1  -1  567.63    2.66
   3  -1  -1  720.74    3.14
  -3   1   1  594.30    2.72
  -3   1   1  707.22    3.51
  -3   1  -1  602.20    2.73
  -3   1  -1  458.64    2.35
   3   1   1  677.97    2.99
   3   1  -1  745.94    3.27
  -3  -1   2 2188.64    7.50
  -3  -1   2 2747.23    8.24
  -3  -1  -2 3012.77   14.34
  -3  -1  -2 2856.09    8.58
   3  -1  -2 3566.21   10.69
  -3   1   2 2892.34    8.51
  -3   1   2 3405.86   17.85
  -3   1  -2 3211.54    9.50
  -3   1  -2 3565.89   10.93
  -3   1  -2 3191.40   12.67
   3   1   2 3156.47    9.48
   3   1  -2 3880.10   14.24
  -3  -1   3 1304.09    4.77
  -3  -1   3  920.84    3.69
  -3  -1  -3 1111.41    5.54
  -3  -1  -3  991.39    3.91
  -3  -1  -3 1035.82    3.98
   3  -1  -3 1221.65    4.54
  -3   1   3  940.45    3.71
  -3   1   3 1094.50    7.75
  -3   1  -3 1126.25    4.21
  -3   1  -3 1121.21    4.31
  -3   1  -3 1055.62    4.86
   3   1  -3 1348.44    5.65
  -3  -1   4 3422.54    9.83
  -3  -1   4 2716.53    7.96
  -3  -1  -4 2803.06    8.17
  -3  -1  -4 3144.45    9.10
   3  -1   4 3274.07    9.35
   3  -1   4 3374.38    9.58
   3  -1  -4 3228.09    9.17
  -3   1   4 2556.51    7.48
  -3   1  -4 2989.53    8.69
  -3   1  -4 2880.09   12.56
   3   1   4 2917.61   12.98
   3   1   4 2946.23   13.13
   3   1  -4 3784.88   14.88
  -3  -1   5 1043.95    4.13
  -3  -1   5  829.52    3.51
  -3  -1  -5  840.59    3.63
  -3  -1  -5  999.82    3.94
   3  -1   5 1018.49    3.98
   3  -1   5 1114.57    4.23
   3  -1  -5 1081.65    4.28
  -3   1   5  851.13    3.58
  -3   1  -5  947.85    3.96
  -3   1  -5  958.89    4.48
   3   1   5 1002.99    4.45
   3   1  -5 1092.07    4.73
  -3  -1   6    2.85    0.34
  -3  -1  -6    2.30    0.32
  -3  -1  -6    2.64    0.34
   3  -1   6    3.16    0.33
   3  -1  -6    1.54    0.37
  -3   1   6    3.76    0.32
  -3   1  -6    3.15    0.32
  -3   1  -6    1.79    0.20
   3   1   6    1.90    0.25
   3   1  -6    3.81    0.22
   3   1  -6    2.27    0.33
  -3  -1   7  833.34    3.82
  -3  -1  -7  616.91    3.21
  -3  -1  -7  859.22    3.72
   3  -1   7  940.19    3.93
   3  -1  -7  869.65    3.95
  -3   1   7  758.34    3.52
  -3   1  -7  761.82    3.67
  -3   1  -7  851.74    3.78
   3   1   7  936.74    3.85
   3   1  -7  762.97    3.36
   3   1  -7  707.87    3.31
  -3  -1   8  572.91    3.23
  -3  -1  -8  425.75    2.71
  -3  -1  -8  621.83    3.17
   3  -1   8  637.00    3.24
   3  -1  -8  571.27    3.24
  -3   1   8  506.51    2.92
  -3   1  -8  503.74    3.02
  -3   1  -8  603.06    2.83
   3   1   8  664.69    3.06
   3   1  -8  496.97    2.43
   3   1  -8  486.28    2.76
  -3  -1   9  519.80    3.20
  -3  -1  -9  381.90    2.65
  -3  -1  -9  605.73    3.23
   3  -1   9  555.61    3.11
   3  -1  -9  493.51    3.11
  -3   1   9  468.04    2.90
  -3   1   9  404.04    2.42
  -3   1  -9  403.95    2.78
  -3   1  -9  555.08    2.67
   3   1   9  579.66    2.89
   3   1  -9  430.34    2.23
   3   1  -9  438.32    2.70
  -3  -1  10   26.78    0.87
  -3  -1 -10   16.14    0.68
  -3  -1 -10   14.97    0.70
   3  -1  10   14.53    0.72
   3  -1 -10   14.55    0.80
  -3   1  10   11.57    0.62
  -3   1  10    9.51    0.30
  -3   1 -10   17.13    0.71
  -3   1 -10   12.09    0.53
   3   1  10   14.92    0.65
   3   1 -10    9.41    0.42
   3   1 -10   10.98    0.64
  -3  -1  11 4638.03   11.83
  -3  -1 -11 3272.01    9.26
  -3  -1 -11 5500.26   13.24
   3  -1  11 4938.67   12.01
   3  -1 -11 4605.96   11.73
  -3   1  11 4284.33   10.90
  -3   1 -11 3428.75    9.61
  -3   1 -11 5300.96   14.68
   3   1  11 4965.61   12.45
   3   1 -11 3678.86   10.53
   3   1 -11 4035.22   10.36
  -3  -1  12  804.33    4.50
  -3  -1 -12  585.64    3.63
  -3  -1 -12  893.60    4.40
   3  -1  12  847.31    4.34
   3  -1 -12  544.08    2.62
   3  -1 -12  770.37    4.35
  -3   1  12  734.13    4.08
  -3   1 -12  611.17    3.76
  -3   1 -12  949.83    3.98
   3   1  12  860.55    4.05
   3   1 -12  618.39    2.96
   3   1 -12  700.15    3.80
  -3  -1  13   78.62    1.51
  -3  -1 -13   56.29    1.21
  -3  -1 -13   84.35    1.45
   3  -1  13   72.65    1.40
   3  -1 -13   49.07    0.74
   3  -1 -13   69.28    1.47
  -3   1  13   66.92    1.34
  -3   1 -13   54.87    1.22
  -3   1 -13   89.19    1.20
   3   1  13   71.48    1.26
   3   1 -13   55.82    0.91
   3   1 -13   58.23    1.23
  -3  -1  14  356.38    3.19
  -3  -1 -14  251.67    2.52
  -3  -1 -14  415.90    3.16
   3  -1  14  367.23    3.03
   3  -1 -14  248.65    1.73
   3  -1 -14  344.41    3.09
  -3   1  14  332.81    2.92
  -3   1 -14  267.15    2.62
  -3   1 -14  475.79    2.86
   3   1  14  390.39    2.88
   3   1 -14  290.10    2.08
   3   1 -14  301.97    2.64
  -3  -1  15  591.57    4.23
  -3  -1 -15  397.21    3.24
  -3  -1 -15  698.05    4.24
   3  -1  15  601.23    4.00
   3  -1 -15  404.07    2.35
   3  -1 -15  556.15    4.03
  -3   1  15  544.54    3.87
  -3   1 -15  431.26    3.41
  -3   1 -15  792.31    3.92
   3   1  15  615.64    3.75
   3   1 -15  447.75    2.70
   3   1 -15  507.98    3.52
  -3  -1  16  146.25    2.22
  -3  -1 -16  101.55    1.74
  -3  -1 -16  162.62    2.19
   3  -1  16  141.75    2.08
   3  -1 -16   96.20    1.20
   3  -1 -16  146.97    2.24
  -3   1  16  127.07    1.99
  -3   1 -16  104.38    1.78
  -3   1 -16  200.58    2.06
   3   1  16  141.73    1.91
   3   1 -16  101.51    1.36
   3   1 -16  129.66    1.92
  -3  -1  17 1233.95    6.47
  -3  -1 -17  826.13    4.92
  -3  -1 -17 1235.10    6.02
   3  -1  17 1289.84    6.28
   3  -1 -17  856.63    3.82
   3  -1 -17 1234.97    6.35
  -3   1  17 1120.51    5.92
  -3   1 -17  886.81    5.16
  -3   1 -17 1636.37    6.25
   3   1  17 1251.66    5.75
   3   1 -17  956.16    4.32
   3   1 -17 1102.26    5.55
  -3  -1 -18   11.38    0.80
  -3  -1 -18   18.92    1.03
   3  -1  18    6.65    0.90
   3  -1 -18   11.99    1.02
  -3   1  18    9.31    0.84
  -3   1 -18    9.65    0.81
  -3   1 -18   19.58    0.94
   3   1  18   11.19    0.84
   3   1 -18    5.05    0.55
   3   1 -18    5.67    0.96
  -3  -1  19   10.41    0.92
  -3  -1 -19    6.04    0.68
  -3  -1 -19    6.77    0.82
   3  -1  19    7.64    0.91
   3  -1 -19    7.59    1.07
  -3   1  19   10.44    0.88
  -3   1 -19    5.78    0.70
  -3   1 -19   12.37    0.89
   3   1  19    9.98    0.81
   3   1 -19    4.81    0.54
   3   1 -19    9.44    1.03
  -3  -1  20   34.78    1.37
  -3  -1 -20   24.88    1.06
  -3  -1 -20   20.60    1.09
   3  -1  20   33.19    1.31
   3  -1 -20   29.10    1.31
  -3   1  20   34.51    1.32
  -3   1 -20   24.42    1.09
  -3   1 -20   43.27    1.30
   3   1  20   36.03    1.22
   3   1 -20   29.85    1.25
  -3  -1  21  371.43    3.92
  -3  -1 -21  265.59    3.06
  -3  -1 -21  186.96    2.63
   3  -1  21  415.77    3.98
   3  -1 -21  375.82    3.86
  -3   1  21  342.79    3.66
  -3   1 -21  280.02    3.18
  -3   1 -21  475.57    3.66
   3   1  21  392.12    3.57
   3   1 -21  364.41    3.57
  -3  -1  22   14.56    1.13
  -3  -1 -22    9.98    0.87
  -3  -1 -22    2.57    0.79
   3  -1  22    5.93    1.00
   3  -1 -22   13.94    1.25
  -3   1  22   10.63    0.98
  -3   1 -22    7.38    0.84
  -3   1 -22   19.10    1.15
   3   1  22   14.86    1.00
   3   1 -22    8.92    1.07
  -3  -1  23  577.18    5.09
  -3  -1 -23  412.37    3.97
  -3  -1 -23   98.63    2.04
   3  -1  23  604.81    5.00
   3  -1 -23  534.18    4.77
  -3   1  23  549.32    4.83
  -3   1 -23  423.13    4.06
   3   1  23  610.99    4.69
   3   1 -23  573.72    4.66
  -3  -1  24   15.79    1.22
  -3  -1 -24    9.22    0.90
  -3  -1 -24   -0.11    0.61
   3  -1  24    9.67    1.10
   3  -1 -24   14.45    1.35
  -3   1  24   12.56    1.09
  -3   1 -24    8.26    0.90
   3   1  24   15.81    1.11
   3   1 -24   12.18    1.23
  -3  -1  25   62.93    1.97
  -3  -1 -25   47.44    1.56
  -3  -1 -25    0.21    0.63
   3  -1  25   65.63    1.92
   3  -1 -25   64.76    2.04
  -3   1  25   61.96    1.86
  -3   1 -25   44.50    1.53
   3   1  25   72.89    1.87
   3   1 -25   61.19    1.85
  -3  -1  26   61.65    2.01
  -3  -1 -26   44.36    1.57
  -3  -1 -26    2.22    0.66
   3  -1  26   64.58    1.98
   3  -1 -26   63.67    2.11
  -3   1  26   62.32    1.94
  -3   1 -26   43.93    1.58
   3   1  26   69.47    1.91
   3   1 -26   67.75    2.05
  -3  -1  27  813.11    6.57
  -3  -1 -27  617.80    5.25
   3  -1  27  878.49    6.55
   3  -1 -27  890.55    6.66
  -3   1  27  820.87    6.41
  -3   1 -27  625.80    5.35
   3   1  27  880.52    6.19
   3   1 -27  869.72    6.24
  -3  -1 -28   12.90    1.10
   3  -1 -28   13.87    1.52
  -3   1 -28   11.36    1.07
   3   1 -28   13.80    1.50
  -3  -1  29   99.54    2.57
  -3  -1 -29   72.84    2.01
   3  -1  29  101.13    2.51
   3  -1 -29   95.82    2.55
  -3   1  29   93.96    2.41
  -3   1 -29   75.92    2.07
   3   1 -29  107.07    2.56
  -3  -1  30   61.09    2.14
   3  -1  30   64.64    2.14
   3  -1 -30   56.66    2.15
  -3   1  30   61.54    2.08
  -3   1 -30   43.27    1.71
  -3  -1  31  121.52    2.89
   3  -1  31  139.10    2.97
   3  -1 -31  135.13    3.04
  -3   1  31  119.21    2.77
  -3  -1  32   32.92    1.80
   3  -1  32   38.53    1.86
   3  -1 -32   34.56    2.00
  -3   1  32   33.39    1.75
  -3  -1  33  248.43    4.16
   3  -1  33  268.19    4.15
   3  -1 -33  279.79    4.32
  -3   1  33  246.21    4.04
  -3  -1  34    7.84    1.36
   3  -1  34   12.40    1.39
  -3   1  34    7.23    1.30
  -4  -1   0    2.03    0.19
  -4  -1   0    2.46    0.29
   4  -1   0    2.49    0.25
  -4   1   0    1.89    0.24
  -4   1   0    2.90    0.23
   4   1   0    3.68    0.24
  -4  -1   1   48.12    0.79
  -4  -1  -1   56.13    0.67
  -4  -1  -1   47.16    0.77
   4  -1  -1   60.94    0.84
  -4   1   1   52.07    0.80
  -4   1   1   53.79    0.67
  -4   1  -1   51.98    0.78
  -4   1  -1   15.20    0.42
  -4   1  -1    5.77    0.28
   4   1   1   56.24    0.79
   4   1  -1   62.00    0.75
  -4  -1   2   98.80    1.01
  -4  -1   2  106.89    1.18
  -4  -1  -2  113.72    0.95
  -4  -1  -2  105.08    1.14
   4  -1  -2  130.31    1.27
  -4   1   2  107.82    1.16
  -4   1   2  109.84    0.93
  -4   1  -2  118.81    1.18
  -4   1  -2  130.52    1.26
  -4   1  -2   90.96    0.92
   4   1   2  119.83    1.20
   4   1  -2  134.28    1.09
  -4  -1   3   76.26    0.94
  -4  -1   3   54.26    0.87
  -4  -1  -3   63.53    0.70
  -4  -1  -3   63.75    0.92
  -4  -1  -3   63.88    0.91
   4  -1  -3   67.32    0.95
  -4   1   3   56.42    0.87
  -4   1   3   56.64    0.60
  -4   1  -3   67.22    0.90
  -4   1  -3   74.85    1.00
  -4   1  -3   61.03    0.74
   4   1  -3   76.96    0.78
  -4  -1   4  219.48    1.68
  -4  -1   4  172.15    1.56
  -4  -1  -4  197.93    1.33
  -4  -1  -4  185.25    1.62
  -4  -1  -4  193.02    1.58
   4  -1  -4  208.85    1.74
  -4   1   4  173.90    1.55
  -4   1  -4  202.26    1.61
  -4   1  -4  206.69    1.74
  -4   1  -4  177.32    1.28
   4   1  -4  238.62    1.48
  -4  -1   5    7.05    0.40
  -4  -1   5    6.74    0.42
  -4  -1  -5    8.45    0.43
  -4  -1  -5    5.93    0.38
   4  -1   5    8.27    0.43
   4  -1   5    9.43    0.45
   4  -1  -5    7.64    0.46
  -4   1   5    6.69    0.41
  -4   1  -5    7.54    0.42
  -4   1  -5    5.99    0.30
   4   1   5    6.33    0.32
   4   1   5    6.37    0.32
   4   1  -5    8.35    0.29
  -4  -1   6  165.05    1.61
  -4  -1  -6  148.76    1.57
  -4  -1  -6  147.01    1.45
   4  -1   6  175.04    1.60
   4  -1   6  183.69    1.64
   4  -1  -6  172.16    1.72
  -4   1   6  146.76    1.53
  -4   1  -6  154.27    1.63
  -4   1  -6  143.53    1.14
   4   1   6  162.14    1.26
   4   1  -6  174.96    1.22
   4   1  -6  139.40    1.48
  -4  -1   7 1700.05    5.92
  -4  -1  -7 1330.16    5.17
  -4  -1  -7 1563.18    5.42
   4  -1   7 1811.37    5.97
   4  -1  -7 1680.65    5.96
  -4   1   7 1424.76    5.27
  -4   1  -7 1446.19    5.50
  -4   1  -7 1493.53    5.42
   4   1   7 1669.93    5.75
   4   1  -7 1684.56    6.49
   4   1  -7 1359.85    5.08
  -4  -1   8  130.86    1.58
  -4  -1  -8  103.92    1.42
  -4  -1  -8  150.61    1.56
   4  -1   8  149.40    1.60
   4  -1  -8  137.80    1.67
  -4   1   8  118.70    1.49
  -4   1  -8  118.04    1.53
  -4   1  -8  127.62    1.12
   4   1   8  149.25    1.35
   4   1  -8  129.18    1.06
   4   1  -8  112.85    1.43
  -4  -1   9   69.69    1.25
  -4  -1  -9   52.85    1.10
  -4  -1  -9   81.41    1.24
   4  -1   9   83.68    1.31
   4  -1  -9   74.07    1.34
  -4   1   9   62.54    1.17
  -4   1  -9   64.96    1.23
  -4   1  -9   64.47    0.86
   4   1   9   78.12    1.07
   4   1  -9   65.31    0.79
   4   1  -9   58.00    1.12
  -4  -1  10  507.90    3.38
  -4  -1 -10  369.99    2.85
  -4  -1 -10  520.55    3.12
   4  -1  10  541.18    3.25
   4  -1 -10  511.86    3.41
  -4   1  10  445.15    3.08
  -4   1 -10  400.59    3.00
  -4   1 -10  492.36    2.53
   4   1  10  554.01    2.94
   4   1 -10  404.14    2.15
   4   1 -10  430.70    2.93
  -4  -1  11  179.71    2.10
  -4  -1 -11  139.09    1.82
  -4  -1 -11  194.53    1.98
   4  -1  11  200.26    2.08
   4  -1 -11  176.26    2.10
  -4   1  11  154.00    1.88
  -4   1 -11  152.29    1.93
  -4   1 -11  176.56    1.50
   4   1  11  193.85    1.79
   4   1 -11  142.10    1.23
   4   1 -11  155.10    1.85
  -4  -1  12    1.69    0.53
  -4  -1 -12    1.26    0.50
  -4  -1 -12    0.92    0.55
   4  -1  12   -0.13    0.59
   4  -1 -12   -0.69    0.64
  -4   1  12    1.69    0.49
  -4   1 -12    0.67    0.51
  -4   1 -12    0.93    0.43
   4   1  12   -1.22    0.47
   4   1 -12    0.36    0.33
   4   1 -12    0.51    0.59
  -4  -1  13    9.95    0.76
  -4  -1 -13    8.34    0.66
  -4  -1 -13    8.60    0.66
   4  -1  13    9.68    0.77
   4  -1 -13   18.50    0.95
  -4   1  13    8.37    0.66
  -4   1  13    5.74    0.28
  -4   1 -13    6.56    0.62
  -4   1 -13    9.79    0.58
   4   1  13    9.45    0.67
   4   1 -13    6.25    0.42
   4   1 -13    6.94    0.72
  -4  -1  14    3.46    0.65
  -4  -1 -14    4.09    0.63
  -4  -1 -14    1.55    0.60
   4  -1  14    3.50    0.69
   4  -1 -14    3.00    0.78
  -4   1  14    1.93    0.56
  -4   1  14    2.66    0.28
  -4   1 -14    3.34    0.63
  -4   1 -14    2.62    0.53
   4   1  14    3.47    0.61
   4   1 -14    3.31    0.42
   4   1 -14    1.87    0.64
  -4  -1  15  247.79    2.82
  -4  -1 -15  176.77    2.28
  -4  -1 -15  158.87    2.03
   4  -1  15  258.08    2.65
   4  -1 -15  245.38    2.78
  -4   1  15  232.46    2.61
  -4   1 -15  188.64    2.36
  -4   1 -15  280.13    2.21
   4   1  15  262.39    2.45
   4   1 -15  192.45    1.66
   4   1 -15  220.32    2.44
  -4  -1  16   34.12    1.27
  -4  -1 -16   22.97    1.00
  -4  -1 -16   11.07    0.81
   4  -1  16   32.75    1.22
   4  -1 -16   32.67    1.34
  -4   1  16   29.51    1.14
  -4   1 -16   23.49    1.02
  -4   1 -16   31.49    0.96
   4   1  16   32.72    1.11
   4   1 -16   23.83    0.72
   4   1 -16   26.69    1.12
  -4  -1  17  233.44    2.91
  -4  -1 -17  169.16    2.34
  -4  -1 -17   36.08    1.11
   4  -1  17  246.30    2.76
   4  -1 -17  225.87    2.83
  -4   1  17  221.01    2.71
  -4   1 -17  179.51    2.43
  -4   1 -17  268.47    2.34
   4   1  17  255.22    2.61
   4   1 -17  221.87    2.60
  -4  -1  18    7.62    0.89
  -4  -1 -18    5.34    0.79
  -4  -1 -18    0.61    0.47
   4  -1  18    5.33    0.88
   4  -1 -18    7.08    1.08
  -4   1  18    6.94    0.83
  -4   1 -18    6.33    0.73
  -4   1 -18    6.53    0.73
   4   1  18    6.11    0.82
   4   1 -18    6.27    0.93
  -4  -1  19   63.00    1.69
  -4  -1 -19   49.99    1.40
  -4  -1 -19    0.44    0.40
   4  -1  19   74.17    1.72
   4  -1 -19   65.77    1.75
  -4   1  19   64.70    1.66
  -4   1 -19   51.05    1.44
  -4   1 -19   76.38    1.43
   4   1  19   70.72    1.56
   4   1 -19   61.22    1.59
  -4  -1  20    4.52    0.87
  -4  -1 -20    5.44    0.82
  -4  -1 -20   -0.21    0.42
   4  -1  20    4.37    0.90
   4  -1 -20    5.66    1.07
  -4   1  20    5.04    0.83
  -4   1 -20    3.81    0.79
  -4   1 -20    4.45    0.79
   4   1  20    3.94    0.76
   4   1 -20    3.50    0.90
  -4  -1  21  114.45    2.32
  -4  -1 -21   86.40    1.87
  -4  -1 -21   16.19    0.86
   4  -1  21  131.45    2.34
   4  -1 -21  112.66    2.30
  -4   1  21  110.36    2.21
  -4   1 -21   88.24    1.91
  -4   1 -21  132.11    1.95
   4   1  21  125.21    2.11
   4   1 -21  114.02    2.17
  -4  -1  22   38.03    1.54
  -4  -1 -22   26.07    1.20
  -4  -1 -22    9.99    0.80
   4  -1  22   37.63    1.48
   4  -1 -22   32.37    1.48
  -4   1  22   32.39    1.42
  -4   1 -22   25.68    1.19
   4   1  22   37.90    1.34
   4   1 -22   34.80    1.48
  -4  -1  23   26.58    1.40
  -4  -1 -23   19.17    1.09
  -4  -1 -23   12.80    0.89
   4  -1  23   28.65    1.40
   4  -1 -23   24.22    1.49
  -4   1  23   24.64    1.32
  -4   1 -23   21.64    1.16
   4   1  23   25.56    1.24
   4   1 -23   25.07    1.41
  -4  -1  24   43.51    1.67
  -4  -1 -24   31.30    1.33
  -4  -1 -24   38.46    1.41
   4  -1  24   48.98    1.72
   4  -1 -24   42.41    1.73
  -4   1  24   44.46    1.61
  -4   1 -24   33.45    1.37
   4   1  24   48.10    1.57
   4   1 -24   47.04    1.71
  -4  -1  25  108.35    2.49
  -4  -1 -25   84.23    2.02
  -4  -1 -25  120.02    2.34
   4  -1  25  125.25    2.51
   4  -1 -25  112.86    2.54
  -4   1  25  110.17    2.43
  -4   1 -25   85.62    2.07
   4   1  25  128.01    2.36
   4   1 -25  111.18    2.39
  -4  -1  26    0.03    0.89
  -4  -1 -26    1.56    0.87
  -4  -1 -26    0.44    1.00
   4  -1  26    1.48    0.99
   4  -1 -26    2.41    1.26
  -4   1  26    1.14    0.88
  -4   1 -26    1.27    0.83
   4   1 -26    1.96    1.17
  -4  -1  27   40.89    1.81
  -4  -1 -27   32.10    1.46
   4  -1  27   45.81    1.81
   4  -1 -27   41.47    1.95
  -4   1  27   37.45    1.70
  -4   1 -27   30.04    1.43
   4   1 -27   45.72    1.88
  -4  -1  28   37.61    1.79
  -4  -1 -28   28.52    1.48
   4  -1  28   39.11    1.77
   4  -1 -28   40.32    2.00
  -4   1  28   37.84    1.72
  -4   1 -28   32.32    1.53
   4   1 -28   40.64    1.85
  -4  -1  29    2.83    1.06
  -4  -1 -29    4.18    1.05
   4  -1  29    3.89    1.14
   4  -1 -29    2.04    1.53
  -4   1  29    4.66    1.07
  -4   1 -29    3.44    1.04
   4   1 -29    4.14    1.37
  -4  -1  30   12.76    1.36
  -4  -1 -30   10.01    1.10
   4  -1  30   13.78    1.37
   4  -1 -30   13.63    1.62
  -4   1  30   14.58    1.34
  -4   1 -30    9.92    1.10
   4   1 -30   14.98    1.56
  -4  -1  31   12.95    1.42
  -4  -1 -31   11.05    1.18
   4  -1  31   15.45    1.42
   4  -1 -31   15.06    1.61
  -4   1  31   12.81    1.36
  -4   1 -31   10.21    1.17
  -4  -1  32    4.89    1.24
   4  -1  32    8.59    1.38
   4  -1 -32    8.00    1.60
  -4   1  32    6.85    1.25
  -4   1 -32    6.26    1.24
  -4  -1  33    1.75    1.15
   4  -1  33    2.36    1.17
   4  -1 -33   -1.53    1.45
  -4   1  33    1.65    1.11
  -5  -1   0    0.50    0.14
  -5  -1   0    2.64    0.37
   5  -1   0    1.56    0.31
  -5   1   0    0.69    0.25
  -5   1   0    2.11    0.28
   5   1   0    1.86    0.27
  -5  -1   1  956.83    4.05
  -5  -1  -1 1143.86    4.22
  -5  -1  -1  996.96    4.10
   5  -1  -1 1279.63    4.72
  -5   1   1 1064.83    4.22
  -5   1   1 1069.08    4.19
  -5   1  -1 1077.64    4.21
  -5   1  -1  949.81    3.84
   5   1   1 1232.94    4.56
   5   1  -1 1278.95    4.61
  -5  -1   2  258.13    1.81
  -5  -1   2  218.89    1.85
  -5  -1  -2  277.43    1.72
  -5  -1  -2  248.76    1.92
   5  -1  -2  283.35    2.06
  -5   1   2  246.19    1.92
  -5   1   2  236.18    1.53
  -5   1  -2  267.90    1.95
  -5   1  -2  291.85    2.04
  -5   1  -2   25.38    0.55
   5   1   2  279.15    2.00
   5   1  -2  300.54    1.82
  -5  -1   3    2.79    0.32
  -5  -1   3    2.27    0.37
  -5  -1  -3    1.52    0.23
  -5  -1  -3    2.14    0.34
  -5  -1  -3    1.38    0.34
   5  -1  -3    2.54    0.38
  -5   1   3    2.70    0.35
  -5   1   3    1.41    0.22
  -5   1  -3    2.14    0.31
  -5   1  -3    4.43    0.35
  -5   1  -3    0.60    0.21
   5   1  -3    4.94    0.27
  -5  -1   4  303.33    2.12
  -5  -1   4  257.19    2.09
  -5  -1  -4  290.11    1.77
  -5  -1  -4  285.57    2.17
  -5  -1  -4  280.11    2.08
   5  -1  -4  293.06    2.22
  -5   1   4  250.33    2.02
  -5   1   4  236.29    1.52
  -5   1  -4  308.21    2.14
  -5   1  -4  324.96    2.34
  -5   1  -4  252.00    1.72
   5   1  -4  331.29    1.86
  -5  -1   5 3500.05    9.26
  -5  -1   5 2926.60    8.25
  -5  -1  -5 3018.76    8.49
  -5  -1  -5 2996.68    8.29
   5  -1   5 3434.19    9.09
   5  -1   5 3705.83    9.60
   5  -1  -5 3404.70    9.19
  -5   1   5 2818.67    7.99
  -5   1  -5 3288.11    9.11
  -5   1  -5 2928.59    8.61
   5   1   5 3017.24    9.03
   5   1   5 3339.93    9.85
   5   1  -5 3980.49   12.88
  -5  -1   6   47.11    0.97
  -5  -1  -6   39.12    0.91
  -5  -1  -6   42.46    0.91
   5  -1   6   48.71    0.98
   5  -1   6   50.08    0.99
   5  -1  -6   46.66    1.05
  -5   1   6   38.95    0.91
  -5   1  -6   66.46    1.17
  -5   1  -6   40.61    0.73
   5   1   6   41.59    0.75
   5   1   6   43.86    0.77
   5   1  -6   55.08    0.70
   5   1  -6   38.57    0.93
  -5  -1   7 1308.13    5.20
  -5  -1  -7 1108.64    4.85
  -5  -1  -7 1311.75    4.99
   5  -1   7 1448.60    5.31
   5  -1   7 1498.56    5.43
   5  -1  -7 1354.11    5.44
  -5   1   7 1155.10    4.87
  -5   1  -7 1186.60    5.10
  -5   1  -7 1185.33    4.38
   5   1   7 1273.15    4.62
   5   1  -7 1423.51    5.47
   5   1  -7 1169.66    4.89
  -5  -1   8  951.36    4.50
  -5  -1  -8  810.39    4.21
  -5  -1  -8  968.30    4.26
   5  -1   8 1004.23    4.39
   5  -1  -8 1018.74    4.78
  -5   1   8  858.07    4.26
  -5   1  -8  856.20    4.39
  -5   1  -8  859.17    3.55
   5   1   8 1034.82    4.07
   5   1  -8  986.16    4.06
   5   1  -8  840.71    4.18
  -5  -1   9 1096.09    5.01
  -5  -1  -9  899.41    4.57
  -5  -1  -9 1215.97    4.92
   5  -1   9 1226.55    5.01
   5  -1  -9 1184.33    5.30
  -5   1   9  998.02    4.73
  -5   1  -9 1036.03    4.98
  -5   1  -9 1071.87    4.11
   5   1   9 1299.17    4.77
   5   1  -9 1098.59    4.40
   5   1  -9 1005.18    4.69
  -5  -1  10  290.72    2.64
  -5  -1 -10  239.56    2.40
  -5  -1 -10  290.39    2.38
   5  -1  10  329.79    2.60
   5  -1 -10  308.95    2.76
  -5   1  10  269.98    2.50
  -5   1 -10  265.29    2.56
  -5   1 -10  276.95    1.91
   5   1  10  327.37    2.25
   5   1 -10  267.37    1.65
   5   1 -10  274.05    2.48
  -5  -1  11 2162.75    7.68
  -5  -1 -11 1763.16    6.88
  -5  -1 -11 2025.26    6.83
   5  -1  11 2416.75    7.71
   5  -1 -11 2172.82    7.73
  -5   1  11 1910.63    7.05
  -5   1 -11 1843.45    7.11
  -5   1 -11 2051.24    6.43
   5   1  11 2323.60    7.13
   5   1 -11 1874.99    6.57
   5   1 -11 1902.19    6.90
  -5  -1  12   82.20    1.57
  -5  -1 -12   79.86    1.51
  -5  -1 -12   73.75    1.33
   5  -1  12   92.43    1.56
   5  -1 -12   88.20    1.67
  -5   1  12   75.10    1.46
  -5   1 -12   83.89    1.57
  -5   1 -12   83.59    1.14
   5   1  12   89.09    1.35
   5   1 -12   64.79    0.86
   5   1 -12   74.96    1.48
  -5  -1  13  360.83    3.22
  -5  -1 -13  282.40    2.83
  -5  -1 -13  306.34    2.62
   5  -1  13  424.83    3.22
   5  -1 -13  367.50    3.27
  -5   1  13  323.38    2.98
  -5   1 -13  292.99    2.89
  -5   1 -13  380.47    2.42
   5   1  13  423.86    2.88
   5   1 -13  312.16    1.91
   5   1 -13  343.43    2.98
  -5  -1  14  207.00    2.56
  -5  -1 -14  163.75    2.24
  -5  -1 -14   82.34    1.46
   5  -1  14  238.81    2.53
   5  -1 -14  202.80    2.55
  -5   1  14  193.95    2.41
  -5   1 -14  174.19    2.32
  -5   1 -14  211.12    1.87
   5   1  14  230.74    2.24
   5   1 -14  168.29    1.43
   5   1 -14  195.14    2.35
  -5  -1  15  634.71    4.55
  -5  -1 -15  485.02    3.88
  -5  -1 -15   78.64    1.46
   5  -1  15  744.63    4.51
   5  -1 -15  688.54    4.69
  -5   1  15  609.91    4.32
  -5   1 -15  519.06    4.03
  -5   1 -15  691.26    3.53
   5   1  15  756.00    4.17
   5   1 -15  614.54    4.18
  -5  -1  16   58.74    1.55
  -5  -1 -16   45.46    1.34
  -5  -1 -16    0.45    0.37
   5  -1  16   58.31    1.48
   5  -1 -16   54.68    1.59
  -5   1  16   50.98    1.42
  -5   1 -16   47.79    1.37
  -5   1 -16   58.10    1.16
   5   1  16   58.46    1.34
   5   1 -16   52.57    1.45
  -5  -1  17  371.35    3.70
  -5  -1 -17  277.11    3.08
  -5  -1 -17   17.58    0.78
   5  -1  17  417.98    3.59
   5  -1 -17  384.27    3.73
  -5   1  17  357.07    3.50
  -5   1 -17  288.09    3.14
  -5   1 -17  408.04    2.85
   5   1  17  435.30    3.38
   5   1 -17  343.81    3.30
  -5  -1  18  219.82    2.95
  -5  -1 -18  167.89    2.48
  -5  -1 -18   53.64    1.28
   5  -1  18  252.17    2.89
   5  -1 -18  210.31    2.87
  -5   1  18  194.98    2.68
  -5   1 -18  167.30    2.48
  -5   1 -18  229.24    2.21
   5   1  18  247.79    2.65
   5   1 -18  208.42    2.68
  -5  -1  19   79.24    1.91
  -5  -1 -19   59.12    1.56
  -5  -1 -19   42.28    1.21
   5  -1  19   84.74    1.85
   5  -1 -19   74.24    1.87
  -5   1  19   74.30    1.79
  -5   1 -19   60.39    1.61
  -5   1 -19   82.20    1.46
   5   1  19   90.07    1.74
   5   1 -19   77.70    1.79
  -5  -1  20  117.24    2.33
  -5  -1 -20   83.14    1.87
  -5  -1 -20  102.34    1.87
   5  -1  20  132.10    2.31
   5  -1 -20  113.25    2.31
  -5   1  20  110.39    2.18
  -5   1 -20   85.37    1.91
  -5   1 -20  125.91    1.82
   5   1  20  135.28    2.13
   5   1 -20  114.73    2.18
  -5  -1  21  365.43    4.06
  -5  -1 -21  278.55    3.36
  -5  -1 -21  402.29    3.72
   5  -1  21  416.97    3.99
   5  -1 -21  364.51    3.99
  -5   1  21  335.66    3.77
  -5   1 -21  297.23    3.49
   5   1  21  426.51    3.75
   5   1 -21  353.07    3.71
   5  -1  22    0.75    0.90
   5  -1 -22    3.73    1.18
  -5   1  22    3.23    0.82
  -5   1 -22    8.06    0.89
   5   1  22    2.37    0.82
   5   1 -22    3.19    1.11
  -5  -1  23  481.97    4.85
  -5  -1 -23  363.85    3.98
  -5  -1 -23  545.39    4.57
   5  -1  23  565.26    4.88
   5  -1 -23  494.05    4.83
  -5   1  23  463.56    4.64
  -5   1 -23  371.09    4.05
   5   1  23  548.97    4.47
   5   1 -23  495.72    4.59
  -5  -1  24   23.95    1.40
  -5  -1 -24   16.10    1.14
  -5  -1 -24   25.11    1.40
   5  -1  24   22.37    1.34
   5  -1 -24   26.14    1.57
  -5   1  24   19.03    1.27
  -5   1 -24   19.09    1.16
   5   1 -24   19.45    1.41
  -5  -1  25    3.89    1.03
  -5  -1 -25    5.97    1.00
  -5  -1 -25    4.76    1.11
   5  -1  25    5.03    1.13
   5  -1 -25    7.06    1.36
  -5   1  25    5.29    0.98
  -5   1 -25    4.47    0.97
   5   1 -25    6.07    1.29
  -5  -1  26   45.37    1.84
  -5  -1 -26   31.24    1.44
   5  -1  26   48.18    1.81
   5  -1 -26   46.93    1.97
  -5   1  26   43.07    1.72
  -5   1 -26   33.35    1.48
   5   1 -26   40.96    1.80
  -5  -1  27  293.25    4.14
  -5  -1 -27  236.23    3.51
   5  -1  27  362.80    4.30
   5  -1 -27  312.79    4.19
  -5   1  27  291.05    4.04
  -5   1 -27  243.65    3.58
   5   1 -27  343.67    4.23
  -5  -1  28   23.84    1.55
  -5  -1 -28   19.85    1.30
   5  -1  28   25.32    1.55
   5  -1 -28   24.51    1.77
  -5   1  28   22.12    1.47
  -5   1 -28   21.18    1.35
   5   1 -28   26.74    1.68
  -5  -1  29  148.08    3.14
  -5  -1 -29  111.05    2.57
   5  -1  29  172.33    3.18
   5  -1 -29  152.19    3.23
  -5   1  29  143.59    3.02
  -5   1 -29  115.73    2.62
   5   1 -29  170.57    3.24
  -5  -1  30   49.77    2.04
  -5  -1 -30   33.96    1.62
   5  -1  30   57.41    2.07
   5  -1 -30   55.10    2.26
  -5   1  30   46.63    1.92
  -5   1 -30   40.59    1.75
   5   1 -30   50.48    2.07
  -5  -1  31   91.66    2.64
  -5  -1 -31   65.72    2.13
   5  -1  31  102.38    2.61
   5  -1 -31   91.61    2.69
  -5   1  31   88.80    2.54
  -5   1 -31   71.72    2.23
   5   1 -31   96.82    2.64
  -5  -1  32   13.81    1.44
  -5  -1 -32    9.84    1.17
   5  -1 -32   17.42    1.74
  -5   1  32   12.60    1.35
  -5   1 -32   11.31    1.25
  -5  -1  33  168.47    3.57
  -5  -1 -33  114.35    2.78
   5  -1 -33  178.47    3.62
  -5   1  33  155.15    3.34
  -5   1 -33  125.78    2.93
  -6  -1   0   41.34    0.91
  -6   1   0   46.48    0.91
  -6   1   0   44.04    0.78
  -6   1   0   50.41    0.94
   6   1   0   52.15    0.87
  -6  -1   1   49.39    0.84
  -6  -1   1   70.15    1.15
  -6  -1  -1   76.98    0.98
  -6  -1  -1   78.01    1.20
   6  -1  -1   93.92    1.28
  -6   1   1   82.44    1.20
  -6   1   1   84.35    1.01
  -6   1  -1   88.86    1.22
  -6   1  -1   17.30    0.50
  -6   1  -1   87.76    1.18
   6   1   1  101.05    1.24
   6   1  -1   95.49    1.11
  -6  -1   2  202.35    1.72
  -6  -1   2  178.29    1.83
  -6  -1  -2  202.56    1.58
  -6  -1  -2  174.45    1.75
   6  -1  -2  204.22    1.90
  -6   1   2  191.12    1.83
  -6   1   2  172.87    1.37
  -6   1  -2  202.75    1.82
  -6   1  -2  213.79    1.84
  -6   1  -2  127.84    1.38
   6   1   2  211.56    1.85
   6   1  -2  231.07    1.68
  -6  -1   3  558.89    3.02
  -6  -1   3  473.10    3.02
  -6  -1  -3  541.04    2.68
  -6  -1  -3  550.60    3.13
  -6  -1  -3  481.70    2.93
   6  -1  -3  567.84    3.26
  -6   1   3  483.21    2.97
  -6   1   3  454.08    2.32
  -6   1  -3  551.00    3.06
  -6   1  -3  583.88    3.24
  -6   1  -3   73.75    1.01
   6   1  -3  582.25    2.76
  -6  -1   4  546.67    3.07
  -6  -1   4  486.56    3.11
  -6  -1  -4  534.99    2.68
  -6  -1  -4  523.66    3.14
  -6  -1  -4  465.76    2.89
   6  -1  -4  575.18    3.37
  -6   1   4  460.91    2.95
  -6   1   4  418.04    2.19
  -6   1  -4  552.47    3.09
  -6   1  -4  563.14    3.28
  -6   1  -4  453.98    2.57
   6   1  -4  584.97    2.73
  -6  -1   5   34.09    0.85
  -6  -1   5   30.32    0.91
  -6  -1  -5   30.05    0.68
  -6  -1  -5   30.26    0.85
  -6  -1  -5   28.07    0.82
   6  -1  -5   30.38    0.91
  -6   1   5   25.19    0.78
  -6   1   5   22.60    0.41
  -6   1  -5   33.38    0.84
  -6   1  -5   34.68    0.90
  -6   1  -5   26.01    0.68
   6   1  -5   34.37    0.61
  -6  -1   6   33.36    0.89
  -6  -1  -6   29.34    0.85
  -6  -1  -6   26.64    0.80
   6  -1   6   33.12    0.88
   6  -1   6   34.74    0.92
   6  -1  -6   34.90    0.98
  -6   1   6   29.77    0.88
  -6   1  -6   30.45    0.90
  -6   1  -6   29.55    0.72
   6   1   6   27.93    0.69
   6   1   6   31.70    0.74
   6   1  -6   37.10    0.62
   6   1  -6   29.37    0.90
  -6  -1   7  217.90    2.13
  -6  -1  -7  188.28    2.05
  -6  -1  -7  204.13    1.97
   6  -1   7  222.19    2.05
   6  -1   7  243.43    2.16
   6  -1  -7  226.59    2.28
  -6   1   7  183.28    1.99
  -6   1  -7  207.24    2.18
  -6   1  -7  183.20    1.59
   6   1   7  218.65    1.73
   6   1   7  225.17    1.76
   6   1  -7  247.22    1.57
   6   1  -7  193.05    2.08
  -6  -1   8  210.60    2.17
  -6  -1  -8  184.51    2.09
  -6  -1  -8  210.42    2.03
   6  -1   8  230.60    2.13
   6  -1   8  237.13    2.17
   6  -1  -8  227.84    2.35
  -6   1   8  190.85    2.09
  -6   1  -8  202.89    2.22
  -6   1  -8  197.24    1.67
   6   1   8  221.04    1.78
   6   1  -8  235.74    1.51
   6   1  -8  195.36    2.13
  -6  -1   9  660.95    3.96
  -6  -1  -9  601.59    3.88
  -6  -1  -9  664.95    3.67
   6  -1   9  768.37    4.01
   6  -1  -9  742.73    4.33
  -6   1   9  620.61    3.86
  -6   1  -9  635.71    4.02
  -6   1  -9  632.76    3.10
   6   1   9  690.76    3.34
   6   1  -9  754.23    3.27
   6   1  -9  636.73    3.89
  -6  -1  10   71.71    1.42
  -6  -1 -10   69.35    1.42
  -6  -1 -10   74.51    1.33
   6  -1  10   90.85    1.50
   6  -1 -10   80.42    1.58
  -6   1  10   72.32    1.42
  -6   1 -10   72.09    1.46
  -6   1 -10   73.94    1.09
   6   1  10   82.78    1.25
   6   1 -10   70.59    0.83
   6   1 -10   71.54    1.43
  -6  -1  11  118.95    1.84
  -6  -1 -11   98.56    1.71
  -6  -1 -11  124.45    1.69
   6  -1  11  136.03    1.83
   6  -1 -11  126.06    1.96
  -6   1  11  106.04    1.72
  -6   1 -11  106.67    1.78
  -6   1 -11  112.24    1.33
   6   1  11  140.02    1.62
   6   1 -11  102.84    0.98
   6   1 -11  109.89    1.76
  -6  -1  12    6.65    0.74
  -6  -1 -12    6.23    0.80
  -6  -1 -12    5.55    0.67
   6  -1  12    6.85    0.83
   6  -1 -12    7.10    0.97
  -6   1  12    7.51    0.74
  -6   1 -12    5.96    0.69
  -6   1 -12    6.15    0.58
   6   1  12    4.75    0.69
   6   1 -12    3.22    0.42
   6   1 -12    6.96    0.82
  -6  -1  13  193.56    2.45
  -6  -1 -13  163.95    2.28
  -6  -1 -13  131.38    1.80
   6  -1  13  222.57    2.41
   6  -1 -13  198.05    2.54
  -6   1  13  176.47    2.32
  -6   1 -13  156.26    2.22
  -6   1 -13  193.77    1.81
   6   1  13  213.76    2.11
   6   1 -13  183.17    2.33
  -6  -1  14   19.30    1.03
  -6  -1 -14   16.68    0.93
  -6  -1 -14    3.72    0.62
   6  -1  14   24.26    1.06
   6  -1 -14   25.74    1.19
  -6   1  14   19.55    1.00
  -6   1 -14   19.53    0.98
  -6   1 -14   17.22    0.77
   6   1  14   24.63    0.95
   6   1 -14   19.94    1.03
  -6  -1  15  215.51    2.75
  -6  -1 -15  183.50    2.52
  -6  -1 -15    6.13    0.54
   6  -1  15  279.02    2.83
   6  -1 -15  248.99    2.97
  -6   1  15  222.48    2.72
  -6   1 -15  201.26    2.63
  -6   1 -15  239.32    2.10
   6   1  15  265.70    2.50
   6   1 -15  231.87    2.72
  -6  -1  16   59.46    1.59
  -6  -1 -16   50.54    1.47
  -6  -1 -16    3.92    0.49
   6  -1  16   68.64    1.59
   6  -1 -16   65.05    1.72
  -6   1  16   61.15    1.57
  -6   1 -16   54.57    1.51
  -6   1 -16   59.74    1.18
   6   1  16   66.22    1.44
   6   1 -16   63.17    1.62
  -6  -1  17   34.03    1.34
  -6  -1 -17   28.45    1.17
  -6  -1 -17   11.40    0.67
   6  -1  17   36.83    1.28
   6  -1 -17   35.75    1.43
  -6   1  17   30.33    1.20
  -6   1 -17   24.59    1.09
  -6   1 -17   29.55    0.94
   6   1  17   36.95    1.19
   6   1 -17   31.93    1.29
  -6  -1  18   28.92    1.27
  -6  -1 -18   21.45    1.09
  -6  -1 -18   22.80    0.95
   6  -1  18   31.64    1.26
   6  -1 -18   31.29    1.44
  -6   1  18   29.79    1.23
  -6   1 -18   24.64    1.15
  -6   1 -18   28.17    0.98
   6   1  18   30.56    1.17
   6   1 -18   30.68    1.33
  -6  -1  19   65.43    1.81
  -6  -1 -19   53.41    1.57
  -6  -1 -19   68.60    1.55
   6  -1  19   75.21    1.78
   6  -1 -19   67.90    1.88
  -6   1  19   59.32    1.66
  -6   1 -19   54.75    1.60
  -6   1 -19   65.40    1.33
   6   1  19   76.54    1.66
   6   1 -19   65.20    1.77
  -6  -1  20   56.87    1.76
  -6  -1 -20   47.09    1.54
  -6  -1 -20   64.24    1.61
   6  -1  20   64.32    1.74
   6  -1 -20   59.83    1.85
  -6   1  20   53.74    1.64
  -6   1 -20   45.17    1.52
   6   1  20   69.06    1.64
   6   1 -20   57.14    1.73
  -6  -1  21   59.71    1.84
  -6  -1 -21   44.46    1.53
  -6  -1 -21   67.14    1.72
   6  -1  21   71.16    1.86
   6  -1 -21   58.51    1.91
  -6   1  21   59.27    1.76
  -6   1 -21   49.45    1.61
   6   1 -21   57.88    1.78
  -6  -1  22    3.82    0.99
  -6  -1 -22    3.19    0.94
  -6  -1 -22    2.30    0.99
   6  -1  22    4.44    1.11
   6  -1 -22    5.28    1.33
  -6   1  22    5.16    0.93
  -6   1 -22    4.05    0.95
   6   1 -22    4.08    1.20
  -6  -1  23   -0.28    0.80
  -6  -1 -23    0.49    0.74
  -6  -1 -23   -0.52    0.89
   6  -1  23    0.09    0.87
   6  -1 -23   -1.45    1.10
  -6   1  23    0.45    0.78
  -6   1 -23   -0.60    0.74
   6   1 -23   -1.94    0.97
  -6  -1  24    2.00    0.89
  -6  -1 -24    0.78    0.82
  -6  -1 -24    0.60    0.91
   6  -1 -24   -1.80    1.15
  -6   1  24    0.72    0.79
  -6   1 -24   -0.15    0.72
   6   1 -24   -0.24    1.05
  -6  -1  25  125.63    2.75
  -6  -1 -25  101.01    2.34
   6  -1  25  155.73    2.84
   6  -1 -25  138.33    2.91
  -6   1  25  124.09    2.67
  -6   1 -25  105.00    2.40
   6   1 -25  134.88    2.75
  -6  -1  26   -0.10    0.90
  -6  -1 -26    0.77    0.89
   6  -1  26   -0.15    0.95
   6  -1 -26    1.92    1.30
  -6   1  26   -0.20    0.83
  -6   1 -26    1.61    0.90
   6   1 -26   -0.69    1.11
  -6  -1  27   -0.55    0.93
  -6  -1 -27    0.76    0.92
   6  -1  27    0.43    1.11
   6  -1 -27   -1.32    1.26
  -6   1  27   -0.82    0.85
  -6   1 -27    1.84    0.97
   6   1 -27   -0.17    1.21
  -6  -1  28    5.55    1.15
  -6  -1 -28    3.47    1.12
   6  -1  28    3.10    1.22
   6  -1 -28    7.94    1.63
  -6   1  28    7.45    1.20
  -6   1 -28    6.44    1.21
   6   1 -28    4.08    1.42
  -6  -1  29   27.75    1.65
  -6  -1 -29   23.58    1.43
   6  -1 -29   33.44    1.95
  -6   1  29   30.89    1.64
  -6   1 -29   24.98    1.48
   6   1 -29   37.07    1.87
  -6  -1  30    0.16    0.95
  -6  -1 -30    0.63    0.93
   6  -1 -30   -0.58    1.41
  -6   1  30    0.01    0.86
  -6   1 -30   -0.53    0.90
   6   1 -30    0.70    1.33
  -6  -1  31   14.61    1.44
  -6  -1 -31   10.91    1.21
   6  -1 -31   14.17    1.63
  -6   1  31   11.27    1.33
  -6   1 -31   12.63    1.24
   6   1 -31   15.45    1.57
  -6  -1  32    9.74    1.44
  -6  -1 -32    8.23    1.33
   6  -1 -32   13.51    1.65
  -6   1  32   10.05    1.38
  -6   1 -32    8.58    1.39
   6   1 -32   12.49    1.54
  -7  -1   0   -0.24    0.15
  -7  -1   0   -0.15    0.44
  -7   1   0   -0.50    0.34
  -7   1   0    0.26    0.34
  -7   1   0   -0.19    0.44
   7   1   0   -0.08    0.30
  -7  -1   1  750.77    3.59
  -7  -1   1  799.14    4.14
  -7  -1  -1  783.54    4.05
   7  -1  -1  960.31    4.43
  -7   1   1  866.39    4.18
  -7   1   1  843.22    3.67
  -7   1  -1  886.46    4.18
  -7   1  -1  513.31    2.94
  -7   1  -1  900.11    4.16
   7   1   1  960.99    4.23
   7   1  -1  958.11    4.02
  -7  -1   2   24.88    0.72
  -7  -1   2   21.19    0.83
  -7  -1  -2   23.07    0.65
  -7  -1  -2   21.91    0.78
   7  -1  -2   26.55    0.88
  -7   1   2   22.65    0.76
  -7   1   2   20.58    0.58
  -7   1  -2   24.58    0.78
  -7   1  -2   18.89    0.65
  -7   1  -2   24.25    0.77
   7   1   2   26.43    0.76
   7   1  -2   26.90    0.66
  -7  -1   3   11.47    0.56
  -7  -1   3    8.36    0.64
  -7  -1  -3    9.46    0.49
  -7  -1  -3    9.57    0.56
  -7  -1  -3    8.79    0.61
   7  -1  -3   12.16    0.69
  -7   1   3    7.02    0.55
  -7   1   3    7.75    0.39
  -7   1  -3   10.26    0.58
  -7   1  -3    9.24    0.54
  -7   1  -3    3.95    0.43
   7   1  -3   10.61    0.46
  -7  -1   4    4.62    0.52
  -7  -1   4    5.90    0.61
  -7  -1  -4    6.07    0.45
  -7  -1  -4    5.55    0.52
  -7  -1  -4    4.41    0.54
   7  -1  -4    6.59    0.61
  -7   1   4    4.83    0.57
  -7   1   4    4.17    0.32
  -7   1  -4    6.24    0.54
  -7   1  -4    7.94    0.56
  -7   1  -4    0.21    0.21
   7   1  -4    7.03    0.39
  -7  -1   5 1031.63    4.65
  -7  -1   5  898.24    4.61
  -7  -1  -5 1048.98    4.18
  -7  -1  -5  921.38    4.56
  -7  -1  -5 1007.12    4.62
   7  -1  -5 1134.79    5.19
  -7   1   5  927.80    4.57
  -7   1   5  869.07    3.70
  -7   1  -5 1083.04    4.71
  -7   1  -5 1037.68    4.88
  -7   1  -5  904.72    4.00
   7   1  -5 1156.06    4.27
  -7  -1   6   84.43    1.38
  -7  -1  -6   88.61    1.18
  -7  -1  -6   83.09    1.43
  -7  -1  -6   84.71    1.38
   7  -1  -6   68.28    0.70
   7  -1  -6   84.37    1.50
  -7   1   6   75.67    1.38
  -7   1  -6   93.42    1.41
  -7   1  -6   91.30    1.49
  -7   1  -6   75.88    1.16
   7   1  -6  100.99    1.05
   7   1  -6   81.07    1.47
  -7  -1   7  612.75    3.73
  -7  -1  -7  557.09    3.70
  -7  -1  -7  623.71    3.63
   7  -1   7  698.84    3.84
   7  -1   7  719.13    3.90
   7  -1  -7  680.89    4.15
  -7   1   7  557.32    3.65
  -7   1  -7  622.90    3.95
  -7   1  -7  585.64    3.14
   7   1   7  629.79    3.19
   7   1   7  661.74    3.28
   7   1  -7  768.02    3.24
   7   1  -7  604.89    3.87
  -7  -1   8  222.99    2.33
  -7  -1  -8  202.24    2.29
  -7  -1  -8  220.25    2.18
   7  -1   8  238.89    2.27
   7  -1   8  245.89    2.31
   7  -1  -8  221.56    2.44
  -7   1   8  186.90    2.19
  -7   1  -8  216.50    2.40
  -7   1  -8  202.14    1.83
   7   1   8  223.05    1.90
   7   1   8  235.15    1.96
   7   1  -8  258.41    1.64
   7   1  -8  213.14    2.36
  -7  -1   9  149.55    1.98
  -7  -1  -9  140.60    1.99
  -7  -1  -9  150.49    1.85
   7  -1   9  168.28    1.96
   7  -1   9  183.02    2.05
   7  -1  -9  166.12    2.20
  -7   1   9  133.16    1.91
  -7   1  -9  151.57    2.07
  -7   1  -9  136.67    1.53
   7   1   9  174.83    1.74
   7   1  -9  164.77    1.26
   7   1  -9  140.92    1.97
  -7  -1  10  382.50    3.23
  -7  -1 -10  329.17    3.08
  -7  -1 -10  384.22    2.96
   7  -1  10  433.49    3.18
   7  -1 -10  412.21    3.46
  -7   1  10  329.45    3.03
  -7   1 -10  351.76    3.20
  -7   1 -10  339.64    2.41
   7   1  10  429.42    2.78
   7   1 -10  370.13    3.20
  -7  -1  11 1307.05    6.17
  -7  -1 -11 1214.30    6.08
  -7  -1 -11 1430.58    5.89
   7  -1  11 1593.27    6.34
   7  -1 -11 1514.91    6.82
  -7   1  11 1264.96    6.08
  -7   1 -11 1291.83    6.31
  -7   1 -11 1379.49    5.16
   7   1  11 1712.90    6.03
   7   1 -11 1335.58    6.23
  -7  -1  12    5.78    0.70
  -7  -1 -12   11.95    0.83
  -7  -1 -12    5.73    0.70
   7  -1  12    6.04    0.80
   7  -1 -12    6.42    1.01
  -7   1  12    5.87    0.72
  -7   1 -12    9.65    0.80
  -7   1 -12    5.19    0.59
   7   1  12    4.11    0.69
   7   1 -12    6.50    0.93
  -7  -1  13    1.01    0.61
  -7  -1 -13    2.77    0.68
  -7  -1 -13    1.72    0.57
   7  -1  13    1.91    0.69
   7  -1 -13   -0.10    0.74
  -7   1  13    1.12    0.55
  -7   1 -13    2.08    0.65
  -7   1 -13    1.64    0.51
   7   1  13    5.07    0.70
   7   1 -13    2.23    0.76
  -7  -1  14   79.61    1.76
  -7  -1 -14   67.20    1.62
  -7  -1 -14   18.79    0.82
   7  -1  14   93.66    1.74
   7  -1 -14   81.81    1.84
  -7   1  14   68.21    1.62
  -7   1 -14   72.87    1.67
  -7   1 -14   77.72    1.30
   7   1  14   90.04    1.52
   7   1 -14   77.25    1.71
  -7  -1  15  599.77    4.62
  -7  -1 -15  545.37    4.44
  -7  -1 -15   17.05    0.78
   7  -1  15  737.66    4.64
   7  -1 -15  665.56    4.90
  -7   1  15  577.63    4.48
  -7   1 -15  552.34    4.46
  -7   1 -15  646.10    3.57
   7   1  15  723.51    4.16
   7   1 -15  618.68    4.55
  -7  -1  16    2.99    0.74
  -7  -1 -16   10.45    0.92
  -7  -1 -16   -0.05    0.29
   7  -1  16   -0.96    0.73
   7  -1 -16    2.92    0.99
  -7   1  16    1.92    0.67
  -7   1 -16   -0.78    0.57
   7   1  16   -0.78    0.67
   7   1 -16    1.71    0.87
  -7  -1  17  854.36    5.81
  -7  -1 -17  697.28    5.21
  -7  -1 -17  617.61    4.21
   7  -1  17 1060.36    5.85
   7  -1 -17  917.73    6.01
  -7   1  17  822.43    5.60
  -7   1 -17  721.96    5.31
  -7   1 -17  900.94    4.40
   7   1  17 1069.92    5.38
   7   1 -17  912.00    5.76
  -7  -1  18   17.39    1.14
  -7  -1 -18   20.62    1.14
  -7  -1 -18   16.89    0.96
   7  -1  18   15.16    1.09
   7  -1 -18   19.28    1.33
  -7   1  18   16.36    1.07
  -7   1 -18   15.82    1.04
  -7   1 -18   14.09    0.83
   7   1  18   15.20    1.01
   7   1 -18   11.60    1.16
  -7  -1  19   69.82    1.89
  -7  -1 -19   63.16    1.75
  -7  -1 -19   84.34    1.78
   7  -1  19   88.48    1.95
   7  -1 -19   76.95    2.06
  -7   1  19   72.81    1.87
  -7   1 -19   62.67    1.75
   7   1 -19   75.41    1.92
  -7  -1  20   31.60    1.47
  -7  -1 -20   25.12    1.30
  -7  -1 -20   33.66    1.36
   7  -1  20   36.59    1.50
   7  -1 -20   32.34    1.64
  -7   1  20   30.93    1.38
  -7   1 -20   29.37    1.35
   7   1 -20   33.33    1.52
  -7  -1  21  436.16    4.61
  -7  -1 -21  364.93    4.10
  -7  -1 -21  531.62    4.31
   7  -1  21  555.42    4.67
   7  -1 -21  477.08    4.79
  -7   1  21  420.15    4.42
  -7   1 -21  368.73    4.13
   7   1 -21  455.98    4.46
  -7  -1  22    4.62    0.99
  -7  -1 -22    2.74    1.04
   7  -1  22   -0.17    1.00
   7  -1 -22    4.89    1.33
  -7   1  22    4.78    0.92
  -7   1 -22    6.79    1.03
   7   1 -22    2.74    1.15
  -7  -1  23  313.23    4.12
  -7  -1 -23  255.57    3.57
  -7  -1 -23  361.04    3.72
   7  -1  23  397.26    4.17
   7  -1 -23  333.76    4.25
  -7   1  23  293.12    3.87
  -7   1 -23  257.86    3.61
   7   1 -23  338.54    4.06
  -7  -1  24   90.73    2.39
  -7  -1 -24   72.58    2.06
   7  -1  24  115.35    2.47
   7  -1 -24   96.23    2.57
  -7   1  24   87.62    2.29
  -7   1 -24   75.10    2.09
   7   1 -24   91.12    2.38
  -7  -1  25    2.01    0.97
  -7  -1 -25    2.84    0.93
   7  -1  25    1.66    1.05
   7  -1 -25    4.14    1.41
  -7   1  25    2.57    0.96
  -7   1 -25    2.52    0.93
   7   1 -25    0.39    1.19
  -7  -1  26   12.22    1.30
  -7  -1 -26   10.18    1.12
   7  -1  26   12.70    1.36
   7  -1 -26   13.02    1.76
  -7   1  26   11.60    1.23
  -7   1 -26   11.33    1.13
   7   1 -26   13.27    1.49
  -7  -1  27  222.99    3.78
  -7  -1 -27  174.54    3.21
   7  -1 -27  234.77    3.85
  -7   1  27  201.14    3.54
  -7   1 -27  181.61    3.29
   7   1 -27  237.89    3.77
  -7  -1  28   25.97    1.62
  -7  -1 -28   20.14    1.37
   7  -1 -28   29.86    1.86
  -7   1  28   24.74    1.56
  -7   1 -28   22.88    1.45
   7   1 -28   29.35    1.81
  -7  -1  29   96.68    2.68
  -7  -1 -29   76.77    2.29
   7  -1 -29  110.87    2.95
  -7   1  29   96.55    2.61
  -7   1 -29   79.03    2.34
   7   1 -29  105.59    2.77
  -7  -1  30   15.68    1.43
  -7  -1 -30   12.55    1.25
   7  -1 -30   16.86    1.64
  -7   1  30   16.74    1.39
  -7   1 -30   14.47    1.31
   7   1 -30   18.45    1.65
  -7  -1  31    2.98    1.12
  -7  -1 -31    2.63    1.05
   7  -1 -31    3.37    1.54
  -7   1  31    3.93    1.11
  -7   1 -31    2.15    1.09
   7   1 -31    3.71    1.50
  -7  -1  32    3.69    1.18
  -7  -1 -32    2.85    1.15
   7  -1 -32    0.86    1.47
  -7   1  32    3.64    1.06
  -7   1 -32    2.69    1.15
   7   1 -32    4.04    1.51
  -8  -1   0   72.94    1.16
  -8  -1   0  138.97    1.86
  -8   1   0  155.21    1.85
  -8   1   0  164.90    1.70
  -8   1   0  165.43    1.91
   8   1   0  172.27    1.77
  -8  -1   1   37.76    0.91
  -8  -1   1   35.44    1.06
  -8  -1  -1   37.65    1.05
   8  -1  -1   43.91    1.11
  -8   1   1   39.00    1.02
  -8   1   1   40.36    0.85
  -8   1  -1   41.08    1.02
  -8   1  -1   35.90    0.85
  -8   1  -1   39.39    1.01
   8   1   1   45.28    0.98
   8   1  -1   44.44    0.91
  -8  -1   2   -0.07    0.37
  -8  -1   2   -0.27    0.54
  -8  -1  -2   -0.38    0.25
  -8  -1  -2   -0.09    0.51
   8  -1  -2   -0.09    0.53
  -8   1   2    0.27    0.43
  -8   1   2   -0.23    0.32
  -8   1  -2    0.09    0.38
  -8   1  -2    0.51    0.34
  -8   1  -2   -1.27    0.47
   8   1   2    0.25    0.39
   8   1  -2    0.09    0.32
  -8  -1   3  425.70    2.94
  -8  -1   3  393.40    3.14
  -8  -1  -3  432.78    2.72
  -8  -1  -3  430.31    3.06
  -8  -1  -3  393.81    3.01
   8  -1  -3  456.46    3.31
  -8   1   3  394.33    3.01
  -8   1   3  399.24    2.33
  -8   1  -3  442.90    3.08
  -8   1  -3  425.78    3.02
  -8   1  -3  383.09    2.77
   8   1   3  434.86    3.07
   8   1  -3  472.38    2.70
  -8  -1   4    9.19    0.60
  -8  -1   4    6.10    0.75
  -8  -1  -4    8.66    0.58
  -8  -1  -4    9.11    0.62
  -8  -1  -4   10.02    0.70
   8  -1  -4    9.19    0.75
  -8   1   4    9.17    0.68
  -8   1   4    6.40    0.40
  -8   1  -4    9.33    0.66
  -8   1  -4   10.69    0.67
  -8   1  -4    2.86    0.44
   8   1  -4   10.19    0.48
  -8  -1   5   42.38    1.04
  -8  -1   5   40.50    1.18
  -8  -1  -5   44.19    0.93
  -8  -1  -5   40.42    1.07
  -8  -1  -5   42.09    1.08
   8  -1  -5   45.23    1.21
  -8   1   5   39.72    1.08
  -8   1  -5   45.74    1.08
  -8   1  -5   45.98    1.12
  -8   1  -5   13.55    0.55
   8   1  -5   48.43    0.82
  -8  -1   6    0.57    0.41
  -8  -1  -6   -0.24    0.36
  -8  -1  -6    2.42    0.55
  -8  -1  -6   -0.16    0.50
   8  -1  -6    0.45    0.23
   8  -1  -6   -0.60    0.58
  -8   1   6    0.29    0.41
  -8   1  -6    0.31    0.42
  -8   1  -6    0.88    0.48
  -8   1  -6    0.65    0.42
   8   1  -6    0.50    0.31
   8   1  -6   -0.52    0.54
  -8  -1   7   79.84    1.46
  -8  -1  -7   76.13    1.48
  -8  -1  -7   78.69    1.42
   8  -1   7   88.15    1.47
   8  -1   7   90.02    1.50
   8  -1  -7   86.38    1.64
  -8   1   7   70.36    1.43
  -8   1  -7   84.69    1.56
  -8   1  -7   71.23    1.21
   8   1   7   83.69    1.26
   8   1   7   88.00    1.30
   8   1  -7   97.74    1.06
   8   1  -7   78.74    1.55
  -8  -1   8    9.00    0.70
  -8  -1  -8    9.67    0.71
  -8  -1  -8    7.20    0.69
   8  -1   8    9.66    0.70
   8  -1   8   10.76    0.75
   8  -1  -8   10.30    0.84
  -8   1   8    7.16    0.72
  -8   1  -8   14.81    0.81
  -8   1  -8    8.23    0.63
   8   1   8    9.54    0.62
   8   1   8   10.18    0.66
   8   1  -8   10.81    0.44
   8   1  -8    8.71    0.79
  -8  -1   9  309.37    2.93
  -8  -1  -9  293.03    2.95
  -8  -1  -9  315.22    2.77
   8  -1   9  341.21    2.87
   8  -1   9  365.54    2.98
   8  -1  -9  335.02    3.20
  -8   1   9  271.03    2.81
  -8   1  -9  308.98    3.06
  -8   1  -9  294.74    2.38
   8   1   9  322.56    2.44
   8   1  -9  302.34    2.99
  -8  -1  10   77.90    1.59
  -8  -1 -10   74.73    1.60
  -8  -1 -10   81.24    1.51
   8  -1  10   91.22    1.59
   8  -1 -10   87.67    1.76
  -8   1  10   69.78    1.54
  -8   1 -10   77.63    1.63
  -8   1 -10   76.05    1.28
   8   1  10   90.00    1.41
   8   1 -10   82.07    1.70
  -8  -1  11    6.04    0.70
  -8  -1 -11    4.79    0.79
  -8  -1 -11    7.00    0.76
   8  -1  11    5.79    0.72
   8  -1 -11    6.41    1.01
  -8   1  11    6.13    0.74
  -8   1 -11    5.94    0.71
  -8   1 -11    4.60    0.55
   8   1  11    5.92    0.67
   8   1 -11    6.72    0.82
  -8  -1  12    2.80    0.69
  -8  -1 -12    1.19    0.72
  -8  -1 -12    1.74    0.67
   8  -1  12    2.32    0.70
   8  -1 -12    2.01    0.84
  -8   1  12    0.75    0.59
  -8   1 -12    3.18    0.73
  -8   1 -12    1.35    0.54
   8   1  12    1.48    0.60
   8   1 -12    2.80    0.82
  -8  -1  13  396.67    3.68
  -8  -1 -13  380.55    3.68
  -8  -1 -13  380.09    3.19
   8  -1  13  507.75    3.78
   8  -1 -13  461.47    4.07
  -8   1  13  379.49    3.60
  -8   1 -13  398.91    3.78
  -8   1 -13  414.58    2.89
   8   1  13  478.79    3.27
   8   1 -13  418.65    3.77
  -8  -1  14   22.38    1.10
  -8  -1 -14   21.66    1.06
  -8  -1 -14    6.92    0.67
   8  -1  14   24.72    1.09
   8  -1 -14   25.30    1.27
  -8   1  14   19.41    1.04
  -8   1 -14   21.54    1.08
  -8   1 -14   19.84    0.83
   8   1  14   21.73    0.99
   8   1 -14   22.60    1.18
  -8  -1  15    6.65    0.87
  -8  -1 -15    6.61    0.90
  -8  -1 -15   -0.18    0.31
   8  -1  15    7.15    0.91
   8  -1 -15    7.80    1.08
  -8   1  15    4.55    0.77
  -8   1 -15    6.28    0.88
  -8   1 -15    5.01    0.69
   8   1  15    6.36    0.79
   8   1 -15    6.81    1.02
  -8  -1  16    8.08    0.99
  -8  -1 -16    7.74    0.92
  -8  -1 -16    0.62    0.39
   8  -1  16    9.22    0.98
   8  -1 -16   11.67    1.14
  -8   1  16    8.27    0.93
  -8   1 -16    7.09    0.87
  -8   1 -16    6.18    0.73
   8   1 -16   10.09    1.07
  -8  -1  17   -0.52    0.66
  -8  -1 -17    1.31    0.75
  -8  -1 -17   -0.50    0.41
   8  -1  17   -0.43    0.81
   8  -1 -17    0.65    0.98
  -8   1  17    2.32    0.69
  -8   1 -17    1.10    0.80
   8   1 -17    0.90    0.92
  -8  -1  18   21.72    1.24
  -8  -1 -18   19.15    1.18
  -8  -1 -18   22.25    1.07
   8  -1  18   24.97    1.33
   8  -1 -18   22.27    1.44
  -8   1  18   22.42    1.22
  -8   1 -18   19.32    1.15
   8   1 -18   24.05    1.39
  -8  -1  19   11.33    1.09
  -8  -1 -19    9.95    1.01
  -8  -1 -19    9.52    0.98
   8  -1  19    9.81    1.10
   8  -1 -19   11.79    1.33
  -8   1  19   10.84    1.05
  -8   1 -19   10.19    1.03
   8   1 -19   12.41    1.21
  -8  -1  20   61.38    1.91
  -8  -1 -20   53.50    1.77
  -8  -1 -20   66.41    1.70
   8  -1  20   85.69    2.02
   8  -1 -20   72.74    2.17
  -8   1  20   59.99    1.85
  -8   1 -20   58.71    1.81
   8   1 -20   72.55    2.02
  -8  -1  21   62.92    1.96
  -8  -1 -21   53.46    1.77
  -8  -1 -21   72.93    1.82
   8  -1  21   85.35    2.03
   8  -1 -21   68.32    2.12
  -8   1  21   60.17    1.86
  -8   1 -21   58.55    1.84
   8   1 -21   69.02    2.06
  -8  -1  22    9.04    1.21
  -8  -1 -22    7.12    1.23
  -8  -1 -22    8.87    1.18
   8  -1  22    9.63    1.31
   8  -1 -22    7.74    1.54
  -8   1  22    9.05    1.13
  -8   1 -22    8.09    1.16
   8   1 -22    9.73    1.46
  -8  -1  23   42.24    1.78
  -8  -1 -23   35.90    1.57
   8  -1  23   51.86    1.80
   8  -1 -23   44.78    1.92
  -8   1  23   40.07    1.67
  -8   1 -23   36.36    1.58
   8   1 -23   44.83    1.87
  -8  -1  24    0.74    0.88
  -8  -1 -24    0.69    0.91
   8  -1  24   -2.27    0.96
   8  -1 -24   -0.20    1.26
  -8   1  24    0.88    0.81
  -8   1 -24    1.69    0.94
   8   1 -24    0.68    1.19
  -8  -1  25  131.89    2.93
  -8  -1 -25  116.64    2.65
   8  -1 -25  150.66    3.21
  -8   1  25  132.61    2.87
  -8   1 -25  115.91    2.67
   8   1 -25  147.60    3.01
  -8  -1  26    8.88    1.26
  -8  -1 -26    6.99    1.22
   8  -1 -26    9.50    1.63
  -8   1  26    7.79    1.24
  -8   1 -26    7.43    1.21
   8   1 -26   10.52    1.58
  -8  -1  27    4.14    1.10
  -8  -1 -27    3.60    1.05
   8  -1 -27    2.40    1.45
  -8   1  27    5.38    1.12
  -8   1 -27    5.80    1.19
   8   1 -27    6.33    1.49
  -8  -1  28   22.55    1.55
  -8  -1 -28   18.60    1.39
   8  -1 -28   20.77    1.71
  -8   1  28   24.48    1.59
  -8   1 -28   19.35    1.41
   8   1 -28   26.50    1.80
  -8  -1  29   52.42    2.11
  -8  -1 -29   43.28    1.87
   8  -1 -29   57.35    2.36
  -8   1  29   50.31    2.04
  -8   1 -29   43.56    1.90
   8   1 -29   59.04    2.30
  -8  -1  30    0.70    0.94
  -8  -1 -30    0.77    0.99
   8  -1 -30    0.59    1.46
  -8   1  30    0.86    0.89
  -8   1 -30    0.41    1.00
   8   1 -30    0.33    1.38
  -8  -1  31   39.84    1.96
  -8  -1 -31   28.35    1.64
   8  -1 -31   41.89    2.22
  -8   1  31   37.90    1.89
  -8   1 -31   29.27    1.68
   8   1 -31   44.28    2.17
  -9  -1   0   -0.85    0.38
  -9  -1   0   -0.32    0.64
   9  -1   0   -1.02    0.60
  -9   1   0    0.26    0.50
  -9   1   0   -0.04    0.45
   9   1   0   -0.20    0.38
  -9  -1   1  660.18    3.76
  -9  -1   1  636.04    4.16
  -9  -1  -1  601.43    3.99
   9  -1  -1  747.23    4.38
  -9   1   1  663.05    4.05
  -9   1   1  663.07    3.50
  -9   1  -1  682.61    4.06
  -9   1  -1  691.85    3.82
  -9   1  -1  705.98    4.14
   9   1   1  731.63    4.00
   9   1  -1  732.27    3.79
  -9  -1   2   44.75    1.09
  -9  -1   2   36.02    1.19
  -9  -1  -2   20.03    0.70
  -9  -1  -2   43.74    1.19
   9  -1  -2   47.50    1.28
  -9   1   2   42.71    1.13
  -9   1   2   41.74    0.92
  -9   1  -2   42.28    1.12
  -9   1  -2    4.11    0.41
  -9   1  -2   43.15    1.12
   9   1   2   46.40    1.10
   9   1  -2   46.90    0.98
  -9  -1   3    8.78    0.65
  -9  -1   3    7.36    0.89
  -9  -1  -3    7.76    0.58
  -9  -1  -3    8.04    0.72
   9  -1  -3   10.63    0.82
  -9   1   3    7.72    0.68
  -9   1   3    7.74    0.48
  -9   1  -3    7.95    0.67
  -9   1  -3    8.51    0.63
  -9   1  -3    9.35    0.70
   9   1   3    9.69    0.64
   9   1  -3   10.84    0.54
  -9  -1   4   28.05    0.94
  -9  -1   4   25.83    1.07
  -9  -1  -4   28.48    0.85
  -9  -1  -4   27.28    0.94
  -9  -1  -4   25.91    0.97
   9  -1  -4   29.95    1.10
  -9   1   4   24.16    0.94
  -9   1   4   23.59    0.64
  -9   1  -4   29.17    0.97
  -9   1  -4   30.16    0.98
  -9   1  -4   25.03    0.93
   9   1  -4   30.92    0.76
  -9  -1   5  510.76    3.55
  -9  -1   5  524.86    3.93
  -9  -1  -5  572.61    3.34
  -9  -1  -5  529.21    3.74
  -9  -1  -5  523.29    3.68
   9  -1  -5  568.49    4.04
  -9   1   5  497.50    3.68
  -9   1  -5  577.35    3.74
  -9   1  -5  552.49    3.83
   9   1  -5  609.22    3.08
  -9  -1   6    1.61    0.56
  -9  -1  -6    0.71    0.53
  -9  -1  -6    0.20    0.53
   9  -1  -6   -1.40    0.65
  -9   1   6   -0.42    0.49
  -9   1  -6   -0.60    0.50
  -9   1  -6    1.05    0.53
  -9   1  -6   -0.09    0.29
   9   1  -6    0.27    0.35
   9   1  -6   -0.06    0.60
  -9  -1   7  270.22    2.71
  -9  -1  -7  265.77    2.79
  -9  -1  -7  255.01    2.59
   9  -1   7  301.79    2.77
   9  -1   7  314.44    2.83
   9  -1  -7  316.70    3.14
  -9   1   7  256.04    2.74
  -9   1  -7  285.86    2.90
  -9   1  -7  274.47    2.45
   9   1   7  295.43    2.43
   9   1  -7  282.27    2.98
  -9  -1   8   43.01    1.21
  -9  -1  -8   44.06    1.26
  -9  -1  -8   45.83    1.21
   9  -1   8   47.02    1.23
   9  -1   8   51.87    1.30
   9  -1  -8   52.47    1.46
  -9   1   8   42.37    1.25
  -9   1  -8   46.41    1.29
  -9   1  -8   43.20    1.07
   9   1   8   46.73    1.12
   9   1   8   51.22    1.17
   9   1  -8   46.53    1.38
  -9  -1   9   75.36    1.58
  -9  -1  -9   77.52    1.64
  -9  -1  -9   77.73    1.52
   9  -1   9   89.59    1.62
   9  -1   9   89.88    1.63
   9  -1  -9   88.73    1.82
  -9   1   9   68.85    1.56
  -9   1  -9   85.62    1.74
  -9   1  -9   75.72    1.35
   9   1   9   88.03    1.43
   9   1   9   89.71    1.45
   9   1  -9   82.48    1.75
  -9  -1  10   13.96    0.87
  -9  -1 -10   14.76    0.91
  -9  -1 -10   13.18    0.83
   9  -1  10   17.09    0.93
   9  -1  10   18.78    0.97
   9  -1 -10   17.88    1.09
  -9   1  10   10.73    0.87
  -9   1 -10   17.72    0.96
  -9   1 -10   13.23    0.77
   9   1  10   13.79    0.77
   9   1 -10   16.47    1.02
  -9  -1  11  354.19    3.42
  -9  -1 -11  344.68    3.48
  -9  -1 -11  399.34    3.33
   9  -1  11  442.57    3.52
   9  -1 -11  438.58    3.96
  -9   1  11  343.04    3.41
  -9   1 -11  386.96    3.72
  -9   1 -11  361.42    2.81
   9   1  11  432.41    3.09
   9   1 -11  385.33    3.67
  -9  -1  12   51.33    1.46
  -9  -1 -12   56.61    1.53
  -9  -1 -12   58.85    1.41
   9  -1  12   68.48    1.55
   9  -1 -12   61.80    1.72
  -9   1  12   51.87    1.47
  -9   1 -12   55.92    1.53
  -9   1 -12   54.21    1.20
   9   1  12   62.10    1.34
   9   1 -12   60.09    1.65
  -9  -1  13   33.30    1.26
  -9  -1 -13   32.05    1.23
  -9  -1 -13   33.31    1.15
   9  -1  13   39.70    1.28
   9  -1 -13   39.98    1.48
  -9   1  13   31.34    1.25
  -9   1 -13   34.93    1.32
  -9   1 -13   33.33    1.02
   9   1  13   42.03    1.20
   9   1 -13   37.31    1.40
  -9  -1  14   83.68    1.89
  -9  -1 -14   82.00    1.90
  -9  -1 -14   49.69    1.32
   9  -1  14  106.47    1.95
   9  -1 -14  100.33    2.16
  -9   1  14   77.42    1.83
  -9   1 -14   84.17    1.93
  -9   1 -14   86.53    1.48
   9   1 -14   91.02    2.02
  -9  -1  15  126.91    2.33
  -9  -1 -15  117.62    2.27
  -9  -1 -15    9.20    0.70
   9  -1  15  166.28    2.42
   9  -1 -15  143.82    2.57
  -9   1  15  119.81    2.27
  -9   1 -15  129.48    2.39
  -9   1 -15  129.93    1.79
   9   1 -15  144.86    2.50
  -9  -1  16   20.00    1.20
  -9  -1 -16   19.15    1.18
  -9  -1 -16    1.11    0.41
   9  -1  16   18.12    1.21
   9  -1 -16   19.46    1.35
  -9   1  16   15.22    1.12
  -9   1 -16   21.18    1.20
   9   1 -16   20.35    1.32
  -9  -1  17  704.13    5.54
  -9  -1 -17  625.02    5.28
  -9  -1 -17  639.13    4.50
   9  -1  17  976.23    5.84
   9  -1 -17  845.78    6.16
  -9   1  17  684.83    5.43
  -9   1 -17  725.46    5.70
   9   1 -17  898.91    6.17
  -9  -1  18    1.17    0.75
  -9  -1 -18    2.90    0.91
  -9  -1 -18    1.12    0.79
   9  -1 -18   -0.52    1.14
  -9   1  18    0.41    0.71
  -9   1 -18    1.81    0.81
   9   1 -18   -2.34    1.02
  -9  -1  19   12.96    1.12
  -9  -1 -19   14.06    1.11
  -9  -1 -19   13.85    1.00
   9  -1  19   17.55    1.24
   9  -1 -19   15.66    1.39
  -9   1  19   13.41    1.12
  -9   1 -19   15.22    1.16
   9   1 -19   16.04    1.32
  -9  -1  20    1.62    0.84
  -9  -1 -20    0.92    0.90
  -9  -1 -20    0.58    0.89
   9  -1  20   -1.70    0.97
   9  -1 -20    3.01    1.25
  -9   1  20   -1.38    0.74
  -9   1 -20    0.73    0.85
   9   1 -20    0.67    1.09
  -9  -1  21  293.05    3.96
  -9  -1 -21  237.24    3.55
  -9  -1 -21  334.49    3.56
   9  -1  21  407.46    4.16
   9  -1 -21  332.91    4.26
  -9   1  21  281.07    3.83
  -9   1 -21  258.45    3.70
   9   1 -21  334.53    4.13
  -9  -1  22   19.03    1.36
  -9  -1 -22   16.80    1.25
   9  -1  22   24.43    1.40
   9  -1 -22   21.49    1.57
  -9   1  22   17.72    1.29
  -9   1 -22   18.58    1.29
   9   1 -22   20.52    1.52
  -9  -1  23  134.70    2.89
  -9  -1 -23  110.83    2.58
   9  -1 -23  149.43    3.10
  -9   1  23  131.97    2.80
  -9   1 -23  127.05    2.76
   9   1 -23  153.77    3.01
  -9  -1  24   65.86    2.17
  -9  -1 -24   59.88    2.03
   9  -1 -24   71.91    2.37
  -9   1  24   64.97    2.12
  -9   1 -24   63.05    2.07
   9   1 -24   75.51    2.32
  -9  -1  25   12.10    1.25
  -9  -1 -25   11.28    1.16
   9  -1 -25   16.40    1.58
  -9   1  25   12.57    1.20
  -9   1 -25   10.95    1.14
   9   1 -25   12.24    1.44
  -9  -1  26    8.65    1.24
  -9  -1 -26    7.67    1.26
   9  -1 -26    8.46    1.69
  -9   1  26    9.45    1.22
  -9   1 -26    9.06    1.32
   9   1 -26   10.12    1.55
  -9  -1  27  134.84    3.12
  -9  -1 -27  110.38    2.75
   9  -1 -27  142.29    3.28
  -9   1  27  126.83    2.97
  -9   1 -27  115.54    2.83
   9   1 -27  147.59    3.20
  -9  -1  28   21.14    1.55
  -9  -1 -28   18.93    1.43
   9  -1 -28   24.96    1.86
  -9   1  28   20.10    1.47
  -9   1 -28   18.42    1.42
   9   1 -28   27.44    1.84
  -9  -1  29   63.62    2.31
  -9  -1 -29   47.51    1.99
   9  -1 -29   68.96    2.59
  -9   1  29   66.44    2.32
  -9   1 -29   53.63    2.09
   9   1 -29   73.29    2.51
  -9  -1  30   27.74    1.76
  -9  -1 -30   20.51    1.52
   9  -1 -30   31.95    2.07
  -9   1  30   28.21    1.70
  -9   1 -30   23.06    1.59
   9   1 -30   30.82    2.00
 -10  -1   0  125.96    1.75
 -10  -1   0  135.62    2.11
  10  -1   0  156.33    2.17
 -10   1   0  142.69    2.02
 -10   1   0  139.78    1.78
  10   1   0  154.62    1.88
 -10  -1   1   81.89    1.47
 -10  -1   1   84.50    1.75
 -10  -1  -1   31.06    0.90
 -10  -1  -1   90.66    1.77
  10  -1  -1  103.42    1.85
 -10   1   1   83.34    1.60
 -10   1   1   81.71    1.33
 -10   1  -1   91.77    1.65
 -10   1  -1   90.08    1.49
 -10   1  -1   96.57    1.72
  10   1   1   95.02    1.54
  10   1  -1   96.58    1.47
 -10  -1   2   69.71    1.39
 -10  -1   2   71.06    1.65
 -10  -1  -2   71.53    1.58
  10  -1  -2   85.30    1.71
 -10   1   2   67.17    1.48
 -10   1   2   71.92    1.21
 -10   1  -2   76.36    1.51
 -10   1  -2   13.91    0.63
 -10   1  -2   78.28    1.56
  10   1   2   79.21    1.46
  10   1  -2   84.70    1.35
 -10  -1   3  583.17    3.85
 -10  -1   3  552.51    4.17
 -10  -1  -3  492.14    3.28
 -10  -1  -3  521.21    3.89
  10  -1  -3  641.71    4.40
 -10   1   3  554.60    3.98
 -10   1   3  552.16    3.10
 -10   1  -3  619.68    4.06
 -10   1  -3  590.70    3.90
 -10   1  -3  596.79    3.95
  10   1   3  629.37    4.07
  10   1  -3  647.21    3.53
 -10  -1   4    0.42    0.54
 -10  -1  -4   -1.19    0.47
 -10  -1  -4    0.57    0.67
  10  -1  -4    0.60    0.77
 -10   1   4    1.86    0.57
 -10   1  -4    0.73    0.61
 -10   1  -4    1.71    0.63
 -10   1  -4    1.04    0.63
  10   1   4    0.59    0.56
  10   1  -4    0.94    0.44
 -10  -1   5  291.53    2.83
 -10  -1   5  303.14    3.18
 -10  -1  -5  346.29    2.76
 -10  -1  -5  308.18    2.99
 -10  -1  -5  311.11    3.02
  10  -1  -5  343.95    3.34
 -10   1   5  290.01    2.96
 -10   1  -5  337.86    3.02
 -10   1  -5  315.00    3.02
 -10   1  -5  253.45    2.54
 -10  -1   6   31.33    1.07
 -10  -1  -6   37.02    1.06
 -10  -1  -6   32.79    1.14
 -10  -1  -6   33.13    1.17
  10  -1  -6   39.62    1.37
 -10   1   6   31.76    1.15
 -10   1  -6   38.60    1.20
 -10   1  -6   33.73    1.15
 -10   1  -6    1.99    0.43
  10   1  -6   35.74    1.30
 -10  -1   7   89.06    1.68
 -10  -1  -7  108.48    1.61
 -10  -1  -7   98.94    1.82
 -10  -1  -7   96.79    1.75
  10  -1  -7  114.33    2.10
 -10   1   7   90.36    1.76
 -10   1  -7  109.53    1.82
 -10   1  -7   98.36    1.82
 -10   1  -7   72.90    1.37
  10   1  -7  104.77    2.00
 -10  -1   8    0.09    0.52
 -10  -1  -8   -0.05    0.54
 -10  -1  -8    0.06    0.61
  10  -1   8   -0.84    0.58
  10  -1  -8   -0.61    0.71
 -10   1   8   -0.51    0.50
 -10   1  -8    0.36    0.59
 -10   1  -8    0.60    0.57
  10   1   8   -0.90    0.49
  10   1   8   -1.52    0.57
  10   1  -8   -0.18    0.79
 -10  -1   9  179.05    2.43
 -10  -1  -9  181.54    2.53
 -10  -1  -9  194.62    2.42
  10  -1   9  224.24    2.58
  10  -1   9  232.00    2.63
  10  -1  -9  222.93    2.89
 -10   1   9  171.27    2.45
 -10   1  -9  195.19    2.64
 -10   1  -9  182.76    2.13
  10   1   9  214.46    2.24
  10   1   9  221.08    2.28
  10   1  -9  203.69    2.75
 -10  -1  10   34.59    1.22
 -10  -1 -10   36.88    1.29
 -10  -1 -10   38.36    1.22
  10  -1  10   41.20    1.28
  10  -1  10   45.74    1.37
  10  -1 -10   41.61    1.47
 -10   1  10   32.35    1.20
 -10   1 -10   39.01    1.33
 -10   1 -10   36.72    1.08
  10   1  10   42.28    1.16
  10   1  10   41.69    1.17
  10   1 -10   38.91    1.41
 -10  -1  11   27.91    1.15
 -10  -1 -11   29.68    1.19
 -10  -1 -11   31.00    1.13
  10  -1  11   38.77    1.27
  10  -1 -11   36.53    1.45
 -10   1  11   28.11    1.17
 -10   1 -11   31.86    1.25
 -10   1 -11   29.03    1.01
  10   1 -11   35.46    1.38
 -10  -1  12   16.07    1.03
 -10  -1 -12   19.19    1.09
 -10  -1 -12   18.24    1.05
  10  -1  12   23.20    1.14
  10  -1 -12   25.29    1.34
 -10   1  12   16.05    1.03
 -10   1 -12   21.42    1.13
 -10   1 -12   18.28    0.90
  10   1 -12   21.22    1.22
 -10  -1  13  202.76    2.85
 -10  -1 -13  207.43    2.95
 -10  -1 -13  233.35    2.75
  10  -1  13  273.23    3.01
  10  -1 -13  256.14    3.34
 -10   1  13  200.38    2.86
 -10   1 -13  218.59    3.04
 -10   1 -13  224.60    2.40
  10   1 -13  240.11    3.17
 -10  -1  14   72.38    1.85
 -10  -1 -14   70.98    1.85
 -10  -1 -14   67.35    1.62
  10  -1  14   96.46    1.95
  10  -1 -14   91.47    2.19
 -10   1  14   73.52    1.87
 -10   1 -14   78.68    1.96
 -10   1 -14   75.76    1.52
  10   1 -14   86.83    2.10
 -10  -1  15  143.18    2.55
 -10  -1 -15  157.26    2.73
 -10  -1 -15   29.93    1.14
  10  -1  15  206.19    2.78
  10  -1 -15  185.99    3.01
 -10   1  15  140.04    2.53
 -10   1 -15  155.89    2.71
  10   1 -15  170.83    2.83
 -10  -1  16  161.47    2.77
 -10  -1 -16  160.07    2.81
 -10  -1 -16   17.40    0.84
  10  -1  16  236.01    3.01
  10  -1 -16  197.73    3.16
 -10   1  16  150.43    2.68
 -10   1 -16  172.93    2.89
  10   1 -16  194.63    3.07
 -10  -1  17   22.14    1.27
 -10  -1 -17   22.35    1.29
 -10  -1 -17   15.51    0.92
  10  -1  17   28.11    1.41
  10  -1 -17   25.58    1.54
 -10   1  17   22.76    1.30
 -10   1 -17   24.48    1.31
  10   1 -17   25.79    1.55
 -10  -1  18   55.82    1.81
 -10  -1 -18   52.36    1.80
 -10  -1 -18   57.29    1.58
  10  -1  18   70.75    1.92
  10  -1 -18   63.65    2.08
 -10   1  18   50.26    1.74
 -10   1 -18   52.75    1.77
  10   1 -18   63.69    2.02
 -10  -1  19  149.70    2.82
 -10  -1 -19  140.61    2.77
 -10  -1 -19  174.29    2.63
  10  -1  19  208.85    3.00
  10  -1 -19  171.97    3.12
 -10   1  19  148.03    2.81
 -10   1 -19  158.75    2.94
  10   1 -19  172.33    3.04
 -10  -1  20   -0.42    0.79
 -10  -1 -20    0.64    0.88
  10  -1 -20    0.43    1.17
 -10   1  20    0.08    0.76
 -10   1 -20    1.20    0.90
  10   1 -20    0.08    1.10
 -10  -1  21   52.50    1.89
 -10  -1 -21   45.36    1.76
  10  -1 -21   62.16    2.16
 -10   1  21   51.40    1.83
 -10   1 -21   51.39    1.86
  10   1 -21   62.60    2.09
 -10  -1  22   12.51    1.24
 -10  -1 -22   10.92    1.37
  10  -1 -22   14.59    1.52
 -10   1  22   13.84    1.25
 -10   1 -22   13.77    1.25
  10   1 -22   14.91    1.47
 -10  -1  23   27.73    1.56
 -10  -1 -23   25.26    1.47
  10  -1 -23   34.70    1.85
 -10   1  23   27.47    1.51
 -10   1 -23   27.74    1.55
  10   1 -23   33.70    1.76
 -10  -1  24    1.75    0.93
 -10  -1 -24    2.31    1.00
  10  -1 -24    3.54    1.37
 -10   1  24    1.83    0.88
 -10   1 -24    1.79    1.02
  10   1 -24    1.85    1.30
 -10  -1  25   83.33    2.46
 -10  -1 -25   62.58    2.12
  10  -1 -25   96.18    2.77
 -10   1  25   78.58    2.36
 -10   1 -25   73.45    2.30
  10   1 -25   91.84    2.59
 -10  -1  26    2.54    1.03
 -10  -1 -26    2.07    1.10
  10  -1 -26    2.34    1.43
 -10   1  26    2.46    0.97
 -10   1 -26    2.10    1.06
  10   1 -26    0.70    1.32
 -10  -1  27   10.19    1.38
 -10  -1 -27    9.77    1.39
  10  -1 -27   13.50    1.85
 -10   1  27   10.42    1.31
 -10   1 -27   11.78    1.46
  10   1 -27   12.25    1.48
 -10  -1  28   14.38    1.41
 -10  -1 -28   12.56    1.32
  10  -1 -28   15.29    1.72
 -10   1  28   13.13    1.33
 -10   1 -28   11.37    1.29
  10   1 -28   15.15    1.69
 -10  -1  29   40.14    1.97
 -10  -1 -29   33.15    1.77
  10  -1 -29   44.71    2.30
 -10   1  29   38.89    1.92
 -10   1 -29   33.72    1.80
  10   1 -29   44.30    2.17
 -11  -1   0    0.06    0.49
 -11  -1   0   -0.88    0.69
  11  -1   0   -1.15    0.73
 -11   1   0   -1.29    0.52
 -11   1   0    0.01    0.48
  11   1   0    0.01    0.47
 -11  -1   1  344.58    3.02
 -11  -1   1  324.19    3.32
 -11  -1  -1  212.26    2.33
 -11  -1  -1  336.74    3.35
  11  -1   1  386.83    3.44
  11  -1  -1  390.42    3.54
 -11   1   1  332.85    3.19
 -11   1   1  331.02    2.69
 -11   1  -1  346.44    3.22
 -11   1  -1  356.45    2.99
  11   1   1  368.35    3.09
  11   1  -1  381.87    2.98
 -11  -1   2    2.42    0.59
 -11  -1   2    3.71    0.86
 -11  -1  -2    0.30    0.24
 -11  -1  -2    3.64    0.80
  11  -1  -2    3.06    0.90
 -11   1   2    1.79    0.62
 -11   1   2    2.96    0.59
 -11   1  -2    1.32    0.64
 -11   1  -2    1.50    0.41
 -11   1  -2    3.43    0.82
  11   1   2    4.11    0.66
  11   1  -2    3.93    0.62
 -11  -1   3   91.36    1.67
 -11  -1   3   98.84    1.97
 -11  -1  -3   63.23    1.29
 -11  -1  -3   91.53    1.82
  11  -1  -3  109.38    2.01
 -11   1   3   92.24    1.79
 -11   1  -3  102.23    1.81
 -11   1  -3   67.87    1.44
 -11   1  -3   99.57    1.82
  11   1   3  110.58    1.82
 -11  -1   4    8.79    0.87
 -11  -1   4   12.94    1.03
 -11  -1  -4   12.84    0.79
 -11  -1  -4    9.35    0.95
  11  -1  -4   14.81    1.09
 -11   1   4   11.85    0.92
 -11   1  -4   12.09    0.90
 -11   1  -4   13.34    0.87
 -11   1  -4   10.65    0.90
  11   1   4   13.84    0.85
 -11  -1   5  817.11    4.96
 -11  -1  -5  910.77    4.74
 -11  -1  -5  785.83    5.02
  11  -1  -5  953.62    5.79
 -11   1   5  759.19    4.98
 -11   1  -5  928.15    5.25
 -11   1  -5  860.37    5.18
 -11   1  -5  853.26    4.93
  11   1   5  879.86    5.26
  11   1  -5  893.63    5.64
 -11  -1   6   21.06    1.00
 -11  -1  -6   15.44    0.90
 -11  -1  -6   17.01    0.92
 -11  -1  -6   17.62    1.01
  11  -1  -6   17.96    1.20
 -11   1   6   15.63    0.96
 -11   1  -6   17.72    1.01
 -11   1  -6   17.47    0.99
 -11   1  -6   10.25    0.76
  11   1   6   17.35    0.95
  11   1  -6   17.55    1.14
 -11  -1   7  110.64    1.96
 -11  -1  -7  123.93    1.81
 -11  -1  -7  108.90    1.99
 -11  -1  -7  117.03    2.03
  11  -1  -7  123.51    2.26
 -11   1   7  104.84    2.00
 -11   1  -7  128.99    2.05
 -11   1  -7  119.59    2.08
 -11   1  -7   15.11    0.74
  11   1  -7  118.88    2.23
 -11  -1   8   95.66    1.86
 -11  -1  -8   99.96    1.96
 -11  -1  -8  108.43    1.95
  11  -1   8  118.20    2.02
  11  -1   8  126.07    2.11
  11  -1  -8  122.76    2.29
 -11   1   8   99.59    1.97
 -11   1  -8  113.88    2.09
 -11   1  -8   95.75    1.69
  11   1   8  115.88    1.82
  11   1   8  121.55    1.88
  11   1  -8  111.99    2.20
 -11  -1   9  164.19    2.43
 -11  -1  -9  163.89    2.52
 -11  -1  -9  177.76    2.46
  11  -1   9  198.57    2.57
  11  -1   9  205.52    2.62
  11  -1  -9  191.25    2.83
 -11   1   9  168.17    2.54
 -11   1  -9  177.74    2.62
 -11   1  -9  175.49    2.25
  11   1  -9  181.12    2.75
 -11  -1  10   69.27    1.70
 -11  -1 -10   74.55    1.80
 -11  -1 -10   74.77    1.68
  11  -1  10   87.78    1.81
  11  -1  10   88.53    1.84
  11  -1 -10   83.44    2.01
 -11   1  10   67.68    1.71
 -11   1 -10   75.58    1.81
 -11   1 -10   75.82    1.55
  11   1 -10   84.29    2.01
 -11  -1  11   67.85    1.72
 -11  -1 -11   73.85    1.82
 -11  -1 -11   79.10    1.75
  11  -1  11   90.80    1.84
  11  -1  11   96.56    1.93
  11  -1 -11   82.42    2.06
 -11   1  11   67.19    1.74
 -11   1 -11   77.51    1.89
 -11   1 -11   72.46    1.52
  11   1 -11   82.27    2.01
 -11  -1  12    7.89    0.93
 -11  -1 -12    9.45    0.92
 -11  -1 -12    8.77    0.91
  11  -1  12    9.09    1.04
  11  -1 -12   11.37    1.22
 -11   1  12    7.46    0.95
 -11   1 -12   12.53    1.03
 -11   1 -12    7.75    0.83
  11   1 -12   11.89    1.19
 -11  -1  13  274.11    3.41
 -11  -1 -13  277.26    3.52
 -11  -1 -13  315.36    3.32
  11  -1  13  368.99    3.60
  11  -1 -13  338.18    3.96
 -11   1  13  256.84    3.35
 -11   1 -13  314.81    3.77
 -11   1 -13  298.27    2.92
  11   1 -13  329.23    3.85
 -11  -1  14   82.15    2.02
 -11  -1 -14   88.21    2.13
 -11  -1 -14   86.95    1.90
  11  -1  14  113.33    2.19
  11  -1 -14  103.39    2.40
 -11   1  14   83.36    2.06
 -11   1 -14   93.65    2.20
  11   1 -14   99.47    2.33
 -11  -1  15   19.94    1.23
 -11  -1 -15   20.24    1.24
 -11  -1 -15    8.25    0.84
  11  -1  15   24.41    1.36
  11  -1 -15   26.59    1.58
 -11   1  15   22.01    1.27
 -11   1 -15   21.50    1.29
  11   1 -15   22.11    1.43
 -11  -1  16    1.49    0.80
 -11  -1 -16    2.70    0.93
 -11  -1 -16    0.45    0.49
  11  -1  16   -0.22    0.96
  11  -1 -16    3.74    1.19
 -11   1  16    1.21    0.79
 -11   1 -16    4.78    1.03
  11   1 -16    1.86    1.11
 -11  -1  17  181.43    3.05
 -11  -1 -17  176.89    3.08
 -11  -1 -17  122.98    2.14
  11  -1  17  258.96    3.27
  11  -1 -17  235.31    3.61
 -11   1  17  180.33    3.04
 -11   1 -17  189.05    3.17
  11   1 -17  220.51    3.41
 -11  -1  18   12.16    1.13
 -11  -1 -18   10.18    1.09
 -11  -1 -18   10.05    0.97
  11  -1 -18   12.75    1.59
 -11   1  18    8.42    1.05
 -11   1 -18   11.79    1.15
  11   1 -18   13.64    1.56
 -11  -1  19    8.74    1.06
 -11  -1 -19    8.47    1.05
  11  -1 -19   10.79    1.53
 -11   1  19    8.55    1.04
 -11   1 -19    9.60    1.10
  11   1 -19   11.44    1.49
 -11  -1  20   30.17    1.54
 -11  -1 -20   28.92    1.52
  11  -1 -20   38.04    1.90
 -11   1  20   29.06    1.51
 -11   1 -20   32.63    1.59
  11   1 -20   37.99    1.81
 -11  -1  21  129.60    2.82
 -11  -1 -21  119.44    2.73
  11  -1 -21  150.32    3.14
 -11   1  21  125.19    2.77
 -11   1 -21  132.52    2.87
  11   1 -21  156.06    3.13
 -11  -1  22   -0.98    0.70
 -11  -1 -22   -0.06    0.86
  11  -1 -22    0.65    1.22
 -11   1  22    0.35    0.77
 -11   1 -22    0.11    0.93
  11   1 -22   -0.36    1.17
 -11  -1  23   51.62    1.96
 -11  -1 -23   47.81    1.91
  11  -1 -23   56.88    2.20
 -11   1  23   54.59    2.00
 -11   1 -23   48.58    1.91
  11   1 -23   62.24    2.26
 -11  -1  24   60.14    2.14
 -11  -1 -24   52.42    2.02
  11  -1 -24   66.69    2.38
 -11   1  24   62.47    2.15
 -11   1 -24   56.55    2.09
  11   1 -24   70.04    2.35
 -11  -1  25    2.59    0.99
 -11  -1 -25    2.31    1.04
  11  -1 -25    4.56    1.45
 -11   1  25    2.86    0.99
 -11   1 -25    2.91    1.12
  11   1 -25    6.04    1.48
 -11  -1  26    6.00    1.15
 -11  -1 -26    6.37    1.25
  11  -1 -26   10.76    1.73
 -11   1  26    8.53    1.27
 -11   1 -26    6.40    1.24
  11   1 -26    7.78    1.54
 -11  -1  27   54.96    2.21
 -11  -1 -27   45.09    2.00
  11  -1 -27   59.42    2.45
 -11   1  27   51.89    2.12
 -11   1 -27   44.77    2.01
  11   1 -27   66.84    2.49
 -11  -1  28    0.88    1.01
 -11  -1 -28    0.38    1.03
  11  -1 -28    1.70    1.52
 -11   1  28    1.04    0.97
 -11   1 -28    1.18    1.08
  11   1 -28    1.06    1.39
 -12  -1   0    1.81    0.61
 -12  -1   0    1.60    0.80
  12  -1   0    3.44    0.88
 -12   1   0    0.91    0.67
 -12   1   0    1.71    0.60
  12   1   0    2.83    0.63
 -12  -1   1  137.96    2.06
 -12  -1   1  136.14    2.33
 -12  -1  -1  110.19    1.81
 -12  -1  -1  129.91    2.26
  12  -1   1  160.04    2.40
  12  -1  -1  157.70    2.43
 -12   1   1  134.28    2.19
 -12   1   1  136.75    1.84
 -12   1  -1  140.35    2.19
 -12   1  -1  142.66    2.00
  12   1   1  154.54    2.11
  12   1  -1  151.75    1.99
 -12  -1   2    0.89    0.60
 -12  -1   2    2.04    0.82
 -12  -1  -2   -0.25    0.29
 -12  -1  -2    0.93    0.86
  12  -1  -2    2.96    0.89
 -12   1   2    0.48    0.63
 -12   1  -2    0.81    0.61
 -12   1  -2    1.75    0.58
  12   1   2    2.35    0.66
 -12  -1   3  496.61    3.91
 -12  -1   3  550.25    4.59
 -12  -1  -3  491.15    4.19
  12  -1  -3  566.06    4.56
 -12   1   3  471.97    4.03
 -12   1  -3  520.81    4.10
 -12   1  -3  554.98    4.26
  12   1   3  551.63    4.14
 -12  -1   4   12.31    0.88
 -12  -1   4   15.51    1.14
 -12  -1  -4   12.15    0.83
 -12  -1  -4   14.54    1.03
  12  -1  -4   15.12    1.14
 -12   1   4   11.98    0.93
 -12   1  -4   13.52    0.95
 -12   1  -4   15.04    0.90
 -12   1  -4   16.55    1.04
  12   1   4   17.49    0.93
 -12  -1   5   80.59    1.72
 -12  -1  -5   90.03    1.64
 -12  -1  -5   81.75    1.82
  12  -1  -5   86.46    1.96
 -12   1   5   70.03    1.70
 -12   1  -5   85.17    1.77
 -12   1  -5   83.01    1.75
 -12   1  -5   85.85    1.77
  12   1   5   85.25    1.77
  12   1  -5   82.66    1.96
 -12  -1   6   73.40    1.69
 -12  -1  -6   84.44    1.61
 -12  -1  -6   76.44    1.76
  12  -1  -6   97.47    2.13
 -12   1   6   72.31    1.74
 -12   1  -6   86.70    1.80
 -12   1  -6   81.16    1.78
 -12   1  -6   83.29    1.75
  12   1   6   85.80    1.81
  12   1  -6   82.84    1.97
 -12  -1   7   27.32    1.16
 -12  -1  -7   33.38    1.12
 -12  -1  -7   30.59    1.25
  12  -1  -7   33.06    1.44
 -12   1   7   25.00    1.18
 -12   1  -7   31.85    1.20
 -12   1  -7   29.37    1.21
 -12   1  -7    8.32    0.70
  12   1   7   32.76    1.23
  12   1  -7   31.22    1.40
 -12  -1   8   15.07    1.00
 -12  -1  -8   16.82    1.05
 -12  -1  -8   15.47    1.08
  12  -1   8   15.18    1.13
  12  -1   8   17.15    1.18
  12  -1  -8   18.86    1.27
 -12   1   8   12.90    1.01
 -12   1  -8   18.85    1.08
 -12   1  -8    7.12    0.67
  12   1  -8   19.58    1.24
 -12  -1   9  324.12    3.52
 -12  -1  -9  347.61    3.74
 -12  -1  -9  378.32    3.70
  12  -1   9  437.13    3.89
  12  -1   9  453.91    3.96
  12  -1  -9  426.57    4.33
 -12   1   9  322.01    3.61
 -12   1  -9  369.89    3.87
 -12   1  -9  393.22    3.49
  12   1  -9  398.67    4.17
 -12  -1  10   13.43    1.00
 -12  -1 -10   15.20    1.06
 -12  -1 -10   15.01    1.06
  12  -1  10   14.39    1.13
  12  -1  10   15.16    1.19
  12  -1 -10   14.47    1.28
 -12   1  10   14.51    1.07
 -12   1 -10   15.62    1.09
 -12   1 -10   15.84    0.98
  12   1 -10   13.12    1.23
 -12  -1  11    7.19    0.90
 -12  -1 -11    7.72    1.05
 -12  -1 -11    8.49    0.97
  12  -1  11    9.26    1.07
  12  -1  11   10.87    1.22
  12  -1 -11    8.89    1.30
 -12   1  11    7.72    0.94
 -12   1 -11    9.20    0.98
 -12   1 -11    7.88    0.97
  12   1 -11    9.55    1.30
 -12  -1  12    0.90    0.80
 -12  -1 -12    0.51    0.84
 -12  -1 -12    0.87    0.84
  12  -1  12   -0.93    0.86
  12  -1 -12    2.17    1.13
 -12   1  12    0.59    0.74
 -12   1 -12    1.76    0.90
 -12   1 -12    0.91    0.77
  12   1 -12    1.32    1.07
 -12  -1  13  206.14    3.07
 -12  -1 -13  203.12    3.14
 -12  -1 -13  224.20    2.95
  12  -1  13  273.94    3.26
  12  -1 -13  250.65    3.59
 -12   1  13  194.04    3.02
 -12   1 -13  223.23    3.32
  12   1 -13  249.96    3.55
 -12  -1  14   49.49    1.69
 -12  -1 -14   50.39    1.73
 -12  -1 -14   57.38    1.68
  12  -1  14   67.09    1.88
  12  -1 -14   60.76    2.07
 -12   1  14   49.47    1.69
 -12   1 -14   56.48    1.85
  12   1 -14   58.17    1.99
 -12  -1  15  243.26    3.46
 -12  -1 -15  249.23    3.59
 -12  -1 -15  176.46    2.67
  12  -1 -15  305.30    4.05
 -12   1  15  226.97    3.37
 -12   1 -15  264.27    3.71
  12   1 -15  296.50    3.93
 -12  -1  16   44.97    1.70
 -12  -1 -16   48.30    1.78
 -12  -1 -16    1.71    0.59
  12  -1 -16   54.84    2.06
 -12   1  16   45.45    1.69
 -12   1 -16   48.37    1.80
  12   1 -16   55.46    2.02
 -12  -1  17    2.20    0.85
 -12  -1 -17    2.12    0.97
 -12  -1 -17    1.08    0.53
  12  -1 -17    3.97    1.34
 -12   1  17    2.10    0.84
 -12   1 -17    2.34    0.99
  12   1 -17    3.21    1.19
 -12  -1  18    3.41    0.94
 -12  -1 -18    3.89    1.07
  12  -1 -18    6.69    1.41
 -12   1  18    3.03    0.94
 -12   1 -18    7.44    1.21
  12   1 -18    4.32    1.30
 -12  -1  19  257.81    3.84
 -12  -1 -19  240.56    3.79
  12  -1 -19  295.95    4.25
 -12   1  19  243.47    3.75
 -12   1 -19  259.78    3.92
  12   1 -19  307.66    4.23
 -12  -1  20    9.62    1.13
 -12  -1 -20   10.22    1.14
  12  -1 -20   12.56    1.51
 -12   1  20   10.87    1.14
 -12   1 -20   11.59    1.21
  12   1 -20   13.44    1.46
 -12  -1  21   14.91    1.26
 -12  -1 -21   16.18    1.30
  12  -1 -21   20.84    1.69
 -12   1  21   15.69    1.28
 -12   1 -21   16.39    1.32
  12   1 -21   20.15    1.54
 -12  -1  22   35.51    1.70
 -12  -1 -22   33.52    1.67
  12  -1 -22   40.39    2.00
 -12   1  22   35.98    1.72
 -12   1 -22   36.04    1.73
  12   1 -22   44.04    1.98
 -12  -1  23    9.62    1.26
 -12  -1 -23    8.33    1.32
  12  -1 -23   11.25    1.68
 -12   1  23    9.58    1.17
 -12   1 -23    8.92    1.33
  12   1 -23   11.05    1.63
 -12  -1  24   27.48    1.60
 -12  -1 -24   20.65    1.46
  12  -1 -24   30.47    1.92
 -12   1  24   22.89    1.50
 -12   1 -24   23.04    1.51
  12   1 -24   29.98    1.84
 -12  -1  25   39.81    1.88
 -12  -1 -25   33.68    1.78
  12  -1 -25   42.53    2.17
 -12   1  25   38.59    1.86
 -12   1 -25   38.02    1.86
  12   1 -25   41.92    2.08
 -12  -1  26    0.24    0.88
 -12  -1 -26   -0.19    0.99
  12  -1 -26    0.39    1.48
 -12   1  26    0.20    0.84
 -12   1 -26   -0.69    0.98
  12   1 -26   -0.30    1.39
 -13  -1   0   -0.62    0.57
 -13  -1   0   -0.79    0.74
  13  -1   0   -1.28    0.77
 -13   1   0   -1.43    0.59
 -13   1   0    0.08    0.50
 -13  -1   1  155.86    2.29
 -13  -1   1  158.71    2.62
 -13  -1  -1  136.63    2.10
 -13  -1  -1  153.26    2.55
  13  -1   1  174.16    2.63
  13  -1  -1  179.07    2.70
 -13   1   1  149.59    2.39
 -13   1  -1  156.65    2.42
 -13   1  -1  160.38    2.21
  13   1   1  168.34    2.30
 -13  -1   2    4.28    0.69
 -13  -1   2    6.46    1.06
 -13  -1  -2    1.72    0.48
 -13  -1  -2    6.23    0.98
  13  -1   2    6.41    0.99
  13  -1  -2    7.23    1.04
 -13   1   2    4.02    0.78
 -13   1  -2    4.15    0.77
 -13   1  -2    4.92    0.79
  13   1   2    5.79    0.78
 -13  -1   3   15.71    0.96
 -13  -1   3   18.88    1.18
 -13  -1  -3   19.35    1.16
  13  -1  -3   21.60    1.25
 -13   1   3   14.99    1.03
 -13   1  -3   18.63    1.05
 -13   1  -3    1.51    0.38
  13   1   3   18.42    0.94
 -13  -1   4    3.15    0.70
 -13  -1  -4    2.29    0.59
 -13  -1  -4    3.12    0.91
  13  -1  -4    3.61    0.97
 -13   1   4    1.99    0.71
 -13   1  -4    3.02    0.75
 -13   1  -4    3.95    0.79
 -13   1  -4    2.62    0.89
  13   1   4    3.16    0.76
  13   1  -4    3.12    1.02
 -13  -1   5  141.62    2.31
 -13  -1  -5  167.08    2.29
 -13  -1  -5  152.86    2.54
  13  -1  -5  179.72    2.86
 -13   1   5  129.65    2.33
 -13   1  -5  172.50    2.53
 -13   1  -5  156.91    2.43
 -13   1  -5  165.63    2.53
  13   1   5  163.93    2.48
  13   1  -5  156.18    2.69
 -13  -1   6   21.70    1.16
 -13  -1  -6   27.87    1.13
 -13  -1  -6   25.59    1.29
  13  -1  -6   30.16    1.46
 -13   1   6   20.02    1.19
 -13   1  -6   28.13    1.25
 -13   1  -6   26.45    1.18
 -13   1  -6   26.09    1.25
  13   1   6   28.52    1.22
  13   1  -6   28.48    1.44
 -13  -1   7  162.09    2.57
 -13  -1  -7  193.99    2.47
 -13  -1  -7  179.81    2.74
  13  -1  -7  188.58    3.00
 -13   1   7  152.56    2.58
 -13   1  -7  197.17    2.72
 -13   1  -7  181.02    2.74
 -13   1  -7  154.14    2.42
  13   1   7  188.07    2.78
  13   1  -7  186.58    2.99
 -13  -1   8   57.90    1.67
 -13  -1  -8   63.29    1.76
  13  -1   8   72.10    1.86
  13  -1   8   77.07    1.92
  13  -1  -8   71.16    2.04
 -13   1   8   56.93    1.70
 -13   1  -8   61.68    1.77
  13   1   8   65.06    1.78
  13   1  -8   69.96    2.03
 -13  -1   9   39.64    1.48
 -13  -1  -9   46.02    1.57
  13  -1   9   46.81    1.61
  13  -1   9   48.17    1.64
  13  -1  -9   47.70    1.83
 -13   1   9   35.11    1.45
 -13   1  -9   45.73    1.58
 -13   1  -9   37.21    1.29
  13   1   9   44.89    1.56
  13   1  -9   43.65    1.76
 -13  -1  10    6.27    0.99
 -13  -1 -10    8.43    1.00
 -13  -1 -10    8.54    1.17
  13  -1  10    9.44    1.17
  13  -1  10   10.88    1.22
  13  -1 -10   12.47    1.32
 -13   1  10    8.24    1.10
 -13   1 -10   10.71    1.07
 -13   1 -10    9.01    1.08
  13   1  10    9.54    0.99
  13   1 -10   10.43    1.41
 -13  -1  11  358.78    3.98
 -13  -1 -11  387.13    4.26
 -13  -1 -11  427.17    4.14
  13  -1  11  505.20    4.40
  13  -1  11  540.47    4.56
  13  -1 -11  459.52    4.82
 -13   1  11  369.00    4.14
 -13   1 -11  429.83    4.50
 -13   1 -11  435.63    3.87
  13   1 -11  457.30    4.77
 -13  -1  12   14.80    1.12
 -13  -1 -12   15.49    1.16
 -13  -1 -12   18.00    1.24
  13  -1  12   17.53    1.28
  13  -1 -12   16.73    1.48
 -13   1  12   14.24    1.15
 -13   1 -12   17.99    1.23
  13   1 -12   15.39    1.44
 -13  -1  13    9.25    1.03
 -13  -1 -13    9.96    1.05
 -13  -1 -13   10.20    1.07
  13  -1 -13   12.99    1.40
 -13   1  13    9.08    1.02
 -13   1 -13   11.76    1.10
  13   1 -13   11.11    1.33
 -13  -1  14    4.43    0.93
 -13  -1 -14    8.07    1.17
 -13  -1 -14    6.89    1.07
  13  -1 -14    7.43    1.38
 -13   1  14    6.72    1.00
 -13   1 -14    8.70    1.21
  13   1 -14    8.86    1.36
 -13  -1  15   19.41    1.27
 -13  -1 -15   19.88    1.30
 -13  -1 -15   18.36    1.17
  13  -1 -15   24.98    1.63
 -13   1  15   17.29    1.24
 -13   1 -15   20.33    1.33
  13   1 -15   24.41    1.57
 -13  -1  16    7.46    1.07
 -13  -1 -16    7.22    1.17
 -13  -1 -16    0.44    0.56
  13  -1 -16    9.98    1.54
 -13   1  16    6.75    1.04
 -13   1 -16    9.51    1.26
  13   1 -16    8.78    1.44
 -13  -1  17   55.92    1.92
 -13  -1 -17   59.71    2.03
  13  -1 -17   77.24    2.42
 -13   1  17   57.14    1.93
 -13   1 -17   63.27    2.08
  13   1 -17   68.50    2.26
 -13  -1  18   22.58    1.42
 -13  -1 -18   21.80    1.44
  13  -1 -18   23.97    1.73
 -13   1  18   23.17    1.39
 -13   1 -18   23.10    1.45
  13   1 -18   25.79    1.68
 -13  -1  19    0.69    0.80
 -13  -1 -19   -0.77    0.84
  13  -1 -19   -1.78    1.17
 -13   1  19   -0.14    0.71
 -13   1 -19   -0.60    0.91
  13   1 -19   -1.53    1.12
 -13  -1  20   10.24    1.16
 -13  -1 -20   11.12    1.18
  13  -1 -20   12.04    1.47
 -13   1  20   10.74    1.17
 -13   1 -20   10.44    1.18
  13   1 -20   13.76    1.49
 -13  -1  21   64.34    2.18
 -13  -1 -21   62.26    2.16
  13  -1 -21   76.73    2.52
 -13   1  21   59.25    2.09
 -13   1 -21   64.52    2.21
  13   1 -21   77.25    2.45
 -13  -1  22   -0.55    0.76
 -13  -1 -22    0.28    0.95
  13  -1 -22   -2.11    1.26
 -13   1  22    0.07    0.77
 -13   1 -22    0.75    0.97
  13   1 -22   -0.51    1.15
 -13  -1  23   21.92    1.52
 -13  -1 -23   19.36    1.44
  13  -1 -23   28.52    1.89
 -13   1  23   22.71    1.54
 -13   1 -23   23.36    1.57
  13   1 -23   25.35    1.78
 -13  -1  24   15.35    1.43
 -13  -1 -24   14.99    1.39
  13  -1 -24   18.98    1.79
 -13   1  24   15.86    1.44
 -13   1 -24   15.97    1.45
  13   1 -24   20.37    1.77
 -14  -1   0  122.06    2.14
 -14  -1   0  135.05    2.57
  14  -1   0  149.32    2.63
 -14   1   0  127.64    2.33
 -14  -1   1   96.47    1.95
 -14  -1   1   95.66    2.21
 -14  -1  -1   89.97    1.85
 -14  -1  -1  104.62    2.28
  14  -1   1  117.46    2.35
  14  -1  -1  108.66    2.28
 -14   1   1   91.50    2.02
 -14   1  -1   94.32    2.02
 -14   1  -1   92.43    1.78
 -14  -1   2   71.10    1.73
 -14  -1   2   73.80    2.00
 -14  -1  -2   29.43    1.11
 -14  -1  -2   77.47    2.02
  14  -1   2   84.56    2.04
  14  -1  -2   89.00    2.15
 -14   1   2   64.99    1.77
 -14   1  -2   75.33    1.85
 -14   1  -2   72.87    1.67
 -14  -1   3  238.73    3.01
 -14  -1  -3  261.08    3.42
  14  -1   3  286.17    3.45
  14  -1  -3  289.95    3.65
 -14   1   3  221.82    3.06
 -14   1  -3  264.52    3.24
 -14   1  -3  197.81    2.64
  14   1   3  270.26    3.15
  14   1  -3  257.08    3.48
 -14  -1   4   -0.05    0.63
 -14  -1  -4   -1.22    0.53
 -14  -1  -4    0.64    0.94
  14  -1  -4    1.32    1.05
 -14   1   4   -0.26    0.70
 -14   1  -4    0.31    0.74
 -14   1  -4    0.22    0.63
  14   1   4    1.44    0.68
  14   1  -4    0.30    0.97
 -14  -1  -5   -0.56    0.68
 -14  -1  -5   -1.87    0.91
  14  -1  -5    1.92    1.00
 -14   1   5   -1.79    0.65
 -14   1  -5    0.13    0.73
 -14   1  -5    0.68    0.73
 -14   1  -5   -0.64    0.86
  14   1   5    0.06    0.67
  14   1  -5    0.21    1.01
 -14  -1   6   26.89    1.29
 -14  -1  -6   36.13    1.33
 -14  -1  -6   33.80    1.52
  14  -1  -6   40.30    1.72
 -14   1   6   27.42    1.36
 -14   1  -6   35.20    1.43
 -14   1  -6   34.02    1.38
 -14   1  -6   36.10    1.52
  14   1   6   34.55    1.39
  14   1  -6   40.23    1.67
 -14  -1   7  250.92    3.26
 -14  -1  -7  290.20    3.58
  14  -1  -7  318.37    3.99
 -14   1   7  237.57    3.30
 -14   1  -7  313.61    3.54
 -14   1  -7  282.56    3.49
 -14   1  -7  307.49    3.50
  14   1   7  296.36    3.58
  14   1  -7  303.53    3.92
 -14  -1   8   13.33    1.12
 -14  -1  -8   17.02    1.24
  14  -1   8   14.57    1.26
  14  -1   8   14.14    1.32
  14  -1  -8   17.53    1.44
 -14   1   8   12.29    1.12
 -14   1  -8   14.45    1.10
 -14   1  -8    5.78    0.86
  14   1   8   16.62    1.13
  14   1  -8   16.12    1.43
 -14  -1   9   86.82    2.09
 -14  -1  -9  102.08    2.24
  14  -1   9  111.93    2.29
  14  -1   9  116.30    2.35
  14  -1  -9  114.91    2.62
 -14   1   9   81.57    2.08
 -14   1  -9   99.50    2.25
 -14   1  -9   36.79    1.27
  14   1   9  105.44    2.31
  14   1  -9  108.05    2.54
 -14  -1  10   12.74    1.11
 -14  -1 -10   13.26    1.15
  14  -1 -10   17.47    1.48
 -14   1  10   10.89    1.06
 -14   1 -10   11.00    1.09
 -14   1 -10   14.80    1.11
  14   1  10   13.04    1.09
  14   1 -10   14.52    1.37
 -14  -1  11    1.86    0.82
 -14  -1 -11    1.83    0.93
  14  -1 -11    0.73    1.21
 -14   1  11    0.59    0.80
 -14   1 -11    1.30    0.90
  14   1  11    1.73    0.86
  14   1 -11    0.98    1.12
 -14  -1  12   46.83    1.69
 -14  -1 -12   52.04    1.73
  14  -1 -12   58.60    2.09
 -14   1  12   42.52    1.68
 -14   1 -12   51.38    1.82
  14   1  12   51.57    1.78
  14   1 -12   57.40    2.07
 -14  -1  13   89.89    2.23
 -14  -1 -13  115.26    2.39
  14  -1 -13  121.17    2.81
 -14   1  13   97.13    2.38
 -14   1 -13  104.04    2.47
  14   1  13  110.20    2.53
  14   1 -13  122.09    2.80
 -14  -1  14    0.15    0.76
 -14  -1 -14    0.41    0.87
 -14  -1 -14   -0.02    0.91
  14  -1 -14   -2.61    1.12
 -14   1  14   -0.59    0.79
 -14   1 -14    1.35    0.96
  14   1  14   -0.67    0.79
  14   1 -14   -1.48    1.11
 -14  -1  15  126.02    2.69
 -14  -1 -15  130.74    2.82
  14  -1 -15  171.81    3.37
 -14   1  15  131.71    2.80
 -14   1 -15  143.29    2.97
  14   1 -15  162.24    3.23
 -14  -1  16   13.75    1.20
 -14  -1 -16   14.59    1.27
  14  -1 -16   14.78    1.55
 -14   1  16   13.32    1.22
 -14   1 -16   15.26    1.29
  14   1 -16   15.31    1.54
 -14  -1  17   24.00    1.41
 -14  -1 -17   25.91    1.48
  14  -1 -17   29.82    1.80
 -14   1  17   23.05    1.40
 -14   1 -17   24.63    1.49
  14   1 -17   28.79    1.75
 -14  -1  18    1.82    0.85
 -14  -1 -18    4.17    1.08
  14  -1 -18    4.02    1.35
 -14   1  18    1.86    0.89
 -14   1 -18    4.15    1.09
  14   1 -18    1.52    1.29
 -14  -1  19   74.91    2.29
 -14  -1 -19   69.01    2.26
  14  -1 -19   93.43    2.72
 -14   1  19   75.10    2.30
 -14   1 -19   77.23    2.38
  14   1 -19   94.56    2.69
 -14  -1  20    0.34    0.78
 -14  -1 -20    0.56    0.96
  14  -1 -20   -0.08    1.28
 -14   1  20    1.09    0.84
 -14   1 -20    0.71    0.94
  14   1 -20    2.37    1.32
 -14  -1  21   33.16    1.73
 -14  -1 -21   30.50    1.68
  14  -1 -21   38.90    2.08
 -14   1  21   34.45    1.72
 -14   1 -21   34.26    1.76
  14   1 -21   39.03    2.00
 -14  -1  22   25.34    1.61
 -14  -1 -22   23.67    1.59
  14  -1 -22   29.16    2.04
 -14   1  22   23.40    1.54
 -14   1 -22   24.57    1.62
  14   1 -22   31.45    1.95
 -14  -1  23   18.56    1.50
 -14  -1 -23   16.09    1.44
  14  -1 -23   21.92    1.90
 -14   1  23   19.40    1.48
 -14   1 -23   18.13    1.50
  14   1 -23   21.45    1.83
 -15  -1   0   -0.37    0.71
 -15  -1   0   -0.65    0.95
  15  -1   0   -1.39    0.97
 -15   1   0   -0.75    0.71
 -15  -1   1   45.76    1.52
 -15  -1   1   51.68    1.86
 -15  -1  -1   43.98    1.45
 -15  -1  -1   48.28    1.76
  15  -1   1   55.35    1.87
  15  -1  -1   56.48    1.89
 -15   1   1   44.64    1.61
 -15   1  -1   47.68    1.62
 -15  -1   2   28.28    1.29
 -15  -1  -2   12.41    0.88
 -15  -1  -2   32.01    1.55
  15  -1   2   37.99    1.64
  15  -1  -2   37.22    1.67
 -15   1   2   26.46    1.35
 -15   1  -2   30.15    1.38
  15   1  -2   31.41    1.62
 -15  -1   3   22.20    1.22
 -15  -1  -3    0.74    0.41
 -15  -1  -3   26.17    1.44
  15  -1   3   30.95    1.50
  15  -1  -3   29.43    1.58
 -15   1   3   23.03    1.31
 -15   1  -3   25.19    1.32
  15   1  -3   27.36    1.54
 -15  -1   4    9.22    1.01
 -15  -1  -4    7.67    0.89
 -15  -1  -4   11.06    1.20
  15  -1   4   14.47    1.23
  15  -1  -4   11.50    1.29
 -15   1   4    8.91    1.06
 -15   1  -4   11.34    1.12
 -15   1  -4    0.50    0.46
  15   1  -4   11.78    1.29
 -15  -1   5  177.26    2.80
 -15  -1  -5  210.62    3.24
  15  -1   5  221.80    3.17
  15  -1  -5  232.73    3.55
 -15   1   5  180.53    2.96
 -15   1  -5  216.80    3.10
 -15   1  -5  194.93    2.89
  15   1  -5  212.46    3.40
 -15  -1   6   -0.22    0.73
 -15  -1  -6    0.34    1.03
  15  -1  -6    0.55    1.16
 -15   1   6   -0.73    0.73
 -15   1  -6   -0.99    0.84
 -15   1  -6   -0.34    0.82
 -15   1  -6   -0.66    1.02
  15   1   6    0.04    0.73
  15   1  -6   -0.01    1.12
 -15  -1   7  175.69    2.86
 -15  -1  -7  215.27    3.26
  15  -1  -7  234.27    3.62
 -15   1   7  171.03    2.92
 -15   1  -7  225.55    3.17
 -15   1  -7  206.42    3.11
 -15   1  -7  228.20    3.20
  15   1   7  214.62    3.19
  15   1  -7  218.37    3.51
 -15  -1   8    1.57    0.78
 -15  -1  -8    2.30    1.03
  15  -1  -8    2.25    1.22
 -15   1   8    2.04    0.85
 -15   1  -8    1.93    0.93
 -15   1  -8    3.03    1.00
  15   1   8    1.20    0.84
  15   1  -8   -0.31    1.17
 -15  -1   9   11.97    1.12
 -15  -1  -9   16.00    1.28
  15  -1  -9   18.75    1.51
 -15   1   9   13.47    1.13
 -15   1  -9   14.91    1.16
  15   1   9   17.79    1.18
  15   1  -9   14.75    1.44
 -15  -1  10   -0.94    0.80
 -15  -1 -10   -0.02    0.92
  15  -1 -10   -0.34    1.17
 -15   1  10   -0.18    0.77
 -15   1 -10    2.14    0.91
  15   1  10    1.10    0.83
  15   1 -10    0.29    1.12
 -15  -1  11  106.24    2.43
 -15  -1 -11  121.63    2.52
  15  -1 -11  129.47    2.91
 -15   1  11  100.76    2.41
 -15   1 -11  120.38    2.64
  15   1  11  123.42    2.63
  15   1 -11  136.79    2.99
 -15  -1  12    8.93    1.11
 -15  -1 -12    9.18    1.13
  15  -1 -12   11.46    1.56
 -15   1  12    7.21    1.07
 -15   1 -12    9.87    1.11
  15   1  12    9.45    1.05
  15   1 -12   10.59    1.51
 -15  -1  13    8.63    1.05
 -15  -1 -13    9.59    1.27
  15  -1 -13   12.40    1.57
 -15   1  13    5.96    1.06
 -15   1 -13   10.02    1.11
  15   1  13    9.92    1.08
  15   1 -13   13.57    1.61
 -15  -1  14    2.94    0.89
  15  -1 -14    4.67    1.38
 -15   1  14    3.71    0.99
 -15   1 -14    3.72    1.10
  15   1  14    3.02    1.02
  15   1 -14    5.24    1.35
 -15  -1  15   20.94    1.34
  15  -1 -15   28.45    1.79
 -15   1  15   24.45    1.45
 -15   1 -15   23.14    1.44
  15   1  15   27.36    1.52
  15   1 -15   28.51    1.77
 -15  -1  16    0.85    0.75
  15  -1 -16    2.11    1.34
 -15   1  16    1.32    0.80
 -15   1 -16    2.16    0.98
  15   1  16    0.71    0.87
  15   1 -16   -0.25    1.16
 -15  -1  17    8.59    1.15
  15  -1 -17   10.53    1.59
 -15   1  17    8.00    1.17
 -15   1 -17   10.83    1.41
  15   1  17   10.32    1.32
  15   1 -17   10.09    1.58
 -15  -1  18    2.62    0.90
  15  -1 -18    6.92    1.60
 -15   1  18    4.98    1.05
 -15   1 -18    6.15    1.20
  15   1  18    4.04    1.11
  15   1 -18    4.22    1.44
 -15  -1  19    3.13    0.95
  15  -1 -19    4.42    1.53
 -15   1  19    2.87    0.99
 -15   1 -19    4.59    1.18
  15   1  19    5.23    1.13
  15   1 -19    4.72    1.48
 -15  -1  20    0.35    0.88
  15  -1 -20    0.47    1.42
 -15   1  20    0.77    0.88
 -15   1 -20    0.25    1.03
  15   1  20    1.36    1.02
  15   1 -20    2.73    1.44
 -16  -1   0  133.12    2.47
 -16  -1   0  146.46    2.93
  16  -1   0  158.82    2.99
 -16   1   0  133.39    2.60
 -16  -1   1   85.18    2.05
 -16  -1  -1   77.46    1.93
 -16  -1  -1   97.92    2.48
  16  -1   1  110.34    2.53
  16  -1  -1  102.65    2.54
 -16   1   1   87.22    2.17
 -16   1  -1   89.45    2.20
  16   1  -1  102.35    2.53
 -16  -1   2   10.49    1.06
 -16  -1  -2   12.87    1.33
  16  -1   2   15.67    1.36
  16  -1  -2   11.14    1.33
 -16   1   2    9.94    1.11
 -16   1  -2    9.42    1.17
  16   1  -2   14.50    1.41
 -16  -1   3  108.62    2.29
 -16  -1  -3  116.12    2.60
  16  -1   3  134.71    2.71
  16  -1  -3  129.56    2.79
 -16   1   3  102.11    2.34
 -16   1  -3  116.93    2.47
  16   1  -3  126.09    2.77
 -16  -1   4   16.66    1.18
 -16  -1  -4   22.23    1.45
  16  -1   4   22.18    1.42
  16  -1  -4   19.78    1.50
 -16   1   4   15.54    1.20
 -16   1  -4   16.25    1.25
  16   1  -4   19.32    1.52
 -16  -1   5    1.97    0.81
 -16  -1  -5    1.31    1.04
  16  -1  -5    0.54    1.18
 -16   1   5    0.83    0.78
 -16   1  -5   -0.24    0.85
  16   1  -5    1.02    1.14
 -16  -1   6   12.91    1.11
 -16  -1  -6   16.80    1.34
  16  -1  -6   18.69    1.48
 -16   1   6   13.88    1.16
 -16   1  -6   16.05    1.23
 -16   1  -6   13.19    1.09
  16   1  -6   19.42    1.44
 -16  -1   7   48.87    1.71
 -16  -1  -7   61.35    1.98
  16  -1  -7   64.76    2.21
 -16   1   7   47.06    1.72
 -16   1  -7   52.10    1.73
  16   1  -7   65.47    2.21
 -16  -1   8   -1.06    0.71
 -16  -1  -8   -1.84    0.93
  16  -1  -8    0.92    1.14
 -16   1   8    0.03    0.71
 -16   1  -8    0.53    0.90
  16   1   8    1.39    0.78
  16   1  -8   -1.42    1.10
 -16  -1   9  107.96    2.43
 -16  -1  -9  144.99    2.84
  16  -1  -9  141.62    3.03
 -16   1   9  105.90    2.48
 -16   1  -9  128.47    2.67
  16   1   9  139.97    2.77
  16   1  -9  144.01    3.07
 -16  -1  10   21.44    1.31
 -16  -1 -10   26.46    1.53
  16  -1 -10   29.56    1.72
 -16   1  10   20.61    1.33
 -16   1 -10   26.32    1.43
  16   1  10   29.33    1.45
  16   1 -10   26.83    1.73
 -16  -1  11   -2.01    0.70
 -16  -1 -11   -1.03    0.95
  16  -1 -11    0.25    1.26
 -16   1  11   -0.60    0.71
 -16   1 -11   -0.66    0.90
  16   1  11   -0.88    0.69
 -16  -1  12    9.14    1.22
 -16  -1 -12   10.12    1.29
  16  -1 -12   14.26    1.47
 -16   1  12    8.50    1.11
 -16   1 -12   10.92    1.17
  16   1  12   12.80    1.13
  16   1 -12   11.97    1.59
 -16  -1  13   82.04    2.31
  16  -1 -13  104.42    2.82
 -16   1  13   78.11    2.26
 -16   1 -13   89.39    2.45
  16   1  13  100.43    2.55
  16   1 -13  109.93    2.86
 -16  -1  14    3.69    1.01
  16  -1 -14    3.86    1.38
 -16   1  14    2.65    0.90
 -16   1 -14    3.63    1.09
  16   1  14    5.81    1.11
  16   1 -14    4.99    1.42
 -16  -1  15   78.15    2.32
  16  -1 -15  100.39    2.85
 -16   1  15   73.94    2.31
 -16   1 -15   86.05    2.48
  16   1  15   95.01    2.58
  16   1 -15  105.82    2.86
 -16  -1  16   21.16    1.43
  16  -1 -16   25.64    1.87
 -16   1  16   18.80    1.45
 -16   1 -16   20.62    1.47
  16   1  16   22.65    1.48
  16   1 -16   25.04    1.76
 -16  -1  17    2.15    0.91
  16  -1 -17    1.64    1.39
 -16   1  17    1.09    1.00
 -16   1 -17    1.45    1.03
  16   1  17    1.80    0.99
  16   1 -17    2.08    1.36
 -16  -1  18    9.46    1.32
  16  -1 -18   13.56    1.91
 -16   1  18    9.14    1.36
 -16   1 -18   10.33    1.50
  16   1  18   10.81    1.28
  16   1 -18   12.06    1.81
  17  -1   0   -0.48    1.18
 -17   1   0   -0.18    0.79
  17   1   0   -2.68    1.08
  17  -1   1   24.40    1.62
  17  -1  -1   22.36    1.56
 -17   1   1   18.59    1.27
 -17   1  -1   19.45    1.35
  17   1  -1   23.62    1.58
 -17  -1   2    9.56    1.06
 -17  -1  -2   11.07    1.46
  17  -1   2   11.09    1.34
  17  -1  -2   12.75    1.41
 -17   1   2    9.13    1.08
 -17   1  -2    8.57    1.19
  17   1  -2   10.94    1.53
 -17  -1   3    0.20    0.81
 -17  -1  -3    1.83    1.18
  17  -1  -3    1.92    1.22
 -17   1   3    1.60    0.87
 -17   1  -3    0.07    0.85
  17   1  -3   -1.43    1.17
 -17  -1   4    6.26    0.99
 -17  -1  -4    7.51    1.33
  17  -1  -4    6.32    1.39
 -17   1   4    5.93    1.03
 -17   1  -4    6.12    1.11
  17   1  -4    6.39    1.41
 -17  -1   5   27.85    1.41
 -17  -1  -5   30.55    1.65
  17  -1  -5   33.23    1.80
 -17   1   5   23.65    1.40
 -17   1  -5   30.34    1.53
  17   1  -5   30.41    1.77
 -17  -1   6    0.10    0.73
 -17  -1  -6   -0.49    0.96
  17  -1  -6   -1.79    1.16
 -17   1   6    0.27    0.81
 -17   1  -6   -1.78    0.79
  17   1  -6   -2.61    1.11
 -17  -1   7    5.77    0.95
 -17  -1  -7    4.03    1.18
  17  -1  -7    4.44    1.38
 -17   1   7    4.70    1.00
  17   1  -7    6.92    1.45
 -17  -1   8    0.09    0.77
 -17  -1  -8    0.59    1.02
  17  -1  -8   -0.42    1.19
 -17   1   8    1.37    0.76
 -17   1  -8    0.01    0.86
  17   1  -8   -0.56    1.15
 -17  -1   9    8.95    1.06
 -17  -1  -9   11.25    1.26
  17  -1  -9   12.15    1.62
 -17   1   9    9.00    1.06
 -17   1  -9   10.32    1.08
  17   1  -9   13.28    1.48
 -17  -1  10   -0.43    0.71
 -17  -1 -10   -0.78    1.02
  17  -1 -10   -1.79    1.17
 -17   1  10   -0.01    0.70
 -17   1 -10    0.27    0.88
  17   1  10    0.19    0.78
  17   1 -10   -0.54    1.13
 -17  -1  11    5.35    0.98
  17  -1 -11    5.80    1.44
 -17   1  11    6.00    1.03
 -17   1 -11    7.44    1.26
  17   1  11    8.03    1.16
  17   1 -11    6.70    1.46
 -17  -1  12    0.58    0.79
  17  -1 -12   -0.14    1.23
 -17   1  12   -0.39    0.74
 -17   1 -12    0.01    0.96
  17   1  12    0.74    0.83
  17   1 -12    2.69    1.25
 -17  -1  13    0.72    0.85
  17  -1 -13    1.06    1.32
 -17   1  13    1.33    0.89
 -17   1 -13    2.49    1.07
  17   1  13    1.64    0.92
  17   1 -13    2.39    1.28
 -17  -1  14    0.03    0.87
  17  -1 -14    2.82    1.41
 -17   1  14    2.18    0.95
 -17   1 -14    2.24    1.12
  17   1  14    1.98    1.00
  17   1 -14    2.05    1.27
  18  -1   0   34.26    1.79
 -18   1   0   27.98    1.54
  18   1   0   32.59    1.75
  18  -1   1   11.56    1.39
  18  -1  -1   13.03    1.60
 -18   1   1    5.67    1.13
 -18   1  -1    9.47    1.16
  18   1   1   13.69    1.41
  18   1  -1   12.56    1.59
  18  -1  -2    0.06    1.19
 -18   1   2   -1.13    0.78
 -18   1  -2   -0.55    0.86
  18   1   2    1.16    1.11
  18   1  -2   -1.58    1.19
  18  -1  -3  159.53    3.30
 -18   1   3  113.56    2.65
 -18   1  -3  127.03    2.72
  18   1  -3  151.91    3.29
 -18  -1  -4   48.79    2.03
  18  -1  -4   55.73    2.23
 -18   1   4   40.35    1.76
 -18   1  -4   46.77    1.84
  18   1  -4   50.96    2.22
 -18  -1   5   21.21    1.38
 -18  -1  -5   30.02    1.76
  18  -1  -5   31.77    1.84
 -18   1   5   20.81    1.41
  18   1  -5   29.83    1.88
 -18  -1   6   32.89    1.60
 -18  -1  -6   42.16    1.92
  18  -1  -6   44.33    2.10
 -18   1   6   31.83    1.64
  18   1  -6   41.14    2.06
 -18  -1   7   56.67    1.94
 -18  -1  -7   67.29    2.25
  18  -1  -7   72.46    2.49
 -18   1   7   52.78    1.95
  18   1  -7   75.27    2.52
 -18  -1   8    0.51    0.82
 -18  -1  -8    3.46    1.22
  18  -1  -8    0.65    1.31
 -18   1   8    0.26    0.88
  18   1  -8    1.69    1.35
 -18  -1   9   68.83    2.14
 -18  -1  -9   80.56    2.38
  18  -1  -9   92.17    2.74
 -18   1   9   68.84    2.23
  18   1  -9   88.41    2.72
 -18  -1  10   10.07    1.15
  18  -1 -10   12.92    1.60
 -18   1  10    9.25    1.15
  18   1 -10   13.38    1.76
   0  -2   0 7136.90   27.23
   0   2   0 8279.02   25.50
   0  -2   1   25.35    0.42
   0  -2   1   69.82    0.68
   0  -2  -1   83.16    0.85
   0   2   1   69.20    0.65
   0   2   1   89.26    0.86
   0   2  -1   94.17    0.91
   0  -2   2 1046.25    4.31
   0  -2   2  996.54    5.20
   0  -2  -2 1256.21    4.87
   0   2   2  977.00    4.96
   0   2   2 1183.54    4.57
   0   2  -2 1215.67    4.56
   0  -2   3  341.09    1.96
   0  -2   3  302.01    1.90
   0  -2  -3  413.76    2.30
   0   2   3  312.55    1.81
   0   2   3  378.38    2.02
   0   2  -3  375.17    2.06
   0  -2   4 3262.47    9.84
   0  -2   4 2503.57   13.46
   0  -2  -4 3768.22   10.92
   0   2   4 2617.21   10.67
   0   2   4 2771.38    8.92
   0   2  -4 2932.30    8.78
   0  -2   5 1176.32    4.50
   0  -2   5  882.11    4.71
   0  -2  -5 1319.48    4.96
   0   2   5  966.28    4.06
   0   2   5  958.17    3.79
   0   2  -5 1035.43    4.02
   0  -2   6   66.61    0.98
   0  -2  -6   67.78    1.04
   0   2   6   54.32    0.68
   0   2   6   37.20    0.61
   0   2  -6   52.79    0.81
   0   2  -6   48.15    0.55
   0  -2   7  313.45    2.23
   0  -2  -7  321.94    2.33
   0   2   7  269.05    1.69
   0   2   7  126.97    1.18
   0   2  -7  248.81    1.82
   0   2  -7  246.61    1.53
   0  -2   8   59.45    1.04
   0  -2  -8   61.27    1.09
   0   2   8   52.63    0.77
   0   2   8   17.24    0.46
   0   2  -8   47.39    0.84
   0   2  -8   46.58    0.63
   0  -2   9  591.00    3.41
   0  -2  -9  572.24    3.41
   0   2   9  490.21    2.60
   0   2  -9  452.54    2.68
   0   2  -9  463.08    2.38
   0  -2  10    9.27    0.61
   0  -2 -10   20.17    0.79
   0   2  10   12.66    0.50
   0   2  10    0.60    0.18
   0   2 -10    6.59    0.46
   0   2 -10    4.45    0.38
   0  -2  11   60.36    1.24
   0  -2 -11   63.70    1.29
   0   2  11   51.89    0.94
   0   2  11    3.85    0.29
   0   2 -11   44.66    0.94
   0   2 -11   52.54    0.84
   0  -2  12 1306.90    5.77
   0  -2 -12 1239.96    5.66
   0   2  12 1189.01    4.80
   0   2  12   87.27    1.17
   0   2 -12  965.00    4.39
   0   2 -12 1258.16    4.78
   0  -2  13 1249.15    5.81
   0  -2 -13 1330.84    6.02
   0   2  13  107.55    1.35
   0   2 -13  935.63    4.44
   0   2 -13 1325.80    5.03
   0  -2  14  105.15    1.80
   0  -2 -14  118.51    1.90
   0   2  14  100.59    1.49
   0   2  14   11.23    0.47
   0   2 -14   74.93    1.33
   0   2 -14  117.98    1.46
   0  -2  15 1268.26    6.20
   0  -2 -15  832.85    4.16
   0  -2 -15 1160.16    5.87
   0   2  15 1172.82    5.25
   0   2 -15  946.77    4.71
   0   2 -15 1477.91    5.58
   0  -2  16 1127.32    5.99
   0  -2 -16  708.87    3.93
   0  -2 -16 1175.96    6.06
   0   2  16 1036.08    5.08
   0   2 -16  824.61    4.50
   0   2 -16 1306.84    5.31
   0  -2  17  104.01    1.96
   0  -2 -17   66.55    1.31
   0  -2 -17  116.76    2.07
   0   2  17  109.04    1.76
   0   2 -17   70.90    1.43
   0   2 -17  125.57    1.71
   0  -2  18  766.91    5.18
   0  -2 -18  512.48    3.52
   0  -2 -18  785.29    5.18
   0   2  18  744.28    4.56
   0   2 -18  559.82    3.90
   0   2 -18  912.33    4.60
   0  -2  19 1119.83    6.42
   0  -2 -19  754.29    4.41
   0  -2 -19 1105.07    6.28
   0   2  19 1075.43    5.66
   0   2 -19  824.49    4.86
   0   2 -19 1314.21    5.75
   0  -2  20  389.08    3.91
   0  -2 -20  259.27    2.66
   0  -2 -20  392.16    3.90
   0   2  20  378.57    3.46
   0   2 -20  280.40    2.92
   0   2 -20  473.12    3.52
   0  -2  21  526.03    4.63
   0  -2 -21  353.61    3.17
   0  -2 -21  546.46    4.67
   0   2  21  514.00    4.14
   0   2 -21  391.15    3.52
   0   2 -21  650.46    4.24
   0  -2  22 1367.28    7.59
   0  -2 -22  997.85    5.45
   0  -2 -22 1429.00    7.62
   0   2  22 1371.61    6.93
   0   2 -22 1119.79    6.06
   0   2 -22 1786.97    7.28
   0  -2  23  250.94    3.40
   0  -2 -23  169.95    2.34
   0  -2 -23  282.80    3.59
   0   2  23  246.76    3.07
   0   2 -23  171.05    2.47
   0   2 -23  296.73    3.05
   0  -2  24   14.82    1.24
   0  -2 -24   16.23    1.39
   0   2  24   14.83    1.08
   0   2 -24    6.22    0.94
   0  -2  25  334.25    4.05
   0  -2 -25  328.68    3.98
   0   2  25  328.59    3.69
   0   2  25  258.08    2.94
   0   2 -25  257.97    3.13
   0  -2  26   76.81    2.15
   0  -2 -26   67.70    2.10
   0   2  26   73.10    1.93
   0   2  26   55.99    1.48
   0   2 -26   50.95    1.56
   0  -2  27   10.65    1.21
   0  -2 -27   10.37    1.55
   0   2  27   11.65    1.10
   0  -2  28  187.64    3.30
   0  -2 -28  190.18    3.30
   0   2  28  194.78    3.09
   0  -2  29  185.36    3.34
   0  -2 -29  177.04    3.25
   0   2  29  182.91    3.07
   0  -2  30   20.95    1.50
   0  -2 -30   16.69    1.54
   0   2  30   20.78    1.37
   0  -2  31  132.30    2.98
   0  -2 -31  133.63    3.00
   0  -2  32  122.63    2.95
   0  -2 -32  122.71    2.96
   0  -2  33   23.72    1.68
   0  -2 -33   18.37    1.76
   0  -2  34  100.30    2.81
  -1  -2   0    1.93    0.16
  -1  -2   0    0.49    0.18
   1  -2   0    1.22    0.22
  -1   2   0    0.66    0.15
  -1   2   0    0.93    0.19
   1   2   0    0.62    0.17
  -1  -2   1    0.17    0.13
  -1  -2   1    0.03    0.16
  -1  -2  -1    0.05    0.11
  -1  -2  -1    0.71    0.21
   1  -2   1    0.52    0.17
   1  -2   1    1.95    0.20
   1  -2   1    0.83    0.19
   1  -2  -1    0.63    0.21
  -1   2   1    0.00    0.11
  -1   2   1    0.92    0.17
  -1   2  -1    0.23    0.16
   1   2   1    0.44    0.16
   1   2  -1    0.67    0.18
  -1  -2   2   20.10    0.40
  -1  -2   2  173.93    1.20
  -1  -2  -2  190.80    1.42
   1  -2   2  212.24    1.45
   1  -2   2  231.40    1.75
   1  -2   2  216.69    1.47
   1  -2  -2  272.32    1.76
  -1   2   2  176.39    1.22
  -1   2   2  130.87    1.04
  -1   2  -2  236.24    1.57
   1   2   2  212.50    1.45
   1   2  -2  216.69    1.47
  -1  -2   3 1741.32    6.36
  -1  -2   3 1087.11    4.49
  -1  -2  -3 1447.68    5.19
   1  -2   3 1504.02    5.30
   1  -2  -3 1639.07    5.87
  -1   2   3 1102.81    4.33
  -1   2  -3 1370.24    4.90
   1   2   3 1316.34    4.75
   1   2  -3 1305.55    4.77
  -1  -2   4 2276.15    7.49
  -1  -2   4 1393.83    5.50
  -1  -2  -4 2011.71    6.57
   1  -2   4 2080.46    6.66
   1  -2  -4 2048.97    6.80
  -1   2   4 1416.53    5.15
  -1   2  -4 1632.88    5.51
   1   2   4 1585.28   10.02
   1   2   4 1674.12    5.63
   1   2  -4 1670.64    5.68
  -1  -2   5   42.53    0.78
  -1  -2   5   29.30    0.50
  -1  -2  -5   41.14    0.79
   1  -2   5   42.46    0.76
   1  -2  -5   63.53    0.98
  -1   2   5   30.77    0.55
  -1   2   5   34.52    0.53
  -1   2  -5   32.63    0.65
   1   2   5   37.11    0.47
   1   2   5   29.07    0.57
   1   2  -5   33.61    0.61
  -1  -2   6    3.43    0.35
  -1  -2   6    2.75    0.23
  -1  -2  -6    3.27    0.38
   1  -2   6    2.70    0.36
   1  -2  -6    3.89    0.42
  -1   2   6    2.38    0.24
  -1   2   6    2.03    0.19
  -1   2  -6    2.25    0.30
   1   2   6    2.54    0.20
   1   2   6    2.12    0.23
   1   2  -6    2.32    0.27
  -1  -2   7   53.06    0.95
  -1  -2  -7   52.27    0.96
   1  -2   7   53.03    0.94
   1  -2  -7   49.34    0.96
  -1   2   7   40.45    0.69
  -1   2   7   37.83    0.59
  -1   2  -7   40.68    0.78
   1   2   7   48.69    0.64
   1   2   7   36.31    0.69
   1   2  -7   40.42    0.71
   1   2  -7   37.02    0.59
  -1  -2   8   60.96    1.07
  -1  -2  -8   60.38    1.07
   1  -2   8   58.21    1.03
   1  -2  -8   58.68    1.10
  -1   2   8   46.78    0.79
  -1   2   8   41.43    0.65
  -1   2  -8   45.99    0.87
   1   2   8   52.99    0.73
   1   2   8   39.70    0.75
   1   2  -8   49.55    0.82
   1   2  -8   43.91    0.68
  -1  -2   9  217.54    2.09
  -1  -2  -9  218.28    2.06
   1  -2   9  210.46    1.98
   1  -2  -9  202.72    2.03
  -1   2   9  182.73    1.61
  -1   2   9  152.33    1.30
  -1   2  -9  160.19    1.63
  -1   2  -9  263.88    1.69
   1   2   9  204.01    1.55
   1   2   9  148.22    1.48
   1   2  -9  164.61    1.53
   1   2  -9  161.93    1.36
  -1  -2  10  690.17    3.91
  -1  -2 -10  721.47    3.94
   1  -2  10  722.86    3.89
   1  -2 -10  659.35    3.84
  -1   2  10  579.45    3.08
  -1   2  10  486.60    2.54
  -1   2 -10  508.34    3.05
  -1   2 -10  882.48    3.95
   1   2  10  668.44    3.16
   1   2  10  496.19    2.87
   1   2 -10  588.85    3.08
   1   2 -10  531.24    2.71
  -1  -2  11    1.56    0.49
   1  -2  11   -0.19    0.47
   1  -2 -11    8.09    0.71
  -1   2  11    1.67    0.37
  -1   2  11    0.90    0.27
  -1   2 -11    1.14    0.41
   1   2  11    1.10    0.35
   1   2  11    0.89    0.34
   1   2 -11    0.72    0.37
   1   2 -11    0.07    0.38
  -1  -2  12   77.14    1.45
  -1  -2 -12   53.38    1.03
  -1  -2 -12   82.15    1.50
   1  -2  12   82.19    1.47
   1  -2 -12   75.50    1.48
  -1   2  12   71.90    1.20
  -1   2  12   56.34    0.90
  -1   2 -12   60.74    1.16
  -1   2 -12   99.52    1.13
   1   2  12   75.00    1.16
   1   2 -12   61.77    1.08
   1   2 -12   62.00    1.02
  -1  -2  13    0.03    0.53
  -1  -2 -13    0.29    0.37
  -1  -2 -13    8.67    0.80
   1  -2  13   -0.84    0.51
   1  -2 -13    3.71    0.80
  -1   2  13   -0.21    0.37
  -1   2  13    0.19    0.28
  -1   2 -13    0.75    0.43
  -1   2 -13    1.30    0.46
   1   2  13    0.66    0.42
   1   2 -13    0.27    0.40
   1   2 -13    0.66    0.44
  -1  -2  14    3.89    0.69
  -1  -2 -14    4.12    0.54
  -1  -2 -14    4.28    0.83
   1  -2  14    4.56    0.69
   1  -2 -14    4.29    0.84
  -1   2  14    4.28    0.57
  -1   2  14    3.52    0.38
  -1   2 -14    4.42    0.60
  -1   2 -14    5.92    0.64
   1   2  14    4.21    0.55
   1   2 -14    3.87    0.55
   1   2 -14    4.36    0.61
  -1  -2  15   30.12    1.18
  -1  -2 -15   21.05    0.81
  -1  -2 -15   30.16    1.24
   1  -2  15   32.39    1.15
   1  -2 -15   34.38    1.29
  -1   2  15   30.15    0.97
  -1   2  15   20.67    0.68
  -1   2 -15   23.22    0.89
  -1   2 -15   39.81    0.97
   1   2  15   30.97    0.95
   1   2 -15   24.32    0.83
   1   2 -15   26.40    0.88
  -1  -2  16   25.55    1.13
  -1  -2 -16   18.18    0.81
  -1  -2 -16   25.95    1.19
   1  -2  16   26.89    1.18
   1  -2 -16   27.15    1.23
  -1   2  16   25.64    0.99
  -1   2  16   19.73    0.70
  -1   2 -16   20.03    0.87
  -1   2 -16   32.58    0.95
   1   2  16   24.94    0.94
   1   2 -16   21.46    0.84
   1   2 -16   25.80    0.96
  -1  -2  17    2.37    0.77
  -1  -2 -17    1.98    0.60
  -1  -2 -17    1.80    1.00
   1  -2  17    2.85    0.79
   1  -2 -17    1.51    0.92
  -1   2  17    2.38    0.63
  -1   2  17    1.99    0.46
  -1   2 -17    2.35    0.64
  -1   2 -17    2.87    0.67
   1   2  17    3.09    0.65
   1   2 -17    3.93    0.65
   1   2 -17    4.45    0.78
  -1  -2  18    1.58    0.78
  -1  -2 -18    3.30    0.66
  -1  -2 -18   -0.03    0.95
   1  -2  18    3.14    0.85
   1  -2 -18    1.87    0.94
  -1   2  18    3.87    0.72
  -1   2  18    2.78    0.51
  -1   2 -18    2.81    0.68
  -1   2 -18    3.33    0.74
   1   2  18    4.11    0.71
   1   2 -18    3.12    0.64
   1   2 -18    3.37    0.81
  -1  -2  19    3.18    0.87
  -1  -2 -19    5.22    0.76
  -1  -2 -19    3.16    1.08
   1  -2  19    3.27    0.89
   1  -2 -19    3.49    1.02
  -1   2  19    3.89    0.77
  -1   2  19    4.77    0.60
  -1   2 -19    3.31    0.72
  -1   2 -19    3.33    0.86
   1   2  19    4.39    0.75
   1   2 -19    4.07    0.69
   1   2 -19    5.51    0.89
  -1  -2  20    2.65    0.90
  -1  -2 -20    3.80    0.73
  -1  -2 -20    0.27    1.10
   1  -2  20    2.03    0.93
   1  -2 -20    2.40    1.06
  -1   2  20    1.72    0.75
  -1   2  20    2.21    0.53
  -1   2 -20    2.16    0.72
  -1   2 -20    0.77    0.86
   1   2  20    4.20    0.76
   1   2 -20    2.16    0.68
   1   2 -20    3.22    0.91
  -1  -2  21   22.65    1.34
  -1  -2 -21   16.03    0.96
  -1  -2 -21   24.10    1.55
   1  -2  21   25.29    1.34
   1  -2 -21   23.68    1.40
  -1   2  21   21.61    1.18
  -1   2  21   16.56    0.82
  -1   2 -21   19.26    1.03
  -1   2 -21   28.14    1.26
   1   2  21   25.65    1.19
   1   2 -21   18.88    0.98
   1   2 -21   27.53    1.25
  -1  -2  22   42.59    1.67
  -1  -2 -22   29.67    1.16
  -1  -2 -22   36.78    1.66
   1  -2  22   46.71    1.65
   1  -2 -22   42.15    1.67
  -1   2  22   40.41    1.46
  -1   2  22   32.29    1.04
  -1   2 -22   32.83    1.23
  -1   2 -22   48.43    1.46
   1   2  22   46.90    1.45
   1   2 -22   35.66    1.19
   1   2 -22   48.65    1.49
  -1  -2  23   43.81    1.64
  -1  -2 -23   28.67    1.15
  -1  -2 -23   40.22    1.68
   1  -2  23   44.33    1.65
   1  -2 -23   40.03    1.70
  -1   2  23   39.71    1.47
  -1   2  23   33.29    1.08
  -1   2 -23   30.98    1.24
   1   2  23   42.05    1.42
   1   2 -23   30.31    1.16
   1   2 -23   50.91    1.55
  -1  -2  24    5.37    1.03
  -1  -2 -24    3.71    0.81
  -1  -2 -24    5.15    1.25
   1  -2  24    5.86    1.03
   1  -2 -24    5.03    1.34
  -1   2  24    5.15    0.90
  -1   2  24    2.84    0.68
  -1   2 -24    2.93    0.81
   1   2  24    6.37    0.94
   1   2 -24    4.19    0.83
   1   2 -24    5.66    1.11
  -1  -2  25   -0.68    0.94
  -1  -2 -25    1.81    0.74
  -1  -2 -25   -0.38    1.20
   1  -2  25    0.30    0.90
   1  -2 -25    0.71    1.33
  -1   2  25    0.76    0.80
  -1   2 -25    0.75    0.73
   1   2  25    1.06    0.81
   1   2 -25   -0.81    1.08
  -1  -2  26    1.27    0.97
  -1  -2 -26   -0.46    1.14
   1  -2  26   -0.69    0.88
   1  -2 -26   -2.79    1.24
  -1   2  26    0.39    0.78
  -1   2 -26   -0.68    0.72
   1   2  26    0.12    0.84
  -1  -2  27   28.03    1.53
  -1  -2 -27   26.68    1.65
   1  -2  27   25.67    1.51
   1  -2 -27   22.86    1.67
  -1   2  27   27.46    1.41
  -1   2 -27   21.46    1.18
   1   2  27   24.94    1.35
  -1  -2  28    3.88    1.08
  -1  -2 -28    1.75    1.41
   1  -2  28    4.71    1.14
   1  -2 -28    1.91    1.50
  -1   2  28    4.94    1.00
   1   2  28    4.43    1.03
   1   2  28    0.81    0.46
  -1  -2  29    3.56    1.13
  -1  -2 -29    2.90    1.42
   1  -2  29    5.34    1.23
   1  -2 -29    3.55    1.53
  -1   2  29    5.01    1.05
  -1  -2  30   20.76    1.51
  -1  -2 -30   19.10    1.61
   1  -2  30   19.57    1.48
   1  -2 -30   18.11    1.64
  -1   2  30   22.02    1.41
  -1  -2  31    1.16    1.11
  -1  -2 -31    0.21    1.47
   1  -2  31    2.24    1.15
   1  -2 -31   -2.03    1.42
  -1   2  31    1.54    0.98
  -1  -2  32    0.67    1.12
  -1  -2 -32   -2.69    1.28
   1  -2  32    0.14    1.09
   1  -2 -32   -0.78    1.51
  -1   2  32    0.03    0.95
  -1  -2  33   12.97    1.46
   1  -2  33   13.37    1.45
   1  -2 -33   14.28    1.82
  -1  -2  34   14.56    1.51
   1  -2  34   14.84    1.52
  -2  -2   0 1188.71    6.93
  -2  -2   0  735.85    3.15
   2  -2   0 1331.13    5.64
  -2   2   0  744.97    3.15
  -2   2   0  980.61    3.95
   2   2   0  981.02    3.83
  -2  -2   1    4.47    0.26
  -2  -2   1    5.15    0.28
  -2  -2  -1    0.45    0.23
  -2   2   1    0.42    0.17
  -2   2   1   -0.03    0.09
  -2   2  -1    1.51    0.21
  -2   2  -1    1.78    0.24
   2   2   1    0.74    0.19
   2   2  -1    5.30    0.27
  -2  -2   2 1201.33    5.00
  -2  -2   2  846.05    3.45
  -2  -2  -2  954.07    3.80
   2  -2   2 1137.61    4.25
   2  -2   2 1638.70    9.48
   2  -2   2 1203.63    4.42
   2  -2  -2 1321.19    5.05
  -2   2   2  900.00    3.58
  -2   2   2  975.30    4.12
  -2   2  -2 1185.55    4.44
   2   2   2 1098.35    4.14
   2   2  -2 1255.76    4.61
  -2  -2   3  959.64    4.02
  -2  -2   3 1438.26    5.08
  -2  -2  -3 1773.01    5.86
   2  -2   3 2104.41    6.60
   2  -2   3 2232.88    6.90
   2  -2  -3 2258.25    7.38
  -2   2   3 1523.12    5.20
  -2   2   3 2128.20    8.30
  -2   2  -3 1999.75    6.42
   2   2   3 1838.13    5.95
   2   2  -3 2094.92    6.83
  -2  -2   4 1361.67    5.10
  -2  -2   4  778.66    3.27
  -2  -2  -4 1103.61    4.29
   2  -2   4 1159.90    4.36
   2  -2  -4 1216.42    4.74
  -2   2   4  830.19    3.42
  -2   2   4 1152.50    4.91
  -2   2  -4 1055.36    4.14
   2   2   4  925.17    3.75
   2   2  -4  985.60    3.86
  -2  -2   5  376.54    2.36
  -2  -2   5  208.24    1.50
  -2  -2  -5  294.02    2.06
   2  -2   5  313.03    2.08
   2  -2  -5  327.06    2.27
  -2   2   5  222.86    1.62
  -2   2   5  285.74    1.67
  -2   2  -5  256.79    1.89
   2   2   5  237.10    1.76
   2   2  -5  262.09    1.70
  -2  -2   6 1321.47    5.07
  -2  -2   6  834.47    3.45
  -2  -2  -6 1145.02    4.56
   2  -2   6 1194.75    4.58
   2  -2  -6 1161.00    4.75
  -2   2   6  859.13    3.58
  -2   2   6 1131.89    4.72
  -2   2  -6  938.06    3.99
   2   2   6 1229.25    6.29
   2   2   6  886.30    3.77
   2   2  -6 1002.15    3.90
  -2  -2   7 2111.63    6.91
  -2  -2  -7 2065.09    6.71
   2  -2   7 2066.41    6.58
   2  -2  -7 1948.38    6.63
  -2   2   7 1633.63    5.46
  -2   2   7 1930.94    7.20
  -2   2  -7 1608.71    5.61
   2   2   7 2157.78    8.73
   2   2   7 1497.26    5.28
   2   2  -7 1699.09    5.63
  -2  -2   8   46.99    0.99
  -2  -2  -8   37.17    0.89
   2  -2   8   35.47    0.87
   2  -2  -8   42.09    1.00
  -2   2   8   30.23    0.70
  -2   2   8   29.21    0.50
  -2   2  -8   29.39    0.76
   2   2   8   42.92    0.65
   2   2   8   26.65    0.69
   2   2  -8   27.65    0.63
   2   2  -8    3.61    0.27
  -2  -2   9    8.14    0.58
  -2  -2  -9    2.43    0.52
   2  -2   9    3.39    0.49
   2  -2  -9    2.80    0.57
  -2   2   9    3.68    0.40
  -2   2   9    2.00    0.22
  -2   2  -9    2.55    0.46
   2   2   9    4.64    0.35
   2   2   9    1.97    0.36
   2   2  -9    1.53    0.33
   2   2  -9    0.00    0.15
  -2  -2  10  399.39    2.98
  -2  -2 -10  418.45    2.97
   2  -2  10  421.77    2.95
   2  -2 -10  386.31    2.96
  -2   2  10  347.42    2.46
  -2   2  10  292.76    1.80
  -2   2 -10  315.14    2.49
   2   2  10  413.54    2.37
   2   2  10  289.68    2.29
   2   2 -10  331.09    2.19
   2   2 -10  108.25    1.23
  -2  -2  11  285.20    2.61
  -2  -2 -11  185.92    1.91
  -2  -2 -11  311.86    2.67
   2  -2  11  290.10    2.55
   2  -2 -11  273.52    2.60
  -2   2  11  232.44    2.09
  -2   2  11  191.07    1.47
  -2   2 -11  223.89    2.18
  -2   2 -11  400.63    2.27
   2   2  11  290.20    2.06
   2   2 -11  218.32    1.83
   2   2 -11  100.10    1.24
  -2  -2  12 2263.85    7.96
  -2  -2 -12 1720.26    6.28
  -2  -2 -12 2595.49    8.44
   2  -2  12 2563.86    8.26
   2  -2 -12 2382.99    8.20
  -2   2  12 2180.15    7.13
  -2   2  12 1742.80    5.76
  -2   2 -12 1858.64    6.74
  -2   2 -12 3496.82   11.54
   2   2  12 2516.36    7.58
   2   2 -12 1975.11    6.38
   2   2 -12 1201.58    4.75
  -2  -2  13  720.87    4.44
  -2  -2 -13  473.61    3.23
  -2  -2 -13  807.04    4.57
   2  -2  13  738.73    4.34
   2  -2 -13  686.06    4.32
  -2   2  13  573.93    3.55
  -2   2  13  511.70    2.69
  -2   2 -13  541.92    3.59
  -2   2 -13  981.86    4.15
   2   2  13  742.83    3.69
   2   2 -13  543.44    3.11
   2   2 -13  407.34    2.72
  -2  -2  14  172.20    2.26
  -2  -2 -14  113.91    1.66
  -2  -2 -14  201.67    2.41
   2  -2  14  169.38    2.20
   2  -2 -14  165.23    2.24
  -2   2  14  144.43    1.87
  -2   2  14  114.33    1.29
  -2   2 -14  123.56    1.80
  -2   2 -14  234.23    1.88
   2   2  14  186.79    1.90
   2   2 -14  126.15    1.55
   2   2 -14  105.27    1.46
  -2  -2  15  828.73    5.05
  -2  -2 -15  548.92    3.68
  -2  -2 -15  873.53    5.05
   2  -2  15  862.99    5.01
   2  -2 -15  784.72    4.88
  -2   2  15  725.08    4.27
  -2   2  15  632.19    3.22
  -2   2 -15  618.05    4.06
  -2   2 -15 1110.61    4.64
   2   2  15  837.32    4.22
   2   2 -15  623.40    3.53
   2   2 -15  628.88    3.64
  -2  -2  16  963.62    5.60
  -2  -2 -16  635.93    4.07
  -2  -2 -16 1037.44    5.67
   2  -2  16  993.84    5.53
   2  -2 -16  905.05    5.38
  -2   2  16  862.19    4.82
  -2   2  16  704.92    3.53
  -2   2 -16  714.03    4.48
  -2   2 -16 1279.83    5.14
   2   2  16  966.01    4.70
   2   2 -16  715.91    3.90
   2   2 -16  789.02    4.24
  -2  -2  17  272.57    3.08
  -2  -2 -17  185.46    2.28
  -2  -2 -17  315.13    3.26
   2  -2  17  273.03    3.02
   2  -2 -17  256.49    3.01
  -2   2  17  250.78    2.71
  -2   2  17  197.66    1.90
  -2   2 -17  202.69    2.47
  -2   2 -17  381.29    2.73
   2   2  17  282.87    2.62
   2   2 -17  205.59    2.16
   2   2 -17  229.90    2.38
  -2  -2  18  455.55    4.07
  -2  -2 -18  298.34    2.95
  -2  -2 -18  491.64    4.15
   2  -2  18  470.93    4.05
   2  -2 -18  433.46    3.94
  -2   2  18  403.26    3.50
  -2   2  18  324.44    2.50
  -2   2 -18  329.07    3.19
  -2   2 -18  625.67    3.64
   2   2  18  465.54    3.46
   2   2 -18  333.63    2.81
   2   2 -18  397.36    3.21
  -2  -2  19  680.14    5.07
  -2  -2 -19  444.19    3.67
  -2  -2 -19  751.79    5.20
   2  -2  19  695.92    5.04
   2  -2 -19  626.77    4.81
  -2   2  19  626.08    4.49
  -2   2  19  500.66    3.21
  -2   2 -19  485.03    3.95
  -2   2 -19  945.19    4.66
   2   2  19  688.26    4.34
   2   2 -19  511.63    3.57
   2   2 -19  698.48    4.39
  -2  -2  20  170.07    2.69
  -2  -2 -20  110.42    1.92
  -2  -2 -20  183.57    2.76
   2  -2  20  181.54    2.73
   2  -2 -20  157.78    2.60
  -2   2  20  155.66    2.38
  -2   2  20  119.54    1.66
  -2   2 -20  117.13    2.06
  -2   2 -20  225.59    2.37
   2   2  20  180.62    2.34
   2   2 -20  124.71    1.87
   2   2 -20  176.15    2.37
  -2  -2  21  247.98    3.27
  -2  -2 -21  167.86    2.40
  -2  -2 -21  271.42    3.37
   2  -2  21  254.64    3.28
   2  -2 -21  238.54    3.21
  -2   2  21  223.63    2.89
  -2   2  21  176.89    2.04
  -2   2 -21  183.21    2.59
  -2   2 -21  320.87    2.88
   2   2  21  258.51    2.86
   2   2 -21  187.45    2.32
   2   2 -21  265.81    2.93
  -2  -2  22  345.18    3.92
  -2  -2 -22  232.93    2.86
  -2  -2 -22  369.98    3.95
   2  -2  22  353.99    3.90
   2  -2 -22  328.96    3.77
  -2   2  22  313.05    3.47
  -2   2  22  253.10    2.50
  -2   2 -22  265.06    3.15
   2   2  22  360.96    3.45
   2   2 -22  264.56    2.79
   2   2 -22  365.13    3.46
  -2  -2  23   50.28    1.71
  -2  -2 -23   31.50    1.24
  -2  -2 -23   55.98    1.85
   2  -2  23   48.40    1.68
   2  -2 -23   46.38    1.71
  -2   2  23   45.07    1.52
  -2   2 -23   32.65    1.30
   2   2  23   51.79    1.49
   2   2 -23   51.67    1.57
  -2  -2  24   24.56    1.41
  -2  -2 -24   16.91    1.04
  -2  -2 -24   28.35    1.59
   2  -2  24   24.22    1.39
   2  -2 -24   23.26    1.49
  -2   2  24   24.06    1.26
  -2   2 -24   16.53    1.09
   2   2  24   27.82    1.28
   2   2 -24   24.98    1.30
  -2  -2  25  440.46    4.71
  -2  -2 -25  314.13    3.53
  -2  -2 -25  476.29    4.70
   2  -2  25  462.16    4.73
   2  -2 -25  428.83    4.59
  -2   2  25  421.28    4.31
  -2   2 -25  347.03    3.82
   2   2  25  452.27    4.17
   2   2 -25  471.62    4.21
  -2  -2  26  333.51    4.19
  -2  -2 -26  237.01    3.14
  -2  -2 -26  380.46    4.33
   2  -2  26  345.73    4.19
   2  -2 -26  333.83    4.16
  -2   2  26  339.77    3.97
  -2   2 -26  261.10    3.40
   2   2  26  354.32    3.81
   2   2 -26  395.06    3.98
  -2  -2  27   14.26    1.33
  -2  -2 -27    7.57    0.94
  -2  -2 -27   15.71    1.52
   2  -2  27   10.09    1.24
   2  -2 -27    7.32    1.60
  -2   2  27   11.15    1.15
  -2   2 -27    6.28    1.03
  -2  -2  28  254.44    3.85
  -2  -2 -28  279.01    3.90
   2  -2  28  262.28    3.84
   2  -2 -28  249.37    3.82
  -2   2  28  231.14    3.44
  -2   2 -28  195.09    3.07
  -2  -2  29  145.07    3.04
  -2  -2 -29  146.04    2.98
   2  -2  29  144.46    2.97
   2  -2 -29  127.88    2.91
  -2   2  29  127.96    2.68
  -2   2 -29  107.65    2.39
   2   2  29  113.27    2.32
  -2  -2  30   13.04    1.38
  -2  -2 -30   16.13    1.55
   2  -2  30   14.47    1.41
   2  -2 -30   14.99    1.89
  -2   2  30   14.72    1.27
   2   2  30   11.01    0.99
  -2  -2  31  167.37    3.36
  -2  -2 -31  183.67    3.39
   2  -2  31  178.94    3.41
   2  -2 -31  192.32    3.60
  -2   2  31  157.44    3.06
  -2  -2  32  133.42    3.10
   2  -2  32  144.05    3.16
   2  -2 -32  139.34    3.21
  -2   2  32  131.28    2.90
  -2  -2  33    4.75    1.24
   2  -2  33    5.42    1.28
   2  -2 -33    0.79    1.63
  -2   2  33    1.08    1.00
  -2  -2  34   62.40    2.35
   2  -2  34   70.82    2.43
   2  -2 -34   68.97    2.52
  -3  -2   0    0.78    0.15
  -3  -2   0    0.19    0.21
   3  -2   0    0.79    0.24
  -3   2   0    2.38    0.27
  -3   2   0    0.08    0.13
   3   2   0    0.98    0.22
  -3  -2   1  286.64    1.69
  -3  -2   1  192.06    1.52
  -3  -2  -1  242.59    1.64
  -3  -2  -1  213.09    1.63
   3  -2   1  320.28    1.85
   3  -2  -1  320.07    1.95
  -3   2   1  188.14    1.49
  -3   2  -1  217.49    1.62
  -3   2  -1  270.22    1.77
   3   2   1  247.95    1.72
   3   2  -1  266.87    1.73
  -3  -2   2  274.82    1.70
  -3  -2   2  170.43    1.43
  -3  -2  -2  204.80    1.62
   3  -2   2  286.61    1.72
   3  -2  -2  286.70    1.91
  -3   2   2  191.35    1.53
  -3   2   2  245.77    1.54
  -3   2  -2  210.35    1.62
  -3   2  -2  239.48    1.71
   3   2   2  214.57    1.63
   3   2  -2  258.00    1.68
  -3  -2   3  508.84    2.61
  -3  -2  -3  661.15    3.13
   3  -2   3  713.70    3.25
   3  -2   3  817.54    4.25
   3  -2   3  733.43    3.30
   3  -2  -3  774.80    3.49
  -3   2   3  582.49    2.84
  -3   2   3  691.93    3.21
  -3   2  -3  705.52    3.25
   3   2   3  675.41    3.15
   3   2  -3  709.30    3.08
  -3  -2   4    1.99    0.29
  -3  -2   4    2.80    0.32
  -3  -2  -4    4.09    0.37
   3  -2   4   11.74    0.48
   3  -2   4   11.58    0.49
   3  -2  -4    1.79    0.36
  -3   2   4    0.53    0.22
  -3   2   4    0.68    0.18
  -3   2  -4    1.53    0.30
   3   2   4    1.10    0.25
   3   2  -4    0.89    0.25
  -3  -2   5    1.49    0.30
  -3  -2   5    0.64    0.27
  -3  -2  -5    0.42    0.34
   3  -2   5    0.70    0.29
   3  -2   5    1.09    0.33
   3  -2  -5    1.64    0.37
  -3   2   5    0.28    0.23
  -3   2   5    1.74    0.21
  -3   2  -5    1.42    0.31
   3   2   5    1.10    0.26
   3   2  -5    0.41    0.23
  -3  -2   6  415.54    2.61
  -3  -2   6  273.44    1.94
  -3  -2  -6  338.73    2.35
   3  -2   6  382.58    2.47
   3  -2  -6  385.34    2.62
  -3   2   6  281.27    2.04
  -3   2   6  337.50    1.94
  -3   2  -6  333.38    2.35
   3   2   6  301.68    2.19
   3   2  -6  370.13    2.10
  -3  -2   7 1661.24    5.94
  -3  -2   7 1153.54    4.43
  -3  -2  -7 1558.41    5.62
   3  -2   7 1585.16    5.62
   3  -2  -7 1583.29    5.89
  -3   2   7 1193.02    4.62
  -3   2   7 1537.41    6.87
  -3   2  -7 1364.07    5.24
   3   2   7 1753.29    7.53
   3   2   7 1243.48    4.87
   3   2  -7 1447.94    5.03
  -3  -2   8  663.20    3.66
  -3  -2  -8  634.24    3.49
   3  -2   8  638.21    3.46
   3  -2  -8  616.44    3.61
  -3   2   8  459.78    2.80
  -3   2   8  585.62    2.89
  -3   2  -8  494.38    3.09
   3   2   8  670.11    3.14
   3   2   8  445.51    2.85
   3   2  -8  518.12    2.63
   3   2  -8  464.60    2.68
  -3  -2   9    5.63    0.57
  -3  -2  -9    0.25    0.47
   3  -2   9   -0.62    0.43
   3  -2  -9    1.10    0.58
  -3   2   9    0.33    0.33
  -3   2   9    0.16    0.21
  -3   2  -9    0.47    0.42
   3   2   9    0.35    0.34
   3   2   9   -0.15    0.31
   3   2  -9    0.32    0.33
   3   2  -9    0.65    0.42
  -3  -2  10  268.17    2.51
  -3  -2 -10  169.74    1.87
  -3  -2 -10  268.73    2.41
   3  -2  10  255.47    2.33
   3  -2 -10  242.22    2.45
  -3   2  10  202.73    1.98
  -3   2  10  227.90    1.47
  -3   2 -10  202.61    2.10
   3   2  10  251.75    1.81
   3   2 -10  203.26    1.66
   3   2 -10  199.17    1.85
  -3  -2  11  154.22    2.00
  -3  -2 -11  104.73    1.54
  -3  -2 -11  162.89    1.98
   3  -2  11  152.30    1.89
   3  -2 -11  146.00    2.01
  -3   2  11  126.71    1.65
  -3   2  11  120.48    1.06
  -3   2 -11  118.77    1.68
   3   2  11  153.12    1.49
   3   2 -11  118.16    1.32
   3   2 -11  116.94    1.50
  -3  -2  12  146.44    2.02
  -3  -2 -12   97.17    1.51
  -3  -2 -12  155.95    2.01
   3  -2  12  150.78    1.95
   3  -2 -12  138.76    2.01
  -3   2  12  123.94    1.69
  -3   2  12  107.37    1.04
  -3   2 -12  107.24    1.65
  -3   2 -12  145.93    1.23
   3   2  12  144.02    1.51
   3   2 -12  110.08    1.31
   3   2 -12  110.60    1.50
  -3  -2  13   32.46    1.10
  -3  -2 -13   20.03    0.82
  -3  -2 -13   29.83    1.05
   3  -2  13   26.59    1.02
   3  -2 -13   22.34    1.05
  -3   2  13   23.06    0.86
  -3   2  13   21.15    0.53
  -3   2 -13   22.21    0.87
  -3   2 -13   27.65    0.66
   3   2  13   29.33    0.83
   3   2 -13   21.63    0.70
   3   2 -13   19.95    0.79
  -3  -2  14  243.32    2.72
  -3  -2 -14  167.27    2.09
  -3  -2 -14  271.18    2.75
   3  -2  14  268.34    2.73
   3  -2 -14  242.20    2.74
  -3   2  14  195.60    2.23
  -3   2  14  182.90    1.49
  -3   2 -14  193.54    2.30
  -3   2 -14  268.64    1.88
   3   2  14  255.67    2.19
   3   2 -14  200.01    1.86
   3   2 -14  190.68    2.06
  -3  -2  15   14.93    0.96
  -3  -2 -15   12.65    0.76
  -3  -2 -15   16.17    1.03
   3  -2  15   14.08    0.93
   3  -2 -15   14.46    1.02
  -3   2  15   13.10    0.82
  -3   2  15   10.00    0.48
  -3   2 -15   11.02    0.77
  -3   2 -15   14.52    0.65
   3   2  15   17.08    0.77
   3   2 -15   10.76    0.62
   3   2 -15    9.33    0.72
  -3  -2  16    7.08    0.86
  -3  -2 -16    5.64    0.67
  -3  -2 -16    7.25    1.03
   3  -2  16    7.90    0.94
   3  -2 -16    7.03    1.07
  -3   2  16    5.24    0.72
  -3   2  16    4.90    0.40
  -3   2 -16    6.73    0.79
  -3   2 -16    6.74    0.63
   3   2  16    6.69    0.69
   3   2 -16    4.94    0.54
   3   2 -16    5.99    0.77
  -3  -2  17   25.07    1.16
  -3  -2 -17   16.19    0.88
  -3  -2 -17   25.60    1.25
   3  -2  17   23.19    1.16
   3  -2 -17   23.43    1.27
  -3   2  17   19.35    0.99
  -3   2  17   16.55    0.60
  -3   2 -17   18.35    0.94
  -3   2 -17   27.23    0.89
   3   2  17   23.37    0.94
   3   2 -17   18.88    0.78
   3   2 -17   14.83    0.87
  -3  -2  18  150.61    2.44
  -3  -2 -18  107.97    1.90
  -3  -2 -18  163.65    2.47
   3  -2  18  163.94    2.44
   3  -2 -18  146.36    2.42
  -3   2  18  128.94    2.08
  -3   2  18  109.63    1.36
  -3   2 -18  110.78    1.97
  -3   2 -18  189.21    1.94
   3   2  18  151.52    1.99
   3   2 -18  118.05    1.64
   3   2 -18   80.22    1.56
  -3  -2  19    1.52    0.76
  -3  -2 -19    2.20    0.66
  -3  -2 -19    1.04    0.99
   3  -2  19   -0.25    0.78
   3  -2 -19    2.09    0.98
  -3   2  19    1.08    0.65
  -3   2  19    0.51    0.37
  -3   2 -19    0.74    0.63
  -3   2 -19    1.78    0.71
   3   2  19    3.04    0.67
   3   2 -19    0.43    0.54
   3   2 -19    0.46    0.66
  -3  -2  20  292.74    3.50
  -3  -2 -20  214.51    2.73
  -3  -2 -20  343.72    3.68
   3  -2  20  334.68    3.61
   3  -2 -20  306.50    3.57
  -3   2  20  278.88    3.18
  -3   2  20  236.61    2.12
  -3   2 -20  234.48    2.93
   3   2  20  323.35    3.06
   3   2 -20  103.75    1.83
  -3  -2  21    1.99    0.81
  -3  -2 -21    3.01    0.75
  -3  -2 -21    3.42    1.13
   3  -2  21    2.86    0.89
   3  -2 -21    4.48    1.11
  -3   2  21    1.29    0.69
  -3   2 -21    0.73    0.65
   3   2  21    3.44    0.71
   3   2 -21    0.20    0.59
  -3  -2  22    4.28    0.95
  -3  -2 -22    3.32    0.78
  -3  -2 -22    3.49    1.20
   3  -2  22    5.33    1.02
   3  -2 -22    3.71    1.17
  -3   2  22    3.79    0.83
  -3   2 -22    5.10    0.87
   3   2  22    5.86    0.84
   3   2 -22    0.27    0.53
  -3  -2  23   29.09    1.45
  -3  -2 -23   17.91    1.06
  -3  -2 -23   25.04    1.43
   3  -2  23   30.30    1.45
   3  -2 -23   24.29    1.51
  -3   2  23   26.87    1.28
  -3   2 -23   21.12    1.12
   3   2  23   30.39    1.22
   3   2 -23    2.45    0.61
  -3  -2  24   33.07    1.57
  -3  -2 -24   25.22    1.22
  -3  -2 -24   32.54    1.61
   3  -2  24   37.64    1.61
   3  -2 -24   32.33    1.64
  -3   2  24   32.48    1.41
  -3   2 -24   25.89    1.26
   3   2 -24    2.21    0.58
  -3  -2  25    0.10    0.93
  -3  -2 -25    0.43    0.76
  -3  -2 -25   -1.38    1.23
   3  -2  25    1.13    0.98
   3  -2 -25    1.84    1.31
  -3   2  25    0.57    0.81
  -3   2 -25    1.28    0.82
   3   2 -25    0.28    0.52
  -3  -2  26    0.74    0.97
  -3  -2 -26    1.13    0.86
  -3  -2 -26    1.83    1.32
   3  -2  26    1.93    1.02
   3  -2 -26    1.69    1.25
  -3   2  26    1.84    0.90
  -3   2 -26    0.94    0.83
   3   2 -26    1.21    0.64
  -3  -2  27    3.42    1.09
  -3  -2 -27    2.14    0.93
  -3  -2 -27    1.41    1.32
   3  -2  27    2.92    1.09
   3  -2 -27    3.01    1.34
  -3   2  27    2.25    0.88
  -3   2 -27    3.07    0.97
   3   2 -27    3.36    0.91
  -3  -2  28   11.26    1.41
  -3  -2 -28    8.84    1.16
  -3  -2 -28   10.90    1.60
   3  -2  28   10.96    1.38
   3  -2 -28    8.88    1.70
  -3   2  28   10.61    1.18
  -3   2 -28    9.33    1.19
  -3  -2  29    5.12    1.19
  -3  -2 -29    5.02    1.08
  -3  -2 -29    5.68    1.39
   3  -2  29    3.73    1.16
   3  -2 -29    1.96    1.57
  -3   2  29    5.81    1.10
  -3   2 -29    4.78    1.06
  -3  -2  30   14.63    1.42
  -3  -2 -30   12.90    1.40
   3  -2  30   13.38    1.38
   3  -2 -30   15.84    1.88
  -3   2  30   11.71    1.22
  -3   2 -30   10.87    1.12
   3   2  30   10.05    1.04
  -3  -2  31    9.50    1.42
   3  -2  31    9.74    1.40
   3  -2 -31    8.76    1.79
  -3   2  31    8.30    1.26
  -3   2 -31    7.87    1.24
   3   2  31    8.24    1.16
  -3  -2  32    1.10    1.12
   3  -2  32   -0.05    1.10
   3  -2 -32   -2.24    1.42
  -3   2  32    0.43    0.93
   3   2  32    1.21    0.77
  -3  -2  33    8.05    1.41
   3  -2  33   10.78    1.49
   3  -2 -33    8.68    1.80
  -3   2  33    9.90    1.34
  -4  -2   0  981.98    4.03
  -4  -2   0  784.70    3.53
   4  -2   0 1136.77    4.32
  -4   2   0  809.73    3.55
   4   2   0 1026.42    4.01
  -4  -2   1  373.51    2.01
  -4  -2   1  288.70    2.04
  -4  -2  -1  316.98    1.77
  -4  -2  -1  296.76    2.08
   4  -2   1  415.32    2.23
   4  -2  -1  443.82    2.45
  -4   2   1  282.85    2.00
  -4   2   1  383.13    2.13
  -4   2  -1  308.75    2.09
  -4   2  -1  307.85    1.99
   4   2   1  360.07    2.22
   4   2  -1  381.20    2.20
  -4  -2   2  179.35    1.38
  -4  -2   2  122.60    1.33
  -4  -2  -2  131.18    0.98
  -4  -2  -2  136.75    1.42
   4  -2   2  180.23    1.33
   4  -2  -2  198.11    1.65
  -4   2   2  132.44    1.38
  -4   2   2  172.88    1.30
  -4   2  -2  148.74    1.45
  -4   2  -2  173.55    1.53
   4   2   2  160.96    1.49
   4   2  -2  187.48    1.47
  -4  -2   3  885.59    3.82
  -4  -2  -3  980.07    5.04
  -4  -2  -3  984.11    4.10
   4  -2   3 1215.94    4.80
   4  -2  -3 1429.56    5.17
  -4   2   3  969.51    4.02
  -4   2   3 1228.39    4.96
  -4   2  -3 1123.63    4.39
  -4   2  -3 1218.83    4.67
   4   2   3 1127.37    4.42
   4   2  -3 1324.73    4.69
  -4  -2   4   74.11    1.00
  -4  -2   4   58.91    0.97
  -4  -2  -4   64.18    1.03
   4  -2   4   73.32    1.08
   4  -2   4   72.12    0.76
   4  -2   4   75.34    1.10
   4  -2  -4   86.59    1.21
  -4   2   4   59.64    0.97
  -4   2   4   71.30    0.74
  -4   2  -4   73.74    1.09
   4   2   4   72.80    1.07
   4   2  -4   84.88    0.97
  -4  -2   5  112.56    1.31
  -4  -2   5   73.89    1.09
  -4  -2  -5   91.48    1.26
   4  -2   5   99.36    1.29
   4  -2   5   99.12    1.29
   4  -2  -5  104.91    1.37
  -4   2   5   77.58    1.13
  -4   2   5   90.32    0.82
  -4   2  -5  101.61    1.33
  -4   2  -5   89.10    0.83
   4   2   5   91.40    0.80
   4   2   5   87.15    1.21
   4   2  -5  110.68    1.11
  -4  -2   6 1693.60    5.88
  -4  -2   6 1134.60    4.54
  -4  -2  -6 1323.79    5.08
   4  -2   6 1450.62    5.33
   4  -2   6 1514.82    5.48
   4  -2  -6 1576.51    5.82
  -4   2   6 1158.93    4.66
  -4   2   6 1346.90    6.85
  -4   2  -6 1381.99    5.34
  -4   2  -6 1323.74    5.93
   4   2   6 1459.85    6.63
   4   2   6 1218.93    4.91
   4   2  -6 1540.31    5.25
  -4  -2   7  440.10    2.87
  -4  -2   7  283.44    2.20
  -4  -2  -7  355.37    2.56
   4  -2   7  396.48    2.70
   4  -2  -7  411.98    2.91
  -4   2   7  322.81    2.41
  -4   2  -7  356.76    2.65
   4   2   7  430.34    2.28
   4   2   7  344.81    2.57
   4   2  -7  373.01    2.15
  -4  -2   8  138.61    1.70
  -4  -2  -8  131.62    1.64
   4  -2   8  141.53    1.69
   4  -2  -8  136.21    1.78
  -4   2   8  101.44    1.42
  -4   2  -8  127.59    1.67
   4   2   8  141.02    1.19
   4   2   8  109.64    1.50
   4   2  -8  125.24    1.23
   4   2  -8   97.82    1.35
  -4  -2   9 1452.48    5.86
  -4  -2  -9 1140.51    5.06
  -4  -2  -9 1415.15    5.61
   4  -2   9 1483.37    5.73
   4  -2  -9 1481.87    6.06
  -4   2   9 1084.55    4.79
  -4   2  -9 1227.43    5.37
   4   2   9 1569.52    5.66
   4   2  -9 1248.31    4.54
   4   2  -9 1105.18    4.68
  -4  -2  10 2510.59    8.22
  -4  -2 -10 1703.62    6.43
  -4  -2 -10 2472.81    7.89
   4  -2  10 2472.02    7.84
   4  -2 -10 2414.68    8.15
  -4   2  10 1945.27    6.77
  -4   2 -10 2035.23    7.26
   4   2  10 2689.53    8.29
   4   2 -10 2081.54    6.46
   4   2 -10 1886.39    6.45
  -4  -2  11   58.49    1.32
  -4  -2 -11   34.78    1.01
  -4  -2 -11   44.03    1.17
   4  -2  11   47.98    1.21
   4  -2 -11   45.06    1.30
  -4   2  11   37.71    1.04
  -4   2 -11   43.89    1.15
   4   2  11   45.04    0.93
   4   2 -11   32.46    0.76
   4   2 -11   30.91    0.95
  -4  -2  12 1109.70    5.57
  -4  -2 -12  853.38    4.66
  -4  -2 -12 1267.16    5.67
   4  -2  12 1242.77    5.60
   4  -2 -12 1142.59    5.71
  -4   2  12  994.07    4.93
  -4   2  12 1085.38    4.67
  -4   2 -12  890.43    4.88
  -4   2 -12 1118.70    4.39
   4   2  12 1281.55    4.92
   4   2 -12  971.86    4.00
   4   2 -12  953.02    4.59
  -4  -2  13  633.64    4.31
  -4  -2 -13  450.78    3.44
  -4  -2 -13  662.55    4.15
   4  -2  13  695.37    4.26
   4  -2 -13  636.50    4.36
  -4   2  13  577.14    3.83
  -4   2  13  570.24    2.71
  -4   2 -13  500.37    3.72
  -4   2 -13  628.29    2.91
   4   2  13  690.16    3.53
   4   2 -13  532.60    2.90
   4   2 -13  523.27    3.45
  -4  -2  14   24.35    1.06
  -4  -2 -14   18.38    0.88
  -4  -2 -14   20.98    1.04
   4  -2  14   19.79    1.01
   4  -2 -14   20.66    1.12
  -4   2  14   17.78    0.87
  -4   2  14   12.59    0.43
  -4   2 -14   16.48    0.86
  -4   2 -14   15.42    0.59
   4   2  14   27.24    0.88
   4   2 -14   12.64    0.62
   4   2 -14   14.47    0.85
  -4  -2  15  301.36    3.17
  -4  -2 -15  204.80    2.47
  -4  -2 -15  330.49    3.12
   4  -2  15  327.19    3.11
   4  -2 -15  291.41    3.17
  -4   2  15  256.65    2.73
  -4   2  15  235.58    1.61
  -4   2 -15  236.57    2.71
  -4   2 -15  302.19    2.03
   4   2  15  326.80    2.58
   4   2 -15  235.19    2.01
   4   2 -15  259.00    2.59
  -4  -2  16  825.37    5.36
  -4  -2 -16  588.77    4.26
  -4  -2 -16  837.33    5.07
   4  -2  16  873.15    5.20
   4  -2 -16  802.82    5.28
  -4   2  16  717.07    4.65
  -4   2  16  645.92    2.98
  -4   2 -16  606.03    4.40
  -4   2 -16  843.23    3.71
   4   2  16  870.50    4.40
   4   2 -16  679.03    3.56
   4   2 -16  715.17    4.37
  -4  -2  17   38.36    1.37
  -4  -2 -17   25.18    1.07
  -4  -2 -17   37.63    1.35
   4  -2  17   32.46    1.29
   4  -2 -17   33.93    1.42
  -4   2  17   27.21    1.10
  -4   2  17   20.28    0.60
  -4   2 -17   24.30    1.07
  -4   2 -17   28.11    0.85
   4   2  17   36.94    1.08
   4   2 -17   22.85    0.79
   4   2 -17   22.39    1.05
  -4  -2  18  236.14    3.05
  -4  -2 -18  158.53    2.36
  -4  -2 -18  257.36    3.02
   4  -2  18  251.89    2.99
   4  -2 -18  227.02    3.03
  -4   2  18  196.88    2.60
  -4   2 -18  174.49    2.50
  -4   2 -18  237.56    2.05
   4   2  18  236.78    2.44
   4   2 -18  209.04    2.53
  -4  -2  19  511.90    4.54
  -4  -2 -19  372.74    3.63
  -4  -2 -19  562.10    4.49
   4  -2  19  578.31    4.57
   4  -2 -19  528.04    4.60
  -4   2  19  475.56    4.10
  -4   2 -19  412.38    3.87
   4   2  19  564.21    3.86
   4   2 -19  495.74    3.92
  -4  -2  20  104.06    2.24
  -4  -2 -20   73.79    1.72
  -4  -2 -20  111.47    2.20
   4  -2  20  110.38    2.18
   4  -2 -20  106.54    2.30
  -4   2  20   91.88    1.94
  -4   2 -20   77.80    1.82
   4   2  20  111.55    1.86
   4   2 -20   93.67    1.88
  -4  -2  21   56.13    1.76
  -4  -2 -21   40.49    1.39
  -4  -2 -21   59.32    1.77
   4  -2  21   58.94    1.74
   4  -2 -21   56.84    1.86
  -4   2  21   51.01    1.56
  -4   2 -21   42.18    1.42
   4   2  21   61.09    1.49
   4   2 -21   52.16    1.55
  -4  -2  22  167.73    2.86
  -4  -2 -22  125.15    2.29
  -4  -2 -22  176.77    2.80
   4  -2  22  190.69    2.93
   4  -2 -22  168.32    2.89
  -4   2  22  160.41    2.64
  -4   2 -22  134.48    2.41
   4   2 -22  168.37    2.58
  -4  -2  23  114.51    2.47
  -4  -2 -23   78.99    1.91
  -4  -2 -23  119.59    2.45
   4  -2  23  127.32    2.51
   4  -2 -23  109.33    2.49
  -4   2  23  101.04    2.19
  -4   2 -23   84.68    1.99
   4   2 -23  106.75    2.16
  -4  -2  24   55.36    1.88
  -4  -2 -24   36.12    1.41
  -4  -2 -24   52.53    1.79
   4  -2  24   59.90    1.88
   4  -2 -24   52.88    1.95
  -4   2  24   48.59    1.66
  -4   2 -24   40.92    1.51
   4   2 -24   54.89    1.76
  -4  -2  25  178.67    3.14
  -4  -2 -25  131.87    2.50
  -4  -2 -25  196.96    3.17
   4  -2  25  209.61    3.29
   4  -2 -25  177.44    3.15
  -4   2  25  165.97    2.88
  -4   2 -25  141.37    2.63
   4   2 -25  186.05    2.92
  -4  -2  26  156.61    3.03
  -4  -2 -26  117.47    2.43
  -4  -2 -26  160.03    2.93
   4  -2  26  172.93    3.08
   4  -2 -26  149.29    3.00
  -4   2  26  142.46    2.77
  -4   2 -26  122.88    2.52
   4   2 -26  159.65    2.79
  -4  -2  27   48.95    1.91
  -4  -2 -27   34.32    1.53
  -4  -2 -27   47.17    1.87
   4  -2  27   53.54    2.00
   4  -2 -27   48.71    2.05
  -4   2  27   41.52    1.70
  -4   2 -27   35.52    1.55
   4   2 -27   48.20    1.83
  -4  -2  28  400.31    4.88
  -4  -2 -28  290.73    3.84
  -4  -2 -28  404.98    4.61
   4  -2  28  451.50    5.00
   4  -2 -28  383.77    4.74
  -4   2  28  366.49    4.46
  -4   2 -28  314.01    4.05
   4   2 -28  350.56    4.12
  -4  -2  29   82.07    2.41
  -4  -2 -29   62.60    1.97
   4  -2  29   90.16    2.45
   4  -2 -29   84.11    2.53
  -4   2  29   79.46    2.26
  -4   2 -29   62.73    2.00
  -4  -2  30    2.68    1.09
   4  -2  30    1.76    1.13
   4  -2 -30    1.62    1.42
  -4   2  30    2.32    0.93
  -4   2 -30    2.12    0.98
   4   2  30    3.09    0.86
  -4  -2  31  117.23    2.94
   4  -2  31  134.40    3.02
   4  -2 -31  123.45    3.06
  -4   2  31  112.91    2.75
  -4   2 -31   97.90    2.49
   4   2  31  108.01    2.52
  -4  -2  32  122.00    3.04
   4  -2  32  133.57    3.06
   4  -2 -32  122.48    3.11
  -4   2  32  111.74    2.78
  -4   2 -32  100.21    2.57
   4   2  32  101.84    2.51
  -4  -2  33    4.75    1.19
   4  -2  33    4.09    1.24
   4  -2 -33    6.81    1.70
  -4   2  33    2.99    1.04
  -4   2 -33    5.38    1.16
   4   2  33    1.92    0.88
  -5  -2   0    0.55    0.20
  -5  -2   0    0.54    0.33
   5  -2   0    0.56    0.30
  -5   2   0    0.54    0.27
  -5   2   0    1.52    0.26
   5   2   0    0.61    0.26
  -5  -2   1   20.49    0.50
  -5  -2   1   17.83    0.62
  -5  -2  -1   18.22    0.43
  -5  -2  -1   17.85    0.62
   5  -2   1   22.60    0.59
   5  -2  -1   29.82    0.70
  -5   2   1   16.68    0.59
  -5   2   1   31.28    0.63
  -5   2  -1   17.50    0.60
  -5   2  -1    5.43    0.33
   5   2   1   21.49    0.60
   5   2  -1   24.79    0.60
  -5  -2   2   34.47    0.65
  -5  -2   2   26.74    0.73
  -5  -2  -2   29.61    0.51
  -5  -2  -2   27.55    0.75
   5  -2   2   38.11    0.70
   5  -2  -2   39.28    0.83
  -5   2   2   27.45    0.73
  -5   2   2   33.56    0.62
  -5   2  -2   29.84    0.74
  -5   2  -2   36.99    0.79
   5   2   2   34.32    0.76
   5   2  -2   38.66    0.72
  -5  -2   3   48.14    0.95
  -5  -2  -3   52.67    0.65
  -5  -2  -3   50.80    0.99
   5  -2   3   60.01    0.84
   5  -2  -3   71.19    1.13
  -5   2   3   49.48    0.97
  -5   2   3   57.15    0.75
  -5   2  -3   56.44    1.00
  -5   2  -3   64.35    1.05
   5   2   3   59.10    1.01
   5   2  -3   69.20    0.93
  -5  -2   4  204.83    1.75
  -5  -2   4  194.09    1.87
  -5  -2  -4  207.44    1.36
  -5  -2  -4  197.33    1.88
   5  -2   4  217.59    1.54
   5  -2  -4  256.76    2.17
  -5   2   4  186.27    1.83
  -5   2   4  213.92    1.44
  -5   2  -4  223.75    1.97
  -5   2  -4  243.56    2.09
   5   2   4  212.28    1.94
   5   2  -4  267.08    1.82
  -5  -2   5 1097.87    4.48
  -5  -2   5  817.05    3.96
  -5  -2  -5  890.78    4.14
   5  -2   5  974.69    4.33
   5  -2   5  997.83    4.39
   5  -2  -5 1172.20    4.95
  -5   2   5  808.00    3.95
  -5   2   5  911.97    4.21
  -5   2  -5 1004.25    4.54
  -5   2  -5  923.84    3.74
   5   2   5  903.96    3.86
   5   2   5  916.94    4.27
   5   2   5  936.08    3.98
   5   2  -5 1174.42    4.35
  -5  -2   6   61.77    1.10
  -5  -2   6   44.92    1.02
  -5  -2  -6   52.52    1.09
   5  -2   6   60.90    1.14
   5  -2   6   67.10    1.21
   5  -2  -6   60.86    1.22
  -5   2   6   42.92    0.98
  -5   2   6   46.80    0.59
  -5   2  -6   56.54    1.13
  -5   2  -6   51.23    0.73
   5   2   6   49.74    0.70
   5   2   6   52.09    1.07
   5   2  -6   58.60    0.87
  -5  -2   7  114.33    1.52
  -5  -2   7   93.85    1.41
  -5  -2  -7   95.36    1.42
   5  -2   7  116.27    1.57
   5  -2   7  120.96    1.60
   5  -2  -7  124.64    1.71
  -5   2   7   88.16    1.37
  -5   2  -7  102.82    1.53
  -5   2  -7   97.05    0.96
   5   2   7  100.35    1.00
   5   2   7   96.61    1.45
   5   2  -7  119.04    1.21
  -5  -2   8   14.39    0.71
  -5  -2  -8    9.51    0.75
   5  -2   8   14.44    0.77
   5  -2  -8   15.18    0.85
  -5   2   8   10.29    0.66
  -5   2  -8   11.79    0.71
  -5   2  -8    9.86    0.42
   5   2   8   11.61    0.52
   5   2   8   11.96    0.63
   5   2  -8   12.61    0.51
   5   2  -8    9.99    0.66
  -5  -2   9   78.76    1.40
  -5  -2  -9   65.51    1.30
  -5  -2  -9   74.60    1.39
   5  -2   9   85.14    1.43
   5  -2  -9   84.37    1.56
  -5   2   9   61.43    1.24
  -5   2  -9   71.58    1.37
  -5   2  -9   67.66    0.81
   5   2   9   88.08    1.05
   5   2  -9   77.78    1.00
   5   2  -9   61.44    1.22
  -5  -2  10    1.45    0.53
  -5  -2 -10    2.13    0.54
  -5  -2 -10   -0.49    0.57
   5  -2  10    0.08    0.53
   5  -2 -10   -0.02    0.65
  -5   2  10    0.53    0.43
  -5   2 -10    1.50    0.55
  -5   2 -10   -0.03    0.31
   5   2  10    0.14    0.42
   5   2 -10    0.70    0.37
   5   2 -10    1.00    0.53
  -5  -2  11   48.82    1.23
  -5  -2 -11   34.77    1.04
  -5  -2 -11   52.22    1.26
   5  -2  11   49.75    1.24
   5  -2 -11   49.11    1.32
  -5   2  11   39.77    1.08
  -5   2 -11   41.95    1.15
  -5   2 -11   41.25    0.70
   5   2  11   49.90    0.93
   5   2 -11   42.68    0.82
   5   2 -11   41.51    1.10
  -5  -2  12    1.57    0.56
  -5  -2 -12    1.53    0.58
  -5  -2 -12   -0.42    0.62
   5  -2  12   -0.09    0.59
   5  -2 -12   -0.46    0.72
  -5   2  12    0.77    0.45
  -5   2 -12    1.41    0.56
  -5   2 -12    1.73    0.37
   5   2  12    0.44    0.44
   5   2 -12    1.44    0.38
   5   2 -12    2.08    0.60
  -5  -2  13   86.99    1.72
  -5  -2 -13   61.85    1.40
  -5  -2 -13   87.39    1.63
   5  -2  13   90.26    1.67
   5  -2 -13   77.69    1.68
  -5   2  13   69.43    1.45
  -5   2 -13   77.85    1.60
  -5   2 -13   74.63    0.96
   5   2  13   95.39    1.36
   5   2 -13   70.19    1.05
   5   2 -13   73.79    1.46
  -5  -2  14  396.13    3.58
  -5  -2 -14  302.00    3.04
  -5  -2 -14  395.42    3.33
   5  -2  14  421.48    3.47
   5  -2 -14  386.07    3.59
  -5   2  14  346.30    3.18
  -5   2 -14  310.44    3.12
  -5   2 -14  370.81    2.18
   5   2  14  425.09    2.85
   5   2 -14  334.90    2.27
   5   2 -14  328.55    2.96
  -5  -2  15   53.01    1.49
  -5  -2 -15   43.42    1.29
  -5  -2 -15   53.47    1.46
   5  -2  15   56.00    1.48
   5  -2 -15   53.52    1.59
  -5   2  15   42.16    1.27
  -5   2 -15   44.17    1.34
  -5   2 -15   45.90    0.89
   5   2  15   59.47    1.24
   5   2 -15   40.59    0.92
   5   2 -15   46.55    1.32
  -5  -2  16   90.54    1.93
  -5  -2 -16   67.07    1.58
  -5  -2 -16   89.44    1.79
   5  -2  16  102.57    1.91
   5  -2 -16   88.99    1.98
  -5   2  16   87.83    1.76
  -5   2 -16   69.54    1.62
  -5   2 -16   87.01    1.17
   5   2  16  102.31    1.59
   5   2 -16   79.83    1.66
  -5  -2  17   50.99    1.56
  -5  -2 -17   35.34    1.26
  -5  -2 -17   49.93    1.46
   5  -2  17   52.59    1.51
   5  -2 -17   47.69    1.62
  -5   2  17   43.57    1.36
  -5   2 -17   40.40    1.32
  -5   2 -17   44.72    0.94
   5   2  17   51.86    1.26
   5   2 -17   42.34    1.32
  -5  -2  18  127.33    2.34
  -5  -2 -18   96.15    1.94
  -5  -2 -18  134.86    2.26
   5  -2  18  146.37    2.35
   5  -2 -18  128.95    2.42
  -5   2  18  115.27    2.09
  -5   2 -18   99.05    1.99
   5   2  18  140.38    1.93
   5   2 -18  121.66    2.07
  -5  -2  19   10.97    1.07
  -5  -2 -19    7.44    0.81
  -5  -2 -19   10.44    1.05
   5  -2  19    8.94    1.00
   5  -2 -19    8.58    1.29
  -5   2  19    9.39    0.90
  -5   2 -19    9.23    0.88
   5   2 -19    7.43    0.92
  -5  -2  20  257.00    3.40
  -5  -2 -20  182.54    2.72
  -5  -2 -20  277.88    3.29
   5  -2  20  290.46    3.41
   5  -2 -20  256.12    3.42
  -5   2  20  217.01    2.96
  -5   2 -20  196.69    2.86
   5   2 -20  242.91    2.97
  -5  -2  21    6.76    1.00
  -5  -2 -21    6.48    0.93
  -5  -2 -21   10.40    1.11
   5  -2  21    5.34    1.06
   5  -2 -21    9.71    1.36
  -5   2  21    5.44    0.88
  -5   2 -21    5.80    0.93
   5   2 -21    4.92    1.04
  -5  -2  22   -0.62    0.74
  -5  -2 -22   -0.45    0.67
  -5  -2 -22   -1.33    0.89
   5  -2  22   -1.55    0.80
   5  -2 -22   -2.12    1.09
  -5   2  22   -0.48    0.61
  -5   2 -22    0.82    0.74
   5   2 -22   -0.13    0.87
  -5  -2  23   31.51    1.51
  -5  -2 -23   22.49    1.24
  -5  -2 -23   29.98    1.45
   5  -2  23   32.45    1.55
   5  -2 -23   28.62    1.67
  -5   2  23   24.68    1.30
  -5   2 -23   23.23    1.21
   5   2 -23   31.91    1.43
  -5  -2  24    1.36    0.89
  -5  -2 -24    2.21    0.85
  -5  -2 -24    1.74    1.13
   5  -2  24    0.19    0.97
   5  -2 -24   -0.45    1.21
  -5   2  24    1.08    0.78
  -5   2 -24    1.35    0.81
   5   2 -24    0.99    1.07
  -5  -2  25   10.12    1.29
  -5  -2 -25    7.15    1.08
  -5  -2 -25    6.16    1.31
   5  -2  25   10.85    1.24
   5  -2 -25    5.84    1.49
  -5   2  25    9.07    1.17
  -5   2 -25    8.51    1.15
   5   2 -25   11.44    1.40
  -5  -2  26    0.11    0.93
  -5  -2 -26    0.46    0.83
  -5  -2 -26    0.99    1.10
   5  -2  26   -1.01    0.99
   5  -2 -26    1.32    1.32
  -5   2  26    0.11    0.86
  -5   2 -26    1.16    0.88
   5   2 -26    0.72    1.16
  -5  -2  27   32.23    1.70
  -5  -2 -27   24.19    1.39
  -5  -2 -27   30.30    1.70
   5  -2  27   38.32    1.76
   5  -2 -27   32.36    1.80
  -5   2  27   31.70    1.61
  -5   2 -27   26.44    1.42
   5   2 -27   36.49    1.74
  -5  -2  28    4.91    1.20
  -5  -2 -28    4.17    1.06
   5  -2  28    6.81    1.30
   5  -2 -28    5.49    1.56
  -5   2  28    4.21    1.06
  -5   2 -28    5.18    1.09
   5   2 -28    6.89    1.40
  -5  -2  29    6.94    1.25
  -5  -2 -29    6.01    1.17
   5  -2  29    6.39    1.31
   5  -2 -29    5.68    1.63
  -5   2  29    7.85    1.18
  -5   2 -29    7.29    1.20
   5   2 -29    7.43    1.46
  -5  -2  30   16.41    1.47
  -5  -2 -30   13.58    1.24
   5  -2  30   20.50    1.60
   5  -2 -30   18.54    1.76
  -5   2  30   16.09    1.38
  -5   2 -30   14.91    1.30
   5   2  30   15.26    1.22
  -5  -2  31   -1.04    0.98
   5  -2  31    0.00    1.04
   5  -2 -31    1.08    1.34
  -5   2  31   -1.63    0.84
  -5   2 -31   -0.61    0.89
   5   2  31   -0.76    0.79
  -5  -2  32    0.20    1.02
   5  -2  32    1.61    1.15
   5  -2 -32    1.54    1.38
  -5   2  32   -0.21    0.97
  -5   2 -32   -0.01    0.99
   5   2  32    2.33    0.93
  -5  -2  33    8.82    1.43
   5  -2  33    8.12    1.38
   5  -2 -33    6.39    1.67
  -5   2  33    7.88    1.30
  -5   2 -33    6.92    1.31
   5   2  33    5.74    1.18
  -6  -2   0 2345.86    7.00
  -6  -2   0 2055.68    6.79
   6  -2   0 2753.86    7.90
  -6   2   0 2099.21    6.78
  -6   2   0 2481.73    7.50
   6   2   0 2634.80    7.61
  -6  -2   1    5.41    0.38
  -6  -2   1    4.69    0.58
  -6  -2  -1    3.57    0.38
  -6  -2  -1    4.67    0.57
   6  -2   1    8.10    0.52
   6  -2  -1    5.63    0.56
  -6   2   1    3.90    0.48
  -6   2   1   15.53    0.56
  -6   2  -1    4.35    0.49
   6   2   1    6.37    0.44
   6   2  -1    4.09    0.40
  -6  -2   2   20.66    0.58
  -6  -2   2   20.55    0.76
  -6  -2  -2   21.41    0.52
  -6  -2  -2   17.59    0.74
   6  -2   2   23.37    0.68
   6  -2  -2   25.13    0.79
  -6   2   2   17.66    0.70
  -6   2   2   33.56    0.69
  -6   2  -2   19.64    0.71
  -6   2  -2   30.26    0.78
   6   2   2   24.56    0.72
   6   2  -2   26.51    0.67
  -6  -2   3  311.07    2.52
  -6  -2  -3  309.84    1.84
  -6  -2  -3  306.86    2.48
   6  -2   3  366.40    2.29
   6  -2  -3  410.28    2.82
  -6   2   3  299.51    2.43
  -6   2   3  326.98    2.00
  -6   2  -3  339.08    2.54
  -6   2  -3  389.42    2.72
   6   2   3  355.38    2.59
   6   2  -3  409.21    2.43
  -6  -2   4 1124.24    4.54
  -6  -2   4 1109.91    4.91
  -6  -2  -4 1159.66    4.31
  -6  -2  -4 1079.95    4.77
   6  -2  -4 1375.24    5.48
  -6   2   4 1019.79    4.64
  -6   2   4 1060.82    4.24
  -6   2  -4 1208.67    5.00
  -6   2  -4 1342.21    5.43
   6   2   4 1199.66    5.05
   6   2  -4 1427.28    4.99
  -6  -2   5   42.18    0.94
  -6  -2   5   34.16    0.99
  -6  -2  -5   34.27    0.66
  -6  -2  -5   35.66    0.99
   6  -2  -5   46.51    1.13
  -6   2   5   30.57    0.91
  -6   2   5   34.80    0.60
  -6   2  -5   37.00    0.96
  -6   2  -5   53.08    1.14
  -6   2  -5   35.53    0.76
   6   2   5   39.91    0.98
   6   2  -5   48.60    0.84
  -6  -2   6 1293.76    5.21
  -6  -2   6 1025.60    4.80
  -6  -2  -6 1131.07    4.98
   6  -2   6 1304.65    5.36
   6  -2   6 1336.35    5.43
   6  -2  -6 1468.30    5.94
  -6   2   6 1071.67    4.91
  -6   2  -6 1215.24    5.38
  -6   2  -6 1167.75    4.37
   6   2   6 1165.57    4.36
   6   2   6 1161.01    5.18
   6   2   6 1212.29    4.49
   6   2  -6 1534.69    5.22
  -6  -2   7  222.50    2.17
  -6  -2   7  183.36    2.06
  -6  -2  -7  180.49    1.99
   6  -2   7  219.31    2.19
   6  -2   7  230.35    2.25
   6  -2  -7  220.84    2.33
  -6   2   7  183.70    2.05
  -6   2  -7  209.36    2.25
  -6   2  -7  190.90    1.51
   6   2   7  192.89    1.48
   6   2   7  191.19    2.12
   6   2  -7  232.15    1.73
  -6  -2   8  148.72    1.85
  -6  -2   8  122.73    1.73
  -6  -2  -8  138.71    1.80
   6  -2   8  152.66    1.88
   6  -2   8  156.58    1.91
   6  -2  -8  148.11    1.99
  -6   2   8  111.38    1.66
  -6   2  -8  145.67    1.94
  -6   2  -8  124.68    1.21
   6   2   8  135.37    1.27
   6   2   8  134.58    1.83
   6   2  -8  159.68    1.43
  -6  -2   9  303.00    2.71
  -6  -2  -9  259.28    2.59
  -6  -2  -9  298.83    2.64
   6  -2   9  335.16    2.80
   6  -2  -9  315.72    2.92
  -6   2   9  241.76    2.45
  -6   2  -9  273.56    2.70
  -6   2  -9  275.09    1.82
   6   2   9  327.17    2.06
   6   2  -9  326.48    2.06
   6   2  -9  253.59    2.48
  -6  -2  10  484.79    3.54
  -6  -2 -10  402.84    3.30
  -6  -2 -10  480.18    3.40
   6  -2  10  531.26    3.60
   6  -2 -10  518.18    3.83
  -6   2  10  400.24    3.21
  -6   2 -10  451.64    3.54
  -6   2 -10  440.68    2.36
   6   2  10  532.23    2.79
   6   2 -10  491.83    2.59
   6   2 -10  427.86    3.26
  -6  -2  11  232.59    2.56
  -6  -2 -11  170.50    2.22
  -6  -2 -11  204.52    2.29
   6  -2  11  238.12    2.49
   6  -2 -11  230.92    2.67
  -6   2  11  190.14    2.29
  -6   2 -11  204.30    2.46
  -6   2 -11  200.93    1.55
   6   2  11  253.84    1.97
   6   2 -11  220.29    1.71
   6   2 -11  191.99    2.26
  -6  -2  12  560.49    4.07
  -6  -2 -12  404.97    3.46
  -6  -2 -12  508.13    3.63
   6  -2  12  615.82    4.06
   6  -2 -12  566.06    4.22
  -6   2  12  489.49    3.72
  -6   2 -12  500.21    3.91
  -6   2 -12  523.31    2.65
   6   2  12  633.90    3.28
   6   2 -12  508.92    2.69
   6   2 -12  480.29    3.58
  -6  -2  13  307.15    3.13
  -6  -2 -13  235.24    2.72
  -6  -2 -13  319.12    2.98
   6  -2  13  349.42    3.15
   6  -2 -13  319.90    3.28
  -6   2  13  270.64    2.85
  -6   2 -13  275.93    2.99
  -6   2 -13  289.57    1.94
   6   2  13  346.89    2.49
   6   2 -13  263.75    1.93
   6   2 -13  272.01    2.78
  -6  -2  14   52.07    1.47
  -6  -2 -14   40.23    1.26
  -6  -2 -14   49.20    1.38
   6  -2  14   54.36    1.44
   6  -2 -14   50.56    1.54
  -6   2  14   42.16    1.28
  -6   2 -14   38.79    1.27
  -6   2 -14   42.94    0.85
   6   2  14   54.62    1.16
   6   2 -14   46.48    1.31
  -6  -2  15  289.93    3.23
  -6  -2 -15  207.11    2.68
  -6  -2 -15  300.03    3.02
   6  -2  15  333.86    3.24
   6  -2 -15  286.82    3.27
  -6   2  15  248.56    2.87
  -6   2 -15  256.30    3.01
  -6   2 -15  271.70    1.97
   6   2  15  325.44    2.59
   6   2 -15  268.91    2.89
  -6  -2  16  457.31    4.14
  -6  -2 -16  352.05    3.55
  -6  -2 -16  536.12    4.09
   6  -2  16  554.79    4.25
   6  -2 -16  479.47    4.29
  -6   2  16  422.44    3.81
  -6   2 -16  412.53    3.88
  -6   2 -16  449.76    2.62
   6   2 -16  426.15    3.67
  -6  -2  17  117.11    2.24
  -6  -2 -17   86.26    1.86
  -6  -2 -17  125.40    2.14
   6  -2  17  137.83    2.26
   6  -2 -17  121.42    2.37
  -6   2  17   99.58    1.96
  -6   2 -17  101.59    2.03
   6   2 -17  105.60    1.99
  -6  -2  18  132.09    2.45
  -6  -2 -18   96.49    2.01
  -6  -2 -18  142.79    2.31
   6  -2  18  156.79    2.48
   6  -2 -18  128.06    2.50
  -6   2  18  119.66    2.20
  -6   2 -18  113.65    2.19
   6   2 -18  125.99    2.18
  -6  -2  19  334.62    3.88
  -6  -2 -19  251.30    3.21
  -6  -2 -19  375.93    3.71
   6  -2  19  416.21    3.98
   6  -2 -19  352.91    4.00
  -6   2  19  308.27    3.51
  -6   2 -19  298.50    3.52
   6   2 -19  340.86    3.53
  -6  -2  20   54.27    1.77
  -6  -2 -20   40.25    1.45
  -6  -2 -20   53.74    1.65
   6  -2  20   58.61    1.75
   6  -2 -20   53.98    1.90
  -6   2  20   44.93    1.53
  -6   2 -20   45.49    1.55
   6   2 -20   52.59    1.64
  -6  -2  21   19.94    1.30
  -6  -2 -21   12.53    1.02
  -6  -2 -21   19.36    1.24
   6  -2  21   15.19    1.24
   6  -2 -21   18.57    1.50
  -6   2  21   15.86    1.09
  -6   2 -21   14.42    1.07
   6   2 -21   17.62    1.23
  -6  -2  22  390.25    4.44
  -6  -2 -22  290.99    3.65
  -6  -2 -22  416.06    4.15
   6  -2  22  471.47    4.53
   6  -2 -22  389.21    4.45
  -6   2  22  362.51    4.08
  -6   2 -22  325.27    3.88
   6   2 -22  396.34    4.06
  -6  -2  23  221.74    3.46
  -6  -2 -23  164.11    2.83
  -6  -2 -23  231.32    3.24
   6  -2  23  259.31    3.49
   6  -2 -23  215.84    3.46
  -6   2  23  204.86    3.17
  -6   2 -23  170.08    2.91
   6   2 -23  224.67    3.19
  -6  -2  24  121.91    2.70
  -6  -2 -24   99.60    2.30
  -6  -2 -24  136.46    2.65
   6  -2  24  150.63    2.82
   6  -2 -24  131.40    2.91
  -6   2  24  115.64    2.49
  -6   2 -24  103.71    2.38
   6   2 -24  136.41    2.63
  -6  -2  25  215.49    3.56
  -6  -2 -25  169.12    2.99
  -6  -2 -25  239.32    3.45
   6  -2  25  272.25    3.75
   6  -2 -25  238.11    3.77
  -6   2  25  207.34    3.35
  -6   2 -25  186.66    3.15
   6   2 -25  235.28    3.42
  -6  -2  26    4.78    1.10
  -6  -2 -26    3.56    0.99
  -6  -2 -26    3.88    1.20
   6  -2  26    6.01    1.23
   6  -2 -26    5.93    1.48
  -6   2  26    4.49    1.03
  -6   2 -26    4.31    1.08
   6   2 -26    5.16    1.33
  -6  -2  27    1.44    0.97
  -6  -2 -27    0.33    0.85
   6  -2  27    0.27    0.99
   6  -2 -27    1.00    1.34
  -6   2  27    0.55    0.83
  -6   2 -27    0.27    0.85
   6   2 -27    1.18    1.15
  -6  -2  28   97.38    2.63
  -6  -2 -28   73.87    2.19
   6  -2  28  118.23    2.77
   6  -2 -28  103.54    2.81
  -6   2  28   99.68    2.55
  -6   2 -28   78.54    2.25
   6   2 -28  107.40    2.66
  -6  -2  29  125.93    3.00
  -6  -2 -29   95.99    2.49
   6  -2  29  152.64    3.12
   6  -2 -29  129.25    3.13
  -6   2  29  126.97    2.88
  -6   2 -29  108.80    2.65
   6   2 -29  138.56    2.98
  -6  -2  30    0.38    0.95
  -6  -2 -30    2.05    0.98
   6  -2  30    1.08    1.13
   6  -2 -30    2.54    1.53
  -6   2  30    1.19    0.95
  -6   2 -30    0.76    0.98
   6   2  30    1.12    0.86
   6   2 -30    1.08    1.23
  -6  -2  31   67.06    2.36
   6  -2  31   74.48    2.40
   6  -2 -31   65.24    2.49
  -6   2  31   60.55    2.17
  -6   2 -31   50.06    1.97
   6   2  31   61.36    2.06
  -6  -2  32   39.08    1.97
   6  -2  32   43.14    1.97
   6  -2 -32   38.40    2.11
  -6   2  32   38.50    1.85
  -6   2 -32   31.03    1.70
   6   2  32   37.03    1.71
  -7  -2   0   -0.44    0.32
  -7  -2   0   -0.66    0.48
   7  -2   0    0.03    0.48
  -7   2   0    0.75    0.43
  -7   2   0    2.04    0.43
   7   2   0    0.23    0.37
  -7  -2   1  568.15    2.99
  -7  -2   1  482.96    3.30
  -7  -2  -1  533.12    2.76
  -7  -2  -1  505.49    3.36
   7  -2   1  674.46    3.53
   7  -2  -1  683.90    3.71
  -7   2   1  527.28    3.37
  -7   2   1  547.21    2.98
  -7   2  -1  559.36    3.45
  -7   2  -1  350.32    2.51
   7   2   1  629.14    3.49
   7   2  -1  646.88    3.38
  -7  -2   2    8.21    0.47
  -7  -2   2    8.39    0.67
  -7  -2  -2    9.14    0.48
  -7  -2  -2    9.79    0.69
   7  -2   2   12.82    0.64
   7  -2  -2   14.89    0.77
  -7   2   2    9.73    0.63
  -7   2   2   11.09    0.52
  -7   2  -2   10.44    0.66
  -7   2  -2    9.27    0.55
   7   2   2   12.62    0.61
   7   2  -2   12.42    0.55
  -7  -2   3   10.60    0.48
  -7  -2   3   31.25    0.97
  -7  -2  -3   36.83    0.73
  -7  -2  -3   34.21    1.01
   7  -2   3   41.21    0.92
   7  -2  -3   45.75    1.09
  -7   2   3   35.41    0.98
  -7   2   3   33.99    0.71
  -7   2  -3   40.41    1.03
  -7   2  -3   48.13    1.06
   7   2   3   42.28    0.99
   7   2  -3   46.61    0.89
  -7  -2   4  103.19    1.40
  -7  -2   4   93.92    1.57
  -7  -2  -4  105.83    1.16
  -7  -2  -4   94.02    1.52
   7  -2  -4  124.48    1.73
  -7   2   4   93.55    1.51
  -7   2   4   86.61    1.00
  -7   2  -4  110.62    1.59
  -7   2  -4  118.08    1.65
   7   2   4  114.37    1.61
   7   2  -4  124.52    1.37
  -7  -2   5  387.21    2.76
  -7  -2   5  319.39    2.79
  -7  -2  -5  363.23    2.16
  -7  -2  -5  355.82    2.86
   7  -2  -5  413.84    3.15
  -7   2   5  319.08    2.74
  -7   2   5  306.20    1.84
  -7   2  -5  375.76    2.89
  -7   2  -5  398.01    3.06
  -7   2  -5  355.83    2.35
   7   2   5  368.93    2.92
   7   2  -5  458.06    2.62
  -7  -2   6   13.32    0.67
  -7  -2   6    8.56    0.75
  -7  -2  -6   10.98    0.70
   7  -2   6   13.10    0.75
   7  -2   6   12.70    0.76
   7  -2  -6   12.95    0.82
  -7   2   6   10.04    0.69
  -7   2   6    9.30    0.35
  -7   2  -6   13.98    0.72
  -7   2  -6   10.60    0.55
   7   2   6    9.55    0.53
   7   2   6   13.71    0.70
   7   2   6    8.44    0.54
   7   2  -6   15.12    0.56
  -7  -2   7  126.36    1.72
  -7  -2   7  108.70    1.73
  -7  -2  -7  107.51    1.65
   7  -2   7  127.51    1.77
   7  -2   7  133.54    1.82
   7  -2  -7  135.19    1.95
  -7   2   7  102.43    1.65
  -7   2  -7  124.78    1.83
  -7   2  -7  113.37    1.31
   7   2   7  112.46    1.22
   7   2   7  117.42    1.75
   7   2   7  115.70    1.24
   7   2  -7  141.83    1.39
  -7  -2   8  369.19    2.98
  -7  -2   8  319.13    2.90
  -7  -2  -8  351.01    2.92
   7  -2   8  391.63    3.08
   7  -2   8  402.98    3.13
   7  -2  -8  399.85    3.33
  -7   2   8  313.81    2.86
  -7   2  -8  367.51    3.17
  -7   2  -8  348.12    2.24
   7   2   8  358.92    2.21
   7   2   8  365.51    3.12
   7   2  -8  402.91    2.37
  -7  -2   9    0.53    0.50
  -7  -2  -9    1.60    0.57
  -7  -2  -9    1.07    0.57
   7  -2   9    1.02    0.55
   7  -2   9    1.47    0.63
   7  -2  -9    2.38    0.72
  -7   2   9    1.02    0.50
  -7   2  -9    3.22    0.64
  -7   2  -9    1.60    0.42
   7   2   9    0.03    0.45
   7   2   9    1.83    0.53
   7   2  -9    1.63    0.41
   7   2  -9    1.28    0.61
  -7  -2  10  246.67    2.62
  -7  -2 -10  207.91    2.50
  -7  -2 -10  229.00    2.45
   7  -2  10  267.82    2.67
   7  -2 -10  264.63    2.88
  -7   2  10  206.58    2.45
  -7   2 -10  240.67    2.71
  -7   2 -10  226.86    1.80
   7   2  10  269.87    2.02
   7   2 -10  262.90    1.87
   7   2 -10  208.43    2.45
  -7  -2  11  199.19    2.45
  -7  -2 -11  168.32    2.31
  -7  -2 -11  203.56    2.37
   7  -2  11  224.62    2.51
   7  -2 -11  215.55    2.69
  -7   2  11  171.01    2.28
  -7   2 -11  188.21    2.46
  -7   2 -11  188.73    1.64
   7   2  11  210.49    1.87
   7   2 -11  206.01    1.67
   7   2 -11  181.47    2.33
  -7  -2  12   25.63    1.08
  -7  -2 -12   21.33    0.99
  -7  -2 -12   24.91    1.06
   7  -2  12   28.37    1.12
   7  -2 -12   28.16    1.25
  -7   2  12   22.13    0.99
  -7   2 -12   23.72    1.03
  -7   2 -12   21.79    0.67
   7   2  12   24.82    0.84
   7   2 -12   21.40    1.04
  -7  -2  13   81.28    1.72
  -7  -2 -13   64.77    1.55
  -7  -2 -13   83.98    1.65
   7  -2  13   96.99    1.79
   7  -2 -13   87.28    1.89
  -7   2  13   72.75    1.61
  -7   2 -13   72.61    1.64
  -7   2 -13   77.04    1.09
   7   2  13   93.94    1.38
   7   2 -13   82.52    1.71
  -7  -2  14   10.27    0.90
  -7  -2 -14   12.38    0.91
  -7  -2 -14    8.06    0.87
   7  -2  14   11.83    0.92
   7  -2 -14   10.04    1.06
  -7   2  14    9.04    0.82
  -7   2 -14    8.76    0.84
  -7   2 -14    8.61    0.56
   7   2 -14   10.49    0.90
  -7  -2  15    2.43    0.71
  -7  -2 -15    2.76    0.74
  -7  -2 -15    1.99    0.77
   7  -2  15    1.30    0.78
   7  -2 -15    3.56    0.99
  -7   2  15    2.78    0.64
  -7   2 -15    2.96    0.75
  -7   2 -15    1.83    0.50
   7   2 -15    2.98    0.80
  -7  -2  16   11.91    0.97
  -7  -2 -16    8.69    0.86
  -7  -2 -16    9.10    0.94
   7  -2  16   13.64    1.07
   7  -2 -16   11.62    1.12
  -7   2  16    9.45    0.87
  -7   2 -16   13.92    0.99
   7   2 -16   12.65    0.98
  -7  -2  17  297.96    3.53
  -7  -2 -17  257.41    3.24
  -7  -2 -17  352.02    3.47
   7  -2  17  377.18    3.67
   7  -2 -17  322.50    3.75
  -7   2  17  279.01    3.29
  -7   2 -17  252.92    3.21
   7   2 -17  314.85    3.39
  -7  -2  18  124.78    2.44
  -7  -2 -18  102.25    2.16
  -7  -2 -18  144.77    2.39
   7  -2  18  149.64    2.48
   7  -2 -18  139.54    2.64
  -7   2  18  114.43    2.24
  -7   2 -18  111.55    2.25
   7   2 -18  125.45    2.30
  -7  -2  19  143.36    2.66
  -7  -2 -19  122.80    2.39
  -7  -2 -19  168.98    2.58
   7  -2  19  180.06    2.73
   7  -2 -19  148.45    2.79
  -7   2  19  127.06    2.38
  -7   2 -19  121.72    2.38
   7   2 -19  148.03    2.52
  -7  -2  20   43.08    1.67
  -7  -2 -20   30.72    1.39
  -7  -2 -20   47.76    1.60
   7  -2  20   50.96    1.71
   7  -2 -20   45.65    1.89
  -7   2  20   37.02    1.47
  -7   2 -20   36.29    1.48
   7   2 -20   39.14    1.58
  -7  -2  21   76.45    2.14
  -7  -2 -21   63.70    1.88
  -7  -2 -21   83.61    2.03
   7  -2  21   96.49    2.20
   7  -2 -21   79.60    2.29
  -7   2  21   71.53    1.96
  -7   2 -21   70.92    1.95
   7   2 -21   80.25    2.06
  -7  -2  22    3.99    1.01
  -7  -2 -22    1.22    0.84
  -7  -2 -22    1.95    1.03
   7  -2  22    2.25    1.03
   7  -2 -22    3.00    1.36
  -7   2  22    2.43    0.80
  -7   2 -22    3.59    0.99
   7   2 -22    2.47    1.10
  -7  -2  23   32.82    1.63
  -7  -2 -23   22.50    1.33
  -7  -2 -23   28.57    1.49
   7  -2  23   37.29    1.67
   7  -2 -23   31.86    1.79
  -7   2  23   31.78    1.48
  -7   2 -23   29.11    1.42
   7   2 -23   31.91    1.60
  -7  -2  24   52.45    1.94
  -7  -2 -24   39.75    1.62
  -7  -2 -24   41.84    1.65
   7  -2  24   69.03    2.08
   7  -2 -24   52.28    2.09
  -7   2  24   50.78    1.82
  -7   2 -24   42.44    1.69
   7   2 -24   54.06    1.92
  -7  -2  25    9.35    1.27
  -7  -2 -25    7.56    1.18
  -7  -2 -25    1.90    0.92
   7  -2  25   10.35    1.35
   7  -2 -25   10.16    1.67
  -7   2  25    8.06    1.15
  -7   2 -25    9.17    1.24
   7   2 -25   10.86    1.49
  -7  -2  26   25.24    1.56
  -7  -2 -26   19.12    1.31
   7  -2  26   31.20    1.70
   7  -2 -26   24.93    1.76
  -7   2  26   23.20    1.43
  -7   2 -26   21.43    1.38
   7   2 -26   25.92    1.58
  -7  -2  27   43.41    1.92
  -7  -2 -27   34.99    1.64
   7  -2  27   56.01    2.05
   7  -2 -27   47.51    2.12
  -7   2  27   44.06    1.84
  -7   2 -27   36.30    1.67
   7   2 -27   49.42    1.99
  -7  -2  28   16.26    1.44
  -7  -2 -28   13.62    1.25
   7  -2  28   20.50    1.52
   7  -2 -28   16.65    1.73
  -7   2  28   14.04    1.31
  -7   2 -28   13.81    1.24
   7   2 -28   18.09    1.52
  -7  -2  29   27.83    1.72
  -7  -2 -29   23.58    1.48
   7  -2  29   38.15    1.84
   7  -2 -29   30.57    1.96
  -7   2  29   28.03    1.62
  -7   2 -29   24.94    1.52
   7   2 -29   31.95    1.81
  -7  -2  30   13.90    1.41
   7  -2  30   18.20    1.57
   7  -2 -30   14.90    1.69
  -7   2  30   14.15    1.37
  -7   2 -30   13.23    1.27
   7   2  30   13.08    1.18
   7   2 -30   15.79    1.62
  -7  -2  31   -1.47    0.85
   7  -2 -31   -2.38    1.37
  -7   2  31   -1.01    0.84
  -7   2 -31   -0.41    0.97
   7   2  31   -0.60    0.78
  -8  -2   0  815.37    3.79
  -8  -2   0  727.08    4.31
   8  -2   0  961.61    4.63
  -8   2   0  798.18    4.40
  -8   2   0  838.06    4.06
   8   2   0  898.96    4.32
  -8  -2   1  586.48    3.24
  -8  -2   1  507.40    3.62
  -8  -2  -1  584.52    3.11
  -8  -2  -1  528.64    3.66
   8  -2   1  662.72    3.74
   8  -2  -1  699.64    3.99
  -8   2   1  535.15    3.60
  -8   2   1  593.33    3.25
  -8   2  -1  577.38    3.72
  -8   2  -1  600.19    3.50
   8   2   1  643.92    3.70
   8   2  -1  663.65    3.60
  -8  -2   2  278.53    2.72
  -8  -2  -2  318.53    2.23
  -8  -2  -2  281.62    2.69
   8  -2   2  350.00    2.69
   8  -2  -2  390.10    3.04
  -8   2   2  296.42    2.71
  -8   2   2  293.52    2.16
  -8   2  -2  317.20    2.77
   8   2   2  345.31    2.77
   8   2  -2  367.62    2.59
  -8  -2   3 1112.25    5.45
  -8  -2  -3 1218.21    4.59
  -8  -2  -3 1114.97    5.35
   8  -2   3 1292.70    5.21
   8  -2  -3 1409.87    5.98
  -8   2   3 1104.74    5.29
  -8   2   3 1059.96    4.24
  -8   2  -3 1290.31    5.65
  -8   2  -3 1269.90    5.53
   8   2   3 1263.44    5.52
   8   2  -3 1422.98    5.27
  -8  -2   4  542.28    3.35
  -8  -2   4  519.54    3.74
  -8  -2  -4  551.61    2.91
  -8  -2  -4  533.96    3.67
   8  -2  -4  646.52    4.07
  -8   2   4  508.57    3.60
  -8   2   4  481.03    2.58
  -8   2  -4  593.35    3.80
  -8   2  -4  615.10    3.88
   8   2   4  576.94    3.74
   8   2  -4  688.57    3.46
  -8  -2   5    7.12    0.59
  -8  -2   5    4.89    0.81
  -8  -2  -5    4.12    0.53
  -8  -2  -5    6.14    0.68
   8  -2  -5    8.64    0.81
  -8   2   5    5.80    0.62
  -8   2   5    5.52    0.39
  -8   2  -5    6.46    0.72
  -8   2  -5   11.36    0.71
  -8   2  -5    7.94    0.61
   8   2   5    8.34    0.62
   8   2  -5    8.51    0.51
  -8  -2   6  106.02    1.60
  -8  -2   6   95.04    1.71
  -8  -2  -6  101.19    1.24
  -8  -2  -6   96.83    1.64
   8  -2  -6  115.79    1.86
  -8   2   6   92.91    1.64
  -8   2   6   86.16    0.91
  -8   2  -6  114.60    1.75
  -8   2  -6  114.47    1.79
  -8   2  -6  108.16    1.42
   8   2   6  104.76    1.70
   8   2  -6  127.29    1.41
  -8  -2   7  280.97    2.63
  -8  -2   7  272.80    2.81
  -8  -2  -7  267.60    2.65
   8  -2   7  303.16    2.80
   8  -2   7  324.94    2.91
   8  -2  -7  316.71    3.04
  -8   2   7  253.43    2.67
  -8   2  -7  289.08    2.87
  -8   2  -7  283.47    2.22
   8   2   7  268.33    2.01
   8   2   7  285.26    2.82
   8   2   7  292.30    2.11
   8   2  -7  353.81    2.31
  -8  -2   8   15.15    0.83
  -8  -2   8   13.67    0.90
  -8  -2  -8   13.77    0.84
   8  -2   8   16.02    0.89
   8  -2   8   17.06    0.95
   8  -2  -8   19.41    1.06
  -8   2   8   12.14    0.84
  -8   2  -8   23.41    0.98
  -8   2  -8   13.65    0.70
   8   2   8   11.70    0.65
   8   2   8   16.07    0.85
   8   2   8   13.11    0.68
   8   2  -8   18.97    0.63
  -8  -2   9  776.75    4.64
  -8  -2  -9  715.69    4.41
   8  -2   9  845.06    4.79
   8  -2   9  905.52    4.98
   8  -2  -9  886.21    5.28
  -8   2   9  654.68    4.41
  -8   2  -9  763.12    4.87
  -8   2  -9  728.39    3.57
   8   2   9  807.03    3.68
   8   2   9  765.79    4.82
   8   2  -9  896.17    3.77
   8   2  -9  738.30    4.70
  -8  -2  10   87.74    1.68
  -8  -2 -10   87.25    1.74
  -8  -2 -10   90.93    1.68
   8  -2  10   97.71    1.75
   8  -2 -10  100.95    1.94
  -8   2  10   77.66    1.62
  -8   2 -10   94.57    1.82
  -8   2 -10   87.42    1.25
   8   2  10   89.29    1.30
   8   2  10   89.26    1.75
   8   2 -10   79.60    1.70
  -8  -2  11   17.23    0.94
  -8  -2 -11   15.36    0.89
  -8  -2 -11   17.98    0.94
   8  -2  11   20.95    1.02
   8  -2 -11   20.70    1.14
  -8   2  11   14.85    0.90
  -8   2 -11   18.33    0.96
  -8   2 -11   17.42    0.67
   8   2 -11   16.84    0.98
  -8  -2  12   36.77    1.23
  -8  -2 -12   31.65    1.19
  -8  -2 -12   40.43    1.24
   8  -2  12   44.01    1.33
   8  -2 -12   44.45    1.49
  -8   2  12   36.38    1.26
  -8   2 -12   37.95    1.29
  -8   2 -12   35.35    0.88
   8   2 -12   39.30    1.32
  -8  -2  13  144.06    2.29
  -8  -2 -13  136.73    2.28
  -8  -2 -13  160.27    2.26
   8  -2  13  179.52    2.43
   8  -2 -13  171.73    2.63
  -8   2  13  133.18    2.20
  -8   2 -13  149.02    2.37
  -8   2 -13  146.38    1.59
   8   2 -13  152.35    2.34
  -8  -2  14  134.23    2.26
  -8  -2 -14  120.96    2.18
  -8  -2 -14  156.01    2.26
   8  -2  14  174.40    2.45
   8  -2 -14  155.00    2.57
  -8   2  14  127.39    2.21
  -8   2 -14  136.71    2.33
  -8   2 -14  138.65    1.56
   8   2 -14  142.01    2.31
  -8  -2  15  110.45    2.15
  -8  -2 -15   89.90    1.97
  -8  -2 -15  107.17    1.97
   8  -2  15  134.47    2.24
   8  -2 -15  114.34    2.30
  -8   2  15   97.77    2.03
  -8   2 -15  103.11    2.08
   8   2 -15  105.74    2.06
  -8  -2  16  426.98    4.18
  -8  -2 -16  360.78    3.85
  -8  -2 -16  451.63    3.91
   8  -2  16  528.89    4.32
   8  -2 -16  452.42    4.41
  -8   2  16  373.97    3.84
  -8   2 -16  369.84    3.91
   8   2 -16  434.68    4.04
  -8  -2  17   12.02    1.04
  -8  -2 -17   10.71    0.99
  -8  -2 -17    6.75    1.09
   8  -2  17    9.84    1.09
   8  -2 -17   10.56    1.25
  -8   2  17    8.45    0.93
  -8   2 -17    9.68    0.95
   8   2 -17    8.52    1.19
  -8  -2  18   71.33    1.96
  -8  -2 -18   58.97    1.75
  -8  -2 -18   76.61    1.83
   8  -2  18   90.51    2.07
   8  -2 -18   75.97    2.16
  -8   2  18   65.40    1.82
  -8   2 -18   69.12    1.89
   8   2 -18   72.70    1.91
  -8  -2  19  188.90    3.07
  -8  -2 -19  153.06    2.74
  -8  -2 -19  207.63    2.88
   8  -2  19  244.07    3.22
   8  -2 -19  204.10    3.28
  -8   2  19  168.24    2.80
  -8   2 -19  178.18    2.94
   8   2 -19  191.23    2.93
  -8  -2  20   99.74    2.34
  -8  -2 -20   79.81    2.07
  -8  -2 -20  109.76    2.25
   8  -2  20  127.05    2.46
   8  -2 -20  109.13    2.57
  -8   2  20   92.69    2.17
  -8   2 -20   89.29    2.19
   8   2 -20  101.77    2.28
  -8  -2  21   27.88    1.48
  -8  -2 -21   21.35    1.33
  -8  -2 -21   29.90    1.46
   8  -2  21   30.38    1.53
   8  -2 -21   30.19    1.71
  -8   2  21   24.42    1.34
  -8   2 -21   25.40    1.37
   8   2 -21   29.51    1.56
  -8  -2  22  298.58    4.08
  -8  -2 -22  240.60    3.56
  -8  -2 -22  334.74    3.81
   8  -2  22  400.14    4.31
   8  -2 -22  312.41    4.24
  -8   2  22  276.40    3.77
  -8   2 -22  255.41    3.67
   8   2 -22  329.42    3.99
  -8  -2  23   58.47    2.04
  -8  -2 -23   45.57    1.75
  -8  -2 -23   39.56    1.59
   8  -2  23   72.54    2.12
   8  -2 -23   59.98    2.21
  -8   2  23   53.29    1.86
  -8   2 -23   48.25    1.79
   8   2 -23   59.99    2.03
  -8  -2  24  109.19    2.68
  -8  -2 -24   82.83    2.25
  -8  -2 -24   17.95    1.18
   8  -2  24  140.81    2.81
   8  -2 -24  115.78    2.87
  -8   2  24   98.85    2.45
  -8   2 -24   96.32    2.43
   8   2 -24  116.01    2.64
  -8  -2  25   83.85    2.44
  -8  -2 -25   63.61    2.06
   8  -2  25  104.93    2.52
   8  -2 -25   94.11    2.71
  -8   2  25   76.03    2.23
  -8   2 -25   72.37    2.18
   8   2 -25   88.48    2.42
  -8  -2  26   54.93    2.07
  -8  -2 -26   38.50    1.70
   8  -2  26   70.69    2.20
   8  -2 -26   60.67    2.27
  -8   2  26   49.41    1.91
  -8   2 -26   48.11    1.87
   8   2 -26   56.28    2.08
  -8  -2  27    4.09    1.11
  -8  -2 -27    4.97    1.13
   8  -2  27    5.13    1.27
   8  -2 -27    5.90    1.60
  -8   2  27    3.46    0.99
  -8   2 -27    5.97    1.15
   8   2 -27    6.55    1.40
  -8  -2  28   56.41    2.18
  -8  -2 -28   43.25    1.85
   8  -2  28   75.91    2.33
   8  -2 -28   62.49    2.40
  -8   2  28   55.69    2.06
  -8   2 -28   49.60    1.95
   8   2 -28   63.47    2.25
  -8  -2  29   62.33    2.30
   8  -2 -29   64.61    2.47
  -8   2  29   65.12    2.25
  -8   2 -29   51.49    2.03
   8   2  29   61.42    2.10
   8   2 -29   72.81    2.41
  -8  -2  30    8.10    1.36
   8  -2 -30    5.96    1.65
  -8   2  30    5.32    1.13
  -8   2 -30    3.80    1.18
   8   2  30    6.02    1.13
   8   2 -30    7.25    1.60
  -9  -2   0    0.51    0.46
  -9  -2   0    0.27    0.71
   9  -2   0    5.80    0.81
  -9   2   0    1.21    0.56
  -9   2   0    0.76    0.53
   9   2   0    3.00    0.57
  -9  -2   1    2.71    0.58
  -9  -2   1    3.36    0.82
  -9  -2  -1    3.03    0.54
  -9  -2  -1    2.30    0.78
   9  -2   1    4.09    0.79
   9  -2  -1    4.82    0.79
  -9   2   1    2.64    0.62
  -9   2   1    2.63    0.58
  -9   2  -1    3.64    0.66
  -9   2  -1    2.92    0.60
   9   2   1    3.26    0.61
   9   2  -1    4.52    0.62
  -9  -2   2  682.86    4.46
  -9  -2  -2  778.12    3.79
  -9  -2  -2  678.40    4.37
   9  -2   2  860.47    4.49
   9  -2  -2  918.30    4.94
  -9   2   2  710.95    4.40
  -9   2   2  719.15    3.63
  -9   2  -2  753.97    4.48
   9   2   2  823.30    4.49
   9   2  -2  868.60    4.24
  -9  -2   3    0.94    0.40
  -9  -2   3   -0.19    0.76
  -9  -2  -3   -0.38    0.48
  -9  -2  -3    2.40    0.70
   9  -2   3    1.87    0.71
   9  -2  -3    2.37    0.77
  -9   2   3    1.13    0.56
  -9   2   3    1.99    0.49
  -9   2  -3    1.77    0.63
  -9   2  -3    2.76    0.63
   9   2   3    2.88    0.58
   9   2  -3    3.21    0.56
  -9  -2   4  102.57    1.58
  -9  -2   4   98.04    1.84
  -9  -2  -4  113.44    1.43
  -9  -2  -4   98.67    1.75
   9  -2   4  123.00    1.71
   9  -2  -4  126.84    1.98
  -9   2   4  100.47    1.75
  -9   2   4   92.23    1.18
  -9   2  -4  113.36    1.82
  -9   2  -4  116.23    1.80
   9   2   4  120.07    1.83
   9   2  -4  129.13    1.56
  -9  -2   5  373.29    3.00
  -9  -2   5  352.52    3.29
  -9  -2  -5  400.36    2.63
  -9  -2  -5  369.98    3.24
   9  -2  -5  434.67    3.58
  -9   2   5  336.43    3.12
  -9   2   5  321.58    2.05
  -9   2  -5  401.76    3.30
  -9   2  -5  388.15    3.29
  -9   2  -5  405.91    2.94
   9   2   5  395.15    3.31
   9   2  -5  463.54    2.86
  -9  -2   6   23.17    0.90
  -9  -2   6   18.61    1.02
  -9  -2  -6   21.05    0.79
  -9  -2  -6   21.73    0.99
   9  -2  -6   26.96    1.16
  -9   2   6   21.11    0.96
  -9   2   6   18.74    0.54
  -9   2  -6   25.03    1.02
  -9   2  -6   26.14    1.00
  -9   2  -6   23.05    0.86
   9   2   6   25.65    0.99
   9   2  -6   27.92    0.79
  -9  -2   7   99.37    1.69
  -9  -2   7   96.75    1.85
  -9  -2  -7   93.56    1.72
   9  -2   7  110.01    1.85
   9  -2   7  112.92    1.88
   9  -2  -7  112.06    1.99
  -9   2   7   92.59    1.76
  -9   2  -7  104.28    1.85
  -9   2  -7   94.77    1.45
   9   2   7   91.15    1.33
   9   2   7  106.32    1.83
   9   2   7  102.56    1.42
   9   2  -7  121.99    1.43
  -9  -2   8  131.44    1.96
  -9  -2  -8  135.81    2.07
   9  -2   8  154.14    2.17
   9  -2   8  156.87    2.21
   9  -2  -8  160.11    2.39
  -9   2   8  119.44    2.00
  -9   2  -8  135.25    2.12
  -9   2  -8  130.82    1.65
   9   2   8  130.29    1.57
   9   2   8  142.59    2.16
   9   2   8  134.99    1.60
   9   2  -8  130.40    2.11
  -9  -2   9   23.68    0.99
  -9  -2  -9   25.56    1.04
   9  -2   9   28.16    1.11
   9  -2   9   28.88    1.16
   9  -2  -9   29.33    1.26
  -9   2   9   22.73    1.03
  -9   2  -9   26.18    1.09
  -9   2  -9   25.47    0.86
   9   2   9   26.19    1.07
   9   2  -9   25.34    1.15
  -9  -2  10   16.43    0.94
  -9  -2 -10   15.27    0.92
   9  -2  10   16.99    1.04
   9  -2  10   16.73    1.06
   9  -2 -10   20.47    1.16
  -9   2  10   13.14    0.91
  -9   2 -10   17.38    0.98
  -9   2 -10   15.89    0.75
   9   2  10   18.53    0.97
   9   2 -10   16.28    1.04
  -9  -2  11  298.97    3.15
  -9  -2 -11  269.86    3.11
  -9  -2 -11  311.39    3.11
   9  -2  11  363.23    3.38
   9  -2 -11  367.24    3.72
  -9   2  11  268.60    3.08
  -9   2 -11  295.26    3.29
  -9   2 -11  301.55    2.41
   9   2  11  310.28    3.33
   9   2 -11  302.73    3.28
  -9  -2  12   83.34    1.80
  -9  -2 -12   76.36    1.76
  -9  -2 -12   82.48    1.72
   9  -2  12   99.78    1.91
   9  -2 -12   96.90    2.08
  -9   2  12   75.30    1.75
  -9   2 -12   90.97    1.95
  -9   2 -12   82.53    1.34
   9   2 -12   85.70    1.91
  -9  -2  13  238.74    2.98
  -9  -2 -13  239.88    3.08
  -9  -2 -13  287.01    3.08
   9  -2  13  315.19    3.26
   9  -2 -13  287.12    3.45
  -9   2  13  232.55    2.98
  -9   2 -13  263.88    3.24
  -9   2 -13  260.64    2.25
   9   2 -13  263.23    3.18
  -9  -2  14  118.08    2.21
  -9  -2 -14  109.06    2.17
  -9  -2 -14  134.76    2.22
   9  -2  14  151.56    2.39
   9  -2 -14  137.29    2.52
  -9   2  14  115.27    2.20
  -9   2 -14  118.69    2.27
   9   2 -14  136.46    2.40
  -9  -2  15   23.65    1.23
  -9  -2 -15   21.72    1.17
  -9  -2 -15   26.42    1.24
   9  -2  15   29.03    1.32
   9  -2 -15   27.49    1.49
  -9   2  15   21.68    1.17
  -9   2 -15   24.54    1.23
   9   2 -15   27.70    1.35
  -9  -2  16   39.55    1.49
  -9  -2 -16   34.39    1.45
  -9  -2 -16   42.44    1.47
   9  -2  16   46.87    1.60
   9  -2 -16   41.46    1.70
  -9   2  16   32.29    1.36
  -9   2 -16   39.84    1.52
   9   2 -16   42.53    1.57
  -9  -2  17  130.67    2.51
  -9  -2 -17  108.15    2.31
  -9  -2 -17  141.69    2.38
   9  -2  17  176.82    2.72
   9  -2 -17  145.24    2.80
  -9   2  17  121.43    2.40
  -9   2 -17  134.35    2.56
   9   2 -17  156.81    2.69
  -9  -2  18    4.60    0.94
  -9  -2 -18    5.60    1.02
  -9  -2 -18    3.78    0.96
   9  -2  18    3.17    1.07
   9  -2 -18    4.89    1.33
  -9   2  18    4.05    0.88
  -9   2 -18    3.39    0.97
   9   2 -18    4.76    1.14
  -9  -2  19    7.36    1.06
  -9  -2 -19    6.40    1.08
  -9  -2 -19    4.82    1.00
   9  -2  19    5.35    1.14
   9  -2 -19    8.14    1.39
  -9   2  19    6.32    0.98
  -9   2 -19    5.50    1.05
   9   2 -19    7.63    1.30
  -9  -2  20   84.91    2.23
  -9  -2 -20   65.16    1.96
  -9  -2 -20   90.38    2.09
   9  -2  20  109.77    2.35
   9  -2 -20   91.90    2.46
  -9   2  20   72.79    2.04
  -9   2 -20   80.21    2.17
   9   2 -20   94.13    2.32
  -9  -2  21  141.63    2.87
  -9  -2 -21  114.05    2.56
  -9  -2 -21  142.45    2.58
   9  -2  21  185.98    3.00
   9  -2 -21  153.72    3.09
  -9   2  21  130.62    2.69
  -9   2 -21  130.69    2.73
   9   2 -21  154.90    2.88
  -9  -2  22    4.86    1.03
  -9  -2 -22    5.37    1.08
  -9  -2 -22    1.91    0.98
   9  -2  22    4.57    1.17
   9  -2 -22    6.08    1.47
  -9   2  22    3.30    0.91
  -9   2 -22    5.20    1.09
   9   2 -22    5.86    1.30
  -9  -2  23  135.34    2.94
  -9  -2 -23  113.44    2.64
  -9  -2 -23   23.82    1.25
   9  -2  23  179.02    3.09
   9  -2 -23  145.46    3.15
  -9   2  23  124.05    2.73
  -9   2 -23  115.81    2.67
   9   2 -23  147.64    2.92
  -9  -2  24   48.70    1.96
  -9  -2 -24   42.72    1.77
   9  -2  24   71.95    2.18
   9  -2 -24   58.08    2.29
  -9   2  24   49.48    1.88
  -9   2 -24   50.41    1.91
   9   2 -24   55.66    2.03
  -9  -2  25    1.77    0.96
  -9  -2 -25    2.13    1.02
   9  -2  25    1.85    1.09
   9  -2 -25    3.31    1.43
  -9   2  25    2.14    0.92
  -9   2 -25    1.93    0.94
   9   2 -25    3.49    1.27
  -9  -2  26   34.96    1.77
  -9  -2 -26   28.39    1.57
   9  -2  26   44.86    1.88
   9  -2 -26   36.97    2.03
  -9   2  26   32.68    1.67
  -9   2 -26   29.32    1.58
   9   2 -26   43.71    1.97
  -9  -2  27   16.02    1.41
  -9  -2 -27   10.66    1.23
   9  -2 -27   16.08    1.71
  -9   2  27   16.15    1.36
  -9   2 -27   16.04    1.33
   9   2 -27   18.10    1.58
  -9  -2  28    2.28    1.07
   9  -2 -28    2.00    1.50
  -9   2  28    2.19    0.96
  -9   2 -28    1.63    0.99
   9   2  28    2.69    0.95
   9   2 -28    1.31    1.31
  -9  -2  29   10.17    1.40
   9  -2 -29    8.11    1.76
  -9   2  29    8.35    1.26
  -9   2 -29    9.39    1.40
   9   2  29   10.21    1.13
   9   2 -29   15.06    1.89
  -9  -2  30   42.06    2.02
   9  -2 -30   42.09    2.28
  -9   2  30   40.23    1.92
  -9   2 -30   33.36    1.78
   9   2  30   39.29    1.84
   9   2 -30   45.23    2.17
 -10  -2   0 2137.21    7.13
 -10  -2   0 1945.22    7.92
  10  -2   0 2457.03    8.49
 -10   2   0 2101.04    8.00
 -10   2   0 2082.92    7.18
  10   2   0 2373.41    7.92
 -10  -2   1  122.99    1.69
 -10  -2   1  135.10    2.24
 -10  -2  -1  145.32    1.82
 -10  -2  -1  132.33    2.14
  10  -2   1  168.18    2.22
  10  -2  -1  174.58    2.36
 -10   2   1  137.62    2.12
 -10   2   1  135.90    1.73
 -10   2  -1  142.96    2.15
 -10   2  -1  150.73    1.93
  10   2   1  159.95    2.05
  10   2  -1  161.78    1.98
 -10  -2   2  275.48    3.02
 -10  -2  -2  296.82    2.47
 -10  -2  -2  282.49    3.02
  10  -2   2  322.28    2.94
  10  -2  -2  331.77    3.15
 -10   2   2  276.65    2.91
 -10   2   2  261.11    2.25
 -10   2  -2  286.52    2.94
 -10   2  -2  149.27    1.93
  10   2   2  310.51    2.88
  10   2  -2  330.80    2.70
 -10  -2   3  261.52    2.52
 -10  -2   3  356.26    3.44
 -10  -2  -3  379.57    2.75
 -10  -2  -3  379.65    3.46
  10  -2   3  423.73    3.31
  10  -2  -3  445.67    3.69
 -10   2   3  347.99    3.26
 -10   2   3  347.06    2.48
 -10   2  -3  394.13    3.42
 -10   2  -3  314.71    2.91
  10   2   3  413.03    3.38
  10   2  -3  436.41    3.04
 -10  -2   4  148.24    1.96
 -10  -2   4  135.10    2.20
 -10  -2  -4  149.36    1.75
 -10  -2  -4  149.18    2.23
  10  -2   4  168.99    2.12
  10  -2  -4  177.15    2.45
 -10   2   4  139.01    2.14
 -10   2   4  132.21    1.48
 -10   2  -4  155.45    2.20
 -10   2  -4  158.34    2.15
  10   2   4  155.67    2.15
  10   2  -4  175.19    1.89
 -10  -2   5    1.18    0.53
 -10  -2   5    1.86    0.80
 -10  -2  -5   -0.80    0.47
 -10  -2  -5   -0.60    0.69
  10  -2  -5    1.24    0.79
 -10   2   5   -0.40    0.54
 -10   2   5    1.43    0.41
 -10   2  -5    2.07    0.69
 -10   2  -5    3.37    0.72
 -10   2  -5    0.76    0.64
  10   2   5    1.33    0.58
  10   2  -5    1.49    0.50
 -10  -2   6  315.33    2.97
 -10  -2   6  303.44    3.25
 -10  -2  -6  338.71    2.57
 -10  -2  -6  289.26    3.03
  10  -2  -6  349.75    3.45
 -10   2   6  280.24    3.04
 -10   2  -6  335.44    3.19
 -10   2  -6  326.50    3.22
 -10   2  -6  324.92    2.79
  10   2   6  327.08    3.22
 -10  -2   7  395.04    3.39
 -10  -2   7  407.26    3.79
 -10  -2  -7  423.76    3.67
  10  -2   7  450.54    3.72
  10  -2   7  475.69    3.83
  10  -2  -7  494.37    4.16
 -10   2   7  369.52    3.51
 -10   2  -7  427.05    3.76
 -10   2  -7  430.04    3.15
  10   2   7  447.15    3.82
 -10  -2   8    8.82    0.78
 -10  -2  -8    9.99    0.87
  10  -2   8    9.42    1.05
  10  -2   8   11.02    1.13
  10  -2  -8   10.02    1.06
 -10   2   8    9.64    0.87
 -10   2  -8   13.50    0.90
 -10   2  -8    9.88    0.75
  10   2   8   12.36    0.85
  10   2  -8    8.78    0.96
 -10  -2   9  279.46    3.01
 -10  -2  -9  303.55    3.17
  10  -2   9  323.37    3.23
  10  -2   9  334.60    3.30
  10  -2  -9  334.16    3.56
 -10   2   9  252.50    3.01
 -10   2  -9  291.77    3.26
 -10   2  -9  289.24    2.56
  10   2   9  291.83    3.22
  10   2  -9  295.21    3.30
 -10  -2  10   98.03    1.88
 -10  -2 -10   97.51    1.87
  10  -2  10  120.18    2.08
  10  -2  10  122.18    2.11
  10  -2 -10  116.21    2.25
 -10   2  10   92.91    1.92
 -10   2 -10  107.72    2.09
 -10   2 -10  103.45    1.58
  10   2  10  109.35    2.06
  10   2 -10  104.49    2.10
 -10  -2  11   47.02    1.41
 -10  -2 -11   51.17    1.48
  10  -2  11   60.40    1.58
  10  -2  11   61.68    1.61
  10  -2 -11   60.19    1.76
 -10   2  11   44.83    1.44
 -10   2 -11   51.27    1.53
 -10   2 -11   50.04    1.18
  10   2  11   52.92    1.53
  10   2 -11   55.50    1.64
 -10  -2  12   86.86    1.89
 -10  -2 -12   96.73    1.93
  10  -2  12  117.31    2.12
  10  -2 -12  107.95    2.28
 -10   2  12   81.15    1.89
 -10   2 -12   98.31    2.09
 -10   2 -12   92.23    1.51
  10   2  12  100.12    2.07
  10   2 -12   99.85    2.12
 -10  -2  13  148.66    2.46
 -10  -2 -13  144.52    2.51
 -10  -2 -13  175.16    2.55
  10  -2  13  198.13    2.72
  10  -2 -13  175.57    2.87
 -10   2  13  139.18    2.44
 -10   2 -13  167.59    2.71
  10   2  13  170.21    2.69
  10   2 -13  169.80    2.71
 -10  -2  14    1.38    0.76
 -10  -2 -14    1.72    0.85
 -10  -2 -14    2.01    0.81
  10  -2  14   -0.12    0.87
  10  -2 -14    1.26    1.10
 -10   2  14    0.51    0.71
 -10   2 -14    2.96    0.88
  10   2 -14    4.78    1.08
 -10  -2  15  229.50    3.18
 -10  -2 -15  204.05    3.10
 -10  -2 -15  246.39    3.05
  10  -2  15  301.61    3.42
  10  -2 -15  257.46    3.55
 -10   2  15  196.11    2.98
 -10   2 -15  232.14    3.29
  10   2 -15  247.71    3.34
 -10  -2  16  171.72    2.85
 -10  -2 -16  158.37    2.80
 -10  -2 -16  191.07    2.77
  10  -2  16  228.66    3.08
  10  -2 -16  197.61    3.24
 -10   2  16  161.74    2.77
 -10   2 -16  174.96    2.94
  10   2 -16  198.83    3.07
 -10  -2  17   44.72    1.65
 -10  -2 -17   41.20    1.61
 -10  -2 -17   53.37    1.66
  10  -2  17   62.56    1.85
  10  -2 -17   53.42    1.98
 -10   2  17   44.40    1.61
 -10   2 -17   50.08    1.74
  10   2 -17   51.76    1.83
 -10  -2  18  129.34    2.62
 -10  -2 -18  110.81    2.45
 -10  -2 -18  150.93    2.57
  10  -2  18  183.26    2.90
  10  -2 -18  145.49    2.93
 -10   2  18  123.79    2.54
 -10   2 -18  132.52    2.68
  10   2 -18  151.60    2.81
 -10  -2  19  115.71    2.55
 -10  -2 -19  105.97    2.46
 -10  -2 -19  133.20    2.47
  10  -2  19  162.95    2.81
  10  -2 -19  132.48    2.87
 -10   2  19  112.50    2.49
 -10   2 -19  120.96    2.61
  10   2 -19  134.55    2.72
 -10  -2  20    1.05    0.85
 -10  -2 -20    2.72    0.95
 -10  -2 -20   -1.18    0.87
  10  -2  20   -1.82    0.95
  10  -2 -20    0.91    1.20
 -10   2  20    0.92    0.77
 -10   2 -20    0.83    0.89
  10   2 -20   -1.01    1.07
 -10  -2  21   30.95    1.57
 -10  -2 -21   24.66    1.46
 -10  -2 -21   26.74    1.38
  10  -2  21   42.48    1.74
  10  -2 -21   29.90    1.76
 -10   2  21   27.41    1.47
 -10   2 -21   25.45    1.42
  10   2 -21   34.82    1.73
 -10  -2  22   64.69    2.13
 -10  -2 -22   50.76    1.90
 -10  -2 -22   21.07    1.24
  10  -2  22   88.43    2.30
  10  -2 -22   66.54    2.34
 -10   2  22   56.94    1.98
 -10   2 -22   59.77    2.01
  10   2 -22   71.25    2.23
 -10  -2  23   39.14    1.79
 -10  -2 -23   27.23    1.51
  10  -2  23   49.84    1.90
  10  -2 -23   43.04    2.04
 -10   2  23   33.72    1.62
 -10   2 -23   32.57    1.60
  10   2 -23   39.63    1.85
 -10  -2  24    7.97    1.20
 -10  -2 -24    6.94    1.19
  10  -2 -24   11.53    1.67
 -10   2  24    7.50    1.12
 -10   2 -24    7.72    1.23
  10   2 -24   11.78    1.54
 -10  -2  25  151.31    3.26
 -10  -2 -25  116.03    2.81
  10  -2 -25  166.91    3.56
 -10   2  25  146.64    3.12
 -10   2 -25  140.71    3.07
  10   2  25  150.30    3.11
  10   2 -25  178.41    3.40
 -10  -2  26    8.92    1.32
  10  -2 -26   10.63    1.72
 -10   2  26    8.57    1.21
 -10   2 -26    9.69    1.33
  10   2  26    8.93    1.26
  10   2 -26    9.09    1.61
 -10  -2  27    9.12    1.34
  10  -2 -27   12.70    1.82
 -10   2  27    8.22    1.25
 -10   2 -27    8.92    1.33
  10   2  27    9.94    1.31
  10   2 -27   10.76    1.63
 -10  -2  28   51.55    2.17
  10  -2 -28   54.18    2.44
 -10   2  28   50.19    2.08
 -10   2 -28   46.46    2.02
  10   2  28   53.68    2.08
  10   2 -28   55.58    2.29
 -11  -2   0    0.49    0.45
 -11  -2   0    1.11    0.76
  11  -2   0    2.23    0.79
 -11   2   0    0.43    0.59
 -11   2   0   -0.09    0.50
  11   2   0    0.52    0.51
 -11  -2   1   32.74    0.99
 -11  -2   1   45.89    1.44
 -11  -2  -1   45.41    1.14
 -11  -2  -1   47.32    1.44
  11  -2   1   55.65    1.45
  11  -2  -1   57.62    1.52
 -11   2   1   43.83    1.35
 -11   2   1   44.81    1.11
 -11   2  -1   46.68    1.36
 -11   2  -1   46.12    1.19
  11   2   1   53.28    1.29
  11   2  -1   54.42    1.25
 -11  -2   2  143.05    2.34
 -11  -2  -2  146.90    1.86
 -11  -2  -2  138.69    2.26
  11  -2   2  176.42    2.32
  11  -2  -2  176.41    2.46
 -11   2   2  140.20    2.21
 -11   2   2  140.52    1.75
 -11   2  -2  157.54    2.29
 -11   2  -2  150.27    2.05
  11   2   2  170.03    2.23
  11   2  -2  176.55    2.08
 -11  -2   3   -0.17    0.52
 -11  -2   3   -0.59    0.70
 -11  -2  -3   -0.15    0.45
 -11  -2  -3    0.23    0.69
  11  -2   3    0.29    0.72
  11  -2  -3   -0.18    0.81
 -11   2   3   -1.27    0.55
 -11   2   3   -0.40    0.43
 -11   2  -3   -0.56    0.60
 -11   2  -3    0.51    0.39
  11   2   3    1.64    0.60
  11   2  -3    0.81    0.50
 -11  -2   4  161.72    2.17
 -11  -2   4  160.52    2.49
 -11  -2  -4  172.23    1.98
 -11  -2  -4  155.82    2.39
  11  -2   4  184.83    2.34
  11  -2  -4  204.93    2.73
 -11   2   4  154.08    2.35
 -11   2  -4  172.68    2.42
 -11   2  -4  174.36    2.35
  11   2   4  179.80    2.40
 -11  -2   5   87.30    1.67
 -11  -2   5   89.51    1.94
 -11  -2  -5   93.98    1.52
 -11  -2  -5   88.20    1.86
  11  -2   5  101.41    1.78
  11  -2  -5  104.02    2.06
 -11   2   5   84.17    1.82
 -11   2  -5   98.90    1.89
 -11   2  -5   95.03    1.82
  11   2   5   97.44    1.85
 -11  -2   6  141.47    2.11
 -11  -2   6  150.36    2.47
 -11  -2  -6  158.61    1.91
 -11  -2  -6  145.01    2.31
  11  -2  -6  178.01    2.65
 -11   2   6  140.59    2.30
 -11   2  -6  174.11    2.46
 -11   2  -6  159.94    2.37
 -11   2  -6  163.06    2.15
  11   2   6  169.87    2.43
 -11  -2   7   50.73    1.38
 -11  -2   7   56.31    1.66
 -11  -2  -7   54.08    1.21
 -11  -2  -7   51.28    1.49
  11  -2  -7   65.37    1.77
 -11   2   7   49.80    1.48
 -11   2  -7   60.04    1.56
 -11   2  -7   60.17    1.57
 -11   2  -7   55.93    1.35
  11   2   7   59.74    1.54
 -11  -2   8  170.27    2.42
 -11  -2  -8  187.76    2.63
  11  -2   8  213.84    2.76
  11  -2   8  218.23    2.80
  11  -2  -8  228.82    3.06
 -11   2   8  158.92    2.48
 -11   2  -8  195.27    2.74
 -11   2  -8  197.78    2.30
  11   2   8  197.55    2.72
  11   2  -8  189.06    2.78
 -11  -2   9   64.68    1.59
 -11  -2  -9   63.25    1.61
  11  -2   9   78.24    1.80
  11  -2   9   79.12    1.83
  11  -2  -9   76.63    1.95
 -11   2   9   59.92    1.65
 -11   2  -9   71.23    1.76
 -11   2  -9   66.35    1.43
  11   2   9   72.18    1.74
  11   2  -9   70.70    1.87
 -11  -2  10   31.07    1.23
 -11  -2 -10   36.99    1.36
  11  -2  10   40.36    1.40
  11  -2  10   42.68    1.47
  11  -2 -10   41.23    1.59
 -11   2  10   30.12    1.30
 -11   2 -10   38.18    1.39
 -11   2 -10   36.39    1.15
  11   2  10   38.97    1.38
  11   2 -10   36.73    1.49
 -11  -2  11  230.82    2.98
 -11  -2 -11  262.19    3.13
  11  -2  11  296.85    3.30
  11  -2  11  304.97    3.34
  11  -2 -11  294.10    3.64
 -11   2  11  226.73    3.09
 -11   2 -11  249.59    3.27
  11   2  11  266.74    3.34
  11   2 -11  265.00    3.38
 -11  -2  12   10.50    0.94
 -11  -2 -12   12.02    1.02
  11  -2  12   11.84    1.10
  11  -2 -12   12.97    1.27
 -11   2  12    8.61    0.97
 -11   2 -12   13.57    1.05
  11   2  12   11.33    0.97
  11   2 -12   10.05    1.16
 -11  -2  13   13.49    1.05
 -11  -2 -13   14.25    1.11
  11  -2  13   16.41    1.25
  11  -2 -13   16.30    1.36
 -11   2  13   10.47    1.05
 -11   2 -13   12.34    1.08
  11   2  13   13.99    1.06
  11   2 -13   14.59    1.25
 -11  -2  14  126.82    2.44
 -11  -2 -14  139.03    2.43
  11  -2  14  174.10    2.73
  11  -2 -14  153.03    2.89
 -11   2  14  116.52    2.39
 -11   2 -14  142.94    2.68
  11   2  14  144.37    2.66
  11   2 -14  145.11    2.71
 -11  -2  15   19.37    1.24
 -11  -2 -15   19.10    1.21
  11  -2  15   24.09    1.37
  11  -2 -15   25.07    1.61
 -11   2  15   18.48    1.22
 -11   2 -15   20.92    1.29
  11   2  15   18.83    1.24
  11   2 -15   21.82    1.44
 -11  -2  16    6.04    1.00
 -11  -2 -16    6.12    1.07
  11  -2  16    6.42    1.16
  11  -2 -16    6.99    1.43
 -11   2  16    4.74    0.94
 -11   2 -16    8.87    1.19
  11   2  16    6.82    1.05
  11   2 -16    8.96    1.34
 -11  -2  17   40.32    1.63
 -11  -2 -17   37.51    1.60
 -11  -2 -17   44.21    1.59
  11  -2  17   58.30    1.87
  11  -2 -17   51.75    2.06
 -11   2  17   39.44    1.62
 -11   2 -17   43.74    1.68
  11   2  17   45.37    1.67
  11   2 -17   50.75    1.87
 -11  -2  18   76.52    2.13
 -11  -2 -18   68.92    2.06
 -11  -2 -18   82.29    2.02
  11  -2  18  102.47    2.29
  11  -2 -18   86.38    2.46
 -11   2  18   73.62    2.07
 -11   2 -18   80.90    2.22
  11   2  18   82.20    2.21
  11   2 -18   83.60    2.27
 -11  -2  19    1.19    0.84
 -11  -2 -19    0.91    0.90
 -11  -2 -19   -0.16    0.87
  11  -2  19   -2.09    1.00
  11  -2 -19    0.64    1.14
 -11   2  19    0.38    0.74
 -11   2 -19   -0.05    0.85
  11   2  19    1.20    0.84
  11   2 -19    1.61    1.14
 -11  -2  20   86.93    2.35
 -11  -2 -20   72.39    2.19
 -11  -2 -20   87.85    2.14
  11  -2  20  118.87    2.54
  11  -2 -20   94.18    2.62
 -11   2  20   83.10    2.28
 -11   2 -20   86.93    2.35
  11   2  20   97.27    2.44
  11   2 -20  100.40    2.52
 -11  -2  21   37.80    1.73
 -11  -2 -21   35.39    1.66
 -11  -2 -21   31.42    1.47
  11  -2  21   53.25    1.92
  11  -2 -21   42.71    2.02
 -11   2  21   39.67    1.70
 -11   2 -21   39.14    1.73
  11   2  21   43.38    1.77
  11   2 -21   45.98    1.92
 -11  -2  22    1.06    0.87
  11  -2 -22    1.97    1.37
 -11   2  22    1.83    0.85
 -11   2 -22    1.59    0.97
  11   2  22    2.83    0.94
  11   2 -22    2.32    1.25
 -11  -2  23   27.88    1.60
  11  -2 -23   30.66    1.90
 -11   2  23   25.58    1.51
 -11   2 -23   27.67    1.54
  11   2  23   32.41    1.60
  11   2 -23   32.48    1.76
 -11  -2  24   30.35    1.68
  11  -2 -24   39.23    2.05
 -11   2  24   29.35    1.63
 -11   2 -24   32.09    1.69
  11   2  24   32.56    1.65
  11   2 -24   37.62    1.91
 -11  -2  25    5.34    1.14
  11  -2 -25    9.86    1.70
 -11   2  25    4.53    1.04
 -11   2 -25    6.88    1.29
  11   2  25    4.70    1.13
  11   2 -25    7.91    1.48
 -11  -2  26   23.77    1.59
  11  -2 -26   28.87    2.01
 -11   2  26   24.36    1.55
 -11   2 -26   23.85    1.56
  11   2  26   25.86    1.54
  11   2 -26   26.13    1.83
 -11  -2  27   27.96    1.74
  11  -2 -27   33.93    2.12
 -11   2  27   30.02    1.72
 -11   2 -27   27.01    1.67
  11   2  27   31.31    1.69
  11   2 -27   31.93    1.97
 -12  -2   0   56.33    1.33
 -12  -2   0   54.74    1.62
  12  -2   0   63.97    1.64
 -12   2   0   49.42    1.46
 -12   2   0   53.76    1.28
  12   2   0   60.87    1.39
 -12  -2   1   72.03    1.43
 -12  -2   1  129.92    2.34
 -12  -2  -1  134.72    1.92
 -12  -2  -1  130.71    2.31
  12  -2   1  157.44    2.38
  12  -2  -1  159.05    2.44
 -12   2   1  128.77    2.22
 -12   2   1  131.09    1.83
 -12   2  -1  129.05    2.19
 -12   2  -1  130.73    1.95
  12   2   1  152.07    2.16
  12   2  -1  152.70    2.07
 -12  -2   2    0.35    0.33
 -12  -2   2    4.18    0.92
 -12  -2  -2    2.05    0.62
 -12  -2  -2    3.31    0.85
  12  -2   2    3.59    0.88
  12  -2  -2    3.86    0.94
 -12   2   2    1.39    0.72
 -12   2   2    3.49    0.60
 -12   2  -2    1.56    0.67
 -12   2  -2    4.25    0.72
  12   2   2    2.97    0.69
 -12  -2   3  128.55    1.99
 -12  -2   3  137.22    2.41
 -12  -2  -3  143.72    1.93
 -12  -2  -3  140.11    2.39
  12  -2   3  165.25    2.39
  12  -2  -3  167.87    2.57
 -12   2   3  134.42    2.28
 -12   2  -3  149.06    2.34
 -12   2  -3   15.68    0.73
  12   2   3  155.85    2.29
 -12  -2   4  106.08    1.87
 -12  -2   4  103.33    2.15
 -12  -2  -4  110.54    1.72
 -12  -2  -4  101.36    2.06
  12  -2   4  123.40    2.07
  12  -2  -4  130.87    2.36
 -12   2   4   95.39    1.96
 -12   2  -4  110.36    2.05
 -12   2  -4  111.04    1.97
  12   2   4  112.60    1.98
 -12  -2   5    7.32    0.82
 -12  -2   5    8.22    1.07
 -12  -2  -5    5.91    0.71
 -12  -2  -5    7.86    1.03
  12  -2   5    8.91    0.90
  12  -2  -5    8.30    1.03
 -12   2   5    5.86    0.85
 -12   2  -5    7.33    0.86
 -12   2  -5    8.04    0.78
  12   2   5    6.78    0.75
 -12  -2   6   83.55    1.74
 -12  -2   6   85.58    2.01
 -12  -2  -6   96.05    1.61
 -12  -2  -6   83.02    1.91
  12  -2   6   99.52    1.82
  12  -2  -6  102.53    2.18
 -12   2   6   78.47    1.85
 -12   2  -6   98.41    1.97
 -12   2  -6   91.66    1.90
  12   2   6   96.87    1.94
 -12  -2   7   32.08    1.20
 -12  -2  -7   38.10    1.12
 -12  -2  -7   33.64    1.37
  12  -2  -7   40.05    1.53
 -12   2   7   30.25    1.29
 -12   2  -7   39.01    1.37
 -12   2  -7   37.94    1.34
 -12   2  -7   35.71    1.24
  12   2   7   36.88    1.30
  12   2  -7   34.28    1.48
 -12  -2   8    6.69    0.84
 -12  -2  -8    9.20    1.08
  12  -2   8    9.04    1.09
  12  -2   8    9.94    1.20
  12  -2  -8    9.93    1.15
 -12   2   8    7.22    0.96
 -12   2  -8    9.51    0.90
 -12   2  -8    7.40    0.87
  12   2   8    8.79    0.86
  12   2  -8   10.46    1.26
 -12  -2   9  155.14    2.47
 -12  -2  -9  161.61    2.59
  12  -2   9  191.79    2.76
  12  -2   9  200.78    2.85
  12  -2  -9  190.94    3.00
 -12   2   9  146.09    2.54
 -12   2  -9  172.65    2.74
 -12   2  -9  180.24    2.36
  12   2   9  179.06    2.76
  12   2  -9  172.92    2.84
 -12  -2  10   73.55    1.81
 -12  -2 -10   81.83    1.94
  12  -2  10   91.62    2.02
  12  -2  10   95.28    2.09
  12  -2 -10   93.84    2.32
 -12   2  10   70.29    1.87
 -12   2 -10   85.07    2.04
  12   2  10   84.19    1.99
  12   2 -10   83.44    2.13
 -12  -2  11    3.77    0.85
 -12  -2 -11    4.90    1.01
  12  -2  11    3.23    1.04
  12  -2  11    2.39    1.11
  12  -2 -11    4.01    1.24
 -12   2  11    2.37    0.83
 -12   2 -11    5.34    1.01
  12   2  11    5.86    0.95
  12   2 -11    2.96    1.15
 -12  -2  12  133.98    2.47
 -12  -2 -12  150.24    2.56
  12  -2  12  180.89    2.81
  12  -2 -12  166.37    2.99
 -12   2  12  131.04    2.54
 -12   2 -12  149.67    2.71
  12   2  12  151.85    2.70
  12   2 -12  163.10    2.90
 -12  -2  13  131.06    2.49
 -12  -2 -13  152.25    2.57
  12  -2  13  183.43    2.84
  12  -2 -13  163.18    3.04
 -12   2  13  122.72    2.50
 -12   2 -13  145.39    2.73
  12   2  13  153.53    2.77
  12   2 -13  150.60    2.83
 -12  -2  14   13.88    1.12
 -12  -2 -14   15.54    1.16
  12  -2  14   17.20    1.31
  12  -2 -14   14.76    1.43
 -12   2  14   10.23    1.10
 -12   2 -14   16.98    1.21
  12   2  14   17.89    1.19
  12   2 -14   15.87    1.33
 -12  -2  15  129.45    2.58
 -12  -2 -15  145.60    2.58
  12  -2  15  178.44    2.86
  12  -2 -15  151.80    3.01
 -12   2  15  118.93    2.53
 -12   2 -15  149.31    2.86
  12   2  15  150.34    2.84
  12   2 -15  158.97    2.97
 -12  -2  16  149.55    2.80
 -12  -2 -16  171.73    2.81
  12  -2  16  208.37    3.13
  12  -2 -16  174.41    3.25
 -12   2  16  140.28    2.76
 -12   2 -16  160.76    3.00
  12   2  16  168.20    3.05
  12   2 -16  177.01    3.15
 -12  -2  17    0.47    0.74
 -12  -2 -17    1.60    0.95
  12  -2  17   -2.95    0.99
  12  -2 -17    1.30    1.25
 -12   2  17    0.62    0.75
 -12   2 -17    1.71    0.94
  12   2  17    1.09    0.82
  12   2 -17   -0.74    1.09
 -12  -2  18   12.36    1.15
 -12  -2 -18   11.82    1.14
  12  -2  18   14.55    1.33
  12  -2 -18   15.42    1.51
 -12   2  18   11.58    1.14
 -12   2 -18   13.99    1.21
  12   2  18   15.75    1.18
  12   2 -18   15.76    1.39
 -12  -2  19   47.53    1.82
 -12  -2 -19   47.22    1.69
  12  -2  19   63.70    2.02
  12  -2 -19   52.92    2.19
 -12   2  19   43.56    1.75
 -12   2 -19   47.26    1.85
  12   2  19   52.29    1.90
  12   2 -19   56.59    2.07
 -12  -2  20   18.59    1.32
  12  -2 -20   18.04    1.61
 -12   2  20   17.07    1.27
 -12   2 -20   16.80    1.30
  12   2  20   19.68    1.33
  12   2 -20   22.37    1.61
 -12  -2  21   21.62    1.42
  12  -2 -21   23.78    1.73
 -12   2  21   19.42    1.35
 -12   2 -21   21.43    1.43
  12   2  21   25.21    1.46
  12   2 -21   23.45    1.59
 -12  -2  22   83.94    2.43
  12  -2 -22   87.64    2.67
 -12   2  22   79.90    2.36
 -12   2 -22   84.84    2.46
  12   2  22   89.86    2.50
  12   2 -22   91.70    2.58
 -12  -2  23    4.38    1.08
  12  -2 -23    6.02    1.58
 -12   2  23    3.87    0.97
 -12   2 -23    5.06    1.19
  12   2  23    5.43    1.09
  12   2 -23    5.82    1.38
 -12  -2  24    2.37    0.95
  12  -2 -24    5.47    1.57
 -12   2  24    0.78    0.87
 -12   2 -24    3.15    1.14
  12   2  24    3.48    1.04
  12   2 -24    3.37    1.31
 -12  -2  25   40.81    1.94
  12  -2 -25   39.78    2.14
 -12   2  25   36.54    1.83
 -12   2 -25   34.56    1.83
  12   2  25   40.62    1.88
  12   2 -25   41.96    2.04
 -12  -2  26   26.52    1.72
  12  -2 -26   31.91    2.08
 -12   2  26   29.78    1.74
 -12   2 -26   28.05    1.73
  12   2  26   31.20    1.74
  12   2 -26   35.61    2.05
 -13  -2   0   -0.66    0.52
 -13  -2   0   -0.20    0.79
  13  -2   0   -1.72    0.77
 -13   2   0   -1.39    0.55
 -13   2   0    0.05    0.57
 -13  -2   1   17.75    0.81
 -13  -2   1   40.88    1.52
 -13  -2  -1   44.08    1.25
 -13  -2  -1   43.45    1.54
  13  -2   1   51.23    1.57
  13  -2  -1   50.00    1.59
 -13   2   1   39.90    1.42
 -13   2  -1   38.07    1.38
 -13   2  -1   40.10    1.21
  13   2   1   48.41    1.33
 -13  -2   2   32.38    1.07
 -13  -2   2   85.36    2.04
 -13  -2  -2   93.65    1.70
 -13  -2  -2   95.44    2.12
  13  -2   2  111.89    2.12
  13  -2  -2  105.92    2.16
 -13   2   2   85.11    1.95
 -13   2  -2   98.12    2.02
 -13   2  -2   92.36    1.77
  13   2   2  103.41    1.92
 -13  -2   3   -0.68    0.52
 -13  -2   3   -0.73    0.76
 -13  -2  -3   -0.51    0.50
 -13  -2  -3   -1.27    0.72
  13  -2   3   -1.48    0.72
  13  -2  -3   -0.64    0.80
 -13   2  -3   -0.70    0.61
 -13   2  -3   -0.16    0.40
  13   2   3   -0.77    0.54
 -13  -2   4   98.43    1.87
 -13  -2   4  107.70    2.29
 -13  -2  -4  111.32    1.82
 -13  -2  -4  102.66    2.16
  13  -2   4  122.33    2.19
  13  -2  -4  125.36    2.40
 -13   2   4   97.26    2.09
 -13   2  -4  117.43    2.19
 -13   2  -4   70.16    1.65
  13   2   4  115.97    2.11
 -13  -2   5   37.26    1.30
 -13  -2   5   43.28    1.61
 -13  -2  -5   42.70    1.54
  13  -2   5   50.82    1.53
  13  -2  -5   50.01    1.68
 -13   2   5   36.70    1.42
 -13   2  -5   42.35    1.45
 -13   2  -5   42.18    1.38
  13   2   5   46.57    1.45
 -13  -2   6   46.60    1.44
 -13  -2  -6   47.99    1.61
  13  -2  -6   58.95    1.83
 -13   2   6   39.31    1.50
 -13   2  -6   55.28    1.61
 -13   2  -6   51.57    1.54
  13   2   6   52.13    1.55
  13   2  -6   47.27    1.74
 -13  -2   7   15.17    1.09
 -13  -2  -7   14.63    1.21
  13  -2  -7   23.81    1.40
 -13   2   7   13.38    1.14
 -13   2  -7   22.66    1.21
 -13   2  -7   22.65    1.19
  13   2   7   18.99    1.14
  13   2  -7   17.29    1.35
 -13  -2   8  410.99    3.99
 -13  -2  -8  438.05    4.30
  13  -2   8  526.98    4.60
  13  -2   8  541.95    4.68
  13  -2  -8  541.21    5.04
 -13   2   8  392.37    4.16
 -13   2  -8  446.57    4.36
  13   2   8  478.82    4.50
  13   2  -8  492.04    4.81
 -13  -2   9    5.55    0.89
 -13  -2  -9    5.58    1.12
  13  -2   9    4.09    1.17
  13  -2   9    3.53    1.20
  13  -2  -9    8.48    1.40
 -13   2   9    3.96    0.91
 -13   2  -9    8.46    1.00
  13   2   9    8.27    1.08
  13   2  -9    7.36    1.33
 -13  -2  10  111.73    2.25
 -13  -2 -10  121.47    2.41
  13  -2  10  150.91    2.63
  13  -2  10  159.34    2.71
  13  -2 -10  153.90    2.94
 -13   2  10  105.55    2.33
 -13   2 -10  134.02    2.58
  13   2  10  131.70    2.53
  13   2 -10  138.35    2.76
 -13  -2  11   70.18    1.88
 -13  -2 -11   89.45    2.12
  13  -2  11  105.59    2.29
  13  -2  11  107.47    2.32
  13  -2 -11   96.83    2.46
 -13   2  11   72.67    2.01
 -13   2 -11   82.99    2.15
  13   2  11   89.86    2.19
  13   2 -11   91.92    2.37
 -13  -2  12   18.16    1.18
 -13  -2 -12   20.82    1.27
  13  -2  12   21.93    1.38
  13  -2 -12   23.54    1.64
 -13   2  12   16.70    1.24
 -13   2 -12   19.32    1.27
  13   2  12   21.38    1.25
  13   2 -12   21.96    1.49
 -13  -2  13   14.53    1.14
 -13  -2 -13   18.51    1.27
  13  -2  13   19.29    1.37
  13  -2 -13   19.86    1.54
 -13   2  13   14.98    1.18
 -13   2 -13   18.22    1.27
  13   2  13   21.02    1.27
  13   2 -13   17.64    1.43
 -13  -2  14   36.93    1.56
 -13  -2 -14   38.87    1.57
  13  -2  14   48.14    1.78
  13  -2 -14   43.70    1.93
 -13   2  14   35.79    1.57
 -13   2 -14   41.03    1.67
  13   2  14   44.09    1.68
  13   2 -14   43.26    1.86
 -13  -2  15   79.63    2.13
 -13  -2 -15   94.40    2.21
  13  -2  15  111.91    2.42
  13  -2 -15  100.96    2.63
 -13   2  15   79.65    2.20
 -13   2 -15   88.66    2.34
  13   2  15   97.55    2.40
  13   2 -15  101.46    2.57
 -13  -2  16    9.90    1.08
 -13  -2 -16   10.64    1.13
  13  -2  16   12.60    1.41
  13  -2 -16   11.41    1.62
 -13   2  16    9.47    1.17
 -13   2 -16   11.80    1.15
  13   2  16   10.92    1.08
  13   2 -16   12.32    1.36
 -13  -2  17   97.58    2.42
 -13  -2 -17  110.03    2.40
  13  -2 -17  119.41    2.89
 -13   2  17   97.16    2.45
 -13   2 -17  111.75    2.67
  13   2  17  119.78    2.73
  13   2 -17  121.71    2.80
 -13  -2  18   16.41    1.26
 -13  -2 -18   15.30    1.25
  13  -2 -18   14.96    1.57
 -13   2  18   14.81    1.21
 -13   2 -18   17.81    1.33
  13   2  18   18.15    1.31
  13   2 -18   17.91    1.55
 -13  -2  19    2.21    0.88
  13  -2 -19    1.73    1.31
 -13   2  19    2.61    0.89
 -13   2 -19    3.86    1.09
  13   2  19    4.31    1.03
  13   2 -19    1.26    1.23
 -13  -2  20   22.35    1.42
  13  -2 -20   30.66    1.88
 -13   2  20   20.96    1.38
 -13   2 -20   23.13    1.47
  13   2  20   27.14    1.52
  13   2 -20   27.75    1.74
 -13  -2  21   16.82    1.34
  13  -2 -21   20.65    1.67
 -13   2  21   18.30    1.34
 -13   2 -21   18.01    1.40
  13   2  21   19.80    1.40
  13   2 -21   20.66    1.62
 -13  -2  22    0.05    0.82
  13  -2 -22   -0.11    1.32
 -13   2  22   -0.22    0.76
 -13   2 -22   -1.11    0.93
  13   2  22   -0.10    0.81
  13   2 -22    1.02    1.20
 -13  -2  23   42.24    1.93
  13  -2 -23   51.71    2.36
 -13   2  23   43.97    1.93
 -13   2 -23   45.44    2.00
  13   2  23   47.96    1.99
  13   2 -23   50.95    2.20
 -13  -2  24   32.62    1.79
  13  -2 -24   41.77    2.27
 -13   2  24   34.34    1.78
 -13   2 -24   34.34    1.85
  13   2  24   38.25    1.88
  13   2 -24   40.70    2.12
 -14  -2   0   78.11    1.69
 -14  -2   0   77.40    2.04
  14  -2   0   94.66    2.14
 -14   2   0   73.22    1.87
 -14  -2   1    5.63    0.60
 -14  -2   1   17.81    1.29
 -14  -2  -1   18.22    1.00
 -14  -2  -1   18.49    1.24
  14  -2   1   21.47    1.29
  14  -2  -1   20.38    1.33
 -14   2   1   16.10    1.12
 -14   2  -1   16.67    1.12
 -14  -2   2    4.43    0.64
 -14  -2   2    9.55    1.07
 -14  -2  -2    9.72    0.84
 -14  -2  -2   10.85    1.09
  14  -2   2   11.77    1.14
  14  -2  -2   11.57    1.16
 -14   2   2    7.93    0.96
 -14   2  -2    9.98    1.01
 -14   2  -2   11.36    0.85
 -14  -2   3   31.05    1.21
 -14  -2   3   35.13    1.57
 -14  -2  -3   32.27    1.48
  14  -2   3   38.73    1.48
  14  -2  -3   38.27    1.59
 -14   2   3   27.83    1.34
 -14   2  -3   32.78    1.38
 -14   2  -3   32.94    1.25
  14   2   3   36.12    1.30
 -14  -2   4   11.89    0.95
 -14  -2   4   13.53    1.23
 -14  -2  -4   11.68    1.14
  14  -2   4   16.19    1.17
  14  -2  -4   13.04    1.26
 -14   2   4    9.18    1.02
 -14   2  -4   12.34    1.04
 -14   2  -4    0.94    0.44
  14   2   4   14.10    0.98
 -14  -2   5   -0.25    0.64
 -14  -2   5    0.86    0.97
 -14  -2  -5   -0.70    0.88
  14  -2  -5    1.97    1.06
 -14   2   5   -0.95    0.75
 -14   2  -5   -0.03    0.74
 -14   2  -5    1.18    0.78
  14   2   5    1.03    0.74
 -14  -2   6   82.37    1.91
 -14  -2  -6   90.81    2.17
  14  -2  -6  102.66    2.40
 -14   2   6   81.23    2.05
 -14   2  -6   96.94    2.13
 -14   2  -6   89.30    2.05
  14   2   6   96.21    2.11
  14   2  -6   91.73    2.33
 -14  -2   7   27.41    1.31
 -14  -2  -7   31.12    1.49
  14  -2  -7   42.23    1.80
 -14   2   7   28.13    1.40
 -14   2  -7   34.21    1.46
 -14   2  -7   33.82    1.41
  14   2   7   36.76    1.46
  14   2  -7   32.58    1.63
 -14  -2   8   38.32    1.49
 -14  -2  -8   42.04    1.64
  14  -2   8   51.61    1.78
  14  -2   8   51.95    1.82
  14  -2  -8   50.37    1.92
 -14   2   8   38.89    1.58
 -14   2  -8   46.48    1.64
  14   2   8   52.10    1.69
  14   2  -8   50.06    1.89
 -14  -2   9   17.14    1.18
 -14  -2  -9   18.73    1.32
  14  -2   9   19.30    1.37
  14  -2   9   20.54    1.42
  14  -2  -9   20.11    1.53
 -14   2   9   15.22    1.19
 -14   2  -9   20.16    1.26
  14   2   9   18.27    1.18
  14   2  -9   20.47    1.47
 -14  -2  10   93.72    2.15
 -14  -2 -10  101.20    2.31
  14  -2  10  126.75    2.50
  14  -2  10  135.82    2.61
  14  -2 -10  118.82    2.75
 -14   2  10   94.20    2.28
 -14   2 -10  104.09    2.39
  14   2  10  118.95    2.49
  14   2 -10  115.30    2.64
 -14  -2  11   14.96    1.14
 -14  -2 -11   20.46    1.33
  14  -2  11   23.64    1.46
  14  -2  11   23.69    1.49
  14  -2 -11   21.01    1.56
 -14   2  11   14.97    1.17
 -14   2 -11   18.39    1.28
  14   2  11   17.75    1.21
  14   2 -11   17.19    1.47
 -14  -2  12   76.69    2.06
 -14  -2 -12   87.70    2.20
  14  -2  12  102.02    2.34
  14  -2  12  107.79    2.41
  14  -2 -12   96.68    2.57
 -14   2  12   68.54    2.03
 -14   2 -12   86.59    2.29
  14   2  12   90.08    2.29
  14   2 -12   89.14    2.43
 -14  -2  13   73.47    2.04
 -14  -2 -13   90.61    2.25
  14  -2  13  104.88    2.38
  14  -2 -13   94.77    2.61
 -14   2  13   74.33    2.14
 -14   2 -13   88.12    2.35
  14   2  13   89.96    2.32
  14   2 -13   93.51    2.53
 -14  -2  14    1.19    0.76
 -14  -2 -14   -0.52    0.90
  14  -2  14   -0.84    1.00
  14  -2 -14   -0.69    1.20
 -14   2  14   -0.85    0.75
 -14   2 -14   -0.26    0.92
  14   2  14    0.30    0.81
  14   2 -14   -1.09    1.09
 -14  -2  15    8.76    1.12
 -14  -2 -15    6.84    1.17
  14  -2 -15   11.71    1.64
 -14   2  15    7.62    1.15
 -14   2 -15    9.55    1.14
  14   2  15    9.20    1.07
  14   2 -15   10.04    1.52
 -14  -2  16   25.95    1.46
 -14  -2 -16   27.41    1.47
  14  -2 -16   30.74    1.83
 -14   2  16   26.24    1.48
 -14   2 -16   30.10    1.61
  14   2  16   29.89    1.53
  14   2 -16   32.21    1.77
 -14  -2  17   13.01    1.18
 -14  -2 -17   13.97    1.25
  14  -2 -17   16.51    1.58
 -14   2  17   11.91    1.18
 -14   2 -17   12.96    1.24
  14   2  17   14.38    1.22
  14   2 -17   13.65    1.47
 -14  -2  18   12.08    1.17
  14  -2 -18   18.33    1.65
 -14   2  18   13.08    1.24
 -14   2 -18   14.94    1.28
  14   2  18   15.69    1.26
  14   2 -18   15.40    1.51
 -14  -2  19   11.87    1.21
  14  -2 -19   14.41    1.58
 -14   2  19   13.39    1.24
 -14   2 -19   12.69    1.27
  14   2  19   14.80    1.28
  14   2 -19   13.61    1.46
 -14  -2  20    1.46    0.89
  14  -2 -20   -0.47    1.31
 -14   2  20    1.62    0.85
 -14   2 -20    1.02    1.03
  14   2  20    2.95    0.97
  14   2 -20    1.17    1.28
 -14  -2  21    3.12    0.99
  14  -2 -21    4.00    1.51
 -14   2  21    2.75    0.97
 -14   2 -21    3.76    1.21
  14   2  21    5.56    1.19
  14   2 -21    3.67    1.38
 -14  -2  22    6.99    1.23
  14  -2 -22   10.68    1.86
 -14   2  22   10.06    1.32
 -14   2 -22    9.07    1.45
  14   2  22    9.90    1.39
  14   2 -22   14.53    1.80
 -15  -2   0   -0.93    0.95
  15  -2   0   -0.25    1.03
 -15   2   0   -1.10    0.76
 -15  -2   1   50.28    1.42
 -15  -2   1  141.91    2.79
 -15  -2  -1  143.63    2.81
  15  -2   1  173.21    2.91
  15  -2  -1  170.27    2.96
 -15   2   1  135.46    2.59
 -15   2  -1  140.07    2.63
 -15  -2   2   45.45    1.40
 -15  -2   2  114.75    2.58
 -15  -2  -2  114.98    2.53
  15  -2   2  134.66    2.59
  15  -2  -2  135.59    2.71
 -15   2   2  103.28    2.31
 -15   2  -2  115.12    2.40
 -15  -2   3    9.28    0.94
 -15  -2   3    9.87    1.22
 -15  -2  -3   12.10    1.39
  15  -2  -3   10.87    1.30
 -15   2   3    9.89    1.14
 -15   2  -3    8.82    1.08
 -15  -2   4   35.07    1.38
 -15  -2   4   37.89    1.72
 -15  -2  -4   37.29    1.67
  15  -2  -4   44.72    1.80
 -15   2   4   32.72    1.51
 -15   2  -4   38.46    1.55
 -15   2  -4   20.97    1.01
 -15  -2   5   92.75    2.06
 -15  -2  -5  104.43    2.44
  15  -2  -5  120.08    2.65
 -15   2   5   87.64    2.20
 -15   2  -5  108.40    2.34
 -15   2  -5   75.53    1.89
  15   2   5  111.56    2.28
  15   2  -5  106.31    2.56
 -15  -2   6   10.53    1.04
 -15  -2  -6   12.45    1.25
  15  -2  -6   14.34    1.40
 -15   2   6    9.74    1.19
 -15   2  -6   12.34    1.13
 -15   2  -6   11.94    1.06
  15   2   6   11.80    1.06
  15   2  -6   11.52    1.35
 -15  -2   7   87.06    2.06
 -15  -2  -7  101.43    2.38
  15  -2   7  114.03    2.46
  15  -2   7  119.18    2.52
  15  -2  -7  126.60    2.80
 -15   2   7   86.85    2.22
 -15   2  -7  101.98    2.28
  15   2   7  111.30    2.37
  15   2  -7  114.17    2.66
 -15  -2   8   85.21    2.08
 -15  -2  -8   96.55    2.34
  15  -2   8  113.06    2.45
  15  -2   8  117.51    2.51
  15  -2  -8  117.39    2.76
 -15   2   8   85.50    2.21
 -15   2  -8  100.28    2.31
  15   2   8  107.28    2.36
  15   2  -8  105.38    2.61
 -15  -2   9   -0.26    0.75
 -15  -2  -9   -0.26    0.91
  15  -2   9   -1.64    0.91
  15  -2   9   -0.50    1.04
  15  -2  -9    0.73    1.17
 -15   2   9   -0.59    0.72
 -15   2  -9    0.64    0.87
  15   2   9    0.10    0.75
  15   2  -9    0.00    1.13
 -15  -2  10   10.03    1.11
 -15  -2 -10   13.85    1.25
  15  -2  10   16.20    1.34
  15  -2  10   19.14    1.41
  15  -2 -10   18.15    1.53
 -15   2  10   12.76    1.21
 -15   2 -10   13.57    1.20
  15   2  10   17.45    1.23
  15   2 -10   15.43    1.45
 -15  -2  11   63.00    1.93
 -15  -2 -11   72.00    2.08
  15  -2  11   88.88    2.27
  15  -2  11   98.22    2.39
  15  -2 -11   81.64    2.44
 -15   2  11   58.10    1.94
 -15   2 -11   71.83    2.12
  15   2  11   76.12    2.14
  15   2 -11   85.21    2.44
 -15  -2  12   47.71    1.74
 -15  -2 -12   54.26    1.89
  15  -2 -12   66.06    2.29
 -15   2  12   46.60    1.81
 -15   2 -12   58.12    1.98
  15   2  12   63.28    2.00
  15   2 -12   61.32    2.17
 -15  -2  13   27.71    1.48
 -15  -2 -13   30.98    1.59
  15  -2 -13   41.81    1.96
 -15   2  13   27.56    1.50
 -15   2 -13   34.99    1.67
  15   2  13   38.33    1.67
  15   2 -13   36.93    1.87
 -15  -2  14  128.28    2.75
 -15  -2 -14  158.66    2.98
  15  -2 -14  179.51    3.53
 -15   2  14  122.17    2.77
 -15   2 -14  151.20    3.11
  15   2  14  159.19    3.14
  15   2 -14  161.14    3.29
 -15  -2  15   39.33    1.69
 -15  -2 -15   45.02    1.86
  15  -2 -15   53.59    2.23
 -15   2  15   38.47    1.73
 -15   2 -15   43.80    1.86
  15   2  15   46.67    1.86
  15   2 -15   49.99    2.13
 -15  -2  16   13.60    1.22
  15  -2 -16   18.59    1.69
 -15   2  16   10.45    1.19
 -15   2 -16   13.83    1.28
  15   2  16   16.83    1.30
  15   2 -16   14.84    1.53
 -15  -2  17   85.37    2.41
  15  -2 -17  122.94    3.13
 -15   2  17   91.49    2.54
 -15   2 -17  101.29    2.71
  15   2  17  110.47    2.78
  15   2 -17  117.58    2.98
 -15  -2  18    1.51    0.83
  15  -2 -18    4.37    1.50
 -15   2  18    1.70    0.91
 -15   2 -18    3.60    1.18
  15   2  18    4.44    1.08
  15   2 -18    1.74    1.29
 -15  -2  19    3.68    1.01
  15  -2 -19    4.57    1.54
 -15   2  19    4.03    1.05
 -15   2 -19    6.80    1.34
  15   2  19    5.92    1.21
  15   2 -19    4.03    1.45
 -15  -2  20   46.48    2.01
  15  -2 -20   53.88    2.40
 -15   2  20   44.27    1.98
 -15   2 -20   48.71    2.09
  15   2  20   52.09    2.12
  15   2 -20   55.30    2.32
 -16  -2   0   72.08    2.23
  16  -2   0   86.00    2.33
 -16   2   0   64.60    1.98
 -16  -2   1   10.28    1.52
 -16  -2  -1   13.08    1.37
  16  -2   1   12.37    1.36
  16  -2  -1   11.25    1.39
 -16   2   1    9.07    1.07
 -16   2  -1    9.21    1.22
 -16  -2   2    8.16    1.43
 -16  -2  -2    7.84    1.32
  16  -2  -2    8.32    1.45
 -16   2   2    7.29    1.03
 -16   2  -2    5.69    1.19
 -16  -2  -3   33.39    1.65
  16  -2  -3   39.61    1.85
 -16   2   3   31.37    1.49
 -16   2  -3   34.76    1.61
 -16  -2   4    6.52    0.96
 -16  -2  -4    8.00    1.31
  16  -2  -4   10.20    1.46
 -16   2   4    8.26    1.10
 -16   2  -4    6.64    1.14
  16   2  -4   10.03    1.36
 -16  -2   5    0.49    0.73
 -16  -2  -5    0.03    1.07
  16  -2  -5   -0.09    1.16
 -16   2   5   -0.56    0.76
 -16   2  -5   -0.57    0.85
  16   2  -5   -0.29    1.16
 -16  -2   6   20.92    1.26
 -16  -2  -6   26.18    1.54
  16  -2  -6   29.11    1.71
 -16   2   6   19.57    1.33
 -16   2  -6   23.94    1.40
  16   2  -6   25.39    1.63
 -16  -2   7   31.33    1.44
 -16  -2  -7   37.79    1.71
  16  -2   7   39.58    1.72
  16  -2   7   44.75    1.80
  16  -2  -7   40.79    1.90
 -16   2   7   30.35    1.54
 -16   2  -7   35.32    1.53
  16   2   7   40.01    1.57
  16   2  -7   36.30    1.83
 -16  -2   8   -0.15    0.72
 -16  -2  -8    0.64    1.00
  16  -2   8   -1.52    0.95
  16  -2   8   -1.43    1.07
  16  -2  -8    1.54    1.22
 -16   2   8    0.94    0.82
 -16   2  -8    1.41    0.90
  16   2   8    0.71    0.85
  16   2  -8   -1.04    1.12
 -16  -2   9   20.00    1.26
 -16  -2  -9   25.54    1.51
  16  -2  -9   28.22    1.71
 -16   2   9   21.43    1.36
 -16   2  -9   25.66    1.42
  16   2   9   27.61    1.42
  16   2  -9   27.14    1.70
 -16  -2  10    9.15    1.08
 -16  -2 -10   13.11    1.26
  16  -2 -10   13.50    1.49
 -16   2  10   11.49    1.13
 -16   2 -10   10.91    1.14
  16   2  10   13.49    1.13
  16   2 -10   12.45    1.42
 -16  -2  11   -1.15    0.76
 -16  -2 -11   -1.76    0.95
  16  -2 -11   -1.18    1.17
 -16   2  11   -0.70    0.71
 -16   2 -11    0.09    0.87
  16   2  11   -0.33    0.74
  16   2 -11   -1.80    1.10
 -16  -2  12   12.36    1.20
 -16  -2 -12   12.98    1.30
  16  -2 -12   18.11    1.61
 -16   2  12   12.79    1.21
 -16   2 -12   14.24    1.28
  16   2  12   16.50    1.28
  16   2 -12   17.09    1.58
 -16  -2  13   14.86    1.25
 -16  -2 -13   17.29    1.37
  16  -2 -13   25.00    1.78
 -16   2  13   15.57    1.28
 -16   2 -13   17.10    1.35
  16   2  13   19.19    1.33
  16   2 -13   18.62    1.59
 -16  -2  14   -0.01    0.75
 -16  -2 -14    0.26    1.01
  16  -2 -14    2.43    1.40
 -16   2  14    0.29    0.80
 -16   2 -14    0.13    0.98
  16   2  14   -0.49    0.88
  16   2 -14   -1.29    1.15
 -16  -2  15    6.62    1.09
  16  -2 -15   12.95    1.74
 -16   2  15    5.24    1.05
 -16   2 -15    7.53    1.37
  16   2  15    7.88    1.26
  16   2 -15    8.39    1.54
 -16  -2  16   16.99    1.34
  16  -2 -16   21.53    1.85
 -16   2  16   14.90    1.32
 -16   2 -16   17.81    1.46
  16   2  16   19.50    1.40
  16   2 -16   22.11    1.72
 -16  -2  17    3.27    1.00
  16  -2 -17    7.08    1.65
 -16   2  17    4.77    1.09
 -16   2 -17    6.30    1.30
  16   2  17    5.08    1.14
  16   2 -17    5.87    1.51
 -17  -2   0    0.96    1.29
 -17   2   0   -0.83    0.90
 -17  -2   1  195.07    3.55
 -17  -2  -1  194.76    3.53
  17  -2  -1  234.30    3.73
 -17   2   1  178.79    3.18
 -17   2  -1  200.56    3.37
 -17  -2  -2   82.63    2.44
  17  -2  -2   98.71    2.63
 -17   2   2   77.89    2.20
 -17   2  -2   79.25    2.26
  17   2  -2   96.51    2.62
 -17  -2  -3    4.24    1.25
  17  -2  -3    5.61    1.44
 -17   2   3    2.57    0.97
 -17   2  -3    0.70    0.99
  17   2  -3    4.38    1.34
 -17  -2  -4   62.18    2.16
  17  -2  -4   77.73    2.40
 -17   2   4   59.68    1.98
 -17   2  -4   62.87    2.05
  17   2  -4   67.46    2.30
 -17  -2  -5   68.30    2.21
  17  -2  -5   81.43    2.48
 -17   2   5   56.92    1.95
 -17   2  -5   67.63    2.07
  17   2  -5   75.05    2.42
 -17  -2  -6    0.73    1.11
  17  -2  -6    2.35    1.26
 -17   2   6    0.76    0.86
 -17   2  -6   -1.17    0.84
  17   2  -6    0.34    1.24
 -17  -2   7    9.47    1.09
 -17  -2  -7   10.32    1.29
  17  -2  -7   13.36    1.52
 -17   2   7   10.44    1.15
  17   2  -7   13.59    1.47
 -17  -2   8   68.72    2.03
 -17  -2  -8   94.84    2.54
  17  -2  -8   95.23    2.67
 -17   2   8   70.41    2.17
  17   2  -8   96.78    2.69
 -17  -2   9    7.21    1.06
 -17  -2  -9   10.84    1.46
  17  -2  -9   12.47    1.71
 -17   2   9    7.72    1.14
 -17   2  -9    9.59    1.09
  17   2  -9   10.48    1.59
 -17  -2  10   25.08    1.40
 -17  -2 -10   30.11    1.63
  17  -2 -10   34.91    1.95
 -17   2  10   27.76    1.53
 -17   2 -10   30.53    1.55
  17   2  10   31.85    1.55
  17   2 -10   34.58    1.86
 -17  -2  11   33.29    1.58
 -17  -2 -11   42.76    1.88
  17  -2 -11   46.56    2.15
 -17   2  11   33.79    1.66
 -17   2 -11   39.24    1.74
  17   2  11   46.34    1.82
  17   2 -11   49.29    2.11
 -17  -2  12    8.28    1.16
 -17  -2 -12   13.05    1.33
  17  -2 -12   14.16    1.76
 -17   2  12    8.01    1.20
 -17   2 -12   10.93    1.16
  17   2  12   11.47    1.12
  17   2 -12   12.33    1.49
 -17  -2  13    4.55    1.08
 -17  -2 -13    3.93    1.16
  17  -2 -13    8.51    1.64
 -17   2  13    3.08    0.99
 -17   2 -13    6.74    1.23
  17   2  13    5.59    1.16
  17   2 -13    7.05    1.49
 -17  -2  14   57.94    2.08
  17  -2 -14   79.48    2.70
 -17   2  14   51.86    2.05
 -17   2 -14   60.44    2.17
  17   2  14   70.16    2.30
  17   2 -14   71.54    2.52
 -18  -2   0    5.00    1.35
 -18   2   0    2.70    1.05
 -18  -2  -1   11.84    1.62
 -18   2   1    8.48    1.26
 -18   2  -1    8.97    1.26
  18   2  -1   10.13    1.61
 -18  -2  -2   -0.02    1.13
  18  -2  -2    1.12    1.24
 -18   2   2    0.80    0.88
 -18   2  -2   -0.20    0.88
  18   2  -2   -1.63    1.25
 -18  -2  -3   44.08    2.00
  18  -2  -3   50.36    2.13
 -18   2   3   37.81    1.70
 -18   2  -3   40.98    1.82
  18   2  -3   47.71    2.12
 -18  -2  -4   19.79    1.57
  18  -2  -4   24.09    1.72
 -18   2   4   17.30    1.34
 -18   2  -4   20.30    1.47
  18   2  -4   20.84    1.68
 -18  -2  -5    4.85    1.26
  18  -2  -5    2.10    1.45
 -18   2   5    3.28    1.00
 -18   2  -5    1.87    0.98
  18   2  -5    2.90    1.37
 -18  -2  -6    4.59    1.30
  18  -2  -6    3.36    1.43
 -18   2   6    2.20    0.91
  18   2  -6    6.11    1.47
 -18  -2  -7    9.06    1.41
  18  -2  -7    8.31    1.60
 -18   2   7    6.49    1.14
  18   2  -7    6.63    1.54
 -18  -2  -8    0.79    1.17
  18  -2  -8    2.30    1.41
 -18   2   8    1.78    0.90
  18   2  -8    2.99    1.44
 -18  -2  -9    8.60    1.40
  18  -2  -9    6.04    1.60
 -18   2   9    3.80    1.04
  18   2  -9    6.24    1.50
   0  -3   0    0.06    0.15
   0  -3   0    0.89    0.27
   0  -3   0   -0.13    0.15
   0   3   0    0.55    0.25
   0  -3   1    0.01    0.13
   0  -3   1    0.79    0.26
   0  -3  -1    0.82    0.31
   0   3   1    1.16    0.28
   0   3  -1    2.19    0.31
   0  -3   2    2.53    0.31
   0  -3   2    1.40    0.27
   0  -3  -2    3.23    0.37
   0   3   2    4.34    0.24
   0   3   2    5.16    0.33
   0   3  -2    3.22    0.36
   0  -3   3    0.34    0.25
   0  -3   3    0.25    0.18
   0  -3  -3    0.25    0.29
   0   3   3    0.51    0.14
   0   3   3    1.46    0.25
   0   3  -3    0.16    0.23
   0  -3   4    0.75    0.26
   0  -3   4    0.28    0.15
   0  -3  -4    0.54    0.31
   0   3   4    0.15    0.11
   0   3   4    1.47    0.24
   0   3  -4    0.31    0.20
   0  -3   5    1.42    0.31
   0  -3   5    0.45    0.18
   0  -3  -5    1.68    0.39
   0   3   5    2.22    0.21
   0   3   5    1.42    0.25
   0   3  -5    0.88    0.28
   0  -3   6    0.48    0.34
   0  -3   6    0.24    0.18
   0  -3  -6    0.16    0.41
   0   3   6    0.12    0.16
   0   3   6    0.91    0.26
   0   3  -6    0.79    0.30
   0  -3   7   -0.43    0.33
   0  -3   7   -0.10    0.20
   0  -3  -7    0.88    0.46
   0   3   7    1.25    0.23
   0   3   7    1.12    0.27
   0   3  -7    0.15    0.29
   0  -3   8    1.36    0.44
   0  -3  -8    2.27    0.63
   0   3   8    3.54    0.32
   0   3   8    3.86    0.33
   0   3  -8    0.80    0.34
   0   3  -8    0.33    0.24
   0  -3   9    0.24    0.46
   0  -3  -9    0.85    0.56
   0   3   9    1.29    0.28
   0   3   9    1.76    0.33
   0   3  -9    0.72    0.38
   0   3  -9    0.07    0.26
   0  -3  10    1.64    0.54
   0  -3 -10    1.07    0.63
   0   3  10    1.81    0.33
   0   3  10    1.20    0.31
   0   3 -10    0.43    0.40
   0   3 -10   -0.06    0.29
   0  -3  11    0.34    0.52
   0  -3 -11    3.92    0.79
   0   3  11    1.29    0.33
   0   3  11    0.19    0.26
   0   3 -11   -0.05    0.39
   0   3 -11    1.76    0.35
   0  -3  12   -0.60    0.49
   0  -3 -12    2.38    0.78
   0   3  12    2.46    0.39
   0   3  12    0.11    0.25
   0   3 -12   -0.16    0.39
   0   3 -12   -0.08    0.35
   0  -3  13    0.64    0.60
   0  -3 -13    0.92    0.78
   0   3  13    0.51    0.38
   0   3  13   -0.04    0.21
   0   3 -13    0.73    0.47
   0   3 -13    1.29    0.41
   0  -3  14    1.08    0.67
   0  -3 -14    4.83    1.04
   0   3  14    3.10    0.52
   0   3  14    0.26    0.23
   0   3 -14    2.01    0.57
   0   3 -14    0.97    0.52
   0  -3  15    2.71    0.79
   0  -3 -15    4.55    1.07
   0   3  15    1.90    0.52
   0   3  15   -0.09    0.18
   0   3 -15    3.48    0.64
   0   3 -15    2.48    0.59
   0  -3  16    1.10    0.75
   0  -3 -16    1.76    1.01
   0   3  16    2.08    0.54
   0   3  16    0.02    0.18
   0   3 -16    1.02    0.55
   0   3 -16    2.26    0.65
   0  -3  17   -0.66    0.68
   0   3  17   -0.59    0.48
   0   3  17   -0.03    0.21
   0   3 -17    0.38    0.54
   0   3 -17    0.31    0.59
   0  -3  18    0.50    0.81
   0  -3 -18    0.50    1.03
   0   3  18    0.30    0.55
   0   3  18    0.21    0.25
   0   3 -18    0.18    0.56
   0   3 -18    1.01    0.65
   0  -3  19    0.53    0.79
   0  -3 -19    0.54    1.06
   0   3  19    0.82    0.62
   0   3  19    0.54    0.33
   0   3 -19    0.81    0.62
   0   3 -19    1.73    0.75
   0  -3  20   -0.45    0.82
   0  -3 -20    1.10    1.17
   0   3  20    1.47    0.69
   0   3  20    0.45    0.40
   0   3 -20    1.16    0.69
   0   3 -20    0.44    0.77
   0  -3  21   -0.25    0.87
   0  -3 -21    0.21    1.20
   0   3  21    0.64    0.66
   0   3  21    0.59    0.47
   0   3 -21    0.55    0.68
   0   3 -21    0.66    0.84
   0  -3  22   -0.80    0.84
   0  -3 -22   -0.83    1.08
   0   3  22   -0.09    0.66
   0   3  22   -0.23    0.48
   0   3 -22    0.01    0.67
   0  -3  23    0.87    0.89
   0  -3 -23   -0.10    1.17
   0   3  23    1.53    0.72
   0   3  23    0.94    0.57
   0   3 -23   -0.45    0.67
   0  -3  24   -0.42    0.92
   0  -3 -24   -2.32    1.26
   0   3  24    1.21    0.83
   0   3  24    1.17    0.58
   0   3 -24    2.69    0.85
   0  -3  25    0.33    0.95
   0  -3 -25    0.80    1.38
   0   3  25    0.15    0.77
   0   3  25    1.06    0.62
   0   3 -25    0.82    0.82
   0  -3  26   -1.63    0.88
   0  -3 -26   -2.33    1.24
   0   3  26   -1.36    0.73
   0   3  26    0.67    0.60
   0   3 -26   -0.98    0.71
   0  -3  27   -1.95    0.88
   0  -3 -27   -1.01    1.18
   0  -3  28   -1.59    0.86
   0  -3 -28   -1.62    1.18
   0  -3  29   -0.50    0.94
   0  -3 -29   -1.25    1.24
   0  -3  30   -1.67    1.01
   0  -3  31   -1.00    0.98
   0  -3 -31   -0.31    1.36
   0  -3  32   -2.14    0.94
   0  -3 -32   -3.20    1.34
   0  -3  33   -2.09    0.97
   0  -3 -33   -3.92    1.38
  -1  -3   0    1.27    0.24
  -1  -3   0    0.63    0.27
   1  -3   0    7.87    0.39
  -1   3   0    2.41    0.27
  -1   3   0    0.72    0.26
   1   3   0    1.69    0.28
  -1  -3   1 1156.87    4.62
  -1  -3   1  970.52    3.82
  -1  -3  -1 1094.63    5.05
  -1  -3  -1 1022.90    4.03
   1  -3   1 1019.32    3.96
   1  -3   1 1145.21    4.63
   1  -3   1 1047.21    4.03
   1  -3  -1 1242.48    4.71
  -1   3   1  996.03    3.86
  -1   3   1 1340.72    4.80
  -1   3  -1 1313.27    4.73
   1   3   1 1321.74    4.73
   1   3  -1 1351.50    4.82
  -1  -3   2  979.33    3.99
  -1  -3   2 1713.60    5.80
  -1  -3  -2 1813.11    8.74
  -1  -3  -2 1861.68    6.07
  -1  -3  -2 1846.25    8.90
   1  -3   2 1881.35    6.07
   1  -3   2 2043.25    8.17
   1  -3   2 1918.30    6.17
   1  -3  -2 2241.58    7.16
  -1   3   2 1699.65    5.72
  -1   3   2 2399.95    7.29
  -1   3  -2 2273.19    6.89
   1   3   2 2304.27    6.91
   1   3  -2 2324.04    6.98
  -1  -3   3  125.53    1.23
  -1  -3   3  174.03    1.30
  -1  -3  -3  181.68    1.61
   1  -3   3  197.75    1.61
   1  -3   3  190.49    1.29
   1  -3  -3  260.38    1.94
  -1   3   3  176.46    1.33
  -1   3   3  252.27    1.73
  -1   3  -3  220.65    1.74
   1   3   3  182.77    1.25
   1   3   3  219.89    1.70
   1   3  -3  220.65    1.72
  -1  -3   4   27.74    0.64
  -1  -3   4   18.10    0.44
  -1  -3  -4   23.55    0.66
   1  -3   4   25.95    0.64
   1  -3  -4   30.89    0.74
  -1   3   4   20.93    0.48
  -1   3   4   27.56    0.57
  -1   3  -4   29.24    0.67
   1   3   4   20.65    0.34
   1   3   4   23.15    0.57
   1   3  -4   25.39    0.62
  -1  -3   5  895.02    3.94
  -1  -3   5  599.96    2.73
  -1  -3  -5  757.74    3.70
   1  -3   5  859.09    3.82
   1  -3  -5  910.24    4.15
  -1   3   5  602.12    2.78
  -1   3  -5  763.67    3.57
   1   3   5  653.46    3.24
   1   3   5  700.88    3.29
   1   3  -5  746.83    3.43
  -1  -3   6   15.70    0.62
  -1  -3   6   10.78    0.39
  -1  -3  -6   13.29    0.62
   1  -3   6   15.91    0.60
   1  -3  -6   36.30    0.89
  -1   3   6   12.93    0.44
  -1   3   6    0.43    0.16
  -1   3  -6   13.84    0.54
   1   3   6   13.93    0.34
   1   3   6   15.01    0.52
   1   3  -6   14.65    0.53
  -1  -3   7 1121.20    4.78
  -1  -3   7  754.87    3.21
  -1  -3  -7 1062.76    4.73
   1  -3   7 1025.51    4.48
   1  -3  -7 1057.65    4.80
  -1   3   7  761.16    3.31
  -1   3  -7  892.12    4.06
   1   3   7  813.19    3.47
   1   3   7  890.76    3.89
   1   3  -7  887.97    3.90
  -1  -3   8 3492.03    9.72
  -1  -3  -8 3231.19    9.30
   1  -3   8 3290.86    9.19
   1  -3  -8 3204.60    9.41
  -1   3   8 2533.84    7.37
  -1   3   8 2060.20    6.41
  -1   3  -8 2705.01    7.94
   1   3   8 2671.08    8.62
   1   3   8 2461.13    7.32
   1   3  -8 2718.27    7.82
  -1  -3   9  158.75    1.90
  -1  -3  -9  181.30    2.06
   1  -3   9  155.00    1.85
   1  -3  -9  205.95    2.22
  -1   3   9  110.41    1.27
  -1   3   9  118.91    1.27
  -1   3  -9  118.51    1.54
   1   3   9  128.73    1.19
   1   3   9  117.12    1.42
   1   3  -9  125.24    1.49
   1   3  -9  111.66    1.14
  -1  -3  10  790.90    4.37
  -1  -3 -10  750.44    4.28
   1  -3  10  787.42    4.27
   1  -3 -10  756.55    4.40
  -1   3  10  577.45    3.06
  -1   3  10  573.18    2.96
  -1   3 -10  614.13    3.57
   1   3  10  652.01    3.02
   1   3  10  555.38    3.19
   1   3 -10  604.95    3.36
   1   3 -10  574.84    2.79
  -1  -3  11  694.20    4.22
  -1  -3 -11  652.07    4.10
   1  -3  11  681.53    4.09
   1  -3 -11  635.55    4.14
  -1   3  11  497.17    2.92
  -1   3  11  524.25    2.88
  -1   3 -11  505.06    3.31
   1   3  11  584.45    2.93
   1   3  11  485.63    3.04
   1   3 -11  532.45    3.22
   1   3 -11  499.68    2.64
  -1  -3  12  692.91    4.35
  -1  -3 -12  662.31    4.26
   1  -3  12  713.03    4.32
   1  -3 -12  630.59    4.22
  -1   3  12  561.62    3.23
  -1   3  12  508.02    2.90
  -1   3 -12  520.71    3.45
  -1   3 -12  820.76    3.67
   1   3  12  609.24    3.12
   1   3  12  495.85    3.15
   1   3 -12  542.88    3.33
   1   3 -12  534.36    2.82
  -1  -3  13   74.44    1.58
  -1  -3 -13   84.48    1.69
   1  -3  13   65.97    1.50
   1  -3 -13   79.67    1.68
  -1   3  13   48.77    1.07
  -1   3  13   42.66    0.90
  -1   3 -13   55.70    1.24
  -1   3 -13   97.16    1.13
   1   3  13   56.68    1.05
   1   3  13   41.62    1.00
   1   3 -13   46.49    1.09
   1   3 -13   46.49    0.95
  -1  -3  14 2334.19    8.70
  -1  -3 -14 2252.95    8.53
   1  -3  14 2350.32    8.55
   1  -3 -14 2154.69    8.38
  -1   3  14 1945.00    6.77
  -1   3  14 1690.61    5.94
  -1   3 -14 1761.59    6.84
  -1   3 -14 2756.94    8.70
   1   3  14 2093.09    6.77
   1   3  14 1648.62    6.28
   1   3 -14 1777.15    6.56
   1   3 -14 1912.80    6.30
  -1  -3  15  124.84    2.10
  -1  -3 -15  164.63    2.42
   1  -3  15  117.77    2.01
   1  -3 -15  154.80    2.35
  -1   3  15  100.97    1.58
  -1   3  15   80.16    1.28
  -1   3 -15   90.35    1.63
  -1   3 -15  156.39    1.56
   1   3  15  113.56    1.55
   1   3  15   80.53    1.41
   1   3 -15   88.29    1.52
   1   3 -15   90.61    1.37
  -1  -3  16  769.07    5.12
  -1  -3 -16  731.78    5.02
   1  -3  16  807.22    5.18
   1  -3 -16  711.11    4.95
  -1   3  16  679.99    4.08
  -1   3  16  588.05    3.47
  -1   3 -16  587.65    4.05
  -1   3 -16  983.09    4.23
   1   3  16  743.32    4.05
   1   3  16  561.71    3.72
   1   3 -16  607.71    3.88
   1   3 -16  705.20    3.73
  -1  -3  17  207.20    2.77
  -1  -3 -17  199.58    2.78
   1  -3  17  208.21    2.77
   1  -3 -17  193.95    2.73
  -1   3  17  159.10    2.09
  -1   3  17  139.34    1.75
  -1   3 -17  152.17    2.17
  -1   3 -17  252.63    2.12
   1   3  17  192.12    2.15
   1   3  17  136.47    1.91
   1   3 -17  149.12    2.01
   1   3 -17  178.68    1.97
  -1  -3  18  651.79    4.96
  -1  -3 -18  597.82    4.75
   1  -3  18  659.33    4.93
   1  -3 -18  579.58    4.69
  -1   3  18  549.65    3.91
  -1   3  18  482.18    3.30
  -1   3 -18  489.49    3.88
  -1   3 -18  831.71    4.04
   1   3  18  612.41    3.93
   1   3  18  477.28    3.60
   1   3 -18  493.66    3.67
   1   3 -18  680.11    3.92
  -1  -3  19   36.97    1.45
  -1  -3 -19   38.60    1.58
   1  -3  19   29.70    1.35
   1  -3 -19   37.38    1.56
  -1   3  19   26.30    1.11
  -1   3  19   16.46    0.79
  -1   3 -19   21.03    1.06
  -1   3 -19   48.85    1.21
   1   3  19   32.57    1.13
   1   3  19   19.75    0.91
   1   3 -19   20.05    0.98
   1   3 -19   27.06    1.13
  -1  -3  20  776.71    5.66
  -1  -3 -20  772.07    5.63
   1  -3  20  815.20    5.78
   1  -3 -20  718.48    5.43
  -1   3  20  735.72    4.81
  -1   3  20  612.97    3.93
  -1   3 -20  624.47    4.59
   1   3  20  749.03    4.65
   1   3  20  606.31    4.27
   1   3 -20  622.88    4.34
   1   3 -20  903.20    4.82
  -1  -3  21  348.88    3.92
  -1  -3 -21  338.79    3.87
   1  -3  21  365.38    4.01
   1  -3 -21  310.19    3.72
  -1   3  21  311.04    3.25
  -1   3  21  254.99    2.61
  -1   3 -21  268.32    3.11
   1   3  21  347.44    3.28
   1   3  21  265.56    2.91
   1   3 -21  272.91    2.96
   1   3 -21  366.28    3.16
  -1  -3  22   51.73    1.72
  -1  -3 -22   54.92    1.89
   1  -3  22   53.91    1.80
   1  -3 -22   49.05    1.80
  -1   3  22   48.96    1.50
  -1   3  22   39.96    1.16
  -1   3 -22   35.82    1.33
   1   3  22   54.14    1.48
   1   3  22   38.21    1.25
   1   3 -22   38.89    1.30
   1   3 -22   55.06    1.48
  -1  -3  23  110.27    2.44
  -1  -3 -23  100.05    2.36
   1  -3  23  112.41    2.45
   1  -3 -23  108.37    2.49
  -1   3  23  104.53    2.08
  -1   3  23   82.71    1.63
  -1   3 -23   83.27    1.93
   1   3  23  114.92    2.07
   1   3  23   83.05    1.76
   1   3 -23   83.95    1.83
  -1  -3  24  759.19    6.11
  -1  -3 -24  707.41    5.82
   1  -3  24  774.42    6.13
   1  -3 -24  751.63    6.04
  -1   3  24  718.03    5.29
  -1   3  24  610.58    4.31
  -1   3 -24  588.70    4.85
   1   3  24  762.34    5.22
   1   3  24  576.03    4.53
   1   3 -24  599.16    4.65
  -1  -3 -25   19.68    1.53
   1  -3 -25   17.72    1.59
  -1   3 -25   -0.05    0.85
  -1  -3  26  275.45    3.91
  -1  -3 -26  287.61    3.95
   1  -3  26  289.50    3.97
   1  -3 -26  284.49    3.98
  -1   3  26  261.70    3.40
  -1   3 -26  221.83    3.16
   1   3  26   97.89    1.99
  -1  -3  27   19.51    1.40
  -1  -3 -27   25.00    1.66
   1  -3  27   17.46    1.39
   1  -3 -27   18.59    1.63
  -1   3  27   21.08    1.27
  -1   3 -27   10.88    1.04
   1   3  27    2.57    0.58
  -1  -3  28   35.71    1.73
  -1  -3 -28   29.83    1.73
   1  -3  28   34.08    1.68
   1  -3 -28   24.90    1.69
  -1   3  28   29.68    1.43
  -1   3 -28   22.64    1.26
  -1  -3  29   55.27    2.07
  -1  -3 -29   53.50    2.13
   1  -3  29   56.82    2.08
   1  -3 -29   55.69    2.21
  -1  -3  30  276.80    4.20
  -1  -3 -30  259.61    4.02
   1  -3  30  277.47    4.19
   1  -3 -30  288.01    4.28
  -1  -3  31    5.64    1.19
  -1  -3 -31    3.71    1.47
   1  -3  31    3.28    1.13
   1  -3 -31    1.65    1.44
  -1  -3  32   51.03    2.13
  -1  -3 -32   48.43    2.21
   1  -3  32   54.01    2.18
   1  -3 -32   43.40    2.14
  -1  -3  33   20.07    1.60
  -1  -3 -33   20.23    1.75
   1  -3  33   21.89    1.65
   1  -3 -33   14.84    1.66
  -2  -3   0   12.87    0.35
  -2  -3   0    7.66    0.38
   2  -3   0   16.54    0.47
  -2   3   0   11.01    0.41
  -2   3   0   11.83    0.42
   2   3   0   11.35    0.43
  -2  -3   1   70.89    0.82
  -2  -3   1   44.40    0.75
  -2  -3  -1   58.19    0.64
  -2  -3  -1   42.10    0.77
   2  -3   1   72.70    0.83
   2  -3  -1   66.56    0.91
  -2   3   1   45.25    0.74
  -2   3   1   62.21    0.86
  -2   3  -1   45.71    0.77
  -2   3  -1   60.88    0.89
   2   3   1   59.00    0.89
   2   3  -1   56.44    0.87
  -2  -3   2  479.48    2.53
  -2  -3   2  316.49    1.97
  -2  -3  -2  320.41    2.15
   2  -3   2  348.12    2.19
   2  -3   2  559.31    2.80
   2  -3   2  348.70    2.19
   2  -3  -2  469.80    2.64
  -2   3   2  332.76    2.03
  -2   3   2  375.12    2.16
  -2   3  -2  414.18    2.44
   2   3   2  402.96    2.40
   2   3  -2  434.63    2.48
  -2  -3   3   11.84    0.40
  -2  -3   3   15.83    0.47
  -2  -3  -3   19.51    0.60
   2  -3   3   20.91    0.60
   2  -3   3   27.51    0.44
   2  -3   3   19.74    0.59
   2  -3  -3   32.50    0.74
  -2   3   3   17.29    0.48
  -2   3   3    2.89    0.22
  -2   3  -3   23.24    0.61
   2   3   3   22.48    0.59
   2   3  -3   23.51    0.60
  -2  -3   4    3.14    0.32
  -2  -3   4    0.14    0.21
  -2  -3  -4    0.11    0.32
   2  -3   4    0.26    0.27
   2  -3  -4    0.91    0.37
  -2   3   4    0.02    0.18
  -2   3   4    0.12    0.14
  -2   3  -4    0.88    0.29
   2   3   4    1.59    0.29
   2   3  -4    1.19    0.29
  -2  -3   5  164.74    1.62
  -2  -3   5  100.54    1.09
  -2  -3  -5  134.07    1.53
   2  -3   5  143.76    1.54
   2  -3  -5  148.52    1.66
  -2   3   5  106.66    1.18
  -2   3   5  144.91    1.26
  -2   3  -5  123.79    1.42
   2   3   5  116.61    1.34
   2   3  -5  132.12    1.37
  -2  -3   6  279.13    2.23
  -2  -3   6  188.55    1.52
  -2  -3  -6  239.77    2.12
   2  -3   6  260.31    2.14
   2  -3  -6  268.67    2.32
  -2   3   6  188.96    1.61
  -2   3   6  252.50    1.70
  -2   3  -6  237.44    2.03
   2   3   6  218.92    1.88
   2   3  -6  234.67    1.86
  -2  -3   7  739.99    3.88
  -2  -3   7  449.66    2.46
  -2  -3  -7  628.86    3.59
   2  -3   7  661.91    3.58
   2  -3  -7  679.95    3.86
  -2   3   7  459.32    2.63
  -2   3   7  613.82    2.87
  -2   3  -7  513.85    3.11
   2   3   7  543.52    2.84
   2   3   7  489.94    2.92
   2   3  -7  549.14    2.97
  -2  -3   8 1205.12    5.24
  -2  -3   8  831.16    3.56
  -2  -3  -8 1021.95    4.78
   2  -3   8 1199.71    5.08
   2  -3  -8 1145.11    5.24
  -2   3   8  825.89    3.72
  -2   3   8 1106.25    4.20
  -2   3  -8  935.25    4.39
   2   3   8 1075.64    4.52
   2   3   8  927.62    4.21
   2   3  -8  969.65    4.13
  -2  -3   9   49.87    1.19
  -2  -3  -9   46.57    1.21
   2  -3   9   40.70    1.16
   2  -3  -9   59.44    1.36
  -2   3   9   36.46    0.86
  -2   3   9   38.99    0.74
  -2   3  -9   36.27    0.97
   2   3   9   40.22    0.68
   2   3   9   34.18    0.88
   2   3  -9   33.12    0.87
   2   3  -9   29.50    0.76
  -2  -3  10   36.20    1.09
  -2  -3 -10   39.14    1.16
   2  -3  10   33.62    1.09
   2  -3 -10   34.06    1.18
  -2   3  10   26.68    0.77
  -2   3  10   31.69    0.68
  -2   3 -10   29.83    0.92
   2   3  10   35.02    0.69
   2   3  10   27.83    0.82
   2   3 -10   27.70    0.81
   2   3 -10   25.77    0.73
  -2  -3  11   71.70    1.45
  -2  -3 -11   71.86    1.47
   2  -3  11   76.31    1.47
   2  -3 -11   67.81    1.50
  -2   3  11   55.33    1.07
  -2   3  11   63.73    0.94
  -2   3 -11   57.18    1.21
   2   3  11   70.51    0.96
   2   3  11   53.82    1.09
   2   3 -11   59.84    1.09
   2   3 -11   58.65    1.00
  -2  -3  12   16.66    0.87
  -2  -3 -12   15.66    0.92
   2  -3  12   14.01    0.86
   2  -3 -12   13.62    0.90
  -2   3  12   11.59    0.63
  -2   3  12   12.10    0.49
  -2   3 -12   12.94    0.72
   2   3  12   14.36    0.56
   2   3  12   16.24    0.69
   2   3 -12   11.90    0.62
   2   3 -12    9.83    0.57
  -2  -3  13   61.85    1.45
  -2  -3 -13   64.02    1.52
   2  -3  13   69.13    1.50
   2  -3 -13   60.12    1.52
  -2   3  13   49.21    1.10
  -2   3  13   51.37    0.90
  -2   3 -13   49.79    1.21
   2   3  13   63.89    1.05
   2   3  13   47.93    1.10
   2   3 -13   51.48    1.08
   2   3 -13   51.55    1.03
  -2  -3  14   16.09    0.98
  -2  -3 -14   15.03    1.07
   2  -3  14   20.85    1.00
   2  -3 -14   17.85    1.07
  -2   3  14   14.87    0.75
  -2   3  14   12.97    0.56
  -2   3 -14   14.52    0.77
   2   3  14   19.74    0.72
   2   3  14   13.65    0.69
   2   3 -14   16.46    0.74
   2   3 -14   15.13    0.73
  -2  -3  15   70.28    1.63
  -2  -3 -15   66.99    1.66
   2  -3  15   74.58    1.64
   2  -3 -15   66.63    1.68
  -2   3  15   58.95    1.30
  -2   3  15   52.09    0.99
  -2   3 -15   56.74    1.36
   2   3  15   69.07    1.20
   2   3  15   54.19    1.23
   2   3 -15   58.89    1.22
   2   3 -15   57.96    1.18
  -2  -3  16   73.27    1.70
  -2  -3 -16   80.15    1.86
   2  -3  16   84.36    1.80
   2  -3 -16   69.96    1.75
  -2   3  16   59.44    1.34
  -2   3  16   59.46    1.08
  -2   3 -16   60.25    1.43
  -2   3 -16   98.99    1.25
   2   3  16   77.65    1.33
   2   3  16   60.89    1.34
   2   3 -16   60.40    1.27
   2   3 -16   66.94    1.29
  -2  -3  17    0.50    0.67
  -2  -3 -17   -0.25    0.87
   2  -3  17    0.16    0.73
   2  -3 -17    0.47    0.88
  -2   3  17   -0.84    0.46
  -2   3  17   -0.16    0.36
  -2   3 -17    0.13    0.56
   2   3  17    0.73    0.49
   2   3  17    0.59    0.46
   2   3 -17    0.24    0.52
   2   3 -17   -0.16    0.59
  -2  -3  18   -1.25    0.64
  -2  -3 -18    0.96    1.01
   2  -3  18    0.59    0.78
   2  -3 -18   -1.59    0.88
  -2   3  18    1.59    0.61
  -2   3  18    0.67    0.44
  -2   3 -18    0.43    0.59
  -2   3 -18    0.70    0.61
   2   3  18    0.12    0.52
   2   3  18    0.32    0.48
   2   3 -18    0.55    0.56
   2   3 -18    1.00    0.65
  -2  -3  19   63.28    1.77
  -2  -3 -19   58.47    1.88
   2  -3  19   65.56    1.81
   2  -3 -19   54.39    1.75
  -2   3  19   50.85    1.40
  -2   3  19   46.73    1.09
  -2   3 -19   51.04    1.45
   2   3  19   63.46    1.40
   2   3  19   45.41    1.29
   2   3 -19   50.70    1.30
   2   3 -19   57.46    1.38
  -2  -3  20   15.79    1.19
  -2  -3 -20   11.91    1.34
   2  -3  20   16.04    1.19
   2  -3 -20   13.62    1.26
  -2   3  20   12.69    0.96
  -2   3  20   10.07    0.67
  -2   3 -20   12.51    0.92
   2   3  20   15.11    0.94
   2   3  20   12.61    0.83
   2   3 -20   11.83    0.83
   2   3 -20   13.43    0.96
  -2  -3  21   17.94    1.27
  -2  -3 -21   14.65    1.33
   2  -3  21   19.07    1.30
   2  -3 -21   14.66    1.32
  -2   3  21   15.66    1.03
  -2   3  21   13.70    0.74
  -2   3 -21   13.51    0.98
   2   3  21   15.56    0.91
   2   3 -21   14.76    0.91
   2   3 -21   17.96    1.05
  -2  -3  22   21.01    1.34
  -2  -3 -22   20.20    1.45
   2  -3  22   23.30    1.37
   2  -3 -22   19.65    1.41
  -2   3  22   19.11    1.09
  -2   3 -22   16.25    1.04
   2   3  22   17.19    0.96
   2   3 -22   17.45    0.92
   2   3 -22   23.42    1.18
  -2  -3  23    8.08    1.17
  -2  -3 -23    6.42    1.41
   2  -3  23    8.27    1.18
   2  -3 -23    6.88    1.37
  -2   3  23    9.10    1.02
  -2   3 -23    6.31    0.98
   2   3  23    7.29    0.88
   2   3 -23    9.35    1.09
  -2  -3  24   40.69    1.75
  -2  -3 -24   35.15    1.79
   2  -3  24   46.41    1.78
   2  -3 -24   41.65    1.87
  -2   3  24   39.58    1.49
  -2   3 -24   35.49    1.41
   2   3  24   35.23    1.30
  -2  -3  25    0.59    0.98
  -2  -3 -25    1.66    1.27
   2  -3  25    1.30    1.02
   2  -3 -25    1.59    1.32
  -2   3  25    0.43    0.75
  -2   3 -25    0.03    0.81
   2   3  25    1.75    0.71
  -2  -3  26   10.89    1.41
  -2  -3 -26   12.19    1.60
   2  -3  26   12.17    1.32
   2  -3 -26   12.92    1.71
  -2   3  26   11.77    1.11
  -2   3 -26   10.00    1.05
   2   3  26   10.08    0.91
  -2  -3  27    0.73    0.95
  -2  -3 -27    0.46    1.24
   2  -3  27   -0.76    0.97
   2  -3 -27   -2.43    1.32
  -2   3  27   -0.29    0.71
  -2   3 -27    0.15    0.79
   2   3  27   -0.09    0.64
  -2  -3  28   10.70    1.35
  -2  -3 -28   10.31    1.57
   2  -3  28   11.24    1.31
   2  -3 -28   10.17    1.65
  -2   3  28    9.76    1.10
  -2   3 -28    9.45    1.19
   2   3  28    7.90    0.87
  -2  -3  29    1.62    1.06
  -2  -3 -29   -0.05    1.34
   2  -3  29    1.39    1.02
   2  -3 -29   -0.86    1.43
  -2   3  29    0.49    0.79
  -2   3 -29    0.56    0.85
   2   3  29   -0.06    0.65
  -2  -3  30   -0.37    1.03
  -2  -3 -30   -2.48    1.24
   2  -3  30   -1.49    0.96
  -2   3  30   -0.33    0.81
  -2   3 -30    0.62    0.84
  -2  -3  31    4.19    1.21
  -2  -3 -31    1.27    1.49
   2  -3  31    3.15    1.25
   2  -3 -31    1.86    1.57
  -2  -3  32   38.26    1.94
  -2  -3 -32   31.54    1.96
   2  -3  32   39.35    1.95
   2  -3 -32   30.92    2.02
  -2  -3  33    4.16    1.25
  -2  -3 -33    0.57    1.42
   2  -3  33    4.20    1.30
   2  -3 -33   -0.14    1.50
  -3  -3   0    0.62    0.17
  -3  -3   0    0.84    0.27
   3  -3   0    7.15    0.40
  -3   3   0    0.95    0.25
  -3   3   0    1.01    0.26
   3   3   0    0.98    0.27
  -3  -3   1    2.67    0.29
  -3  -3   1    2.72    0.33
  -3  -3  -1    0.85    0.31
   3  -3   1   19.14    0.50
   3  -3  -1   11.04    0.49
  -3   3   1    1.73    0.29
  -3   3   1    2.43    0.29
  -3   3  -1    2.22    0.30
  -3   3  -1    2.58    0.34
   3   3   1    2.55    0.29
   3   3  -1    3.90    0.33
  -3  -3   2 1525.93    5.57
  -3  -3   2  922.24    3.84
  -3  -3  -2 1042.04    4.28
   3  -3   2 1755.05    6.77
   3  -3  -2 1404.28    5.24
  -3   3   2  962.11    3.94
  -3   3  -2 1085.05    4.32
  -3   3  -2 1238.46    4.70
   3   3   2 1261.02    4.75
   3   3  -2 1325.35    4.81
  -3  -3   3   79.45    1.01
  -3  -3   3   43.92    0.81
  -3  -3  -3   52.51    0.98
   3  -3   3   53.54    0.95
   3  -3   3   89.85    0.88
   3  -3   3   60.32    1.02
   3  -3  -3   98.84    1.29
  -3   3   3   46.51    0.85
  -3   3   3   63.73    0.85
  -3   3  -3   62.10    1.00
   3   3   3   63.69    1.02
   3   3  -3   58.61    0.92
  -3  -3   4  875.38    3.73
  -3  -3  -4 1019.80    4.38
   3  -3   4 1200.26    4.73
   3  -3   4 1227.10    4.79
   3  -3  -4 1467.36    5.56
  -3   3   4  898.66    3.85
  -3   3   4 1252.90    4.62
  -3   3  -4 1229.72    4.83
   3   3   4 1104.91    4.50
   3   3  -4 1286.37    4.74
  -3  -3   5 2273.65    7.25
  -3  -3   5 1468.88    5.14
  -3  -3  -5 1769.91    6.15
   3  -3   5 1942.21    6.40
   3  -3   5 2025.87    6.56
   3  -3  -5 2062.82    6.95
  -3   3   5 1466.74    5.20
  -3   3   5 1981.50    6.55
  -3   3  -5 1889.97    6.34
   3   3   5 1767.12    6.01
   3   3  -5 1911.47    6.12
  -3  -3   6 1925.44    6.60
  -3  -3   6 1178.20    4.52
  -3  -3  -6 1566.62    5.84
   3  -3   6 1682.75    5.97
   3  -3  -6 1673.27    6.25
  -3   3   6 1226.26    4.73
  -3   3   6 1554.67    5.45
  -3   3  -6 1560.72    5.77
   3   3   6 1385.51    5.29
   3   3  -6 1515.16    5.28
  -3  -3   7  752.35    3.97
  -3  -3   7  444.67    2.65
  -3  -3  -7  549.06    3.42
   3  -3   7  617.86    3.54
   3  -3  -7  675.72    3.92
  -3   3   7  455.28    2.80
  -3   3   7  585.11    2.78
  -3   3  -7  539.60    3.31
   3   3   7  473.62    3.01
   3   3  -7  556.28    2.99
  -3  -3   8 6310.52   14.67
  -3  -3   8 4252.60   10.59
  -3  -3  -8 5675.98   13.36
   3  -3   8 6140.75   13.83
   3  -3  -8 5853.02   13.96
  -3   3   8 4272.50   10.57
  -3   3   8 5606.99   15.69
  -3   3  -8 5278.89   12.54
   3   3   8 4542.87   11.21
   3   3  -8 4949.88   11.87
  -3  -3   9  808.02    4.40
  -3  -3   9  497.01    2.91
  -3  -3  -9  681.22    4.01
   3  -3   9  740.71    4.10
   3  -3  -9  733.04    4.32
  -3   3   9  510.07    3.12
  -3   3   9  665.26    3.02
  -3   3  -9  631.23    3.79
   3   3   9  583.02    3.51
   3   3  -9  601.47    3.20
  -3  -3  10 1903.03    7.17
  -3  -3 -10 1725.03    6.72
   3  -3  10 1826.64    6.79
   3  -3 -10 1747.72    7.00
  -3   3  10 1330.48    5.32
  -3   3  10 1668.64    5.64
  -3   3 -10 1486.66    6.08
   3   3  10 1790.71    6.36
   3   3  10 1384.85    5.68
   3   3 -10 1462.66    5.33
   3   3 -10  371.65    2.52
  -3  -3  11  694.10    4.30
  -3  -3 -11  634.61    4.06
   3  -3  11  720.34    4.26
   3  -3 -11  705.17    4.45
  -3   3  11  518.63    3.30
  -3   3  11  636.23    2.96
  -3   3 -11  575.12    3.78
   3   3  11  708.46    3.18
   3   3  11  552.09    3.57
   3   3 -11  562.51    3.19
   3   3 -11   89.40    1.26
  -3  -3  12  183.16    2.30
  -3  -3 -12  176.75    2.27
   3  -3  12  181.03    2.22
   3  -3 -12  164.34    2.26
  -3   3  12  127.58    1.70
  -3   3  12  156.69    1.39
  -3   3 -12  133.35    1.89
   3   3  12  178.70    1.54
   3   3  12  127.21    1.76
   3   3 -12  138.13    1.62
   3   3 -12   31.69    0.79
  -3  -3  13   52.59    1.38
  -3  -3 -13   46.22    1.34
   3  -3  13   47.96    1.28
   3  -3 -13   43.08    1.34
  -3   3  13   35.26    1.01
  -3   3  13   37.84    0.75
  -3   3 -13   41.71    1.18
   3   3  13   50.07    0.92
   3   3  13   33.74    1.00
   3   3 -13   35.85    0.91
   3   3 -13   15.85    0.63
  -3  -3  14  569.17    4.24
  -3  -3 -14  558.10    4.13
   3  -3  14  592.76    4.19
   3  -3 -14  495.26    4.03
  -3   3  14  476.23    3.44
  -3   3  14  477.48    2.64
  -3   3 -14  437.17    3.54
   3   3  14  578.56    3.14
   3   3  14  422.70    3.34
   3   3 -14  454.77    3.04
   3   3 -14  294.87    2.46
  -3  -3  15    1.21    0.60
   3  -3  15   -0.65    0.66
   3  -3 -15    1.36    0.83
  -3   3  15    0.41    0.48
  -3   3  15    0.04    0.32
  -3   3 -15   -0.38    0.58
   3   3  15    1.89    0.52
   3   3 -15    0.23    0.49
   3   3 -15   -1.02    0.41
  -3  -3  16    1.41    0.69
  -3  -3 -16    0.89    0.77
   3  -3  16    1.99    0.71
   3  -3 -16    0.83    0.91
  -3   3  16    0.98    0.51
  -3   3  16    0.96    0.38
  -3   3 -16    1.81    0.66
   3   3  16    3.15    0.54
   3   3  16    1.60    0.50
   3   3 -16    1.11    0.52
   3   3 -16    0.03    0.53
  -3  -3  17  175.02    2.60
  -3  -3 -17  174.67    2.61
   3  -3  17  189.42    2.63
   3  -3 -17  163.03    2.59
  -3   3  17  142.60    2.11
  -3   3  17  136.58    1.53
  -3   3 -17  143.81    2.24
   3   3  17  179.56    1.99
   3   3  17  128.71    2.02
   3   3 -17  138.98    1.84
   3   3 -17  150.52    1.98
  -3  -3  18  947.42    6.07
  -3  -3 -18  932.68    5.94
   3  -3  18 1004.45    6.07
   3  -3 -18  852.96    5.78
  -3   3  18  798.42    5.00
  -3   3  18  747.62    3.71
  -3   3 -18  734.57    5.04
   3   3  18  923.33    4.64
   3   3  18  695.78    4.72
   3   3 -18  741.66    4.27
   3   3 -18  807.16    4.60
   3  -3  19    6.70    1.01
   3  -3 -19   18.77    1.35
  -3   3  19    3.03    0.71
  -3   3  19    0.95    0.51
  -3   3 -19    7.54    0.86
   3   3  19   10.23    0.82
   3   3 -19    3.87    0.74
   3   3 -19    2.99    0.85
  -3  -3  20  823.81    5.92
  -3  -3 -20  816.09    5.83
   3  -3  20  898.33    6.03
   3  -3 -20  776.03    5.76
  -3   3  20  714.40    4.97
  -3   3 -20  646.83    4.93
   3   3  20  636.20    4.71
   3   3 -20  681.55    4.29
   3   3 -20  745.51    4.66
  -3  -3  21   73.54    1.98
  -3  -3 -21   76.22    2.05
   3  -3  21   68.19    1.91
   3  -3 -21   68.06    1.99
  -3   3  21   57.50    1.60
  -3   3 -21   49.64    1.53
   3   3  21   53.04    1.49
   3   3 -21   54.28    1.48
  -3  -3  22   25.99    1.40
  -3  -3 -22   28.64    1.51
   3  -3  22   27.67    1.41
   3  -3 -22   27.29    1.50
  -3   3  22   23.80    1.18
  -3   3 -22   21.31    1.15
   3   3  22   20.78    1.04
   3   3 -22   23.01    1.17
  -3  -3  23  109.01    2.43
  -3  -3 -23  100.80    2.41
   3  -3  23  113.13    2.45
   3  -3 -23   93.87    2.33
  -3   3  23   94.08    2.07
  -3   3 -23   81.07    1.96
   3   3  23   81.77    1.87
   3   3 -23  112.37    2.12
  -3  -3  24  279.24    3.83
  -3  -3 -24  286.94    3.83
   3  -3  24  300.64    3.88
   3  -3 -24  238.56    3.55
  -3   3  24  241.42    3.25
  -3   3 -24  219.53    3.15
   3   3  24  209.15    2.96
   3   3 -24  274.29    3.20
  -3  -3  25   20.33    1.42
  -3  -3 -25   21.74    1.57
   3  -3  25   19.11    1.41
   3  -3 -25   16.99    1.47
  -3   3  25   13.40    1.13
  -3   3 -25    9.65    1.04
   3   3  25   14.36    1.01
  -3  -3  26  326.80    4.30
  -3  -3 -26  317.30    4.13
   3  -3  26  365.91    4.47
   3  -3 -26  316.41    4.22
  -3   3  26  306.26    3.82
  -3   3 -26  269.98    3.63
   3   3  26  272.09    3.49
  -3  -3  27  137.16    2.93
  -3  -3 -27  135.50    2.87
   3  -3  27  139.00    2.92
   3  -3 -27  127.49    2.93
  -3   3  27  124.76    2.58
  -3   3 -27  106.79    2.41
   3   3  27  110.23    2.34
  -3  -3  28    2.65    1.05
  -3  -3 -28    3.29    1.29
   3  -3  28    0.74    1.04
   3  -3 -28    0.63    1.45
  -3   3  28   -0.10    0.77
  -3   3 -28   -0.29    0.83
   3   3  28    2.76    0.82
  -3  -3  29   77.44    2.38
  -3  -3 -29   77.88    2.36
   3  -3  29   86.20    2.48
   3  -3 -29   80.34    2.54
  -3   3  29   74.05    2.14
  -3   3 -29   63.69    1.98
   3   3  29   66.18    1.93
  -3  -3  30  232.96    3.95
  -3  -3 -30  241.86    3.90
   3  -3  30  269.63    4.14
   3  -3 -30  244.44    4.07
  -3   3  30  224.59    3.58
  -3   3 -30  198.33    3.35
   3   3  30  211.32    3.33
  -3  -3  31    7.14    1.29
  -3  -3 -31    7.10    1.52
   3  -3  31    6.47    1.33
   3  -3 -31    5.08    1.71
  -3   3  31    4.94    1.07
  -3   3 -31    2.16    1.01
   3   3  31    4.80    0.94
  -3  -3  32   59.17    2.29
  -3  -3 -32   49.97    2.16
   3  -3  32   61.12    2.29
   3  -3 -32   54.24    2.38
  -3   3  32   53.21    2.01
  -3  -3  33   27.58    1.73
   3  -3  33   28.61    1.81
   3  -3 -33   27.52    2.03
  -4  -3   0 1013.44    4.22
  -4  -3   0  752.47    3.64
   4  -3   0 1267.39    4.78
  -4   3   0  751.66    3.61
  -4   3   0  697.29    3.30
   4   3   0  994.54    4.16
  -4  -3   1    0.60    0.22
  -4  -3   1    0.21    0.32
  -4  -3  -1    0.74    0.18
  -4  -3  -1    0.16    0.33
   4  -3   1    3.96    0.38
  -4   3   1    0.40    0.27
  -4   3   1    0.00    0.13
  -4   3  -1    0.35    0.28
  -4   3  -1    0.93    0.32
   4   3   1    0.88    0.30
   4   3  -1    0.68    0.30
  -4  -3   2    7.50    0.38
  -4  -3   2    5.09    0.43
  -4  -3  -2    5.39    0.49
   4  -3   2    9.80    0.44
   4  -3  -2   13.46    0.59
  -4   3   2    5.06    0.42
  -4   3   2    6.66    0.37
  -4   3  -2    6.32    0.45
  -4   3  -2    7.57    0.46
   4   3   2    7.13    0.44
   4   3  -2    8.89    0.46
  -4  -3   3    0.13    0.30
  -4  -3   3    0.89    0.35
  -4  -3  -3    0.05    0.41
   4  -3   3    3.85    0.36
   4  -3  -3    2.43    0.52
  -4   3   3   -0.02    0.28
  -4   3   3    0.38    0.30
  -4   3  -3    0.66    0.32
  -4   3  -3    0.78    0.37
   4   3   3    2.19    0.38
   4   3  -3    2.07    0.36
  -4  -3   4  219.41    1.92
  -4  -3  -4  281.34    2.32
   4  -3   4  312.18    2.41
   4  -3   4  408.95    2.23
   4  -3   4  319.71    2.44
   4  -3  -4  351.66    2.59
  -4   3   4  244.27    2.06
  -4   3   4  320.98    1.96
  -4   3  -4  308.60    2.37
   4   3   4  284.23    2.27
   4   3  -4  298.74    2.12
  -4  -3   5    6.13    0.51
  -4  -3   5    5.98    0.54
  -4  -3  -5    6.32    0.71
   4  -3   5    6.06    0.64
   4  -3   5    5.64    0.66
   4  -3  -5   10.14    0.73
  -4   3   5    5.53    0.52
  -4   3   5    4.70    0.38
  -4   3  -5    8.01    0.59
   4   3   5    7.42    0.54
   4   3  -5    7.75    0.51
  -4  -3   6  490.04    3.03
  -4  -3   6  297.93    2.29
  -4  -3  -6  368.82    2.79
   4  -3   6  418.34    2.92
   4  -3   6  426.37    2.95
   4  -3  -6  453.50    3.17
  -4   3   6  319.94    2.44
  -4   3   6  389.94    2.15
  -4   3  -6  389.59    2.83
   4   3   6  386.99    2.78
   4   3  -6  423.74    2.58
  -4  -3   7  159.22    1.84
  -4  -3   7  101.16    1.40
  -4  -3  -7  117.65    1.71
   4  -3   7  144.94    1.79
   4  -3  -7  155.20    1.97
  -4   3   7  109.19    1.49
  -4   3   7  127.83    1.17
  -4   3  -7  134.32    1.73
   4   3   7  127.07    1.65
   4   3  -7  131.62    1.45
  -4  -3   8  751.58    4.12
  -4  -3   8  499.41    3.06
  -4  -3  -8  637.57    3.85
   4  -3   8  713.57    4.01
   4  -3  -8  719.86    4.26
  -4   3   8  505.85    3.20
  -4   3   8  621.69    2.89
  -4   3  -8  607.53    3.74
   4   3   8  539.00    3.44
   4   3  -8  615.83    3.19
  -4  -3   9  182.83    2.13
  -4  -3   9  123.19    1.58
  -4  -3  -9  162.01    2.06
   4  -3   9  178.43    2.08
   4  -3  -9  176.60    2.23
  -4   3   9  132.97    1.71
  -4   3   9  148.36    1.24
  -4   3  -9  151.07    1.94
   4   3   9  147.64    1.86
   4   3  -9  146.88    1.56
  -4  -3  10  136.55    1.93
  -4  -3 -10  118.65    1.82
   4  -3  10  129.92    1.85
   4  -3 -10  127.41    1.97
  -4   3  10   93.88    1.47
  -4   3  10  110.77    1.07
  -4   3 -10  112.42    1.73
   4   3  10  136.07    1.18
   4   3  10  114.96    1.68
   4   3 -10  104.27    1.35
   4   3 -10   95.13    1.42
  -4  -3  11    6.30    0.70
  -4  -3 -11    5.04    0.76
   4  -3  11    3.74    0.69
   4  -3 -11    5.90    0.89
  -4   3  11    4.35    0.54
  -4   3  11    3.16    0.34
  -4   3 -11    5.07    0.67
   4   3  11    4.25    0.40
   4   3  11    4.22    0.57
   4   3 -11    4.94    0.56
   4   3 -11    3.29    0.58
  -4  -3  12   28.83    1.09
  -4  -3 -12   23.17    1.02
   4  -3  12   25.20    1.05
   4  -3 -12   24.11    1.13
  -4   3  12   22.68    0.88
  -4   3  12   20.59    0.54
  -4   3 -12   19.38    0.87
   4   3  12   25.42    0.66
   4   3  12   20.60    0.84
   4   3 -12   21.16    0.72
   4   3 -12   20.25    0.83
  -4  -3  13    4.60    0.73
  -4  -3 -13    3.21    0.79
   4  -3  13    1.23    0.69
   4  -3 -13    3.36    0.90
  -4   3  13    2.29    0.53
  -4   3  13    1.97    0.38
  -4   3 -13    3.78    0.70
   4   3  13    3.39    0.48
   4   3  13    3.25    0.58
   4   3 -13    2.51    0.52
   4   3 -13    2.60    0.63
  -4  -3  14   87.14    1.78
  -4  -3 -14   85.91    1.77
   4  -3  14   90.71    1.80
   4  -3 -14   77.08    1.81
  -4   3  14   67.97    1.43
  -4   3  14   77.77    0.98
  -4   3 -14   72.24    1.58
   4   3  14   87.76    1.24
   4   3  14   64.20    1.41
   4   3 -14   67.23    1.21
   4   3 -14   66.81    1.36
  -4  -3  15    1.11    0.68
  -4  -3 -15    1.34    0.75
   4  -3  15   -1.90    0.72
   4  -3 -15   -1.70    0.89
  -4   3  15    0.24    0.48
  -4   3  15    0.12    0.34
  -4   3 -15    1.32    0.68
   4   3  15    0.66    0.48
   4   3  15    1.55    0.54
   4   3 -15   -0.57    0.49
   4   3 -15   -0.50    0.59
  -4  -3  16   50.10    1.49
  -4  -3 -16   41.30    1.40
   4  -3  16   51.54    1.52
   4  -3 -16   41.92    1.51
  -4   3  16   36.37    1.17
  -4   3  16   39.49    0.78
  -4   3 -16   36.97    1.26
   4   3  16   39.03    1.20
   4   3 -16   38.83    1.01
   4   3 -16   33.82    1.10
  -4  -3  17  107.37    2.12
  -4  -3 -17   91.84    1.96
   4  -3  17  113.67    2.09
   4  -3 -17   93.54    2.07
  -4   3  17   81.02    1.68
  -4   3  17   86.32    1.13
  -4   3 -17   81.21    1.76
   4   3  17   82.04    1.70
   4   3 -17   83.74    1.42
   4   3 -17   65.78    1.44
  -4  -3  18   12.25    1.05
  -4  -3 -18    8.66    1.02
   4  -3  18   11.10    1.03
   4  -3 -18   10.61    1.11
  -4   3  18    9.01    0.82
  -4   3 -18    8.68    0.83
   4   3  18   11.25    0.79
   4   3 -18    8.75    0.67
   4   3 -18    4.75    0.73
  -4  -3  19   50.03    1.63
  -4  -3 -19   46.46    1.64
   4  -3  19   55.61    1.64
   4  -3 -19   44.75    1.68
  -4   3  19   41.15    1.37
  -4   3 -19   36.63    1.33
   4   3  19   37.49    1.28
   4   3 -19   13.47    0.84
  -4  -3  20   93.88    2.15
  -4  -3 -20  100.87    2.23
   4  -3  20  112.77    2.28
   4  -3 -20   89.04    2.24
  -4   3  20   81.93    1.83
  -4   3 -20   81.69    1.90
   4   3  20   76.97    1.77
   4   3 -20   16.28    0.86
  -4  -3  21    1.04    0.81
  -4  -3 -21    0.13    0.93
   4  -3  21   -1.41    0.88
   4  -3 -21   -0.12    1.08
  -4   3  21    0.93    0.64
  -4   3 -21    0.56    0.71
   4   3  21    2.13    0.68
   4   3 -21   -0.34    0.42
  -4  -3  22    6.38    1.06
  -4  -3 -22    4.11    1.11
   4  -3  22    7.18    1.15
   4  -3 -22    5.31    1.27
  -4   3  22    5.83    0.86
  -4   3 -22    6.15    0.94
   4   3  22    6.45    0.86
   4   3 -22    0.45    0.38
  -4  -3  23   23.01    1.40
  -4  -3 -23   18.64    1.36
   4  -3  23   24.52    1.41
   4  -3 -23   20.72    1.53
  -4   3  23   20.05    1.16
  -4   3 -23   19.49    1.17
   4   3  23   19.30    1.08
   4   3 -23    7.97    0.76
  -4  -3  24    2.33    1.06
  -4  -3 -24    1.02    1.12
   4  -3  24    3.45    1.09
   4  -3 -24    2.10    1.35
  -4   3  24    1.71    0.78
  -4   3 -24    4.59    0.97
   4   3  24    5.74    0.90
   4   3 -24    2.19    0.64
  -4  -3  25   17.47    1.39
  -4  -3 -25   17.35    1.41
   4  -3  25   21.91    1.46
   4  -3 -25   19.01    1.57
  -4   3  25   16.95    1.19
  -4   3 -25   17.49    1.21
   4   3  25   16.65    1.08
   4   3 -25   17.19    1.14
  -4  -3  26    2.38    1.11
  -4  -3 -26    2.13    1.17
   4  -3  26    2.38    1.10
   4  -3 -26    5.40    1.39
  -4   3  26    2.67    0.87
  -4   3 -26    2.31    0.93
   4   3  26    3.34    0.84
  -4  -3  27    2.05    1.10
  -4  -3 -27    1.26    1.16
   4  -3  27    1.30    1.12
   4  -3 -27    0.62    1.31
  -4   3  27    2.30    0.89
  -4   3 -27    3.28    0.96
   4   3  27    1.77    0.76
  -4  -3  28   14.77    1.37
  -4  -3 -28   12.44    1.37
   4  -3  28   15.49    1.46
   4  -3 -28   14.53    1.74
  -4   3  28   13.76    1.19
  -4   3 -28   11.82    1.13
   4   3  28   12.02    1.06
  -4  -3  29    5.97    1.27
  -4  -3 -29    5.61    1.42
   4  -3  29    8.12    1.37
   4  -3 -29    8.26    1.67
  -4   3  29    5.38    1.09
  -4   3 -29    4.58    1.05
   4   3  29    7.12    1.07
  -4  -3  30    0.37    1.14
  -4  -3 -30    1.26    1.40
   4  -3  30    1.45    1.18
   4  -3 -30   -0.63    1.49
  -4   3  30    2.54    1.02
  -4   3 -30    2.82    1.06
   4   3  30    2.93    0.91
  -4  -3  31    2.95    1.21
  -4  -3 -31    3.12    1.35
   4  -3  31    3.14    1.32
   4  -3 -31    4.34    1.70
  -4   3  31    2.91    1.03
  -4   3 -31    2.99    1.11
   4   3  31    3.61    1.00
  -4  -3  32   20.90    1.64
   4  -3  32   22.76    1.67
   4  -3 -32   19.18    1.88
  -4   3  32   20.11    1.47
  -4   3 -32   18.29    1.39
   4   3  32   18.13    1.29
  -4  -3  33   -0.36    1.02
   4  -3  33   -1.12    1.06
   4  -3 -33   -0.68    1.51
  -4   3  33   -0.81    0.75
  -4   3 -33   -1.64    0.85
  -5  -3   0    2.80    0.29
  -5  -3   0    0.84    0.43
   5  -3   0    4.60    0.48
  -5   3   0    2.74    0.42
  -5   3   0   -0.02    0.18
   5   3   0    0.56    0.33
  -5  -3   1  115.71    1.13
  -5  -3   1   90.15    1.34
  -5  -3  -1  104.10    0.93
  -5  -3  -1   96.29    1.41
   5  -3   1  151.45    1.47
   5  -3  -1  148.60    1.58
  -5   3   1   97.93    1.39
  -5   3   1  124.35    1.35
  -5   3  -1  104.92    1.42
  -5   3  -1  124.20    1.44
   5   3   1  125.22    1.50
   5   3  -1  123.58    1.44
  -5  -3   2 1716.07    5.68
  -5  -3   2 1185.85    4.91
  -5  -3  -2 1234.98    5.21
  -5  -3  -2 1345.20    5.34
   5  -3   2 1974.72    6.41
   5  -3  -2 2012.80    6.62
  -5   3   2 1285.08    5.13
  -5   3   2 1698.82    5.72
  -5   3  -2 1458.30    5.52
  -5   3  -2 1709.78    5.97
   5   3   2 1583.94    5.74
   5   3  -2 1603.03    5.57
  -5  -3   3    5.11    0.48
  -5  -3   3    4.03    0.57
  -5  -3  -3    3.72    0.62
   5  -3  -3   10.36    0.70
  -5   3   3    3.79    0.52
  -5   3   3    4.01    0.51
  -5   3  -3    4.79    0.57
   5   3   3    5.55    0.50
   5   3  -3    8.82    0.54
  -5  -3   4 2126.34    6.90
  -5  -3  -4 2462.33    7.68
   5  -3   4 3479.81   10.78
   5  -3  -4 3426.04    9.52
  -5   3   4 2247.08    7.15
  -5   3   4 2702.89    8.25
  -5   3  -4 2735.58    8.11
  -5   3  -4 2813.10    8.32
   5   3   4 2676.98    8.02
   5   3  -4 3247.55    8.73
  -5  -3   5  312.03    2.32
  -5  -3   5  469.46    3.06
  -5  -3  -5  577.57    3.53
   5  -3   5  632.43    3.66
   5  -3   5  761.77    3.35
   5  -3   5  658.04    3.75
   5  -3  -5  712.22    3.97
  -5   3   5  502.36    3.20
  -5   3   5  629.49    2.93
  -5   3  -5  635.70    3.69
   5   3   5  614.44    3.61
   5   3  -5  703.71    3.44
  -5  -3   6   79.96    1.27
  -5  -3   6   49.30    1.09
  -5  -3  -6   61.62    1.28
   5  -3   6   73.76    1.35
   5  -3   6   75.14    1.37
   5  -3  -6   82.96    1.47
  -5   3   6   54.10    1.13
  -5   3   6   61.05    0.82
  -5   3  -6   76.89    1.36
   5   3   6   66.38    1.25
   5   3  -6   76.10    1.13
  -5  -3   7  486.09    3.19
  -5  -3   7  332.79    2.62
  -5  -3  -7  392.37    3.02
   5  -3   7  454.70    3.20
   5  -3   7  468.57    3.26
   5  -3  -7  452.48    3.33
  -5   3   7  352.79    2.77
  -5   3   7  403.26    2.18
  -5   3  -7  434.96    3.20
   5   3   7  398.38    3.02
   5   3  -7  473.52    2.78
  -5  -3   8  938.95    4.66
  -5  -3   8  642.00    3.71
  -5  -3  -8  789.30    4.38
   5  -3   8  907.15    4.66
   5  -3  -8  903.90    4.87
  -5   3   8  701.83    3.99
  -5   3   8  729.49    3.26
  -5   3  -8  821.59    4.54
   5   3   8  738.66    4.22
   5   3  -8  835.73    3.79
  -5  -3   9  407.49    3.16
  -5  -3   9  276.16    2.47
  -5  -3  -9  346.89    2.96
   5  -3   9  380.40    3.06
   5  -3  -9  373.05    3.21
  -5   3   9  282.49    2.57
  -5   3   9  300.48    1.79
  -5   3  -9  347.61    3.00
   5   3   9  317.24    2.81
   5   3  -9  357.07    2.42
  -5  -3  10  334.56    2.97
  -5  -3 -10  298.50    2.81
   5  -3  10  333.22    2.94
   5  -3 -10  321.38    3.08
  -5   3  10  236.15    2.40
  -5   3  10  262.46    1.64
  -5   3 -10  294.56    2.84
   5   3  10  245.31    2.53
   5   3 -10  295.92    2.22
   5   3 -10  258.46    2.42
  -5  -3  11  211.01    2.46
  -5  -3 -11  191.66    2.34
   5  -3  11  217.14    2.45
   5  -3 -11  205.62    2.58
  -5   3  11  164.94    2.08
  -5   3  11  160.11    1.25
  -5   3 -11  190.82    2.36
   5   3  11  214.35    1.60
   5   3  11  156.57    2.09
   5   3 -11  174.62    1.74
   5   3 -11  152.38    1.94
  -5  -3  12  875.82    5.16
  -5  -3 -12  827.38    4.89
   5  -3  12  902.73    5.06
   5  -3 -12  867.18    5.31
  -5   3  12  686.99    4.28
  -5   3 -12  763.05    4.80
   5   3  12  905.50    3.80
   5   3  12  664.90    4.36
   5   3 -12  757.64    3.72
   5   3 -12  675.34    4.05
  -5  -3  13  221.29    2.73
  -5  -3 -13  205.78    2.58
   5  -3  13  217.69    2.61
   5  -3 -13  202.32    2.73
  -5   3  13  159.34    2.17
  -5   3  13  152.21    1.25
  -5   3 -13  198.06    2.55
   5   3  13  163.75    2.26
   5   3 -13  168.41    1.80
   5   3 -13  158.06    2.06
  -5  -3  14 1624.82    7.53
  -5  -3 -14 1486.31    6.91
   5  -3  14 1730.84    7.41
   5  -3 -14 1573.29    7.54
  -5   3  14 1275.95    6.16
  -5   3 -14 1237.80    6.42
   5   3  14 1227.78    6.23
   5   3 -14 1339.67    5.24
   5   3 -14 1270.23    5.82
  -5  -3  15   72.99    1.77
  -5  -3 -15   69.82    1.73
   5  -3  15   62.16    1.62
   5  -3 -15   63.90    1.77
  -5   3  15   50.83    1.36
  -5   3 -15   48.31    1.41
   5   3  15   57.46    1.46
   5   3 -15   45.30    1.06
   5   3 -15   45.34    1.29
  -5  -3  16  101.33    2.06
  -5  -3 -16   91.75    1.92
   5  -3  16  104.60    2.02
   5  -3 -16   94.05    2.07
  -5   3  16   82.91    1.70
  -5   3 -16   80.08    1.78
   5   3  16   76.88    1.67
   5   3 -16   81.92    1.35
   5   3 -16   82.12    1.62
  -5  -3  17   59.37    1.67
  -5  -3 -17   57.15    1.66
   5  -3  17   63.90    1.69
   5  -3 -17   56.69    1.75
  -5   3  17   45.99    1.36
  -5   3 -17   48.23    1.47
   5   3  17   45.24    1.35
   5   3 -17   47.79    1.36
  -5  -3  18  278.82    3.44
  -5  -3 -18  288.88    3.37
   5  -3  18  310.86    3.45
   5  -3 -18  253.69    3.34
  -5   3  18  223.02    2.83
  -5   3 -18  224.62    2.98
   5   3  18  212.56    2.83
   5   3 -18  251.55    2.82
  -5  -3  19   46.53    1.65
  -5  -3 -19   42.40    1.60
   5  -3  19   44.00    1.52
   5  -3 -19   38.88    1.65
  -5   3  19   34.23    1.30
  -5   3 -19   32.42    1.35
   5   3  19   32.75    1.26
   5   3 -19   37.74    1.36
  -5  -3  20  457.23    4.58
  -5  -3 -20  466.68    4.43
   5  -3  20  513.63    4.62
   5  -3 -20  432.02    4.49
  -5   3  20  389.33    3.89
  -5   3 -20  351.91    3.86
   5   3  20  371.33    3.88
   5   3 -20  428.68    3.82
  -5  -3  21   15.53    1.17
  -5  -3 -21   16.23    1.27
   5  -3  21   10.70    1.17
   5  -3 -21   11.78    1.33
  -5   3  21   10.28    0.95
  -5   3 -21    8.47    0.94
   5   3  21   11.78    0.95
   5   3 -21    8.11    1.21
  -5  -3  22   29.33    1.47
  -5  -3 -22   24.73    1.41
   5  -3  22   30.94    1.50
   5  -3 -22   22.62    1.55
  -5   3  22   22.99    1.20
  -5   3 -22   21.82    1.21
   5   3  22   24.40    1.18
   5   3 -22   24.16    1.28
  -5  -3  23   27.22    1.48
  -5  -3 -23   24.53    1.49
   5  -3  23   27.82    1.49
   5  -3 -23   21.97    1.57
  -5   3  23   22.47    1.22
  -5   3 -23   19.95    1.21
   5   3  23   18.65    1.12
   5   3 -23   22.71    1.31
  -5  -3  24  204.09    3.39
  -5  -3 -24  211.24    3.35
   5  -3  24  235.75    3.49
   5  -3 -24  183.02    3.29
  -5   3  24  176.97    2.94
  -5   3 -24  162.36    2.88
   5   3  24  168.93    2.86
   5   3 -24  192.42    2.90
  -5  -3  25   14.07    1.33
  -5  -3 -25   14.05    1.39
   5  -3  25   16.31    1.36
   5  -3 -25   14.35    1.50
  -5   3  25   12.70    1.13
  -5   3 -25   10.96    1.09
   5   3  25   12.45    1.04
   5   3 -25   12.63    1.42
  -5  -3  26  143.56    3.01
  -5  -3 -26  146.31    2.98
   5  -3  26  172.70    3.19
   5  -3 -26  147.54    3.15
  -5   3  26  128.46    2.65
  -5   3 -26  119.72    2.60
   5   3  26  128.65    2.60
   5   3 -26  106.21    2.33
  -5  -3  27   72.58    2.29
  -5  -3 -27   67.67    2.19
   5  -3  27   85.42    2.42
   5  -3 -27   68.88    2.36
  -5   3  27   64.19    2.01
  -5   3 -27   57.49    1.92
   5   3  27   61.30    1.90
  -5  -3  28   29.57    1.67
  -5  -3 -28   28.57    1.75
   5  -3  28   37.35    1.81
   5  -3 -28   29.51    1.93
  -5   3  28   28.87    1.50
  -5   3 -28   22.19    1.36
   5   3  28   26.40    1.38
  -5  -3  29   29.52    1.74
  -5  -3 -29   29.89    1.81
   5  -3  29   34.01    1.82
   5  -3 -29   28.16    1.89
  -5   3  29   31.08    1.60
  -5   3 -29   23.78    1.47
   5   3  29   27.71    1.45
  -5  -3  30  322.92    4.72
  -5  -3 -30  316.57    4.44
   5  -3  30  382.58    4.96
   5  -3 -30  311.46    4.62
  -5   3  30  316.13    4.39
  -5   3 -30  270.35    4.07
   5   3  30  284.62    4.07
  -5  -3  31    3.54    1.16
   5  -3  31    5.49    1.31
   5  -3 -31    8.68    1.71
  -5   3  31    4.57    1.09
  -5   3 -31    5.24    1.22
   5   3  31    5.61    1.04
  -5  -3  32   43.04    2.05
   5  -3  32   51.30    2.19
   5  -3 -32   43.40    2.27
  -5   3  32   43.06    1.91
  -5   3 -32   37.60    1.78
   5   3  32   40.53    1.74
  -6  -3   0  254.92    1.72
  -6  -3   0  220.45    2.20
   6  -3   0  333.37    2.41
  -6   3   0  223.59    2.18
  -6   3   0  202.06    1.84
   6   3   0  295.19    2.36
  -6  -3   1   40.95    0.77
  -6  -3   1   37.98    1.03
  -6  -3  -1   36.04    0.64
  -6  -3  -1   38.58    1.05
   6  -3   1   54.60    1.01
   6  -3  -1   55.45    1.10
  -6   3   1   38.08    1.00
  -6   3   1   43.64    0.89
  -6   3  -1   40.58    1.02
  -6   3  -1   19.07    0.66
   6   3   1   45.96    1.00
   6   3  -1   48.05    0.99
  -6  -3   2  167.76    1.54
  -6  -3   2  132.99    1.75
  -6  -3  -2  127.98    1.10
  -6  -3  -2  138.21    1.79
   6  -3   2  204.84    1.78
   6  -3  -2  207.76    2.04
  -6   3   2  140.10    1.77
  -6   3   2  159.19    1.55
  -6   3  -2  156.44    1.86
  -6   3  -2  176.83    1.87
   6   3   2  173.78    1.89
   6   3  -2  188.50    1.83
  -6  -3   3  164.20    1.59
  -6  -3   3  125.30    1.71
  -6  -3  -3  130.70    1.08
  -6  -3  -3  131.15    1.75
   6  -3   3  192.35    1.66
   6  -3  -3  188.41    2.01
  -6   3   3  132.18    1.73
  -6   3   3  149.75    1.45
  -6   3  -3  149.37    1.84
  -6   3  -3  164.56    1.86
   6   3   3  159.70    1.85
   6   3  -3  175.49    1.76
  -6  -3   4   82.81    1.20
  -6  -3   4   75.61    1.38
  -6  -3  -4   85.08    0.85
  -6  -3  -4   89.74    1.50
   6  -3   4  116.19    1.26
   6  -3  -4  117.69    1.68
  -6   3   4   85.10    1.43
  -6   3   4   96.54    1.13
  -6   3  -4   94.84    1.53
  -6   3  -4  107.30    1.57
   6   3   4   96.82    1.48
   6   3  -4  116.28    1.43
  -6  -3   5    6.82    0.45
  -6  -3   5   16.05    0.80
  -6  -3  -5   21.32    0.87
   6  -3   5   22.93    0.89
   6  -3   5   25.76    0.66
   6  -3   5   24.80    0.92
   6  -3  -5   26.01    0.97
  -6   3   5   19.22    0.79
  -6   3   5   20.56    0.58
  -6   3  -5   22.73    0.84
   6   3   5   23.09    0.83
   6   3  -5   24.10    0.74
  -6  -3   6   13.86    0.67
  -6  -3   6    8.53    0.69
  -6  -3  -6   12.73    0.77
   6  -3   6   11.88    0.74
   6  -3   6   14.44    0.52
   6  -3   6   13.54    0.79
   6  -3  -6   14.19    0.88
  -6   3   6    9.67    0.66
  -6   3   6   11.30    0.46
  -6   3  -6   14.69    0.75
   6   3   6   12.14    0.66
   6   3  -6   12.46    0.58
  -6  -3   7  101.31    1.53
  -6  -3   7   71.84    1.38
  -6  -3  -7   81.13    1.49
   6  -3   7   94.97    1.58
   6  -3   7   91.77    1.00
   6  -3   7   94.16    1.59
   6  -3  -7   98.10    1.68
  -6   3   7   70.76    1.36
  -6   3   7   83.07    0.91
  -6   3  -7   90.29    1.56
   6   3   7   85.74    1.49
   6   3  -7  104.45    1.34
  -6  -3   8  104.98    1.61
  -6  -3   8   71.13    1.38
  -6  -3  -8   93.51    1.61
   6  -3   8  102.07    1.67
   6  -3   8  102.38    1.68
   6  -3  -8  111.06    1.82
  -6   3   8   78.56    1.45
  -6   3   8   89.07    0.91
  -6   3  -8   96.40    1.66
   6   3   8   87.09    1.53
   6   3  -8  107.31    1.35
  -6  -3   9   25.66    0.95
  -6  -3   9   18.56    0.88
  -6  -3  -9   21.85    0.96
   6  -3   9   27.35    1.02
   6  -3  -9   26.01    1.10
  -6   3   9   20.67    0.86
  -6   3  -9   23.14    0.96
   6   3   9   23.37    0.91
   6   3  -9   24.92    0.75
  -6  -3  10    4.81    0.67
  -6  -3 -10    3.14    0.72
   6  -3  10    7.04    0.81
   6  -3 -10    5.68    0.87
  -6   3  10    4.68    0.61
  -6   3 -10    7.54    0.73
   6   3  10    5.46    0.59
   6   3 -10    5.06    0.56
   6   3 -10    5.59    0.73
  -6  -3  11  184.41    2.35
  -6  -3 -11  169.25    2.26
   6  -3  11  193.00    2.39
   6  -3 -11  180.12    2.49
  -6   3  11  143.58    2.04
  -6   3 -11  165.50    2.30
   6   3  11  151.95    2.14
   6   3 -11  168.90    1.71
   6   3 -11  147.04    2.01
  -6  -3  12   63.29    1.52
  -6  -3 -12   55.06    1.46
   6  -3  12   64.61    1.53
   6  -3 -12   64.11    1.69
  -6   3  12   49.87    1.33
  -6   3 -12   56.64    1.47
   6   3  12   53.34    1.36
   6   3 -12   54.81    1.07
   6   3 -12   52.10    1.34
  -6  -3  13   13.23    0.98
  -6  -3 -13   10.98    0.98
   6  -3  13   15.52    1.00
   6  -3 -13   16.12    1.15
  -6   3  13   11.62    0.84
  -6   3 -13   11.67    0.86
   6   3  13   14.02    0.86
   6   3 -13   10.58    0.64
   6   3 -13   11.35    0.87
  -6  -3  14   18.88    1.08
  -6  -3 -14   16.11    1.06
   6  -3  14   21.22    1.14
   6  -3 -14   19.46    1.23
  -6   3  14   15.15    0.89
  -6   3 -14   16.61    0.99
   6   3  14   17.67    0.93
   6   3 -14   14.05    0.68
   6   3 -14   15.54    0.95
  -6  -3  15   58.44    1.60
  -6  -3 -15   52.19    1.52
   6  -3  15   63.63    1.65
   6  -3 -15   57.15    1.74
  -6   3  15   48.87    1.40
  -6   3 -15   51.27    1.50
   6   3  15   47.45    1.38
   6   3 -15   49.85    1.39
  -6  -3  16  101.03    2.09
  -6  -3 -16   87.26    1.89
   6  -3  16  102.90    2.05
   6  -3 -16   95.85    2.16
  -6   3  16   80.01    1.75
  -6   3 -16   87.29    1.91
   6   3  16   83.78    1.82
   6   3 -16   82.94    1.72
  -6  -3  17   13.03    1.05
  -6  -3 -17   10.76    0.99
   6  -3  17   12.65    1.03
   6  -3 -17   11.77    1.17
  -6   3  17   10.60    0.85
  -6   3 -17    9.13    0.90
   6   3  17   11.17    0.84
   6   3 -17    8.77    0.90
  -6  -3  18   46.56    1.61
  -6  -3 -18   43.87    1.55
   6  -3  18   55.61    1.65
   6  -3 -18   40.72    1.67
  -6   3  18   37.16    1.34
  -6   3 -18   38.78    1.39
   6   3  18   41.66    1.39
   6   3 -18   42.89    1.40
  -6  -3  19   25.20    1.34
  -6  -3 -19   20.66    1.30
   6  -3  19   27.60    1.37
   6  -3 -19   22.09    1.46
  -6   3  19   20.01    1.09
  -6   3 -19   19.89    1.18
   6   3  19   20.82    1.11
   6   3 -19   18.78    1.15
  -6  -3  20   96.47    2.28
  -6  -3 -20  102.46    2.25
   6  -3  20  118.27    2.37
   6  -3 -20   91.70    2.35
  -6   3  20   87.52    2.00
  -6   3 -20   79.11    1.99
   6   3  20   87.32    2.04
   6   3 -20   96.43    2.05
  -6  -3  21   20.68    1.31
  -6  -3 -21   18.75    1.30
   6  -3  21   18.40    1.33
   6  -3 -21   17.19    1.48
  -6   3  21   17.61    1.13
  -6   3 -21   15.32    1.14
   6   3  21   16.12    1.08
   6   3 -21   16.07    1.18
  -6  -3  22  132.33    2.70
  -6  -3 -22  141.23    2.70
   6  -3  22  153.43    2.79
   6  -3 -22  125.31    2.74
  -6   3  22  114.27    2.35
  -6   3 -22  112.97    2.41
   6   3  22  111.08    2.35
   6   3 -22  133.78    2.43
  -6  -3  23    3.65    1.01
  -6  -3 -23    4.24    1.15
   6  -3  23    5.24    1.13
   6  -3 -23    2.87    1.43
  -6   3  23    3.27    0.84
  -6   3 -23    4.02    0.98
   6   3  23    5.44    0.93
   6   3 -23    3.12    1.10
  -6  -3  24   -0.65    0.87
  -6  -3 -24   -2.03    0.98
   6  -3  24   -0.91    1.01
   6  -3 -24   -1.98    1.19
  -6   3  24   -0.08    0.71
  -6   3 -24   -0.51    0.82
   6   3  24    2.46    0.82
   6   3 -24   -0.91    0.98
  -6  -3  25    4.88    1.13
  -6  -3 -25    2.41    1.21
   6  -3  25    5.03    1.22
   6  -3 -25    2.63    1.49
  -6   3  25    3.55    0.92
  -6   3 -25    1.77    0.94
   6   3  25    2.91    0.91
   6   3 -25    4.16    1.21
  -6  -3  26   19.36    1.46
  -6  -3 -26   17.09    1.51
   6  -3  26   24.65    1.56
   6  -3 -26   17.93    1.63
  -6   3  26   17.03    1.27
  -6   3 -26   14.59    1.21
   6   3  26   16.88    1.19
   6   3 -26   18.38    1.39
  -6  -3  27   -0.36    0.87
  -6  -3 -27   -2.01    1.08
   6  -3  27   -1.20    1.00
   6  -3 -27   -2.78    1.31
  -6   3  27   -0.76    0.68
  -6   3 -27   -0.22    0.79
   6   3  27   -0.38    0.68
   6   3 -27   -0.22    1.11
  -6  -3  28   27.07    1.66
  -6  -3 -28   23.41    1.67
   6  -3  28   33.62    1.81
   6  -3 -28   23.83    1.81
  -6   3  28   25.16    1.46
  -6   3 -28   24.71    1.47
   6   3  28   23.47    1.37
  -6  -3  29   26.39    1.73
   6  -3  29   33.89    1.81
   6  -3 -29   25.08    1.86
  -6   3  29   22.59    1.44
  -6   3 -29   21.20    1.44
   6   3  29   24.41    1.43
  -6  -3  30   -2.04    0.95
   6  -3  30    0.73    1.16
   6  -3 -30   -0.95    1.47
  -6   3  30    0.16    0.85
  -6   3 -30   -0.24    0.91
   6   3  30    0.15    0.78
  -6  -3  31   10.62    1.54
   6  -3  31   10.23    1.57
   6  -3 -31   12.85    1.81
  -6   3  31    9.29    1.27
  -6   3 -31    7.19    1.34
   6   3  31    8.00    1.22
  -7  -3   0    0.14    0.30
  -7  -3   0   -0.28    0.57
   7  -3   0    1.49    0.61
  -7   3   0   -0.22    0.47
   7   3   0    0.68    0.44
  -7  -3   1  252.76    1.92
  -7  -3   1  219.46    2.35
  -7  -3  -1  253.96    1.78
  -7  -3  -1  221.92    2.37
   7  -3   1  318.83    2.46
   7  -3  -1  316.15    2.58
  -7   3   1  229.81    2.36
  -7   3   1  261.49    2.16
  -7   3  -1  236.79    2.39
   7   3   1  275.49    2.43
   7   3  -1  296.22    2.43
  -7  -3   2 2074.18    6.46
  -7  -3   2 1757.20    6.74
  -7  -3  -2 1849.16    5.92
  -7  -3  -2 1842.40    6.92
   7  -3   2 2554.85    7.61
   7  -3  -2 2585.10    8.07
  -7   3   2 1851.54    6.87
  -7   3   2 2093.78    6.73
  -7   3  -2 2039.21    7.22
  -7   3  -2 2208.35    7.35
   7   3   2 2237.78    7.45
   7   3  -2 2488.66    7.56
  -7  -3   3   13.87    0.68
  -7  -3   3   10.48    0.81
  -7  -3  -3    7.05    0.50
  -7  -3  -3   13.53    0.89
   7  -3   3   20.56    0.82
   7  -3  -3   20.87    1.02
  -7   3   3   11.70    0.81
  -7   3  -3   11.26    0.81
   7   3   3   14.81    0.77
   7   3  -3   14.88    0.72
  -7  -3   4 1596.75    5.74
  -7  -3   4 1648.62    6.57
  -7  -3  -4 1726.48    5.81
  -7  -3  -4 1743.69    6.78
   7  -3   4 2216.87    6.84
   7  -3  -4 2410.15    8.02
  -7   3   4 1677.38    6.59
  -7   3   4 1911.77    6.28
  -7   3  -4 1928.58    7.08
  -7   3  -4 2135.27    7.48
   7   3   4 1880.62    6.96
   7   3  -4 2319.44    7.16
  -7  -3   5    3.11    0.38
  -7  -3   5    8.79    0.82
  -7  -3  -5    6.83    0.48
  -7  -3  -5   14.37    0.84
   7  -3   5   15.86    0.65
   7  -3  -5   15.93    1.00
  -7   3   5   14.39    0.79
  -7   3  -5    9.38    0.81
  -7   3  -5   16.85    0.84
   7   3   5   14.02    0.74
   7   3  -5   14.03    0.70
  -7  -3   6   24.42    0.85
  -7  -3   6   18.97    0.94
  -7  -3  -6   22.53    0.95
   7  -3   6   24.66    0.98
   7  -3   6   27.03    0.72
   7  -3   6   26.07    1.01
   7  -3  -6   28.58    1.08
  -7   3   6   20.42    0.88
  -7   3   6   23.88    0.62
  -7   3  -6   25.54    0.96
   7   3   6   17.88    0.54
   7   3   6   29.02    0.96
   7   3  -6   28.62    0.80
  -7  -3   7   39.19    1.05
  -7  -3   7   34.10    1.13
  -7  -3  -7   33.81    1.11
   7  -3   7   42.84    1.21
   7  -3   7   45.29    0.84
   7  -3   7   43.71    1.23
   7  -3  -7   43.94    1.27
  -7   3   7   32.16    1.04
  -7   3   7   31.39    0.64
  -7   3  -7   39.92    1.16
   7   3   7   32.35    0.64
   7   3   7   39.02    1.12
   7   3  -7   45.25    0.96
  -7  -3   8  215.48    2.33
  -7  -3   8  185.32    2.29
  -7  -3  -8  195.51    2.35
   7  -3   8  223.85    2.50
   7  -3   8  211.72    1.66
   7  -3   8  227.12    2.52
   7  -3  -8  243.21    2.73
  -7   3   8  171.60    2.20
  -7   3  -8  207.08    2.48
   7   3   8  198.66    2.38
   7   3  -8  233.00    2.01
  -7  -3   9  121.60    1.85
  -7  -3   9  106.01    1.80
  -7  -3  -9  109.00    1.83
   7  -3   9  128.88    1.96
   7  -3   9  132.64    1.99
   7  -3  -9  131.52    2.11
  -7   3   9   98.34    1.74
  -7   3  -9  120.50    1.98
   7   3   9  112.44    1.87
   7   3  -9  135.66    1.55
  -7  -3  10  126.97    1.96
  -7  -3 -10  109.08    1.86
   7  -3  10  130.93    2.02
   7  -3 -10  141.03    2.26
  -7   3  10  102.61    1.80
  -7   3 -10  122.46    2.03
  -7   3 -10  118.67    1.20
   7   3  10  110.94    1.88
   7   3 -10  128.35    1.51
   7   3 -10  106.05    1.81
  -7  -3  11  221.53    2.62
  -7  -3 -11  202.31    2.52
   7  -3  11  250.36    2.79
   7  -3 -11  236.46    2.90
  -7   3  11  183.20    2.39
  -7   3 -11  219.56    2.74
   7   3  11  205.55    2.58
   7   3 -11  222.03    1.97
   7   3 -11  190.11    2.41
  -7  -3  12  341.69    3.33
  -7  -3 -12  314.60    3.15
   7  -3  12  407.06    3.58
   7  -3 -12  375.50    3.68
  -7   3  12  286.48    3.02
  -7   3 -12  340.26    3.44
   7   3  12  325.46    3.30
   7   3 -12  335.59    2.42
   7   3 -12  301.07    3.02
  -7  -3  13   41.63    1.36
  -7  -3 -13   33.79    1.28
   7  -3  13   41.89    1.41
   7  -3 -13   41.29    1.52
  -7   3  13   29.15    1.15
  -7   3 -13   41.65    1.37
   7   3  13   35.54    1.22
   7   3 -13   35.05    1.24
  -7  -3  14  584.46    4.59
  -7  -3 -14  565.08    4.35
   7  -3  14  703.46    4.87
   7  -3 -14  590.46    4.80
  -7   3  14  474.70    4.03
  -7   3 -14  581.22    4.66
   7   3  14  532.64    4.38
   7   3 -14  544.94    4.16
  -7  -3  15   80.17    1.86
  -7  -3 -15   78.84    1.81
   7  -3  15   92.80    1.95
   7  -3 -15   79.11    2.00
  -7   3  15   66.73    1.64
  -7   3 -15   72.17    1.78
   7   3  15   75.64    1.76
   7   3 -15   70.19    1.65
  -7  -3  16    6.21    0.88
  -7  -3 -16    5.10    0.93
   7  -3  16    4.39    0.93
   7  -3 -16    4.64    1.11
  -7   3  16    3.65    0.72
  -7   3 -16    5.25    0.88
   7   3  16    6.19    0.83
   7   3 -16    6.12    0.98
  -7  -3  17   89.32    2.08
  -7  -3 -17   86.94    1.96
   7  -3  17  101.55    2.12
   7  -3 -17   81.42    2.14
  -7   3  17   71.10    1.78
  -7   3 -17   79.73    1.94
   7   3  17   75.43    1.83
   7   3 -17   81.49    1.82
  -7  -3  18   46.27    1.63
  -7  -3 -18   48.37    1.61
   7  -3  18   54.59    1.70
   7  -3 -18   45.89    1.78
  -7   3  18   37.74    1.40
  -7   3 -18   40.80    1.50
   7   3  18   41.40    1.45
   7   3 -18   41.75    1.47
  -7  -3  19   -0.05    0.83
  -7  -3 -19    0.38    0.92
   7  -3 -19   -1.39    1.08
  -7   3  19    0.99    0.64
  -7   3 -19    0.84    0.83
   7   3  19    0.22    0.65
   7   3 -19    1.73    0.90
  -7  -3  20  218.00    3.37
  -7  -3 -20  212.09    3.09
   7  -3  20  259.97    3.44
   7  -3 -20  217.92    3.45
  -7   3  20  183.51    2.90
  -7   3 -20  179.37    2.96
   7   3  20  192.01    3.01
   7   3 -20  212.56    2.98
  -7  -3  21   36.78    1.63
  -7  -3 -21   36.42    1.58
   7  -3  21   41.09    1.70
   7  -3 -21   39.05    1.85
  -7   3  21   33.59    1.44
  -7   3 -21   30.87    1.45
   7   3  21   36.19    1.47
   7   3 -21   33.50    1.52
  -7  -3  22    1.40    0.89
  -7  -3 -22    0.62    0.98
   7  -3  22   -1.05    0.95
   7  -3 -22    0.90    1.24
  -7   3  22    0.14    0.65
  -7   3 -22   -0.70    0.80
   7   3  22    0.62    0.73
   7   3 -22   -1.14    0.92
  -7  -3  23   36.03    1.68
  -7  -3 -23   37.40    1.69
   7  -3  23   41.48    1.76
   7  -3 -23   33.23    1.85
  -7   3  23   29.96    1.44
  -7   3 -23   34.20    1.55
   7   3  23   32.54    1.47
   7   3 -23   35.22    1.61
  -7  -3  24  218.45    3.64
  -7  -3 -24  236.89    3.55
   7  -3  24  277.88    3.85
   7  -3 -24  229.44    3.79
  -7   3  24  199.79    3.27
  -7   3 -24  182.20    3.20
   7   3  24  197.61    3.27
   7   3 -24  231.86    3.37
  -7  -3  25   10.52    1.26
  -7  -3 -25   10.46    1.45
   7  -3  25   11.17    1.39
   7  -3 -25   12.48    1.76
  -7   3  25    7.75    1.08
  -7   3 -25    9.30    1.24
   7   3  25    8.60    0.99
   7   3 -25    8.98    1.44
  -7  -3  26   71.14    2.29
  -7  -3 -26   76.88    2.30
   7  -3  26   96.17    2.51
   7  -3 -26   75.25    2.47
  -7   3  26   68.34    2.11
  -7   3 -26   67.36    2.12
   7   3  26   69.17    2.08
   7   3 -26   82.22    2.28
  -7  -3  27   59.02    2.16
  -7  -3 -27   59.84    2.19
   7  -3  27   73.85    2.30
   7  -3 -27   65.41    2.43
  -7   3  27   55.71    1.97
  -7   3 -27   50.88    1.91
   7   3  27   54.83    1.92
   7   3 -27   59.67    2.09
  -7  -3  28   28.21    1.66
   7  -3  28   39.57    1.88
   7  -3 -28   29.81    1.96
  -7   3  28   28.57    1.58
  -7   3 -28   22.28    1.44
   7   3  28   26.08    1.44
   7   3 -28   33.59    1.76
  -7  -3  29    4.86    1.20
   7  -3  29    5.05    1.33
   7  -3 -29    6.79    1.64
  -7   3  29    3.56    0.99
  -7   3 -29    4.03    1.14
   7   3  29    4.04    1.03
  -7  -3  30  138.40    3.28
   7  -3  30  170.43    3.45
   7  -3 -30  138.17    3.38
  -7   3  30  131.02    3.03
  -7   3 -30  116.08    2.88
   7   3  30  122.88    2.89
  -7  -3  31    5.69    1.28
   7  -3  31    8.26    1.47
   7  -3 -31    5.99    1.78
  -7   3  31    4.62    1.08
  -7   3 -31    5.08    1.24
   7   3  31    6.98    1.20
  -8  -3   0  348.49    2.34
  -8  -3   0  314.27    2.95
   8  -3   0  437.67    3.13
  -8   3   0  321.44    2.93
  -8   3   0  368.10    2.79
   8   3   0  410.20    3.05
  -8  -3   1   29.18    0.80
  -8  -3   1   25.78    1.07
  -8  -3  -1   27.60    0.74
  -8  -3  -1   26.09    1.05
   8  -3   1   38.32    1.09
   8  -3  -1   39.33    1.20
  -8   3   1   25.92    1.03
  -8   3   1   33.22    0.95
  -8   3  -1   28.25    1.07
  -8   3  -1   23.71    0.80
   8   3   1   34.35    1.01
   8   3  -1   35.38    0.99
  -8  -3   2    7.07    0.60
  -8  -3   2    6.80    0.79
  -8  -3  -2    7.09    0.53
  -8  -3  -2    6.53    0.81
   8  -3   2   10.08    0.79
   8  -3  -2   10.26    0.89
  -8   3   2    7.46    0.78
  -8   3   2    8.41    0.63
  -8   3  -2    8.87    0.80
  -8   3  -2    7.11    0.62
   8   3   2    8.90    0.68
   8   3  -2    8.48    0.64
  -8  -3   3  136.70    1.65
  -8  -3   3  124.50    1.95
  -8  -3  -3  121.64    1.29
  -8  -3  -3  125.68    1.96
   8  -3   3  166.66    1.84
   8  -3  -3  171.33    2.18
  -8   3   3  122.32    1.88
  -8   3   3  130.89    1.52
  -8   3  -3  136.00    1.97
  -8   3  -3  156.27    2.02
   8   3   3  149.73    1.98
   8   3  -3  163.58    1.85
  -8  -3   4  258.89    2.28
  -8  -3   4  282.76    2.86
  -8  -3  -4  289.35    1.92
  -8  -3  -4  290.33    2.87
   8  -3   4  396.78    2.71
   8  -3  -4  411.43    3.34
  -8   3   4  294.74    2.86
  -8   3   4  299.19    2.17
  -8   3  -4  327.65    3.00
  -8   3  -4  345.88    3.02
   8   3   4  352.85    3.04
   8   3  -4  388.85    2.79
  -8  -3   5   24.05    0.76
  -8  -3   5   68.87    1.53
  -8  -3  -5   75.63    1.02
  -8  -3  -5   71.79    1.54
   8  -3   5   94.69    1.35
   8  -3  -5   96.09    1.76
  -8   3   5   72.27    1.51
  -8   3   5   77.95    1.10
  -8   3  -5   82.69    1.63
  -8   3  -5   90.76    1.66
   8   3   5   87.20    1.60
   8   3  -5  101.30    1.45
  -8  -3   6   25.75    0.90
  -8  -3   6   23.22    1.06
  -8  -3  -6   25.82    1.05
   8  -3   6   28.18    1.06
   8  -3   6   29.95    0.84
   8  -3   6   29.97    1.14
   8  -3  -6   37.81    1.29
  -8   3   6   25.67    1.01
  -8   3   6   22.75    0.63
  -8   3  -6   28.00    1.04
   8   3   6   29.40    1.02
   8   3  -6   32.15    0.88
  -8  -3   7   17.31    0.82
  -8  -3   7   15.54    0.94
  -8  -3  -7   16.25    0.91
   8  -3   7   18.10    0.92
   8  -3   7   17.84    0.69
   8  -3   7   18.42    0.99
   8  -3  -7   21.57    1.11
  -8   3   7   14.73    0.85
  -8   3   7   13.04    0.48
  -8   3  -7   18.71    0.92
   8   3   7   18.48    0.88
   8   3  -7   21.10    0.75
  -8  -3   8    2.90    0.57
  -8  -3   8    0.65    0.61
  -8  -3  -8    0.65    0.67
   8  -3   8    2.98    0.70
   8  -3   8    3.68    0.78
   8  -3  -8    1.56    0.80
  -8   3   8    0.04    0.53
  -8   3  -8    0.98    0.62
   8   3   8    1.09    0.54
   8   3  -8    0.81    0.46
  -8  -3   9  124.00    1.92
  -8  -3   9  108.57    1.92
  -8  -3  -9  114.27    1.95
   8  -3   9  136.35    2.12
   8  -3   9  137.39    2.13
   8  -3  -9  137.83    2.25
  -8   3   9  105.22    1.88
  -8   3  -9  125.13    2.08
   8   3   9  122.98    2.02
   8   3  -9  136.99    1.60
  -8  -3  10   53.07    1.36
  -8  -3 -10   52.50    1.41
   8  -3  10   59.77    1.53
   8  -3 -10   64.48    1.69
  -8   3  10   47.92    1.35
  -8   3 -10   58.76    1.51
   8   3  10   55.70    1.43
   8   3 -10   59.68    1.11
   8   3 -10   53.20    1.41
  -8  -3  11   30.73    1.14
  -8  -3 -11   31.49    1.19
   8  -3  11   34.10    1.25
   8  -3 -11   34.35    1.35
  -8   3  11   25.36    1.08
  -8   3 -11   31.82    1.21
  -8   3 -11   30.34    0.76
   8   3  11   33.34    1.18
   8   3 -11   29.94    1.21
  -8  -3  12  108.70    1.99
  -8  -3 -12  105.16    1.98
   8  -3  12  126.94    2.15
   8  -3 -12  112.46    2.22
  -8   3  12   95.21    1.87
  -8   3 -12  112.91    2.10
   8   3  12  101.30    1.95
   8   3 -12   98.73    1.91
  -8  -3  13  144.48    2.33
  -8  -3 -13  134.40    2.21
   8  -3  13  169.81    2.49
   8  -3 -13  155.39    2.60
  -8   3  13  126.32    2.17
  -8   3 -13  143.47    2.39
   8   3  13  135.90    2.29
   8   3 -13  142.41    2.29
  -8  -3  14   14.10    0.99
  -8  -3 -14   14.31    1.05
   8  -3  14   13.54    1.08
   8  -3 -14   15.41    1.22
  -8   3  14   12.81    0.93
  -8   3 -14   14.58    0.99
   8   3  14   14.45    0.92
   8   3 -14   15.42    1.02
  -8  -3  15    4.00    0.85
  -8  -3 -15    4.57    0.90
   8  -3  15    5.34    0.98
   8  -3 -15    9.78    1.16
  -8   3  15    2.18    0.71
  -8   3 -15    7.27    0.90
   8   3  15    4.64    0.79
   8   3 -15    5.31    0.98
  -8  -3  16  333.55    3.75
  -8  -3 -16  326.18    3.54
   8  -3  16  401.28    3.94
   8  -3 -16  355.14    4.06
  -8   3  16  300.42    3.48
  -8   3 -16  313.75    3.69
   8   3  16  325.37    3.71
   8   3 -16  319.34    3.48
  -8  -3  17    3.08    0.87
  -8  -3 -17    3.60    0.94
   8  -3  17    2.06    1.04
   8  -3 -17    5.49    1.29
  -8   3  17    3.54    0.81
  -8   3 -17    4.58    0.95
   8   3  17    5.49    0.87
   8   3 -17    2.93    0.99
  -8  -3  18  346.77    4.04
  -8  -3 -18  341.00    3.76
   8  -3  18  427.09    4.24
   8  -3 -18  353.35    4.24
  -8   3  18  294.32    3.59
  -8   3 -18  326.89    3.92
   8   3  18  325.22    3.85
   8   3 -18  345.73    3.75
  -8  -3  19   12.99    1.21
  -8  -3 -19   13.19    1.24
   8  -3  19    9.22    1.29
   8  -3 -19   12.61    1.46
  -8   3  19    8.98    1.02
  -8   3 -19   11.00    1.09
   8   3  19   13.64    1.06
   8   3 -19    9.80    1.15
  -8  -3  20   49.01    1.80
  -8  -3 -20   49.85    1.74
   8  -3  20   61.60    1.94
   8  -3 -20   49.98    2.00
  -8   3  20   43.32    1.59
  -8   3 -20   41.00    1.62
   8   3  20   44.40    1.62
   8   3 -20   50.44    1.77
  -8  -3  21   50.76    1.89
  -8  -3 -21   52.40    1.81
   8  -3  21   65.49    2.01
   8  -3 -21   51.97    2.12
  -8   3  21   48.37    1.70
  -8   3 -21   44.70    1.71
   8   3  21   49.34    1.72
   8   3 -21   51.02    1.80
  -8  -3  22  143.89    2.96
  -8  -3 -22  149.93    2.81
   8  -3  22  169.92    3.01
   8  -3 -22  145.45    3.08
  -8   3  22  128.46    2.63
  -8   3 -22  127.28    2.70
   8   3  22  129.48    2.69
   8   3 -22  151.00    2.80
  -8  -3  23   -0.63    0.86
  -8  -3 -23   -1.00    1.01
   8  -3  23   -1.88    0.94
   8  -3 -23   -0.09    1.31
  -8   3  23   -0.45    0.71
  -8   3 -23   -0.57    0.82
   8   3  23    1.10    0.77
   8   3 -23   -1.09    1.03
  -8  -3  24    1.94    1.00
  -8  -3 -24    2.58    1.17
   8  -3  24    2.44    1.09
   8  -3 -24    1.50    1.42
  -8   3  24    2.89    0.90
  -8   3 -24    1.86    0.97
   8   3  24    2.84    0.93
   8   3 -24    2.06    1.19
  -8  -3  25   23.77    1.54
  -8  -3 -25   20.48    1.45
   8  -3  25   30.59    1.68
   8  -3 -25   24.98    1.80
  -8   3  25   20.36    1.36
  -8   3 -25   19.78    1.37
   8   3  25   20.52    1.33
   8   3 -25   23.79    1.55
  -8  -3  26    4.73    1.15
  -8  -3 -26    4.97    1.36
   8  -3  26    6.85    1.28
   8  -3 -26    5.48    1.60
  -8   3  26    5.02    1.06
  -8   3 -26    5.97    1.18
   8   3  26    5.14    1.05
   8   3 -26    7.01    1.35
  -8  -3  27    0.64    0.97
   8  -3  27    0.35    1.14
   8  -3 -27   -0.19    1.41
  -8   3  27    1.27    0.85
  -8   3 -27    1.30    0.96
   8   3  27    1.21    0.82
   8   3 -27    2.11    1.18
  -8  -3  28   41.74    1.96
   8  -3  28   53.73    2.12
   8  -3 -28   41.37    2.11
  -8   3  28   39.31    1.81
  -8   3 -28   31.01    1.65
   8   3  28   35.60    1.67
   8   3 -28   44.75    1.94
  -8  -3  29    6.44    1.30
   8  -3  29    8.46    1.39
   8  -3 -29    6.56    1.69
  -8   3  29    4.07    1.09
  -8   3 -29    6.26    1.24
   8   3  29    7.51    1.19
   8   3 -29    5.44    1.51
  -8  -3  30   -0.39    0.98
   8  -3  30    0.86    1.19
   8  -3 -30   -0.78    1.43
  -8   3  30   -0.84    0.80
  -8   3 -30   -0.19    0.98
   8   3  30   -0.79    0.81
  -9  -3   0   -0.35    0.40
  -9  -3   0   -0.38    0.70
   9  -3   0   -0.06    0.69
  -9   3   0   -1.13    0.58
  -9   3   0    2.57    0.60
   9   3   0    0.15    0.51
  -9  -3   1  325.09    2.48
  -9  -3   1  297.46    3.05
  -9  -3  -1  320.35    2.32
  -9  -3  -1  292.44    3.01
   9  -3   1  398.66    3.12
   9  -3  -1  403.30    3.26
  -9   3   1  314.68    3.06
  -9   3   1  320.75    2.61
  -9   3  -1  322.49    3.09
  -9   3  -1  351.28    2.92
   9   3   1  373.72    3.09
   9   3  -1  373.10    2.97
  -9  -3   2  792.55    4.00
  -9  -3   2  746.92    4.78
  -9  -3  -2  808.32    3.70
  -9  -3  -2  736.80    4.72
   9  -3   2 1031.95    4.93
   9  -3  -2 1019.91    5.28
  -9   3   2  768.17    4.75
  -9   3   2  771.28    3.95
  -9   3  -2  815.27    4.87
   9   3   2  926.76    4.97
   9   3  -2  958.48    4.73
  -9  -3   3    9.86    0.69
  -9  -3   3    8.83    0.91
  -9  -3  -3    7.17    0.59
  -9  -3  -3   10.07    0.89
   9  -3   3   13.93    0.86
   9  -3  -3   14.34    1.05
  -9   3   3    8.35    0.81
  -9   3   3   13.80    0.69
  -9   3  -3    7.00    0.86
  -9   3  -3   16.50    0.85
   9   3   3   11.62    0.78
   9   3  -3   11.55    0.72
  -9  -3   4  224.18    2.23
  -9  -3   4  267.03    2.93
  -9  -3  -4  281.02    2.05
  -9  -3  -4  272.80    2.92
   9  -3   4  357.76    2.77
   9  -3  -4  364.51    3.30
  -9   3   4  262.53    2.83
  -9   3   4  261.15    2.09
  -9   3  -4  306.35    3.03
  -9   3  -4  316.50    3.00
   9   3   4  313.13    2.99
   9   3  -4  362.40    2.78
  -9  -3   5  225.83    2.72
  -9  -3  -5  241.32    1.89
  -9  -3  -5  231.25    2.71
   9  -3   5  287.64    2.44
   9  -3  -5  303.89    3.10
  -9   3   5  218.73    2.62
  -9   3   5  210.11    1.78
  -9   3  -5  261.89    2.84
  -9   3  -5  262.35    2.80
   9   3   5  262.39    2.80
   9   3  -5  309.57    2.54
  -9  -3   6  122.11    1.79
  -9  -3   6  121.27    2.07
  -9  -3  -6  124.44    1.37
  -9  -3  -6  122.48    2.03
   9  -3   6  148.46    1.76
   9  -3  -6  152.95    2.29
  -9   3   6  111.32    1.95
  -9   3   6  108.70    1.22
  -9   3  -6  142.73    2.15
  -9   3  -6  139.20    2.11
   9   3   6  137.52    2.09
   9   3  -6  162.49    1.83
  -9  -3   7   98.18    1.68
  -9  -3   7   88.77    1.81
  -9  -3  -7   97.46    1.88
   9  -3   7  103.91    1.95
   9  -3   7  104.78    1.52
   9  -3   7  102.85    1.95
   9  -3  -7  113.90    2.07
  -9   3   7   84.63    1.75
  -9   3  -7  110.22    1.95
   9   3   7  102.77    1.87
   9   3  -7  119.13    1.57
  -9  -3   8  890.23    5.02
  -9  -3   8  771.93    5.06
  -9  -3  -8  850.23    5.22
   9  -3   8  967.45    5.53
   9  -3   8  976.48    5.56
   9  -3  -8 1089.56    6.13
  -9   3   8  763.33    5.01
  -9   3  -8  908.72    5.53
   9   3   8  885.33    5.41
   9   3  -8 1070.69    4.67
  -9  -3   9   11.29    0.81
  -9  -3   9    8.73    0.93
  -9  -3  -9   13.76    0.95
   9  -3   9    9.19    0.91
   9  -3   9    9.28    1.01
   9  -3  -9   11.53    1.12
  -9   3   9   11.40    0.91
  -9   3  -9   13.67    0.91
   9   3   9   12.97    0.87
  -9  -3  10   56.16    1.43
  -9  -3 -10   57.29    1.52
   9  -3  10   68.95    1.66
   9  -3  10   70.46    1.70
   9  -3 -10   64.92    1.73
  -9   3  10   51.28    1.49
  -9   3 -10   63.20    1.61
   9   3  10   59.06    1.54
   9   3 -10   55.25    1.58
  -9  -3  11  315.47    3.28
  -9  -3 -11  329.90    3.40
   9  -3  11  371.83    3.58
   9  -3 -11  353.83    3.76
  -9   3  11  285.08    3.23
  -9   3 -11  320.07    3.50
   9   3  11  326.35    3.49
   9   3 -11  303.67    3.32
  -9  -3  12  225.53    2.86
  -9  -3 -12  228.30    2.87
   9  -3  12  278.85    3.18
   9  -3 -12  265.07    3.34
  -9   3  12  215.70    2.86
  -9   3 -12  250.10    3.17
   9   3  12  232.03    3.01
   9   3 -12  223.07    2.91
  -9  -3  13    0.65    0.60
  -9  -3 -13    1.56    0.79
   9  -3  13   -1.23    0.76
   9  -3 -13   -0.50    0.94
  -9   3  13   -0.31    0.56
  -9   3 -13    0.76    0.74
   9   3  13    0.75    0.60
   9   3 -13    2.11    0.84
  -9  -3  14   57.37    1.64
  -9  -3 -14   58.03    1.64
   9  -3  14   75.53    1.86
   9  -3 -14   63.78    1.92
  -9   3  14   51.63    1.57
  -9   3 -14   62.26    1.75
   9   3  14   61.89    1.70
   9   3 -14   60.64    1.69
  -9  -3  15   69.33    1.83
  -9  -3 -15   71.93    1.84
   9  -3  15   89.42    2.04
   9  -3 -15   79.12    2.15
  -9   3  15   62.98    1.74
  -9   3 -15   73.10    1.91
   9   3  15   74.44    1.88
   9   3 -15   75.81    1.90
  -9  -3  16    3.15    0.84
  -9  -3 -16    3.25    0.97
   9  -3  16    4.80    1.06
   9  -3 -16    5.30    1.27
  -9   3  16    1.95    0.78
  -9   3 -16    4.70    0.95
   9   3  16    5.13    0.88
[truncated: 712,937 more chars]
