# Supplementary material for: Practical aspects of teaching a graduate-level small-mol­ecule chemical crystallography course
Source: Acta Crystallogr E Crystallogr Commun. 2026 Jan 1;82(Pt 1):107–20. doi: 10.1107/S2056989025010527 (PMC12810306; doi:10.1107/S2056989025010527)
Supplement: Supplementary file 1 [file e-82-00107-sup2.zip › Berry_Guzei_Structures/Structure 19/structure19.res]

TITL Structure15 in Pbca
    structure15.res
    created by SHELXL-2018/3 at 14:08:23 on 14-Aug-2019
CELL 0.71073 15.0844 11.1365 27.7091 90 90 90
ZERR 8 0.0024 0.0018 0.0045 0 0 0
LATT 1
SYMM 0.5-X,-Y,0.5+Z
SYMM -X,0.5+Y,0.5-Z
SYMM 0.5+X,0.5-Y,-Z
SFAC C H Cd F N O
UNIT 128 144 8 96 16 32
SADI F5B F4B F5B F6B F4B F6B F4 F6 F4 F5 F6 F5 F7 F8 F7 F9 F8 F9 F7A F8A =
 F7A F9A F8A F9A F12A F10A F11 F10 F10A F11A F10B F12B
SADI 0.01 C4 F5B C4 F4B C4 F6B C4 F4 C4 F6 C4 F5 C4 F5A C4 F6A C4 F4A C9 F7 =
 C9 F8 C9 F9 C9 F7A C9 F8A C9 F9A C10 F12A C10 F11 C10 F10A C10 F10B C10 =
 F11B C10 F10 C10 F12 C10 F12B C10 F11A
EADP F7 F8 F9
SUMP 1 0 1 2 1 3 1 4
SUMP 1 0 1 6 1 7 1 8

L.S. 80
PLAN  12
TEMP -120
BOND
LIST 4
MORE -1
CONF
fmap 2
acta 50
REM <olex2.extras>
REM <HklSrc "%.\\Structure15.hkl">
REM </olex2.extras>

WGHT    0.010300   23.339602
FVAR       0.18417   0.23472   0.50855   0.25672   0.14129   0.42722   0.31826
FVAR       0.25452
CD1   3    0.510734    0.440568    0.409079    11.00000    0.03044    0.02788 =
         0.02360    0.00263    0.00214   -0.00067
F1    4    0.391807    0.846731    0.416229    11.00000    0.08344    0.03160 =
         0.12022   -0.00520    0.03815   -0.01583
F2    4    0.255420    0.803099    0.427060    11.00000    0.05351    0.05038 =
         0.06067    0.00013   -0.00527    0.02377
F3    4    0.349047    0.772600    0.483717    11.00000    0.06008    0.05727 =
         0.05352   -0.02394   -0.00976    0.01943
O1    6    0.424072    0.594135    0.437246    11.00000    0.03305    0.03812 =
         0.02909   -0.00330   -0.00359    0.00507
O2    6    0.390347    0.420320    0.360431    11.00000    0.03617    0.03670 =
         0.03362   -0.00351   -0.00646   -0.00228
O3    6    0.448937    0.311746    0.465839    11.00000    0.03497    0.02709 =
         0.02706   -0.00024    0.00224   -0.00242
O4    6    0.563423    0.260516    0.382601    11.00000    0.04102    0.03059 =
         0.03596    0.00051    0.00981    0.00011
N1    5    0.600553    0.551542    0.353861    11.00000    0.03364    0.03202 =
         0.02226    0.00240    0.00242   -0.00145
N2    5    0.622839    0.500860    0.458443    11.00000    0.03568    0.03455 =
         0.02640    0.00198   -0.00018   -0.00083
AFIX  23
H2A   2    0.605655    0.565229    0.476381    11.00000   -1.20000
H2B   2    0.638680    0.440397    0.478782    11.00000   -1.20000
AFIX   0
C1    1    0.329599    0.494093    0.353424    11.00000    0.03508    0.03663 =
         0.03261    0.00650   -0.00371   -0.00948
C2    1    0.310129    0.600025    0.377646    11.00000    0.03298    0.03584 =
         0.03446    0.00514   -0.00594    0.00101
AFIX  43
H2    2    0.260702    0.645996    0.367154    11.00000   -1.20000
AFIX   0
C3    1    0.359591    0.642141    0.416594    11.00000    0.02807    0.02829 =
         0.03458    0.00641    0.00394   -0.00266
C4    1    0.271434    0.462159    0.309568    11.00000    0.04608    0.05603 =
         0.03970   -0.00226   -0.01188    0.00093
C5    1    0.337694    0.766897    0.436134    11.00000    0.04032    0.03560 =
         0.04924   -0.00065    0.00367    0.00340
C6    1    0.432981    0.203407    0.458587    11.00000    0.03093    0.02933 =
         0.02599    0.00262   -0.00142   -0.00163
C7    1    0.461052    0.128141    0.420995    11.00000    0.04110    0.02459 =
         0.03394    0.00007    0.00479   -0.00502
AFIX  43
H7    2    0.436071    0.050030    0.418768    11.00000   -1.20000
AFIX   0
C8    1    0.523707    0.162320    0.386807    11.00000    0.03343    0.03454 =
         0.03213    0.00319   -0.00037    0.00374
C9    1    0.376290    0.141394    0.497117    11.00000    0.04925    0.02734 =
         0.03828    0.00452    0.00850   -0.00373
C10   1    0.550935    0.067172    0.350040    11.00000    0.04452    0.03967 =
         0.03690   -0.00263    0.00697    0.00025
C11   1    0.545622    0.642836    0.328119    11.00000    0.04101    0.04076 =
         0.03202    0.00801   -0.00004    0.00330
AFIX  23
H11A  2    0.515921    0.693782    0.352529    11.00000   -1.20000
H11B  2    0.498730    0.600336    0.309868    11.00000   -1.20000
AFIX   0
C12   1    0.595756    0.724548    0.293221    11.00000    0.06145    0.04336 =
         0.03726    0.01492    0.00498    0.00252
AFIX 137
H12A  2    0.620531    0.676310    0.266895    11.00000   -1.50000
H12B  2    0.643903    0.765185    0.310459    11.00000   -1.50000
H12C  2    0.554987    0.784554    0.279930    11.00000   -1.50000
AFIX   0
C13   1    0.646724    0.469250    0.319834    11.00000    0.04058    0.04158 =
         0.02587   -0.00215    0.00924   -0.00136
AFIX  23
H13A  2    0.678368    0.407091    0.338693    11.00000   -1.20000
H13B  2    0.691654    0.515615    0.301640    11.00000   -1.20000
AFIX   0
C14   1    0.585385    0.407737    0.284215    11.00000    0.06038    0.05109 =
         0.02486   -0.00207    0.00569   -0.00756
AFIX 137
H14A  2    0.566978    0.465342    0.259427    11.00000   -1.50000
H14B  2    0.532982    0.377595    0.301253    11.00000   -1.50000
H14C  2    0.616554    0.340522    0.268945    11.00000   -1.50000
AFIX   0
C15   1    0.665521    0.612576    0.385429    11.00000    0.03525    0.03410 =
         0.02674    0.00002    0.00261   -0.00419
AFIX  23
H15A  2    0.637938    0.685802    0.399027    11.00000   -1.20000
H15B  2    0.717036    0.637850    0.365760    11.00000   -1.20000
AFIX   0
C16   1    0.697976    0.533549    0.426698    11.00000    0.02806    0.03957 =
         0.03308    0.00005   -0.00093    0.00114
AFIX  23
H16A  2    0.725483    0.459819    0.413500    11.00000   -1.20000
H16B  2    0.743432    0.577129    0.445603    11.00000   -1.20000
AFIX   0
PART 1
F4    4    0.313773    0.426765    0.269796    21.00000    0.07031
F5    4    0.219026    0.552511    0.294189    21.00000    0.05211
F6    4    0.214975    0.373430    0.320986    21.00000    0.05213
PART 0
PART 2
F4A   4    0.319669    0.478006    0.268799    31.00000    0.04354
F5A   4    0.197669    0.529849    0.306100    31.00000    0.04397
F6A   4    0.248610    0.345391    0.310305    31.00000    0.04918
PART 0
PART 3
F4B   4    0.275778    0.345917    0.297527    41.00000    0.04747
F5B   4    0.297836    0.523756    0.271163    41.00000    0.06088
F6B   4    0.186218    0.485742    0.317468    41.00000    0.06090
PART 0
PART 1
F7    4    0.359158    0.024345    0.493969    51.00000    0.05092
F8    4    0.303442    0.196058    0.513179    51.00000    0.05092
F9    4    0.432195    0.147324    0.535574    51.00000    0.05092
PART 0
PART 2
F7A   4    0.315423    0.066342    0.478004   -51.00000    0.06230    0.05159 =
         0.05345   -0.01017    0.01783   -0.02718
F8A   4    0.328613    0.219214    0.522536   -51.00000    0.05468    0.04226 =
         0.04529   -0.01138    0.02338   -0.01545
F9A   4    0.424622    0.078979    0.527195   -51.00000    0.06026    0.12594 =
         0.08467    0.08249    0.01422    0.01836
PART 0
PART 1
F10   4    0.544618    0.109419    0.304450    61.00000    0.04541
F11   4    0.633830    0.031619    0.356354    61.00000    0.04135
F12   4    0.498170   -0.031171    0.349268    61.00000    0.03045
PART 0
PART 2
F10A  4    0.595023    0.111979    0.312267    71.00000    0.06029
F11A  4    0.612674   -0.006204    0.371128    71.00000    0.04315
F12A  4    0.486789   -0.002331    0.333882    71.00000    0.05840
PART 0
PART 3
F10B  4    0.635627    0.080327    0.337350    81.00000    0.04745
F11B  4    0.526798   -0.045635    0.360821    81.00000    0.06164
F12B  4    0.506149    0.092501    0.308983    81.00000    0.05393
HKLF 4


REM  Structure15 in Pbca
REM wR2 = 0.122137, GooF = S = 1.14629, Restrained GooF = 1.24538 for all data
REM R1 = 0.057291 for 4403 Fo > 4sig(Fo) and 0.061549 for all 4759 data
REM 353 parameters refined using 398 restraints

END  
     
WGHT      0.0103     23.3329 

REM Highest difference peak  0.849,  deepest hole -0.866,  1-sigma level  0.110
Q1    1   0.6346  0.1249  0.3188  11.00000  0.05    0.85
Q2    1   0.6402  0.0110  0.3788  11.00000  0.05    0.80
Q3    1   0.5077  0.1338  0.2990  11.00000  0.05    0.79
Q4    1   0.4982  0.0441  0.3221  11.00000  0.05    0.77
Q5    1   0.5096  0.5229  0.4075  11.00000  0.05    0.76
Q6    1   0.2816  0.4762  0.2758  11.00000  0.05    0.72
Q7    1   0.5768 -0.0420  0.3723  11.00000  0.05    0.70
Q8    1   0.2080  0.4790  0.2998  11.00000  0.05    0.70
Q9    1   0.5084  0.8226  0.2707  11.00000  0.05    0.68
Q10   1   0.5106  0.3624  0.4122  11.00000  0.05    0.66
Q11   1   0.4510  0.1526  0.5489  11.00000  0.05    0.65
Q12   1   0.1782  0.5548  0.3219  11.00000  0.05    0.63

  REM The information below was added by Olex2.
  REM
  REM R1 = 0.057291 for 4403 Fo > 4sig(Fo) and 0.061549 for all 38376 data
  REM n/a parameters refined using n/a restraints
  REM Highest difference peak 0.85, deepest hole -0.87
  REM Mean Shift 0, Max Shift 0.001.

  REM +++ Tabular Listing of Refinement Information +++
  REM R1_all = 0.061549
  REM R1_gt = 0.057291
  REM wR_ref = 0.122137
  REM GOOF = 1.14629
  REM Shift_max = 0.001
  REM Shift_mean = 0
  REM Reflections_all = 38376
  REM Reflections_gt = 4403
  REM Parameters = n/a
  REM Hole = -0.87
  REM Peak = 0.85
  REM Flack = n/a

  
