# Supplementary material for: Practical aspects of teaching a graduate-level small-mol­ecule chemical crystallography course
Source: Acta Crystallogr E Crystallogr Commun. 2026 Jan 1;82(Pt 1):107–20. doi: 10.1107/S2056989025010527 (PMC12810306; doi:10.1107/S2056989025010527)
Supplement: Supplementary file 1 [file e-82-00107-sup2.zip › Berry_Guzei_Structures/Structure 2/Structure2.hkl]

   1   0   0  115.19    3.82
  -1   0   0  117.90    3.77
  -1   0   0  114.16    3.74
  -2   0   0  177.14    5.76
   2   0   0  179.40    5.89
  -2   0   0  177.90    5.82
   3   0   0    0.02    0.07
  -3   0   0   -0.07    0.07
  -3   0   0    0.03    0.09
   4   0   0    6.56    0.33
  -4   0   0    7.00    0.34
  -4   0   0    6.80    0.39
   5   0   0   39.82    1.48
  -5   0   0   39.30    1.55
  -5   0   0   42.96    1.48
  -6   0   0    3.90    0.34
  -7   0   0    5.73    0.46
   0   1   0    0.00    0.01
   0  -1   0   -0.01    0.01
   0   1   0   -0.01    0.01
  -1  -1   0    4.74    0.18
  -1   1   0    4.60    0.19
  -1   1   0    4.59    0.19
   1   1   0    4.76    0.19
  -1  -1   0    4.67    0.20
  -1   1   0    4.34    0.18
   2   1   0   17.95    0.65
  -2   1   0   17.38    0.64
  -2  -1   0   17.87    0.63
  -2   1   0   17.84    0.65
  -2  -1   0   17.73    0.67
  -2   1   0   17.73    0.66
   3  -1   0   15.49    0.60
  -3  -1   0   15.38    0.60
  -3   1   0   16.07    0.65
  -3   1   0   15.96    0.61
  -3  -1   0   15.80    0.65
   3   1   0   15.84    0.61
   4  -1   0    0.64    0.11
  -4  -1   0    0.58    0.11
  -4   1   0    0.83    0.13
  -4  -1   0    0.64    0.14
   4   1   0    0.64    0.11
  -4   1   0    0.56    0.13
  -5   1   0   -0.04    0.12
  -5   1   0   -0.05    0.13
  -5  -1   0    0.14    0.14
   5  -1   0    0.01    0.11
   5   1   0    0.08    0.11
  -5  -1   0    0.22    0.13
  -6  -1   0    0.85    0.20
  -6   1   0    0.64    0.19
  -7  -1   0    0.58    0.22
  -7   1   0    0.64    0.23
   0  -2   0  274.19    9.18
   0   2   0  297.41    9.34
   0   2   0  277.98    9.14
  -1  -2   0   74.47    2.30
  -1  -2   0   68.73    2.32
  -1   2   0   69.90    2.32
  -1   2   0   70.03    2.35
  -1   2   0   70.68    2.31
   1   2   0   70.29    2.36
  -2   2   0   21.63    0.77
  -2  -2   0   21.00    0.79
  -2   2   0   21.02    0.78
   2   2   0   21.85    0.78
  -2  -2   0   22.10    0.75
  -2   2   0   21.43    0.77
  -3  -2   0   43.77    1.61
   3  -2   0   44.96    1.57
  -3   2   0   46.30    1.58
   3   2   0   45.39    1.59
  -3   2   0   46.66    1.61
  -3  -2   0   45.88    1.54
  -4   2   0    2.84    0.22
  -4   2   0    2.75    0.23
   4   2   0    2.93    0.20
   4  -2   0    2.98    0.19
  -4  -2   0    2.95    0.24
  -4  -2   0    3.16    0.20
  -5   2   0    0.34    0.14
  -5  -2   0    0.53    0.16
   5   2   0    0.42    0.13
  -5   2   0    0.08    0.14
  -6   2   0   44.17    1.73
  -6  -2   0   44.36    1.75
   7  -2   0    6.88    0.51
  -7  -2   0    7.09    0.52
   0   3   0   -0.10    0.03
   0   3   0   -0.02    0.04
   0  -3   0   -0.06    0.04
   1  -3   0    2.40    0.13
  -1  -3   0    2.40    0.14
   1   3   0    2.44    0.13
  -1   3   0    2.48    0.12
  -1   3   0    2.37    0.14
  -1  -3   0    2.40    0.10
   2   3   0    0.12    0.06
  -2   3   0    0.06    0.06
  -2  -3   0    0.10    0.06
  -2   3   0    0.05    0.06
  -2  -3   0    0.05    0.05
  -2   3   0    0.10    0.07
  -3   3   0   65.83    2.23
  -3  -3   0   68.39    2.17
  -3  -3   0   62.52    2.25
   3   3   0   65.67    2.25
  -3   3   0   64.55    2.22
  -3   3   0   65.06    2.24
   4   3   0    9.99    0.46
  -4   3   0    9.94    0.49
   4  -3   0    9.91    0.43
  -4   3   0   10.38    0.48
  -4  -3   0   10.62    0.44
  -4  -3   0   10.44    0.51
   5   3   0    2.12    0.20
  -5   3   0    2.01    0.23
  -5   3   0    2.44    0.23
  -5  -3   0    2.24    0.25
  -6  -3   0   13.63    0.77
  -6   3   0   15.51    0.77
  -6   3   0   16.89    0.73
   7  -3   0    5.96    0.48
  -7  -3   0    6.17    0.50
   0   4   0  302.75    9.87
   0   4   0  298.93    9.65
   0  -4   0  299.11    9.69
  -1   4   0   26.25    0.89
   1  -4   0   25.05    0.87
  -1  -4   0   26.10    0.85
   1   4   0   24.84    0.90
  -1   4   0   25.38    0.89
  -1  -4   0   26.21    0.89
   2   4   0   94.71    3.15
   2  -4   0   91.62    3.09
  -2  -4   0  101.88    3.05
  -2   4   0   90.59    3.13
  -2   4   0   91.54    3.10
  -2  -4   0   91.90    3.12
  -3   4   0   36.19    1.27
  -3   4   0   35.00    1.27
  -3   4   0   35.14    1.25
  -3  -4   0   33.37    1.29
   3   4   0   35.31    1.28
  -3  -4   0   37.93    1.22
  -4  -4   0    0.12    0.11
   4  -4   0    0.16    0.08
  -4   4   0    0.20    0.10
   4   4   0    0.08    0.09
  -4   4   0    0.04    0.11
  -4  -4   0    0.24    0.09
  -5   4   0    2.73    0.25
  -5  -4   0    2.19    0.25
  -5   4   0    2.39    0.24
   5   4   0    2.37    0.21
   5  -4   0    2.35    0.25
  -6   4   0   44.49    1.59
   6  -4   0   41.76    1.62
  -6  -4   0   37.78    1.64
  -7  -4   0    0.70    0.25
   7  -4   0    0.85    0.26
   0   5   0    0.06    0.06
   0   5   0   -0.03    0.05
   0  -5   0   -0.03    0.06
  -1   5   0    0.52    0.07
   1   5   0    0.38    0.07
  -1   5   0    0.36    0.08
  -1  -5   0    0.42    0.05
   1  -5   0    0.39    0.06
  -1  -5   0    0.33    0.07
  -2   5   0    4.05    0.20
  -2   5   0    3.98    0.23
  -2  -5   0    4.07    0.23
   2  -5   0    4.58    0.22
  -2  -5   0    4.36    0.18
   2   5   0    4.19    0.22
  -3  -5   0    7.75    0.39
  -3  -5   0    8.40    0.32
   3  -5   0    7.75    0.37
   3   5   0    8.12    0.37
  -3   5   0    6.97    0.37
  -3   5   0    7.47    0.34
  -4   5   0    9.39    0.42
   4   5   0    9.46    0.45
  -4  -5   0    9.10    0.48
  -4   5   0    9.19    0.47
   4  -5   0    9.59    0.47
  -4  -5   0   10.34    0.41
   5  -5   0    0.24    0.15
  -5   5   0    0.21    0.15
  -5  -5   0    0.20    0.14
   5   5   0   -0.06    0.11
   6  -5   0    1.02    0.22
  -6   5   0    1.10    0.21
  -6  -5   0    1.07    0.23
   7  -5   0    0.59    0.25
  -7  -5   0    0.31    0.24
   0  -6   0   65.31    2.14
   0   6   0   64.43    2.14
   0   6   0   65.10    2.19
  -1  -6   0   30.48    0.99
   1   6   0   29.46    1.05
  -1   6   0   30.24    1.05
   1  -6   0   28.79    1.01
  -1   6   0   30.64    1.04
  -1  -6   0   29.61    1.04
  -2   6   0   22.25    0.84
  -2   6   0   23.00    0.81
  -2  -6   0   23.22    0.76
   2   6   0   22.40    0.84
  -2  -6   0   22.50    0.84
   2  -6   0   21.98    0.81
   3   6   0  110.54    3.70
   3  -6   0  110.06    3.63
  -3   6   0  108.69    3.64
  -3   6   0  107.85    3.65
  -3  -6   0  107.70    3.67
  -4  -6   0    0.83    0.15
  -4   6   0    0.89    0.12
   4  -6   0    0.77    0.15
   4   6   0    0.86    0.14
  -4   6   0    0.73    0.15
   5   6   0    2.58    0.24
  -5  -6   0    2.29    0.26
   5  -6   0    2.67    0.25
  -5   6   0    2.71    0.26
  -6   6   0    0.42    0.19
  -6  -6   0    0.39    0.20
   6  -6   0    0.67    0.21
   6   6   0    0.60    0.18
  -7  -6   0    0.72    0.26
   7  -6   0    0.58    0.25
   0   7   0   -0.04    0.06
   0   7   0   -0.02    0.06
   0  -7   0    0.05    0.06
  -1   7   0    0.18    0.08
   1   7   0    0.26    0.07
   1  -7   0    0.20    0.07
  -1  -7   0    0.26    0.06
  -1   7   0    0.20    0.07
   2   7   0   28.04    1.02
   2  -7   0   27.41    0.98
  -2   7   0   28.06    0.99
  -2  -7   0   27.65    0.93
  -2  -7   0   27.32    1.01
  -2   7   0   27.68    1.02
   3   7   0    1.60    0.16
  -3  -7   0    1.68    0.17
  -3   7   0    1.48    0.17
  -3   7   0    1.73    0.13
  -3  -7   0    1.96    0.12
   3  -7   0    1.54    0.15
  -4   7   0   -0.02    0.12
  -4  -7   0    0.14    0.11
   4  -7   0    0.18    0.11
  -4   7   0    0.14    0.09
   4   7   0    0.01    0.10
  -5  -7   0    4.19    0.35
   5  -7   0    4.60    0.33
   5   7   0    4.53    0.32
  -5   7   0    4.60    0.34
  -6  -7   0    9.67    0.61
   6  -7   0   10.70    0.58
  -6   7   0   11.41    0.59
   6   7   0    9.60    0.55
   0   8   0   33.89    1.17
   0  -8   0   34.57    1.17
   0   8   0   34.04    1.20
  -1   8   0    0.41    0.09
   1  -8   0    0.32    0.07
   1   8   0    0.27    0.07
  -1  -8   0    0.21    0.07
  -1  -8   0    0.12    0.06
  -1   8   0    0.22    0.07
  -2   8   0   25.60    0.99
  -2  -8   0   27.84    1.00
  -2   8   0   28.04    0.96
   2  -8   0   25.96    0.95
  -2  -8   0   26.68    0.90
   2   8   0   25.99    0.99
  -3   8   0    8.39    0.37
   3  -8   0    8.14    0.39
  -3   8   0    7.76    0.42
  -3  -8   0    8.62    0.44
  -3  -8   0   10.11    0.34
   3   8   0    8.66    0.42
   4   8   0    3.28    0.25
   4  -8   0    2.89    0.23
  -4   8   0    2.68    0.19
  -4   8   0    2.55    0.24
  -4  -8   0    2.24    0.23
  -5   8   0   20.01    0.88
   5   8   0   20.61    0.87
   5  -8   0   19.98    0.85
  -5  -8   0   19.28    0.91
   6   8   0    2.85    0.28
   6  -8   0    2.58    0.28
  -6  -8   0    2.52    0.32
  -6   8   0    2.73    0.30
   0   9   0    0.11    0.07
   0   9   0    0.07    0.07
   0  -9   0    0.06    0.07
   1  -9   0    1.73    0.13
   1   9   0    1.68    0.14
  -1   9   0    1.68    0.13
  -1  -9   0    1.73    0.12
  -1   9   0    1.65    0.15
  -1  -9   0    1.35    0.13
  -2   9   0   29.15    1.03
  -2   9   0   27.63    1.06
   2   9   0   29.03    1.07
  -2  -9   0   28.88    0.96
  -2  -9   0   27.82    1.05
   2  -9   0   28.68    1.01
   3  -9   0   15.94    0.65
  -3   9   0   17.05    0.64
  -3  -9   0   16.22    0.70
   3   9   0   16.38    0.69
  -3   9   0   16.08    0.70
   4  -9   0    3.17    0.23
  -4   9   0    2.95    0.26
  -4  -9   0    2.74    0.25
   4   9   0    2.93    0.25
   5  -9   0   13.28    0.64
  -5  -9   0   14.22    0.72
   5   9   0   13.71    0.67
  -5   9   0   14.59    0.69
   6   9   0    0.85    0.19
  -6   9   0    1.12    0.22
  -6  -9   0    0.84    0.22
   6  -9   0    0.75    0.20
   0  10   0   28.87    1.03
   0 -10   0   28.71    1.02
   0  10   0   30.00    1.06
  -1 -10   0  171.96    5.26
  -1 -10   0  163.56    5.32
  -1  10   0  163.03    5.32
  -1  10   0  157.85    5.39
   1 -10   0  156.84    5.29
   1  10   0  160.53    5.42
   2  10   0   27.32    1.05
  -2  10   0   28.48    1.02
  -2 -10   0   27.54    1.04
   2 -10   0   27.71    1.00
  -2 -10   0   28.11    0.94
  -2  10   0   28.30    1.06
   3  10   0    3.75    0.26
   3 -10   0    3.27    0.22
  -3  10   0    3.35    0.26
  -3  10   0    3.52    0.22
  -3 -10   0    3.69    0.26
  -4  10   0    7.28    0.43
  -4 -10   0    7.22    0.44
   4 -10   0    7.02    0.38
   4  10   0    8.03    0.43
  -5  10   0    1.63    0.23
   5 -10   0    1.80    0.21
  -5 -10   0    2.00    0.25
   5  10   0    1.65    0.21
  -6 -10   0    2.98    0.35
  -6  10   0    3.42    0.34
   6 -10   0    2.95    0.29
   6  10   0    2.95    0.30
   0  11   0    0.17    0.08
   0  11   0   -0.02    0.07
   0 -11   0   -0.03    0.07
  -1 -11   0   33.22    1.21
   1  11   0   34.43    1.25
  -1  11   0   33.43    1.22
   1 -11   0   33.19    1.18
  -1 -11   0   35.69    1.17
  -1  11   0   35.02    1.24
   2 -11   0   22.51    0.80
  -2  11   0   21.36    0.86
  -2 -11   0   21.37    0.75
   2  11   0   20.88    0.85
  -2  11   0   21.78    0.81
  -2 -11   0   21.01    0.84
   3  11   0   23.65    0.96
   3 -11   0   23.01    0.89
  -3  11   0   23.72    0.96
  -3 -11   0   22.99    0.96
  -3  11   0   26.11    0.91
  -4  11   0    7.51    0.44
  -4 -11   0    7.08    0.44
   4  11   0    6.95    0.42
   4 -11   0    7.25    0.38
   5  11   0    6.78    0.43
  -5 -11   0    7.51    0.49
   5 -11   0    6.12    0.39
  -5  11   0    7.03    0.46
   6  11   0    2.10    0.28
  -6  11   0    1.98    0.29
  -6 -11   0    1.80    0.29
   6 -11   0    2.26    0.26
   0  12   0  145.04    4.80
   0 -12   0  149.69    4.81
   0  12   0  145.13    4.92
   1  12   0    1.06    0.13
  -1  12   0    1.03    0.11
  -1 -12   0    1.22    0.11
   1 -12   0    0.93    0.12
  -1 -12   0    0.93    0.12
  -1  12   0    0.96    0.14
  -2  12   0    6.84    0.33
  -2 -12   0    6.58    0.36
  -2  12   0    7.09    0.39
   2 -12   0    7.29    0.34
   2  12   0    6.80    0.37
  -2 -12   0    7.75    0.30
  -3  12   0    5.35    0.36
   3 -12   0    6.33    0.32
  -3 -12   0    5.30    0.35
  -3  12   0    6.35    0.32
   3  12   0    5.72    0.35
  -4  12   0   31.02    1.22
  -4 -12   0   29.97    1.22
   4  12   0   29.43    1.20
   4 -12   0   29.55    1.13
   5  12   0    0.85    0.19
  -5 -12   0    1.04    0.21
   5 -12   0    0.89    0.18
  -5  12   0    0.89    0.21
  -6  12   0    4.98    0.43
  -6 -12   0    4.45    0.43
   6  12   0    5.63    0.41
   0 -13   0    0.26    0.08
   0 -13   0    0.20    0.07
   0  13   0    0.26    0.09
   1 -13   0   47.95    1.73
   1  13   0   51.10    1.81
  -1  13   0   52.37    1.80
  -1 -13   0   54.67    1.72
  -1 -13   0   49.74    1.76
  -1  13   0   48.99    1.78
  -2 -13   0   50.07    1.83
  -2 -13   0   53.62    1.73
  -2  13   0   51.74    1.86
   2 -13   0   52.62    1.78
  -2  13   0   51.09    1.82
   2  13   0   52.00    1.87
  -3  13   0    2.39    0.24
   3 -13   0    2.21    0.20
  -3  13   0    2.74    0.20
  -3 -13   0    2.00    0.21
   3  13   0    2.30    0.23
  -4 -13   0   16.89    0.81
  -4  13   0   17.09    0.81
   4 -13   0   17.83    0.74
   4  13   0   18.18    0.81
   5  13   0    9.77    0.56
  -5 -13   0    9.30    0.58
  -5  13   0    9.83    0.59
   5 -13   0    9.94    0.50
  -6  13   0    0.21    0.21
  -6 -13   0    0.26    0.21
   6  13   0   -0.10    0.19
   0 -14   0    4.10    0.23
   0  14   0    3.94    0.25
   0 -14   0    3.72    0.22
   1 -14   0    0.39    0.11
  -1 -14   0    0.43    0.10
  -1 -14   0    0.38    0.10
  -1  14   0    0.38    0.09
   1  14   0    0.36    0.11
  -1  14   0    0.38    0.12
  -2  14   0    2.25    0.23
  -2  14   0    2.28    0.18
   2  14   0    2.08    0.21
   2 -14   0    2.26    0.19
  -2 -14   0    2.42    0.21
  -3 -14   0    0.45    0.14
  -3  14   0    0.35    0.16
   3  14   0    0.40    0.13
  -3  14   0    0.62    0.14
   4 -14   0   35.00    1.26
   4  14   0   33.12    1.35
  -4 -14   0   33.59    1.36
  -4  14   0   32.25    1.35
  -5  14   0    1.22    0.25
   5  14   0    1.70    0.24
  -5 -14   0    1.59    0.25
   6  14   0    0.94    0.23
  -6  14   0    1.03    0.25
  -6 -14   0    0.91    0.26
   0 -15   0    0.08    0.08
   0  15   0   -0.01    0.09
   0 -15   0   -0.07    0.08
  -1 -15   0    0.98    0.12
   1  15   0    0.94    0.14
  -1 -15   0    0.83    0.13
  -1  15   0    0.88    0.12
  -1  15   0    1.12    0.15
   1 -15   0    1.15    0.14
  -2  15   0   19.04    0.83
   2  15   0   20.04    0.83
  -2  15   0   19.86    0.77
  -2 -15   0   18.13    0.79
   2 -15   0   19.58    0.75
   3 -15   0    0.03    0.13
  -3 -15   0   -0.02    0.12
   3  15   0    0.07    0.14
  -3  15   0    0.10    0.14
   4  15   0    1.65    0.22
  -4  15   0    1.41    0.23
  -4 -15   0    1.33    0.22
  -5 -15   0    9.95    0.62
  -5  15   0   11.05    0.64
   5  15   0   11.31    0.62
   0 -16   0   16.61    0.67
   0  16   0   17.66    0.73
   0 -16   0   16.98    0.67
   1 -16   0    0.66    0.13
  -1  16   0    0.57    0.11
   1  16   0    0.65    0.14
  -1 -16   0    0.89    0.12
  -1 -16   0    0.59    0.12
  -1  16   0    0.60    0.14
  -2  16   0  191.57    6.46
  -2  16   0  200.13    6.42
  -2 -16   0  184.27    6.38
   2 -16   0  201.69    6.35
   2  16   0  187.62    6.52
  -3 -16   0   42.18    1.69
  -3  16   0   44.62    1.73
   3  16   0   45.65    1.74
   3 -16   0   50.26    1.65
  -4  16   0    5.47    0.41
  -4 -16   0    5.25    0.40
   4  16   0    5.51    0.40
  -5  16   0    4.58    0.41
   5  16   0    4.97    0.40
   0 -17   0    0.02    0.09
   0 -17   0   -0.04    0.09
   0  17   0    0.10    0.10
  -1  17   0    3.35    0.24
  -1 -17   0    3.17    0.23
   1 -17   0    3.19    0.23
  -1 -17   0    3.37    0.22
  -1  17   0    3.33    0.26
   1  17   0    3.65    0.27
   2  17   0    1.33    0.20
   2 -17   0    1.36    0.18
  -2  17   0    1.31    0.21
  -2  17   0    1.38    0.17
  -3  17   0    1.03    0.20
  -3 -17   0    1.00    0.19
   3  17   0    0.71    0.18
   4  17   0    1.20    0.23
  -4 -17   0    0.98    0.20
  -4  17   0    0.80    0.22
  -5 -17   0    1.47    0.27
   5  17   0    2.04    0.29
  -5  17   0    2.20    0.31
   0  18   0    2.56    0.22
   0 -18   0    2.48    0.19
  -1  18   0    5.38    0.32
   1  18   0    5.34    0.35
  -1 -18   0    5.55    0.32
   1 -18   0    5.29    0.30
  -1  18   0    5.50    0.35
   2  18   0    0.26    0.14
  -2 -18   0    0.28    0.13
  -2  18   0    0.31    0.16
  -2  18   0    0.33    0.13
  -3  18   0    2.74    0.30
   3  18   0    2.96    0.30
  -3 -18   0    2.93    0.28
  -4  18   0    1.21    0.25
   4  18   0    1.38    0.24
  -4 -18   0    1.53    0.23
   5  18   0    2.35    0.31
  -5 -18   0    1.76    0.29
  -5  18   0    2.09    0.31
   0 -19   0    0.04    0.10
   0 -19   0    0.12    0.11
   0  19   0    0.04    0.10
   1 -19   0   13.91    0.63
  -1  19   0   14.86    0.66
   1  19   0   15.63    0.71
  -1  19   0   15.26    0.69
  -1 -19   0   14.87    0.65
   2  19   0    7.32    0.45
  -2  19   0    6.81    0.38
  -2  19   0    6.98    0.44
  -2 -19   0    6.58    0.40
  -3 -19   0    3.01    0.29
   3  19   0    3.06    0.30
  -3  19   0    3.09    0.32
   4  19   0    3.20    0.33
  -4  19   0    3.07    0.35
  -4 -19   0    3.32    0.33
   5  19   0    5.76    0.47
  -5  19   0    5.54    0.49
  -5 -19   0    5.97    0.48
   0 -20   0   30.17    1.10
   0  20   0   28.91    1.17
  -1  20   0   19.34    0.81
   1  20   0   19.67    0.86
  -1 -20   0   19.07    0.79
   1 -20   0   18.33    0.78
   2  20   0   20.23    0.92
  -2  20   0   20.19    0.91
  -2  20   0   20.35    0.85
  -2 -20   0   20.29    0.87
  -3 -20   0    0.20    0.18
  -3  20   0    0.01    0.18
   3  20   0    0.40    0.17
  -4  20   0   -0.06    0.20
   4  20   0    0.58    0.21
  -4 -20   0    0.75    0.21
   0  21   0    0.34    0.14
   0 -21   0    0.24    0.13
   1  21   0   20.66    0.90
  -1 -21   0   20.14    0.83
  -1  21   0   20.05    0.85
   1 -21   0   19.61    0.82
  -2 -21   0   16.83    0.76
  -2  21   0   16.80    0.81
   2  21   0   17.31    0.82
  -3 -21   0    0.13    0.18
   3  21   0    0.19    0.17
  -3  21   0    0.16    0.19
  -4 -21   0   -0.17    0.17
  -4  21   0    0.36    0.23
   4  21   0   -0.12    0.19
   0  22   0    0.25    0.15
   1  22   0    4.05    0.33
  -1  22   0    4.26    0.30
   1 -22   0    3.24    0.27
  -2  22   0    0.63    0.19
   2  22   0    0.90    0.20
  -3  22   0    0.31    0.21
  -3 -22   0    0.77    0.22
   3  22   0    0.21    0.20
  -4  22   0    0.18    0.22
  -4 -22   0    0.20    0.19
   4  22   0    0.26    0.23
   0  23   0    0.01    0.13
   1  23   0    5.10    0.38
   1 -23   0    4.35    0.31
  -1  23   0    4.61    0.33
   2 -23   0    1.23    0.20
   2  23   0    1.55    0.25
  -3  23   0    0.41    0.23
   3  23   0    1.02    0.25
   0  24   0    1.17    0.20
   1 -24   0    0.08    0.13
   1  24   0    0.24    0.16
  -1  24   0    0.08    0.14
   2  24   0    0.57    0.21
   2 -24   0    0.53    0.16
   3  24   0    3.32    0.36
  -3  24   0    2.24    0.32
   0  25   0    0.22    0.15
  -1  25   0    2.12    0.25
   1  25   0    2.53    0.29
   2  25   0    1.03    0.24
   2 -25   0    0.72    0.19
   0  26   0    0.24    0.17
   1  26   0    6.99    0.48
   7   0  -1    0.04    0.22
  -6   0   1    0.03    0.16
  -5   0   1    0.17    0.13
  -5   0   1   -0.08    0.12
  -4   0   1    0.16    0.10
  -4   0   1    0.05    0.10
  -3   0   1   -0.02    0.08
  -3   0   1    0.01    0.08
   3   0  -1    0.13    0.07
  -2   0   1    0.01    0.06
  -2   0   1   -0.09    0.06
   1   0  -1    0.04    0.06
  -1   0   1   -0.05    0.06
   0   0   1    0.13    0.03
   0   0  -1    0.13    0.03
   0   0  -1    0.05    0.04
  -1   0  -1   -0.04    0.05
   1   0   1    0.02    0.05
  -1   0  -1   -0.04    0.06
  -2   0  -1    0.11    0.06
  -2   0  -1    0.04    0.07
  -2   0  -1   -0.06    0.06
  -3   0  -1    0.09    0.08
   3   0   1   -0.04    0.07
  -3   0  -1    0.09    0.08
  -4   0  -1    0.08    0.10
   4   0   1    0.23    0.10
  -4   0  -1   -0.06    0.11
   5   0   1    0.00    0.11
  -5   0  -1   -0.05    0.13
  -6   0  -1    0.07    0.16
  -7   0  -1    0.40    0.21
   7  -1  -1    1.66    0.30
  -7  -1   1    1.66    0.30
  -6  -1   1   -0.04    0.15
  -6   1   1    0.19    0.17
  -5   1   1   14.14    0.63
  -5  -1   1   12.38    0.65
  -5   1   1   12.84    0.66
  -5  -1   1   14.33    0.62
  -4   1   1    3.50    0.25
  -4  -1   1    3.83    0.28
   4   1  -1    3.80    0.22
   4  -1  -1    4.11    0.22
  -4   1   1    3.59    0.27
  -4  -1   1    4.04    0.25
  -3  -1   1   11.23    0.52
  -3   1   1   11.00    0.51
   3  -1  -1   12.53    0.45
  -3   1   1   12.29    0.50
  -3  -1   1   11.38    0.48
   3   1  -1   11.86    0.46
  -2   1   1    0.36    0.08
  -2  -1   1    0.38    0.08
  -2   1   1    0.34    0.08
  -2  -1   1    0.47    0.08
   2   1  -1    0.51    0.06
   1   1  -1  964.08   31.54
  -1  -1   1  940.06   30.80
  -1   1   1 1000.00   30.82
  -1  -1   1  954.98   30.95
   1  -1  -1  949.72   30.94
   0  -1  -1   84.38    2.66
   0   1  -1   82.36    2.68
   0  -1  -1   80.15    2.71
   0   1   1   82.76    2.65
   0  -1   1   78.26    2.65
   0   1  -1   82.65    2.71
  -1  -1  -1  517.52   17.19
  -1   1  -1  511.28   17.19
   1   1   1  533.18   16.83
  -1  -1  -1  521.31   16.89
  -1   1  -1  530.29   16.89
  -1   1  -1  530.15   16.81
   2   1   1   47.70    1.66
  -2   1  -1   48.66    1.67
  -2  -1  -1   48.87    1.65
  -2   1  -1   47.19    1.61
  -2  -1  -1   47.74    1.59
  -2   1  -1   48.35    1.64
   3   1   1   16.49    0.65
  -3  -1  -1   16.05    0.60
  -3   1  -1   15.61    0.61
  -3   1  -1   17.23    0.66
  -3  -1  -1   16.05    0.66
  -3   1  -1   16.25    0.66
   4  -1   1    3.36    0.23
   4   1   1    3.62    0.24
  -4   1  -1    3.78    0.26
  -4  -1  -1    3.70    0.27
  -4  -1  -1    3.73    0.22
  -4   1  -1    3.84    0.23
   5  -1   1    0.37    0.13
  -5  -1  -1    0.21    0.14
   5   1   1    0.34    0.13
  -5   1  -1    0.30    0.14
  -5   1  -1    0.18    0.13
  -6   1  -1    1.09    0.20
  -6  -1  -1    0.89    0.20
  -7   1  -1    0.19    0.21
  -7  -1  -1    0.09    0.20
   7  -2  -1    0.33    0.23
  -7  -2   1    0.05    0.20
  -6   2   1   13.60    0.65
   6  -2  -1   12.05    0.67
  -6  -2   1   12.10    0.68
  -5  -2   1   36.78    1.50
   5   2  -1   40.40    1.42
  -5   2   1   37.87    1.45
  -5  -2   1   41.38    1.43
  -5   2   1   37.05    1.49
  -4   2   1   40.77    1.54
  -4  -2   1   41.59    1.48
  -4  -2   1   41.69    1.55
   4   2  -1   40.90    1.48
   4  -2  -1   44.67    1.47
  -4   2   1   41.26    1.51
   3   2  -1   79.80    2.74
   3  -2  -1   87.06    2.72
  -3  -2   1   82.07    2.71
  -3  -2   1   79.53    2.76
  -3   2   1   79.63    2.73
  -3   2   1   78.85    2.75
  -2  -2   1    1.69    0.14
   2  -2  -1    1.75    0.09
   2   2  -1    1.92    0.11
  -2   2   1    1.38    0.13
  -2  -2   1    1.52    0.12
   2  -2  -1    1.52    0.13
   1  -2  -1  598.97   19.90
  -1  -2   1  613.35   19.82
  -1   2   1  636.79   19.84
  -1  -2   1  618.56   19.92
   1   2  -1  623.81   20.27
   0   2  -1   73.64    2.36
   0   2   1   71.53    2.35
   0   2   1   68.04    2.29
   0  -2   1   70.89    2.30
   0  -2  -1   69.21    2.31
   1   2   1   45.63    1.58
   1   2   1   49.44    1.53
  -1   2  -1   44.74    1.59
  -1   2  -1   46.70    1.55
  -1  -2  -1   46.51    1.56
  -1   2  -1   47.03    1.54
  -2  -2  -1    8.82    0.38
   2   2   1    8.87    0.38
  -2   2  -1    9.48    0.38
  -2   2  -1    8.95    0.37
  -2  -2  -1    8.81    0.33
  -2   2  -1    8.78    0.38
  -3   2  -1    2.28    0.17
  -3  -2  -1    2.43    0.14
  -3   2  -1    2.49    0.19
  -3  -2  -1    2.46    0.19
  -3   2  -1    2.50    0.19
   3   2   1    2.46    0.18
  -4   2  -1    3.89    0.27
  -4   2  -1    3.86    0.25
   4   2   1    3.98    0.26
  -4  -2  -1    4.15    0.29
  -4  -2  -1    4.27    0.22
   4  -2   1    3.98    0.25
  -5   2  -1    7.44    0.44
   5  -2   1    7.47    0.40
  -5   2  -1    7.75    0.40
  -5  -2  -1    7.96    0.47
   5   2   1    7.30    0.41
  -6  -2  -1    1.92    0.27
  -6   2  -1    2.19    0.26
   6   2   1    2.22    0.23
  -7   2  -1    1.87    0.28
  -7  -2  -1    1.57    0.28
   7  -3  -1    3.75    0.39
  -7  -3   1    4.34    0.41
  -6   3   1    5.26    0.38
  -6  -3   1    4.70    0.40
   6  -3  -1    5.61    0.41
   5  -3  -1   34.97    1.39
  -5   3   1   36.46    1.37
   5   3  -1   38.35    1.34
  -5  -3   1   32.82    1.40
  -5  -3   1   36.55    1.32
  -4  -3   1    1.31    0.18
  -4   3   1    1.30    0.17
   4  -3  -1    1.37    0.13
   4   3  -1    1.28    0.14
  -4  -3   1    1.37    0.14
   4  -3  -1    1.30    0.18
  -3  -3   1    1.46    0.16
   3  -3  -1    1.88    0.12
  -3  -3   1    1.37    0.13
   3   3  -1    1.35    0.13
  -3   3   1    1.33    0.15
   3  -3  -1    1.47    0.15
  -2  -3   1  228.21    7.38
  -2  -3   1  228.90    7.45
   2   3  -1  218.75    7.54
   2  -3  -1  242.94    7.53
  -2   3   1  230.64    7.42
   2  -3  -1  223.00    7.43
  -1   3   1   11.87    0.45
   1  -3  -1   11.67    0.44
   1   3  -1   11.61    0.44
  -1  -3   1   11.52    0.43
  -1  -3   1   12.14    0.43
   0  -3   1   32.84    1.11
   0   3  -1   32.15    1.13
   0   3   1   32.81    1.12
   0  -3  -1   32.88    1.11
   0   3   1   35.24    1.11
  -1  -3  -1  389.58   12.49
  -1   3  -1  369.64   12.70
  -1   3  -1  398.29   12.48
   1   3   1  386.94   12.71
  -1   3  -1  389.38   12.43
  -2  -3  -1    1.40    0.08
   2   3   1    1.40    0.13
  -2  -3  -1    1.54    0.13
  -2   3  -1    1.32    0.12
  -2   3  -1    1.28    0.12
  -2   3  -1    1.33    0.11
  -3   3  -1   87.06    2.97
  -3   3  -1   90.76    3.05
  -3  -3  -1   88.12    3.03
  -3  -3  -1   89.82    2.91
  -3   3  -1   90.38    3.00
   3   3   1   89.32    3.05
   4   3   1   38.15    1.39
  -4  -3  -1   39.31    1.43
  -4   3  -1   37.93    1.39
  -4   3  -1   36.72    1.39
  -4   3  -1   36.29    1.35
  -4  -3  -1   37.58    1.29
  -5   3  -1   82.38    2.72
   5  -3   1   79.21    2.75
  -5   3  -1   78.18    2.78
   5   3   1   75.89    2.77
  -5  -3  -1   79.94    2.81
  -6   3  -1   11.08    0.62
   6   3   1   11.96    0.58
  -6  -3  -1   11.77    0.66
  -7   3  -1   -0.17    0.20
   7  -3   1   -0.04    0.21
  -7  -3  -1    0.05    0.21
  -7  -4   1    0.50    0.22
   7  -4  -1    0.95    0.27
  -6   4   1   15.33    0.73
  -6  -4   1   13.73    0.76
   6  -4  -1   15.34    0.76
   5   4  -1    0.04    0.12
   5  -4  -1    0.03    0.15
  -5   4   1    0.09    0.13
  -5  -4   1    0.02    0.13
  -4   4   1   10.28    0.49
  -4  -4   1    9.50    0.50
   4   4  -1    9.78    0.45
   4  -4  -1    9.49    0.48
  -4  -4   1   10.51    0.44
   3   4  -1    0.37    0.09
   3  -4  -1    0.58    0.12
   3  -4  -1    0.43    0.07
  -3  -4   1    0.25    0.10
  -3   4   1    0.19    0.09
  -3  -4   1    0.40    0.08
  -2  -4   1   72.97    2.45
  -2   4   1   76.00    2.47
   2  -4  -1   74.10    2.49
  -2  -4   1   75.36    2.50
  -2   4   1   76.44    2.50
   2   4  -1   71.71    2.51
  -1   4   1  188.56    5.92
   1   4  -1  177.60    5.92
  -1   4   1  175.99    5.81
  -1  -4   1  175.50    5.78
  -1  -4   1  182.29    5.82
   1  -4  -1  175.62    5.82
   0  -4   1  595.50   19.70
   0   4   1  605.08   20.15
   0   4  -1  601.42   20.16
   0   4   1  612.84   19.72
   0  -4  -1  616.92   19.81
   0  -4   1  657.83   20.06
   1  -4   1  194.37    6.20
   1   4   1  193.29    6.34
  -1   4  -1  186.37    6.33
  -1  -4  -1  188.64    6.23
  -1   4  -1  195.55    6.21
  -2   4  -1    3.90    0.21
  -2   4  -1    3.57    0.20
  -2   4  -1    3.71    0.19
  -2  -4  -1    3.58    0.22
   2   4   1    3.57    0.21
  -3   4  -1   11.97    0.50
   3   4   1   11.33    0.51
  -3  -4  -1   11.37    0.53
  -3   4  -1   12.11    0.51
  -3  -4  -1   12.46    0.43
  -3   4  -1   11.90    0.50
  -4  -4  -1    6.01    0.37
   4   4   1    6.97    0.36
  -4   4  -1    6.33    0.35
  -4   4  -1    6.65    0.35
  -4   4  -1    5.76    0.33
  -5   4  -1   70.16    2.50
   5   4   1   67.38    2.49
   5  -4   1   71.10    2.47
  -5  -4  -1   70.61    2.54
  -5   4  -1   73.42    2.46
   6   4   1    5.85    0.38
  -6  -4  -1    6.08    0.45
  -6   4  -1    5.67    0.40
  -7  -5   1    2.48    0.34
   7  -5  -1    2.25    0.33
  -6   5   1    0.10    0.19
   6  -5  -1    0.02    0.19
  -6  -5   1    0.41    0.18
  -5  -5   1   10.07    0.56
   5  -5  -1   10.69    0.55
   5   5  -1   10.72    0.50
  -5   5   1    9.23    0.52
   4   5  -1    0.96    0.13
  -4  -5   1    0.88    0.16
  -4  -5   1    1.18    0.13
   4  -5  -1    1.00    0.16
  -4   5   1    1.07    0.16
  -3   5   1   11.92    0.56
  -3  -5   1   12.71    0.56
   3  -5  -1   12.70    0.54
   3   5  -1   12.52    0.53
  -3  -5   1   13.92    0.51
  -3   5   1   13.88    0.49
  -2  -5   1    0.77    0.08
   2  -5  -1    0.65    0.10
  -2  -5   1    0.76    0.10
  -2   5   1    0.79    0.10
  -2   5   1    0.72    0.06
   2   5  -1    0.73    0.09
  -1   5   1   13.39    0.50
  -1   5   1   13.32    0.46
  -1  -5   1   12.14    0.47
   1  -5  -1   12.79    0.48
  -1  -5   1   13.10    0.48
   1   5  -1   13.36    0.50
   0   5   1  132.60    4.54
   0  -5   1  145.87    4.47
   0   5   1  136.14    4.45
   0  -5  -1  140.24    4.49
   0  -5   1  135.82    4.46
   0   5  -1  134.80    4.56
  -1   5  -1    3.06    0.17
   1  -5   1    2.68    0.13
  -1   5  -1    2.79    0.17
  -1  -5  -1    2.79    0.16
   1   5   1    2.77    0.16
  -2   5  -1  217.19    6.97
   2   5   1  214.60    7.12
  -2  -5  -1  218.86    7.02
  -2   5  -1  209.66    7.10
   2  -5   1  212.04    6.96
   3   5   1   24.20    0.92
  -3  -5  -1   23.32    0.93
  -3   5  -1   23.96    0.90
  -3   5  -1   23.02    0.88
  -3  -5  -1   24.95    0.81
  -3   5  -1   23.88    0.90
   4   5   1    6.72    0.37
  -4   5  -1    7.34    0.38
  -4  -5  -1    6.71    0.40
  -4   5  -1    6.54    0.36
  -4   5  -1    7.02    0.36
  -5   5  -1   37.13    1.40
  -5  -5  -1   36.80    1.46
   5   5   1   35.60    1.39
  -5   5  -1   37.36    1.38
   6  -5   1    4.79    0.37
  -6   5  -1    4.51    0.34
   6   5   1    3.73    0.31
  -6  -5  -1    4.41    0.40
   7  -6  -1   -0.12    0.23
  -7  -6   1    0.15    0.22
  -6  -6   1   14.20    0.78
   6  -6  -1   14.63    0.75
  -6   6   1   16.37    0.76
  -5   6   1   17.16    0.80
  -5  -6   1   18.17    0.83
   5   6  -1   19.10    0.77
   5  -6  -1   16.88    0.79
   4   6  -1    3.67    0.24
  -4  -6   1    4.00    0.23
  -4  -6   1    3.25    0.27
  -4   6   1    3.67    0.28
   4  -6  -1    3.41    0.26
   3  -6  -1   33.53    1.22
  -3   6   1   35.18    1.17
  -3  -6   1   32.90    1.25
   3   6  -1   33.69    1.23
  -3  -6   1   34.90    1.18
  -3   6   1   33.47    1.25
  -2  -6   1    9.78    0.40
   2  -6  -1   10.58    0.44
  -2   6   1   10.76    0.39
  -2  -6   1   10.89    0.45
   2   6  -1    9.98    0.43
  -2   6   1   11.11    0.47
   1   6  -1   52.23    1.75
  -1  -6   1   50.85    1.69
  -1   6   1   52.43    1.71
  -1   6   1   49.45    1.72
   1  -6  -1   49.61    1.70
  -1  -6   1   50.28    1.70
   0   6   1    1.13    0.09
   0   6  -1    1.44    0.11
   0  -6   1    1.03    0.10
   0   6   1    1.05    0.09
   0  -6  -1    0.96    0.10
   0  -6   1    1.11    0.08
   1  -6   1   24.10    0.83
  -1   6  -1   24.62    0.89
   1   6   1   24.65    0.89
  -1   6  -1   25.69    0.89
  -1  -6  -1   24.16    0.88
   2   6   1    6.95    0.34
  -2   6  -1    7.52    0.34
  -2  -6  -1    7.30    0.35
   2  -6   1    7.58    0.31
  -2   6  -1    7.33    0.35
  -3   6  -1   11.56    0.50
   3  -6   1   11.63    0.49
  -3  -6  -1   11.73    0.54
   3   6   1   11.54    0.52
  -3   6  -1   11.79    0.52
  -4  -6  -1    5.14    0.34
   4  -6   1    4.90    0.30
  -4   6  -1    4.99    0.29
   4   6   1    4.74    0.30
  -4   6  -1    5.26    0.32
   5   6   1    5.72    0.37
  -5   6  -1    6.53    0.38
  -5  -6  -1    6.09    0.42
   5  -6   1    6.06    0.38
   6  -6   1   19.57    0.87
   6   6   1   17.90    0.84
  -6   6  -1   19.55    0.86
  -6  -6  -1   18.86    0.93
   6  -7  -1   18.89    0.88
  -6  -7   1   17.87    0.92
  -6   7   1   20.09    0.90
  -5   7   1   14.55    0.70
  -5  -7   1   14.27    0.72
   5   7  -1   14.41    0.66
   5  -7  -1   15.23    0.69
   4  -7  -1    0.66    0.14
  -4  -7   1    0.68    0.14
   4   7  -1    1.08    0.14
  -4  -7   1    0.62    0.11
  -4   7   1    0.51    0.14
  -3  -7   1  127.03    3.96
  -3   7   1  123.53    4.02
  -3   7   1  120.99    4.05
   3  -7  -1  117.70    4.02
  -3  -7   1  118.92    4.05
   3   7  -1  117.57    4.08
  -2   7   1   47.21    1.66
   2  -7  -1   47.99    1.63
  -2   7   1   51.60    1.61
  -2  -7   1   45.54    1.58
   2   7  -1   46.32    1.65
  -2  -7   1   45.55    1.64
  -1   7   1   50.22    1.73
  -1   7   1   51.81    1.71
  -1  -7   1   49.56    1.69
   1   7  -1   51.21    1.75
  -1  -7   1   52.10    1.71
   1  -7  -1   49.42    1.70
   0   7   1   21.13    0.75
   0  -7  -1   21.13    0.77
   0  -7   1   21.33    0.76
   0  -7   1   22.16    0.73
   0   7  -1   21.34    0.78
   0   7   1   20.67    0.76
  -1  -7  -1    0.06    0.03
   1   7   1    0.12    0.07
  -1   7  -1    0.06    0.08
  -1   7  -1   -0.05    0.07
   1  -7   1    0.07    0.05
  -1  -7  -1    0.08    0.07
   2   7   1  124.56    4.30
  -2   7  -1  128.36    4.23
  -2  -7  -1  128.83    4.25
  -2   7  -1  127.31    4.29
   2  -7   1  130.01    4.18
  -3   7  -1    2.47    0.20
   3  -7   1    2.21    0.17
  -3   7  -1    2.25    0.17
  -3  -7  -1    2.34    0.20
   3   7   1    2.36    0.20
   4  -7   1    6.53    0.36
   4   7   1    6.93    0.38
  -4   7  -1    6.78    0.36
  -4  -7  -1    7.13    0.42
  -4   7  -1    6.62    0.38
   5  -7   1    0.07    0.14
  -5  -7  -1    0.38    0.16
  -5   7  -1    0.11    0.14
   5   7   1    0.02    0.12
  -6  -7  -1    4.30    0.39
   6   7   1    4.19    0.33
  -6   7  -1    4.70    0.36
   6  -7   1    4.21    0.35
  -6   8   1    2.64    0.31
   6  -8  -1    2.30    0.27
  -6  -8   1    2.40    0.30
  -5  -8   1   10.04    0.57
  -5   8   1   11.07    0.58
   5  -8  -1   10.03    0.53
   5   8  -1   10.76    0.53
   4   8  -1    2.76    0.23
  -4   8   1    3.18    0.27
  -4  -8   1    3.01    0.25
   4  -8  -1    2.83    0.23
   3  -8  -1    0.37    0.11
  -3  -8   1    0.19    0.09
  -3   8   1    0.35    0.12
  -3  -8   1    0.37    0.08
  -3   8   1    0.35    0.07
   3   8  -1    0.31    0.10
   2  -8  -1   32.43    1.14
  -2  -8   1   30.60    1.15
  -2   8   1   32.37    1.17
  -2  -8   1   30.85    1.09
  -2   8   1   34.82    1.11
   2   8  -1   30.81    1.16
  -1   8   1   29.24    1.05
   1   8  -1   29.55    1.06
  -1   8   1   29.48    1.02
  -1  -8   1   29.50    1.01
   1  -8  -1   28.24    1.02
  -1  -8   1   29.74    1.02
   0   8  -1  156.93    5.29
   0  -8   1  162.27    5.17
   0   8   1  155.75    5.27
   0  -8   1  161.80    5.16
   0  -8  -1  159.88    5.20
   0   8   1  157.00    5.15
   1  -8   1   13.52    0.48
  -1   8  -1   13.85    0.55
  -1  -8  -1   13.78    0.47
  -1  -8  -1   13.21    0.54
  -1   8  -1   14.11    0.56
   1   8   1   13.47    0.54
  -2   8  -1   20.88    0.81
  -2   8  -1   20.66    0.79
   2   8   1   20.29    0.80
  -2  -8  -1   20.27    0.80
   2  -8   1   21.16    0.74
  -3   8  -1   10.91    0.50
  -3  -8  -1   10.40    0.51
  -3   8  -1   10.65    0.47
   3   8   1   10.20    0.49
   3  -8   1   10.18    0.45
   4   8   1    8.66    0.45
   4  -8   1    8.39    0.41
  -4  -8  -1    8.04    0.47
  -4   8  -1    8.18    0.44
  -4   8  -1    7.94    0.41
   5  -8   1    0.34    0.15
  -5   8  -1    0.44    0.16
  -5  -8  -1    0.47    0.16
   5   8   1    0.37    0.15
   6   8   1    0.58    0.18
  -6  -8  -1    0.67    0.22
   6  -8   1    0.97    0.22
  -6   8  -1    0.72    0.20
   6   9  -1    0.37    0.18
   6  -9  -1    0.20    0.18
  -6  -9   1    0.02    0.18
  -6   9   1    0.17    0.20
   5  -9  -1    7.81    0.44
   5   9  -1    7.82    0.45
  -5  -9   1    7.72    0.48
  -5   9   1    7.87    0.48
   4  -9  -1   31.67    1.22
   4   9  -1   32.77    1.25
  -4  -9   1   32.57    1.28
  -4   9   1   33.41    1.28
   3  -9  -1   26.17    0.99
   3   9  -1   26.01    1.02
  -3  -9   1   26.15    1.03
  -3  -9   1   26.93    0.94
  -3   9   1   26.75    1.05
  -3   9   1   28.07    0.95
  -2   9   1   21.49    0.72
  -2  -9   1   19.44    0.71
  -2   9   1   19.56    0.79
   2  -9  -1   20.00    0.75
  -2  -9   1   19.18    0.76
   2   9  -1   19.46    0.77
  -1  -9   1   61.43    2.03
  -1   9   1   59.51    2.04
   1  -9  -1   59.91    2.03
  -1   9   1   59.97    2.04
   1   9  -1   60.06    2.09
  -1  -9   1   60.24    2.01
   0   9  -1  246.82    8.19
   0  -9  -1  248.36    8.03
   0  -9   1  256.44    8.00
   0   9   1  239.29    8.16
   0  -9   1  244.22    7.99
   0   9   1  247.46    7.98
  -1  -9  -1    3.46    0.15
  -1  -9  -1    3.02    0.20
   1  -9   1    3.37    0.16
  -1   9  -1    3.04    0.20
   1   9   1    3.23    0.20
  -1   9  -1    3.84    0.23
   2   9   1    1.34    0.14
  -2   9  -1    1.45    0.14
  -2   9  -1    1.65    0.17
   2  -9   1    1.35    0.12
  -2  -9  -1    1.33    0.15
   3   9   1    0.39    0.11
  -3  -9  -1    0.24    0.12
  -3   9  -1    0.40    0.11
   3  -9   1    0.29    0.10
  -3   9  -1    0.47    0.13
   4  -9   1    0.66    0.14
   4   9   1    0.68    0.15
  -4   9  -1    0.95    0.17
  -4   9  -1    1.20    0.15
  -4  -9  -1    0.63    0.16
   5  -9   1    5.53    0.36
  -5   9  -1    6.42    0.41
  -5  -9  -1    6.01    0.43
   6   9   1    0.07    0.17
   6  -9   1    0.00    0.17
  -6  -9  -1    0.17    0.20
  -6   9  -1    0.17    0.18
  -6  10   1    0.12    0.19
   6  10  -1    0.50    0.18
   6 -10  -1    0.09    0.19
  -6 -10   1    0.25    0.20
  -5  10   1    3.75    0.33
   5 -10  -1    3.43    0.28
  -5 -10   1    3.27    0.31
   5  10  -1    3.26    0.28
   4  10  -1   12.61    0.59
  -4 -10   1   11.84    0.61
   4 -10  -1   12.80    0.57
  -4  10   1   12.86    0.63
   3  10  -1    0.48    0.12
  -3  10   1    0.37    0.13
  -3  10   1    0.55    0.10
  -3 -10   1    0.40    0.08
  -3 -10   1    0.26    0.11
   3 -10  -1    0.33    0.11
   2 -10  -1    1.09    0.13
  -2 -10   1    0.91    0.10
  -2  10   1    0.93    0.14
   2  10  -1    1.03    0.13
  -2  10   1    0.94    0.10
  -2 -10   1    0.89    0.12
  -1  10   1   11.21    0.48
  -1  10   1   10.99    0.44
   1  10  -1   11.38    0.49
  -1 -10   1   11.19    0.45
   1 -10  -1   10.34    0.45
  -1 -10   1   11.32    0.44
   0  10   1   40.42    1.39
   0  10   1   39.19    1.41
   0 -10   1   39.64    1.39
   0 -10   1   42.40    1.37
   0  10  -1   39.62    1.44
   0 -10  -1   41.64    1.41
   1 -10   1    0.17    0.07
  -1  10  -1    0.06    0.08
   1  10   1   -0.02    0.07
  -1  10  -1    0.01    0.09
  -1 -10  -1    0.13    0.04
  -2 -10  -1   31.88    1.21
  -2  10  -1   34.24    1.23
   2  10   1   32.19    1.22
   2 -10   1   33.41    1.14
  -2  10  -1   32.38    1.20
   3  10   1    0.94    0.15
   3 -10   1    0.85    0.12
  -3 -10  -1    0.73    0.15
  -3  10  -1    0.84    0.14
  -3  10  -1    0.63    0.15
  -4  10  -1    2.74    0.22
   4 -10   1    2.80    0.22
   4  10   1    2.78    0.25
  -4 -10  -1    2.83    0.27
  -4  10  -1    2.34    0.24
  -5 -10  -1    0.13    0.14
   5 -10   1    0.14    0.13
   5  10   1   -0.08    0.13
  -5  10  -1    0.07    0.14
  -6  10  -1   -0.15    0.17
   6  10   1   -0.13    0.17
  -6 -10  -1    0.32    0.21
  -6  11   1    0.15    0.20
   6 -11  -1    0.04    0.19
   6  11  -1    0.52    0.20
  -6 -11   1    0.56    0.21
  -5 -11   1    0.71    0.19
   5  11  -1    0.64    0.16
   5 -11  -1    0.53    0.17
  -5  11   1    1.02    0.22
  -4 -11   1    0.82    0.16
  -4  11   1    1.03    0.20
   4 -11  -1    0.58    0.15
   4  11  -1    1.08    0.16
   3 -11  -1    1.41    0.16
  -3 -11   1    1.49    0.17
   3  11  -1    1.42    0.17
  -3  11   1    1.55    0.19
  -3 -11   1    1.54    0.12
  -2  11   1    1.40    0.12
  -2  11   1    0.61    0.13
  -2 -11   1    0.64    0.09
  -2 -11   1    0.57    0.11
   2  11  -1    0.82    0.13
   2 -11  -1    0.85    0.12
  -1  11   1    8.24    0.39
  -1 -11   1    8.26    0.36
   1  11  -1    8.01    0.39
  -1  11   1    8.10    0.35
  -1 -11   1    8.44    0.36
   1 -11  -1    7.95    0.37
   0  11   1   94.75    3.19
   0 -11   1   96.77    3.20
   0 -11   1   98.90    3.18
   0  11  -1   99.14    3.30
   0  11   1   94.63    3.27
   0 -11  -1   96.59    3.23
   1 -11   1    0.19    0.08
   1  11   1    0.21    0.09
  -1  11  -1    0.14    0.09
  -1 -11  -1    0.26    0.06
  -1 -11  -1    0.23    0.09
  -1  11  -1    0.36    0.11
  -2  11  -1    1.17    0.17
   2  11   1    1.16    0.15
  -2  11  -1    1.21    0.14
  -2 -11  -1    1.14    0.15
   2 -11   1    1.22    0.13
  -3  11  -1   17.44    0.71
  -3 -11  -1   16.94    0.74
   3  11   1   16.86    0.74
   3 -11   1   16.99    0.66
  -3  11  -1   16.62    0.74
   4  11   1    1.65    0.21
  -4  11  -1    2.19    0.24
   4 -11   1    2.16    0.20
  -4  11  -1    2.12    0.20
   5  11   1    0.25    0.15
  -5  11  -1    0.23    0.17
  -5 -11  -1    0.48    0.17
   6  11   1    0.37    0.19
  -6  11  -1    0.38    0.21
  -6 -11  -1    0.15    0.21
   6 -12  -1    2.72    0.30
  -6 -12   1    2.85    0.34
  -6  12   1    3.39    0.35
   6  12  -1    3.67    0.34
  -5 -12   1   11.80    0.67
  -5  12   1   12.89    0.69
   5  12  -1   13.58    0.66
   5 -12  -1   12.79    0.61
   4  12  -1    0.16    0.13
  -4 -12   1    0.44    0.14
  -4  12   1    0.22    0.16
   4 -12  -1    0.43    0.14
   3  12  -1    0.96    0.16
  -3  12   1    0.86    0.17
  -3 -12   1    0.83    0.15
   3 -12  -1    1.02    0.16
   2  12  -1    3.06    0.23
  -2  12   1    3.47    0.20
  -2 -12   1    3.46    0.23
  -2  12   1    3.39    0.25
  -2 -12   1    3.49    0.20
   2 -12  -1    3.30    0.22
  -1  12   1    4.77    0.25
  -1 -12   1    5.45    0.26
   1 -12  -1    4.52    0.26
  -1 -12   1    4.80    0.25
   1  12  -1    5.63    0.30
  -1  12   1    4.31    0.27
   0  12  -1    4.52    0.27
   0 -12   1    4.42    0.25
   0  12   1    4.32    0.24
   0 -12   1    4.50    0.22
   0 -12  -1    5.04    0.27
   0  12   1    4.53    0.25
   1 -12   1    0.34    0.09
  -1  12  -1    0.26    0.09
  -1 -12  -1    0.21    0.06
  -1  12  -1    0.25    0.10
  -1 -12  -1    0.29    0.09
   1  12   1    0.33    0.09
  -2  12  -1    3.95    0.28
  -2  12  -1    3.62    0.24
   2  12   1    3.77    0.26
  -2 -12  -1    3.50    0.25
   2 -12   1    3.93    0.21
  -3 -12  -1   89.28    3.16
   3 -12   1   98.18    3.08
   3  12   1   88.57    3.19
  -3  12  -1   88.76    3.15
  -3  12  -1   92.61    3.16
   4 -12   1    7.82    0.39
  -4 -12  -1    7.35    0.46
  -4  12  -1    7.03    0.44
   4  12   1    7.18    0.44
  -5 -12  -1    0.64    0.19
  -5  12  -1    0.81    0.19
   5  12   1    0.94    0.19
   6  12   1    0.54    0.20
  -6 -12  -1    0.29    0.22
  -6 -13   1    0.38    0.22
   6 -13  -1   -0.01    0.18
  -6  13   1   -0.05    0.21
   6  13  -1    0.16    0.22
   5 -13  -1    0.07    0.15
   5  13  -1    0.19    0.17
  -5 -13   1    0.10    0.17
  -5  13   1    0.08    0.17
  -4 -13   1   15.39    0.73
   4 -13  -1   14.87    0.67
  -4  13   1   15.55    0.75
   4  13  -1   14.88    0.71
  -3  13   1   79.85    2.84
   3 -13  -1   83.88    2.78
   3  13  -1   81.53    2.86
  -3 -13   1   79.74    2.82
   2 -13  -1   28.32    1.05
  -2 -13   1   28.01    1.07
  -2 -13   1   29.42    1.02
  -2  13   1   28.82    1.11
   2  13  -1   27.04    1.10
  -2  13   1   29.20    1.03
  -1 -13   1    0.15    0.09
  -1  13   1    0.11    0.08
  -1  13   1    0.11    0.10
  -1 -13   1    0.40    0.09
   1 -13  -1    0.24    0.11
   1  13  -1    0.23    0.10
   0  13   1   57.22    1.96
   0  13   1   56.30    2.01
   0 -13   1   58.56    1.95
   0 -13  -1   57.52    1.99
   0 -13   1   57.41    1.97
   0  13  -1   59.33    2.05
   1 -13   1   17.98    0.72
  -1 -13  -1   19.44    0.65
   1  13   1   18.10    0.74
   1 -13   1   18.05    0.66
  -1 -13  -1   17.14    0.72
  -1  13  -1   17.95    0.73
  -2  13  -1    1.21    0.18
   2  13   1    1.15    0.16
   2 -13   1    1.01    0.13
  -2 -13  -1    1.05    0.15
  -2  13  -1    1.12    0.14
  -3  13  -1   94.61    3.16
   3  13   1   89.85    3.20
  -3 -13  -1   86.29    3.15
  -3  13  -1   87.11    3.15
   3 -13   1   97.64    3.07
  -4  13  -1    4.85    0.36
  -4 -13  -1    4.68    0.36
   4  13   1    4.41    0.34
   5  13   1    2.69    0.28
  -5 -13  -1    2.81    0.31
  -5  13  -1    3.24    0.31
   6  13   1    4.79    0.41
  -6  13  -1    5.53    0.45
  -6 -13  -1    6.30    0.50
  -6 -14   1    5.75    0.48
   6  14  -1    7.23    0.50
  -6  14   1    7.71    0.54
   6 -14  -1    6.26    0.43
   5 -14  -1   -0.23    0.16
   5  14  -1    0.62    0.20
  -5 -14   1   -0.06    0.16
  -5  14   1    0.25    0.19
   4  14  -1    3.73    0.32
  -4  14   1    3.55    0.33
  -4 -14   1    3.87    0.32
   4 -14  -1    3.94    0.29
   3  14  -1   58.90    2.21
  -3 -14   1   61.21    2.18
  -3  14   1   61.75    2.21
   3 -14  -1   62.13    2.14
   2 -14  -1   38.57    1.39
   2  14  -1   37.04    1.45
  -2  14   1   39.09    1.38
  -2 -14   1   40.74    1.36
  -2 -14   1   38.67    1.41
  -2  14   1   38.55    1.44
  -1  14   1    0.20    0.08
  -1 -14   1    0.13    0.09
   1 -14  -1    0.07    0.11
  -1  14   1    0.15    0.11
   1  14  -1    0.02    0.10
   0  14   1    0.60    0.11
   0  14  -1    0.96    0.13
   0  14   1    0.72    0.12
   0 -14  -1    0.77    0.12
   0 -14   1    0.80    0.10
   0 -14   1    0.66    0.12
   1 -14   1   33.12    1.15
   1  14   1   33.71    1.24
  -1  14  -1   31.83    1.22
  -1 -14  -1   35.40    1.14
  -1 -14  -1   31.01    1.21
   1 -14   1   32.80    1.21
  -2 -14  -1    3.83    0.27
  -2  14  -1    3.83    0.29
   2 -14   1    3.93    0.22
   2  14   1    3.58    0.27
  -2  14  -1    3.61    0.25
  -3  14  -1    0.78    0.16
  -3 -14  -1    0.67    0.16
   3  14   1    0.69    0.16
  -3  14  -1    0.88    0.18
   4  14   1   10.51    0.56
  -4  14  -1    9.80    0.56
  -4 -14  -1    9.10    0.55
  -5  14  -1    0.37    0.18
  -5 -14  -1    0.06    0.16
   5  14   1    0.40    0.17
   5  15  -1    1.85    0.27
  -5 -15   1    2.06    0.27
   5 -15  -1    2.33    0.25
  -5  15   1    2.60    0.31
  -4  15   1   14.71    0.74
   4  15  -1   14.57    0.71
  -4 -15   1   13.97    0.71
   4 -15  -1   14.67    0.66
  -3 -15   1    9.61    0.51
   3 -15  -1   10.80    0.49
   3  15  -1    9.36    0.52
  -3  15   1    9.32    0.53
   2 -15  -1   12.79    0.56
  -2  15   1   12.67    0.53
  -2  15   1   13.05    0.61
  -2 -15   1   13.35    0.53
  -2 -15   1   12.91    0.58
   2  15  -1   12.45    0.61
  -1 -15   1    0.47    0.10
  -1  15   1    0.41    0.10
  -1 -15   1    0.55    0.12
  -1  15   1    0.54    0.13
   1  15  -1    0.62    0.13
   1 -15  -1    0.80    0.14
   0  15   1    4.86    0.29
   0  15  -1    5.27    0.32
   0 -15   1    5.28    0.29
   0 -15  -1    5.41    0.30
   0  15   1    4.96    0.28
   0 -15   1    5.36    0.27
   1  15   1    9.20    0.46
  -1  15  -1    8.93    0.45
  -1 -15  -1   10.14    0.39
   1 -15   1    9.56    0.39
   1 -15   1    8.91    0.44
  -1 -15  -1    9.11    0.44
   2  15   1    3.96    0.29
  -2  15  -1    4.22    0.31
  -2 -15  -1    3.44    0.27
  -2  15  -1    3.76    0.26
  -3 -15  -1   35.95    1.43
   3  15   1   37.39    1.46
  -3  15  -1   36.36    1.45
  -3  15  -1   38.90    1.41
  -4  15  -1    4.05    0.36
   4  15   1    4.83    0.36
  -4 -15  -1    4.36    0.36
  -5 -15  -1    4.93    0.42
   5  15   1    4.93    0.39
  -5  15  -1    5.06    0.41
   5  16  -1    2.70    0.31
  -5 -16   1    3.21    0.34
   5 -16  -1    2.90    0.29
  -5  16   1    2.64    0.34
   4  16  -1    0.11    0.16
   4 -16  -1    0.11    0.16
  -4  16   1    0.07    0.15
  -4 -16   1    0.00    0.15
  -3  16   1    7.34    0.46
  -3 -16   1    7.78    0.44
   3  16  -1    7.43    0.45
   3 -16  -1    8.08    0.42
  -2  16   1    2.86    0.26
   2 -16  -1    3.23    0.25
  -2 -16   1    3.25    0.25
   2  16  -1    3.28    0.28
  -2  16   1    3.18    0.22
  -1 -16   1    0.05    0.09
  -1 -16   1    0.02    0.10
   1 -16  -1   -0.04    0.11
  -1  16   1    0.15    0.09
  -1  16   1    0.13    0.12
   1  16  -1    0.09    0.11
   0 -16   1    0.14    0.09
   0  16  -1    0.03    0.10
   0  16   1    0.11    0.10
   0 -16  -1    0.35    0.11
   0  16   1    0.16    0.10
   0 -16   1    0.04    0.10
  -1 -16  -1   22.61    0.90
  -1  16  -1   22.47    0.91
   1 -16   1   22.98    0.89
   1  16   1   22.94    0.92
  -2  16  -1   10.00    0.52
  -2  16  -1    8.26    0.44
   2  16   1    8.89    0.48
  -2 -16  -1    8.90    0.46
  -3  16  -1   16.33    0.70
  -3  16  -1   16.46    0.77
  -3 -16  -1   14.35    0.72
   3  16   1   15.15    0.74
   4  16   1   32.35    1.30
  -4  16  -1   30.47    1.29
  -4 -16  -1   29.17    1.27
  -5 -16  -1    4.37    0.41
  -5  16  -1    4.54    0.40
   5  16   1    4.22    0.39
   5  17  -1    0.53    0.20
  -5 -17   1    0.43    0.21
  -5  17   1    0.30    0.22
   4  17  -1    0.34    0.17
   4 -17  -1    0.63    0.17
  -4  17   1    0.35    0.21
  -4 -17   1    0.53    0.19
  -3 -17   1   14.36    0.69
   3  17  -1   14.37    0.72
  -3  17   1   15.00    0.74
   3 -17  -1   15.60    0.68
   2  17  -1   82.89    2.93
  -2  17   1   79.95    2.87
  -2  17   1   79.62    2.82
  -2 -17   1   86.95    2.85
   2 -17  -1   82.28    2.82
  -1  17   1    8.75    0.43
  -1  17   1    9.30    0.47
   1 -17  -1    9.19    0.44
  -1 -17   1    9.52    0.44
   1  17  -1    9.22    0.49
  -1 -17   1    9.67    0.44
   0  17   1    0.07    0.10
   0  17  -1   -0.02    0.10
   0 -17   1    0.23    0.12
   0  17   1   -0.03    0.09
   0 -17  -1    0.17    0.11
  -1 -17  -1   24.89    0.98
   1  17   1   26.13    1.02
   1 -17   1   24.64    0.98
  -1  17  -1   25.21    1.00
   2  17   1    8.51    0.48
  -2 -17  -1    8.44    0.45
  -2  17  -1    8.28    0.48
  -2  17  -1    8.39    0.43
  -3  17  -1   72.41    2.46
  -3 -17  -1   63.44    2.45
  -3  17  -1   68.44    2.50
   3  17   1   70.70    2.53
  -4  17  -1    4.14    0.37
   4  17   1    4.86    0.38
  -4 -17  -1    4.04    0.35
   5  17   1    7.83    0.53
  -5  17  -1    8.71    0.57
  -5 -17  -1    7.24    0.53
  -5 -18   1   12.24    0.71
   5  18  -1   12.35    0.70
  -5  18   1   12.96    0.76
  -4 -18   1    5.03    0.39
   4  18  -1    5.80    0.42
  -4  18   1    4.13    0.39
  -3  18   1   38.99    1.57
   3  18  -1   39.37    1.58
  -3 -18   1   37.95    1.52
   3 -18  -1   43.07    1.50
  -2 -18   1    0.45    0.15
   2 -18  -1    0.50    0.16
  -2  18   1    0.17    0.16
   2  18  -1    0.56    0.17
  -1 -18   1    0.74    0.15
  -1  18   1    0.65    0.13
  -1 -18   1    0.69    0.14
   1 -18  -1    0.58    0.15
   1  18  -1    0.82    0.17
  -1  18   1    1.02    0.17
   0  18   1    0.10    0.11
   0 -18  -1    0.09    0.10
   0  18   1    0.30    0.12
   0  18  -1    0.29    0.12
   0 -18   1    0.17    0.12
  -1  18  -1   16.14    0.70
  -1 -18  -1   15.45    0.68
   1 -18   1   15.99    0.68
   1  18   1   15.91    0.71
  -2  18  -1    2.38    0.22
   2  18   1    2.26    0.24
  -2 -18  -1    2.19    0.23
   2 -18   1    2.55    0.23
   3  18   1    0.28    0.15
  -3  18  -1   -0.03    0.15
  -3 -18  -1    0.10    0.14
  -4  18  -1    1.78    0.26
   4  18   1    2.10    0.27
  -4 -18  -1    1.83    0.25
  -5  18  -1    2.90    0.36
  -5 -18  -1    2.93    0.34
   5  18   1    3.50    0.35
  -5 -19   1    1.66    0.30
  -5  19   1    2.18    0.33
   5  19  -1    1.22    0.26
  -4 -19   1    0.19    0.17
  -4  19   1   -0.08    0.20
   4  19  -1    0.23    0.18
  -3  19   1   47.17    1.87
  -3 -19   1   46.54    1.83
   3 -19  -1   52.67    1.80
   3  19  -1   49.42    1.90
   2 -19  -1    7.93    0.43
   2  19  -1    7.21    0.47
  -2 -19   1    7.60    0.43
  -2  19   1    8.12    0.48
   1  19  -1    1.36    0.20
  -1  19   1    1.54    0.17
  -1  19   1    1.52    0.20
  -1 -19   1    1.75    0.18
   1 -19  -1    1.66    0.19
   0 -19  -1    9.37    0.43
   0 -19   1    9.96    0.47
   0  19  -1   10.24    0.52
   0 -19  -1    9.34    0.47
   0  19   1   10.25    0.50
  -1  19  -1   25.27    1.04
  -1 -19  -1   25.57    1.02
   1 -19   1   25.25    1.01
   1  19   1   27.05    1.06
   2  19   1    0.53    0.16
  -2 -19  -1    0.57    0.16
  -2  19  -1    0.55    0.16
   2 -19   1    0.51    0.15
  -3 -19  -1   12.29    0.65
  -3  19  -1   12.53    0.69
   3  19   1   13.52    0.69
   4  19   1   12.02    0.67
  -4  19  -1   11.70    0.68
  -4 -19  -1   10.48    0.63
  -4  20   1   14.88    0.81
   4  20  -1   14.56    0.79
  -4 -20   1   14.63    0.76
   3  20  -1    6.10    0.44
  -3 -20   1    6.09    0.41
  -3  20   1    5.62    0.43
   2  20  -1   31.91    1.33
   2 -20  -1   33.07    1.24
  -2  20   1   31.50    1.29
  -1  20   1    2.19    0.23
   1 -20  -1    2.24    0.22
   1  20  -1    1.67    0.22
  -1  20   1    2.02    0.19
   0  20  -1    8.35    0.47
   0  20   1    8.23    0.45
   0 -20   1    8.92    0.44
   0 -20  -1    8.00    0.43
  -1 -20  -1    0.09    0.13
  -1  20  -1   -0.19    0.10
   1 -20   1    0.17    0.12
   1  20   1   -0.10    0.12
  -2 -20  -1    0.11    0.14
  -2  20  -1    0.10    0.14
   2  20   1    0.46    0.17
   2 -20   1   -0.04    0.12
  -3  20  -1   18.74    0.91
  -3 -20  -1   17.94    0.86
   3 -20   1   19.26    0.87
   3  20   1   20.09    0.92
  -4  20  -1   13.46    0.75
  -4 -20  -1   10.99    0.66
   4  20   1   12.36    0.71
  -4  21   1    3.85    0.40
   4  21  -1    4.16    0.39
   3  21  -1    0.14    0.19
  -3  21   1    0.60    0.23
   2  21  -1    7.49    0.49
  -2  21   1    7.71    0.48
   1  21  -1    0.46    0.16
  -1  21   1    0.17    0.15
   1 -21  -1    0.34    0.14
  -1  21   1    0.23    0.13
   0  21   1    0.05    0.12
   0 -21  -1    0.09    0.12
   0  21  -1    0.12    0.13
   0 -21   1    0.24    0.13
   1 -21   1    1.00    0.17
   1  21   1    1.30    0.19
  -1  21  -1    1.13    0.18
  -1 -21  -1    1.30    0.19
   2  21   1    2.55    0.27
   2 -21   1    2.31    0.24
  -2 -21  -1    2.47    0.26
  -2  21  -1    2.91    0.26
   3 -21   1    1.10    0.20
   3  21   1    1.31    0.24
  -3 -21  -1    1.60    0.23
  -4  21  -1   14.00    0.78
  -4 -21  -1   11.98    0.70
   4  21   1   12.77    0.74
   4  22  -1    3.85    0.40
  -4  22   1    3.22    0.38
   3  22  -1    0.34    0.20
  -3  22   1    0.17    0.23
  -2  22   1    1.59    0.24
   2  22  -1    1.37    0.23
  -1  22   1    3.29    0.29
   1  22  -1    3.73    0.32
  -1  22   1    2.76    0.25
   0  22  -1    6.32    0.40
   0  22   1    5.67    0.37
   0 -22   1    5.79    0.35
   0 -22  -1    5.61    0.36
  -1 -22  -1    1.01    0.19
  -1  22  -1    0.99    0.17
   1 -22   1    1.22    0.19
   1  22   1    1.29    0.21
  -2  22  -1    2.09    0.24
  -2 -22  -1    2.09    0.24
   2  22   1    2.16    0.26
   2 -22   1    1.78    0.23
  -3 -22  -1    0.29    0.19
   3  22   1    0.52    0.22
   3 -22   1   -0.02    0.16
   3  23  -1    0.98    0.25
  -3  23   1    0.81    0.26
  -2  23   1    5.72    0.42
   2  23  -1    4.98    0.41
   1 -23  -1    0.43    0.14
   1  23  -1    0.63    0.18
   0  23   1    5.52    0.37
   0 -23   1    5.16    0.35
   0  23  -1    5.79    0.39
   1  23   1    2.43    0.27
  -1 -23  -1    2.44    0.25
  -1  23  -1    2.29    0.24
   1 -23   1    2.08    0.24
   2  23   1    4.25    0.36
   2 -23   1    3.36    0.29
  -2 -23  -1    3.67    0.32
  -2  23  -1    3.94    0.31
   3 -23   1    0.47    0.18
  -3 -23  -1    0.30    0.19
   3  23   1    0.15    0.19
  -3  24   1    0.57    0.24
   3  24  -1    0.79    0.26
   2  24  -1    1.38    0.25
  -2  24   1    1.29    0.25
   1  24  -1    0.58    0.18
   0  24  -1    2.64    0.27
   0  24   1    2.68    0.26
   1 -24   1    0.13    0.15
  -1  24  -1    0.08    0.14
   1  24   1    0.25    0.17
  -2 -24  -1    5.91    0.41
   2 -24   1    5.47    0.39
   2  24   1    6.58    0.47
   2  25  -1    3.93    0.38
  -2  25   1    4.37    0.39
   1  25  -1    2.16    0.28
   0  25   1    5.05    0.37
   0  25  -1    4.94    0.38
  -1  25  -1    0.41    0.18
   1 -25   1    0.27    0.16
   2 -25   1    4.59    0.37
   2  25   1    5.72    0.44
   1  26  -1    1.81    0.27
   0  26  -1    3.27    0.32
   0  26   1    2.91    0.29
   1 -26   1    0.28    0.17
   1  26   1    0.38    0.19
  -1  26  -1   -0.03    0.17
   7   0  -2   16.16    0.85
   6   0  -2   10.37    0.61
  -6   0   2   11.40    0.58
   5   0  -2    5.69    0.39
  -5   0   2    5.55    0.36
  -5   0   2    6.02    0.40
  -4   0   2   74.00    2.61
   4   0  -2   79.24    2.59
   3   0  -2   31.03    1.11
  -3   0   2   28.92    1.09
   3   0  -2   29.80    1.03
   2   0  -2    0.37    0.05
  -2   0   2    0.22    0.09
   2   0  -2    0.37    0.09
   1   0  -2  290.34    9.32
  -1   0   2  281.34    9.13
   1   0  -2  277.88    9.15
   0   0  -2  511.47   16.88
   0   0  -2  515.32   16.57
   0   0   2  516.38   16.50
  -1   0  -2  359.31   11.59
  -1   0  -2  336.57   11.34
   1   0   2  358.81   11.30
   2   0   2    5.70    0.25
  -2   0  -2    5.80    0.31
  -2   0  -2    5.56    0.27
  -3   0  -2   25.60    0.93
  -3   0  -2   25.79    0.99
  -3   0  -2   27.83    1.04
   4   0   2    2.94    0.23
  -4   0  -2    2.91    0.19
  -4   0  -2    2.66    0.23
  -5   0  -2   38.87    1.49
   5   0   2   38.86    1.47
  -6   0  -2   -0.07    0.16
   6   0   2    0.09    0.15
   7   1  -2    2.29    0.32
   7  -1  -2    2.34    0.32
  -6   1   2   12.05    0.60
   6   1  -2   10.55    0.61
  -6  -1   2   10.82    0.63
   6  -1  -2   10.72    0.62
  -5  -1   2   42.25    1.56
  -5  -1   2   41.47    1.63
   5  -1  -2   42.58    1.62
  -5   1   2   43.40    1.58
  -4  -1   2   17.11    0.72
  -4   1   2   17.27    0.73
  -4  -1   2   17.38    0.77
   4  -1  -2   19.16    0.77
   4   1  -2   18.32    0.67
   3  -1  -2   11.37    0.50
  -3  -1   2   10.56    0.48
   3  -1  -2   11.70    0.42
   3   1  -2   11.59    0.44
  -3   1   2   11.30    0.50
  -3  -1   2   11.55    0.51
  -2  -1   2    1.14    0.12
   2  -1  -2    1.33    0.13
   2   1  -2    1.12    0.09
  -2   1   2    1.13    0.13
   2  -1  -2    1.21    0.07
   2   1  -2    1.20    0.12
   1  -1  -2  279.71    9.27
  -1   1   2  279.66    9.24
   1  -1  -2  294.74    9.44
   1   1  -2  288.24    9.27
  -1  -1   2  286.09    9.25
   1   1  -2  292.43    9.43
   0  -1  -2  964.17   30.90
   0   1  -2  943.19   30.89
   0   1   2  978.16   30.22
   0   1  -2  915.66   30.35
   0  -1   2  897.86   30.18
   0  -1  -2  958.45   30.34
  -1  -1  -2  513.64   16.61
   1   1   2  503.35   16.51
   1  -1   2  528.35   16.53
  -1   1  -2  506.89   16.92
  -1  -1  -2  510.20   16.93
  -1   1  -2  527.93   16.61
  -2  -1  -2    5.06    0.28
  -2   1  -2    5.19    0.25
  -2   1  -2    5.19    0.28
  -2  -1  -2    4.71    0.25
   2   1   2    5.52    0.23
   2  -1   2    4.86    0.23
  -3  -1  -2   28.21    1.08
   3   1   2   30.40    1.10
  -3   1  -2   28.10    1.02
   3   1   2   29.13    1.00
  -3   1  -2   27.64    1.06
  -3   1  -2   30.23    1.12
   4   1   2    0.05    0.10
  -4  -1  -2    0.11    0.10
   4  -1   2    0.06    0.10
  -4  -1  -2    0.15    0.09
  -4   1  -2   -0.03    0.10
  -4   1  -2    0.10    0.08
  -5  -1  -2    0.54    0.16
   5  -1   2    0.79    0.15
  -5   1  -2    0.36    0.15
   5   1   2    0.67    0.15
   6   1   2    5.34    0.38
  -6   1  -2    6.05    0.43
  -6  -1  -2    6.47    0.45
   6  -1   2    6.37    0.39
   7  -2  -2    7.80    0.55
   7   2  -2    7.47    0.54
   6  -2  -2    0.16    0.19
  -6  -2   2    0.10    0.16
  -6   2   2    0.14    0.16
  -5  -2   2    2.20    0.21
  -5   2   2    2.23    0.23
  -5  -2   2    2.08    0.24
   5  -2  -2    2.22    0.25
  -4  -2   2    0.10    0.11
   4  -2  -2    0.06    0.11
  -4   2   2   -0.13    0.09
  -4  -2   2    0.01    0.08
   4   2  -2    0.03    0.08
   3  -2  -2    0.68    0.06
   3   2  -2    0.59    0.08
  -3  -2   2    0.75    0.12
   3  -2  -2    0.73    0.13
  -3  -2   2    0.90    0.12
  -3   2   2    0.61    0.11
  -2   2   2   16.01    0.63
  -2  -2   2   16.04    0.62
  -2  -2   2   15.93    0.61
   2   2  -2   16.61    0.59
   2  -2  -2   15.91    0.61
   1   2  -2  680.19   22.15
   1   2  -2  711.22   22.56
  -1   2   2  675.66   22.06
  -1  -2   2  687.60   22.07
   1  -2  -2  665.95   22.15
   1  -2  -2  707.61   22.64
   0  -2  -2   27.52    0.96
   0   2  -2   27.61    0.91
   0   2   2   28.39    0.94
   0   2  -2   27.79    0.97
   0  -2  -2   27.71    0.94
   0  -2   2   26.23    0.95
   1   2   2    4.18    0.18
  -1   2  -2    4.30    0.23
  -1  -2  -2    3.82    0.22
  -1   2  -2    4.32    0.18
   1  -2   2    4.16    0.20
  -1  -2  -2    4.19    0.21
  -2  -2  -2   22.16    0.83
  -2   2  -2   22.14    0.80
  -2   2  -2   21.62    0.85
  -2  -2  -2   22.31    0.86
   2  -2   2   21.92    0.79
   2   2   2   23.18    0.76
  -3   2  -2    5.43    0.29
  -3   2  -2    5.51    0.32
  -3  -2  -2    5.31    0.31
   3   2   2    5.86    0.24
   3   2   2    5.33    0.30
  -3   2  -2    5.19    0.27
   4   2   2   12.57    0.56
  -4   2  -2   10.91    0.55
  -4   2  -2   11.63    0.54
  -4  -2  -2   11.39    0.56
  -4   2  -2   11.82    0.50
  -5  -2  -2   11.78    0.60
   5   2   2   11.92    0.56
  -5   2  -2   10.91    0.57
   5  -2   2   10.68    0.54
  -6   2  -2    1.92    0.25
   6   2   2    1.45    0.20
  -6  -2  -2    1.83    0.28
  -7  -3   2    0.55    0.23
   7  -3  -2    0.25    0.23
  -6  -3   2    1.63    0.25
  -6   3   2    1.63    0.23
   6  -3  -2    1.48    0.25
  -5   3   2   10.41    0.53
  -5  -3   2    9.97    0.56
  -5  -3   2   10.24    0.49
  -4  -3   2    0.17    0.09
  -4  -3   2    0.28    0.12
  -4   3   2    0.10    0.11
   4   3  -2    0.30    0.09
   4  -3  -2    0.23    0.13
  -3   3   2   15.90    0.65
   3  -3  -2   15.26    0.63
   3   3  -2   15.38    0.59
  -3  -3   2   15.79    0.65
   3  -3  -2   16.03    0.54
  -3  -3   2   14.94    0.61
   2  -3  -2    0.06    0.08
   2   3  -2    0.08    0.06
  -2  -3   2    0.02    0.07
  -2   3   2   -0.05    0.07
  -1  -3   2  485.15   15.98
  -1   3   2  492.38   15.99
  -1   3   2  528.95   16.40
   1   3  -2  502.05   16.34
   1  -3  -2  481.35   16.04
  -1  -3   2  496.27   16.04
   0   3   2   71.49    2.35
   0   3  -2   72.72    2.34
   0  -3  -2   71.80    2.41
   0  -3   2   69.73    2.36
   0  -3  -2   72.11    2.37
   0   3  -2   71.89    2.42
  -1   3  -2    0.40    0.10
  -1  -3  -2    0.49    0.09
   1   3   2    0.44    0.08
   1  -3   2    0.85    0.09
  -1   3  -2    0.38    0.06
   1   3   2    0.85    0.07
   2  -3   2  162.12    5.36
  -2  -3  -2  167.16    5.41
  -2   3  -2  159.48    5.37
  -2   3  -2  161.85    5.51
   2   3   2  161.41    5.50
   2   3   2  176.68    5.32
  -3   3  -2   10.07    0.46
   3   3   2    9.12    0.44
  -3  -3  -2    9.13    0.45
  -3   3  -2    9.25    0.42
  -3   3  -2    9.25    0.42
   3   3   2   10.19    0.36
  -4   3  -2    8.68    0.43
   4   3   2    8.18    0.44
  -4  -3  -2    8.71    0.46
  -4   3  -2    8.48    0.45
  -4   3  -2    8.36    0.40
  -5   3  -2    1.20    0.17
  -5  -3  -2    1.43    0.21
   5  -3   2    1.19    0.17
  -5   3  -2    1.52    0.19
   5   3   2    1.18    0.18
   6   3   2    3.98    0.32
  -6  -3  -2    4.49    0.38
  -6   3  -2    3.84    0.34
  -7  -4   2    0.51    0.24
   7  -4  -2    0.56    0.26
   6  -4  -2    3.03    0.32
  -6  -4   2    2.45    0.30
  -6   4   2    2.82    0.29
   5  -4  -2    0.76    0.19
  -5   4   2    0.57    0.15
  -5  -4   2    0.80    0.14
  -4   4   2   11.02    0.54
   4   4  -2   10.88    0.47
  -4  -4   2   11.92    0.56
   4  -4  -2   11.69    0.54
  -4  -4   2   10.66    0.49
   3  -4  -2    6.74    0.35
  -3  -4   2    6.36    0.32
  -3   4   2    7.14    0.36
   3   4  -2    6.43    0.31
  -3  -4   2    6.78    0.35
  -2  -4   2   27.80    0.99
   2   4  -2   27.56    0.99
   2  -4  -2   27.90    1.00
  -2   4   2   27.96    1.02
  -2  -4   2   28.40    1.00
  -1  -4   2  441.94   14.29
  -1   4   2  465.01   14.57
   1   4  -2  448.14   14.56
  -1   4   2  431.25   14.24
   1  -4  -2  433.23   14.29
  -1  -4   2  438.07   14.24
   0   4  -2  351.61   11.12
   0  -4  -2  333.26   10.91
   0   4   2  328.77   11.09
   0   4   2  331.80   10.85
   0  -4   2  342.45   10.87
   1   4   2  321.24   10.13
   1  -4   2  313.68   10.15
  -1  -4  -2  313.38   10.21
   1   4   2  316.82   10.38
  -1   4  -2  309.95   10.40
  -1   4  -2  315.26   10.17
   2   4   2   14.11    0.48
  -2   4  -2   13.96    0.53
  -2   4  -2   13.57    0.57
   2   4   2   13.84    0.57
   2  -4   2   14.01    0.55
  -2  -4  -2   14.15    0.57
   3   4   2    2.74    0.14
  -3   4  -2    2.28    0.17
  -3  -4  -2    2.44    0.20
  -3   4  -2    2.52    0.21
   3   4   2    2.32    0.20
  -3   4  -2    2.58    0.19
  -4  -4  -2    5.97    0.37
  -4   4  -2    6.00    0.33
  -4   4  -2    6.21    0.34
   4   4   2    6.01    0.35
  -4   4  -2    5.89    0.36
  -5   4  -2    4.76    0.30
  -5   4  -2    4.45    0.32
   5   4   2    4.26    0.32
  -5  -4  -2    4.24    0.34
  -5   4  -2    4.54    0.32
  -6  -4  -2   13.48    0.72
  -6   4  -2   13.72    0.68
   6   4   2   11.89    0.63
   7  -5  -2   17.23    0.89
  -7   5   2   17.86    0.87
  -7  -5   2   17.18    0.92
  -6  -5   2    5.48    0.43
  -6   5   2    5.58    0.41
   6  -5  -2    5.74    0.43
   5  -5  -2    0.20    0.16
  -5  -5   2   -0.02    0.13
  -5   5   2    0.18    0.14
  -5  -5   2    0.21    0.12
  -4  -5   2    2.17    0.18
   4  -5  -2    2.48    0.23
  -4  -5   2    2.28    0.22
  -4   5   2    2.12    0.21
   4   5  -2    2.01    0.17
  -3  -5   2   43.93    1.55
   3  -5  -2   43.44    1.53
  -3  -5   2   42.60    1.50
   3   5  -2   42.41    1.51
  -3   5   2   43.83    1.56
   2   5  -2   74.02    2.54
  -2   5   2   74.26    2.53
  -2  -5   2   75.48    2.49
   2  -5  -2   75.71    2.52
  -2  -5   2   74.88    2.51
  -1   5   2   52.07    1.73
  -1  -5   2   48.77    1.70
   1   5  -2   51.48    1.75
   1  -5  -2   49.27    1.71
  -1  -5   2   51.15    1.69
  -1   5   2   51.25    1.69
   0  -5  -2    6.34    0.29
   0   5   2    6.61    0.28
   0  -5   2    6.48    0.29
   0   5  -2    6.62    0.30
   0   5   2    6.43    0.27
   1   5   2   26.07    0.96
  -1  -5  -2   26.75    0.96
  -1   5  -2   26.07    0.98
  -1   5  -2   27.14    0.89
   1   5   2   27.69    0.89
   1  -5   2   26.86    0.95
   2   5   2   12.35    0.54
   2  -5   2   13.41    0.53
  -2   5  -2   13.25    0.49
  -2   5  -2   13.07    0.55
  -2  -5  -2   13.78    0.55
  -3   5  -2   27.91    1.05
   3   5   2   29.08    1.09
  -3  -5  -2   29.43    1.09
  -3   5  -2   27.88    1.03
  -3   5  -2   27.80    1.08
  -4  -5  -2   22.19    0.93
  -4   5  -2   21.25    0.86
  -4   5  -2   21.82    0.90
   4   5   2   22.25    0.90
  -4   5  -2   21.46    0.86
  -5   5  -2   23.19    0.99
  -5   5  -2   23.98    0.95
   5   5   2   21.51    0.97
  -5   5  -2   24.48    0.98
  -5  -5  -2   25.50    1.06
  -6   5  -2    0.69    0.19
   6   5   2    0.35    0.15
  -6  -5  -2    0.71    0.21
  -7  -6   2    2.18    0.33
  -7   6   2    2.83    0.34
   7  -6  -2    2.13    0.32
  -6  -6   2    4.21    0.38
  -6   6   2    5.03    0.39
   6  -6  -2    4.37    0.37
   5   6  -2    2.20    0.21
  -5  -6   2    1.94    0.25
  -5   6   2    1.75    0.22
   5  -6  -2    2.41    0.26
   4  -6  -2    2.32    0.22
  -4  -6   2    2.20    0.22
  -4   6   2    2.27    0.22
   4   6  -2    2.40    0.19
  -4  -6   2    2.22    0.18
   3  -6  -2    3.68    0.24
   3   6  -2    3.39    0.21
  -3  -6   2    3.49    0.21
  -3   6   2    3.26    0.25
  -3  -6   2    3.64    0.24
  -2   6   2    0.06    0.09
  -2  -6   2    0.17    0.08
   2  -6  -2    0.08    0.09
  -2  -6   2    0.07    0.07
   2   6  -2    0.25    0.08
   1  -6  -2    9.14    0.38
  -1   6   2    9.19    0.34
   1   6  -2    9.36    0.39
  -1  -6   2    8.83    0.38
  -1  -6   2    8.75    0.35
  -1   6   2    9.53    0.40
   0   6   2    1.63    0.12
   0  -6   2    1.49    0.13
   0   6   2    1.60    0.11
   0   6  -2    1.69    0.14
   0  -6  -2    1.77    0.14
  -1  -6  -2  103.64    3.48
  -1   6  -2  102.55    3.54
   1   6   2  109.62    3.40
   1  -6   2  101.44    3.45
   1  -6   2  110.39    3.41
   1   6   2  101.07    3.52
  -2   6  -2   40.95    1.38
  -2   6  -2   42.10    1.47
   2  -6   2   41.29    1.42
   2   6   2   39.60    1.46
  -2  -6  -2   39.84    1.45
  -3  -6  -2    5.34    0.32
  -3   6  -2    4.90    0.30
   3   6   2    4.93    0.30
  -3   6  -2    4.61    0.25
  -3   6  -2    4.83    0.29
  -4   6  -2   35.10    1.29
  -4   6  -2   34.71    1.31
  -4  -6  -2   34.57    1.37
   4   6   2   36.08    1.36
  -4   6  -2   36.24    1.35
  -5   6  -2    3.50    0.28
   5   6   2    3.05    0.27
  -5   6  -2    3.75    0.28
  -5   6  -2    3.85    0.29
  -5  -6  -2    4.08    0.34
   6   6   2    0.02    0.15
   6  -6   2    0.14    0.20
  -6  -6  -2   -0.21    0.17
  -6   7   2    4.18    0.36
   6  -7  -2    3.33    0.33
  -6  -7   2    3.67    0.36
  -5   7   2    0.91    0.19
   5  -7  -2    0.99    0.19
   5   7  -2    1.17    0.17
  -5  -7   2    0.76    0.18
  -4   7   2    1.54    0.19
   4   7  -2    1.46    0.16
   4  -7  -2    1.44    0.19
  -4  -7   2    1.83    0.20
  -4  -7   2    1.60    0.16
   3  -7  -2    7.21    0.37
   3   7  -2    6.89    0.34
  -3   7   2    7.51    0.40
  -3  -7   2    7.00    0.33
  -3  -7   2    7.06    0.37
  -2   7   2    2.13    0.18
  -2  -7   2    2.14    0.16
   2  -7  -2    2.15    0.17
  -2  -7   2    1.98    0.15
   2   7  -2    1.90    0.16
   1  -7  -2   28.18    1.01
  -1  -7   2   27.62    1.00
  -1   7   2   28.93    0.97
  -1   7   2   28.85    1.02
   1   7  -2   28.30    1.04
  -1  -7   2   28.16    0.97
   0   7  -2    0.00    0.08
   0   7   2   -0.08    0.06
   0  -7  -2   -0.01    0.08
   0   7   2    0.02    0.06
   0  -7   2    0.03    0.08
   1   7   2   42.05    1.32
  -1   7  -2   39.51    1.42
   1  -7   2   39.77    1.39
   1  -7   2   40.60    1.31
  -1  -7  -2   39.90    1.40
   1   7   2   37.46    1.40
   2  -7   2   22.36    0.76
  -2   7  -2   21.48    0.84
   2   7   2   20.54    0.83
   2  -7   2   22.54    0.82
  -2  -7  -2   20.28    0.82
  -3   7  -2   22.29    0.89
   3   7   2   22.78    0.90
  -3  -7  -2   22.65    0.91
  -3   7  -2   22.79    0.90
   3  -7   2   22.20    0.83
   4   7   2   44.21    1.65
   4  -7   2   44.92    1.58
  -4  -7  -2   43.96    1.67
  -4   7  -2   44.47    1.64
  -4   7  -2   43.66    1.61
  -5   7  -2    6.92    0.42
   5   7   2    6.77    0.42
  -5   7  -2    7.46    0.43
  -5  -7  -2    7.67    0.48
   5  -7   2    7.31    0.41
   6   7   2    9.08    0.54
  -6  -7  -2   10.14    0.62
  -6   8   2    0.01    0.18
   6  -8  -2    0.33    0.19
  -6  -8   2    0.24    0.19
  -5  -8   2   -0.02    0.13
   5  -8  -2    0.17    0.15
   5   8  -2    0.28    0.14
  -5   8   2    0.47    0.17
  -4  -8   2    7.83    0.37
   4   8  -2    8.04    0.40
  -4  -8   2    7.76    0.44
   4  -8  -2    7.83    0.42
  -4   8   2    7.67    0.45
   3   8  -2    3.53    0.23
   3  -8  -2    3.75    0.25
  -3  -8   2    3.86    0.22
  -3   8   2    3.88    0.27
  -3  -8   2    3.97    0.26
  -2   8   2    5.90    0.33
  -2   8   2    6.97    0.24
   2  -8  -2    5.93    0.31
  -2  -8   2    5.98    0.30
   2   8  -2    5.90    0.31
  -2  -8   2    5.67    0.28
  -1   8   2   28.11    0.94
   1  -8  -2   26.42    0.97
  -1  -8   2   27.36    0.97
  -1  -8   2   26.37    0.93
  -1   8   2   25.75    0.98
   1   8  -2   27.79    1.00
   0   8  -2    9.66    0.43
   0   8   2    9.22    0.39
   0   8   2    9.39    0.39
   0  -8   2    9.30    0.41
   0  -8   2    9.91    0.34
   0  -8  -2   10.24    0.42
  -1   8  -2    1.28    0.14
  -1  -8  -2    1.18    0.14
   1   8   2    1.46    0.09
   1   8   2    1.30    0.13
   1  -8   2    1.59    0.14
   1  -8   2    1.34    0.08
  -2  -8  -2    4.95    0.30
  -2   8  -2    5.75    0.31
   2   8   2    5.19    0.30
   2  -8   2    5.97    0.25
   2  -8   2    5.92    0.31
  -3  -8  -2    2.94    0.25
   3   8   2    3.14    0.24
  -3   8  -2    2.84    0.24
   3  -8   2    4.23    0.22
  -3   8  -2    2.92    0.23
   4   8   2   17.65    0.77
  -4   8  -2   17.17    0.76
  -4   8  -2   17.64    0.76
  -4  -8  -2   18.24    0.81
   4  -8   2   17.75    0.71
  -5  -8  -2    2.91    0.30
   5   8   2    3.25    0.28
  -5   8  -2    3.75    0.29
  -5   8  -2    3.00    0.27
  -6  -8  -2    1.89    0.29
   6   8   2    2.28    0.27
  -6   8  -2    2.04    0.26
  -6  -9   2    3.72    0.38
   6  -9  -2    4.33    0.36
  -6   9   2    4.46    0.38
  -5  -9   2    0.12    0.14
   5  -9  -2    0.17    0.15
   5   9  -2    0.06    0.14
  -5   9   2    0.14    0.16
  -4   9   2   16.52    0.75
   4  -9  -2   15.47    0.69
   4   9  -2   15.89    0.68
  -4  -9   2   15.84    0.71
  -4  -9   2   15.43    0.63
   3  -9  -2    5.64    0.31
   3   9  -2    4.96    0.29
  -3  -9   2    4.98    0.26
  -3   9   2    5.10    0.33
  -3  -9   2    4.73    0.29
  -2  -9   2   27.04    0.99
  -2   9   2   28.27    1.06
  -2  -9   2   27.15    1.00
   2   9  -2   28.01    1.04
   2  -9  -2   27.61    1.02
   1   9  -2   68.89    2.36
  -1  -9   2   69.89    2.26
  -1  -9   2   69.90    2.29
  -1   9   2   68.55    2.29
   1  -9  -2   64.41    2.29
  -1   9   2   66.43    2.30
   0   9  -2   18.37    0.73
   0   9   2   18.71    0.69
   0  -9   2   18.72    0.71
   0  -9  -2   18.96    0.72
   0   9   2   16.94    0.69
   0  -9   2   20.13    0.64
  -1  -9  -2  112.92    3.71
   1   9   2  108.75    3.75
   1  -9   2  109.22    3.68
   1   9   2  113.07    3.60
   1  -9   2  113.97    3.61
  -1   9  -2  108.96    3.76
   2  -9   2    0.23    0.10
  -2  -9  -2    0.41    0.11
  -2   9  -2    0.34    0.11
   2   9   2    0.42    0.11
   2  -9   2    0.45    0.08
   3   9   2    0.56    0.12
  -3   9  -2    0.40    0.13
   3  -9   2    0.55    0.11
  -3   9  -2    0.53    0.13
  -3  -9  -2    0.75    0.15
  -4   9  -2    0.91    0.16
  -4   9  -2    0.82    0.16
   4   9   2    0.85    0.16
  -4  -9  -2    0.74    0.16
   4  -9   2    1.11    0.15
   5   9   2    0.69    0.17
  -5  -9  -2    0.56    0.19
  -5   9  -2    0.72    0.17
  -6  -9  -2    1.02    0.25
   6   9   2    0.53    0.19
  -6   9  -2    1.09    0.22
   6 -10  -2    1.22    0.24
  -6 -10   2    1.38    0.25
  -6  10   2    1.38    0.25
   5 -10  -2   29.09    1.19
  -5 -10   2   29.89    1.25
   5  10  -2   32.09    1.21
  -5  10   2   29.30    1.25
  -4  10   2   10.73    0.57
  -4 -10   2   10.42    0.54
   4  10  -2   10.61    0.52
   4 -10  -2   10.51    0.52
  -3 -10   2    0.89    0.14
  -3 -10   2    0.97    0.12
  -3  10   2    1.06    0.16
   3 -10  -2    1.12    0.15
   3  10  -2    1.11    0.15
  -2  10   2   19.19    0.63
  -2  10   2   16.17    0.72
   2  10  -2   16.56    0.71
   2 -10  -2   17.89    0.69
  -2 -10   2   16.24    0.66
  -2 -10   2   17.77    0.68
   1 -10  -2    1.10    0.13
  -1 -10   2    1.11    0.13
  -1 -10   2    1.05    0.10
   1  10  -2    1.24    0.14
  -1  10   2    1.03    0.13
  -1  10   2    1.03    0.09
   0 -10  -2    5.17    0.28
   0 -10   2    4.86    0.27
   0 -10   2    5.50    0.21
   0  10   2    5.09    0.25
   0  10  -2    4.79    0.28
   0  10   2    5.13    0.25
   1 -10   2   17.57    0.71
  -1  10  -2   16.90    0.72
   1 -10   2   18.99    0.62
  -1 -10  -2   18.86    0.73
   1  10   2   18.01    0.72
   1  10   2   18.34    0.63
   2 -10   2    5.10    0.30
   2  10   2    4.79    0.29
  -2  10  -2    4.73    0.29
   2 -10   2    5.58    0.24
  -2 -10  -2    4.72    0.30
  -3  10  -2    5.20    0.33
   3 -10   2    4.90    0.26
   3  10   2    5.20    0.32
  -3 -10  -2    5.03    0.33
  -3  10  -2    4.63    0.31
  -4  10  -2    0.30    0.14
   4  10   2    0.43    0.14
  -4  10  -2    0.27    0.14
  -4 -10  -2    0.22    0.14
  -5 -10  -2    3.88    0.35
   5  10   2    3.46    0.30
  -6  10  -2    0.17    0.19
  -6 -10  -2    0.10    0.20
   6  10   2    0.09    0.18
  -6  11   2   26.58    1.17
   6 -11  -2   25.39    1.09
  -6 -11   2   24.63    1.16
   5 -11  -2   19.96    0.87
  -5 -11   2   19.86    0.92
  -5  11   2   18.90    0.92
   5  11  -2   21.39    0.89
  -4  11   2    7.74    0.46
  -4 -11   2    6.56    0.41
   4 -11  -2    7.11    0.40
   4  11  -2    6.79    0.40
  -3 -11   2   38.35    1.33
  -3 -11   2   39.26    1.41
   3 -11  -2   37.88    1.39
   3  11  -2   36.66    1.41
  -2  11   2    0.50    0.08
  -2  11   2    0.35    0.11
  -2 -11   2    0.47    0.10
   2  11  -2    0.42    0.11
   2 -11  -2    0.35    0.12
  -1  11   2    0.63    0.12
   1  11  -2    0.57    0.11
  -1 -11   2    0.69    0.12
  -1  11   2    0.52    0.08
   1 -11  -2    0.73    0.12
  -1 -11   2    0.69    0.09
   0  11   2    3.25    0.20
   0 -11   2    3.92    0.17
   0  11  -2    3.29    0.23
   0  11   2    3.45    0.20
   0 -11   2    3.31    0.22
   0 -11  -2    3.45    0.23
   1  11   2    6.73    0.27
   1  11   2    6.65    0.34
  -1 -11  -2    6.47    0.35
   1 -11   2    6.54    0.34
  -1  11  -2    6.54    0.35
   1 -11   2    7.26    0.26
   2 -11   2    1.18    0.16
  -2  11  -2    1.31    0.16
   2 -11   2    1.41    0.12
   2  11   2    0.98    0.15
  -2 -11  -2    0.99    0.15
   3  11   2    0.23    0.12
  -3 -11  -2    0.03    0.13
  -3  11  -2    0.25    0.14
  -3  11  -2    0.13    0.13
  -4  11  -2   10.14    0.50
  -4  11  -2    8.49    0.49
   4  11   2    8.84    0.50
  -4 -11  -2    9.11    0.53
  -5  11  -2    0.12    0.16
   5  11   2   -0.02    0.14
  -5 -11  -2    0.12    0.17
   6  11   2   -0.05    0.18
  -6  11  -2   -0.23    0.19
  -6 -11  -2    0.24    0.21
  -6 -12   2    0.93    0.23
  -6  12   2    0.74    0.25
   6 -12  -2    0.38    0.21
  -5  12   2    1.80    0.27
   5  12  -2    1.91    0.24
   5 -12  -2    1.52    0.22
  -5 -12   2    1.57    0.23
  -4  12   2    0.78    0.19
   4  12  -2    0.49    0.14
  -4 -12   2    0.84    0.17
   4 -12  -2    0.73    0.16
   3 -12  -2    1.32    0.17
  -3  12   2    1.24    0.19
  -3 -12   2    0.99    0.12
  -3 -12   2    1.21    0.16
   3  12  -2    1.37    0.17
  -2  12   2   30.15    1.14
  -2  12   2   29.89    1.04
  -2 -12   2   28.62    1.08
   2  12  -2   28.16    1.13
   2 -12  -2   29.47    1.10
  -2 -12   2   29.99    1.07
  -1 -12   2    0.76    0.10
  -1  12   2    0.83    0.10
   1  12  -2    0.71    0.13
  -1 -12   2    0.71    0.12
  -1  12   2    0.65    0.13
   1 -12  -2    0.73    0.13
   0  12   2    0.17    0.08
   0  12  -2    0.08    0.09
   0 -12   2    0.15    0.09
   0 -12   2    0.23    0.08
   0  12   2    0.17    0.09
   0 -12  -2    0.09    0.09
   1  12   2   38.01    1.41
  -1 -12  -2   38.59    1.42
   1 -12   2   40.68    1.41
   1  12   2   39.54    1.31
  -1  12  -2   37.97    1.43
  -2  12  -2   10.38    0.51
   2  12   2   11.25    0.52
   2 -12   2   10.82    0.51
  -2 -12  -2   10.72    0.52
   3  12   2   52.61    1.96
  -3  12  -2   54.45    1.96
  -3  12  -2   54.06    1.95
  -3 -12  -2   52.89    1.95
  -4  12  -2    4.76    0.33
   4  12   2    4.51    0.34
  -4  12  -2    4.64    0.35
  -4 -12  -2    4.39    0.35
  -5 -12  -2    3.52    0.35
  -5  12  -2    3.64    0.34
   5  12   2    3.59    0.32
   6  12   2    0.84    0.22
  -6  12  -2    1.01    0.24
  -6 -12  -2    0.66    0.25
  -6 -13   2    6.61    0.51
   6 -13  -2    6.58    0.45
  -6  13   2    7.24    0.53
  -5 -13   2    0.30    0.16
   5 -13  -2   -0.02    0.15
  -5  13   2    0.27    0.20
   5  13  -2    0.16    0.16
   4 -13  -2    0.07    0.14
  -4 -13   2    0.09    0.13
  -4  13   2   -0.06    0.15
   4  13  -2    0.18    0.13
  -3  13   2    9.16    0.51
   3  13  -2    9.55    0.49
  -3 -13   2    8.80    0.41
   3 -13  -2    9.92    0.47
  -3 -13   2    9.38    0.47
  -2  13   2    0.39    0.09
  -2 -13   2    0.24    0.10
   2  13  -2    0.41    0.13
  -2  13   2    0.36    0.14
   2 -13  -2    0.39    0.13
  -2 -13   2    0.40    0.11
   1 -13  -2   13.99    0.61
  -1  13   2   14.61    0.62
  -1  13   2   14.73    0.58
   1  13  -2   14.92    0.66
  -1 -13   2   14.76    0.61
  -1 -13   2   15.90    0.58
   0 -13   2   28.55    0.91
   0  13   2   25.17    0.94
   0  13  -2   25.51    1.01
   0 -13  -2   25.82    0.99
   0 -13   2   25.22    0.97
   0  13   2   24.63    0.96
   1  13   2   60.14    2.10
  -1 -13  -2   58.85    2.08
   1 -13   2   60.42    2.07
  -1  13  -2   57.93    2.10
   2  13   2    0.14    0.10
  -2 -13  -2    0.13    0.12
  -2  13  -2    0.16    0.11
   2 -13   2    0.25    0.12
   3 -13   2   33.54    1.28
  -3  13  -2   32.95    1.28
  -3  13  -2   34.32    1.32
   3  13   2   33.13    1.31
  -3 -13  -2   31.88    1.29
   4  13   2   30.83    1.28
  -4 -13  -2   30.52    1.29
  -4  13  -2   33.93    1.26
  -4  13  -2   30.24    1.27
  -5 -13  -2    1.13    0.24
  -5  13  -2    1.22    0.23
   5  13   2    0.89    0.21
   6  14  -2    2.67    0.31
  -6  14   2    2.43    0.34
  -6 -14   2    2.45    0.33
   6 -14  -2    2.21    0.28
   5  14  -2   -0.04    0.15
  -5  14   2    0.49    0.21
   5 -14  -2    0.09    0.17
  -5 -14   2    0.11    0.16
  -4  14   2   -0.02    0.17
  -4 -14   2    0.07    0.14
   4 -14  -2    0.03    0.13
   4  14  -2    0.08    0.13
   3 -14  -2   10.83    0.54
   3  14  -2   11.24    0.57
  -3 -14   2   11.85    0.56
  -3  14   2   11.75    0.60
  -2  14   2    0.76    0.16
  -2 -14   2    0.68    0.14
  -2 -14   2    0.45    0.12
   2 -14  -2    0.82    0.15
   2  14  -2    0.94    0.16
  -1 -14   2    0.14    0.10
  -1 -14   2    0.22    0.10
  -1  14   2    0.13    0.11
   1  14  -2    0.11    0.11
  -1  14   2    0.10    0.08
   1 -14  -2    0.23    0.11
   0  14   2    7.32    0.35
   0  14  -2    7.95    0.41
   0 -14  -2    7.47    0.39
   0 -14   2    7.25    0.37
   0  14   2    7.26    0.36
   1 -14   2   56.48    1.95
   1  14   2   55.35    1.98
  -1 -14  -2   55.79    1.97
  -1  14  -2   54.12    1.99
  -2 -14  -2   15.04    0.68
  -2  14  -2   13.99    0.66
   2 -14   2   16.03    0.68
   2  14   2   16.07    0.69
  -3  14  -2   19.24    0.82
  -3 -14  -2   18.43    0.84
   3  14   2   18.96    0.84
   3 -14   2   19.55    0.84
  -4  14  -2    0.43    0.17
  -4 -14  -2    0.25    0.15
  -4  14  -2    0.03    0.16
   4  14   2    0.02    0.13
   5  14   2    1.84    0.25
  -5  14  -2    1.53    0.25
  -5 -14  -2    1.68    0.27
   5  15  -2    7.05    0.46
   5 -15  -2    6.18    0.42
  -5  15   2    6.84    0.50
  -5 -15   2    5.97    0.45
  -4  15   2    4.98    0.39
  -4 -15   2    4.95    0.36
   4 -15  -2    4.55    0.33
   4  15  -2    4.40    0.35
  -3 -15   2   44.16    1.58
  -3  15   2   42.23    1.62
   3  15  -2   40.47    1.61
   3 -15  -2   42.19    1.56
  -2 -15   2   81.15    2.76
  -2 -15   2   86.90    2.74
  -2  15   2   77.80    2.80
   2  15  -2   77.71    2.85
   2 -15  -2   79.05    2.77
  -1 -15   2   23.35    0.81
  -1  15   2   20.47    0.81
  -1 -15   2   21.64    0.83
   1  15  -2   21.32    0.89
   1 -15  -2   19.47    0.84
  -1  15   2   21.03    0.85
   0  15  -2   25.26    0.99
   0  15   2   24.24    0.93
   0 -15  -2   24.37    0.96
   0  15   2   24.55    0.91
   0 -15   2   23.25    0.93
   1 -15   2   28.08    1.07
   1  15   2   27.28    1.08
  -1 -15  -2   28.31    1.09
  -1  15  -2   27.47    1.09
   2 -15   2   39.98    1.46
   2  15   2   39.58    1.49
  -2  15  -2   37.79    1.46
  -2 -15  -2   39.08    1.47
  -3  15  -2    2.97    0.26
   3 -15   2    2.92    0.27
   3  15   2    3.18    0.28
  -3 -15  -2    3.78    0.31
   4  15   2    4.52    0.36
  -4 -15  -2    4.27    0.36
  -4  15  -2    4.22    0.36
  -4  15  -2    6.11    0.38
  -5  15  -2   -0.09    0.18
   5  15   2    0.27    0.18
  -5 -15  -2    0.29    0.21
   5 -16  -2    8.25    0.48
   5  16  -2    8.18    0.52
  -5  16   2    7.81    0.55
  -5 -16   2    8.19    0.53
   4  16  -2    0.17    0.15
  -4  16   2    0.26    0.19
  -4 -16   2    0.05    0.16
   4 -16  -2   -0.06    0.13
  -3 -16   2   42.24    1.52
   3 -16  -2   39.11    1.50
  -3  16   2   38.58    1.55
   3  16  -2   40.66    1.56
  -2  16   2   47.79    1.76
   2 -16  -2   46.52    1.72
   2  16  -2   46.73    1.79
  -2 -16   2   47.48    1.70
  -2 -16   2   49.37    1.69
  -1  16   2   14.55    0.60
   1  16  -2   15.52    0.69
  -1 -16   2   14.61    0.62
   1 -16  -2   14.52    0.64
  -1  16   2   13.99    0.63
   0 -16  -2    0.69    0.14
   0  16   2    0.64    0.12
   0 -16   2    0.55    0.13
   0  16  -2    0.68    0.14
   0  16   2    0.65    0.13
  -1  16  -2    8.66    0.47
  -1 -16  -2    8.84    0.47
   1 -16   2    9.33    0.46
   1  16   2    9.31    0.46
   2  16   2   38.16    1.43
  -2  16  -2   35.75    1.39
   2 -16   2   38.08    1.40
  -2 -16  -2   34.61    1.39
   3  16   2    0.19    0.14
   3 -16   2    0.38    0.16
  -3  16  -2   -0.02    0.14
  -3 -16  -2    0.23    0.15
  -4 -16  -2    0.61    0.18
   4  16   2    0.45    0.17
   4 -16   2    0.61    0.18
   5  16   2    1.76    0.26
  -5 -16  -2    1.94    0.29
   5 -16   2    2.00    0.29
  -5 -17   2    0.31    0.21
   5  17  -2    0.35    0.19
  -5  17   2    0.63    0.25
   5 -17  -2    0.35    0.18
   4 -17  -2    0.38    0.17
  -4 -17   2    0.31    0.17
   4  17  -2    0.25    0.16
  -4  17   2    0.42    0.20
   3 -17  -2    0.36    0.16
   3  17  -2    0.35    0.15
  -3  17   2    0.19    0.16
  -2 -17   2   31.98    1.15
   2  17  -2   30.38    1.24
  -2  17   2   29.33    1.20
   2 -17  -2   30.38    1.18
   1  17  -2   36.58    1.38
  -1  17   2   34.53    1.31
  -1  17   2   34.74    1.28
   1 -17  -2   33.78    1.30
  -1 -17   2   34.42    1.28
   0  17  -2    7.85    0.45
   0  17   2    8.68    0.41
   0  17   2    8.50    0.42
   0 -17   2    8.77    0.43
   0 -17  -2    8.14    0.44
  -1 -17  -2   36.09    1.39
   1 -17   2   36.77    1.37
   1  17   2   37.14    1.40
  -1  17  -2   36.72    1.41
  -2 -17  -2    1.50    0.19
  -2  17  -2    1.10    0.17
   2  17   2    1.27    0.20
   2 -17   2    1.05    0.17
  -3  17  -2   37.95    1.41
   3 -17   2   35.98    1.42
   3  17   2   36.91    1.45
  -3 -17  -2   34.00    1.42
   4  17   2    9.40    0.58
   4 -17   2   10.32    0.61
  -4 -17  -2   11.36    0.62
  -5 -17  -2    0.15    0.21
   5 -17   2    0.05    0.22
   5  17   2   -0.09    0.19
  -5  18   2    0.76    0.26
   5  18  -2    0.90    0.23
   5 -18  -2    1.00    0.21
  -5 -18   2    0.70    0.23
  -4 -18   2    1.21    0.23
  -4  18   2    0.96    0.23
   4 -18  -2    1.05    0.21
   4  18  -2    1.38    0.23
   3 -18  -2    6.41    0.40
  -3  18   2    6.45    0.44
   3  18  -2    6.03    0.43
  -2  18   2    2.59    0.26
   2  18  -2    2.34    0.25
   2 -18  -2    2.65    0.25
   1  18  -2   14.20    0.69
  -1  18   2   14.43    0.61
   1 -18  -2   13.72    0.64
  -1  18   2   14.43    0.65
  -1 -18   2   14.93    0.63
   0  18   2   42.60    1.53
   0 -18   2   40.07    1.51
   0  18  -2   42.27    1.59
   0 -18  -2   40.72    1.53
   1 -18   2    5.57    0.36
   1  18   2    6.13    0.37
  -1 -18  -2    6.23    0.38
  -1  18  -2    5.72    0.37
  -2 -18  -2    5.13    0.36
   2 -18   2    4.81    0.34
  -2  18  -2    4.95    0.34
   2  18   2    5.40    0.37
   3  18   2    0.30    0.16
  -3 -18  -2    0.46    0.16
  -3  18  -2    0.34    0.16
   3 -18   2    0.36    0.17
   4 -18   2    0.26    0.19
   4  18   2    0.47    0.19
  -4 -18  -2    0.48    0.20
   4  19  -2    0.21    0.19
  -4  19   2    0.46    0.22
   4 -19  -2    0.31    0.20
   3 -19  -2    0.82    0.19
   3  19  -2    0.54    0.18
  -3  19   2    0.64    0.19
  -2  19   2    0.09    0.16
   2  19  -2    0.24    0.15
   2 -19  -2    0.14    0.15
   1 -19  -2    3.09    0.27
  -1 -19   2    3.63    0.26
  -1  19   2    3.29    0.28
   1  19  -2    3.71    0.31
  -1  19   2    3.23    0.23
   0 -19   2    0.16    0.13
   0  19   2    0.08    0.11
   0  19  -2    0.31    0.13
   0 -19  -2    0.18    0.13
   1  19   2   27.57    1.09
  -1 -19  -2   25.08    1.06
   1 -19   2   26.88    1.06
  -1  19  -2   26.52    1.09
   2 -19   2    2.84    0.27
  -2  19  -2    2.79    0.26
   2  19   2    2.47    0.26
  -2 -19  -2    2.82    0.27
  -3  19  -2    0.98    0.19
   3  19   2    0.91    0.20
   3 -19   2    0.70    0.19
  -3 -19  -2    0.92    0.20
   4  19   2    1.69    0.27
   4 -19   2    2.10    0.28
  -4 -19  -2    1.11    0.25
   4 -20  -2    1.42    0.25
   4  20  -2    0.47    0.22
  -4  20   2    0.16    0.21
   3 -20  -2    5.51    0.38
  -3  20   2    5.29    0.42
   3  20  -2    4.23    0.38
   2 -20  -2   13.37    0.63
   2  20  -2   11.40    0.64
  -2  20   2   12.86    0.65
  -1 -20   2    0.49    0.15
  -1  20   2    0.56    0.13
   1 -20  -2    0.42    0.15
  -1  20   2    0.62    0.18
   1  20  -2    0.56    0.16
   0  20   2    9.91    0.49
   0 -20  -2    9.39    0.49
   0  20  -2    8.78    0.52
   0 -20   2    9.88    0.50
  -1 -20  -2    2.07    0.22
   1  20   2    2.41    0.24
   1 -20   2    2.15    0.23
  -1  20  -2    2.20    0.24
   2 -20   2    0.54    0.18
  -2 -20  -2    0.74    0.17
  -2  20  -2    0.87    0.17
   2  20   2    0.85    0.18
   3  20   2    7.07    0.47
  -3 -20  -2    6.59    0.45
  -3  20  -2    7.34    0.44
   3 -20   2    6.44    0.45
   4  20   2    7.12    0.50
   4 -20   2    7.69    0.53
  -4 -20  -2    6.11    0.48
  -4  21   2    0.84    0.26
   4  21  -2    1.14    0.27
   3 -21  -2    3.98    0.34
   3  21  -2    3.69    0.35
  -3  21   2    3.75    0.36
   2  21  -2   14.39    0.76
   2 -21  -2   15.50    0.71
  -2  21   2   15.17    0.75
   1 -21  -2    2.28    0.24
  -1  21   2    2.41    0.26
   1  21  -2    2.36    0.26
   0 -21  -2    5.68    0.37
   0  21   2    6.40    0.38
   0 -21   2    5.94    0.37
   0  21  -2    5.97    0.41
  -1  21  -2    3.00    0.28
  -1 -21  -2    3.12    0.27
   1  21   2    3.18    0.28
   1 -21   2    2.99    0.27
   2  21   2    0.19    0.16
  -2 -21  -2    0.71    0.19
   2 -21   2    0.07    0.15
  -2  21  -2    0.29    0.16
  -3 -21  -2    1.14    0.22
   3 -21   2    1.18    0.22
   3  21   2    1.24    0.24
   4 -21   2    0.34    0.23
   4  21   2    0.04    0.20
  -4 -21  -2    0.19    0.22
  -3  22   2    3.53    0.37
   3  22  -2    3.18    0.34
  -2  22   2    3.87    0.36
   2 -22  -2    4.65    0.35
   2  22  -2    3.57    0.34
   1  22  -2    0.17    0.15
   1 -22  -2    0.13    0.16
   0  22   2    0.25    0.14
   0 -22  -2    0.10    0.15
   0 -22   2    0.10    0.15
   0  22  -2    0.09    0.14
  -1 -22  -2    0.34    0.15
  -1  22  -2    0.14    0.15
   1  22   2    0.07    0.15
   1 -22   2    0.53    0.16
  -2 -22  -2    2.51    0.27
   2  22   2    2.42    0.27
   2 -22   2    2.21    0.26
  -2  22  -2    2.90    0.27
   3 -22   2   10.82    0.62
  -3 -22  -2   10.33    0.61
   3  22   2   11.72    0.66
   3  23  -2    3.31    0.35
  -3  23   2    3.33    0.38
  -2  23   2    8.18    0.52
   2  23  -2    7.33    0.51
   1  23  -2   -0.01    0.15
   1 -23  -2   -0.03    0.16
   0 -23  -2    3.99    0.33
   0  23  -2    4.76    0.37
   0  23   2    5.08    0.35
   0 -23   2    4.85    0.34
   1 -23   2   11.46    0.60
  -1 -23  -2   10.54    0.60
   1  23   2   13.56    0.66
  -1  23  -2   12.83    0.65
  -2  23  -2    2.38    0.27
   2 -23   2    2.45    0.27
   2  23   2    2.93    0.30
  -2 -23  -2    2.86    0.29
  -3 -23  -2   -0.03    0.19
   3  23   2   -0.29    0.17
   3 -23   2    0.51    0.20
   2  24  -2    4.57    0.40
  -2  24   2    5.20    0.43
   1  24  -2    1.48    0.24
   0  24   2    0.27    0.17
   0 -24  -2    0.28    0.17
   0  24  -2    0.17    0.15
   0 -24   2    0.23    0.16
   1  24   2    1.80    0.25
  -1  24  -2    1.96    0.26
   1 -24   2    1.55    0.22
  -1 -24  -2    1.52    0.23
  -2 -24  -2    0.12    0.19
   2  24   2    0.36    0.20
  -2  24  -2    0.67    0.19
   2 -24   2    0.25    0.18
   2  25  -2   15.13    0.82
   1  25  -2    0.73    0.21
   0 -25  -2    9.64    0.54
   0  25  -2    9.61    0.58
  -1  25  -2    9.36    0.57
   1 -25   2    9.49    0.55
   1  25   2   11.05    0.61
  -1 -25  -2   10.13    0.57
   0  26  -2    0.19    0.18
   7   0  -3    0.25    0.24
  -6   0   3    0.06    0.16
   6   0  -3    0.28    0.19
  -5   0   3    0.06    0.12
   5   0  -3    0.19    0.15
   4   0  -3   -0.02    0.12
  -4   0   3    0.08    0.10
   3   0  -3    0.10    0.10
  -3   0   3    0.36    0.12
   3   0  -3   -0.04    0.06
  -2   0   3    0.02    0.09
   2   0  -3    0.05    0.09
   2   0  -3    0.07    0.08
   1   0  -3    0.05    0.07
  -1   0   3   -0.09    0.07
   0   0  -3    0.06    0.06
   0   0   3    0.06    0.08
   0   0  -3    0.02    0.07
   1   0   3    0.06    0.08
  -1   0  -3    0.01    0.07
  -1   0  -3    0.05    0.09
  -2   0  -3   -0.08    0.08
  -2   0  -3    0.01    0.08
   2   0   3   -0.14    0.08
   3   0   3    0.09    0.09
  -3   0  -3   -0.02    0.10
  -3   0  -3    0.07    0.09
   4   0   3    0.11    0.13
  -4   0  -3    0.11    0.12
   5   0   3    0.06    0.13
  -5   0  -3    0.17    0.15
   6   0   3    0.34    0.18
  -6   0  -3   -0.10    0.17
   7   1  -3    0.71    0.25
   7  -1  -3    0.52    0.25
   6   1  -3    0.49    0.18
  -6  -1   3    0.74    0.18
   6  -1  -3    0.28    0.19
  -6   1   3    0.80    0.18
   5   1  -3    3.48    0.30
  -5  -1   3    4.01    0.28
  -5   1   3    2.98    0.27
   5  -1  -3    3.74    0.31
   4  -1  -3   19.31    0.79
  -4   1   3   18.25    0.77
  -4  -1   3   17.97    0.76
   4   1  -3   18.06    0.77
   3   1  -3   57.87    2.00
  -3  -1   3   56.65    2.00
  -3   1   3   56.65    2.01
   3  -1  -3   59.46    2.01
   3   1  -3   58.39    1.95
   2   1  -3  212.45    7.09
  -2   1   3  211.19    7.09
   2  -1  -3  208.41    7.09
  -2  -1   3  215.88    7.10
   2   1  -3  223.25    7.19
   2  -1  -3  236.37    7.19
   1   1  -3   93.65    3.12
   1  -1  -3   92.30    3.10
   1   1  -3   91.71    3.05
  -1  -1   3   94.77    3.09
  -1   1   3   95.83    3.09
   1  -1  -3   89.40    3.06
   0   1  -3   36.50    1.23
   0   1   3   36.94    1.26
   0  -1  -3   38.27    1.29
   0   1  -3   35.84    1.29
   0  -1  -3   36.88    1.25
   0  -1   3   35.37    1.26
   1   1   3  104.10    3.55
  -1  -1  -3  108.51    3.58
  -1   1  -3  110.94    3.56
  -1  -1  -3  112.77    3.69
   1  -1   3  107.43    3.57
   2  -1   3   40.82    1.43
   2   1   3   43.34    1.42
  -2   1  -3   40.19    1.52
  -2   1  -3   42.26    1.44
  -2  -1  -3   41.65    1.45
  -2  -1  -3   41.25    1.53
  -3  -1  -3    2.66    0.21
  -3   1  -3    2.92    0.25
   3  -1   3    3.46    0.20
  -3  -1  -3    3.53    0.27
  -3   1  -3    2.63    0.20
   3   1   3    3.05    0.18
  -4  -1  -3   93.56    3.22
  -4   1  -3   91.53    3.30
   4  -1   3   92.00    3.11
  -4   1  -3   95.39    3.20
   4   1   3   94.88    3.28
  -5  -1  -3    0.79    0.19
  -5   1  -3    0.74    0.18
   5  -1   3    0.68    0.16
   5   1   3    0.70    0.17
  -6  -1  -3   15.24    0.77
   6  -1   3   14.86    0.73
   6   1   3   13.41    0.71
  -6   1  -3   15.19    0.76
   7  -2  -3    0.03    0.24
   7   2  -3    0.02    0.22
  -6   2   3    0.53    0.18
   6  -2  -3    0.48    0.21
   6   2  -3    0.37    0.19
  -6  -2   3    0.44    0.17
   5   2  -3   56.66    2.04
  -5   2   3   53.97    2.00
  -5  -2   3   52.77    1.97
   5  -2  -3   58.39    2.05
  -4  -2   3   46.45    1.71
   4  -2  -3   49.63    1.75
   4   2  -3   49.33    1.74
  -4   2   3   46.92    1.73
  -3  -2   3    5.50    0.31
   3   2  -3    5.36    0.30
  -3   2   3    5.17    0.31
   3   2  -3    5.56    0.25
   3  -2  -3    5.22    0.30
  -2   2   3  120.62    4.08
  -2  -2   3  124.43    4.08
   2  -2  -3  123.12    4.08
   2   2  -3  120.42    4.06
   2  -2  -3  128.41    4.08
   2   2  -3  123.84    4.11
  -1   2   3   21.14    0.77
   1  -2  -3   19.91    0.72
   1   2  -3   21.08    0.72
   1   2  -3   20.76    0.75
   1  -2  -3   19.26    0.73
  -1  -2   3   20.18    0.76
   0  -2  -3    5.60    0.26
   0  -2  -3    5.49    0.27
   0   2   3    6.46    0.27
   0  -2   3    5.55    0.27
   0   2  -3    5.45    0.28
   0   2  -3    5.67    0.23
  -1   2  -3   33.06    1.22
   1  -2   3   33.98    1.17
   1   2   3   31.75    1.14
  -1  -2  -3   33.26    1.23
  -1   2  -3   34.90    1.14
  -1  -2  -3   33.51    1.16
  -2   2  -3   44.29    1.47
  -2   2  -3   41.25    1.55
   2   2   3   43.96    1.44
  -2  -2  -3   42.40    1.56
   2  -2   3   39.81    1.46
  -2  -2  -3   43.27    1.49
  -3   2  -3    0.95    0.13
   3  -2   3    0.95    0.13
   3   2   3    1.20    0.16
  -3   2  -3    1.10    0.16
  -3  -2  -3    1.00    0.14
   3   2   3    1.24    0.13
  -4   2  -3  136.20    4.59
  -4  -2  -3  136.02    4.62
  -4   2  -3  139.92    4.73
   4  -2   3  133.08    4.51
   4   2   3  139.82    4.70
  -5  -2  -3    0.22    0.15
   5  -2   3    0.25    0.15
  -5   2  -3    0.26    0.15
  -6  -2  -3    1.19    0.23
   6   2   3    1.35    0.23
   6  -2   3    1.74    0.24
  -6   2  -3    1.13    0.22
   7   3  -3    0.08    0.22
   7  -3  -3    0.44    0.25
  -7   3   3    0.14    0.19
  -6   3   3    0.32    0.18
   6   3  -3    0.23    0.18
   6  -3  -3    0.44    0.20
  -5  -3   3    0.52    0.16
   5   3  -3    0.26    0.15
  -5  -3   3    0.50    0.13
  -5   3   3    0.26    0.14
   5  -3  -3    0.15    0.17
   4  -3  -3    0.04    0.13
  -4  -3   3    0.03    0.10
  -4   3   3   -0.06    0.11
  -4  -3   3   -0.02    0.11
   4   3  -3    0.12    0.07
   3   3  -3    6.57    0.35
   3  -3  -3    7.45    0.37
  -3   3   3    6.81    0.37
  -3  -3   3    6.92    0.36
   3   3  -3    7.37    0.32
  -2   3   3  121.49    4.06
   2  -3  -3  123.07    4.05
  -2  -3   3  123.37    4.05
   2   3  -3  121.35    4.03
   2   3  -3  123.27    4.09
  -1   3   3    6.66    0.32
   1  -3  -3    6.28    0.30
   1  -3  -3    6.76    0.27
   1   3  -3    6.90    0.31
   1   3  -3    6.82    0.28
  -1  -3   3    6.83    0.32
   0   3  -3   22.61    0.83
   0  -3  -3   21.11    0.79
   0   3  -3   22.08    0.74
   0  -3   3   20.58    0.80
   0   3   3   23.30    0.80
   0  -3  -3   22.69    0.82
  -1  -3  -3    5.53    0.30
  -1   3  -3    5.86    0.23
  -1   3  -3    5.48    0.30
   1  -3   3    5.24    0.28
   1   3   3    5.56    0.24
  -1  -3  -3    5.32    0.27
  -2  -3  -3    2.71    0.20
   2   3   3    3.17    0.17
  -2  -3  -3    2.89    0.23
   2  -3   3    3.27    0.20
  -2   3  -3    2.91    0.17
  -2   3  -3    3.12    0.23
  -3   3  -3   12.98    0.61
   3   3   3   13.56    0.61
   3  -3   3   12.87    0.54
  -3  -3  -3   13.86    0.59
  -3   3  -3   13.51    0.55
  -4   3  -3   19.81    0.88
   4   3   3   20.61    0.87
  -4  -3  -3   19.54    0.85
  -4   3  -3   19.64    0.81
   4  -3   3   20.38    0.78
   5   3   3    0.31    0.16
  -5  -3  -3    0.07    0.14
  -5   3  -3    0.01    0.13
  -5   3  -3    0.22    0.14
  -6   3  -3    0.59    0.20
  -6  -3  -3    0.50    0.20
   6   3   3    0.24    0.18
   6  -3   3    0.55    0.18
  -7   4   3    7.06    0.50
   7   4  -3    7.22    0.52
   7  -4  -3    7.34    0.54
  -6  -4   3    2.68    0.30
   6   4  -3    2.70    0.29
   6  -4  -3    2.70    0.31
  -6   4   3    2.18    0.27
   5  -4  -3   -0.01    0.15
  -5  -4   3    0.00    0.13
  -5   4   3    0.04    0.14
  -5  -4   3    0.00    0.11
   4  -4  -3   10.37    0.51
   4   4  -3   10.41    0.44
  -4   4   3    9.62    0.51
  -4  -4   3   10.20    0.48
  -4  -4   3   10.12    0.51
  -3  -4   3    2.84    0.21
   3   4  -3    2.63    0.18
  -3   4   3    2.71    0.22
   3  -4  -3    3.02    0.22
  -3  -4   3    2.63    0.20
   2  -4  -3  152.87    4.95
   2   4  -3  149.10    5.00
  -2  -4   3  150.55    4.93
   2   4  -3  147.98    4.92
  -2   4   3  150.48    4.95
   1  -4  -3    0.17    0.08
  -1   4   3    0.18    0.09
  -1  -4   3    0.23    0.09
  -1   4   3    0.11    0.05
   1   4  -3    0.21    0.09
   1   4  -3    0.19    0.08
   0  -4   3    7.69    0.35
   0   4  -3    7.96    0.36
   0   4  -3    8.02    0.28
   0  -4  -3    7.88    0.34
   0   4   3    7.46    0.33
   0  -4  -3    7.68    0.34
  -1  -4  -3  361.15   11.69
  -1   4  -3  345.23   11.92
  -1   4  -3  384.33   11.66
   1   4   3  365.44   11.60
   1  -4   3  357.96   11.64
   1   4   3  351.24   11.90
   2  -4   3    2.53    0.18
   2   4   3    2.57    0.20
  -2  -4  -3    2.48    0.19
   2   4   3    2.71    0.14
  -2   4  -3    2.37    0.20
  -2   4  -3    2.42    0.15
   3  -4   3    0.07    0.09
   3   4   3    0.22    0.12
  -3   4  -3    0.12    0.12
  -3  -4  -3    0.00    0.10
  -3   4  -3    0.12    0.09
  -4   4  -3    0.12    0.13
  -4   4  -3    0.24    0.12
  -4  -4  -3    0.10    0.13
   4   4   3    0.20    0.13
  -5   4  -3    1.46    0.20
   5   4   3    1.69    0.22
  -5  -4  -3    1.30    0.21
  -5   4  -3    1.35    0.21
  -6  -4  -3    0.89    0.23
   6  -4   3    1.57    0.23
   6   4   3    1.25    0.21
   6  -5  -3   -0.12    0.17
  -6  -5   3    0.12    0.17
  -6   5   3   -0.05    0.15
   5  -5  -3   -0.04    0.15
  -5   5   3    0.06    0.14
  -5  -5   3    0.26    0.11
  -5  -5   3    0.02    0.13
  -4  -5   3    3.51    0.27
   4   5  -3    3.14    0.21
  -4  -5   3    3.55    0.24
   4  -5  -3    3.29    0.26
  -4   5   3    3.03    0.26
  -3  -5   3    1.66    0.16
  -3   5   3    1.44    0.17
   3   5  -3    1.63    0.14
   3  -5  -3    1.86    0.18
  -3  -5   3    1.72    0.16
   2   5  -3    4.97    0.26
  -2  -5   3    5.30    0.27
   2  -5  -3    5.42    0.28
  -2  -5   3    5.02    0.28
  -2   5   3    5.28    0.30
   1   5  -3   28.36    0.93
  -1   5   3   26.45    0.98
  -1   5   3   28.54    0.93
  -1  -5   3   26.61    0.98
   1  -5  -3   26.06    0.96
   1   5  -3   26.08    0.98
   0  -5  -3   50.03    1.74
   0   5   3   50.61    1.72
   0  -5   3   53.23    1.76
   0   5  -3   51.74    1.79
   0   5   3   49.74    1.75
   1  -5   3  275.01    8.96
   1   5   3  268.80    9.14
   1   5   3  282.46    8.90
  -1   5  -3  279.74    8.93
  -2   5  -3   32.55    1.10
  -2   5  -3   31.10    1.20
   2  -5   3   32.46    1.15
   2   5   3   32.57    1.19
  -2  -5  -3   30.43    1.16
   2   5   3   32.65    1.07
   3  -5   3    1.32    0.15
  -3   5  -3    1.38    0.14
  -3  -5  -3    1.61    0.18
  -3   5  -3    1.56    0.18
   3   5   3    1.48    0.17
   4  -5   3    1.44    0.17
   4   5   3    1.47    0.20
  -4   5  -3    1.94    0.22
  -4  -5  -3    1.72    0.21
  -4   5  -3    1.64    0.17
   5   5   3    5.25    0.38
  -5   5  -3    5.48    0.39
  -5   5  -3    5.67    0.36
   5  -5   3    5.63    0.35
  -5  -5  -3    6.09    0.42
  -6  -5  -3   18.30    0.91
   6   5   3   17.73    0.86
  -6   6   3    2.26    0.28
  -6  -6   3    2.70    0.30
   6  -6  -3    2.68    0.30
  -5   6   3    4.94    0.36
  -5  -6   3    4.37    0.35
  -5  -6   3    4.85    0.31
   5  -6  -3    4.37    0.34
  -4  -6   3    5.72    0.35
  -4  -6   3    5.61    0.32
  -4   6   3    5.30    0.35
   4   6  -3    5.36    0.29
   4  -6  -3    5.43    0.34
  -3   6   3    9.89    0.48
  -3  -6   3    9.85    0.46
   3  -6  -3    8.89    0.45
  -3  -6   3    9.62    0.44
   3   6  -3    9.62    0.43
  -2  -6   3  169.40    5.48
  -2  -6   3  163.95    5.47
  -2   6   3  167.19    5.51
   2  -6  -3  170.43    5.51
   2   6  -3  165.06    5.58
   1   6  -3   94.15    3.13
   1   6  -3   95.55    3.02
  -1  -6   3   88.68    3.07
  -1   6   3   90.87    3.07
  -1   6   3   95.87    3.07
   1  -6  -3   87.73    3.06
   0  -6   3    0.29    0.10
   0   6   3    0.25    0.09
   0  -6  -3    0.41    0.10
   0   6   3    0.33    0.08
   0   6  -3    0.31    0.10
   1  -6   3   12.95    0.55
   1   6   3   13.80    0.49
   1   6   3   12.96    0.54
  -1   6  -3   13.23    0.57
  -1  -6  -3   13.62    0.55
   2   6   3   10.73    0.36
  -2  -6  -3    9.46    0.45
  -2   6  -3    9.88    0.48
   2   6   3    9.89    0.47
   2  -6   3   10.07    0.45
  -2   6  -3   10.07    0.39
  -3  -6  -3    3.49    0.26
   3  -6   3    3.39    0.23
  -3   6  -3    3.15    0.26
  -3   6  -3    3.68    0.21
   3   6   3    3.71    0.27
  -4   6  -3    3.04    0.22
  -4  -6  -3    2.82    0.27
   4   6   3    2.80    0.26
   4  -6   3    2.82    0.23
  -4   6  -3    2.80    0.26
   5  -6   3    1.17    0.19
  -5  -6  -3    0.85    0.20
   5   6   3    1.02    0.19
  -5   6  -3    0.94    0.19
   6   6   3    0.56    0.19
  -6  -6  -3    0.76    0.23
  -6   7   3    1.92    0.26
   6  -7  -3    2.03    0.28
  -6  -7   3    1.99    0.27
  -5  -7   3    3.92    0.27
  -5   7   3    3.26    0.31
  -5  -7   3    3.57    0.31
   5  -7  -3    4.29    0.33
  -4   7   3    5.78    0.38
  -4  -7   3    6.37    0.34
   4  -7  -3    6.26    0.37
   4   7  -3    5.52    0.32
  -4  -7   3    6.34    0.38
  -3  -7   3    0.70    0.13
   3  -7  -3    0.56    0.13
   3   7  -3    0.72    0.12
  -3   7   3    0.69    0.14
  -3  -7   3    0.60    0.11
   2  -7  -3    0.10    0.10
  -2   7   3    0.00    0.10
  -2  -7   3    0.09    0.08
   2   7  -3    0.08    0.08
  -2  -7   3    0.17    0.09
  -1   7   3   17.93    0.62
  -1  -7   3   17.03    0.61
   1  -7  -3   17.23    0.67
  -1   7   3   16.85    0.67
   1   7  -3   17.39    0.69
  -1  -7   3   16.75    0.67
   0  -7   3    2.41    0.19
   0   7   3    2.62    0.16
   0   7   3    2.71    0.17
   0   7  -3    2.88    0.20
   0  -7  -3    2.42    0.18
  -1   7  -3    6.34    0.34
   1  -7   3    6.19    0.32
  -1  -7  -3    6.36    0.33
   1   7   3    7.10    0.28
   1   7   3    6.07    0.31
   2   7   3   25.83    0.99
  -2   7  -3   25.09    1.01
  -2  -7  -3   25.12    0.98
  -2   7  -3   27.44    0.89
   2  -7   3   25.33    0.97
  -3  -7  -3    6.56    0.38
   3   7   3    6.82    0.38
  -3   7  -3    6.06    0.37
  -3   7  -3    6.72    0.31
   3  -7   3    6.12    0.34
   4   7   3    4.77    0.34
  -4  -7  -3    4.52    0.34
   4  -7   3    4.76    0.31
  -4   7  -3    5.38    0.35
  -5  -7  -3    3.42    0.32
  -5   7  -3    2.75    0.28
   5  -7   3    3.10    0.27
   5   7   3    2.97    0.29
   6   7   3    0.59    0.19
  -6  -7  -3    0.73    0.22
  -6  -8   3   12.32    0.69
   6  -8  -3   11.87    0.66
  -6   8   3   11.92    0.67
   5  -8  -3    0.23    0.16
  -5  -8   3    0.34    0.15
  -5   8   3    0.15    0.15
  -4   8   3    0.54    0.15
   4   8  -3    0.63    0.12
  -4  -8   3    0.65    0.14
   4  -8  -3    0.56    0.16
  -4  -8   3    0.73    0.15
   3  -8  -3    0.89    0.15
  -3   8   3    0.76    0.14
   3   8  -3    0.95    0.13
  -3  -8   3    1.28    0.15
  -3  -8   3    0.90    0.12
   2  -8  -3   29.75    1.05
   2   8  -3   27.32    1.05
  -2   8   3   27.30    1.06
  -2  -8   3   27.77    1.03
  -2  -8   3   27.95    1.01
  -1   8   3   44.48    1.49
  -1   8   3   42.82    1.53
   1   8  -3   43.39    1.56
   1  -8  -3   43.29    1.53
  -1  -8   3   44.40    1.47
  -1  -8   3   44.02    1.53
   0  -8   3   77.78    2.59
   0   8  -3   76.14    2.64
   0   8   3   77.26    2.55
   0   8   3   74.90    2.59
   0  -8  -3   76.08    2.59
   1   8   3    0.72    0.09
   1   8   3    0.67    0.11
  -1  -8  -3    0.67    0.12
  -1   8  -3    0.50    0.12
   1  -8   3    0.76    0.12
   2  -8   3   69.54    2.38
  -2   8  -3   69.85    2.46
   2   8   3   70.99    2.44
  -2  -8  -3   68.22    2.41
  -3  -8  -3    0.10    0.11
  -3   8  -3    0.23    0.12
   3   8   3    0.29    0.13
   3  -8   3    0.26    0.11
   4  -8   3    4.53    0.31
   4   8   3    4.89    0.33
  -4  -8  -3    4.38    0.34
  -4   8  -3    4.66    0.34
   5  -8   3    3.44    0.30
  -5  -8  -3    3.64    0.34
   5   8   3    3.43    0.31
  -5   8  -3    4.01    0.33
   6   8   3    1.36    0.24
  -6  -8  -3    1.16    0.25
  -6   9   3   12.16    0.69
  -6  -9   3   12.80    0.70
   6  -9  -3   12.52    0.68
  -5  -9   3    0.88    0.19
   5   9  -3    1.08    0.17
  -5   9   3    0.73    0.19
   5  -9  -3    0.96    0.20
  -4  -9   3    1.29    0.16
  -4   9   3    1.23    0.19
  -4  -9   3    1.13    0.18
   4   9  -3    1.32    0.16
   4  -9  -3    1.20    0.18
  -3  -9   3    1.42    0.15
   3   9  -3    1.66    0.17
   3  -9  -3    1.51    0.18
  -3  -9   3    1.45    0.16
  -3   9   3    1.45    0.18
  -2  -9   3    6.54    0.34
   2   9  -3    6.65    0.35
  -2  -9   3    6.58    0.31
  -2   9   3    6.46    0.36
   2  -9  -3    6.95    0.36
  -1   9   3    0.59    0.08
  -1  -9   3    0.80    0.13
  -1   9   3    0.70    0.12
   1   9  -3    0.49    0.11
   1  -9  -3    0.64    0.12
  -1  -9   3    0.74    0.08
   0   9  -3    0.47    0.12
   0  -9  -3    0.72    0.12
   0   9   3    0.58    0.10
   0   9   3    0.55    0.10
   0  -9   3    0.61    0.12
   1   9   3    6.78    0.34
   1  -9   3    6.71    0.35
  -1  -9  -3    7.02    0.36
   1   9   3    7.35    0.29
  -1   9  -3    6.64    0.36
   2  -9   3    6.84    0.38
  -2  -9  -3    7.20    0.39
  -2   9  -3    7.28    0.40
   2   9   3    7.86    0.39
   3  -9   3    9.28    0.47
  -3   9  -3   10.32    0.51
   3   9   3   10.00    0.50
  -3  -9  -3    9.43    0.50
   4   9   3   10.48    0.55
   4  -9   3   10.26    0.53
  -4  -9  -3    9.86    0.56
  -4   9  -3   11.40    0.57
  -5  -9  -3    4.89    0.40
   5   9   3    4.72    0.37
   5  -9   3    5.67    0.39
  -5   9  -3    5.73    0.40
   6   9   3    2.22    0.29
  -6  -9  -3    2.76    0.34
  -6  10   3    1.34    0.26
  -6 -10   3    1.28    0.24
   6 -10  -3    1.59    0.26
  -5 -10   3    0.39    0.16
  -5  10   3    0.27    0.17
   5  10  -3    0.33    0.14
   5 -10  -3    0.33    0.17
  -4 -10   3   52.05    1.88
   4 -10  -3   51.03    1.86
  -4  10   3   51.09    1.92
   4  10  -3   51.55    1.86
  -4 -10   3   50.82    1.80
  -3 -10   3    0.19    0.10
  -3 -10   3    0.04    0.10
   3 -10  -3    0.19    0.12
   3  10  -3    0.10    0.10
  -3  10   3    0.05    0.11
  -2 -10   3    4.76    0.25
  -2  10   3    4.52    0.30
   2 -10  -3    4.96    0.30
  -2 -10   3    4.80    0.28
   2  10  -3    5.05    0.30
  -1 -10   3    0.05    0.06
   1  10  -3    0.09    0.10
  -1  10   3   -0.02    0.09
  -1 -10   3    0.07    0.10
   1 -10  -3   -0.09    0.10
   0  10   3    0.51    0.10
   0 -10   3    0.50    0.12
   0  10  -3    0.73    0.13
   0 -10  -3    0.26    0.10
   0  10   3    0.45    0.10
  -1 -10  -3    0.06    0.09
  -1  10  -3    0.04    0.09
   1  10   3   -0.02    0.08
   1 -10   3   -0.03    0.09
  -2  10  -3    2.28    0.21
   2  10   3    2.46    0.20
   2 -10   3    2.60    0.22
  -2 -10  -3    2.45    0.22
  -3 -10  -3    0.32    0.13
   3  10   3    0.24    0.12
   3 -10   3    0.17    0.12
  -3  10  -3    0.38    0.14
  -4  10  -3    0.34    0.15
  -4 -10  -3    0.14    0.14
   4  10   3    0.17    0.14
   4 -10   3    0.47    0.16
  -5  10  -3    6.58    0.43
   5 -10   3    5.27    0.39
   5  10   3    5.10    0.39
  -5 -10  -3    5.75    0.44
   6  10   3    8.64    0.55
  -6 -10  -3    8.37    0.59
  -6 -11   3    2.75    0.32
   6 -11  -3    2.59    0.31
  -6  11   3    2.65    0.33
   5 -11  -3   10.01    0.56
  -5 -11   3   11.95    0.62
   5  11  -3   11.41    0.56
  -5  11   3   10.75    0.63
  -4 -11   3    0.73    0.17
   4  11  -3    0.64    0.14
  -4  11   3    0.88    0.19
  -4 -11   3    0.56    0.13
   4 -11  -3    0.73    0.16
   3  11  -3   13.74    0.61
  -3  11   3   13.05    0.63
   3 -11  -3   13.39    0.60
  -3 -11   3   13.02    0.58
  -3 -11   3   12.63    0.56
  -2 -11   3    5.79    0.28
   2 -11  -3    4.84    0.31
  -2  11   3    4.88    0.32
   2  11  -3    5.20    0.32
  -2 -11   3    5.06    0.30
  -1  11   3   46.94    1.63
   1  11  -3   49.70    1.74
  -1 -11   3   46.75    1.67
   1 -11  -3   47.24    1.68
  -1 -11   3   47.54    1.60
  -1  11   3   46.82    1.68
   0  11   3    1.99    0.16
   0  11   3    1.93    0.16
   0 -11   3    1.56    0.17
   0 -11  -3    1.71    0.17
   0  11  -3    1.80    0.18
   1 -11   3    0.14    0.09
  -1 -11  -3    0.04    0.09
  -1  11  -3    0.05    0.10
   1  11   3   -0.06    0.08
  -2  11  -3   19.52    0.83
   2 -11   3   19.52    0.81
  -2 -11  -3   19.72    0.82
   2  11   3   19.81    0.81
  -3  11  -3   19.34    0.82
  -3 -11  -3   18.65    0.82
   3  11   3   18.68    0.81
   3 -11   3   17.72    0.79
  -4  11  -3   40.17    1.54
  -4 -11  -3   38.06    1.53
   4 -11   3   39.30    1.49
   4  11   3   38.96    1.53
  -5  11  -3    0.88    0.21
  -5 -11  -3    0.78    0.22
   5 -11   3    0.89    0.23
   5  11   3    0.55    0.18
  -6 -12   3    0.40    0.22
  -6  12   3    0.28    0.22
   6 -12  -3    0.28    0.21
  -5 -12   3    0.32    0.18
  -5  12   3    0.35    0.19
   5  12  -3    0.16    0.15
   5 -12  -3    0.37    0.17
  -4 -12   3   60.56    2.15
   4 -12  -3   59.51    2.14
  -4  12   3   59.27    2.20
   4  12  -3   58.79    2.16
  -3 -12   3    1.62    0.16
   3  12  -3    1.45    0.19
  -3  12   3    1.73    0.21
  -3 -12   3    1.43    0.17
   3 -12  -3    1.90    0.20
  -2 -12   3   10.78    0.50
  -2  12   3   11.14    0.54
   2  12  -3   10.38    0.52
  -2 -12   3   10.64    0.46
   2 -12  -3   10.77    0.51
  -1 -12   3   70.63    2.44
   1  12  -3   72.22    2.52
  -1  12   3   71.41    2.45
   1 -12  -3   68.90    2.45
  -1  12   3   72.53    2.42
   0  12   3    2.63    0.19
   0 -12   3    2.63    0.21
   0  12   3    2.18    0.17
   0  12  -3    2.58    0.22
   0 -12  -3    2.37    0.20
  -1  12  -3   28.11    1.11
   1  12   3   28.97    1.08
   1 -12   3   26.68    1.07
  -1 -12  -3   29.71    1.11
   2 -12   3    6.24    0.37
   2  12   3    5.79    0.35
  -2 -12  -3    5.90    0.36
  -2  12  -3    5.84    0.36
   3 -12   3   44.67    1.66
   3  12   3   46.12    1.70
  -3  12  -3   46.37    1.71
  -3 -12  -3   43.13    1.68
  -4  12  -3    4.93    0.36
   4  12   3    4.14    0.34
  -4 -12  -3    4.68    0.37
   4 -12   3    4.87    0.36
   5 -12   3    1.77    0.26
  -5 -12  -3    1.31    0.25
   5  12   3    0.95    0.20
  -6  13   3    0.02    0.22
  -6 -13   3    0.03    0.20
   6 -13  -3    0.31    0.20
   5  13  -3    2.81    0.28
   5 -13  -3    2.70    0.28
  -5  13   3    2.77    0.31
  -5 -13   3    2.65    0.29
  -4  13   3    0.09    0.15
   4  13  -3    0.04    0.13
  -4 -13   3    0.08    0.14
   4 -13  -3    0.02    0.14
   3  13  -3   -0.09    0.11
  -3  13   3    0.11    0.13
  -3 -13   3    0.00    0.09
   2 -13  -3    0.19    0.13
  -2  13   3    0.34    0.14
  -2 -13   3    0.15    0.11
  -2 -13   3    0.04    0.10
   2  13  -3    0.01    0.11
  -1  13   3    8.33    0.37
  -1 -13   3    8.04    0.42
   1 -13  -3    8.60    0.43
   1  13  -3    8.20    0.44
  -1  13   3    8.45    0.43
   0 -13   3   47.42    1.71
   0  13   3   49.03    1.66
   0  13  -3   46.89    1.75
   0  13   3   47.71    1.70
   0 -13  -3   48.25    1.72
  -1 -13  -3    0.65    0.14
   1  13   3    0.71    0.13
  -1  13  -3    0.54    0.13
   1 -13   3    0.69    0.14
   2  13   3    9.18    0.47
   2 -13   3    9.58    0.49
  -2 -13  -3    9.29    0.49
  -2  13  -3    9.09    0.49
  -3  13  -3    2.25    0.24
  -3 -13  -3    1.79    0.23
   3 -13   3    2.14    0.23
   3  13   3    2.32    0.23
   4 -13   3    4.63    0.35
   4  13   3    4.58    0.35
  -4 -13  -3    3.96    0.35
  -4  13  -3    4.87    0.36
  -5 -13  -3    0.19    0.20
   5 -13   3    0.33    0.19
   5  13   3    0.19    0.18
   5  14  -3    1.92    0.24
   5 -14  -3    1.70    0.25
  -5  14   3    1.95    0.28
  -5 -14   3    2.17    0.26
  -4 -14   3    0.18    0.15
  -4  14   3    0.20    0.16
   4  14  -3    0.39    0.15
   4 -14  -3    0.11    0.14
   3 -14  -3   25.48    1.04
  -3  14   3   25.79    1.09
  -3 -14   3   27.19    1.02
   3  14  -3   24.82    1.05
  -3 -14   3   25.92    0.99
  -2  14   3   59.83    2.15
  -2 -14   3   62.07    2.11
   2 -14  -3   58.22    2.12
   2  14  -3   60.20    2.18
  -1 -14   3    3.88    0.27
   1  14  -3    3.90    0.29
  -1  14   3    3.92    0.22
   1 -14  -3    3.49    0.26
  -1  14   3    3.43    0.26
   0  14  -3   27.25    1.08
   0 -14  -3   26.86    1.05
   0  14   3   27.20    0.99
   0 -14   3   26.28    1.04
   0  14   3   26.50    1.01
   1 -14   3    6.69    0.39
  -1  14  -3    7.31    0.41
  -1 -14  -3    6.82    0.40
   1  14   3    8.00    0.40
  -2 -14  -3   65.04    2.32
   2 -14   3   67.59    2.31
  -2  14  -3   62.74    2.33
   2  14   3   64.03    2.33
  -3 -14  -3    0.08    0.13
  -3  14  -3    0.17    0.15
   3  14   3    0.13    0.13
   3 -14   3    0.19    0.14
   4  14   3    7.61    0.48
  -4  14  -3    8.31    0.49
   4 -14   3    7.41    0.47
  -4 -14  -3    7.87    0.50
   5 -14   3    0.05    0.21
  -5 -14  -3    0.32    0.21
   5  14   3    0.17    0.18
  -5 -15   3    0.56    0.21
   5  15  -3    0.35    0.17
  -5  15   3    0.19    0.21
   5 -15  -3    0.46    0.17
  -4 -15   3    1.25    0.20
   4 -15  -3    1.52    0.21
  -4  15   3    1.11    0.23
   4  15  -3    1.10    0.20
  -3 -15   3   14.02    0.62
   3 -15  -3   14.68    0.67
  -3  15   3   13.52    0.69
   3  15  -3   13.85    0.67
  -2 -15   3    2.19    0.21
   2  15  -3    1.53    0.20
  -2  15   3    1.70    0.22
   2 -15  -3    1.63    0.21
  -1  15   3    5.43    0.28
   1  15  -3    5.40    0.36
  -1 -15   3    5.53    0.34
  -1  15   3    5.58    0.34
   1 -15  -3    5.73    0.35
   0  15   3   30.37    1.09
   0 -15   3   29.27    1.14
   0  15  -3   28.86    1.18
   0 -15  -3   29.78    1.15
   0  15   3   29.79    1.12
  -1  15  -3    5.63    0.37
   1 -15   3    6.36    0.37
  -1 -15  -3    6.54    0.39
   1  15   3    6.58    0.37
  -2  15  -3    0.57    0.15
   2 -15   3    0.55    0.16
   2  15   3    0.61    0.14
   3 -15   3   15.85    0.75
  -3  15  -3   15.65    0.74
  -3 -15  -3   15.26    0.75
   3  15   3   16.10    0.75
  -4  15  -3    5.32    0.38
   4 -15   3    4.49    0.37
   4  15   3    4.29    0.36
  -4 -15  -3    4.47    0.38
  -5 -15  -3    2.14    0.31
   5 -15   3    2.26    0.32
   5  16  -3    0.50    0.20
  -5 -16   3    0.59    0.21
   5 -16  -3    0.17    0.18
  -5  16   3   -0.06    0.22
   4 -16  -3   -0.05    0.14
  -4  16   3   -0.08    0.17
   4  16  -3    0.04    0.15
   3  16  -3    1.48    0.21
  -3  16   3    1.44    0.23
   3 -16  -3    1.99    0.23
  -2 -16   3    4.73    0.31
   2 -16  -3    4.14    0.31
   2  16  -3    4.40    0.33
  -2  16   3    4.24    0.33
  -1 -16   3    0.55    0.15
   1  16  -3    0.37    0.15
  -1  16   3    0.39    0.10
   1 -16  -3    0.30    0.15
   0  16  -3   18.14    0.80
   0  16   3   18.37    0.73
   0 -16   3   16.84    0.75
   0 -16  -3   16.89    0.76
  -1 -16  -3    3.04    0.27
   1 -16   3    2.50    0.24
   1  16   3    3.10    0.25
  -1  16  -3    2.88    0.26
   2 -16   3    1.71    0.22
   2  16   3    1.57    0.20
  -2 -16  -3    1.23    0.19
  -2  16  -3    1.18    0.19
  -3  16  -3   -0.17    0.14
   3  16   3    0.08    0.14
  -3 -16  -3   -0.10    0.13
   3 -16   3   -0.04    0.15
  -4 -16  -3    0.28    0.17
  -4  16  -3    0.08    0.17
   4 -16   3    0.14    0.17
   4  16   3    0.31    0.17
   5  16   3    0.80    0.24
   5 -16   3    1.41    0.27
  -5 -16  -3    0.95    0.26
   5  17  -3    3.08    0.33
  -5  17   3    3.60    0.39
   5 -17  -3    3.46    0.32
   4  17  -3    0.02    0.17
   4 -17  -3   -0.02    0.16
  -4  17   3    1.27    0.25
   3  17  -3    0.33    0.16
  -3  17   3    0.38    0.19
  -2  17   3    1.05    0.19
  -2 -17   3    0.79    0.18
   2 -17  -3    0.77    0.17
   2  17  -3    1.03    0.19
   1 -17  -3   42.65    1.64
  -1  17   3   45.95    1.63
   1  17  -3   44.74    1.71
  -1 -17   3   44.46    1.63
   0  17  -3    6.40    0.41
   0 -17   3    6.25    0.38
   0  17   3    6.90    0.37
   0 -17  -3    6.89    0.40
   1 -17   3    0.85    0.17
   1  17   3    0.79    0.16
  -1 -17  -3    1.03    0.17
  -1  17  -3    1.50    0.21
   2  17   3    0.01    0.13
  -2  17  -3    0.11    0.14
   2 -17   3    0.19    0.15
  -2 -17  -3   -0.01    0.13
   3 -17   3    1.58    0.24
   3  17   3    1.49    0.21
  -3 -17  -3    1.19    0.21
  -3  17  -3    1.43    0.22
  -4 -17  -3    4.19    0.38
   4 -17   3    4.78    0.40
  -4  17  -3    5.79    0.42
   4  17   3    4.62    0.39
  -5  18   3   -0.03    0.24
   5 -18  -3    0.14    0.18
  -4  18   3   11.45    0.67
   4  18  -3   10.59    0.62
   4 -18  -3   11.91    0.62
   3 -18  -3    2.74    0.27
  -3  18   3    2.69    0.31
   3  18  -3    2.19    0.26
   2  18  -3   33.70    1.46
  -2  18   3   36.24    1.44
  -2 -18   3   40.60    1.42
   2 -18  -3   37.42    1.43
  -1 -18   3   27.99    1.10
   1  18  -3   27.68    1.17
   1 -18  -3   27.10    1.12
  -1  18   3   28.94    1.11
   0  18   3    0.10    0.11
   0 -18   3   -0.03    0.12
   0 -18  -3    0.08    0.13
   0  18  -3    0.09    0.13
   1 -18   3    0.43    0.15
  -1  18  -3    0.53    0.16
   1  18   3    0.34    0.13
  -1 -18  -3    0.23    0.15
   2  18   3   30.67    1.23
  -2 -18  -3   29.94    1.23
   2 -18   3   30.14    1.22
  -2  18  -3   29.66    1.22
   3  18   3    9.37    0.55
   3 -18   3    9.49    0.55
  -3  18  -3    9.28    0.53
  -3 -18  -3    8.77    0.54
  -4 -18  -3    9.62    0.61
   4  18   3   10.08    0.61
   4 -18   3   10.97    0.63
   4 -19  -3    0.23    0.20
   4  19  -3    0.08    0.18
  -4  19   3    0.20    0.23
   3  19  -3    1.27    0.22
  -3  19   3    1.50    0.25
   3 -19  -3    1.63    0.23
   2 -19  -3    4.68    0.36
   2  19  -3    4.66    0.37
  -2  19   3    4.72    0.36
  -2 -19   3    5.26    0.35
  -1  19   3    7.31    0.43
  -1 -19   3    6.93    0.41
   1  19  -3    6.94    0.46
   0  19  -3    0.99    0.19
   0  19   3    1.25    0.17
   0 -19   3    0.71    0.17
   0 -19  -3    1.25    0.19
   1 -19   3    5.07    0.35
  -1  19  -3    4.59    0.35
  -1 -19  -3    4.25    0.34
   1  19   3    4.57    0.33
   2 -19   3    7.92    0.48
  -2  19  -3    7.32    0.46
  -2 -19  -3    7.40    0.47
   2  19   3    8.05    0.48
   3 -19   3    6.59    0.45
  -3 -19  -3    6.00    0.44
   3  19   3    6.34    0.44
  -3  19  -3    6.69    0.43
   4  19   3    1.05    0.23
  -4 -19  -3    0.94    0.24
   4  20  -3    7.56    0.52
   4 -20  -3    8.69    0.53
  -4  20   3    7.60    0.56
   3 -20  -3   12.63    0.65
   3  20  -3   10.95    0.65
  -3  20   3   13.01    0.69
   2 -20  -3    0.32    0.17
   2  20  -3   -0.08    0.15
  -2  20   3    0.04    0.16
  -1 -20   3    1.76    0.22
   1  20  -3    2.03    0.25
   1 -20  -3    1.98    0.24
   0 -20  -3    0.40    0.16
   0  20   3    0.24    0.14
   0 -20   3    0.17    0.14
   0  20  -3    0.35    0.16
   1  20   3    4.20    0.32
  -1 -20  -3    3.74    0.32
  -1  20  -3    3.84    0.33
   1 -20   3    3.71    0.32
  -2 -20  -3    0.93    0.20
  -2  20  -3    0.89    0.19
   2 -20   3    1.12    0.21
   2  20   3    1.04    0.21
   3  20   3    0.12    0.16
  -3 -20  -3    0.05    0.19
  -3  20  -3   -0.17    0.16
   3 -20   3    0.10    0.18
  -4  21   3    0.40    0.23
   4 -21  -3    0.36    0.23
   4  21  -3   -0.03    0.20
   3  21  -3   10.72    0.64
  -3  21   3   10.79    0.65
   3 -21  -3   11.58    0.63
   2  21  -3    1.69    0.25
   2 -21  -3    1.24    0.23
  -2  21   3    1.60    0.25
  -1 -21   3   15.99    0.73
   1  21  -3   15.39    0.78
   1 -21  -3   15.36    0.74
   0  21   3    0.22    0.14
   0 -21  -3    0.14    0.15
   0 -21   3    0.25    0.15
   0  21  -3    0.37    0.16
   1  21   3    0.13    0.14
  -1 -21  -3    0.06    0.14
   1 -21   3    0.27    0.15
  -1  21  -3    0.01    0.16
  -2  21  -3    0.01    0.15
   2 -21   3    0.03    0.16
  -2 -21  -3    0.24    0.18
   2  21   3   -0.13    0.15
  -3  21  -3   12.00    0.64
   3  21   3   12.93    0.70
   3 -21   3   12.43    0.69
  -3 -21  -3   11.70    0.68
  -3  22   3    8.43    0.56
   3 -22  -3    8.74    0.54
   3  22  -3    7.20    0.53
  -2  22   3    5.01    0.41
   2 -22  -3    5.21    0.39
   2  22  -3    4.77    0.40
  -1 -22   3    3.13    0.29
   1  22  -3    3.12    0.32
   1 -22  -3    2.88    0.30
   0  22   3    0.14    0.14
   0  22  -3    0.28    0.16
   0 -22   3    0.35    0.16
   0 -22  -3    0.11    0.14
   1 -22   3    0.68    0.19
  -1  22  -3    0.49    0.19
   1  22   3    0.66    0.17
  -1 -22  -3    0.33    0.17
  -2 -22  -3   -0.04    0.17
  -2  22  -3    0.00    0.16
   2  22   3    0.18    0.17
   2 -22   3    0.12    0.16
   3 -22   3    5.94    0.47
  -3  22  -3    5.72    0.42
  -3 -22  -3    5.86    0.46
   3  22   3    6.26    0.46
   3  23  -3    9.20    0.62
   3 -23  -3   10.65    0.62
  -3  23   3   10.27    0.65
   2  23  -3    0.19    0.19
   2 -23  -3    0.57    0.23
   1  23  -3    0.73    0.20
   1 -23  -3    0.68    0.20
   0 -23   3    1.83    0.24
   0 -23  -3    1.67    0.23
   0  23  -3    1.83    0.25
   1 -23   3    0.44    0.18
  -1  23  -3    0.57    0.20
  -1 -23  -3    0.35    0.17
   1  23   3    0.37    0.17
   2 -23   3    2.84    0.30
  -2 -23  -3    1.81    0.28
  -2  23  -3    2.61    0.29
   2  23   3    2.41    0.30
   2 -24  -3    2.78    0.33
   2  24  -3    2.36    0.31
   1  24  -3    1.60    0.27
   1 -24  -3    1.47    0.24
   0  24  -3   12.76    0.71
   0 -24   3   13.82    0.67
   0 -24  -3   12.64    0.67
  -1  24  -3    1.03    0.23
  -1 -24  -3    1.16    0.22
   1 -24   3    1.02    0.21
   1  24   3    1.31    0.23
   1 -25  -3    1.29    0.25
   1  25  -3    1.96    0.29
   0 -25   3    3.97    0.34
   0 -25  -3    4.15    0.36
   0  25  -3    4.15    0.38
  -6   0   4    0.17    0.14
   6   0  -4    0.27    0.19
   5   0  -4   11.14    0.58
  -5   0   4   11.10    0.57
   4   0  -4   -0.09    0.12
  -4   0   4    0.09    0.11
   3   0  -4    2.86    0.22
  -3   0   4    3.27    0.25
   2   0  -4    2.56    0.17
  -2   0   4    2.18    0.20
   2   0  -4    2.39    0.18
   1   0  -4   47.06    1.66
  -1   0   4   49.68    1.69
   1   0  -4   47.52    1.63
   0   0  -4   18.99    0.75
   0   0   4   19.54    0.74
   0   0  -4   19.13    0.69
   1   0   4   11.35    0.48
  -1   0  -4   11.78    0.46
  -1   0  -4   11.61    0.53
  -2   0  -4    6.20    0.37
   2   0   4    6.05    0.31
  -2   0  -4    6.48    0.32
   3   0   4    0.94    0.15
  -3   0  -4    0.87    0.15
  -3   0  -4    0.99    0.19
  -4   0  -4   10.61    0.61
  -4   0  -4   12.14    0.57
   5   0   4    0.21    0.15
  -5   0  -4    0.28    0.16
   6   0   4    1.87    0.27
  -6   0  -4    1.63    0.28
   6   1  -4    0.32    0.19
  -6  -1   4    0.32    0.15
   6  -1  -4    0.33    0.20
  -6   1   4    0.25    0.16
  -5   1   4    8.37    0.48
  -5  -1   4    8.77    0.48
   5   1  -4    7.65    0.47
   5  -1  -4    9.45    0.51
   4  -1  -4   60.27    2.10
   4   1  -4   60.07    2.10
  -4  -1   4   58.44    2.11
  -4   1   4   58.51    2.12
  -3  -1   4    3.28    0.26
   3   1  -4    4.05    0.21
   3   1  -4    2.96    0.23
   3  -1  -4    3.61    0.24
  -3   1   4    4.02    0.28
  -2  -1   4    2.83    0.22
   2   1  -4    2.73    0.18
  -2   1   4    3.02    0.23
   2  -1  -4    2.77    0.16
   2   1  -4    2.63    0.19
   2  -1  -4    2.68    0.19
   1  -1  -4   95.95    3.18
   1   1  -4   97.92    3.17
   1   1  -4   96.19    3.25
  -1  -1   4   97.28    3.23
  -1   1   4   96.32    3.23
   1  -1  -4   94.22    3.23
   0   1  -4    0.43    0.11
   0  -1   4    0.70    0.12
   0  -1  -4    0.67    0.11
   0  -1  -4    0.65    0.09
   0   1   4    0.50    0.09
   0   1  -4    0.73    0.09
   1  -1   4   55.40    1.92
  -1  -1  -4   57.20    2.01
  -1   1  -4   54.98    2.00
  -1  -1  -4   56.45    1.91
   1   1   4   54.88    1.90
  -1   1  -4   58.69    1.89
  -2  -1  -4   26.40    0.95
  -2   1  -4   27.37    0.95
   2  -1   4   25.29    0.94
   2   1   4   24.81    0.93
  -2  -1  -4   24.51    1.04
  -2   1  -4   25.34    1.03
   3   1   4   51.14    1.71
  -3   1  -4   47.50    1.86
  -3  -1  -4   47.39    1.76
  -3  -1  -4   50.70    1.88
   3  -1   4   49.39    1.72
  -3   1  -4   51.00    1.76
  -4  -1  -4    0.29    0.13
   4   1   4    0.43    0.15
  -4   1  -4    0.33    0.16
  -4   1  -4    0.20    0.13
  -5   1  -4    8.46    0.48
   5  -1   4    7.62    0.49
   5   1   4    7.35    0.49
  -5  -1  -4    8.19    0.49
  -6  -1  -4    3.86    0.36
   6   1   4    3.18    0.34
   6  -1   4    3.59    0.35
   6   2  -4    0.07    0.18
   6  -2  -4    0.12    0.18
  -6  -2   4    0.53    0.17
  -6   2   4    0.27    0.16
  -5  -2   4    2.57    0.24
  -5   2   4    2.29    0.24
   5  -2  -4    2.89    0.28
   5   2  -4    2.65    0.26
  -4  -2   4    9.03    0.48
   4  -2  -4    9.59    0.48
   4   2  -4    9.86    0.48
  -4   2   4    9.30    0.49
  -3  -2   4   29.50    1.11
   3   2  -4   30.18    1.03
   3   2  -4   27.98    1.06
  -3   2   4   28.16    1.11
   3  -2  -4   28.22    1.08
   2   2  -4   47.17    1.59
   2  -2  -4   42.37    1.58
   2  -2  -4   46.59    1.55
  -2   2   4   46.15    1.63
  -2  -2   4   46.89    1.63
   2   2  -4   44.55    1.57
   1  -2  -4    6.52    0.30
  -1   2   4    6.15    0.33
   1   2  -4    6.33    0.32
  -1  -2   4    8.56    0.37
   1   2  -4    6.32    0.28
   1  -2  -4    5.90    0.29
   0   2   4   20.09    0.75
   0   2  -4   20.04    0.70
   0  -2   4   19.67    0.76
   0   2  -4   19.86    0.78
   0  -2  -4   19.60    0.77
   0  -2  -4   20.11    0.73
   1  -2   4   95.08    3.16
  -1   2  -4   93.92    3.26
  -1   2  -4  102.25    3.13
  -1  -2  -4   93.32    3.27
  -1  -2  -4   92.61    3.15
   1   2   4   92.24    3.13
  -2  -2  -4   42.27    1.53
  -2  -2  -4   39.33    1.42
   2  -2   4   38.30    1.41
  -2   2  -4   39.41    1.50
   2   2   4   38.59    1.38
  -2   2  -4   42.44    1.40
  -3   2  -4    0.53    0.11
   3  -2   4    0.72    0.13
  -3  -2  -4    0.56    0.13
  -3  -2  -4    0.40    0.16
  -3   2  -4    0.40    0.15
   4   2   4    0.81    0.18
  -4  -2  -4    1.60    0.21
  -4   2  -4    1.13    0.16
  -5   2  -4    1.30    0.21
  -5  -2  -4    1.00    0.20
  -5   2  -4    0.50    0.18
   5  -2   4    1.08    0.21
   5   2   4    0.97    0.20
   6   2   4    0.49    0.22
   6  -2   4    0.90    0.23
  -6  -2  -4    0.92    0.24
   6   3  -4    1.00    0.20
   6  -3  -4    1.08    0.23
  -6  -3   4    0.71    0.17
  -6   3   4    0.93    0.21
  -5   3   4    0.87    0.18
   5  -3  -4    1.19    0.20
   5   3  -4    1.03    0.18
  -5  -3   4    0.76    0.15
   4   3  -4   31.63    1.23
   4  -3  -4   33.47    1.25
  -4  -3   4   33.75    1.25
  -4   3   4   32.17    1.27
   3  -3  -4    4.44    0.29
   3   3  -4    4.26    0.27
   3   3  -4    4.92    0.25
  -3   3   4    4.77    0.31
  -3  -3   4    5.36    0.32
  -2   3   4   17.81    0.74
   2   3  -4   17.47    0.68
   2  -3  -4   18.09    0.64
  -2  -3   4   18.86    0.74
   2   3  -4   18.32    0.70
   2  -3  -4   17.84    0.71
  -1  -3   4    0.04    0.09
   1   3  -4   -0.11    0.09
   1  -3  -4   -0.02    0.07
   1   3  -4    0.03    0.07
   1  -3  -4   -0.03    0.08
  -1   3   4   -0.11    0.09
   0   3  -4    2.23    0.12
   0   3   4    1.95    0.16
   0  -3   4    2.15    0.17
   0   3  -4    2.21    0.18
   0  -3  -4    2.24    0.17
  -1  -3  -4   43.49    1.54
   1   3   4   41.97    1.51
  -1   3  -4   48.76    1.50
   1  -3   4   44.74    1.56
  -1  -3  -4   43.50    1.62
  -2  -3  -4    0.76    0.13
  -2   3  -4    0.87    0.16
  -2  -3  -4    0.92    0.16
   2  -3   4    0.93    0.15
  -2   3  -4    1.08    0.12
   2   3   4    0.76    0.10
  -3   3  -4   58.82    1.97
  -3   3  -4   56.27    2.09
   3  -3   4   54.70    1.96
   3   3   4   57.90    2.08
  -3  -3  -4   55.98    2.01
  -4   3  -4   23.27    1.04
   4   3   4   24.32    1.02
  -4  -3  -4   23.10    0.99
  -4   3  -4   23.86    0.94
   4  -3   4   23.73    0.91
   5   3   4   -0.09    0.15
  -5   3  -4    0.12    0.16
  -5  -3  -4    0.36    0.16
  -6  -3  -4    8.98    0.58
   6   3   4    8.15    0.55
   6  -3   4    8.96    0.56
   6  -4  -4    0.75    0.23
   6   4  -4    0.83    0.19
  -6  -4   4    0.70    0.17
  -6   4   4    1.02    0.21
  -5  -4   4    0.49    0.15
   5  -4  -4    0.73    0.18
   5   4  -4    0.42    0.15
  -5   4   4    0.42    0.16
   4   4  -4    2.81    0.23
  -4   4   4    2.24    0.24
   4  -4  -4    2.32    0.23
  -4  -4   4    2.80    0.24
  -3   4   4    0.51    0.14
  -3  -4   4    0.93    0.15
   3  -4  -4    0.73    0.14
   3   4  -4    0.77    0.13
   3   4  -4    0.64    0.10
  -2   4   4   32.65    1.21
  -2  -4   4   32.39    1.20
   2  -4  -4   32.62    1.18
   2   4  -4   33.05    1.18
   2   4  -4   31.95    1.14
   1  -4  -4   55.76    1.93
   1  -4  -4   56.55    1.94
  -1  -4   4   55.85    1.96
  -1   4   4   56.70    1.96
   1   4  -4   59.13    1.89
   1   4  -4   55.80    1.98
   0   4  -4   46.84    1.66
   0   4   4   45.30    1.59
   0   4  -4   48.35    1.54
   0  -4   4   45.31    1.62
   0  -4  -4   45.82    1.60
   0  -4  -4   46.36    1.64
   1   4   4    1.12    0.11
  -1  -4  -4    1.14    0.15
  -1   4  -4    1.54    0.17
  -1  -4  -4    0.88    0.13
  -1   4  -4    1.54    0.11
   1  -4   4    1.41    0.16
  -2  -4  -4   44.65    1.62
   2  -4   4   45.80    1.61
  -2   4  -4   48.98    1.57
  -2   4  -4   44.12    1.69
   2   4   4   45.56    1.67
   2   4   4   45.86    1.54
  -3   4  -4   54.52    1.82
  -3  -4  -4   52.10    1.88
  -3   4  -4   52.44    1.95
   3   4   4   54.67    1.94
   3  -4   4   49.10    1.83
  -4  -4  -4    0.05    0.14
   4  -4   4   -0.09    0.11
  -4   4  -4   -0.06    0.13
   4   4   4    0.00    0.13
  -5  -4  -4    1.74    0.25
   5   4   4    1.94    0.25
  -5   4  -4    1.86    0.25
   6   4   4    0.64    0.24
  -6  -4  -4    1.04    0.24
   6  -4   4    1.07    0.24
   6   5  -4    6.49    0.44
  -6   5   4    6.77    0.46
   6  -5  -4    6.57    0.46
   5   5  -4    0.98    0.17
   5  -5  -4    0.50    0.18
  -5   5   4    0.72    0.18
  -5  -5   4    0.43    0.14
   4   5  -4    0.39    0.13
  -4  -5   4    0.19    0.13
   4  -5  -4    0.17    0.14
  -4   5   4    0.16    0.13
   3   5  -4    9.13    0.42
  -3   5   4    9.72    0.49
   3  -5  -4    9.97    0.46
  -3  -5   4    9.76    0.47
   3   5  -4    9.03    0.43
  -2  -5   4   55.07    1.91
   2  -5  -4   55.70    1.90
  -2   5   4   53.67    1.92
   2   5  -4   53.37    1.90
   2   5  -4   54.68    1.85
  -1   5   4  214.05    6.89
  -1  -5   4  202.84    6.82
  -1   5   4  202.75    6.81
   1  -5  -4  200.82    6.82
   1   5  -4  226.08    6.78
   1   5  -4  206.02    6.95
   0   5   4    9.98    0.42
   0   5  -4   10.21    0.35
   0   5   4    9.99    0.42
   0  -5   4    9.52    0.45
   0   5  -4    9.38    0.45
   0  -5  -4    9.54    0.43
  -1   5  -4   18.87    0.60
   1  -5   4   16.84    0.69
   1   5   4   16.86    0.64
   1   5   4   17.06    0.69
  -1  -5  -4   16.64    0.68
  -1   5  -4   17.28    0.73
  -2   5  -4   34.05    1.32
   2  -5   4   34.38    1.26
  -2  -5  -4   32.78    1.26
  -2   5  -4   35.99    1.19
   2   5   4   35.23    1.30
  -3  -5  -4    9.65    0.50
  -3   5  -4   10.48    0.54
   3   5   4   10.83    0.54
   3  -5   4    9.97    0.47
   4  -5   4    5.05    0.32
  -4   5  -4    5.18    0.38
   4   5   4    5.36    0.38
  -4  -5  -4    5.13    0.36
  -5  -5  -4    2.94    0.30
   5   5   4    2.49    0.29
  -5   5  -4    3.15    0.32
  -6  -5  -4    1.03    0.25
   6   5   4    0.93    0.23
   6  -5   4    0.88    0.24
  -6   6   4    1.00    0.21
   6   6  -4    0.97    0.21
   6  -6  -4    1.07    0.24
  -5   6   4    7.76    0.47
   5  -6  -4    8.20    0.48
   5   6  -4    7.34    0.44
  -5  -6   4    7.74    0.43
  -4  -6   4    0.20    0.13
  -4   6   4    0.19    0.14
   4  -6  -4    0.13    0.13
   4   6  -4    0.15    0.12
   3  -6  -4    8.20    0.41
  -3   6   4    8.29    0.44
  -3  -6   4    7.63    0.40
   3   6  -4    7.48    0.37
   3   6  -4    7.10    0.37
  -2  -6   4   20.91    0.85
   2   6  -4   22.53    0.80
   2   6  -4   20.73    0.83
  -2   6   4   22.28    0.88
   2  -6  -4   22.37    0.85
   1  -6  -4    6.77    0.34
  -1   6   4    6.64    0.29
   1   6  -4    7.21    0.28
  -1   6   4    6.00    0.34
  -1  -6   4    6.78    0.36
   1   6  -4    7.03    0.35
   0  -6  -4   11.94    0.52
   0   6   4   12.35    0.50
   0  -6   4   12.46    0.54
   0   6   4   11.96    0.50
   0   6  -4   12.55    0.55
   1  -6   4   14.96    0.63
  -1   6  -4   15.29    0.67
   1   6   4   15.36    0.57
  -1  -6  -4   15.09    0.63
   1   6   4   15.10    0.63
   2  -6   4   42.05    1.52
   2   6   4   44.74    1.58
  -2  -6  -4   42.66    1.53
  -2   6  -4   40.71    1.59
  -3  -6  -4    7.95    0.43
   3  -6   4    8.03    0.41
  -3   6  -4    8.04    0.46
   3   6   4    8.03    0.45
  -4  -6  -4    2.84    0.28
  -4   6  -4    3.17    0.30
   4  -6   4    3.02    0.25
   4   6   4    3.52    0.30
   5   6   4    0.10    0.16
  -5  -6  -4    0.21    0.16
  -5   6  -4    0.20    0.17
   6   6   4    0.47    0.21
  -6   6  -4    0.21    0.21
  -6  -6  -4    0.33    0.22
   6   7  -4    3.83    0.34
   6  -7  -4    4.15    0.38
  -6   7   4    4.40    0.38
   5   7  -4    8.22    0.47
  -5  -7   4    8.92    0.51
  -5  -7   4    8.64    0.46
   5  -7  -4    8.82    0.50
  -5   7   4    8.10    0.51
   4   7  -4    3.70    0.24
  -4  -7   4    3.61    0.27
   4  -7  -4    3.09    0.27
  -4   7   4    3.20    0.28
  -4  -7   4    3.09    0.26
   3   7  -4    1.18    0.14
   3  -7  -4    0.85    0.15
  -3   7   4    0.83    0.15
  -3  -7   4    0.73    0.13
   3   7  -4    0.84    0.13
  -2  -7   4   57.90    2.03
  -2   7   4   57.27    2.04
   2   7  -4   58.95    1.96
   2  -7  -4   59.52    2.03
   2   7  -4   56.46    2.03
   1  -7  -4    0.82    0.13
   1   7  -4    0.75    0.13
  -1  -7   4    0.63    0.12
  -1   7   4    0.62    0.12
  -1   7   4    0.66    0.09
   1   7  -4    0.99    0.10
   0   7   4    4.15    0.24
   0  -7   4    4.62    0.28
   0   7  -4    4.41    0.27
   0  -7  -4    4.17    0.25
   0   7   4    3.96    0.23
   1   7   4   45.51    1.63
  -1   7  -4   45.11    1.68
  -1  -7  -4   45.79    1.62
   1   7   4   47.09    1.55
   1  -7   4   44.68    1.62
   2   7   4    1.08    0.15
   2  -7   4    1.03    0.15
  -2   7  -4    1.30    0.18
  -2  -7  -4    0.97    0.15
  -3   7  -4    4.53    0.34
  -3  -7  -4    5.08    0.33
   3   7   4    4.80    0.33
   3  -7   4    4.84    0.30
  -4  -7  -4    2.84    0.27
   4  -7   4    2.37    0.24
   4   7   4    2.73    0.27
  -4   7  -4    3.12    0.30
  -5   7  -4    0.17    0.17
   5   7   4    0.94    0.21
  -5  -7  -4   -0.06    0.18
   6   8  -4    0.66    0.19
  -6   8   4    0.26    0.19
   6  -8  -4    0.23    0.20
  -5   8   4   15.08    0.76
  -5  -8   4   14.99    0.74
   5  -8  -4   14.90    0.73
  -5  -8   4   16.55    0.70
  -4  -8   4   22.95    0.93
  -4  -8   4   22.63    0.91
   4   8  -4   23.16    0.89
   4  -8  -4   22.29    0.93
  -4   8   4   21.26    0.95
  -3   8   4    9.96    0.52
   3  -8  -4   10.32    0.50
   3   8  -4    9.97    0.47
  -3  -8   4   10.27    0.49
  -3  -8   4   10.02    0.47
   2   8  -4   15.62    0.69
   2   8  -4   17.30    0.64
  -2   8   4   17.18    0.72
  -2  -8   4   16.55    0.70
   2  -8  -4   17.90    0.71
  -1   8   4   36.45    1.36
   1   8  -4   36.67    1.39
   1  -8  -4   37.41    1.37
  -1   8   4   41.64    1.33
  -1  -8   4   37.56    1.38
   0  -8  -4    4.61    0.27
   0  -8   4    4.45    0.29
   0   8  -4    4.59    0.29
   0   8   4    4.27    0.25
   0   8   4    4.14    0.24
  -1   8  -4   88.35    3.04
   1   8   4   92.58    2.88
   1   8   4   81.96    2.98
   1  -8   4   85.99    2.96
  -1  -8  -4   86.36    2.97
  -2  -8  -4   22.38    0.89
  -2   8  -4   21.38    0.92
   2   8   4   22.19    0.89
   2  -8   4   21.29    0.87
  -3   8  -4    6.77    0.43
   3  -8   4    6.77    0.39
   3   8   4    6.87    0.41
  -3  -8  -4    7.56    0.42
   4   8   4   46.03    1.73
   4  -8   4   43.15    1.63
  -4   8  -4   45.44    1.73
  -4  -8  -4   42.46    1.68
  -5  -8  -4    5.23    0.41
   5  -8   4    5.85    0.38
   5   8   4    4.60    0.38
  -5   8  -4    5.14    0.41
   6  -9  -4    3.06    0.33
  -6   9   4    2.44    0.31
  -6  -9   4    3.06    0.33
  -5   9   4    3.49    0.33
  -5  -9   4    4.34    0.34
   5  -9  -4    3.49    0.32
   4  -9  -4    0.27    0.14
  -4  -9   4    0.32    0.13
   4   9  -4    0.29    0.12
  -4  -9   4    0.16    0.13
  -4   9   4    0.34    0.14
  -3  -9   4    0.07    0.10
   3   9  -4    0.21    0.11
  -3  -9   4    0.12    0.10
  -3   9   4    0.06    0.12
   3  -9  -4    0.10    0.12
  -2   9   4    1.35    0.17
   2   9  -4    1.45    0.16
   2   9  -4    1.55    0.14
  -2  -9   4    1.47    0.17
   2  -9  -4    1.39    0.18
   1   9  -4   27.18    0.84
   1  -9  -4   22.84    0.93
   1   9  -4   23.52    0.96
  -1   9   4   23.01    0.93
  -1  -9   4   24.21    0.95
  -1   9   4   25.48    0.88
   0  -9  -4   24.75    0.98
   0   9   4   24.98    0.95
   0  -9   4   26.18    1.00
   0   9   4   26.47    0.95
   0   9  -4   26.37    1.02
   1   9   4    8.13    0.34
  -1   9  -4    7.71    0.42
  -1  -9  -4    7.91    0.40
   1  -9   4    6.95    0.39
   1   9   4    6.91    0.37
  -2  -9  -4    0.15    0.11
  -2   9  -4    0.03    0.13
   2   9   4   -0.11    0.11
   2  -9   4    0.11    0.11
  -3   9  -4   11.35    0.59
   3  -9   4   11.29    0.55
  -3  -9  -4   11.40    0.57
   3   9   4   11.79    0.58
   4   9   4   13.24    0.67
   4  -9   4   12.08    0.61
  -4  -9  -4   12.85    0.66
  -4   9  -4   14.11    0.69
  -5  -9  -4    0.02    0.17
  -5   9  -4    0.20    0.19
   5   9   4    0.33    0.17
   5  -9   4    0.44    0.18
  -6 -10   4    0.31    0.20
  -6  10   4    0.22    0.20
   6 -10  -4    0.09    0.21
  -5 -10   4    7.40    0.46
   5 -10  -4    6.81    0.44
  -5  10   4    6.19    0.46
   4 -10  -4    0.37    0.15
  -4 -10   4    0.04    0.11
   4  10  -4    0.17    0.13
  -4  10   4    0.04    0.13
  -4 -10   4    0.17    0.13
  -3  10   4    0.39    0.13
   3 -10  -4    0.37    0.14
  -3 -10   4    0.53    0.12
  -3 -10   4    0.37    0.12
   3  10  -4    0.40    0.12
   2 -10  -4    6.80    0.37
  -2  10   4    5.62    0.36
   2  10  -4    6.42    0.36
  -2 -10   4    6.65    0.37
  -2 -10   4    6.32    0.31
  -1  10   4    1.00    0.11
   1  10  -4    1.11    0.16
  -1 -10   4    0.94    0.15
   1 -10  -4    0.84    0.15
  -1  10   4    0.93    0.14
   0  10   4    4.07    0.24
   0  10  -4    3.94    0.28
   0 -10  -4    3.58    0.26
   0 -10   4    3.96    0.28
   0  10   4    4.16    0.24
   1  10   4    0.84    0.13
  -1 -10  -4    0.97    0.15
  -1  10  -4    1.13    0.16
   1 -10   4    1.09    0.16
   2 -10   4    3.03    0.25
   2  10   4    2.81    0.23
  -2  10  -4    2.73    0.25
  -2 -10  -4    2.97    0.25
   3 -10   4    2.04    0.22
  -3  10  -4    1.77    0.23
   3  10   4    2.01    0.23
  -3 -10  -4    1.84    0.22
  -4 -10  -4    2.38    0.26
   4 -10   4    2.01    0.24
   4  10   4    1.87    0.24
  -4  10  -4    2.25    0.27
  -5  10  -4    4.96    0.40
   5 -10   4    4.69    0.36
   5  10   4    4.00    0.36
  -5 -10  -4    4.50    0.40
  -6  11   4   -0.06    0.19
  -6 -11   4    0.13    0.20
   6 -11  -4    0.52    0.22
   5 -11  -4   13.26    0.68
  -5  11   4   13.22    0.72
  -5 -11   4   14.16    0.69
  -4  11   4    6.57    0.46
   4  11  -4    7.70    0.42
  -4 -11   4    8.00    0.42
   4 -11  -4    7.65    0.45
  -4 -11   4    7.81    0.44
  -3 -11   4    2.15    0.20
   3  11  -4    1.77    0.19
  -3 -11   4    1.59    0.18
   3 -11  -4    1.94    0.21
  -3  11   4    1.57    0.20
   2  11  -4    6.72    0.39
   2 -11  -4    7.40    0.41
  -2  11   4    7.23    0.41
  -2 -11   4    7.67    0.41
   1 -11  -4    6.77    0.38
  -1  11   4    7.55    0.32
  -1  11   4    7.18    0.38
   1  11  -4    6.84    0.39
  -1 -11   4    6.72    0.38
   0  11  -4   29.29    1.18
   0 -11  -4   30.60    1.16
   0  11   4   31.33    1.12
   0 -11   4   30.55    1.17
   0  11   4   31.45    1.13
   1 -11   4   28.49    1.14
  -1  11  -4   29.53    1.18
  -1 -11  -4   31.74    1.17
   1  11   4   29.22    1.12
  -2  11  -4    0.51    0.15
   2 -11   4    0.52    0.14
  -2 -11  -4    0.31    0.13
   2  11   4    0.40    0.12
   3  11   4   10.15    0.55
  -3 -11  -4   10.70    0.56
  -3  11  -4   11.02    0.58
   3 -11   4   10.79    0.55
   4 -11   4    3.72    0.32
   4  11   4    3.46    0.31
  -4 -11  -4    4.11    0.34
  -4  11  -4    3.83    0.34
  -5 -11  -4    0.42    0.21
   5  11   4    0.38    0.20
   5 -11   4    0.57    0.22
  -5  11  -4    0.63    0.23
  -6 -12   4    0.63    0.23
   6 -12  -4    0.55    0.22
  -6  12   4    0.51    0.23
  -5 -12   4    1.45    0.23
  -5  12   4    1.22    0.24
  -4 -12   4    1.29    0.17
  -4  12   4    1.49    0.23
  -4 -12   4    1.51    0.20
   4 -12  -4    1.41    0.21
   4  12  -4    1.77    0.20
  -3  12   4    0.90    0.17
  -3 -12   4    1.50    0.18
   3  12  -4    1.37    0.18
  -2  12   4   22.20    0.93
   2  12  -4   22.34    0.94
   2 -12  -4   22.91    0.93
  -2 -12   4   23.58    0.93
  -1 -12   4    4.03    0.29
   1  12  -4    4.07    0.29
  -1  12   4    4.22    0.28
  -1  12   4    4.31    0.23
   1 -12  -4    4.09    0.29
   0 -12  -4   -0.05    0.11
   0 -12   4    0.03    0.12
   0  12  -4    0.26    0.13
   0  12   4    0.19    0.11
   0  12   4    0.01    0.09
  -1 -12  -4   11.77    0.55
   1  12   4   11.03    0.51
  -1  12  -4    9.64    0.53
   1 -12   4   10.93    0.54
  -2  12  -4    3.23    0.28
  -2 -12  -4    3.10    0.27
   2 -12   4    3.75    0.29
   2  12   4    3.22    0.26
   3 -12   4    9.73    0.53
  -3 -12  -4    9.62    0.54
  -3  12  -4   10.64    0.56
   3  12   4    9.82    0.53
   4 -12   4   19.27    0.89
   4  12   4   20.03    0.92
  -4 -12  -4   17.99    0.91
  -4  12  -4   22.84    0.96
   5  12   4   15.28    0.82
   5 -12   4   15.91    0.80
  -5  12  -4   18.84    0.88
  -5 -12  -4   15.34    0.84
  -5 -13   4    1.62    0.24
  -5  13   4    1.40    0.25
   5 -13  -4    1.50    0.23
   4  13  -4    5.12    0.35
   4 -13  -4    5.29    0.37
  -4  13   4    5.08    0.40
  -3 -13   4    0.44    0.13
   3  13  -4    0.92    0.16
  -3  13   4    0.39    0.15
   3 -13  -4    0.79    0.17
  -2  13   4    1.83    0.21
  -2 -13   4    1.98    0.22
   2  13  -4    2.00    0.22
   2 -13  -4    2.20    0.23
  -1 -13   4    0.05    0.13
   1  13  -4    0.19    0.12
   1 -13  -4    0.19    0.13
  -1  13   4    0.25    0.09
  -1  13   4    0.37    0.13
   0  13   4    0.44    0.13
   0  13  -4    0.40    0.14
   0  13   4    0.34    0.11
   0 -13  -4    0.75    0.15
   0 -13   4    0.43    0.14
   1 -13   4    5.75    0.37
  -1 -13  -4    5.83    0.37
   1  13   4    6.12    0.34
  -1  13  -4    5.97    0.38
   2  13   4    2.71    0.24
  -2 -13  -4    3.05    0.27
   2 -13   4    2.89    0.27
  -2  13  -4    2.85    0.26
   3  13   4   -0.12    0.13
   3 -13   4    0.03    0.14
  -3  13  -4    0.33    0.16
  -3 -13  -4    0.09    0.14
   4 -13   4    2.85    0.29
  -4 -13  -4    2.38    0.28
   4  13   4    2.70    0.28
  -4  13  -4    2.75    0.31
   5  13   4    2.73    0.31
  -5  13  -4    1.47    0.29
   5 -13   4    2.17    0.29
  -5 -13  -4    1.27    0.27
   5  14  -4    0.62    0.19
  -5  14   4    0.74    0.22
   5 -14  -4    0.63    0.20
   4 -14  -4    6.16    0.41
  -4  14   4    6.54    0.46
   4  14  -4    5.58    0.38
  -3 -14   4    1.05    0.17
  -3  14   4    0.92    0.20
   3 -14  -4    1.14    0.19
   3  14  -4    1.18    0.19
  -2 -14   4   33.81    1.23
   2  14  -4   30.48    1.24
  -2  14   4   29.69    1.23
   2 -14  -4   30.92    1.22
   1  14  -4   18.80    0.86
  -1  14   4   21.27    0.85
   1 -14  -4   20.28    0.85
  -1 -14   4   19.87    0.85
   0 -14  -4    0.74    0.16
   0 -14   4    0.79    0.17
   0  14   4    1.37    0.15
   0  14  -4    0.99    0.18
   1 -14   4    5.00    0.35
   1  14   4    5.88    0.34
  -1  14  -4    5.00    0.35
  -1 -14  -4    4.95    0.34
   2 -14   4    2.08    0.24
  -2 -14  -4    1.89    0.23
   2  14   4    1.99    0.21
  -2  14  -4    2.60    0.25
  -3  14  -4    0.01    0.15
  -3 -14  -4    0.03    0.14
   3  14   4    0.17    0.13
   3 -14   4   -0.04    0.14
  -4 -14  -4    3.55    0.34
   4  14   4    3.22    0.32
  -4  14  -4    3.77    0.34
   4 -14   4    2.92    0.31
   5 -14   4    0.44    0.23
  -5  14  -4    0.39    0.23
   5  14   4    0.29    0.20
  -5 -14  -4    0.15    0.22
  -5  15   4    0.24    0.21
   5  15  -4    0.08    0.16
   5 -15  -4    0.28    0.18
   4 -15  -4    0.46    0.16
   4  15  -4    0.77    0.18
  -4  15   4    0.92    0.22
   3  15  -4    0.03    0.13
  -3  15   4    0.02    0.15
  -3 -15   4    0.20    0.14
   3 -15  -4    0.09    0.15
  -2 -15   4   23.84    0.94
   2  15  -4   21.15    0.95
   2 -15  -4   21.84    0.93
  -2  15   4   21.22    0.94
  -1 -15   4    0.32    0.15
  -1  15   4    0.60    0.15
   1 -15  -4    0.53    0.16
   1  15  -4    0.48    0.15
   0  15   4   34.56    1.26
   0 -15  -4   33.70    1.31
   0  15  -4   33.18    1.34
   0 -15   4   33.01    1.29
   1  15   4   41.01    1.50
  -1  15  -4   37.46    1.53
  -1 -15  -4   39.43    1.52
   1 -15   4   40.82    1.52
  -2  15  -4   26.72    1.16
  -2 -15  -4   28.47    1.17
   2  15   4   28.82    1.15
   2 -15   4   29.21    1.16
   3 -15   4    0.23    0.16
  -3  15  -4    0.19    0.16
   3  15   4    0.12    0.15
  -3 -15  -4    0.24    0.16
   4 -15   4    1.74    0.26
   4  15   4    1.66    0.25
  -4  15  -4    1.76    0.26
  -4 -15  -4    1.65    0.26
   5  16  -4    0.30    0.19
  -5  16   4    2.50    0.33
   5 -16  -4    0.20    0.17
  -4  16   4    7.59    0.53
   4 -16  -4    7.79    0.49
   4  16  -4    8.95    0.51
   3  16  -4    0.99    0.18
  -3  16   4    1.32    0.23
  -3 -16   4    1.06    0.18
   3 -16  -4    0.81    0.19
   2  16  -4    5.77    0.40
   2 -16  -4    6.72    0.41
  -2  16   4    5.61    0.40
  -2 -16   4    6.85    0.41
   1  16  -4    1.36    0.20
   1 -16  -4    1.24    0.19
  -1 -16   4    1.13    0.19
  -1  16   4    1.07    0.19
   0  16  -4   12.46    0.63
   0 -16  -4   12.13    0.61
   0 -16   4   12.02    0.60
   0  16   4   12.81    0.57
   1 -16   4   34.49    1.36
  -1  16  -4   32.65    1.38
   1  16   4   36.91    1.36
  -1 -16  -4   35.85    1.39
   2 -16   4    4.96    0.37
   2  16   4    5.60    0.37
  -2  16  -4    4.66    0.36
  -2 -16  -4    5.49    0.39
   3 -16   4    0.27    0.17
  -3  16  -4    0.31    0.17
   3  16   4    0.12    0.14
  -3 -16  -4    0.13    0.17
  -4 -16  -4    0.14    0.19
   4 -16   4    0.28    0.20
   4  16   4    0.15    0.17
  -4  16  -4    0.35    0.20
   5 -17  -4    4.49    0.38
  -5  17   4    4.54    0.44
   5  17  -4    4.25    0.38
  -4  17   4    7.19    0.51
   4  17  -4    6.81    0.46
   3 -17  -4    0.97    0.20
   3  17  -4    1.05    0.19
  -3  17   4    0.75    0.21
  -2 -17   4   35.11    1.30
   2 -17  -4   30.61    1.29
  -2  17   4   32.65    1.31
   2  17  -4   32.58    1.34
   1  17  -4   43.91    1.73
   1 -17  -4   42.93    1.67
  -1 -17   4   43.08    1.65
  -1  17   4   48.11    1.67
   0 -17  -4    4.29    0.34
   0 -17   4    4.33    0.33
   0  17   4    5.07    0.31
   0  17  -4    5.23    0.37
   1  17   4   17.35    0.76
  -1 -17  -4   17.47    0.80
  -1  17  -4   15.44    0.78
   1 -17   4   16.92    0.78
   2  17   4    9.00    0.50
   2 -17   4    8.68    0.52
  -2  17  -4    8.41    0.51
  -2 -17  -4    8.70    0.52
  -3  17  -4    0.30    0.17
   3  17   4    0.25    0.15
  -3 -17  -4    0.44    0.19
   3 -17   4   -0.05    0.18
  -4 -17  -4   -0.01    0.20
   4  17   4    0.18    0.19
   4 -17   4   -0.02    0.20
  -4  17  -4    0.26    0.21
  -4  18   4    8.71    0.56
   4  18  -4    6.70    0.47
   4 -18  -4    6.27    0.46
  -3  18   4    1.02    0.24
   3  18  -4    0.44    0.17
   3 -18  -4    0.38    0.19
  -2  18   4   17.49    0.82
   2 -18  -4   18.17    0.83
  -2 -18   4   18.45    0.81
   2  18  -4   16.75    0.84
   1 -18  -4   16.84    0.79
  -1 -18   4   17.54    0.79
   1  18  -4   17.87    0.84
   0 -18  -4   11.59    0.62
   0  18   4   14.19    0.59
   0  18  -4   11.40    0.63
   0 -18   4   11.06    0.59
   1  18   4   14.99    0.68
  -1  18  -4   14.61    0.72
   1 -18   4   13.55    0.69
  -1 -18  -4   13.94    0.71
   2  18   4   18.49    0.81
  -2 -18  -4   16.24    0.81
  -2  18  -4   16.04    0.80
   2 -18   4   16.49    0.80
   3  18   4    2.80    0.29
  -3 -18  -4    2.99    0.32
  -3  18  -4    2.94    0.30
   3 -18   4    2.96    0.31
   4 -18   4   11.14    0.66
  -4  18  -4   11.88    0.65
  -4 -18  -4   10.15    0.66
   4  18   4   10.14    0.63
  -4  19   4    4.74    0.43
   4 -19  -4    5.33    0.42
   4  19  -4    4.73    0.40
   3  19  -4    0.18    0.18
   3 -19  -4    0.17    0.17
  -3  19   4   -0.01    0.19
  -2  19   4   13.19    0.68
  -2 -19   4   13.70    0.65
   2  19  -4   11.56    0.66
   2 -19  -4   11.88    0.65
   1  19  -4    7.39    0.49
  -1 -19   4    8.18    0.47
   1 -19  -4    7.63    0.47
   0 -19   4    0.18    0.15
   0 -19  -4    0.35    0.16
   0  19  -4    0.47    0.18
   1  19   4   12.49    0.59
   1 -19   4   10.57    0.58
  -1 -19  -4    9.74    0.58
  -1  19  -4   10.25    0.59
  -2  19  -4    3.10    0.31
  -2 -19  -4    2.95    0.31
   2 -19   4    2.94    0.30
   2  19   4    3.18    0.30
  -3 -19  -4    2.93    0.33
   3  19   4    2.99    0.30
  -3  19  -4    2.59    0.29
   3 -19   4    2.70    0.32
   4 -20  -4    3.46    0.35
  -4  20   4    3.56    0.39
   4  20  -4    2.72    0.33
   3 -20  -4    1.41    0.24
   3  20  -4    1.77    0.26
  -3  20   4    1.56    0.28
   2  20  -4    0.35    0.17
   2 -20  -4    0.15    0.17
  -2  20   4   -0.14    0.19
  -2 -20   4    0.02    0.16
  -1 -20   4    1.19    0.20
   1  20  -4    1.11    0.22
   1 -20  -4    1.72    0.25
   0 -20   4    0.96    0.20
   0 -20  -4    1.18    0.21
   0  20  -4    1.13    0.23
  -1  20  -4    2.13    0.26
   1 -20   4    1.43    0.22
  -1 -20  -4    1.10    0.22
   1  20   4    1.90    0.23
   2 -20   4    6.96    0.48
  -2 -20  -4    6.66    0.48
   2  20   4    7.36    0.47
  -2  20  -4    7.55    0.48
   3 -20   4    0.40    0.21
   3  20   4    0.44    0.19
  -3  20  -4    0.11    0.19
  -3 -20  -4    0.46    0.21
   3  21  -4   10.93    0.65
  -3  21   4   11.34    0.68
   3 -21  -4   11.64    0.65
   2  21  -4    0.18    0.18
  -2  21   4    0.34    0.22
   2 -21  -4    0.17    0.19
   1  21  -4    1.22    0.23
   1 -21  -4    1.49    0.24
  -1 -21   4    1.22    0.21
   0 -21  -4    7.28    0.48
   0  21  -4    8.17    0.52
   0 -21   4    7.80    0.47
  -1 -21  -4    3.80    0.34
  -1  21  -4    3.61    0.34
   1 -21   4    3.32    0.32
   1  21   4    4.17    0.33
   2 -21   4    0.99    0.23
  -2  21  -4    0.71    0.21
  -2 -21  -4    0.49    0.21
   2  21   4    0.90    0.21
  -3  22   4    0.35    0.25
   3  22  -4   -0.19    0.19
   2  22  -4    0.11    0.19
   2 -22  -4    0.10    0.19
   1 -22  -4    0.56    0.22
  -1 -22   4    1.09    0.21
   1  22  -4    0.93    0.22
   0  22  -4    4.85    0.41
   0 -22   4    5.42    0.39
   1 -22   4   -0.06    0.16
   1  22   4    0.26    0.18
  -1 -22  -4    1.38    0.25
  -1  22  -4    0.13    0.18
   2 -22   4    0.04    0.20
  -2  22  -4    0.33    0.18
  -2 -22  -4    0.27    0.19
   2  22   4    0.19    0.17
   2 -23  -4    0.12    0.23
   2  23  -4    0.06    0.20
   1 -23  -4    0.88    0.23
   1  23  -4    0.75    0.22
  -1 -23   4    0.69    0.20
   0 -23   4    5.70    0.41
   0 -23  -4    5.05    0.41
   0  23  -4    4.72    0.41
  -1  23  -4    0.01    0.19
   1  23   4    0.15    0.18
  -1 -23  -4    0.12    0.19
   1 -23   4    0.04    0.18
   1 -24  -4    4.79    0.41
   1  24  -4    4.02    0.40
  -1 -24   4    4.43    0.37
   0 -24   4    0.15    0.17
   0  24  -4    0.08    0.20
   0 -24  -4    0.21    0.20
  -6   0   5    0.06    0.16
   6   0  -5    0.44    0.18
  -5   0   5    0.01    0.12
   5   0  -5   -0.01    0.14
  -4   0   5    0.08    0.14
   4   0  -5    0.07    0.13
   3   0  -5   -0.04    0.11
  -3   0   5    0.02    0.13
   2   0  -5    0.02    0.09
   2   0  -5   -0.01    0.09
  -2   0   5   -0.13    0.10
   1   0  -5   -0.04    0.09
  -1   0   5   -0.09    0.09
   1   0  -5    0.09    0.08
   0   0   5    0.05    0.09
   0   0  -5    0.01    0.10
   0   0  -5   -0.02    0.07
  -1   0  -5   -0.14    0.10
   1   0   5   -0.05    0.09
  -1   0  -5   -0.10    0.08
  -2   0  -5    0.69    0.12
   2   0   5    0.06    0.12
  -2   0  -5    0.00    0.12
  -3   0  -5    0.07    0.12
  -3   0  -5   -0.03    0.16
  -4   0  -5   -0.07    0.17
  -4   0  -5   -0.03    0.14
   5   0   5    0.24    0.19
  -6  -1   5    1.23    0.20
   6   1  -5    1.18    0.22
  -6   1   5    1.19    0.21
   6  -1  -5    0.98    0.23
   5  -1  -5    4.15    0.32
  -5   1   5    3.55    0.31
   5   1  -5    3.65    0.30
  -5  -1   5    3.65    0.31
   4   1  -5    1.50    0.19
  -4   1   5    1.79    0.23
   4  -1  -5    2.13    0.22
  -4  -1   5    1.62    0.22
   3   1  -5   15.45    0.66
  -3  -1   5   16.64    0.74
  -3   1   5   16.62    0.74
   3  -1  -5   15.66    0.67
   2   1  -5    0.42    0.11
   2  -1  -5    0.58    0.10
  -2  -1   5    0.46    0.13
  -2   1   5    0.38    0.13
   2  -1  -5    0.42    0.11
   2   1  -5    0.45    0.12
  -1   1   5   20.71    0.83
  -1  -1   5   20.76    0.83
   1   1  -5   20.84    0.76
   1  -1  -5   20.27    0.79
   1   1  -5   20.34    0.80
   1  -1  -5   20.58    0.77
   0  -1   5    0.44    0.11
   0   1  -5    0.35    0.11
   0  -1  -5    0.43    0.10
   0   1  -5    0.36    0.08
   0  -1  -5    0.62    0.12
   0   1   5    0.23    0.10
   1   1   5   26.90    1.02
  -1  -1  -5   28.48    1.11
   1  -1   5   26.45    1.03
  -1   1  -5   29.59    1.00
  -1   1  -5   28.46    1.10
  -1  -1  -5   27.46    1.01
   2   1   5   13.85    0.59
   2  -1   5   14.85    0.62
  -2   1  -5   13.82    0.68
  -2   1  -5   15.75    0.60
  -2  -1  -5   14.07    0.60
  -2  -1  -5   14.70    0.70
  -3  -1  -5  104.42    3.58
   3  -1   5  108.00    3.55
  -3   1  -5   98.36    3.73
  -3   1  -5  115.75    3.59
  -3  -1  -5  101.36    3.75
  -4  -1  -5   15.82    0.71
  -4   1  -5   13.72    0.76
   4   1   5   14.95    0.75
  -4  -1  -5   13.77    0.76
   5  -1   5    2.83    0.33
  -5  -1  -5    3.18    0.31
   5   1   5    2.75    0.33
   6   2  -5    0.54    0.19
  -6   2   5    0.30    0.18
   6  -2  -5    0.35    0.19
  -6  -2   5    0.36    0.16
   5   2  -5    9.59    0.51
  -5  -2   5    9.34    0.53
  -5   2   5    9.53    0.55
   5  -2  -5   10.31    0.54
  -4   2   5    9.91    0.54
   4   2  -5    9.04    0.47
  -4  -2   5    9.61    0.52
   4  -2  -5    9.27    0.48
  -3  -2   5   24.10    0.95
   3  -2  -5   21.71    0.88
   3   2  -5   21.92    0.87
  -3   2   5   22.68    0.95
   2   2  -5    0.24    0.11
  -2  -2   5    0.20    0.12
   2   2  -5    0.04    0.11
   2  -2  -5    0.19    0.09
   2  -2  -5    0.05    0.10
  -2   2   5    0.15    0.13
   1  -2  -5   13.44    0.55
   1   2  -5   13.96    0.59
   1   2  -5   14.07    0.53
   1  -2  -5   13.47    0.56
  -1   2   5   14.18    0.61
  -1  -2   5   13.58    0.61
   0  -2  -5   31.54    1.20
   0   2  -5   33.06    1.12
   0   2   5   31.83    1.18
   0   2  -5   32.59    1.22
   0  -2   5   32.97    1.20
   0  -2  -5   31.52    1.14
  -1   2  -5   18.40    0.63
  -1   2  -5   16.87    0.73
   1   2   5   16.39    0.66
  -1  -2  -5   16.36    0.73
  -1  -2  -5   15.84    0.65
   1  -2   5   16.16    0.68
   2  -2   5    3.70    0.26
  -2   2  -5    3.46    0.30
  -2  -2  -5    3.85    0.25
   2   2   5    4.07    0.25
  -2  -2  -5    4.01    0.32
  -2   2  -5    4.36    0.25
  -3   2  -5    9.68    0.57
   3  -2   5   11.16    0.50
  -3  -2  -5    9.85    0.50
  -3   2  -5   10.38    0.49
  -3  -2  -5   10.67    0.60
   4   2   5   32.92    1.34
  -4  -2  -5   33.56    1.28
  -4   2  -5   29.50    1.35
  -5  -2  -5   13.88    0.71
   5   2   5   13.79    0.75
  -5   2  -5   12.96    0.75
   6   3  -5    0.25    0.16
  -6  -3   5    0.41    0.16
  -6   3   5    0.16    0.17
   5  -3  -5    1.87    0.24
  -5  -3   5    1.84    0.23
   5   3  -5    1.77    0.22
  -5   3   5    1.81    0.24
   4   3  -5   48.17    1.79
  -4   3   5   51.05    1.88
   4  -3  -5   50.42    1.82
  -4  -3   5   51.44    1.86
   3   3  -5   94.10    3.25
  -3   3   5   99.43    3.35
   3  -3  -5   94.56    3.28
  -3  -3   5   99.67    3.34
   2  -3  -5   57.76    2.04
  -2  -3   5   57.67    2.08
   2   3  -5   59.35    2.06
   2   3  -5   61.13    2.01
  -2   3   5   58.87    2.10
   1  -3  -5    0.30    0.10
  -1   3   5    0.16    0.10
   1   3  -5    0.11    0.11
   1   3  -5    0.18    0.07
   1  -3  -5    0.05    0.09
  -1  -3   5    0.08    0.09
   0   3   5    0.80    0.12
   0   3  -5    0.67    0.14
   0  -3   5    0.81    0.14
   0  -3  -5    0.76    0.12
   0   3  -5    0.85    0.09
   0  -3  -5    0.68    0.11
   1   3   5   12.20    0.50
  -1  -3  -5   10.85    0.50
   1  -3   5   12.10    0.53
  -1  -3  -5   11.98    0.57
  -1   3  -5   11.81    0.56
  -2  -3  -5    0.63    0.12
   2  -3   5    0.67    0.15
  -2   3  -5    1.00    0.12
  -2   3  -5    0.64    0.16
   2   3   5    0.67    0.13
  -2  -3  -5    0.80    0.17
  -3   3  -5    1.77    0.24
   3   3   5    1.83    0.22
   3  -3   5    1.90    0.20
  -3  -3  -5    1.58    0.20
  -3  -3  -5    1.79    0.24
  -4  -3  -5    5.79    0.39
   4   3   5    6.20    0.43
  -4   3  -5    5.76    0.44
  -5   3  -5    0.24    0.18
  -5  -3  -5    0.16    0.17
   5   3   5    0.58    0.21
   6   4  -5    6.49    0.44
   6  -4  -5    7.47    0.49
  -6  -4   5    6.94    0.45
  -6   4   5    6.13    0.46
   5   4  -5    0.33    0.16
  -5   4   5    0.65    0.17
  -5  -4   5    0.48    0.16
   5  -4  -5    0.52    0.17
   4   4  -5    0.64    0.15
  -4   4   5    0.47    0.17
   4  -4  -5    0.54    0.16
  -4  -4   5    0.72    0.17
  -3  -4   5    0.04    0.12
  -3   4   5    0.21    0.15
   3  -4  -5    0.24    0.12
   3   4  -5    0.19    0.12
   3   4  -5    0.56    0.14
   2  -4  -5   40.76    1.49
  -2   4   5   41.08    1.53
  -2  -4   5   40.40    1.52
   2   4  -5   43.30    1.45
   2   4  -5   42.17    1.50
  -1  -4   5    1.53    0.18
   1   4  -5    1.62    0.18
   1  -4  -5    1.52    0.15
   1   4  -5    1.73    0.12
  -1   4   5    1.60    0.17
   1  -4  -5    1.62    0.14
   0  -4  -5    0.12    0.09
   0  -4   5   -0.11    0.09
   0   4  -5    0.05    0.11
   0  -4  -5    0.15    0.09
   0   4  -5    0.11    0.07
   0   4   5    0.05    0.09
  -1   4  -5    0.10    0.12
   1   4   5    0.19    0.09
   1  -4   5    0.16    0.12
  -1  -4  -5    0.07    0.10
  -1  -4  -5    0.18    0.09
   2  -4   5    0.42    0.15
  -2   4  -5    0.44    0.16
  -2  -4  -5    0.69    0.14
  -2  -4  -5    0.41    0.14
  -3  -4  -5    3.65    0.27
   3   4   5    2.87    0.27
   3  -4   5    3.00    0.25
  -3   4  -5    2.62    0.28
   4   4   5    0.48    0.17
  -4   4  -5    0.40    0.18
  -4  -4  -5    0.67    0.17
  -5  -4  -5    1.35    0.23
  -5   4  -5    1.27    0.25
   5   4   5    1.35    0.25
  -6   5   5    0.40    0.20
   6  -5  -5    0.69    0.22
   6   5  -5    0.51    0.18
  -6  -5   5    0.55    0.17
  -5  -5   5    3.52    0.30
  -5   5   5    2.45    0.28
   5  -5  -5    2.89    0.28
   5   5  -5    2.88    0.26
  -4  -5   5    0.13    0.14
   4  -5  -5    0.09    0.12
  -4   5   5    0.04    0.13
   4   5  -5    0.39    0.13
  -3   5   5    0.73    0.16
   3   5  -5    0.86    0.14
   3  -5  -5    1.12    0.17
   3   5  -5    1.13    0.16
  -3  -5   5    0.81    0.16
   2   5  -5   26.33    0.98
  -2   5   5   24.79    1.01
   2  -5  -5   24.14    0.97
  -2  -5   5   25.56    1.01
   2   5  -5   27.01    0.94
   1   5  -5    4.40    0.29
   1   5  -5    4.93    0.22
  -1  -5   5    4.82    0.31
  -1   5   5    4.70    0.29
   1  -5  -5    4.56    0.25
   1  -5  -5    4.70    0.28
   0  -5   5   18.28    0.75
   0   5  -5   18.61    0.77
   0  -5  -5   17.56    0.74
   0  -5  -5   18.17    0.72
   0   5   5   17.85    0.72
  -1  -5  -5   98.90    3.37
   1   5   5   93.26    3.20
  -1   5  -5   99.45    3.38
   1  -5   5   98.47    3.28
  -1  -5  -5   93.54    3.25
   1   5   5   95.53    3.31
   2   5   5   91.08    3.16
  -2   5  -5   91.45    3.21
   2  -5   5   89.46    3.08
  -2  -5  -5   90.06    3.08
  -3   5  -5   11.62    0.63
   3  -5   5   12.22    0.57
  -3  -5  -5   11.82    0.58
   3   5   5   13.64    0.64
   4   5   5   -0.11    0.14
   4  -5   5    0.12    0.15
  -4   5  -5   -0.09    0.16
  -4  -5  -5   -0.06    0.14
  -5  -5  -5    0.03    0.16
  -5   5  -5    0.48    0.21
   5   5   5    0.26    0.20
   6  -6  -5    4.30    0.37
  -6   6   5    3.01    0.35
  -5   6   5    0.33    0.17
   5   6  -5    0.41    0.15
  -5  -6   5    0.32    0.17
   5  -6  -5    0.43    0.18
  -4   6   5    1.74    0.23
   4   6  -5    2.04    0.20
  -4  -6   5    1.66    0.21
   4  -6  -5    1.96    0.22
   3   6  -5   11.60    0.51
  -3   6   5   11.59    0.59
  -3  -6   5   12.31    0.58
   3  -6  -5   11.87    0.56
   3   6  -5   11.53    0.52
   2   6  -5    2.12    0.17
  -2   6   5    1.87    0.20
   2   6  -5    2.03    0.19
  -2  -6   5    2.19    0.21
   2  -6  -5    2.30    0.20
   1  -6  -5    0.44    0.12
   1   6  -5    0.32    0.12
   1   6  -5    0.31    0.08
  -1   6   5    0.39    0.09
  -1   6   5    0.34    0.12
  -1  -6   5    0.46    0.14
   0   6   5    0.66    0.11
   0   6  -5    0.93    0.15
   0  -6   5    0.57    0.14
   0  -6  -5    0.70    0.13
   0   6   5    0.41    0.11
  -1   6  -5   35.66    1.36
   1  -6   5   35.05    1.31
  -1  -6  -5   34.95    1.28
   1   6   5   34.36    1.23
   1   6   5   34.34    1.29
  -2   6  -5   47.12    1.76
   2  -6   5   46.04    1.67
  -2  -6  -5   44.94    1.67
   2   6   5   47.47    1.72
  -3  -6  -5    8.28    0.47
   3   6   5    9.16    0.51
  -3   6  -5    8.63    0.52
   3  -6   5    9.52    0.47
   4   6   5    0.62    0.19
   4  -6   5    0.98    0.18
  -4  -6  -5    0.73    0.17
  -4   6  -5    0.66    0.20
   5   6   5    4.01    0.37
  -5  -6  -5    4.24    0.37
  -5   6  -5    3.27    0.37
  -6   7   5   -0.03    0.20
   6  -7  -5    0.28    0.22
   6   7  -5    0.00    0.17
   5  -7  -5    9.69    0.55
  -5  -7   5   10.62    0.55
  -5   7   5    9.28    0.57
   5   7  -5   10.03    0.52
   4   7  -5    1.08    0.17
  -4  -7   5    1.45    0.20
  -4   7   5    0.97    0.20
   4  -7  -5    1.14    0.19
  -3   7   5    1.40    0.20
   3   7  -5    1.51    0.16
  -3  -7   5    1.48    0.19
   3  -7  -5    1.71    0.20
   2   7  -5   22.42    0.91
  -2  -7   5   22.95    0.94
   2  -7  -5   22.54    0.91
  -2   7   5   21.83    0.93
   2   7  -5   25.33    0.85
  -1   7   5    1.80    0.14
   1  -7  -5    1.65    0.17
  -1  -7   5    1.41    0.18
   1   7  -5    1.46    0.17
  -1   7   5    1.36    0.17
   0   7   5    1.42    0.14
   0   7   5    1.32    0.15
   0  -7  -5    1.46    0.16
   0   7  -5    0.94    0.16
   0  -7   5    0.91    0.16
   1  -7   5    0.63    0.16
   1   7   5    0.38    0.11
  -1   7  -5    0.60    0.15
  -1  -7  -5    0.45    0.12
   1   7   5    0.54    0.12
   2   7   5    2.85    0.24
   2  -7   5    2.74    0.24
  -2  -7  -5    2.61    0.23
  -2   7  -5    2.80    0.27
  -3  -7  -5    5.91    0.37
  -3   7  -5    6.11    0.41
   3   7   5    5.91    0.39
   3  -7   5    4.88    0.34
   4   7   5    1.35    0.22
  -4   7  -5    1.11    0.23
  -4  -7  -5    1.00    0.20
   4  -7   5    0.73    0.18
  -5   7  -5    2.14    0.31
  -5  -7  -5    3.06    0.32
   5   7   5    2.53    0.31
   6   8  -5    2.92    0.30
   6  -8  -5    2.16    0.30
  -6   8   5    3.07    0.34
   5   8  -5    2.21    0.23
  -5  -8   5    2.34    0.26
   5  -8  -5    2.52    0.27
  -5   8   5    1.56    0.25
   4   8  -5    0.31    0.13
   4  -8  -5    0.30    0.15
  -4   8   5    0.36    0.15
  -4  -8   5    0.27    0.14
   3   8  -5    0.27    0.11
   3  -8  -5    0.38    0.15
  -3   8   5    0.18    0.14
  -3  -8   5    0.28    0.13
  -2   8   5   20.34    0.88
   2  -8  -5   22.99    0.88
  -2  -8   5   20.89    0.88
   2   8  -5   21.30    0.86
  -1   8   5    0.11    0.10
   1  -8  -5    0.00    0.10
  -1   8   5    0.03    0.08
   1   8  -5    0.12    0.12
  -1  -8   5    0.08    0.12
   0   8  -5    2.13    0.21
   0   8   5    1.76    0.17
   0   8   5    2.20    0.17
   0  -8   5    2.18    0.21
   0  -8  -5    1.85    0.19
  -1  -8  -5    8.71    0.45
   1   8   5    9.02    0.44
  -1   8  -5    8.73    0.48
   1  -8   5    9.18    0.48
  -2   8  -5    3.53    0.30
   2  -8   5    2.90    0.25
   2   8   5    3.14    0.26
  -2  -8  -5    3.02    0.25
   3  -8   5    5.00    0.34
   3   8   5    6.19    0.39
  -3   8  -5    5.48    0.40
  -3  -8  -5    5.19    0.36
  -4  -8  -5    0.95    0.19
   4  -8   5    0.82    0.19
   4   8   5    0.64    0.18
  -4   8  -5    1.14    0.23
  -5   8  -5   16.63    0.86
  -5  -8  -5   15.29    0.80
   5   8   5   15.08    0.82
  -6   9   5    7.01    0.52
   6  -9  -5    7.34    0.50
   6   9  -5    6.61    0.45
   5   9  -5    2.35    0.23
  -5   9   5    1.60    0.26
   5  -9  -5    1.68    0.24
  -5  -9   5    1.97    0.25
  -4   9   5    1.13    0.20
   4  -9  -5    1.39    0.20
   4   9  -5    1.16    0.17
  -4  -9   5    1.29    0.18
   3   9  -5    2.58    0.23
   3  -9  -5    3.46    0.28
  -3  -9   5    3.07    0.26
   3   9  -5    2.96    0.21
  -3   9   5    2.75    0.27
   2   9  -5    6.35    0.37
  -2  -9   5    6.04    0.38
  -2   9   5    6.18    0.38
   2  -9  -5    7.09    0.39
  -1   9   5   22.84    0.78
  -1  -9   5   20.00    0.86
   1  -9  -5   20.94    0.84
  -1   9   5   19.35    0.82
   1   9  -5   19.81    0.85
   0  -9  -5    9.14    0.47
   0   9  -5    9.77    0.50
   0  -9   5   10.63    0.51
   0   9   5    9.23    0.43
   0   9   5    9.51    0.45
   1   9   5   17.01    0.71
  -1   9  -5   16.57    0.77
  -1  -9  -5   16.83    0.73
   1  -9   5   17.11    0.75
  -2   9  -5    0.36    0.16
  -2  -9  -5    0.02    0.12
   2  -9   5    0.27    0.14
   2   9   5    0.06    0.11
  -3  -9  -5    0.82    0.18
   3  -9   5    1.19    0.19
   3   9   5    1.28    0.20
  -3   9  -5    1.10    0.21
   4   9   5    5.34    0.41
  -4  -9  -5    5.29    0.39
   4  -9   5    6.18    0.40
  -4   9  -5    5.58    0.43
  -5  -9  -5    0.32    0.20
   5  10  -5   11.22    0.56
  -5  10   5   10.55    0.63
  -5 -10   5   11.62    0.59
   5 -10  -5   11.33    0.61
   4  10  -5    2.99    0.25
   4  10  -5    2.78    0.24
  -4 -10   5    2.55    0.25
  -4  10   5    2.55    0.28
   4 -10  -5    3.22    0.28
  -3 -10   5    0.11    0.12
   3  10  -5   -0.02    0.10
  -3  10   5    0.01    0.13
   3 -10  -5    0.08    0.13
   2  10  -5   40.56    1.54
  -2  10   5   37.93    1.51
  -2 -10   5   42.90    1.55
   2 -10  -5   43.35    1.54
  -1 -10   5   42.78    1.59
   1  10  -5   42.07    1.59
  -1  10   5   42.37    1.55
   1 -10  -5   44.04    1.57
   0  10   5    1.01    0.15
   0 -10   5    0.86    0.17
   0  10   5    1.01    0.13
   0 -10  -5    0.89    0.15
   0  10  -5    1.05    0.17
  -1 -10  -5   17.38    0.74
   1  10   5   15.77    0.69
   1 -10   5   16.85    0.74
  -1  10  -5   15.92    0.75
   2  10   5    1.26    0.18
  -2  10  -5    1.31    0.21
   2 -10   5    1.44    0.20
  -2 -10  -5    1.37    0.18
   3  10   5    0.03    0.15
  -3 -10  -5    0.05    0.13
   3 -10   5   -0.05    0.14
  -3  10  -5   -0.21    0.15
  -4  10  -5    5.77    0.44
   4 -10   5    4.82    0.36
   4  10   5    5.13    0.39
  -4 -10  -5    4.56    0.38
  -5 -10  -5    0.36    0.20
   5  10   5    0.30    0.21
  -5  10  -5    0.34    0.23
   5 -10   5    0.58    0.21
  -5  11   5    0.46    0.20
   5 -11  -5    0.35    0.17
   5  11  -5    0.14    0.15
  -4 -11   5    0.08    0.13
   4  11  -5   -0.16    0.13
   4 -11  -5    0.06    0.15
  -4  11   5   -0.01    0.15
  -3  11   5    0.98    0.19
   3  11  -5    0.95    0.16
  -3 -11   5    1.11    0.18
   3 -11  -5    0.76    0.17
  -2 -11   5   10.37    0.53
  -2  11   5    9.49    0.51
   2  11  -5    9.74    0.51
   2 -11  -5   10.53    0.53
  -1  11   5    5.17    0.32
   1  11  -5    5.12    0.34
   1 -11  -5    4.45    0.32
  -1 -11   5    4.94    0.34
   0  11   5   47.54    1.71
   0 -11  -5   47.86    1.76
   0  11  -5   47.72    1.81
   0 -11   5   49.99    1.79
   0  11   5   49.82    1.73
   1  11   5    2.06    0.20
  -1 -11  -5    1.89    0.21
  -1  11  -5    1.81    0.22
   1 -11   5    2.06    0.23
   2  11   5   11.86    0.58
  -2 -11  -5   12.02    0.60
   2 -11   5   11.93    0.60
  -2  11  -5   12.62    0.64
   3  11   5   18.39    0.84
  -3  11  -5   18.36    0.88
   3 -11   5   18.95    0.84
  -3 -11  -5   18.56    0.84
   4  11   5    8.47    0.53
  -4 -11  -5    8.48    0.53
  -4  11  -5    9.48    0.58
   4 -11   5    8.69    0.52
  -5  11  -5   21.44    1.04
  -5 -11  -5   19.88    0.99
   5 -11   5   21.07    0.94
   5  11   5   19.36    0.99
  -5  12   5    8.52    0.56
   5 -12  -5    8.85    0.53
   4 -12  -5    2.05    0.25
   4  12  -5    1.83    0.22
  -4 -12   5    1.73    0.21
  -4  12   5    1.71    0.25
  -3  12   5    2.54    0.27
  -3 -12   5    3.13    0.27
   3 -12  -5    3.53    0.30
   3  12  -5    3.27    0.27
  -2  12   5    1.22    0.19
   2 -12  -5    1.56    0.21
   2  12  -5    1.25    0.18
  -2 -12   5    1.74    0.22
   1 -12  -5   11.53    0.55
   1  12  -5   10.19    0.54
  -1 -12   5   10.71    0.55
  -1  12   5   10.40    0.52
   0  12  -5   34.68    1.38
   0 -12  -5   33.56    1.34
   0  12   5   37.23    1.31
   0 -12   5   34.87    1.36
   1  12   5    8.49    0.44
  -1 -12  -5    8.91    0.48
  -1  12  -5    8.14    0.49
   1 -12   5    9.02    0.49
   2  12   5    1.73    0.20
  -2  12  -5    1.69    0.23
  -2 -12  -5    1.52    0.20
  -3  12  -5    0.14    0.17
   3 -12   5    0.32    0.16
   3  12   5    0.06    0.14
  -3 -12  -5    0.17    0.16
   4  12   5    4.23    0.37
   4 -12   5    5.45    0.40
  -4  12  -5    4.90    0.41
  -4 -12  -5    4.60    0.39
  -5  13   5    1.61    0.28
   5 -13  -5    1.56    0.25
   4 -13  -5    8.47    0.51
  -4  13   5    8.03    0.53
   4  13  -5    9.21    0.50
  -4 -13   5    9.30    0.50
  -3  13   5    0.71    0.18
   3 -13  -5    0.93    0.19
   3  13  -5    0.57    0.16
  -3 -13   5    0.71    0.17
   2 -13  -5    8.27    0.47
  -2  13   5    7.66    0.45
  -2 -13   5    8.38    0.48
   2  13  -5    8.03    0.46
   1 -13  -5   52.31    1.97
   1  13  -5   53.68    2.01
  -1  13   5   54.68    1.94
  -1 -13   5   56.07    1.99
   0  13  -5    9.28    0.53
   0 -13  -5    9.75    0.52
   0 -13   5   10.53    0.55
   0  13   5   10.81    0.49
   1 -13   5    2.67    0.27
  -1 -13  -5    2.81    0.26
   1  13   5    2.97    0.24
  -1  13  -5    2.45    0.26
  -2 -13  -5    1.62    0.22
  -2  13  -5    1.41    0.21
   2  13   5    1.57    0.20
   3 -13   5    0.53    0.18
  -3  13  -5    0.91    0.21
   3  13   5    0.73    0.17
  -3 -13  -5    0.46    0.17
   4 -13   5    0.68    0.20
  -4 -13  -5    0.43    0.19
   4  13   5    0.38    0.18
  -4  13  -5    0.21    0.19
   5 -14  -5    6.79    0.48
  -5  14   5    8.88    0.58
   4 -14  -5    4.61    0.36
   4  14  -5    4.42    0.34
  -4 -14   5    4.82    0.35
  -4  14   5    4.50    0.38
  -3 -14   5    1.80    0.22
   3  14  -5    1.86    0.23
   3 -14  -5    1.86    0.24
  -3  14   5    1.72    0.23
  -2 -14   5    0.11    0.17
   2 -14  -5   -0.04    0.14
  -2  14   5    0.05    0.15
   2  14  -5    0.06    0.14
   1 -14  -5   21.58    0.92
   1  14  -5   19.91    0.93
  -1 -14   5   21.77    0.93
  -1  14   5   23.11    0.91
   0 -14  -5    4.71    0.34
   0 -14   5    4.49    0.35
   0  14  -5    4.67    0.35
   0  14   5    5.60    0.32
   1  14   5   19.57    0.82
  -1 -14  -5   20.22    0.87
  -1  14  -5   18.93    0.88
   1 -14   5   18.93    0.86
  -2  14  -5   10.33    0.60
   2  14   5   11.05    0.56
  -2 -14  -5   11.68    0.61
   2 -14   5   10.86    0.59
   3  14   5    1.23    0.20
  -3 -14  -5    1.26    0.22
   3 -14   5    1.30    0.23
  -3  14  -5    1.56    0.24
  -4 -14  -5    3.80    0.36
   4  14   5    3.39    0.34
   4 -14   5    3.70    0.35
  -4  14  -5    4.25    0.38
  -5  15   5    0.17    0.23
   5 -15  -5    0.29    0.18
   4 -15  -5    0.58    0.20
  -4  15   5    0.76    0.21
   4  15  -5    0.71    0.19
  -3  15   5    2.28    0.27
   3  15  -5    2.33    0.26
  -3 -15   5    3.05    0.28
   3 -15  -5    2.74    0.28
  -2  15   5    0.44    0.17
   2  15  -5    0.29    0.15
   2 -15  -5    0.63    0.18
  -2 -15   5    0.51    0.19
   1 -15  -5    6.92    0.42
  -1 -15   5    5.69    0.40
  -1  15   5    6.81    0.41
   1  15  -5    6.25    0.42
   0 -15   5    2.25    0.26
   0 -15  -5    2.72    0.27
   0  15   5    2.95    0.23
   0  15  -5    2.71    0.27
  -1 -15  -5   11.10    0.59
   1  15   5   11.72    0.56
  -1  15  -5   10.46    0.59
   1 -15   5   11.09    0.59
   2 -15   5    1.27    0.21
  -2 -15  -5    1.00    0.21
  -2  15  -5    1.43    0.23
   2  15   5    1.58    0.20
   3  15   5    4.77    0.36
  -3  15  -5    4.55    0.38
  -3 -15  -5    5.02    0.39
   3 -15   5    4.96    0.39
   4 -15   5    0.89    0.23
  -4  15  -5    1.25    0.24
  -4 -15  -5    0.89    0.22
   4  15   5    0.67    0.21
   4  16  -5    0.77    0.20
   4 -16  -5    0.79    0.21
   3 -16  -5    1.18    0.22
   3  16  -5    1.54    0.23
  -3 -16   5    1.54    0.23
  -3  16   5    1.74    0.25
   2 -16  -5    7.18    0.45
  -2 -16   5    7.22    0.46
   2  16  -5    5.81    0.43
  -2  16   5    7.04    0.45
   1  16  -5    7.66    0.48
  -1 -16   5    7.37    0.45
   1 -16  -5    7.03    0.45
   0 -16  -5    0.72    0.18
   0  16  -5    0.73    0.17
   0 -16   5    0.43    0.17
   1  16   5    9.15    0.48
  -1 -16  -5    8.30    0.50
  -1  16  -5    8.08    0.52
   1 -16   5    8.28    0.50
  -2  16  -5    0.07    0.16
   2  16   5    0.40    0.15
   2 -16   5    0.26    0.17
  -2 -16  -5    0.35    0.18
   3 -16   5    0.46    0.21
   3  16   5    0.29    0.16
  -3 -16  -5    0.34    0.20
  -3  16  -5    0.32    0.18
  -4  16  -5    1.03    0.24
   4  16   5    1.46    0.26
  -4 -16  -5    0.88    0.26
   4 -16   5    0.93    0.25
  -4  17   5    3.84    0.38
   4  17  -5    3.96    0.35
   4 -17  -5    3.80    0.37
  -3 -17   5    6.35    0.42
   3 -17  -5    5.08    0.41
  -3  17   5    5.89    0.44
   3  17  -5    6.04    0.43
   2  17  -5    0.00    0.15
   2 -17  -5   -0.01    0.15
  -2 -17   5    0.06    0.19
  -2  17   5    0.14    0.17
  -1 -17   5   -0.06    0.14
   1 -17  -5    0.18    0.16
   1  17  -5    0.07    0.16
   0 -17  -5   13.04    0.67
   0 -17   5   12.93    0.66
   0  17  -5   13.33    0.69
  -1  17  -5    4.65    0.37
  -1 -17  -5    4.06    0.35
   1  17   5    5.14    0.34
   1 -17   5    4.08    0.35
   2  17   5    2.83    0.28
  -2 -17  -5    3.27    0.32
   2 -17   5    2.69    0.30
  -2  17  -5    2.54    0.29
  -3 -17  -5    0.90    0.22
   3  17   5    0.65    0.18
  -3  17  -5    0.65    0.21
   3 -17   5    0.69    0.22
   4  18  -5    6.16    0.45
   4 -18  -5    6.69    0.47
  -4  18   5    6.29    0.49
  -3 -18   5    1.05    0.22
  -3  18   5    0.88    0.23
   3 -18  -5    0.64    0.21
   3  18  -5    0.57    0.20
   2 -18  -5    0.36    0.18
  -2  18   5    0.30    0.19
  -2 -18   5    0.51    0.20
   2  18  -5    0.30    0.17
   1 -18  -5   10.11    0.56
   1  18  -5    8.79    0.56
  -1 -18   5    9.56    0.54
   0 -18   5    4.02    0.34
   0 -18  -5    3.16    0.30
   0  18  -5    2.56    0.30
   1  18   5    0.50    0.17
  -1  18  -5    0.57    0.19
  -1 -18  -5    0.55    0.20
   1 -18   5    0.45    0.18
  -2 -18  -5    7.04    0.49
   2  18   5    7.74    0.47
   2 -18   5    7.15    0.49
  -2  18  -5    6.09    0.46
  -3  18  -5    2.82    0.32
  -3 -18  -5    2.75    0.33
   3 -18   5    3.05    0.34
   3  18   5    3.10    0.31
  -3  19   5    0.41    0.23
   3  19  -5    0.43    0.19
   3 -19  -5    0.21    0.20
  -2  19   5    8.98    0.54
   2  19  -5    6.89    0.49
  -2 -19   5    8.16    0.51
   2 -19  -5    7.31    0.50
  -1 -19   5   12.67    0.65
   1 -19  -5   11.80    0.65
   1  19  -5   12.18    0.69
   0 -19  -5    2.23    0.27
   0 -19   5    1.86    0.26
   0  19  -5    1.99    0.27
   1  19   5    0.06    0.15
  -1 -19  -5    0.08    0.19
  -1  19  -5    0.25    0.17
   1 -19   5    0.10    0.17
   2 -19   5    2.05    0.28
   2  19   5    2.26    0.26
  -2  19  -5    2.17    0.28
  -2 -19  -5    2.37    0.30
  -3  19  -5    1.68    0.27
   3 -19   5    2.21    0.31
   3  19   5    1.77    0.26
  -3 -19  -5    1.99    0.30
   3  20  -5    2.59    0.31
   3 -20  -5    2.82    0.33
  -3  20   5    2.74    0.34
   2  20  -5    0.52    0.21
  -2 -20   5    1.10    0.24
   2 -20  -5    0.62    0.22
   1  20  -5    2.80    0.32
   1 -20  -5    2.66    0.31
  -1 -20   5    3.06    0.30
   0 -20   5    2.42    0.28
   0 -20  -5    2.45    0.29
   0  20  -5    2.40    0.30
   1 -20   5    1.24    0.23
  -1 -20  -5    1.35    0.24
  -1  20  -5    1.08    0.23
   1  20   5    1.30    0.22
   2 -20   5   13.33    0.74
  -2 -20  -5   13.43    0.75
  -2  20  -5   13.14    0.73
   2  20   5   14.52    0.72
   2  21  -5    0.31    0.21
   2 -21  -5    0.56    0.22
  -2 -21   5    0.35    0.23
  -1 -21   5   13.96    0.71
   1 -21  -5   13.53    0.73
   1  21  -5   13.57    0.76
   0 -21   5    9.05    0.54
   0 -21  -5    9.09    0.56
   0  21  -5    8.25    0.56
   1 -21   5    0.34    0.19
  -1  21  -5    0.40    0.20
  -1 -21  -5    0.10    0.19
  -2 -21  -5    0.27    0.21
   2 -21   5    0.33    0.22
   2  21   5   -0.01    0.18
  -2  21  -5    0.23    0.19
   2  22  -5    0.18    0.22
   2 -22  -5    0.08    0.23
   1  22  -5   22.01    1.06
  -1 -22   5   21.04    0.97
   1 -22  -5   20.77    1.00
   0 -22   5    1.58    0.27
   0 -22  -5    1.56    0.26
   0  22  -5    2.16    0.31
  -1  22  -5    8.27    0.56
   1 -22   5    8.52    0.56
  -1 -22  -5    9.24    0.58
  -6   0   6    3.29    0.33
   6   0  -6    4.02    0.34
  -5   0   6    2.96    0.30
   5   0  -6    3.50    0.29
   4   0  -6    6.05    0.38
  -4   0   6    6.94    0.46
  -3   0   6    4.92    0.36
   3   0  -6    4.37    0.29
  -2   0   6    0.65    0.16
   2   0  -6    0.50    0.12
   1   0  -6   38.36    1.35
  -1   0   6   38.35    1.43
   1   0  -6   38.42    1.41
   0   0  -6   70.65    2.55
   0   0  -6   73.96    2.43
   0   0   6   72.16    2.50
  -1   0  -6    0.15    0.10
   1   0   6    0.18    0.12
  -1   0  -6    0.25    0.14
   2   0   6   87.73    2.98
  -2   0  -6   89.46    2.96
  -2   0  -6   85.12    3.14
  -3   0  -6   63.40    2.42
  -4   0  -6    0.40    0.19
   5   0   6    1.72    0.33
   6   1  -6   -0.11    0.17
  -6   1   6   -0.16    0.16
   6  -1  -6    0.33    0.20
  -6  -1   6    0.09    0.16
   5  -1  -6    0.39    0.16
  -5  -1   6    0.26    0.16
   5   1  -6    0.18    0.15
  -5   1   6    0.25    0.17
   4   1  -6    1.23    0.18
  -4  -1   6    1.42    0.24
  -4   1   6    1.68    0.24
   4  -1  -6    1.35    0.19
   3   1  -6    0.10    0.12
  -3   1   6    0.01    0.15
   3  -1  -6   -0.25    0.11
  -3  -1   6   -0.02    0.14
   2   1  -6    0.60    0.13
  -2   1   6    0.52    0.15
   2   1  -6    0.22    0.11
   2  -1  -6    0.31    0.12
  -2  -1   6    0.50    0.14
   1  -1  -6   16.96    0.70
  -1  -1   6   16.38    0.73
  -1   1   6   17.18    0.74
   1   1  -6   18.08    0.66
   1  -1  -6   16.07    0.66
   1   1  -6   16.51    0.71
   0   1   6    0.80    0.14
   0  -1  -6    0.69    0.12
   0   1  -6    0.96    0.12
   0  -1   6    0.86    0.15
   0   1  -6    1.08    0.16
   0  -1  -6    0.92    0.15
  -1  -1  -6    4.26    0.25
   1   1   6    4.12    0.27
  -1   1  -6    4.00    0.31
   1  -1   6    4.33    0.29
  -1   1  -6    3.97    0.23
  -1  -1  -6    4.50    0.32
   2   1   6    5.64    0.33
  -2   1  -6    5.01    0.39
  -2  -1  -6    5.23    0.40
   2  -1   6    5.86    0.35
  -2  -1  -6    5.64    0.32
  -3  -1  -6    0.07    0.17
  -3   1  -6    0.10    0.17
  -4  -1  -6    1.12    0.24
   4   1   6    1.44    0.27
  -4   1  -6    1.46    0.26
   5  -1   6    1.04    0.28
   5   1   6    0.53    0.25
   6   2  -6    1.40    0.23
  -6   2   6    1.43    0.25
  -6  -2   6    1.32    0.23
   6  -2  -6    1.57    0.25
  -5  -2   6    4.98    0.39
   5  -2  -6    4.43    0.34
   5   2  -6    4.90    0.34
  -5   2   6    4.78    0.39
  -4   2   6   15.13    0.75
   4   2  -6   14.11    0.64
  -4  -2   6   15.19    0.74
   4  -2  -6   14.02    0.66
  -3  -2   6    1.69    0.23
   3   2  -6    1.36    0.18
  -3   2   6    1.17    0.20
   3  -2  -6    1.70    0.19
   2  -2  -6    9.88    0.48
   2   2  -6   10.84    0.49
  -2   2   6   10.65    0.55
   2   2  -6   10.70    0.47
  -2  -2   6   10.27    0.54
  -1   2   6    0.67    0.15
  -1  -2   6    0.91    0.16
   1  -2  -6    1.01    0.15
   1  -2  -6    0.88    0.14
   1   2  -6    1.04    0.15
   1   2  -6    0.73    0.11
   0  -2  -6    4.87    0.31
   0  -2   6    4.74    0.31
   0   2  -6    4.88    0.25
   0   2   6    4.63    0.30
   0  -2  -6    4.77    0.27
   0   2  -6    4.72    0.31
   1   2   6    1.36    0.16
   1  -2   6    1.88    0.20
  -1  -2  -6    1.71    0.16
  -1  -2  -6    1.37    0.19
  -1   2  -6    1.53    0.20
   2  -2   6    2.81    0.25
  -2  -2  -6    2.82    0.22
  -2  -2  -6    3.13    0.30
  -2   2  -6    2.82    0.28
  -3  -2  -6    5.47    0.35
  -3  -2  -6    5.83    0.45
  -3   2  -6    5.77    0.44
   4   2   6    1.09    0.23
  -4   2  -6    0.97    0.23
  -5   2  -6    7.92    0.59
   5   2   6    9.20    0.62
   6   3  -6   -0.01    0.17
  -6  -3   6    0.11    0.16
  -6   3   6    0.04    0.18
   6  -3  -6    0.20    0.19
  -5   3   6    5.33    0.42
  -5  -3   6    5.67    0.42
   5  -3  -6    5.20    0.38
   5   3  -6    5.22    0.36
  -4  -3   6   21.36    0.92
   4  -3  -6   18.55    0.83
  -4   3   6   19.32    0.92
   4   3  -6   19.94    0.82
   3  -3  -6    6.49    0.37
  -3  -3   6    6.30    0.41
   3   3  -6    6.21    0.34
  -3   3   6    6.13    0.42
   2  -3  -6    4.47    0.28
  -2   3   6    4.04    0.32
   2   3  -6    5.12    0.30
  -2  -3   6    4.12    0.32
   2   3  -6    4.52    0.26
   1   3  -6    3.16    0.19
  -1  -3   6    2.55    0.24
  -1   3   6    3.50    0.26
   1   3  -6    3.25    0.25
   1  -3  -6    2.58    0.21
   1  -3  -6    3.12    0.22
   0  -3  -6   11.67    0.55
   0   3   6   11.23    0.53
   0  -3  -6   10.88    0.50
   0  -3   6   12.27    0.57
   0   3  -6   12.05    0.57
  -1   3  -6    1.65    0.21
  -1  -3  -6    2.14    0.22
   1  -3   6    1.78    0.20
  -1  -3  -6    1.87    0.17
   1   3   6    1.65    0.17
  -2  -3  -6    1.49    0.23
   2  -3   6    1.51    0.20
  -2   3  -6    2.17    0.25
  -2  -3  -6    1.48    0.17
  -3  -3  -6   26.38    1.04
  -3   3  -6   24.69    1.13
  -3  -3  -6   25.43    1.16
   3   3   6   24.83    1.09
   3  -3   6   26.61    1.04
  -4   3  -6    0.22    0.19
   4   3   6   -0.06    0.16
  -4  -3  -6    0.32    0.17
   5   3   6    0.52    0.24
  -5   3  -6    0.71    0.24
   6  -4  -6    8.37    0.53
   6   4  -6    9.10    0.51
  -6  -4   6    7.52    0.51
  -6   4   6    8.04    0.55
   5  -4  -6    2.34    0.26
  -5  -4   6    2.69    0.29
   5   4  -6    2.47    0.24
  -5   4   6    2.09    0.27
   4  -4  -6   14.55    0.68
   4   4  -6   14.64    0.65
  -4   4   6   14.80    0.75
  -4  -4   6   15.21    0.74
   3  -4  -6    0.28    0.13
  -3   4   6    0.41    0.17
   3   4  -6    0.43    0.14
  -3  -4   6    0.21    0.14
  -2   4   6    2.68    0.26
   2   4  -6    3.54    0.25
   2   4  -6    3.25    0.22
   2  -4  -6    3.15    0.24
  -2  -4   6    2.68    0.26
   1   4  -6    4.46    0.31
   1  -4  -6    4.72    0.29
  -1   4   6    4.61    0.31
  -1  -4   6    5.76    0.35
   1  -4  -6    4.83    0.28
   0   4   6    0.09    0.11
   0  -4  -6    0.34    0.11
   0  -4   6    0.15    0.13
   0  -4  -6    0.17    0.11
   0   4  -6    0.09    0.13
   1  -4   6    4.83    0.32
   1   4   6    4.68    0.28
  -1  -4  -6    4.29    0.28
  -1   4  -6    4.84    0.34
  -1  -4  -6    4.83    0.34
  -2  -4  -6    1.94    0.20
   2  -4   6    1.84    0.22
  -2   4  -6    1.58    0.23
  -2  -4  -6    2.01    0.24
   3   4   6   26.33    1.12
  -3  -4  -6   25.64    1.05
  -3   4  -6   26.41    1.17
   3  -4   6   26.26    1.05
  -4  -4  -6   -0.12    0.16
  -4   4  -6   -0.11    0.18
   4   4   6    0.28    0.18
   5   4   6    3.75    0.39
  -5   4  -6    3.16    0.38
  -6  -5   6    2.22    0.28
  -6   5   6    2.29    0.30
   6   5  -6    1.55    0.24
   6  -5  -6    3.12    0.33
  -5  -5   6   15.13    0.74
   5  -5  -6   14.27    0.71
  -5   5   6   13.94    0.76
   5   5  -6   15.37    0.68
  -4  -5   6    0.51    0.18
   4  -5  -6    0.03    0.14
  -4   5   6    0.10    0.16
   4   5  -6    0.13    0.13
  -3   5   6   24.41    1.05
   3  -5  -6   23.83    0.98
   3   5  -6   25.61    0.94
  -3  -5   6   23.85    1.02
   2   5  -6    0.10    0.13
   2   5  -6   -0.20    0.10
  -2   5   6    0.04    0.14
  -2  -5   6   -0.08    0.12
   2  -5  -6    0.09    0.13
  -1  -5   6    0.13    0.12
   1  -5  -6    0.15    0.11
   1  -5  -6    0.13    0.10
   1   5  -6    0.13    0.12
  -1   5   6   -0.03    0.11
   0  -5   6   -0.14    0.11
   0  -5  -6    0.05    0.09
   0  -5  -6    0.06    0.09
   0   5  -6   -0.04    0.13
   0   5   6   -0.07    0.09
  -1  -5  -6    4.27    0.31
   1   5   6    3.84    0.25
  -1   5  -6    4.17    0.32
  -1  -5  -6    4.01    0.26
   1  -5   6    3.77    0.29
   2   5   6   30.04    1.22
  -2   5  -6   31.14    1.29
  -2  -5  -6   29.34    1.16
   2  -5   6   32.48    1.21
   3  -5   6    0.89    0.20
  -3   5  -6    0.77    0.22
   3   5   6    0.96    0.20
  -3  -5  -6    1.16    0.18
  -4   5  -6    0.40    0.20
   4   5   6    0.29    0.18
  -4  -5  -6    0.29    0.18
  -5   5  -6    0.37    0.23
   5   5   6    0.58    0.23
  -5  -5  -6    0.09    0.20
  -5  -6   6    5.22    0.39
   5   6  -6    4.49    0.32
  -5   6   6    4.40    0.38
   5  -6  -6    3.90    0.34
   4  -6  -6    0.76    0.18
  -4   6   6    0.51    0.18
  -4  -6   6    0.54    0.17
   4   6  -6    0.81    0.16
   3  -6  -6    1.19    0.19
   3   6  -6    0.68    0.15
  -3   6   6    0.68    0.18
  -3  -6   6    0.89    0.18
   2  -6  -6   15.75    0.70
  -2   6   6   14.86    0.72
   2   6  -6   17.51    0.71
  -2  -6   6   15.30    0.73
   1  -6  -6    1.56    0.18
  -1   6   6    1.93    0.15
  -1  -6   6    1.57    0.20
   1   6  -6    1.74    0.20
  -1   6   6    1.56    0.19
   0  -6   6    5.78    0.37
   0  -6  -6    5.35    0.31
   0   6   6    5.26    0.30
   0   6  -6    5.51    0.36
   0   6   6    5.43    0.32
   1  -6   6    0.94    0.17
   1   6   6    0.78    0.13
  -1   6  -6    1.06    0.19
  -1  -6  -6    0.61    0.13
   2   6   6   37.52    1.48
  -2  -6  -6   37.60    1.44
   2  -6   6   38.83    1.47
  -2   6  -6   41.17    1.57
  -3   6  -6   15.34    0.79
   3  -6   6   14.73    0.69
  -3  -6  -6   15.24    0.70
   3   6   6   14.62    0.73
  -4   6  -6    5.48    0.45
  -4  -6  -6    5.01    0.37
   4   6   6    4.42    0.39
   5   6   6    4.91    0.44
  -5   7   6    4.25    0.38
   5  -7  -6    4.51    0.36
  -5  -7   6    4.64    0.37
   5   7  -6    4.40    0.32
   4   7  -6    7.24    0.36
  -4   7   6    4.58    0.39
   4  -7  -6    4.86    0.36
  -4  -7   6    4.53    0.36
   3   7  -6   51.96    1.83
  -3  -7   6   48.24    1.87
   3  -7  -6   50.18    1.85
  -3   7   6   51.67    1.91
  -2  -7   6    5.80    0.39
   2   7  -6    5.53    0.35
  -2   7   6    5.72    0.38
   2  -7  -6    6.09    0.37
  -1  -7   6   -0.15    0.13
   1  -7  -6   -0.06    0.11
   1   7  -6    0.06    0.13
  -1   7   6    0.02    0.11
   0   7  -6   -0.11    0.12
   0   7   6   -0.07    0.09
   0   7   6   -0.09    0.10
   0  -7  -6    0.00    0.11
   0  -7   6   -0.02    0.12
   1   7   6    4.87    0.31
  -1   7  -6    5.40    0.38
   1  -7   6    5.96    0.37
  -1  -7  -6    5.02    0.32
  -2  -7  -6   45.31    1.70
   2   7   6   47.10    1.75
  -2   7  -6   47.00    1.82
   2  -7   6   47.63    1.73
  -3  -7  -6    0.06    0.14
   3   7   6    0.15    0.15
  -3   7  -6    0.02    0.18
   3  -7   6   -0.09    0.15
  -4   7  -6    3.99    0.39
  -4  -7  -6    3.93    0.34
   4   7   6    4.20    0.37
  -5  -8   6    0.15    0.18
   5   8  -6    0.31    0.15
  -5   8   6    0.19    0.20
   5  -8  -6   -0.14    0.16
   4  -8  -6    1.14    0.20
  -4   8   6    0.78    0.20
  -4  -8   6    0.91    0.20
  -3   8   6   22.11    1.01
   3   8  -6   24.11    0.96
  -3  -8   6   23.91    1.01
   3  -8  -6   24.46    0.99
   2   8  -6   21.53    0.90
  -2  -8   6   21.59    0.93
  -2   8   6   20.45    0.91
   2  -8  -6   22.87    0.91
   1  -8  -6   11.12    0.54
   1   8  -6   10.96    0.55
  -1   8   6   10.55    0.53
  -1  -8   6   11.88    0.59
   0   8   6   13.29    0.56
   0  -8  -6   12.63    0.59
   0   8  -6   12.32    0.63
   0  -8   6   12.96    0.63
   0   8   6   13.52    0.58
   1  -8   6    0.66    0.17
  -1  -8  -6    0.69    0.15
  -1   8  -6    0.78    0.19
   1   8   6    0.56    0.13
   2   8   6    0.24    0.13
  -2   8  -6    0.14    0.16
   2  -8   6    0.06    0.16
  -2  -8  -6   -0.03    0.11
  -3  -8  -6    1.19    0.20
  -3   8  -6    1.18    0.23
   3   8   6    1.00    0.20
   3  -8   6    1.01    0.20
   4  -8   6    0.95    0.21
  -4   8  -6    0.42    0.22
  -4  -8  -6    0.43    0.17
   4   8   6    0.83    0.21
  -5  -9   6    0.67    0.21
   5  -9  -6    0.86    0.21
  -5   9   6    0.74    0.24
  -4  -9   6    0.50    0.17
   4  -9  -6    0.04    0.15
  -4   9   6    0.34    0.18
   3   9  -6    0.56    0.16
  -3  -9   6    0.68    0.17
   3  -9  -6    0.60    0.17
  -3   9   6    0.48    0.17
   2  -9  -6    0.05    0.14
  -2  -9   6    0.22    0.14
  -2   9   6    0.31    0.15
   2   9  -6    0.11    0.13
   1   9  -6   49.47    1.89
  -1   9   6   49.82    1.84
  -1  -9   6   53.20    1.90
   1  -9  -6   51.98    1.85
   0   9   6   31.19    1.17
   0  -9  -6   32.02    1.21
   0   9   6   31.88    1.18
   0   9  -6   30.74    1.26
   1   9   6    0.19    0.12
   1  -9   6    0.15    0.14
  -1  -9  -6   -0.04    0.11
  -2   9  -6    1.26    0.22
  -2  -9  -6    0.93    0.18
   2  -9   6    0.98    0.20
   2   9   6    1.14    0.18
  -3   9  -6    9.39    0.58
   3   9   6    9.65    0.54
   3  -9   6    8.79    0.51
  -3  -9  -6    8.88    0.51
  -4  -9  -6    0.19    0.17
   4  -9   6    0.40    0.20
  -4   9  -6    0.05    0.21
   4   9   6   -0.07    0.18
   5 -10  -6    0.22    0.19
  -5  10   6    0.39    0.20
  -5 -10   6    0.20    0.20
   4 -10  -6    1.29    0.22
  -4 -10   6    1.73    0.23
  -4  10   6    1.14    0.23
   3 -10  -6   -0.02    0.16
   3  10  -6    0.08    0.14
  -3 -10   6   -0.17    0.14
  -3  10   6   -0.06    0.14
   2  10  -6    0.23    0.13
  -2 -10   6    0.12    0.14
  -2  10   6   -0.01    0.13
   2 -10  -6   -0.03    0.14
   1 -10  -6    1.93    0.21
  -1 -10   6    2.13    0.25
   1  10  -6    1.71    0.21
  -1  10   6    1.41    0.20
   0  10  -6   25.38    1.10
   0  10   6   27.59    1.02
   0 -10   6   27.27    1.10
   0 -10  -6   25.40    1.05
   1  10   6    3.86    0.28
  -1  10  -6    4.21    0.34
   1 -10   6    4.73    0.35
  -1 -10  -6    3.50    0.29
   2  10   6    0.98    0.18
   2 -10   6    1.28    0.21
  -2 -10  -6    1.14    0.19
  -2  10  -6    0.87    0.20
  -3  10  -6    1.32    0.25
   3 -10   6    1.27    0.22
  -3 -10  -6    1.44    0.23
   3  10   6    1.53    0.23
  -4  10  -6   21.16    1.03
   4 -10   6   19.82    0.91
  -4 -10  -6   21.01    0.96
   4  10   6   19.91    0.97
   5 -11  -6    0.86    0.22
  -5 -11   6    0.86    0.22
  -5  11   6    0.51    0.22
   4 -11  -6    0.46    0.18
  -4  11   6    0.63    0.20
  -4 -11   6    0.46    0.18
  -3 -11   6    0.65    0.17
   3 -11  -6    0.79    0.20
  -3  11   6    0.63    0.17
   3  11  -6    0.87    0.18
  -2 -11   6    5.33    0.38
  -2  11   6    6.20    0.38
   2  11  -6    4.72    0.34
   2 -11  -6    5.64    0.38
   1 -11  -6    5.95    0.38
  -1 -11   6    6.20    0.41
   1  11  -6    5.38    0.38
  -1  11   6    5.96    0.37
   0  11  -6   34.33    1.39
   0 -11  -6   32.95    1.33
   0 -11   6   35.46    1.37
   0  11   6   36.02    1.30
   1 -11   6    1.13    0.20
  -1 -11  -6    0.71    0.16
   1  11   6    1.21    0.16
  -1  11  -6    1.01    0.20
  -2  11  -6    0.68    0.20
   2  11   6    0.42    0.15
  -2 -11  -6    0.67    0.17
   2 -11   6    0.54    0.18
   3  11   6    0.30    0.16
  -3 -11  -6    0.44    0.18
  -3  11  -6    0.21    0.19
   3 -11   6    0.11    0.16
   4  11   6    3.90    0.38
  -4  11  -6    4.49    0.42
   4 -11   6    4.02    0.36
  -4 -11  -6    4.11    0.37
   5 -12  -6    0.43    0.19
   4 -12  -6    1.24    0.22
  -4 -12   6    1.25    0.21
  -4  12   6    1.30    0.24
   3 -12  -6    0.18    0.17
  -3 -12   6    0.10    0.15
  -3  12   6    0.25    0.17
   3  12  -6    0.07    0.15
   2  12  -6    1.36    0.20
   2 -12  -6    1.23    0.20
  -2  12   6    1.08    0.20
  -2 -12   6    1.16    0.21
   1  12  -6   12.66    0.65
   1 -12  -6   13.63    0.66
  -1  12   6   13.28    0.62
  -1 -12   6   14.22    0.69
   0 -12  -6    2.08    0.23
   0  12  -6    2.10    0.25
   0 -12   6    2.25    0.25
   0  12   6    2.08    0.20
   1  12   6    3.27    0.25
  -1 -12  -6    2.85    0.27
  -1  12  -6    3.65    0.32
   1 -12   6    2.92    0.29
  -2 -12  -6    4.67    0.36
   2 -12   6    4.78    0.37
   2  12   6    4.97    0.35
  -2  12  -6    5.31    0.41
  -3 -12  -6    0.48    0.18
   3  12   6    0.46    0.17
  -3  12  -6    0.68    0.21
   3 -12   6    0.61    0.20
   4 -12   6    5.82    0.44
  -4 -12  -6    6.59    0.47
  -4  12  -6    6.67    0.50
   4  12   6    6.10    0.47
   5 -13  -6    1.48    0.27
  -5  13   6    1.56    0.29
   4 -13  -6    1.42    0.23
  -4 -13   6    0.88    0.20
  -4  13   6    0.73    0.21
  -3  13   6    1.11    0.21
   3  13  -6    1.34    0.22
  -3 -13   6    1.28    0.22
   3 -13  -6    1.08    0.22
  -2  13   6    3.68    0.30
   2 -13  -6    3.13    0.30
  -2 -13   6    3.31    0.32
   2  13  -6    3.33    0.30
  -1  13   6   51.40    1.82
  -1 -13   6   50.20    1.88
   1 -13  -6   50.52    1.86
   1  13  -6   46.63    1.87
   0 -13   6    0.90    0.19
   0 -13  -6    1.05    0.19
  -1 -13  -6    1.09    0.19
   1 -13   6    1.15    0.21
   1  13   6    1.00    0.17
  -1  13  -6    1.09    0.21
   2 -13   6    0.02    0.17
   2  13   6   -0.08    0.13
  -2 -13  -6    0.06    0.15
  -2  13  -6    0.19    0.17
  -3  13  -6    0.56    0.20
   3  13   6    0.67    0.18
  -3 -13  -6    0.36    0.17
  -4  13  -6    2.48    0.33
  -4 -13  -6    2.87    0.32
   4  13   6    2.95    0.34
   4 -14  -6    1.73    0.26
  -4  14   6    1.69    0.27
  -4 -14   6    1.95    0.27
   3  14  -6    0.91    0.19
   3 -14  -6    0.70    0.20
  -3 -14   6    1.26    0.22
  -3  14   6    0.67    0.19
   2  14  -6    8.27    0.50
  -2  14   6    8.25    0.49
  -2 -14   6    9.17    0.54
   2 -14  -6    9.08    0.53
   1 -14  -6    1.06    0.20
  -1 -14   6    1.21    0.22
   1  14  -6    0.93    0.19
   0 -14  -6   11.79    0.62
   0  14  -6   12.25    0.65
   0 -14   6   12.21    0.65
   1 -14   6    0.93    0.20
   1  14   6    1.13    0.17
  -1 -14  -6    0.62    0.17
  -1  14  -6    0.72    0.19
   2  14   6    1.98    0.23
  -2 -14  -6    1.64    0.24
  -2  14  -6    1.72    0.25
   2 -14   6    1.45    0.23
   3  14   6    3.17    0.30
  -3  14  -6    2.93    0.33
  -3 -14  -6    2.91    0.31
   4  15  -6    0.31    0.18
  -4 -15   6    0.35    0.20
   4 -15  -6    0.10    0.20
  -4  15   6    0.69    0.22
   3  15  -6    9.39    0.55
  -3 -15   6   10.14    0.58
   3 -15  -6    9.69    0.58
  -3  15   6    8.86    0.55
   2  15  -6   -0.05    0.15
  -2 -15   6    0.26    0.20
   2 -15  -6   -0.01    0.16
  -2  15   6    0.23    0.17
   1 -15  -6    1.04    0.21
  -1 -15   6    1.49    0.23
   1  15  -6    1.02    0.20
   0 -15  -6    3.55    0.32
   0  15  -6    3.53    0.33
   0 -15   6    3.41    0.32
  -1  15  -6    3.49    0.34
  -1 -15  -6    3.58    0.32
   1  15   6    4.31    0.31
   1 -15   6    4.04    0.35
  -2 -15  -6    5.13    0.40
   2 -15   6    5.72    0.42
  -2  15  -6    5.01    0.41
   2  15   6    5.12    0.37
  -3  15  -6    2.18    0.31
   3 -15   6    2.00    0.29
  -3 -15  -6    1.64    0.26
   3  15   6    1.97    0.25
  -4  16   6    0.88    0.24
   4  16  -6    1.10    0.22
  -3 -16   6   22.74    0.98
  -3  16   6   19.12    0.94
   3  16  -6   18.96    0.92
   3 -16  -6   20.33    0.96
   2  16  -6    0.55    0.18
  -2 -16   6    0.39    0.21
  -2  16   6    0.36    0.19
   2 -16  -6    0.54    0.20
   1 -16  -6    2.72    0.29
   1  16  -6    2.95    0.30
  -1 -16   6    3.10    0.31
   0 -16  -6    3.93    0.33
   0 -16   6    3.84    0.35
   0  16  -6    3.50    0.33
  -1  16  -6    2.71    0.30
   1  16   6    2.95    0.26
  -1 -16  -6    2.74    0.29
   1 -16   6    2.45    0.30
  -2  16  -6    8.65    0.57
   2 -16   6    9.57    0.58
   2  16   6    9.83    0.53
  -2 -16  -6    9.29    0.57
   3  16   6    0.16    0.17
   3 -16   6    0.26    0.22
  -3 -16  -6    0.27    0.19
  -3  16  -6    0.43    0.21
  -3  17   6    0.54    0.21
  -3 -17   6    0.51    0.21
   3 -17  -6    0.49    0.21
   3  17  -6    0.18    0.18
  -2  17   6    1.88    0.27
  -2 -17   6    1.94    0.29
   2  17  -6    1.85    0.26
   1 -17  -6    0.70    0.20
  -1 -17   6    0.59    0.19
   0 -17   6    0.86    0.22
   0  17  -6    0.92    0.22
   0 -17  -6    0.81    0.20
  -1  17  -6    0.23    0.18
   1 -17   6    0.20    0.20
  -1 -17  -6    0.25    0.17
   1  17   6    0.34    0.16
  -2 -17  -6    0.35    0.20
  -2  17  -6    0.44    0.20
   2 -17   6    0.35    0.21
   2  17   6    0.38    0.17
   3 -18  -6    2.24    0.31
  -3 -18   6    3.29    0.34
  -3  18   6    2.58    0.32
   3  18  -6    2.53    0.30
   2 -18  -6    0.92    0.23
  -2 -18   6    1.01    0.26
   1  18  -6    2.86    0.32
  -1 -18   6    3.38    0.33
   1 -18  -6    4.05    0.35
   0 -18  -6    7.85    0.51
   0  18  -6    7.52    0.52
   0 -18   6    8.04    0.52
  -1  18  -6    3.34    0.35
  -1 -18  -6    3.15    0.33
   1 -18   6    3.13    0.34
  -2 -18  -6    0.47    0.22
   2 -18   6    0.56    0.22
   2  18   6    0.41    0.18
  -2  18  -6    0.29    0.20
   3  19  -6    0.33    0.20
  -3 -19   6    0.08    0.21
   3 -19  -6    0.21    0.22
  -3  19   6   -0.08    0.21
   2 -19  -6   11.17    0.66
   2  19  -6   10.25    0.64
  -2 -19   6   12.44    0.69
  -1 -19   6    0.77    0.21
   1  19  -6    1.53    0.26
   1 -19  -6    0.86    0.23
   0 -19   6    4.63    0.39
   0 -19  -6    4.34    0.38
   0  19  -6    4.79    0.41
   1 -19   6   17.37    0.87
  -1  19  -6   17.24    0.89
  -1 -19  -6   16.89    0.86
   2 -19   6   -0.02    0.21
   2  19   6    0.34    0.19
  -2 -19  -6    0.25    0.21
  -2  19  -6    0.31    0.21
   2  20  -6   -0.03    0.20
  -2 -20   6    0.21    0.23
   2 -20  -6    0.04    0.22
  -1 -20   6    0.09    0.19
   1 -20  -6    0.49    0.23
   1  20  -6    0.32    0.21
   0  20  -6    6.73    0.51
   0 -20   6    6.51    0.48
   0 -20  -6    6.85    0.49
  -1 -20  -6   13.65    0.76
  -1  20  -6   13.72    0.78
   1 -20   6   14.00    0.77
   1 -21  -6    3.60    0.37
   1  21  -6    3.14    0.37
  -1 -21   6    2.96    0.33
   0 -21   6    3.88    0.38
   0 -21  -6    3.95    0.39
   0  21  -6    3.94    0.39
   5   0  -7   -0.07    0.15
  -5   0   7   -0.02    0.17
  -4   0   7    0.04    0.19
   4   0  -7   -0.01    0.13
  -3   0   7   -0.18    0.15
   3   0  -7    0.05    0.13
   2   0  -7    0.17    0.13
  -2   0   7   -0.08    0.13
   1   0  -7   -0.02    0.12
   1   0  -7   -0.03    0.11
  -1   0   7    0.20    0.14
   0   0  -7   -0.01    0.13
   0   0   7    0.07    0.12
  -1   0  -7    0.08    0.15
   1   0   7   -0.10    0.12
  -2   0  -7   -0.13    0.15
  -3   0  -7    0.04    0.18
  -4   0  -7    0.23    0.22
  -5  -1   7    6.65    0.47
   5   1  -7    5.48    0.38
   5  -1  -7    5.49    0.38
  -5   1   7    5.40    0.45
   4  -1  -7    4.15    0.31
   4   1  -7    4.02    0.30
  -4   1   7    4.31    0.38
  -4  -1   7    3.77    0.37
  -3  -1   7   12.38    0.68
   3  -1  -7   13.34    0.61
   3   1  -7   13.46    0.60
  -3   1   7   12.87    0.69
   2   1  -7    3.11    0.23
   2  -1  -7    3.12    0.24
  -2   1   7    2.90    0.29
  -2  -1   7    2.85    0.28
  -1  -1   7    3.24    0.28
   1   1  -7    3.98    0.29
   1  -1  -7    3.72    0.25
   1  -1  -7    3.94    0.28
  -1   1   7    3.44    0.29
   0  -1  -7   12.62    0.62
   0  -1   7   12.26    0.61
   0  -1  -7   13.25    0.55
   0   1  -7   12.37    0.62
   0   1   7   12.99    0.61
   1  -1   7    0.09    0.14
  -1   1  -7    0.04    0.15
   1   1   7    0.12    0.12
  -1  -1  -7    0.03    0.14
  -2   1  -7    0.73    0.21
  -2  -1  -7    0.86    0.22
   2  -1   7    0.98    0.20
  -3   1  -7    0.63    0.21
  -3  -1  -7    0.35    0.20
   4   1   7    0.42    0.23
  -4  -1  -7    0.49    0.24
  -4   1  -7    0.63    0.23
  -5  -2   7    0.69    0.23
   5   2  -7    1.30    0.21
   5  -2  -7    0.87    0.19
  -5   2   7    1.28    0.26
  -4   2   7    0.60    0.20
   4   2  -7    0.36    0.16
   4  -2  -7    0.34    0.16
  -4  -2   7    0.20    0.20
   3  -2  -7    1.09    0.18
  -3   2   7    0.99    0.22
   3   2  -7    0.99    0.17
  -3  -2   7    1.05    0.22
  -2   2   7    0.25    0.15
  -2  -2   7    0.10    0.14
   2   2  -7    0.01    0.11
   2  -2  -7    0.14    0.13
   1  -2  -7    5.85    0.32
   1  -2  -7    6.20    0.35
  -1  -2   7    5.49    0.37
  -1   2   7    4.93    0.35
   1   2  -7    6.30    0.37
   0  -2  -7   14.53    0.59
   0   2  -7   14.61    0.68
   0  -2  -7   13.81    0.66
   0   2   7   13.29    0.63
   0  -2   7   13.70    0.66
  -1   2  -7    1.21    0.21
   1  -2   7    1.15    0.19
  -1  -2  -7    1.24    0.20
   1   2   7    1.48    0.18
  -1  -2  -7    1.39    0.17
  -2   2  -7   34.88    1.48
  -2  -2  -7   35.01    1.49
   2  -2   7   37.84    1.40
  -3   2  -7    3.79    0.39
  -3  -2  -7    3.98    0.40
   4   2   7    1.19    0.25
  -4   2  -7    1.24    0.29
   5   3  -7    1.06    0.20
  -5  -3   7    1.42    0.26
   5  -3  -7    1.00    0.20
  -5   3   7    1.06    0.24
  -4   3   7    4.76    0.41
  -4  -3   7    5.14    0.41
   4   3  -7    5.57    0.35
   4  -3  -7    5.50    0.37
  -3  -3   7    7.34    0.48
   3  -3  -7    7.17    0.42
   3   3  -7    7.38    0.40
  -3   3   7    7.21    0.48
  -2   3   7    0.46    0.17
  -2  -3   7    0.90    0.18
   2  -3  -7    0.59    0.15
  -1   3   7    0.32    0.14
   1  -3  -7    0.32    0.13
  -1  -3   7    0.27    0.14
   1   3  -7    0.18    0.14
   0  -3   7   10.09    0.54
   0  -3  -7   10.37    0.54
   0  -3  -7   10.77    0.48
   0   3   7   10.19    0.51
   0   3  -7   10.36    0.55
  -1  -3  -7    0.97    0.19
   1  -3   7    0.94    0.18
  -1   3  -7    0.80    0.19
  -1  -3  -7    1.19    0.16
   1   3   7    0.86    0.16
  -2  -3  -7   27.76    1.20
  -2   3  -7   25.93    1.18
  -2  -3  -7   25.95    1.04
   2  -3   7   28.09    1.11
   3   3   7    4.94    0.39
  -3  -3  -7    4.87    0.42
  -3   3  -7    4.14    0.40
   4   3   7    1.68    0.29
  -4   3  -7    1.35    0.29
   5   4  -7    0.26    0.17
  -5  -4   7    0.09    0.20
   5  -4  -7    0.25    0.17
  -5   4   7    0.61    0.22
  -4   4   7    0.87    0.23
  -4  -4   7    1.05    0.22
   4   4  -7    1.00    0.18
   4  -4  -7    1.05    0.19
  -3  -4   7   31.99    1.31
  -3   4   7   30.41    1.30
   3  -4  -7   32.13    1.24
  -2  -4   7    1.88    0.23
   2  -4  -7    1.35    0.20
  -2   4   7    1.60    0.22
  -1   4   7   -0.08    0.12
   1  -4  -7    0.04    0.12
   1   4  -7   -0.16    0.14
  -1  -4   7   -0.14    0.13
   0  -4  -7   12.17    0.59
   0  -4   7   12.09    0.60
   0   4   7   10.68    0.55
   0   4  -7   11.71    0.60
   0  -4  -7   11.89    0.54
  -1  -4  -7    0.14    0.14
  -1   4  -7   -0.04    0.15
  -1  -4  -7    0.34    0.12
   1  -4   7    0.32    0.15
   2  -4   7   42.37    1.60
  -2  -4  -7   41.48    1.54
  -2   4  -7   43.19    1.71
  -2  -4  -7   41.57    1.70
  -3   4  -7   -0.07    0.19
   3   4   7    0.84    0.20
  -4   4  -7    0.24    0.23
   4   4   7    0.28    0.20
   5  -5  -7    3.08    0.30
  -5  -5   7    3.04    0.33
  -5   5   7    2.60    0.33
  -4   5   7    1.86    0.29
   4  -5  -7    1.98    0.25
  -4  -5   7    1.94    0.27
  -3   5   7    0.78    0.20
   3  -5  -7    0.61    0.17
  -3  -5   7    0.67    0.19
  -2  -5   7    1.82    0.24
  -2   5   7    1.67    0.23
   2  -5  -7    1.66    0.21
   2   5  -7    1.97    0.23
  -1   5   7    0.95    0.17
  -1  -5   7    0.99    0.18
   1  -5  -7    1.41    0.18
   1   5  -7    1.31    0.20
   0   5  -7    0.49    0.17
   0  -5  -7    0.31    0.13
   0  -5  -7    0.47    0.14
   0  -5   7    0.30    0.16
   0   5   7    0.41    0.14
  -1  -5  -7    3.01    0.28
   1  -5   7    2.55    0.26
  -1   5  -7    2.82    0.29
  -1  -5  -7    2.71    0.23
   2  -5   7   14.28    0.68
  -2   5  -7   13.73    0.74
   2   5   7   12.83    0.66
  -2  -5  -7   14.29    0.64
   3   5   7    0.13    0.16
   3  -5   7    0.12    0.19
  -3  -5  -7    0.27    0.16
  -3   5  -7    0.22    0.19
   4   5   7    0.75    0.22
  -4   5  -7    1.25    0.28
  -5  -6   7    1.48    0.27
  -5   6   7    1.27    0.26
   5  -6  -7    1.34    0.23
   4  -6  -7   17.50    0.80
  -4   6   7   17.09    0.88
  -4  -6   7   17.64    0.86
  -3   6   7    0.28    0.17
  -3  -6   7    0.30    0.16
   3  -6  -7    0.38    0.17
  -2  -6   7   23.00    1.01
   2   6  -7   24.49    0.98
  -2   6   7   22.20    0.99
   2  -6  -7   23.47    0.96
   1   6  -7    0.72    0.18
   1  -6  -7    0.88    0.16
  -1   6   7    0.89    0.17
  -1  -6   7    0.73    0.18
   0  -6  -7    3.53    0.26
   0   6  -7    3.38    0.30
   0   6   7    3.57    0.25
   0  -6   7    3.18    0.30
   0   6   7    3.38    0.26
  -1  -6  -7    4.69    0.32
   1  -6   7    5.57    0.38
   1   6   7    4.46    0.31
  -1   6  -7    5.60    0.40
   2  -6   7   11.40    0.60
   2   6   7   10.53    0.57
  -2   6  -7   12.04    0.67
  -2  -6  -7   11.67    0.56
  -3   6  -7   20.89    1.04
   3   6   7   20.14    0.96
  -3  -6  -7   21.88    0.93
   3  -6   7   22.67    0.96
  -4   6  -7    0.68    0.26
   4   6   7    1.19    0.23
   5  -7  -7    1.27    0.24
  -5   7   7    1.52    0.29
  -5  -7   7    1.33    0.27
  -4   7   7    0.60    0.20
  -4  -7   7    0.41    0.20
   4  -7  -7    0.44    0.19
  -3   7   7   12.72    0.70
  -3  -7   7   13.32    0.70
   3  -7  -7   14.81    0.69
   2   7  -7    0.61    0.18
  -2  -7   7    0.53    0.18
   2  -7  -7    0.31    0.17
  -2   7   7    0.66    0.18
   1   7  -7    2.48    0.27
   1  -7  -7    3.02    0.26
  -1  -7   7    2.75    0.28
  -1   7   7    3.00    0.26
   0  -7  -7    5.91    0.36
   0   7   7    6.04    0.34
   0   7   7    6.10    0.37
   0   7  -7    5.85    0.41
   0  -7   7    6.81    0.43
  -1   7  -7   14.36    0.73
   1  -7   7   15.15    0.72
   1   7   7   14.36    0.65
  -1  -7  -7   13.55    0.64
   2  -7   7    0.19    0.16
   2   7   7    0.03    0.13
  -2   7  -7    0.10    0.18
  -2  -7  -7    0.11    0.14
   3   7   7    8.32    0.52
  -3  -7  -7    9.04    0.50
   3  -7   7    8.20    0.51
  -3   7  -7    8.18    0.57
  -4   7  -7    0.75    0.27
   4   7   7    0.56    0.22
  -4  -7  -7    0.63    0.20
  -5   8   7    0.14    0.22
   5  -8  -7    0.11    0.18
  -5  -8   7    0.54    0.22
   4  -8  -7    1.23    0.22
  -4   8   7    1.09    0.25
  -4  -8   7    0.99    0.22
   3  -8  -7   -0.23    0.15
  -3   8   7    0.19    0.16
  -3  -8   7    0.14    0.17
  -2  -8   7   13.12    0.67
   2   8  -7   11.33    0.60
  -2   8   7   12.43    0.64
   2  -8  -7   12.87    0.63
  -1  -8   7    0.41    0.17
  -1   8   7    0.47    0.16
   1   8  -7    0.41    0.17
   1  -8  -7    0.54    0.16
   0   8  -7    1.62    0.24
   0  -8   7    1.87    0.24
   0  -8  -7    1.62    0.20
   0   8   7    1.53    0.17
   1   8   7    8.66    0.46
   1  -8   7    8.48    0.51
  -1   8  -7    8.29    0.53
  -1  -8  -7    8.58    0.46
   2  -8   7    1.81    0.24
  -2  -8  -7    1.36    0.20
  -2   8  -7    1.52    0.26
   2   8   7    1.37    0.20
  -3   8  -7    0.47    0.23
   3  -8   7    0.47    0.22
   3   8   7    0.33    0.17
  -3  -8  -7    0.38    0.17
  -4  -8  -7    4.34    0.37
   4   8   7    4.42    0.41
  -4   8  -7    5.28    0.48
  -5   9   7    0.15    0.22
  -5  -9   7    0.15    0.21
   5  -9  -7    0.42    0.21
  -4   9   7    0.63    0.22
   4  -9  -7    0.62    0.19
  -4  -9   7    0.80    0.22
  -3   9   7    0.59    0.19
  -3  -9   7    0.67    0.19
   3  -9  -7    1.11    0.22
   2   9  -7    0.56    0.18
  -2   9   7    0.46    0.17
  -2  -9   7    0.41    0.18
   2  -9  -7    0.72    0.19
   1  -9  -7   43.55    1.62
  -1  -9   7   46.25    1.70
   1   9  -7   41.15    1.65
  -1   9   7   41.94    1.61
   0   9  -7    1.12    0.23
   0  -9  -7    2.09    0.22
   0   9   7    2.20    0.20
   0  -9   7    2.00    0.25
  -1   9  -7    0.60    0.19
  -1  -9  -7    0.55    0.15
   1  -9   7    0.56    0.18
   1   9   7    0.62    0.15
   2   9   7    3.44    0.30
  -2   9  -7    3.43    0.35
   2  -9   7    3.69    0.33
  -2  -9  -7    3.45    0.29
   3  -9   7    6.18    0.44
  -3   9  -7    6.33    0.49
   3   9   7    6.38    0.44
  -3  -9  -7    6.20    0.42
  -4  10   7    1.19    0.25
   4 -10  -7    0.97    0.23
  -4 -10   7    0.98    0.22
   3 -10  -7    3.45    0.32
  -3  10   7    3.04    0.32
  -3 -10   7    3.36    0.32
   2 -10  -7    3.97    0.33
   2  10  -7    4.05    0.33
  -2  10   7    3.65    0.32
  -2 -10   7    4.33    0.37
  -1  10   7    3.33    0.29
   1 -10  -7    3.69    0.31
  -1 -10   7    3.93    0.35
   1  10  -7    3.38    0.31
   0  10  -7   77.58    2.85
   0 -10   7   79.06    2.81
   0 -10  -7   77.49    2.75
   1 -10   7   13.24    0.69
  -1 -10  -7   12.99    0.66
   1  10   7   14.61    0.65
  -1  10  -7   14.55    0.74
  -2 -10  -7    9.35    0.53
  -2  10  -7    9.93    0.61
   2  10   7   10.56    0.55
   2 -10   7   10.04    0.57
  -3 -10  -7    3.65    0.32
  -3  10  -7    4.21    0.40
   3 -10   7    3.92    0.35
   3  10   7    4.22    0.36
   4 -11  -7    0.08    0.19
  -4  11   7    0.07    0.18
  -4 -11   7    0.14    0.17
  -3  11   7    0.20    0.19
   3  11  -7    0.49    0.17
  -3 -11   7    0.34    0.20
   3 -11  -7    0.99    0.22
  -2  11   7    5.66    0.40
  -2 -11   7    5.55    0.42
   2  11  -7    5.21    0.38
   2 -11  -7    5.87    0.41
   1  11  -7    5.83    0.41
  -1 -11   7    6.11    0.44
   1 -11  -7    5.82    0.39
  -1  11   7    5.63    0.38
   0 -11   7    1.55    0.24
   0 -11  -7    1.93    0.23
   0  11  -7    1.73    0.25
  -1 -11  -7    0.19    0.14
   1 -11   7    0.02    0.15
   1  11   7    0.31    0.14
  -1  11  -7    0.25    0.17
  -2  11  -7    0.48    0.20
   2 -11   7    0.42    0.21
   2  11   7    0.24    0.16
  -2 -11  -7    0.10    0.15
  -3  11  -7    3.83    0.38
   3  11   7    3.44    0.33
   3 -11   7    2.66    0.32
  -4  12   7    0.32    0.22
   4 -12  -7    0.28    0.20
  -4 -12   7    0.68    0.22
  -3 -12   7    8.28    0.53
  -3  12   7    7.01    0.49
   3 -12  -7    8.48    0.52
   3  12  -7    7.54    0.47
  -2 -12   7    1.88    0.27
   2 -12  -7    2.19    0.27
   2  12  -7    1.94    0.24
  -2  12   7    1.63    0.25
  -1 -12   7    7.38    0.50
   1  12  -7    7.02    0.47
   1 -12  -7    8.60    0.49
   0 -12  -7   -0.03    0.15
   0 -12   7    0.07    0.16
   0  12  -7   -0.02    0.16
  -1  12  -7    1.18    0.23
  -1 -12  -7    0.69    0.18
   1 -12   7    0.82    0.20
   1  12   7    0.97    0.17
  -2 -12  -7    2.16    0.26
   2  12   7    1.99    0.23
  -2  12  -7    2.48    0.31
   2 -12   7    2.16    0.28
  -3  12  -7   -0.09    0.20
   3  12   7    0.10    0.17
  -3 -12  -7    0.14    0.17
   3 -12   7    0.12    0.21
  -4 -13   7    0.66    0.21
   4 -13  -7    1.03    0.24
  -4  13   7    0.75    0.23
  -3  13   7    3.49    0.33
   3  13  -7    3.07    0.30
   3 -13  -7    2.89    0.32
  -3 -13   7    3.57    0.34
   2 -13  -7    0.09    0.18
   2  13  -7    0.18    0.18
  -2 -13   7    0.25    0.18
  -2  13   7    0.17    0.17
  -1 -13   7   11.51    0.65
   1 -13  -7   11.27    0.60
   1  13  -7   10.13    0.60
   0 -13   7    5.19    0.42
   0  13  -7    5.59    0.42
   0 -13  -7    6.46    0.42
   1 -13   7    0.37    0.20
   1  13   7    0.29    0.14
  -1  13  -7    0.32    0.21
  -1 -13  -7    0.27    0.16
  -2  13  -7    4.11    0.39
   2  13   7    4.13    0.32
   2 -13   7    3.99    0.37
  -2 -13  -7    4.08    0.34
  -3  13  -7    0.25    0.22
   3  13   7    0.23    0.18
  -3 -13  -7    0.41    0.20
   3 -13   7    0.81    0.26
   3 -14  -7    0.37    0.20
  -3 -14   7    0.27    0.19
   3  14  -7    0.32    0.17
  -3  14   7    0.00    0.17
  -2 -14   7    1.86    0.27
  -2  14   7    1.79    0.26
   2  14  -7    1.83    0.24
   2 -14  -7    1.96    0.27
   1 -14  -7    0.24    0.18
  -1 -14   7    0.40    0.20
   1  14  -7    0.22    0.19
   0 -14   7    0.18    0.18
   0 -14  -7    0.09    0.16
  -1 -14  -7    0.21    0.16
  -1  14  -7    0.11    0.18
   1 -14   7    0.34    0.20
   1  14   7    0.37    0.15
   2 -14   7    4.05    0.38
  -2 -14  -7    3.29    0.33
  -2  14  -7    3.83    0.38
   2  14   7    3.67    0.32
   3 -15  -7    0.94    0.24
  -3 -15   7    1.32    0.27
  -3  15   7    1.49    0.25
   3  15  -7    1.19    0.23
   2  15  -7    1.33    0.23
  -2 -15   7    1.44    0.26
  -2  15   7    1.45    0.24
   2 -15  -7    1.97    0.27
  -1 -15   7    0.31    0.20
   1  15  -7    0.40    0.20
   1 -15  -7    0.48    0.20
   0  15  -7    3.66    0.35
   0 -15   7    3.32    0.34
   0 -15  -7    3.30    0.32
  -1 -15  -7   -0.04    0.16
   1 -15   7    0.42    0.21
  -1  15  -7   -0.16    0.17
   2  15   7    0.07    0.16
   2 -15   7    0.14    0.22
  -2 -15  -7    0.15    0.18
  -2  15  -7    0.46    0.21
  -3 -16   7    0.27    0.22
   3  16  -7    0.32    0.20
  -3  16   7    0.53    0.22
   3 -16  -7    0.20    0.22
   2  16  -7    0.54    0.20
  -2 -16   7    0.75    0.24
   2 -16  -7    0.91    0.23
   1 -16  -7    0.91    0.21
  -1 -16   7    1.04    0.24
   0 -16   7    2.57    0.31
   0  16  -7    2.37    0.31
   0 -16  -7    2.89    0.30
   1 -16   7    0.01    0.21
  -1  16  -7    0.24    0.20
  -1 -16  -7    0.10    0.17
  -2 -16  -7    0.59    0.20
   2 -16   7    0.34    0.22
   2  16   7    0.43    0.18
  -2  16  -7    0.60    0.23
   2  17  -7    8.55    0.57
   2 -17  -7   10.48    0.62
  -2 -17   7    9.77    0.62
   1 -17  -7    0.26    0.19
   1  17  -7    0.44    0.21
  -1 -17   7    0.03    0.22
   0 -17   7    2.72    0.32
   0 -17  -7    2.85    0.31
   0  17  -7    2.67    0.33
   1 -17   7    3.43    0.37
  -1  17  -7    3.18    0.36
  -1 -17  -7    3.49    0.34
  -2 -18   7    2.46    0.34
   2 -18  -7    2.05    0.31
   2  18  -7    2.28    0.30
   1 -18  -7    0.68    0.23
  -1 -18   7    0.52    0.23
   1  18  -7    0.94    0.25
   0 -18  -7   10.29    0.61
   0 -18   7   10.26    0.63
   0  18  -7    9.30    0.63
   4   0  -8    2.97    0.28
  -4   0   8    2.57    0.34
  -3   0   8    1.50    0.26
  -2   0   8    1.26    0.22
  -1   0   8   36.70    1.45
   0   0  -8   -0.13    0.16
   0   0   8    0.17    0.14
  -1   0  -8    2.08    0.27
   1   0   8    1.77    0.23
  -2   0  -8   13.01    0.75
  -3   0  -8    2.24    0.33
  -4   1   8    0.72    0.25
  -4  -1   8    0.84    0.24
   4  -1  -8    0.93    0.20
  -3  -1   8    0.11    0.20
  -3   1   8    0.23    0.18
   3  -1  -8    0.06    0.17
  -2  -1   8    0.27    0.16
  -2   1   8    0.30    0.18
  -1  -1   8    0.14    0.15
  -1   1   8    0.12    0.14
   0   1   8    1.67    0.22
   0  -1   8    1.55    0.22
   0   1  -8    2.17    0.26
   0  -1  -8    1.83    0.24
  -1  -1  -8    3.96    0.37
  -1   1  -8    4.37    0.38
   1  -1   8    4.51    0.35
   1   1   8    4.65    0.34
  -2  -1  -8    4.60    0.42
  -2   1  -8    4.07    0.39
  -3   1  -8    1.30    0.29
  -3  -1  -8    1.08    0.27
  -4  -2   8    2.97    0.35
   4  -2  -8    3.13    0.29
  -4   2   8    2.43    0.32
  -3   2   8    0.30    0.19
  -3  -2   8    0.59    0.20
   3  -2  -8    0.67    0.19
  -2  -2   8   -0.09    0.17
  -2   2   8    0.16    0.16
   2  -2  -8    0.20    0.15
  -1  -2   8    1.81    0.24
  -1   2   8    1.85    0.24
   1   2  -8    2.18    0.26
   0  -2   8    5.39    0.39
   0   2  -8    5.65    0.40
   0   2   8    5.65    0.38
   0  -2  -8    5.86    0.40
   1  -2   8   23.50    1.00
  -1  -2  -8   22.85    1.05
  -1   2  -8   22.58    1.05
  -2  -2  -8    3.83    0.38
  -2   2  -8    3.63    0.38
  -3   2  -8    5.42    0.49
  -3  -2  -8    5.60    0.49
  -4   3   8    0.14    0.19
   4  -3  -8    0.45    0.18
  -4  -3   8    0.41    0.22
   3  -3  -8    7.79    0.45
  -3  -3   8    6.56    0.48
  -3   3   8    6.04    0.47
  -2   3   8    3.70    0.34
   2  -3  -8    4.33    0.32
  -2  -3   8    3.95    0.36
   1   3  -8    0.17    0.17
  -1   3   8    0.01    0.15
   1  -3  -8    0.34    0.14
  -1  -3   8    0.01    0.15
   0  -3   8    0.58    0.18
   0   3  -8    0.38    0.18
   0   3   8    0.66    0.17
   0  -3  -8    0.79    0.19
  -1   3  -8    0.21    0.19
  -1  -3  -8    0.14    0.18
   1  -3   8    0.06    0.17
  -2   3  -8    0.35    0.22
   2  -3   8    0.34    0.20
  -2  -3  -8    0.22    0.21
   3   3   8    8.68    0.56
  -3   3  -8    8.44    0.61
  -4   4   8    0.40    0.21
   4  -4  -8    0.59    0.19
  -4  -4   8    0.58    0.24
  -3  -4   8    8.12    0.56
  -3   4   8    9.62    0.59
   3  -4  -8   10.11    0.54
  -2  -4   8    6.27    0.46
  -2   4   8    6.33    0.45
   2  -4  -8    7.76    0.44
   1  -4  -8    0.13    0.13
  -1   4   8    0.15    0.15
  -1  -4   8    0.22    0.15
   1   4  -8   -0.07    0.18
   0  -4  -8    3.56    0.31
   0  -4   8    4.26    0.35
   0   4  -8    4.23    0.36
   0   4   8    3.90    0.31
   0  -4  -8    4.00    0.29
  -1  -4  -8   13.45    0.73
   1  -4   8   14.54    0.73
  -1   4  -8   14.26    0.75
   2  -4   8    4.47    0.38
  -2  -4  -8    4.19    0.40
   2   4   8    3.65    0.32
  -2   4  -8    4.56    0.41
   3   4   8    1.26    0.24
  -4  -5   8    0.08    0.21
  -4   5   8    0.20    0.20
   4  -5  -8    0.31    0.20
   3  -5  -8    2.35    0.27
  -3  -5   8    2.07    0.27
  -3   5   8    1.44    0.26
  -2   5   8    1.53    0.23
  -2  -5   8    1.83    0.27
   2  -5  -8    1.77    0.23
  -1   5   8    1.77    0.24
  -1  -5   8    2.19    0.27
   1   5  -8    2.17    0.27
   1  -5  -8    2.58    0.24
   0  -5  -8    0.45    0.15
   0   5   8    0.24    0.16
   0   5  -8    0.43    0.19
   0  -5   8    0.36    0.17
  -1   5  -8    5.79    0.44
   1  -5   8    5.67    0.42
  -1  -5  -8    5.80    0.35
   1   5   8    5.18    0.35
  -2   5  -8    2.58    0.33
   2   5   8    2.73    0.27
   2  -5   8    2.68    0.30
   3   5   8    0.19    0.18
  -3   5  -8    0.63    0.26
  -4   6   8    0.83    0.24
   4  -6  -8    0.78    0.23
  -4  -6   8    0.41    0.23
  -3   6   8    0.78    0.21
  -3  -6   8    0.63    0.21
   3  -6  -8    0.82    0.22
   2  -6  -8    2.19    0.25
  -2  -6   8    1.76    0.27
  -2   6   8    2.51    0.28
   1  -6  -8    0.16    0.15
   1   6  -8    0.14    0.17
  -1  -6   8    0.11    0.17
  -1   6   8   -0.01    0.16
   0   6  -8    4.91    0.40
   0  -6   8    5.45    0.41
   0  -6  -8    5.55    0.35
  -1  -6  -8    2.45    0.24
   1   6   8    1.95    0.22
  -1   6  -8    2.23    0.30
   1  -6   8    3.28    0.31
   2  -6   8    6.84    0.46
   2   6   8    5.66    0.40
  -2   6  -8    6.23    0.49
   3   6   8    0.23    0.18
  -3   6  -8    0.38    0.24
  -4  -7   8    0.84    0.26
   4  -7  -8    1.03    0.24
  -4   7   8    0.71    0.24
   3  -7  -8   13.79    0.67
  -3  -7   8   12.01    0.69
  -3   7   8   11.42    0.69
  -2  -7   8   19.94    0.96
   2  -7  -8   21.41    0.91
  -2   7   8   19.09    0.91
  -1   7   8    0.06    0.15
   1  -7  -8   -0.08    0.14
  -1  -7   8   -0.10    0.16
   1   7  -8   -0.04    0.18
   0  -7   8    0.04    0.17
   0  -7  -8    0.06    0.14
   0   7  -8    0.43    0.19
   1  -7   8    0.22    0.17
   1   7   8    0.14    0.14
  -1   7  -8    0.36    0.20
  -1  -7  -8    0.09    0.14
  -2  -7  -8    0.32    0.18
   2  -7   8    0.39    0.21
   2   7   8    0.31    0.16
  -2   7  -8    0.22    0.22
  -3   7  -8    7.48    0.57
   3   7   8    5.95    0.45
  -4  -8   8    0.98    0.25
  -4   8   8    0.97    0.27
   4  -8  -8    1.28    0.26
  -3  -8   8   10.80    0.65
   3  -8  -8   12.78    0.64
  -3   8   8    9.51    0.62
  -2   8   8    0.31    0.18
   2  -8  -8    0.54    0.20
  -2  -8   8    0.37    0.20
   1   8  -8    1.26    0.25
   1  -8  -8    1.22    0.20
  -1  -8   8    1.13    0.24
  -1   8   8    1.22    0.21
   0   8  -8    1.14    0.23
   0  -8  -8    1.13    0.20
   0  -8   8    1.40    0.25
   1  -8   8    1.24    0.24
  -1  -8  -8    1.51    0.21
  -1   8  -8    1.72    0.27
   1   8   8    1.87    0.21
   2  -8   8   10.22    0.60
   2   8   8   10.09    0.56
  -2  -8  -8   10.14    0.55
  -2   8  -8    9.52    0.63
   3   8   8    0.24    0.19
  -3   8  -8   -0.02    0.25
   3  -8   8    0.20    0.21
   4  -9  -8    5.34    0.43
  -4   9   8    4.98    0.46
  -4  -9   8    5.77    0.46
  -3  -9   8    6.51    0.49
   3  -9  -8    6.79    0.46
  -3   9   8    5.96    0.47
  -2   9   8    0.29    0.19
  -2  -9   8    0.34    0.19
   2  -9  -8    0.45    0.18
   2   9  -8    0.35    0.20
   1  -9  -8   40.63    1.56
  -1   9   8   41.06    1.56
  -1  -9   8   40.20    1.64
   1   9  -8   40.62    1.62
   0  -9   8   20.90    0.98
   0  -9  -8   20.41    0.89
   0   9  -8   20.40    0.96
  -1   9  -8    1.50    0.27
   1   9   8    1.07    0.19
  -1  -9  -8    1.68    0.22
   2  -9   8    0.38    0.21
   2   9   8    0.53    0.18
  -2  -9  -8    0.73    0.19
  -2   9  -8    1.01    0.25
  -3  10   8    9.45    0.60
   3 -10  -8   10.10    0.59
  -3 -10   8   10.14    0.62
   2 -10  -8   16.12    0.78
  -2 -10   8   15.63    0.82
   2  10  -8   15.68    0.76
  -2  10   8   14.94    0.77
   1 -10  -8    0.21    0.16
   1  10  -8    0.17    0.19
  -1 -10   8    0.25    0.21
   0  10  -8    0.25    0.20
   0 -10  -8    0.28    0.17
   0 -10   8    0.55    0.20
   1 -10   8    1.52    0.25
  -1 -10  -8    1.99    0.24
   1  10   8    1.92    0.23
  -1  10  -8    1.95    0.29
  -2 -10  -8    0.22    0.17
   2 -10   8    0.37    0.20
   2  10   8    0.00    0.17
   3 -11  -8    2.71    0.32
  -3  11   8    1.92    0.29
  -3 -11   8    2.30    0.32
  -2 -11   8    2.12    0.31
   2  11  -8    2.50    0.29
   2 -11  -8    2.47    0.29
  -2  11   8    1.87    0.26
   1 -11  -8   30.99    1.29
   1  11  -8   30.98    1.32
  -1 -11   8   32.81    1.38
   0 -11  -8    0.26    0.16
   0 -11   8    0.37    0.21
   1 -11   8    0.15    0.20
  -1 -11  -8    0.31    0.17
  -1  11  -8    0.25    0.21
  -2  11  -8    2.98    0.35
   2 -11   8    1.65    0.28
   2  11   8    1.34    0.23
  -2 -11  -8    1.65    0.24
   3 -12  -8    0.00    0.20
  -3 -12   8   -0.06    0.19
  -3  12   8    0.20    0.21
  -2 -12   8    6.51    0.49
   2 -12  -8    6.07    0.45
  -2  12   8    5.42    0.42
   2  12  -8    5.90    0.43
   1  12  -8    1.06    0.24
  -1 -12   8    1.25    0.26
   1 -12  -8    1.51    0.24
   0 -12   8    8.54    0.56
   0  12  -8    7.97    0.54
   0 -12  -8    8.83    0.52
  -1  12  -8    0.19    0.22
   1 -12   8    0.20    0.20
  -1 -12  -8    0.27    0.17
   2 -12   8    1.04    0.24
  -2 -12  -8    0.76    0.21
  -2  12  -8    0.85    0.26
   2  12   8    0.81    0.20
  -3 -13   8    0.20    0.22
  -3  13   8    0.13    0.20
   3 -13  -8    0.20    0.20
   2 -13  -8    0.13    0.20
  -2  13   8    0.35    0.20
  -2 -13   8    0.40    0.23
   2  13  -8    0.10    0.20
   1  13  -8    0.28    0.19
  -1 -13   8    0.34    0.22
   1 -13  -8    0.50    0.19
   0 -13   8    4.87    0.43
   0 -13  -8    4.99    0.39
   0  13  -8    5.37    0.43
  -1 -13  -8   -0.01    0.17
  -1  13  -8   -0.04    0.21
   1 -13   8   -0.02    0.20
  -2 -14   8    1.52    0.29
   2  14  -8    1.64    0.27
   2 -14  -8    1.16    0.25
  -1 -14   8    2.86    0.35
   1  14  -8    2.34    0.30
   1 -14  -8    2.84    0.31
   0 -14  -8    0.41    0.20
   0  14  -8    0.34    0.22
   0 -14   8    0.10    0.21
  -1 -14  -8    0.47    0.19
   1 -14   8   -0.08    0.20
  -1  14  -8    0.23    0.23
   1  15  -8    0.76    0.23
  -1 -15   8    0.85    0.26
   1 -15  -8    0.33    0.20
   0  15  -8    0.94    0.25
   0 -15   8    0.93    0.24
   0 -15  -8    0.88    0.22
  -3   0   9   -0.28    0.19
  -2   0   9    0.13    0.19
  -1   0   9    0.13    0.17
   0   0  -9    0.25    0.22
   0   0   9    0.01    0.17
  -1   0  -9    0.66    0.25
  -2   0  -9    0.25    0.26
  -3  -1   9    0.18    0.21
  -3   1   9    0.42    0.22
  -2   1   9    0.55    0.22
  -2  -1   9    0.66    0.23
  -1  -1   9    2.37    0.30
  -1   1   9    3.59    0.33
   0  -1   9    0.06    0.18
   0   1  -9    0.12    0.20
   0   1   9    0.13    0.17
  -1  -1  -9    2.45    0.34
   1  -1   9    3.52    0.33
  -1   1  -9    2.76    0.34
  -2  -1  -9    1.23    0.30
  -2   1  -9    0.95    0.28
  -3   2   9    0.04    0.22
  -3  -2   9    0.53    0.24
  -2  -2   9    0.99    0.22
  -2   2   9    0.66    0.20
  -1  -2   9    0.05    0.17
  -1   2   9    0.30    0.17
   0  -2   9    1.37    0.24
   0   2   9    1.80    0.25
   0   2  -9    1.93    0.30
  -1  -2  -9   -0.20    0.21
  -1   2  -9    0.10    0.23
   1  -2   9    0.24    0.20
  -2  -2  -9    5.35    0.49
  -2   2  -9    5.58    0.49
  -3  -3   9    1.08    0.28
  -3   3   9    0.99    0.26
  -2  -3   9    0.14    0.19
  -2   3   9    0.14    0.20
  -1   3   9    0.37    0.19
  -1  -3   9    0.18    0.19
   0   3  -9    4.42    0.40
   0  -3   9    4.83    0.39
   0   3   9    4.86    0.37
  -1  -3  -9    1.64    0.28
  -1   3  -9    1.75    0.31
   1  -3   9    1.71    0.26
  -2   3  -9    2.02    0.33
  -2  -3  -9    1.58    0.31
  -3   4   9    0.23    0.23
   3  -4  -9    0.26    0.21
  -3  -4   9    0.55    0.24
  -2   4   9    4.33    0.39
  -2  -4   9    5.09    0.43
  -1   4   9    1.58    0.24
  -1  -4   9    2.10    0.28
   0   4  -9    4.54    0.41
   0  -4   9    4.02    0.38
   1  -4   9    4.91    0.41
  -1  -4  -9    4.74    0.42
  -1   4  -9    4.41    0.42
   2   4   9    2.50    0.29
  -2   4  -9    3.47    0.40
   3  -5  -9    9.01    0.53
  -3  -5   9    7.15    0.55
  -3   5   9    7.29    0.54
  -2  -5   9   13.78    0.78
   2  -5  -9   15.04    0.71
  -2   5   9   13.26    0.73
  -1  -5   9    0.14    0.21
  -1   5   9    0.32    0.18
   0  -5   9   11.83    0.69
   0   5  -9   12.99    0.72
  -1   5  -9   11.98    0.72
   1   5   9   11.38    0.61
   1  -5   9   12.97    0.71
  -3  -6   9    5.65    0.47
   3  -6  -9    5.97    0.44
  -3   6   9    4.80    0.44
   2  -6  -9   -0.05    0.19
  -2  -6   9   -0.16    0.22
  -2   6   9    0.08    0.20
   1   6  -9   10.94    0.62
  -1  -6   9    9.01    0.59
  -1   6   9    8.40    0.54
   1  -6  -9   10.25    0.54
   0  -6   9    0.21    0.19
   0   6  -9    0.49    0.24
   1   6   9   32.58    1.34
   1  -6   9   35.94    1.45
  -1   6  -9   32.65    1.47
   3  -7  -9    2.18    0.32
  -3   7   9    1.05    0.27
  -3  -7   9    1.28    0.28
  -2   7   9    1.29    0.25
   2  -7  -9    1.91    0.28
  -2  -7   9    1.37    0.28
   1   7  -9   10.31    0.61
   1  -7  -9   10.65    0.57
  -1  -7   9   10.34    0.64
  -1   7   9    8.94    0.55
   0  -7   9    1.13    0.26
   0   7  -9    1.35    0.26
   1  -7   9    1.27    0.27
  -1   7  -9    1.32    0.28
  -2  -8   9    0.88    0.26
   2  -8  -9    0.98    0.24
  -2   8   9    0.84    0.22
   1  -8  -9   15.51    0.76
  -1  -8   9   16.32    0.86
   1   8  -9   15.56    0.81
   0  -8   9    5.78    0.47
   0  -8  -9    5.58    0.40
   0   8  -9    6.24    0.47
   1  -8   9    0.32    0.23
  -1   8  -9    0.44    0.24
   2  -9  -9    0.57    0.22
  -2   9   9    0.59    0.23
  -2  -9   9    0.65    0.25
  -1  -9   9    0.33    0.25
   1   9  -9    0.16    0.22
   1  -9  -9    0.11    0.18
   0  -9   9    4.22    0.41
   0  -9  -9    4.53    0.36
   0   9  -9    4.40    0.41
  -1  -9  -9    2.53    0.28
   1  -9   9    3.21    0.36
  -1   9  -9    2.65    0.35
   2 -10  -9    0.67    0.24
  -2 -10   9    0.52    0.27
  -2  10   9    0.96    0.24
   1 -10  -9    0.12    0.18
   1  10  -9    0.50    0.24
   0 -10   9    5.82    0.48
   0  10  -9    6.08    0.48
   0 -10  -9    5.78    0.42
   1  11  -9    0.36    0.25
  -1 -11   9    0.29    0.25
   1 -11  -9    0.15    0.20
   0   0   0    0.00    0.00
