# Supplementary material for: Practical aspects of teaching a graduate-level small-mol­ecule chemical crystallography course
Source: Acta Crystallogr E Crystallogr Commun. 2026 Jan 1;82(Pt 1):107–20. doi: 10.1107/S2056989025010527 (PMC12810306; doi:10.1107/S2056989025010527)
Supplement: Supplementary file 1 [file e-82-00107-sup2.zip › Berry_Guzei_Structures/Structure 20/structure20.hkl]

   0   0  -1    3.30    2.70   1
   0   0  -2 6255.50  268.00   1
   0   0   2 5741.00  189.20   1
   0   0  -313716.30  618.20   1
   0   0   313959.40  527.50   1
   0   0  -4   30.60   11.60   1
   0   0   4   16.10    4.00   1
   0   0  -5  294.80   22.40   1
   0   0   5  366.40   26.90   1
   0   0  -6   14.30   20.70   1
   0   0   6    0.10    5.20   1
   0   0  -7 1214.90   57.10   1
   0   0  -8  991.10   56.20   1
   0   0  -9  390.40   49.50   1
   0   0 -10   10.20   57.30   1
   0   1  -9 1981.70  124.20   1
   0   1  -8  223.30   31.40   1
   0  -1   7 8483.00  356.50   1
   0   1  -7 8038.80  334.30   1
   0  -1   6 4863.00  229.00   1
   0   1  -6 4764.60  212.80   1
   0  -1   5 1084.10   39.70   1
   0   1  -5 1053.10   47.70   1
   0  -1   4 1561.80   51.10   1
   0   1  -4 1576.00   71.70   1
   0  -1   3 4145.80  165.00   1
   0   1  -3 3935.60  163.70   1
   0  -1   2 1660.70   72.70   1
   0   1  -2 1684.20   76.80   1
   0  -1   131565.90 1154.10   1
   0  -1   026297.10 1206.00   1
   0  -1  -1 6155.20  261.40   1
   0   1   1   32.50   18.00   1
   0  -1  -239469.20 1149.60   1
   0  -1  -3   91.60    4.60   1
   0   1   3  115.90   10.30   1
   0  -1  -4 3085.00   82.80   1
   0   1   4 3174.30  138.10   1
   0  -1  -5 4020.50  120.90   1
   0   1   5 3957.50  156.60   1
   0  -1  -6  959.40   35.30   1
   0   1   6  958.50   60.40   1
   0  -1  -7 1245.70   77.90   1
   0  -1  -8  150.30   36.30   1
   0  -1  -9    8.80   25.70   1
   0  -1 -10  -16.20   51.60   1
   0   2  -9 1246.00   76.20   1
   0   2  -8  244.70   43.60   1
   0  -2   7 4901.40  242.00   1
   0   2  -7 4390.80  205.70   1
   0  -2   6   17.60   13.20   1
   0   2  -6   39.80   18.60   1
   0  -2   5  772.00   79.90   1
   0   2  -5  755.10   40.70   1
   0  -2   4  522.40   33.90   1
   0   2  -4  528.20   29.10   1
   0  -2   3 9684.40  362.30   1
   0   2  -3 9293.50  348.00   1
   0  -2   2   38.60    8.90   1
   0   2  -2   62.30    8.80   1
   0  -2   132046.60 1362.40   1
   0   2  -131016.70 2042.10   1
   0  -2   016055.30  784.50   1
   0   2   015833.20  888.10   1
   0  -2  -161366.90 2123.00   1
   0   2   159941.30 2004.10   1
   0  -2  -2 5699.50  200.80   1
   0   2   2 5682.60  201.90   1
   0  -2  -3 4811.50  179.70   1
   0   2   3 4622.20  194.40   1
   0  -2  -415771.10  419.40   1
   0  -2  -5 5633.90  179.50   1
   0  -2  -6   58.60   12.50   1
   0  -2  -7 1177.60   58.00   1
   0  -2  -8   53.60   32.70   1
   0  -2  -9  200.10   44.20   1
   0  -2 -10  380.20   65.20   1
   0   3  -9  725.40   67.70   1
   0   3  -8 6663.00  313.70   1
   0  -3   7 1262.30   96.30   1
   0   3  -7 1289.50   81.50   1
   0  -3   6  188.60   21.70   1
   0   3  -6  181.50   27.90   1
   0  -3   5  116.20   18.40   1
   0   3  -5  120.00   24.40   1
   0  -3   4 1765.20  114.00   1
   0   3  -4 1612.00   64.50   1
   0  -3   310431.70  390.30   1
   0   3  -310295.50  331.70   1
   0  -3   2 1338.30   53.60   1
   0   3  -2 1254.70   79.70   1
   0  -3   1 1418.50   73.20   1
   0   3  -1 1329.80   79.30   1
   0  -3   029538.00 1450.80   1
   0   3   029108.10 1504.30   1
   0  -3  -1 2229.70  129.20   1
   0   3   1 2365.30  100.00   1
   0  -3  -2  537.30   26.00   1
   0   3   2  542.80   24.80   1
   0  -3  -3 1801.70   70.80   1
   0   3   3 1786.00   65.80   1
   0  -3  -412846.50  540.60   1
   0   3   412115.60  448.60   1
   0  -3  -5   81.00   12.40   1
   0  -3  -6   10.00    5.50   1
   0  -3  -7  551.60   24.60   1
   0  -3  -8 1924.10   93.10   1
   0  -3  -9   45.90   43.20   1
   0  -3 -10  634.50   74.20   1
   0   4  -8 1304.70   86.30   1
   0   4  -7   35.60   30.10   1
   0   4  -6 6174.90  321.00   1
   0   4  -5  376.30   46.40   1
   0  -4   4   14.10   15.30   1
   0   4  -4    0.10   14.90   1
   0  -4   3 2000.80   82.30   1
   0   4  -3 1807.10   78.20   1
   0  -4   2  212.30   19.30   1
   0   4  -2  175.60   21.60   1
   0  -4   1   52.80   12.20   1
   0   4  -1   73.80   12.60   1
   0  -4   015574.50  545.40   1
   0   4   015137.90  506.80   1
   0  -4  -114762.70 1252.20   1
   0   4   114266.80  501.00   1
   0  -4  -2 5483.70  291.60   1
   0   4   2 5083.20  260.80   1
   0  -4  -3 2476.70   89.70   1
   0   4   3 2393.50   91.50   1
   0  -4  -4  960.10   48.40   1
   0   4   4  936.80   41.00   1
   0  -4  -5 1639.70   97.60   1
   0   4   5 1597.70   66.30   1
   0  -4  -6  185.60   15.40   1
   0  -4  -7  150.00   12.40   1
   0  -4  -9 2241.30  122.30   1
   0  -4 -10  487.50   60.10   1
   0   5  -7 2589.10  146.10   1
   0   5  -6 2160.80  109.40   1
   0   5  -5  657.90   48.80   1
   0   5  -4   -0.40   24.80   1
   0  -5   3  222.80   28.80   1
   0   5  -3  257.80   31.00   1
   0  -5   2 1826.00   85.50   1
   0   5  -2 1719.70   74.10   1
   0  -5   1  262.60   20.60   1
   0   5  -1  204.20   24.00   1
   0  -5   0 2574.40  129.80   1
   0   5   0 2446.80  102.40   1
   0  -5  -1 6039.60  211.50   1
   0   5   1 5430.60  190.80   1
   0  -5  -2  506.20   32.60   1
   0   5   2  582.00   27.10   1
   0  -5  -3 6991.00  352.30   1
   0   5   3 6854.20  254.60   1
   0  -5  -4 3393.80  246.70   1
   0   5   4 3442.80  125.50   1
   0  -5  -5  691.00   41.40   1
   0   5   5  739.90   37.90   1
   0  -5  -6   21.10   18.60   1
   0   5   6   18.90   18.80   1
   0  -5  -7  517.20   44.30   1
   0  -5  -8    3.90   24.90   1
   0  -5  -9  269.00   54.50   1
   0  -5 -10  413.40   63.10   1
   0   6  -6  -16.10   34.80   1
   0   6  -5  419.60   42.40   1
   0   6  -4 1398.30   86.60   1
   0   6  -3 7717.70  399.90   1
   0   6  -2 5673.20  247.70   1
   0  -6   1  828.00   54.30   1
   0   6  -1  767.60   45.30   1
   0  -6   0  -10.30   14.90   1
   0   6   0  -37.90   20.30   1
   0  -6  -1  214.30   23.20   1
   0   6   1  158.20   20.50   1
   0  -6  -2 4468.00  165.90   1
   0   6   2 4077.80  156.20   1
   0  -6  -3 3072.20  140.10   1
   0   6   3 2905.10  112.60   1
   0  -6  -4  -55.00   24.10   1
   0   6   4    0.20   14.20   1
   0   6   5 3466.90  132.60   1
   0   6   6 7466.80  297.00   1
   0  -6  -7  430.20   37.50   1
   0  -6  -8  104.80   31.00   1
   0  -6  -9   18.90   31.30   1
   0   7  -5   27.50   32.00   1
   0   7  -4  -20.00   29.00   1
   0   7  -3  838.20   51.50   1
   0   7  -2 2287.20  115.50   1
   0   7  -1 5612.50  249.50   1
   0   7   0   68.00   22.40   1
   0   7   1  526.40   39.10   1
   0   7   2 1862.00   82.00   1
   0   7   3  130.20   22.10   1
   0   7   4 6076.60  273.50   1
   0   7   5   49.10   29.20   1
   0   7   6 4507.00  171.00   1
   0   7   7  530.30   46.00   1
   0  -7  -8  805.10   52.90   1
   0  -7  -9  635.20   61.80   1
   0   8  -4  700.90   74.90   1
   0   8  -3 1429.60  590.60   1
   0   8  -2  769.70   65.60   1
   0   8  -1  124.50   28.80   1
   0   8   0   62.70   25.30   1
   0   8   1  212.70   37.70   1
   0   8   2  932.50   54.80   1
   0   8   3  111.70   25.30   1
   0   8   4   98.50   31.30   1
   0   8   5   23.00   21.80   1
   0   8   6  171.80   30.70   1
   0   8   7  659.10   47.20   1
   0  -8  -8 3012.90  149.60   1
   0   9  -3  113.30   54.10   1
   0   9  -2   11.60   48.30   1
   0   9  -1  670.70  431.70   1
   0   9   0  151.90   43.60   1
   0   9   1   22.80   39.20   1
   0   9   2  128.30   36.40   1
   0   9   3 1072.80   63.10   1
   0   9   4  109.50   31.20   1
   0   9   5   77.00   39.50   1
   0   9   6  -25.60   29.00   1
   0   9   7  588.60   55.40   1
   0  10   0   14.60   52.10   1
   0  10   1   22.90   49.50   1
   0  10   2  271.60   39.60   1
   0  10   3    9.00   31.40   1
   0  10   4  103.70   36.20   1
   0  10   5   67.10   36.70   1
  -1  10   3  337.00   61.80   1
  -1  10   2  -18.60   44.80   1
  -1  10   1  350.60   51.80   1
  -1  10   0  228.30   39.40   1
  -1   9   6  -16.70   27.40   1
  -1   9   5  -35.20   26.40   1
  -1   9   4 1193.60   85.60   1
  -1   9   3  738.90   62.10   1
  -1   9   2  632.90   48.20   1
  -1   9   1 1438.60   81.10   1
  -1   9   0   89.60   34.50   1
  -1   9  -1  -11.30   41.20   1
  -1   9  -2   92.70   40.20   1
  -1   9  -3    4.00   24.70   1
  -1   8   7  164.00   36.10   1
  -1   8   6  100.40   30.50   1
  -1   8   5  132.00   37.50   1
  -1   8   4  814.80   56.70   1
  -1   8   3  307.30   43.90   1
  -1   8   2  331.80   35.30   1
  -1   8   1  510.00   44.60   1
  -1   8   0  215.40   33.60   1
  -1   8  -1   51.70   25.40   1
  -1   8  -2  333.50   49.10   1
  -1   8  -3   93.90   32.10   1
  -1   8  -4    9.70   47.60   1
   1  -7  -8   -6.00   36.50   1
  -1   7   7   53.60   26.60   1
   1  -7  -7   65.30   33.00   1
  -1   7   6  254.50   37.60   1
  -1   7   5  438.80   38.00   1
  -1   7   4   25.20   20.00   1
  -1   7   3  694.00   39.70   1
  -1   7   2  877.40   47.30   1
  -1   7   1  241.50   25.80   1
  -1   7   0   92.10   22.30   1
  -1   7  -1 1177.50   86.70   1
  -1   7  -2  349.30   44.20   1
  -1   7  -3 1374.90   70.20   1
  -1   7  -4  968.70   72.60   1
  -1   7  -5   68.30   47.30   1
  -1   7  -6  -64.50   36.70   1
   1  -6  -9  807.30   64.70   1
   1  -6  -8   -8.70   28.60   1
   1  -6  -7  181.00   32.50   1
  -1   6   6 7723.10  295.60   1
  -1   6   5 5849.20  208.80   1
  -1   6   4 1597.10   79.00   1
  -1   6   3  515.20   31.80   1
   1  -6  -3  404.40   42.20   1
  -1   6   2   99.90   22.80   1
   1  -6  -2  115.90   26.50   1
  -1   6   1  361.60   31.80   1
   1  -6  -1  433.50  160.20   1
  -1   6   0 1947.60   76.20   1
   1  -6   0 2096.20  286.10   1
  -1   6  -1  353.30   27.50   1
   1  -6   1  270.00   35.30   1
  -1   6  -210202.60  610.30   1
  -1   6  -3 6177.70  255.90   1
  -1   6  -4  808.00   56.30   1
  -1   6  -5  268.90   45.40   1
  -1   6  -6   30.00   47.70   1
  -1   6  -7  216.50   65.50   1
   1  -5  -9  203.70   43.00   1
   1  -5  -7  160.70   28.20   1
   1  -5  -6  376.60   34.00   1
  -1   5   5 6187.30  217.60   1
   1  -5  -5 5899.20  307.30   1
  -1   5   4 3705.50  138.00   1
   1  -5  -4 3908.00  171.50   1
  -1   5   3  526.40   29.60   1
   1  -5  -3  610.30   76.20   1
  -1   5   2 1497.20   57.80   1
   1  -5  -2 1565.30   83.30   1
  -1   5   1  235.10   17.40   1
   1  -5  -1  230.90   28.00   1
  -1   5   010042.10  348.80   1
   1  -5   010744.10  441.90   1
  -1   5  -1 6345.80  289.90   1
   1  -5   1 6702.50  282.30   1
  -1   5  -2 3462.90  159.00   1
   1  -5   2 3720.70  196.30   1
  -1   5  -3  170.30   22.20   1
   1  -5   3  127.90   26.40   1
  -1   5  -4  137.20   32.10   1
  -1   5  -5  164.30   26.10   1
  -1   5  -6  702.70   63.90   1
  -1   5  -7  101.70   50.20   1
  -1   5  -8 2586.30  159.50   1
   1  -4  -9   36.60   37.20   1
   1  -4  -8 1598.20   94.10   1
   1  -4  -7   38.30   21.40   1
   1  -4  -6   15.40   18.50   1
  -1   4   5 1163.90   55.30   1
   1  -4  -5 1173.40   46.10   1
  -1   4   4  155.90   15.70   1
   1  -4  -4  144.40   23.40   1
  -1   4   3 5151.10  206.30   1
   1  -4  -3 5520.60  198.20   1
  -1   4   2 4042.40  135.90   1
   1  -4  -2 4279.80  152.80   1
  -1   4   130033.00 1016.20   1
   1  -4  -132383.70 1204.00   1
  -1   4   021013.20  793.70   1
   1  -4   022747.90  885.50   1
  -1   4  -1 4750.30  184.80   1
   1  -4   1 5069.80  168.70   1
  -1   4  -216794.90  641.20   1
   1  -4   217973.40  753.50   1
  -1   4  -3  550.60   40.00   1
   1  -4   3  661.30   45.10   1
  -1   4  -4   -1.20   20.70   1
   1  -4   4    1.40   13.30   1
  -1   4  -5  230.90   31.60   1
  -1   4  -6  656.80   53.60   1
   1  -4   6  742.10   50.50   1
  -1   4  -7  173.10   46.40   1
  -1   4  -8  791.90   66.30   1
   1  -3 -10   47.30   35.50   1
   1  -3  -9  880.90   76.60   1
   1  -3  -8  103.00   33.50   1
   1  -3  -7 6582.10  317.80   1
   1  -3  -6  117.20   17.30   1
   1  -3  -5  558.40   28.90   1
  -1   3   4 6929.40  210.20   1
   1  -3  -4 6868.20  201.20   1
  -1   3   3 7277.30  261.00   1
   1  -3  -3 7682.40  324.10   1
  -1   3   2  180.40   13.70   1
   1  -3  -2  218.00   17.80   1
  -1   3   125041.60  928.70   1
   1  -3  -126429.90 1421.90   1
  -1   3   0  796.70   36.00   1
   1  -3   0  905.40   46.50   1
  -1   3  -165022.00 3632.00   1
   1  -3   168207.60 2261.60   1
  -1   3  -2  222.60   21.80   1
   1  -3   2  268.80   21.30   1
  -1   3  -3  461.40   31.00   1
   1  -3   3  598.40   48.30   1
  -1   3  -4 2477.20  127.40   1
   1  -3   4 2489.40   99.00   1
  -1   3  -5  710.10   45.20   1
   1  -3   5  715.80   30.90   1
  -1   3  -6   51.10   27.50   1
   1  -3   6   61.40   17.70   1
  -1   3  -7  916.50   60.20   1
   1  -3   7  911.60   54.30   1
  -1   3  -8 1078.40   72.70   1
  -1   3  -9  548.60   62.80   1
   1  -2 -10   -2.60   45.40   1
   1  -2  -9   32.20   41.40   1
   1  -2  -8 2326.40  130.60   1
   1  -2  -7 2496.00  129.00   1
   1  -2  -6   -0.90   11.30   1
   1  -2  -5  900.20   37.80   1
   1  -2  -4 8878.00  222.80   1
  -1   2   3 1374.20   71.60   1
   1  -2  -3 1370.40   43.20   1
  -1   2   214957.00  612.10   1
   1  -2  -215417.10  590.40   1
  -1   2   119092.60  658.30   1
   1  -2  -119140.90  666.00   1
  -1   2   086760.30 3458.00   1
   1  -2   090630.50 4512.40   1
  -1   2  -179299.80 4027.10   1
   1  -2   181922.60 3119.20   1
  -1   2  -226047.00 1403.10   1
   1  -2   226994.50  980.00   1
  -1   2  -325637.70 1411.20   1
   1  -2   326658.10 1067.80   1
  -1   2  -4 1859.50   77.20   1
   1  -2   4 1874.60   57.00   1
  -1   2  -5 1395.20   67.90   1
   1  -2   5 1407.30   52.60   1
  -1   2  -6  193.30   27.80   1
   1  -2   6  182.40   17.20   1
  -1   2  -7  534.90   41.30   1
   1  -2   7  603.20   41.30   1
  -1   2  -8   81.10   43.00   1
  -1   2  -9  261.60   38.50   1
   1  -1  -9  112.70   34.60   1
   1  -1  -8 6161.20  237.80   1
   1  -1  -7   72.20   20.20   1
  -1   1   6 8120.10  388.20   1
   1  -1  -6 7475.70  280.40   1
  -1   1   5  477.00   30.30   1
   1  -1  -5  394.80   27.70   1
  -1   1   414064.20  504.90   1
   1  -1  -413517.40  555.00   1
   1  -1  -3  313.50   16.40   1
  -1   1   2 3584.70  117.60   1
   1  -1  -2 3203.40   69.50   1
  -1   1   1  633.30   19.70   1
   1  -1  -1  697.10   18.80   1
  -1   1   0 1035.80  214.20   1
  -1   1  -1 5457.50  540.30   1
   1  -1   112524.40  366.90   1
  -1   1  -223973.70  838.80   1
   1  -1   223439.80  719.10   1
  -1   1  -3 2170.40  113.80   1
   1  -1   3 2232.10   58.40   1
  -1   1  -4 4200.20  156.30   1
   1  -1   4 4292.40  121.20   1
  -1   1  -5 1865.50   78.60   1
   1  -1   5 2000.10   61.90   1
  -1   1  -6  549.10   34.10   1
   1  -1   6  568.50   24.00   1
  -1   1  -7  689.70   50.10   1
   1  -1   7  640.60   43.10   1
  -1   1  -8   68.90   22.10   1
  -1   1  -9  145.70   44.30   1
  -1   1 -10  398.80   66.80   1
   1   0  -9  172.20   40.70   1
   1   0  -8   49.60   41.40   1
   1   0  -7 6971.50  269.30   1
  -1   0   6 5510.30  266.20   1
   1   0  -6 5493.20  203.40   1
  -1   0   5 1489.80   68.10   1
   1   0  -5 1340.00   84.50   1
  -1   0   4 3745.10  143.20   1
   1   0  -4 3786.90  131.60   1
  -1   0   3   12.10    7.70   1
   1   0  -3    5.10   10.00   1
  -1   0   2  859.90   34.90   1
   1   0  -2  869.30   43.10   1
   1   0  -1  142581    6341   1
  -1   0   012347.70  391.20   1
   1   0   0   11.60    3.50   1
  -1   0  -1    0.60    1.70   1
   1   0   1 1004.20   77.30   1
  -1   0  -260716.80 1726.20   1
   1   0   263339.80 1439.20   1
  -1   0  -3  661.30   19.50   1
   1   0   3  677.80   21.80   1
  -1   0  -4  201.30   10.50   1
   1   0   4  208.40    9.50   1
  -1   0  -5    0.70    9.50   1
   1   0   5    3.30    5.40   1
  -1   0  -6 1281.60   67.50   1
   1   0   6 1382.00   47.90   1
  -1   0  -7 7074.10  272.60   1
   1   0   7 7666.50  228.10   1
  -1   0  -8 9746.10  358.40   1
  -1   0  -9   53.30   28.70   1
  -1   0 -10  180.80   50.50   1
   1   1  -9  476.90   65.50   1
   1   1  -8 4866.30  192.20   1
   1   1  -726187.30 1014.10   1
  -1  -1   6 1304.20   60.80   1
   1   1  -6 1472.50   79.90   1
  -1  -1   5 4112.10  181.00   1
   1   1  -5 3981.90  162.00   1
  -1  -1   4  242.20   19.00   1
   1   1  -4  244.20   22.70   1
  -1  -1   3 2458.20   93.30   1
   1   1  -3 2528.10  121.90   1
  -1  -1   225479.40  894.10   1
   1   1  -225370.10 1176.20   1
  -1  -1   1 2874.30  113.90   1
   1   1  -1 2866.00  131.40   1
  -1  -1   013223.00  451.20   1
   1   1   012134.10  646.40   1
  -1  -1  -1  135.60    8.20   1
   1   1   1  123.20    7.10   1
  -1  -1  -247323.70 1461.20   1
   1   1   250099.40 1922.40   1
  -1  -1  -366008.10 1734.80   1
   1   1   367435.30 1761.00   1
  -1  -1  -4 9411.60  296.70   1
   1   1   4 9798.40  361.40   1
  -1  -1  -516068.80  624.40   1
   1   1   516700.20  659.40   1
  -1  -1  -6 2014.00   59.00   1
   1   1   6 2094.80   81.50   1
  -1  -1  -7  328.50   31.60   1
   1   1   7  336.50   29.10   1
  -1  -1  -8  656.50   42.30   1
  -1  -1  -9  220.30   43.20   1
  -1  -1 -10   36.50   34.70   1
   1   2  -9  406.20   73.10   1
   1   2  -8  887.30  435.10   1
   1   2  -7 1544.30   85.70   1
  -1  -2   6  524.00   29.90   1
   1   2  -6  515.50   40.80   1
  -1  -2   5 5246.50  220.60   1
   1   2  -5 5158.90  185.90   1
  -1  -2   4 3744.30  209.30   1
   1   2  -4 3811.30  135.30   1
  -1  -2   3 4058.70  144.30   1
   1   2  -3 4054.40  147.90   1
  -1  -2   2 1749.90   70.70   1
   1   2  -2 1727.70   72.60   1
  -1  -2   1 4024.40  207.40   1
   1   2  -1 4123.50  240.30   1
  -1  -2   0 5186.30  259.90   1
   1   2   0 5184.60  287.10   1
  -1  -2  -1  215.50   13.70   1
   1   2   1  236.00   10.80   1
  -1  -2  -214938.90  556.60   1
   1   2   214889.20  510.20   1
  -1  -2  -3 1385.60   53.80   1
   1   2   3 1389.10   40.90   1
  -1  -2  -4  438.20   16.90   1
   1   2   4  443.10   19.00   1
  -1  -2  -5  493.70   18.30   1
   1   2   5  497.80   34.10   1
  -1  -2  -6  330.20   13.10   1
  -1  -2  -7  115.50    9.90   1
  -1  -2  -8   89.80   23.60   1
  -1  -2  -9  264.10   37.90   1
  -1  -2 -10   42.80   34.50   1
   1   3  -8  263.20   44.50   1
   1   3  -7   -7.00   25.10   1
   1   3  -6 2119.00  107.20   1
  -1  -3   5  227.60   36.70   1
   1   3  -5  231.90   23.80   1
  -1  -3   4 3511.60  152.60   1
   1   3  -4 3495.40  145.60   1
  -1  -3   3 3467.20  170.20   1
   1   3  -3 3329.20  131.10   1
  -1  -3   2 2710.10   98.10   1
   1   3  -2 2649.60  115.60   1
  -1  -3   1   39.70   12.00   1
   1   3  -1   64.60   12.40   1
  -1  -3   011971.00  724.10   1
   1   3   011498.50  499.40   1
  -1  -3  -1  673.60   49.70   1
   1   3   1  753.50   39.50   1
  -1  -3  -2 1478.20   61.50   1
   1   3   2 1485.60   61.20   1
  -1  -3  -314561.90  532.20   1
   1   3   314397.00  485.70   1
  -1  -3  -4 4214.30  269.20   1
   1   3   4 4015.20  138.60   1
  -1  -3  -5 3871.10  109.00   1
   1   3   5 4096.70  164.50   1
  -1  -3  -6 7175.70  169.30   1
   1   3   6 7755.00  377.70   1
  -1  -3  -7   60.70    7.10   1
  -1  -3  -8  102.50   10.20   1
  -1  -3  -9   40.80   37.10   1
  -1  -3 -10   38.80   31.00   1
   1   4  -8  352.40   66.70   1
   1   4  -7 1279.40   84.00   1
   1   4  -6  126.90   39.40   1
   1   4  -5 1558.50   76.30   1
  -1  -4   4  839.70   70.50   1
   1   4  -4  891.60   51.70   1
  -1  -4   3 4074.30  160.90   1
   1   4  -3 3891.80  161.40   1
  -1  -4   2  347.00   28.60   1
   1   4  -2  338.80   23.80   1
  -1  -4   1  903.80   52.40   1
   1   4  -1  947.90   41.20   1
  -1  -4   0    9.20   10.60   1
   1   4   0   10.00   10.10   1
  -1  -4  -115159.70  786.40   1
   1   4   114438.80  502.60   1
  -1  -4  -2 1654.40  115.90   1
   1   4   2 1649.90   62.90   1
  -1  -4  -3 7255.20  276.30   1
   1   4   3 7023.40  294.70   1
  -1  -4  -4 1795.00   78.10   1
   1   4   4 1777.80   67.90   1
  -1  -4  -5 9363.10  376.80   1
   1   4   5 9038.70  373.60   1
  -1  -4  -6  976.20   41.60   1
   1   4   6 1020.10   54.70   1
  -1  -4  -7   84.20   10.30   1
   1   4   7   93.90    7.50   1
  -1  -4  -8  312.30   17.80   1
  -1  -4  -9 1503.50   78.70   1
  -1  -4 -10 1519.20   83.10   1
   1   5  -7  577.20   67.30   1
   1   5  -6 1623.10   99.70   1
   1   5  -5  156.70   38.00   1
   1   5  -4   87.60   21.80   1
  -1  -5   3 2364.80  124.80   1
   1   5  -3 2414.40  115.20   1
  -1  -5   2 1234.30   70.00   1
   1   5  -2 1195.90   63.20   1
  -1  -5   1  291.80   26.40   1
   1   5  -1  218.00   20.30   1
  -1  -5   0  168.70   18.50   1
   1   5   0  246.90   19.00   1
  -1  -5  -1 2439.90  107.20   1
   1   5   1 2292.70  130.50   1
  -1  -5  -2 8022.60  492.30   1
   1   5   2 7916.40  301.60   1
  -1  -5  -3 1590.40   72.30   1
   1   5   3 1461.90   59.10   1
  -1  -5  -4   16.50   14.10   1
   1   5   4    8.00   15.90   1
  -1  -5  -5 2990.90  140.30   1
   1   5   5 2890.90  116.50   1
  -1  -5  -6  445.40   37.90   1
  -1  -5  -7 2857.70  118.90   1
   1   5   7 2810.00  119.20   1
  -1  -5  -8 1123.80   42.70   1
  -1  -5  -9 3613.50  154.50   1
  -1  -5 -10   15.40   38.90   1
   1   6  -6  322.90   43.80   1
   1   6  -5   34.40   33.10   1
   1   6  -4 6301.90  265.20   1
   1   6  -3 3707.40  138.80   1
   1   6  -2  437.30   39.60   1
  -1  -6   1  251.20   26.80   1
   1   6  -1  224.70   29.40   1
  -1  -6   0  938.50   53.90   1
   1   6   0  953.10   54.90   1
  -1  -6  -1 2820.40  121.00   1
   1   6   1 2710.80  107.60   1
  -1  -6  -2   87.30   25.50   1
   1   6   2   84.40   17.80   1
  -1  -6  -3   74.90   23.90   1
   1   6   3   66.30   22.10   1
  -1  -6  -4 5007.10  252.20   1
   1   6   4 4909.20  240.00   1
  -1  -6  -5 4891.70  206.50   1
   1   6   5 4655.50  178.80   1
   1   6   6 3430.80  150.80   1
  -1  -6  -7   53.30   31.50   1
   1   6   7   23.30    9.00   1
  -1  -6  -8 1303.10   77.90   1
  -1  -6  -9  299.50   43.00   1
  -1  -6 -10  273.00   46.00   1
   1   7  -5  233.60   58.50   1
   1   7  -4  278.50   42.20   1
   1   7  -3  188.50   41.10   1
   1   7  -2 5102.70  202.70   1
   1   7  -1 3555.40  173.50   1
   1   7   0 1610.80   69.30   1
  -1  -7  -1  202.80   58.60   1
   1   7   1  110.10   20.00   1
  -1  -7  -2   83.10   36.50   1
   1   7   2  151.60   20.40   1
  -1  -7  -3  139.30   59.70   1
   1   7   3   46.70   22.90   1
   1   7   4   45.00   17.10   1
   1   7   5  120.20   29.00   1
   1   7   6 6342.50  246.40   1
   1   7   7  680.00   50.60   1
  -1  -7  -8 2520.20  133.60   1
  -1  -7  -9   20.60   33.10   1
   1   8  -4  103.10   57.80   1
   1   8  -3 2516.60  128.20   1
   1   8  -2  295.50   38.40   1
   1   8  -1 3843.50  219.20   1
   1   8   0   60.10   30.80   1
   1   8   1 4082.10  194.30   1
   1   8   2  905.00   60.70   1
   1   8   3  179.10   31.20   1
   1   8   4  544.10   42.90   1
   1   8   5 1489.30   75.20   1
   1   8   6  103.40   25.10   1
   1   8   7  179.20   37.20   1
  -1  -8  -8  663.00   56.30   1
   1   8   8  783.70   60.10   1
  -1  -8  -9  319.80   53.60   1
   1   9  -2  -51.10   37.20   1
   1   9  -1  323.90   50.00   1
   1   9   0  168.60   33.80   1
   1   9   1 4216.00  208.90   1
   1   9   2  201.40   32.20   1
   1   9   3  242.20   41.40   1
   1   9   4 1619.30   80.70   1
   1   9   5  718.80   59.10   1
   1   9   6  438.70   45.60   1
   1   9   7  174.00   35.90   1
   1   9   8  391.60   55.20   1
   1  10   0  567.20   66.90   1
   1  10   1  -41.90   33.30   1
   1  10   2  698.60   63.00   1
   1  10   3  -19.20   25.20   1
   1  10   4   68.20   31.20   1
   1  10   5   81.50   33.40   1
   1  10   6    7.60   47.80   1
  -2   9   5  317.20   54.60   1
  -2   9   4   42.60   44.30   1
  -2   9   3  528.00   49.20   1
  -2   9   2  844.10   61.20   1
  -2   9   1  369.20   42.20   1
  -2   9   0  101.90   36.90   1
  -2   9  -1  129.70   52.70   1
  -2   9  -2 1580.10  102.40   1
  -2   8   7  -32.10   35.50   1
  -2   8   6   76.70   39.20   1
  -2   8   5   41.90   29.80   1
  -2   8   4  290.30   35.00   1
  -2   8   3  181.30   36.10   1
  -2   8   2 1764.50   87.80   1
  -2   8   1  -14.70   29.20   1
  -2   8   0   15.50   25.90   1
  -2   8  -1 3355.80  151.60   1
  -2   8  -2  745.30   66.00   1
  -2   8  -3  942.60   74.00   1
  -2   8  -4   18.50   33.60   1
   2  -7  -7  229.40   38.60   1
  -2   7   6   76.90   27.80   1
  -2   7   5  790.60   58.00   1
  -2   7   4  179.20   28.10   1
  -2   7   3   -3.60   18.30   1
  -2   7   2 4186.30  153.30   1
  -2   7   1  250.60   31.70   1
  -2   7   0  387.80   42.80   1
  -2   7  -1 5326.10  205.00   1
  -2   7  -2    7.70   20.20   1
  -2   7  -3  522.90   44.40   1
  -2   7  -4  529.90   52.90   1
  -2   7  -5  131.90   37.50   1
  -2   7  -6   88.30   42.10   1
   2  -6  -8  -18.80   33.40   1
   2  -6  -7  750.90   59.60   1
  -2   6   6  329.80   31.20   1
   2  -6  -6  327.50   35.60   1
  -2   6   5  483.10   34.20   1
  -2   6   4  116.60   28.50   1
  -2   6   3 1115.60   54.50   1
  -2   6   2   27.70   15.10   1
   2  -6  -2   63.40   44.90   1
  -2   6   1   53.30   22.90   1
   2  -6  -1   23.00   21.70   1
  -2   6   0 2841.10  103.00   1
   2  -6   0 2886.00  163.40   1
  -2   6  -1 2392.80   95.70   1
   2  -6   1 2290.60  138.10   1
  -2   6  -237661.60 1584.40   1
  -2   6  -3 5856.40  232.30   1
  -2   6  -4  291.10   38.30   1
  -2   6  -5  -35.30   35.50   1
  -2   6  -6  463.40   61.30   1
  -2   6  -7   32.80   35.70   1
   2  -5  -9   30.90   34.00   1
   2  -5  -8   -5.50   31.80   1
   2  -5  -7 1440.90   91.60   1
   2  -5  -6  164.30   13.30   1
  -2   5   5 9293.20  387.60   1
  -2   5   4 2763.90  134.00   1
   2  -5  -4 2778.40  165.30   1
  -2   5   3 1741.10   75.50   1
   2  -5  -3 1780.20   75.80   1
  -2   5   2 1444.70   59.70   1
   2  -5  -2 1529.30   72.30   1
  -2   5   1  948.90   42.90   1
   2  -5  -1 1031.30   61.20   1
  -2   5   0 2148.20   82.30   1
   2  -5   0 2376.20  129.90   1
  -2   5  -1 7457.40  269.50   1
   2  -5   1 8431.60  343.30   1
  -2   5  -217477.40 1137.90   1
   2  -5   218425.60  957.20   1
  -2   5  -3 2223.60   87.40   1
   2  -5   3 2399.00  134.00   1
  -2   5  -4   44.40   17.70   1
  -2   5  -5  -25.90   20.90   1
  -2   5  -6  412.80   49.60   1
  -2   5  -7  314.80   55.20   1
  -2   5  -8    3.10   34.80   1
   2  -4  -9  612.90   75.20   1
   2  -4  -8   90.80   35.70   1
   2  -4  -710063.10  446.80   1
   2  -4  -6  806.70   29.90   1
   2  -4  -5 5519.10  140.40   1
  -2   4   4    2.40   16.60   1
   2  -4  -4   -0.70    8.60   1
  -2   4   3  516.50   26.10   1
   2  -4  -3  538.40   31.50   1
  -2   4   2   88.20   16.30   1
   2  -4  -2   91.10   19.60   1
  -2   4   1 2141.60   90.60   1
   2  -4  -1 2204.00  102.20   1
  -2   4   0  288.80   77.10   1
   2  -4   0  269.40   23.40   1
  -2   4  -122340.80 1211.90   1
   2  -4   124774.30  962.80   1
  -2   4  -2  535.30   41.40   1
   2  -4   2  579.50   35.70   1
  -2   4  -3 5045.60  204.40   1
   2  -4   3 5363.70  270.70   1
  -2   4  -4  255.00   25.00   1
   2  -4   4  285.90   16.60   1
  -2   4  -5 1743.10   93.70   1
   2  -4   5 1871.20  114.90   1
  -2   4  -6 1894.00  104.30   1
  -2   4  -7  542.00   50.90   1
  -2   4  -8  212.10   43.50   1
  -2   4  -9   63.60   55.70   1
   2  -3  -9   87.40   34.70   1
   2  -3  -8 4428.60  229.20   1
   2  -3  -7  638.00   47.30   1
   2  -3  -6 1194.60   59.90   1
   2  -3  -513634.50  285.20   1
   2  -3  -4   -8.00    5.20   1
  -2   3   3 2140.20   76.30   1
   2  -3  -3 2315.70   79.90   1
  -2   3   2 7559.90  287.90   1
   2  -3  -2 8035.70  264.10   1
  -2   3   1 9315.20  368.20   1
   2  -3  -1 9708.40  459.90   1
  -2   3   0 1416.00   61.50   1
   2  -3   0 1507.80   72.90   1
  -2   3  -1  231.50   17.80   1
   2  -3   1  281.90   20.00   1
  -2   3  -2 1755.00  108.80   1
   2  -3   2 2017.30   61.50   1
  -2   3  -3 2767.40  222.50   1
   2  -3   3 3113.40   96.30   1
  -2   3  -4    1.10   13.50   1
   2  -3   4   30.70    9.30   1
  -2   3  -5  312.20   30.10   1
   2  -3   5  274.00   16.90   1
  -2   3  -6   38.30   17.40   1
   2  -3   6   30.50   19.70   1
  -2   3  -7  129.60   28.50   1
   2  -3   7  144.30   27.50   1
  -2   3  -8   68.60   37.10   1
  -2   3  -9  177.60   57.10   1
   2  -2  -9   52.60   35.90   1
   2  -2  -8  800.40   61.50   1
   2  -2  -7   22.80   19.30   1
   2  -2  -6 9946.80  444.90   1
   2  -2  -5  305.20   20.70   1
   2  -2  -4  884.40   33.00   1
   2  -2  -3 1113.80   35.10   1
  -2   2   2  142.50   14.40   1
   2  -2  -2  149.50    7.40   1
  -2   2   1 6168.30  233.00   1
   2  -2  -1 6128.10  151.00   1
  -2   2   0 6767.50  335.40   1
   2  -2   0 6915.00  177.90   1
  -2   2  -1 8962.90  497.60   1
   2  -2   1 9321.30  287.80   1
  -2   2  -2 7102.40  409.80   1
   2  -2   2 7184.30  206.30   1
  -2   2  -313599.80  762.60   1
   2  -2   314126.80  566.40   1
  -2   2  -410985.50  629.70   1
   2  -2   411475.40  367.90   1
  -2   2  -5 1611.10   80.00   1
   2  -2   5 1636.80   52.70   1
  -2   2  -6 1387.20   72.00   1
   2  -2   6 1520.10   56.90   1
  -2   2  -7   34.00   29.30   1
   2  -2   7   10.70   19.80   1
  -2   2  -8   20.00   24.40   1
   2  -2   8   17.80   14.00   1
  -2   2  -9  414.90   59.60   1
  -2   2 -10 1659.40  108.20   1
   2  -1  -9  117.20   42.70   1
   2  -1  -8  323.20   43.70   1
   2  -1  -7 3323.60  158.00   1
   2  -1  -6 3777.50  177.50   1
   2  -1  -5 4864.30  128.00   1
   2  -1  -413243.10  323.80   1
   2  -1  -3 3775.70  133.00   1
  -2   1   2 2370.80  109.50   1
   2  -1  -2 2274.90   62.50   1
  -2   1   110502.10  309.30   1
   2  -1  -110562.10  253.50   1
  -2   1   016658.30  485.80   1
   2  -1   016791.10  448.00   1
  -2   1  -1 5830.80  181.70   1
   2  -1   1 5838.50  153.30   1
  -2   1  -2 8488.70  267.90   1
   2  -1   2 8720.50  263.50   1
  -2   1  -313708.50  426.20   1
   2  -1   314054.50  374.10   1
  -2   1  -413733.50  561.80   1
   2  -1   414200.60  426.10   1
  -2   1  -5 5402.60  203.50   1
   2  -1   5 5673.40  186.20   1
  -2   1  -6 3263.20  128.10   1
   2  -1   6 3419.40  110.00   1
  -2   1  -7  989.40   49.90   1
   2  -1   7  968.00   42.90   1
  -2   1  -8  386.10   41.70   1
   2  -1   8  362.20   30.70   1
  -2   1  -9  101.90   26.60   1
  -2   1 -10  -10.00   48.90   1
   2   0  -9  263.50   44.00   1
   2   0  -8  392.80   55.20   1
   2   0  -7  457.20   42.10   1
   2   0  -6   49.80    7.50   1
  -2   0   5  374.60   30.80   1
   2   0  -5  387.10   18.80   1
   2   0  -4 4472.80  121.00   1
  -2   0   3 1006.70   31.70   1
   2   0  -3 1007.20   32.70   1
  -2   0   2   35.60    4.10   1
   2   0  -2   31.60    5.00   1
  -2   0   134575.70  909.80   1
   2   0  -134816.20 1009.80   1
  -2   0   018128.40  660.40   1
   2   0   017955.10  383.50   1
  -2   0  -1 6185.00  169.40   1
   2   0   1 6351.30  145.50   1
  -2   0  -210409.00  334.60   1
   2   0   210598.30  229.60   1
  -2   0  -3 6019.60  170.30   1
   2   0   3 6171.60  149.20   1
  -2   0  -4 2495.60   75.60   1
   2   0   4 2557.70   94.80   1
  -2   0  -511442.30  364.10   1
   2   0   511797.80  338.40   1
  -2   0  -6 1003.00   44.90   1
   2   0   6 1028.00   37.40   1
  -2   0  -7 2319.90   92.60   1
   2   0   7 2432.00   70.60   1
  -2   0  -8 3825.80  237.60   1
   2   0   8 4195.70  159.10   1
  -2   0  -9  136.90   41.30   1
  -2   0 -10  176.20   48.20   1
   2   1  -9  471.00   60.40   1
   2   1  -8 2710.20  149.50   1
   2   1  -7 1974.80   86.80   1
  -2  -1   6   39.10    6.10   1
   2   1  -6   62.70   22.70   1
  -2  -1   5  419.20   49.40   1
   2   1  -5  422.20   31.90   1
  -2  -1   4 1426.10   66.90   1
   2   1  -4 1430.80   64.90   1
  -2  -1   3  609.20   38.70   1
   2   1  -3  538.00   35.50   1
  -2  -1   210787.50  386.40   1
   2   1  -210728.50  428.70   1
  -2  -1   1  983.80   50.40   1
   2   1  -1  980.80   39.80   1
  -2  -1  -236940.90  810.40   1
   2   1   237513.00 1379.50   1
  -2  -1  -316246.80  461.70   1
   2   1   316507.20  436.80   1
  -2  -1  -4  560.80   18.60   1
   2   1   4  618.40   21.30   1
  -2  -1  -5 3129.50   98.70   1
   2   1   5 3244.90  167.10   1
  -2  -1  -6 3215.50  115.20   1
   2   1   6 3357.80  125.10   1
  -2  -1  -7  735.40   28.30   1
   2   1   7  771.30   48.00   1
  -2  -1  -8 9041.80  360.00   1
  -2  -1  -9 2728.00  121.30   1
  -2  -1 -10  488.90   46.10   1
  -2  -1 -11  296.50   64.80   1
   2   2  -8   -1.10   43.10   1
   2   2  -7   59.60   25.80   1
   2   2  -6  858.00   59.90   1
  -2  -2   5  622.10   37.80   1
   2   2  -5  729.30   42.60   1
  -2  -2   4 7547.30  298.90   1
   2   2  -4 7173.90  270.00   1
  -2  -2   3 3923.50  166.40   1
   2   2  -3 3874.80  143.60   1
  -2  -2   213183.60  470.00   1
   2   2  -212948.90  837.50   1
  -2  -2   1 8631.30  311.50   1
   2   2  -1 8765.40  357.20   1
  -2  -2   013808.70  529.20   1
   2   2   013864.30  544.20   1
  -2  -2  -1 4695.60  233.60   1
   2   2   1 4592.10  249.70   1
  -2  -2  -2  236.80   18.50   1
   2   2   2  217.50   10.20   1
  -2  -2  -333089.40  929.00   1
   2   2   333208.40  881.10   1
  -2  -2  -4 5972.60  171.10   1
   2   2   4 5931.40  241.00   1
  -2  -2  -5 6089.10  140.10   1
   2   2   5 6297.10  256.60   1
  -2  -2  -6  283.30   12.40   1
   2   2   6  319.20   18.60   1
  -2  -2  -7   95.20    8.60   1
  -2  -2  -8    9.30    9.70   1
  -2  -2  -9   56.10   26.10   1
  -2  -2 -10 2557.80  138.50   1
  -2  -2 -11  489.40   73.60   1
   2   3  -8  274.10   52.10   1
   2   3  -7  114.60   45.50   1
   2   3  -6  686.80   50.60   1
   2   3  -5 1477.00   80.20   1
  -2  -3   4 2932.30  153.40   1
   2   3  -4 2895.30  132.30   1
  -2  -3   3  388.60   25.20   1
   2   3  -3  317.00   25.60   1
  -2  -3   2  352.40   21.60   1
   2   3  -2  330.60   28.60   1
  -2  -3   1 3585.00  132.90   1
   2   3  -1 3603.00  223.80   1
  -2  -3   0  225.30   20.10   1
   2   3   0  225.40   14.40   1
  -2  -3  -1 6719.70  354.90   1
   2   3   1 6710.20  245.20   1
  -2  -3  -2 1321.60   75.60   1
   2   3   2 1325.50   51.70   1
  -2  -3  -3  678.70   43.40   1
   2   3   3  722.40   31.70   1
  -2  -3  -4 1597.20   79.90   1
   2   3   4 1556.20   47.80   1
  -2  -3  -5 4344.00  118.20   1
   2   3   5 4323.80  167.30   1
  -2  -3  -6 2956.50   75.40   1
   2   3   6 3031.00  141.00   1
  -2  -3  -7  795.20   25.60   1
   2   3   7  897.30   42.90   1
  -2  -3  -8  572.40   26.10   1
  -2  -3  -9 1591.00   71.60   1
  -2  -3 -10  167.50   46.10   1
  -2  -3 -11   70.30   65.80   1
   2   4  -7   51.20   50.60   1
   2   4  -6  -12.50   25.00   1
   2   4  -5  375.10   42.00   1
   2   4  -4  181.90   24.20   1
  -2  -4   3 3704.60  140.70   1
   2   4  -3 3405.00  154.10   1
  -2  -4   2 2797.70  110.00   1
   2   4  -2 2686.70  106.30   1
  -2  -4   1 5968.50  228.70   1
   2   4  -1 6078.60  239.80   1
  -2  -4   0  507.30   33.70   1
   2   4   0  577.80   32.40   1
  -2  -4  -1 8449.80  488.60   1
   2   4   1 8567.60  505.30   1
  -2  -4  -2   52.70   11.20   1
   2   4   2   59.90   10.00   1
  -2  -4  -3  788.10   50.20   1
   2   4   3  834.10   48.50   1
  -2  -4  -4 4074.50  151.60   1
   2   4   4 3928.10  142.70   1
  -2  -4  -5 1398.50   90.10   1
   2   4   5 1368.10   41.40   1
  -2  -4  -6 2926.60   97.50   1
   2   4   6 2900.90  139.80   1
  -2  -4  -7  540.90   20.00   1
   2   4   7  630.80   34.00   1
  -2  -4  -8 1337.80   47.70   1
   2   4   8 1352.30   62.40   1
  -2  -4  -9 4349.30  177.30   1
  -2  -4 -10   23.00   43.90   1
  -2  -4 -11   20.10   57.10   1
   2   5  -7  -27.40   42.80   1
   2   5  -6  473.70   53.90   1
   2   5  -5  583.00   44.70   1
   2   5  -4 2468.20  117.50   1
  -2  -5   3  609.60   62.60   1
   2   5  -3  714.70   47.70   1
  -2  -5   2  518.60   35.30   1
   2   5  -2  575.60   34.40   1
  -2  -5   1   46.00   14.20   1
   2   5  -1   15.60   17.20   1
  -2  -5   0  851.30   82.80   1
   2   5   0  920.40   43.60   1
  -2  -5  -1 1600.20  120.10   1
   2   5   1 1602.10   69.90   1
  -2  -5  -211734.40  998.30   1
   2   5   211551.10  431.10   1
  -2  -5  -3 2662.60  181.40   1
   2   5   3 2754.70  134.40   1
  -2  -5  -4 1078.80   56.70   1
   2   5   4  994.50   47.90   1
  -2  -5  -5 1921.50   79.80   1
   2   5   5 1954.90   93.30   1
  -2  -5  -6  625.70   42.80   1
   2   5   6  656.60   24.50   1
  -2  -5  -7   32.00   15.20   1
   2   5   7   49.50   10.10   1
  -2  -5  -8   23.30   12.60   1
  -2  -5  -9 4341.00  193.00   1
  -2  -5 -10   56.10   50.00   1
  -2  -5 -11  733.50   63.30   1
   2   6  -6   95.00   44.40   1
   2   6  -5   66.70   34.90   1
   2   6  -4  388.70   38.40   1
   2   6  -3  787.80   62.10   1
   2   6  -2 2166.00   87.80   1
  -2  -6   1    5.60   14.90   1
   2   6  -1   -2.10   15.40   1
  -2  -6   0 5551.50  410.50   1
   2   6   0 5236.10  202.60   1
  -2  -6  -1  707.10   44.00   1
   2   6   1  707.40   39.30   1
  -2  -6  -210550.30  450.00   1
   2   6   210130.60  430.70   1
  -2  -6  -3  514.40   34.00   1
   2   6   3  548.00   31.20   1
  -2  -6  -4 3317.90  160.80   1
   2   6   4 3229.20  170.20   1
  -2  -6  -5  267.80   25.50   1
   2   6   5  287.50   28.20   1
  -2  -6  -6  -55.60   30.00   1
   2   6   6   25.70   15.70   1
  -2  -6  -7   94.10   20.80   1
   2   6   7   74.60   10.20   1
  -2  -6  -8  177.70   30.10   1
  -2  -6  -9  286.40   37.40   1
  -2  -6 -10  -34.50   37.20   1
   2   7  -5  205.20   48.20   1
   2   7  -4  404.60   44.90   1
   2   7  -3 5025.90  240.00   1
   2   7  -2 2893.90  125.30   1
   2   7  -1 1334.50   68.60   1
   2   7   0   54.00   26.70   1
  -2  -7  -1 2065.70  102.40   1
   2   7   1 2077.80  105.80   1
  -2  -7  -2  879.90   59.00   1
   2   7   2  850.20   45.10   1
  -2  -7  -3  513.20   38.60   1
   2   7   3  413.10   38.10   1
  -2  -7  -4  -68.40   40.90   1
   2   7   4   22.00   16.30   1
   2   7   5 5282.60  206.30   1
   2   7   614910.30  500.60   1
   2   7   7 1229.50   75.60   1
  -2  -7  -8   19.90   35.10   1
  -2  -7  -9  161.20   44.10   1
  -2  -7 -10  425.60   68.00   1
   2   8  -4    1.40   54.20   1
   2   8  -3  253.30   43.80   1
   2   8  -2   21.70   28.90   1
   2   8  -1 1245.90   77.20   1
   2   8   0   76.70   32.00   1
   2   8   1 5813.60  304.50   1
   2   8   2   17.20   28.20   1
   2   8   3  696.00   47.00   1
   2   8   4  175.00   31.70   1
   2   8   5  244.60   35.30   1
   2   8   6 1098.00   62.60   1
   2   8   7   16.40   21.60   1
   2   8   8  285.80   41.60   1
  -2  -8  -9  717.90   61.40   1
   2   9  -2  871.30   82.20   1
   2   9  -1   84.60   53.70   1
   2   9   0  205.00   34.40   1
   2   9   1  382.10   40.70   1
   2   9   2 1057.90   67.50   1
   2   9   3   50.60   28.60   1
   2   9   4 3003.20  150.20   1
   2   9   5  505.60   51.50   1
   2   9   6  620.40   51.20   1
   2   9   7  273.30   36.70   1
   2   9   8   97.20   35.00   1
   2  10   0  109.80   50.80   1
   2  10   1  315.50   45.70   1
   2  10   2  136.40   37.10   1
   2  10   3  109.30   33.50   1
   2  10   4  445.30   46.20   1
   2  10   5 1264.10   94.90   1
   2  10   6 3686.50  187.50   1
   2  10   7   49.70   33.10   1
  -3   9   4   -9.40   35.20   1
  -3   9   3  365.60   51.00   1
  -3   9   2    1.30   28.10   1
  -3   9   1  108.80   35.20   1
  -3   9   0   14.50   46.00   1
  -3   9  -1 3583.20  259.90   1
  -3   9  -2 1010.70   92.90   1
  -3   8   6  446.90   56.70   1
  -3   8   5 1942.00  117.20   1
  -3   8   4   51.80   26.20   1
  -3   8   3   88.10   38.20   1
  -3   8   2  954.90   56.60   1
  -3   8   1   77.20   27.90   1
  -3   8   0   70.50   37.30   1
  -3   8  -1  609.30   58.30   1
  -3   8  -2 1653.10   92.90   1
  -3   8  -3 3466.90  176.10   1
  -3   8  -4  259.00   57.70   1
   3  -7  -7  -26.00   52.00   1
  -3   7   6 7295.30  305.30   1
  -3   7   5  313.90   42.30   1
  -3   7   4 1252.80   78.50   1
  -3   7   3  195.30   34.20   1
  -3   7   2 1154.90   68.20   1
  -3   7   1   86.10   20.00   1
  -3   7   0  258.60   27.80   1
  -3   7  -1  208.10   32.30   1
  -3   7  -2  448.10   44.70   1
  -3   7  -3   10.30   22.00   1
  -3   7  -4   74.10   41.50   1
  -3   7  -5  384.10   57.80   1
  -3   7  -6 1025.40   84.60   1
   3  -6  -7  120.90   48.40   1
   3  -6  -6  798.00   64.40   1
  -3   6   5  299.60   35.70   1
  -3   6   4 4238.00  201.50   1
   3  -6  -4 4397.30  188.90   1
  -3   6   3  163.00   29.40   1
   3  -6  -3  190.60   24.80   1
  -3   6   2   35.60   25.60   1
   3  -6  -2    9.10   15.60   1
  -3   6   1  721.00   43.70   1
  -3   6   0    2.20   14.50   1
  -3   6  -111060.10  375.40   1
  -3   6  -2 6887.60  255.40   1
  -3   6  -3 1366.00   64.50   1
  -3   6  -4  991.90   63.20   1
  -3   6  -5   92.30   32.90   1
  -3   6  -6  318.50   54.20   1
  -3   6  -7   21.20   41.80   1
   3  -5  -8   30.20   53.10   1
  -3   5   522233.60  857.20   1
   3  -5  -524199.40  936.50   1
  -3   5   4 4460.40  180.90   1
   3  -5  -4 4840.50  263.70   1
  -3   5   3  291.60   27.20   1
   3  -5  -3  280.00   21.30   1
  -3   5   2  195.20   20.90   1
   3  -5  -2  167.20   15.40   1
  -3   5   1 1191.20   54.10   1
   3  -5  -1 1363.70   47.60   1
  -3   5   0   28.00   18.80   1
   3  -5   0   14.30   13.50   1
  -3   5  -1  -12.10   18.50   1
   3  -5   1   20.70   12.20   1
  -3   5  -2 2393.40   91.60   1
   3  -5   2 2656.60  100.90   1
  -3   5  -3 3239.90  131.10   1
   3  -5   3 3599.40  217.60   1
  -3   5  -4   30.50   20.00   1
  -3   5  -5 2119.80   98.70   1
  -3   5  -6  256.10   34.00   1
  -3   5  -7  618.70   64.50   1
  -3   5  -8  -19.40   49.50   1
   3  -4  -8   -9.00   31.20   1
   3  -4  -7   52.30   28.80   1
   3  -4  -6  935.70   56.60   1
   3  -4  -5 7093.10  204.80   1
  -3   4   4  581.40   36.90   1
   3  -4  -4  517.70   23.50   1
  -3   4   3 1573.50   68.20   1
   3  -4  -3 1696.90   59.60   1
  -3   4   2 2979.70  124.50   1
   3  -4  -2 3165.20   98.80   1
  -3   4   1  382.60   23.70   1
   3  -4  -1  404.60   22.40   1
  -3   4   0   67.50   14.40   1
   3  -4   0   89.10   11.10   1
  -3   4  -1 6006.40  245.00   1
   3  -4   1 6269.70  217.80   1
  -3   4  -2 2187.90  124.40   1
   3  -4   2 2349.60   96.30   1
  -3   4  -3  403.10   28.30   1
   3  -4   3  395.20   29.90   1
  -3   4  -4 1015.20   58.40   1
   3  -4   4 1073.20   45.20   1
  -3   4  -5 1666.70   88.40   1
  -3   4  -6   -4.80   21.70   1
  -3   4  -7  352.70   51.40   1
  -3   4  -8   46.00   33.40   1
  -3   4  -9   12.40   58.40   1
   3  -3  -8   47.80   44.40   1
   3  -3  -7  -12.80   25.20   1
   3  -3  -6 5120.80  243.30   1
   3  -3  -5  910.20   51.40   1
   3  -3  -4  300.30   13.40   1
  -3   3   3  825.70   43.00   1
   3  -3  -3  877.00   33.40   1
  -3   3   216379.30  592.20   1
   3  -3  -217000.40  471.90   1
  -3   3   1 4040.60  177.30   1
   3  -3  -1 4415.20  146.60   1
  -3   3   0 2797.90  105.60   1
   3  -3   0 3002.80  105.10   1
  -3   3  -1 1852.40   98.40   1
   3  -3   1 1925.60   55.30   1
  -3   3  -2 1251.10   67.70   1
   3  -3   2 1355.50   44.30   1
  -3   3  -3 2968.20  195.60   1
   3  -3   3 3265.30  103.80   1
  -3   3  -4 2695.80  224.60   1
   3  -3   4 3203.70   99.20   1
  -3   3  -5  319.90   24.50   1
  -3   3  -6 1861.50  110.20   1
   3  -3   6 1031.30   60.90   1
  -3   3  -7  700.20   69.50   1
  -3   3  -8 1474.70   83.00   1
  -3   3  -9    0.80   54.00   1
   3  -2  -8   86.30   49.00   1
   3  -2  -7   61.50   33.40   1
   3  -2  -6 1654.40   86.30   1
   3  -2  -5  171.10   22.60   1
   3  -2  -4 1446.50   55.30   1
   3  -2  -3  648.90   24.70   1
  -3   2   2   27.00    8.80   1
   3  -2  -2   31.00    8.10   1
  -3   2   1   11.10    7.70   1
   3  -2  -1   14.20    5.90   1
  -3   2   0 2579.80  119.70   1
   3  -2   0 2618.80   77.50   1
  -3   2  -1 3783.50  141.20   1
   3  -2   1 4058.50  117.90   1
  -3   2  -2   18.00    8.70   1
   3  -2   2   -1.50    6.80   1
  -3   2  -3 1131.70   72.60   1
   3  -2   3 1247.40   43.40   1
  -3   2  -4   13.90    8.50   1
   3  -2   4   14.40    7.10   1
  -3   2  -5 2000.00  160.90   1
   3  -2   5 2304.80   79.60   1
  -3   2  -6 2627.50  129.30   1
   3  -2   6 2742.10  100.80   1
  -3   2  -7  771.10   56.80   1
   3  -2   7  771.20   48.60   1
  -3   2  -8  243.90   40.00   1
  -3   2  -9   30.70   71.30   1
  -3   2 -10  -15.90   57.80   1
   3  -1  -8    5.10   30.00   1
   3  -1  -7  150.30   30.60   1
   3  -1  -6 1224.80   63.20   1
   3  -1  -5 1570.90   54.10   1
   3  -1  -4 3412.00   98.80   1
  -3   1   313302.90  532.00   1
   3  -1  -313118.40  363.80   1
  -3   1   2 3243.20  150.60   1
   3  -1  -2 3151.10   69.20   1
  -3   1   1 8591.80  356.40   1
   3  -1  -1 8268.40  169.30   1
  -3   1   0 7401.80  228.70   1
   3  -1   0 7237.60  164.40   1
  -3   1  -1 4799.90  125.30   1
   3  -1   1 4896.40  117.60   1
  -3   1  -2 1826.70   59.80   1
   3  -1   2 1831.00   47.20   1
  -3   1  -3 7514.20  234.50   1
   3  -1   3 7733.20  266.70   1
  -3   1  -4 5409.40  174.10   1
   3  -1   4 5592.50  152.60   1
  -3   1  -5  164.30   17.10   1
   3  -1   5  164.80   12.40   1
  -3   1  -6   67.40   19.00   1
   3  -1   6   66.30   10.00   1
  -3   1  -7 2257.50  119.20   1
   3  -1   7 2296.50   93.00   1
  -3   1  -8  491.50   40.30   1
   3  -1   8  555.00   43.20   1
  -3   1  -9 1074.60   70.40   1
  -3   1 -10   24.00   51.10   1
   3   0  -8   15.00   32.50   1
   3   0  -7  860.40   70.70   1
   3   0  -6    3.40    8.80   1
  -3   0   5 1544.90   78.60   1
   3   0  -5 1515.10   58.10   1
  -3   0   4 3325.40   96.30   1
   3   0  -4 3241.60   98.70   1
  -3   0   3 5613.10  142.10   1
   3   0  -3 5678.50  185.30   1
  -3   0   234211.00  914.30   1
   3   0  -232907.60  881.10   1
  -3   0   113632.50  504.30   1
   3   0  -113839.00  364.40   1
  -3   0   012239.40  465.70   1
   3   0   012343.10  278.10   1
  -3   0  -1 5800.30  165.10   1
   3   0   1 5996.30  132.10   1
  -3   0  -2 2275.20   67.80   1
   3   0   2 2370.70   54.10   1
  -3   0  -3 2851.80   86.00   1
   3   0   3 2894.80   67.90   1
  -3   0  -4 1052.70   32.10   1
   3   0   4 1041.30   27.50   1
  -3   0  -5   70.70   10.30   1
   3   0   5   67.80    7.50   1
  -3   0  -6 2426.60   72.80   1
   3   0   6 2594.20   75.60   1
  -3   0  -7 2365.00   71.70   1
   3   0   7 2498.80   75.90   1
  -3   0  -8  710.10   53.90   1
   3   0   8  720.60   43.00   1
  -3   0  -9   14.00   24.10   1
  -3   0 -10  640.60   55.90   1
  -3   0 -11  336.70   51.60   1
   3   1  -8 3927.40  222.90   1
   3   1  -7   55.00   29.80   1
   3   1  -6  245.90   15.70   1
  -3  -1   5  651.50   51.70   1
   3   1  -5  630.30   45.80   1
  -3  -1   4  155.40   19.00   1
   3   1  -4  151.50   22.90   1
  -3  -1   3 1096.80   47.50   1
   3   1  -3 1202.80   51.60   1
  -3  -1   2 7283.70  302.60   1
   3   1  -2 7153.30  211.40   1
  -3  -1   128091.60 1073.50   1
   3   1  -128403.50  767.30   1
  -3  -1   010565.30  403.70   1
   3   1   010504.70  287.50   1
  -3  -1  -118704.80  755.60   1
   3   1   118749.20  711.30   1
  -3  -1  -233870.00 1171.20   1
  -3  -1  -3 8048.00  191.30   1
   3   1   3 7783.10  316.40   1
  -3  -1  -4 5203.50  333.70   1
   3   1   4 5193.80  144.00   1
  -3  -1  -5  225.00   11.40   1
   3   1   5  252.10   12.40   1
  -3  -1  -6  118.60   16.30   1
   3   1   6  141.20   17.20   1
  -3  -1  -7 2681.70  155.70   1
   3   1   7 2938.90  143.00   1
  -3  -1  -8 8052.10  219.60   1
   3   1   8 7770.40  381.20   1
  -3  -1  -9 1205.10   65.50   1
  -3  -1 -10 1881.60  133.60   1
  -3  -1 -11  -38.80   34.70   1
   3   2  -8  501.40   81.80   1
   3   2  -7 1547.70  106.50   1
   3   2  -6  792.90   60.80   1
   3   2  -5   25.10   17.90   1
  -3  -2   4  298.20   24.20   1
   3   2  -4  349.60   26.40   1
  -3  -2   3 2144.60  102.30   1
   3   2  -3 2121.60   88.80   1
  -3  -2   2  105.00   12.20   1
   3   2  -2  123.70   16.20   1
  -3  -2   113447.60  534.90   1
   3   2  -113365.40  513.30   1
  -3  -2   0   14.00    4.50   1
   3   2   0    4.60    7.40   1
  -3  -2  -121028.70  853.10   1
   3   2   120610.10  610.60   1
  -3  -2  -217212.30  747.90   1
   3   2   216956.30  459.90   1
  -3  -2  -3 6904.70  196.50   1
   3   2   3 6748.70  240.90   1
  -3  -2  -421091.20  500.60   1
  -3  -2  -527876.80  684.00   1
   3   2   527734.20  914.40   1
  -3  -2  -6 4511.80  110.70   1
   3   2   6 4877.00  224.50   1
  -3  -2  -7 1669.50   48.20   1
   3   2   7 1648.20   81.90   1
  -3  -2  -8  378.90   16.50   1
  -3  -2  -9  571.80   30.20   1
  -3  -2 -10  447.60   44.60   1
  -3  -2 -11  449.70   68.70   1
   3   3  -7  248.40   45.50   1
   3   3  -6  345.30   37.80   1
   3   3  -5  138.10   24.90   1
  -3  -3   4 3186.00  177.20   1
   3   3  -4 3242.40  151.00   1
  -3  -3   3  786.40   40.70   1
   3   3  -3  852.80   49.30   1
  -3  -3   2   19.20   10.20   1
   3   3  -2   25.20   16.40   1
  -3  -3   1  473.00   26.20   1
   3   3  -1  424.60   27.30   1
  -3  -3   0  407.60   21.50   1
   3   3   0  410.80   28.40   1
  -3  -3  -1 6734.90  363.50   1
   3   3   1 6542.00  254.50   1
  -3  -3  -2  472.50   28.90   1
   3   3   2  489.30   27.20   1
  -3  -3  -327057.40 1515.10   1
   3   3   326622.60  670.50   1
  -3  -3  -4 4869.90  148.80   1
   3   3   4 4923.80  132.00   1
  -3  -3  -5 5746.20  270.30   1
   3   3   5 5534.10  213.30   1
  -3  -3  -6   13.70    9.40   1
   3   3   6   30.00   11.90   1
  -3  -3  -7  814.00   24.90   1
   3   3   7  854.70   47.10   1
  -3  -3  -8  263.30   16.20   1
   3   3   8  320.70   22.50   1
  -3  -3  -9   31.60   15.60   1
  -3  -3 -10   85.10   40.60   1
  -3  -3 -11   -9.30   46.80   1
   3   4  -7   35.90   52.80   1
   3   4  -6  966.10   72.60   1
   3   4  -5   64.70   25.60   1
   3   4  -4   19.20   28.20   1
  -3  -4   3 1363.00   75.70   1
   3   4  -3 1347.10   68.40   1
  -3  -4   2  129.30   19.40   1
   3   4  -2  122.10   17.50   1
  -3  -4   1 2212.50  102.40   1
   3   4  -1 2174.80  113.20   1
  -3  -4   0  102.20   12.30   1
   3   4   0   91.70   14.40   1
  -3  -4  -1 2234.90  149.00   1
   3   4   1 2312.40  129.00   1
  -3  -4  -2 4609.10  216.40   1
   3   4   2 4628.20  230.30   1
  -3  -4  -3 1760.00  105.30   1
   3   4   3 1832.50   78.50   1
  -3  -4  -4  741.70   35.90   1
   3   4   4  789.40   24.40   1
  -3  -4  -5  778.30   37.50   1
   3   4   5  734.40   24.40   1
  -3  -4  -6  711.60   27.50   1
   3   4   6  732.00   43.80   1
  -3  -4  -7   25.00    8.50   1
   3   4   7   38.00   10.70   1
  -3  -4  -8    9.30   12.30   1
   3   4   8   22.20   10.40   1
  -3  -4  -9   27.10   14.30   1
  -3  -4 -10  239.90   45.00   1
  -3  -4 -11  261.80   60.10   1
   3   5  -6 1057.60   87.90   1
   3   5  -5   63.70   40.20   1
   3   5  -4 1413.90   82.80   1
   3   5  -3 2378.60  117.80   1
  -3  -5   2  289.50   27.00   1
   3   5  -2  288.10   26.20   1
  -3  -5   1  825.50   46.70   1
   3   5  -1  881.90   58.10   1
  -3  -5   0 1533.70   74.50   1
   3   5   0 1558.90   74.30   1
  -3  -5  -1 6398.50  506.40   1
   3   5   1 6672.50  242.30   1
  -3  -5  -214417.50 1275.10   1
   3   5   214418.40  686.30   1
  -3  -5  -3   12.30   10.20   1
   3   5   3    6.40   12.00   1
  -3  -5  -4    7.60   17.40   1
   3   5   4   -5.80   11.80   1
  -3  -5  -5   -1.30   19.80   1
   3   5   5    8.60   14.60   1
  -3  -5  -6 2628.10  119.50   1
   3   5   6 2465.00   73.90   1
  -3  -5  -7 1745.40   60.80   1
   3   5   7 1730.50   72.70   1
  -3  -5  -8 2050.10   70.60   1
   3   5   8 2009.70  120.20   1
  -3  -5  -9   78.00   19.30   1
  -3  -5 -10  838.10   66.00   1
  -3  -5 -11  -21.50   55.50   1
   3   6  -5  863.10   77.00   1
   3   6  -4  143.80   43.10   1
   3   6  -3    4.90   21.10   1
   3   6  -2  192.40   27.10   1
  -3  -6   1 2925.30  133.70   1
   3   6  -1 2947.40  115.30   1
  -3  -6   0 1809.50  104.10   1
   3   6   0 1702.30   84.30   1
  -3  -6  -1  919.60   50.40   1
   3   6   1 1000.00   48.10   1
  -3  -6  -2 4110.70  218.80   1
   3   6   2 4054.10  211.20   1
  -3  -6  -3  313.70   27.80   1
   3   6   3  377.40   29.50   1
  -3  -6  -4 5051.30  241.90   1
   3   6   4 4625.00  205.10   1
  -3  -6  -5 2994.00  145.50   1
   3   6   5 2950.00  135.20   1
  -3  -6  -6  881.00   53.60   1
   3   6   6  874.80   30.60   1
  -3  -6  -7  676.30   44.50   1
   3   6   7  753.40   41.30   1
  -3  -6  -8    6.70   20.40   1
   3   6   8   25.90   12.90   1
  -3  -6  -9  477.00   30.10   1
  -3  -6 -10  153.90   48.20   1
  -3  -6 -11  653.90   72.20   1
   3   7  -5 1002.10   91.20   1
   3   7  -4  567.60   71.50   1
   3   7  -3 3902.40  167.50   1
   3   7  -2  443.90   39.90   1
   3   7  -1  269.40   41.80   1
   3   7   0  222.30   32.10   1
  -3  -7  -1  841.40   53.60   1
   3   7   1  869.70   58.90   1
  -3  -7  -2  297.00   37.10   1
   3   7   2  270.40   25.10   1
  -3  -7  -3   -7.50   15.70   1
   3   7   3   14.00   20.40   1
  -3  -7  -410970.00  519.70   1
   3   7   410860.30  532.80   1
  -3  -7  -527372.10  981.10   1
   3   7   526864.70  907.20   1
   3   7   6  910.80   49.90   1
   3   7   7 1540.60   55.60   1
  -3  -7  -8   29.60   34.80   1
   3   7   8    5.40   14.50   1
  -3  -7  -9    7.00   29.90   1
  -3  -7 -10  118.30   38.40   1
   3   8  -4  124.30   34.00   1
   3   8  -3  104.10   66.40   1
   3   8  -2 5080.20  199.20   1
   3   8  -1 5153.20  302.80   1
   3   8   0  -43.50   30.50   1
   3   8   1  137.20   33.80   1
   3   8   2    5.60   24.20   1
   3   8   3   38.70   24.30   1
   3   8   4 1019.70   58.00   1
   3   8   5   18.50   18.90   1
   3   8   6 2294.80   99.30   1
   3   8   7   55.20   21.40   1
   3   8   8   55.70   12.80   1
  -3  -8  -9 1429.90   95.00   1
  -3  -8 -10   73.60   40.40   1
   3   9  -2  941.30   82.00   1
   3   9  -1   76.20   45.40   1
   3   9   0  221.90   34.90   1
   3   9   1 1008.00   65.40   1
   3   9   2  800.50   61.80   1
   3   9   3   95.20   33.10   1
   3   9   4 1320.00   86.50   1
   3   9   5 3680.30  167.20   1
   3   9   6 7960.30  345.20   1
   3   9   7  136.30   39.10   1
   3   9   8    0.40   15.60   1
  -3  -9  -9 1648.60  123.60   1
   3  10   0  140.00   41.30   1
   3  10   1  -70.30   45.40   1
   3  10   2 1257.50   77.20   1
   3  10   3   26.80   41.10   1
   3  10   4  523.00   57.10   1
   3  10   5 2509.60  143.20   1
   3  10   6   86.70   45.50   1
   3  10   7  773.20   74.20   1
   3  10   8  264.40   44.10   1
   3  11   3  342.50   47.00   1
   3  11   4   92.30   40.60   1
   3  11   5  633.90   55.00   1
  -4   9   2   32.70   45.70   1
  -4   9   1   22.10   43.80   1
  -4   9   0  246.30   54.90   1
  -4   9  -1  403.30   50.50   1
  -4   8   4 1705.30  109.30   1
  -4   8   3  635.90   55.80   1
  -4   8   2   45.90   39.80   1
  -4   8   1  449.30   52.20   1
  -4   8   0  109.20   64.30   1
  -4   8  -1  175.30   46.30   1
  -4   8  -2  248.80   51.10   1
  -4   8  -3  556.10   52.50   1
  -4   8  -4  457.80   56.40   1
   4  -7  -6  114.70   55.10   1
  -4   7   5  975.40   67.80   1
  -4   7   4 2539.70  128.80   1
  -4   7   3  250.80   34.30   1
  -4   7   2 2025.50   95.70   1
  -4   7   1  368.50   42.50   1
  -4   7   0   13.10   22.80   1
  -4   7  -1  237.80   39.50   1
  -4   7  -2  965.00   76.50   1
  -4   7  -3  347.40   47.90   1
  -4   7  -4   16.50   28.50   1
  -4   7  -5 1039.30  105.50   1
  -4   7  -6 1899.90  153.60   1
   4  -6  -7  136.40   43.00   1
   4  -6  -6   46.10   37.30   1
  -4   6   5  660.40   50.00   1
   4  -6  -5  668.60   54.00   1
  -4   6   4  115.80   22.60   1
  -4   6   3  178.90   24.60   1
  -4   6   2 1518.70   75.90   1
  -4   6   1 3035.60  140.70   1
  -4   6   0  705.70   50.70   1
  -4   6  -1  473.80   40.90   1
  -4   6  -2  608.20   44.10   1
  -4   6  -3  130.60   32.80   1
  -4   6  -4   41.40   35.10   1
  -4   6  -5  201.90   37.30   1
  -4   6  -6   25.60   32.30   1
  -4   6  -7  234.80   63.80   1
   4  -5  -7  616.60   57.30   1
   4  -5  -6 6347.40  279.10   1
   4  -5  -5 1209.80   76.70   1
  -4   5   4   76.50   21.20   1
  -4   5   3   81.50   19.50   1
   4  -5  -3   98.60   18.20   1
  -4   5   2  187.20   22.50   1
   4  -5  -2  221.40   25.00   1
  -4   5   1 1696.20   77.10   1
   4  -5  -1 1846.90   65.90   1
  -4   5   0  461.00   31.90   1
   4  -5   0  454.70   24.30   1
  -4   5  -1 3572.70  152.10   1
   4  -5   1 3962.30  229.00   1
  -4   5  -2 4274.10  157.60   1
   4  -5   2 4622.80  201.20   1
  -4   5  -3 8719.70  381.30   1
  -4   5  -4  -21.80   26.90   1
  -4   5  -5  284.70   32.00   1
  -4   5  -6 1526.30   98.40   1
  -4   5  -7  972.70   63.60   1
  -4   5  -8  614.70   57.80   1
   4  -4  -8   87.00   36.30   1
   4  -4  -6   37.50   27.80   1
   4  -4  -5  145.90   28.20   1
   4  -4  -4 1318.30   47.00   1
  -4   4   3  378.70   28.90   1
   4  -4  -3  358.80   20.90   1
  -4   4   2 4230.70  163.50   1
   4  -4  -2 4222.90  128.60   1
  -4   4   1  555.70   33.10   1
   4  -4  -1  546.30   45.00   1
  -4   4   0 2907.30  114.10   1
   4  -4   0 3043.30   97.40   1
  -4   4  -1  282.70   20.40   1
   4  -4   1  366.40   20.10   1
  -4   4  -2   95.20   19.40   1
   4  -4   2   98.70   13.60   1
  -4   4  -3 1114.30   56.30   1
   4  -4   3 1183.50   66.40   1
  -4   4  -4  321.20   29.40   1
   4  -4   4  280.70   33.40   1
  -4   4  -5  337.90   37.30   1
  -4   4  -6   20.90   29.20   1
  -4   4  -7  -19.40   40.10   1
  -4   4  -8   18.60   53.40   1
  -4   4  -9  136.60   63.40   1
   4  -3  -8  120.50   37.70   1
   4  -3  -7    7.30   39.20   1
   4  -3  -6 2636.80  131.10   1
   4  -3  -4   54.10   10.40   1
   4  -3  -3 1949.20   51.50   1
  -4   3   2 5842.60  237.10   1
   4  -3  -2 6101.40  200.60   1
  -4   3   1   23.40   10.90   1
   4  -3  -1   39.90    8.90   1
  -4   3   0 1681.50   83.50   1
   4  -3   0 1739.20   56.50   1
  -4   3  -1  678.40   35.80   1
   4  -3   1  744.10   28.50   1
  -4   3  -2  519.50   31.00   1
   4  -3   2  545.40   22.80   1
  -4   3  -3   54.30   14.20   1
   4  -3   3   40.30   12.10   1
  -4   3  -4  388.20   33.80   1
   4  -3   4  423.90   21.60   1
  -4   3  -5  488.90   35.50   1
   4  -3   5  564.90   41.80   1
  -4   3  -6  796.80   56.30   1
   4  -3   6  731.80   74.10   1
  -4   3  -7  708.70   54.30   1
  -4   3  -8  479.40   54.70   1
  -4   3  -9  322.20   43.90   1
  -4   3 -10  192.20   59.50   1
   4  -2  -8  153.80   57.20   1
   4  -2  -7  -12.00   39.80   1
   4  -2  -6  133.60   38.80   1
   4  -2  -5   31.90   19.90   1
   4  -2  -4 5419.40  181.80   1
   4  -2  -3 2897.90   86.50   1
   4  -2  -2  947.10   25.00   1
  -4   2   1 6958.90  263.80   1
   4  -2  -1 7294.00  159.80   1
  -4   2   0 6917.50  194.70   1
   4  -2   0 7019.80  210.80   1
  -4   2  -1 2921.20   88.70   1
   4  -2   1 3044.60   94.20   1
  -4   2  -2  369.80   15.70   1
   4  -2   2  371.80   16.30   1
  -4   2  -3 4184.80  290.20   1
   4  -2   3 4524.10  126.80   1
  -4   2  -4  864.10   68.50   1
   4  -2   4 1022.40   42.90   1
  -4   2  -5   60.20   16.30   1
   4  -2   5   58.20   12.90   1
  -4   2  -6   12.70   13.00   1
   4  -2   6   -9.20   18.10   1
  -4   2  -7  139.40   29.10   1
  -4   2  -8  189.20   30.80   1
  -4   2  -9  -18.20   43.10   1
  -4   2 -10  245.40   69.30   1
   4  -1  -8  394.40   71.30   1
   4  -1  -7    7.40   28.60   1
   4  -1  -6  992.10   60.10   1
   4  -1  -5    8.00    6.10   1
   4  -1  -4  734.80   28.10   1
  -4   1   3  183.90   12.70   1
   4  -1  -3  159.10   11.40   1
  -4   1   2  134.20   12.60   1
   4  -1  -2  105.10    8.40   1
  -4   1   1 2749.10  124.30   1
   4  -1  -1 2698.50   57.90   1
  -4   1   0   53.20    7.40   1
   4  -1   0   86.30    6.70   1
  -4   1  -1 9936.40  276.90   1
   4  -1   110005.40  215.90   1
  -4   1  -2 5797.60  166.40   1
   4  -1   2 5955.40  146.40   1
  -4   1  -3  867.50   29.40   1
   4  -1   3  882.00   24.60   1
  -4   1  -4 7897.80  265.90   1
   4  -1   4 8116.30  383.90   1
  -4   1  -5  587.90   25.80   1
   4  -1   5  661.80   29.90   1
  -4   1  -6  557.80   25.70   1
   4  -1   6  607.90   39.90   1
  -4   1  -7  857.60   51.90   1
   4  -1   7  719.70   35.10   1
  -4   1  -8    4.50   27.50   1
  -4   1  -9   12.40   38.80   1
  -4   1 -10  866.50   75.20   1
  -4   1 -11 2254.00  148.80   1
   4   0  -8  507.30   67.90   1
   4   0  -7   18.80   43.00   1
   4   0  -6   91.70   25.80   1
  -4   0   5    4.30    4.60   1
   4   0  -5    3.80   10.20   1
  -4   0   4  573.80   32.30   1
   4   0  -4  576.60   21.30   1
  -4   0   3 1388.70   53.40   1
   4   0  -3 1353.00   41.90   1
  -4   0   2  357.90   21.10   1
   4   0  -2  278.40   12.10   1
  -4   0   1    6.80    6.80   1
   4   0  -1   10.40    5.20   1
  -4   0   0 5253.70  197.10   1
   4   0   0 5252.30  135.50   1
   4   0   1  917.10   22.60   1
  -4   0  -210872.10  316.40   1
   4   0   211066.20  232.60   1
  -4   0  -3 1129.60   33.90   1
   4   0   3 1151.90   28.50   1
  -4   0  -421227.60  636.60   1
   4   0   422014.80  465.00   1
  -4   0  -5   38.20    8.70   1
   4   0   5   28.00    5.70   1
  -4   0  -6 2797.30   97.40   1
   4   0   6 3016.10   87.10   1
  -4   0  -7   75.00   11.60   1
   4   0   7  101.70   15.10   1
  -4   0  -8  709.00   48.30   1
   4   0   8  703.30   44.20   1
  -4   0  -9  245.70   40.10   1
  -4   0 -10  156.00   32.60   1
  -4   0 -11  -38.90   53.00   1
   4   1  -8 1172.90  102.40   1
   4   1  -7  141.90   37.00   1
   4   1  -6  273.90   33.40   1
  -4  -1   5 1526.60   72.00   1
   4   1  -5 1379.20   51.80   1
  -4  -1   4  338.10   18.60   1
   4   1  -4  300.80   16.80   1
  -4  -1   3  850.60   27.10   1
   4   1  -3  846.00   30.60   1
  -4  -1   2 1260.10   37.90   1
   4   1  -2 1296.40   64.20   1
  -4  -1   116980.50  594.00   1
   4   1  -117438.60  519.70   1
  -4  -1   019089.40  677.00   1
   4   1   019228.40  470.40   1
  -4  -1  -1   66.20   10.70   1
   4   1   1   95.90    5.20   1
  -4  -1  -2 1452.90   55.30   1
   4   1   2 1530.00   64.00   1
  -4  -1  -3  360.80   10.30   1
   4   1   3  349.20   19.70   1
  -4  -1  -410730.40  327.30   1
   4   1   410590.00  266.40   1
  -4  -1  -5  839.40   32.80   1
   4   1   5  933.40   29.90   1
  -4  -1  -6  133.10   10.80   1
   4   1   6  149.20   10.80   1
  -4  -1  -7 5122.00  131.70   1
   4   1   7 5324.20  206.20   1
  -4  -1  -8 8582.20  249.30   1
   4   1   8 9279.60  405.50   1
  -4  -1  -9  249.80   21.90   1
  -4  -1 -10   -0.20   35.90   1
  -4  -1 -11  169.20   58.70   1
   4   2  -7  172.90   42.30   1
   4   2  -6  998.10   47.50   1
   4   2  -5  701.80   33.80   1
  -4  -2   4   -8.00   12.70   1
   4   2  -4    3.80   16.80   1
  -4  -2   3  541.60   36.90   1
   4   2  -3  613.90   37.00   1
   4   2  -2   32.20    6.70   1
  -4  -2   1  526.60   27.40   1
   4   2  -1  470.40   19.10   1
  -4  -2   0  822.60   32.00   1
   4   2   0  861.50   28.90   1
  -4  -2  -121594.60  820.00   1
   4   2   121629.30  560.30   1
   4   2   2 1735.60  111.20   1
  -4  -2  -313452.70  303.90   1
   4   2   312943.10  520.00   1
  -4  -2  -4 1412.70   43.10   1
   4   2   4 1431.00   64.00   1
  -4  -2  -5 4653.20  105.70   1
   4   2   5 4628.30  158.40   1
  -4  -2  -6 2352.10   66.50   1
   4   2   6 2406.90   97.50   1
  -4  -2  -7   21.90    8.70   1
   4   2   7   24.90   10.20   1
  -4  -2  -8 2187.40   68.90   1
  -4  -2  -9 1559.50   62.70   1
  -4  -2 -10   32.70   18.70   1
  -4  -2 -11  293.60   55.20   1
  -4  -2 -12  155.30   57.90   1
   4   3  -7   39.60   47.80   1
   4   3  -6  830.60   68.90   1
   4   3  -5  211.80   31.10   1
   4   3  -4 5294.10  256.80   1
  -4  -3   3 1184.70   70.90   1
   4   3  -3 1127.00   59.50   1
  -4  -3   2 1006.60   48.00   1
   4   3  -2  974.40   58.80   1
  -4  -3   1 1832.30   78.20   1
   4   3  -1 1901.10  106.20   1
  -4  -3   0 6871.60  257.40   1
   4   3   0 6682.10  354.50   1
  -4  -3  -1  140.10   10.20   1
   4   3   1  133.10   10.50   1
  -4  -3  -2 1247.90   45.10   1
   4   3   2 1244.70   48.10   1
  -4  -3  -311841.20  527.40   1
   4   3   311630.90  312.30   1
  -4  -3  -4 5124.20  151.40   1
   4   3   4 5007.50  190.90   1
  -4  -3  -5  243.40   10.50   1
  -4  -3  -6  575.60   19.60   1
   4   3   6  592.50   33.10   1
  -4  -3  -710650.70  286.00   1
   4   3   710424.90  435.80   1
  -4  -3  -8 3069.90   84.30   1
   4   3   8 3366.80  139.30   1
  -4  -3  -9   -2.00   13.90   1
  -4  -3 -10   12.10   15.80   1
  -4  -3 -11 2513.50  179.20   1
  -4  -3 -12   78.10   44.40   1
   4   4  -6 1047.60   95.60   1
   4   4  -5    5.30   29.60   1
   4   4  -4 4266.00  232.60   1
  -4  -4   3 1627.10  114.50   1
   4   4  -3 1876.10  112.20   1
  -4  -4   2  353.00   28.50   1
   4   4  -2  348.60   35.50   1
  -4  -4   1  748.30   36.90   1
   4   4  -1  880.20   52.80   1
  -4  -4   0   -0.90   12.60   1
   4   4   0    3.80   11.50   1
  -4  -4  -1 1416.00   63.90   1
   4   4   1 1427.40   68.40   1
  -4  -4  -2  604.00   50.40   1
   4   4   2  677.60   33.00   1
  -4  -4  -3  523.50   33.40   1
   4   4   3  606.10   22.00   1
  -4  -4  -4  100.20   14.40   1
   4   4   4  160.60   10.40   1
  -4  -4  -5  284.10   15.60   1
   4   4   5  268.70   20.80   1
  -4  -4  -6 5115.30  210.90   1
   4   4   6 4870.70  186.80   1
  -4  -4  -7  666.10   24.50   1
   4   4   7  746.10   36.00   1
  -4  -4  -8 1041.50   35.90   1
   4   4   8 1079.20   56.50   1
  -4  -4  -9    1.80   19.20   1
   4   4   9   -4.40    9.10   1
  -4  -4 -10   15.30   18.30   1
  -4  -4 -11  -15.10   36.40   1
  -4  -4 -12  132.10   47.50   1
   4   5  -6  105.10   43.40   1
   4   5  -5  -35.00   31.50   1
   4   5  -4  212.50   33.20   1
   4   5  -3  345.30   38.70   1
  -4  -5   2  289.40   29.50   1
   4   5  -2  331.60   35.90   1
  -4  -5   1  474.50   33.90   1
   4   5  -1  456.20   33.60   1
  -4  -5   0   32.30   13.80   1
   4   5   0   19.90   16.40   1
  -4  -5  -1  313.90   27.20   1
   4   5   1  245.30   20.10   1
  -4  -5  -2  766.10   69.10   1
   4   5   2  848.40   41.10   1
  -4  -5  -3    1.90   14.80   1
   4   5   3   15.30   12.20   1
  -4  -5  -4  148.30   20.30   1
   4   5   4  210.60   16.80   1
  -4  -5  -5 9601.70  557.30   1
   4   5   5 9198.30  295.40   1
  -4  -5  -6  859.60   33.90   1
   4   5   6  922.50   45.40   1
  -4  -5  -710539.50  582.40   1
   4   5   7 9926.00  409.80   1
  -4  -5  -8 2571.40   77.90   1
   4   5   8 2522.30  117.30   1
  -4  -5  -9 1087.50   46.90   1
   4   5   9 1099.10   56.60   1
  -4  -5 -10  865.30   48.20   1
  -4  -5 -11   38.90   38.10   1
   4   6  -5 1152.90   90.20   1
   4   6  -4  -35.50   28.60   1
   4   6  -3   86.10   34.80   1
   4   6  -2  -41.40   29.60   1
  -4  -6   1 8762.60  350.50   1
   4   6  -1 8903.80  330.70   1
  -4  -6   0  401.80   27.60   1
   4   6   0  353.80   34.60   1
  -4  -6  -1  739.90   44.50   1
   4   6   1  740.40   47.50   1
  -4  -6  -2  283.80   24.90   1
   4   6   2  247.80   21.00   1
  -4  -6  -3  804.40   59.10   1
   4   6   3  784.00   39.90   1
  -4  -6  -4  165.80   23.70   1
   4   6   4  190.10   18.80   1
  -4  -6  -5 2247.40  117.50   1
   4   6   5 1967.30   87.80   1
  -4  -6  -6 7626.40  467.70   1
   4   6   6 7686.30  230.30   1
  -4  -6  -7 7400.80  203.80   1
   4   6   7 7180.20  321.30   1
  -4  -6  -8   19.80   18.60   1
  -4  -6  -9  139.70   20.80   1
   4   6   9  166.30   18.40   1
  -4  -6 -10 2163.20  128.90   1
  -4  -6 -11 2144.90  108.70   1
   4   7  -4  347.30   55.10   1
   4   7  -3 2666.80  172.40   1
   4   7  -2 4383.90  232.80   1
   4   7  -1  117.80   27.70   1
   4   7   0   68.50   21.10   1
  -4  -7  -1   24.80   19.30   1
   4   7   1   67.00   24.70   1
  -4  -7  -2  -25.80   24.70   1
   4   7   2   17.70   22.20   1
  -4  -7  -3  444.50   37.10   1
   4   7   3  462.50   35.80   1
  -4  -7  -4 5888.00  269.30   1
   4   7   4 6075.40  278.60   1
  -4  -7  -5 5711.20  451.50   1
   4   7   5 5896.50  267.30   1
  -4  -7  -6 2469.60  146.20   1
   4   7   6 2472.30   74.20   1
   4   7   7 1082.90   42.90   1
  -4  -7  -8 1498.90   77.50   1
   4   7   8 1569.20   80.40   1
  -4  -7  -9   -8.70   22.90   1
   4   7   9  -23.70   11.50   1
  -4  -7 -10   88.30   35.60   1
  -4  -7 -11  957.00   82.10   1
   4   8  -3 4202.90  241.00   1
   4   8  -210093.00  421.90   1
   4   8  -1  -21.10   29.50   1
   4   8   0 2349.50  121.50   1
   4   8   1   26.30   23.50   1
   4   8   2   50.20   18.20   1
   4   8   3  753.60   54.10   1
   4   8   4  207.70   33.60   1
   4   8   5  311.90   28.10   1
   4   8   6 1053.60   57.30   1
   4   8   7 2388.50   75.00   1
  -4  -8  -8   56.60   28.90   1
   4   8   8   62.30   14.60   1
  -4  -8  -9   51.00   40.10   1
  -4  -8 -10  912.90   78.30   1
   4   9  -2  286.40   65.80   1
   4   9  -1 1884.70  110.00   1
   4   9   0  314.10   50.80   1
   4   9   1  163.50   43.90   1
   4   9   2 1980.90  118.50   1
   4   9   3  427.40   49.20   1
   4   9   4    4.20   29.70   1
   4   9   5  834.20   52.10   1
   4   9   6   21.90   21.60   1
   4   9   7  183.60   29.40   1
   4   9   8   86.70   18.60   1
  -4  -9  -9  114.10   49.50   1
   4  10   0  403.90   64.50   1
   4  10   1   72.10   39.00   1
   4  10   2  989.00   64.20   1
   4  10   3   -2.70   32.00   1
   4  10   4  741.60   65.80   1
   4  10   5   49.50   27.00   1
   4  10   6  -64.40   40.90   1
   4  10   7  129.80   33.10   1
   4  10   8  130.40   21.10   1
   4  11   3  281.60   69.10   1
   4  11   4   60.20   64.50   1
   4  11   5  428.10   54.10   1
   4  11   6  671.50   72.30   1
  -5   8   3   71.30   47.10   1
  -5   8   2  167.00   49.20   1
  -5   8   1  211.70   49.20   1
  -5   8   0  243.60   49.00   1
  -5   8  -1   38.80   43.70   1
  -5   8  -2  290.30   52.40   1
  -5   8  -3  208.80   42.80   1
  -5   7   4  891.00   66.00   1
  -5   7   3  535.20   53.60   1
  -5   7   2  532.90   45.10   1
  -5   7   1 1842.40   98.90   1
  -5   7   0   54.60   33.50   1
  -5   7  -1  456.00   40.90   1
  -5   7  -2    6.20   27.20   1
  -5   7  -3   16.90   29.60   1
  -5   7  -4   -6.40   44.80   1
  -5   7  -5 1142.30   81.60   1
   5  -6  -6   38.90   42.80   1
   5  -6  -5 1016.60   75.10   1
  -5   6   4    5.60   26.60   1
  -5   6   3    2.90   20.00   1
  -5   6   2  936.70   62.70   1
  -5   6   1 2222.20   98.90   1
  -5   6   0  811.70   46.00   1
  -5   6  -1 1831.70   91.10   1
  -5   6  -2 1189.60   75.20   1
  -5   6  -3 1889.80   97.00   1
  -5   6  -4  146.50   28.80   1
  -5   6  -5   -0.80   36.20   1
  -5   6  -6   85.40   69.70   1
  -5   6  -7  -15.30   58.20   1
   5  -5  -6  654.90   67.60   1
   5  -5  -5  -34.00   42.60   1
   5  -5  -4   31.60   36.40   1
  -5   5   3  678.10   47.70   1
  -5   5   2  848.30   50.30   1
   5  -5  -2  717.00   51.60   1
  -5   5   1  439.20   36.90   1
  -5   5   0 2347.00  120.80   1
   5  -5   0 2518.20  175.80   1
  -5   5  -1 3782.90  188.90   1
   5  -5   1 3938.60  227.00   1
  -5   5  -2 3399.90  167.20   1
   5  -5   2 3620.10  228.10   1
  -5   5  -3   24.70   27.30   1
  -5   5  -4  439.60   41.80   1
  -5   5  -5  497.60   47.00   1
  -5   5  -6  -11.70   37.50   1
  -5   5  -7    8.90   42.00   1
  -5   5  -8  170.30   48.90   1
   5  -4  -7  322.40   65.30   1
   5  -4  -6 2215.70  115.70   1
   5  -4  -5  938.60   61.00   1
   5  -4  -4 1923.80   90.70   1
   5  -4  -3   27.80   12.90   1
  -5   4   2   18.60   14.60   1
   5  -4  -2  -18.20   14.70   1
  -5   4   1 1380.30   64.20   1
   5  -4  -1 1360.40   53.80   1
  -5   4   0  636.40   45.90   1
   5  -4   0  717.10   34.90   1
  -5   4  -1 1416.90   69.50   1
   5  -4   1 1504.60   75.80   1
  -5   4  -2   37.10   18.40   1
   5  -4   2    7.80   18.50   1
  -5   4  -3 7928.50  393.80   1
   5  -4   3 8855.70  359.80   1
  -5   4  -4 2301.30  116.70   1
   5  -4   4 2343.20  132.10   1
  -5   4  -5  299.90   33.80   1
  -5   4  -6  249.50   31.90   1
  -5   4  -7  486.20   38.90   1
  -5   4  -8  -24.60   47.50   1
   5  -3  -7  606.70   55.90   1
   5  -3  -6   81.00   33.20   1
   5  -3  -5  419.80   37.50   1
   5  -3  -4  849.10   52.20   1
   5  -3  -3   72.20   12.90   1
   5  -3  -2 1660.10   47.90   1
  -5   3   1  287.70   19.00   1
   5  -3  -1  271.90   27.80   1
  -5   3   0   64.40   11.30   1
   5  -3   0  122.80   13.80   1
  -5   3  -1  617.90   36.20   1
   5  -3   1  715.70   29.20   1
  -5   3  -2  568.30   33.90   1
   5  -3   2  612.20   27.00   1
  -5   3  -3 2859.00  126.90   1
   5  -3   3 3186.20  130.70   1
  -5   3  -4   18.90   11.90   1
   5  -3   4   38.50   13.00   1
  -5   3  -5 3797.60  163.70   1
   5  -3   5 4020.40  159.00   1
  -5   3  -6 1364.60   83.20   1
   5  -3   6 1277.30  103.10   1
  -5   3  -7  163.80   32.60   1
  -5   3  -8   34.70   37.80   1
  -5   3  -9  -19.60   51.50   1
   5  -2  -7  179.00   42.80   1
   5  -2  -6  217.00   38.60   1
   5  -2  -5   33.60   22.80   1
   5  -2  -4   50.20   27.20   1
   5  -2  -3 2753.10   73.00   1
   5  -2  -2 3745.90  129.00   1
  -5   2   1 2454.60  129.70   1
   5  -2  -1 2489.10   61.20   1
  -5   2   0   -4.50    7.20   1
   5  -2   0    7.00    6.20   1
  -5   2  -1 1219.60   45.80   1
   5  -2   1 1351.70   44.30   1
  -5   2  -2 1090.20   34.40   1
   5  -2   2 1102.60   38.60   1
  -5   2  -3 3781.40  111.40   1
   5  -2   3 4107.30  121.60   1
  -5   2  -4  170.30   17.50   1
   5  -2   4  179.40   20.30   1
  -5   2  -5 1407.90   94.30   1
   5  -2   5 1549.60   76.00   1
  -5   2  -6   63.20   14.30   1
   5  -2   6  109.00   22.60   1
  -5   2  -7 1015.90   70.70   1
   5  -2   7 1251.90   93.40   1
  -5   2  -8  487.50   50.90   1
  -5   2  -9   24.50   41.90   1
  -5   2 -10  126.10   55.50   1
   5  -1  -7   29.70   36.70   1
   5  -1  -6 1375.10   90.50   1
   5  -1  -5  155.90   35.30   1
   5  -1  -4 2430.80   72.70   1
  -5   1   3  128.70   15.20   1
   5  -1  -3  125.60   10.80   1
  -5   1   2  157.30   15.00   1
   5  -1  -2  158.40    9.30   1
  -5   1   1  287.70   20.30   1
   5  -1  -1  274.00   12.20   1
   5  -1   0 1123.70   26.00   1
  -5   1  -1  101.60    8.20   1
   5  -1   1  111.20    8.30   1
  -5   1  -2 6336.10  174.60   1
   5  -1   2 6595.50  157.50   1
  -5   1  -3  634.70   23.50   1
   5  -1   3  627.50   20.40   1
  -5   1  -4 6021.40  197.00   1
   5  -1   4 6456.50  194.70   1
  -5   1  -5  323.20   20.60   1
   5  -1   5  369.30   19.20   1
  -5   1  -6  274.90   18.30   1
   5  -1   6  258.20   23.00   1
  -5   1  -7  -21.20   12.50   1
   5  -1   7  -21.80   10.80   1
  -5   1  -8  369.60   37.50   1
  -5   1  -9  191.50   46.20   1
  -5   1 -10  724.50   73.80   1
   5   0  -7  -62.70   54.60   1
   5   0  -6  288.80   40.80   1
   5   0  -5   -4.80   12.20   1
  -5   0   4   26.40   10.40   1
   5   0  -4   31.70    9.90   1
  -5   0   3 1401.10   56.70   1
   5   0  -3 1281.60   38.90   1
  -5   0   2 1969.50   89.70   1
   5   0  -2 1997.20   49.60   1
  -5   0   1  386.30   25.60   1
   5   0  -1  417.80   15.50   1
  -5   0   0 3145.50  140.40   1
   5   0   0 3186.70   82.70   1
  -5   0  -1  843.90   40.60   1
   5   0   1  784.70   21.60   1
  -5   0  -2  102.00   18.50   1
   5   0   2   18.70    2.00   1
  -5   0  -312124.20  313.60   1
   5   0   312298.50  264.80   1
  -5   0  -4 1393.00   47.70   1
   5   0   4 1450.90   36.50   1
  -5   0  -5 2025.90   83.00   1
   5   0   5 2130.60   60.10   1
  -5   0  -6   22.80   10.70   1
   5   0   6   50.60    9.70   1
  -5   0  -7 1178.60   47.60   1
   5   0   7 1277.30   69.60   1
  -5   0  -8  237.30   21.80   1
   5   0   8  319.40   31.20   1
  -5   0  -9  311.10   34.60   1
  -5   0 -10   85.00   30.80   1
  -5   0 -11  111.20   59.00   1
   5   1  -7   38.00   54.70   1
   5   1  -6   28.60   40.80   1
   5   1  -5 1247.80   51.80   1
  -5  -1   4   15.50   10.50   1
   5   1  -4    1.70    9.00   1
  -5  -1   3 2533.30   96.10   1
   5   1  -3 2314.00   75.90   1
   5   1  -2  583.30   19.90   1
  -5  -1   1 7195.10  299.20   1
   5   1  -1 7214.50  197.00   1
  -5  -1   0   26.20   11.10   1
   5   1   0   26.90    4.50   1
  -5  -1  -1  725.70   33.90   1
   5   1   1  772.20   23.70   1
  -5  -1  -2   65.00   12.80   1
   5   1   2   52.10   16.10   1
  -5  -1  -3  323.30   22.80   1
   5   1   3  330.00   22.10   1
  -5  -1  -4  144.60    5.60   1
   5   1   4  124.70   16.10   1
  -5  -1  -5  194.20    9.30   1
   5   1   5  233.80   20.40   1
  -5  -1  -6 8407.00  279.40   1
   5   1   6 8594.40  241.10   1
  -5  -1  -730863.40  862.60   1
   5   1   731351.30  798.30   1
  -5  -1  -8 1710.20   65.70   1
  -5  -1  -9 1415.20   61.10   1
  -5  -1 -10   39.90   19.50   1
  -5  -1 -11   42.10   35.70   1
   5   2  -7  400.10   60.50   1
   5   2  -6  -11.90   44.60   1
   5   2  -5  314.50   21.70   1
  -5  -2   4  142.20   19.10   1
   5   2  -4  170.80   18.50   1
  -5  -2   3 1154.00   44.50   1
   5   2  -3 1067.70   42.90   1
  -5  -2   2  356.60   28.10   1
   5   2  -2  366.90   19.40   1
  -5  -2   1 1752.50   67.70   1
   5   2  -1 1685.20   53.10   1
  -5  -2   016732.70  559.20   1
   5   2   016649.50  436.60   1
  -5  -2  -1 5979.70  222.30   1
   5   2   1 6211.30  165.90   1
  -5  -2  -2 2015.00   79.30   1
   5   2   2 2041.90   84.20   1
  -5  -2  -3  384.80   24.40   1
  -5  -2  -4  203.90    5.50   1
   5   2   4  181.60   16.70   1
  -5  -2  -5 1032.30   33.90   1
   5   2   5  988.70   42.20   1
  -5  -2  -6  981.30   31.40   1
   5   2   6  957.70   45.90   1
  -5  -2  -710234.20  254.90   1
   5   2   710193.20  367.10   1
  -5  -2  -8  341.30   19.70   1
   5   2   8  401.20   29.10   1
  -5  -2  -9   33.50   17.20   1
  -5  -2 -10    0.50   23.00   1
  -5  -2 -11  948.10   74.70   1
   5   3  -6   55.20   42.90   1
   5   3  -5  780.50   38.70   1
   5   3  -4  499.70   28.80   1
  -5  -3   3  714.30   52.70   1
   5   3  -3  729.20   35.20   1
  -5  -3   2  361.90   28.50   1
   5   3  -2  352.30   24.20   1
  -5  -3   1   -0.80    8.10   1
   5   3  -1    6.90    9.40   1
  -5  -3   0 1718.70   66.00   1
   5   3   0 1620.10   50.80   1
  -5  -3  -1 1056.20   41.20   1
   5   3   1 1030.30   33.60   1
  -5  -3  -2   16.30    4.50   1
   5   3   2   12.10    4.20   1
  -5  -3  -3   20.20    2.30   1
   5   3   3    8.90   11.10   1
  -5  -3  -4 6941.50  167.30   1
   5   3   4 6560.10  243.70   1
  -5  -3  -5  412.50   15.10   1
   5   3   5  461.80   30.60   1
  -5  -3  -612973.30  361.40   1
   5   3   612244.00  431.00   1
  -5  -3  -713953.40  403.90   1
   5   3   713475.70  504.70   1
  -5  -3  -8 3120.90   83.60   1
   5   3   8 3219.00  132.50   1
  -5  -3  -9  349.00   27.50   1
   5   3   9  367.70   28.90   1
  -5  -3 -10  309.60   25.50   1
  -5  -3 -11 1421.00  102.80   1
   5   4  -6  -72.30   37.40   1
   5   4  -5  109.60   46.90   1
   5   4  -4 1064.70   75.40   1
   5   4  -3 1324.10  111.40   1
  -5  -4   2   -1.50   20.10   1
   5   4  -2   30.50   22.50   1
  -5  -4   1 8236.30  357.50   1
   5   4  -1 8584.60  387.80   1
  -5  -4   0 2605.80  127.20   1
   5   4   0 2400.90  202.10   1
  -5  -4  -1 1033.10   45.30   1
   5   4   1  975.80   36.60   1
  -5  -4  -2  508.50   24.90   1
   5   4   2  522.00   20.20   1
  -5  -4  -3  127.50   11.20   1
   5   4   3  147.00   13.90   1
  -5  -4  -4 6814.20  441.40   1
   5   4   4 6839.80  186.10   1
  -5  -4  -5  385.90   17.90   1
   5   4   5  462.40   29.70   1
  -5  -4  -6   47.50    7.50   1
   5   4   6   48.80   16.60   1
  -5  -4  -7 5071.20  131.50   1
   5   4   7 4965.10  197.50   1
  -5  -4  -8 2937.50   77.40   1
   5   4   8 3014.60  135.90   1
  -5  -4  -9 2979.90  106.40   1
   5   4   9 3025.10  147.60   1
  -5  -4 -10  260.20   24.60   1
   5   4  10  317.90   27.20   1
  -5  -4 -11   53.60   30.70   1
   5   5  -5  -35.40   54.90   1
   5   5  -4  238.60   51.10   1
   5   5  -3  193.60   38.10   1
   5   5  -2  342.20   38.60   1
  -5  -5   1 4864.00  208.30   1
   5   5  -1 4846.10  226.00   1
  -5  -5   0 3177.70  124.30   1
   5   5   0 2995.90  202.10   1
  -5  -5  -1 3532.10  206.50   1
   5   5   1 3667.70  165.40   1
  -5  -5  -2  438.80   26.20   1
   5   5   2  404.60   27.60   1
  -5  -5  -3   24.80   12.10   1
   5   5   3   42.30    9.20   1
  -5  -5  -4  369.80   27.60   1
   5   5   4  364.30   17.40   1
  -5  -5  -5  643.40   61.70   1
   5   5   5  750.20   27.00   1
  -5  -5  -6  925.30   38.70   1
   5   5   6  918.40   46.10   1
  -5  -5  -7 4309.80  138.20   1
   5   5   7 4075.80  169.90   1
  -5  -5  -8    6.60   11.40   1
   5   5   8   32.20   15.30   1
  -5  -5  -9  -21.70   14.90   1
   5   5   9   11.30   11.30   1
  -5  -5 -10   23.60   35.00   1
   5   5  10   17.60   17.20   1
   5   6  -5  374.60   95.80   1
   5   6  -4  275.70   53.30   1
   5   6  -3   -3.30   37.90   1
   5   6  -2 2948.70  155.60   1
   5   6  -1  132.70   32.30   1
  -5  -6   0 6017.80  230.00   1
   5   6   0 6079.90  259.30   1
  -5  -6  -1 9109.50  503.30   1
   5   6   1 9409.80  417.80   1
  -5  -6  -2  132.20   17.80   1
   5   6   2  132.10   16.40   1
  -5  -6  -3 1201.10   64.00   1
   5   6   3 1251.40   63.20   1
  -5  -6  -4  194.70   23.60   1
   5   6   4  188.30   17.70   1
  -5  -6  -5  -44.30   18.30   1
   5   6   5    2.40    9.50   1
  -5  -6  -6   84.60   27.10   1
   5   6   6   84.10   13.70   1
  -5  -6  -7    1.30   27.10   1
   5   6   7   21.20   12.60   1
  -5  -6  -8   34.80   14.00   1
   5   6   8    2.10   16.60   1
  -5  -6  -9  612.10   38.30   1
   5   6   9  626.30   38.10   1
  -5  -6 -10  223.10   24.60   1
   5   7  -4   52.20   62.60   1
   5   7  -3  -10.50   46.70   1
   5   7  -2  589.80   61.40   1
   5   7  -1 2418.30  120.90   1
   5   7   0 4120.20  219.80   1
   5   7   1 1622.20   86.00   1
  -5  -7  -2 1065.40   58.90   1
   5   7   2 1016.30   63.40   1
  -5  -7  -3  101.00   26.60   1
   5   7   3   74.30   21.20   1
  -5  -7  -4 5385.70  342.40   1
   5   7   4 5295.60  240.10   1
  -5  -7  -5 2684.10  154.20   1
   5   7   5 2896.00  118.10   1
   5   7   6    9.50   11.10   1
  -5  -7  -7    8.30   17.90   1
   5   7   7   20.60   11.30   1
   5   7   8   33.80   20.50   1
  -5  -7  -9  476.10   29.60   1
   5   7   9  491.30   34.20   1
  -5  -7 -10   62.50   35.40   1
   5   8  -3 2804.20  164.30   1
   5   8  -2 1819.90  111.80   1
   5   8  -1  889.50   68.20   1
   5   8   0  106.00   28.60   1
   5   8   1  917.00   51.50   1
   5   8   2  308.80   32.90   1
   5   8   3   52.80   23.90   1
   5   8   4 3029.50  162.00   1
   5   8   5 7229.10  359.70   1
   5   8   6 3106.80   96.20   1
   5   8   7   24.80   13.20   1
  -5  -8  -8    1.20   23.70   1
   5   8   8   -8.20   14.90   1
  -5  -8  -9  538.60   56.40   1
   5   8   9  728.60   48.60   1
   5   9  -1   30.50   57.00   1
   5   9   0   52.90   45.40   1
   5   9   1  -69.50   37.60   1
   5   9   2  232.40   33.80   1
   5   9   3   90.00   33.00   1
   5   9   4   41.00   31.70   1
   5   9   5  660.70   52.10   1
   5   9   6   23.70   33.20   1
   5   9   7   29.20   15.80   1
   5   9   8   -5.90   13.70   1
   5   9   9  347.00   34.70   1
   5  10   1   49.40   37.60   1
   5  10   2   61.40   35.20   1
   5  10   3  109.90   34.40   1
   5  10   4  276.30   48.90   1
   5  10   5   41.90   29.60   1
   5  10   6  297.60   50.60   1
   5  10   7   43.40   21.50   1
   5  10   8   38.50   25.50   1
  -6   7   4  367.60   53.30   1
   6  -7  -4  420.00   52.10   1
  -6   7   3   13.90   42.90   1
  -6   7   2   44.00   32.60   1
  -6   7   1   37.50   30.30   1
  -6   7   0  435.00   46.70   1
  -6   7  -1  160.60   41.70   1
  -6   7  -2   12.70   35.50   1
  -6   7  -3  262.20   49.10   1
  -6   7  -4  113.20   47.90   1
   6  -6  -5   39.60   42.30   1
   6  -6  -4  124.00   42.10   1
  -6   6   3    4.20   25.30   1
  -6   6   2  426.20   42.90   1
  -6   6   1  126.00   30.00   1
  -6   6   0   44.20   33.00   1
  -6   6  -1  178.80   30.40   1
  -6   6  -2 1269.00   74.60   1
  -6   6  -3  137.00   29.00   1
  -6   6  -4  713.10   68.50   1
  -6   6  -5   32.70   30.50   1
  -6   6  -6 1559.60  121.80   1
   6  -5  -5  430.10   52.60   1
   6  -5  -4  206.40   40.30   1
   6  -5  -3  179.60   30.30   1
  -6   5   2  769.00   52.10   1
  -6   5   1  819.50   51.90   1
  -6   5   0  615.20   46.80   1
  -6   5  -1 2561.40  137.30   1
  -6   5  -2  536.30   42.00   1
  -6   5  -3  424.20   39.40   1
  -6   5  -4  126.30   26.70   1
  -6   5  -5   48.60   32.40   1
  -6   5  -6   65.40   26.60   1
  -6   5  -7   45.30   48.50   1
   6  -4  -6 1145.80   89.80   1
   6  -4  -5  952.60   79.20   1
   6  -4  -4   33.40   23.30   1
   6  -4  -3 1545.50   73.90   1
   6  -4  -2  401.60   37.60   1
  -6   4   1  148.00   23.60   1
   6  -4  -1   69.70   29.80   1
  -6   4   0  155.60   23.30   1
   6  -4   0  157.60   23.80   1
  -6   4  -1 2587.60  104.30   1
   6  -4   1 2677.10  146.00   1
  -6   4  -2 2735.30  142.00   1
   6  -4   2 3076.10  158.50   1
  -6   4  -3 3825.70  246.10   1
   6  -4   3 4318.30  238.40   1
  -6   4  -4  594.70   44.60   1
   6  -4   4  421.40   44.80   1
  -6   4  -5 1714.70   93.10   1
  -6   4  -6   59.20   31.20   1
  -6   4  -7  -59.40   34.70   1
  -6   4  -8  155.00   36.90   1
   6  -3  -6  -56.90   38.50   1
   6  -3  -5   18.00   38.40   1
   6  -3  -4 1159.40   70.10   1
   6  -3  -3  400.00   31.00   1
   6  -3  -2 1005.30   37.00   1
  -6   3   1  693.70   42.90   1
   6  -3  -1  614.20   26.00   1
  -6   3   0  246.30   23.00   1
   6  -3   0  204.20   25.80   1
  -6   3  -1  122.00   15.50   1
   6  -3   1  138.10   22.10   1
  -6   3  -2  592.10   38.10   1
   6  -3   2  660.20   41.50   1
  -6   3  -3  105.40   16.50   1
   6  -3   3  154.40   23.10   1
  -6   3  -4  395.20   27.60   1
   6  -3   4  359.60   30.70   1
  -6   3  -5 1208.30   63.80   1
   6  -3   5 1147.30   69.80   1
  -6   3  -6 2278.90  133.80   1
  -6   3  -7  199.20   36.10   1
  -6   3  -8  880.70   73.30   1
   6  -2  -6   55.80   37.60   1
   6  -2  -5   16.80   27.50   1
   6  -2  -4 1293.30   79.10   1
   6  -2  -3  214.00   20.20   1
   6  -2  -2 1801.60   53.10   1
  -6   2   1 4447.90  219.30   1
   6  -2  -1 4473.70  111.10   1
  -6   2   0  245.70   22.60   1
   6  -2   0  283.30   12.50   1
  -6   2  -1   76.10   10.30   1
   6  -2   1   57.70   11.70   1
  -6   2  -2  145.50   11.10   1
   6  -2   2  114.00   15.40   1
  -6   2  -3   52.00   11.00   1
   6  -2   3   63.20   12.90   1
  -6   2  -4   -1.40    9.80   1
   6  -2   4   28.40   12.80   1
  -6   2  -5   16.90   15.20   1
   6  -2   5  -10.70   13.80   1
  -6   2  -6 2174.60  108.00   1
  -6   2  -7   31.30   26.60   1
  -6   2  -8 2022.60  145.30   1
   6  -1  -7  -28.30   61.70   1
   6  -1  -6   36.90   36.30   1
   6  -1  -5   27.80   35.90   1
   6  -1  -4  325.10   21.80   1
  -6   1   3  116.60   15.80   1
   6  -1  -3   85.70   11.60   1
  -6   1   2 2464.70  141.00   1
   6  -1  -2 2388.60   73.10   1
  -6   1   1  134.90   20.10   1
   6  -1  -1  148.10   11.40   1
  -6   1   0 2800.60  131.10   1
   6  -1   0 2797.70   72.40   1
  -6   1  -1  313.70   24.30   1
   6  -1   1  283.80   11.10   1
  -6   1  -2   19.20    6.80   1
   6  -1   2    8.60    6.10   1
  -6   1  -3 1661.50   48.90   1
   6  -1   3 1766.10   56.30   1
  -6   1  -4 2365.80   70.90   1
   6  -1   4 2472.10   71.90   1
  -6   1  -5  128.80   12.80   1
   6  -1   5  144.00   16.40   1
  -6   1  -6    9.30   11.20   1
   6  -1   6    9.50   11.60   1
  -6   1  -7 4259.20  159.60   1
  -6   1  -8 3030.90  240.20   1
  -6   1  -9 3415.70  189.80   1
   6   0  -6   66.20   53.70   1
   6   0  -5  919.70   68.10   1
   6   0  -4  918.80   41.70   1
  -6   0   3  845.30   61.80   1
   6   0  -3  836.10   33.40   1
  -6   0   2  413.00   28.50   1
   6   0  -2  369.30   16.80   1
  -6   0   1 3947.20  191.20   1
   6   0  -1 3828.10  115.00   1
  -6   0   0 1403.00   72.40   1
   6   0   0 1287.90   37.80   1
  -6   0  -1 1002.90   48.90   1
   6   0   1 1035.30   28.30   1
  -6   0  -2   73.90   20.20   1
   6   0   2   64.90   19.10   1
   6   0   3  239.80   22.40   1
  -6   0  -4 1815.30   53.70   1
   6   0   4 1817.30   48.90   1
  -6   0  -5    8.20    5.90   1
   6   0   5   10.90    9.40   1
  -6   0  -6   -4.20    9.10   1
   6   0   6   -1.60    6.50   1
  -6   0  -7 2154.20   86.60   1
  -6   0  -8 1283.50   59.90   1
  -6   0  -9 2568.10   96.90   1
   6   1  -6   78.80   38.40   1
   6   1  -5  165.50   32.70   1
   6   1  -4  489.10   49.10   1
  -6  -1   3   74.50   12.80   1
   6   1  -3   95.70   12.80   1
  -6  -1   2   38.00   14.90   1
   6   1  -2   31.00    9.10   1
  -6  -1   1  759.60   46.00   1
   6   1  -1  723.00   32.50   1
  -6  -1   0 4115.40  191.20   1
   6   1   0 4148.00  137.50   1
  -6  -1  -1 1557.90   78.80   1
   6   1   1 1406.60   36.80   1
  -6  -1  -2  316.10   28.40   1
   6   1   2  340.00   24.60   1
  -6  -1  -3  951.40   44.90   1
   6   1   3 1006.90   46.70   1
  -6  -1  -4   16.00   16.90   1
   6   1   4  -10.40   17.60   1
  -6  -1  -5 1412.90   41.50   1
   6   1   5 1412.50   59.80   1
  -6  -1  -610165.80  317.60   1
   6   1   610478.20  447.30   1
  -6  -1  -7 2508.10   84.20   1
   6   1   7 2467.80  100.20   1
  -6  -1  -8 4307.10  161.40   1
  -6  -1  -9 2229.90   95.80   1
  -6  -1 -10   62.30   32.20   1
   6   2  -6   21.40   55.00   1
   6   2  -5  -23.50   18.90   1
   6   2  -4  448.30   29.10   1
  -6  -2   3   51.50   17.60   1
   6   2  -3   52.60   11.90   1
  -6  -2   2    8.70   11.40   1
   6   2  -2    3.30   11.40   1
  -6  -2   114791.40  604.90   1
   6   2  -114997.30  410.50   1
  -6  -2   038473.90 1705.50   1
   6   2   038901.70 1018.70   1
  -6  -2  -1  847.60   40.90   1
   6   2   1  853.30   22.20   1
   6   2   2 3908.00  148.70   1
  -6  -2  -3 1919.30   89.60   1
   6   2   3 1903.60   89.80   1
  -6  -2  -4  152.20   19.60   1
   6   2   4  214.50   24.00   1
  -6  -2  -5 1550.80   73.10   1
   6   2   5 1545.60   71.20   1
  -6  -2  -6 1991.00   69.40   1
   6   2   6 2049.70   85.90   1
  -6  -2  -7  229.50   15.80   1
   6   2   7  249.60   23.00   1
  -6  -2  -8  802.40   37.60   1
   6   2   8  787.80   45.10   1
  -6  -2  -9  953.60   46.20   1
  -6  -2 -10  -13.90   35.30   1
  -6  -2 -11   -4.40   31.20   1
   6   3  -6  920.10   79.30   1
   6   3  -5    7.00   47.60   1
   6   3  -4   79.50   17.40   1
  -6  -3   3  224.80   21.90   1
   6   3  -3  252.20   24.60   1
  -6  -3   2  397.90   32.80   1
   6   3  -2  436.70   26.60   1
  -6  -3   1 2917.70  130.90   1
   6   3  -1 3031.60   96.90   1
  -6  -3   0 2744.50   98.10   1
   6   3   0 2686.60  106.20   1
   6   3   1 2418.10   79.70   1
  -6  -3  -2  986.80   47.90   1
   6   3   2 1080.60   46.80   1
  -6  -3  -3  985.90   52.80   1
   6   3   3 1031.80   54.10   1
  -6  -3  -4  309.80   23.90   1
   6   3   4  363.00   28.30   1
  -6  -3  -5  156.90   26.80   1
   6   3   5  167.20   18.20   1
  -6  -3  -6   69.00    8.30   1
   6   3   6  114.70   31.90   1
  -6  -3  -7   72.30   14.30   1
   6   3   7   49.40   19.30   1
  -6  -3  -8 1201.40   46.90   1
   6   3   8 1314.40   64.00   1
  -6  -3  -9 2106.30   79.90   1
   6   3   9 2347.10  137.30   1
  -6  -3 -10  266.80   37.60   1
  -6  -3 -11  -38.60   29.90   1
   6   4  -5   12.10   18.10   1
   6   4  -4   84.80   20.00   1
   6   4  -3 1436.20   66.50   1
   6   4  -2  252.20   21.80   1
  -6  -4   1  734.50   36.40   1
   6   4  -1  778.80   32.20   1
  -6  -4   0 3579.50  151.30   1
   6   4   0 3499.50  118.50   1
  -6  -4  -1 7090.80  274.00   1
   6   4   1 6761.80  184.40   1
  -6  -4  -2   35.90    6.90   1
   6   4   2   25.80    7.20   1
  -6  -4  -3  644.70   28.60   1
   6   4   3  679.30   25.10   1
  -6  -4  -4 5909.70  167.80   1
   6   4   4 5703.50  206.60   1
  -6  -4  -5  113.30    6.90   1
   6   4   5  150.10   19.60   1
  -6  -4  -6  110.10   10.60   1
   6   4   6  133.70   20.70   1
  -6  -4  -7  140.70   22.50   1
   6   4   7  132.30   19.70   1
  -6  -4  -8  774.80   38.00   1
   6   4   8  883.40   48.50   1
  -6  -4  -9  924.30   63.10   1
   6   4   9 1031.30   53.80   1
   6   4  10 1773.90  115.40   1
   6   5  -4   99.80   23.80   1
   6   5  -3 1369.40   99.70   1
   6   5  -2  101.30   26.00   1
   6   5  -1  212.40   29.70   1
   6   5   0 3894.50  121.10   1
  -6  -5  -1   87.10   15.60   1
   6   5   1  129.20   15.50   1
  -6  -5  -2 1401.90   69.50   1
   6   5   2 1372.00   46.60   1
  -6  -5  -3  280.20   17.30   1
   6   5   3  257.00   16.80   1
  -6  -5  -4  157.80   13.70   1
   6   5   4  196.80   16.40   1
  -6  -5  -5  103.00   12.40   1
   6   5   5  105.10   17.80   1
  -6  -5  -6   24.70   10.10   1
   6   5   6   13.40   20.80   1
  -6  -5  -7   34.50   10.30   1
   6   5   7   31.00   21.10   1
  -6  -5  -8  548.60   34.20   1
   6   5   8  677.30   45.80   1
  -6  -5  -9   10.90   25.00   1
   6   5   9   22.90   15.50   1
  -6  -5 -10  625.80   57.70   1
   6   5  10  550.80   46.70   1
   6   6  -3  890.00  104.90   1
   6   6  -2  263.90   36.80   1
   6   6  -1  159.10   33.00   1
   6   6   0 4221.90  199.60   1
   6   6   1   19.20   19.30   1
   6   6   2   95.00   17.00   1
   6   6   3  277.20   17.40   1
   6   6   4  188.10   15.50   1
   6   6   5  105.40   12.90   1
  -6  -6  -6   63.30   15.70   1
   6   6   6   49.70   16.90   1
  -6  -6  -7   95.00   22.20   1
   6   6   7  147.30   23.40   1
  -6  -6  -8 1964.30   85.50   1
   6   6   8 1983.00   87.60   1
  -6  -6  -9  221.40   36.20   1
   6   6   9  199.70   21.90   1
  -6  -6 -10   14.90   40.80   1
   6   6  10   10.90   20.40   1
   6   7  -1  185.40   45.20   1
   6   7   0  254.50   40.00   1
   6   7   1 1103.00   64.50   1
   6   7   2  403.40   42.10   1
   6   7   3  378.90   31.80   1
   6   7   4  928.10   38.60   1
   6   7   5  109.90   26.70   1
   6   7   6  463.60   38.80   1
   6   7   7  219.20   24.40   1
   6   7   8   33.00   16.80   1
  -6  -7  -9   18.70   47.50   1
   6   7   9    9.60   16.10   1
  -6  -7 -10  151.50   39.30   1
   6   7  10  152.00   27.60   1
   6   8   5 4274.70  174.80   1
   6   8   6 2704.00  122.60   1
   6   8   7   11.50   17.60   1
   6   8   8   23.30   25.60   1
   6   8   9   60.50   25.20   1
   6   9   6 2559.00  119.40   1
   6   9   7   83.40   30.10   1
   6   9   8 1051.60   61.20   1
   6  10   6   72.00   23.40   1
  -7   6   1   38.90   28.40   1
  -7   5   1  241.60   34.60   1
  -7   5   0   24.70   28.60   1
  -7   5  -1  874.60   52.50   1
   7  -4  -2  -17.50   23.60   1
   7  -4  -1  367.60   43.70   1
  -7   4   0    8.30   14.30   1
  -7   4  -1  180.70   26.10   1
  -7   4  -2 6616.00  334.80   1
  -7   4  -3 1084.20   64.20   1
   7  -3  -2  551.40   46.10   1
   7  -3  -1  102.40   28.00   1
   7  -3   0 1225.80   59.40   1
  -7   3  -1  116.90   17.80   1
  -7   3  -2  883.60   53.60   1
  -7   3  -3 1199.80   57.90   1
   7  -2  -2 1597.40   67.40   1
   7  -2  -1 2418.70   74.10   1
  -7   2   0  625.10   44.10   1
   7  -2   0  633.10   39.50   1
  -7   2  -1 3402.20  155.50   1
   7  -2   1 3389.30  132.80   1
  -7   2  -2 1970.20   66.50   1
  -7   2  -3  129.90   12.80   1
  -7   2  -4  129.20   29.80   1
   7  -1  -3  109.10   18.70   1
  -7   1   2  181.90   25.50   1
   7  -1  -2  128.80   15.80   1
  -7   1   1 4003.30  194.20   1
   7  -1  -1 3896.80  137.80   1
  -7   1   0 1672.50   92.00   1
   7  -1   0 1766.90   57.90   1
  -7   1  -1 4069.90  200.10   1
   7  -1   1 4104.10  196.20   1
  -7   1  -2   18.00   18.40   1
   7  -1   2   82.00   25.10   1
  -7   1  -3  168.50   29.60   1
   7  -1   3  199.20   31.00   1
  -7   1  -4  394.70   35.60   1
   7  -1   4  454.40   33.90   1
  -7   1  -5   44.80   23.20   1
  -7   1  -6   67.20   27.80   1
  -7   1  -7  199.00   42.80   1
   7   0  -4  137.60   27.90   1
   7   0  -3  590.10   47.10   1
  -7   0   2   21.90   21.40   1
   7   0  -2  -28.70   15.20   1
  -7   0   1    3.90   21.00   1
   7   0  -1   45.60   22.60   1
  -7   0   0 2631.10  148.30   1
   7   0   0 2691.60   80.30   1
  -7   0  -1 5713.50  233.40   1
   7   0   1 5475.70  230.50   1
  -7   0  -212561.50  554.70   1
   7   0   212494.70  557.00   1
  -7   0  -3 5556.00  244.60   1
   7   0   3 5645.30  208.80   1
  -7   0  -4   26.50   21.70   1
   7   0   4   36.90   16.00   1
  -7   0  -5 2691.90  111.00   1
   7   0   5 2539.00  101.80   1
  -7   0  -6  -18.00   32.20   1
   7   0   6   13.00   16.20   1
  -7   0  -7  257.00   37.20   1
  -7   0  -8  343.10   50.90   1
  -7   0  -9   -7.60   44.80   1
   7   1  -4  199.20   31.20   1
   7   1  -3  128.30   26.40   1
  -7  -1   2  -45.10   18.40   1
   7   1  -2    8.40   16.30   1
  -7  -1   1   -2.30   13.60   1
   7   1  -1   39.60   17.90   1
  -7  -1   0 1479.60   70.30   1
   7   1   0 1417.20   67.80   1
  -7  -1  -1 3437.70  167.10   1
   7   1   1 3304.60  151.70   1
  -7  -1  -2 2616.60  114.90   1
   7   1   2 2450.00  103.00   1
  -7  -1  -3 1126.00   61.60   1
   7   1   3  999.20   53.40   1
  -7  -1  -4  579.50   41.60   1
   7   1   4  554.60   39.20   1
  -7  -1  -5    0.70   29.20   1
   7   1   5   40.10   23.90   1
  -7  -1  -6   63.20   25.20   1
   7   1   6  108.20   26.90   1
  -7  -1  -7 1076.00   66.10   1
   7   1   7 1091.70   60.30   1
  -7  -1  -8  412.90   43.20   1
  -7  -1  -9   25.40   27.90   1
  -7  -1 -10   17.40   34.90   1
   7   2  -4   27.70   36.80   1
   7   2  -3   52.80   24.40   1
  -7  -2   2   19.40   15.20   1
  -7  -2   1 5482.50  200.10   1
   7   2  -1 5029.80  222.30   1
  -7  -2   0 1980.90  101.80   1
   7   2   0 2030.70   85.70   1
   7   2   1 2746.90  113.90   1
  -7  -2  -2 1061.90   54.50   1
   7   2   2 1002.40   49.30   1
  -7  -2  -3  387.50   34.80   1
   7   2   3  398.40   29.90   1
  -7  -2  -4   44.40   28.30   1
   7   2   4   51.50   17.00   1
  -7  -2  -5   33.00   22.50   1
   7   2   5   26.40   16.30   1
  -7  -2  -6 2567.80  111.90   1
   7   2   6 2445.50  100.90   1
  -7  -2  -7 8141.60  334.40   1
   7   2   7 7972.60  310.40   1
  -7  -2  -8 5508.10  270.10   1
   7   2   8 5398.60  261.90   1
  -7  -2  -9   27.00   27.50   1
  -7  -2 -10  -30.10   31.40   1
   7   3  -4   44.00   21.80   1
   7   3  -3  309.40   36.30   1
  -7  -3   2  601.90   42.30   1
   7   3  -2  580.90   44.30   1
  -7  -3   1  104.70   25.00   1
   7   3  -1   71.60   20.40   1
  -7  -3   0  616.60   41.60   1
   7   3   0  624.70   40.60   1
  -7  -3  -1  365.50   36.80   1
  -7  -3  -2   52.90   19.20   1
   7   3   2   68.80   24.40   1
  -7  -3  -3    8.60   17.00   1
   7   3   3   -5.30   15.50   1
  -7  -3  -4  246.70   30.00   1
   7   3   4  209.60   31.20   1
  -7  -3  -5 1330.80   74.30   1
   7   3   5 1315.20   62.00   1
  -7  -3  -6   88.00   24.40   1
   7   3   6  136.10   25.50   1
  -7  -3  -7   47.90   34.40   1
   7   3   7   -2.20   16.60   1
  -7  -3  -8 1691.60   87.20   1
   7   3   8 1776.00   82.80   1
  -7  -3  -9  259.90   36.90   1
   7   3   9  287.30   34.50   1
  -7  -3 -10  109.50   41.30   1
   7   4  -4   52.50   26.10   1
   7   4  -3  472.90   43.60   1
   7   4  -2  347.70   32.60   1
   7   4  -1   48.60   25.80   1
   7   4   0  249.30   29.20   1
   7   4   1  112.30   29.30   1
  -7  -4  -2   54.80   18.50   1
   7   4   2   34.60   23.00   1
  -7  -4  -3  507.40   39.40   1
   7   4   3  427.70   34.50   1
  -7  -4  -4   -1.90   17.90   1
   7   4   4    2.50   15.60   1
  -7  -4  -5  153.70   26.90   1
   7   4   5  136.90   19.10   1
  -7  -4  -6   57.70   24.70   1
   7   4   6   36.60   15.30   1
  -7  -4  -7  196.50   38.00   1
   7   4   7   84.10   26.40   1
  -7  -4  -8  776.60   62.50   1
   7   4   8  852.40   54.30   1
   7   4   9  227.10   28.40   1
  -7  -4 -10  497.70   50.30   1
   7   4  10  494.90   41.80   1
   7   5  -3  223.30   33.10   1
   7   5  -2  -25.20   21.00   1
   7   5  -1   59.50   23.30   1
   7   5   0  813.70   52.10   1
   7   5   1   26.80   19.90   1
   7   5   2   -4.10   16.90   1
   7   5   3 1180.00   62.00   1
   7   5   4    9.00   25.20   1
   7   5   5 2292.90   92.50   1
  -7  -5  -6 1120.10   68.50   1
  -7  -5  -7   36.60   36.30   1
  -7  -5  -8  -36.40   38.20   1
   7   5   8  -21.20   19.90   1
  -7  -5  -9    5.90   29.70   1
   7   5   9    9.00   15.00   1
  -7  -5 -10  302.60   49.90   1
   7   5  10  445.50   39.60   1
   7   6  -2   47.20   21.70   1
   7   6  -1   24.60   22.10   1
   7   6   0   32.80   30.40   1
   7   6   1 1518.90   69.20   1
   7   6   2   48.70   21.30   1
   7   6   3  953.30   58.50   1
   7   6   4   83.20   22.00   1
   7   6   5  823.10   49.40   1
   7   6   6   88.60   20.40   1
  -7  -6  -7   91.50   31.70   1
   7   6   7   54.00   19.60   1
  -7  -6  -8  716.80   60.10   1
   7   6   8  718.30   48.40   1
  -7  -6  -9 1467.10   97.50   1
   7   6   9 1719.20   81.50   1
  -7  -6 -10  122.10   51.50   1
   7   6  10  232.60   32.30   1
   7   7  -1  135.50   28.80   1
   7   7   0    4.30   20.00   1
   7   7   1  768.00   53.50   1
   7   7   2  662.30   41.60   1
   7   7   3  847.10   50.30   1
   7   7   4 1168.30   63.30   1
   7   7   5  510.90   35.10   1
   7   7   6  292.60   36.70   1
   7   7   7  285.10   30.10   1
  -7  -7  -8  934.80   74.80   1
   7   7   8  995.30   60.80   1
  -7  -7  -9 1725.90  120.70   1
   7   7   9 1968.00  106.80   1
   7   7  10    3.50   18.10   1
   7   8   2   -2.40   23.20   1
   7   8   3   72.10   33.00   1
   7   8   4 3273.40  144.20   1
   7   8   5 1217.50   72.80   1
   7   8   6 1408.70   71.00   1
   7   8   7   90.10   35.20   1
   7   8   8 1162.20   65.20   1
   7   8   9   38.90   19.60   1
   7   9   4   54.10   33.50   1
   7   9   5 2031.10   94.10   1
   7   9   6 1668.10   99.50   1
   7   9   7   38.80   34.50   1
  -8   2  -1 2249.40  111.20   1
  -8   2  -2  669.60   56.70   1
  -8   2  -4  337.80   41.00   1
   8  -1  -3   -4.60   19.90   1
   8  -1  -2  -12.40   27.30   1
  -8   1   1  938.60   56.80   1
   8  -1  -1  778.50   49.40   1
  -8   1   0  301.50   38.60   1
   8  -1   0  203.70   25.80   1
  -8   1  -1   94.20   25.40   1
   8  -1   1   42.90   31.40   1
  -8   1  -2 2377.60  147.80   1
   8  -1   2 2402.40   99.50   1
  -8   1  -3  438.00   40.00   1
   8  -1   3  402.80   32.80   1
  -8   1  -4  206.50   47.50   1
   8  -1   4  116.50   25.80   1
  -8   1  -6  -32.50   24.70   1
  -8   1  -7  -27.10   49.00   1
   8   0  -3   60.60   19.70   1
   8   0  -2   74.70   27.90   1
  -8   0   1  390.90   39.50   1
   8   0  -1  288.10   31.40   1
  -8   0   0   48.50   30.50   1
   8   0   0   47.30   27.90   1
  -8   0  -1 3669.80  169.80   1
   8   0   1 3436.70  144.10   1
  -8   0  -2  665.50   44.30   1
   8   0   2  622.20   47.50   1
  -8   0  -3 1798.20  111.80   1
   8   0   3 1695.20   74.50   1
  -8   0  -4   94.00   27.30   1
   8   0   4  127.70   22.50   1
  -8   0  -5  900.30   62.60   1
   8   0   5  706.60   47.10   1
  -8   0  -6   48.90   33.50   1
   8   0   6   31.20   20.00   1
  -8   0  -7  113.70   32.00   1
  -8   0  -8  104.20   53.00   1
   8   1  -3   32.80   20.60   1
   8   1  -2  434.10   41.20   1
  -8  -1   1  404.80   40.10   1
   8   1  -1  421.50   42.40   1
  -8  -1   0  428.50   38.40   1
   8   1   0  523.40   36.90   1
  -8  -1  -1   64.00   28.10   1
   8   1   1   66.10   29.60   1
   8   1   2  162.90   25.70   1
  -8  -1  -3   11.60   21.10   1
   8   1   3   65.60   21.30   1
  -8  -1  -4 1039.10   73.00   1
   8   1   4 1112.70   68.00   1
  -8  -1  -5 1003.70   69.00   1
   8   1   5  988.60   52.80   1
  -8  -1  -6  946.20   69.50   1
   8   1   6  935.00   56.20   1
  -8  -1  -7 1491.40   83.10   1
   8   1   7 1496.00   75.00   1
  -8  -1  -8  -80.30   43.80   1
  -8  -1  -9  259.70   89.00   1
   8   2  -3   77.20   33.10   1
   8   2  -2  359.40   36.40   1
  -8  -2   1 1538.50   75.30   1
   8   2  -1 1515.50   74.20   1
  -8  -2   0  561.30   49.40   1
   8   2   0  577.10   45.30   1
  -8  -2  -1  213.10   30.90   1
   8   2   1  214.10   27.30   1
  -8  -2  -2  187.60   29.10   1
   8   2   2  140.60   21.00   1
  -8  -2  -3   94.00   40.50   1
   8   2   3   66.80   22.20   1
  -8  -2  -4 1109.80   69.60   1
   8   2   4 1075.90   56.90   1
   8   2   5  921.70   49.60   1
  -8  -2  -6  890.20   62.90   1
   8   2   6  743.50   52.90   1
  -8  -2  -7 2423.10  123.40   1
   8   2   7 2618.80  117.40   1
  -8  -2  -8  246.90   51.40   1
   8   2   8  305.90   37.00   1
  -8  -2  -9  -42.30   34.40   1
   8   2   9   74.40   20.80   1
   8   3  -3   32.20   31.40   1
   8   3  -2  246.00   33.20   1
  -8  -3   1 1934.60  103.60   1
   8   3  -1 1897.80   91.00   1
  -8  -3   0 4795.40  195.50   1
   8   3   0 5022.50  213.40   1
  -8  -3  -1 2530.80  111.20   1
   8   3   1 2441.50   95.60   1
  -8  -3  -2  160.30   29.80   1
   8   3   2  161.10   25.20   1
  -8  -3  -3   63.00   45.20   1
   8   3   3   37.10   19.50   1
  -8  -3  -4 2203.30  105.30   1
   8   3   4 1950.00   90.30   1
  -8  -3  -5  100.80   30.40   1
   8   3   5  130.80   21.90   1
  -8  -3  -6 1143.60   71.90   1
   8   3   6 1182.70   65.90   1
  -8  -3  -7  526.10   47.80   1
   8   3   7  557.70   42.60   1
  -8  -3  -8 3976.50  178.40   1
   8   3   8 3862.40  157.90   1
   8   3   9  885.00   52.30   1
   8   3  10  507.70   49.20   1
   8   4  -2  145.20   32.20   1
  -8  -4   1  553.80   48.00   1
   8   4  -1  604.30   54.80   1
  -8  -4   0  137.00   37.00   1
   8   4   0  160.40   25.30   1
  -8  -4  -1   85.50   33.90   1
   8   4   1   70.00   23.30   1
  -8  -4  -2  530.70   44.10   1
   8   4   2  606.40   44.90   1
  -8  -4  -3  225.30   35.60   1
   8   4   3  244.00   28.00   1
  -8  -4  -4   -0.20   19.80   1
   8   4   4   67.30   30.10   1
  -8  -4  -5  360.40   33.40   1
   8   4   5  300.00   30.80   1
  -8  -4  -6  786.70   59.90   1
   8   4   6  685.10   46.00   1
  -8  -4  -7  311.20   41.80   1
   8   4   7  278.80   27.90   1
  -8  -4  -8  142.60   39.70   1
   8   4   8  159.30   23.60   1
  -8  -4  -9  514.50   80.10   1
   8   4   9  805.90   56.70   1
   8   4  10  676.80   56.70   1
   8   5  -2   34.10   34.80   1
  -8  -5   1  332.40   66.50   1
   8   5  -1  301.30   41.40   1
  -8  -5   0   26.10   30.90   1
   8   5   0   24.40   28.30   1
  -8  -5  -1  231.00   33.80   1
   8   5   1  225.90   30.70   1
  -8  -5  -2   62.20   25.70   1
   8   5   2  121.00   33.20   1
  -8  -5  -3   47.60   26.10   1
   8   5   3   -4.00   27.50   1
  -8  -5  -4  766.70   61.10   1
   8   5   4  934.10   51.90   1
  -8  -5  -5 1492.20   98.80   1
  -8  -5  -6  -26.20   29.70   1
   8   5   6  -10.90   17.00   1
  -8  -5  -7  478.50   62.00   1
   8   5   7  405.40   33.20   1
  -8  -5  -8   42.90   33.40   1
   8   5   8   71.90   21.80   1
   8   5   9 1286.80   77.50   1
   8   5  10  255.20   38.60   1
   8   6  -1  592.40   56.40   1
   8   6   0   77.70   36.10   1
   8   6   1   70.40   24.00   1
   8   6   2  -11.70   32.70   1
   8   6   3    3.50   31.20   1
   8   6   4   89.80   25.80   1
  -8  -6  -5   64.90   43.30   1
   8   6   5   26.00   21.50   1
   8   6   6   11.30   20.80   1
  -8  -6  -7  -80.30   35.80   1
   8   6   7   -2.60   17.80   1
   8   6   8 1717.50   88.40   1
   8   6   9 1694.40   90.90   1
   8   7   1  532.20   56.00   1
   8   7   2 1367.80   71.60   1
   8   7   3  376.40   37.50   1
   8   7   4  116.80   27.50   1
   8   7   5  488.80   42.30   1
   8   7   6   42.10   21.30   1
   8   7   7   71.60   32.20   1
   8   7   8 1245.10   76.40   1
   8   8   2  853.00   55.40   1
   8   8   3 1124.40   68.80   1
   8   8   4  526.60   50.40   1
   8   8   5  490.30   47.80   1
   8   8   6  -22.70   20.70   1
   8   8   7   76.60   26.20   1
   9  -1  -1  378.80   42.80   1
  -9   1   0   63.30   56.30   1
   9  -1   0  214.60   38.00   1
  -9   1  -1   36.70   39.10   1
   9  -1   1   20.90   34.10   1
  -9   1  -2  402.80   48.60   1
   9  -1   2  419.70   36.10   1
  -9   1  -3  136.50   36.30   1
   9  -1   3  201.30   30.90   1
  -9   1  -4   67.90   45.90   1
   9   0  -2   33.10   33.20   1
   9   0  -1   50.00   23.60   1
  -9   0   0   19.30   32.70   1
   9   0   0  -16.10   20.20   1
  -9   0  -1   79.50   28.50   1
   9   0   1  110.90   32.70   1
  -9   0  -2   75.60   28.30   1
   9   0   2   59.80   24.50   1
  -9   0  -3  -14.10   25.90   1
   9   0   3    5.50   26.10   1
  -9   0  -4   63.40   38.00   1
   9   0   4   12.90   24.90   1
  -9   0  -5  944.70   78.60   1
   9   0   5 1087.10   68.30   1
   9   0   6  172.30   26.50   1
   9   1  -2  371.00   44.40   1
   9   1  -1  147.20   26.10   1
  -9  -1   0  -20.60   23.20   1
   9   1   0  -36.60   19.60   1
  -9  -1  -1   11.70   34.50   1
   9   1   1  -10.80   20.70   1
  -9  -1  -2   25.20   36.10   1
   9   1   2   45.40   23.50   1
  -9  -1  -3 3789.60  188.90   1
   9   1   3 3655.80  149.90   1
  -9  -1  -4   78.10   32.00   1
   9   1   4   76.10   22.50   1
  -9  -1  -5    5.70   28.60   1
   9   1   5   32.30   23.60   1
  -9  -1  -6  736.90  118.70   1
   9   1   6  709.20   58.50   1
   9   1   7  426.10   37.10   1
   9   2  -1  295.00   36.10   1
  -9  -2   0  426.80   48.30   1
   9   2   0  491.60   44.50   1
  -9  -2  -1  -28.60   31.70   1
   9   2   1   64.50   24.10   1
  -9  -2  -2   71.10   36.30   1
   9   2   2   -0.40   19.80   1
   9   2   3    0.70   20.90   1
  -9  -2  -4  226.70   39.80   1
   9   2   4  233.40   30.40   1
  -9  -2  -5  371.20   45.30   1
   9   2   5  374.90   35.10   1
  -9  -2  -6  136.60   50.10   1
   9   2   6  215.40   44.60   1
   9   2   7  722.90   49.40   1
   9   2   8  815.40   58.30   1
   9   3  -1  325.50   34.20   1
  -9  -3   0  541.00  101.00   1
   9   3   0  519.60   44.20   1
  -9  -3  -1  996.20   77.40   1
   9   3   1 1003.80   65.90   1
  -9  -3  -2  246.40   47.70   1
   9   3   2  221.80   28.90   1
  -9  -3  -3   52.60   30.60   1
   9   3   3   27.90   23.30   1
  -9  -3  -4  -14.40   31.20   1
   9   3   4  -40.70   20.80   1
  -9  -3  -5   20.40   36.90   1
   9   3   5    3.80   18.20   1
  -9  -3  -6   61.50   64.10   1
   9   3   6  239.50   29.30   1
   9   3   7 2543.40  123.80   1
   9   3   8 3616.30  156.50   1
   9   3   9  -14.60   32.20   1
  -9  -4   0  129.80   35.50   1
   9   4   0  129.30   39.30   1
  -9  -4  -1 2388.40  123.60   1
   9   4   1 2496.10  109.50   1
   9   4   2   34.00   35.00   1
  -9  -4  -3 2042.70  107.50   1
   9   4   3 1908.70   91.10   1
  -9  -4  -4  141.00   46.00   1
   9   4   4  139.40   33.70   1
  -9  -4  -5  104.50   73.50   1
   9   4   5  184.10   30.60   1
   9   4   6  102.30   26.10   1
   9   4   7  415.10   36.90   1
   9   4   8  164.00   32.80   1
  -9  -5  -1  263.60   66.50   1
   9   5   1  131.70   29.80   1
  -9  -5  -2  434.20   84.10   1
   9   5   2  301.60   34.80   1
  -9  -5  -3 2896.90  179.80   1
   9   5   3 3516.60  136.40   1
   9   5   4  377.60   39.00   1
   9   5   6  274.50   34.80   1
   9   5   7  188.30   37.90   1
   9   5   8    8.60   29.40   1
   9   6   2 1100.00   69.60   1
   9   6   3  -42.30   25.50   1
   9   6   4  191.40   29.40   1
   9   6   5   65.60   26.70   1
   9   6   6  139.50   31.00   1
   9   6   7  186.60   40.60   1
   9   7   4   94.10   41.70   1
   9   7   5  -30.20   37.90   1
  10   0   2   69.10   38.50   1
  10   0   3   18.50   26.60   1
  10   0   4  122.20   30.20   1
  10   0   5   -3.30   26.30   1
  10   1   2  -26.70   37.50   1
  10   1   3   -0.70   24.70   1
  10   1   4 2267.10  112.60   1
  10   1   5    0.10   24.40   1
  10   1   6   -2.10   26.60   1
  10   2   2  648.30   54.70   1
  10   2   3  689.20   60.00   1
  10   2   4 1192.20   70.90   1
  10   2   5   73.00   41.40   1
  10   2   6 1497.80   93.10   1
  10   3   2   52.50   27.20   1
  10   3   3  647.20   47.60   1
  10   3   4  338.70   37.60   1
  10   3   5  469.50   43.40   1
  10   3   6  332.30   39.00   1
  10   4   4  131.20   38.50   1
  10   4   5  101.00   40.70   1
   0   0   0    0.0     0.0    0
