# Supplementary material for: Practical aspects of teaching a graduate-level small-mol­ecule chemical crystallography course
Source: Acta Crystallogr E Crystallogr Commun. 2026 Jan 1;82(Pt 1):107–20. doi: 10.1107/S2056989025010527 (PMC12810306; doi:10.1107/S2056989025010527)
Supplement: Supplementary file 1 [file e-82-00107-sup2.zip › Berry_Guzei_Structures/Structure 20/structure20.res]

TITL Structure20

CELL 0.71073 7.908 8.92 9.377 74.29 71.01 81.05
ZERR 1 0.001 0.001 0.001 0.01 0.01 0.01
LATT 1
SFAC C H O
UNIT 33 28 3

L.S. 20
PLAN  10
TEMP -100
BOND $H
CONF
 


WGHT    0.087700    0.073300
FVAR       5.22817
O1    3    0.337776    0.051373    0.280722    11.00000    0.02055    0.03168 =
         0.02668   -0.01052   -0.00180   -0.00587
H1    2    0.251978    0.014698    0.270412    11.00000    0.06395
C1    1    0.490798    0.051788    0.145296    11.00000    0.01828    0.02182 =
         0.01807   -0.00688   -0.00387   -0.00299
C2    1    0.642716    0.114232    0.176771    11.00000    0.02115    0.01441 =
         0.02302   -0.00420   -0.00922   -0.00061
C3    1    0.624121    0.144623    0.318570    11.00000    0.02837    0.02294 =
         0.02196   -0.00420   -0.00906   -0.00396
AFIX  43
H3    2    0.515073    0.126369    0.400178    11.00000   -1.20000
AFIX   0
C4    1    0.764861    0.201919    0.342012    11.00000    0.03829    0.02685 =
         0.02903   -0.00904   -0.01979   -0.00127
AFIX  43
H4    2    0.751275    0.222004    0.439754    11.00000   -1.20000
AFIX   0
C5    1    0.922794    0.229488    0.224937    11.00000    0.02741    0.02667 =
         0.04366   -0.01068   -0.02057   -0.00182
AFIX  43
H5    2    1.017437    0.270178    0.241046    11.00000   -1.20000
AFIX   0
C6    1    0.943884    0.197792    0.083029    11.00000    0.02036    0.03098 =
         0.03956   -0.01090   -0.00811   -0.00237
AFIX  43
H6    2    1.053578    0.215495    0.002114    11.00000   -1.20000
AFIX   0
C7    1    0.804477    0.140179    0.059459    11.00000    0.02368    0.02675 =
         0.02733   -0.01040   -0.00735   -0.00257
AFIX  43
H7    2    0.819549    0.118200   -0.037760    11.00000   -1.20000
AFIX   0
C8    1    0.545760   -0.114891    0.127087    11.00000    0.01826    0.01939 =
         0.02331   -0.00461   -0.00671   -0.00429
C9    1    0.590645   -0.225651    0.250208    11.00000    0.03322    0.02392 =
         0.02432   -0.00452   -0.01321   -0.00392
AFIX  43
H9    2    0.585748   -0.194120    0.340547    11.00000   -1.20000
AFIX   0
C10   1    0.641362   -0.378243    0.242888    11.00000    0.03870    0.02200 =
         0.03454    0.00043   -0.01972   -0.00353
AFIX  43
H10   2    0.670825   -0.451429    0.327504    11.00000   -1.20000
AFIX   0
C11   1    0.649420   -0.425335    0.110328    11.00000    0.03351    0.01932 =
         0.04403   -0.00715   -0.01957   -0.00064
AFIX  43
H11   2    0.685056   -0.530662    0.104012    11.00000   -1.20000
AFIX   0
C12   1    0.605519   -0.318516   -0.011096    11.00000    0.02449    0.02203 =
         0.03264   -0.01073   -0.01200   -0.00032
AFIX  43
H12   2    0.610384   -0.351327   -0.100746    11.00000   -1.20000
AFIX   0
C13   1    0.553614   -0.161810   -0.005149    11.00000    0.01669    0.02076 =
         0.02498   -0.00565   -0.00746   -0.00358

PART -1
O2    3    0.035535    0.860735    0.334884    10.50000    0.03824    0.02653 =
         0.06115   -0.01141   -0.02056    0.00489
H2    2   -0.050699    0.889546    0.367093    11.00000   -1.50000
C14   1    0.013063    0.218952    0.611563    10.50000    0.06273    0.03444 =
         0.03374    0.01543   -0.02303   -0.03259
AFIX 137
H14A  2    0.070580    0.158275    0.533246    10.50000   -1.50000
H14B  2   -0.111871    0.193057    0.661711    10.50000   -1.50000
H14C  2    0.077094    0.193815    0.689683    10.50000   -1.50000
AFIX   0
C15   1    0.018109    0.385497    0.537093    10.50000    0.04147    0.02170 =
         0.02617    0.00640   -0.01755   -0.01301
C16   1    0.159028    0.444556    0.419123    10.50000    0.03993    0.01442 =
         0.02885    0.00176   -0.01688   -0.00136
AFIX  43
H16   2    0.258722    0.375853    0.382495    10.50000   -1.20000
AFIX   0
C17   1    0.163054    0.603446    0.349119    10.50000    0.02858    0.02588 =
         0.02958   -0.00355   -0.00644   -0.00323
AFIX  43
H17   2    0.261547    0.644033    0.263876    10.50000   -1.20000
AFIX   0
C18   1    0.018050    0.699143    0.408849    10.50000    0.03840    0.01830 =
         0.03572   -0.00499   -0.02178   -0.00081
C19   1   -0.125503    0.647615    0.527520    10.50000    0.02403    0.04408 =
         0.03758   -0.02271   -0.00910    0.00749
AFIX  43
H19   2   -0.222317    0.718574    0.564535    10.50000   -1.20000
AFIX   0
C20   1   -0.129842    0.489298    0.594900    10.50000    0.02898    0.03188 =
         0.02464    0.00679   -0.00765   -0.00953
AFIX  43
H20   2   -0.230182    0.449940    0.678781    10.50000   -1.20000
AFIX   0
HKLF 4


REM  Structure17
REM wR2 = 0.152947, GooF = S = 1.16406, Restrained GooF = 1.16406 for all data
REM R1 = 0.044208 for 1911 Fo > 4sig(Fo) and 0.061194 for all 2357 data
REM 207 parameters refined using 0 restraints

END  
     
WGHT      0.0875      0.0733 

REM Highest difference peak 14.622,  deepest hole -1.360,  1-sigma level  1.013
Q1    1   1.0857  0.1857  0.2288  11.00000  0.05    1.36
Q2    1   1.0527  0.2738  0.0677  11.00000  0.05    1.35
Q3    1   0.6563  0.0260  0.2991  11.00000  0.05    1.25
Q4    1   1.1081  0.1384  0.0705  11.00000  0.05    1.15
Q5    1   1.0700  0.1754  0.1433  11.00000  0.05    1.12
Q6    1   0.7330 -0.2962  0.2481  11.00000  0.05    1.11
Q7    1   0.6828  0.0574  0.0721  11.00000  0.05    1.06
Q8    1   0.5256 -0.3929 -0.0428  11.00000  0.05    1.05
Q9    1   0.5357  0.0892  0.3069  11.00000  0.05    1.05
Q10   1   0.6899 -0.1532  0.2640  11.00000  0.05    1.04

  REM The information below was added by Olex2.
  REM
  REM R1 = 0.044208 for 1911 Fo > 4sig(Fo) and 0.061194 for all 3385 data
  REM n/a parameters refined using n/a restraints
  REM Highest difference peak 14.62, deepest hole -1.36
  REM Mean Shift 0, Max Shift 0.000.

  REM +++ Tabular Listing of Refinement Information +++
  REM R1_all = 0.061194
  REM R1_gt = 0.044208
  REM wR_ref = 0.152947
  REM GOOF = 1.16406
  REM Shift_max = 0.000
  REM Shift_mean = 0
  REM Reflections_all = 3385
  REM Reflections_gt = 1911
  REM Parameters = n/a
  REM Hole = -1.36
  REM Peak = 14.62
  REM Flack = n/a

  
