# Supplementary material for: Practical aspects of teaching a graduate-level small-mol­ecule chemical crystallography course
Source: Acta Crystallogr E Crystallogr Commun. 2026 Jan 1;82(Pt 1):107–20. doi: 10.1107/S2056989025010527 (PMC12810306; doi:10.1107/S2056989025010527)
Supplement: Supplementary file 1 [file e-82-00107-sup2.zip › Berry_Guzei_Structures/Structure 21/structure21.hkl]

   4  -7   0 6289.60   49.33   1
   4  -3   3 1433.99   13.80   1
   4  -2   3  873.05    9.29   1
 -12   0   0     .00    8.77   1
 -12   1   0    6.47   11.21   1
 -12   2   0   -9.69   11.03   1
 -12   3   0   77.32   13.67   1
 -12   4   0   41.70   14.47   1
 -12   5   0  174.30   18.83   1
 -12   6   0  120.12   16.12   1
 -12   7   0   71.86   14.09   1
 -12   7   1   26.98   11.18   1
 -12   6   1     .00   10.29   1
 -12   5   1   22.26   11.75   1
 -12   4   1   22.40   10.61   1
 -12   3   1    4.29   11.34   1
 -12   2   1   15.05    9.61   1
 -12   1   1   -9.69   11.34   1
 -12   0   1   -2.15   10.10   1
 -12   0   2   41.71   12.70   1
 -12   1   2    7.48   13.65   1
 -12   2   2   51.20   12.26   1
 -12   3   2   45.71   13.32   1
 -12   4   2   24.32   12.10   1
 -12   5   2    5.25   10.23   1
 -12   6   2   27.01   12.02   1
 -12   4   3   29.06   13.85   1
 -12   3   3   -2.09   10.76   1
 -12   2   3   11.55    9.56   1
 -12   1   3   10.52   12.27   1
 -12   0   3   -1.05    8.88   1
 -11   1   6    7.28   10.55   1
 -11   0   6    7.29    8.52   1
 -11   0   5   65.70   13.50   1
 -11   1   5   11.84   12.04   1
 -11   2   5   98.87   14.26   1
 -11   3   5   78.23   14.65   1
 -11   4   5   74.68   13.49   1
 -11   5   5    2.12   10.81   1
 -11   6   5   31.51   11.22   1
 -11   7   5   30.10   11.88   1
 -11   9   4   -8.35   11.62   1
 -11   8   4    4.24    8.86   1
 -11   7   4  -11.77   11.48   1
 -11   6   4    1.08   10.94   1
 -11   5   4   18.41    9.87   1
 -11   4   4    6.52    9.60   1
 -11   3   4   -1.09   11.57   1
 -11   2   4   -3.27   10.84   1
 -11   1   4    9.81    9.81   1
 -11   0   4    2.18    9.38   1
 -11   0   3    6.54    9.63   1
 -11   1   3    2.18    8.99   1
 -11   2   3   -4.36   11.12   1
 -11   3   3   16.37   12.96   1
 -11   4   3   28.37   11.75   1
 -11   5   3   58.90   12.81   1
 -11   6   3    6.53    9.98   1
 -11   7   3   14.11    9.65   1
 -11   8   3   28.04   11.91   1
 -11   9   3   -8.55   11.89   1
 -11  10   3   17.90   10.26   1
 -11  11   2    8.42   10.42   1
 -11  10   2   97.31   17.01   1
 -11   9   2   39.98   14.54   1
 -11   8   2  258.73   22.23   1
 -11   7   2   79.60   15.15   1
 -11   6   2  248.81   20.00   1
 -11   5   2    9.82   10.17   1
 -11   4   2   -3.27   10.50   1
 -11   3   2   -9.78   12.06   1
 -11   2   2   23.88   11.49   1
 -11   1   2     .00   12.46   1
 -11   0   2   18.43    8.74   1
 -11   0   1   -4.31   10.68   1
 -11   1   1  -16.18   11.67   1
 -11   2   1   -7.56   11.49   1
 -11   3   1   -5.41   13.57   1
 -11   4   1  107.46   14.92   1
 -11   5   1  152.35   16.50   1
 -11   6   1  116.67   14.59   1
 -11   7   1    6.55   11.65   1
 -11   8   1  252.88   20.62   1
 -11   9   1   57.53   14.03   1
 -11  10   1  379.07   24.13   1
 -11  11   1   18.07   10.68   1
 -11  12   1   57.35   14.03   1
 -11  12   0  215.56   19.24   1
 -11  11   0  282.44   22.18   1
 -11  10   0  483.35   27.04   1
 -11   9   0  782.48   34.81   1
 -11   8   0  389.32   26.51   1
 -11   7   0  715.84   31.78   1
 -11   6   0  167.83   17.23   1
 -11   5   0   63.06   14.50   1
 -11   4   0   28.19   12.26   1
 -11   3   0   18.38   10.54   1
 -11   2   0  -18.34   12.15   1
 -11   1   0    8.62   11.30   1
 -11   0   0   -9.69   12.23   1
 -10   0   0   86.70   15.95   1
 -10   1   0    1.97   10.90   1
 -10   2   0   -8.92   11.76   1
 -10   3   0   19.95   11.28   1
 -10   4   0   43.28   12.37   1
 -10   5   0   15.26   11.82   1
 -10   6   0   10.30   10.90   1
 -10   7   0   12.52   11.14   1
 -10   8   0   12.69   11.58   1
 -10   9   0  125.19   17.09   1
 -10  10   0   14.05    9.97   1
 -10  11   0   62.04   12.36   1
 -10  12   0   42.56   12.68   1
 -10  13   0  -20.67   11.56   1
 -10  14   0   31.22   10.82   1
 -10  15   0    3.17   10.18   1
 -10  15   1     .00   13.14   1
 -10  14   1   44.04   12.01   1
 -10  13   1   81.50   16.30   1
 -10  12   1   29.46   12.39   1
 -10  11   1   18.52   11.88   1
 -10  10   1    5.41   12.95   1
 -10   9   1  496.56   26.29   1
 -10   8   1  232.20   19.69   1
 -10   7   1  479.61   25.44   1
 -10   6   1  210.96   18.96   1
 -10   5   1   88.90   17.25   1
 -10   4   1  -25.28   11.57   1
 -10   3   1   -1.00    9.77   1
 -10   2   1   -3.98   11.27   1
 -10   1   1   -2.98   10.45   1
 -10   0   1    1.98    9.80   1
 -10   0   2    3.02   11.95   1
 -10   1   2    1.01   11.36   1
 -10   2   2  -10.11   10.31   1
 -10   3   2    7.12   10.62   1
 -10   4   2  -15.38   12.93   1
 -10   5   2   16.57   12.85   1
 -10   6   2  -11.51   12.60   1
 -10   7   2  -15.87   13.09   1
 -10   8   2   12.83   11.71   1
 -10   9   2    5.40   10.85   1
 -10  10   2   16.31   11.76   1
 -10  11   2   74.19   12.63   1
 -10  12   2   22.89   11.48   1
 -10  13   2   15.15   13.07   1
 -10  14   2   12.79   11.97   1
 -10  15   2  -17.69   12.00   1
 -10  14   3   11.54   12.27   1
 -10  13   3   27.83   13.45   1
 -10  12   3  166.89   18.90   1
 -10  11   3  182.06   19.59   1
 -10  10   3  156.02   17.29   1
 -10   9   3   19.58   12.50   1
 -10   8   3    5.41   11.49   1
 -10   7   3   96.58   16.20   1
 -10   6   3  -23.41   12.86   1
 -10   5   3  135.08   17.02   1
 -10   4   3  157.08   18.67   1
 -10   3   3  226.79   19.63   1
 -10   2   3   74.53   14.34   1
 -10   1   3   20.64   12.47   1
 -10   0   3  -10.31   11.66   1
 -10   0   4   23.29   11.79   1
 -10   1   4    4.24   10.91   1
 -10   2   4    1.06   10.78   1
 -10   3   4   -9.59   11.53   1
 -10   4   4   17.13   10.38   1
 -10   5   4   15.07   10.98   1
 -10   6   4   21.64   12.24   1
 -10   7   4   33.69   12.53   1
 -10   8   4    5.45   11.59   1
 -10   9   4    2.18   11.44   1
 -10  10   4  148.04   16.36   1
 -10  11   4   19.46   11.84   1
 -10  12   4   96.06   14.79   1
 -10  13   4   19.88   10.31   1
 -10  11   5    8.45    9.79   1
 -10  10   5   17.14    8.97   1
 -10   9   5   36.79   12.89   1
 -10   8   5  564.70   27.63   1
 -10   7   5  146.17   18.96   1
 -10   6   5  484.50   26.73   1
 -10   5   5   35.97   11.79   1
 -10   4   5   33.73   11.97   1
 -10   3   5  -16.29   11.75   1
 -10   2   5  -14.10   12.12   1
 -10   1   5    3.25    9.38   1
 -10   0   5   15.16    8.93   1
 -10   0   6   13.09   10.00   1
 -10   1   6  -22.91   10.52   1
 -10   2   6  -13.09   11.02   1
 -10   3   6   97.01   14.83   1
 -10   4   6   -8.71   12.12   1
 -10   5   6  163.96   18.27   1
 -10   6   6   97.33   15.22   1
 -10   7   6  138.61   16.75   1
 -10   8   6   56.41   14.71   1
 -10   9   6   25.20   12.34   1
 -10   6   7   14.57   11.78   1
 -10   5   7    3.15   13.00   1
 -10   4   7   -4.24   10.80   1
 -10   3   7   11.71   10.04   1
 -10   2   7   -1.07   11.05   1
 -10   1   7   26.76    9.14   1
 -10   0   7   -1.07   10.76   1
  -9   7   8   57.56   14.76   1
  -9   6   8  188.35   19.68   1
  -9   5   8  145.07   18.60   1
  -9   4   8  472.01   25.52   1
  -9   3   8  160.46   18.05   1
  -9   2   8   15.11   11.63   1
  -9   1   8   19.46   10.59   1
  -9   0   8     .00   11.85   1
  -9   0   7  177.48   17.32   1
  -9   1   7   -3.27   11.16   1
  -9   2   7  323.64   21.44   1
  -9   3   7   28.35   11.44   1
  -9   4   7 1367.21   42.33   1
  -9   5   7   12.00   14.60   1
  -9   6   7  814.25   34.35   1
  -9   7   7   -2.17   13.49   1
  -9   8   7  108.11   16.25   1
  -9   9   7    2.14   14.46   1
  -9  10   7  636.64   30.25   1
  -9  11   7   -1.04   12.92   1
  -9  13   6   16.72   12.18   1
  -9  12   6  116.20   16.55   1
  -9  11   6  177.13   18.96   1
  -9  10   6  592.98   28.93   1
  -9   9   6  643.76   30.16   1
  -9   8   6 1086.17   37.87   1
  -9   7   6  630.68   30.21   1
  -9   6   6  481.78   25.32   1
  -9   5   6   24.78   13.15   1
  -9   4   6   18.22   10.11   1
  -9   3   6    6.40   11.39   1
  -9   2   6    6.38   11.05   1
  -9   1   6   15.92   11.18   1
  -9   0   6   -9.54   11.47   1
  -9   0   5    6.08   10.82   1
  -9   1   5   17.24   12.13   1
  -9   2   5   25.45    9.39   1
  -9   3   5   11.26   13.47   1
  -9   4   5   17.54   10.67   1
  -9   5   5  138.46   17.33   1
  -9   6   5    2.10   11.33   1
  -9   7   5   23.37   11.54   1
  -9   8   5  -17.17   10.94   1
  -9   9   5  383.06   23.85   1
  -9  10   5   -3.27   11.78   1
  -9  11   5  372.13   23.43   1
  -9  12   5   22.86   10.83   1
  -9  13   5   59.36   12.72   1
  -9  14   5  -11.68   10.78   1
  -9  16   4   20.84   10.00   1
  -9  15   4   58.76   14.84   1
  -9  14   4    4.34   10.17   1
  -9  13   4   17.45   13.27   1
  -9  12   4   47.96   12.62   1
  -9  11   4  232.85   19.82   1
  -9  10   4  110.40   18.03   1
  -9   9   4  757.39   31.77   1
  -9   8   4   72.96   15.25   1
  -9   7   4  748.24   30.22   1
  -9   6   4   66.73   14.86   1
  -9   5   4  229.31   19.13   1
  -9   4   4    5.91   10.51   1
  -9   3   4  125.76   15.20   1
  -9   2   4   15.48   10.77   1
  -9   1   4   61.64   13.69   1
  -9   0   4   -1.92   11.21   1
  -9   0   3   48.50   11.39   1
  -9   1   3  141.19   14.14   1
  -9   2   3  361.36   20.49   1
  -9   3   3  133.92   16.43   1
  -9   4   3  528.03   25.41   1
  -9   5   3   82.15   13.30   1
  -9   6   3  229.30   20.24   1
  -9   7   3   71.27   14.34   1
  -9   8   3  107.00   15.77   1
  -9   9   3   -6.18   10.40   1
  -9  10   3  337.68   22.93   1
  -9  11   3  199.36   19.04   1
  -9  12   3 1036.92   38.34   1
  -9  13   3  114.35   15.89   1
  -9  14   3  132.01   16.29   1
  -9  15   3   -7.59   11.22   1
  -9  16   3    2.13   11.49   1
  -9  17   3   23.88   10.44   1
  -9  17   2   25.39   14.19   1
  -9  16   2  689.99   31.01   1
  -9  15   2   30.52   16.39   1
  -9  14   2 1211.20   40.34   1
  -9  13   2   20.56   14.07   1
  -9  12   2  371.55   23.54   1
  -9  11   2   39.86   14.61   1
  -9  10   2    7.19   11.85   1
  -9   9   2   23.11   10.39   1
  -9   8   2   47.13   13.39   1
  -9   7   2   28.80   11.28   1
  -9   6   2   68.62   12.00   1
  -9   5   2   11.99   11.77   1
  -9   4   2   77.11   13.91   1
  -9   3   2    6.27    8.82   1
  -9   2   2  186.16   15.96   1
  -9   1   2   35.25   12.15   1
  -9   0   2   -8.79    9.47   1
  -9   0   1   96.88   13.74   1
  -9   1   1   84.20   12.69   1
  -9   2   1   99.43   13.91   1
  -9   3   1  421.95   22.49   1
  -9   4   1   41.64    9.66   1
  -9   5   1    9.92   12.06   1
  -9   6   1    -.92   10.77   1
  -9   7   1   -3.76   12.48   1
  -9   8   1   26.99   12.42   1
  -9   9   1  256.96   20.16   1
   4  -7   0 6289.60   49.02   1
   4  -3   3 1434.82   13.79   1
   4  -2   3  846.31    9.26   1
  -9  10   1   80.44   14.79   1
  -9  11   1   18.76   11.42   1
  -9  12   1   11.70   12.18   1
  -9  13   1   80.03   15.52   1
  -9  14   1   66.69   14.46   1
  -9  15   1   17.55   11.92   1
  -9  16   1   12.00    9.19   1
  -9  17   1   65.45   14.67   1
  -9  18   0   36.61    8.43   1
  -9  17   0   22.59   12.22   1
  -9  16   0  -30.58   11.76   1
  -9  15   0  167.85   20.38   1
  -9  14   0   18.56    9.95   1
  -9  13   0   37.77   13.17   1
  -9  12   0   -3.18   12.86   1
  -9  11   0  182.70   17.86   1
  -9  10   0    6.08   10.53   1
  -9   9   0  127.48   15.97   1
  -9   8   0   -7.71   11.48   1
  -9   7   0     .00   10.80   1
  -9   6   0    1.84    9.63   1
  -9   5   0    9.00   10.49   1
  -9   4   0   12.37   10.46   1
  -9   3   0  134.19   14.27   1
  -9   2   0   19.83    9.17   1
  -9   1   0   20.56   11.11   1
  -9   0   0   -3.42    8.72   1
  -8   0   0 1388.36   32.79   1
  -8   1   0  339.52   19.25   1
  -8   2   0  224.43   15.05   1
  -8   3   0   47.41   10.84   1
  -8   4   0  181.38   13.95   1
  -8   5   0   65.47   11.55   1
  -8   6   0    2.35    8.89   1
  -8   7   0   16.97    9.39   1
  -8   8   0   27.61    9.05   1
  -8   9   0   46.87   10.20   1
  -8  10   0   27.05   10.12   1
  -8  11   0   15.93    9.69   1
  -8  12   0  232.42   19.76   1
  -8  13   0   98.71   16.61   1
  -8  14   0   10.39   12.12   1
  -8  15   0    8.53   11.18   1
  -8  16   0  151.00   17.07   1
  -8  17   0     .00   12.60   1
  -8  18   0   45.95    9.28   1
  -8  19   0    7.54   11.85   1
  -8  20   0    7.31    9.62   1
  -8  19   1   32.23   11.47   1
  -8  18   1   21.86   12.07   1
  -8  17   1    9.87   10.23   1
  -8  16   1   18.50   11.87   1
  -8  15   1   38.50   10.15   1
  -8  14   1  234.75   20.52   1
  -8  13   1   86.04   15.91   1
  -8  12   1  372.68   23.90   1
  -8  11   1     .00   11.08   1
  -8  10   1    7.27   10.03   1
  -8   9   1     .87   10.54   1
  -8   8   1   -2.53    9.36   1
  -8   7   1   39.14    9.99   1
  -8   6   1    5.53    8.48   1
  -8   5   1   16.15    7.41   1
  -8   4   1   69.10   11.97   1
  -8   3   1  -11.06    8.75   1
  -8   2   1   44.35   11.43   1
  -8   1   1    9.37    7.53   1
  -8   0   1    2.88    8.20   1
  -8   0   2 1601.99   37.11   1
  -8   1   2 3176.95   50.59   1
  -8   2   2 1306.56   33.54   1
  -8   3   2 1419.74   34.13   1
  -8   4   2  116.32   13.16   1
  -8   5   2   46.00   11.60   1
  -8   6   2   -2.44    9.46   1
  -8   7   2  -10.07   10.27   1
  -8   8   2    9.53    8.45   1
  -8   9   2  -11.66   10.95   1
  -8  10   2    8.36    9.79   1
  -8  11   2   35.61   11.35   1
  -8  12   2   13.94   11.26   1
  -8  13   2  708.80   30.71   1
  -8  14   2   83.38   17.57   1
  -8  15   2  488.39   27.00   1
  -8  16   2    3.28   12.12   1
  -8  17   2   15.36   11.19   1
  -8  18   2   18.50   13.81   1
  -8  19   2   21.30   12.33   1
  -8  19   3   33.46   12.37   1
  -8  18   3   33.38   12.13   1
  -8  17   3  501.84   27.25   1
  -8  16   3   51.55   16.30   1
  -8  15   3 1532.40   44.60   1
  -8  14   3   22.53   14.27   1
  -8  13   3  335.90   22.76   1
  -8  12   3   31.69   11.25   1
  -8  11   3     .00   10.87   1
  -8  10   3   17.32   11.06   1
  -8   9   3   12.12   12.33   1
  -8   8   3    3.61    9.82   1
  -8   7   3   18.42   10.42   1
  -8   6   3    2.56    8.23   1
  -8   5   3   57.48   11.45   1
  -8   4   3   12.24    9.27   1
  -8   3   3  102.72   13.95   1
  -8   2   3    2.38    9.21   1
  -8   1   3    3.15    9.18   1
  -8   0   3   15.70    8.00   1
  -8   0   4   13.46    8.66   1
  -8   1   4    9.27    9.87   1
  -8   2   4   63.64   13.06   1
  -8   3   4  277.94   18.79   1
  -8   4   4    3.48    9.93   1
  -8   5   4  135.67   14.49   1
  -8   6   4   85.16   12.09   1
  -8   7   4   84.44   13.09   1
  -8   8   4   58.07   13.23   1
  -8   9   4  287.44   20.74   1
  -8  10   4  166.67   16.25   1
  -8  11   4   23.69   14.67   1
  -8  12   4   13.70   12.43   1
  -8  13   4  138.59   16.95   1
  -8  14   4   13.07   12.52   1
  -8  15   4    1.10   13.21   1
  -8  16   4  115.99   16.45   1
  -8  17   4   47.53   12.22   1
  -8  18   4   16.85   10.84   1
  -8  17   5     .00    9.96   1
  -8  16   5  138.96   17.40   1
  -8  15   5   -8.74   12.16   1
  -8  14   5  139.33   16.60   1
  -8  13   5    9.84   11.20   1
  -8  12   5   15.15   11.66   1
  -8  11   5   16.00   11.83   1
  -8  10   5  563.84   27.73   1
  -8   9   5    2.05   12.42   1
  -8   8   5  326.11   22.33   1
  -8   7   5   15.78   10.71   1
  -8   6   5   26.11   11.96   1
  -8   5   5   14.25   11.28   1
  -8   4   5  102.00   14.16   1
  -8   3   5   -2.77   10.50   1
  -8   2   5   18.32    8.49   1
  -8   1   5     .00   11.15   1
  -8   0   5  -12.73   10.36   1
  -8   0   6   19.64    9.11   1
  -8   1   6   15.74   12.67   1
  -8   2   6  155.11   16.80   1
  -8   3   6    7.96   11.26   1
  -8   4   6   26.11   12.62   1
  -8   5   6   15.24   10.99   1
  -8   6   6  191.41   18.18   1
  -8   7   6   12.52    8.85   1
  -8   8   6   17.98   11.54   1
  -8   9   6   24.65   10.45   1
  -8  10   6   73.70   14.86   1
  -8  11   6   17.48   10.93   1
  -8  12   6   23.03   11.24   1
  -8  13   6   -8.76   11.59   1
  -8  14   6   -3.26   11.43   1
  -8  15   6   -6.40   10.44   1
  -8  13   7  144.02   15.57   1
  -8  12   7   21.67   13.88   1
  -8  11   7  299.52   22.51   1
  -8  10   7    8.78   12.41   1
  -8   9   7  590.78   29.76   1
  -8   8   7  117.93   17.13   1
  -8   7   7  555.91   28.06   1
  -8   6   7   39.90   15.67   1
  -8   5   7  956.28   35.47   1
  -8   4   7   96.80   15.89   1
  -8   3   7  508.74   26.44   1
  -8   2   7   33.70   11.34   1
  -8   1   7   22.05    9.79   1
  -8   0   7     .00   11.49   1
  -8   0   8   -3.28   11.50   1
  -8   1   8   -5.46   11.71   1
  -8   2   8   26.23   11.36   1
  -8   3   8   89.74   15.32   1
  -8   4   8  108.48   13.55   1
  -8   5   8  681.15   30.81   1
  -8   6   8   41.68   12.70   1
  -8   7   8  293.53   21.57   1
  -8   8   8     .00   11.34   1
  -8   9   8   26.00   11.26   1
  -8  10   8    3.21    9.64   1
  -8  11   8    3.16    9.83   1
  -8   7   9   42.14   13.33   1
  -8   6   9   35.15   12.65   1
  -8   5   9   37.57   10.46   1
  -8   3   9    6.50   11.87   1
  -8   2   9   71.68   14.08   1
  -8   1   9   38.06   11.25   1
  -8   0   9   -8.70    9.48   1
  -7   6  10   -2.10   10.19   1
  -7   5  10   59.42   10.82   1
  -7   4  10    7.48    9.50   1
  -7   3  10  126.69   15.93   1
  -7   2  10    5.39    8.68   1
  -7   1  10   63.66   13.17   1
  -7   0  10   -4.32   10.01   1
  -7   0   9 1655.03   45.56   1
  -7   1   9 1014.27   36.21   1
  -7   2   9  684.29   30.36   1
  -7   3   9  133.69   17.05   1
  -7   4   9   13.16    8.91   1
  -7   5   9   10.97    9.56   1
  -7   6   9   -2.19    9.17   1
  -7   7   9   24.06    8.75   1
  -7   8   9    9.79   10.15   1
  -7   9   9    7.55    9.22   1
  -7  10   9    8.52   10.55   1
  -7  11   9    9.42    9.42   1
  -7  14   8   66.77   13.44   1
  -7  13   8    8.54    9.90   1
  -7  12   8   14.10    7.11   1
  -7  11   8   -1.09   12.80   1
  -7  10   8   47.17   13.21   1
  -7   9   8   19.73   10.40   1
  -7   8   8   -7.64   10.64   1
  -7   7   8    5.43    9.89   1
  -7   6   8   33.40   11.56   1
  -7   5   8    6.42   11.72   1
  -7   4   8  698.12   29.16   1
  -7   3   8   10.56    9.91   1
  -7   2   8   62.05   11.76   1
  -7   1   8  -11.54   10.95   1
  -7   0   8    4.19   10.48   1
  -7   0   7  114.18   14.74   1
  -7   1   7   90.13   13.53   1
  -7   2   7  795.45   30.37   1
  -7   3   7  769.06   29.98   1
  -7   4   7 1083.03   35.60   1
  -7   5   7  481.50   24.69   1
  -7   6   7  205.48   17.02   1
  -7   7   7   33.04   10.83   1
  -7   8   7   -1.05   10.85   1
  -7   9   7   11.70   11.01   1
  -7  10   7   26.95   12.43   1
  -7  11   7   16.34   10.16   1
  -7  12   7   88.76   12.15   1
  -7  13   7   20.83    8.56   1
  -7  14   7   22.88   11.16   1
  -7  15   7   18.25   10.79   1
  -7  16   7   52.34   12.91   1
  -7  17   6   -3.20   13.45   1
  -7  16   6   16.31   10.49   1
  -7  15   6   33.99   13.47   1
  -7  14   6   37.24    9.92   1
  -7  13   6  315.99   23.11   1
  -7  12   6    9.63   10.97   1
  -7  11   6  199.59   17.58   1
  -7  10   6    4.11    9.31   1
  -7   9   6  -19.09   10.68   1
  -7   8   6    -.98   11.23   1
  -7   7   6  270.39   19.22   1
  -7   6   6   -2.81    9.61   1
  -7   5   6   42.33   12.28   1
  -7   4   6   20.81   10.12   1
  -7   3   6  571.26   25.47   1
  -7   2   6   21.21    8.93   1
  -7   1   6   53.58    8.91   1
  -7   0   6    2.63   10.18   1
  -7   0   5  118.40   12.97   1
  -7   1   5  470.86   21.43   1
  -7   2   5   19.13    8.95   1
  -7   3   5    9.68    7.65   1
  -7   4   5    4.92    7.78   1
  -7   5   5    9.21   11.39   1
  -7   6   5  -10.29    9.63   1
  -7   7   5   89.90   11.82   1
  -7   8   5   12.71    9.52   1
  -7   9   5    3.74   10.42   1
  -7  10   5   -2.90   10.18   1
  -7  11   5  -11.95   12.20   1
  -7  12   5   86.12   14.64   1
  -7  13   5   43.13   12.04   1
  -7  14   5   48.34   10.69   1
  -7  15   5   47.96   12.90   1
  -7  16   5   17.55   10.29   1
  -7  17   5   21.85   10.48   1
  -7  18   5    9.68    9.68   1
  -7  19   5    2.09   11.52   1
  -7  19   4   13.99   11.54   1
  -7  18   4   53.58   12.32   1
  -7  17   4   29.61   12.16   1
  -7  16   4   13.05   11.91   1
  -7  15   4   14.95   11.50   1
  -7  14   4  641.21   28.58   1
  -7  13   4  199.83   19.15   1
  -7  12   4  239.79   19.25   1
  -7  11   4   33.82   10.54   1
  -7  10   4   14.47    9.57   1
  -7   9   4   -3.48    9.13   1
  -7   8   4   58.76   11.20   1
  -7   7   4    9.73    8.66   1
  -7   6   4   12.57    8.09   1
  -7   5   4   59.61   11.39   1
  -7   4   4  304.50   16.95   1
  -7   3   4  146.46   14.50   1
  -7   2   4 1432.92   33.22   1
  -7   1   4    7.88    8.92   1
  -7   0   4    4.28    7.21   1
  -7   0   3 1976.70   37.09   1
  -7   1   3  171.32   12.81   1
  -7   2   3 1782.22   35.68   1
  -7   3   3  -13.46    9.42   1
  -7   4   3  683.60   23.00   1
  -7   5   3   -4.23    8.81   1
  -7   6   3   53.83    9.65   1
  -7   7   3   -3.77    9.07   1
  -7   8   3   42.28    9.97   1
  -7   9   3     .82    8.28   1
  -7  10   3   86.86   12.34   1
  -7  11   3    5.34   11.73   1
  -7  12   3   50.15   11.38   1
  -7  13   3   -2.90   11.50   1
  -7  14   3   25.15   13.76   1
  -7  15   3   10.40   11.30   1
  -7  16   3  188.12   18.39   1
  -7  17   3   13.06   11.93   1
  -7  18   3   76.79   17.34   1
  -7  19   3   22.91   10.18   1
  -7  20   3   65.21   12.33   1
  -7  21   2  -11.57   10.67   1
  -7  20   2   25.99   10.27   1
   4  -7   0 6289.60   49.54   1
   4  -3   3 1455.94   13.86   1
   4  -2   3  864.13    9.28   1
  -7  19   2    4.36    9.87   1
  -7  18   2   10.88   11.20   1
  -7  17   2  157.52   18.09   1
  -7  16   2  421.11   26.37   1
  -7  15   2 2345.99   53.09   1
  -7  14   2 1623.88   43.21   1
  -7  13   2 1017.79   32.97   1
  -7  12   2  147.46   15.18   1
  -7  11   2  341.38   20.14   1
  -7  10   2    7.27    9.79   1
  -7   9   2   10.02    8.05   1
  -7   8   2   46.47    9.98   1
  -7   7   2   57.32    9.25   1
  -7   6   2   11.59    7.62   1
  -7   5   2   33.62    8.15   1
  -7   4   2  338.37   17.34   1
  -7   3   2 2829.49   43.21   1
  -7   2   2 1039.71   26.72   1
  -7   1   2 1219.70   28.72   1
  -7   0   2    7.30    7.88   1
  -7   0   1   43.12    8.95   1
  -7   1   1   54.38   10.38   1
  -7   2   1   20.09    7.47   1
  -7   3   1  311.39   15.74   1
  -7   4   1   17.85    6.71   1
  -7   5   1   72.26    9.70   1
  -7   6   1    5.91    7.45   1
  -7   7   1   -4.10    8.02   1
  -7   8   1    9.27    8.93   1
  -7   9   1  321.82   17.72   1
  -7  10   1    6.27    8.22   1
  -7  11   1  464.72   22.02   1
  -7  12   1   14.73    9.69   1
  -7  13   1   39.12   13.77   1
  -7  14   1  155.38   18.99   1
  -7  15   1   14.92   10.76   1
  -7  16   1  113.54   16.26   1
  -7  17   1   -7.44   13.23   1
  -7  18   1    8.67   11.36   1
  -7  19   1  164.76   17.36   1
  -7  20   1  -34.66   13.70   1
  -7  21   1   83.52   12.99   1
  -7  21   0  -15.91   11.76   1
  -7  20   0   66.16   13.59   1
  -7  19   0   52.37   13.89   1
  -7  18   0   15.14   10.71   1
  -7  17   0   34.97   13.86   1
  -7  16   0  364.90   23.10   1
  -7  15   0  551.15   27.83   1
  -7  14   0  466.00   23.66   1
  -7  13   0   -6.32   10.80   1
  -7  12   0   59.28   12.89   1
  -7  11   0  112.68   14.42   1
  -7  10   0  350.09   19.22   1
  -7   9   0   70.93   10.24   1
  -7   8   0   27.49    6.58   1
  -7   7   0    7.42    7.36   1
  -7   6   0   46.68    9.12   1
  -7   5   0  133.94   12.04   1
  -7   4   0   55.28    8.82   1
  -7   3   0   45.08    8.30   1
  -7   2   0   37.89    8.43   1
  -7   1   0   12.69    7.30   1
  -7   0   0   -1.15    7.13   1
  -6   0   0  198.84   11.84   1
  -6   1   0  276.59   12.51   1
  -6   2   0  265.41   12.92   1
  -6   3   0 2083.61   32.35   1
  -6   4   0  739.36   20.49   1
  -6   5   0 1427.03   28.08   1
  -6   6   0  106.50    9.70   1
  -6   7   0  336.10   15.45   1
  -6   8   0   10.62    8.18   1
  -6   9   0  512.35   19.16   1
  -6  10   0  269.38   15.13   1
  -6  11   0  560.49   21.55   1
  -6  12   0    5.26    9.05   1
  -6  13   0    -.80    9.16   1
  -6  14   0   54.46   12.45   1
  -6  15   0   82.10   14.01   1
  -6  16   0   29.53   10.48   1
  -6  17   0  307.82   21.67   1
  -6  18   0  149.76   18.01   1
  -6  19   0  583.65   30.23   1
  -6  20   0   57.69   13.81   1
  -6  21   0   33.76   11.37   1
  -6  22   0   13.91   12.06   1
  -6  22   1   12.81   11.09   1
  -6  21   1   -8.71   11.52   1
  -6  20   1   89.32   15.02   1
  -6  19   1   56.89   12.29   1
  -6  18   1  381.06   25.93   1
  -6  17   1  101.46   19.50   1
  -6  16   1  858.87   32.56   1
  -6  15   1   25.45   11.50   1
  -6  14   1  943.98   31.20   1
  -6  13   1   56.55   13.66   1
  -6  12   1  900.04   28.49   1
  -6  11   1  115.65   12.97   1
  -6  10   1  368.01   17.28   1
  -6   9   1    5.70    7.35   1
  -6   8   1  125.02   10.75   1
  -6   7   1   65.82    8.60   1
  -6   6   1  123.81   10.10   1
  -6   5   1    5.70    8.01   1
  -6   4   1  153.33   10.95   1
  -6   3   1  210.97   11.79   1
  -6   2   1  628.89   18.74   1
  -6   1   1    6.09    6.51   1
  -6   0   1    -.47    6.34   1
  -6   0   2  956.10   22.80   1
  -6   1   2    -.99    7.33   1
  -6   2   2  157.12   11.45   1
  -6   3   2   16.34    6.89   1
  -6   4   2  273.08   13.59   1
  -6   5   2   57.09    8.68   1
  -6   6   2   50.40    9.69   1
  -6   7   2    5.34    7.19   1
  -6   8   2  225.15   13.93   1
  -6   9   2   59.25   10.45   1
  -6  10   2 1672.26   35.68   1
  -6  11   2   30.29   11.28   1
  -6  12   2 1825.69   39.59   1
  -6  13   2  195.40   16.94   1
  -6  14   2 1742.55   41.31   1
  -6  15   2  411.82   23.31   1
  -6  16   2   47.87   13.36   1
  -6  17   2   43.85   14.81   1
  -6  18   2 1118.78   37.17   1
  -6  19   2  103.71   16.74   1
  -6  20   2  148.37   16.18   1
  -6  21   2    5.42    9.51   1
  -6  22   2  136.48   16.69   1
  -6  22   3   32.19   10.23   1
  -6  21   3   -3.22   11.91   1
  -6  20   3    5.45   11.27   1
  -6  19   3  241.56   20.82   1
  -6  18   3   25.71   10.16   1
  -6  17   3  359.69   22.91   1
  -6  16   3  -15.08   12.91   1
  -6  15   3   49.08   13.02   1
  -6  14   3   98.98   13.66   1
  -6  13   3   68.72   14.94   1
  -6  12   3  397.99   20.93   1
  -6  11   3  350.23   18.70   1
  -6  10   3  195.78   14.94   1
  -6   9   3   29.43    8.92   1
  -6   8   3    1.33    8.05   1
  -6   7   3   13.99    5.76   1
  -6   6   3   15.84    7.80   1
  -6   5   3   14.67    7.76   1
  -6   4   3    3.98    7.12   1
  -6   3   3   96.38   10.15   1
  -6   2   3   -1.63    6.72   1
  -6   1   3  115.53   10.01   1
  -6   0   3   -9.10    6.96   1
  -6   0   4   25.62    8.53   1
  -6   1   4  398.80   16.39   1
  -6   2   4    2.42    6.89   1
  -6   3   4   27.65    7.30   1
  -6   4   4    1.26    6.77   1
  -6   5   4   80.23    8.63   1
  -6   6   4    8.70    7.18   1
  -6   7   4   38.27    9.67   1
  -6   8   4    8.71    7.11   1
  -6   9   4   97.97   11.84   1
  -6  10   4    3.98    7.76   1
  -6  11   4  220.74   16.64   1
  -6  12   4   21.07   10.31   1
  -6  13   4 1257.68   35.85   1
  -6  14   4    9.63   11.23   1
  -6  15   4   16.05   11.44   1
  -6  16   4    8.31   11.19   1
  -6  17   4  601.06   28.02   1
  -6  18   4   67.32   11.99   1
  -6  19   4   45.82   14.39   1
  -6  20   4   17.28   10.13   1
  -6  21   4  -15.77   11.08   1
  -6  20   5    2.11   10.43   1
  -6  19   5     .00   10.91   1
  -6  18   5   29.45   11.49   1
  -6  17   5   34.78   13.13   1
  -6  16   5   73.90   11.88   1
  -6  15   5   -5.23   10.92   1
  -6  14   5     .00   11.66   1
  -6  13   5     .98   10.77   1
  -6  12   5   13.18   11.14   1
  -6  11   5  150.06   15.92   1
  -6  10   5    5.20    8.50   1
  -6   9   5  163.98   14.39   1
  -6   8   5  168.86   15.33   1
  -6   7   5   97.95   10.55   1
  -6   6   5   38.77    9.43   1
  -6   5   5  248.26   15.87   1
  -6   4   5  202.53   14.13   1
  -6   3   5    2.77    6.92   1
  -6   2   5  178.54   13.83   1
  -6   1   5   55.38   10.02   1
  -6   0   5   12.12    6.39   1
  -6   0   6   -4.60    8.60   1
  -6   1   6   10.75    7.60   1
  -6   2   6  121.52   11.86   1
  -6   3   6   40.75    8.94   1
  -6   4   6   90.09   11.02   1
  -6   5   6    8.14    7.38   1
  -6   6   6   50.11   10.43   1
  -6   7   6   24.05   10.02   1
  -6   8   6   -6.20    8.07   1
  -6   9   6   10.98    9.77   1
  -6  10   6   63.36   12.29   1
  -6  11   6   -7.82   10.06   1
  -6  12   6   32.25   12.43   1
  -6  13   6    3.11   10.62   1
  -6  14   6   16.98    9.25   1
  -6  15   6    1.08   11.27   1
  -6  16   6     .00   11.33   1
  -6  17   6    6.54    9.62   1
  -6  18   6   45.17   10.86   1
  -6  19   6   13.61    9.31   1
  -6  17   7    7.43   10.46   1
  -6  16   7   14.07    8.86   1
  -6  15   7   -8.72    9.88   1
  -6  14   7   28.32   10.78   1
  -6  13   7   -5.40   10.95   1
  -6  12   7  327.60   22.76   1
  -6  11   7    2.09   11.24   1
  -6  10   7  113.35   16.31   1
  -6   9   7   19.95   12.05   1
  -6   8   7   28.25    9.19   1
  -6   7   7   19.99    9.18   1
  -6   6   7   49.36   10.90   1
  -6   5   7     .91    8.71   1
  -6   4   7   64.64   11.64   1
  -6   3   7   26.57   11.06   1
  -6   2   7  243.76   16.40   1
  -6   1   7    9.59    9.97   1
  -6   0   7    -.87    8.74   1
  -6   0   8    9.73   14.24   1
  -6   1   8  981.43   33.15   1
  -6   2   8   24.47   11.54   1
  -6   3   8  137.05   14.72   1
  -6   4   8   -3.98   11.26   1
  -6   5   8    7.05    9.29   1
  -6   6   8   19.39   10.05   1
  -6   7   8   17.59   10.09   1
  -6   8   8   22.05   11.64   1
  -6   9   8   32.98    8.71   1
  -6  10   8  -18.30   10.27   1
  -6  11   8     .00   12.48   1
  -6  12   8   67.63   11.75   1
  -6  13   8  260.39   19.94   1
  -6  14   8   92.92   15.73   1
  -6  15   8  177.38   18.55   1
  -6  13   9   31.45    9.61   1
  -6  12   9   14.96    9.19   1
  -6  11   9   -1.08   11.19   1
  -6  10   9   10.89    7.85   1
  -6   9   9  -19.64   10.35   1
  -6   8   9   -3.27    8.65   1
  -6   7   9     .00    8.82   1
  -6   6   9   -1.08    9.48   1
  -6   5   9   36.54   10.75   1
  -6   4   9    1.07    7.93   1
  -6   3   9  177.67   16.45   1
  -6   2   9   14.84   11.71   1
  -6   1   9  382.82   24.07   1
  -6   0   9   13.74   11.33   1
  -6   0  10   61.10   13.45   1
  -6   1  10   18.55   11.29   1
  -6   2  10   28.37    9.76   1
  -6   3  10    2.18    8.59   1
  -6   4  10   21.79    8.99   1
  -6   5  10   11.96    8.77   1
  -6   6  10   -7.59    8.74   1
  -6   7  10   -7.54    9.46   1
  -6   8  10   24.57    9.00   1
  -6   9  10   -1.06    9.26   1
  -6   3  11   20.79    9.97   1
  -6   2  11  492.97   25.80   1
  -6   1  11    7.33    9.66   1
  -6   0  11     .00   10.59   1
  -5   0  11   16.22    7.25   1
  -5   1  11   27.02    9.97   1
  -5   2  11    4.32    8.64   1
  -5   3  11   -8.61   10.77   1
  -5   4  11    1.07    9.53   1
  -5   5  11    8.53    8.79   1
  -5   6  11   -7.41    8.53   1
  -5   7  11    3.14    8.31   1
  -5  12  10   17.69   11.06   1
  -5  11  10    8.49    9.13   1
  -5  10  10   -5.38   11.83   1
  -5   9  10   47.72   10.40   1
  -5   8  10   21.79   11.11   1
  -5   7  10    6.55    9.64   1
  -5   6  10    8.72    8.99   1
  -5   5  10   -5.44   11.05   1
  -5   4  10  -13.03    9.21   1
  -5   3  10   31.42    9.51   1
  -5   2  10    4.32   10.14   1
  -5   1  10   -2.16   10.47   1
  -5   0  10   -2.16   10.12   1
  -5   0   9 4891.66   72.05   1
  -5   1   9   39.30   12.71   1
  -5   2   9 1230.06   37.80   1
  -5   3   9   11.19    9.92   1
  -5   4   9    7.18    9.12   1
  -5   5   9    7.25   10.81   1
  -5   6   9   16.75    9.48   1
  -5   7   9   14.81    7.92   1
  -5   8   9   18.18    9.01   1
  -5   9   9   10.79    9.78   1
  -5  10   9  183.71   16.88   1
  -5  11   9   -3.27   10.85   1
  -5  12   9  848.75   33.74   1
  -5  13   9   16.22    9.37   1
  -5  14   9    7.46   11.43   1
  -5  15   9   -7.28   11.06   1
  -5  17   8   -1.05   10.53   1
  -5  16   8   -4.29    9.60   1
  -5  15   8   75.03   14.47   1
  -5  14   8  114.56   16.80   1
  -5  13   8  356.25   22.83   1
  -5  12   8  655.47   28.67   1
  -5  11   8  239.15   20.02   1
  -5  10   8  315.78   21.39   1
  -5   9   8   20.35   12.55   1
  -5   8   8  127.54   14.91   1
  -5   7   8   40.00   11.17   1
  -5   6   8  212.34   17.22   1
   4  -7   0 6289.60   49.20   1
   4  -3   3 1450.13   13.72   1
   4  -2   3  853.51    9.21   1
  -5   5   8  236.58   18.11   1
  -5   4   8  832.74   29.01   1
  -5   3   8  561.28   25.04   1
  -5   2   8  906.00   31.48   1
  -5   1   8  172.61   14.27   1
  -5   0   8    4.49    9.28   1
  -5   0   7     .00    7.64   1
  -5   1   7   -4.69    7.66   1
  -5   2   7   45.71    8.78   1
  -5   3   7  823.29   26.94   1
  -5   4   7   46.24    9.63   1
  -5   5   7  528.36   22.25   1
  -5   6   7    3.39    7.96   1
  -5   7   7   15.70    7.70   1
  -5   8   7   -3.59    8.33   1
  -5   9   7    -.93    9.85   1
  -5  10   7   49.74   11.87   1
  -5  11   7  749.08   28.76   1
  -5  12   7   37.61   11.18   1
  -5  13   7  727.33   30.05   1
  -5  14   7   -2.13   11.87   1
  -5  15   7   25.98    9.92   1
  -5  16   7    9.81   11.17   1
  -5  17   7   -6.52   11.90   1
  -5  18   7   10.70    9.69   1
  -5  19   7   13.51   10.55   1
  -5  20   6    3.16   10.80   1
  -5  19   6  200.93   21.33   1
  -5  18   6    3.27   11.49   1
  -5  17   6   18.46    9.15   1
  -5  16   6    9.63    9.98   1
  -5  15   6   19.84   10.29   1
  -5  14   6    3.04   11.23   1
  -5  13   6  699.60   29.25   1
  -5  12   6  258.37   17.20   1
  -5  11   6  519.36   23.99   1
  -5  10   6   56.22   11.38   1
  -5   9   6  177.62   14.33   1
  -5   8   6   22.34    8.67   1
  -5   7   6    8.46    7.25   1
  -5   6   6   11.89    8.07   1
  -5   5   6   22.36    9.21   1
  -5   4   6   23.91    7.83   1
  -5   3   6  349.36   18.06   1
  -5   2   6   81.47   10.65   1
  -5   1   6  233.47   14.26   1
  -5   0   6     .67    6.81   1
  -5   0   5   81.76    9.10   1
  -5   1   5  187.23   12.90   1
  -5   2   5  745.86   21.69   1
  -5   3   5   22.59    6.56   1
  -5   4   5  136.35   10.99   1
  -5   5   5    1.25    6.58   1
  -5   6   5  852.23   24.27   1
  -5   7   5   27.71    6.59   1
  -5   8   5  421.62   18.91   1
  -5   9   5   10.36    7.76   1
  -5  10   5   36.54    8.90   1
  -5  11   5   35.16   10.25   1
  -5  12   5   52.47   11.38   1
  -5  13   5   19.89    9.31   1
  -5  14   5    3.79    9.19   1
  -5  15   5   42.58   10.62   1
  -5  16   5   54.50   11.50   1
  -5  17   5  111.27   15.02   1
  -5  18   5  102.74   14.95   1
  -5  19   5    2.18   11.44   1
  -5  20   5   24.92   10.22   1
  -5  21   5   16.94   11.21   1
  -5  22   4    9.49    9.49   1
  -5  21   4   11.91    9.86   1
  -5  20   4   -8.72   11.54   1
  -5  19   4  -10.81   12.79   1
  -5  18   4  400.69   25.13   1
  -5  17   4   46.02   13.83   1
  -5  16   4  681.37   29.40   1
  -5  15   4   29.88   10.81   1
  -5  14   4  122.13   13.01   1
  -5  13   4   50.18   10.04   1
  -5  12   4  112.82   12.65   1
  -5  11   4    8.18    7.48   1
  -5  10   4   12.64    8.25   1
  -5   9   4    5.97    6.40   1
  -5   8   4   -3.77    6.89   1
  -5   7   4    4.79    7.38   1
  -5   6   4  449.99   17.33   1
  -5   5   4   26.91    7.39   1
  -5   4   4  849.01   22.12   1
  -5   3   4   67.11    9.00   1
  -5   2   4  762.86   20.86   1
  -5   1   4  171.38   10.82   1
  -5   0   4   -4.48    5.65   1
  -5   0   3  253.15   11.94   1
  -5   1   3 1102.54   23.09   1
  -5   2   3 1476.37   26.49   1
  -5   3   3 2532.45   34.75   1
  -5   4   3 1972.40   31.13   1
  -5   5   3 1080.69   24.04   1
  -5   6   3   -6.13    6.62   1
  -5   7   3  194.16   11.57   1
  -5   8   3   73.92    8.32   1
  -5   9   3  809.90   23.08   1
  -5  10   3  286.46   15.84   1
  -5  11   3  481.47   20.00   1
  -5  12   3   35.09   10.59   1
  -5  13   3   81.13   10.52   1
  -5  14   3   19.96    8.88   1
  -5  15   3   53.92   10.86   1
  -5  16   3  135.72   16.40   1
  -5  17   3   79.80   14.38   1
  -5  18   3  567.81   27.25   1
  -5  19   3  208.36   21.10   1
  -5  20   3  210.44   18.47   1
  -5  21   3    4.36    9.87   1
  -5  22   3    9.68   13.31   1
  -5  23   3   20.81   11.49   1
  -5  23   2   14.83   10.81   1
  -5  22   2     .00   10.96   1
  -5  21   2    6.54   10.68   1
  -5  20   2   81.70   14.10   1
  -5  19   2  488.03   27.43   1
  -5  18   2   94.34   18.01   1
  -5  17   2 1031.88   33.90   1
  -5  16   2    9.91   12.06   1
  -5  15   2   64.31   12.72   1
  -5  14   2   -3.96    9.33   1
  -5  13   2  598.45   22.82   1
  -5  12   2   22.04    7.97   1
  -5  11   2 3055.51   45.45   1
  -5  10   2  160.61   11.99   1
  -5   9   2  897.69   23.33   1
  -5   8   2   12.61    6.93   1
  -5   7   2 1324.24   26.55   1
  -5   6   2   27.12    6.45   1
  -5   5   2  184.60   10.29   1
  -5   4   2    5.97    5.75   1
  -5   3   2 1742.92   27.47   1
  -5   2   2   20.85    5.26   1
  -5   1   2  229.68   10.76   1
  -5   0   2    5.10    5.28   1
  -5   0   1 3571.56   36.64   1
  -5   1   1 5711.99   46.36   1
  -5   2   1 4964.39   43.66   1
  -5   3   1 2744.46   33.15   1
  -5   4   1  156.76   10.43   1
  -5   5   1  473.60   15.33   1
  -5   6   1   35.78    7.14   1
  -5   7   1    9.37    6.53   1
  -5   8   1   42.47    7.76   1
  -5   9   1    5.88    6.53   1
  -5  10   1  562.13   19.33   1
  -5  11   1   58.58    8.91   1
  -5  12   1  145.29   12.74   1
  -5  13   1   10.71    8.11   1
  -5  14   1   -6.14    9.52   1
  -5  15   1  375.23   20.06   1
  -5  16   1  664.83   27.08   1
  -5  17   1  719.90   29.45   1
  -5  18   1  374.07   22.83   1
  -5  19   1  146.58   18.00   1
  -5  20   1   89.63   16.11   1
  -5  21   1   36.96   14.01   1
  -5  22   1    3.27   11.47   1
  -5  23   1   12.83   11.71   1
  -5  23   0   -3.21    9.99   1
  -5  22   0   40.30   12.56   1
  -5  21   0   -6.51   11.28   1
  -5  20   0  173.44   17.71   1
  -5  19   0     .00   12.33   1
  -5  18   0  583.92   27.95   1
  -5  17   0   14.85    9.00   1
  -5  16   0   59.31   11.57   1
  -5  15   0   19.57    9.15   1
  -5  14   0   25.82    9.05   1
  -5  13   0   -2.12    7.83   1
  -5  12   0  419.34   18.97   1
  -5  11   0   51.71    8.58   1
  -5  10   0   27.14    7.83   1
  -5   9   0   58.42    9.94   1
  -5   8   0 2101.67   33.09   1
  -5   7   0    2.30    6.94   1
  -5   6   0  789.50   19.65   1
  -5   5   0   64.83    8.06   1
  -5   4   0 1864.55   27.79   1
  -5   3   0    6.78    6.33   1
  -5   2   0  375.19   13.38   1
  -5   1   0   16.54    5.26   1
  -5   0   0    3.57    5.16   1
  -4   0   0    2.98    5.30   1
  -4   1   0   11.47    5.39   1
  -4   2   0  152.57    8.39   1
  -4   3   0  124.12    8.04   1
  -4   4   0  245.05   10.45   1
  -4   5   0 5043.58   41.09   1
  -4   6   0  597.69   15.49   1
  -4   7   0 6657.27   50.65   1
  -4   8   0    1.64    6.08   1
  -4   9   0    1.78    6.14   1
  -4  10   0   10.18    7.27   1
  -4  11   0   15.84    7.76   1
  -4  12   0   54.65    8.20   1
  -4  13   0   27.56    7.72   1
  -4  14   0   56.54    9.85   1
  -4  15   0  208.48   14.26   1
  -4  16   0     .00    9.19   1
  -4  17   0   17.22    9.74   1
  -4  18   0   22.12   10.35   1
  -4  19   0   40.11   14.74   1
  -4  20   0  147.99   18.15   1
  -4  21   0  573.17   28.79   1
  -4  22   0   85.87   15.10   1
  -4  23   0  613.76   29.80   1
  -4  24   0  -12.79   11.08   1
  -4  24   1   37.21   13.24   1
  -4  23   1  125.03   15.34   1
  -4  22   1   34.82   10.44   1
  -4  21   1  294.84   21.26   1
  -4  20   1   25.80   14.78   1
  -4  19   1  106.28   12.76   1
  -4  18   1    3.71   11.74   1
  -4  17   1  107.70   13.40   1
  -4  16   1   50.88   10.74   1
  -4  15   1  138.27   12.66   1
  -4  14   1  163.42   12.81   1
  -4  13   1  457.03   18.98   1
  -4  12   1  560.89   19.77   1
  -4  11   1 1816.45   31.98   1
  -4  10   1  629.83   19.62   1
  -4   9   1 3059.42   38.15   1
  -4   8   1  814.55   19.57   1
  -4   7   1  274.84   11.70   1
  -4   6   1  108.92    7.75   1
  -4   5   1  394.56   12.76   1
  -4   4   1  287.97   10.78   1
  -4   3   1 2026.71   25.25   1
  -4   2   1  710.35   15.30   1
  -4   1   1  889.78   16.75   1
  -4   0   1    1.40    4.89   1
  -4   0   2 3253.24   32.18   1
  -4   1   2   73.94    7.29   1
  -4   2   2 1711.94   23.73   1
  -4   3   2  636.27   15.34   1
  -4   4   2 4764.31   40.97   1
  -4   5   2  330.20   12.27   1
  -4   6   2 2804.25   33.31   1
  -4   7   2   79.81    7.73   1
  -4   8   2   74.28    8.21   1
  -4   9   2  201.11   11.45   1
  -4  10   2  285.03   13.96   1
  -4  11   2   79.85    9.31   1
  -4  12   2    4.88    7.80   1
  -4  13   2   27.74    7.23   1
  -4  14   2   86.49   12.15   1
  -4  15   2   36.29   10.84   1
  -4  16   2  194.53   16.16   1
  -4  17   2   84.63   11.72   1
  -4  18   2  943.59   33.00   1
  -4  19   2    8.01   11.84   1
  -4  20   2  803.58   33.68   1
  -4  21   2   10.76   11.08   1
  -4  22   2  294.30   22.97   1
  -4  23   2   71.48   15.69   1
  -4  24   2  157.93   16.71   1
  -4  23   3   -8.58   10.06   1
  -4  22   3   93.70   14.45   1
  -4  21   3   14.11   12.52   1
  -4  20   3  338.06   23.00   1
  -4  19   3  331.54   22.60   1
  -4  18   3  168.49   18.06   1
  -4  17   3   84.30   14.56   1
  -4  16   3   15.66   10.44   1
  -4  15   3   -8.94    9.58   1
  -4  14   3  108.21   12.27   1
  -4  13   3    7.73    8.23   1
  -4  12   3  338.65   15.94   1
  -4  11   3    3.03    7.97   1
  -4  10   3   59.63    8.23   1
  -4   9   3    6.81    6.81   1
  -4   8   3 2286.33   34.20   1
  -4   7   3  331.62   14.30   1
  -4   6   3 2229.35   31.54   1
  -4   5   3  284.78   12.16   1
  -4   4   3 3829.09   38.95   1
  -4   3   3  190.92    9.61   1
  -4   2   3   32.30    5.82   1
  -4   1   3  288.79   11.18   1
  -4   0   3    -.35    4.66   1
  -4   0   4  194.26    9.88   1
  -4   1   4  235.47   11.60   1
  -4   2   4   68.04    7.19   1
  -4   3   4  773.39   19.12   1
  -4   4   4   98.16    8.98   1
  -4   5   4    8.44    5.39   1
  -4   6   4  110.14    9.96   1
  -4   7   4 1213.81   25.88   1
  -4   8   4  342.82   15.40   1
  -4   9   4   28.63    7.46   1
  -4  10   4   10.59    5.88   1
  -4  11   4   35.29    6.49   1
  -4  12   4   15.67    7.54   1
  -4  13   4  135.61   12.88   1
  -4  14   4    3.26    8.61   1
  -4  15   4  -25.16   10.00   1
  -4  16   4   12.89    9.39   1
  -4  17   4  236.18   18.52   1
  -4  18   4    3.05   11.29   1
  -4  19   4   78.11   15.37   1
  -4  20   4   21.62   12.51   1
  -4  21   4   68.69   14.51   1
  -4  22   4   57.27   15.17   1
  -4  23   4   27.29   12.42   1
  -4  22   5  109.77   18.70   1
  -4  21   5    3.25   10.77   1
  -4  20   5   46.88   11.99   1
  -4  19   5  111.30   15.92   1
  -4  18   5     .00   10.98   1
  -4  17   5  107.27   15.53   1
  -4  16   5   19.59    8.08   1
  -4  15   5   40.09   10.00   1
  -4  14   5     .00    8.92   1
  -4  13   5  126.06   13.43   1
  -4  12   5   -1.57    8.77   1
  -4  11   5  214.55   14.22   1
  -4  10   5    4.20    7.28   1
  -4   9   5 6248.71   65.21   1
  -4   8   5    6.27    8.92   1
  -4   7   5 4212.74   50.67   1
  -4   6   5  -11.40    7.21   1
  -4   5   5  610.99   18.82   1
  -4   4   5   -2.64    6.37   1
  -4   3   5  110.10    8.79   1
  -4   2   5   52.43    7.02   1
  -4   1   5  331.61   14.17   1
  -4   0   5   -1.98    5.48   1
  -4   0   6   62.71    9.01   1
  -4   1   6   13.65    4.79   1
  -4   2   6   31.79    6.38   1
  -4   3   6   23.19    6.74   1
   4  -7   0 6289.60   49.22   1
   4  -3   3 1462.46   13.80   1
   4  -2   3  844.36    9.19   1
  -4   4   6   16.77    6.89   1
  -4   5   6   -1.92    6.36   1
  -4   6   6   73.46   10.06   1
  -4   7   6   28.21    6.91   1
  -4   8   6    2.87    7.39   1
  -4   9   6   54.10    9.02   1
  -4  10   6   20.49    8.92   1
  -4  11   6  135.77   13.80   1
  -4  12   6  221.72   15.72   1
  -4  13   6  130.46   13.19   1
  -4  14   6   29.60    9.69   1
  -4  15   6   70.65   12.63   1
  -4  16   6   13.40   10.46   1
  -4  17   6    6.36   12.98   1
  -4  18   6    8.63   12.76   1
  -4  19   6     .00   10.63   1
  -4  20   6  153.65   16.82   1
  -4  21   6   27.22   10.98   1
  -4  20   7    7.23    8.83   1
  -4  19   7   -5.33   10.81   1
  -4  18   7  209.88   19.89   1
  -4  17   7  -15.17   12.07   1
  -4  16   7 1056.22   36.34   1
  -4  15   7   -4.21   11.05   1
  -4  14   7 1118.34   36.65   1
  -4  13   7   23.86   12.17   1
  -4  12   7 1044.77   33.77   1
  -4  11   7   15.71    9.28   1
  -4  10   7   27.56   10.02   1
  -4   9   7   37.64    9.21   1
  -4   8   7  492.10   21.98   1
  -4   7   7    3.18    7.72   1
  -4   6   7   54.74    9.60   1
  -4   5   7   10.49    7.42   1
  -4   4   7  270.78   16.10   1
  -4   3   7    2.87    6.01   1
  -4   2   7     .00    6.72   1
  -4   1   7   11.93    5.39   1
  -4   0   7   -2.10    6.53   1
  -4   0   8 3097.79   51.54   1
  -4   1   8 1243.49   33.95   1
  -4   2   8 1796.14   39.79   1
  -4   3   8  524.16   22.54   1
  -4   4   8  615.70   24.48   1
  -4   5   8  104.27   11.06   1
  -4   6   8   56.84    9.40   1
  -4   7   8    1.82    8.44   1
  -4   8   8    4.67    8.20   1
  -4   9   8     .96    7.50   1
  -4  10   8   16.78    9.62   1
  -4  11   8   19.25    9.98   1
  -4  12   8  529.31   26.17   1
  -4  13   8  254.19   20.92   1
  -4  14   8 1118.10   36.99   1
  -4  15   8  341.37   23.07   1
  -4  16   8   53.06   12.49   1
  -4  17   8   29.97   10.70   1
  -4  18   8    2.09    9.69   1
  -4  16   9    2.08    9.99   1
  -4  15   9  994.28   35.55   1
  -4  14   9   17.27   10.13   1
  -4  13   9  297.17   21.85   1
  -4  12   9   56.27   11.45   1
  -4  11   9  118.11   14.24   1
  -4  10   9    6.37   11.63   1
  -4   9   9  205.07   18.06   1
  -4   8   9   -3.09    9.27   1
  -4   7   9   29.39   10.18   1
  -4   6   9   -1.00    9.72   1
  -4   5   9  155.30   16.03   1
  -4   4   9   16.50   11.36   1
  -4   3   9  794.12   29.27   1
  -4   2   9   99.09   12.42   1
  -4   1   9  199.12   16.59   1
  -4   0   9   -3.79    8.78   1
  -4   0  10  433.97   24.19   1
  -4   1  10 1402.49   40.24   1
  -4   2  10   39.87   10.39   1
  -4   3  10   61.10   13.07   1
  -4   4  10   66.71   12.03   1
  -4   5  10   90.53   12.00   1
  -4   6  10    3.21    8.50   1
  -4   7  10    1.08    7.07   1
  -4   8  10   20.56    8.03   1
  -4   9  10   16.27    9.76   1
  -4  10  10   27.09    8.87   1
  -4  11  10   15.09    9.99   1
  -4  12  10   45.83   11.13   1
  -4  13  10  164.39   17.43   1
  -4   9  11    1.05    8.56   1
  -4   8  11    5.30    8.54   1
  -4   7  11   -7.49    9.01   1
  -4   6  11   49.50   13.09   1
  -4   5  11   31.32   12.64   1
  -4   4  11  476.30   25.62   1
  -4   3  11  134.38   14.70   1
  -4   2  11  649.50   28.21   1
  -4   1  11   35.79   11.73   1
  -4   0  11    1.08    9.27   1
  -3   5  12   14.49    9.26   1
  -3   4  12    9.39    8.67   1
  -3   3  12  342.27   21.87   1
  -3   2  12  -11.59   10.38   1
  -3   1  12  275.73   18.57   1
  -3   0  12    5.29    8.91   1
  -3   0  11  330.75   23.08   1
  -3   1  11  304.89   21.68   1
  -3   2  11  403.57   23.58   1
  -3   3  11  502.53   24.36   1
  -3   4  11  254.76   19.72   1
  -3   5  11  176.79   17.05   1
  -3   6  11   99.74   13.88   1
  -3   7  11   78.97   12.75   1
  -3   8  11   12.92   11.19   1
  -3   9  11   -5.34    8.34   1
  -3  10  11   33.77   11.94   1
  -3  11  11   39.39   11.17   1
  -3  14  10  193.13   18.30   1
  -3  13  10   -8.55    9.68   1
  -3  12  10   73.44   12.50   1
  -3  11  10    3.25   10.79   1
  -3  10  10  165.76   16.68   1
  -3   9  10   -2.16    9.02   1
  -3   8  10   74.93   13.79   1
  -3   7  10   -2.12    8.08   1
  -3   6  10  219.68   18.89   1
  -3   5  10   62.48   11.41   1
  -3   4  10 1082.13   35.38   1
  -3   3  10   18.45    8.70   1
  -3   2  10  136.64   14.64   1
  -3   1  10   12.19    8.62   1
  -3   0  10   15.23    7.66   1
  -3   0   9  878.56   29.27   1
  -3   1   9  179.12   16.08   1
  -3   2   9  185.56   15.39   1
  -3   3   9   51.16    9.04   1
  -3   4   9   14.80    8.68   1
  -3   5   9    7.51    8.40   1
  -3   6   9    7.65    8.55   1
  -3   7   9    -.97    7.86   1
  -3   8   9   23.88   10.05   1
  -3   9   9    8.13   10.94   1
  -3  10   9   94.28   13.94   1
  -3  11   9   -4.22    8.70   1
  -3  12   9   19.26   10.15   1
  -3  13   9   15.13    9.67   1
  -3  14   9   11.93    8.74   1
  -3  15   9   -1.08    9.84   1
  -3  16   9   69.23   13.51   1
  -3  17   9   30.12    9.80   1
  -3  19   8   42.58   11.61   1
  -3  18   8   11.74    9.00   1
  -3  17   8   15.15   10.71   1
  -3  16   8    4.34    9.45   1
  -3  15   8  382.57   23.89   1
  -3  14   8     .00    9.69   1
  -3  13   8  588.75   27.48   1
  -3  12   8   15.07    9.04   1
  -3  11   8  102.33   13.18   1
  -3  10   8   55.68    9.76   1
  -3   9   8  134.28   13.33   1
  -3   8   8   -1.77    8.01   1
  -3   7   8  245.46   16.64   1
  -3   6   8   19.20    9.33   1
  -3   5   8  304.47   17.19   1
  -3   4   8    6.38    6.28   1
  -3   3   8  361.26   18.39   1
  -3   2   8   62.69   10.30   1
  -3   1   8  318.76   16.63   1
  -3   0   8    7.66    6.13   1
  -3   0   7   -1.28    6.00   1
  -3   1   7    1.28    5.74   1
  -3   2   7   11.66    5.72   1
  -3   3   7  107.86   10.97   1
  -3   4   7   27.55    6.95   1
  -3   5   7   51.75    8.86   1
  -3   6   7  123.88   12.08   1
  -3   7   7  133.53   13.05   1
  -3   8   7     .77    6.28   1
  -3   9   7  313.51   17.78   1
  -3  10   7  173.74   14.42   1
  -3  11   7  471.48   21.91   1
  -3  12   7     .00    8.94   1
  -3  13   7   23.80   11.46   1
  -3  14   7   24.75   10.62   1
  -3  15   7    9.22   11.09   1
  -3  16   7   16.86   10.22   1
  -3  17   7   65.56   14.70   1
  -3  18   7    2.17   11.06   1
  -3  19   7   10.80   12.03   1
  -3  20   7   77.34   11.06   1
  -3  22   6   -5.17   11.10   1
  -3  21   6   61.99   13.00   1
  -3  20   6  163.64   17.03   1
  -3  19   6   41.08   12.51   1
  -3  18   6   54.23   13.41   1
  -3  17   6   41.36   13.08   1
  -3  16   6  114.57   15.47   1
  -3  15   6   21.92    9.58   1
  -3  14   6  -10.89    9.43   1
  -3  13   6   27.53    8.77   1
  -3  12   6  502.57   21.10   1
  -3  11   6  472.42   21.20   1
  -3  10   6 3191.21   49.72   1
  -3   9   6 1055.60   28.22   1
  -3   8   6 7537.97   71.48   1
  -3   7   6 2260.23   38.85   1
  -3   6   6 8959.08   74.01   1
  -3   5   6 1156.51   26.47   1
  -3   4   6 1189.64   26.60   1
  -3   3   6  126.01   10.48   1
  -3   2   6  817.84   21.92   1
  -3   1   6   88.88    8.09   1
  -3   0   6   -6.85    5.75   1
  -3   0   5 1118.16   22.38   1
  -3   1   5   43.32    6.60   1
  -3   2   5  455.24   14.94   1
  -3   3   5    2.25    4.52   1
  -3   4   5  162.01   10.24   1
  -3   5   5   27.52    6.84   1
  -3   6   5 4146.03   46.24   1
  -3   7   5  237.80   12.67   1
  -3   8   5 9357.95   73.19   1
  -3   9   5  610.52   20.50   1
  -3  10   5 2371.57   39.58   1
  -3  11   5   22.39    7.88   1
  -3  12   5    4.35    7.53   1
  -3  13   5    6.19    8.11   1
  -3  14   5   12.37    8.45   1
  -3  15   5  -19.29   10.38   1
  -3  16   5   -9.29   11.45   1
  -3  17   5   21.52    9.17   1
  -3  18   5   86.84   14.84   1
  -3  19   5   21.13   12.23   1
  -3  20   5  642.80   30.28   1
  -3  21   5   -8.67   12.36   1
  -3  22   5 2069.97   51.08   1
  -3  23   5  121.26   18.74   1
  -3  23   4   74.69   14.94   1
  -3  22   4  156.07   18.77   1
  -3  21   4  369.18   24.66   1
  -3  20   4    5.29   13.66   1
  -3  19   4  292.84   22.05   1
  -3  18   4  220.02   17.95   1
  -3  17   4    9.20   10.49   1
  -3  16   4   14.69    8.15   1
  -3  15   4   28.25    8.81   1
  -3  14   4   15.03    8.70   1
  -3  13   4  122.17   10.97   1
  -3  12   4   34.98    8.83   1
  -3  11   4  125.64   10.50   1
  -3  10   4  248.99   13.28   1
  -3   9   4 1851.71   31.91   1
  -3   8   4 3326.94   40.67   1
  -3   7   4 3288.71   39.40   1
  -3   6   4 1206.59   23.38   1
  -3   5   4   65.43    7.27   1
  -3   4   4  807.84   18.21   1
  -3   3   4 2559.87   31.21   1
  -3   2   4  168.33    8.94   1
  -3   1   4   79.13    6.83   1
  -3   0   4     .00    4.71   1
  -3   0   3   67.54    6.16   1
  -3   1   3 2161.58   25.37   1
  -3   2   3   10.63    5.11   1
  -3   3   3  913.98   17.38   1
  -3   4   3   54.06    6.21   1
  -3   5   3  139.25    8.48   1
  -3   6   3   -5.84    5.31   1
  -3   7   3 1987.85   28.43   1
  -3   8   3    2.12    6.71   1
  -3   9   3  994.99   22.14   1
  -3  10   3     .50    6.23   1
  -3  11   3  170.83   11.59   1
  -3  12   3    -.59    6.72   1
  -3  13   3   69.58    9.27   1
  -3  14   3   26.32    8.71   1
  -3  15   3   14.25    9.58   1
  -3  16   3    7.29    8.76   1
  -3  17   3  188.80   16.11   1
  -3  18   3   15.79    8.76   1
  -3  19   3  232.13   19.02   1
  -3  20   3  134.98   16.52   1
  -3  21   3  259.84   21.46   1
  -3  22   3   27.07   14.08   1
  -3  23   3  493.79   27.78   1
  -3  24   3   11.60   13.63   1
  -3  24   2    6.42   12.28   1
  -3  23   2    4.34   11.16   1
  -3  22   2   23.68   11.99   1
  -3  21   2  112.25   14.27   1
  -3  20   2   42.27   13.28   1
  -3  19   2  188.77   18.24   1
  -3  18   2   13.41   11.27   1
  -3  17   2   11.65    9.84   1
  -3  16   2   47.70   10.03   1
  -3  15   2   29.75    9.34   1
  -3  14   2   22.10    8.38   1
  -3  13   2  248.27   14.10   1
  -3  12   2 1305.32   27.80   1
  -3  11   2  735.94   20.26   1
  -3  10   2   53.58    7.27   1
  -3   9   2  125.27    9.44   1
  -3   8   2 1080.88   20.96   1
  -3   7   2   92.42    7.09   1
  -3   6   2 2113.35   26.55   1
  -3   5   2 3076.27   30.56   1
  -3   4   2 2057.18   24.15   1
  -3   3   2 2366.06   25.18   1
  -3   2   2  484.82   11.96   1
  -3   1   2   13.39    4.55   1
  -3   0   2    2.84    4.56   1
  -3   0   1   48.25    5.63   1
  -3   1   1   46.60    5.61   1
  -3   2   1 6810.33   38.56   1
  -3   3   1  130.45    7.68   1
  -3   4   1 6794.26   41.12   1
  -3   5   1   44.19    5.60   1
  -3   6   1 2284.71   26.21   1
  -3   7   1    1.92    5.55   1
  -3   8   1   36.31    5.93   1
  -3   9   1    7.38    5.56   1
  -3  10   1 1191.53   23.65   1
  -3  11   1  153.17   11.44   1
  -3  12   1 1276.47   27.22   1
  -3  13   1   43.86    9.85   1
  -3  14   1  411.56   17.63   1
  -3  15   1   36.20    7.45   1
  -3  16   1   33.51   10.07   1
  -3  17   1    7.27    9.18   1
  -3  18   1  434.30   22.30   1
  -3  19   1   10.27   10.19   1
  -3  20   1  209.97   20.06   1
   4  -7   0 6289.60   49.11   1
   4  -3   3 1441.24   13.76   1
   4  -2   3  856.47    9.19   1
  -3  21   1   19.83   13.32   1
  -3  22   1    7.54   12.69   1
  -3  23   1   15.27   12.05   1
  -3  24   1    6.49   10.93   1
  -3  25   1   -1.05   11.14   1
  -3  25   0   47.33   13.26   1
  -3  24   0   26.01   10.62   1
  -3  23   0   40.34   13.66   1
  -3  22   0    6.45   13.67   1
  -3  21   0   16.63   10.39   1
  -3  20   0   35.66   12.61   1
  -3  19   0   60.63   13.87   1
  -3  18   0   36.53   12.78   1
  -3  17   0   -2.41    9.56   1
  -3  16   0   61.48    9.74   1
  -3  15   0   23.75    7.77   1
  -3  14   0   59.49    9.11   1
  -3  13   0   76.19    9.53   1
  -3  12   0   64.12    7.09   1
  -3  11   0   10.71    6.53   1
  -3  10   0  410.45   14.32   1
  -3   9   0   79.83    7.93   1
  -3   8   0  193.23    9.32   1
  -3   7   0  150.82    8.61   1
  -3   6   0   28.08    5.96   1
  -3   5   0  341.38   10.77   1
  -3   4   0  459.62   11.47   1
  -3   3   0   50.47    5.83   1
  -3   2   0    2.67    5.61   1
  -3   1   0   11.05    4.98   1
  -3   0   0    2.14    4.88   1
  -2   1   0 8918.98   34.16   1
  -2   2   0  219.38    6.59   1
  -2   3   0 1609.54   16.37   1
  -2   4   0 4274.87   28.00   1
  -2   5   0   19.93    5.55   1
  -2   6   0  784.05   14.42   1
  -2   7   0 1677.27   21.66   1
  -2   8   0  377.34   11.74   1
  -2   9   0   14.09    6.15   1
  -2  10   0  239.58   10.91   1
  -2  11   0  585.83   16.29   1
  -2  12   0   -1.40    6.43   1
  -2  13   0  279.55   13.69   1
  -2  14   0   39.68    8.39   1
  -2  15   0  280.42   15.51   1
  -2  16   0  371.64   17.65   1
  -2  17   0   25.94   10.52   1
  -2  18   0    4.15    8.82   1
  -2  19   0   65.44   12.06   1
  -2  20   0  408.75   23.50   1
  -2  21   0    6.09   10.55   1
  -2  22   0   -3.18   12.57   1
  -2  23   0   -6.51   14.07   1
  -2  24   0   -7.63   11.27   1
  -2  25   0   59.86   14.66   1
  -2  25   1    3.20   11.82   1
  -2  24   1    9.80    9.05   1
  -2  23   1   54.33   12.58   1
  -2  22   1   22.30   12.88   1
  -2  21   1   32.65   12.07   1
  -2  20   1    8.69    9.31   1
  -2  19   1  326.23   21.02   1
  -2  18   1   43.56   12.08   1
  -2  17   1  329.25   18.43   1
  -2  16   1   61.40    8.90   1
  -2  15   1   97.73   10.84   1
  -2  14   1   -8.76    7.22   1
  -2  13   1 1511.89   29.14   1
  -2  12   1  103.92    9.37   1
  -2  11   1 1848.14   28.80   1
  -2  10   1    6.54    5.06   1
  -2   9   1  438.46   13.05   1
  -2   8   1  116.42    7.90   1
  -2   7   1  668.86   14.37   1
  -2   6   1  273.65    9.64   1
  -2   5   1 3018.75   25.90   1
  -2   4   1  104.56    6.50   1
  -2   3   116763.98   53.49   1
  -2   2   1 1602.55   16.26   1
  -2   0   1   -1.83    3.66   1
  -2   0   2  120.61    6.29   1
  -2   1   2 1555.88   17.43   1
  -2   2   2 2118.04   20.77   1
  -2   3   210375.46   46.40   1
  -2   4   2  815.83   14.31   1
  -2   5   2 1626.80   20.56   1
  -2   6   2  206.73    8.61   1
  -2   7   2 3117.13   31.06   1
  -2   8   2  157.16    8.58   1
  -2   9   2  201.05   13.13   1
  -2  10   2  560.26   16.38   1
  -2  11   2 1249.14   24.80   1
  -2  12   2  362.11   14.78   1
  -2  13   2   52.67    8.46   1
  -2  14   2   10.37    7.29   1
  -2  15   2   98.32   10.17   1
  -2  16   2   59.22   10.97   1
  -2  17   2    1.59    8.35   1
  -2  18   2   97.30   13.64   1
  -2  19   2  226.60   17.52   1
  -2  20   2   -4.92   11.60   1
  -2  21   2   70.34   15.06   1
  -2  22   2   -7.50   11.98   1
  -2  23   2   25.06   10.62   1
  -2  24   2   59.70   12.52   1
  -2  25   2   47.52   14.05   1
  -2  24   3   41.95   13.82   1
  -2  23   3   26.18   13.09   1
  -2  22   3   20.57   13.82   1
  -2  21   3   67.51   13.83   1
  -2  20   3   24.28   11.08   1
  -2  19   3   10.54   11.46   1
  -2  18   3   58.40   12.42   1
  -2  17   3  -10.03    8.92   1
  -2  16   3  139.13   13.39   1
  -2  15   3   56.22    9.89   1
  -2  14   3   36.57    8.36   1
  -2  13   3   25.11    6.71   1
  -2  12   3  255.27   13.64   1
  -2  11   3  319.01   14.18   1
  -2  10   3 1418.05   26.10   1
  -2   9   3   19.98    5.86   1
  -2   8   3  398.40   13.13   1
  -2   7   3  375.31   12.41   1
  -2   6   3  132.24    7.68   1
  -2   5   3  258.43    9.49   1
  -2   4   3 4067.01   33.71   1
  -2   3   3  751.44   14.49   1
  -2   2   3 2670.48   26.02   1
  -2   1   3  106.96    6.72   1
  -2   0   3   -6.63    4.39   1
  -2   0   4   62.75    6.05   1
  -2   1   4  187.78    8.49   1
  -2   2   4 9806.08   55.87   1
  -2   3   4 1012.38   18.79   1
  -2   4   412362.32   65.20   1
  -2   5   4  869.99   18.60   1
  -2   6   414917.96   76.06   1
  -2   7   4 1449.99   25.26   1
  -2   8   4 4766.24   46.42   1
  -2   9   4   10.52    6.27   1
  -2  10   4 3160.74   40.97   1
  -2  11   4  218.56   12.66   1
  -2  12   4  346.32   16.17   1
  -2  13   4  -19.10    9.01   1
  -2  14   4  325.17   16.84   1
  -2  15   4   27.74   11.32   1
  -2  16   4  421.53   20.59   1
  -2  17   4   18.68   11.22   1
  -2  18   4  -11.37   10.88   1
  -2  19   4   17.00    9.75   1
  -2  20   4  949.44   35.77   1
  -2  21   4   58.11   15.14   1
  -2  22   4  837.45   33.47   1
  -2  23   4  118.15   17.04   1
  -2  24   4  264.62   20.31   1
  -2  23   5  147.54   17.08   1
  -2  22   5   63.01   15.89   1
  -2  21   5  502.41   28.48   1
  -2  20   5   46.20   15.16   1
  -2  19   5  441.52   24.99   1
  -2  18   5  294.51   20.08   1
  -2  17   5  118.07   13.33   1
  -2  16   5   -2.70    8.38   1
  -2  15   5    1.69    9.98   1
  -2  14   5   11.83    7.84   1
  -2  13   5   39.72    9.19   1
  -2  12   5   35.64    7.81   1
  -2  11   5  466.24   18.29   1
  -2  10   5  220.42   13.35   1
  -2   9   5  239.95   13.28   1
  -2   8   5  675.14   19.95   1
  -2   7   5   14.72    4.96   1
  -2   6   5   35.72    5.55   1
  -2   5   5 1002.04   21.52   1
  -2   4   5  849.99   19.69   1
  -2   3   5 2329.02   31.24   1
  -2   2   5  528.88   15.00   1
  -2   1   5  472.75   14.38   1
  -2   0   5    1.55    4.63   1
  -2   0   6   46.64    7.04   1
  -2   1   6 1888.74   30.85   1
  -2   2   6    5.44    5.25   1
  -2   3   6   67.61    7.24   1
  -2   4   6    1.04    5.87   1
  -2   5   6   15.59    6.43   1
  -2   6   6   54.34    8.25   1
  -2   7   6  152.60   11.07   1
  -2   8   6   20.38    7.93   1
  -2   9   6 1541.50   32.74   1
  -2  10   6   40.76    9.99   1
  -2  11   6 1342.75   32.18   1
  -2  12   6   -7.00    7.74   1
  -2  13   6   27.26    9.16   1
  -2  14   6   23.63    7.58   1
  -2  15   6   19.42    8.92   1
  -2  16   6    1.95    8.70   1
  -2  17   6  637.26   28.44   1
  -2  18   6   12.63   11.82   1
  -2  19   6  537.21   27.20   1
  -2  20   6  142.86   16.86   1
  -2  21   6   14.11   12.23   1
  -2  22   6   21.20   11.71   1
  -2  21   7   98.65   15.14   1
  -2  20   7  104.65   15.67   1
  -2  19   7  138.50   17.14   1
  -2  18   7   16.29   10.81   1
  -2  17   7   23.51   11.00   1
  -2  16   7   15.61    9.01   1
  -2  15   7  -14.08   11.73   1
  -2  14   7   34.77    9.46   1
  -2  13   7   41.56   11.42   1
  -2  12   7  383.26   21.31   1
  -2  11   7  767.26   27.30   1
  -2  10   7 1233.36   33.02   1
  -2   9   7 1390.92   33.79   1
  -2   8   7  985.36   27.28   1
  -2   7   7  131.47   11.66   1
  -2   6   7   -3.37    6.63   1
  -2   5   7    4.55    5.33   1
  -2   4   7   14.54    5.76   1
  -2   3   7   88.36    9.43   1
  -2   2   7  240.03   13.71   1
  -2   1   7    9.02    5.80   1
  -2   0   7    3.00    5.05   1
  -2   0   8   54.63    8.83   1
  -2   1   8    6.57    5.80   1
  -2   2   8   82.49   10.47   1
  -2   3   8   41.80    8.45   1
  -2   4   8   43.34    9.22   1
  -2   5   8   14.78    5.77   1
  -2   6   8  626.59   23.46   1
  -2   7   8    9.89    5.71   1
  -2   8   8   96.25   11.59   1
  -2   9   8    3.53    9.08   1
  -2  10   8  245.18   17.74   1
  -2  11   8    1.90    8.80   1
  -2  12   8   15.72    9.22   1
  -2  13   8   37.56   11.71   1
  -2  14   8   10.45   10.45   1
  -2  15   8   -3.21   11.26   1
  -2  16   8    5.42   10.90   1
  -2  17   8   17.45    9.13   1
  -2  18   8    2.17   11.68   1
  -2  19   8   11.69   11.00   1
  -2  17   9    4.25    9.27   1
  -2  16   9    5.41    9.86   1
  -2  15   9   30.54    8.31   1
  -2  14   9    1.09    9.67   1
  -2  13   9  120.78   13.64   1
  -2  12   9  152.95   18.40   1
  -2  11   9  120.85   15.80   1
  -2  10   9    8.15   10.09   1
  -2   9   9   43.79    9.85   1
  -2   8   9   56.34   10.82   1
  -2   7   9   11.39    9.58   1
  -2   6   9   35.28   10.00   1
  -2   5   9   21.84   10.69   1
  -2   4   9   -3.58    8.58   1
  -2   3   9   10.59    7.49   1
  -2   2   9   44.55    9.45   1
  -2   1   9   15.63    8.77   1
  -2   0   9    8.66    6.93   1
  -2   0  10   38.78   11.29   1
  -2   1  10  154.35   15.96   1
  -2   2  10   64.99   13.60   1
  -2   3  10 1550.61   41.45   1
  -2   4  10   54.81   11.12   1
  -2   5  10 1700.17   43.60   1
  -2   6  10   24.90    9.84   1
  -2   7  10   58.80   10.71   1
  -2   8  10   14.88    9.14   1
  -2   9  10   10.74   12.53   1
  -2  10  10   29.26   11.72   1
  -2  11  10   14.17    9.68   1
  -2  12  10    4.36    9.51   1
  -2  13  10  145.40   17.09   1
  -2  14  10     .00    8.30   1
  -2  15  10   17.83   10.85   1
  -2  12  11    2.08    9.65   1
  -2  11  11  177.26   16.61   1
  -2  10  11   -1.08   10.15   1
  -2   9  11   84.60   12.17   1
  -2   8  11   -2.18    8.71   1
  -2   7  11  246.54   19.02   1
  -2   6  11  155.90   15.76   1
  -2   5  11 1002.24   34.91   1
  -2   4  11  385.38   22.27   1
  -2   3  11  423.42   23.60   1
  -2   2  11    4.32    9.79   1
  -2   1  11    1.08    8.83   1
  -2   0  11    1.08    8.00   1
  -2   0  12   90.48   13.19   1
  -2   1  12   11.84    8.68   1
  -2   2  12  101.03   12.25   1
  -2   3  12    4.29    9.34   1
  -2   4  12   27.74    9.18   1
  -2   5  12   68.91   13.20   1
  -2   6  12  518.03   25.50   1
  -2   7  12   24.92   10.48   1
  -1   7  12  796.05   32.27   1
  -1   6  12  407.52   24.39   1
  -1   5  12  220.28   18.95   1
  -1   4  12   49.45   11.97   1
  -1   3  12   12.95   10.23   1
  -1   2  12   19.46    8.38   1
  -1   1  12   19.49    7.02   1
  -1   0  12    2.17    8.10   1
  -1   0  11  265.73   18.80   1
  -1   1  11   -9.65   10.34   1
  -1   2  11  221.25   18.66   1
  -1   3  11    6.46    9.51   1
  -1   4  11 1133.43   37.51   1
  -1   5  11   13.01   11.88   1
  -1   6  11 1095.46   36.03   1
  -1   7  11    4.36    9.50   1
  -1   8  11  171.26   18.54   1
  -1   9  11   62.04   14.48   1
  -1  10  11 1156.63   38.42   1
  -1  11  11   11.77   12.80   1
  -1  12  11  323.15   20.65   1
  -1  15  10   44.50   11.89   1
  -1  14  10    5.39   10.84   1
  -1  13  10   79.47   15.12   1
   4  -7   0 6289.60   49.30   1
   4  -3   3 1454.35   13.74   1
   4  -2   3  862.12    9.20   1
  -1  12  10  341.57   22.37   1
  -1  11  10  274.80   20.48   1
  -1  10  10  477.02   24.97   1
  -1   9  10  192.70   18.69   1
  -1   8  10   -2.08   10.08   1
  -1   7  10   85.09   12.00   1
  -1   6  10  520.80   25.00   1
  -1   5  10  268.55   18.92   1
  -1   4  10 1221.91   36.05   1
  -1   3  10  210.22   16.91   1
  -1   2  10   37.87   12.01   1
  -1   1  10    7.73    9.57   1
  -1   0  10   12.55    6.76   1
  -1   0   9   -4.17    6.82   1
  -1   1   9  151.14   11.78   1
  -1   2   9   10.93    5.88   1
  -1   3   9   57.77   10.88   1
  -1   4   9   41.38    9.20   1
  -1   5   9  859.30   28.62   1
  -1   6   9  136.25   13.24   1
  -1   7   9  443.25   22.08   1
  -1   8   9    8.47    8.47   1
  -1   9   9  228.92   18.25   1
  -1  10   9   41.63   12.62   1
  -1  11   9  286.52   19.91   1
  -1  12   9   11.43    8.75   1
  -1  13   9   15.87   10.20   1
  -1  14   9    4.29   10.05   1
  -1  15   9   47.41   12.47   1
  -1  16   9    7.52    9.90   1
  -1  17   9   34.94   11.74   1
  -1  18   9    6.18    9.10   1
  -1  20   8    3.08    9.24   1
  -1  19   8   -3.18   10.21   1
  -1  18   8    6.45   10.86   1
  -1  17   8   66.76   12.74   1
  -1  16   8   17.06   10.66   1
  -1  15   8   34.52   12.68   1
  -1  14   8    7.13    8.71   1
  -1  13   8   -3.95    9.77   1
  -1  12   8   -1.91    9.53   1
  -1  11   8  291.71   18.93   1
  -1  10   8  -11.47    8.33   1
  -1   9   8  625.06   24.50   1
  -1   8   8   48.28    9.15   1
  -1   7   8   19.76    7.02   1
  -1   6   8    3.06    7.65   1
  -1   5   8  592.25   22.37   1
  -1   4   8   33.42    7.69   1
  -1   3   8   78.39    9.13   1
  -1   2   8   33.02    7.47   1
  -1   1   8   82.90   10.07   1
  -1   0   8   -6.95    5.98   1
  -1   0   7  183.51   11.27   1
  -1   1   7   38.66    6.73   1
  -1   2   7  460.82   17.16   1
  -1   3   7  139.17   10.20   1
  -1   4   7   11.38    5.71   1
  -1   5   7   55.55    7.71   1
  -1   6   7  271.09   14.99   1
  -1   7   7   79.19    9.20   1
  -1   8   7    2.09    6.71   1
  -1   9   7   95.50   10.84   1
  -1  10   7    6.13    7.10   1
  -1  11   7   35.45    9.53   1
  -1  12   7   53.42   10.49   1
  -1  13   7   14.26    8.07   1
  -1  14   7  118.74   12.58   1
  -1  15   7    4.88    9.52   1
  -1  16   7   94.38   15.02   1
  -1  17   7   -4.19   10.67   1
  -1  18   7   56.62   12.50   1
  -1  19   7    6.47    9.52   1
  -1  20   7   52.49   13.16   1
  -1  21   7    3.14   11.90   1
  -1  22   6   16.90    9.21   1
  -1  21   6    5.38   10.15   1
  -1  20   6  211.82   18.22   1
  -1  19   6  243.42   20.63   1
  -1  18   6  385.56   23.15   1
  -1  17   6  126.50   15.56   1
  -1  16   6   68.78   12.46   1
  -1  15   6    7.14    9.10   1
  -1  14   6  411.74   21.38   1
  -1  13   6   13.47    7.72   1
  -1  12   6   80.36   10.47   1
  -1  11   6   34.94    7.13   1
  -1  10   6  495.37   19.09   1
  -1   9   6   -8.04    7.08   1
  -1   8   6  885.30   23.76   1
  -1   7   6  122.42    9.77   1
  -1   6   6  121.86   10.05   1
  -1   5   6  238.91   11.98   1
  -1   4   6  292.04   12.90   1
  -1   3   6   94.48    7.79   1
  -1   2   6 2079.64   31.55   1
  -1   1   6   24.62    6.22   1
  -1   0   6  -11.80    4.80   1
  -1   0   5    5.00    4.57   1
  -1   1   5  369.94   12.02   1
  -1   2   5  324.95   11.61   1
  -1   3   5  523.07   14.59   1
  -1   4   5  839.89   18.59   1
  -1   5   5 1739.60   27.28   1
  -1   6   5    6.05    4.53   1
  -1   7   5  614.64   17.56   1
  -1   8   5  779.53   20.04   1
  -1   9   5 2441.15   36.11   1
  -1  10   5  413.50   16.57   1
  -1  11   5  153.70   10.41   1
  -1  12   5   18.89    8.27   1
  -1  13   5    2.81    8.53   1
  -1  14   5    4.53    7.39   1
  -1  15   5   53.42   10.30   1
  -1  16   5   19.91    9.44   1
  -1  17   5  120.62   14.93   1
  -1  18   5    -.97   11.38   1
  -1  19   5   97.73   16.16   1
  -1  20   5   58.97   13.24   1
  -1  21   5   65.50   13.71   1
  -1  22   5  167.89   18.07   1
  -1  23   5   26.44   16.42   1
  -1  24   4   67.30   14.72   1
  -1  23   4  117.15   15.39   1
  -1  22   4  178.44   19.11   1
  -1  21   4  425.14   25.47   1
  -1  20   4   70.29   13.78   1
  -1  19   4  158.25   16.33   1
  -1  18   4     .92    7.82   1
  -1  17   4  119.00   13.12   1
  -1  16   4   -2.39    8.38   1
  -1  15   4  158.27   14.06   1
  -1  14   4    2.72    6.99   1
  -1  13   4   92.46    9.64   1
  -1  12   4    1.72    7.64   1
  -1  11   4  100.75    9.91   1
  -1  10   4   17.94    5.59   1
  -1   9   4 1049.15   22.25   1
  -1   8   4  103.96    8.13   1
  -1   7   4 1786.71   26.59   1
  -1   6   4  110.66    7.79   1
  -1   5   4 3914.37   36.15   1
  -1   4   4   66.21    6.19   1
  -1   3   4 4418.87   36.24   1
  -1   2   4   -1.70    3.98   1
  -1   1   4   32.01    4.98   1
  -1   0   4    9.85    3.67   1
  -1   0   3   79.05    5.69   1
  -1   1   3    8.36    3.70   1
  -1   2   3  352.00    9.49   1
  -1   3   3 1333.68   17.73   1
  -1   4   3 1560.21   19.82   1
  -1   5   3 3044.99   28.56   1
  -1   6   3 3695.07   32.93   1
  -1   7   3 5259.25   41.07   1
  -1   8   3  203.66    9.68   1
  -1   9   3 1076.88   21.18   1
  -1  10   3 2361.30   32.49   1
  -1  11   3 1871.11   30.58   1
  -1  12   3  118.67    9.87   1
  -1  13   3  282.26   14.06   1
  -1  14   3   87.92   10.47   1
  -1  15   3    2.03    6.94   1
  -1  16   3   44.31    8.48   1
  -1  17   3    5.61    8.60   1
  -1  18   3   42.40   11.25   1
  -1  19   3   34.30   10.20   1
  -1  20   3   13.76   10.86   1
  -1  21   3   96.84   15.07   1
  -1  22   3   11.69   11.30   1
  -1  23   3  -17.24   12.19   1
  -1  24   3   60.93   12.42   1
  -1  25   3   25.90   11.11   1
  -1  25   2   30.54   10.27   1
  -1  24   2   34.42   11.28   1
  -1  23   2  -13.95   11.71   1
  -1  22   2  146.86   15.70   1
  -1  21   2   -9.07   14.70   1
  -1  20   2  391.02   22.33   1
  -1  19   2   21.42   10.02   1
  -1  18   2   42.18   10.43   1
  -1  17   2  -10.66    7.61   1
  -1  16   2  245.91   15.81   1
  -1  15   2   -3.81    7.77   1
  -1  14   2   92.76   10.35   1
  -1  13   2   62.04    9.54   1
  -1  12   2 2785.64   36.85   1
  -1  11   2  112.16    9.40   1
  -1  10   2 4844.05   43.36   1
  -1   9   2   36.34    5.63   1
  -1   8   2  624.84   14.42   1
  -1   7   2   95.56    6.63   1
  -1   6   215284.30   60.60   1
  -1   5   2  886.68   14.48   1
  -1   3   2   38.72    4.73   1
  -1   2   211338.15   41.54   1
  -1   1   2  311.65    7.43   1
  -1   0   2   -5.52    3.57   1
  -1   0   1   10.57    2.86   1
  -1   1   1  141.93    4.62   1
  -1   2   1 6394.57   26.06   1
  -1   3   1 5544.46   26.46   1
  -1   4   1 8289.50   35.38   1
  -1   5   1  442.83    9.87   1
  -1   6   1  863.43   14.14   1
  -1   7   1  636.79   13.22   1
  -1   8   1 1298.05   19.50   1
  -1   9   1    5.93    5.68   1
  -1  10   1  118.24    8.46   1
  -1  11   1  263.94   12.10   1
  -1  12   1  793.98   19.89   1
  -1  13   1   15.36    8.24   1
  -1  14   1   85.84    9.63   1
  -1  15   1   54.81    8.44   1
  -1  16   1  128.88   12.84   1
  -1  17   1  114.15   12.73   1
  -1  18   1  114.90   13.47   1
  -1  19   1  154.94   15.18   1
  -1  20   1  289.71   20.04   1
  -1  21   1   79.37   13.60   1
  -1  22   1  212.88   17.84   1
  -1  23   1   17.10   11.90   1
  -1  24   1   34.48   13.28   1
  -1  25   1   32.91   11.96   1
  -1  25   0   42.56   14.89   1
  -1  24   0    9.70   12.52   1
  -1  23   0    3.20   10.29   1
  -1  22   0    5.17   14.74   1
  -1  21   0   24.67   11.63   1
  -1  20   0    3.71   10.58   1
  -1  19   0  316.71   18.69   1
  -1  18   0  238.64   17.43   1
  -1  17   0   81.55   12.44   1
  -1  16   0  652.11   23.47   1
  -1  15   0   46.23    8.92   1
  -1  14   0  452.24   18.05   1
  -1  13   0   69.60    9.14   1
  -1  12   0     .87    5.48   1
  -1  11   0   73.35    7.33   1
  -1  10   0   15.48    4.95   1
  -1   9   0  955.74   17.93   1
  -1   8   0  424.22   11.56   1
  -1   7   0  249.94    8.83   1
  -1   6   0  502.52   11.04   1
  -1   5   0 7955.98   36.39   1
  -1   4   0  853.77   11.35   1
  -1   3   0 3985.99   20.98   1
  -1   2   0   41.18    3.10   1
  -1   1   0   82.89    3.33   1
  -1   0   0    7.62    2.31   1
   0   1   0   23.66    1.49   1
   0   2   047187.77  211.32   1
   0   3   0    6.62    2.62   1
   0   4   0  405.96    7.71   1
   0   5   0    -.60    3.99   1
   0   6   021276.97  252.53   1
   0   7   0    8.50    5.05   1
   0   8   0 1698.03   21.38   1
   0   9   0    7.63    4.62   1
   0  10   0 1659.65   24.30   1
   0  11   0   20.09    5.86   1
   0  12   0  564.00   16.43   1
   0  13   0   -4.30    6.57   1
   0  14   010443.19   75.42   1
   0  15   0    3.55    7.94   1
   0  16   014035.30   97.16   1
   0  17   0   -2.16    9.73   1
   0  18   0 5841.17   69.38   1
   0  19   0   -5.99    8.07   1
   0  20   0  122.50   13.94   1
   0  21   0   16.68    9.56   1
   0  22   0  567.76   28.43   1
   0  23   0  -12.77   11.66   1
   0  24   0   79.74   13.80   1
   0  25   0   11.73    9.71   1
   0  26   0   23.64   10.93   1
   0  25   1   27.66   12.59   1
   0  24   1   47.41   10.99   1
   0  23   1    1.07   10.82   1
   0  22   1     .00   12.41   1
   0  21   1   17.76   10.81   1
   0  20   1   57.53   11.66   1
   0  19   1   48.32   12.38   1
   0  18   1  223.51   15.69   1
   0  17   1    7.28    9.38   1
   0  16   1  606.29   22.40   1
   0  15   1  103.84   10.89   1
   0  14   1  467.86   17.70   1
   0  13   1   -3.41    7.03   1
   0  12   1   65.75    7.85   1
   0  11   1   43.84    6.78   1
   0  10   1   36.79    6.06   1
   0   9   1  728.45   16.21   1
   0   8   1 1528.73   21.18   1
   0   7   1   24.24    5.56   1
   0   6   1 2080.63   21.06   1
   0   5   1 3658.96   25.41   1
   0   4   1 5315.28   27.39   1
   0   3   1 1392.38   12.79   1
   0   2   1   30.23    3.03   1
   0   1   1  121.66    3.73   1
   0   0   1     .72    2.19   1
   0   0   2 1783.56   15.12   1
   0   1   221596.19  210.48   1
   0   2   2  134.63    5.32   1
   0   3   2 6647.74   32.21   1
   0   4   2  342.99    8.86   1
   0   5   2  109.38    6.50   1
   0   6   2   47.46    5.77   1
   0   7   2 4271.85   33.63   1
   0   8   2  121.20    7.97   1
   0   9   2   48.60    5.81   1
   0  10   2   12.98    5.44   1
   0  11   2 1223.15   23.19   1
   0  12   2   18.01    5.93   1
   0  13   2  197.38   12.63   1
   0  14   2   34.62    8.70   1
   0  15   2  309.30   15.74   1
   0  16   2   99.79   12.29   1
   0  17   2  295.18   18.01   1
   0  18   2   36.05   10.10   1
   0  19   2  185.87   17.34   1
   0  20   2   10.42   11.09   1
   0  21   2   95.24   14.28   1
   0  22   2   -8.37   12.19   1
   0  23   2  -13.93   11.98   1
   0  24   2    6.46    9.87   1
   0  25   2  264.03   20.32   1
   0  25   3   36.39   11.90   1
   0  24   3    8.57   10.27   1
   0  23   3   -5.38   10.27   1
   0  22   3   -4.24   12.00   1
   0  21   3   38.99   11.61   1
   0  20   3    4.89   10.93   1
   0  19   3   -7.36   11.42   1
   0  18   3    4.29    8.87   1
   4  -7   0 6289.60   49.38   1
   4  -3   3 1469.02   13.78   1
   4  -2   3  849.01    9.20   1
   0  17   3   44.74   10.78   1
   0  16   3    7.35    7.98   1
   0  15   3   58.57    9.11   1
   0  14   3   91.58    9.74   1
   0  13   3   83.38    9.58   1
   0  12   3   13.22    7.30   1
   0  11   3   42.90    6.44   1
   0  10   3  307.95   12.65   1
   0   9   3  523.32   14.63   1
   0   8   3  136.80    8.41   1
   0   7   3   75.18    6.41   1
   0   6   3    1.96    4.56   1
   0   5   3  510.32   12.05   1
   0   4   3  131.79    7.09   1
   0   3   3  225.69    7.95   1
   0   2   3   30.90    4.68   1
   0   1   3  153.52    6.56   1
   0   0   3    -.19    3.77   1
   0   0   4  105.52    6.32   1
   0   1   4   65.43    5.79   1
   0   2   4   22.83    4.56   1
   0   3   4    6.88    4.49   1
   0   4   4 2491.95   27.80   1
   0   5   4 1405.91   21.79   1
   0   6   4 6474.81   47.63   1
   0   7   4  732.45   17.19   1
   0   8   4 1796.41   27.44   1
   0   9   4   99.93    8.34   1
   0  10   4   30.20    6.16   1
   0  11   4    1.57    6.20   1
   0  12   4     .57    5.78   1
   0  13   4   17.37    7.07   1
   0  14   4   39.82    9.18   1
   0  15   4   21.25    9.47   1
   0  16   4   64.23   10.55   1
   0  17   4    8.54    9.51   1
   0  18   4    5.49   10.74   1
   0  19   4  130.16   17.05   1
   0  20   4  339.94   21.14   1
   0  21   4  257.30   20.17   1
   0  22   4  658.25   29.66   1
   0  23   4     .00   11.86   1
   0  24   4  499.95   26.32   1
   4  -7   0 6289.60   49.07   1
   4  -3   3 1450.05   13.71   1
   4  -2   3  866.91    9.20   1
   0  23   5   78.85   13.26   1
   0  22   5   23.49   12.99   1
   4  -7   0 6289.60   49.27   1
   4  -3   3 1469.07   13.73   1
   4  -2   3  846.22    9.17   1
   0  21   5   43.95   11.40   1
   0  20   5   34.64   15.10   1
   0  19   5   10.13    8.83   1
   0  18   5  289.00   20.75   1
   0  17   5   -4.57   11.45   1
   0  16   5   48.04   11.57   1
   0  15   5   68.92   11.67   1
   0  14   5   44.76   10.50   1
   0  13   5   20.79    7.40   1
   0  12   5  153.66   11.98   1
   0  11   5   75.16    8.89   1
   0  10   5  139.06   11.26   1
   0   9   5  547.88   17.86   1
   0   8   5 1288.49   25.71   1
   0   7   5   21.60    5.29   1
   0   6   5 1465.41   25.53   1
   0   5   5  306.12   11.95   1
   0   4   5 3242.86   35.57   1
   0   3   5  175.93    9.30   1
   0   2   5    5.35    3.66   1
   0   1   5  408.18   12.71   1
   0   0   5    4.53    4.19   1
   0   0   6   31.18    5.53   1
   0   1   6  267.17   12.23   1
   0   2   6  736.80   19.11   1
   0   3   6 3782.56   42.26   1
   0   4   6 1869.09   30.53   1
   0   5   6  783.71   20.36   1
   0   6   6   30.62    6.46   1
   0   7   6   11.46    4.53   1
   0   8   6    6.34    5.25   1
   0   9   6  585.92   19.55   1
   0  10   6  333.37   16.48   1
   0  11   6  537.23   20.48   1
   0  12   6   14.72    6.58   1
   0  13   6   42.34    9.01   1
   0  14   6   20.86    8.95   1
   0  15   6   42.50    9.45   1
   0  16   6   14.03   11.80   1
   0  17   6  150.34   17.10   1
   0  18   6  471.89   25.92   1
   0  19   6  334.50   22.21   1
   0  20   6  188.98   19.03   1
   0  21   6   -2.15   10.43   1
   0  22   6    9.53   11.45   1
   0  21   7   17.85    9.91   1
   0  20   7   22.52   10.34   1
   0  19   7  120.60   15.30   1
   0  18   7   10.66   11.28   1
   0  17   7   57.34   13.55   1
   0  16   7   26.26   12.20   1
   0  15   7 1299.21   37.38   1
   0  14   7   40.85   12.52   1
   0  13   7  135.29   13.09   1
   0  12   7  -10.08    8.49   1
   0  11   7  556.16   22.72   1
   0  10   7   88.67   10.74   1
   0   9   7  248.68   14.72   1
   0   8   7    3.44    5.54   1
   0   7   7   31.55    7.20   1
   0   6   7     .63    4.93   1
   0   5   7  102.29    9.89   1
   0   4   7   21.85    5.99   1
   0   3   7   97.99    9.08   1
   0   2   7   31.71    6.84   1
   0   1   7   58.25    7.80   1
   0   0   7    -.56    4.50   1
   0   0   8 2396.60   41.36   1
   0   1   8  677.53   22.63   1
   0   2   8   52.79    7.35   1
   0   3   8    8.45    5.46   1
   0   4   8  278.73   15.00   1
   0   5   8  152.36   11.89   1
   0   6   8   -1.51    5.77   1
   0   7   8    3.13    6.26   1
   0   8   8   42.15    9.45   1
   0   9   8   14.31    7.94   1
   0  10   8     .88    8.62   1
   0  11   8  130.21   13.54   1
   0  12   8  145.75   15.14   1
   0  13   8   69.69   11.49   1
   0  14   8   18.26    8.61   1
   0  15   8   54.21   12.16   1
   0  16   8   69.15   12.18   1
   0  17   8   78.52   13.22   1
   0  18   8   29.04   11.33   1
   0  19   8   14.85    9.84   1
   0  20   8   15.46    9.61   1
   0  18   9   -7.24   10.08   1
   0  17   9   10.61   10.61   1
   0  16   9  140.75   16.40   1
   0  15   9    7.54    7.99   1
   0  14   9  155.09   15.09   1
   0  13   9   18.99   10.65   1
   0  12   9   45.53   13.25   1
   0  11   9   10.11    9.16   1
   0  10   9  810.41   30.16   1
   0   9   9   15.36    6.07   1
   0   8   9   66.37   12.71   1
   0   7   9     .00    9.20   1
   0   6   9   -3.56    7.96   1
   0   5   9    8.71    5.90   1
   0   4   9  409.43   19.73   1
   0   3   9     .00    6.84   1
   0   2   9   24.16    9.31   1
   0   1   9   13.24    6.92   1
   0   0   9   13.21    5.60   1
   0   0  10   34.54    8.14   1
   0   1  10   16.34    7.38   1
   0   2  10     .97    8.25   1
   0   3  10   13.61   10.20   1
   0   4  10   26.50   10.89   1
   0   5  10   17.88   10.32   1
   0   6  10   19.12    8.95   1
   0   7  10   12.25    8.66   1
   0   8  10   12.43   10.15   1
   0   9  10   22.05    8.33   1
   0  10  10   75.42   11.88   1
   0  11  10  142.54   15.79   1
   0  12  10   71.07   12.92   1
   0  13  10   11.83    9.06   1
   0  14  10   28.81   11.83   1
   0  15  10   -1.05    9.56   1
   0  12  11   12.51   11.13   1
   0  11  11  598.51   27.85   1
   0  10  11   37.45   13.06   1
   0   9  11 2388.63   53.68   1
   0   8  11   21.54   15.23   1
   0   7  11 1557.03   44.43   1
   0   6  11  134.14   16.59   1
   0   5  11   48.11    9.97   1
   0   4  11   28.76    8.85   1
   0   3  11    7.43    8.29   1
   0   2  11    9.52    8.79   1
   0   1  11   -5.28    9.02   1
   0   0  11   -6.33    8.58   1
   0   0  12   25.70   10.16   1
   0   1  12    7.49    8.36   1
   0   2  12   12.83   11.11   1
   0   3  12  185.67   17.53   1
   0   4  12   72.32   13.62   1
   0   5  12  305.84   21.24   1
   0   6  12   73.55   14.48   1
   0   7  12  117.55   13.68   1
   0   8  12   97.49   15.87   1
   1   7  12   26.93   10.56   1
   1   6  12   40.83   10.42   1
   1   5  12   13.72    7.82   1
   1   4  12   85.92   11.76   1
   1   3  12   15.97    8.04   1
   1   2  12    4.27    9.66   1
   1   1  12  -17.10   10.58   1
   1   0  12   17.10    7.25   1
   1   0  11    3.18    8.40   1
   1   1  11   10.59    8.07   1
   1   2  11   16.98    9.95   1
   1   3  11   20.21    7.45   1
   1   4  11   90.73   13.88   1
   1   5  11   73.90   14.01   1
   1   6  11  109.59   14.65   1
   1   7  11    1.08   10.27   1
   1   8  11  479.26   25.60   1
   1   9  11  148.27   15.79   1
   1  10  11  641.78   28.79   1
   1  11  11   13.73   11.62   1
   1  12  11   30.11   11.61   1
   1  15  10   47.05   10.71   1
   1  14  10   13.84    8.32   1
   1  13  10  130.04   14.46   1
   1  12  10    8.62    8.06   1
   1  11  10   26.83   11.21   1
   1  10  10     .00    9.76   1
   1   9  10 1017.48   34.52   1
   1   8  10   97.75   16.04   1
   1   7  10 1456.67   40.72   1
   1   6  10   75.90   12.02   1
   1   5  10  114.90   14.51   1
   1   4  10   -4.94    8.78   1
   1   3  10   12.72    8.01   1
   1   2  10  -14.58    9.37   1
   1   1  10   37.74   10.20   1
   1   0  10   12.56    7.55   1
   1   0   9    3.34    6.02   1
   1   1   9   60.22    9.39   1
   1   2   9   51.35   10.75   1
   1   3   9  647.48   25.60   1
   1   4   9    -.86    7.58   1
   1   5   9   20.22    9.83   1
   1   6   9    8.08    8.37   1
   1   7   9  126.79   14.59   1
   1   8   9   35.80    9.61   1
   1   9   9  451.49   23.42   1
   1  10   9    5.95   10.02   1
   1  11   9   62.01   12.24   1
   1  12   9   -1.04   11.34   1
   1  13   9  412.65   23.61   1
   1  14   9   -2.14   10.05   1
   1  15   9    2.15    9.27   1
   1  16   9   83.70   12.33   1
   1  17   9   70.86   13.99   1
   1  18   9   23.68    9.71   1
   1  20   8    1.03   10.41   1
   1  19   8    5.29   11.25   1
   1  18   8   82.72   13.88   1
   1  17   8   26.91   11.84   1
   1  16   8   -3.20   10.61   1
   1  15   8  114.05   14.98   1
   1  14   8  267.08   19.92   1
   1  13   8   48.40   12.84   1
   1  12   8  159.22   15.46   1
   1  11   8    5.51    7.46   1
   1  10   8    -.88    8.05   1
   1   9   8   23.81    7.11   1
   1   8   8  -11.47    8.44   1
   1   7   8   15.04    6.76   1
   1   6   8    2.30    7.39   1
   1   5   8    8.20    7.26   1
   1   4   8   37.11    8.07   1
   1   3   8   61.40    8.97   1
   1   2   8  225.27   14.04   1
   1   1   8   65.61    8.49   1
   1   0   8     .00    6.15   1
   1   0   7  207.17   12.11   1
   1   1   7  -13.10    6.11   1
   1   2   7  130.13    9.53   1
   1   3   7  192.77   11.82   1
   1   4   7  324.08   15.06   1
   1   5   7    4.33    6.09   1
   1   6   7   52.52    7.79   1
   1   7   7   12.67    5.21   1
   1   8   7   56.42    8.44   1
   1   9   7     .00    7.37   1
   1  10   7  871.22   26.59   1
   1  11   7     .00    8.38   1
   1  12   7  224.08   17.14   1
   1  13   7   37.47   10.01   1
   1  14   7   -3.74   10.33   1
   1  15   7  112.40   12.71   1
   1  16   7  -14.21   11.84   1
   1  17   7   10.46   10.46   1
   1  18   7   71.56   14.84   1
   1  19   7   68.93   12.28   1
   1  20   7   89.93   14.83   1
   1  21   7   -1.05   13.28   1
   1  22   6    8.44   11.07   1
   1  21   6   26.87   11.53   1
   1  20   6   -2.15   10.42   1
   1  19   6  396.84   23.97   1
   1  18   6   44.22   11.03   1
   1  17   6 1269.39   38.29   1
   1  16   6  304.47   20.89   1
   1  15   6  806.58   29.96   1
   1  14   6  768.55   27.46   1
   1  13   6  463.03   22.09   1
   1  12   6  504.31   21.42   1
   1  11   6  230.92   14.84   1
   4  -7   0 6289.60   48.96   1
   4  -3   3 1451.65   13.71   1
   4  -2   3  854.65    9.19   1
   1  10   6  501.43   19.02   1
   1   9   6  235.22   13.44   1
   1   8   6  171.17   11.46   1
   1   7   6  276.78   13.13   1
   1   6   6   11.64    4.43   1
   1   5   6   16.22    5.02   1
   1   4   6    -.98    5.17   1
   1   3   6  390.71   14.29   1
   1   2   6  575.70   17.04   1
   1   1   6   77.81    7.88   1
   1   0   6    2.28    4.30   1
   1   0   5  222.98   10.38   1
   1   1   512972.31   68.64   1
   1   2   5   42.94    6.06   1
   1   3   5 6312.54   49.16   1
   1   4   5    3.92    4.67   1
   1   5   5  721.79   17.63   1
   1   6   5  101.01    7.65   1
   1   7   5    9.66    5.10   1
   1   8   5   12.76    5.15   1
   1   9   5     .00    6.44   1
   1  10   5   28.77    6.84   1
   1  11   5    8.49    7.18   1
   1  12   5   52.25    8.96   1
   1  13   5   34.45    7.92   1
   1  14   5   16.63    7.78   1
   1  15   5  595.39   23.28   1
   1  16   5   59.84   11.34   1
   1  17   5 1371.80   37.80   1
   1  18   5  183.18   17.27   1
   1  19   5  139.69   17.45   1
   1  20   5   20.04   13.21   1
   1  21   5   43.00   14.34   1
   1  22   5     .00   11.20   1
   1  23   5   38.10   11.88   1
   1  24   4   54.73   14.28   1
   1  23   4  188.28   17.91   1
   1  22   4    1.08   11.84   1
   1  21   4  108.80   15.12   1
   1  20   4   41.83   14.75   1
   1  19   4  107.94   13.79   1
   1  18   4   17.42   11.27   1
   1  17   4   11.15    8.45   1
   1  16   4   17.54    8.88   1
   1  15   4   -4.43    7.67   1
   1  14   4  211.60   14.80   1
   1  13   4  450.23   19.02   1
   1  12   4 1065.42   26.70   1
   1  11   4 2653.39   38.52   1
   1  10   4 1665.79   29.36   1
   1   9   4  309.00   13.33   1
   1   8   4 1047.35   21.41   1
   1   7   4 1506.52   24.59   1
   1   6   4  312.64   11.50   1
   1   5   4  650.75   15.29   1
   1   4   4  315.90   10.85   1
   1   3   4  206.32    9.16   1
   1   2   4 2137.62   25.09   1
   1   1   4 2915.68   28.76   1
   1   0   4    3.85    4.06   1
   1   0   3   79.26    5.59   1
   1   1   3   19.46    4.25   1
   1   2   3 8729.22   43.27   1
   1   3   3  242.04    8.71   1
   1   4   3 3403.12   29.11   1
   1   5   3  297.57   10.09   1
   1   6   3 1228.53   19.38   1
   1   7   3  174.95    8.72   1
   1   8   3    5.95    5.06   1
   1   9   3   13.11    4.97   1
   1  10   3  376.41   13.71   1
   1  11   3  523.64   17.17   1
   1  12   3  824.34   21.80   1
   1  13   3   38.47    7.76   1
   1  14   3  708.46   22.09   1
   1  15   3    4.75    8.50   1
   1  16   3   41.43   10.31   1
   1  17   3    6.42    9.70   1
   1  18   3  325.89   19.19   1
   1  19   3   53.84   13.58   1
   1  20   3  183.14   16.71   1
   1  21   3    6.19   10.72   1
   1  22   3     .00   10.10   1
   1  23   3   15.10   10.35   1
   1  24   3   41.73   10.96   1
   1  25   3    8.29   10.26   1
   1  25   2   50.60   13.17   1
   1  24   2  101.23   15.97   1
   1  23   2   13.97    9.18   1
   1  22   2   15.75   11.36   1
   1  21   2   29.25   10.72   1
   1  20   2   53.48   14.29   1
   1  19   2   -2.68   10.38   1
   1  18   2  695.00   26.44   1
   1  17   2   19.06   10.59   1
   1  16   2     .70    8.91   1
   1  15   2  -13.99    7.68   1
   1  14   2  133.32   11.87   1
   1  13   2  785.50   21.96   1
   1  12   2 2182.94   33.14   1
   1  11   2 1084.85   23.10   1
   1  10   2  103.13    7.47   1
   1   9   2  311.86   11.61   1
   1   8   2  527.40   13.56   1
   1   7   2  168.70    8.24   1
   1   6   2 3864.29   30.81   1
   1   5   2  735.70   13.26   1
   1   4   2 2583.72   22.44   1
   1   3   2 2463.99   20.67   1
   1   2   224858.54  247.91   1
   1   1   2 5888.89   29.16   1
   1   0   2   -4.72    3.48   1
   1   0   1   88.40    3.84   1
   1   1   1  563.69    7.67   1
   1   2   1 1243.95   11.80   1
   1   3   111724.74  154.55   1
   1   4   1 2209.33   18.57   1
   1   5   1 1135.22   14.95   1
   1   6   1  434.04   10.99   1
   1   7   1 1710.89   20.83   1
   1   8   1   37.93    6.17   1
   1   9   1   73.81    7.16   1
   1  10   1    2.47    5.06   1
   1  11   1 1037.14   21.04   1
   1  12   1   18.24    6.52   1
   1  13   1  255.97   13.09   1
   1  14   1    1.10    6.52   1
   1  15   1  191.47   13.05   1
   1  16   1   47.72    9.58   1
   1  17   1  328.14   17.53   1
   1  18   1  181.81   15.09   1
   1  19   1  288.47   19.23   1
   1  20   1  128.19   15.52   1
   1  21   1  143.03   15.77   1
   1  22   1   36.39   13.43   1
   1  23   1  144.41   16.68   1
   1  24   1  -20.49   12.06   1
   1  25   1  112.63   15.97   1
   1  25   0   48.99   14.21   1
   1  24   0    7.55   12.44   1
   1  23   0    5.34   10.73   1
   1  22   0   20.71   11.44   1
   1  21   0     .99   10.86   1
   1  20   0   12.08   10.95   1
   1  19   0  272.97   19.70   1
   1  18   0  240.48   17.26   1
   1  17   0   83.82   11.17   1
   1  16   0  662.04   23.84   1
   1  15   0   34.86    9.39   1
   1  14   0  508.54   18.08   1
   1  13   0   67.23    9.40   1
   1  12   0    1.74    6.20   1
   1  11   0   66.04    7.45   1
   1  10   0   13.43    5.43   1
   1   9   0  935.40   17.56   1
   1   8   0  431.80   11.85   1
   1   7   0  243.75    8.97   1
   1   6   0  476.61   10.85   1
   1   5   0 8068.08   36.69   1
   1   4   0  855.52   11.32   1
   1   3   0 3792.78   20.52   1
   1   2   0   39.00    3.13   1
   1   1   0  178.11    4.19   1
   1   0   0    6.04    2.34   1
   2   0   028472.77  239.49   1
   2   1   0 8600.70   33.35   1
   2   2   0  200.14    6.55   1
   2   3   0 1569.41   16.13   1
   2   4   0 4221.52   27.77   1
   2   5   0   15.88    5.97   1
   2   6   0  760.07   14.50   1
   2   7   0 1663.69   21.56   1
   2   8   0  350.71   11.53   1
   2   9   0   14.59    5.59   1
   2  10   0  237.61   10.80   1
   2  11   0  526.44   16.29   1
   2  12   0   11.57    6.23   1
   2  13   0  276.39   14.44   1
   2  14   0   15.35    8.41   1
   2  15   0  261.58   14.86   1
   2  16   0  379.16   17.68   1
   2  17   0   43.75    9.54   1
   2  18   0   10.67   10.08   1
   2  19   0   48.75   12.12   1
   2  20   0  413.66   22.49   1
   2  21   0   23.09   12.50   1
   2  22   0   -9.42   12.95   1
   2  23   0   16.10   11.61   1
   2  24   0    4.31   11.40   1
   2  25   0   74.00   16.31   1
   2  25   1    6.32   11.55   1
   2  24   1  109.84   14.45   1
   2  23   1   10.75   10.08   1
   2  22   1  135.51   18.47   1
   2  21   1   68.61   16.27   1
   2  20   1  290.40   19.81   1
   2  19   1   12.51    9.63   1
   2  18   1  116.85   14.85   1
   2  17   1   26.70    7.89   1
   2  16   1  150.11   13.34   1
   2  15   1   61.07    9.22   1
   2  14   1   58.33    8.70   1
   2  13   1  107.16    8.70   1
   2  12   1 2643.61   36.08   1
   2  11   1  209.31   11.26   1
   2  10   1 5034.61   44.37   1
   2   9   1  175.26    9.69   1
   2   8   1  431.61   12.83   1
   2   7   1  127.14    7.62   1
   2   6   115100.87   60.51   1
   2   5   1  282.21    9.72   1
   2   4   128448.49  295.06   1
   2   3   1   21.23    4.93   1
   2   2   1 9183.66   37.66   1
   2   1   1  500.04    9.33   1
   2   0   1    2.52    3.64   1
   2   0   2  271.93    8.16   1
   2   1   2 1362.95   16.37   1
   2   2   2 5661.32   33.14   1
   2   3   2 5155.05   32.83   1
   2   4   2 2097.82   22.15   1
   2   5   2  613.86   13.14   1
   2   6   2  757.53   15.11   1
   2   7   2 1823.18   23.98   1
   2   8   2  725.18   16.41   1
   2   9   2  181.93    9.81   1
   2  10   2 1773.88   27.86   1
   2  11   2  908.05   21.24   1
   2  12   2  780.05   21.20   1
   2  13   2   79.05    9.51   1
   2  14   2   15.70    6.99   1
   2  15   2   -2.65    7.13   1
   2  16   2  165.00   14.40   1
   2  17   2  201.61   16.10   1
   2  18   2    9.37   11.01   1
   2  19   2   80.54   13.57   1
   2  20   2   -1.95   11.35   1
   2  21   2   13.30   10.97   1
   2  22   2   12.71   11.61   1
   2  23   2    9.70   12.24   1
   2  24   2   -7.51   11.41   1
   2  25   2   -1.04   10.80   1
   2  24   3   19.14   12.76   1
   2  23   3   12.94   11.21   1
   2  22   3  108.15   17.37   1
   2  21   3  186.79   17.30   1
   2  20   3   27.03   11.63   1
   2  19   3  182.11   16.59   1
   2  18   3   -3.56   11.60   1
   2  17   3   67.86   11.59   1
   2  16   3   19.14    9.95   1
   2  15   3   50.04    9.27   1
   2  14   3   12.94    6.40   1
   2  13   3  431.90   17.02   1
   2  12   3  152.22   11.32   1
   2  11   3  760.13   20.89   1
   2  10   3   28.92    7.23   1
   2   9   3  678.74   17.63   1
   2   8   3   28.69    5.75   1
   2   7   3    7.61    4.61   1
   2   6   3  450.53   13.17   1
   2   5   3 3487.81   32.33   1
   2   4   3   75.47    6.14   1
   2   3   3 4247.46   33.34   1
   2   2   3   18.89    4.80   1
   2   1   3 1563.60   19.76   1
   2   0   3    6.36    3.94   1
   2   0   4  146.46    8.24   1
   2   1   4 2032.09   25.38   1
   2   2   4  474.97   13.17   1
   2   3   4 2922.63   31.12   1
   2   4   4 1000.13   19.05   1
   2   5   4 4534.76   40.72   1
   2   6   4  589.80   15.93   1
   2   7   4  641.38   17.12   1
   2   8   4  100.64    8.28   1
   2   9   4   89.17    8.16   1
   2  10   4   16.93    6.59   1
   2  11   4  475.19   17.46   1
   2  12   4   14.46    6.92   1
   2  13   4    3.92    6.59   1
   2  14   4   64.31    9.19   1
   2  15   4  167.19   14.06   1
   2  16   4   27.13    9.12   1
   2  17   4  263.38   18.29   1
   2  18   4  149.12   16.96   1
   2  19   4  650.42   28.74   1
   2  20   4  493.03   26.13   1
   2  21   4  370.44   23.76   1
   2  22   4   -1.08   13.16   1
   2  23   4  202.54   18.84   1
   2  24   4   15.63   11.27   1
   2  23   5   -8.39   10.17   1
   2  22   5    3.22    9.30   1
   2  21   5     .00   12.10   1
   2  20   5  102.06   15.84   1
   2  19   5   71.28   16.30   1
   2  18   5  522.71   25.92   1
   2  17   5  152.79   16.17   1
   2  16   5   80.11   12.33   1
   2  15   5  119.50   13.40   1
   2  14   5  176.63   14.66   1
   2  13   5   67.82   10.34   1
   2  12   5 1705.48   35.13   1
   2  11   5  297.79   15.70   1
   2  10   5 2252.30   37.43   1
   2   9   5  482.40   17.62   1
   2   8   5 1049.43   24.00   1
   2   7   5   94.07    8.54   1
   2   6   5  305.06   12.94   1
   2   5   5   50.83    6.90   1
   2   4   5  101.98    8.19   1
   2   3   5   70.91    7.03   1
   2   2   5 1892.17   27.92   1
   2   1   5  162.39    9.36   1
   2   0   5   17.39    4.68   1
   2   0   6 2535.44   35.35   1
   2   1   6  329.33   14.02   1
   2   2   6  112.97    8.79   1
   2   3   6  210.10   11.90   1
   2   4   6  372.34   15.02   1
   2   5   6    9.08    5.83   1
   2   6   6    2.23    5.56   1
   2   7   6   20.98    6.99   1
   2   8   6  214.64   12.95   1
   2   9   6  132.74   10.66   1
   2  10   6 1877.86   36.74   1
   2  11   6  306.14   17.47   1
   2  12   6 2023.00   41.07   1
   2  13   6  366.11   20.01   1
   2  14   6 1442.97   37.61   1
   2  15   6    6.42   11.48   1
   2  16   6   12.53   11.36   1
   2  17   6   28.18   11.74   1
   2  18   6  866.04   33.91   1
   2  19   6   45.90   15.50   1
   2  20   6  194.13   17.92   1
   2  21   6    6.44    9.83   1
   2  22   6   87.98   13.82   1
   4  -7   0 6289.60   49.18   1
   4  -3   3 1465.67   13.70   1
   4  -2   3  858.17    9.18   1
   2  21   7   -8.23   11.73   1
   2  20   7    7.41    9.75   1
   2  19   7    6.42    9.81   1
   2  18   7   -1.07   10.39   1
   2  17   7  238.26   18.51   1
   2  16   7  644.27   30.06   1
   2  15   7 2830.92   56.33   1
   2  14   7 1359.89   40.27   1
   2  13   7 1207.44   35.71   1
   2  12   7   80.62   12.83   1
   2  11   7  154.51   14.05   1
   2  10   7   -5.51    8.15   1
   2   9   7   22.54    7.13   1
   2   8   7   91.24   10.44   1
   2   7   7   88.88   10.20   1
   2   6   7    6.63    5.55   1
   2   5   7   53.87    7.37   1
   2   4   7  264.89   14.31   1
   2   3   7 3257.54   45.17   1
   2   2   7 1280.99   28.77   1
   2   1   7 2603.02   39.96   1
   2   0   7    9.46    5.54   1
   2   0   8  188.83   15.21   1
   2   1   8 6466.41   69.30   1
   2   2   8   45.73    9.98   1
   2   3   8 3011.75   47.92   1
   2   4   8    6.74    7.45   1
   2   5   8  108.84   11.52   1
   2   6   8    4.72    7.71   1
   2   7   8    5.68    7.74   1
   2   8   8   17.61    5.99   1
   2   9   8   19.98    9.23   1
   2  10   8   -5.40    7.95   1
   2  11   8   56.00   10.96   1
   2  12   8   19.33   11.43   1
   2  13   8 1068.84   35.38   1
   2  14   8   53.37   14.80   1
   2  15   8  819.71   32.84   1
   2  16   8   85.21   15.06   1
   2  17   8    3.21   10.97   1
   2  18   8  -13.82   10.69   1
   2  19   8  -10.42   10.32   1
   2  17   9  226.03   19.63   1
   2  16   9  644.35   29.32   1
   2  15   9  770.35   31.99   1
   2  14   9  977.64   35.65   1
   2  13   9  512.57   27.04   1
   2  12   9  220.19   18.28   1
   2  11   9   28.67   12.20   1
   2  10   9   13.03    9.24   1
   2   9   9   12.72   10.77   1
   2   8   9    1.91    8.86   1
   2   7   9   53.23   11.32   1
   2   6   9   13.71    9.09   1
   2   5   9   62.72   10.45   1
   2   4   9   16.74    7.53   1
   2   2   9  153.15   13.60   1
   2   1   9   30.78    8.11   1
   2   0   9    5.12    7.82   1
   2   0  10    -.98    9.23   1
   2   1  10     .98    9.03   1
   2   2  10   13.77    8.46   1
   2   3  10   -1.98    8.28   1
   2   4  10   18.97   10.98   1
   2   5  10   14.12    7.55   1
   2   6  10   16.32    9.89   1
   2   7  10   13.42   10.78   1
   2   8  10   -1.04    8.80   1
   2   9  10   -6.33   10.97   1
   2  10  10   50.01   11.61   1
   2  11  10   -2.14   10.03   1
   2  12  10   38.52   13.10   1
   2  13  10  -13.83   10.69   1
   2  14  10   -4.20   10.71   1
   2  15  10   -2.05    8.96   1
   2  12  11    5.10   11.66   1
   2  11  11   44.71   11.15   1
   2  10  11   84.34   12.20   1
   2   9  11  285.00   19.95   1
   2   8  11  294.90   20.27   1
   2   7  11  200.16   17.42   1
   2   6  11  332.77   21.75   1
   2   5  11   23.50   10.36   1
   2   4  11   -4.26   10.55   1
   2   3  11    2.13    8.77   1
   2   2  11    8.49   11.13   1
   2   1  11   19.08    7.79   1
   2   0  11    1.06    8.67   1
   2   0  12    8.44   10.76   1
   2   1  12   65.41   12.48   1
   2   2  12    3.16    9.48   1
   2   3  12  193.21   17.19   1
   2   4  12    1.05    9.29   1
   2   5  12   -8.31    9.40   1
   2   6  12   -9.26    7.35   1
   3   5  12   55.99    9.38   1
   3   4  12   96.51   14.15   1
   3   3  12   -3.10   12.00   1
   3   2  12    6.22    9.51   1
   3   1  12    6.24    8.82   1
   3   0  12    2.08    9.98   1
   3   0  11   14.95    8.41   1
   3   1  11   -5.34   10.19   1
   3   2  11   19.23    7.85   1
   3   3  11  177.53   16.50   1
   3   4  11    7.49    9.51   1
   3   5  11   48.17   11.28   1
   3   6  11    7.49   10.20   1
   3   7  11   34.13    8.40   1
   3   8  11   23.35    9.25   1
   3   9  11   25.25    9.98   1
   3  10  11   20.78    9.29   1
   3  11  11    2.04    8.77   1
   3  14  10   34.10   11.46   1
   3  13  10  131.64   16.08   1
   3  12  10  132.05   17.24   1
   3  11  10  612.05   28.39   1
   3  10  10   94.13   14.51   1
   3   9  10   30.89    9.70   1
   3   8  10   16.93    7.63   1
   3   7  10  189.92   16.49   1
   3   6  10    3.12    9.70   1
   3   5  10  356.57   21.81   1
   3   4  10   96.08   13.40   1
   3   3  10  413.12   23.30   1
   3   2  10   46.45   10.69   1
   3   1  10   22.14    8.05   1
   3   0  10  -14.07   10.64   1
   3   0   9  124.77   13.69   1
   3   1   9   19.64    8.38   1
   3   2   9  362.74   20.20   1
   3   3   9  125.94   12.39   1
   3   4   9  646.63   25.67   1
   3   5   9  181.57   15.72   1
   3   6   9  271.93   19.11   1
   3   7   9   56.02   10.49   1
   3   8   9   46.31   11.02   1
   3   9   9   17.09    9.49   1
   3  10   9  375.19   22.03   1
   3  11   9   97.00   16.26   1
   3  12   9 1131.63   37.21   1
   3  13   9  341.55   24.71   1
   3  14   9  161.63   17.62   1
   3  15   9   70.29   14.52   1
   3  16   9    8.39    9.73   1
   3  17   9    6.13    8.67   1
   3  19   8    6.14   10.33   1
   3  18   8   74.71   14.54   1
   3  17   8   28.82   12.94   1
   3  16   8 1160.90   37.05   1
   3  15   8  118.90   16.79   1
   3  14   8 1062.57   35.78   1
   3  13   8   44.96   11.83   1
   3  12   8  125.32   15.60   1
   3  11   8   -3.86    9.84   1
   3  10   8    6.55    8.31   1
   3   9   8     .91    7.41   1
   3   8   8   82.46   12.09   1
   3   7   8   -3.41    7.32   1
   3   6   8     .00    7.03   1
   3   5   8     .81    6.61   1
   3   4   8  423.30   20.25   1
   3   3   8     .78    7.17   1
   3   2   8   -6.15    7.69   1
   3   1   8     .76    6.52   1
   3   0   8   -5.33    6.93   1
   3   0   7 1320.15   29.87   1
   3   1   7 1424.49   30.97   1
   3   2   7  546.22   20.52   1
   3   3   7  560.60   20.74   1
   3   4   7  132.13   11.09   1
   3   5   7  106.20   10.98   1
   3   6   7   35.34    9.22   1
   3   7   7    2.93    6.63   1
   3   8   7   -7.61    7.53   1
   3   9   7   33.32    8.47   1
   3  10   7   22.36    7.99   1
   3  11   7   44.13   10.91   1
   3  12   7  175.35   15.71   1
   3  13   7   16.02    9.75   1
   3  14   7  158.72   17.14   1
   3  15   7  104.41   14.93   1
   3  16   7   18.75   13.01   1
   3  17   7  168.80   18.30   1
   3  18   7   51.37   12.01   1
   3  19   7  100.12   14.45   1
   3  20   7    7.31   11.49   1
   3  22   6   -3.06    9.51   1
   3  21   6   47.42   13.03   1
   3  20   6    3.21    9.62   1
   3  19   6  291.38   20.34   1
   3  18   6   23.11   11.12   1
   3  17   6  268.85   20.92   1
   3  16   6   -3.94   10.88   1
   3  15   6   51.88   11.12   1
   3  14   6   52.99   12.41   1
   3  13   6  379.28   19.60   1
   3  12   6  145.30   14.12   1
   3  11   6  408.77   19.37   1
   3  10   6   -2.17    8.02   1
   3   9   6    9.61    7.00   1
   3   8   6     .65    6.43   1
   3   7   6   34.24    8.51   1
   3   6   6   17.30    6.98   1
   3   5   6   85.58    9.10   1
   3   4   6   -1.67    6.02   1
   3   3   6  190.81   11.40   1
   3   2   6    9.04    6.75   1
   3   1   6   44.17    6.82   1
   3   0   6   -2.62    5.62   1
   3   0   5  519.88   16.06   1
   3   1   5  940.54   20.97   1
   3   2   5 1529.66   26.40   1
   3   3   5 3064.10   37.49   1
   3   4   5 2273.97   32.86   1
   3   5   5  330.39   13.84   1
   3   6   5   35.13    7.34   1
   3   7   5   14.79    5.74   1
   3   8   5   57.51    7.64   1
   3   9   5  260.13   13.78   1
   3  10   5  691.21   21.88   1
   3  11   5  133.15   11.99   1
   3  12   5    5.74    7.93   1
   3  13   5   26.81    6.72   1
   3  14   5    6.53    8.08   1
   3  15   5    2.60    8.37   1
   3  16   5    8.27   10.44   1
   3  17   5  389.78   22.25   1
   3  18   5  274.69   21.33   1
   3  19   5  539.58   26.95   1
   3  20   5  176.78   18.93   1
   3  21   5   18.19    9.75   1
   3  22   5   42.24   13.11   1
   3  23   5   13.28   10.06   1
   3  23   4   17.89   10.26   1
   3  22   4  122.99   16.18   1
   3  21   4   38.37   12.79   1
   3  20   4  469.82   25.32   1
   3  19   4   90.74   13.75   1
   3  18   4  457.14   24.06   1
   3  17   4   15.47   12.58   1
   3  16   4   65.83   13.22   1
   3  15   4   11.98    7.95   1
   3  14   4   27.53    7.98   1
   3  13   4   35.95    9.53   1
   3  12   4  383.08   17.11   1
   3  11   4  143.55   10.93   1
   3  10   4   47.59    7.83   1
   3   9   4   43.26    7.98   1
   3   8   4 1248.67   25.14   1
   3   7   4   25.66    5.78   1
   3   6   4 3236.44   37.65   1
   3   5   4  139.19    8.94   1
   3   4   4 4838.06   43.41   1
   3   3   4  107.46    7.58   1
   3   2   4    3.22    4.68   1
   3   1   4   47.06    6.04   1
   3   0   4    1.05    4.48   1
   3   0   3  936.02   17.07   1
   3   1   3  784.01   15.65   1
   3   2   3 3362.07   31.79   1
   3   3   3   69.09    6.36   1
   3   4   3  415.07   12.80   1
   3   5   3    9.48    4.96   1
   3   6   3  394.08   13.34   1
   3   7   3   10.50    4.71   1
   3   8   3 1237.21   23.63   1
   3   9   3   59.52    7.93   1
   3  10   3  474.61   16.84   1
   3  11   3  239.27   13.40   1
   3  12   3   25.59    8.10   1
   3  13   3    1.26    7.31   1
   3  14   3   12.34    8.05   1
   3  15   3    5.19    6.84   1
   3  16   3   12.81    8.70   1
   3  17   3  107.52   13.79   1
   3  18   3  246.98   18.66   1
   3  19   3     .97   10.69   1
   3  20   3   36.64   13.65   1
   3  21   3   54.68   13.05   1
   3  22   3  616.78   29.64   1
   3  23   3   71.43   12.84   1
   3  24   3   68.67   14.64   1
   3  24   2   66.47   14.96   1
   3  23   2    5.35   10.10   1
   3  22   2   11.69   10.99   1
   3  21   2  122.22   15.78   1
   3  20   2   23.85   10.89   1
   3  19   2   -5.65   12.21   1
   3  18   2  114.82   14.46   1
   3  17   2   10.68    9.26   1
   3  16   2    2.28    8.64   1
   3  15   2  116.23   12.09   1
   3  14   2    1.93    7.79   1
   3  13   2   37.68    8.11   1
   3  12   2    7.54    6.23   1
   3  11   2 1962.68   32.02   1
   3  10   2   22.47    7.24   1
   3   9   2  143.28    8.95   1
   3   8   2   46.19    6.91   1
   3   7   2 2026.54   26.94   1
   3   6   2   27.53    5.88   1
   3   5   2 1037.66   18.07   1
   3   4   2  889.20   16.36   1
   3   3   2 4348.46   33.73   1
   3   2   2  703.89   14.02   1
   3   1   2  157.39    7.86   1
   3   0   2   -1.64    4.45   1
   3   0   1   11.34    5.24   1
   3   1   1   89.26    6.54   1
   3   2   1   73.24    6.58   1
   3   3   1 3507.29   28.65   1
   3   4   1  139.36    7.51   1
   3   5   1 5584.71   38.75   1
   3   6   1  307.19   10.88   1
   3   7   1 5054.00   40.43   1
   3   8   1   -4.18    5.53   1
   3   9   1 2378.59   30.84   1
   3  10   1  810.72   19.70   1
   3  11   1 1045.85   23.27   1
   3  12   1  104.49   10.12   1
   3  13   1  158.09   11.27   1
   3  14   1    -.62    6.20   1
   3  15   1   14.17    7.84   1
   3  16   1   38.97   11.08   1
   3  17   1   12.77    9.71   1
   3  18   1    1.72    9.03   1
   3  19   1  221.30   16.90   1
   3  20   1   13.69   11.06   1
   3  21   1   -2.05   12.71   1
   3  22   1    8.45   10.77   1
   3  23   1   22.47   10.32   1
   4  -7   0 6289.60   49.73   1
   4  -3   3 1485.17   13.82   1
   4  -2   3  858.99    9.18   1
   3  24   1   23.49   10.68   1
   3  25   1   38.26   12.45   1
   3  25   0   51.90   12.80   1
   3  24   0   19.25   12.29   1
   3  23   0   79.62   13.26   1
   3  22   0   12.72   12.18   1
   3  21   0  -18.46   12.31   1
   3  20   0    9.77   12.59   1
   3  19   0   98.47   13.11   1
   3  18   0   46.34    9.63   1
   3  17   0   -2.38    8.59   1
   3  16   0   65.77   10.44   1
   3  15   0   15.40    9.68   1
   3  14   0   62.36    8.86   1
   3  13   0   59.02    9.99   1
   3  12   0   50.61    8.82   1
   3  11   0   24.80    6.56   1
   3  10   0  444.06   14.94   1
   3   9   0   82.90    8.19   1
   3   8   0  212.79   10.02   1
   3   7   0  136.45    8.27   1
   3   6   0   15.67    6.03   1
   3   5   0  342.90   10.70   1
   3   4   0  445.33   11.48   1
   3   3   0   44.84    5.75   1
   3   2   0     .00    5.50   1
   3   1   0    -.78    4.98   1
   3   0   0    1.92    5.06   1
   4   0   0    -.53    4.97   1
   4   1   0    2.43    5.26   1
   4   2   0  161.68    8.14   1
   4   3   0  152.44    8.29   1
   4   4   0  253.42   10.46   1
   4   5   0 5009.36   40.75   1
   4   6   0  579.24   15.47   1
   4   7   0 6715.44   50.59   1
   4   8   0    -.81    6.08   1
   4   9   0   -1.76    5.42   1
   4  10   0    8.13    8.02   1
   4  11   0   16.16    7.13   1
   4  12   0   34.07    7.62   1
   4  13   0   39.57    8.25   1
   4  14   0   55.14   10.37   1
   4  15   0  190.46   14.36   1
   4  16   0   -2.37    8.97   1
   4  17   0    2.55    9.19   1
   4  18   0    1.82    8.73   1
   4  19   0   64.70   14.23   1
   4  20   0  146.08   17.75   1
   4  21   0  535.34   27.85   1
   4  22   0   92.29   15.84   1
   4  23   0  684.41   30.37   1
   4  24   0    6.32   11.24   1
   4  24   1   30.44   12.81   1
   4  23   1   11.81   11.71   1
   4  22   1  134.28   15.97   1
   4  21   1   40.09   13.75   1
   4  20   1  595.29   28.06   1
   4  19   1   34.02   12.78   1
   4  18   1  -18.34   10.69   1
   4  17   1   39.47    9.55   1
   4  16   1   59.84   11.48   1
   4  15   1  140.32   13.38   1
   4  14   1   -1.36    7.59   1
   4  13   1    6.27    6.99   1
   4  12   1  190.96   13.27   1
   4  11   1  135.23   10.02   1
   4  10   1    4.88    6.40   1
   4   9   1  620.81   17.78   1
   4   8   1  261.23   12.47   1
   4   7   1  639.88   16.74   1
   4   6   1 4474.19   40.40   1
   4   5   1  430.06   13.66   1
   4   4   1 2260.46   27.17   1
   4   3   1 1068.82   18.52   1
   4   2   1 1039.21   18.06   1
   4   1   1  587.35   13.65   1
   4   0   1    -.83    5.11   1
   4   0   2  694.43   15.36   1
   4   1   2   14.50    5.33   1
   4   2   2 8649.57   52.58   1
   4   3   2  116.33    8.31   1
   4   4   211463.77   62.96   1
   4   5   2   69.82    7.85   1
   4   6   214870.38   75.95   1
   4   7   2   45.50    7.61   1
   4   8   2 4682.02   46.28   1
   4   9   2   30.90    7.26   1
   4  10   2 2032.81   33.27   1
   4  11   2   32.85    8.82   1
   4  12   2  291.35   14.51   1
   4  13   2   -3.27    7.87   1
   4  14   2  243.27   15.91   1
   4  15   2   42.77   11.73   1
   4  16   2  503.93   23.32   1
   4  17   2   20.26   11.17   1
   4  18   2   15.00   10.18   1
   4  19   2   43.52   12.43   1
   4  20   2  507.91   27.35   1
   4  21   2   42.51   11.25   1
   4  22   2 1322.67   42.58   1
   4  23   2    2.14   13.94   1
   4  24   2  708.55   31.03   1
   4  23   3   28.57   13.34   1
   4  22   3   91.42   14.47   1
   4  21   3    2.14   12.68   1
   4  20   3  111.34   17.76   1
   4  19   3  298.29   21.95   1
   4  18   3  191.80   18.68   1
   4  17   3   31.16   12.02   1
   4  16   3   26.69    8.99   1
   4  15   3    8.05    9.17   1
   4  14   3   12.74    9.68   1
   4  13   3   66.16   10.49   1
   4  12   3   50.43    8.82   1
   4  11   3   67.23    9.94   1
   4  10   3  122.15   11.39   1
   4   9   3 1559.17   29.54   1
   4   8   3 2345.57   34.60   1
   4   7   3 2320.96   33.38   1
   4   6   3  741.49   19.02   1
   4   5   3   27.52    6.37   1
   4   4   3  619.99   16.48   1
   4   3   3 1454.52   23.81   1
   4   2   3  862.27   18.27   1
   4   1   3  851.73   18.08   1
   4   0   3   -5.29    4.85   1
   4   0   4   62.24    8.00   1
   4   1   4 1456.72   25.30   1
   4   2   4   13.54    5.42   1
   4   3   4   61.56    7.41   1
   4   4   4   31.80    5.58   1
   4   5   4  716.21   19.38   1
   4   6   4   55.72    7.67   1
   4   7   4  829.43   21.65   1
   4   8   4  233.54   13.78   1
   4   9   4  589.94   20.07   1
   4  10   4    2.47    6.72   1
   4  11   4    5.29    7.30   1
   4  12   4    9.89    8.88   1
   4  13   4   62.68   10.60   1
   4  14   4   13.71    9.44   1
   4  15   4    5.15   10.52   1
   4  16   4   12.76    8.74   1
   4  17   4  139.46   16.18   1
   4  18   4   29.20   10.12   1
   4  19   4  194.08   18.96   1
   4  20   4    9.61   12.68   1
   4  21   4   73.20   14.99   1
   4  22   4    5.33   11.33   1
   4  23   4  160.39   18.07   1
   4  22   5    2.08   10.30   1
   4  21   5    1.07    9.85   1
   4  20   5   38.75   10.21   1
   4  19   5   72.61   16.61   1
   4  18   5  246.56   19.21   1
   4  17   5  412.43   24.64   1
   4  16   5  102.77   15.33   1
   4  15   5  258.63   18.88   1
   4  14   5   78.82   13.40   1
   4  13   5  249.17   16.86   1
   4  12   5   36.71    9.73   1
   4  11   5   25.79    9.69   1
   4  10   5     .70    7.84   1
   4   9   5   -1.97    7.97   1
   4   8   5   12.47    6.36   1
   4   7   5  156.63   11.26   1
   4   6   5   31.75    7.52   1
   4   5   5    9.80    5.81   1
   4   4   5   -1.05    5.42   1
   4   3   5  770.70   21.10   1
   4   2   5  979.75   23.21   1
   4   1   5  215.17   11.80   1
   4   0   5   -4.44    5.48   1
   4   0   6 1266.52   28.25   1
   4   1   6   37.24    7.45   1
   4   2   6    7.76    5.88   1
   4   3   6   16.40    6.57   1
   4   4   6   62.77    8.17   1
   4   5   6    4.48    6.30   1
   4   6   6   28.45    8.75   1
   4   7   6   15.82    7.50   1
   4   8   6  319.20   16.31   1
   4   9   6   -6.00    7.04   1
   4  10   6   11.02    9.31   1
   4  11   6   33.87   10.68   1
   4  12   6 1003.37   31.71   1
   4  13   6   90.03   13.08   1
   4  14   6  272.03   19.59   1
   4  15   6   -3.96   10.94   1
   4  16   6  272.86   20.15   1
   4  17   6   54.79   14.52   1
   4  18   6  411.48   24.20   1
   4  19   6    3.23   11.03   1
   4  20   6    5.33   11.62   1
   4  21   6     .00    9.50   1
   4  19   7    5.28   10.61   1
   4  18   7   -3.22   10.68   1
   4  17   7    7.53    7.98   1
   4  16   7   11.73    9.72   1
   4  15   7   34.57   12.44   1
   4  14   7  530.05   26.42   1
   4  13   7   17.82   10.57   1
   4  12   7  293.58   19.90   1
   4  11   7    9.21   10.26   1
   4  10   7   -6.21    8.65   1
   4   9   7    6.83    9.20   1
   4   8   7   28.82    9.42   1
   4   7   7   13.52    6.70   1
   4   6   7    1.54    8.30   1
   4   5   7    6.75    7.23   1
   4   4   7  301.58   16.50   1
   4   3   7  242.04   15.45   1
   4   2   7 1454.95   33.07   1
   4   1   7  198.07   14.08   1
   4   0   7    -.70    6.38   1
   4   0   8   16.46    7.36   1
   4   1   8   55.28   10.34   1
   4   2   8   55.65   10.99   1
   4   3   8  443.35   21.57   1
   4   4   8   29.83    9.06   1
   4   5   8   59.90   10.09   1
   4   6   8   15.08   10.61   1
   4   7   8  170.82   14.82   1
   4   8   8   26.11    9.87   1
   4   9   8  478.88   23.50   1
   4  10   8  190.85   17.93   1
   4  11   8   96.90   15.64   1
   4  12   8    7.23    9.53   1
   4  13   8  166.45   19.02   1
   4  14   8   97.23   14.13   1
   4  15   8   21.52   11.29   1
   4  16   8   17.19   10.41   1
   4  17   8  113.50   16.40   1
   4  18   8    7.24    9.19   1
   4  16   9   -1.03    9.39   1
   4  15   9   45.38   12.17   1
   4  14   9   43.88   10.43   1
   4  13   9   21.53    9.98   1
   4  12   9   54.81   13.81   1
   4  11   9  329.83   21.32   1
   4  10   9   49.63   12.89   1
   4   9   9 1070.76   35.57   1
   4   8   9   17.44   12.01   1
   4   7   9  964.48   32.93   1
   4   6   9   35.80    9.44   1
   4   5   9  316.70   19.93   1
   4   4   9  -10.65   10.65   1
   4   3   9  219.47   17.75   1
   4   2   9   27.58    9.56   1
   4   1   9  126.85   14.36   1
   4   0   9   -8.51    9.96   1
   4   0  10   32.29    9.93   1
   4   1  10     .00    9.55   1
   4   2  10    4.18   10.45   1
   4   3  10   -5.24   10.00   1
   4   4  10   24.24   11.78   1
   4   5  10   -4.24    9.11   1
   4   6  10   18.11    9.35   1
   4   7  10   14.99    8.83   1
   4   8  10    2.15    9.61   1
   4   9  10   21.53   11.29   1
   4  10  10   91.34   15.39   1
   4  11  10  162.33   15.98   1
   4  12  10  101.32   14.62   1
   4  13  10   46.61   12.03   1
   4   9  11   -1.03    9.42   1
   4   8  11    1.05   10.64   1
   4   7  11    4.24    8.47   1
   4   6  11   -2.13    8.92   1
   4   5  11  -18.20    8.76   1
   4   4  11    6.44    8.31   1
   4   3  11    8.60    8.46   1
   4   2  11   -3.23   10.70   1
   4   1  11    5.38    8.68   1
   4   0  11  -10.76    9.63   1
   5   0  11   32.99   11.11   1
   5   1  11   52.12   11.11   1
   5   2  11   35.05   11.49   1
   5   3  11  247.84   18.71   1
   5   4  11   10.55   10.23   1
   5   5  11   27.25   10.99   1
   5   6  11   13.51    9.58   1
   5   7  11   26.70   10.47   1
   5  11  10   10.43    8.73   1
   5  10  10   -8.47   11.78   1
   5   9  10  118.56   16.23   1
   5   8  10  536.90   26.48   1
   5   7  10  311.03   22.08   1
   5   6  10  446.69   25.17   1
   5   5  10   13.98    8.80   1
   5   4  10    7.51    7.96   1
   5   3  10   32.12   13.11   1
   5   2  10   39.55   11.76   1
   5   1  10   -1.07   10.07   1
   5   0  10   13.87    8.74   1
   5   0   9    5.99    9.79   1
   5   1   9   -4.00    9.59   1
   5   2   9   19.07   11.04   1
   5   3   9   20.19    8.68   1
   5   4   9  131.21   15.26   1
   5   5   9    2.05    8.83   1
   5   6   9  187.67   17.63   1
   5   7   9   37.72    9.94   1
   5   8   9  306.86   22.04   1
   5   9   9   93.91   14.48   1
   5  10   9  540.11   27.81   1
   5  11   9   74.28   15.03   1
   5  12   9   70.89   14.41   1
   5  13   9  -24.49   11.12   1
   5  14   9   -2.10    9.83   1
   5  17   8   18.54   12.62   1
   5  16   8  103.56   14.72   1
   5  15   8   85.74   15.16   1
   5  14   8   54.90   13.32   1
   5  13   8   64.37   13.14   1
   5  12   8     .00    9.38   1
   5  11   8   77.50   12.39   1
   5  10   8  198.57   18.20   1
   5   9   8  247.16   19.74   1
   5   8   8    -.99   10.78   1
   5   7   8   -2.91   10.47   1
   5   6   8   -1.90    8.91   1
   5   5   8   26.13   10.39   1
   5   4   8  181.06   16.36   1
   5   3   8   19.97   11.26   1
   5   2   8   54.87   12.10   1
   5   1   8   19.68    7.48   1
   5   0   8     .89    8.23   1
   5   0   7   21.76    7.29   1
   5   1   7  488.52   20.78   1
   5   2   7   -6.28    8.31   1
   5   3   7  115.98   10.72   1
   4  -7   0 6289.60   48.98   1
   4  -3   3 1442.32   13.66   1
   4  -2   3  857.09    9.25   1
   5   4   7   -2.44    7.84   1
   5   5   7    1.66    8.70   1
   5   6   7   -2.55    7.65   1
   5   7   7   89.02   11.51   1
   5   8   7   17.97   11.08   1
   5   9   7   25.02   11.00   1
   5  10   7   -1.91    9.56   1
   5  11   7   47.30   11.06   1
   5  12   7    9.13   11.78   1
   5  13   7   34.33   13.84   1
   5  14   7   20.18   11.68   1
   5  15   7    4.31    9.39   1
   5  16   7    6.50   13.53   1
   5  17   7   22.65    8.96   1
   5  18   7   -3.18   10.56   1
   5  20   6   21.94    9.05   1
   5  19   6   19.30   10.17   1
   5  18   6  -15.16   10.50   1
   5  17   6  177.09   16.80   1
   5  16   6    9.58   11.52   1
   5  15   6   22.89   11.01   1
   5  14   6   -6.06    9.58   1
   5  13   6   27.30   10.86   1
   5  12   6   91.01   13.82   1
   5  11   6   78.39   11.78   1
   5  10   6    -.86    8.69   1
   5   9   6  290.62   17.65   1
   5   8   6  133.35   13.39   1
   5   7   6    -.77    7.96   1
   5   6   6   82.63   11.31   1
   5   5   6  278.97   16.16   1
   5   4   6   21.15    7.53   1
   5   3   6   40.76    8.93   1
   5   2   6   64.68    9.11   1
   5   1   6   40.48    7.20   1
   5   0   6   -1.35    6.52   1
   5   0   5  177.83   11.52   1
   5   1   5   30.71    7.21   1
   5   2   5  860.19   23.34   1
   5   3   5   23.23    8.45   1
   5   4   5  117.73   10.58   1
   5   5   5   13.82    6.47   1
   5   6   5  719.52   23.00   1
   5   7   5  117.08   12.61   1
   5   8   5  207.08   14.15   1
   5   9   5   11.11    9.16   1
   5  10   5   81.62   11.34   1
   5  11   5   59.65   10.04   1
   5  12   5   23.20   11.04   1
   5  13   5   15.34    9.34   1
   5  14   5   15.13   11.74   1
   5  15   5   19.74   11.17   1
   5  16   5  100.39   15.13   1
   5  17   5   12.66   13.67   1
   5  18   5  125.85   15.02   1
   5  19   5   35.75   11.10   1
   5  20   5   19.36   10.54   1
   5  21   5   16.80    9.51   1
   5  22   4  -14.65   13.48   1
   5  21   4   -4.30   11.87   1
   5  20   4  104.01   15.70   1
   5  19   4   17.20   11.68   1
   5  18   4   21.04   12.45   1
   5  17   4   -6.11   11.43   1
   5  16   4  162.15   16.86   1
   5  15   4   10.24    8.78   1
   5  14   4   58.26   11.44   1
   5  13   4   76.78   12.32   1
   5  12   4   21.27    9.55   1
   5  11   4  237.81   16.52   1
   5  10   4  971.74   27.76   1
   5   9   4 1112.08   28.49   1
   5   8   4 5539.84   60.25   1
   5   7   4  655.61   21.73   1
   5   6   4 1323.64   28.57   1
   5   5   4  378.28   15.80   1
   5   4   4   88.75    9.55   1
   5   3   4   58.95    9.13   1
   5   2   4   -3.55    6.43   1
   5   1   4  129.18   10.04   1
   5   0   4    6.48    6.13   1
   5   0   3   65.09    7.85   1
   5   1   3  383.21   14.37   1
   5   2   3   20.03    6.40   1
   5   3   3  429.96   15.67   1
   5   4   3   36.65    7.89   1
   5   5   3  746.18   20.15   1
   5   6   3  912.44   22.93   1
   5   7   3 5905.49   57.16   1
   5   8   3 2632.36   39.73   1
   5   9   3 4872.42   55.48   1
   5  10   3  614.90   21.47   1
   5  11   3  207.77   14.27   1
   5  12   3   32.82    8.09   1
   5  13   3    7.78    8.23   1
   5  14   3   -2.49    9.41   1
   5  15   3   -2.64    9.53   1
   5  16   3    1.86   10.04   1
   5  17   3   56.89   13.94   1
   5  18   3   75.75   14.26   1
   5  19   3  107.85   17.18   1
   5  20   3    6.47   12.94   1
   5  21   3 1204.19   41.12   1
   5  22   3  326.87   25.37   1
   5  23   3 1707.91   48.96   1
   5  23   2   11.57   10.57   1
   5  22   2   18.33   12.89   1
   5  21   2  312.92   24.33   1
   5  20   2   17.10   13.52   1
   5  19   2  581.96   28.50   1
   5  18   2   79.87   15.14   1
   5  17   2  132.98   14.78   1
   5  16   2  -17.04    9.78   1
   5  15   2    3.37    9.15   1
   5  14   2   11.82    9.16   1
   5  13   2   25.76    8.80   1
   5  12   2     .69    8.26   1
   5  11   2  295.69   16.06   1
   5  10   2   51.38    9.18   1
   5   9   2  777.24   22.10   1
   5   8   2   12.58    7.15   1
   5   7   2  121.36   10.40   1
   5   6   2    8.40    6.36   1
   5   5   2 2031.53   30.87   1
   5   4   2  129.76    9.77   1
   5   3   2 3443.91   38.11   1
   5   2   2  124.96    8.94   1
   5   1   2  203.44   10.54   1
   5   0   2    -.78    5.49   1
   5   0   1  154.67    9.01   1
   5   1   1   40.73    6.76   1
   5   2   1  522.53   14.95   1
   5   3   1  873.37   19.39   1
   5   4   1 1963.18   28.70   1
   5   5   1  566.79   16.58   1
   5   6   1   18.91    6.66   1
   5   7   1  175.90   10.53   1
   5   8   1 2424.94   35.61   1
   5   9   1  831.14   22.36   1
   5  10   1  623.38   20.69   1
   5  11   1   -2.45    6.43   1
   5  12   1   10.56    8.19   1
   5  13   1    7.81    7.94   1
   5  14   1   44.26   10.01   1
   5  15   1   20.46    7.81   1
   5  16   1   45.47   10.20   1
   5  17   1    8.37   10.80   1
   5  18   1  165.83   16.68   1
   5  19   1  189.83   21.15   1
   5  20   1   32.87   10.44   1
   5  21   1   12.96   11.53   1
   5  22   1  221.73   20.55   1
   5  23   1  177.32   19.43   1
   5  23   0  -11.71   10.81   1
   5  22   0   46.54   11.30   1
   5  21   0  -21.58   11.72   1
   5  20   0  179.72   18.19   1
   5  19   0    3.06   11.86   1
   5  18   0  510.87   25.65   1
   5  17   0  -15.68   11.33   1
   5  16   0   56.32   10.99   1
   5  15   0   23.49    9.68   1
   5  14   0   30.93    9.57   1
   5  13   0   -6.31    8.67   1
   5  12   0  390.52   17.82   1
   5  11   0   38.68    9.78   1
   5  10   0   15.72    8.22   1
   5   9   0   56.46    9.92   1
   5   8   0 2162.51   33.38   1
   5   7   0    7.32    6.50   1
   5   6   0  816.15   19.78   1
   5   5   0   80.72    8.47   1
   5   4   0 1884.24   27.68   1
   5   3   0   14.60    5.76   1
   5   2   0  385.88   13.18   1
   5   1   0   13.58    5.49   1
   5   0   0    7.10    5.46   1
   6   0   0  199.27   11.79   1
   6   1   0  267.79   12.75   1
   6   2   0  271.41   12.92   1
   6   3   0 2094.82   32.40   1
   6   4   0  733.57   20.40   1
   6   5   0 1462.86   28.16   1
   6   6   0   87.76    9.75   1
   6   7   0  291.46   14.61   1
   6   8   0   29.87    8.30   1
   6   9   0  521.01   19.63   1
   6  10   0  278.61   15.77   1
   6  11   0  606.13   23.17   1
   6  12   0   -6.72   10.09   1
   6  13   0    7.94    9.26   1
   6  14   0   50.68   12.75   1
   6  15   0  102.10   14.05   1
   6  16   0   13.24   12.33   1
   6  17   0  341.31   21.65   1
   6  18   0  175.53   19.32   1
   6  19   0  701.79   31.04   1
   6  20   0   59.44   14.05   1
   6  21   0   17.31   10.49   1
   6  22   0    4.25   12.93   1
   6  22   1   26.50   13.02   1
   6  21   1  113.45   14.62   1
   6  20   1   31.37   11.50   1
   6  19   1  393.43   25.12   1
   6  18   1   56.00   13.91   1
   6  17   1  181.65   19.15   1
   6  16   1    5.72   10.69   1
   6  15   1  121.06   14.57   1
   6  14   1    -.85   11.02   1
   6  13   1  289.94   18.58   1
   6  12   1   49.09    8.64   1
   6  11   1  182.44   14.53   1
   6  10   1   12.02    8.50   1
   6   9   1  471.55   19.50   1
   6   8   1    7.74    7.31   1
   6   7   1  377.67   16.85   1
   6   6   1   32.28    8.23   1
   6   5   1  444.40   16.69   1
   6   4   1  243.60   13.04   1
   6   3   1  781.18   20.81   1
   6   2   1   19.37    6.83   1
   6   1   1   16.32    7.39   1
   6   0   1   -3.25    7.53   1
   6   0   2 1324.70   26.56   1
   6   1   2  780.27   21.09   1
   6   2   2   79.40    8.52   1
   6   3   2   21.40    7.49   1
   6   4   2    7.33    6.46   1
   6   5   2   47.18    8.13   1
   6   6   2  128.20   10.88   1
   6   7   2    8.28    6.20   1
   6   8   2  133.66   11.97   1
   6   9   2  106.94   12.04   1
   6  10   2 1978.47   38.63   1
   6  11   2  197.20   14.94   1
   6  12   2  106.94   12.22   1
   6  13   2   12.42    8.95   1
   6  14   2   36.80   11.36   1
   6  15   2    7.40   10.94   1
   6  16   2    3.89   10.55   1
   6  17   2  167.30   19.00   1
   6  18   2  394.41   25.13   1
   6  19   2  195.33   19.73   1
   6  20   2   43.33   13.18   1
   6  21   2   40.90   14.76   1
   6  22   2   -1.05   11.74   1
   6  21   3   68.18   15.36   1
   6  20   3  286.69   22.51   1
   6  19   3   20.54   12.47   1
   6  18   3    4.26   12.69   1
   6  17   3    1.04   12.49   1
   6  16   3  180.06   18.01   1
   6  15   3    5.75    9.96   1
   6  14   3   14.61   10.88   1
   6  13   3   56.35   10.58   1
   6  12   3  354.87   20.22   1
   6  11   3    4.67    9.90   1
   6  10   3 3048.44   48.99   1
   6   9   3   95.12   13.56   1
   6   8   3 8259.16   75.43   1
   6   7   3   34.93   11.55   1
   6   6   3 9235.96   76.05   1
   6   5   3   51.01   10.31   1
   6   4   3 1886.40   33.75   1
   6   3   3    7.75    8.40   1
   6   2   3  277.73   13.26   1
   6   1   3  138.11   10.52   1
   6   0   3   -4.28    6.24   1
   6   0   4     .60    6.88   1
   6   1   4   32.33    7.62   1
   6   2   4   10.28    6.92   1
   6   3   4   10.46    7.35   1
   6   4   4   -5.66    7.78   1
   6   5   4  139.85   11.44   1
   6   6   4   -5.36    7.81   1
   6   7   4  107.83   12.27   1
   6   8   4   18.86   10.26   1
   6   9   4   52.36    9.39   1
   6  10   4   35.79   11.77   1
   6  11   4  137.72   13.94   1
   6  12   4  104.23   12.66   1
   6  13   4  166.17   16.85   1
   6  14   4    6.72   11.07   1
   6  15   4    4.00   10.85   1
   6  16   4   77.56   13.99   1
   6  17   4  -10.62   11.44   1
   6  18   4   38.84   12.40   1
   6  19   4   -4.33   12.25   1
   6  20   4   66.42   12.40   1
   6  21   4   -1.04   10.47   1
   6  20   5   17.75    9.85   1
   6  19   5   94.29   15.45   1
   6  18   5   29.24   12.01   1
   6  17   5    5.40   10.53   1
   6  16   5   30.90   12.19   1
   6  15   5   -7.29   12.45   1
   6  14   5   15.16   10.65   1
   6  13   5  429.62   23.96   1
   6  12   5    -.94   12.78   1
   6  11   5  893.64   31.03   1
   6  10   5     .00   10.82   1
   6   9   5  142.30   14.20   1
   6   8   5   12.01    9.70   1
   6   7   5  154.33   13.14   1
   6   6   5   35.08    7.50   1
   6   5   5  -10.15    9.17   1
   6   4   5   36.76    9.27   1
   6   3   5  496.09   20.39   1
   6   2   5  -11.61    7.51   1
   6   1   5   59.56   10.44   1
   6   0   5    8.77    6.85   1
   6   0   6   63.74    9.74   1
   6   1   6   61.59   10.04   1
   6   2   6  138.07   11.81   1
   6   3   6  223.81   15.92   1
   6   4   6  118.20   11.85   1
   6   5   6   13.87    8.20   1
   6   6   6  160.52   15.86   1
   6   7   6   28.37    9.30   1
   6   8   6   14.17    9.12   1
   6   9   6   76.82   13.06   1
   6  10   6  115.24   12.95   1
   6  11   6   21.46   10.86   1
   6  12   6   19.10   11.85   1
   6  13   6   21.69   12.52   1
   6  14   6  -20.08   12.09   1
   6  15   6   10.74   11.06   1
   6  16   6  -19.49   12.15   1
   6  17   6   39.99   10.31   1
   6  18   6    3.20    9.94   1
   6  19   6   49.75   13.19   1
   6  17   7    5.26   11.17   1
   6  16   7   64.35   13.40   1
   6  15   7   -9.74   10.10   1
   6  14   7   36.80   10.82   1
   4  -7   0 6289.60   48.56   1
   4  -3   3 1431.07   13.61   1
   4  -2   3  862.56    9.24   1
   6  13   7   56.31   14.22   1
   6  12   7  310.23   20.75   1
   6  11   7   42.20   11.51   1
   6  10   7   87.70   16.47   1
   6   9   7   -6.90    9.90   1
   6   8   7  468.01   23.11   1
   6   7   7   -2.82    9.92   1
   6   6   7   25.81   10.75   1
   6   5   7   28.93    9.74   1
   6   4   7  621.63   26.19   1
   6   3   7   55.28    8.46   1
   6   2   7   79.07   11.88   1
   6   1   7   24.18    8.10   1
   6   0   7   -5.17    8.71   1
   6   0   8   54.89   10.42   1
   6   1   8   27.97    9.69   1
   6   2   8   47.46   13.03   1
   6   3   8   25.36   11.54   1
   6   4   8   -8.86   10.65   1
   6   5   8    7.96   10.99   1
   6   6   8  135.09   16.63   1
   6   7   8  178.81   17.37   1
   6   8   8   15.53    9.66   1
   6   9   8  -30.42   11.54   1
   6  10   8   15.90   11.47   1
   6  11   8    3.21   10.30   1
   6  12   8   37.52   12.55   1
   6  13   8   42.78   11.62   1
   6  14   8   10.59    9.59   1
   6  15   8     .00   11.67   1
   6  13   9   26.65   11.60   1
   6  12   9  166.35   17.10   1
   6  11   9  236.45   19.64   1
   6  10   9  491.48   27.28   1
   6   9   9 1689.08   46.49   1
   6   8   9  626.78   29.05   1
   6   7   9 1345.28   40.28   1
   6   6   9  180.90   18.49   1
   6   5   9   44.48   12.17   1
   6   4   9   12.65   11.54   1
   6   3   9    9.44    9.09   1
   6   2   9    5.23    9.53   1
   6   1   9   19.82   11.76   1
   6   0   9    8.34   10.32   1
   6   0  10   19.29   10.17   1
   6   1  10  -13.93   10.11   1
   6   2  10    5.36    9.76   1
   6   3  10  120.98   15.70   1
   6   4  10   19.25   10.80   1
   6   5  10  203.71   17.30   1
   6   6  10    1.06   10.13   1
   6   7  10  128.76   16.82   1
   6   8  10    7.32    9.64   1
   6   9  10   70.14   11.67   1
   6   2  11    5.10   10.25   1
   6   1  11    6.14    7.92   1
   6   0  11   12.28    9.38   1
   7   6  10   86.70   12.78   1
   7   5  10   16.49   11.48   1
   7   4  10   13.50    9.91   1
   7   3  10   -2.09   10.44   1
   7   2  10   36.67   10.53   1
   7   1  10    4.20    8.78   1
   7   0  10  -13.66   10.87   1
   7   0   9   26.76   12.06   1
   7   1   9   98.49   14.91   1
   7   2   9   41.77   14.72   1
   7   3   9  356.84   23.55   1
   7   4   9  563.86   27.50   1
   7   5   9  786.61   32.40   1
   7   6   9  598.20   29.79   1
   7   7   9   37.33   14.51   1
   7   8   9   28.63   13.87   1
   7   9   9  341.40   23.18   1
   7  10   9  344.98   23.05   1
   7  13   8   58.19   14.02   1
   7  12   8   17.96   11.23   1
   7  11   8  119.49   16.87   1
   7  10   8   32.14   13.64   1
   7   9   8  384.69   24.18   1
   7   8   8   45.94   14.84   1
   7   7   8  647.33   29.74   1
   7   6   8    4.23   12.85   1
   7   5   8 1002.22   35.17   1
   7   4   8   20.86   10.94   1
   7   3   8  477.13   25.49   1
   7   2   8   14.46    9.58   1
   7   1   8   13.39   11.61   1
   7   0   8  -14.41   11.18   1
   7   0   7  249.64   18.91   1
   7   1   7   80.16   13.22   1
   7   2   7  471.60   25.29   1
   7   3   7 1093.90   35.30   1
   7   4   7  844.31   31.08   1
   7   5   7  988.50   34.09   1
   7   6   7  266.96   19.36   1
   7   7   7   14.20   11.74   1
   7   8   7    8.23    9.21   1
   7   9   7    1.04   11.48   1
   7  10   7   20.07    8.65   1
   7  11   7   51.17   11.97   1
   7  12   7   28.93   11.29   1
   7  13   7  109.22   14.84   1
   7  14   7   37.19   12.16   1
   7  15   7   14.64   11.26   1
   7  17   6   10.39   11.57   1
   7  16   6   18.03   10.01   1
   7  15   6   -4.28   10.92   1
   7  14   6   22.49   13.76   1
   7  13   6   -5.31   10.47   1
   7  12   6  135.30   15.31   1
   7  11   6   44.31   13.86   1
   7  10   6  165.52   16.83   1
   7   9   6   12.83    9.42   1
   7   8   6   -5.79   10.57   1
   7   7   6    1.89    9.34   1
   7   6   6    7.39    9.42   1
   7   5   6    4.53    9.11   1
   7   4   6   54.37   12.19   1
   7   3   6   76.52   12.47   1
   7   2   6  254.33   17.68   1
   7   1   6   26.84    9.04   1
   7   0   6   -9.50    9.50   1
   7   0   5   91.82   10.73   1
   7   1   5   31.98    9.13   1
   7   2   5  144.58   13.43   1
   7   3   5  116.09   13.26   1
   7   4   5  957.69   29.99   1
   7   5   5  190.51   15.18   1
   7   6   5   45.60   12.06   1
   7   7   5   -6.07    8.45   1
   7   8   5    7.14    8.56   1
   7   9   5   23.00   11.08   1
   7  10   5  235.31   18.50   1
   7  11   5    5.87   12.67   1
   7  12   5 1379.86   40.00   1
   7  13   5   41.25   12.02   1
   7  14   5   59.97   14.00   1
   7  15   5   14.93   10.88   1
   7  16   5     .00   11.45   1
   7  17   5   24.53    8.60   1
   7  18   5   23.06   12.49   1
   7  19   4   20.99   12.68   1
   7  18   4   12.81   12.81   1
   7  17   4  440.48   26.32   1
   7  16   4  154.20   19.17   1
   7  15   4  430.68   25.43   1
   7  14   4   87.71   14.21   1
   7  13   4  525.47   26.50   1
   7  12   4  246.75   19.18   1
   7  11   4  497.97   24.12   1
   7  10   4     .00    9.97   1
   7   9   4  156.59   14.60   1
   7   8   4  303.71   18.78   1
   7   7   4  136.40   14.29   1
   7   6   4    3.09    9.60   1
   7   5   4   75.97   11.48   1
   7   4   4   10.29    8.69   1
   7   3   4    6.49    8.19   1
   7   2   4   59.04   10.28   1
   7   1   4   -5.64    7.86   1
   7   0   4  -10.55    8.17   1
   7   0   3    9.65    7.80   1
   7   1   3    8.39    7.45   1
   7   2   3   22.16    8.69   1
   7   3   3   11.25    7.91   1
   7   4   3   25.67    7.82   1
   7   5   3   92.22   10.90   1
   7   6   3   42.18   10.03   1
   7   7   3    7.40    9.01   1
   7   8   3   50.76   11.76   1
   7   9   3  559.15   23.25   1
   7  10   3    3.34   10.57   1
   7  11   3  210.32   17.26   1
   7  12   3   -5.46   10.93   1
   4  -7   0 6289.60   49.62   1
   4  -3   3 1439.77   13.87   1
   4  -2   3  869.47    9.32   1
   7  13   3   31.26   12.04   1
   7  14   3   -8.12   14.42   1
   7  15   3  -14.68   12.50   1
   7  16   3     .00   12.65   1
   7  17   3   18.63   10.68   1
   7  18   3    1.10   13.83   1
   7  19   3   16.45   11.24   1
   7  20   3   13.96   11.81   1
   7  21   2   42.27   13.37   1
   7  20   2  145.86   18.34   1
   7  19   2   58.43   13.18   1
   7  18   2   53.92   13.52   1
   7  17   2   49.89   11.78   1
   7  16   2   15.87   11.15   1
   7  15   2    7.17   11.26   1
   7  14   2   75.82   12.02   1
   7  13   2   26.40   12.37   1
   7  12   2  243.17   18.06   1
   7  11   2  274.91   17.65   1
   7  10   2 1029.21   31.69   1
   7   9   2  963.21   29.95   1
   7   8   2 1102.03   30.37   1
   7   7   2   54.60    9.90   1
   7   6   2   18.68    8.22   1
   7   5   2  230.29   14.42   1
   7   4   2    1.30    7.70   1
   7   3   2   24.83    9.80   1
   7   2   2  123.36   11.77   1
   7   1   2  101.06    9.50   1
   7   0   2    9.89    6.36   1
   7   0   1  867.21   23.85   1
   7   1   1   10.67    7.26   1
   7   2   1  227.63   13.71   1
   7   3   1   72.52    9.42   1
   7   4   1   94.20   10.49   1
   7   5   1   21.20    8.83   1
   7   6   1   55.20    9.61   1
   7   7   1   -2.77    9.33   1
   7   8   1    8.67    7.50   1
   7   9   1   21.93    8.25   1
   7  10   1   55.57    9.85   1
   7  11   1   33.38   11.68   1
   7  12   1   71.92   13.87   1
   7  13   1   -8.29    9.16   1
   7  14   1   76.23   13.82   1
   7  15   1   21.14   11.43   1
   7  16   1   71.02   14.09   1
   7  17   1   -9.68   12.49   1
   7  18   1    1.10   11.75   1
   7  19   1   13.24   10.81   1
   7  20   1   53.66   12.91   1
   7  21   1   12.82    8.28   1
   7  21   0  -21.45   12.78   1
   7  20   0   61.43   12.98   1
   7  19   0   27.58   14.60   1
   7  18   0    5.47   10.32   1
   7  17   0   20.36   13.93   1
   7  16   0  417.80   25.20   1
   7  15   0  533.24   25.80   1
   7  14   0  462.53   24.21   1
   7  13   0   17.35   10.77   1
   7  12   0   86.86   12.35   1
   7  11   0  149.42   14.74   1
   7  10   0  330.40   18.95   1
   7   9   0   62.00   10.95   1
   7   8   0     .00    7.61   1
   7   7   0    6.14    7.38   1
   7   6   0   33.43    9.15   1
   7   5   0  124.04   10.92   1
   7   4   0   49.76    8.44   1
   7   3   0   52.18    9.46   1
   7   2   0   48.33    7.86   1
   7   1   0    5.83    6.65   1
   7   0   0  -16.27    7.02   1
   8   0   0 1447.96   34.04   1
   8   1   0  321.41   17.89   1
   8   2   0  251.04   15.93   1
   8   3   0   44.01   10.48   1
   8   4   0  179.43   14.76   1
   8   5   0   65.07   10.47   1
   8   6   0    2.36    9.35   1
   8   7   0    4.88   11.08   1
   8   8   0    8.41    9.81   1
   8   9   0   38.40    9.87   1
   8  10   0   32.64   10.65   1
   8  11   0    3.77   11.69   1
   8  12   0  247.41   19.48   1
   8  13   0  103.31   15.89   1
   8  14   0   12.54   12.80   1
   8  15   0   18.23   10.12   1
   8  16   0  158.42   18.96   1
   8  17   0    5.51   11.08   1
   8  18   0    4.40   12.25   1
   8  19   0    5.42   10.89   1
   8  20   0    1.05   12.38   1
   8  19   1    7.56    9.60   1
   8  18   1   17.58    9.95   1
   8  17   1   54.06   10.87   1
   8  16   1   -8.76   11.27   1
   8  15   1   15.07   11.29   1
   8  14   1     .00   11.79   1
   8  13   1   23.43   12.93   1
   8  12   1   25.61   11.65   1
   8  11   1   30.39   11.94   1
   8  10   1    1.83   10.35   1
   8   9   1  173.61   16.13   1
   8   8   1   21.25   11.24   1
   8   7   1   31.22   10.13   1
   8   6   1   -3.19    9.62   1
   8   5   1  238.66   16.47   1
   8   4   1    9.84    8.33   1
   8   3   1   26.00    8.88   1
   8   2   1   16.12    8.92   1
   8   1   1   62.51   10.73   1
   8   0   1    7.25    7.87   1
   8   0   2  -10.52    9.85   1
   8   1   2   62.53   11.05   1
   8   2   2   14.43    9.87   1
   8   3   2    3.08   10.09   1
   8   4   2   12.53    9.13   1
   8   5   2   97.69   13.92   1
   8   6   2   50.14    9.26   1
   8   7   2   35.56   10.78   1
   8   8   2   25.36    9.78   1
   8   9   2  211.71   19.19   1
   8  10   2   78.71   14.15   1
   8  11   2   64.04   15.22   1
   8  12   2  -26.09   11.17   1
   8  13   2   63.13   16.07   1
   8  14   2   -3.19   12.35   1
   8  15   2   -9.77   10.47   1
   8  16   2  -11.00   10.89   1
   8  17   2  -11.03   11.25   1
   8  18   2   22.97    9.09   1
   8  19   2   34.24   10.59   1
   8  19   3   10.50   10.18   1
   8  18   3    7.57   10.65   1
   8  17   3   23.08   12.19   1
   8  16   3    7.72   10.87   1
   8  15   3   67.98   15.51   1
   8  14   3  399.79   24.92   1
   8  13   3   42.32   12.06   1
   8  12   3  113.43   14.58   1
   8  11   3  -12.02   11.51   1
   8  10   3  339.98   22.36   1
   8   9   3    8.47   10.18   1
   8   8   3  250.14   17.13   1
   8   7   3  187.95   16.73   1
   8   6   3  189.84   17.13   1
   8   5   3   43.81   10.85   1
   8   4   3   -2.48    9.37   1
   8   3   3   88.49   11.96   1
   8   2   3  415.51   20.92   1
   8   1   3   17.52   10.26   1
   8   0   3    9.53    9.13   1
   8   0   4 3211.63   54.15   1
   8   1   4   23.91   12.84   1
   8   2   4 2091.41   44.49   1
   8   3   4   44.31   11.56   1
   8   4   4  621.49   25.78   1
   8   5   4   18.85   10.88   1
   8   6   4   60.51   12.30   1
   8   7   4  -28.16   11.72   1
   8   8   4     .96   10.32   1
   8   9   4   -3.95   10.36   1
   8  10   4  -16.22   12.50   1
   8  11   4   22.87   11.58   1
   8  12   4  495.34   27.14   1
   8  13   4  113.69   16.67   1
   8  14   4 1057.39   38.16   1
   8  15   4  120.26   17.55   1
   8  16   4  137.48   17.42   1
   8  17   4   10.85    9.82   1
   8  18   4    2.11    8.32   1
   8  17   5   11.58   11.77   1
   8  16   5   39.99   13.28   1
   8  15   5   27.43   12.94   1
   8  14   5   66.20   15.53   1
   8  13   5  396.21   25.00   1
   8  12   5  211.64   21.60   1
   8  11   5  586.50   28.12   1
   8  10   5  265.57   20.54   1
   8   9   5   90.31   15.78   1
   8   8   5  116.00   16.34   1
   8   7   5   32.92   13.27   1
   8   6   5  236.88   20.39   1
   8   5   5  256.88   18.48   1
   8   4   5  525.11   26.71   1
   8   3   5  643.32   26.80   1
   8   2   5  479.84   24.08   1
   8   1   5  260.30   18.92   1
   8   0   5    -.92   11.69   1
   8   0   6    3.98   12.35   1
   8   1   6  586.87   27.41   1
   8   2   6    2.00   13.05   1
   8   3   6   88.65   15.54   1
   8   4   6   45.74   11.55   1
   8   5   6   12.33   10.07   1
   8   6   6  -12.49   12.49   1
   8   7   6   36.90   13.63   1
   8   8   6   14.96   10.89   1
   4  -7   0 6289.60   49.71   1
   4  -3   3 1437.04   14.00   1
   4  -2   3  862.11    9.51   1
   8   9   6   47.13   12.92   1
   8  10   6     .00   12.13   1
   8  11   6   45.73   13.34   1
   8  12   6   -4.47   12.65   1
   8  13   6  120.43   17.91   1
   8  14   6     .00   12.09   1
   8  15   6   92.04   15.73   1
   8  13   7   19.49   13.78   1
   8  12   7   47.36   12.99   1
   8  11   7   36.72   14.03   1
   8  10   7  115.13   13.18   1
   8   9   7    7.83   11.35   1
   8   8   7   12.27   13.05   1
   8   7   7    8.88   11.32   1
   8   6   7   54.05   14.34   1
   8   5   7  309.05   20.27   1
   8   4   7  230.92   18.16   1
   8   3   7  170.10   18.61   1
   8   2   7   12.95   11.21   1
   8   1   7    2.15   12.73   1
   8   0   7   12.90   11.78   1
   8   0   8   10.04   12.37   1
   8   1   8   22.31   12.62   1
   8   2   8   13.39   10.23   1
   8   3   8   11.17   13.31   1
   8   4   8  181.13   18.78   1
   8   5   8   60.40   14.24   1
   8   6   8  581.23   28.41   1
   8   7   8   81.40   14.75   1
   8   8   8   77.68   16.90   1
   8   9   8   12.11   11.39   1
   8  10   8   32.61   11.61   1
   8  11   8   10.68   10.35   1
   8   7   9   -3.20   12.67   1
   8   6   9  238.56   20.45   1
   8   5   9   74.04   13.69   1
   8   4   9  296.91   21.99   1
   8   3   9   24.21   10.32   1
   8   2   9   76.13   12.53   1
   8   1   9    4.42    8.84   1
   8   0   9    5.53   10.43   1
   9   7   8   66.05   12.33   1
   9   6   8   -2.16   13.38   1
   9   5   8   27.19   12.82   1
   9   4   8  -14.23   11.63   1
   9   3   8   78.05   14.21   1
   9   2   8   -9.92   13.37   1
   9   1   8   86.12   14.56   1
   9   0   8   -6.63    9.76   1
   9   0   7 1852.49   48.45   1
   9   1   7  155.33   19.58   1
   9   2   7  656.19   30.35   1
   9   3   7    4.47   13.33   1
   9   4   7   11.18   10.13   1
   9   5   7   19.00   12.50   1
   9   6   7   -2.23   13.30   1
   9   7   7  -13.34   12.48   1
   9   8   7   -7.73   12.64   1
   9   9   7    3.28   10.55   1
   9  10   7   -2.16   10.78   1
   9  13   6   28.76   14.17   1
   9  12   6   11.97   10.94   1
   9  11   6   11.04   11.37   1
   9  10   6    8.91   11.02   1
   9   9   6  -10.06   11.45   1
   9   8   6   11.18   11.51   1
   9   7   6   -1.12   10.53   1
   9   6   6   22.24   10.67   1
   9   5   6  -11.07   11.92   1
   9   4   6   17.63   10.34   1
   9   3   6   14.27   14.27   1
   9   2   6  345.74   24.22   1
   9   1   6   38.22   14.61   1
   9   0   6   -2.18   11.55   1
   9   0   5  805.01   33.98   1
   9   1   5 2159.68   50.91   1
   9   2   5  118.53   18.14   1
   9   3   5  104.41   16.64   1
   9   4   5   52.06   14.29   1
   9   5   5   16.07    9.28   1
   9   6   5   15.15   10.38   1
   9   7   5   34.96   11.14   1
   9   8   5   -2.21   11.67   1
   9   9   5   30.00   12.02   1
   9  10   5   55.84   14.30   1
   9  11   5  369.08   24.20   1
   9  12   5  290.90   25.10   1
   9  13   5  230.68   20.20   1
   9  14   5   10.85   11.48   1
   9  16   4   26.61   12.55   1
   9  15   4  402.01   25.01   1
   9  14   4    2.22   12.85   1
   9  13   4  371.04   24.84   1
   9  12   4    5.59   11.56   1
   9  11   4  211.19   19.19   1
   9  10   4   30.82   12.55   1
   9   9   4   93.50   16.05   1
   9   8   4   34.30   11.24   1
   9   7   4   22.18   11.13   1
   9   6   4    7.29   11.73   1
   9   5   4  108.83   16.23   1
   9   4   4   23.33   14.45   1
   9   3   4  539.44   25.98   1
   9   2   4   32.91   13.49   1
   9   1   4  111.19   16.25   1
   9   0   4   12.89   11.94   1
   9   0   3  589.20   26.65   1
   9   1   3  301.26   21.35   1
   9   2   3  236.41   18.53   1
   9   3   3  -13.41   11.89   1
   9   4   3   17.44   11.63   1
   9   5   3   29.50   11.55   1
   9   6   3   16.00   10.86   1
   9   7   3   -2.04   11.61   1
   9   8   3   12.46   12.96   1
   9   9   3   97.33   14.51   1
   9  10   3   35.55   12.24   1
   9  11   3   -8.76   12.77   1
   9  12   3   12.19   10.10   1
   9  13   3   83.76   15.59   1
   9  14   3   21.24    9.94   1
   9  15   3    5.55   11.80   1
   9  16   3  104.82   16.70   1
   9  17   2    8.66    9.31   1
   9  16   2  -23.22   12.56   1
   9  15   2    8.94    9.21   1
   9  14   2   16.76   11.77   1
   9  13   2   17.76   10.41   1
   9  12   2  194.99   19.47   1
   9  11   2   30.14   12.28   1
   9  10   2    6.33   12.66   1
   9   9   2    2.06   11.40   1
   9   8   2   37.33   10.82   1
   9   7   2  -14.80   10.39   1
   9   6   2  105.32   15.19   1
   9   5   2   32.24   13.87   1
   9   4   2   27.99   11.19   1
   9   3   2  -22.10   11.50   1
   9   2   2  106.68   15.23   1
   9   1   2   15.41   11.50   1
   9   0   2    -.90    9.09   1
   9   0   1   77.48   11.55   1
   9   1   1   49.41   12.48   1
   9   2   1   -9.77   10.47   1
   9   3   1  143.52   15.64   1
   9   4   1  242.86   18.84   1
   9   5   1  211.94   17.44   1
   9   6   1  444.81   24.32   1
   9   7   1  146.81   16.10   1
   9   8   1   23.74   12.12   1
   9   9   1   -3.04   12.04   1
   9  10   1   45.72   13.55   1
   9  11   1  179.71   18.63   1
   9  12   1   17.36   14.23   1
   9  13   1   13.24   13.24   1
   9  14   1   15.61   10.34   1
   9  15   1   -8.95   11.51   1
   9  16   1   28.91    9.57   1
   9  17   1   24.06   10.93   1
   9  18   0   -2.13    9.30   1
   9  17   0   39.49   13.16   1
   9  16   0   -3.34   11.41   1
   9  15   0  204.68   20.04   1
   9  14   0   13.36   12.50   1
   9  13   0   34.10   12.40   1
   9  12   0    3.24   10.76   1
   9  11   0  170.37   18.84   1
   9  10   0   14.46   11.69   1
   9   9   0  137.00   15.93   1
   9   8   0   11.78   11.28   1
   9   7   0   10.54   11.21   1
   9   6   0   22.47    8.88   1
   9   5   0   31.18   10.46   1
   9   4   0   12.62   10.19   1
   9   3   0  147.46   15.79   1
   9   2   0   -2.64    9.98   1
   9   1   0   36.69   10.26   1
   9   0   0    8.72    9.22   1
  10   0   0  125.22   15.18   1
  10   1   0   -8.09   11.53   1
  10   2   0  -11.17   11.97   1
  10   3   0   20.44   11.01   1
  10   4   0   53.64   11.76   1
  10   5   0   26.07   11.47   1
  10   6   0     .00   12.93   1
  10   7   0    1.07   11.76   1
  10   8   0   -3.25   13.14   1
  10   9   0  142.56   19.12   1
  10  10   0   21.05   12.48   1
  10  11   0   56.89   14.84   1
  10  12   0   34.67   14.54   1
  10  13   0  -16.72   11.09   1
  10  14   0   12.14    9.68   1
  10  15   0   -4.33   11.04   1
  10  15   1   19.40    9.15   1
  10  14   1   91.34   14.47   1
  10  13   1    6.68   10.91   1
  10  12   1  388.07   25.82   1
  10  11   1   71.47   14.65   1
  10  10   1  550.55   28.21   1
  10   9   1   24.20   12.25   1
  10   8   1  126.15   17.33   1
  10   7   1    8.59   12.43   1
  10   6   1  350.10   23.82   1
  10   5   1  309.30   22.41   1
  10   4   1  760.53   30.83   1
  10   3   1  113.14   16.20   1
  10   2   1  136.94   16.67   1
  10   1   1   25.45   10.33   1
  10   0   1   -2.03   10.76   1
  10   0   2  113.75   17.43   1
  10   1   2   60.05   15.15   1
  10   2   2  184.97   19.33   1
  10   3   2  648.07   28.43   1
  10   4   2  226.50   19.96   1
  10   5   2  921.96   34.99   1
  10   6   2  112.82   18.14   1
  10   7   2  123.81   16.83   1
  10   8   2    2.19   12.42   1
  10   9   2   -2.21   12.91   1
  10  10   2    5.57   10.16   1
  10  11   2    4.47   13.33   1
  10  12   2  -16.75   12.97   1
  10  13   2   28.81   11.93   1
  10  14   2   10.91   11.23   1
  10  15   2   -2.13   11.86   1
  10  14   3   -3.22   11.89   1
  10  13   3  -21.90   12.77   1
  10  12   3   -5.55   11.90   1
  10  11   3  148.54   15.03   1
  10  10   3    8.95   11.41   1
  10   9   3    5.58   10.52   1
  10   8   3   25.52    9.74   1
  10   7   3   -2.20   11.97   1
  10   6   3   10.93   10.25   1
  10   5   3  513.94   27.60   1
  10   4   3  157.12   17.15   1
  10   3   3  313.33   24.27   1
  10   2   3   19.16   12.50   1
  10   1   3  -29.71   13.59   1
  10   0   3   -6.36   13.49   1
  10   0   4 1198.58   39.42   1
  10   1   4  270.18   21.73   1
  10   2   4  113.54   15.67   1
  10   3   4  -15.34   13.05   1
  10   4   4   89.11   16.50   1
  10   5   4   -3.32   12.55   1
  10   6   4   37.76   10.42   1
  10   7   4   -6.69   11.91   1
  10   8   4   -7.83   11.56   1
  10   9   4    5.59   10.19   1
  10  10   4   -2.23   10.09   1
  10  11   4   42.03   11.60   1
  10  12   4   68.73   16.37   1
  10  13   4   39.54   12.60   1
  10  11   5   38.79   12.38   1
  10  10   5   38.32   14.15   1
  10   9   5    1.11   10.90   1
  10   8   5   57.91   12.99   1
  10   7   5  -11.17   11.72   1
  10   6   5   -2.24   10.49   1
  10   5   5  -15.65   11.83   1
  10   4   5    5.58   12.18   1
  10   3   5    6.69   12.51   1
  10   2   5    2.23   11.99   1
  10   1   5   -5.56   12.23   1
  10   0   5   13.34   12.18   1
  10   0   6     .00   12.55   1
  10   1   6   -7.82   13.36   1
  10   2   6   -1.12   11.55   1
  10   3   6  -11.16   12.62   1
  10   4   6   -7.80   10.51   1
  10   5   6    7.77    9.49   1
  10   6   6    8.84    9.51   1
  10   7   6    4.39    9.18   1
  10   8   6   13.03   10.64   1
  10   9   6   -2.14   11.63   1
  10   5   7   40.69   12.39   1
  10   4   7    5.40   10.18   1
  10   3   7  130.25   16.60   1
  10   2   7    4.36   11.22   1
  10   1   7   25.11   14.36   1
  10   0   7   13.11    9.65   1
  11   0   5   -7.70   12.01   1
  11   1   5   -4.40   10.89   1
  11   2   5     .00   12.32   1
  11   3   5   -7.66   11.00   1
  11   4   5    2.18   10.78   1
  11   5   5   -8.65   12.89   1
  11   6   5    1.07    9.88   1
  11   9   4    1.07    7.90   1
  11   8   4  -20.55   12.66   1
  11   7   4   -6.56   10.72   1
  11   6   4   66.14   11.77   1
  11   5   4   33.24   12.14   1
  11   4   4  220.18   19.83   1
  11   3   4  231.80   21.78   1
  11   2   4  210.88   20.54   1
  11   1   4   66.99   15.23   1
  11   0   4   -5.58   11.33   1
  11   0   3  308.47   22.41   1
  11   1   3   39.12   13.64   1
  11   2   3  374.56   23.37   1
  11   3   3   20.13    9.88   1
  11   4   3  234.87   20.13   1
  11   5   3   14.53   10.66   1
  11   6   3   75.84   14.54   1
  11   7   3    6.67   13.61   1
  11   8   3   11.04   11.36   1
  11   9   3   -2.18   10.92   1
  11  10   3   37.67   10.49   1
  11  11   2    9.70   11.95   1
  11  10   2    9.85   12.14   1
  11   9   2   46.46   12.42   1
  11   8   2   27.84   13.95   1
  11   7   2  148.60   19.19   1
  11   6   2  131.98   17.68   1
  11   5   2  273.91   23.37   1
  11   4   2  414.27   23.66   1
  11   3   2  150.52   18.22   1
  11   2   2   79.05   14.13   1
  11   1   2    7.79   13.11   1
   4  -7   0 6289.60   49.79   1
   4  -3   3 1442.02   13.94   1
   4  -2   3  869.06    9.40   1
  11   0   2   -5.51   10.86   1
  11   0   1    5.48   11.34   1
  11   1   1  167.82   16.23   1
  11   2   1    8.79   11.83   1
  11   3   1  321.37   22.50   1
  11   4   1   82.75   15.41   1
  11   5   1  953.37   35.91   1
  11   6   1   41.00   14.66   1
  11   7   1   67.64   14.92   1
  11   8   1   26.58   15.10   1
  11   9   1  435.55   26.58   1
  11  10   1   -2.19   14.34   1
  11  11   1  491.11   27.20   1
  11  12   1   12.70   11.60   1
  11  12   0  194.61   19.75   1
  11  11   0  253.44   22.35   1
  11  10   0  464.85   27.99   1
  11   9   0  869.10   36.71   1
  11   8   0  401.13   28.12   1
  11   7   0  706.29   31.92   1
  11   6   0  171.64   19.34   1
  11   5   0   38.66   14.53   1
  11   4   0   34.15   11.81   1
  11   3   0    4.39   11.31   1
  11   2   0    7.67    9.36   1
  11   1   0    7.66   11.73   1
  11   0   0    7.66    9.72   1
  12   0   0    2.19   10.52   1
  12   1   0     .00   10.40   1
  12   2   0   -2.19   12.18   1
  12   3   0   53.47   13.93   1
  12   4   0   52.16   15.06   1
  12   5   0  172.79   18.26   1
  12   6   0  126.35   16.31   1
  12   7   0   56.10   13.43   1
  12   6   1  433.99   26.62   1
  12   5   1   76.40   16.42   1
  12   4   1   20.58    8.87   1
  12   3   1   17.41   10.88   1
  12   2   1    5.46   11.60   1
  12   1   1  -21.86   10.60   1
  12   0   1   -4.37   12.08   1
  12   0   2   20.61   12.51   1
  12   1   2   -7.59   12.69   1
  12   2   2   34.62   12.53   1
  12   3   2   18.33   12.89   1
  12   4   2   15.01   12.69   1
  12   5   2   18.09   11.31   1
  12   3   3  169.31   16.93   1
  12   2   3    6.38   12.49   1
  12   1   3   71.42   12.01   1
  12   0   3   -3.20   10.29   1
   4  -7   0 6289.60   50.03   1
   4  -3   3 1464.78   13.94   1
   4  -2   3  856.20    9.32   1
   4  -7   0 6289.60   49.87   1
   4  -3   3 1445.02   13.93   1
   4  -2   3  867.54    9.39   1
 -12   3  -3  171.51   18.88   1
 -12   2  -3    6.38   12.22   1
 -12   1  -3   58.66   14.35   1
 -12   0  -3   10.67   10.35   1
 -12   0  -2   21.71   11.07   1
 -12   1  -2   20.61   11.33   1
 -12   2  -2   43.30   10.83   1
 -12   3  -2   56.09   10.79   1
 -12   4  -2   21.46   11.25   1
 -12   5  -2    5.32   13.76   1
 -12   6  -1  405.37   25.91   1
 -12   5  -1   90.43   16.04   1
 -12   4  -1    4.33   10.84   1
 -12   3  -1   22.86   11.47   1
 -12   2  -1    8.73   10.12   1
 -12   1  -1    5.47   10.99   1
 -12   0  -1    4.38   10.26   1
 -12   0   0   16.45    8.28   1
 -12   1   0   -7.67   11.96   1
 -12   2   0  -14.23   12.24   1
 -12   3   0   70.96   13.85   1
 -12   4   0   48.92   14.94   1
 -12   5   0  164.22   18.21   1
 -12   6   0  117.83   16.03   1
 -12   7   0   52.94   14.75   1
 -11  12   0  225.52   19.90   1
 -11  11   0  268.70   22.10   1
 -11  10   0  494.66   27.81   1
 -11   9   0  896.00   37.02   1
 -11   8   0  380.26   26.35   1
 -11   7   0  694.44   31.49   1
 -11   6   0  148.46   19.44   1
 -11   5   0   28.74   15.15   1
 -11   4   0    8.82   12.17   1
 -11   3   0   20.88   10.13   1
 -11   2   0    2.19   10.17   1
 -11   1   0   -8.76   12.77   1
 -11   0   0   21.88    9.41   1
 -11   0  -1    1.10   11.13   1
 -11   1  -1  170.10   17.39   1
 -11   2  -1   13.19   10.77   1
 -11   3  -1  324.84   23.23   1
 -11   4  -1   72.85   14.81   1
 -11   5  -1  915.12   34.48   1
 -11   6  -1   26.61   12.74   1
 -11   7  -1   74.33   15.88   1
 -11   8  -1   36.56   12.29   1
 -11   9  -1  504.14   27.31   1
 -11  10  -1   18.60   13.88   1
 -11  11  -1  495.63   27.55   1
 -11  12  -1    6.35   11.01   1
 -11  11  -2   25.64   11.10   1
 -11  10  -2    1.09   10.36   1
 -11   9  -2   36.21   11.56   1
 -11   8  -2   40.86   12.45   1
 -11   7  -2  195.04   17.45   1
 -11   6  -2  114.26   18.86   1
 -11   5  -2  297.19   22.67   1
 -11   4  -2  354.41   23.55   1
 -11   3  -2  121.64   18.04   1
 -11   2  -2   57.42   14.48   1
 -11   1  -2   15.45   12.19   1
 -11   0  -2   -4.41   11.57   1
 -11   0  -3  283.78   22.66   1
 -11   1  -3   69.85   12.59   1
 -11   2  -3  336.03   23.45   1
 -11   3  -3   21.08   11.90   1
 -11   4  -3  236.28   20.06   1
 -11   5  -3  -18.84   14.41   1
 -11   6  -3   82.97   14.97   1
 -11   7  -3   37.47   10.34   1
 -11   8  -3   35.03   12.09   1
 -11   9  -3  -21.67   12.07   1
 -11  10  -3   29.89   12.72   1
 -11   9  -4    1.06   10.08   1
 -11   8  -4     .00   10.51   1
 -11   7  -4   23.86    8.68   1
 -11   6  -4   40.45   12.61   1
 -11   5  -4   26.38   12.34   1
 -11   4  -4  195.23   19.95   1
 -11   3  -4  255.33   21.91   1
 -11   2  -4  268.93   19.83   1
 -11   1  -4  101.88   13.38   1
 -11   0  -4   12.18    8.51   1
 -11   0  -5   22.92    8.66   1
 -11   1  -5    3.27   10.18   1
 -11   2  -5    5.44   10.27   1
 -11   3  -5    2.17   10.75   1
 -11   4  -5   11.88    9.48   1
 -11   5  -5   11.80   10.12   1
 -11   6  -5   -4.25   10.52   1
 -10   5  -7   25.49   12.20   1
 -10   4  -7   -1.07    9.75   1
 -10   3  -7  120.58   17.23   1
 -10   2  -7   -1.08   11.79   1
 -10   0  -7   -8.67   10.51   1
 -10   0  -6   47.67    9.85   1
 -10   1  -6   21.06   12.19   1
 -10   2  -6    8.86    9.14   1
 -10   3  -6   30.99    9.26   1
 -10   4  -6    2.21    9.88   1
 -10   5  -6   -6.61    8.95   1
 -10   6  -6   -2.19    9.56   1
 -10   7  -6    8.71   11.72   1
 -10   8  -6    1.08    9.58   1
 -10   9  -6   -8.50   11.24   1
 -10  11  -5    4.28   13.27   1
 -10  10  -5   69.51   13.74   1
 -10   9  -5    6.59   10.06   1
 -10   8  -5   72.91   13.80   1
 -10   7  -5    2.22    9.91   1
 -10   6  -5    2.22   10.64   1
 -10   5  -5  -22.18   11.42   1
 -10   4  -5    8.86   10.96   1
 -10   3  -5   13.27   10.83   1
 -10   2  -5  -16.56   12.83   1
 -10   1  -5    4.41    9.99   1
 -10   0  -5   -5.51   10.52   1
 -10   0  -4 1126.19   37.67   1
 -10   1  -4  227.99   21.85   1
 -10   2  -4  101.79   15.39   1
 -10   3  -4    1.09   11.34   1
 -10   4  -4   99.29   15.62   1
 -10   5  -4   -4.39   11.50   1
 -10   6  -4    7.71   12.70   1
 -10   7  -4    1.11   11.22   1
 -10   8  -4    2.22   11.94   1
 -10   9  -4   11.09    9.67   1
 -10  10  -4   -2.21   10.37   1
 -10  11  -4   13.16   13.16   1
 -10  12  -4   72.51   15.03   1
 -10  13  -4   26.50   13.28   1
 -10  14  -3    1.06    9.80   1
 -10  13  -3   20.64   10.01   1
 -10  12  -3   -2.20   11.33   1
 -10  11  -3   68.68   18.67   1
 -10  10  -3   38.83   10.11   1
 -10   9  -3   12.17   10.08   1
 -10   8  -3   18.71    9.27   1
 -10   7  -3   -5.46   12.02   1
 -10   6  -3    8.67   13.37   1
 -10   5  -3  521.57   26.71   1
 -10   4  -3  115.28   17.54   1
 -10   3  -3  305.47   21.74   1
 -10   2  -3   -1.06   13.64   1
 -10   1  -3   13.68   11.58   1
 -10   0  -3    6.31   11.52   1
 -10   0  -2  162.06   16.73   1
 -10   1  -2   73.94   13.31   1
 -10   2  -2  198.93   20.22   1
 -10   3  -2  595.11   27.78   1
 -10   4  -2  150.47   20.32   1
 -10   5  -2  876.48   33.64   1
 -10   6  -2   90.59   18.30   1
 -10   7  -2  127.12   16.41   1
 -10   8  -2    2.18   12.60   1
 -10   9  -2   -3.30   10.24   1
 -10  10  -2    6.63   10.83   1
 -10  11  -2   24.40   10.04   1
 -10  12  -2    5.54   10.79   1
 -10  13  -2   10.99   13.64   1
 -10  14  -2   34.63   11.04   1
 -10  15  -2    6.34   10.35   1
 -10  15  -1   23.52    9.32   1
 -10  14  -1   80.76   15.20   1
 -10  13  -1   13.25   10.12   1
 -10  12  -1  380.47   24.02   1
 -10  11  -1   88.61   14.44   1
 -10  10  -1  502.05   27.37   1
 -10   9  -1    9.82   12.10   1
 -10   8  -1  165.04   15.96   1
 -10   7  -1   18.11   11.33   1
 -10   6  -1  364.10   23.01   1
 -10   5  -1  354.64   23.46   1
 -10   4  -1  749.22   31.32   1
 -10   3  -1   95.90   15.74   1
 -10   2  -1  153.06   16.69   1
 -10   1  -1   11.11   12.07   1
 -10   0  -1   -7.06   12.31   1
 -10   0   0   93.15   13.99   1
 -10   1   0   -7.02   11.99   1
 -10   2   0   -4.03   10.27   1
 -10   3   0    7.10   12.21   1
 -10   4   0   32.74   12.86   1
 -10   5   0   -9.31   13.53   1
 -10   6   0    5.24   10.83   1
 -10   7   0    7.43   11.08   1
 -10   8   0   24.72   10.80   1
 -10   9   0  141.41   15.91   1
 -10  10   0   19.78   11.10   1
 -10  11   0   86.31   13.00   1
 -10  12   0   34.39   13.36   1
 -10  13   0   -2.21   12.31   1
 -10  14   0   14.23   10.78   1
 -10  15   0   10.73   10.73   1
  -9  18   0    1.06   10.74   1
  -9  17   0   56.56   12.40   1
  -9  16   0    1.10   11.84   1
  -9  15   0  200.80   20.18   1
  -9  14   0   15.46   10.93   1
  -9  13   0   22.92   11.80   1
  -9  12   0   27.88   10.62   1
  -9  11   0  199.45   17.38   1
  -9  10   0   20.50   11.04   1
  -9   9   0  147.90   15.99   1
  -9   8   0    7.79   12.25   1
  -9   7   0  -14.26   10.54   1
  -9   6   0    5.57   10.17   1
  -9   5   0   15.47   10.65   1
  -9   4   0    8.04   10.84   1
  -9   3   0  149.80   14.69   1
  -9   2   0   19.18   10.61   1
  -9   1   0   18.19    9.61   1
  -9   0   0   12.10    8.29   1
  -9   0  -1   49.78   12.92   1
  -9   1  -1   56.01   12.06   1
  -9   2  -1    3.52   11.14   1
  -9   3  -1  134.35   14.48   1
  -9   4  -1  208.42   18.02   1
  -9   5  -1  238.69   18.59   1
  -9   6  -1  427.17   22.83   1
  -9   7  -1  172.45   15.92   1
  -9   8  -1    6.87   11.82   1
  -9   9  -1   13.08   10.21   1
  -9  10  -1   34.02   14.17   1
  -9  11  -1  193.03   17.99   1
  -9  12  -1   33.37   12.13   1
  -9  13  -1   28.45   12.67   1
  -9  14  -1    6.63   10.83   1
  -9  15  -1   -8.87   11.74   1
  -9  16  -1   20.95    9.80   1
  -9  17  -1   15.18   12.27   1
  -9  17  -2   -1.07    9.42   1
  -9  16  -2   -6.58   12.60   1
  -9  15  -2    2.22    8.72   1
  -9  14  -2    7.76   12.19   1
  -9  13  -2   11.01    9.97   1
  -9  12  -2  159.72   17.75   1
  -9  11  -2   -8.54   12.72   1
  -9  10  -2    5.23   11.70   1
  -9   9  -2   -5.12   10.69   1
  -9   8  -2   19.01   11.54   1
  -9   7  -2   14.68    8.81   1
  -9   6  -2  111.17   13.55   1
  -9   5  -2   71.48   11.21   1
  -9   4  -2    4.63   11.96   1
  -9   3  -2   14.61    9.13   1
  -9   2  -2  107.62   14.83   1
   4  -7   0 6289.60   50.11   1
   4  -3   3 1446.75   13.94   1
   4  -2   3  853.98    9.49   1
  -9   1  -2    -.91   11.13   1
  -9   0  -2  -11.83   10.42   1
  -9   0  -3  552.01   26.59   1
  -9   1  -3  319.26   20.56   1
  -9   2  -3  255.04   18.94   1
  -9   3  -3    2.89   11.68   1
  -9   4  -3   16.57   12.14   1
  -9   5  -3   32.64   12.24   1
  -9   6  -3    5.03   10.69   1
  -9   7  -3    4.10   11.68   1
  -9   8  -3   15.66   10.70   1
  -9   9  -3   69.19   14.24   1
  -9  10  -3   37.93   12.96   1
  -9  11  -3    1.10   11.18   1
  -9  12  -3   15.61   11.69   1
  -9  13  -3   91.01   15.93   1
  -9  14  -3    9.00   11.47   1
  -9  15  -3    8.94   10.71   1
  -9  16  -3   74.71   16.66   1
  -9  16  -4   17.14   13.80   1
  -9  15  -4  403.42   25.57   1
  -9  14  -4   -7.82   12.48   1
  -9  13  -4  386.81   24.69   1
  -9  12  -4    5.62   10.96   1
  -9  11  -4  222.53   19.97   1
  -9  10  -4   27.69   13.88   1
  -9   9  -4  108.28   15.51   1
  -9   8  -4   10.78   12.58   1
  -9   7  -4     .00   12.48   1
  -9   6  -4   -9.42   12.69   1
  -9   5  -4  120.85   15.07   1
  -9   4  -4   45.93   11.86   1
  -9   3  -4  541.70   26.35   1
  -9   2  -4   15.05   13.12   1
  -9   1  -4  126.85   14.71   1
  -9   0  -4   20.94   11.06   1
  -9   0  -5  819.38   33.35   1
  -9   1  -5 2194.92   51.19   1
  -9   2  -5  157.24   18.25   1
  -9   3  -5   61.54   16.57   1
  -9   4  -5   27.79   14.18   1
  -9   5  -5   17.25   10.45   1
  -9   6  -5    8.71   10.77   1
  -9   7  -5   10.99   13.37   1
  -9   8  -5    2.22   11.31   1
  -9   9  -5   41.36   12.30   1
  -9  10  -5   44.94   13.39   1
  -9  11  -5  388.22   23.95   1
  -9  12  -5  312.89   23.87   1
  -9  13  -5  211.02   19.74   1
  -9  14  -5   -2.18   11.86   1
  -9  13  -6   16.08   10.99   1
  -9  12  -6    7.67    9.74   1
  -9  11  -6  -21.11   11.17   1
  -9  10  -6    3.36   10.08   1
  -9   9  -6    6.75    9.54   1
  -9   8  -6   31.50   10.19   1
  -9   7  -6   12.35    9.46   1
  -9   6  -6   12.31   11.24   1
  -9   5  -6   -2.23   10.45   1
  -9   4  -6   13.31   10.86   1
  -9   3  -6   25.40   12.64   1
  -9   2  -6  367.66   22.99   1
  -9   1  -6   27.46   14.53   1
  -9   0  -6    2.20   12.42   1
  -9   0  -7 1698.57   46.63   1
  -9   1  -7  129.29   19.70   1
  -9   2  -7  670.32   30.35   1
  -9   3  -7  -20.25   12.63   1
  -9   4  -7  -18.01   11.14   1
  -9   5  -7   26.99   11.02   1
  -9   6  -7   21.33   12.35   1
  -9   7  -7    8.95   10.01   1
  -9   8  -7     .00   10.19   1
  -9   9  -7   -6.61   10.44   1
  -9  10  -7    8.68    9.34   1
  -9   7  -8   68.61   13.81   1
  -9   6  -8   28.21    9.33   1
  -9   5  -8   37.21   12.19   1
  -9   4  -8   14.32    9.79   1
  -9   3  -8   58.62   13.77   1
  -9   2  -8    3.33   12.00   1
  -9   1  -8   87.76   12.81   1
  -9   0  -8   16.67    8.82   1
  -8   7  -9    8.59   10.30   1
  -8   6  -9  222.70   20.64   1
  -8   5  -9   69.03   15.30   1
  -8   4  -9  316.40   21.23   1
  -8   3  -9   14.39   10.56   1
  -8   2  -9   59.95   12.46   1
  -8   1  -9  -15.56   10.78   1
  -8   0  -9   14.46    9.50   1
  -8   0  -8   -4.49   11.77   1
  -8   1  -8   26.93   11.98   1
  -8   2  -8   -2.25   10.89   1
  -8   3  -8   34.84   10.36   1
  -8   4  -8  152.99   18.42   1
  -8   5  -8   74.27   13.78   1
  -8   6  -8  530.82   28.05   1
  -8   7  -8   93.13   15.26   1
  -8   8  -8  111.67   15.39   1
  -8   9  -8   22.15   11.30   1
  -8  10  -8   25.16   11.32   1
  -8  11  -8   -9.67   11.32   1
  -8  13  -7   25.07   11.59   1
  -8  12  -7    8.87   11.63   1
  -8  11  -7   33.59   13.15   1
  -8  10  -7   67.48   14.58   1
  -8   9  -7   19.12   10.96   1
  -8   8  -7   -6.73   11.98   1
  -8   7  -7   -7.81   10.88   1
  -8   6  -7   85.44   13.81   1
  -8   5  -7  259.09   20.42   1
  -8   4  -7  207.10   18.69   1
  -8   3  -7  162.41   16.64   1
  -8   2  -7   17.37   11.18   1
  -8   1  -7    2.17   11.96   1
  -8   0  -7    3.25   11.09   1
  -8   0  -6   31.46   11.96   1
  -8   1  -6  610.68   27.85   1
  -8   2  -6   27.55   11.59   1
  -8   3  -6  122.24   15.88   1
  -8   4  -6  -11.40   14.17   1
  -8   5  -6  -22.01   11.34   1
  -8   6  -6    2.12   10.82   1
  -8   7  -6   60.20   12.72   1
  -8   8  -6    3.27   11.16   1
  -8   9  -6   45.21   12.62   1
  -8  10  -6    7.80   10.27   1
  -8  11  -6   20.20   12.60   1
  -8  12  -6   -3.38    8.93   1
  -8  13  -6  141.38   16.49   1
  -8  14  -6    6.66   14.14   1
  -8  15  -6   80.64   15.41   1
  -8  17  -5   -6.44   10.19   1
  -8  16  -5   40.79   13.00   1
  -8  15  -5   61.56   13.48   1
  -8  14  -5   79.89   14.28   1
  -8  13  -5  418.64   25.37   1
  -8  12  -5  239.17   20.90   1
  -8  11  -5  610.11   28.66   1
  -8  10  -5  234.10   21.00   1
  -8   9  -5   80.44   16.33   1
  -8   8  -5  122.43   15.60   1
  -8   7  -5   43.74   11.46   1
  -8   6  -5  253.50   19.15   1
  -8   5  -5  253.11   18.30   1
  -8   4  -5  585.71   26.57   1
  -8   3  -5  652.19   27.26   1
  -8   2  -5  493.09   25.80   1
  -8   1  -5  205.21   17.31   1
  -8   0  -5    3.76    9.67   1
  -8   0  -4 3191.03   54.56   1
  -8   1  -4   37.45   13.01   1
  -8   2  -4 2068.73   44.02   1
  -8   3  -4   39.87   12.93   1
  -8   4  -4  619.36   25.85   1
  -8   5  -4   29.29   10.36   1
  -8   6  -4   43.94   14.08   1
  -8   7  -4    9.57    9.85   1
  -8   8  -4  -17.67   10.48   1
  -8   9  -4   -7.05   10.99   1
  -8  10  -4    8.27   10.54   1
  -8  11  -4   16.96    9.94   1
  -8  12  -4  467.16   27.05   1
  -8  13  -4  114.83   16.52   1
  -8  14  -4 1077.17   37.62   1
  -8  15  -4  167.65   18.66   1
  -8  16  -4  129.00   16.75   1
  -8  17  -4   21.02    9.83   1
  -8  18  -4   -3.23   11.35   1
  -8  19  -3   -2.14   10.38   1
  -8  18  -3  -37.51   14.13   1
  -8  17  -3   19.05   11.92   1
  -8  16  -3    3.38   11.53   1
  -8  15  -3   72.68   15.69   1
  -8  14  -3  397.78   25.20   1
  -8  13  -3   32.37   12.40   1
  -8  12  -3   85.17   14.46   1
  -8  11  -3   -7.15   11.96   1
  -8  10  -3  350.66   21.57   1
  -8   9  -3   10.56   11.95   1
  -8   8  -3  210.39   17.17   1
  -8   7  -3  151.88   16.12   1
  -8   6  -3  205.03   17.09   1
  -8   5  -3   35.22   10.49   1
  -8   4  -3   12.62    8.12   1
  -8   3  -3   59.61   11.29   1
  -8   2  -3  515.35   22.13   1
  -8   1  -3   23.55    8.63   1
  -8   0  -3    3.24    8.34   1
  -8   0  -2   11.49    9.48   1
  -8   1  -2   49.17   10.92   1
  -8   2  -2   15.49    7.90   1
  -8   3  -2   16.48    7.57   1
  -8   4  -2    -.80    9.35   1
  -8   5  -2   93.91   12.36   1
  -8   6  -2   25.99   10.30   1
  -8   7  -2   24.18   10.72   1
  -8   8  -2   24.97   12.29   1
  -8   9  -2  217.75   17.70   1
  -8  10  -2   83.13   12.71   1
  -8  11  -2   62.34   12.24   1
  -8  12  -2   17.40    9.65   1
  -8  13  -2   75.99   13.92   1
  -8  14  -2   16.26   12.31   1
  -8  15  -2    9.96   10.32   1
  -8  16  -2    2.24   10.76   1
  -8  17  -2   -4.50   10.79   1
  -8  18  -2    5.58    9.79   1
  -8  19  -2   17.46   10.24   1
  -8  19  -1  -12.12   11.81   1
  -8  18  -1   -6.72   12.28   1
  -8  17  -1   39.38   13.17   1
  -8  16  -1  -23.45   12.38   1
  -8  15  -1   15.37   12.12   1
  -8  14  -1     .00    9.46   1
  -8  13  -1   -5.20   12.77   1
  -8  12  -1   31.14   12.10   1
  -8  11  -1   31.00   11.46   1
  -8  10  -1   -4.66   10.51   1
  -8   9  -1  173.48   16.50   1
  -8   8  -1    1.73   12.62   1
  -8   7  -1   42.74   10.76   1
  -8   6  -1    4.06   10.11   1
  -8   5  -1  250.53   16.29   1
  -8   4  -1   -7.72    8.10   1
  -8   3  -1   11.37    9.19   1
  -8   2  -1    2.24    8.29   1
  -8   1  -1   61.53   11.32   1
  -8   0  -1   14.78    8.36   1
  -8   0   0 1389.85   33.74   1
  -8   1   0  375.34   18.58   1
  -8   2   0  268.59   16.73   1
  -8   3   0   63.60   10.71   1
  -8   4   0  195.97   14.33   1
  -8   5   0   66.38   10.68   1
  -8   6   0   18.47    8.76   1
  -8   7   0   21.55   10.42   1
  -8   8   0    9.44   10.89   1
  -8   9   0   42.73   10.46   1
  -8  10   0   24.05   11.84   1
  -8  11   0   24.02   11.33   1
  -8  12   0  243.40   19.03   1
  -8  13   0  131.21   17.56   1
  -8  14   0   19.19   11.08   1
  -8  15   0   24.07   11.26   1
  -8  16   0  167.15   18.31   1
  -8  17   0   12.37   11.95   1
  -8  18   0   31.42   11.88   1
  -8  19   0    9.94   10.99   1
  -8  20   0    6.43    9.81   1
  -7  21   0   -7.66   10.99   1
  -7  20   0   45.86   14.19   1
  -7  19   0   50.63   14.19   1
  -7  18   0   14.50   12.57   1
  -7  17   0   21.86   14.25   1
  -7  16   0  402.85   25.35   1
  -7  15   0  555.17   26.88   1
  -7  14   0  489.41   25.60   1
  -7  13   0   10.25   10.41   1
  -7  12   0   91.27   12.69   1
  -7  11   0  151.59   16.24   1
  -7  10   0  326.65   18.40   1
  -7   9   0   38.87   11.43   1
  -7   8   0    8.00    7.31   1
  -7   7   0   12.53    8.35   1
  -7   6   0   38.11    8.27   1
  -7   5   0  107.80   11.92   1
  -7   4   0   47.62    8.77   1
  -7   3   0   44.05    7.64   1
  -7   2   0   31.86    8.31   1
  -7   1   0    4.16    7.16   1
  -7   0   0    6.52    6.47   1
  -7   0  -1  938.63   25.29   1
  -7   1  -1   16.32    7.48   1
  -7   2  -1  228.49   14.46   1
  -7   3  -1   77.06   10.40   1
  -7   4  -1  108.80   11.40   1
  -7   5  -1     .66    8.05   1
  -7   6  -1   64.44   10.35   1
  -7   7  -1    4.23    8.29   1
  -7   8  -1    4.42    7.65   1
  -7   9  -1   13.11    9.60   1
  -7  10  -1   26.72   10.02   1
  -7  11  -1   54.47   10.97   1
  -7  12  -1   54.57   12.04   1
  -7  13  -1  -18.79   11.19   1
  -7  14  -1   75.78   14.23   1
  -7  15  -1   31.83   12.62   1
  -7  16  -1   80.96   14.45   1
  -7  17  -1   21.93   10.17   1
  -7  18  -1   20.12   12.55   1
  -7  19  -1    4.50   11.59   1
  -7  20  -1   36.85   15.35   1
  -7  21  -1    1.09   10.40   1
  -7  21  -2   47.42   15.47   1
  -7  20  -2  180.95   17.45   1
  -7  19  -2   42.73   12.72   1
  -7  18  -2   57.23   13.88   1
  -7  17  -2   39.81   14.33   1
  -7  16  -2    1.08   11.26   1
  -7  15  -2    2.09   10.95   1
  -7  14  -2   41.17   12.98   1
  -7  13  -2   36.54   11.62   1
  -7  12  -2  256.25   18.48   1
  -7  11  -2  283.85   18.58   1
  -7  10  -2 1004.45   31.13   1
  -7   9  -2 1095.57   31.32   1
  -7   8  -2 1085.71   30.90   1
  -7   7  -2   70.34    9.50   1
  -7   6  -2    8.47    8.98   1
  -7   5  -2  210.97   14.04   1
  -7   4  -2   -3.98    7.80   1
  -7   3  -2   58.42    8.56   1
  -7   2  -2  129.64   11.79   1
  -7   1  -2   86.62   10.93   1
  -7   0  -2   -2.52    7.46   1
  -7   0  -3   16.22    7.94   1
  -7   1  -3   12.20    7.79   1
  -7   2  -3   38.99    8.63   1
  -7   3  -3   20.14    8.13   1
  -7   4  -3   30.49    7.99   1
  -7   5  -3   69.87   11.13   1
  -7   6  -3   55.53   11.23   1
  -7   7  -3    5.44    8.33   1
  -7   8  -3   68.61   11.56   1
  -7   9  -3  643.18   25.26   1
   4  -7   0 6289.60   49.92   1
   4  -3   3 1470.15   13.92   1
   4  -2   3  849.46    9.32   1
  -7  10  -3   -7.75   10.23   1
  -7  11  -3  225.74   17.74   1
  -7  12  -3   15.96    9.98   1
  -7  13  -3    9.78   12.37   1
  -7  14  -3   22.35   11.31   1
  -7  15  -3  -12.60   11.50   1
  -7  16  -3    2.16   13.03   1
  -7  17  -3  -13.17   11.40   1
  -7  18  -3   22.10   13.07   1
  -7  19  -3   14.28   13.23   1
  -7  20  -3   -5.38   12.40   1
  -7  19  -4   37.87   11.19   1
  -7  18  -4   25.32   12.01   1
  -7  17  -4  500.42   26.99   1
  -7  16  -4  137.01   17.78   1
  -7  15  -4  430.93   24.71   1
  -7  14  -4   83.03   14.60   1
  -7  13  -4  480.31   24.54   1
  -7  12  -4  239.50   19.98   1
  -7  11  -4  457.08   23.30   1
  -7  10  -4   -4.58   10.07   1
  -7   9  -4  152.54   14.46   1
  -7   8  -4  321.47   17.92   1
  -7   7  -4  167.69   14.24   1
  -7   6  -4   -1.59    7.97   1
  -7   5  -4  110.85   11.68   1
  -7   4  -4   -2.27    9.73   1
  -7   3  -4    2.97    8.07   1
  -7   2  -4   54.99   10.55   1
  -7   1  -4    2.18    7.87   1
  -7   0  -4    6.53    7.43   1
  -7   0  -5   76.20   12.24   1
  -7   1  -5   15.28    8.39   1
  -7   2  -5  161.97   13.93   1
  -7   3  -5  103.25   14.19   1
  -7   4  -5  977.78   30.58   1
  -7   5  -5  191.22   15.51   1
  -7   6  -5   39.16   10.97   1
  -7   7  -5   -2.68    9.42   1
  -7   8  -5    4.60    9.52   1
  -7   9  -5   27.49   10.08   1
  -7  10  -5  222.91   18.86   1
  -7  11  -5    7.05   12.38   1
  -7  12  -5 1255.05   38.74   1
  -7  13  -5   20.19   13.06   1
  -7  14  -5   58.55   13.80   1
  -7  15  -5    2.20   11.53   1
  -7  16  -5   16.57   11.32   1
  -7  17  -5    3.30   12.19   1
  -7  18  -5   51.88    9.91   1
  -7  17  -6   10.71   12.77   1
  -7  16  -6    5.47    9.96   1
  -7  15  -6   19.87    9.75   1
  -7  14  -6   37.53   11.68   1
  -7  13  -6   -4.38   11.17   1
  -7  12  -6  141.59   16.07   1
  -7  11  -6   37.16   14.21   1
  -7  10  -6  146.64   15.81   1
  -7   9  -6     .00    9.65   1
  -7   8  -6   -8.95   10.47   1
  -7   7  -6   17.49    9.22   1
  -7   6  -6   -7.61   10.60   1
  -7   5  -6    3.73    8.76   1
  -7   4  -6   70.73   12.49   1
  -7   3  -6   70.70   12.36   1
  -7   2  -6  249.55   17.77   1
  -7   1  -6   33.91    8.28   1
  -7   0  -6    -.89    7.82   1
  -7   0  -7  260.26   18.50   1
  -7   1  -7   76.72   13.41   1
  -7   2  -7  464.33   24.60   1
  -7   3  -7  979.14   34.21   1
  -7   4  -7  788.71   31.02   1
  -7   5  -7  983.10   34.07   1
  -7   6  -7  285.41   21.29   1
  -7   7  -7   -4.18   12.37   1
  -7   8  -7    5.30   11.86   1
  -7   9  -7    5.38   10.15   1
  -7  10  -7    9.80   10.15   1
  -7  11  -7   49.44   12.19   1
  -7  12  -7   30.92    9.63   1
  -7  13  -7   55.19   14.14   1
  -7  14  -7   48.21   13.77   1
  -7  15  -7    6.47   10.23   1
  -7  13  -8   90.01   14.61   1
  -7  12  -8   10.89   11.53   1
  -7  11  -8  133.08   16.86   1
  -7  10  -8   40.87   12.15   1
  -7   9  -8  350.12   22.28   1
  -7   8  -8   53.95   15.53   1
  -7   7  -8  629.91   29.25   1
  -7   6  -8    7.62   13.38   1
  -7   5  -8  896.63   33.94   1
  -7   4  -8   29.02   11.01   1
  -7   3  -8  497.10   27.15   1
  -7   2  -8    6.39   11.06   1
  -7   1  -8   46.72   12.01   1
  -7   0  -8   -1.06   10.01   1
  -7   0  -9   24.27   11.68   1
  -7   1  -9   84.97   14.26   1
  -7   2  -9   51.89   13.48   1
  -7   3  -9  314.80   21.22   1
  -7   4  -9  549.16   27.58   1
  -7   5  -9  751.18   31.83   1
  -7   6  -9  621.05   29.33   1
  -7   7  -9   61.58   14.59   1
  -7   8  -9   18.58   13.61   1
  -7   9  -9  333.59   22.09   1
  -7  10  -9  341.85   23.60   1
  -7   6 -10   93.60   13.09   1
  -7   5 -10   23.38   11.24   1
  -7   4 -10   -5.35   10.54   1
  -7   3 -10   16.14    9.32   1
  -7   2 -10   25.92   13.23   1
  -7   1 -10    2.16    8.92   1
  -7   0 -10   -8.66   10.16   1
  -6   2 -11   -3.15    9.10   1
  -6   1 -11   -8.43    9.89   1
  -6   0 -11  -13.71    9.61   1
  -6   0 -10   25.41   10.06   1
  -6   1 -10   15.47    8.70   1
  -6   2 -10   -4.42   10.24   1
  -6   3 -10  143.47   15.92   1
  -6   4 -10   16.53   11.29   1
  -6   5 -10  177.02   17.83   1
  -6   6 -10   -6.57   10.04   1
  -6   7 -10  129.48   16.39   1
  -6   8 -10    3.23    9.70   1
  -6   9 -10   52.12   12.81   1
  -6  13  -9   35.95   12.05   1
  -6  12  -9  125.15   18.37   1
  -6  11  -9  216.46   18.94   1
  -6  10  -9  453.80   27.47   1
  -6   9  -9 1673.71   45.80   1
  -6   8  -9  530.08   28.37   1
  -6   7  -9 1341.38   41.00   1
  -6   6  -9  156.83   16.30   1
  -6   5  -9   21.83   13.46   1
  -6   4  -9    4.34   11.49   1
  -6   3  -9   -3.24   11.08   1
  -6   2  -9    6.47    8.76   1
  -6   1  -9   26.89   10.26   1
  -6   0  -9  -11.82   10.25   1
  -6   0  -8   20.85   12.04   1
  -6   1  -8   16.90   10.84   1
  -6   2  -8   53.90   12.23   1
  -6   3  -8   36.18   11.28   1
  -6   4  -8    8.11    9.73   1
  -6   5  -8   16.41   10.26   1
  -6   6  -8  123.62   15.65   1
  -6   7  -8  154.78   16.41   1
  -6   8  -8    4.27   12.17   1
  -6   9  -8    5.40   12.08   1
  -6  10  -8   29.50   12.69   1
  -6  11  -8    2.20   10.21   1
  -6  12  -8   18.78   12.05   1
  -6  13  -8   46.30   10.46   1
  -6  14  -8   -1.09    9.95   1
  -6  15  -8    6.43   12.32   1
  -6  17  -7   34.32    8.44   1
  -6  16  -7   55.80   14.05   1
  -6  15  -7   -5.52   10.87   1
  -6  14  -7   65.11   12.04   1
  -6  13  -7   61.32   12.96   1
  -6  12  -7  306.71   21.71   1
  -6  11  -7   19.09   14.46   1
  -6  10  -7  114.24   14.69   1
  -6   9  -7    5.08   10.20   1
  -6   8  -7  400.85   23.61   1
  -6   7  -7    3.88   10.27   1
  -6   6  -7   13.30    8.81   1
  -6   5  -7   48.45    9.59   1
  -6   4  -7  617.66   25.82   1
  -6   3  -7   29.84   10.96   1
  -6   2  -7   77.01   10.60   1
  -6   1  -7   12.46    8.81   1
  -6   0  -7    8.88    7.75   1
  -6   0  -6   44.64   10.42   1
  -6   1  -6   74.58   10.15   1
  -6   2  -6  121.81   12.20   1
  -6   3  -6  175.35   14.35   1
  -6   4  -6  102.60   11.63   1
  -6   5  -6     .00    9.33   1
  -6   6  -6  156.81   15.85   1
  -6   7  -6    7.01   10.37   1
  -6   8  -6   -1.81    9.81   1
  -6   9  -6   68.98   13.57   1
  -6  10  -6   93.39   14.76   1
  -6  11  -6   16.90   10.28   1
  -6  12  -6   -1.02   12.25   1
  -6  13  -6   48.44   13.07   1
  -6  14  -6   -8.62   10.77   1
  -6  15  -6  -17.52   10.84   1
  -6  16  -6   -2.21   11.69   1
  -6  17  -6   20.94   10.52   1
  -6  18  -6     .00   11.61   1
  -6  19  -6   40.19   14.96   1
  -6  20  -5   23.44   10.65   1
  -6  19  -5  130.07   15.57   1
  -6  18  -5   20.98   10.54   1
  -6  17  -5   -4.41   11.23   1
  -6  16  -5    3.26   12.62   1
  -6  15  -5   13.80    9.79   1
  -6  14  -5   10.31   10.31   1
  -6  13  -5  390.17   23.30   1
  -6  12  -5    6.71   11.29   1
  -6  11  -5  912.73   31.09   1
  -6  10  -5   -2.65   10.03   1
  -6   9  -5  122.99   14.72   1
  -6   8  -5     .00   10.76   1
  -6   7  -5  141.60   12.93   1
  -6   6  -5   29.68    9.41   1
  -6   5  -5   -8.13    8.71   1
  -6   4  -5   23.06    8.15   1
  -6   3  -5  454.96   19.22   1
  -6   2  -5   -5.57    8.30   1
  -6   1  -5   58.67    9.13   1
  -6   0  -5    -.69    7.12   1
  -6   0  -4    3.65    5.77   1
  -6   1  -4   23.20    7.38   1
  -6   2  -4   13.57    6.17   1
  -6   3  -4   10.03    6.81   1
  -6   4  -4    5.13    8.22   1
  -6   5  -4  130.04   11.64   1
  -6   6  -4   -1.37    7.22   1
  -6   7  -4  110.64   12.41   1
  -6   8  -4   31.80   10.74   1
  -6   9  -4   33.26   10.41   1
  -6  10  -4   14.59   10.88   1
  -6  11  -4  112.31   13.34   1
  -6  12  -4   86.61   12.40   1
  -6  13  -4  161.92   15.35   1
  -6  14  -4   -1.96    9.79   1
  -6  15  -4   -4.08   10.39   1
  -6  16  -4   35.85   13.34   1
  -6  17  -4   20.57   10.66   1
  -6  18  -4   46.21   12.64   1
  -6  19  -4    5.52   10.06   1
  -6  20  -4   71.03   13.87   1
  -6  21  -4    2.13   11.15   1
  -6  21  -3   73.88   14.66   1
  -6  20  -3  335.42   21.57   1
  -6  19  -3   -2.20   12.85   1
  -6  18  -3    1.09   11.02   1
  -6  17  -3    7.40   11.04   1
  -6  16  -3  193.79   17.61   1
  -6  15  -3    1.95    9.96   1
  -6  14  -3  -14.89   11.92   1
  -6  13  -3   50.38    9.56   1
  -6  12  -3  307.37   19.37   1
  -6  11  -3    4.76   11.49   1
  -6  10  -3 3041.92   49.04   1
  -6   9  -3   57.05   12.76   1
  -6   8  -3 8082.36   75.45   1
  -6   7  -3   46.62   11.97   1
  -6   6  -3 9242.77   76.65   1
  -6   5  -3   51.42    9.30   1
  -6   4  -3 1915.39   34.08   1
  -6   3  -3   18.63    7.88   1
  -6   2  -3  252.19   13.63   1
  -6   1  -3  126.04   10.43   1
  -6   0  -3    7.64    6.86   1
  -6   0  -2 1392.55   27.20   1
  -6   1  -2  831.47   22.06   1
  -6   2  -2   70.79    8.84   1
  -6   3  -2   21.83    7.20   1
  -6   4  -2   -3.21    7.29   1
  -6   5  -2   21.57    8.83   1
  -6   6  -2   97.91   10.68   1
  -6   7  -2   -6.63    6.95   1
  -6   8  -2  138.83   11.77   1
  -6   9  -2  115.74   12.02   1
  -6  10  -2 1984.96   39.25   1
  -6  11  -2  226.60   15.52   1
  -6  12  -2   91.53   11.72   1
  -6  13  -2    4.22    8.97   1
  -6  14  -2   34.85   11.27   1
  -6  15  -2   -5.66   10.84   1
  -6  16  -2    5.94    9.40   1
  -6  17  -2  155.10   18.26   1
  -6  18  -2  397.93   25.13   1
  -6  19  -2  236.42   18.96   1
  -6  20  -2   15.47   14.41   1
  -6  21  -2   47.20   13.75   1
  -6  22  -2    1.07   11.78   1
  -6  22  -1   51.88   13.50   1
  -6  21  -1   77.13   15.66   1
  -6  20  -1   14.34   13.82   1
  -6  19  -1  383.85   24.68   1
  -6  18  -1   39.14   14.69   1
  -6  17  -1  184.25   18.85   1
  -6  16  -1   21.37   10.55   1
  -6  15  -1  112.41   15.20   1
  -6  14  -1   13.92   10.15   1
  -6  13  -1  290.00   17.49   1
  -6  12  -1   34.66    8.95   1
  -6  11  -1  147.70   13.96   1
  -6  10  -1    9.54    8.40   1
  -6   9  -1  506.00   18.90   1
  -6   8  -1    8.50    7.18   1
  -6   7  -1  331.08   16.01   1
  -6   6  -1   35.67    7.82   1
  -6   5  -1  419.07   16.64   1
  -6   4  -1  255.04   13.37   1
  -6   3  -1  808.99   20.99   1
  -6   2  -1   23.62    6.90   1
  -6   1  -1   25.21    7.26   1
  -6   0  -1    4.26    7.82   1
  -6   0   0  206.94   11.61   1
  -6   1   0  260.53   12.72   1
  -6   2   0  272.56   13.05   1
  -6   3   0 2065.18   32.45   1
  -6   4   0  714.93   20.63   1
  -6   5   0 1527.26   29.09   1
  -6   6   0  113.25   10.15   1
  -6   7   0  290.53   14.04   1
  -6   8   0   50.79    7.49   1
  -6   9   0  492.28   19.58   1
  -6  10   0  221.07   15.77   1
  -6  11   0  600.49   22.08   1
  -6  12   0   -6.85    8.65   1
  -6  13   0    7.29    8.54   1
  -6  14   0   52.56   11.97   1
  -6  15   0   88.63   14.36   1
  -6  16   0     .00   12.94   1
  -6  17   0  308.69   20.42   1
  -6  18   0   99.00   17.81   1
  -6  19   0  715.79   30.75   1
  -6  20   0   48.50   15.11   1
  -6  21   0   25.37   12.03   1
   4  -7   0 6289.60   50.03   1
   4  -3   3 1465.61   14.03   1
   4  -2   3  850.05    9.39   1
  -6  22   0    8.74   12.64   1
  -5  23   0   -2.19   10.94   1
  -5  22   0   13.35   12.78   1
  -5  21   0   -1.11   11.79   1
  -5  20   0  169.49   17.85   1
  -5  19   0     .00   12.33   1
  -5  18   0  552.15   26.76   1
  -5  17   0   -4.74   10.93   1
  -5  16   0   30.28   11.27   1
  -5  15   0     .00   10.20   1
  -5  14   0   51.17    8.28   1
  -5  13   0    5.04    7.52   1
  -5  12   0  398.08   18.48   1
  -5  11   0   34.17    9.28   1
  -5  10   0    6.35    8.35   1
  -5   9   0   80.61    8.73   1
  -5   8   0 2097.85   33.11   1
  -5   7   0   17.39    6.43   1
  -5   6   0  774.75   19.83   1
  -5   5   0   70.39    7.75   1
  -5   4   0 1867.91   27.95   1
  -5   3   0   18.46    6.03   1
  -5   2   0  410.39   13.52   1
  -5   1   0   19.46    5.75   1
  -5   0   0   -2.92    5.41   1
  -5   0  -1  151.07    9.46   1
  -5   1  -1   46.37    6.63   1
  -5   2  -1  457.18   14.39   1
  -5   3  -1  878.96   19.43   1
  -5   4  -1 1988.33   29.17   1
  -5   5  -1  594.48   17.38   1
  -5   6  -1    8.14    7.09   1
  -5   7  -1  165.90   11.18   1
  -5   8  -1 2351.50   35.38   1
  -5   9  -1  846.48   23.39   1
  -5  10  -1  651.19   20.62   1
  -5  11  -1    -.63    8.00   1
  -5  12  -1   21.71    7.67   1
  -5  13  -1   -1.46    8.32   1
  -5  14  -1   29.02   10.72   1
  -5  15  -1    6.73    9.74   1
  -5  16  -1   25.16   11.15   1
  -5  17  -1   29.61   10.77   1
  -5  18  -1  169.40   17.29   1
  -5  19  -1  196.13   20.17   1
  -5  20  -1    6.54   11.64   1
  -5  21  -1   17.76   12.06   1
  -5  22  -1  193.40   19.25   1
  -5  23  -1  189.85   18.90   1
  -5  23  -2  -10.81   11.94   1
  -5  22  -2   35.45   13.11   1
  -5  21  -2  349.37   23.34   1
  -5  20  -2   -4.39   13.54   1
  -5  19  -2  555.26   28.37   1
  -5  18  -2  144.63   14.54   1
  -5  17  -2  141.51   16.59   1
  -5  16  -2     .00    9.58   1
  -5  15  -2   -1.73    9.16   1
  -5  14  -2   15.39    9.75   1
  -5  13  -2   18.90    8.11   1
  -5  12  -2   14.81    8.19   1
  -5  11  -2  286.04   15.49   1
  -5  10  -2   58.31    9.49   1
  -5   9  -2  753.74   22.23   1
  -5   8  -2   17.23    6.23   1
  -5   7  -2  137.88   10.63   1
  -5   6  -2   -8.63    7.97   1
  -5   5  -2 2078.23   31.53   1
  -5   4  -2  104.04    9.50   1
  -5   3  -2 3425.61   38.51   1
  -5   2  -2  128.82    8.80   1
  -5   1  -2  189.60   10.07   1
  -5   0  -2     .00    5.92   1
  -5   0  -3   65.99    7.50   1
  -5   1  -3  389.25   14.36   1
  -5   2  -3   26.07    6.58   1
  -5   3  -3  437.54   15.88   1
  -5   4  -3   28.96    7.00   1
  -5   5  -3  778.64   20.81   1
  -5   6  -3  893.27   23.16   1
  -5   7  -3 5808.63   57.45   1
  -5   8  -3 2700.64   40.84   1
  -5   9  -3 4762.40   55.43   1
  -5  10  -3  605.93   22.32   1
  -5  11  -3  187.44   14.64   1
  -5  12  -3   11.24    8.51   1
  -5  13  -3    6.39    9.04   1
  -5  14  -3   -7.66    9.67   1
  -5  15  -3   -6.33   10.82   1
  -5  16  -3    8.62    9.81   1
  -5  17  -3  106.80   12.75   1
  -5  18  -3   57.84   14.15   1
  -5  19  -3  117.33   16.62   1
  -5  20  -3   -3.32   12.58   1
  -5  21  -3 1136.21   41.17   1
  -5  22  -3  333.75   24.74   1
  -5  23  -3 1683.38   47.96   1
  -5  22  -4  -18.29   12.68   1
  -5  21  -4   -6.63   11.79   1
  -5  20  -4  101.32   14.73   1
  -5  19  -4   15.46   11.90   1
  -5  18  -4  -16.21   12.56   1
  -5  17  -4  -11.51   12.85   1
  -5  16  -4  174.59   16.49   1
  -5  15  -4   -8.60   11.59   1
  -5  14  -4   53.50   11.72   1
  -5  13  -4   86.57   12.39   1
  -5  12  -4   28.32    9.26   1
  -5  11  -4  236.61   15.72   1
  -5  10  -4 1027.58   28.55   1
  -5   9  -4 1102.00   28.89   1
  -5   8  -4 5529.20   60.96   1
  -5   7  -4  634.68   21.20   1
  -5   6  -4 1324.39   28.92   1
  -5   5  -4  366.56   16.20   1
  -5   4  -4   78.62    9.83   1
  -5   3  -4   64.81    7.74   1
  -5   2  -4    1.04    6.16   1
  -5   1  -4  113.19    9.57   1
  -5   0  -4    4.10    5.93   1
  -5   0  -5  197.58   12.54   1
  -5   1  -5   10.12    7.69   1
  -5   2  -5  841.08   23.44   1
  -5   3  -5   30.60    7.69   1
  -5   4  -5  135.35   11.59   1
  -5   5  -5   -7.10    6.92   1
  -5   6  -5  698.25   23.10   1
  -5   7  -5  118.85   12.80   1
  -5   8  -5  217.75   14.00   1
  -5   9  -5    8.36    8.08   1
  -5  10  -5   87.01   12.39   1
  -5  11  -5   67.97   12.07   1
  -5  12  -5   30.00    9.83   1
  -5  13  -5    2.78    9.50   1
  -5  14  -5   27.20    9.71   1
  -5  15  -5   16.22   11.82   1
  -5  16  -5   99.96   14.54   1
  -5  17  -5   11.92   11.52   1
  -5  18  -5   60.78   14.37   1
  -5  19  -5   35.63   10.68   1
  -5  20  -5   16.58   10.66   1
  -5  21  -5   12.96    7.48   1
  -5  20  -6   -1.07   11.11   1
  -5  19  -6    7.71    9.41   1
  -5  18  -6  -10.02   10.73   1
  -5  17  -6  170.86   16.90   1
  -5  16  -6   16.41   11.21   1
  -5  15  -6    6.41    9.80   1
  -5  14  -6   -9.33   11.22   1
  -5  13  -6   12.02   11.24   1
  -5  12  -6   52.99   13.59   1
  -5  11  -6   76.80   11.29   1
  -5  10  -6   16.87    9.01   1
  -5   9  -6  265.19   17.83   1
  -5   8  -6  142.68   14.06   1
  -5   7  -6   -1.58    7.91   1
  -5   6  -6   77.99   11.70   1
  -5   5  -6  247.95   15.18   1
  -5   4  -6   -2.90    9.10   1
  -5   3  -6   31.23    9.42   1
  -5   2  -6   33.57    8.39   1
  -5   1  -6   23.57    7.72   1
  -5   0  -6   -4.84    7.15   1
  -5   0  -7    -.80    8.54   1
  -5   1  -7  509.23   21.47   1
  -5   2  -7   -1.62    8.36   1
  -5   3  -7  104.31   11.05   1
  -5   4  -7    2.50    8.31   1
  -5   5  -7   13.63    6.82   1
  -5   6  -7   -5.24    9.07   1
  -5   7  -7   71.71   12.68   1
  -5   8  -7    7.38   10.44   1
  -5   9  -7   41.87   10.51   1
  -5  10  -7  -17.67   10.20   1
  -5  11  -7   27.32   10.95   1
  -5  12  -7   10.41   11.31   1
  -5  13  -7   33.12   12.32   1
  -5  14  -7   26.18   11.65   1
  -5  15  -7   18.81   10.44   1
  -5  16  -7    7.79   11.30   1
  -5  17  -7  -17.74   11.31   1
  -5  18  -7   19.63    9.63   1
  -5  17  -8   39.45   13.10   1
  -5  16  -8  106.06   16.11   1
  -5  15  -8  118.63   14.83   1
  -5  14  -8   77.94   14.85   1
  -5  13  -8   67.67   13.90   1
  -5  12  -8    4.39   11.31   1
  -5  11  -8   36.81   13.44   1
  -5  10  -8  197.84   18.97   1
  -5   9  -8  236.73   19.43   1
  -5   8  -8    3.06    9.53   1
  -5   7  -8    7.01   10.16   1
  -5   6  -8   17.67    9.31   1
  -5   5  -8   31.84   11.70   1
  -5   4  -8  189.09   16.15   1
  -5   3  -8   36.61    9.62   1
  -5   2  -8   62.32    8.87   1
  -5   1  -8  -12.95    8.68   1
  -5   0  -8    9.23    8.05   1
  -5   0  -9    5.16   10.07   1
  -5   1  -9  -16.55   10.85   1
  -5   2  -9   22.83   11.27   1
  -5   3  -9   -2.09   10.12   1
  -5   4  -9  153.55   16.36   1
  -5   5  -9    1.06   11.08   1
  -5   6  -9  156.52   18.26   1
  -5   7  -9    8.67   11.67   1
  -5   8  -9  293.22   21.22   1
  -5   9  -9   78.35   14.26   1
  -5  10  -9  515.23   26.28   1
  -5  11  -9   66.80   15.18   1
  -5  12  -9   72.21   15.59   1
  -5  13  -9   24.24   10.34   1
  -5  14  -9    3.25    9.76   1
  -5  11 -10    2.16   11.92   1
  -5  10 -10    1.09   10.44   1
  -5   9 -10  128.17   15.86   1
  -5   8 -10  509.80   26.86   1
  -5   7 -10  250.45   20.31   1
  -5   6 -10  461.98   26.46   1
  -5   5 -10  -11.12    9.94   1
  -5   4 -10    2.22    8.74   1
  -5   3 -10   29.90   12.28   1
  -5   2 -10   14.37   12.16   1
  -5   1 -10  -11.04   10.93   1
  -5   0 -10   23.18    9.56   1
  -5   0 -11   37.42   12.26   1
  -5   1 -11   33.00   12.35   1
  -5   2 -11   16.48   11.26   1
  -5   3 -11  224.58   17.63   1
  -5   4 -11    3.27   11.18   1
  -5   5 -11   37.95    9.88   1
  -5   6 -11    2.15    9.97   1
  -5   7 -11   19.13   11.64   1
  -4   9 -11   22.48    6.15   1
  -4   8 -11    1.08   10.69   1
  -4   7 -11    2.19   10.84   1
  -4   6 -11     .00   10.46   1
  -4   5 -11    5.54    8.93   1
  -4   4 -11    1.11    9.49   1
  -4   3 -11   -6.67    8.61   1
  -4   2 -11   10.01    7.46   1
  -4   1 -11    8.90    9.18   1
  -4   0 -11   -8.90    9.31   1
  -4   0 -10   48.47   10.05   1
  -4   1 -10   11.86   10.51   1
  -4   2 -10   31.33   10.53   1
  -4   3 -10    1.08    8.04   1
  -4   4 -10   28.33   12.33   1
  -4   5 -10    3.29    9.10   1
  -4   6 -10    2.20   10.22   1
  -4   7 -10   15.50    9.13   1
  -4   8 -10   -8.89    9.69   1
  -4   9 -10   30.06   10.39   1
  -4  10 -10  110.04   15.52   1
  -4  11 -10  143.63   17.47   1
  -4  12 -10  115.75   15.05   1
  -4  13 -10   45.02   12.86   1
  -4  16  -9    2.13   10.23   1
  -4  15  -9   69.89   14.32   1
  -4  14  -9   18.82   11.77   1
  -4  13  -9   24.49   11.13   1
  -4  12  -9   47.79   14.19   1
  -4  11  -9  293.58   23.15   1
  -4  10  -9   34.93   13.98   1
  -4   9  -9  982.06   34.79   1
  -4   8  -9   26.51   13.03   1
  -4   7  -9  928.17   34.23   1
  -4   6  -9   18.51   10.68   1
  -4   5  -9  304.09   19.39   1
  -4   4  -9   17.02    8.78   1
  -4   3  -9  220.98   18.03   1
  -4   2  -9   17.70    8.69   1
  -4   1  -9   93.00   13.74   1
  -4   0  -9    1.95    7.70   1
  -4   0  -8   11.92    6.70   1
  -4   1  -8   43.51    9.69   1
  -4   2  -8   66.13   11.68   1
  -4   3  -8  430.60   21.65   1
  -4   4  -8   22.03    9.93   1
  -4   5  -8   43.08   11.21   1
  -4   6  -8    2.75   10.41   1
  -4   7  -8  158.72   14.40   1
  -4   8  -8   17.35   11.32   1
  -4   9  -8  432.60   24.35   1
  -4  10  -8  194.21   17.41   1
  -4  11  -8  102.24   15.61   1
  -4  12  -8    7.48   11.75   1
  -4  13  -8  202.57   17.08   1
  -4  14  -8  103.85   13.97   1
  -4  15  -8   24.48   10.79   1
  -4  16  -8  -12.22   10.60   1
  -4  17  -8  107.56   16.64   1
  -4  18  -8    2.14   11.23   1
  -4  20  -7   11.65   12.12   1
  -4  19  -7   13.11    9.27   1
  -4  18  -7   -2.22   10.05   1
  -4  17  -7   15.58    8.33   1
  -4  16  -7   17.65   10.69   1
  -4  15  -7   38.99   12.72   1
  -4  14  -7  518.30   26.60   1
  -4  13  -7    9.21   13.15   1
  -4  12  -7  240.16   19.44   1
  -4  11  -7  -14.28   10.82   1
  -4  10  -7    9.17    7.67   1
  -4   9  -7   -4.41   10.63   1
  -4   8  -7   22.12    9.63   1
  -4   7  -7  -15.62    8.26   1
  -4   6  -7   16.73    7.43   1
  -4   5  -7    2.32    6.97   1
  -4   4  -7  238.36   16.63   1
  -4   3  -7  252.47   15.61   1
  -4   2  -7 1349.86   32.80   1
  -4   1  -7  199.74   14.21   1
  -4   0  -7    7.24    7.02   1
  -4   0  -6 1198.39   27.91   1
  -4   1  -6   38.51    7.99   1
  -4   2  -6   14.82    7.56   1
  -4   3  -6   16.95    6.79   1
  -4   4  -6   59.75    9.11   1
  -4   5  -6   14.55    5.53   1
  -4   6  -6   49.93    8.06   1
  -4   7  -6    5.69    8.41   1
  -4   8  -6  302.45   16.14   1
  -4   9  -6    6.98    7.72   1
  -4  10  -6   16.26    8.53   1
  -4  11  -6   25.61    9.81   1
  -4  12  -6 1048.51   32.41   1
  -4  13  -6   90.21   13.42   1
  -4  14  -6  304.72   19.81   1
   4  -7   0 6289.60   49.76   1
   4  -3   3 1465.59   13.98   1
   4  -2   3  862.74    9.39   1
  -4  15  -6   13.14   10.26   1
  -4  16  -6  268.00   19.97   1
  -4  17  -6   50.55   14.39   1
  -4  18  -6  353.35   23.94   1
  -4  19  -6    8.79   10.19   1
  -4  20  -6   -1.09   13.01   1
  -4  21  -6   -2.12   10.27   1
  -4  22  -5   -4.25   10.52   1
  -4  21  -5   -1.09   10.96   1
  -4  20  -5    2.20   12.14   1
  -4  19  -5   87.20   14.71   1
  -4  18  -5  240.99   20.84   1
  -4  17  -5  404.41   23.34   1
  -4  16  -5  119.71   16.47   1
  -4  15  -5  218.66   18.28   1
  -4  14  -5   95.61   13.46   1
  -4  13  -5  209.46   15.94   1
  -4  12  -5   41.44    9.89   1
  -4  11  -5   34.58   10.03   1
  -4  10  -5    6.39    8.95   1
  -4   9  -5   -7.38    7.91   1
  -4   8  -5   19.09    6.04   1
  -4   7  -5  142.26   11.97   1
  -4   6  -5   41.08    7.74   1
  -4   5  -5    2.22    6.62   1
  -4   4  -5   -6.98    6.94   1
  -4   3  -5  743.33   20.61   1
  -4   2  -5 1043.22   23.69   1
  -4   1  -5  238.92   12.44   1
  -4   0  -5   -3.53    5.90   1
  -4   0  -4   45.76    7.97   1
  -4   1  -4 1467.66   25.49   1
  -4   2  -4     .86    6.47   1
  -4   3  -4   71.69    7.35   1
  -4   4  -4   24.69    6.03   1
  -4   5  -4  687.22   18.79   1
  -4   6  -4   59.35    7.90   1
  -4   7  -4  804.41   21.74   1
  -4   8  -4  231.07   12.51   1
  -4   9  -4  600.20   20.04   1
  -4  10  -4    3.79    7.08   1
  -4  11  -4     .00    7.38   1
  -4  12  -4   15.86    9.29   1
  -4  13  -4   50.09   10.14   1
  -4  14  -4    9.05    9.63   1
  -4  15  -4    8.77    9.76   1
  -4  16  -4   -5.58    9.11   1
  -4  17  -4  142.32   15.80   1
  -4  18  -4   -3.08   13.20   1
  -4  19  -4  232.19   19.23   1
  -4  20  -4    7.63   11.38   1
  -4  21  -4   74.75   13.28   1
  -4  22  -4   -4.36   11.10   1
  -4  23  -4  165.96   17.01   1
  -4  23  -3   52.94   12.46   1
  -4  22  -3   77.97   14.69   1
  -4  21  -3  -10.94   12.09   1
  -4  20  -3   70.77   17.22   1
  -4  19  -3  309.67   21.20   1
  -4  18  -3  193.79   19.63   1
  -4  17  -3   43.02   11.38   1
  -4  16  -3    6.15    9.17   1
  -4  15  -3    7.39    8.88   1
  -4  14  -3   13.00    9.70   1
  -4  13  -3   62.54   10.25   1
  -4  12  -3   52.13    8.73   1
  -4  11  -3   74.73    9.99   1
  -4  10  -3  142.31   11.04   1
  -4   9  -3 1574.35   30.03   1
  -4   8  -3 2298.56   34.60   1
  -4   7  -3 2277.58   33.23   1
  -4   6  -3  737.21   18.65   1
  -4   5  -3   20.24    6.09   1
  -4   4  -3  620.64   16.25   1
  -4   3  -3 1472.00   24.36   1
  -4   2  -3  810.32   18.04   1
  -4   1  -3  815.32   18.07   1
  -4   0  -3   -6.84    5.28   1
  -4   0  -2  719.08   15.80   1
  -4   1  -2    -.32    5.50   1
  -4   2  -2 8780.81   53.40   1
  -4   3  -2  142.72    8.76   1
  -4   4  -211598.61   63.88   1
  -4   5  -2   79.73    8.55   1
  -4   6  -214900.20   76.81   1
  -4   7  -2   21.76    7.98   1
  -4   8  -2 4707.57   46.83   1
  -4   9  -2   27.66    7.08   1
  -4  10  -2 1898.21   32.41   1
  -4  11  -2   38.64    8.16   1
  -4  12  -2  240.77   13.59   1
  -4  13  -2    8.00    6.11   1
  -4  14  -2  241.84   15.30   1
  -4  15  -2   39.76   12.15   1
  -4  16  -2  508.55   23.88   1
  -4  17  -2   26.07    9.81   1
  -4  18  -2    7.66   10.04   1
  -4  19  -2   25.25   13.81   1
  -4  20  -2  490.09   27.02   1
  -4  21  -2   32.55   13.29   1
  -4  22  -2 1297.80   42.12   1
  -4  23  -2    5.46   13.05   1
  -4  24  -2  706.61   31.72   1
  -4  24  -1   33.22   14.18   1
  -4  23  -1   23.02   12.16   1
  -4  22  -1  109.69   16.27   1
  -4  21  -1   64.63   13.96   1
  -4  20  -1  571.41   27.64   1
  -4  19  -1    8.93   14.69   1
  -4  18  -1   -9.36   10.84   1
  -4  17  -1   37.67   10.33   1
  -4  16  -1   40.73   11.35   1
  -4  15  -1  154.59   13.08   1
  -4  14  -1   15.31    7.56   1
  -4  13  -1   13.45    6.18   1
  -4  12  -1  220.31   12.93   1
  -4  11  -1  122.38   10.83   1
  -4  10  -1    7.97    6.30   1
  -4   9  -1  621.52   17.89   1
  -4   8  -1  297.17   12.56   1
  -4   7  -1  594.72   16.30   1
  -4   6  -1 4478.11   40.73   1
  -4   5  -1  469.67   13.98   1
  -4   4  -1 2276.18   27.65   1
  -4   3  -1 1037.27   18.52   1
  -4   2  -1 1048.84   18.40   1
  -4   1  -1  566.03   13.59   1
  -4   0  -1   -1.70    5.10   1
  -4   0   0    1.64    5.59   1
  -4   1   0   18.72    5.61   1
  -4   2   0  154.94    8.40   1
  -4   3   0  131.00    8.25   1
  -4   4   0  250.75   10.48   1
  -4   5   0 5022.53   41.04   1
  -4   6   0  568.95   15.47   1
  -4   7   0 6648.32   50.92   1
  -4   8   0    5.37    6.65   1
  -4   9   0   13.92    6.43   1
  -4  10   0   26.39    6.98   1
  -4  11   0   16.50    7.40   1
  -4  12   0   31.32    8.52   1
  -4  13   0   18.31    7.71   1
  -4  14   0   87.22    9.54   1
  -4  15   0  223.58   14.83   1
  -4  16   0   -5.64    8.57   1
  -4  17   0   12.15    9.59   1
  -4  18   0   -2.79   10.30   1
  -4  19   0   55.23   13.95   1
  -4  20   0  112.93   17.05   1
  -4  21   0  589.64   28.76   1
  -4  22   0  103.00   15.10   1
  -4  23   0  618.74   31.11   1
  -4  24   0     .00   11.17   1
  -3  25   0   52.99   12.81   1
  -3  24   0   22.93   12.97   1
  -3  23   0   81.30   12.43   1
  -3  22   0   21.65   12.81   1
  -3  21   0   -9.43   12.95   1
  -3  20   0   20.96   11.07   1
  -3  19   0   61.09   13.97   1
  -3  18   0   51.71   10.91   1
  -3  17   0    4.87    8.89   1
  -3  16   0   49.26   10.97   1
  -3  15   0   15.73    8.35   1
  -3  14   0   64.31    8.81   1
  -3  13   0   69.38   10.08   1
  -3  12   0   58.92    8.30   1
  -3  11   0   18.29    6.55   1
  -3  10   0  416.56   14.51   1
  -3   9   0   66.97    7.89   1
  -3   8   0  183.56    9.57   1
  -3   7   0  159.22    8.54   1
  -3   6   0   43.73    6.04   1
  -3   5   0  348.66   10.80   1
  -3   4   0  450.52   11.53   1
  -3   3   0   25.54    6.06   1
  -3   2   0    6.21    5.17   1
  -3   1   0    -.60    5.23   1
  -3   0   0   -2.16    5.35   1
  -3   0  -1    4.16    5.35   1
  -3   1  -1  100.29    6.89   1
  -3   2  -1   71.48    6.59   1
  -3   3  -1 3523.40   29.04   1
  -3   4  -1  137.87    7.69   1
  -3   5  -1 5558.39   39.07   1
  -3   6  -1  296.49   10.92   1
  -3   7  -1 5094.32   41.05   1
  -3   8  -1   -1.79    5.34   1
  -3   9  -1 2325.96   30.90   1
  -3  10  -1  774.72   19.62   1
  -3  11  -1 1016.53   23.43   1
  -3  12  -1   94.66    9.98   1
  -3  13  -1  135.18   11.84   1
  -3  14  -1   10.13    6.52   1
  -3  15  -1    -.69    7.93   1
  -3  16  -1   50.59    9.82   1
  -3  17  -1    5.74    9.45   1
  -3  18  -1    7.07   10.00   1
  -3  19  -1  189.36   17.56   1
  -3  20  -1   16.06   12.46   1
  -3  21  -1   28.39   12.22   1
  -3  22  -1    4.34   10.85   1
  -3  23  -1   25.28   11.68   1
  -3  24  -1   21.80   11.12   1
  -3  25  -1   59.13   12.76   1
  -3  24  -2  107.27   14.42   1
  -3  23  -2   -9.89   12.19   1
  -3  22  -2   16.37   10.86   1
  -3  21  -2  113.79   16.23   1
  -3  20  -2   37.76   12.29   1
  -3  19  -2   -5.80   12.31   1
  -3  18  -2  164.12   14.42   1
  -3  17  -2    7.59    8.89   1
  -3  16  -2   -2.34    8.00   1
  -3  15  -2  111.40   11.39   1
  -3  14  -2    1.32    7.29   1
  -3  13  -2   43.51    9.00   1
  -3  12  -2    8.29    6.42   1
  -3  11  -2 2015.76   32.71   1
  -3  10  -2   52.58    6.87   1
  -3   9  -2  156.77    9.68   1
  -3   8  -2   40.09    6.83   1
  -3   7  -2 2032.26   27.32   1
  -3   6  -2   33.78    5.24   1
  -3   5  -2 1065.16   18.46   1
  -3   4  -2  944.41   16.96   1
  -3   3  -2 4586.65   35.16   1
  -3   2  -2  717.17   14.32   1
  -3   1  -2  166.48    8.12   1
  -3   0  -2   -3.14    4.94   1
  -3   0  -3  933.44   17.12   1
  -3   1  -3  815.86   16.14   1
  -3   2  -3 3408.63   32.36   1
  -3   3  -3   64.99    6.43   1
  -3   4  -3  406.72   12.59   1
  -3   5  -3    6.26    4.97   1
  -3   6  -3  375.49   13.10   1
  -3   7  -3    -.80    5.32   1
  -3   8  -3 1241.76   23.95   1
  -3   9  -3   62.48    8.26   1
  -3  10  -3  498.21   16.54   1
  -3  11  -3  229.07   13.56   1
  -3  12  -3   14.92    7.19   1
  -3  13  -3   10.37    5.87   1
  -3  14  -3    2.11    7.41   1
  -3  15  -3   -3.05    8.82   1
  -3  16  -3    5.75    7.84   1
  -3  17  -3  112.12   14.53   1
  -3  18  -3  232.77   18.05   1
  -3  19  -3    2.00   11.55   1
  -3  20  -3   42.83   13.50   1
  -3  21  -3   41.02   14.80   1
  -3  22  -3  612.48   30.66   1
  -3  23  -3   50.37   14.36   1
  -3  24  -3   51.30   14.58   1
  -3  23  -4    1.08   10.97   1
  -3  22  -4  119.72   17.05   1
  -3  21  -4   35.02   11.48   1
  -3  20  -4  470.51   25.75   1
  -3  19  -4   60.02   13.81   1
  -3  18  -4  471.14   25.66   1
  -3  17  -4   17.75   11.93   1
  -3  16  -4   92.11   11.67   1
  -3  15  -4   -6.56   10.17   1
  -3  14  -4   41.98    9.00   1
  -3  13  -4   24.82    8.83   1
  -3  12  -4  412.81   18.07   1
  -3  11  -4  116.12   11.56   1
  -3  10  -4   52.80    8.29   1
  -3   9  -4   40.16    8.05   1
  -3   8  -4 1306.97   25.96   1
  -3   7  -4   25.87    6.43   1
  -3   6  -4 3273.53   38.31   1
  -3   5  -4  153.97    9.64   1
  -3   4  -4 4816.24   43.89   1
  -3   3  -4  112.95    8.37   1
  -3   2  -4   -1.47    5.11   1
  -3   1  -4   41.83    6.14   1
  -3   0  -4   -5.38    5.16   1
  -3   0  -5  494.25   15.78   1
  -3   1  -5  944.93   21.31   1
  -3   2  -5 1530.95   26.91   1
  -3   3  -5 3118.72   38.41   1
  -3   4  -5 2241.67   33.05   1
  -3   5  -5  309.05   13.51   1
  -3   6  -5   34.50    6.93   1
  -3   7  -5   18.42    5.73   1
  -3   8  -5   40.10    8.14   1
  -3   9  -5  267.51   14.46   1
  -3  10  -5  684.55   22.21   1
  -3  11  -5  148.33   13.18   1
  -3  12  -5    2.95    8.59   1
  -3  13  -5    5.50    7.74   1
  -3  14  -5    5.03    8.46   1
  -3  15  -5   12.47    9.34   1
  -3  16  -5  -25.46   12.54   1
  -3  17  -5  344.40   22.13   1
  -3  18  -5  297.46   21.67   1
  -3  19  -5  602.09   28.34   1
  -3  20  -5  174.94   18.49   1
  -3  21  -5   13.19   10.77   1
  -3  22  -5   67.26   12.27   1
  -3  23  -5    8.40   11.59   1
  -3  22  -6  -10.48   10.05   1
  -3  21  -6   49.80   12.90   1
  -3  20  -6   10.98   10.65   1
  -3  19  -6  257.53   20.65   1
  -3  18  -6   11.86   11.46   1
  -3  17  -6  297.95   19.79   1
  -3  16  -6   10.11   11.53   1
  -3  15  -6   36.77   11.20   1
  -3  14  -6   61.74   14.48   1
  -3  13  -6  364.61   20.26   1
  -3  12  -6  121.73   14.84   1
  -3  11  -6  409.14   19.10   1
  -3  10  -6   14.10    6.84   1
  -3   9  -6   -4.22    6.45   1
  -3   8  -6   -5.36    7.63   1
  -3   7  -6   36.41    7.90   1
  -3   6  -6   26.93    7.09   1
  -3   5  -6   74.27    9.58   1
  -3   4  -6    2.28    5.53   1
  -3   3  -6  221.46   12.59   1
  -3   2  -6   15.84    4.98   1
  -3   1  -6   59.93    7.54   1
  -3   0  -6    4.84    5.67   1
  -3   0  -7 1302.17   29.92   1
  -3   1  -7 1487.44   31.81   1
  -3   2  -7  550.86   20.91   1
  -3   3  -7  548.61   20.54   1
  -3   4  -7  128.08   11.52   1
  -3   5  -7  130.08   10.73   1
  -3   6  -7   51.50    8.11   1
  -3   7  -7   12.02    7.28   1
  -3   8  -7    1.56    7.49   1
  -3   9  -7   20.35   10.39   1
  -3  10  -7   32.29    8.41   1
  -3  11  -7   34.62    9.85   1
  -3  12  -7  119.62   14.46   1
  -3  13  -7   15.47   11.03   1
   4  -7   0 6289.60   50.12   1
   4  -3   3 1455.86   14.03   1
   4  -2   3  875.70    9.46   1
  -3  14  -7  219.59   18.13   1
  -3  15  -7  119.92   15.67   1
  -3  16  -7   30.28   13.42   1
  -3  17  -7  195.08   18.01   1
  -3  18  -7   34.45   11.92   1
  -3  19  -7  106.21   16.71   1
  -3  20  -7    8.68   10.74   1
  -3  19  -8   15.95    8.83   1
  -3  18  -8   96.21   14.59   1
  -3  17  -8    8.87   13.40   1
  -3  16  -8 1105.45   37.59   1
  -3  15  -8  119.03   18.90   1
  -3  14  -8  979.27   35.89   1
  -3  13  -8   24.39   13.70   1
  -3  12  -8   87.73   15.20   1
  -3  11  -8   13.02   10.16   1
  -3  10  -8    1.94    8.00   1
  -3   9  -8    4.70    7.92   1
  -3   8  -8   88.30   12.84   1
  -3   7  -8   17.67    6.96   1
  -3   6  -8    6.88    8.76   1
  -3   5  -8    1.68    7.78   1
  -3   4  -8  430.33   21.13   1
  -3   3  -8   11.31    8.24   1
  -3   2  -8   -3.19    8.14   1
  -3   1  -8   -3.96    9.13   1
  -3   0  -8    9.48    7.24   1
  -3   0  -9  134.19   14.01   1
  -3   1  -9    4.64    8.75   1
  -3   2  -9  368.23   21.16   1
  -3   3  -9  131.68   13.50   1
  -3   4  -9  591.25   26.23   1
  -3   5  -9  170.10   15.03   1
  -3   6  -9  336.32   21.14   1
  -3   7  -9   52.12   11.43   1
  -3   8  -9   22.50   13.18   1
  -3   9  -9    6.26    8.08   1
  -3  10  -9  355.36   22.22   1
  -3  11  -9  105.01   14.07   1
  -3  12  -9 1075.93   37.20   1
  -3  13  -9  311.40   24.41   1
  -3  14  -9  126.72   16.56   1
  -3  15  -9   75.22   14.92   1
  -3  16  -9   16.35   10.51   1
  -3  17  -9    7.44    9.80   1
  -3  14 -10   20.40   11.21   1
  -3  13 -10  154.27   17.06   1
  -3  12 -10  131.63   17.10   1
  -3  11 -10  600.06   28.55   1
  -3  10 -10   93.30   14.65   1
  -3   9 -10   22.12   10.61   1
  -3   8 -10   25.27    9.64   1
  -3   7 -10  143.79   16.23   1
  -3   6 -10  -17.27   11.01   1
  -3   5 -10  380.88   22.29   1
  -3   4 -10   50.94   13.00   1
  -3   3 -10  447.89   24.47   1
  -3   2 -10   31.45   10.27   1
  -3   1 -10   10.45    8.74   1
  -3   0 -10    4.18    9.45   1
  -3   0 -11   21.07    9.08   1
  -3   1 -11  -19.96   11.20   1
  -3   2 -11   12.21    8.08   1
  -3   3 -11  171.02   17.35   1
  -3   4 -11   21.12   10.25   1
  -3   5 -11   64.47   10.07   1
  -3   6 -11    2.22   10.65   1
  -3   7 -11   -5.54    9.85   1
  -3   8 -11    1.10   10.16   1
  -3   9 -11   37.17    9.90   1
  -3  10 -11   19.43    9.89   1
  -3  11 -11   -6.36    8.99   1
  -3   5 -12   30.67   10.63   1
  -3   4 -12   63.99   13.32   1
  -3   3 -12   15.02   10.62   1
  -3   2 -12   12.93   11.80   1
  -3   1 -12    7.56    8.84   1
  -3   0 -12    8.64    8.51   1
  -2   0 -12   29.60   10.57   1
  -2   1 -12   75.59   12.15   1
  -2   2 -12   20.78    7.66   1
  -2   3 -12  173.40   17.42   1
  -2   4 -12   -3.26    8.62   1
  -2   5 -12    8.63    8.89   1
  -2   6 -12   -2.14    8.14   1
  -2  12 -11    5.30   10.96   1
  -2  11 -11   49.70   11.43   1
  -2  10 -11   82.14   14.07   1
  -2   9 -11  273.94   21.19   1
  -2   8 -11  275.20   20.40   1
  -2   7 -11  191.18   19.19   1
  -2   6 -11  314.44   21.97   1
  -2   5 -11   29.95   10.70   1
  -2   4 -11    2.21    8.72   1
  -2   3 -11    2.21    9.88   1
  -2   2 -11   17.63    9.98   1
  -2   1 -11    8.81    9.47   1
  -2   0 -11   -2.20    9.21   1
  -2   0 -10   20.32    8.74   1
  -2   1 -10   10.17    9.86   1
  -2   2 -10    6.13   10.31   1
  -2   3 -10   14.39    7.27   1
  -2   4 -10   41.45    9.72   1
  -2   5 -10   10.47    9.48   1
  -2   6 -10    9.53   11.15   1
  -2   7 -10   32.14    9.09   1
  -2   8 -10   -7.59   10.89   1
  -2   9 -10    9.86    9.86   1
  -2  10 -10   40.88   11.53   1
  -2  11 -10    9.99    9.62   1
  -2  12 -10   41.11   12.52   1
  -2  13 -10   16.58    9.95   1
  -2  14 -10   21.82    8.59   1
  -2  15 -10  -18.15   10.84   1
  -2  17  -9  224.07   20.11   1
  -2  16  -9  524.91   29.01   1
  -2  15  -9  753.36   31.39   1
  -2  14  -9 1012.85   36.17   1
  -2  13  -9  498.01   27.40   1
  -2  12  -9  204.72   19.94   1
  -2  11  -9   43.57   14.45   1
  -2  10  -9    6.24   10.19   1
  -2   9  -9   13.20   12.73   1
  -2   8  -9    3.97   10.50   1
  -2   7  -9   35.86   11.18   1
  -2   6  -9   25.61    9.15   1
  -2   5  -9   63.24   11.91   1
  -2   4  -9   17.38    9.01   1
  -2   3  -9  100.14   12.98   1
  -2   2  -9  118.80   13.52   1
  -2   1  -9   38.18    9.01   1
  -2   0  -9  -11.52    8.36   1
  -2   0  -8  175.22   14.63   1
  -2   1  -8 6539.89   70.99   1
  -2   2  -8   45.97    9.62   1
  -2   3  -8 3007.12   49.15   1
  -2   4  -8   10.11    7.42   1
  -2   5  -8  100.22   12.32   1
  -2   6  -8   -5.72    6.88   1
  -2   8  -8   11.31    8.30   1
  -2   9  -8    6.31    9.91   1
  -2  10  -8   -4.67   10.02   1
  -2  11  -8   46.48   12.32   1
  -2  12  -8   26.07    9.93   1
  -2  13  -8  999.29   34.58   1
  -2  14  -8   74.56   16.01   1
  -2  15  -8  796.34   32.44   1
  -2  16  -8   70.77   15.48   1
  -2  17  -8  -16.67   11.39   1
  -2  18  -8   -3.31   12.55   1
  -2  19  -8  -23.82   12.25   1
  -2  21  -7   -3.21   11.26   1
  -2  20  -7   -1.10   10.37   1
  -2  19  -7    8.89    9.16   1
  -2  18  -7   -3.32   11.34   1
  -2  17  -7  197.19   21.54   1
  -2  16  -7  632.51   28.75   1
  -2  15  -7 2890.06   57.43   1
  -2  14  -7 1360.60   40.03   1
  -2  13  -7 1123.47   34.60   1
  -2  12  -7   80.94   14.28   1
  -2  11  -7  164.56   14.24   1
  -2  10  -7   -5.72    8.45   1
  -2   9  -7    -.78    6.84   1
  -2   8  -7   83.48   10.59   1
  -2   7  -7  129.38   10.67   1
  -2   6  -7    2.06    6.85   1
  -2   5  -7   55.23    8.60   1
  -2   4  -7  289.15   15.32   1
  -2   3  -7 3171.22   45.60   1
  -2   2  -7 1325.46   29.98   1
  -2   1  -7 2607.83   40.80   1
  -2   0  -7    4.30    6.75   1
  -2   0  -6 2448.33   35.41   1
  -2   1  -6  307.32   13.88   1
  -2   2  -6  113.84    9.40   1
  -2   3  -6  200.37   11.78   1
  -2   4  -6  393.00   15.47   1
  -2   5  -6     .00    5.55   1
  -2   6  -6     .00    6.28   1
  -2   7  -6   21.00    6.71   1
  -2   8  -6  196.95   12.56   1
  -2   9  -6  105.98   11.13   1
  -2  10  -6 1877.01   37.45   1
  -2  11  -6  322.58   17.66   1
  -2  12  -6 2112.38   42.60   1
  -2  13  -6  388.62   20.94   1
  -2  14  -6 1418.29   37.62   1
  -2  15  -6    6.60   11.82   1
  -2  16  -6   13.89   11.22   1
  -2  17  -6   53.89   12.09   1
  -2  18  -6  885.43   32.89   1
  -2  19  -6   46.18   13.73   1
  -2  20  -6  216.69   19.53   1
  -2  21  -6   21.00    9.45   1
  -2  22  -6   88.55   14.89   1
  -2  23  -5    1.08   10.97   1
  -2  22  -5  -11.07    9.52   1
  -2  21  -5   26.65   11.86   1
  -2  20  -5  102.93   15.56   1
  -2  19  -5   68.09   15.56   1
  -2  18  -5  461.62   26.28   1
  -2  17  -5  129.14   16.33   1
  -2  16  -5   75.14   13.02   1
  -2  15  -5   98.92   12.85   1
  -2  14  -5  132.73   14.28   1
  -2  13  -5   61.55   10.35   1
  -2  12  -5 1656.76   35.11   1
  -2  11  -5  341.72   16.47   1
  -2  10  -5 2221.51   37.63   1
  -2   9  -5  466.42   17.77   1
  -2   8  -5 1027.54   24.55   1
  -2   7  -5   67.74    9.16   1
  -2   6  -5  316.93   13.77   1
  -2   5  -5   42.42    7.30   1
  -2   4  -5  106.31    8.86   1
  -2   3  -5   80.12    7.92   1
  -2   2  -5 1854.72   28.07   1
  -2   1  -5  147.70    9.33   1
  -2   0  -5    6.37    5.13   1
  -2   0  -4  162.52    8.32   1
  -2   1  -4 2111.10   26.25   1
  -2   2  -4  471.84   13.82   1
  -2   3  -4 3038.00   32.29   1
  -2   4  -4 1004.10   19.42   1
  -2   5  -4 4543.92   41.28   1
  -2   6  -4  654.77   16.72   1
  -2   7  -4  642.24   17.44   1
  -2   8  -4   49.77    6.95   1
  -2   9  -4   98.63    9.32   1
  -2  10  -4    6.87    7.22   1
  -2  11  -4  453.13   17.62   1
  -2  12  -4    6.20    6.91   1
  -2  13  -4   14.79    5.86   1
  -2  14  -4   56.02   10.52   1
  -2  15  -4  154.04   13.97   1
  -2  16  -4   12.69   10.47   1
  -2  17  -4  264.82   18.41   1
  -2  18  -4  178.65   16.19   1
  -2  19  -4  664.71   29.09   1
  -2  20  -4  473.74   25.84   1
  -2  21  -4  371.74   24.54   1
  -2  22  -4   14.44   12.22   1
  -2  23  -4  162.35   18.25   1
  -2  24  -4   15.04   11.86   1
  -2  24  -3   28.50   14.04   1
  -2  23  -3   14.45   11.28   1
  -2  22  -3   86.05   15.52   1
  -2  21  -3  177.36   17.56   1
  -2  20  -3   -4.12   12.71   1
  -2  19  -3  188.53   16.43   1
  -2  18  -3    6.41   10.56   1
  -2  17  -3   78.40   12.41   1
  -2  16  -3   24.43   10.06   1
  -2  15  -3   61.69   10.39   1
  -2  14  -3   -4.00    7.11   1
  -2  13  -3  434.93   17.41   1
  -2  12  -3  166.77   11.82   1
  -2  11  -3  790.28   20.98   1
  -2  10  -3   31.64    7.06   1
  -2   9  -3  671.20   17.86   1
  -2   8  -3   16.71    5.65   1
  -2   7  -3   88.68    7.63   1
  -2   6  -3  448.83   12.92   1
  -2   5  -3 3538.39   33.02   1
  -2   4  -3   64.49    6.66   1
  -2   3  -3 4313.47   34.15   1
  -2   2  -3    8.34    4.86   1
  -2   1  -3 1604.24   20.40   1
  -2   0  -3   -2.19    4.47   1
  -2   0  -2  276.12    8.20   1
  -2   1  -2 1388.26   16.75   1
  -2   2  -2 5838.94   34.20   1
  -2   3  -2 5172.04   33.35   1
  -2   4  -2 2201.15   23.03   1
  -2   5  -2  649.56   13.53   1
  -2   6  -2  763.42   15.50   1
  -2   7  -2 1893.34   24.69   1
  -2   8  -2  710.59   16.47   1
  -2   9  -2  193.43   10.05   1
  -2  10  -2 1790.74   28.24   1
  -2  11  -2  898.96   21.43   1
  -2  12  -2  814.11   21.85   1
  -2  13  -2   63.32    9.36   1
  -2  14  -2   -3.73    8.20   1
  -2  15  -2   -7.50    8.54   1
  -2  16  -2  172.18   15.00   1
  -2  17  -2  201.17   15.56   1
  -2  18  -2   17.55   11.03   1
  -2  19  -2   87.67   12.33   1
  -2  20  -2   -8.02   11.70   1
  -2  21  -2   -1.05   11.21   1
  -2  22  -2   -4.37   10.81   1
  -2  23  -2    9.99   10.71   1
  -2  24  -2   12.17   10.78   1
  -2  25  -2    4.30   10.09   1
  -2  25  -1    9.78   12.05   1
  -2  24  -1   97.64   15.53   1
  -2  23  -1    1.11   13.33   1
  -2  22  -1  178.58   17.69   1
  -2  21  -1   98.76   14.59   1
  -2  20  -1  273.61   19.78   1
  -2  19  -1   -6.45   10.30   1
  -2  18  -1  127.22   13.20   1
  -2  17  -1   16.50   10.63   1
  -2  16  -1  115.09   13.03   1
  -2  15  -1   51.12    9.77   1
  -2  14  -1   48.20    9.28   1
  -2  13  -1   97.47    9.25   1
  -2  12  -1 2611.24   36.47   1
  -2  11  -1  205.15   11.09   1
  -2  10  -1 5011.97   44.89   1
  -2   9  -1  162.64    9.55   1
  -2   8  -1  455.63   12.99   1
  -2   7  -1  138.22    7.95   1
  -2   6  -115313.63   61.80   1
  -2   5  -1  303.66    9.82   1
  -2   4  -129316.90  303.72   1
  -2   3  -1   22.73    4.82   1
  -2   2  -1 9478.01   38.87   1
  -2   1  -1  526.76    9.63   1
  -2   0  -1   -1.01    3.83   1
  -2   0   028976.05  245.56   1
  -2   1   0 8792.59   34.25   1
  -2   2   0  215.97    6.60   1
  -2   3   0 1521.02   16.12   1
  -2   4   0 4252.10   28.21   1
  -2   5   0   38.13    5.22   1
  -2   6   0  785.46   14.51   1
  -2   7   0 1675.54   21.91   1
  -2   8   0  366.29   11.83   1
   4  -7   0 6289.60   50.14   1
   4  -3   3 1469.37   14.03   1
   4  -2   3  851.43    9.35   1
  -2   9   0    4.81    6.26   1
  -2  10   0  239.06   10.78   1
  -2  11   0  557.08   16.37   1
  -2  12   0     .48    6.46   1
  -2  13   0  299.37   14.27   1
  -2  14   0   28.89    7.80   1
  -2  15   0  267.97   15.91   1
  -2  16   0  355.99   18.28   1
  -2  17   0   10.17    9.98   1
  -2  18   0    6.81    9.16   1
  -2  19   0   48.71   13.48   1
  -2  20   0  403.30   23.40   1
  -2  21   0   21.86   11.54   1
  -2  22   0  -15.20   12.09   1
  -2  23   0   33.38   12.49   1
  -2  24   0   10.05   11.45   1
  -2  25   0   96.44   15.81   1
  -1  25   0   81.71   14.65   1
  -1  24   0   -7.83   12.50   1
  -1  23   0   -8.86   12.02   1
  -1  22   0   39.73   12.66   1
  -1  21   0   -4.10   12.12   1
  -1  20   0   20.22   11.19   1
  -1  19   0  320.63   20.30   1
  -1  18   0  250.14   18.03   1
  -1  17   0   58.94   12.42   1
  -1  16   0  674.03   24.32   1
  -1  15   0   30.53    9.18   1
  -1  14   0  523.30   18.89   1
  -1  13   0   92.94    9.15   1
  -1  12   0    6.78    6.01   1
  -1  11   0   72.10    7.76   1
  -1  10   0   14.99    5.46   1
  -1   9   0  984.66   18.17   1
  -1   8   0  431.75   12.15   1
  -1   7   0  249.66    9.40   1
  -1   6   0  477.93   10.97   1
  -1   5   0 7991.89   37.21   1
  -1   4   0  885.79   11.61   1
  -1   3   0 4100.64   21.68   1
  -1   2   0   45.11    3.15   1
  -1   1   0   86.03    3.38   1
  -1   0   0    8.16    2.36   1
  -1   0  -1   96.22    3.96   1
  -1   1  -1  603.61    8.02   1
  -1   2  -1 1305.64   12.27   1
  -1   3  -112103.55  159.77   1
  -1   4  -1 2274.52   19.15   1
  -1   5  -1 1167.57   15.29   1
  -1   6  -1  476.83   11.28   1
  -1   7  -1 1805.35   21.67   1
  -1   8  -1   36.74    6.34   1
  -1   9  -1   72.27    7.41   1
  -1  10  -1   -1.47    5.41   1
  -1  11  -1 1013.47   21.14   1
  -1  12  -1    5.07    6.76   1
  -1  13  -1  240.09   13.02   1
  -1  14  -1   -4.57    7.09   1
  -1  15  -1  190.86   13.26   1
  -1  16  -1   47.37    9.85   1
  -1  17  -1  295.01   17.79   1
  -1  18  -1  165.10   15.56   1
  -1  19  -1  291.77   19.52   1
  -1  20  -1  160.99   15.70   1
  -1  21  -1  157.52   15.85   1
  -1  22  -1   50.65   13.42   1
  -1  23  -1  141.94   16.15   1
  -1  24  -1   10.06   11.13   1
  -1  25  -1  130.00   17.42   1
  -1  25  -2   65.59   13.65   1
  -1  24  -2  148.49   16.45   1
  -1  23  -2   -8.91   10.80   1
  -1  22  -2   19.60   10.67   1
  -1  21  -2   14.64   10.97   1
  -1  20  -2   55.42   14.00   1
  -1  19  -2   -2.78   11.89   1
  -1  18  -2  696.99   26.54   1
  -1  17  -2   34.76   10.48   1
  -1  16  -2   -2.17    9.12   1
  -1  15  -2   -1.32    7.68   1
  -1  14  -2  139.92   12.77   1
  -1  13  -2  841.95   22.85   1
  -1  12  -2 2324.67   34.53   1
  -1  11  -2 1168.32   23.58   1
  -1  10  -2  101.33    8.68   1
  -1   9  -2  354.49   12.26   1
  -1   8  -2  546.38   13.94   1
  -1   7  -2  189.31    8.93   1
  -1   6  -2 4001.55   31.92   1
  -1   5  -2  740.90   13.78   1
  -1   4  -2 2726.19   23.49   1
  -1   3  -2 2574.38   21.52   1
  -1   2  -225102.47  253.30   1
  -1   1  -2 6098.58   30.22   1
  -1   0  -2   -2.45    3.67   1
  -1   0  -3   64.35    5.84   1
  -1   1  -3   15.50    4.88   1
  -1   2  -3 9112.50   45.08   1
  -1   3  -3  252.87    9.03   1
  -1   4  -3 3395.85   29.60   1
  -1   5  -3  334.74   10.71   1
  -1   6  -3 1259.56   20.05   1
  -1   7  -3  174.96    8.66   1
  -1   8  -3    5.80    5.22   1
  -1   9  -3    1.60    5.59   1
  -1  10  -3  384.59   14.41   1
  -1  11  -3  544.79   17.42   1
  -1  12  -3  840.46   22.42   1
  -1  13  -3   17.58    8.61   1
  -1  14  -3  772.40   23.47   1
  -1  15  -3     .00    8.78   1
  -1  16  -3   52.12    8.87   1
  -1  17  -3    1.66    9.63   1
  -1  18  -3  280.16   19.30   1
  -1  19  -3   71.18   12.98   1
  -1  20  -3  177.53   18.87   1
  -1  21  -3   -9.62   11.86   1
  -1  22  -3   -6.62   10.81   1
  -1  23  -3    7.83   11.01   1
  -1  24  -3   21.08   12.80   1
  -1  25  -3    5.38   11.43   1
  -1  24  -4   63.31   14.32   1
  -1  23  -4  179.60   18.30   1
  -1  22  -4     .00   11.27   1
  -1  21  -4  100.71   15.48   1
  -1  20  -4   83.51   14.91   1
  -1  19  -4  128.95   15.48   1
  -1  18  -4   -5.70   11.40   1
  -1  17  -4   -4.44   10.25   1
  -1  16  -4    9.08   10.67   1
  -1  15  -4   -6.11    8.09   1
  -1  14  -4  221.96   14.80   1
  -1  13  -4  475.99   19.61   1
  -1  12  -4 1133.77   27.28   1
  -1  11  -4 2765.28   39.63   1
  -1  10  -4 1705.93   30.15   1
  -1   9  -4  323.70   13.64   1
  -1   8  -4 1131.62   22.71   1
  -1   7  -4 1564.57   25.46   1
  -1   6  -4  305.87   11.70   1
  -1   5  -4  641.26   15.64   1
  -1   4  -4  335.00   11.41   1
  -1   3  -4  226.31    9.46   1
  -1   2  -4 2245.51   26.03   1
  -1   1  -4 3064.73   29.99   1
  -1   0  -4   -3.42    4.78   1
  -1   0  -5  240.09   11.32   1
  -1   1  -512987.78   70.07   1
  -1   2  -5   49.44    6.30   1
  -1   3  -5 6406.13   50.39   1
  -1   4  -5    4.47    4.20   1
  -1   5  -5  699.19   17.81   1
  -1   6  -5   95.19    8.33   1
  -1   7  -5    2.38    5.46   1
  -1   8  -5    3.05    6.59   1
  -1   9  -5   11.43    6.60   1
  -1  10  -5   28.63    7.73   1
  -1  11  -5    5.65    7.14   1
  -1  12  -5   70.33    9.12   1
  -1  13  -5   54.60    9.52   1
  -1  14  -5   18.00    8.54   1
  -1  15  -5  564.46   23.73   1
  -1  16  -5   41.32   11.57   1
  -1  17  -5 1444.68   39.16   1
  -1  18  -5  166.53   19.07   1
  -1  19  -5  176.41   19.85   1
  -1  20  -5    6.56   12.27   1
  -1  21  -5   47.91   14.74   1
  -1  22  -5    1.12   11.34   1
  -1  23  -5   30.74   13.36   1
  -1  22  -6   -7.68   11.34   1
  -1  21  -6   17.86   12.73   1
  -1  20  -6     .00   11.60   1
  -1  19  -6  339.36   23.83   1
  -1  18  -6   19.20   12.53   1
  -1  17  -6 1265.56   38.73   1
  -1  16  -6  270.83   22.49   1
  -1  15  -6  811.51   30.53   1
  -1  14  -6  804.01   28.83   1
  -1  13  -6  508.94   22.26   1
  -1  12  -6  492.09   21.25   1
  -1  11  -6  279.38   16.21   1
  -1  10  -6  472.81   19.81   1
  -1   9  -6  233.94   13.87   1
  -1   8  -6  176.06   11.26   1
  -1   7  -6  300.46   13.96   1
  -1   6  -6   14.25    6.06   1
  -1   5  -6   12.08    5.28   1
  -1   4  -6    4.55    6.01   1
  -1   3  -6  339.02   14.54   1
  -1   2  -6  608.67   17.74   1
  -1   1  -6   84.93    7.78   1
  -1   0  -6    3.31    4.93   1
  -1   0  -7  229.84   13.15   1
  -1   1  -7    5.32    5.52   1
  -1   2  -7  150.01   10.94   1
  -1   3  -7  204.32   12.73   1
  -1   4  -7  343.76   15.63   1
  -1   5  -7    5.77    5.09   1
  -1   6  -7   47.84    7.81   1
  -1   7  -7    2.77    5.79   1
  -1   8  -7   52.01    9.02   1
  -1   9  -7   11.36    7.30   1
  -1  10  -7  862.95   27.19   1
  -1  11  -7  -13.39    9.01   1
  -1  12  -7  249.11   16.44   1
  -1  13  -7   44.41   11.56   1
  -1  14  -7    7.76   11.48   1
  -1  15  -7  108.48   14.01   1
  -1  16  -7   11.59   12.05   1
  -1  17  -7   -8.69   12.66   1
  -1  18  -7  109.75   14.75   1
  -1  19  -7   44.73   13.04   1
  -1  20  -7   82.28   17.30   1
  -1  21  -7     .00   12.49   1
  -1  20  -8   -4.26   12.06   1
  -1  19  -8   14.29   10.48   1
  -1  18  -8   66.94   13.66   1
  -1  17  -8   31.29   11.83   1
  -1  16  -8  -14.39   12.37   1
  -1  15  -8  121.60   15.43   1
  -1  14  -8  277.09   21.31   1
  -1  13  -8   63.53   14.49   1
  -1  12  -8  167.13   16.64   1
  -1  11  -8    4.76   10.12   1
  -1  10  -8   -8.25    9.39   1
  -1   9  -8   29.11    7.64   1
  -1   8  -8   10.20    6.25   1
  -1   7  -8   20.52    7.57   1
  -1   6  -8   -9.54    9.54   1
  -1   5  -8   15.47    8.33   1
  -1   4  -8   28.69    9.12   1
  -1   3  -8   67.42    9.28   1
  -1   2  -8  219.94   14.23   1
  -1   1  -8   58.69    8.23   1
  -1   0  -8   -4.34    6.86   1
  -1   0  -9    -.87    8.71   1
  -1   1  -9   65.99   10.77   1
  -1   2  -9   76.02   11.22   1
  -1   3  -9  641.09   24.85   1
  -1   4  -9   -2.69    8.64   1
  -1   5  -9   22.80    8.70   1
  -1   6  -9    2.79    8.07   1
  -1   7  -9  160.15   14.20   1
  -1   8  -9   49.85   10.57   1
  -1   9  -9  479.44   23.78   1
  -1  10  -9   -5.15   12.13   1
  -1  11  -9   27.42   13.26   1
  -1  12  -9    5.39   11.76   1
  -1  13  -9  351.38   22.88   1
  -1  14  -9   23.35    8.83   1
  -1  15  -9    8.95    9.22   1
  -1  16  -9   52.38   15.40   1
  -1  17  -9   87.91   13.81   1
  -1  18  -9   -1.07   10.09   1
  -1  15 -10   42.37   11.45   1
  -1  14 -10   -4.42   10.95   1
  -1  13 -10   90.40   15.59   1
  -1  12 -10   13.42    9.88   1
  -1  11 -10    8.91   12.90   1
  -1  10 -10    5.53   11.11   1
  -1   9 -10  941.22   35.27   1
  -1   8 -10  123.03   15.64   1
  -1   7 -10 1488.29   41.40   1
  -1   6 -10   56.71   13.37   1
  -1   5 -10  139.99   13.32   1
  -1   4 -10   13.33    8.01   1
  -1   3 -10   -1.02    9.58   1
  -1   2 -10   -6.05    8.91   1
  -1   1 -10   44.21    9.64   1
  -1   0 -10   13.04    9.25   1
  -1   0 -11    5.50    8.44   1
  -1   1 -11   28.60    8.66   1
  -1   2 -11   15.42    9.48   1
  -1   3 -11  -11.05    9.50   1
  -1   4 -11   73.14   11.83   1
  -1   5 -11   62.27   13.44   1
  -1   6 -11  104.85   14.11   1
  -1   7 -11   14.53    9.55   1
  -1   8 -11  438.36   26.46   1
  -1   9 -11   97.07   16.51   1
  -1  10 -11  626.62   29.28   1
  -1  11 -11   40.60   11.14   1
  -1  12 -11   43.16   12.58   1
  -1   7 -12   18.29   11.74   1
  -1   6 -12   44.58   11.86   1
  -1   5 -12   -3.29   10.22   1
  -1   4 -12   57.28   12.56   1
  -1   3 -12   -2.21    9.64   1
  -1   2 -12   -5.54    9.47   1
  -1   1 -12    8.88    8.30   1
  -1   0 -12  -15.54    8.45   1
   0   0 -12   17.79   10.07   1
   0   1 -12   11.11    9.30   1
   0   2 -12   11.10   10.76   1
   0   3 -12  198.33   17.76   1
   0   4 -12   89.46   12.83   1
   0   5 -12  312.13   20.74   1
   0   6 -12   70.94   14.60   1
   0   7 -12  139.40   15.55   1
   0   8 -12  113.02   14.93   1
   0  12 -11   19.50   13.00   1
   0  11 -11  551.30   27.42   1
   0  10 -11   20.00   13.61   1
   0   9 -11 2290.50   54.29   1
   0   8 -11   82.76   14.84   1
   0   7 -11 1574.05   44.36   1
   0   6 -11  103.60   15.56   1
   0   5 -11    3.33   10.70   1
   0   4 -11    5.53   12.06   1
   0   3 -11    1.10    9.41   1
   0   2 -11    3.30    8.29   1
   0   1 -11    2.19    9.43   1
   0   0 -11   -7.67    9.23   1
   0   0 -10   30.88    8.85   1
   0   1 -10   25.94    8.58   1
   0   2 -10  -17.03    9.56   1
   0   3 -10   14.13    9.36   1
   0   4 -10   15.28   11.84   1
   0   5 -10   15.46    9.61   1
   0   6 -10    1.04   10.60   1
   0   7 -10   11.65   11.84   1
   0   8 -10    8.60   12.16   1
   0   9 -10    4.36   10.22   1
   0  10 -10   57.33   12.28   1
   0  11 -10  111.25   16.27   1
   0  12 -10   32.42   11.23   1
   0  13 -10   12.29    9.01   1
   0  14 -10   31.03   11.73   1
   0  15 -10  -13.08   10.68   1
   0  18  -9    3.22   10.69   1
   0  17  -9    7.71   11.82   1
   0  16  -9  121.62   15.74   1
   4  -7   0 6289.60   49.83   1
   4  -3   3 1458.01   13.92   1
   4  -2   3  870.28    9.40   1
   0  15  -9   -4.40   10.20   1
   0  14  -9   85.18   15.60   1
   0  13  -9   -5.38   11.85   1
   0  12  -9   44.36   12.94   1
   0  11  -9    4.13   10.32   1
   0  10  -9  719.37   29.69   1
   0   9  -9     .00    8.98   1
   0   8  -9   54.38   14.31   1
   0   7  -9   -9.30    9.20   1
   0   6  -9   11.80    8.07   1
   0   5  -9    2.67    7.38   1
   0   4  -9  370.84   19.69   1
   0   3  -9   -7.74    7.45   1
   0   2  -9   32.32    9.40   1
   0   1  -9  -12.68    8.15   1
   0   0  -9   -3.37    7.82   1
   0   0  -8 2359.41   41.32   1
   0   1  -8  672.21   22.61   1
   0   2  -8   46.10    8.83   1
   0   3  -8     .72    6.63   1
   0   4  -8  297.70   16.43   1
   0   5  -8  155.50   12.81   1
   0   6  -8    4.64    7.57   1
   0   7  -8    8.78    7.01   1
   0   8  -8   38.05    8.27   1
   0   9  -8   19.75    8.63   1
   0  10  -8    5.36    8.19   1
   0  11  -8  113.34   14.45   1
   0  12  -8  135.19   16.27   1
   0  13  -8   77.12   13.40   1
   0  14  -8    3.11   10.30   1
   0  15  -8   75.55   12.99   1
   0  16  -8   72.76   15.55   1
   0  17  -8   64.81   13.68   1
   0  18  -8   47.24   11.15   1
   0  19  -8    4.34   10.51   1
   0  20  -8   14.75   10.43   1
   0  21  -7    6.44   12.05   1
   0  20  -7   29.58   11.54   1
   0  19  -7  129.76   15.63   1
   0  18  -7   19.59   11.62   1
   0  17  -7   98.97   13.67   1
   0  16  -7   49.47   11.29   1
   0  15  -7 1297.84   37.78   1
   0  14  -7   33.15   11.79   1
   0  13  -7  110.05   13.68   1
   0  12  -7   15.43    9.39   1
   0  11  -7  553.48   22.94   1
   0  10  -7   82.72   10.34   1
   0   9  -7  246.33   14.50   1
   0   8  -7   14.72    6.98   1
   0   7  -7   42.24    7.25   1
   0   6  -7    5.15    5.54   1
   0   5  -7   98.17    9.42   1
   0   4  -7   15.67    6.98   1
   0   3  -7  109.45    9.67   1
   0   2  -7   43.36    6.25   1
   0   1  -7   66.92    8.23   1
   0   0  -7   -2.85    5.61   1
   0   0  -6   28.20    5.72   1
   0   1  -6  288.81   12.53   1
   0   2  -6  799.49   20.03   1
   0   3  -6 3875.36   43.36   1
   0   4  -6 1883.30   30.70   1
   0   5  -6  828.66   21.16   1
   0   6  -6    7.41    7.60   1
   0   7  -6   -2.78    4.95   1
   0   8  -6   -1.76    6.52   1
   0   9  -6  579.01   20.06   1
   0  10  -6  278.53   15.97   1
   0  11  -6  533.91   21.29   1
   0  12  -6   -4.50    8.43   1
   0  13  -6   28.79    8.76   1
   0  14  -6   17.87   10.11   1
   0  15  -6   21.68   10.61   1
   0  16  -6   21.00   12.73   1
   0  17  -6  141.37   17.10   1
   0  18  -6  462.79   26.20   1
   0  19  -6  272.53   22.88   1
   0  20  -6  224.77   19.02   1
   0  21  -6   10.99    9.58   1
   0  22  -6   40.02   10.32   1
   0  23  -5   49.81   13.95   1
   0  22  -5   27.49   12.68   1
   0  21  -5   14.23   14.23   1
   0  20  -5   76.07   15.27   1
   0  19  -5   16.54   10.34   1
   0  18  -5  287.02   20.29   1
   0  17  -5   -1.86    9.87   1
   0  16  -5   43.76   12.00   1
   0  15  -5   93.19   12.01   1
   0  14  -5   53.26    9.62   1
   0  13  -5   37.46    8.27   1
   0  12  -5  144.93   12.83   1
   0  11  -5   49.90    9.39   1
   0  10  -5  148.06   10.96   1
   0   9  -5  519.98   17.51   1
   0   8  -5 1296.82   26.31   1
   0   7  -5   18.37    6.23   1
   0   6  -5 1350.51   24.82   1
   0   5  -5  277.22   11.85   1
   0   4  -5 3150.57   35.41   1
   0   3  -5  195.32   10.01   1
   0   2  -5    4.01    5.19   1
   0   1  -5  426.46   13.05   1
   0   0  -5   -2.13    4.27   1
   0   0  -4  112.15    6.84   1
   0   1  -4   80.22    6.00   1
   0   2  -4   20.64    5.13   1
   0   3  -4   10.17    4.49   1
   0   4  -4 2475.72   27.85   1
   0   5  -4 1403.10   22.00   1
   0   6  -4 6414.72   47.78   1
   0   7  -4  677.40   17.08   1
   0   8  -4 1730.51   27.24   1
   0   9  -4   97.23    8.20   1
   0  10  -4   20.88    7.05   1
   0  11  -4    4.23    6.26   1
   0  12  -4   -1.73    5.74   1
   0  13  -4   11.94    6.91   1
   0  14  -4   69.07   10.57   1
   0  15  -4   24.50    9.00   1
   0  16  -4   68.29   10.63   1
   0  17  -4   38.95    9.83   1
   0  18  -4   -4.63   10.45   1
   0  19  -4  130.94   15.66   1
   0  20  -4  318.72   21.56   1
   0  21  -4  265.17   20.57   1
   0  22  -4  613.84   29.94   1
   0  23  -4  -17.57   12.71   1
   0  24  -4  450.24   26.21   1
   0  25  -3   37.16   11.87   1
   0  24  -3  -20.77   11.62   1
   0  23  -3    1.10   10.83   1
   0  22  -3   -9.74   11.41   1
   0  21  -3   17.80   11.13   1
   0  20  -3   12.97   10.41   1
   0  19  -3   -6.57   11.91   1
   0  18  -3    3.50   10.43   1
   0  17  -3   59.92   12.12   1
   0  16  -3   -6.70    9.21   1
   0  15  -3   59.36    9.23   1
   0  14  -3   80.34   10.51   1
   0  13  -3   77.68    9.81   1
   0  12  -3    1.03    7.06   1
   0  11  -3   28.98    7.71   1
   0  10  -3  324.30   13.39   1
   0   9  -3  540.61   15.20   1
   0   8  -3  141.38    8.70   1
   0   7  -3   65.52    6.60   1
   0   6  -3    -.57    4.80   1
   0   5  -3  504.23   12.38   1
   0   4  -3  127.89    6.90   1
   0   3  -3  223.29    7.92   1
   0   2  -3   30.72    4.89   1
   0   1  -3  155.27    6.68   1
   0   0  -3    -.78    3.90   1
   0   0  -2 1712.09   15.01   1
   0   1  -221838.66  214.13   1
   0   2  -2  130.61    5.46   1
   0   3  -2 6631.51   32.44   1
   0   4  -2  365.02    9.13   1
   0   5  -2  130.53    6.68   1
   0   6  -2   66.79    6.11   1
   0   7  -2 4479.18   34.82   1
   0   8  -2  113.45    7.59   1
   0   9  -2   42.49    6.66   1
   0  10  -2    8.70    5.62   1
   0  11  -2 1282.42   23.83   1
   0  12  -2   15.07    6.86   1
   0  13  -2  201.89   12.24   1
   0  14  -2   47.48    8.59   1
   0  15  -2  333.45   16.92   1
   0  16  -2  109.53   12.52   1
   0  17  -2  303.47   17.02   1
   0  18  -2   33.44   10.57   1
   0  19  -2  175.21   16.75   1
   0  20  -2   12.57   11.15   1
   0  21  -2   79.80   15.04   1
   0  22  -2   -5.34   10.83   1
   0  23  -2    1.09   10.09   1
   0  24  -2  -18.68   12.67   1
   0  25  -2  216.77   20.03   1
   0  25  -1   15.21   13.91   1
   0  24  -1   28.60   12.74   1
   0  23  -1   21.77   10.78   1
   0  22  -1   12.67   12.41   1
   0  21  -1   17.12   10.12   1
   0  20  -1   43.56   12.85   1
   0  19  -1   19.38   13.06   1
   0  18  -1  237.04   17.18   1
   0  17  -1   17.83    8.92   1
   0  16  -1  679.61   23.51   1
   0  15  -1  105.98   10.38   1
   0  14  -1  504.53   18.42   1
   0  13  -1   -1.49    5.77   1
   0  12  -1   81.32    7.74   1
   0  11  -1   36.03    6.73   1
   0  10  -1   30.18    5.72   1
   0   9  -1  714.61   16.35   1
   0   8  -1 1586.09   21.58   1
   0   7  -1   19.37    5.82   1
   0   6  -1 2196.11   21.86   1
   0   5  -1 3826.57   26.22   1
   0   4  -1 5581.04   28.18   1
   0   3  -1 1478.23   13.14   1
   0   2  -1   37.64    3.24   1
   0   1  -1  123.59    3.70   1
   0   0  -1    1.78    2.25   1
   0   1   0   19.70    1.51   1
   0   2   048008.46  215.28   1
   0   3   0    3.87    2.86   1
   0   4   0  403.29    7.75   1
   0   5   0   -1.38    3.81   1
   0   6   021518.83  256.08   1
   0   7   0    6.68    4.97   1
   0   8   0 1679.48   21.52   1
   0   9   0    5.39    4.75   1
   0  10   0 1687.17   24.56   1
   0  11   0   26.70    6.67   1
   0  12   0  567.95   16.57   1
   0  13   0    8.78    6.65   1
   0  14   010297.11   75.62   1
   0  15   0    1.21    7.30   1
   0  16   013978.91   97.94   1
   0  17   0   -5.14    9.99   1
   0  18   0 5805.77   69.82   1
   0  19   0   -2.62   10.14   1
   0  20   0  133.52   14.87   1
   0  21   0    8.01    8.96   1
   0  22   0  618.55   27.87   1
   0  23   0  -26.08   12.48   1
   0  24   0   79.21   14.51   1
   0  25   0  -31.56   12.55   1
   0  26   0   10.49   10.81   1
   1  25   0   39.10   13.03   1
   1  24   0  -12.10   12.69   1
   1  23   0    7.62   10.72   1
   1  22   0   40.13   11.38   1
   1  21   0   15.11   10.61   1
   1  20   0   22.73   10.63   1
   1  19   0  324.19   19.22   1
   1  18   0  257.42   17.88   1
   1  17   0   84.74   12.61   1
   1  16   0  694.77   25.09   1
   1  15   0   34.32    8.80   1
   1  14   0  469.40   18.64   1
   1  13   0   90.42    9.13   1
   1  12   0    1.78    5.83   1
   1  11   0   56.26    8.04   1
   1  10   0    5.97    5.50   1
   1   9   0  931.97   18.01   1
   1   8   0  437.10   12.34   1
   1   7   0  251.85    9.41   1
   1   6   0  452.14   10.86   1
   1   5   0 7885.94   36.61   1
   1   4   0  877.70   11.57   1
   1   3   0 3841.95   20.86   1
   1   2   0   37.18    3.24   1
   1   1   0  163.47    4.15   1
   1   0   0    6.10    2.42   1
   1   0  -1    8.34    2.93   1
   1   1  -1  155.33    4.72   1
   1   2  -1 6556.24   26.64   1
   1   3  -1 5594.66   26.89   1
   1   4  -1 8635.80   36.47   1
   1   5  -1  449.81   10.17   1
   1   6  -1  940.53   15.17   1
   1   7  -1  644.58   13.65   1
   1   8  -1 1348.79   20.14   1
   1   9  -1   19.11    5.06   1
   1  10  -1  124.25    8.80   1
   1  11  -1  277.44   12.36   1
   1  12  -1  870.92   21.08   1
   1  13  -1   35.89    7.81   1
   1  14  -1   85.91    9.58   1
   1  15  -1   55.31    9.11   1
   1  16  -1  100.01   11.42   1
   1  17  -1  136.03   12.91   1
   1  18  -1   93.48   13.02   1
   1  19  -1  143.02   16.69   1
   1  20  -1  297.59   19.69   1
   1  21  -1   58.73   13.51   1
   1  22  -1  209.88   18.36   1
   1  23  -1   19.63   10.35   1
   1  24  -1   46.20   14.51   1
   1  25  -1   39.02   12.17   1
   1  25  -2   32.26   10.20   1
   1  24  -2   31.85   12.57   1
   1  23  -2   -8.77   11.60   1
   1  22  -2  115.64   15.74   1
   1  21  -2   51.41   12.42   1
   1  20  -2  405.81   22.68   1
   1  19  -2    9.10    9.89   1
   1  18  -2   40.51   11.32   1
   1  17  -2    6.21    7.92   1
   1  16  -2  284.28   15.83   1
   1  15  -2   15.54    7.09   1
   1  14  -2  114.60   10.23   1
   1  13  -2   57.97    9.32   1
   1  12  -2 2807.06   37.70   1
   1  11  -2   99.73    8.56   1
   1  10  -2 5178.75   45.24   1
   1   9  -2   19.75    6.55   1
   1   8  -2  632.38   14.83   1
   1   7  -2  109.55    6.94   1
   1   6  -216009.30   62.64   1
   1   5  -2  925.23   15.02   1
   1   4  -230962.08  309.70   1
   1   3  -2   46.64    4.95   1
   1   1  -2  311.40    7.64   1
   1   0  -2    -.70    3.19   1
   1   0  -3   91.38    6.06   1
   1   1  -3     .42    4.36   1
   1   2  -3  331.08    9.51   1
   1   3  -3 1401.07   18.45   1
   1   4  -3 1539.79   20.13   1
   1   5  -3 2982.77   28.74   1
   1   6  -3 3667.16   33.52   1
   1   7  -3 5361.00   42.27   1
   1   8  -3  198.45   10.08   1
   1   9  -3 1129.57   22.07   1
   1  10  -3 2384.84   33.59   1
   1  11  -3 1991.55   32.28   1
   1  12  -3  117.36   10.53   1
   1  13  -3  286.12   14.30   1
   1  14  -3   86.50   10.12   1
   1  15  -3  -12.43    7.38   1
   1  16  -3   26.36    9.01   1
   1  17  -3    -.82    9.36   1
   1  18  -3   55.61   12.33   1
   1  19  -3   17.97   11.62   1
   1  20  -3   10.03   10.90   1
   1  21  -3   93.56   14.53   1
   1  22  -3  -11.94   12.23   1
   1  23  -3  -16.50   11.90   1
   1  24  -3   52.40   13.37   1
   4  -7   0 6289.60   50.07   1
   4  -3   3 1461.37   13.99   1
   4  -2   3  855.82    9.29   1
   1  25  -3   12.84   12.29   1
   1  24  -4   77.12   15.93   1
   1  23  -4  107.65   15.18   1
   1  22  -4  226.36   19.79   1
   1  21  -4  426.75   26.17   1
   1  20  -4   72.53   14.90   1
   1  19  -4  173.26   16.24   1
   1  18  -4   19.83    9.68   1
   1  17  -4  148.34   13.68   1
   1  16  -4   14.77    8.53   1
   1  15  -4  155.62   13.17   1
   1  14  -4   -2.10    7.57   1
   1  13  -4   79.88    9.42   1
   1  12  -4    6.51    6.62   1
   1  11  -4  116.94    9.87   1
   1  10  -4    8.00    6.08   1
   1   9  -4 1010.57   22.45   1
   1   8  -4  110.59    8.40   1
   1   7  -4 1659.28   26.01   1
   1   6  -4  118.12    7.92   1
   1   5  -4 3821.16   36.43   1
   1   4  -4   81.07    6.56   1
   1   3  -4 4379.28   36.78   1
   1   2  -4    2.33    4.48   1
   1   1  -4   36.17    5.13   1
   1   0  -4    2.26    4.34   1
   1   0  -5   10.69    5.09   1
   1   1  -5  382.21   12.96   1
   1   2  -5  322.13   12.06   1
   1   3  -5  510.57   15.07   1
   1   4  -5  853.96   19.35   1
   1   5  -5 1739.94   27.69   1
   1   6  -5    4.90    5.76   1
   1   7  -5  578.49   17.91   1
   1   8  -5  776.56   21.10   1
   1   9  -5 2423.65   37.02   1
   1  10  -5  353.81   16.12   1
   1  11  -5  150.97   11.57   1
   1  12  -5   30.22    7.98   1
   1  13  -5   25.31    8.08   1
   1  14  -5    4.67    8.73   1
   1  15  -5   46.73   10.69   1
   1  16  -5   17.85    9.86   1
   1  17  -5  155.73   15.31   1
   1  18  -5   25.08   11.04   1
   1  19  -5   79.82   16.20   1
   1  20  -5   31.51   13.26   1
   1  21  -5   22.17   14.70   1
   1  22  -5  161.12   17.03   1
   1  23  -5   84.12   15.56   1
   1  22  -6   21.83    9.76   1
   1  21  -6   -9.99   10.71   1
   1  20  -6  169.81   18.34   1
   1  19  -6  218.41   20.78   1
   1  18  -6  354.26   22.75   1
   1  17  -6  134.55   15.39   1
   1  16  -6   47.61   12.85   1
   1  15  -6    4.60   10.04   1
   1  14  -6  398.49   21.42   1
   1  13  -6   17.97   10.33   1
   1  12  -6   92.06   11.74   1
   1  11  -6   28.10    8.91   1
   1  10  -6  504.63   19.71   1
   1   9  -6   -2.55    8.02   1
   1   8  -6  832.77   23.12   1
   1   7  -6  136.53   10.27   1
   1   6  -6  107.18    9.50   1
   1   5  -6  207.89   12.41   1
   1   4  -6  302.28   13.44   1
   1   3  -6   92.13    8.40   1
   1   2  -6 2077.99   31.91   1
   1   1  -6   23.06    6.23   1
   1   0  -6   -1.41    4.66   1
   1   0  -7  201.73   12.03   1
   1   1  -7   40.49    7.54   1
   1   2  -7  481.51   18.10   1
   1   3  -7  143.60   10.93   1
   1   4  -7   12.98    6.51   1
   1   5  -7   36.29    9.42   1
   1   6  -7  284.22   15.14   1
   1   7  -7   67.94    9.28   1
   1   8  -7    5.74    6.17   1
   1   9  -7   71.41   10.22   1
   1  10  -7    -.79    7.70   1
   1  11  -7   54.00   10.34   1
   1  12  -7   48.08   10.74   1
   1  13  -7   29.41    9.90   1
   1  14  -7  115.70   14.75   1
   1  15  -7  -17.13   10.52   1
   1  16  -7  106.78   13.81   1
   1  17  -7   -4.32   12.50   1
   1  18  -7   54.02   12.71   1
   1  19  -7   16.69    9.63   1
   1  20  -7   42.04   14.17   1
   1  21  -7   24.89   11.50   1
   1  20  -8   -7.43    9.67   1
   1  19  -8   -3.28   10.20   1
   1  18  -8   26.64    8.16   1
   1  17  -8   66.69   13.88   1
   1  16  -8   30.81   11.00   1
   1  15  -8   35.62   12.54   1
   1  14  -8    2.10   10.41   1
   1  13  -8  -11.20   10.63   1
   1  12  -8   -1.96    9.82   1
   1  11  -8  259.21   17.44   1
   1  10  -8    -.91    8.87   1
   1   9  -8  589.44   24.19   1
   1   8  -8   32.07    9.99   1
   1   7  -8    9.78    6.92   1
   1   6  -8  -22.89    8.47   1
   1   5  -8  543.43   21.85   1
   1   4  -8   41.22    8.64   1
   1   3  -8   83.83    9.36   1
   1   2  -8   44.96    8.94   1
   1   1  -8   66.16   10.32   1
   1   0  -8   -3.59    6.84   1
   1   0  -9   -3.44    7.69   1
   1   1  -9  150.84   13.38   1
   1   2  -9   10.41    7.36   1
   1   3  -9   71.01   11.86   1
   1   4  -9   44.47    9.58   1
   1   5  -9  915.55   29.64   1
   1   6  -9  110.05   14.12   1
   1   7  -9  444.95   22.16   1
   1   8  -9   12.62    7.95   1
   1   9  -9  203.26   16.73   1
   1  10  -9   68.51   12.06   1
   1  11  -9  290.34   20.41   1
   1  12  -9    1.07   11.79   1
   1  13  -9   12.01   10.64   1
   1  14  -9    4.42   10.37   1
   1  15  -9   47.83   13.39   1
   1  16  -9   -2.22    9.67   1
   1  17  -9   47.03   12.03   1
   1  18  -9   14.91    8.78   1
   1  15 -10   63.81   12.66   1
   1  14 -10   42.92    9.91   1
   1  13 -10   88.84   14.48   1
   1  12 -10  293.66   21.80   1
   1  11 -10  226.02   19.94   1
   1  10 -10  461.53   25.11   1
   1   9 -10  221.68   19.56   1
   1   8 -10   25.74    9.83   1
   1   7 -10   55.01   12.87   1
   1   6 -10  519.68   25.17   1
   1   5 -10  263.73   19.00   1
   1   4 -10 1158.15   35.33   1
   1   3 -10  201.83   17.54   1
   1   2 -10   73.16   10.75   1
   1   1 -10   -1.00   10.03   1
   1   0 -10    2.99    7.52   1
   1   0 -11  252.42   18.45   1
   1   1 -11   14.21    8.95   1
   1   2 -11  204.80   19.56   1
   1   3 -11    6.59   10.76   1
   1   4 -11 1118.28   37.02   1
   1   5 -11    7.74   13.31   1
   1   6 -11 1042.72   35.60   1
   1   7 -11  -10.01   11.39   1
   1   8 -11  152.40   17.20   1
   1   9 -11   87.70   15.18   1
   1  10 -11 1156.73   38.77   1
   1  11 -11   37.13   11.24   1
   1  12 -11  283.62   20.72   1
   1   7 -12  842.25   32.57   1
   1   6 -12  430.92   25.35   1
   1   5 -12  205.07   17.38   1
   1   4 -12   42.76   12.74   1
   1   3 -12     .00    8.94   1
   1   2 -12    5.51    6.52   1
   1   1 -12   -7.73    9.69   1
   1   0 -12   -2.21    7.96   1
   2   0 -12   68.10   10.87   1
   2   1 -12   16.47    8.71   1
   2   2 -12   73.45   12.92   1
   2   3 -12  -10.93    9.40   1
   2   4 -12   25.03   10.61   1
   2   5 -12   68.14   12.84   1
   2   6 -12  404.16   24.04   1
   2   7 -12   23.31   10.59   1
   2  12 -11  -15.94   10.25   1
   2  11 -11  179.80   17.53   1
   2  10 -11    8.78    9.44   1
   2   9 -11   68.60   14.17   1
   2   8 -11   -3.33   10.00   1
   2   7 -11  223.61   17.97   1
   2   6 -11  138.97   14.87   1
   2   5 -11  950.99   35.42   1
   2   4 -11  352.02   23.17   1
   2   3 -11  442.81   24.47   1
   2   2 -11   15.43   11.24   1
   2   1 -11   -5.50    9.78   1
   2   0 -11   -8.80    8.80   1
   2   0 -10   36.51   11.38   1
   2   1 -10  202.07   16.53   1
   2   2 -10   77.48   11.35   1
   2   3 -10 1540.89   41.09   1
   2   4 -10   28.97   13.80   1
   2   5 -10 1673.59   44.19   1
   2   6 -10   10.57   12.33   1
   2   7 -10   43.88   11.68   1
   2   8 -10   16.25   10.10   1
   2   9 -10   29.57   11.22   1
   2  10 -10   14.36   10.88   1
   2  11 -10   -4.44    9.56   1
   2  12 -10   10.01   11.40   1
   2  13 -10  148.32   15.65   1
   2  14 -10    8.75    8.18   1
   2  15 -10    6.42   11.73   1
   2  17  -9   -1.08   10.23   1
   2  16  -9    5.52   10.42   1
   2  15  -9   22.24   10.31   1
   2  14  -9    8.88   10.29   1
   2  13  -9   84.64   15.19   1
   2  12  -9  166.71   18.69   1
   2  11  -9  142.27   14.08   1
   2  10  -9   17.65   11.88   1
   2   9  -9   30.42   10.83   1
   2   8  -9   21.78   11.54   1
   2   7  -9   26.11   10.98   1
   2   6  -9   50.14   11.31   1
   2   5  -9   40.81    9.73   1
   2   4  -9  -11.86    8.31   1
   2   3  -9   12.59    6.36   1
   2   2  -9   54.33   10.72   1
   2   1  -9    6.20   10.21   1
   2   0  -9  -10.60    8.92   1
   2   0  -8   63.14    9.31   1
   2   1  -8  -10.43    7.45   1
   2   2  -8   77.34   10.10   1
   2   3  -8   36.52    8.12   1
   2   4  -8   37.97   10.07   1
   2   5  -8   11.89    6.29   1
   2   6  -8  564.36   22.52   1
   2   7  -8   10.91    8.01   1
   2   8  -8   94.59   11.67   1
   2   9  -8   15.28    9.03   1
   2  10  -8  242.33   17.59   1
   2  11  -8   10.63    8.48   1
   2  12  -8   -3.00    9.65   1
   2  13  -8   40.34   12.28   1
   2  14  -8   12.77   11.36   1
   2  15  -8   43.56   11.21   1
   2  16  -8   23.23    8.78   1
   2  17  -8   -3.34   10.73   1
   2  18  -8   11.06    9.64   1
   2  19  -8   24.96    9.89   1
   2  21  -7  128.55   17.01   1
   2  20  -7  113.38   14.31   1
   2  19  -7  125.68   14.63   1
   2  18  -7   15.51   10.96   1
   2  17  -7  -25.05   13.39   1
   2  16  -7    3.18   10.55   1
   2  15  -7    4.10    9.93   1
   2  14  -7   32.47   11.68   1
   2  13  -7   47.98   11.17   1
   2  12  -7  388.57   20.76   1
   2  11  -7  839.62   28.31   1
   2  10  -7 1143.84   32.18   1
   2   9  -7 1313.43   33.72   1
   2   8  -7  947.31   28.11   1
   2   7  -7  128.24   12.22   1
   2   6  -7   10.29    5.70   1
   2   5  -7     .00    5.86   1
   2   4  -7   27.71    6.54   1
   2   3  -7   94.48    9.13   1
   2   2  -7  267.00   13.73   1
   2   1  -7   20.85    6.66   1
   2   0  -7    7.33    5.40   1
   2   0  -6   47.56    7.68   1
   2   1  -6 1862.13   30.82   1
   2   2  -6    -.50    6.02   1
   2   3  -6   61.19    8.05   1
   2   4  -6    3.17    7.10   1
   2   5  -6   13.69    6.03   1
   2   6  -6   69.06    9.08   1
   2   7  -6  128.54   11.14   1
   2   8  -6    8.18    7.73   1
   2   9  -6 1584.04   33.45   1
   2  10  -6   45.74    9.88   1
   2  11  -6 1304.82   32.47   1
   2  12  -6    8.72    7.97   1
   2  13  -6   15.98   10.13   1
   2  14  -6     .89    9.31   1
   2  15  -6   26.38   11.69   1
   2  16  -6   21.80    8.97   1
   2  17  -6  642.04   28.74   1
   2  18  -6     .00   12.33   1
   2  19  -6  567.43   27.86   1
   2  20  -6  110.09   16.90   1
   2  21  -6   -5.53   13.87   1
   2  22  -6   11.90   11.50   1
   2  23  -5  138.64   17.26   1
   2  22  -5   46.54   15.35   1
   2  21  -5  508.97   29.11   1
   2  20  -5   62.43   14.57   1
   2  19  -5  442.52   25.97   1
   2  18  -5  292.94   22.06   1
   2  17  -5   82.46   15.25   1
   2  16  -5    5.49    9.24   1
   2  15  -5   14.60    9.13   1
   2  14  -5    8.03    8.03   1
   2  13  -5   32.96    9.42   1
   2  12  -5   26.52    8.77   1
   2  11  -5  448.18   18.64   1
   2  10  -5  239.07   13.76   1
   2   9  -5  258.01   13.74   1
   2   8  -5  681.86   19.86   1
   2   7  -5   -6.00    6.48   1
   2   6  -5   23.63    6.78   1
   2   5  -5  994.92   22.15   1
   2   4  -5  818.02   19.43   1
   2   3  -5 2294.82   31.51   1
   2   2  -5  503.93   15.34   1
   2   1  -5  459.31   14.51   1
   2   0  -5    2.38    4.55   1
   2   0  -4   67.11    6.11   1
   2   1  -4  198.68    9.32   1
   2   2  -4 9419.20   55.29   1
   2   3  -4 1010.22   19.05   1
   2   4  -411886.68   64.64   1
   2   5  -4  862.90   18.48   1
   2   6  -414626.71   76.05   1
   2   7  -4 1414.61   25.64   1
   2   8  -4 4841.28   47.26   1
   2   9  -4    8.76    6.95   1
   2  10  -4 3176.17   41.71   1
   2  11  -4  245.45   13.31   1
   2  12  -4  340.98   16.10   1
   2  13  -4   -3.35    7.56   1
   2  14  -4  316.68   17.85   1
   2  15  -4   46.31   10.50   1
   4  -7   0 6289.60   50.26   1
   4  -3   3 1463.61   14.09   1
   4  -2   3  854.05    9.39   1
   2  16  -4  396.54   21.32   1
   2  17  -4    9.12   10.64   1
   2  18  -4   10.69   10.86   1
   2  19  -4   23.60   10.91   1
   2  20  -4 1059.92   36.74   1
   2  21  -4   38.65   14.53   1
   2  22  -4  867.55   34.92   1
   2  23  -4  155.84   17.53   1
   2  24  -4  224.18   21.31   1
   2  24  -3   48.61   13.35   1
   2  23  -3   17.92   11.85   1
   2  22  -3   26.67   12.47   1
   2  21  -3   50.87   14.24   1
   2  20  -3   11.42   11.61   1
   2  19  -3   19.66   11.38   1
   2  18  -3   60.83   11.51   1
   2  17  -3   -1.71   10.00   1
   2  16  -3  128.43   13.73   1
   2  15  -3   35.76   10.75   1
   2  14  -3   38.84    9.66   1
   2  13  -3   18.40    6.55   1
   2  12  -3  277.48   13.83   1
   2  11  -3  319.48   14.02   1
   2  10  -3 1441.67   27.00   1
   2   9  -3   11.53    6.40   1
   2   8  -3  373.84   13.23   1
   2   7  -3  384.57   12.76   1
   2   6  -3  147.46    8.28   1
   2   5  -3  238.99    9.72   1
   2   4  -3 3995.03   33.97   1
   2   3  -3  750.83   14.72   1
   2   2  -3 2667.29   26.39   1
   2   1  -3  103.64    6.46   1
   2   0  -3     .49    4.47   1
   2   0  -2  120.86    6.34   1
   2   1  -2 1523.74   17.51   1
   2   2  -2 2134.93   21.14   1
   2   3  -210706.13   47.79   1
   2   4  -2  878.43   15.06   1
   2   5  -2 1587.60   20.79   1
   2   6  -2  204.80    8.88   1
   2   7  -2 3108.25   31.63   1
   2   8  -2  168.77    9.06   1
   2   9  -2  255.77   11.35   1
   2  10  -2  553.16   16.69   1
   2  11  -2 1268.69   25.78   1
   2  12  -2  357.52   15.61   1
   2  13  -2   64.26   10.22   1
   2  14  -2   -3.13    7.37   1
   2  15  -2   78.91   10.78   1
   2  16  -2   50.25   11.79   1
   2  17  -2   21.22    8.33   1
   2  18  -2  143.12   13.69   1
   2  19  -2  222.07   18.45   1
   2  20  -2   16.16   10.97   1
   2  21  -2   77.49   14.04   1
   2  22  -2  -20.89   13.69   1
   2  23  -2   22.37   12.36   1
   2  24  -2   47.92   12.85   1
   2  25  -2   79.17   14.59   1
   2  25  -1     .00   11.38   1
   2  24  -1   14.53    9.55   1
   2  23  -1   85.89   14.42   1
   2  22  -1   21.81   12.90   1
   2  21  -1   23.04   12.74   1
   2  20  -1  -10.90   10.63   1
   2  19  -1  382.10   21.51   1
   2  18  -1   34.39   11.66   1
   2  17  -1  337.08   18.69   1
   2  16  -1   17.38   11.36   1
   2  15  -1   95.67   10.50   1
   2  14  -1   17.97    5.68   1
   2  13  -1 1534.02   29.95   1
   2  12  -1  107.12   10.75   1
   2  11  -1 1839.95   29.32   1
   2  10  -1   10.66    5.43   1
   2   9  -1  461.19   13.86   1
   2   8  -1  108.11    8.10   1
   2   7  -1  682.64   14.85   1
   2   6  -1  303.12   10.23   1
   2   5  -1 3216.20   27.05   1
   2   4  -1  108.25    6.82   1
   2   3  -117179.56   54.94   1
   2   2  -1 1676.06   16.79   1
   2   1  -116710.53  200.27   1
   2   0  -1    -.43    3.65   1
   2   0   028839.59  246.07   1
   2   1   0 8717.42   34.23   1
   2   2   0  204.62    6.70   1
   2   3   0 1574.92   16.47   1
   2   4   0 4240.78   28.29   1
   2   5   0   30.06    5.41   1
   2   6   0  808.37   14.91   1
   2   7   0 1677.75   21.97   1
   2   8   0  360.13   11.92   1
   2   9   0   23.06    6.09   1
   2  10   0  250.93   11.44   1
   2  11   0  592.70   17.20   1
   2  12   0    5.77    6.34   1
   2  13   0  268.28   13.69   1
   2  14   0   14.76    8.45   1
   2  15   0  298.26   16.29   1
   2  16   0  378.61   18.73   1
   2  17   0    3.13   10.96   1
   2  18   0    9.37    9.52   1
   2  19   0   66.26   11.71   1
   2  20   0  414.68   23.66   1
   2  21   0   18.76   11.97   1
   2  22   0  -14.13   12.72   1
   2  23   0   16.71   12.05   1
   2  24   0   23.49   10.79   1
   2  25   0   68.05   14.31   1
   3  25   0   69.12   14.41   1
   3  24   0   28.93   13.16   1
   3  23   0   59.32   14.47   1
   3  22   0     .00   12.67   1
   3  21   0   12.80   10.78   1
   3  20   0   27.46   12.07   1
   3  19   0   75.63   13.30   1
   3  18   0   62.49   11.91   1
   3  17   0    -.83    9.46   1
   3  16   0   37.26   11.35   1
   3  15   0   29.95    7.85   1
   3  14   0   59.15    9.91   1
   3  13   0   67.19    9.76   1
   3  12   0   38.96    8.49   1
   3  11   0   13.38    6.79   1
   3  10   0  427.77   14.87   1
   3   9   0   92.12    7.93   1
   3   8   0  205.06   10.03   1
   3   7   0  144.85    8.59   1
   3   6   0   19.80    6.02   1
   3   5   0  364.95   11.08   1
   3   4   0  473.97   11.83   1
   3   3   0   24.90    6.44   1
   3   2   0   13.49    5.46   1
   3   1   0     .40    5.21   1
   3   0   0    5.79    4.98   1
   3   0  -1   34.83    5.91   1
   3   1  -1   35.49    5.75   1
   3   2  -1 6811.72   39.30   1
   3   3  -1  137.94    7.74   1
   3   4  -1 7071.51   42.71   1
   3   5  -1   36.26    6.45   1
   3   6  -1 2368.10   27.16   1
   3   7  -1   -1.32    5.74   1
   3   8  -1   24.74    5.93   1
   3   9  -1    -.40    6.12   1
   3  10  -1 1288.40   24.86   1
   3  11  -1  172.67   11.19   1
   3  12  -1 1302.93   27.58   1
   3  13  -1   55.84   10.66   1
   3  14  -1  457.62   18.43   1
   3  15  -1   16.21    9.11   1
   3  16  -1   27.67   11.60   1
   3  17  -1    6.67    9.21   1
   3  18  -1  400.56   23.04   1
   3  19  -1     .00   11.08   1
   3  20  -1  205.50   18.66   1
   3  21  -1   24.63   11.68   1
   3  22  -1   18.79   12.06   1
   3  23  -1   15.68   11.74   1
   3  24  -1   -6.67   10.18   1
   3  25  -1   -2.15   11.39   1
   3  24  -2     .00   12.40   1
   3  23  -2    2.24   11.74   1
   3  22  -2    6.67   12.18   1
   3  21  -2  125.62   16.42   1
   3  20  -2   69.60   13.50   1
   3  19  -2  221.38   18.59   1
   3  18  -2   47.05   10.23   1
   3  17  -2    8.58   11.06   1
   3  16  -2   49.21   10.35   1
   3  15  -2   53.35   10.15   1
   3  14  -2   38.24    9.07   1
   3  13  -2  240.18   15.28   1
   3  12  -2 1396.77   29.39   1
   3  11  -2  755.18   21.71   1
   3  10  -2   68.87    8.47   1
   3   9  -2  135.23    9.36   1
   3   8  -2 1141.80   21.86   1
   3   7  -2   74.56    7.69   1
   3   6  -2 2131.17   27.05   1
   3   5  -2 3181.61   31.63   1
   3   4  -2 2101.59   25.10   1
   3   3  -2 2394.49   25.77   1
   3   2  -2  530.15   12.79   1
   3   1  -2    1.23    5.23   1
   3   0  -2     .49    5.16   1
   3   0  -3   66.79    6.70   1
   3   1  -3 2174.92   25.87   1
   3   2  -3   13.10    5.18   1
   3   3  -3  891.08   17.64   1
   3   4  -3   56.12    6.52   1
   3   5  -3  164.09    8.82   1
   3   6  -3    1.51    5.50   1
   3   7  -3 2091.84   29.81   1
   3   8  -3   12.67    6.67   1
   3   9  -3 1040.11   23.07   1
   3  10  -3    3.08    6.29   1
   3  11  -3  185.68   12.10   1
   3  12  -3   12.12    6.69   1
   3  13  -3   60.58    9.99   1
   3  14  -3   26.44    8.95   1
   3  15  -3   27.08    8.23   1
   3  16  -3  -11.70    9.30   1
   3  17  -3  211.84   17.77   1
   3  18  -3     .00   10.23   1
   3  19  -3  231.42   18.44   1
   3  20  -3  109.53   16.91   1
   3  21  -3  293.51   23.24   1
   3  22  -3   29.07   12.35   1
   3  23  -3  540.10   28.36   1
   3  24  -3   43.59   11.53   1
   3  23  -4   61.72   16.50   1
   3  22  -4  139.90   21.73   1
   3  21  -4  341.02   25.31   1
   3  20  -4   -3.27   13.76   1
   3  19  -4  367.45   22.95   1
   3  18  -4  222.98   18.41   1
   3  17  -4  -11.39   10.66   1
   3  16  -4   -2.67    9.39   1
   3  15  -4   13.32    9.49   1
   3  14  -4   13.18    8.46   1
   3  13  -4  107.99   13.31   1
   3  12  -4   56.79   11.00   1
   3  11  -4  120.89   10.79   1
   3  10  -4  261.99   14.23   1
   3   9  -4 1872.96   32.88   1
   3   8  -4 3459.11   42.31   1
   3   7  -4 3309.46   40.08   1
   3   6  -4 1166.78   23.37   1
   3   5  -4   68.76    7.67   1
   3   4  -4  839.97   18.81   1
   3   3  -4 2573.82   31.85   1
   3   2  -4  183.04    9.46   1
   3   1  -4   84.61    7.77   1
   3   0  -4    4.35    4.53   1
   3   0  -5 1114.54   22.85   1
   3   1  -5   56.35    6.93   1
   3   2  -5  425.45   14.71   1
   3   3  -5   12.07    5.13   1
   3   4  -5  175.32   10.36   1
   3   5  -5   27.89    7.04   1
   3   6  -5 4115.23   46.88   1
   3   7  -5  234.32   14.04   1
   3   8  -5 9334.60   74.35   1
   3   9  -5  659.20   22.09   1
   3  10  -5 2423.48   40.54   1
   3  11  -5   26.58    7.53   1
   3  12  -5   -1.49    8.32   1
   3  13  -5    9.57    7.31   1
   3  14  -5   -7.65    7.93   1
   3  15  -5     .90    9.18   1
   3  16  -5    6.71   10.80   1
   3  17  -5   19.17   10.82   1
   3  18  -5   88.55   15.06   1
   3  19  -5   10.90   12.99   1
   3  20  -5  601.22   29.62   1
   3  21  -5   -4.48   13.25   1
   3  22  -5 2017.78   51.70   1
   3  23  -5  148.88   18.58   1
   3  22  -6  -10.69   11.52   1
   3  21  -6   58.52   14.77   1
   3  20  -6  152.20   18.53   1
   3  19  -6   36.83   13.80   1
   3  18  -6   86.70   13.49   1
   3  17  -6   48.01   12.40   1
   3  16  -6  109.97   16.48   1
   3  15  -6   10.81   11.51   1
   3  14  -6   12.16    8.63   1
   3  13  -6   16.86    9.76   1
   3  12  -6  467.06   22.51   1
   3  11  -6  505.49   22.20   1
   3  10  -6 3336.14   51.37   1
   3   9  -6 1065.88   29.66   1
   3   8  -6 7477.12   72.25   1
   3   7  -6 2207.22   38.84   1
   3   6  -6 8844.70   74.84   1
   3   5  -6 1168.16   27.74   1
   3   4  -6 1109.16   25.90   1
   3   3  -6  143.00   10.26   1
   3   2  -6  799.45   21.79   1
   3   1  -6   93.95    9.89   1
   3   0  -6   -3.26    5.65   1
   3   0  -7   -6.60    6.12   1
   3   1  -7    3.97    6.49   1
   3   2  -7    7.35    7.29   1
   3   3  -7  128.29   11.46   1
   3   4  -7   22.19    8.38   1
   3   5  -7   56.24    9.58   1
   3   6  -7  124.87   13.38   1
   3   7  -7  139.27   13.12   1
   3   8  -7   12.66    8.37   1
   3   9  -7  318.40   18.66   1
   3  10  -7  161.96   15.41   1
   3  11  -7  493.48   22.75   1
   3  12  -7    -.94   10.27   1
   3  13  -7   48.11   11.58   1
   3  14  -7   31.66   11.78   1
   3  15  -7    1.06   11.63   1
   3  16  -7    7.61   11.04   1
   3  17  -7   69.89   15.96   1
   3  18  -7   14.55    9.57   1
   3  19  -7   13.39   12.52   1
   3  20  -7   45.98   13.14   1
   3  19  -8   45.09   12.88   1
   3  18  -8    4.41   11.67   1
   3  17  -8   16.77   11.78   1
   3  16  -8   13.43    9.09   1
   3  15  -8  415.96   23.92   1
   3  14  -8    4.36   10.57   1
   3  13  -8  538.19   27.40   1
   3  12  -8   -9.33   11.21   1
   3  11  -8  123.66   14.67   1
   3  10  -8   26.28   11.31   1
   3   9  -8  112.13   13.82   1
   3   8  -8   -2.74    8.51   1
   3   7  -8  224.90   16.13   1
   3   6  -8   54.25   10.23   1
   3   5  -8  317.54   17.34   1
   3   4  -8     .82    7.58   1
   3   3  -8  413.31   19.73   1
   3   2  -8   52.73    9.98   1
   3   1  -8  310.06   17.93   1
   3   0  -8    3.96    6.94   1
   3   0  -9  842.26   29.48   1
   3   1  -9  179.35   16.28   1
   3   2  -9  217.72   17.56   1
   3   3  -9   49.98    9.75   1
   3   4  -9   20.05    8.59   1
   3   5  -9   -5.82   10.62   1
   3   6  -9    4.93   10.20   1
   3   7  -9    6.04    8.17   1
   3   8  -9   30.80    9.41   1
   3   9  -9    8.38   10.99   1
   3  10  -9   88.74   14.06   1
   3  11  -9   13.06    9.98   1
   4  -7   0 6289.60   50.24   1
   4  -3   3 1472.88   14.11   1
   4  -2   3  847.43    9.34   1
   3  12  -9   -1.11   12.06   1
   3  13  -9   -3.35   10.42   1
   3  14  -9    4.49   10.15   1
   3  15  -9   27.92   11.98   1
   3  16  -9   67.21   13.54   1
   3  17  -9   25.79   11.77   1
   3  14 -10  197.67   17.91   1
   3  13 -10    7.74    9.05   1
   3  12 -10   78.19   13.03   1
   3  11 -10     .00    9.90   1
   3  10 -10  155.68   17.60   1
   3   9 -10  -17.83    9.97   1
   3   8 -10   50.90   12.02   1
   3   7 -10   -3.29    9.11   1
   3   6 -10  210.75   18.88   1
   3   5 -10   48.43   11.64   1
   3   4 -10 1103.57   35.88   1
   3   3 -10    9.54   12.04   1
   3   2 -10  112.79   14.79   1
   3   1 -10   -7.35   11.46   1
   3   0 -10   -8.40   11.97   1
   3   0 -11  327.44   22.55   1
   3   1 -11  354.35   22.22   1
   3   2 -11  439.61   24.58   1
   3   3 -11  432.21   24.27   1
   3   4 -11  237.61   19.67   1
   3   5 -11  172.69   17.30   1
   3   6 -11   52.68   13.68   1
   3   7 -11   41.39   12.30   1
   3   8 -11   24.50   11.14   1
   3   9 -11   -9.94    9.18   1
   3  10 -11   21.83   11.76   1
   3  11 -11   34.33   11.85   1
   3   5 -12    1.07   10.87   1
   3   4 -12    5.40   10.85   1
   3   3 -12  322.47   21.36   1
   3   2 -12    8.72    8.99   1
   3   1 -12  231.57   18.21   1
   3   0 -12   -9.84   10.54   1
   4   9 -11    1.08    8.86   1
   4   8 -11   10.96    9.17   1
   4   7 -11    2.21    9.89   1
   4   6 -11   53.41   12.49   1
   4   5 -11   29.04   11.06   1
   4   4 -11  427.56   24.01   1
   4   3 -11  141.19   17.14   1
   4   2 -11  577.35   27.71   1
   4   1 -11   13.46   13.46   1
   4   0 -11   10.09   10.46   1
   4   0 -10  416.25   25.42   1
   4   1 -10 1393.67   41.12   1
   4   2 -10   21.69   11.06   1
   4   3 -10   59.89   11.98   1
   4   4 -10   61.29   12.95   1
   4   5 -10   53.94   13.26   1
   4   6 -10   16.61    9.97   1
   4   7 -10   -1.11    9.39   1
   4   8 -10   -8.95    9.75   1
   4   9 -10   21.30   11.38   1
   4  10 -10   11.20    8.53   1
   4  11 -10   18.95   10.86   1
   4  12 -10   13.23   12.67   1
   4  13 -10  136.52   15.70   1
   4  16  -9    4.31   10.45   1
   4  15  -9  936.00   35.16   1
   4  14  -9   14.52   12.88   1
   4  13  -9  371.17   23.01   1
   4  12  -9   39.15   13.65   1
   4  11  -9  132.06   15.58   1
   4  10  -9   -1.10   12.26   1
   4   9  -9  198.94   18.85   1
   4   8  -9    6.39    8.65   1
   4   7  -9   31.41    9.60   1
   4   6  -9   16.49    8.62   1
   4   5  -9  165.57   15.57   1
   4   4  -9   47.14   12.24   1
   4   3  -9  763.21   29.79   1
   4   2  -9   82.73   13.43   1
   4   1  -9  201.93   16.34   1
   4   0  -9    1.96    9.69   1
   4   0  -8 3007.90   52.04   1
   4   1  -8 1279.51   34.52   1
   4   2  -8 1719.11   39.83   1
   4   3  -8  521.74   23.41   1
   4   4  -8  584.25   24.66   1
   4   5  -8   75.41   13.19   1
   4   6  -8   34.87    9.62   1
   4   7  -8   25.39    8.46   1
   4   8  -8   13.51    8.30   1
   4   9  -8  -21.82   10.68   1
   4  10  -8   17.33   11.12   1
   4  11  -8   33.50   11.56   1
   4  12  -8  512.56   26.74   1
   4  13  -8  299.87   21.05   1
   4  14  -8 1187.82   38.99   1
   4  15  -8  329.37   23.77   1
   4  16  -8   73.90   14.25   1
   4  17  -8   14.40   10.91   1
   4  18  -8   -8.65   11.45   1
   4  20  -7    6.42    9.80   1
   4  19  -7    8.82   11.24   1
   4  18  -7  211.45   19.67   1
   4  17  -7     .00   12.27   1
   4  16  -7 1069.39   36.73   1
   4  15  -7   -7.62   12.46   1
   4  14  -7 1169.09   37.61   1
   4  13  -7   22.59   11.71   1
   4  12  -7 1030.54   34.27   1
   4  11  -7   -5.73   11.21   1
   4  10  -7   44.07    9.54   1
   4   9  -7   27.39   11.28   1
   4   8  -7  528.73   22.89   1
   4   7  -7    5.76    8.82   1
   4   6  -7   58.15   10.72   1
   4   5  -7   -2.32    7.94   1
   4   4  -7  270.73   16.64   1
   4   3  -7     .00    7.27   1
   4   2  -7  -11.71    8.08   1
   4   1  -7  -10.88    7.85   1
   4   0  -7    6.51    5.74   1
   4   0  -6   60.84    8.65   1
   4   1  -6   15.87    6.23   1
   4   2  -6   14.80    7.85   1
   4   3  -6   20.70    7.45   1
   4   4  -6    6.42    7.32   1
   4   5  -6     .66    7.62   1
   4   6  -6   75.88    9.69   1
   4   7  -6   17.05    8.35   1
   4   8  -6   13.35    8.32   1
   4   9  -6   35.70   10.70   1
   4  10  -6    5.70    9.80   1
   4  11  -6  142.77   13.38   1
   4  12  -6  217.30   17.50   1
   4  13  -6  169.58   16.64   1
   4  14  -6   19.72   10.06   1
   4  15  -6   64.76   13.68   1
   4  16  -6  -10.65   11.77   1
   4  17  -6   14.24   12.34   1
   4  18  -6   20.07   12.81   1
   4  19  -6   12.33    9.84   1
   4  20  -6  175.59   17.29   1
   4  21  -6    1.08    9.99   1
   4  22  -5  147.73   20.03   1
   4  21  -5   12.25   10.51   1
   4  20  -5   32.52   11.60   1
   4  19  -5   77.77   16.48   1
   4  18  -5    1.09   11.65   1
   4  17  -5  100.79   15.43   1
   4  16  -5   -9.06   11.95   1
   4  15  -5   38.32    9.29   1
   4  13  -5   75.46   13.72   1
   4  12  -5   16.18    7.50   1
   4  11  -5  210.48   15.52   1
   4  10  -5   -1.44    9.44   1
   4   9  -5 6278.38   66.44   1
   4   8  -5  -11.60    9.47   1
   4   7  -5 4295.79   51.93   1
   4   6  -5   -6.44    7.05   1
   4   5  -5  546.32   19.43   1
   4   4  -5   -8.70    6.29   1
   4   3  -5   94.14    9.31   1
   4   2  -5   49.24    8.31   1
   4   1  -5  386.58   15.30   1
   4   0  -5   -1.53    6.78   1
   4   0  -4  194.21   10.42   1
   4   1  -4  266.25   11.56   1
   4   2  -4   69.52    7.91   1
   4   3  -4  807.57   19.58   1
   4   4  -4  112.92    9.33   1
   4   5  -4   15.42    5.19   1
   4   6  -4  109.13   10.21   1
   4   7  -4 1221.58   26.56   1
   4   8  -4  374.22   16.56   1
   4   9  -4   19.81    7.28   1
   4  10  -4   22.41    6.24   1
   4  11  -4   16.42    8.38   1
   4  12  -4   12.44    7.35   1
   4  13  -4  126.00   14.32   1
   4  14  -4   22.58    8.32   1
   4  15  -4   -3.56   10.32   1
   4  16  -4   13.25   10.19   1
   4  17  -4  242.68   19.03   1
   4  18  -4   17.79   10.82   1
   4  19  -4   79.21   14.60   1
   4  20  -4   20.01   14.66   1
   4  21  -4   68.40   14.32   1
   4  22  -4   64.47   14.83   1
   4  23  -4   34.56   11.93   1
   4  23  -3  -14.34   12.63   1
   4  22  -3  101.97   15.32   1
   4  21  -3    1.12   12.28   1
   4  20  -3  355.19   23.82   1
   4  19  -3  291.18   25.06   1
   4  18  -3  191.28   19.36   1
   4  17  -3  128.50   14.65   1
   4  16  -3   17.88    9.63   1
   4  15  -3   20.04    9.15   1
   4  14  -3  100.29   12.70   1
   4  13  -3   17.34    9.19   1
   4  12  -3  347.92   17.49   1
   4  11  -3   -5.60    7.99   1
   4  10  -3   76.29    9.60   1
   4   9  -3    6.45    7.79   1
   4   8  -3 2370.80   35.21   1
   4   7  -3  329.47   14.00   1
   4   6  -3 2298.94   32.60   1
   4   5  -3  255.40   11.72   1
   4   4  -3 3759.52   39.27   1
   4   3  -3  183.20    9.75   1
   4   2  -3   45.53    6.98   1
   4   1  -3  295.13   11.75   1
   4   0  -3    -.36    4.96   1
   4   0  -2 3113.58   31.87   1
   4   1  -2   81.14    6.56   1
   4   2  -2 1692.89   23.89   1
   4   3  -2  633.49   15.77   1
   4   4  -2 4869.80   41.90   1
   4   5  -2  349.45   12.83   1
   4   6  -2 2998.35   35.06   1
   4   7  -2   73.52    7.85   1
   4   8  -2   55.31    8.32   1
   4   9  -2  187.92   12.11   1
   4  10  -2  307.83   14.50   1
   4  11  -2   84.37    9.74   1
   4  12  -2   15.03    7.97   1
   4  13  -2    9.50    8.37   1
   4  14  -2   81.54   12.14   1
   4  15  -2   38.88    9.94   1
   4  16  -2  197.35   17.06   1
   4  17  -2   54.93   12.49   1
   4  18  -2  978.62   33.03   1
   4  19  -2    1.03   12.89   1
   4  20  -2  872.31   34.54   1
   4  21  -2  -14.38   13.23   1
   4  22  -2  325.08   22.86   1
   4  23  -2   76.87   14.82   1
   4  24  -2  176.57   17.63   1
   4  24  -1    3.28   12.71   1
   4  23  -1   92.81   16.85   1
   4  22  -1  -12.31   13.47   1
   4  21  -1  275.71   21.33   1
   4  20  -1   76.41   12.73   1
   4  19  -1   67.79   14.70   1
   4  18  -1   12.41   11.01   1
   4  17  -1  129.46   14.37   1
   4  16  -1   54.79   10.95   1
   4  15  -1  139.06   13.46   1
   4  14  -1  200.58   14.44   1
   4  13  -1  463.25   19.13   1
   4  12  -1  617.92   20.66   1
   4  11  -1 1885.23   33.46   1
   4  10  -1  635.22   19.71   1
   4   9  -1 3305.15   39.95   1
   4   8  -1  837.22   20.12   1
   4   7  -1  276.14   11.96   1
   4   6  -1  102.36    8.64   1
   4   5  -1  401.11   13.09   1
   4   4  -1  319.12   11.47   1
   4   3  -1 2109.66   26.10   1
   4   2  -1  703.02   15.45   1
   4   1  -1  856.28   16.76   1
   4   0  -1    8.64    4.68   1
   4   0   0     .00    5.37   1
   4   1   0   10.67    5.69   1
   4   2   0  141.07    8.57   1
   4   3   0  156.99    8.47   1
   4   4   0  251.67   10.91   1
   4   5   0 5074.27   41.79   1
   4   6   0  587.51   15.99   1
   4   7   0 6659.11   51.34   1
   4   8   0   11.38    6.24   1
   4   9   0   -1.83    6.67   1
   4  10   0    5.48    8.27   1
   4  11   0   16.83    7.42   1
   4  12   0   43.77    9.31   1
   4  13   0   23.19    9.72   1
   4  14   0   29.42   10.58   1
   4  15   0  204.47   14.76   1
   4  16   0   13.16    7.71   1
   4  17   0   -3.54   10.48   1
   4  18   0    9.48   10.80   1
   4  19   0   74.44   14.01   1
   4  20   0  138.43   17.90   1
   4  21   0  571.89   28.65   1
   4  22   0   51.42   17.03   1
   4  23   0  702.86   32.74   1
   4  24   0   13.16   12.01   1
   5  23   0   19.84   10.10   1
   5  22   0   16.80   13.58   1
   5  21   0    4.47   10.11   1
   5  20   0  170.69   19.14   1
   5  19   0   14.80   10.78   1
   5  18   0  558.01   25.83   1
   5  17   0   -1.91   10.37   1
   5  16   0   52.91   11.80   1
   5  15   0    6.71    9.26   1
   5  14   0   11.71   10.21   1
   5  13   0   12.33    7.29   1
   5  12   0  378.59   18.28   1
   5  11   0   41.91    9.34   1
   5  10   0   23.25    8.50   1
   5   9   0   62.77    9.95   1
   5   8   0 2099.80   33.54   1
   5   7   0    2.37    7.13   1
   5   6   0  799.28   20.00   1
   5   5   0   64.13    8.48   1
   5   4   0 1833.07   27.83   1
   5   3   0   13.94    6.08   1
   5   2   0  436.65   13.84   1
   5   1   0   10.73    6.00   1
   5   0   0    3.31    5.51   1
   5   0  -1 3509.39   37.02   1
   5   1  -1 5624.92   46.68   1
   5   2  -1 5042.52   44.53   1
   5   3  -1 2850.06   34.18   1
   5   4  -1  184.19   10.35   1
   5   5  -1  467.93   15.68   1
   5   6  -1   39.05    7.24   1
   5   7  -1   10.60    6.21   1
   5   8  -1   36.46    8.04   1
   5   9  -1    4.95    7.67   1
   5  10  -1  560.14   20.13   1
   5  11  -1   52.60    9.03   1
   5  12  -1  150.71   12.92   1
   5  13  -1   19.08    7.48   1
   5  14  -1     .79    9.10   1
   5  15  -1  416.99   21.55   1
   5  16  -1  728.61   27.77   1
   5  17  -1  708.34   30.23   1
   5  18  -1  396.73   23.20   1
   5  19  -1  156.01   18.10   1
   5  20  -1   78.99   16.35   1
   5  21  -1   33.54   13.69   1
   4  -7   0 6289.60   49.88   1
   4  -3   3 1465.78   14.09   1
   4  -2   3  856.23    9.42   1
   5  22  -1   28.74    9.12   1
   5  23  -1   16.28   12.04   1
   5  23  -2   13.99   10.92   1
   5  22  -2   16.53   11.29   1
   5  21  -2    8.85   11.28   1
   5  20  -2   60.02   14.92   1
   5  19  -2  513.41   26.71   1
   5  18  -2  113.06   16.46   1
   5  17  -2 1070.44   34.97   1
   5  16  -2   -6.40   12.03   1
   5  15  -2   91.88   12.76   1
   5  14  -2   10.44    8.84   1
   5  13  -2  595.23   23.25   1
   5  12  -2   -8.39    9.98   1
   5  11  -2 3273.83   47.14   1
   5  10  -2  124.06   12.19   1
   5   9  -2  918.30   24.17   1
   5   8  -2   12.80    6.79   1
   5   7  -2 1333.80   27.04   1
   5   6  -2   16.14    7.50   1
   5   5  -2  169.75   10.41   1
   5   4  -2    8.22    5.21   1
   5   3  -2 1750.51   27.73   1
   5   2  -2   13.84    5.87   1
   5   1  -2  199.54   10.20   1
   5   0  -2    1.99    5.15   1
   5   0  -3  234.02   11.79   1
   5   1  -3 1037.52   22.44   1
   5   2  -3 1449.60   26.43   1
   5   3  -3 2625.49   35.65   1
   5   4  -3 1947.57   31.14   1
   5   5  -3 1055.12   23.75   1
   5   6  -3     .52    6.62   1
   5   7  -3  195.91   12.24   1
   5   8  -3   65.20    8.92   1
   5   9  -3  811.92   23.52   1
   5  10  -3  307.57   16.01   1
   5  11  -3  504.44   20.71   1
   5  12  -3   51.17   10.97   1
   5  13  -3   70.44   12.54   1
   5  14  -3   14.34   10.30   1
   5  15  -3   69.06   12.78   1
   5  16  -3  153.85   15.95   1
   5  17  -3   84.97   15.32   1
   5  18  -3  596.11   29.73   1
   5  19  -3  267.62   20.87   1
   5  20  -3  147.58   19.14   1
   5  21  -3     .00   11.50   1
   5  22  -3   28.41   10.82   1
   5  23  -3    1.06   11.63   1
   5  22  -4    6.43    9.09   1
   5  21  -4   16.49   10.25   1
   5  20  -4   24.36   10.39   1
   5  19  -4    5.49    9.63   1
   5  18  -4  453.89   25.69   1
   5  17  -4   47.73   12.37   1
   5  16  -4  742.07   31.04   1
   5  15  -4   34.10   11.83   1
   5  14  -4   97.86   15.10   1
   5  13  -4   33.09   10.90   1
   5  12  -4  132.85   14.09   1
   5  11  -4   16.60    7.55   1
   5  10  -4   14.24    7.87   1
   5   9  -4    7.41    7.35   1
   5   8  -4     .00    8.12   1
   5   7  -4    7.29    7.73   1
   5   6  -4  428.77   17.42   1
   5   5  -4   28.98    8.49   1
   5   4  -4  861.70   22.41   1
   5   3  -4   82.79    8.55   1
   5   2  -4  781.11   20.96   1
   5   1  -4  163.87   10.75   1
   5   0  -4   11.62    6.04   1
   5   0  -5   94.14    8.69   1
   5   1  -5  191.27   12.47   1
   5   2  -5  754.19   22.41   1
   5   3  -5    9.05    7.31   1
   5   4  -5  132.82   11.41   1
   5   5  -5   14.64    6.58   1
   5   6  -5  803.45   24.12   1
   5   7  -5   10.29    7.42   1
   5   8  -5  471.43   19.67   1
   5   9  -5   24.03    9.07   1
   5  10  -5   26.81   10.34   1
   5  11  -5   34.84    9.74   1
   5  12  -5   53.23    9.83   1
   5  13  -5   22.93   10.58   1
   5  14  -5    4.81    9.37   1
   5  15  -5   44.20   10.82   1
   5  16  -5   18.78   13.76   1
   5  17  -5  114.01   15.51   1
   5  18  -5   73.56   15.49   1
   5  19  -5   16.61    9.59   1
   5  20  -5    5.50   10.03   1
   5  21  -5   18.29   12.59   1
   5  20  -6   22.50   12.17   1
   5  19  -6  201.92   19.51   1
   5  18  -6    5.54   11.45   1
   5  17  -6   -8.82   11.02   1
   5  16  -6  -13.03   10.64   1
   5  15  -6   14.84   10.81   1
   5  14  -6   16.44    9.64   1
   5  13  -6  718.68   29.52   1
   5  12  -6  240.18   18.38   1
   5  11  -6  530.52   24.10   1
   5  10  -6   55.27   11.27   1
   5   9  -6  146.51   14.44   1
   5   8  -6   21.85    8.75   1
   5   7  -6    7.80    8.03   1
   5   6  -6   11.31    7.50   1
   5   5  -6   26.35    8.41   1
   5   4  -6   26.41    8.23   1
   5   3  -6  351.11   17.69   1
   5   2  -6   86.84   10.94   1
   5   1  -6  250.02   14.39   1
   5   0  -6    6.13    6.57   1
   5   0  -7  -10.30    8.20   1
   5   1  -7    2.38    7.66   1
   5   2  -7    8.80    9.36   1
   5   3  -7  848.62   27.24   1
   5   4  -7   22.23    9.98   1
   5   5  -7  545.42   23.21   1
   5   6  -7   10.33    7.89   1
   5   7  -7   19.47    8.58   1
   5   8  -7    8.20    7.23   1
   5   9  -7    9.40   10.47   1
   5  10  -7   44.65   11.81   1
   5  11  -7  821.08   31.38   1
   5  12  -7   40.22   12.25   1
   5  13  -7  786.78   30.67   1
   5  14  -7    8.66   10.71   1
   5  15  -7   16.48   11.26   1
   5  16  -7    9.96    9.96   1
   5  17  -7   27.59   10.53   1
   5  18  -7   15.22   10.43   1
   5  19  -7   22.18    9.85   1
   5  17  -8  -13.84   11.32   1
   5  16  -8   20.71   11.38   1
   5  15  -8   98.24   14.01   1
   5  14  -8  135.07   16.35   1
   5  13  -8  354.82   22.37   1
   5  12  -8  567.88   27.98   1
   5  11  -8  228.61   20.45   1
   5  10  -8  280.22   21.33   1
   5   9  -8   67.09   12.34   1
   5   8  -8  103.07   15.65   1
   5   7  -8   41.56   11.62   1
   5   6  -8  214.39   17.60   1
   5   5  -8  226.76   17.57   1
   5   4  -8  802.10   29.92   1
   5   3  -8  575.32   25.92   1
   5   2  -8  926.21   31.25   1
   5   1  -8  135.10   14.94   1
   5   0  -8    7.29    7.84   1
   5   0  -9 4870.10   72.37   1
   5   1  -9   19.43   14.85   1
   5   2  -9 1280.91   38.62   1
   5   3  -9   12.39   10.12   1
   5   4  -9    7.28   11.45   1
   5   5  -9   -6.30    9.63   1
   5   6  -9   14.86    9.13   1
   5   7  -9    3.22    9.30   1
   5   8  -9   30.38   10.18   1
   5   9  -9   -3.29   11.54   1
   5  10  -9  123.53   17.44   1
   5  11  -9   18.82    9.33   1
   5  12  -9  887.98   33.70   1
   5  13  -9    5.49   12.57   1
   5  14  -9    9.74    9.74   1
   5  15  -9   -1.06   11.23   1
   5  12 -10   26.42   11.03   1
   5  11 -10   25.86    9.14   1
   5  10 -10    2.18   10.13   1
   5   9 -10    9.91   10.95   1
   5   8 -10   27.64   12.46   1
   5   7 -10   -5.54   10.56   1
   5   6 -10    9.96    9.96   1
   5   5 -10   19.88    9.76   1
   5   4 -10    5.51    8.88   1
   5   3 -10    8.79   10.88   1
   5   2 -10   -5.49    8.57   1
   5   1 -10    3.29   10.90   1
   5   0 -10    4.38    8.34   1
   5   0 -11    6.58    9.31   1
   5   1 -11   12.07   11.35   1
   5   2 -11   15.34    9.80   1
   5   3 -11  -24.04   10.82   1
   5   4 -11   -7.62    9.55   1
   5   5 -11  -12.99   10.93   1
   5   6 -11  -12.89   11.77   1
   5   7 -11  -17.00    9.85   1
   6   3 -11   -5.28   11.02   1
   6   2 -11  451.58   24.77   1
   6   1 -11   13.82    8.70   1
   6   0 -11   12.77    9.75   1
   6   0 -10   57.58   13.19   1
   6   1 -10   -5.54   10.56   1
   6   2 -10    4.43   10.73   1
   6   3 -10  -11.07    9.52   1
   6   4 -10   13.27    9.77   1
   6   5 -10   -5.52   10.53   1
   6   6 -10    7.70    8.59   1
   6   7 -10   -7.66    9.97   1
   6   8 -10   -7.59   10.90   1
   6   9 -10    6.43   11.13   1
   6  10 -10    8.43   10.43   1
   6  13  -9   26.62   11.12   1
   6  12  -9   -4.34   11.07   1
   6  11  -9    6.59    8.51   1
   6  10  -9   16.58    7.41   1
   6   9  -9   -6.64    9.78   1
   6   8  -9   -3.32    9.95   1
   6   7  -9   11.02    8.39   1
   6   6  -9  -21.93   11.29   1
   6   5  -9   25.08   12.19   1
   6   4  -9   -5.42    9.64   1
   6   3  -9  129.54   16.30   1
   6   2  -9    8.60   11.58   1
   6   1  -9  376.66   23.14   1
   6   0  -9     .00   10.17   1
   6   0  -8   41.48   12.09   1
   6   1  -8  968.19   32.70   1
   6   2  -8   27.81   12.80   1
   6   3  -8  139.04   14.94   1
   6   4  -8   25.25    9.95   1
   6   5  -8    2.04   11.28   1
   6   6  -8   23.81    9.77   1
   6   7  -8   10.50   10.81   1
   6   8  -8   35.14   13.17   1
   6   9  -8   12.95   10.58   1
   6  10  -8    7.64   10.42   1
   6  11  -8    6.61    8.95   1
   6  12  -8   46.49   12.42   1
   6  13  -8  249.90   20.57   1
   6  14  -8  102.01   14.34   1
   6  15  -8  147.78   16.04   1
   6  17  -7    1.08   10.29   1
   6  16  -7     .00   10.76   1
   6  15  -7    6.64   10.50   1
   6  14  -7   18.79   13.49   1
   6  13  -7    8.76    9.03   1
   6  12  -7  321.50   21.90   1
   6  11  -7    8.47   11.69   1
   6  10  -7  115.98   16.95   1
   6   9  -7   54.63   10.51   1
   6   8  -7   22.72   12.53   1
   6   7  -7     .97    9.51   1
   6   6  -7   31.17   12.13   1
   6   5  -7   -3.70    7.97   1
   6   4  -7   66.48   10.97   1
   6   3  -7   14.38   10.00   1
   6   2  -7  239.29   16.85   1
   6   1  -7    7.96    8.25   1
   6   0  -7   -7.06    8.56   1
   6   0  -6   -1.55    8.86   1
   6   1  -6   -4.68    7.14   1
   6   2  -6  128.78   11.91   1
   6   3  -6   58.04   10.34   1
   6   4  -6   86.53   11.35   1
   6   5  -6   -6.61    8.26   1
   6   6  -6   64.37   11.30   1
   6   7  -6   40.94   11.65   1
   6   8  -6    5.39    8.23   1
   6   9  -6   12.99    9.18   1
   6  10  -6   47.94   13.56   1
   6  11  -6   15.85    9.91   1
   6  12  -6   47.01   12.93   1
   6  13  -6     .00   10.62   1
   6  14  -6   10.76   10.44   1
   6  15  -6   20.81   10.45   1
   6  16  -6    9.95    8.78   1
   6  17  -6   -9.95   11.00   1
   6  18  -6   13.10   12.55   1
   6  19  -6    9.57    9.92   1
   6  20  -5   -6.42   10.49   1
   6  19  -5   -2.19   10.29   1
   6  18  -5   19.93   10.85   1
   6  17  -5   18.75   12.33   1
   6  16  -5   61.92   14.45   1
   6  15  -5   -5.30   11.08   1
   6  14  -5   -7.20   11.22   1
   6  13  -5    2.98   11.01   1
   6  12  -5   -1.91   10.10   1
   6  11  -5  136.56   15.53   1
   6  10  -5    8.79    8.52   1
   6   9  -5  172.17   14.91   1
   6   8  -5  185.81   14.49   1
   6   7  -5   94.63   12.14   1
   6   6  -5   21.17    9.56   1
   6   5  -5  243.70   15.08   1
   6   4  -5  172.51   14.15   1
   6   3  -5     .70    8.27   1
   6   2  -5  234.37   13.81   1
   6   1  -5   58.25    9.67   1
   6   0  -5   -4.78    7.45   1
   6   0  -4   20.56    7.79   1
   6   1  -4  368.87   16.17   1
   6   2  -4     .00    7.51   1
   6   3  -4   13.71    9.12   1
   6   4  -4    5.10    7.04   1
   6   5  -4   61.03    8.58   1
   6   6  -4    3.39    7.02   1
   6   7  -4   38.80   10.10   1
   6   8  -4  -13.98    8.42   1
   6   9  -4  103.96   11.08   1
   6  10  -4    4.04    8.12   1
   6  11  -4  226.35   16.68   1
   6  12  -4   15.13   10.64   1
   6  13  -4 1263.07   36.77   1
   6  14  -4   -7.81   11.88   1
   6  15  -4   25.44    9.38   1
   6  16  -4   27.40   11.05   1
   6  17  -4  604.28   28.69   1
   6  18  -4   70.51   13.67   1
   6  19  -4   42.07   13.10   1
   6  20  -4    2.19   11.50   1
   6  21  -4   -3.20    9.96   1
   6  22  -3   10.55    9.89   1
   6  21  -3   10.90   10.90   1
   6  20  -3    4.42    9.64   1
   6  19  -3  267.18   22.03   1
   6  18  -3   14.13   10.70   1
   6  17  -3  400.79   24.46   1
   6  16  -3  -10.19   13.53   1
   6  15  -3   65.39   12.23   1
   6  14  -3   81.79   14.34   1
   6  13  -3  103.20   14.09   1
   6  12  -3  446.99   21.19   1
   6  11  -3  359.86   20.12   1
   6  10  -3  194.76   15.06   1
   4  -7   0 6289.60   50.39   1
   4  -3   3 1473.16   14.05   1
   4  -2   3  862.07    9.44   1
   6   9  -3   35.06    8.79   1
   6   8  -3   13.61    6.94   1
   6   7  -3    7.79    8.42   1
   6   6  -3    8.09    7.80   1
   6   5  -3   28.16    7.01   1
   6   4  -3    4.06    6.38   1
   6   3  -3   97.87    9.28   1
   6   2  -3   12.22    6.18   1
   6   1  -3  119.68    9.45   1
   6   0  -3   -1.64    6.49   1
   6   0  -2  892.41   22.37   1
   6   1  -2    8.58    6.16   1
   6   2  -2  165.10   11.19   1
   6   3  -2   17.21    7.17   1
   6   4  -2  262.27   14.12   1
   6   5  -2   47.20    8.29   1
   6   6  -2   54.36    9.36   1
   6   7  -2   13.32    6.74   1
   6   8  -2  198.70   13.87   1
   6   9  -2   65.88   11.68   1
   6  10  -2 1692.55   36.20   1
   6  11  -2   26.40   10.42   1
   6  12  -2 1872.04   40.60   1
   6  13  -2  200.35   16.68   1
   6  14  -2 1784.60   42.69   1
   6  15  -2  411.03   23.84   1
   6  16  -2   44.89   14.56   1
   6  17  -2   56.24   13.50   1
   6  18  -2 1169.65   39.77   1
   6  19  -2  112.56   15.53   1
   6  20  -2  119.26   17.01   1
   6  21  -2   14.40    9.85   1
   6  22  -2  117.88   17.20   1
   6  22  -1   10.91   10.23   1
   6  21  -1     .00    9.03   1
   6  20  -1  109.07   15.01   1
   6  19  -1   25.22   12.55   1
   6  18  -1  416.95   26.53   1
   6  17  -1  117.99   18.15   1
   6  16  -1  903.59   32.42   1
   6  15  -1   12.07   12.69   1
   6  14  -1  947.34   30.90   1
   6  13  -1   80.85   12.18   1
   6  12  -1  925.29   29.42   1
   6  11  -1  105.70   13.02   1
   6  10  -1  361.41   17.76   1
   6   9  -1   15.51    6.33   1
   6   8  -1  122.17   10.93   1
   6   7  -1   60.27    8.67   1
   6   6  -1  141.36   11.13   1
   6   5  -1   41.27    7.67   1
   6   4  -1  161.72   11.51   1
   6   3  -1  222.94   12.79   1
   6   2  -1  620.14   18.29   1
   6   1  -1   18.66    6.78   1
   6   0  -1   -7.62    6.10   1
   6   0   0  196.14   11.51   1
   6   1   0  267.54   12.66   1
   6   2   0  255.43   12.70   1
   6   3   0 2153.95   33.13   1
   6   4   0  721.16   20.48   1
   6   5   0 1440.07   28.55   1
   6   6   0   85.94    9.64   1
   6   7   0  296.46   14.64   1
   6   8   0   29.53    8.50   1
   6   9   0  478.00   19.64   1
   6  10   0  254.82   15.54   1
   6  11   0  612.12   22.79   1
   6  12   0    6.14    9.08   1
   6  13   0    9.81   10.01   1
   6  14   0   57.36   12.41   1
   6  15   0  102.29   14.89   1
   6  16   0   27.24   11.59   1
   6  17   0  315.45   21.00   1
   6  18   0  128.55   18.62   1
   6  19   0  727.56   32.14   1
   6  20   0   92.30   15.37   1
   6  21   0   21.14   12.54   1
   6  22   0    6.56   12.85   1
   7  21   0    9.75   10.78   1
   7  20   0   39.90   12.44   1
   7  19   0   27.87   15.24   1
   7  18   0   -4.42   13.08   1
   7  17   0   12.99   14.03   1
   7  16   0  395.85   24.78   1
   7  15   0  552.88   27.37   1
   7  14   0  520.51   25.38   1
   7  13   0   17.53    9.63   1
   7  12   0   72.84   13.22   1
   7  11   0  161.80   14.20   1
   7  10   0  352.83   18.34   1
   7   9   0   73.96   10.67   1
   7   8   0   10.08    6.91   1
   7   7   0   -4.82    9.07   1
   7   6   0   47.02    8.86   1
   7   5   0  103.58   11.40   1
   7   4   0   47.16    9.69   1
   7   3   0   38.18    8.72   1
   7   2   0   35.13    8.73   1
   7   1   0    4.71    6.97   1
   7   0   0   -8.81    7.40   1
   7   0  -1   40.48    8.54   1
   7   1  -1   73.48    9.87   1
   7   2  -1   10.87    7.54   1
   7   3  -1  343.90   15.87   1
   7   4  -1   -3.77    7.85   1
   7   5  -1   51.15   10.54   1
   7   6  -1     .67    8.07   1
   7   7  -1   16.73    8.37   1
   7   8  -1    8.74    9.44   1
   7   9  -1  287.49   18.76   1
   7  10  -1  -12.81    9.67   1
   7  11  -1  494.79   23.14   1
   7  12  -1   19.46   10.54   1
   7  13  -1   42.74   12.19   1
   7  14  -1  214.18   18.57   1
   7  15  -1    4.06   12.85   1
   7  16  -1  113.87   16.54   1
   7  17  -1  -18.46   12.80   1
   7  18  -1   -9.96   12.86   1
   7  19  -1  173.91   19.88   1
   7  20  -1     .00   10.50   1
   7  21  -1   73.47   14.33   1
   7  21  -2   -1.07   10.09   1
   7  20  -2   -6.60   10.78   1
   7  19  -2  -10.03   10.74   1
   7  18  -2   13.33   11.55   1
   7  17  -2  159.80   18.83   1
   7  16  -2  401.28   25.17   1
   7  15  -2 2342.19   52.87   1
   7  14  -2 1580.85   43.72   1
   7  13  -2 1011.76   33.92   1
   7  12  -2  134.24   14.51   1
   7  11  -2  366.75   19.50   1
   7  10  -2    9.07    9.44   1
   7   9  -2    8.66    8.37   1
   7   8  -2   69.30   10.33   1
   7   7  -2   38.30   10.14   1
   7   6  -2    4.87    7.27   1
   7   5  -2   32.99    9.06   1
   7   4  -2  325.96   17.27   1
   7   3  -2 2879.96   43.92   1
   7   2  -2 1013.65   26.90   1
   7   1  -2 1253.55   29.02   1
   7   0  -2    7.46    7.30   1
   7   0  -3 1939.55   37.07   1
   7   1  -3  137.39   13.50   1
   7   2  -3 1799.93   36.11   1
   7   3  -3    4.78    8.06   1
   7   4  -3  616.25   22.10   1
   7   5  -3    5.73    8.48   1
   7   6  -3   38.42    9.86   1
   7   7  -3  -13.01    9.77   1
   7   8  -3   31.81    9.27   1
   7   9  -3   10.77    8.16   1
   7  10  -3   76.10   12.83   1
   7  11  -3   22.58   10.42   1
   7  12  -3   34.90   12.69   1
   7  13  -3   31.46   12.36   1
   7  14  -3   39.85   12.13   1
   7  15  -3   -5.28   11.33   1
   7  16  -3  197.61   19.60   1
   7  17  -3   -1.11   13.50   1
   7  18  -3  121.50   15.72   1
   7  19  -3  -12.20   11.25   1
   7  20  -3   45.65   14.09   1
   7  19  -4    4.38   12.76   1
   7  18  -4   61.13   12.82   1
   7  17  -4    6.69   11.90   1
   7  16  -4    8.84   12.20   1
   7  15  -4   27.11   13.59   1
   7  14  -4  606.83   28.45   1
   7  13  -4  227.53   20.24   1
   7  12  -4  175.20   18.54   1
   7  11  -4   35.29   11.95   1
   7  10  -4     .00   11.02   1
   7   9  -4    7.07    9.77   1
   7   8  -4   64.78   11.37   1
   7   7  -4   22.24    7.68   1
   7   6  -4   11.17   10.03   1
   7   5  -4   80.72   10.47   1
   7   4  -4  313.85   18.10   1
   7   3  -4  178.54   13.51   1
   7   2  -4 1399.99   33.58   1
   7   1  -4   14.55    8.61   1
   7   0  -4   -5.08    7.71   1
   7   0  -5  111.50   14.33   1
   7   1  -5  454.30   20.10   1
   7   2  -5   10.53    9.75   1
   7   3  -5     .00    8.98   1
   7   4  -5    8.33    8.82   1
   7   5  -5   25.51   11.02   1
   7   6  -5    8.71    9.46   1
   7   7  -5   69.81   14.04   1
   7   8  -5   -7.37   10.51   1
   7   9  -5  -18.06   11.37   1
   7  10  -5   -2.94   10.05   1
   7  11  -5   -5.06   11.13   1
   7  12  -5   60.39   12.92   1
   7  13  -5   50.22   11.95   1
   7  14  -5   26.19   13.37   1
   7  15  -5   42.08   12.82   1
   7  16  -5   22.29   10.69   1
   7  17  -5   -6.66   10.88   1
   7  18  -5   14.21    8.95   1
   7  19  -5   -9.55   10.23   1
   7  17  -6   33.62   11.93   1
   7  16  -6   15.48    9.89   1
   7  15  -6   23.40   13.23   1
   7  14  -6   11.13   10.79   1
   7  13  -6  274.68   22.53   1
   7  12  -6   10.87    9.84   1
   7  11  -6  168.57   18.72   1
   7  10  -6   -7.31   12.22   1
   7   9  -6    5.10   11.41   1
   7   8  -6    4.98    9.40   1
   7   7  -6  239.55   18.93   1
   7   6  -6   -4.76   10.74   1
   7   5  -6   65.42   13.08   1
   7   4  -6   13.79    9.68   1
   7   3  -6  598.47   25.81   1
   7   2  -6  -10.77   10.32   1
   7   1  -6   25.88    9.98   1
   7   0  -6     .00    9.26   1
   7   0  -7  123.89   14.25   1
   7   1  -7   58.10   15.22   1
   7   2  -7  778.51   30.09   1
   7   3  -7  738.45   29.75   1
   7   4  -7 1202.87   37.33   1
   7   5  -7  431.01   23.74   1
   7   6  -7  235.57   19.27   1
   7   7  -7   35.66   11.10   1
   7   8  -7   38.34   10.43   1
   7   9  -7   16.21   10.42   1
   7  10  -7   45.99   12.86   1
   7  11  -7   26.55   12.42   1
   7  12  -7   50.10   12.94   1
   7  13  -7    7.80   10.27   1
   7  14  -7   19.94   14.10   1
   7  15  -7   14.19   10.75   1
   7  16  -7   66.01   13.13   1
   7  14  -8   61.55   13.42   1
   7  13  -8    7.60   10.36   1
   7  12  -8    1.10   11.51   1
   7  11  -8   16.67   11.39   1
   7  10  -8   50.16   14.06   1
   7   9  -8    3.34    9.64   1
   7   8  -8   37.71    9.67   1
   7   7  -8  -12.13   11.19   1
   7   6  -8   40.50   11.74   1
   7   5  -8   25.00   10.59   1
   7   4  -8  670.40   29.03   1
   7   3  -8   23.61    9.72   1
   7   2  -8   64.12   12.28   1
   7   1  -8   17.05   10.66   1
   7   0  -8   -2.13   10.96   1
   7   0  -9 1698.50   45.70   1
   7   1  -9  969.52   35.54   1
   7   2  -9  680.88   30.47   1
   7   3  -9  123.60   17.78   1
   7   4  -9   22.29    9.59   1
   7   5  -9   18.95   11.20   1
   7   6  -9    8.91   10.69   1
   7   7  -9   -1.11   10.48   1
   7   8  -9   -2.21   10.02   1
   7   9  -9    9.87    9.11   1
   7  10  -9    2.17   11.05   1
   7  11  -9   -4.26   10.21   1
   7   6 -10  -11.75    8.75   1
   7   5 -10   29.12   11.67   1
   7   4 -10    5.43   12.14   1
   7   3 -10  165.87   16.33   1
   7   2 -10   15.32    9.79   1
   7   1 -10   84.43   14.17   1
   7   0 -10   -7.68    8.85   1
   8   7  -9   35.35   13.25   1
   8   6  -9   30.31   11.46   1
   8   5  -9   22.91   10.52   1
   8   4  -9   16.46   10.23   1
   8   3  -9   23.12   11.28   1
   8   2  -9   76.16   14.43   1
   8   1  -9   47.52   10.88   1
   8   0  -9  -11.06   10.60   1
   8   0  -8    3.33    9.98   1
   8   1  -8   21.08    9.86   1
   8   2  -8   33.32   10.54   1
   8   3  -8   82.29   14.75   1
   8   4  -8  111.35   15.59   1
   8   5  -8  691.04   29.45   1
   8   6  -8   50.16   14.06   1
   8   7  -8  336.15   23.03   1
   8   8  -8   -3.33   11.68   1
   8   9  -8   29.73   12.79   1
   8  10  -8  -15.25   11.83   1
   8  11  -8    3.21    9.99   1
   8  13  -7  107.39   16.05   1
   8  12  -7   44.06   12.27   1
   8  11  -7  302.20   22.17   1
   8  10  -7    6.69   12.21   1
   8   9  -7  622.57   29.28   1
   8   8  -7  104.29   16.90   1
   8   7  -7  605.61   28.02   1
   8   6  -7   58.07   14.66   1
   8   5  -7 1003.11   36.21   1
   8   4  -7  113.48   17.66   1
   8   3  -7  527.64   25.63   1
   8   2  -7   13.91   12.06   1
   8   1  -7    6.40   11.09   1
   8   0  -7    3.20   10.92   1
   8   0  -6    3.99    9.36   1
   8   1  -6   13.99   12.08   1
   8   2  -6  144.54   16.49   1
   8   3  -6   16.17   10.70   1
   8   4  -6   16.32   13.15   1
   8   5  -6   23.74   12.34   1
   8   6  -6  238.33   18.99   1
   8   7  -6  -13.78   11.27   1
   8   8  -6   -8.60   12.53   1
   8   9  -6    3.27   10.50   1
   8  10  -6  100.19   14.31   1
   8  11  -6    6.66   11.85   1
   8  12  -6   13.38   12.21   1
   8  13  -6   -6.68   11.88   1
   8  14  -6   15.44   10.23   1
   8  15  -6   -3.25   11.11   1
   8  17  -5   25.63    9.43   1
   8  16  -5  114.99   16.43   1
   8  15  -5  -21.09   12.11   1
   8  14  -5  139.35   16.35   1
   8  13  -5   19.99   11.54   1
   4  -7   0 6289.60   50.14   1
   4  -3   3 1462.42   14.12   1
   4  -2   3  862.14    9.42   1
   8  12  -5    6.59   12.63   1
   8  11  -5   22.74   11.71   1
   8  10  -5  502.11   27.16   1
   8   9  -5   39.63   11.52   1
   8   8  -5  300.35   21.82   1
   8   7  -5    2.00   10.21   1
   8   6  -5   31.41   13.24   1
   8   5  -5   -9.65   11.17   1
   8   4  -5   92.15   12.99   1
   8   3  -5  -15.01   11.10   1
   8   2  -5   -1.86    8.72   1
   8   1  -5    -.92    9.57   1
   8   0  -5  -11.08   10.84   1
   8   0  -4   17.94    9.47   1
   8   1  -4   24.82    8.60   1
   8   2  -4   87.02   11.91   1
   8   3  -4  308.29   18.10   1
   8   4  -4   15.91    9.18   1
   8   5  -4  112.51   14.26   1
   8   6  -4   98.39   13.29   1
   8   7  -4   52.74   13.32   1
   8   8  -4   93.73   15.00   1
   8   9  -4  336.39   21.54   1
   8  10  -4  154.90   16.62   1
   8  11  -4   36.59   13.26   1
   8  12  -4   -5.35   13.40   1
   8  13  -4  138.51   17.35   1
   8  14  -4    8.85   11.91   1
   8  15  -4   -7.80   12.15   1
   8  16  -4   81.13   13.93   1
   8  17  -4   53.77   11.14   1
   8  18  -4   20.33    9.87   1
   8  19  -3   35.07   11.49   1
   8  18  -3   40.47   11.10   1
   8  17  -3  487.48   27.63   1
   8  16  -3   64.60   15.11   1
   8  15  -3 1547.01   45.34   1
   8  14  -3   42.47   12.08   1
   8  13  -3  313.26   23.63   1
   8  12  -3    9.34   11.79   1
   8  11  -3   22.17   12.75   1
   8  10  -3   10.74   12.39   1
   8   9  -3   37.84    9.74   1
   8   8  -3    7.34   10.62   1
   8   7  -3   16.92   10.03   1
   8   6  -3    5.20   10.40   1
   8   5  -3   38.05   10.66   1
   8   4  -3   -7.45   10.04   1
   8   3  -3  133.61   14.16   1
   8   2  -3     .80    9.28   1
   8   1  -3   24.77    8.11   1
   8   0  -3    7.97    7.73   1
   8   0  -2 1665.34   37.76   1
   8   1  -2 3074.44   49.59   1
   8   2  -2 1326.63   34.10   1
   8   3  -2 1388.89   34.32   1
   8   4  -2  118.10   14.17   1
   8   5  -2   78.90   10.86   1
   8   6  -2    5.79    8.86   1
   8   7  -2   -4.26    9.13   1
   8   8  -2    2.64    9.99   1
   8   9  -2    4.55   10.42   1
   8  10  -2  -13.20   11.00   1
   8  11  -2   55.68   12.32   1
   8  12  -2   40.42   12.04   1
   8  13  -2  764.34   31.40   1
   8  14  -2  117.86   18.43   1
   8  15  -2  516.64   27.56   1
   8  16  -2   -2.22   12.05   1
   8  17  -2   -2.23   12.99   1
   8  18  -2   27.63   11.85   1
   8  19  -2   22.72   11.09   1
   8  19  -1   28.37   13.72   1
   8  18  -1   32.19   12.99   1
   8  17  -1    4.45   10.45   1
   8  16  -1   17.68   12.00   1
   8  15  -1   44.52   12.71   1
   8  14  -1  211.84   20.32   1
   8  13  -1   97.62   16.47   1
   8  12  -1  369.38   22.95   1
   8  11  -1     .96   11.29   1
   8  10  -1   17.52    9.63   1
   8   9  -1   14.21    9.89   1
   8   8  -1   11.14    8.44   1
   8   7  -1   17.38    9.83   1
   8   6  -1    3.21    8.72   1
   8   5  -1    6.24    7.96   1
   8   4  -1   80.07   11.28   1
   8   3  -1   -7.48    9.04   1
   8   2  -1   44.30   11.15   1
   8   1  -1   10.25    7.89   1
   8   0  -1    8.03    8.36   1
   8   0   0 1391.82   33.34   1
   8   1   0  350.57   18.50   1
   8   2   0  227.16   15.37   1
   8   3   0   57.77   10.88   1
   8   4   0  141.15   13.73   1
   8   5   0   78.84   11.20   1
   8   6   0   19.08    9.13   1
   8   7   0   10.67   10.08   1
   8   8   0   20.38    9.98   1
   8   9   0   37.01   10.79   1
   8  10   0   14.65   10.91   1
   8  11   0   13.32   11.49   1
   8  12   0  238.93   19.09   1
   8  13   0  133.96   16.58   1
   8  14   0   18.99   11.27   1
   8  15   0   12.99   12.15   1
   8  16   0  168.77   19.01   1
   8  17   0   12.25   11.19   1
   8  18   0   23.33   11.70   1
   8  19   0  -25.16   11.73   1
   8  20   0   10.60    9.95   1
   9  18   0   -3.19   12.35   1
   9  17   0   32.77   12.55   1
   9  16   0    6.66   11.84   1
   9  15   0  184.93   19.42   1
   9  14   0   -5.54   12.79   1
   9  13   0   26.30   12.00   1
   9  12   0   47.38   10.66   1
   9  11   0  177.07   18.80   1
   9  10   0     .00   12.09   1
   9   9   0  173.58   16.46   1
   9   8   0   14.67   10.58   1
   9   7   0    7.63   10.54   1
   9   6   0    5.60   10.96   1
   9   5   0    4.57   10.69   1
   9   4   0   16.16   10.99   1
   9   3   0  139.80   14.59   1
   9   2   0     .00   10.29   1
   9   1   0   13.92   10.58   1
   9   0   0     .87    9.31   1
   9   0  -1  102.40   13.13   1
   9   1  -1   84.20   12.89   1
   9   2  -1   98.85   13.62   1
   9   3  -1  384.32   21.82   1
   9   4  -1   14.47   10.07   1
   9   5  -1   23.00   11.75   1
   9   6  -1   -1.88    9.39   1
   9   7  -1   28.81   11.53   1
   9   8  -1   51.16   12.68   1
   9   9  -1  222.91   20.65   1
   9  10  -1   66.16   14.91   1
   9  11  -1   30.68   12.92   1
   9  12  -1   16.20   13.10   1
   9  13  -1   60.39   14.77   1
   9  14  -1   81.03   14.43   1
   9  15  -1    6.68   12.80   1
   9  16  -1   -2.22   11.08   1
   9  17  -1  101.36   15.22   1
   9  17  -2   45.37   14.25   1
   9  16  -2  699.03   32.26   1
   9  15  -2   61.21   17.06   1
   9  14  -2 1204.14   41.19   1
   9  13  -2   26.51   13.25   1
   9  12  -2  396.65   25.13   1
   9  11  -2   65.30   15.55   1
   9  10  -2    9.44   12.18   1
   9   9  -2    4.10   12.22   1
   9   8  -2   46.09   12.67   1
   9   7  -2   26.45   12.12   1
   9   6  -2   74.83   13.08   1
   9   5  -2    5.65   10.31   1
   9   4  -2   65.74   12.18   1
   9   3  -2   34.72    9.32   1
   9   2  -2  209.93   15.93   1
   9   1  -2   49.47   11.05   1
   9   0  -2   14.36    9.50   1
   9   0  -3   14.95   12.04   1
   9   1  -3   96.40   13.60   1
   9   2  -3  354.75   20.59   1
   9   3  -3  144.29   16.33   1
   9   4  -3  606.18   26.85   1
   9   5  -3   72.14   13.79   1
   9   6  -3  240.95   19.66   1
   9   7  -3   66.67   13.55   1
   9   8  -3  119.49   15.82   1
   9   9  -3   12.61   11.22   1
   9  10  -3  312.51   22.50   1
   9  11  -3  201.29   18.24   1
   9  12  -3 1001.03   38.51   1
   9  13  -3  101.16   17.26   1
   9  14  -3  125.86   17.22   1
   9  15  -3  -14.39   11.45   1
   9  16  -3   23.98    8.72   1
   9  17  -3   10.61    9.60   1
   9  16  -4   14.90    9.16   1
   9  15  -4   52.37   13.89   1
   9  14  -4   17.71   11.07   1
   9  13  -4   23.39   12.35   1
   9  12  -4   40.05   13.35   1
   9  11  -4  278.57   22.00   1
   9  10  -4  133.46   18.63   1
   9   9  -4  791.32   33.15   1
   9   8  -4  106.37   16.82   1
   9   7  -4  684.00   30.98   1
   9   6  -4   77.39   14.63   1
   9   5  -4  218.76   18.62   1
   9   4  -4   14.07   12.39   1
   9   3  -4  127.37   15.29   1
   9   2  -4   12.84   11.39   1
   9   1  -4   61.94   13.30   1
   9   0  -4     .00    9.00   1
   9   0  -5    3.10    9.97   1
   9   1  -5   46.60   11.76   1
   9   2  -5   15.59   10.02   1
   9   3  -5   25.08   13.30   1
   9   4  -5   -7.37   10.89   1
   9   5  -5  167.89   16.53   1
   9   6  -5   -4.29   12.14   1
   9   7  -5    8.68   11.06   1
   9   8  -5   26.28   12.00   1
   9   9  -5  438.47   24.97   1
   9  10  -5   26.67   11.55   1
   9  11  -5  386.57   23.76   1
   9  12  -5    6.67    8.61   1
   9  13  -5   49.59   14.16   1
   9  14  -5    3.25    9.76   1
   9  13  -6   -5.34   12.85   1
   9  12  -6  127.39   16.11   1
   9  11  -6  233.82   20.46   1
   9  10  -6  534.34   29.45   1
   9   9  -6  677.27   31.39   1
   9   8  -6 1060.91   38.64   1
   9   7  -6  590.49   28.86   1
   9   6  -6  554.77   27.83   1
   9   5  -6   20.89   10.83   1
   9   4  -6    8.75    9.02   1
   9   3  -6     .00   11.32   1
   9   2  -6    1.09   10.36   1
   9   1  -6   31.41   10.22   1
   9   0  -6   -5.41   10.33   1
   9   0  -7  161.18   18.30   1
   9   1  -7   -7.78   11.50   1
   9   2  -7  300.35   22.14   1
   9   3  -7    7.79   11.30   1
   9   4  -7 1374.56   41.80   1
   9   5  -7   35.65   15.52   1
   9   6  -7  847.98   35.65   1
   9   7  -7     .00   10.87   1
   9   8  -7   58.51   17.07   1
   9   9  -7   20.79   13.71   1
   9  10  -7  688.06   31.21   1
   9  11  -7    8.48   11.12   1
   9   7  -8   51.31   12.56   1
   9   6  -8  247.45   19.48   1
   9   5  -8  178.63   19.12   1
   9   4  -8  507.13   25.76   1
   9   3  -8  129.74   16.08   1
   9   2  -8   36.37   10.28   1
   9   1  -8    8.83    9.87   1
   9   0  -8   -9.94    8.76   1
  10   6  -7   41.46   12.35   1
  10   5  -7    4.29   12.24   1
  10   4  -7   -4.33   10.03   1
  10   3  -7    5.43   12.72   1
  10   2  -7   -9.82   12.10   1
  10   1  -7   10.93   10.25   1
  10   0  -7    4.37    9.53   1
  10   0  -6    7.80    9.90   1
  10   1  -6   11.14   10.45   1
  10   2  -6    2.23   11.02   1
  10   3  -6   72.33   14.38   1
  10   4  -6    4.45   11.76   1
  10   5  -6  155.20   19.64   1
  10   6  -6   93.85   16.26   1
  10   7  -6   97.65   16.75   1
  10   8  -6   78.26   14.82   1
  10   9  -6   26.81   11.80   1
  10  11  -5  -21.57   12.01   1
  10  10  -5   -1.09   11.32   1
  10   9  -5    9.94   14.19   1
  10   8  -5  574.32   29.58   1
  10   7  -5  191.54   19.22   1
  10   6  -5  549.18   27.58   1
  10   5  -5   16.69   13.76   1
  10   4  -5   27.77   12.52   1
  10   3  -5    8.87   10.28   1
  10   2  -5    3.32   11.01   1
  10   1  -5  -24.32   11.28   1
  10   0  -5   11.05   10.37   1
  10   0  -4    9.73   12.28   1
  10   1  -4  -12.98   11.85   1
  10   2  -4   16.26   13.14   1
  10   3  -4   13.06   10.66   1
  10   4  -4  -12.02   12.02   1
  10   5  -4   34.06   11.15   1
  10   6  -4   23.19   11.63   1
  10   7  -4   15.53   11.95   1
  10   8  -4   17.81   11.78   1
  10   9  -4  -14.48   12.15   1
  10  10  -4  133.36   16.56   1
  10  11  -4   20.97   11.52   1
  10  12  -4  100.28   14.70   1
  10  13  -4   14.97   10.25   1
  10  14  -3   15.00   10.27   1
  10  13  -3    8.74   13.21   1
  10  12  -3  181.47   20.88   1
  10  11  -3  215.92   19.34   1
  10  10  -3  139.22   16.56   1
  10   9  -3   12.21   13.00   1
  10   8  -3    7.73   10.87   1
  10   7  -3  106.25   16.79   1
  10   6  -3   -6.52   12.76   1
  10   5  -3  144.34   16.96   1
  10   4  -3  131.47   18.42   1
  10   3  -3  246.37   19.06   1
  10   2  -3   21.13   15.60   1
  10   1  -3    4.21   11.44   1
  10   0  -3    9.47   10.15   1
  10   0  -2  -15.41   11.94   1
  10   1  -2    1.03   10.44   1
  10   2  -2    6.19   11.86   1
  10   3  -2   -9.35   10.94   1
  10   4  -2   12.56   11.18   1
  10   5  -2    4.23   12.33   1
  10   6  -2   14.95   12.64   1
  10   7  -2   -4.32   11.01   1
  10   8  -2   -4.37   12.35   1
  10   9  -2   14.32   10.85   1
  10  10  -2   18.87   10.82   1
  10  11  -2   71.28   13.55   1
  10  12  -2   30.04   12.34   1
  10  13  -2  -13.26   13.26   1
  10  14  -2   32.66   12.51   1
  10  15  -2   21.26   10.84   1
   4  -7   0 6289.60   49.92   1
   4  -3   3 1458.08   13.96   1
   4  -2   3  844.85    9.32   1
  10  15  -1   22.66   13.60   1
  10  14  -1   45.14   13.71   1
  10  13  -1   94.66   15.71   1
  10  12  -1   20.13   13.14   1
  10  11  -1   14.51   10.65   1
  10  10  -1   39.94   14.12   1
  10   9  -1  486.84   27.30   1
  10   8  -1  223.81   19.97   1
  10   7  -1  454.96   24.89   1
  10   6  -1  197.09   19.25   1
  10   5  -1   84.82   16.32   1
  10   4  -1  -15.54   11.49   1
  10   3  -1   -7.19   12.54   1
  10   2  -1   -6.12   10.60   1
  10   1  -1  -14.23   11.85   1
  10   0  -1   14.21   10.35   1
  10   0   0   85.82   14.03   1
  10   1   0    8.09   10.89   1
  10   2   0   14.21   10.35   1
  10   3   0     .00   12.52   1
  10   4   0   34.03   12.50   1
  10   5   0   20.85   10.32   1
  10   6   0  -14.78   12.84   1
  10   7   0   13.90   11.76   1
  10   8   0  -13.00   13.53   1
  10   9   0  168.86   17.75   1
  10  10   0   11.08   14.01   1
  10  11   0   47.96   13.98   1
  10  12   0   31.31   12.75   1
  10  13   0   23.41   11.09   1
  10  14   0    7.72   10.87   1
  10  15   0  -12.99   11.25   1
  11  12   0  234.90   20.60   1
  11  11   0  266.55   23.12   1
  11  10   0  469.95   27.86   1
  11   9   0  859.86   35.54   1
  11   8   0  383.34   27.12   1
  11   7   0  677.69   32.53   1
  11   6   0  140.72   18.35   1
  11   5   0   47.91   15.48   1
  11   4   0   26.66    9.81   1
  11   3   0    5.54   11.78   1
  11   2   0   12.16   10.77   1
  11   1   0  -16.55   11.63   1
  11   0   0   -1.10   11.09   1
  11   0  -1  -19.89   12.70   1
  11   1  -1   19.90    9.38   1
  11   2  -1   -7.75   11.77   1
  11   3  -1   -3.33   12.31   1
  11   4  -1   75.64   16.20   1
  11   5  -1  117.10   17.38   1
  11   6  -1   61.46   15.76   1
  11   7  -1   21.25   12.30   1
  11   8  -1  214.48   21.37   1
  11   9  -1   46.73   15.66   1
  11  10  -1  352.10   24.06   1
  11  11  -1   21.79   11.11   1
  11  12  -1   57.73   12.56   1
  11  11  -2   19.43   10.58   1
  11  10  -2   83.30   17.94   1
  11   9  -2   12.18   15.78   1
  11   8  -2  350.96   23.24   1
  11   7  -2  125.16   16.80   1
  11   6  -2  238.21   21.66   1
  11   5  -2    3.35   11.12   1
  11   4  -2  -20.09   11.92   1
  11   3  -2  -25.62   11.31   1
  11   2  -2   26.70   12.19   1
  11   1  -2   23.34   11.06   1
  11   0  -2    3.33   11.70   1
  11   0  -3   -7.82   11.87   1
  11   1  -3    6.70   10.24   1
  11   2  -3    7.82    9.93   1
  11   3  -3   23.48   13.28   1
  11   4  -3   21.25   11.68   1
  11   5  -3   38.01   13.60   1
  11   6  -3   -5.58   11.33   1
  11   7  -3   13.35   10.19   1
  11   8  -3   47.54   10.55   1
  11   9  -3   12.04   10.67   1
  11  10  -3    7.56   10.30   1
  11   9  -4    3.21   10.32   1
  11   8  -4  -19.54    9.59   1
  11   7  -4   -2.19    9.93   1
  11   6  -4    8.84   11.27   1
  11   5  -4    3.33   11.05   1
  11   4  -4    2.23   11.99   1
  11   3  -4   14.50   10.28   1
  11   2  -4   16.75   10.05   1
  11   1  -4    8.94    9.61   1
  11   0  -4   -4.47    9.99   1
  11   0  -5   45.25   14.01   1
  11   1  -5   48.54   10.58   1
  11   2  -5   91.42   14.49   1
  11   3  -5   40.64   14.28   1
  11   4  -5  104.97   14.42   1
  11   5  -5   -1.09   12.72   1
  11   6  -5   12.92   11.50   1
  11   7  -5   36.17   12.13   1
  11   1  -6   -4.26   11.48   1
  11   0  -6   -3.20    9.60   1
  12   4  -3   85.11   14.11   1
  12   3  -3  -17.14   12.40   1
  12   2  -3   13.99   11.54   1
  12   1  -3    6.47   10.23   1
  12   0  -3   -1.08   10.52   1
  12   0  -2   82.20   13.01   1
  12   1  -2   63.53   12.20   1
  12   2  -2   31.70   12.22   1
  12   3  -2   51.20   13.56   1
  12   4  -2   34.68   10.73   1
  12   5  -2   19.36   10.20   1
  12   6  -2   12.78   12.78   1
  12   7  -1    5.32   13.99   1
  12   6  -1   -7.54   10.82   1
  12   5  -1    8.69   14.41   1
  12   4  -1   21.87    9.41   1
  12   3  -1    5.49   10.36   1
  12   2  -1  -14.32   12.61   1
  12   1  -1   -6.62   10.11   1
  12   0  -1     .00   10.12   1
  12   0   0     .00    9.77   1
  12   1   0   -2.21   11.05   1
  12   2   0    3.31   10.64   1
  12   3   0   86.94   14.81   1
  12   4   0   61.37   15.26   1
  12   5   0  165.57   18.36   1
  12   6   0  135.00   16.90   1
  12   7   0   73.66   13.46   1
   4  -7   0 6289.60   50.35   1
   4  -3   3 1475.48   14.10   1
   4  -2   3  868.89    9.32   1
   4  -7   0 6289.60   64.39   1
   4  -3   3 1572.54   18.19   1
   4  -2   3  870.85   11.92   1
 -12   5  -7    5.72   12.47   1
 -12   4  -7  -19.91   13.20   1
 -12   3  -7   -4.77   12.84   1
 -12   2  -7   10.87   12.72   1
 -12   1  -7   23.11   11.61   1
 -12   0  -7    2.44   12.79   1
 -12   0  -6  240.23   24.62   1
 -12   1  -6    8.27   16.53   1
 -12   2  -6  115.06   22.26   1
 -12   3  -6    9.49   15.99   1
 -12   4  -6   56.13   15.00   1
 -12   5  -6   18.35   14.48   1
 -12   6  -6  -11.51   13.11   1
 -12   7  -6   -9.92   13.48   1
 -12   8  -6    4.78   11.95   1
 -12   9  -6  -17.15   12.68   1
 -12  11  -5   39.66   14.19   1
 -12  10  -5    6.15   16.18   1
 -12   9  -5    3.86   15.60   1
 -12   8  -5  -21.36   15.10   1
 -12   7  -5   -5.51   14.44   1
 -12   6  -5    9.88   16.64   1
 -12   5  -5   35.99   12.80   1
 -12   4  -5   10.24   13.95   1
 -12   3  -5    8.87   14.03   1
 -12   2  -5     .00   14.14   1
 -12   1  -5   35.95   14.21   1
 -12   0  -5  -36.01   17.24   1
 -12   0  -4   25.30   13.23   1
 -12   1  -4   -9.48   16.86   1
 -12   2  -4    4.72   16.13   1
 -12   3  -4   21.90   17.28   1
 -12   4  -4  -21.70   15.50   1
 -12   5  -4   -6.13   15.62   1
 -12   6  -4    6.03   14.61   1
 -12   7  -4   32.49   16.45   1
 -12   8  -4   21.60   14.75   1
 -12   9  -4   -5.58   16.51   1
 -12  10  -4   26.87   12.02   1
 -12  11  -4   17.97   13.09   1
 -12  12  -4    1.22   14.33   1
 -12  13  -4   -6.83   13.38   1
 -12  14  -3  -14.95   15.13   1
 -12  13  -3   14.79   15.97   1
 -12  12  -3   -5.22   14.77   1
 -12  11  -3  -15.07   17.49   1
 -12  10  -3    5.70   13.38   1
 -12   9  -3   29.47   17.43   1
 -12   8  -3   24.21   15.13   1
 -12   7  -3  200.88   25.01   1
 -12   6  -3  -15.71   16.48   1
 -12   5  -3   38.19   14.59   1
 -12   4  -3  -22.50   17.45   1
 -12   6  -2  181.95   24.89   1
 -12   7  -2   26.99   20.52   1
 -12   8  -2   48.34   20.63   1
 -12   9  -2   32.00   15.62   1
 -12  10  -2    2.96   15.53   1
 -12  11  -2    7.14   13.48   1
 -12  12  -2     .00   15.71   1
 -12  13  -2   -5.19   13.23   1
 -12  14  -2   40.17   10.96   1
 -12  15  -1   14.04   14.62   1
 -12  14  -1   25.15   13.55   1
 -12  13  -1    2.67   13.22   1
 -12  12  -1   28.08   13.02   1
 -12  11  -1    2.93   14.92   1
 -12  10  -1  140.61   24.14   1
 -12   9  -1    1.55   19.45   1
 -12   8  -1  678.49   41.34   1
 -12   7  -1   17.72   22.26   1
 -12   8   0   23.91   18.93   1
 -12   9   0   12.50   16.83   1
 -12  10   0   15.23   13.79   1
 -12  11   0   28.02   16.62   1
 -12  12   0   12.75   16.83   1
 -12  13   0    4.05   16.03   1
 -12  14   0   11.45   12.66   1
 -12  15   0   -2.37   13.52   1
 -12  15   1   10.58   12.71   1
 -12  14   1   -5.05   12.50   1
 -12  13   1   -8.04   15.04   1
 -12  12   1   14.08   14.90   1
 -12  11   1   52.79   16.06   1
 -12  10   1  -21.22   18.06   1
 -12   9   1   73.12   19.74   1
 -12   8   1  -25.41   18.79   1
 -12   7   2   11.15   18.38   1
 -12   8   2   23.48   15.10   1
 -12   9   2   42.86   17.45   1
 -12  10   2   53.57   16.70   1
 -12  11   2   -5.75   16.63   1
 -12  12   2   -6.88   14.76   1
 -12  13   2   11.75   14.49   1
 -12  14   2   -7.36   13.44   1
 -12  15   2   17.07   12.93   1
 -12  14   3   57.06   16.43   1
 -12  13   3   16.20   13.01   1
 -12  12   3   40.89   13.77   1
 -12  11   3  -15.21   17.66   1
 -12  10   3  228.63   24.53   1
 -12   9   3  -16.33   17.88   1
 -12   8   3  146.23   22.70   1
 -12   7   3    6.22   15.55   1
 -12   6   3   44.24   18.01   1
 -12   5   3    1.60   15.75   1
 -12   0   4   35.04   18.98   1
 -12   1   4   -4.77   18.89   1
 -12   2   4   49.15   17.87   1
 -12   3   4   31.52   14.10   1
 -12   4   4  -15.63   16.39   1
 -12   5   4  -32.44   17.95   1
 -12   6   4   19.77   15.44   1
 -12   7   4    4.47   16.13   1
 -12   8   4  -10.19   17.41   1
 -12   9   4    5.65   13.69   1
 -12  10   4   27.22   17.11   1
 -12  11   4   32.55   14.67   1
 -12  12   4  190.07   23.16   1
 -12  13   4   31.28   14.61   1
 -12  11   5    7.14   13.04   1
 -12  10   5   15.04   14.07   1
 -12   9   5  104.72   19.85   1
 -12   8   5   28.49   17.74   1
 -12   7   5  223.62   25.77   1
 -12   6   5   18.61   17.24   1
 -12   5   5   74.42   16.57   1
 -12   4   5   -2.96   16.09   1
 -12   3   5    7.49   16.33   1
 -12   2   5    7.54   15.61   1
 -12   1   5   12.12   15.89   1
 -12   0   5   21.25   14.56   1
 -12   0   6  -14.05   18.00   1
 -12   1   6   58.92   20.62   1
 -12   2   6   23.71   13.16   1
 -12   3   6   11.05   15.26   1
 -12   4   6   -4.09   13.55   1
 -12   5   6  -22.73   16.76   1
 -12   6   6    7.84   12.80   1
 -12   7   6   39.32   15.59   1
 -12   8   6   -3.67   15.43   1
 -12   9   6  191.07   22.09   1
 -12   6   7   21.72   14.86   1
 -12   5   7   14.12   13.21   1
 -12   4   7    4.82   12.74   1
 -12   3   7    9.80   13.53   1
 -12   2   7   16.12   11.83   1
 -12   1   7    2.50   13.10   1
 -12   0   7   -5.01   15.13   1
 -11   0   9   12.60   12.81   1
 -11   1   9   67.39   17.88   1
 -11   8   8   21.04   15.68   1
 -11   7   8  754.19   35.76   1
 -11   6   8   75.20   17.64   1
 -11   5   8  419.08   29.43   1
 -11   4   8    7.87   14.72   1
 -11   3   8   19.97   14.03   1
 -11   2   8   -8.07   16.48   1
 -11   1   8   13.54   15.07   1
 -11   0   8  -12.21   15.41   1
 -11   0   7  -24.25   16.74   1
 -11   1   7   13.62   15.06   1
 -11   2   7     .00   16.50   1
 -11   3   7   41.86   15.39   1
 -11   4   7  138.98   19.73   1
 -11   5   7  150.04   19.92   1
 -11   6   7  265.78   27.11   1
 -11   7   7   26.50   17.48   1
 -11   8   7   24.37   14.83   1
 -11   9   7   52.25   16.21   1
 -11  10   7  210.11   23.93   1
 -11  11   7   30.88   18.24   1
 -11  13   6   15.70   12.25   1
 -11  12   6   43.58   14.61   1
 -11  11   6     .00   14.76   1
 -11  10   6  164.32   23.46   1
 -11   9   6   -4.36   16.88   1
 -11   8   6   67.23   22.11   1
 -11   7   6  -15.28   17.28   1
 -11   6   6   12.44   18.40   1
 -11   5   6  -12.61   16.68   1
 -11   4   6   -3.19   16.86   1
 -11   3   6  -14.44   16.91   1
 -11   8   5   11.13   17.91   1
 -11   9   5   38.93   18.75   1
 -11  10   5   -1.52   16.13   1
 -11  11   5   -4.40   15.88   1
 -11  12   5   40.89   14.58   1
 -11  13   5   20.13   16.27   1
 -11  14   5    3.79   15.01   1
 -11  15   5   23.55   12.68   1
 -11  16   4  -13.17   13.81   1
 -11  15   4    9.03   14.18   1
 -11  14   4   -8.23   16.11   1
 -11  13   4    4.33   16.00   1
 -11  12   4   30.05   15.76   1
 -11  11   4   10.87   16.21   1
 -11  10   4    1.59   15.19   1
 -11  11   3   -6.42   16.38   1
 -11  12   3  -31.29   17.42   1
 -11  13   3   16.63   15.64   1
 -11  14   3   10.13   15.11   1
 -11  15   3  -13.71   16.91   1
 -11  16   3    1.28   12.64   1
 -11  17   3   -3.56   14.07   1
 -11  18   2   -5.70   15.60   1
 -11  17   2    3.74   14.16   1
 -11  16   2   49.67   16.17   1
 -11  15   2    5.70   14.68   1
 -11  14   2   13.47   17.00   1
 -11  13   2  -10.89   16.97   1
 -11  12   2   43.25   18.19   1
 -11  13   1   23.68   17.08   1
 -11  14   1    9.14   15.39   1
 -11  15   1    7.28   11.74   1
 -11  16   1    9.63   14.36   1
 -11  17   1   -5.13   15.18   1
 -11  18   1   14.13   13.22   1
 -11  18   0   21.40   15.95   1
 -11  17   0   27.15   14.68   1
 -11  16   0   18.01   14.86   1
 -11  15   0   16.12   14.28   1
 -11  14   0   30.63   18.88   1
 -11  13   0  -20.61   19.74   1
 -11  13  -1  126.08   21.95   1
 -11  14  -1   -3.04   14.75   1
 -11  15  -1   13.08   13.55   1
 -11  16  -1   10.97   13.99   1
 -11  17  -1     .00   14.00   1
 -11  18  -1   16.43   11.62   1
 -11  17  -2    8.67   12.93   1
 -11  16  -2   33.36   13.93   1
 -11  15  -2   15.60   15.08   1
 -11  14  -2   25.33   17.44   1
 -11  13  -2   24.79   15.02   1
 -11  12  -2   28.74   15.65   1
 -11  11  -3    4.80   15.91   1
 -11  12  -3   71.56   21.10   1
 -11  13  -3    6.01   14.56   1
 -11  14  -3    5.75   15.60   1
 -11  15  -3    5.44   14.00   1
 -11  16  -3   43.22   17.24   1
 -11  17  -3   -1.17   14.59   1
 -11  16  -4  -11.80   13.96   1
 -11  15  -4   67.44   18.40   1
 -11  14  -4   78.61   18.68   1
 -11  13  -4   84.23   21.79   1
 -11  12  -4    4.47   18.42   1
 -11  11  -4   16.94   15.01   1
 -11  10  -4   22.14   15.17   1
 -11   7  -5   17.63   15.62   1
 -11   8  -5     .00   13.92   1
 -11   9  -5   12.34   15.27   1
 -11  10  -5   12.01   14.40   1
 -11  11  -5   84.13   22.38   1
 -11  12  -5    9.74   15.67   1
 -11  13  -5   87.23   19.43   1
 -11  14  -5  -18.65   14.76   1
 -11  15  -5   -1.16   14.10   1
 -11  13  -6   70.87   19.19   1
 -11  12  -6  -15.08   13.41   1
 -11  11  -6   79.39   16.53   1
 -11  10  -6   -5.53   14.09   1
 -11   9  -6   61.55   15.75   1
 -11   8  -6    5.90   16.41   1
 -11   7  -6   21.12   16.25   1
 -11   6  -6   41.50   14.82   1
 -11   5  -6   -3.12   15.60   1
 -11   4  -6    3.15   16.08   1
 -11   3  -6  111.30   21.57   1
 -11   2  -6  116.71   23.22   1
 -11   1  -6   73.78   22.79   1
 -11   0  -6  -11.24   16.14   1
 -11   0  -7   77.63   17.79   1
 -11   1  -7   28.32   17.95   1
 -11   2  -7   91.97   18.29   1
 -11   3  -7   38.26   18.84   1
 -11   4  -7    7.27   17.39   1
 -11   5  -7  -20.04   13.88   1
 -11   6  -7   19.64   16.95   1
 -11   7  -7    5.47   14.48   1
 -11   8  -7   22.54   15.86   1
 -11   9  -7   -1.28   13.93   1
 -11  10  -7   -3.66   12.51   1
 -11  11  -7   15.04   12.40   1
 -11   8  -8     .00   11.78   1
   4  -7   0 6289.60   63.56   1
   4  -3   3 1523.12   18.06   1
   4  -2   3  879.40   11.83   1
 -11   7  -8   -5.87   11.56   1
 -11   6  -8   23.04   13.98   1
 -11   5  -8   14.94   11.41   1
 -11   4  -8   43.23   13.81   1
 -11   3  -8  -19.38   13.61   1
 -11   2  -8   -2.61   10.45   1
 -11   1  -8   31.55   12.88   1
 -11   0  -8   11.86   14.61   1
 -10   0 -10  112.05   18.70   1
 -10   1 -10   15.80   14.97   1
 -10   9  -9     .00   11.77   1
 -10   8  -9   16.59   13.72   1
 -10   7  -9   14.76   10.86   1
 -10   6  -9    3.80   12.62   1
 -10   5  -9   -3.90   13.32   1
 -10   4  -9   -3.98   13.96   1
 -10   3  -9   14.79   12.69   1
 -10   2  -9   -4.08   12.23   1
 -10   1  -9   19.14   13.53   1
 -10   0  -9   16.43   12.10   1
 -10   0  -8   16.98   15.52   1
 -10   1  -8   29.30   15.19   1
 -10   2  -8    1.54   15.59   1
 -10   3  -8   -3.05   13.81   1
 -10   4  -8    1.51   15.77   1
 -10   5  -8   25.33   12.01   1
 -10   6  -8   17.57   13.89   1
 -10   7  -8   11.46   13.28   1
 -10   8  -8    1.39   13.29   1
 -10   9  -8    1.35   12.85   1
 -10  10  -8   -9.06   15.15   1
 -10  11  -8    1.23   11.36   1
 -10  12  -8  -19.78   15.12   1
 -10  14  -7   -8.41   14.95   1
 -10  13  -7  189.55   22.11   1
 -10  12  -7   18.92   14.17   1
 -10  11  -7   22.60   14.95   1
 -10  10  -7   13.19   14.13   1
 -10   9  -7   13.58   15.01   1
 -10   8  -7  -21.63   15.45   1
 -10   7  -7    3.15   14.07   1
 -10   6  -7   11.17   14.72   1
 -10  10  -6   -3.16   16.75   1
 -10  11  -6   43.19   16.76   1
 -10  12  -6   83.60   19.81   1
 -10  13  -6   34.39   15.70   1
 -10  14  -6   19.07   15.41   1
 -10  15  -6   28.17   15.58   1
 -10  16  -6   -2.38   13.86   1
 -10  17  -5   11.09   14.63   1
 -10  16  -5   17.26   12.66   1
 -10  15  -5   11.29   15.59   1
 -10  14  -5    5.93   14.82   1
 -10  13  -5   16.96   15.02   1
 -10  12  -5    6.35   16.35   1
 -10  14  -4  223.76   26.51   1
 -10  15  -4     .00   18.43   1
 -10  16  -4   54.39   17.65   1
 -10  17  -4   -4.03   15.26   1
 -10  18  -4    9.95   11.93   1
 -10  19  -4   27.17   11.09   1
 -10  19  -3    6.12   16.10   1
 -10  18  -3    7.99   14.94   1
 -10  17  -3   15.67   15.93   1
 -10  16  -3  -12.03   14.58   1
 -10  15  -3   98.75   19.76   1
 -10  16  -2   52.70   15.50   1
 -10  17  -2  -13.31   17.92   1
 -10  18  -2     .00   16.69   1
 -10  19  -2   90.19   19.62   1
 -10  20  -2  -10.56   15.87   1
 -10  20  -1  -20.63   14.30   1
 -10  19  -1    1.33   14.23   1
 -10  18  -1   28.51   16.13   1
 -10  17  -1   12.07   12.98   1
 -10  16  -1   80.35   20.96   1
 -10  16   0  -19.01   16.91   1
 -10  17   0    4.56   14.65   1
 -10  18   0   37.39   17.73   1
 -10  19   0   -6.70   15.10   1
 -10  20   0    9.82   15.14   1
 -10  20   1   18.26   12.82   1
 -10  19   1   17.29   14.63   1
 -10  18   1   12.86   14.22   1
 -10  17   1   30.24   18.27   1
 -10  16   1   17.36   17.21   1
 -10  16   2    7.78   18.60   1
 -10  17   2   28.21   18.24   1
 -10  18   2     .00   13.70   1
 -10  19   2   31.10   17.39   1
 -10  20   2   -1.18   14.41   1
 -10  19   3   11.12   16.44   1
 -10  18   3   30.87   14.64   1
 -10  17   3    5.74   15.59   1
 -10  16   3   -4.54   15.50   1
 -10  15   3  -37.79   18.90   1
 -10  14   4   25.19   15.27   1
 -10  15   4    3.03   15.01   1
 -10  16   4   -8.67   16.60   1
 -10  17   4    1.36   14.94   1
 -10  18   4   69.26   17.49   1
 -10  19   4  -31.00   14.48   1
 -10  18   5   49.30   15.68   1
 -10  17   5   20.02   14.91   1
 -10  16   5   22.88   12.70   1
 -10  15   5   10.00   15.71   1
 -10  14   5   46.42   16.88   1
 -10  13   5   17.10   14.16   1
 -10  12   5   14.39   20.17   1
 -10  10   6   11.17   15.72   1
 -10  11   6   17.14   15.66   1
 -10  12   6  -15.11   15.84   1
 -10  13   6   31.95   15.37   1
 -10  14   6   41.50   13.97   1
 -10  15   6   -1.30   14.92   1
 -10  16   6   -3.64   14.70   1
 -10  15   7   13.69   11.86   1
 -10  14   7    4.91   12.65   1
 -10  13   7  -11.76   15.85   1
 -10  12   7   17.89   14.37   1
 -10  11   7   89.03   16.62   1
 -10  10   7  -14.87   18.69   1
 -10   9   7  379.07   29.56   1
 -10   8   7   56.25   18.75   1
 -10   7   7  378.34   29.57   1
 -10   0   8   17.20   18.31   1
 -10   1   8    4.69   15.54   1
 -10   2   8   23.35   18.87   1
 -10   3   8   -3.09   12.37   1
 -10   4   8  -24.52   16.50   1
 -10   5   8   -6.05   16.71   1
 -10   6   8   10.42   15.96   1
 -10   7   8   -2.92   17.37   1
 -10   8   8   32.67   15.10   1
 -10   9   8   17.89   16.22   1
 -10  10   8  -10.59   13.24   1
 -10  11   8   22.74   10.72   1
 -10  12   8  -29.88   15.72   1
 -10   9   9    3.51   13.88   1
 -10   8   9   71.99   14.28   1
 -10   7   9   56.90   14.69   1
 -10   6   9   93.73   20.42   1
 -10   5   9  -14.66   17.02   1
 -10   4   9  297.33   25.22   1
 -10   3   9   -9.64   17.79   1
 -10   2   9  148.72   19.51   1
 -10   1   9   -1.40   15.63   1
 -10   0   9    5.60   15.97   1
 -10   0  10  161.63   20.08   1
 -10   1  10   24.53   17.98   1
 -10   2  10   -8.11   12.96   1
 -10   3  10   18.30   12.43   1
  -9   0  11   25.31   11.50   1
  -9   1  11   -4.59   12.98   1
  -9   2  11   12.52   11.44   1
  -9   9  10    8.22   13.23   1
  -9   8  10    8.58   12.44   1
  -9   7  10   -8.89   14.53   1
  -9   6  10   11.76   14.84   1
  -9   5  10    1.34   16.11   1
  -9   4  10  -24.53   15.65   1
  -9   3  10  -13.81   15.99   1
  -9   2  10   16.73   16.38   1
  -9   1  10  -22.44   16.23   1
  -9   0  10   -1.41   14.12   1
  -9   0   9   41.16   17.91   1
  -9   1   9   41.11   17.03   1
  -9   2   9   -6.30   16.97   1
  -9   3   9   81.47   20.90   1
  -9   4   9   38.83   16.22   1
  -9   5   9  517.33   33.46   1
  -9   6   9    7.56   17.30   1
  -9   7   9  103.76   15.69   1
  -9   8   9   -5.79   15.17   1
  -9   9   9   57.53   14.52   1
  -9  10   9   -2.70   14.31   1
  -9  11   9   89.24   17.21   1
  -9  12   9   12.26   13.65   1
  -9  13   9   12.66   14.60   1
  -9  15   8  -13.18   14.13   1
  -9  14   8    6.42   14.01   1
  -9  13   8   32.64   12.90   1
  -9  12   8    4.28   16.19   1
  -9  11   8   23.71   17.66   1
  -9  10   8    1.53   16.81   1
  -9   9   8   37.59   17.58   1
  -9   8   8    9.58   18.34   1
  -9  12   7  482.53   34.61   1
  -9  13   7   31.84   14.62   1
  -9  14   7  111.93   19.45   1
  -9  15   7     .00   14.73   1
  -9  16   7    2.59   13.56   1
  -9  17   7   -5.98   13.79   1
  -9  19   6   34.31   14.28   1
  -9  18   6   51.44   14.69   1
  -9  17   6  -10.83   16.14   1
  -9  16   6    5.76   17.88   1
  -9  15   6   21.18   15.87   1
  -9  14   6   78.58   17.36   1
  -9  15   5   -9.61   17.10   1
  -9  16   5   17.00   15.98   1
  -9  17   5  -22.09   16.33   1
  -9  18   5  -12.46   16.79   1
  -9  19   5  103.79   19.73   1
  -9  20   5   -4.66   14.37   1
  -9  21   4  -16.17   15.15   1
  -9  20   4    3.83   13.82   1
  -9  19   4     .00   15.19   1
  -9  18   4   20.71   14.19   1
  -9  17   4   15.54   18.52   1
  -9  18   3     .00   14.64   1
  -9  19   3  -17.52   16.78   1
  -9  20   3   21.76   14.77   1
  -9  21   3   -7.46   11.39   1
  -9  22   2    7.06   13.20   1
  -9  21   2    7.82   13.54   1
  -9  20   2   11.32   16.00   1
  -9  19   2   -9.05   15.67   1
  -9  18   2  110.74   23.14   1
  -9  18   1   25.64   17.85   1
  -9  19   1   -4.60   17.83   1
  -9  20   1  -18.79   16.92   1
  -9  21   1     .00   15.36   1
  -9  22   1   -7.28   12.60   1
  -9  22   0   -8.57   13.68   1
  -9  21   0    4.04   16.00   1
  -9  20   0   21.81   14.47   1
  -9  19   0  -24.67   17.85   1
  -9  18  -1    6.40   15.52   1
  -9  19  -1    6.13   15.32   1
  -9  20  -1   -7.21   15.06   1
  -9  21  -1    4.00   16.17   1
  -9  22  -1     .00   15.10   1
  -9  22  -2    5.84   14.55   1
  -9  21  -2     .00   15.87   1
  -9  20  -2   30.98   16.06   1
  -9  19  -2   10.52   16.94   1
  -9  18  -2   39.44   18.20   1
  -9  17  -3   20.80   16.71   1
  -9  18  -3   21.50   16.10   1
  -9  19  -3   13.06   14.44   1
  -9  20  -3  -10.80   15.03   1
  -9  21  -3   -9.86   14.05   1
  -9  21  -4  -10.27   13.83   1
  -9  20  -4  -10.11   13.37   1
  -9  19  -4   -8.24   14.66   1
  -9  18  -4    4.40   17.05   1
  -9  17  -4   71.07   20.61   1
  -9  15  -5  195.76   22.90   1
  -9  16  -5  114.97   21.07   1
  -9  17  -5  280.00   30.10   1
   4  -7   0 6289.60   56.72   1
   4  -3   3 1479.26   15.97   1
   4  -2   3  862.15   10.60   1
  -9  18  -5   34.24   13.70   1
  -9  19  -5   82.24   16.54   1
  -9  20  -5    5.74   11.95   1
  -9  18  -6  104.95   16.91   1
  -9  17  -6   14.47   12.24   1
  -9  16  -6  132.91   19.43   1
  -9  15  -6    1.25   12.30   1
  -9  14  -6   23.40   14.24   1
  -9  11  -7   -9.30   14.50   1
  -9  12  -7   -2.59   13.32   1
  -9  13  -7   33.73   11.24   1
  -9  14  -7  100.43   17.57   1
  -9  15  -7   71.31   14.54   1
  -9  16  -7  174.71   20.99   1
  -9  17  -7   37.12   11.31   1
  -9  15  -8    3.90   10.05   1
  -9  14  -8    6.29   11.77   1
  -9  13  -8   14.47   10.96   1
  -9  12  -8   14.03   13.73   1
  -9  11  -8  -18.26   13.50   1
  -9  10  -8  -33.97   13.26   1
  -9   9  -8     .00   13.42   1
  -9   8  -8   39.55   12.92   1
  -9   0  -9   18.27   12.52   1
  -9   1  -9   18.25   15.75   1
  -9   2  -9   19.48   12.11   1
  -9   3  -9   46.45   14.13   1
  -9   4  -9     .00   12.53   1
  -9   5  -9  208.28   22.19   1
  -9   6  -9    4.97   12.42   1
  -9   7  -9   57.15   15.14   1
  -9   8  -9    8.29   10.53   1
  -9   9  -9   35.57   14.65   1
  -9  10  -9    7.73   13.57   1
  -9  11  -9   92.73   14.75   1
  -9  12  -9   -4.98   11.49   1
  -9   9 -10   27.56   12.50   1
  -9   8 -10   -1.99   11.06   1
  -9   7 -10   40.21   13.00   1
  -9   6 -10   14.88   13.10   1
  -9   5 -10  117.64   15.09   1
  -9   4 -10   69.96   14.77   1
  -9   3 -10   78.87   15.03   1
  -9   2 -10   22.76   13.75   1
  -9   1 -10    2.29   11.68   1
  -9   0 -10    4.59   11.12   1
  -8   8 -11   45.82   11.69   1
  -8   7 -11  719.73   31.69   1
  -8   6 -11   -3.08   13.64   1
  -8   5 -11  249.41   20.38   1
  -8   4 -11    7.52   11.82   1
  -8   3 -11    3.27   10.85   1
  -8   2 -11    8.82   11.25   1
  -8   1 -11   -7.77   11.80   1
  -8   0 -11   -8.90    9.70   1
  -8   0 -10   20.70   10.83   1
  -8   1 -10   12.92   13.30   1
  -8   2 -10  -11.58   15.28   1
  -8   3 -10   72.88   14.86   1
  -8   4 -10    3.80   11.40   1
  -8   5 -10   31.24   11.11   1
  -8   6 -10   20.88   13.06   1
  -8   7 -10   -4.81   13.28   1
  -8   8 -10   24.57   11.99   1
  -8   9 -10  -27.17   13.01   1
  -8  10 -10    4.35   10.88   1
  -8  11 -10    8.29   10.57   1
  -8  12 -10   -9.79   11.34   1
  -8  15  -9    1.96   11.34   1
  -8  14  -9   11.57   10.57   1
  -8  13  -9    2.23    9.99   1
  -8  12  -9  -14.07   14.36   1
  -8  11  -9   54.93   12.86   1
  -8  10  -9   11.35   13.99   1
  -8   9  -9    2.59   13.94   1
  -8   8  -9   58.11   16.28   1
  -8  12  -8   15.72   15.05   1
  -8  13  -8   11.41   12.61   1
  -8  14  -8    1.22   11.60   1
  -8  15  -8   11.54   10.83   1
  -8  16  -8    3.25   10.77   1
  -8  17  -8    1.00   11.29   1
  -8  19  -7   40.28   12.47   1
  -8  18  -7  -13.96   13.11   1
  -8  17  -7   -1.15   13.52   1
  -8  16  -7   17.15   10.95   1
  -8  15  -7   25.65   14.51   1
  -8  14  -7   57.09   16.64   1
  -8  16  -6    9.25   14.89   1
  -8  17  -6   -3.80   12.23   1
  -8  18  -6   25.19   11.57   1
  -8  19  -6   10.06   12.40   1
  -8  20  -6    1.02   10.99   1
  -8  21  -5   12.48   10.81   1
  -8  20  -5   -3.41   12.61   1
  -8  19  -5   18.31   12.86   1
  -8  18  -5   -9.02   14.75   1
  -8  19  -4  -20.67   14.27   1
  -8  20  -4   51.25   14.02   1
  -8  21  -4     .00   12.40   1
  -8  22  -4   20.59   12.94   1
  -8  23  -3  -25.81   11.58   1
  -8  22  -3   13.23   10.46   1
  -8  21  -3   -2.40   13.02   1
  -8  20  -3   19.16   12.32   1
  -8  19  -3   26.75   12.40   1
  -8  20  -2   21.01   12.73   1
  -8  21  -2  -11.18   12.73   1
  -8  22  -2    5.76   10.87   1
  -8  23  -2    8.38   10.36   1
  -8  24  -1     .00   11.06   1
  -8  23  -1   14.03   10.95   1
  -8  22  -1  -24.81   13.73   1
  -8  21  -1   16.47   12.86   1
  -8  20  -1   17.32   10.90   1
  -8  21   0   25.50   11.83   1
  -8  22   0   -5.96   12.78   1
  -8  23   0    7.63   11.39   1
  -8  24   0   -2.92   10.54   1
  -8  24   1    2.90   11.46   1
  -8  23   1   -3.25   12.84   1
  -8  22   1    4.74   14.69   1
  -8  20   1  -22.67   15.03   1
  -8  20   2   -5.26   14.17   1
  -8  21   2     .00   12.95   1
  -8  22   2   35.88   11.40   1
  -8  23   2  -10.52   11.90   1
  -8  23   3   16.01   11.41   1
  -8  22   3     .00   11.85   1
  -8  21   3   -7.23   12.17   1
  -8  20   3   -6.41   14.46   1
  -8  19   4  -22.08   14.64   1
  -8  20   4   19.66   13.35   1
  -8  21   4   -5.71   12.87   1
  -8  22   4   19.76    8.51   1
  -8  22   5   22.69   12.68   1
  -8  21   5   18.95   13.15   1
  -8  20   5   34.47   11.94   1
  -8  19   5   13.54   12.74   1
  -8  18   5   -2.60   14.10   1
  -8  16   6     .00   14.94   1
  -8  17   6  -15.35   13.29   1
  -8  18   6  -14.55   14.85   1
  -8  19   6  -16.99   13.73   1
  -8  20   6   10.40   10.71   1
  -8  19   7   19.02   11.80   1
  -8  18   7   20.74   12.30   1
  -8  17   7   -4.68   14.15   1
  -8  16   7  -16.11   13.85   1
  -8  15   7   54.37   14.87   1
  -8  12   8     .00   12.95   1
  -8  13   8     .00   14.05   1
  -8  14   8   23.42   12.51   1
  -8  15   8   -3.52   13.62   1
  -8  16   8    4.41   10.69   1
  -8  17   8   17.39   11.16   1
  -8  15   9   -1.00   11.22   1
  -8  14   9   13.97   12.11   1
  -8  13   9   12.51   11.43   1
  -8  12   9   22.65   13.75   1
  -8  11   9   30.97   14.60   1
  -8  10   9   31.93   11.35   1
  -8   9   9   17.01   13.28   1
  -8   8   9   30.67   16.60   1
  -8   0  10   30.12   12.76   1
  -8   1  10    2.62   12.54   1
  -8   2  10   44.31   11.80   1
  -8   3  10    6.48   12.62   1
  -8   4  10   24.39   10.97   1
  -8   5  10  -19.02   12.23   1
  -8   6  10   12.48   13.55   1
  -8   7  10  -14.67   13.05   1
  -8   8  10    5.96   10.46   1
  -8   9  10    6.93   10.58   1
  -8  10  10    7.78   10.95   1
  -8  11  10     .00    9.73   1
  -8  12  10  -18.09   11.28   1
  -8  13  10   24.48   10.14   1
   4  -7   0 6289.60   57.45   1
   4  -3   3 1520.49   16.24   1
   4  -2   3  846.93   10.65   1
  -8   8  11    6.90   10.30   1
  -8   7  11    5.12   12.25   1
  -8   6  11   -1.06   13.65   1
  -8   5  11   18.41   13.99   1
  -8   4  11  -16.56   12.54   1
  -8   3  11     .00   11.32   1
  -8   2  11   -4.53   14.23   1
  -8   1  11   11.39   11.04   1
  -8   0  11    2.28   12.60   1
  -7   6  12   25.32   13.14   1
  -7   5  12   11.02   10.07   1
  -7   4  12   -6.15   11.50   1
  -7   3  12   -7.29   12.19   1
  -7   2  12   10.54    9.54   1
  -7   1  12    3.18   12.05   1
  -7   0  12   -2.13   12.13   1
  -7   0  11   34.39   13.05   1
  -7   1  11   92.84   18.21   1
  -7   2  11   41.79   15.67   1
  -7   3  11  204.93   20.47   1
  -7   4  11   17.42   13.05   1
  -7   5  11    6.13   11.57   1
  -7   6  11    7.22   11.03   1
  -7   7  11   54.09   15.15   1
  -7   8  11   20.57   11.20   1
  -7   9  11   33.10   12.96   1
  -7  10  11   12.69   10.99   1
  -7  11  11    7.04   11.33   1
  -7  12  11  -12.31   12.67   1
  -7  15  10  166.37   18.30   1
  -7  14  10   -2.08   12.65   1
  -7  13  10  216.67   20.56   1
  -7  12  10  -15.11   11.68   1
  -7  11  10   15.76   13.33   1
  -7  10  10    2.51   13.15   1
  -7   9  10   36.06   13.26   1
  -7   8  10   11.84   11.84   1
  -7   7  10   -2.67   11.19   1
  -7  12   9  -10.53   12.76   1
  -7  13   9   42.06   16.96   1
  -7  14   9   24.46   17.03   1
  -7  15   9  133.55   18.25   1
  -7  16   9  287.70   22.81   1
  -7  17   9   84.74   15.82   1
  -7  19   8   19.16   10.53   1
  -7  18   8   61.54   12.43   1
  -7  17   8    9.43   12.36   1
  -7  16   8   87.25   16.35   1
  -7  15   8    3.90   13.71   1
  -7  17   7   18.21   16.66   1
  -7  18   7   87.85   15.70   1
  -7  19   7   78.85   16.64   1
  -7  20   7   66.25   14.88   1
  -7  21   7   33.81   13.14   1
  -7  22   6    4.98   10.87   1
  -7  21   6     .00   12.37   1
  -7  20   6    1.19   12.47   1
  -7  19   6   12.71   13.08   1
  -7  18   6    2.66   15.75   1
  -7  20   5    7.70   13.71   1
  -7  21   5    8.44   11.50   1
  -7  22   5    4.44   12.65   1
  -7  23   5     .00   10.95   1
  -7  24   4  -12.69   12.39   1
  -7  23   4   10.92   10.25   1
  -7  22   4   51.35   13.14   1
  -7  21   4  -21.73   14.74   1
  -7  20   4   17.45   13.22   1
  -7  21   3   22.54   14.09   1
  -7  22   3   21.30   15.90   1
  -7  23   3    3.48   11.54   1
  -7  24   3   18.89   12.85   1
  -7  25   2   91.03   14.68   1
  -7  24   2  -11.00   11.84   1
  -7  23   2   -1.20   13.14   1
  -7  22   2    9.03   11.90   1
  -7  22   1   22.28   13.93   1
  -7  23   1   23.37   14.18   1
  -7  24   1   -4.51   11.83   1
  -7  25   1   58.57   15.18   1
  -7  25   0   23.44   14.09   1
  -7  24   0   12.51   10.73   1
  -7  23   0   16.09   12.56   1
  -7  22   0   10.53   14.18   1
  -7  22  -1    6.55   11.93   1
  -7  23  -1   -3.68   11.84   1
  -7  24  -1    3.38   12.18   1
  -7  25  -1   11.08   10.99   1
  -7  25  -2   27.27   14.25   1
  -7  24  -2   29.57   14.81   1
  -7  23  -2   15.61   11.46   1
  -7  22  -2   16.74   14.16   1
  -7  21  -3   -2.64   15.07   1
  -7  22  -3   23.71   11.50   1
  -7  23  -3    5.77   12.26   1
  -7  24  -3     .00   11.98   1
  -7  24  -4  -12.56   12.26   1
  -7  23  -4   22.75   11.72   1
  -7  22  -4    2.37   12.44   1
  -7  21  -4    5.09   11.93   1
  -7  20  -4    6.69   13.03   1
  -7  19  -5    4.01   14.09   1
  -7  20  -5  -17.86   13.13   1
  -7  21  -5    5.98   11.65   1
  -7  22  -5   20.87   11.47   1
  -7  23  -5  -17.77   11.85   1
  -7  22  -6    9.82   10.39   1
  -7  21  -6   27.20    9.67   1
  -7  20  -6   52.00   15.14   1
  -7  19  -6   28.99   12.67   1
  -7  18  -6   84.67   15.76   1
  -7  16  -7   58.98   15.86   1
  -7  17  -7   47.72   14.53   1
  -7  18  -7   64.89   17.70   1
  -7  19  -7  113.34   17.40   1
  -7  20  -7   29.47   15.40   1
  -7  21  -7   29.42   12.34   1
  -7  19  -8   15.83   12.04   1
  -7  18  -8  -16.22   11.99   1
  -7  17  -8   18.60   11.62   1
  -7  16  -8   19.71   12.32   1
  -7  15  -8   18.05   14.59   1
  -7  14  -8   22.69   14.19   1
  -7  11  -9  330.46   27.25   1
  -7  12  -9  125.12   18.89   1
  -7  13  -9  141.07   19.67   1
  -7  14  -9    9.65   12.65   1
  -7  15  -9   -1.14   13.08   1
  -7  16  -9   -4.28   10.91   1
  -7  17  -9   23.71   10.27   1
  -7  15 -10   -6.61   11.29   1
  -7  14 -10   13.23   10.62   1
  -7  13 -10   -6.50   12.73   1
  -7  12 -10   13.71   12.20   1
  -7  11 -10   13.12   10.87   1
  -7  10 -10  203.98   20.43   1
  -7   9 -10   16.54   12.53   1
  -7   8 -10  268.09   25.77   1
  -7   7 -10    7.95   14.15   1
  -7   0 -11    8.80   12.75   1
  -7   1 -11   -7.53   10.65   1
  -7   2 -11    9.99   10.30   1
  -7   3 -11   -3.72   11.15   1
  -7   4 -11  115.16   17.67   1
  -7   5 -11  112.22   18.81   1
  -7   6 -11  183.41   18.97   1
  -7   7 -11   21.94   13.01   1
  -7   8 -11    2.24   11.75   1
  -7   9 -11  137.16   17.38   1
  -7  10 -11  119.88   17.60   1
  -7  11 -11   80.41   15.50   1
  -7   6 -12    2.84   11.00   1
  -7   5 -12   15.61    9.75   1
  -7   4 -12   -2.00   10.28   1
  -7   3 -12   19.30   10.31   1
  -7   2 -12   16.45    8.60   1
  -7   1 -12  -19.68   11.01   1
  -7   0 -12   14.54    8.93   1
  -6   0 -12   60.98   15.65   1
  -6   1 -12    3.51    9.29   1
  -6   2 -12   13.97   13.06   1
  -6   3 -12   12.68   11.23   1
  -6   4 -12    5.68   10.72   1
  -6   5 -12   23.43   11.75   1
  -6   6 -12  -27.24   12.75   1
  -6   7 -12   22.22    8.79   1
  -6   8 -12   66.37   14.11   1
  -6   9 -12    9.78    9.18   1
  -6  13 -11   -8.03   11.96   1
  -6  12 -11   35.17   11.82   1
  -6  11 -11   76.19   15.85   1
  -6  10 -11  124.99   18.06   1
  -6   9 -11   94.29   17.01   1
  -6   8 -11   13.67   14.23   1
  -6   7 -11     .00   12.84   1
  -6   6 -11   -9.06   13.00   1
  -6   5 -11  -10.49   13.51   1
  -6   4 -11    7.95   12.15   1
  -6   3 -11    4.01   13.69   1
  -6  10 -10    4.00   13.27   1
  -6  11 -10    7.81   11.49   1
  -6  12 -10    7.57   10.70   1
  -6  13 -10   13.33   14.49   1
  -6  14 -10   -1.15   12.27   1
  -6  15 -10  -14.12   11.85   1
  -6  16 -10   17.17   10.15   1
  -6  19  -9  128.16   16.03   1
  -6  18  -9   34.41    9.39   1
  -6  17  -9    3.38   12.80   1
  -6  16  -9    6.00   13.09   1
  -6  15  -9   50.45   13.70   1
  -6  14  -9   51.14   16.84   1
  -6  16  -8    9.31   13.89   1
  -6  17  -8   -7.66   12.90   1
  -6  18  -8   12.09   13.14   1
  -6  19  -8   14.67   11.78   1
  -6  20  -8    4.14   11.52   1
  -6  22  -7   -8.86   10.92   1
  -6  21  -7   -1.09   11.60   1
  -6  20  -7   14.21   11.96   1
  -6  19  -7   21.47   12.69   1
  -6  18  -7   23.84   15.22   1
  -6  20  -6  -11.63   13.62   1
  -6  21  -6   12.15   12.86   1
  -6  22  -6    6.72   11.32   1
  -6  23  -6    2.02   10.01   1
  -6  24  -5   12.14   10.22   1
  -6  23  -5   -1.13   12.59   1
  -6  22  -5    6.12   13.01   1
  -6  21  -5   69.04   18.28   1
  -6  22  -4  -12.95   15.00   1
  -6  23  -4   10.90   12.76   1
  -6  24  -4   33.19   11.50   1
  -6  25  -4    1.97   10.89   1
  -6  25  -3   29.71   11.82   1
  -6  24  -3   -4.70   15.59   1
  -6  23  -3   95.21   18.00   1
  -6  22  -3  107.29   17.49   1
  -6  23  -2  -15.68   15.35   1
  -6  24  -2   34.18   15.73   1
  -6  25  -2   20.03   12.49   1
  -6  26  -2   94.86   15.87   1
  -6  26  -1    6.13   12.00   1
  -6  25  -1   13.72   17.27   1
  -6  24  -1    3.74   15.12   1
  -6  23  -1   29.19   14.04   1
  -6  23   0   29.34   13.34   1
  -6  24   0   20.09   14.32   1
  -6  25   0   88.86   15.44   1
  -6  26   0   14.46   12.98   1
  -6  26   1   85.96   15.85   1
  -6  25   1   14.89   12.60   1
  -6  24   1   22.47   13.33   1
  -6  23   1   -3.98   14.36   1
  -6  23   2   39.28   15.38   1
  -6  24   2  145.67   19.16   1
  -6  25   2   13.40   10.94   1
  -6  26   2  170.68   19.09   1
  -6  25   3  -29.88   15.54   1
  -6  24   3   23.61   13.66   1
  -6  23   3   28.03   11.54   1
  -6  22   4   16.91   13.95   1
  -6  23   4   35.31   13.94   1
  -6  24   4   -5.57   12.56   1
  -6  25   4  -13.92   12.58   1
  -6  24   5    4.09   11.92   1
  -6  23   5   23.84   12.89   1
  -6  22   5   -9.86   13.38   1
  -6  21   5    3.93   14.16   1
  -6  20   6    9.10   13.20   1
  -6  21   6   18.38   12.56   1
  -6  22   6   10.19   11.27   1
  -6  23   6    3.07   11.08   1
  -6  22   7  -14.99   12.36   1
  -6  21   7    7.73   12.45   1
  -6  20   7    8.38   14.41   1
  -6  19   7   24.19   12.15   1
  -6  18   7   53.31   16.86   1
  -6  16   8     .00   14.30   1
  -6  17   8   14.17   14.05   1
  -6  18   8    1.22   13.45   1
  -6  19   8    9.14   10.96   1
  -6  20   8  -16.81   12.43   1
  -6  21   8   -6.63   11.79   1
  -6  19   9  114.24   16.71   1
  -6  18   9   -2.12    9.95   1
  -6  17   9  205.79   20.58   1
  -6  16   9  -12.15   13.42   1
  -6  15   9  238.31   21.89   1
  -6  14   9    6.61   12.89   1
  -6  11  10   11.82   15.27   1
  -6  12  10   88.00   16.97   1
  -6  13  10   14.74   14.11   1
  -6  14  10   77.31   14.06   1
  -6  15  10   -9.95   12.84   1
  -6  16  10   42.23   12.32   1
  -6  17  10    -.95   11.32   1
  -6  14  11  160.77   17.70   1
  -6  13  11    1.03   12.60   1
  -6  12  11  118.41   16.65   1
  -6  11  11   34.20   11.85   1
  -6  10  11   99.67   17.20   1
  -6   9  11   20.84   12.68   1
  -6   8  11   25.18   14.90   1
  -6   7  11  -24.43   14.72   1
  -6   6  11   67.99   18.02   1
  -6   5  11   14.57   10.68   1
  -6   4  11   48.14   13.10   1
  -6   0  12  172.77   21.08   1
  -6   1  12  297.36   24.32   1
  -6   2  12  146.70   18.48   1
  -6   3  12  107.85   17.54   1
  -6   4  12   15.04   13.34   1
  -6   5  12    6.82   10.78   1
  -6   6  12   -4.44   10.66   1
  -6   7  12   24.85   11.48   1
  -6   8  12   -8.35   10.75   1
   4  -7   0 6289.60   57.80   1
   4  -3   3 1516.23   16.26   1
   4  -2   3  866.76   10.80   1
  -6   9  12    2.02   10.58   1
  -6  10  12   -4.80   10.02   1
  -5  12  12    2.90   11.25   1
  -5  11  12  122.17   14.19   1
  -5  10  12   56.09   13.12   1
  -5   9  12   30.35   15.70   1
  -5   8  12   17.45   10.07   1
  -5   7  12   -9.57   10.83   1
  -5   6  12   29.37   11.61   1
  -5   5  12   74.76   13.65   1
  -5   4  12   25.27   11.30   1
  -5   3  12  -12.76   14.44   1
  -5   2  12   35.99   13.24   1
  -5   1  12   55.50   14.20   1
  -5   0  12   -6.46   10.58   1
  -5   8  11  -16.15   13.59   1
  -5   9  11   36.97   11.51   1
  -5  10  11   -1.29   13.70   1
  -5  11  11  266.08   23.40   1
  -5  12  11   28.85   13.17   1
  -5  13  11  196.03   19.76   1
  -5  14  11    2.16   12.25   1
  -5  15  11  -19.20   12.08   1
  -5  18  10   21.67   11.74   1
  -5  17  10    3.22   11.90   1
  -5  16  10    9.21   13.32   1
  -5  15  10   -1.22   13.30   1
  -5  14  10   25.52   13.38   1
  -5  13  10   -3.97   13.55   1
  -5  16   9  511.55   31.32   1
  -5  17   9  -20.04   15.44   1
  -5  18   9  333.68   24.87   1
  -5  19   9   -1.09   13.87   1
  -5  20   9  158.41   15.91   1
  -5  22   8    2.90    9.31   1
  -5  21   8  -12.89   12.89   1
  -5  20   8   23.40   12.60   1
  -5  19   8   -8.76   14.33   1
  -5  18   8   -9.23   14.01   1
  -5  20   7  -12.97   13.23   1
  -5  21   7   17.06   12.78   1
  -5  22   7   13.47   11.99   1
  -5  23   7  -15.19   12.52   1
  -5  24   6    9.29   13.50   1
  -5  23   6   18.34   10.75   1
  -5  22   6    1.24   14.97   1
  -5  21   6   19.80   13.91   1
  -5  22   5   64.96   15.96   1
  -5  23   5   11.21   13.13   1
  -5  24   5   96.15   17.51   1
  -5  25   5    8.21   12.65   1
  -5  26   4    -.99   11.87   1
  -5  25   4   15.66   11.73   1
  -5  24   4   -9.82   14.32   1
  -5  23   4   14.46   13.97   1
  -5  24   3  -10.27   15.62   1
  -5  25   3   91.31   19.45   1
  -5  26   3   -5.33   13.11   1
  -5  26   2   81.55   17.13   1
  -5  25   2  135.32   17.66   1
  -5  24   2   44.87   16.06   1
  -5  24   1    8.03   13.12   1
  -5  25   1   20.08   12.17   1
  -5  26   1  -18.34   13.27   1
  -5  26   0   -2.31   15.67   1
  -5  25   0   27.77   12.62   1
  -5  24   0   16.13   14.35   1
  -5  24  -1  131.08   19.75   1
  -5  25  -1   -5.01   15.45   1
  -5  26  -1   -2.29   13.64   1
  -5  26  -2  -27.84   14.39   1
  -5  25  -2   61.36   18.12   1
  -5  24  -2   31.62   15.81   1
  -5  24  -3  221.51   26.40   1
  -5  25  -3  425.22   28.93   1
  -5  26  -3   46.70   15.88   1
  -5  26  -4   34.49   13.18   1
  -5  25  -4   15.57   13.98   1
  -5  24  -4   78.18   13.93   1
  -5  23  -4   10.48   12.97   1
  -5  22  -5   66.01   14.58   1
  -5  23  -5  -11.15   12.69   1
  -5  24  -5   93.18   16.86   1
  -5  25  -5  -20.34   12.12   1
  -5  24  -6   17.37    9.64   1
  -5  23  -6   30.68   10.60   1
  -5  22  -6   -6.17   12.53   1
  -5  21  -6   11.82   13.07   1
  -5  19  -7   24.30   11.92   1
  -5  20  -7  -32.22   14.75   1
  -5  21  -7    9.67   13.01   1
  -5  22  -7    3.33   12.91   1
  -5  23  -7    4.00   12.65   1
  -5  22  -8   -7.61   12.03   1
  -5  21  -8   19.08   11.90   1
  -5  20  -8   57.88   14.55   1
  -5  19  -8    2.48   13.71   1
  -5  18  -8    1.31   14.40   1
  -5  15  -9   31.03   11.37   1
  -5  16  -9   14.32   13.08   1
  -5  17  -9    9.92   10.67   1
  -5  18  -9   38.46   15.76   1
  -5  19  -9  -12.94   12.10   1
  -5  20  -9  127.43   14.93   1
  -5  18 -10   61.90   10.77   1
  -5  17 -10   14.78   14.01   1
  -5  16 -10   61.31   14.72   1
  -5  15 -10   -1.20   13.47   1
  -5  14 -10   73.28   14.07   1
  -5  13 -10   27.54   11.80   1
  -5  12 -10   35.08   16.96   1
  -5   8 -11   18.70   12.81   1
  -5   9 -11   99.48   17.17   1
  -5  10 -11  -21.68   12.95   1
  -5  11 -11   17.29   12.59   1
  -5  12 -11   26.10   10.34   1
  -5  13 -11   54.21   16.13   1
  -5  14 -11    2.13   10.21   1
  -5  15 -11    6.94   13.77   1
  -5  11 -12   -4.03   10.84   1
  -5  10 -12   -8.48   11.21   1
  -5   9 -12  163.65   18.10   1
  -5   8 -12   30.94   12.71   1
  -5   7 -12  165.16   21.88   1
  -5   6 -12   38.65   12.67   1
  -5   5 -12   52.93   13.20   1
  -5   4 -12     .00   10.60   1
  -5   3 -12   29.04   11.50   1
  -5   2 -12   30.53   10.79   1
  -5   1 -12   26.83   13.09   1
  -5   0 -12   -1.28   10.32   1
  -4   0 -12    4.03   13.77   1
  -4   1 -12   21.48   13.02   1
  -4   2 -12   30.78   13.45   1
  -4   3 -12    9.32   13.90   1
  -4   4 -12  -10.56   11.51   1
  -4   5 -12   14.36   10.52   1
  -4   6 -12    7.72   10.45   1
  -4   7 -12    5.05   11.00   1
  -4   8 -12   -2.46   13.39   1
  -4   9 -12   -2.39   12.32   1
  -4  10 -12   47.33   13.51   1
  -4  11 -12   99.47   16.24   1
  -4  12 -12  170.99   17.46   1
  -4  13 -12  198.13   18.78   1
  -4  16 -11   12.16   12.16   1
  -4  15 -11   -1.09   10.96   1
  -4  14 -11   50.99   14.57   1
  -4  13 -11   13.40   11.87   1
  -4  12 -11   41.83   13.35   1
  -4  11 -11    1.31   12.89   1
  -4  10 -11   32.19   11.38   1
  -4  14 -10   14.65   12.13   1
  -4  15 -10   10.27   12.70   1
  -4  16 -10   19.57   13.94   1
  -4  17 -10   24.17   10.73   1
  -4  18 -10  116.35   15.94   1
  -4  19 -10   48.70   10.76   1
  -4  21  -9   20.51   11.35   1
  -4  20  -9   14.04   10.63   1
  -4  19  -9   18.74   10.21   1
  -4  18  -9   46.22   12.68   1
  -4  17  -9   78.75   14.01   1
  -4  19  -8    7.88   12.87   1
  -4  20  -8    7.45   13.26   1
  -4  21  -8    9.23   13.95   1
  -4  22  -8   18.93   11.52   1
  -4  24  -7   14.71   10.33   1
  -4  23  -7   -1.10   12.28   1
  -4  22  -7   28.82   12.13   1
  -4  21  -7   19.29   10.21   1
  -4  20  -7     .00   13.24   1
  -4  22  -6   13.08   13.84   1
  -4  23  -6   -8.56   12.29   1
  -4  24  -6   22.37   14.32   1
  -4  25  -6  -18.95   12.66   1
  -4  26  -5  -10.86   10.86   1
  -4  25  -5  -11.14   12.60   1
  -4  24  -5   53.82   15.95   1
  -4  23  -5   27.53   14.54   1
  -4  24  -4  -22.05   15.29   1
  -4  25  -4   67.27   17.98   1
  -4  26  -4    7.59   11.62   1
  -4  26  -3    6.93   14.70   1
  -4  25  -3   10.10   16.16   1
  -4  24  -3  -24.19   16.46   1
  -4  25  -2   23.42   14.25   1
  -4  26  -2  131.07   20.65   1
  -4  26  -1   -1.23   12.36   1
  -4  25  -1   51.58   16.36   1
  -4  25   0  218.07   24.23   1
  -4  26   0  -16.11   13.85   1
  -4  26   1   34.47   12.31   1
  -4  25   1   64.86   18.10   1
  -4  25   2   56.04   16.33   1
  -4  26   2   39.77   14.91   1
  -4  26   3   63.74   15.59   1
  -4  25   3  -12.66   15.60   1
  -4  24   3   32.32   14.75   1
  -4  24   4   32.52   14.31   1
  -4  25   4   20.51   12.12   1
  -4  26   4   -6.54   12.23   1
  -4  26   5  -12.94   12.63   1
  -4  25   5   77.34   16.13   1
  -4  24   5   81.14   16.77   1
  -4  23   5  106.58   18.09   1
  -4  22   6   32.84   12.11   1
  -4  23   6    3.69   12.61   1
  -4  24   6  -11.27   14.43   1
  -4  25   6   -4.03   13.58   1
  -4  24   7   -2.97   12.73   1
  -4  23   7     .00   13.29   1
  -4  22   7   13.31   10.19   1
  -4  21   7   14.22   14.11   1
  -4  19   8   19.81   11.89   1
  -4  20   8    3.75   12.82   1
  -4  21   8   34.94   13.07   1
  -4  22   8   23.39   14.42   1
  -4  21   9   -1.98   10.19   1
  -4  20   9   15.29   11.76   1
  -4  19   9   11.83   11.83   1
  -4  18   9   13.85   12.65   1
  -4  17   9  240.36   23.62   1
  -4  14  10   83.05   18.37   1
  -4  15  10  200.42   20.97   1
  -4  16  10   23.45   16.05   1
  -4  17  10    3.49   12.90   1
  -4  18  10   19.46   10.92   1
  -4  19  10   12.85   12.15   1
  -4  16  11    1.03   11.32   1
  -4  15  11    6.63   12.41   1
  -4  14  11  200.48   20.81   1
  -4  13  11   70.12   15.80   1
  -4  12  11   63.93   14.12   1
  -4  11  11    9.23   10.79   1
  -4  10  11    6.75   15.44   1
  -4   1  12    8.11    9.93   1
  -4   2  12    8.08   14.00   1
  -4   3  12   20.10   10.12   1
  -4   4  12   14.62   12.11   1
  -4   5  12   10.52   12.20   1
  -4   6  12   49.28   16.91   1
  -4   7  12    7.64   10.81   1
  -4   8  12    4.98   11.68   1
  -4   9  12   18.15   12.04   1
  -4  10  12   45.58   11.98   1
  -4  11  12  -19.05   11.70   1
  -4  12  12    6.39   11.67   1
  -4  13  12   -2.00   11.94   1
  -3  14  12   19.18    8.97   1
  -3  13  12   78.59   14.24   1
  -3  12  12   10.23   10.96   1
  -3  11  12   67.72   13.80   1
  -3  10  12    6.16   10.81   1
  -3   9  12   83.78   17.31   1
  -3   8  12   -5.20   14.36   1
  -3   7  12  286.08   21.27   1
  -3   6  12   -9.41   14.28   1
  -3  12  11   67.76   16.75   1
  -3  13  11     .00   11.37   1
  -3  14  11   21.01   14.14   1
  -3  15  11   18.79   13.39   1
  -3  16  11   56.22   14.16   1
  -3  17  11   84.74   14.97   1
  -3  20  10   58.87   11.86   1
  -3  19  10   60.63   13.91   1
  -3  18  10   79.47   14.80   1
  -3  17  10   11.05   12.22   1
  -3  16  10   71.00   16.18   1
  -3  15  10  -13.41   14.44   1
  -3  18   9   -7.87   14.01   1
  -3  19   9   19.92   12.82   1
  -3  20   9   10.46   11.56   1
  -3  21   9   10.65   12.14   1
  -3  22   9   20.08   10.61   1
  -3  23   8    8.20   10.46   1
  -3  22   8   -2.27   12.64   1
  -3  21   8   -3.69   11.47   1
  -3  20   8   10.45   13.70   1
  -3  21   7   29.50   12.14   1
  -3  22   7   20.31   11.50   1
  -3  23   7   16.48   12.68   1
  -3  24   7    2.13   11.49   1
  -3  26   6   -2.86   11.31   1
  -3  25   6  -18.38   14.06   1
  -3  24   6    1.19   14.68   1
  -3  23   6  -27.05   16.24   1
  -3  24   5 1014.25   43.27   1
  -3  25   5   48.76   15.64   1
  -3  26   5  209.82   19.21   1
   4  -7   0 6289.60   57.98   1
   4  -3   3 1509.30   16.30   1
   4  -2   3  865.10   10.81   1
  -3  26   4   47.85   16.87   1
  -3  25   4   -8.92   14.58   1
  -3  24   4  126.04   23.59   1
  -3  25   3   17.24   14.59   1
  -3  26   3   27.09   11.15   1
  -3  26   2   24.19   14.35   1
  -3  25   2    8.14   13.71   1
  -3  26   1   38.89   17.10   1
  -3  26   0    6.52   11.44   1
  -3  26  -1   -1.30   13.40   1
  -3  26  -2   27.97   15.15   1
  -3  25  -2  -23.05   16.33   1
  -3  25  -3   10.59   13.88   1
  -3  26  -3   36.85   14.43   1
  -3  26  -4  130.22   19.66   1
  -3  25  -4  -15.25   14.93   1
  -3  24  -4   12.17   13.86   1
  -3  24  -5   -1.29   13.35   1
  -3  25  -5   63.12   15.39   1
  -3  26  -5   53.53   14.20   1
  -3  25  -6    1.08   11.59   1
  -3  24  -6    9.56   13.52   1
  -3  23  -6    1.29   13.84   1
  -3  21  -7   12.10   15.27   1
  -3  22  -7    2.54   12.19   1
  -3  23  -7   10.59   12.05   1
  -3  24  -7   -2.13   12.41   1
  -3  23  -8    8.17   11.83   1
  -3  22  -8    9.06   10.13   1
  -3  21  -8   15.97   12.10   1
  -3  20  -8    5.23   12.67   1
  -3  18  -9   10.51   14.14   1
  -3  19  -9   14.93   11.80   1
  -3  20  -9  -35.95   13.87   1
  -3  21  -9   22.28   10.56   1
  -3  20 -10   -5.75   11.26   1
  -3  19 -10   60.34   13.84   1
  -3  18 -10     .00   12.58   1
  -3  17 -10    9.81   14.19   1
  -3  16 -10    1.29   12.71   1
  -3  15 -10   20.13   14.14   1
  -3  12 -11     .00   12.61   1
  -3  13 -11   19.29   12.00   1
  -3  14 -11   -2.47   13.05   1
  -3  15 -11    5.85   12.44   1
  -3  16 -11   -9.87   13.03   1
  -3  17 -11    5.07    9.57   1
  -3  14 -12   67.13   14.55   1
  -3  13 -12   14.98   12.39   1
  -3  12 -12   -2.26   12.28   1
  -3  11 -12   41.43   14.16   1
  -3  10 -12  240.93   23.26   1
  -3   9 -12   79.85   15.68   1
  -3   8 -12  153.28   20.29   1
  -3   7 -12   43.71   14.33   1
  -3   6 -12   59.16   14.10   1
  -2   7 -12   80.12   15.90   1
  -2   8 -12  -20.04   14.08   1
  -2   9 -12  183.18   21.10   1
  -2  10 -12   10.19   10.03   1
  -2  11 -12  -14.79   14.16   1
  -2  12 -12   -5.91   12.00   1
  -2  13 -12   25.87   12.57   1
  -2  14 -12  -15.88   11.74   1
  -2  15 -12    4.92   10.47   1
  -2  18 -11  -18.66   11.74   1
  -2  17 -11   -5.35   12.89   1
  -2  16 -11   19.55   11.90   1
  -2  15 -11   35.36    9.83   1
  -2  14 -11   14.05   11.64   1
  -2  13 -11    9.27   11.77   1
  -2  16 -10    5.31   15.15   1
  -2  17 -10   -8.89   11.99   1
  -2  18 -10   80.30   15.85   1
  -2  19 -10    5.57   11.19   1
  -2  20 -10   90.46   14.48   1
  -2  22  -9   13.11    9.62   1
  -2  21  -9  -11.15   11.70   1
  -2  20  -9   26.60   14.41   1
  -2  19  -9   20.59   15.66   1
  -2  18  -9   88.98   16.84   1
  -2  20  -8   -1.34   14.27   1
  -2  21  -8   24.19   14.00   1
  -2  22  -8   16.57   10.98   1
  -2  23  -8    1.08   12.70   1
  -2  24  -8   19.16   10.05   1
  -2  25  -7  113.60   16.01   1
  -2  24  -7   -8.95   13.05   1
  -2  23  -7    1.22   12.06   1
  -2  22  -7   34.08   10.81   1
  -2  23  -6   -1.33   12.10   1
  -2  24  -6  156.50   20.64   1
  -2  25  -6   98.65   17.68   1
  -2  26  -6  181.41   17.97   1
  -2  26  -5  354.13   23.93   1
  -2  25  -5   -1.24   13.50   1
  -2  24  -5   37.18   15.48   1
  -2  25  -4  196.55   24.23   1
  -2  26  -4   56.94   16.21   1
  -2  26  -3    7.63   13.94   1
  -2  25  -3   12.21   16.11   1
  -2  26  -2   13.11   13.11   1
  -2  26  -1  -18.65   14.47   1
  -2  26   0     .00   16.72   1
  -2  26   1   -4.00   15.14   1
  -2  26   2   -1.31   12.79   1
  -2  26   3   -2.55   11.54   1
  -2  25   3   13.58   12.74   1
  -2  25   4   -3.94   19.43   1
  -2  26   4  102.02   17.09   1
  -2  26   5   55.29   16.16   1
  -2  25   5    4.97   13.49   1
  -2  24   5  139.71   21.25   1
  -2  23   6  113.15   17.31   1
  -2  24   6   51.10   11.35   1
  -2  25   6   97.94   17.50   1
  -2  26   6   12.16   13.60   1
  -2  25   7   24.07   15.14   1
  -2  24   7   57.35   14.96   1
  -2  23   7   13.53   12.36   1
  -2  22   7   18.41   13.02   1
  -2  20   8    8.08   10.94   1
  -2  21   8    7.67   11.29   1
  -2  22   8   -1.19   12.98   1
  -2  23   8    3.25   11.11   1
  -2  24   8    3.86   11.00   1
  -2  22   9   19.31   10.61   1
  -2  21   9   10.10   14.68   1
  -2  20   9   25.53   13.81   1
  -2  19   9   43.95   14.74   1
  -2  18   9   32.46   12.39   1
  -2  16  10    9.33   13.53   1
  -2  17  10   70.21   16.30   1
  -2  18  10     .00   11.05   1
  -2  19  10  232.08   22.39   1
  -2  20  10   -5.12   11.82   1
  -2  18  11   36.67   10.06   1
  -2  17  11   -2.16   11.42   1
  -2  16  11   39.38   11.23   1
  -2  15  11   23.30   10.90   1
  -2  14  11    5.13   10.27   1
  -2  13  11   90.45   17.03   1
  -2   8  12  124.73   17.23   1
  -2   9  12    2.63   10.84   1
  -2  10  12    5.12   13.55   1
  -2  11  12    9.92   10.22   1
  -2  12  12    2.38    9.37   1
  -2  13  12    4.53   10.26   1
  -2  14  12   17.09   10.02   1
  -2  15  12   -9.95   10.71   1
  -1  15  12   10.26   11.70   1
  -1  14  12    9.88    9.12   1
  -1  13  12  -10.46   11.20   1
  -1  12  12   17.04   12.41   1
  -1  11  12   41.71   16.24   1
  -1  10  12  214.95   21.52   1
  -1   9  12  441.59   28.14   1
  -1   8  12  720.20   35.12   1
  -1  13  11    9.44   13.28   1
  -1  14  11   79.66   16.67   1
  -1  15  11  -11.27   12.07   1
  -1  16  11   22.54   10.94   1
  -1  17  11   11.10   10.41   1
  -1  18  11   54.21   11.71   1
  -1  20  10   -2.11   11.47   1
  -1  19  10    4.60   13.99   1
  -1  18  10    2.46   12.92   1
  -1  17  10   27.28   14.41   1
  -1  16  10   78.42   15.42   1
  -1  19   9   18.40   10.35   1
  -1  20   9   13.66   13.88   1
  -1  21   9   17.28   11.46   1
  -1  22   9   23.05   11.67   1
  -1  24   8   11.97   10.93   1
  -1  23   8   42.36   11.69   1
  -1  22   8   24.34   12.41   1
  -1  21   8   24.72   10.65   1
  -1  22   7   21.36   13.35   1
  -1  23   7   16.32   12.36   1
  -1  24   7   -3.46   13.70   1
  -1  25   7   83.83   16.53   1
  -1  26   6  127.54   17.05   1
  -1  25   6   21.03   15.14   1
  -1  24   6   11.44   14.77   1
  -1  23   6   40.51   15.16   1
  -1  24   5   10.80   16.64   1
  -1  25   5   15.20   14.55   1
  -1  26   5    1.16   13.66   1
  -1  26   4    9.93   14.04   1
  -1  25   4   77.34   18.67   1
  -1  26   3   20.77   13.74   1
  -1  26   2    2.67   13.20   1
  -1  26   1  143.31   19.22   1
  -1  26   0   17.65   15.30   1
  -1  26  -1   60.83   13.45   1
  -1  26  -2   30.65   13.78   1
  -1  26  -3   62.24   14.90   1
  -1  26  -4   45.85   15.53   1
  -1  25  -4   81.26   15.01   1
  -1  24  -5   16.18   13.21   1
  -1  25  -5  -13.91   13.56   1
  -1  26  -5   42.75   15.54   1
  -1  26  -6  147.94   18.34   1
  -1  25  -6   -1.16   13.33   1
  -1  24  -6   77.39   17.62   1
  -1  23  -6   14.83   13.55   1
  -1  22  -7   67.97   15.14   1
  -1  23  -7  -12.52   12.01   1
  -1  24  -7   63.27   16.47   1
  -1  25  -7   23.71   12.83   1
  -1  24  -8    3.97   10.51   1
  -1  23  -8    3.33   11.38   1
  -1  22  -8   15.77   12.67   1
  -1  21  -8  -15.57   11.89   1
  -1  19  -9   38.02   12.78   1
  -1  20  -9   11.14   12.68   1
  -1  21  -9    4.59   10.39   1
  -1  22  -9    7.30   10.89   1
  -1  20 -10    9.46   10.13   1
  -1  19 -10   38.95   13.06   1
  -1  18 -10    6.14   11.58   1
  -1  17 -10   45.35   14.83   1
  -1  16 -10   14.84   12.73   1
  -1  13 -11    9.42   13.26   1
  -1  14 -11  -19.53   12.56   1
  -1  15 -11   11.23   11.64   1
  -1  16 -11   27.17   12.56   1
  -1  17 -11    7.73   12.15   1
  -1  18 -11  -13.22   12.42   1
  -1  15 -12   16.32   10.80   1
  -1  14 -12    7.65   11.72   1
  -1  13 -12   17.35    9.18   1
  -1  12 -12   -8.49   12.19   1
  -1  11 -12    7.56    9.26   1
  -1  10 -12   74.06   16.69   1
  -1   9 -12    6.66   10.22   1
  -1   8 -12   36.62   14.29   1
   0   9 -12    1.34   13.59   1
   0  10 -12   10.46   11.25   1
   0  11 -12   76.19   16.16   1
   0  12 -12    9.79   13.84   1
   0  13 -12   99.33   17.68   1
   0  14 -12   11.05   10.71   1
   0  15 -12   -2.07   12.05   1
   0  18 -11    4.12   11.47   1
   0  17 -11   21.21   12.58   1
   0  16 -11   -9.54   10.80   1
   0  15 -11   57.85   16.49   1
   0  14 -11   -3.93   12.64   1
   0  13 -11  185.38   21.69   1
   0  16 -10   10.85   12.58   1
   0  17 -10   13.04   13.04   1
   0  18 -10    4.95   15.06   1
   0  19 -10   41.65   13.29   1
   0  20 -10   22.33   11.79   1
   0  21 -10   28.75   11.74   1
   0  22  -9   52.76   12.21   1
   0  21  -9   -4.64   11.11   1
   0  20  -9   88.58   17.24   1
   0  19  -9   -2.64   13.19   1
   0  21  -8    6.53   14.25   1
   0  22  -8    2.45   13.84   1
   0  23  -8   -4.49   11.44   1
   0  24  -8   -8.04   10.64   1
   0  25  -7   78.21   14.34   1
   0  24  -7   51.09   15.14   1
   0  23  -7   21.45   12.30   1
   0  22  -7   -1.34   11.29   1
   0  23  -6    6.77   14.40   1
   0  24  -6   21.72   14.28   1
   0  25  -6  178.69   21.42   1
   0  26  -6    6.32   10.32   1
   0  26  -5   24.49   14.14   1
   0  25  -5   -2.55   14.18   1
   0  24  -5    6.77   14.40   1
   4  -7   0 6289.60   58.00   1
   4  -3   3 1532.16   16.29   1
   4  -2   3  847.92   10.77   1
   0  25  -4   17.42   14.74   1
   0  26  -4   81.19   15.55   1
   0  26  -3   -2.61   13.05   1
   0  26  -2   22.78   14.24   1
   0  26  -1   55.69   18.17   1
   0  26   1   62.49   18.43   1
   0  26   2   26.80   15.16   1
   0  26   3  -23.50   15.34   1
   0  25   4  -10.72   13.80   1
   0  26   4   48.75   16.35   1
   0  26   5   46.71   13.00   1
   0  25   5    6.37   14.25   1
   0  24   5    2.71   14.60   1
   0  23   6   12.21   15.04   1
   0  24   6   40.94   11.86   1
   0  25   6  197.84   21.78   1
   0  26   6   -8.45   12.04   1
   0  25   7   55.40   13.01   1
   0  24   7   47.70   13.91   1
   0  23   7    5.05   15.06   1
   0  22   7    4.02   13.35   1
   0  21   8   -2.62   12.68   1
   0  22   8   -9.80   12.97   1
   0  23   8   -6.75   12.01   1
   0  24   8   -7.05   11.80   1
   0  22   9   58.18   13.51   1
   0  21   9   -4.64   13.14   1
   0  20   9   36.24   14.30   1
   0  19   9  -10.57   11.96   1
   0  16  10   13.58   11.84   1
   0  17  10   30.05   13.51   1
   0  18  10   32.24   14.03   1
   0  19  10   46.38   13.52   1
   0  20  10  -12.79   12.79   1
   0  21  10   22.11   12.86   1
   0  18  11   19.62    9.85   1
   0  17  11    2.24   11.08   1
   0  16  11   -3.58   12.24   1
   0  15  11   22.67   15.11   1
   0  14  11  -19.69   15.25   1
   0  13  11  163.90   20.50   1
   0   9  12    2.68   11.99   1
   0  10  12    3.93   12.21   1
   0  11  12   85.18   16.82   1
   0  12  12    2.45   14.50   1
   0  13  12   64.38   16.76   1
   0  14  12    7.75   12.18   1
   0  15  12   18.64    9.49   1
   1  15  12   -2.05   10.53   1
   1  14  12   14.23   10.10   1
   1  13  12    3.48   12.54   1
   1  12  12   24.29   11.65   1
   1  11  12  -18.92   11.77   1
   1  10  12   66.33   16.09   1
   1   9  12   17.32   12.28   1
   1   8  12   70.58   15.48   1
   1  13  11  -22.91   13.27   1
   1  14  11   -6.52   11.14   1
   1  15  11   12.49    9.01   1
   1  16  11   16.57   11.72   1
   1  17  11   -1.11   11.77   1
   1  18  11   -6.12   10.89   1
   1  20  10    6.32   10.32   1
   1  19  10   48.21   12.58   1
   1  18  10  -22.14   14.13   1
   1  17  10   63.58   13.92   1
   1  16  10     .00   14.04   1
   1  19   9   21.01   11.45   1
   1  20   9    2.48   12.27   1
   1  21   9  -14.95   13.46   1
   1  22   9    1.05   11.21   1
   1  24   8   21.90   11.08   1
   1  23   8   13.35   12.49   1
   1  22   8   30.38   12.33   1
   1  21   8    3.90   14.06   1
   1  22   7   58.71   17.70   1
   1  23   7  -15.05   14.41   1
   1  24   7   50.71   14.76   1
   1  25   7   43.39   11.60   1
   1  26   6  188.96   20.80   1
   1  25   6   21.00   13.41   1
   1  24   6   60.97   15.87   1
   1  23   6   13.50   14.28   1
   1  24   5   21.59   11.29   1
   1  25   5    5.06   13.03   1
   1  26   5   17.36   14.59   1
   1  26   4   31.02   15.84   1
   1  25   4   64.00   16.65   1
   1  26   3   40.23   17.17   1
   1  26   2   20.00   15.14   1
   1  26   1   35.16   15.65   1
   1  26   0   24.45   16.30   1
   1  26  -1  162.28   19.88   1
   1  26  -2   -4.00   13.66   1
   1  26  -3  -11.68   14.74   1
   1  26  -4   16.13   12.59   1
   1  25  -4  116.00   19.46   1
   1  24  -5   35.09   16.64   1
   1  25  -5   25.32   14.32   1
   1  26  -5    8.10   13.64   1
   1  26  -6  130.50   17.87   1
   1  25  -6   17.51   13.25   1
   1  24  -6    1.27   14.32   1
   1  23  -6   -4.05   13.83   1
   1  22  -7    1.33   13.54   1
   1  23  -7    6.27   14.36   1
   1  24  -7   11.53   12.84   1
   1  25  -7   81.63   15.64   1
   1  24  -8    9.96    9.96   1
   1  23  -8   20.04   11.24   1
   1  22  -8    8.51   13.04   1
   1  21  -8   26.00   11.18   1
   1  19  -9   -3.94   11.82   1
   1  20  -9   27.29   14.14   1
   1  21  -9  -10.35   13.37   1
   1  22  -9   17.78   11.97   1
   1  20 -10     .00   12.91   1
   1  19 -10   25.27   13.10   1
   1  18 -10   -2.46   11.93   1
   1  17 -10   44.15   14.46   1
   1  16 -10   78.39   15.76   1
   1  13 -11  -35.06   15.37   1
   1  14 -11  107.02   17.41   1
   1  15 -11     .00   12.63   1
   1  16 -11   29.62   11.30   1
   1  17 -11    9.97   10.68   1
   1  18 -11   38.80   14.44   1
   1  15 -12   -7.17   11.72   1
   1  14 -12   -5.48   10.80   1
   1  13 -12    2.32   10.76   1
   1  12 -12   -7.30   12.64   1
   1  11 -12   73.27   14.07   1
   1  10 -12  199.24   19.79   1
   1   9 -12  450.84   29.65   1
   1   8 -12  779.94   36.10   1
   2   8 -12  103.26   17.33   1
   2   9 -12    3.94   10.91   1
   2  10 -12   -6.40   13.73   1
   2  11 -12   11.15   11.94   1
   2  12 -12    8.33   12.42   1
   2  13 -12    5.66   11.71   1
   2  14 -12   -7.46   11.92   1
   2  15 -12   14.89   10.17   1
   2  18 -11    9.89   11.54   1
   2  17 -11   12.93   10.22   1
   2  16 -11   21.98   10.67   1
   2  15 -11   17.15   13.20   1
   2  14 -11    5.13   12.03   1
   2  13 -11   74.45   17.03   1
   2  16 -10   12.00   12.85   1
   2  17 -10   44.64   14.26   1
   2  18 -10  -20.47   14.80   1
   2  19 -10  316.80   23.93   1
   2  20 -10   -4.09   11.57   1
   2  22  -9   18.26   10.24   1
   2  21  -9   13.45   14.27   1
   2  20  -9   20.64   14.52   1
   2  19  -9   40.04   16.49   1
   2  18  -9   41.91   15.23   1
   2  20  -8   -5.38   15.93   1
   2  21  -8    6.39   12.45   1
   2  22  -8   -2.38   12.58   1
   2  23  -8    3.25   12.01   1
   2  24  -8   -1.93   10.98   1
   2  25  -7   10.01   14.02   1
   2  24  -7   60.64   18.04   1
   2  23  -7   33.17   10.64   1
   2  22  -7   38.11   15.04   1
   2  23  -6   49.24   17.90   1
   2  24  -6   18.68   13.81   1
   2  25  -6  101.25   18.66   1
   2  26  -6   12.14   13.58   1
   2  26  -5   42.84   15.94   1
   2  25  -5   21.09   15.15   1
   2  24  -5  123.71   21.49   1
   2  25  -4   14.44   15.36   1
   2  26  -4  101.97   17.08   1
   2  26  -3  -16.56   12.80   1
   2  25  -3   13.58   11.84   1
   2  26  -2   -9.19   13.19   1
   2  26  -1   21.33   12.92   1
   2  26   0   17.41   15.09   1
   2  26   1  -25.32   13.39   1
   2  26   2   20.99   11.44   1
   2  26   3   -2.55   13.83   1
   2  25   3   24.44   16.63   1
   2  25   4  205.91   23.86   1
   2  26   4   52.15   15.77   1
   2  26   5  304.01   26.02   1
   2  25   5   30.99   14.92   1
   2  24   5   14.62   15.89   1
   2  23   6  -13.29   16.06   1
   2  24   6   67.17   19.98   1
   2  25   6   94.27   17.34   1
   2  26   6  109.07   19.64   1
   2  25   7  124.85   16.56   1
   2  24   7   23.54   11.81   1
   2  23   7  -12.27   13.55   1
   2  22   7   -1.31   12.79   1
   2  20   8   24.20   13.17   1
   2  21   8   12.75   14.87   1
   2  22   8  -20.16   12.72   1
   2  23   8   -6.48   13.23   1
   2  24   8     .00   11.03   1
   2  22   9  -18.20   11.62   1
   2  21   9   -3.35    9.68   1
   2  20   9   14.54   11.87   1
   2  19   9   16.76   16.46   1
   2  18   9   98.53   18.16   1
   2  16  10   26.60   12.34   1
   2  17  10   -3.82   11.87   1
   2  18  10   76.84   16.55   1
   2  19  10   -4.46   11.70   1
   2  20  10   84.58   14.52   1
   2  18  11  -23.63   11.57   1
   2  17  11   21.47   11.85   1
   2  16  11   34.57   12.62   1
   2  15  11   14.65   11.19   1
   2  14  11    2.56   13.78   1
   2  13  11     .00   12.16   1
   2   7  12   91.06   17.67   1
   2   8  12   10.70   10.01   1
   2   9  12  201.70   18.89   1
   2  10  12     .00   11.26   1
   2  11  12   28.38   12.40   1
   2  12  12  -20.13   11.66   1
   2  13  12   11.27   11.92   1
   2  14  12    1.06   11.38   1
   2  15  12   14.81   10.12   1
   3  14  12   64.27   14.89   1
   3  13  12    5.36   12.27   1
   3  12  12    4.53   10.98   1
   3  11  12   94.85   13.72   1
   3  10  12  211.70   21.03   1
   3   9  12   69.79   17.90   1
   3   8  12  195.03   19.37   1
   3   7  12   54.35   12.51   1
   3   6  12   32.29   15.81   1
   3  12  11   13.30   11.13   1
   3  13  11    9.01   11.00   1
   3  14  11   12.35   11.97   1
   3  15  11   -8.21   11.78   1
   3  16  11   -3.30   11.89   1
   3  17  11    5.08   10.81   1
   3  20  10    5.77   10.26   1
   3  19  10   58.36   13.55   1
   3  18  10   -5.75   12.65   1
   3  17  10   12.28   11.90   1
   3  16  10   36.18   11.27   1
   3  15  10   21.50   14.59   1
   3  18   9  -10.52   12.33   1
   3  19   9   11.22   13.48   1
   3  20   9    4.65   11.62   1
   3  21   9    6.38    9.75   1
   3  23   8    8.19    9.82   1
   3  22   8   -9.08   12.33   1
   3  21   8   19.69   14.03   1
   3  20   8  -15.71   13.22   1
   3  21   7   17.49   14.80   1
   3  22   7   15.27   11.66   1
   3  23   7   23.57   12.36   1
   3  24   7   -5.33   11.44   1
   3  25   6    8.66   12.25   1
   3  24   6   -8.38   11.67   1
   3  23   6   -2.58   12.92   1
   3  24   5    7.75   14.15   1
   3  25   5   53.66   14.16   1
   3  26   5   53.62   16.89   1
   3  26   4  119.90   18.52   1
   3  25   4   10.17   10.49   1
   3  24   4   10.83   13.81   1
   3  25   3   18.55   11.40   1
   3  26   3   -9.84   13.36   1
   3  26   2   34.35   13.76   1
   3  25   2   -5.43   15.35   1
   3  26   1   10.37   14.32   1
   3  26   0    5.22   12.64   1
   3  26  -1   31.12   17.68   1
   3  26  -2    8.91   14.35   1
   3  25  -2    6.79   10.43   1
   3  25  -3   13.26   12.86   1
   3  26  -3   25.85   11.08   1
   3  26  -4   48.99   15.65   1
   3  25  -4   14.01   11.60   1
   3  24  -4  191.07   21.12   1
   3  24  -5 1207.16   45.54   1
   3  25  -5   64.54   17.07   1
   3  26  -5  198.97   20.88   1
   3  26  -6     .96   11.99   1
   3  25  -6  -16.29   12.34   1
   3  24  -6   10.80   12.65   1
   3  23  -6    1.29   13.14   1
   3  21  -7   -9.44   14.33   1
   3  22  -7  -12.76   14.77   1
   4  -7   0 6289.60   57.39   1
   4  -3   3 1527.09   16.15   1
   4  -2   3  852.91   10.59   1
   3  23  -7    1.16   12.47   1
   3  24  -7   16.85   11.44   1
   3  23  -8    9.11    9.11   1
   3  22  -8  -12.33   12.63   1
   3  21  -8   19.43   11.00   1
   3  20  -8  -18.07   14.02   1
   3  18  -9  -24.65   13.79   1
   3  19  -9   29.53   12.05   1
   3  20  -9    3.44   11.42   1
   3  21  -9    2.10   11.61   1
   3  22  -9   15.10   10.76   1
   3  20 -10   70.48   13.06   1
   3  19 -10   51.46   11.55   1
   3  18 -10   63.70   13.75   1
   3  17 -10   23.05   11.95   1
   3  16 -10   47.21   17.17   1
   3  15 -10   15.90   12.57   1
   3  12 -11  112.96   15.21   1
   3  13 -11    6.36   10.72   1
   3  14 -11   34.19   14.86   1
   3  15 -11   24.36   14.06   1
   3  16 -11   72.93   13.90   1
   3  17 -11   83.66   14.15   1
   3  14 -12    1.00   10.96   1
   3  13 -12   97.82   15.48   1
   3  12 -12     .00   10.65   1
   3  11 -12   75.14   15.13   1
   3  10 -12     .00   11.93   1
   3   9 -12  109.18   16.98   1
   3   8 -12    3.86   11.57   1
   3   7 -12  256.71   23.72   1
   3   6 -12   -5.32   12.32   1
   4   1 -12   21.38   11.18   1
   4   2 -12   15.99   12.21   1
   4   3 -12   13.25   12.00   1
   4   4 -12   36.82   13.54   1
   4   5 -12   15.61   10.57   1
   4   6 -12   78.23   16.67   1
   4   7 -12   10.07   10.83   1
   4   8 -12   -4.92   12.55   1
   4   9 -12    3.59   11.90   1
   4  10 -12    9.24   14.24   1
   4  11 -12   11.07   11.40   1
   4  12 -12   22.09   11.08   1
   4  13 -12    9.90   10.75   1
   4  16 -11   26.42   10.06   1
   4  15 -11   15.28   11.76   1
   4  14 -11  163.31   19.55   1
   4  13 -11   69.29   17.23   1
   4  12 -11   49.29   14.02   1
   4  11 -11    3.91   12.15   1
   4  10 -11   28.02   13.67   1
   4  14 -10   46.35   16.16   1
   4  15 -10  199.37   18.52   1
   4  16 -10   43.91   14.94   1
   4  17 -10   16.09   11.38   1
   4  18 -10    1.07   11.45   1
   4  19 -10   15.61   12.34   1
   4  21  -9    7.82   11.06   1
   4  20  -9   28.04   11.91   1
   4  19  -9   -3.50   11.27   1
   4  18  -9   24.88   11.93   1
   4  17  -9  225.84   24.53   1
   4  19  -8     .00   13.57   1
   4  20  -8   23.49   11.80   1
   4  21  -8    9.20   13.02   1
   4  22  -8   50.38   11.21   1
   4  24  -7   -5.87   11.50   1
   4  23  -7   17.51   12.18   1
   4  22  -7  -25.10   13.57   1
   4  21  -7   14.06   11.64   1
   4  22  -6    3.90   12.92   1
   4  23  -6    7.30   12.64   1
   4  24  -6   18.92   11.19   1
   4  25  -6   -1.99   13.26   1
   4  26  -5   12.78   10.81   1
   4  25  -5   70.88   14.27   1
   4  24  -5   55.89   18.02   1
   4  23  -5  113.18   18.99   1
   4  24  -4   25.72   13.12   1
   4  25  -4    3.58   14.16   1
   4  26  -4   15.07   11.29   1
   4  26  -3   52.70   15.79   1
   4  25  -3   16.27   13.77   1
   4  24  -3   37.29   13.32   1
   4  25  -2   45.11   15.73   1
   4  26  -2   70.30   14.25   1
   4  26  -1    1.22   12.36   1
   4  25  -1   53.68   17.81   1
   4  25   0  236.77   24.75   1
   4  26   0    4.90   12.97   1
   4  26   1    9.73   11.28   1
   4  25   1   37.95   17.21   1
   4  25   2    7.73   14.79   1
   4  26   2  158.27   20.02   1
   4  26   3   12.57   13.67   1
   4  25   3   21.24   13.97   1
   4  24   3   19.95   14.75   1
   4  24   4   25.67   12.31   1
   4  25   4   49.95   16.99   1
   4  26   4    2.15   12.14   1
   4  26   5   -4.89   12.02   1
   4  25   5   -6.62   12.08   1
   4  24   5   46.02   15.22   1
   4  23   5   -6.49   14.97   1
   4  22   6   -7.77   15.54   1
   4  23   6   -4.84   12.35   1
   4  24   6   32.13   12.09   1
   4  25   6   18.78   11.14   1
   4  24   7   17.50   10.10   1
   4  23   7    6.53   11.31   1
   4  22   7  -22.60   13.61   1
   4  21   7   -1.27   13.17   1
   4  20   7   -1.34   13.44   1
   4  19   8   -6.50   12.81   1
   4  20   8    3.69   12.24   1
   4  21   8     .00   11.55   1
   4  22   8    1.04   11.74   1
   4  21   9   17.43   11.37   1
   4  20   9    7.49   10.54   1
   4  19   9  -17.40   14.07   1
   4  18   9    2.47   14.32   1
   4  17   9   46.78   13.51   1
   4  14  10   -5.27   13.44   1
   4  15  10   21.60   12.38   1
   4  16  10    6.06   13.86   1
   4  17  10    3.42   12.33   1
   4  18  10  107.91   15.11   1
   4  19  10    2.90   12.63   1
   4  16  11  -13.06   12.51   1
   4  15  11   10.81   10.14   1
   4  14  11   59.69   12.15   1
   4  13  11  -21.71   12.88   1
   4  12  11   47.69   14.53   1
   4  11  11    2.59   10.20   1
   4  10  11   27.88    9.48   1
   4   0  12   15.96   13.82   1
   4   1  12   30.56   14.49   1
   4   2  12   35.76   12.35   1
   4   3  12   27.66   11.85   1
   4   4  12    3.92   12.18   1
   4   5  12    6.46   12.19   1
   4   6  12     .00   11.24   1
   4   7  12    7.50   12.24   1
   4   8  12    4.88   11.05   1
   4   9  12   -5.92   11.67   1
   4  10  12   48.02   12.83   1
   4  11  12  109.48   16.67   1
   4  12  12  165.25   17.73   1
   4  13  12  214.92   19.09   1
   5  11  12    2.99   11.06   1
   5  10  12     .00   11.50   1
   5   9  12  170.83   16.54   1
   5   8  12   14.75   13.66   1
   5   7  12  164.67   20.53   1
   5   6  12  -15.54   13.04   1
   5   5  12   34.11   13.89   1
   5   4  12   -2.47   11.60   1
   5   3  12   22.49   13.34   1
   5   2  12   44.05   11.87   1
   5   1  12   20.23   12.64   1
   5   0  12   -5.06   12.14   1
   5   8  11  -11.90   12.75   1
   5   9  11  114.02   18.41   1
   5  10  11   20.20   10.57   1
   5  11  11   12.23   12.23   1
   5  12  11   -2.35   11.75   1
   5  13  11   76.08   16.06   1
   5  14  11    6.33    9.67   1
   5  15  11   56.01   10.63   1
   5  18  10   27.80   11.94   1
   5  17  10   53.37   12.69   1
   5  16  10   51.74   13.68   1
   5  15  10   -3.58   14.17   1
   5  14  10   65.05   17.51   1
   5  13  10   11.68   14.75   1
   5  12  10   69.45   16.57   1
   5  15   9   -1.34   15.29   1
   5  16   9   16.75   12.29   1
   5  17   9    4.91   11.91   1
   5  18   9   58.87   14.83   1
   5  19   9    1.07   12.32   1
   5  20   9  104.94   16.14   1
   5  22   8   37.70   11.23   1
   5  21   8   18.91   12.60   1
   5  20   8   52.75   15.04   1
   5  19   8     .00   13.47   1
   5  18   8   -3.89   12.50   1
   5  19   7    2.67   12.82   1
   5  20   7  -10.21   13.14   1
   5  21   7    7.18   10.15   1
   5  22   7  -12.11   12.11   1
   5  23   7   18.83   11.93   1
   5  24   6   13.16   10.27   1
   5  23   6   -6.75   12.02   1
   5  22   6   25.67   12.88   1
   5  21   6   24.71   12.40   1
   5  22   5   44.43   16.53   1
   5  23   5   -1.23   12.33   1
   5  24   5   87.78   17.43   1
   5  25   5    7.05   10.52   1
   5  26   4   32.20   13.42   1
   5  25   4  -12.11   13.80   1
   5  24   4   42.33   16.45   1
   5  23   4   10.37   12.43   1
   5  24   3  187.54   25.34   1
   5  25   3  370.60   27.59   1
   5  26   3   51.48   14.13   1
   5  26   2   -6.61   12.95   1
   5  25   2   58.29   16.29   1
   5  24   2    5.21   13.80   1
   5  24   1   71.46   19.18   1
   5  25   1    1.24   12.21   1
   5  26   1   20.38   13.59   1
   5  26   0    3.43   11.71   1
   5  25   0    4.99   13.91   1
   5  24   0   13.30   13.30   1
   5  24  -1  -27.81   14.32   1
   5  25  -1  -11.17   13.08   1
   5  26  -1    5.67   11.72   1
   5  26  -2   48.60   16.97   1
   5  25  -2   90.01   19.16   1
   5  24  -2   54.82   15.99   1
   5  24  -3   16.51   14.97   1
   5  25  -3  138.33   18.09   1
   5  26  -3   -2.11   11.45   1
   5  26  -4   -9.81   11.10   1
   5  25  -4   12.16   12.06   1
   5  24  -4   15.77   12.67   1
   5  23  -4   11.70   15.10   1
   5  22  -5   66.84   17.73   1
   5  23  -5    2.46   12.56   1
   5  24  -5   84.83   16.51   1
   5  25  -5   10.13   11.56   1
   5  24  -6   10.20   11.89   1
   5  23  -6   -9.06   11.32   1
   5  22  -6    3.69   10.64   1
   5  21  -6   30.02   14.24   1
   5  20  -7  -20.51   14.84   1
   5  21  -7    2.41   10.77   1
   5  22  -7   11.09   10.75   1
   5  23  -7   14.00   11.31   1
   5  22  -8   -5.72   10.95   1
   5  21  -8   11.66   10.00   1
   5  20  -8    4.62   13.18   1
   5  19  -8    9.90   12.62   1
   5  18  -8    6.51   12.70   1
   5  16  -9  518.61   30.24   1
   5  17  -9    3.71   13.38   1
   5  18  -9  355.27   23.84   1
   5  19  -9   -1.08   12.91   1
   5  20  -9  133.74   16.98   1
   5  18 -10   22.36   11.87   1
   5  17 -10    8.47   10.49   1
   5  16 -10   13.64   11.82   1
   5  15 -10   -3.61   13.03   1
   5  14 -10   31.53   14.87   1
   5  13 -10   -7.84   12.81   1
   5   8 -11  -11.98   13.24   1
   5   9 -11   28.72   13.44   1
   5  10 -11   10.19   11.81   1
   5  11 -11  269.17   23.30   1
   5  12 -11  -10.69   15.26   1
   5  13 -11  199.34   21.19   1
   5  14 -11    7.48   11.46   1
   5  15 -11    4.99   11.42   1
   5  12 -12    8.60    9.22   1
   5  11 -12   91.27   14.27   1
   5  10 -12   35.17   12.92   1
   5   9 -12   15.55   12.86   1
   5   8 -12   16.10   11.38   1
   5   7 -12   16.56    9.75   1
   5   6 -12   42.35   13.53   1
   5   5 -12   61.61   15.49   1
   5   4 -12    5.00   11.72   1
   5   3 -12     .00   13.83   1
   5   2 -12   41.96   15.10   1
   5   1 -12   53.63   15.32   1
   5   0 -12   -3.84   10.62   1
   6   0 -12  181.66   19.83   1
   6   1 -12  301.02   23.82   1
   6   2 -12  157.94   17.40   1
   6   3 -12   85.25   14.35   1
   6   4 -12   16.13   13.04   1
   6   5 -12    1.13   10.06   1
   6   6 -12   19.91   11.17   1
   6   7 -12   -2.15   10.75   1
   6   8 -12  -31.17   12.47   1
   6   9 -12   10.96   10.31   1
   6  10 -12   -3.79    9.10   1
   6  14 -11  160.83   17.93   1
   6  13 -11   31.62   10.35   1
   6  12 -11  138.37   16.82   1
   4  -7   0 6289.60   58.15   1
   4  -3   3 1521.31   16.40   1
   4  -2   3  883.86   10.81   1
   6  11 -11    6.90   11.95   1
   6  10 -11  104.18   20.22   1
   6   9 -11   19.80   12.38   1
   6   8 -11   67.36   14.55   1
   6   7 -11   15.58   11.90   1
   6   6 -11   50.17   14.94   1
   6   5 -11    1.34   11.43   1
   6   4 -11   52.67   14.23   1
   6  11 -10    6.63   16.19   1
   6  12 -10  105.56   17.17   1
   6  13 -10   52.05   13.91   1
   6  14 -10   41.36   16.07   1
   6  15 -10    4.46   11.15   1
   6  16 -10   25.96   13.50   1
   6  17 -10    4.77   10.67   1
   6  19  -9  109.29   15.43   1
   6  18  -9    3.21   11.57   1
   6  17  -9  197.18   19.87   1
   6  16  -9   15.93   12.44   1
   6  15  -9  244.36   22.86   1
   6  14  -9   -1.33   13.41   1
   6  16  -8   25.69   13.72   1
   6  17  -8    6.50   15.55   1
   6  18  -8   11.10   13.68   1
   6  19  -8  -16.14   11.87   1
   6  20  -8   -9.53   12.31   1
   6  21  -8  -26.73   11.05   1
   6  22  -7  -20.15   10.94   1
   6  21  -7    7.80   10.97   1
   6  20  -7   39.84   15.51   1
   6  19  -7   38.55   11.78   1
   6  18  -7   72.65   14.74   1
   6  20  -6    2.63   12.99   1
   6  21  -6   11.13   11.53   1
   6  22  -6    4.57   10.34   1
   6  23  -6     .00   11.03   1
   6  24  -5   13.41   11.62   1
   6  23  -5   -5.73   13.21   1
   6  22  -5   18.65   11.19   1
   6  21  -5   15.86   12.54   1
   6  22  -4   -3.94   13.84   1
   6  23  -4   28.26   14.38   1
   6  24  -4   22.48   11.46   1
   6  25  -4   -6.02   12.04   1
   6  25  -3   -9.69   12.23   1
   6  24  -3   -2.38   13.58   1
   6  23  -3  -23.15   13.37   1
   6  23  -2   44.95   13.22   1
   6  24  -2  159.43   20.86   1
   6  25  -2   -2.25   11.93   1
   6  26  -2  136.21   18.63   1
   6  26  -1   64.06   15.46   1
   6  25  -1   -4.63   13.08   1
   6  24  -1   16.39   13.87   1
   6  23  -1    9.39   13.21   1
   6  23   0   -5.39   14.13   1
   6  24   0   21.56   15.48   1
   6  25   0   66.43   16.77   1
   6  26   0   17.73   11.09   1
   6  26   1   -4.13   12.97   1
   6  25   1   65.84   14.84   1
   6  24   1    2.52   12.84   1
   6  23   1  -13.40   15.51   1
   6  23   2    5.28   14.34   1
   6  24   2   38.23   14.54   1
   6  25   2   15.74   13.02   1
   6  26   2   85.87   15.53   1
   6  25   3   13.94   10.56   1
   6  24   3    9.50   14.05   1
   6  23   3   59.01   18.23   1
   6  22   3  105.69   16.92   1
   6  22   4   -5.24   13.73   1
   6  23   4    9.79   11.74   1
   6  24   4   10.07   12.40   1
   6  25   4    8.97   11.58   1
   6  24   5  -13.30   10.88   1
   6  23   5    6.83   12.78   1
   6  22   5   -3.71   12.31   1
   6  21   5   80.30   16.81   1
   6  20   6    1.31   12.04   1
   6  21   6    8.60   13.51   1
   6  22   6    5.67   10.33   1
   6  23   6   -8.19   12.19   1
   6  22   7   -6.97   10.30   1
   6  21   7    6.62   12.09   1
   6  20   7   31.14   12.56   1
   6  19   7   12.77   12.38   1
   6  18   7   34.81   14.79   1
   6  16   8   20.17   13.78   1
   6  17   8  -15.49   13.78   1
   6  18   8    9.78   13.84   1
   6  19   8    3.42   12.02   1
   6  20   8    1.05   11.22   1
   6  19   9  106.65   16.05   1
   6  18   9   12.66   11.84   1
   6  17   9    2.28   13.48   1
   6  16   9    6.07   12.90   1
   6  15   9   47.18   15.03   1
   6  14   9   53.02   15.46   1
   6  10  10   -2.70   14.26   1
   6  11  10    6.58   11.54   1
   6  12  10   15.30   10.36   1
   6  13  10   11.03   14.86   1
   6  14  10   -7.00   10.69   1
   6  15  10   14.29   10.82   1
   6  16  10  -11.24   11.79   1
   6  13  11    7.11   11.44   1
   6  12  11   30.18   13.11   1
   6  11  11   73.64   14.11   1
   6  10  11  121.64   17.64   1
   6   9  11   96.53   15.89   1
   6   8  11   31.41   15.44   1
   6   7  11   11.56   11.13   1
   6   6  11  -14.38   14.73   1
   6   5  11   17.23   12.64   1
   6   4  11   12.05   11.12   1
   6   3  11    1.35   11.53   1
   6   0  12   74.63   17.53   1
   6   1  12  -10.64   12.46   1
   6   2  12   32.92   12.77   1
   6   3  12    6.99    9.88   1
   6   4  12  -18.38   13.59   1
   6   5  12   12.40   11.33   1
   6   6  12   -2.20   12.85   1
   6   7  12  -10.70   11.82   1
   6   8  12  101.18   13.70   1
   6   9  12    6.92   11.91   1
   7   6  12  -27.77   12.88   1
   7   5  12    5.92   12.31   1
   7   4  12   -9.08   10.04   1
   7   3  12    4.11   11.43   1
   7   2  12  -17.66   11.98   1
   7   1  12   -1.05   11.13   1
   7   0  12    7.34   10.95   1
   7   0  11    1.27   12.50   1
   7   1  11   -2.53   12.29   1
   7   2  11   -7.57   13.47   1
   7   3  11   15.02   12.27   1
   7   4  11  116.37   17.85   1
   7   5  11  114.62   19.05   1
   7   6  11  172.21   21.12   1
   7   7  11    5.84   13.36   1
   7   8  11   16.99   10.92   1
   7   9  11  120.11   15.21   1
   7  10  11  131.68   16.98   1
   7  11  11   73.40   15.99   1
   7  15  10  -12.41   11.18   1
   7  14  10   15.44   12.22   1
   7  13  10   16.44   10.57   1
   7  12  10   -2.31   13.17   1
   7  11  10  -14.47   12.54   1
   7  10  10  187.44   20.30   1
   7   9  10  -19.29   13.91   1
   7   8  10  261.72   24.14   1
   7   7  10   26.77   15.15   1
   7  11   9  343.41   26.36   1
   7  12   9  113.28   19.71   1
   7  13   9  128.59   21.11   1
   7  14   9  -14.63   13.36   1
   7  15   9   18.49   12.55   1
   7  16   9   -5.41   11.90   1
   7  17   9    2.00   11.04   1
   7  19   8    1.00   11.28   1
   7  18   8    4.37   11.26   1
   7  17   8   -5.88   12.60   1
   7  16   8    8.72   13.36   1
   7  15   8   29.98   13.48   1
   7  14   8   12.14   12.14   1
   7  16   7   46.06   14.34   1
   7  17   7   61.27   15.91   1
   7  18   7   59.41   15.46   1
   7  19   7   91.45   17.75   1
   7  20   7   71.32   15.24   1
   7  21   7   14.40   13.61   1
   7  22   6   -6.95   11.87   1
   7  21   6    1.10   12.40   1
   7  20   6   38.24   15.02   1
   7  19   6   20.39   11.11   1
   7  18   6   70.86   18.18   1
   7  19   5   20.27   12.61   1
   7  20   5    7.74   13.02   1
   7  21   5  -15.71   13.51   1
   7  22   5    2.22    9.93   1
   7  23   5   16.97    9.42   1
   7  24   4  -12.70   11.18   1
   7  23   4   28.47   10.50   1
   7  22   4  -14.39   14.97   1
   7  21   4  -20.56   13.48   1
   7  20   4   24.32   15.52   1
   7  21   3   45.40   12.09   1
   7  22   3   25.22   12.86   1
   7  23   3    6.99   13.39   1
   7  24   3   14.75   10.74   1
   7  25   2   39.36   15.75   1
   7  24   2   36.51   13.69   1
   7  23   2     .00   12.25   1
   7  22   2   23.41   13.89   1
   7  22   1   -1.32   14.06   1
   7  23   1   24.81   11.50   1
   7  24   1  -13.65   13.65   1
   7  25   1  -16.28   11.51   1
   7  25   0   38.09   12.90   1
   7  24   0    8.04   13.24   1
   7  23   0  -17.50   14.25   1
   7  22   0   14.63   13.76   1
   7  22  -1   -6.62   13.82   1
   7  23  -1    1.24   14.64   1
   7  24  -1  -12.53   12.22   1
   7  25  -1   59.13   13.83   1
   7  25  -2   64.21   16.02   1
   7  24  -2    7.77   10.93   1
   7  23  -2   20.68   11.86   1
   7  22  -2  -10.43   14.51   1
   7  21  -3   -9.37   11.75   1
   7  22  -3   11.39   13.33   1
   7  23  -3  -18.73   14.15   1
   7  24  -3    9.53   13.60   1
   7  24  -4  -11.81   11.31   1
   7  23  -4   16.53   11.61   1
   7  22  -4   25.31   14.91   1
   7  21  -4   -7.74   12.24   1
   7  20  -4   32.53   11.01   1
   7  20  -5   11.66   12.09   1
   7  21  -5   -7.30   12.28   1
   7  22  -5    3.36   12.11   1
   7  23  -5    1.01   11.36   1
   7  22  -6   -1.00   10.96   1
   7  21  -6    8.89   11.65   1
   7  20  -6    8.43   12.23   1
   7  19  -6   19.24   13.51   1
   7  18  -6   -8.06   14.72   1
   7  17  -7   69.57   15.37   1
   7  18  -7   91.14   16.80   1
   7  19  -7   98.26   16.21   1
   7  20  -7   42.02   15.73   1
   7  21  -7   39.93   12.59   1
   7  19  -8   16.27   11.86   1
   7  18  -8   38.79   13.25   1
   7  17  -8   -2.38   13.24   1
   7  16  -8   83.01   18.74   1
   7  15  -8   10.51   12.18   1
   7  12  -9   29.23   12.46   1
   7  13  -9   77.18   13.73   1
   7  14  -9   22.21   16.56   1
   7  15  -9  120.67   17.73   1
   7  16  -9  248.38   21.14   1
   7  17  -9  104.75   15.19   1
   7  15 -10  167.73   18.61   1
   7  14 -10   -5.25   12.63   1
   7  13 -10  221.91   20.29   1
   7  12 -10   -7.04   12.19   1
   7  11 -10   13.45   13.00   1
   7  10 -10     .00   11.60   1
   7   9 -10   31.20   15.27   1
   7   8 -10   11.95   11.50   1
   7   7 -10   -4.05   13.02   1
   7   0 -11   45.03   18.06   1
   7   1 -11  156.73   18.44   1
   7   2 -11   62.67   14.41   1
   7   3 -11  252.66   22.68   1
   7   4 -11   23.87   12.37   1
   7   5 -11   17.33   11.48   1
   7   6 -11    1.22   10.38   1
   7   7 -11   59.35   14.64   1
   7   8 -11    1.15   11.36   1
   7   9 -11   36.74   13.77   1
   7  10 -11    9.60   11.54   1
   7  11 -11   18.26   10.83   1
   7  12 -11   23.87    9.97   1
   7   6 -12   25.56   11.63   1
   7   5 -12    6.07   10.21   1
   7   4 -12    1.03   11.93   1
   7   3 -12   13.67   10.67   1
   7   2 -12    3.19   11.51   1
   7   1 -12   -6.43   12.03   1
   7   0 -12   -3.22   11.01   1
   8   8 -11   -2.99    9.60   1
   8   7 -11    3.10   11.74   1
   8   6 -11   30.92   11.03   1
   8   5 -11   34.98   13.74   1
   8   4 -11   21.18   13.70   1
   8   3 -11  -14.71   12.03   1
   8   2 -11   17.15   13.28   1
   8   1 -11   -3.45   12.12   1
   8   0 -11     .00   11.98   1
   8   0 -10    2.66   13.92   1
   8   1 -10   17.24   10.85   1
   8   2 -10     .00   13.73   1
   8   3 -10   -3.94   12.25   1
   8   4 -10    5.20   12.61   1
   8   5 -10    1.28   11.85   1
   8   6 -10   37.93   12.77   1
   4  -7   0 6289.60   57.81   1
   4  -3   3 1521.62   16.23   1
   4  -2   3  873.89   10.83   1
   8   7 -10    3.69   11.06   1
   8   8 -10   11.98   11.98   1
   8   9 -10   11.61   11.26   1
   8  10 -10   12.29   12.19   1
   8  11 -10   -8.54   10.99   1
   8  12 -10  -29.29   11.38   1
   8  15  -9   18.14   10.76   1
   8  14  -9    3.24   11.38   1
   8  13  -9  -11.43   12.31   1
   8  12  -9   45.55   14.48   1
   8  11  -9   39.86   15.66   1
   8  10  -9  -16.70   14.36   1
   8   9  -9   -3.95   14.95   1
   8   8  -9   68.41   16.26   1
   8  12  -8   -9.31   13.75   1
   8  13  -8   34.81   12.43   1
   8  14  -8   22.31   13.23   1
   8  15  -8    4.71   12.80   1
   8  16  -8   -2.22   14.27   1
   8  17  -8   -6.16   11.26   1
   8  19  -7     .00   11.55   1
   8  18  -7   26.32   12.01   1
   8  17  -7   -5.89   12.29   1
   8  16  -7   -3.74   14.79   1
   8  15  -7   28.64   14.14   1
   8  14  -7   -4.04   12.55   1
   8  16  -6   21.41   11.67   1
   8  17  -6   -5.14   11.50   1
   8  18  -6   12.19   14.83   1
   8  19  -6    9.11   12.88   1
   8  20  -6  -14.63   11.92   1
   8  22  -5   38.93   12.05   1
   8  21  -5  -12.70   12.70   1
   8  20  -5   45.05   13.12   1
   8  19  -5   12.38   12.38   1
   8  18  -5   -2.61   14.53   1
   8  19  -4    5.23   13.45   1
   8  20  -4   16.06   10.11   1
   8  21  -4     .00   12.57   1
   8  22  -4  -28.23   12.15   1
   8  23  -3   16.10   12.73   1
   8  22  -3   -6.70   11.92   1
   8  21  -3     .00   11.87   1
   8  20  -3   12.90   11.25   1
   8  20  -2    7.94   13.76   1
   8  21  -2   12.53   10.49   1
   8  22  -2   -8.15   12.37   1
   8  23  -2    2.12   12.52   1
   8  24  -1    6.80   11.45   1
   8  23  -1   23.94   10.55   1
   8  22  -1   29.77   14.04   1
   8  21  -1    8.93   12.95   1
   8  20  -1   -1.34   12.22   1
   8  21   0     .00   14.06   1
   8  22   0    6.00   11.69   1
   8  23   0    1.10   12.36   1
   8  24   0   -2.94   10.88   1
   8  24   1    7.75    9.88   1
   8  23   1  -20.63   12.99   1
   8  22   1    2.38   11.40   1
   8  21   1   21.67   11.61   1
   8  20   1   28.15   14.12   1
   8  20   2   14.53   14.41   1
   8  21   2   13.75   11.39   1
   8  22   2   -2.32   12.60   1
   8  23   2   12.65   10.33   1
   8  23   3   -2.00   10.86   1
   8  22   3   -4.44   11.32   1
   8  21   3    1.21   12.24   1
   8  20   3   18.00   14.55   1
   8  19   4   23.41   14.25   1
   8  20   4   41.77   14.01   1
   8  21   4   13.68   10.81   1
   8  22   4   27.99   11.21   1
   8  21   5   17.81    9.88   1
   8  20   5  -22.90   13.35   1
   8  19   5   11.06   13.63   1
   8  18   5  -12.98   13.98   1
   8  16   6   21.29   13.70   1
   8  17   6   -5.11   14.10   1
   8  18   6   18.12   12.02   1
   8  19   6  -10.14   12.49   1
   8  20   6    6.19   11.86   1
   8  19   7   23.76   12.83   1
   8  18   7   -6.49   12.14   1
   8  17   7   -5.82   13.72   1
   8  16   7  -18.50   13.34   1
   8  15   7   28.40   14.38   1
   8  14   7   74.85   16.15   1
   8  12   8   -1.32   14.74   1
   8  13   8   16.59   10.45   1
   8  14   8   -3.67   13.25   1
   8  15   8  -27.91   14.52   1
   8  16   8   20.73   11.07   1
   8  17   8   -3.03   11.47   1
   8  15   9   13.82   10.63   1
   8  14   9   -6.36   12.72   1
   8  13   9    3.37   11.85   1
   8  12   9    4.72   11.45   1
   8  11   9   27.04   14.65   1
   8  10   9    6.35   13.13   1
   8   9   9   -7.82   13.91   1
   8   8   9   34.56   15.39   1
   8   0  10   31.25   12.35   1
   8   1  10   11.70   13.33   1
   8   2  10   -1.30   12.63   1
   8   3  10   32.17   14.84   1
   8   4  10     .00   12.49   1
   8   5  10   26.42   12.13   1
   8   6  10   29.68   13.88   1
   8   7  10   12.10   12.81   1
   8   8  10   40.06   12.13   1
   8   9  10     .00   11.51   1
   8  10  10   -1.10   11.33   1
   8  11  10    4.18   12.18   1
   8  12  10    4.93   10.21   1
   8   8  11   31.73   14.80   1
   8   7  11  693.88   31.43   1
   8   6  11   28.91   13.06   1
   8   5  11  282.90   22.25   1
   8   4  11   -4.33   11.94   1
   8   3  11   -2.20   11.62   1
   8   2  11    9.99   12.31   1
   8   1  11   -6.70   12.83   1
   8   0  11    3.36   11.47   1
   9   9  10   20.10   11.84   1
   9   8  10   -5.00   11.01   1
   9   7  10   50.87   13.97   1
   9   6  10   -1.07   13.83   1
   9   5  10   88.82   18.32   1
   9   4  10   59.25   14.96   1
   9   3  10   75.98   16.00   1
   9   2  10   28.64   15.15   1
   9   1  10    9.22   12.41   1
   9   0  10    2.31   12.75   1
   9   0   9     .00   13.26   1
   9   1   9   41.97   14.49   1
   9   2   9  -13.07   14.43   1
   9   3   9   42.86   15.42   1
   9   4   9   -7.72   13.74   1
   9   5   9  222.36   20.45   1
[truncated: 19,074 more chars]
