# Supplementary material for: Practical aspects of teaching a graduate-level small-mol­ecule chemical crystallography course
Source: Acta Crystallogr E Crystallogr Commun. 2026 Jan 1;82(Pt 1):107–20. doi: 10.1107/S2056989025010527 (PMC12810306; doi:10.1107/S2056989025010527)
Supplement: Supplementary file 1 [file e-82-00107-sup2.zip › Berry_Guzei_Structures/Structure 21/structure21.res]

TITL structure21 - sublimed @ 270 degrees C
CELL 1.5406 12.5807 26.2393 12.7179 90 90.34 90
ZERR 4 0.002 0.002 0.002 0 0.02 0
LATT 1
SYMM 0.5-X,0.5+Y,0.5-Z
SFAC C H O
UNIT 176 208 16
RIGU 0.004 0.004
 
L.S. 12
PLAN  20
TEMP -100

BOND $H
CONF


 
WGHT    0.200000
EXTI    0.001453
FVAR       0.84735   0.57318   0.44461   0.43783   0.47372
O1    3    0.872553    0.226531   -0.011458    11.00000    0.07670    0.05129 =
         0.05069    0.00178    0.00628   -0.00182
O2    3    1.076804    0.223035   -0.071116    11.00000    0.07026    0.04750 =
         0.05436    0.00258    0.00294    0.00312
O3    3    0.808624    0.228388   -0.211721    11.00000    0.06958    0.05092 =
         0.05481   -0.00395    0.00333   -0.00592
O4    3    1.011773    0.226567   -0.271698    11.00000    0.06691    0.05242 =
         0.05333   -0.00127    0.00707   -0.00344
C5    1    0.974806    0.293628   -0.393678    11.00000    0.04897    0.05143 =
         0.03349   -0.01365    0.00497    0.00549
C6    1    1.143998    0.291423   -0.301648    11.00000    0.05003    0.04935 =
         0.03475   -0.00762    0.00432    0.00938
C7    1    0.761596    0.274256   -0.239404    11.00000    0.04289    0.05465 =
         0.03450   -0.00712   -0.00380   -0.00603
C8    1    1.199564    0.289927   -0.110381    11.00000    0.04422    0.05603 =
         0.03868    0.00767    0.00031    0.01094
C9    1    1.043987    0.270595   -0.321576    11.00000    0.05413    0.05070 =
         0.03330   -0.00580    0.00556    0.00332
C10   1    0.691707    0.296779   -0.169214    11.00000    0.04220    0.06020 =
         0.03435   -0.00637    0.00178   -0.01276
C11   1    0.782558    0.295955   -0.335928    11.00000    0.04492    0.05850 =
         0.03475   -0.00973   -0.00112   -0.01040
C12   1    0.846464    0.270997    0.040908    11.00000    0.05110    0.04806 =
         0.03107    0.00669    0.00745   -0.00488
C13   1    0.917411    0.291506    0.113591    11.00000    0.05212    0.05490 =
         0.03199    0.01373    0.00370   -0.00371
C14   1    1.008917    0.336842   -0.447031    11.00000    0.05256    0.05288 =
         0.03818   -0.00451   -0.00245   -0.00029
AFIX  43
H14   2    0.962299    0.352125   -0.496892    11.00000   -1.20000
AFIX   0
C15   1    1.173846    0.335563   -0.356017    11.00000    0.04936    0.06093 =
         0.03745   -0.00706    0.00323    0.00271
AFIX  43
H15   2    1.241393    0.350163   -0.341202    11.00000   -1.20000
AFIX   0
C16   1    0.889389    0.334507    0.168357    11.00000    0.05019    0.05878 =
         0.03349    0.00296   -0.00027   -0.00297
AFIX  43
H16   2    0.937308    0.347616    0.219644    11.00000   -1.20000
AFIX   0
C17   1    0.748708    0.294239    0.020859    11.00000    0.04530    0.05475 =
         0.03277    0.00797    0.00583   -0.00746
C18   1    1.108713    0.289064    0.056828    11.00000    0.04795    0.05444 =
         0.03289    0.01093    0.00069    0.01029
C19   1    0.723382    0.338230    0.076133    11.00000    0.05019    0.06360 =
         0.03743    0.00222    0.00156   -0.00303
AFIX  43
H19   2    0.657124    0.354454    0.062961    11.00000   -1.20000
AFIX   0
C20   1    1.127935    0.268139   -0.040874    11.00000    0.04737    0.05224 =
         0.03659    0.00737   -0.00255    0.00986
C21   1    1.164698    0.332715    0.083724    11.00000    0.04844    0.06054 =
         0.03059    0.00609    0.00016    0.00846
AFIX  43
H21   2    1.153069    0.346828    0.151476    11.00000   -1.20000
AFIX   0
C22   1    0.730665    0.341742   -0.361330    11.00000    0.04981    0.05941 =
         0.03687   -0.00252    0.00685   -0.01082
AFIX  43
H22   2    0.744945    0.356970   -0.427526    11.00000   -1.20000
AFIX   0
C23   1    1.218998    0.268315   -0.219671    11.00000    0.05044    0.06405 =
         0.04287    0.00129    0.00423    0.01289
AFIX  23
H23A  2    1.208958    0.230903   -0.218063    11.00000   -1.20000
H23B  2    1.293424    0.275210   -0.240142    11.00000   -1.20000
AFIX   0
C24   1    0.793623    0.359500    0.151493    11.00000    0.05977    0.06013 =
         0.04072    0.00045    0.00032    0.00088
C25   1    0.660293    0.365690   -0.295460    11.00000    0.05136    0.06193 =
         0.04271   -0.00206    0.00321   -0.00390
C26   1    0.642521    0.341839   -0.199410    11.00000    0.04853    0.06305 =
         0.03896   -0.00802    0.00448   -0.00804
AFIX  43
H26   2    0.594112    0.357236   -0.151971    11.00000   -1.20000
AFIX   0
C27   1    1.252660    0.334281   -0.078472    11.00000    0.04729    0.06062 =
         0.04020    0.00811    0.00432    0.00221
AFIX  43
H27   2    1.302055    0.349499   -0.125154    11.00000   -1.20000
AFIX   0
C28   1    1.235787    0.356976    0.019266    11.00000    0.05354    0.05828 =
         0.03819    0.00453    0.00288    0.00401
C29   1    0.862577    0.273246   -0.412425    11.00000    0.04958    0.05762 =
         0.03423   -0.01197   -0.00109   -0.00384
AFIX  23
H29A  2    0.840211    0.281321   -0.485306    11.00000   -1.20000
H29B  2    0.862996    0.235703   -0.404701    11.00000   -1.20000
AFIX   0
C30   1    1.026626    0.267677    0.131404    11.00000    0.05172    0.05772 =
         0.03281    0.01382    0.00155    0.00391
AFIX  23
H30A  2    1.049745    0.274093    0.204760    11.00000   -1.20000
H30B  2    1.021585    0.230338    0.121389    11.00000   -1.20000
AFIX   0
C31   1    1.109360    0.358847   -0.430324    11.00000    0.05624    0.05283 =
         0.04155   -0.00544    0.00145    0.00323
C32   1    0.766561    0.407889    0.211983    11.00000    0.08950    0.06880 =
         0.05032   -0.01394   -0.00976    0.01623
C33   1    1.144096    0.405952   -0.488434    11.00000    0.07372    0.05775 =
         0.05662    0.00517   -0.00278   -0.00827
C34   1    0.671122    0.274207   -0.060501    11.00000    0.04584    0.06952 =
         0.04008   -0.00125    0.00345   -0.00955
AFIX  23
H34A  2    0.677124    0.236631   -0.064212    11.00000   -1.20000
H34B  2    0.597783    0.282653   -0.038731    11.00000   -1.20000
AFIX   0
C35   1    1.293378    0.405002    0.053441    11.00000    0.08846    0.06790 =
         0.05331    0.00248    0.00710   -0.01629
C36   1    0.604811    0.414419   -0.328122    11.00000    0.09043    0.07437 =
         0.06172    0.00877    0.01237    0.02228
PART 1
C38   1    1.180729    0.448031   -0.415641    21.00000    0.15629    0.07068 =
         0.07605    0.00091   -0.00634   -0.03181
AFIX  33
H38A  2    1.225568    0.433596   -0.359849    21.00000   -1.50000
H38B  2    1.221635    0.473157   -0.455563    21.00000   -1.50000
H38C  2    1.118740    0.464629   -0.384302    21.00000   -1.50000
AFIX   0
C45   1    1.253377    0.392644   -0.548909    21.00000    0.08981    0.07429 =
         0.07349    0.01751    0.01251   -0.00703
AFIX  33
H45A  2    1.307188    0.381649   -0.497703    21.00000   -1.50000
H45B  2    1.240415    0.365215   -0.599691    21.00000   -1.50000
H45C  2    1.278739    0.423003   -0.585976    21.00000   -1.50000
AFIX   0
C49   1    1.073739    0.421649   -0.579489    21.00000    0.12247    0.09609 =
         0.08025    0.03563   -0.02804   -0.02862
AFIX  33
H49A  2    1.102585    0.452474   -0.612166    21.00000   -1.50000
H49B  2    1.071143    0.394110   -0.631493    21.00000   -1.50000
H49C  2    1.001845    0.428547   -0.553881    21.00000   -1.50000
AFIX   0
PART 0
PART 4
C47   1    0.476346    0.398035   -0.318508   -31.00000    0.11405    0.15301 =
         0.14143   -0.00098    0.00728    0.03747
C4    1    0.564898    0.414529   -0.433708   -31.00000    0.15785    0.16729 =
         0.07759    0.02259   -0.00078    0.09988
AFIX  33
H4A   2    0.613993    0.395822   -0.479133   -31.00000   -1.50000
H4B   2    0.494961    0.398098   -0.435695   -31.00000   -1.50000
H4C   2    0.558404    0.449742   -0.458612   -31.00000   -1.50000
AFIX   0
C50   1    0.546739    0.439892   -0.242805   -31.00000    0.14597    0.09413 =
         0.07512    0.02295    0.02674    0.06345
PART 0
PART 6
C51   1    1.426261    0.391618    0.019511   -41.00000    0.11324    0.13352 =
         0.11303   -0.00283    0.00908   -0.02061
C52   1    1.367074    0.428355   -0.026272   -41.00000    0.10642    0.08666 =
         0.06223   -0.00702    0.01536   -0.04740
C53   1    1.344705    0.397638    0.160034   -41.00000    0.09727    0.07042 =
         0.05941    0.00061   -0.01293   -0.03781
AFIX  33
H53A  2    1.293214    0.382409    0.208272   -41.00000   -1.50000
H53B  2    1.406283    0.375021    0.153331   -41.00000   -1.50000
H53C  2    1.367918    0.430708    0.187655   -41.00000   -1.50000
AFIX   0
PART 0
PART 8
C54   1    0.634362    0.394352    0.262812   -51.00000    0.10860    0.17004 =
         0.13693   -0.00395    0.00214    0.01788
C55   1    0.664976    0.433314    0.177076   -51.00000    0.08995    0.08510 =
         0.07941   -0.04834   -0.02176    0.04384
C56   1    0.776992    0.397056    0.329706   -51.00000    0.08919    0.07524 =
         0.03224   -0.02328    0.01022    0.02199
AFIX  33
H56A  2    0.845488    0.380582    0.343951   -51.00000   -1.50000
H56B  2    0.772961    0.429161    0.368855   -51.00000   -1.50000
H56C  2    0.719214    0.374483    0.351774   -51.00000   -1.50000
AFIX   0
HKLF 4
 
REM  TBC4 - sublimed @ 270 degrees C
REM R1 =  0.1615 for    3471 Fo > 4sig(Fo)  and  0.2062 for all    5876 data
REM    438 parameters refined using    408 restraints
 
END  
     
WGHT      0.2000      0.0000 

REM Highest difference peak  2.429,  deepest hole -0.545,  1-sigma level  0.139
Q1    1   0.8566  0.4488  0.1871  11.00000  0.05    2.43
Q2    1   1.2115  0.4486  0.0793  11.00000  0.05    2.17
Q3    1   0.6954  0.4550 -0.3538  11.00000  0.05    1.85
Q4    1   1.0592  0.4481 -0.4655  11.00000  0.05    1.16
Q5    1   1.1437  0.3899 -0.6097  11.00000  0.05    1.06
Q6    1   1.2575  0.4177 -0.4628  11.00000  0.05    0.96
Q7    1   0.5328  0.3970 -0.4345  11.00000  0.05    0.75
Q8    1   0.6205  0.4518 -0.2388  11.00000  0.05    0.69
Q9    1   1.3744  0.3947  0.1543  11.00000  0.05    0.68
Q10   1   0.6443  0.4197  0.1911  11.00000  0.05    0.66
Q11   1   0.6727  0.4403  0.1236  11.00000  0.05    0.63
Q12   1   1.2780  0.4429 -0.0305  11.00000  0.05    0.62
Q13   1   1.2739  0.4167  0.1581  11.00000  0.05    0.58
Q14   1   0.8261  0.4170  0.3046  11.00000  0.05    0.50
Q15   1   0.5048  0.4311 -0.2647  11.00000  0.05    0.50
Q16   1   0.8737  0.2239 -0.2388  11.00000  0.05    0.36
Q17   1   1.0970  0.2312 -0.0817  11.00000  0.05    0.33
Q18   1   1.0119  0.2225 -0.0376  11.00000  0.05    0.29
Q19   1   0.8483  0.2254 -0.0775  11.00000  0.05    0.29
Q20   1   0.9671  0.2795  0.3469  11.00000  0.05    0.27

REM The information below was added by Olex2.
REM
REM R1 = 0.1615 for 3471 Fo > 4sig(Fo) and 0.2062 for all 12697 data
REM n/a parameters refined using n/a restraints
REM Highest difference peak 2.43, deepest hole -0.55
REM Mean Shift 0.255, Max Shift -4.763.

REM +++ Tabular Listing of Refinement Information +++
REM R1_all = 0.2062
REM R1_gt = 0.1615
REM wR_ref = 0.5009
REM GOOF = 1.864
REM Shift_max = -4.763
REM Shift_mean = 0.255
REM Reflections_all = 12697
REM Reflections_gt = 3471
REM Parameters = n/a
REM Hole = -0.55
REM Peak = 2.43
REM Flack = n/a
