# Supplementary material for: Practical aspects of teaching a graduate-level small-mol­ecule chemical crystallography course
Source: Acta Crystallogr E Crystallogr Commun. 2026 Jan 1;82(Pt 1):107–20. doi: 10.1107/S2056989025010527 (PMC12810306; doi:10.1107/S2056989025010527)
Supplement: Supplementary file 1 [file e-82-00107-sup2.zip › Berry_Guzei_Structures/Structure 22/structure22.hkl]

   0   1   0   -0.41    0.34
   0   1   0   -0.38    0.49
   1   0   0   -0.77    0.27
   1   0   0   -0.06    0.59
   1   0   0   -0.53    0.48
   1   0   0   -0.12    0.29
   0   1   0   -0.59    0.34
   0  -1   0   -0.11    0.69
   0  -1   0   -0.49    0.33
  -1   0   0   -0.30    0.25
  -1   0   0    0.07    0.34
   1  -1   0  693.45   40.10
   1  -1   0  597.53   40.11
   1   1   0  578.87   40.10
   1   1   0  646.15   40.03
   1   1   0  683.11   40.10
  -1  -1   0  508.05   40.05
  -1  -1   0  597.80   40.04
   1  -1   0  613.40   40.16
   1   1   0  595.96   40.06
   1   1   0  646.17   40.07
   1   1   0  616.97   40.04
   0   2   0  400.09   27.65
   2   0   0  457.53   27.65
   2   0   0  446.23   27.86
   2   0   0  433.08   27.73
   2   0   0  381.10   27.55
   0   2   0  412.66   27.74
   0   2   0  407.44   27.51
   0   2   0  408.94   27.66
   2   0   0  454.03   27.64
  -2   0   0  438.96   27.55
  -1  -2   0    0.72    0.70
   1   2   0    1.27    0.85
   2  -1   0    0.30    0.42
  -1  -2   0    1.54    1.25
  -1  -2   0    1.15    0.73
   2   1   0    1.04    0.56
   2   1   0    0.93    0.59
   1  -2   0    0.70    1.51
   2   1   0    1.00    0.82
   2   1   0    1.11    0.91
   2   1   0    0.94    0.98
   1   2   0    1.98    1.16
   2  -1   0    1.56    1.07
  -2  -1   0    0.62    0.80
  -1   2   0    0.57    0.64
   1  -2   0    0.60    0.49
   1  -2   0    1.06    0.90
   1   2   0    1.49    0.85
   2  -1   0    0.40    0.43
   2  -1   0    1.07    1.20
   2   1   0    0.41    1.15
   1  -2   0    1.33    1.10
   2  -1   0    0.98    1.15
   2   1   0    0.88    0.70
   1   2   0    0.22    0.81
   1   2   0    0.38    0.52
   2  -2   0   81.88    5.59
   2  -2   0   84.89    5.63
   2   2   0   74.53    5.82
   2  -2   0   88.01    5.96
  -2  -2   0   68.00    5.74
   2   2   0   84.99    6.06
   2   2   0   82.13    5.87
   2  -2   0   90.03    6.02
   2   2   0   76.56    5.74
   2  -2   0   83.90    6.28
  -2  -2   0   82.59    5.82
   2   2   0   92.47    5.84
   3   0   0   -0.04    0.88
   3   0   0    0.68    0.84
   3   0   0   -0.12    0.86
   0   3   0   -0.23    1.44
   3   0   0   -0.59    1.47
   3   0   0   -0.14    1.46
   0  -3   0   -1.12    1.86
   0   3   0   -0.83    0.61
   0   3   0   -0.96    1.02
   3   0   0    0.01    1.48
   0   3   0   -0.75    0.94
   3   1   0  131.85    8.40
   3  -1   0  125.28    8.32
  -1   3   0  117.44    7.98
  -1  -3   0  112.41    8.54
   3  -1   0  111.81    8.22
   3   1   0  120.94    8.14
  -1  -3   0  101.93    7.73
  -1  -3   0  104.51    7.71
   1   3   0  118.63    8.07
  -1   3   0  122.97    8.04
   1  -3   0  118.97    8.80
   3   1   0  129.74    8.41
   1   3   0  118.09    8.13
   1   3   0  122.37    8.21
   3   1   0  133.21    8.13
   3   1   0  104.91    7.76
  -1   3   0  119.78    8.33
   3   1   0  120.33    7.74
   3  -1   0  121.49    8.42
   3   1   0  128.84    8.31
   3  -1   0  115.03    8.26
  -3  -1   0  119.37    8.04
   1   3   0  124.69    8.39
   1  -3   0  116.18    7.97
   3   2   0    7.61    1.94
   3   2   0    8.76    1.66
  -2   3   0    7.41    1.17
   3  -2   0    8.25    1.17
   2  -3   0   10.43    1.58
   2   3   0    8.14    1.71
   2   3   0    6.75    1.15
   3  -2   0    7.51    1.82
   3   2   0    7.64    1.48
   3  -2   0    8.60    1.93
   2   3   0    7.19    1.47
   3   2   0    7.96    1.39
  -2  -3   0    4.86    1.73
  -2  -3   0    5.40    1.36
   2  -3   0    6.16    1.70
   2  -3   0    8.56    2.27
   2   3   0    7.69    1.93
   3   2   0    6.88    1.70
  -3  -2   0    7.70    1.54
   3   2   0   10.09    2.07
   3   2   0    8.61    1.22
   3  -2   0    8.96    1.32
   2   3   0    7.99    1.68
   3  -2   0    7.69    2.00
   3  -2   0   10.43    1.71
   3   3   0  893.48   59.79
   3   3   0  915.55   59.93
   3  -3   0  922.43   59.73
   3  -3   0 1000.00   60.24
   3   3   0  863.83   59.95
   3  -3   0  956.95   60.00
   3   3   0  951.34   60.05
  -3  -3   0  867.76   59.82
  -3  -3   0  852.04   59.81
   3   3   0  962.25   59.83
   3  -3   0  977.83   59.77
   3  -3   0  924.35   60.01
   3   3   0  850.45   59.94
   0   4   0  295.44   19.84
   4   0   0  307.78   20.10
   0  -4   0  243.76   20.20
   0   4   0  297.96   20.06
   0   4   0  294.27   19.62
   4   0   0  333.61   20.19
   0   4   0  303.80   19.87
   4   0   0  263.26   19.60
   4   0   0  314.39   19.78
  -4   0   0  299.08   19.52
   4   0   0  325.74   19.82
   4   0   0  316.93   20.07
   1  -4   0   16.97    2.92
   4  -1   0   18.58    2.62
   1  -4   0   21.07    1.83
  -1  -4   0   15.55    2.67
  -1   4   0   19.90    2.26
  -1   4   0   16.40    2.14
   1   4   0   24.13    3.16
   4  -1   0   14.07    1.81
   4   1   0   24.19    3.01
  -1   4   0   16.37    2.82
   4  -1   0   17.71    2.62
   4  -1   0   21.69    2.77
   4  -1   0   22.27    3.14
   4   1   0   22.51    3.19
   1   4   0   19.59    2.70
   4  -1   0   13.80    1.78
   1   4   0   18.12    2.51
  -4  -1   0   25.51    2.48
   4   1   0   24.87    2.39
   4   1   0   23.39    2.93
   1   4   0   20.29    2.45
   4   1   0   19.89    2.40
  -2  -4   0   82.94    6.93
   4  -2   0   90.78    6.94
   4  -2   0   94.11    6.86
   4  -2   0   91.23    6.65
   4  -2   0   86.20    6.27
   4  -2   0   95.97    6.33
   2   4   0   94.27    6.71
   4   2   0  100.50    7.02
  -2   4   0   92.92    6.39
  -4  -2   0   88.88    6.58
  -2   4   0   84.59    6.32
   4   2   0   96.52    6.61
   4   2   0   95.62    6.75
  -2  -4   0   83.03    6.32
  -2   4   0   83.09    6.79
   4  -2   0   96.40    6.90
   2   4   0   86.66    7.00
   2   4   0   95.01    6.84
   4   2   0  108.52    6.73
   2  -4   0   89.51    6.40
  -2  -4   0   82.91    6.09
   4   2   0   87.94    6.84
   4   2   0   94.88    6.10
   4   2   0   88.16    6.25
   2   4   0   80.02    6.68
   2  -4   0   95.88    7.51
   3   4   0    9.35    1.44
   4   3   0   11.62    1.95
   4  -3   0   16.83    2.10
   4  -3   0   12.98    2.37
   3   4   0    9.54    1.92
   3   4   0   10.73    1.94
   3  -4   0   11.89    2.62
   3  -4   0    8.33    1.53
   3  -4   0    8.36    2.07
   4   3   0   11.32    2.49
   3   4   0   12.17    2.05
   4  -3   0   11.59    1.64
   4   3   0   12.82    2.41
   3   4   0   12.62    2.47
  -4  -3   0   10.91    1.92
  -3   4   0   11.52    1.48
   4  -3   0    7.71    1.28
   3  -4   0   14.81    1.78
  -3  -4   0    9.89    1.93
   3   4   0    9.24    1.96
   4   3   0    9.63    1.65
   4  -3   0   10.42    1.54
  -3  -4   0   12.15    1.78
   4  -3   0    8.96    1.94
   4  -3   0   11.09    2.11
   4   3   0    7.95    1.92
   4   3   0   11.47    1.75
   3  -4   0   11.98    1.59
   4   3   0   10.72    1.48
   4   4   0  179.73   11.96
   4   4   0  188.10   12.19
  -4  -4   0  161.59   11.92
   4  -4   0  168.27   11.64
   4   4   0  181.95   12.35
   4   4   0  170.99   12.13
   4  -4   0  171.63   11.72
   4   4   0  159.06   11.81
   4   4   0  170.31   12.07
   4  -4   0  182.38   12.07
   4  -4   0  171.00   12.18
   4  -4   0  196.52   12.57
   4   4   0  178.37   11.84
  -5   0   0    0.93    0.83
   5   0   0    2.39    1.76
   0   5   0    0.95    1.25
   5   0   0    0.21    1.07
   5   0   0   -0.67    0.99
   0  -5   0   -1.63    1.97
   5   0   0   -2.01    1.89
   0   5   0   -0.60    1.73
   5   0   0    0.22    1.83
   0   5   0    0.07    1.03
   0   5   0   -1.21    1.33
   5   0   0   -1.28    0.70
   5   0   0   -0.17    1.08
   1  -5   0  158.60   11.33
  -1  -5   0  124.82   11.02
   5   1   0  164.17   10.57
   5  -1   0  149.81   10.81
   5  -1   0  149.08   10.50
   5   1   0  165.65   10.58
   5   1   0  157.51   10.33
  -1   5   0  137.29   10.04
   5  -1   0  155.36   10.45
   5  -1   0  146.39   10.89
   5   1   0  166.40   10.97
   5  -1   0  142.38   10.34
  -1   5   0  153.72   10.93
   5  -1   0  158.15   10.48
  -5  -1   0  164.73   10.53
   1  -5   0  151.06   10.15
   1   5   0  158.22   10.70
   1   5   0  141.24   10.71
   5  -1   0  162.32   10.97
   5   1   0  170.49   10.99
  -1   5   0  160.88   10.61
  -1   5   0  150.24   10.53
   1   5   0  157.65   10.59
  -1   5   0  149.64   10.06
   5   1   0  171.71   11.01
   1   5   0  149.52   10.94
   5   2   0   17.58    2.42
   2   5   0   20.19    2.87
   5  -2   0   16.75    2.36
   2   5   0   13.05    2.29
   2   5   0   13.07    2.64
   5  -2   0   12.67    1.86
  -5  -2   0   16.19    2.63
  -2   5   0   14.48    1.80
  -2   5   0   12.46    1.96
   2  -5   0   11.38    1.73
   2  -5   0   13.49    2.79
   5   2   0   12.59    1.78
   5   2   0   14.03    2.49
   5  -2   0   12.53    1.84
   5   2   0   15.98    2.68
  -2  -5   0   12.47    2.54
   5   2   0   10.60    1.91
   5  -2   0   11.44    1.64
   5  -2   0   18.95    2.70
   5   2   0   13.26    2.21
  -2   5   0   16.47    2.46
   5  -2   0   13.71    2.32
   2   5   0   13.37    2.21
   5  -2   0   15.25    2.21
   5   3   0  333.66   22.22
   5  -3   0  332.61   21.98
  -3  -5   0  323.69   22.35
   5  -3   0  340.95   22.27
   5   3   0  324.66   22.23
   5   3   0  329.25   22.40
  -3  -5   0  296.72   21.78
   3   5   0  317.03   22.43
  -3   5   0  338.46   22.04
   5  -3   0  332.94   21.97
  -3   5   0  330.77   22.38
   3   5   0  296.11   22.12
   3   5   0  317.35   22.27
   3   5   0  345.21   22.36
   3   5   0  335.25   22.23
   5   3   0  358.35   22.32
   3  -5   0  325.61   21.96
   3  -5   0  353.13   22.78
   5   3   0  346.50   21.85
  -5  -3   0  354.22   22.21
   3  -5   0  345.29   22.09
   5  -3   0  328.09   21.90
   5  -3   0  350.74   22.44
   5  -3   0  333.14   22.41
  -3   5   0  326.45   21.99
   5   3   0  346.80   22.47
   5  -3   0  335.82   22.40
   5   4   0    1.81    1.38
   4  -5   0    4.14    1.00
   5  -4   0    3.85    1.48
   4  -5   0    0.75    0.71
   5   4   0    3.17    2.20
  -4  -5   0    2.75    1.10
   4   5   0    5.36    1.77
   4   5   0    5.24    1.57
   4  -5   0    3.19    2.01
   5   4   0    3.27    1.62
   4  -5   0    4.27    1.27
   4   5   0    6.70    1.92
   4   5   0    2.97    1.54
   4   5   0    2.90    1.59
   5  -4   0    5.05    1.96
   5  -4   0    4.20    1.06
   4   5   0    2.76    2.14
   5  -4   0    3.15    1.93
  -4   5   0    4.51    1.16
  -4  -5   0    4.39    1.51
   5   4   0    7.10    2.00
   5   4   0    4.61    1.44
  -5  -4   0    2.20    1.67
   5  -4   0    3.64    1.07
   4   5   0    5.25    1.91
   5  -4   0    3.20    0.95
   4  -5   0    6.48    1.99
   5  -4   0    2.60    1.51
   5   4   0    2.67    1.68
   5   4   0    3.61    1.75
   5   4   0    4.68    1.21
   5   4   0    4.05    1.43
   5   4   0    4.12    1.10
   5  -5   0  353.31   22.95
   5  -5   0  334.74   22.77
   5   5   0  332.81   22.81
  -5  -5   0  318.25   22.54
  -5  -5   0  310.66   22.62
  -5  -5   0  345.54   22.96
   5   5   0  364.52   23.23
   5  -5   0  350.72   22.77
   5  -5   0  365.18   23.33
   5  -5   0  358.31   22.67
   5   5   0  352.26   22.97
  -5   5   0  342.76   22.76
   5  -5   0  368.31   23.48
   5  -5   0  363.61   23.11
   5   5   0  326.65   23.12
   5   5   0  347.48   22.83
   5   5   0  337.39   22.81
   5   5   0  332.67   23.13
   5   5   0  356.91   23.40
   0   6   0  197.81   13.88
   0   6   0  203.08   13.86
   6   0   0  223.64   14.23
   6   0   0  210.94   13.76
   0   6   0  198.57   14.21
   6   0   0  195.95   13.52
   6   0   0  209.36   13.72
   0  -6   0  184.15   14.42
   6   0   0  198.34   14.03
   6   0   0  213.96   14.15
   0   6   0  195.16   13.59
   6   1   0   -2.01    1.90
   1   6   0   -1.59    1.59
   6  -1   0   -0.18    0.98
   1  -6   0    1.45    2.13
   6   1   0    0.29    1.77
   6   1   0   -1.15    1.03
   1   6   0    0.23    1.54
   6   1   0    1.12    1.65
  -6  -1   0    0.57    1.32
   6  -1   0    0.04    0.96
   6  -1   0    2.03    1.93
   6  -1   0   -0.24    0.94
   1   6   0   -0.22    1.61
   6   1   0    0.44    1.14
   6   1   0   -0.08    1.18
  -1   6   0    0.14    1.73
   1   6   0    0.04    1.91
   6  -1   0    1.65    1.03
  -1   6   0   -0.91    1.20
   6  -1   0   -1.06    1.59
  -1   6   0    0.62    1.36
   6  -1   0   -2.01    1.55
  -1  -6   0   -1.45    2.01
  -1   6   0    0.42    0.76
   2   6   0  227.58   15.44
  -2   6   0  227.41   15.20
  -6  -2   0  234.54   15.28
   6   2   0  242.09   15.35
   6   2   0  239.01   15.64
   6   2   0  231.72   15.64
   2  -6   0  216.21   14.90
   6  -2   0  218.85   15.24
   6   2   0  233.96   15.33
  -2   6   0  221.42   15.55
   6   2   0  243.22   15.55
   2   6   0  234.77   15.48
   2   6   0  218.20   15.69
   6  -2   0  214.48   15.53
   6  -2   0  225.67   15.13
  -2   6   0  230.60   15.23
  -2  -6   0  218.24   15.78
   2   6   0  206.95   15.39
   6  -2   0  221.62   15.10
   6   2   0  224.43   14.95
   6  -2   0  234.40   15.65
   6  -2   0  206.17   15.40
   6  -2   0  216.15   15.01
   2  -6   0  228.27   15.97
   6   3   0   -1.26    1.49
   3   6   0    1.81    2.02
   6  -3   0   -0.89    0.98
  -3   6   0   -1.37    1.55
   3  -6   0    0.11    0.76
   6  -3   0    0.44    1.44
  -6  -3   0   -0.40    1.36
  -6  -3   0    0.90    1.62
   6   3   0   -0.43    1.42
  -3   6   0   -0.15    0.98
  -3   6   0    1.36    1.05
   6  -3   0   -0.64    1.81
   6   3   0    0.97    1.89
   6  -3   0   -0.54    1.42
   6  -3   0    0.86    0.88
   3   6   0   -0.34    1.47
   6   3   0    1.09    1.05
   3   6   0    0.73    1.86
   3   6   0    2.31    1.51
   6   3   0    0.03    1.49
   6  -3   0   -0.80    1.56
   3   6   0   -0.07    1.64
   3   6   0    1.61    1.91
   3  -6   0   -0.49    0.92
   6   3   0    2.03    1.49
  -3  -6   0    2.49    1.85
   6   3   0    1.54    2.10
   3   6   0    2.15    1.57
   3  -6   0    1.90    2.15
   6  -3   0   -0.04    1.42
   6  -3   0    0.27    0.89
   6   4   0  261.24   16.95
  -4   6   0  254.71   17.40
   4   6   0  241.08   16.89
   4   6   0  234.46   17.06
   4   6   0  264.75   17.19
   6  -4   0  253.56   17.28
  -6  -4   0  229.47   16.75
   6  -4   0  250.77   16.85
   6  -4   0  237.69   16.86
   6  -4   0  248.73   16.81
   4  -6   0  280.36   17.80
   6   4   0  260.21   17.10
   4  -6   0  231.48   16.83
   6  -4   0  261.48   17.18
  -6  -4   0  268.17   17.19
   4   6   0  249.78   17.33
   4   6   0  252.17   17.53
   6   4   0  267.54   17.31
  -4   6   0  254.48   16.90
   6   4   0  275.65   17.28
   6  -4   0  253.52   16.76
   6  -4   0  248.71   17.38
   6  -4   0  275.89   17.42
   4  -6   0  267.80   17.01
  -4  -6   0  213.40   16.59
   4   6   0  259.32   16.86
   6   4   0  260.99   17.50
   6   4   0  263.73   16.70
   4  -6   0  244.09   16.68
   4   6   0  267.50   17.29
  -4   6   0  257.65   16.88
   6   4   0  229.45   17.27
   5   6   0    3.44    1.88
   6  -5   0    3.19    1.88
   6  -5   0    0.66    1.79
  -5   6   0    2.39    1.07
   5   6   0   -0.19    1.52
   6   5   0    4.19    1.26
   6   5   0   -0.46    2.10
   6   5   0    4.47    1.76
   6   5   0   -0.12    1.58
  -6  -5   0   -0.05    0.76
   6   5   0    1.57    1.24
   6  -5   0    2.53    1.35
  -5   6   0    2.63    1.03
  -6   5   0    5.14    1.10
  -5  -6   0    1.87    1.04
  -6  -5   0    5.38    1.76
   5   6   0    1.76    2.26
   6  -5   0    1.58    1.29
   5  -6   0    3.13    1.32
   6  -5   0    0.85    1.39
   6  -5   0    3.66    1.06
  -5   6   0    0.36    1.71
   5  -6   0    0.75    0.88
   5  -6   0    1.57    1.03
   5  -6   0    4.53    2.19
   5   6   0    4.13    1.62
  -6  -5   0    1.88    1.14
   5   6   0    1.10    1.69
   5   6   0    1.30    1.67
   6   5   0    3.87    1.96
   5   6   0    2.12    1.69
   6   5   0    2.81    1.77
   6  -5   0    3.45    0.98
   6  -6   0  140.03   10.67
  -6  -6   0  131.06    9.72
   6   6   0  152.02   10.42
   6   6   0  141.82   10.42
   6  -6   0  153.90   10.83
   6  -6   0  146.46   10.61
   6  -6   0  145.58   10.21
  -6  -6   0  146.99   10.16
   6   6   0  141.88   10.03
   6   6   0  132.40   10.30
   6   6   0  139.33   10.68
   6  -6   0  148.26    9.73
   6  -6   0  143.32    9.89
   7   0   0    1.01    1.17
   0   7   0   -0.61    1.53
  -7   0   0   -0.70    1.22
   7   0   0   -0.33    1.09
   7   0   0   -1.22    1.97
   7   0   0   -3.46    1.66
   7   0   0   -1.73    1.53
   0  -7   0    2.36    2.08
   7   0   0   -0.88    1.48
   7   0   0   -0.16    1.05
   0   7   0   -0.76    1.37
   0   7   0   -2.07    1.77
   0   7   0   -1.75    1.35
  -7   1   0   87.09    6.22
   7   1   0   95.49    6.76
   7   1   0   95.77    7.16
   7   1   0   94.66    6.68
   7  -1   0   92.52    7.21
  -1   7   0   96.66    7.33
   7   1   0   97.72    6.78
   7  -1   0   84.52    6.63
  -1   7   0   98.56    6.93
   1  -7   0   85.36    6.70
   1   7   0   90.05    7.01
   7  -1   0   91.88    6.64
   1  -7   0   96.11    7.80
   1   7   0   91.04    7.02
   1   7   0   88.93    6.79
   7   1   0   87.58    6.43
   7   1   0   92.81    7.37
  -7  -1   0   98.18    6.79
  -1   7   0   84.44    6.75
  -1  -7   0   93.90    7.66
   7  -1   0   88.81    7.37
  -1   7   0   92.63    6.45
   1   7   0   95.23    6.99
   1   7   0   92.46    7.41
   7  -1   0   81.97    6.43
   7  -1   0   92.26    7.16
   7   1   0   91.30    7.21
   7  -1   0   91.93    6.66
   7   2   0    3.23    1.49
  -2   7   0    3.86    1.55
   7   2   0    4.45    1.64
   7   2   0    5.12    2.29
   2  -7   0    5.96    2.46
   7   2   0    5.49    1.34
   7   2   0    5.59    2.16
  -2   7   0    4.15    1.48
   7  -2   0    2.57    1.80
   2   7   0    8.41    2.60
  -2  -7   0    1.24    2.07
   2  -7   0    2.74    1.40
   7  -2   0    6.64    1.93
   2   7   0    3.60    1.85
  -2   7   0    7.68    2.13
   2   7   0    7.14    2.21
   2   7   0    4.72    1.90
   7  -2   0    3.71    1.16
   7   2   0    5.87    1.97
   7  -2   0    5.00    1.53
   7   2   0    5.19    1.60
  -7  -2   0    7.57    1.81
  -2   7   0    3.12    0.80
   2   7   0    4.32    1.80
   2   7   0    4.30    1.45
   7  -2   0    3.82    1.24
   7  -2   0    8.17    1.41
   7  -2   0    6.77    2.39
   3   7   0  375.39   23.75
   3   7   0  346.42   23.22
  -3   7   0  367.65   23.43
   7  -3   0  334.48   23.20
   7  -3   0  346.14   23.48
  -3   7   0  347.78   23.80
   7  -3   0  341.05   23.28
   3   7   0  328.38   23.70
  -3  -7   0  355.63   23.88
   7   3   0  359.78   23.14
   7   3   0  361.17   23.86
   3  -7   0  373.64   24.30
   7   3   0  371.33   23.34
   3  -7   0  325.73   23.28
   7  -3   0  353.61   23.72
   7  -3   0  340.61   23.30
  -3   7   0  357.79   23.44
   3   7   0  342.12   23.35
   7   3   0  361.06   23.59
   7   3   0  367.32   23.67
  -7  -3   0  385.38   23.57
   7  -3   0  338.31   23.73
   7   3   0  361.67   23.61
   7  -3   0  333.40   23.27
   3   7   0  347.49   23.95
   7  -3   0  349.11   23.88
   7   3   0  368.58   23.89
   3   7   0  350.65   23.64
  -7  -3   0  324.60   23.17
   4   7   0    0.52    1.52
  -4   7   0    1.33    1.03
   4  -7   0   -0.63    1.08
   7  -4   0    1.31    1.37
   7  -4   0   -0.67    0.82
   7   4   0   -0.87    2.17
   7   4   0    0.39    1.56
  -7  -4   0   -1.16    1.60
   7  -4   0   -0.23    1.37
   4   7   0    0.59    2.12
   7  -4   0   -1.06    1.37
   7  -4   0   -0.09    0.91
  -4   7   0   -0.98    1.56
   4  -7   0   -0.58    0.61
   7  -4   0   -0.27    1.94
   4   7   0    0.50    1.83
   7  -4   0   -0.49    1.30
   4   7   0    2.81    1.81
   7   4   0    0.83    1.38
   4   7   0   -0.38    1.58
   7  -4   0    0.83    1.01
   4  -7   0   -2.86    1.97
   7   4   0   -0.77    0.94
   7   4   0    0.16    1.62
  -4   7   0   -0.80    1.01
   4   7   0   -0.59    1.57
   7   4   0    0.29    1.96
   7   4   0    0.58    1.34
   7   5   0  129.29    9.22
   7  -5   0  129.58    9.40
  -5   7   0  128.13    9.36
   7   5   0  122.08    9.13
   5  -7   0  139.61    9.82
   7   5   0  117.14    8.82
  -5  -7   0  112.74    8.30
   7  -5   0  121.60    8.68
  -7  -5   0  122.08    8.57
   5  -7   0  123.16    8.95
   7   5   0  123.30    9.27
   5  -7   0  123.97    8.64
   5   7   0  129.29    9.30
   5   7   0  117.73    9.05
  -7  -5   0  118.82    8.95
   5  -7   0  116.00    8.41
   5   7   0  127.11    8.71
   7   5   0  129.16    9.49
   7   5   0  125.70    8.82
   5   7   0  120.08    9.15
   7  -5   0  128.33    9.00
   5   7   0  123.71    8.85
   5   7   0  112.95    9.47
   7  -5   0  130.02    9.16
   7  -5   0  127.10    8.53
   7  -5   0  124.42    9.18
   7   6   0   -1.35    1.97
   7   6   0   -0.44    0.99
   6   7   0   -0.50    1.48
   6   7   0    4.59    2.07
   7  -6   0    2.22    1.74
   6  -7   0   -0.90    1.05
  -7  -6   0   -0.17    1.19
   7  -6   0   -0.30    0.93
  -6   7   0   -2.52    1.57
   6  -7   0    0.78    1.56
   7  -6   0    1.65    1.44
   7  -6   0    0.04    0.83
   6  -7   0   -0.57    1.91
  -7  -6   0    1.33    1.65
   7  -6   0    0.12    1.09
   6   7   0   -0.78    1.56
  -6  -7   0    0.11    1.05
   7  -6   0    3.58    1.88
   6   7   0    1.12    2.25
   7   6   0   -0.50    1.78
   7   6   0    1.00    1.78
   6   7   0   -0.52    1.51
   7  -6   0    0.91    1.59
   6  -7   0    1.63    0.92
   7   6   0    0.99    1.76
   7   6   0   -2.19    1.44
   7  -7   0   59.73    5.36
   7   7   0   70.32    5.52
   7  -7   0   72.39    5.02
   7   7   0   66.32    5.90
  -7  -7   0   66.74    5.02
  -7   7   0   72.38    6.06
   7   7   0   61.24    6.07
   7  -7   0   70.05    5.27
   7  -7   0   69.52    6.14
   7   7   0   61.42    5.75
   0  -8   0  204.86   15.29
   8   0   0  208.29   14.77
   0   8   0  185.48   14.31
   8   0   0  205.52   14.38
  -8   0   0  221.32   14.32
   0   8   0  221.04   14.71
   0   8   0  212.83   14.61
   8   0   0  220.27   14.95
   8   0   0  204.85   14.37
   0   8   0  212.65   14.40
   8   0   0  210.88   14.27
   8   0   0  216.13   14.17
   0   8   0  210.36   14.97
   8   0   0  221.89   14.88
  -1   8   0    0.76    1.56
   1   8   0   -0.09    1.93
   8  -1   0    2.99    1.76
   1   8   0    2.70    1.72
   8  -1   0   -0.24    1.47
   8  -1   0    3.79    2.03
  -1   8   0   -0.83    1.55
  -8   1   0   -0.41    1.10
  -1   8   0    0.79    1.36
   1   8   0    0.54    1.72
  -1  -8   0    1.78    2.34
   1   8   0    2.56    1.84
   1  -8   0   -1.76    2.08
   8  -1   0    0.60    1.04
   8  -1   0    1.84    2.25
   1   8   0    0.98    1.27
   8   1   0    0.42    1.53
   8   1   0    0.76    2.21
  -1   8   0    0.34    1.97
   8   1   0    1.37    1.31
   8   1   0    2.90    1.24
   1   8   0   -2.04    2.08
   1  -8   0    2.61    1.44
   8   1   0   -1.46    1.26
   8   1   0    3.91    2.10
   8   1   0    0.21    1.66
   8  -1   0    1.41    1.23
   8  -1   0    1.36    1.14
  -8  -1   0    0.00    1.47
   2   8   0  248.73   17.18
   2   8   0  227.48   16.12
   8  -2   0  233.04   16.71
   2  -8   0  261.10   17.34
   8   2   0  273.60   16.93
   8   2   0  247.56   16.49
   8   2   0  254.24   16.28
   2  -8   0  220.02   16.42
   8   2   0  259.08   16.14
  -2   8   0  232.53   16.86
  -2   8   0  244.78   16.46
   8  -2   0  223.05   16.13
   8  -2   0  228.92   16.29
   8   2   0  262.07   16.82
   2   8   0  239.71   16.68
  -8  -2   0  269.46   16.54
   2   8   0  233.84   16.67
   8   2   0  250.32   16.52
   2   8   0  230.52   16.32
  -8  -2   0  240.74   16.13
   2   8   0  220.99   16.63
  -2   8   0  248.17   16.06
   8  -2   0  240.61   16.89
   8  -2   0  236.57   16.25
   8   2   0  262.53   16.95
  -2   8   0  246.93   16.50
   8  -2   0  230.68   16.26
  -2  -8   0  230.62   17.00
   8  -2   0  225.93   16.76
   8  -3   0    2.35    1.66
   3  -8   0    2.07    1.49
   3   8   0    6.09    1.81
  -3   8   0    8.04    2.19
   8   3   0   -0.34    1.39
   8  -3   0    2.86    1.75
  -8  -3   0    1.88    1.29
   8   3   0    2.39    1.52
  -8  -3   0    4.24    1.80
   8   3   0    3.74    1.95
   3  -8   0    1.97    1.29
   8   3   0    1.43    1.14
   3  -8   0    2.18    2.36
   3   8   0    3.73    2.06
   3   8   0    2.53    2.41
   8  -3   0    5.91    1.60
   3   8   0   -0.07    2.08
   8  -3   0    3.35    1.17
   8   3   0    2.91    1.61
   8   3   0    4.64    2.23
   3   8   0    6.12    1.73
   3   8   0    5.30    2.08
  -3   8   0    3.10    1.40
  -3   8   0    4.63    1.52
   8   3   0    3.58    2.16
  -3  -8   0   -2.08    1.78
   8  -3   0    1.26    2.19
   8  -4   0  129.75    9.63
   4   8   0  122.33    9.64
   8   4   0  128.75    9.54
   8  -4   0  122.50    9.21
   8  -4   0  123.39    9.94
   8   4   0  129.01    9.58
   8   4   0  133.94    9.00
  -4   8   0  127.30    9.25
   4   8   0  133.79    9.43
   8   4   0  136.89    9.69
   8   4   0  138.12    9.35
   4   8   0  146.65    9.88
   8   4   0  138.94   10.03
   8  -4   0  121.68    9.67
   4  -8   0  116.89    9.41
   4   8   0  130.48    9.84
   4  -8   0  138.50   10.41
   4  -8   0  127.62    9.22
   8   4   0  141.58    9.87
  -4   8   0  136.84    9.37
  -4   8   0  129.39    9.83
   4   8   0  132.09    9.23
   4   8   0  129.89   10.09
  -8  -4   0  140.90    9.63
   8  -4   0  136.03    9.07
   8   5   0   -0.29    1.70
  -8  -5   0    4.32    1.80
   5   8   0    2.68    1.82
   8   5   0    1.58    1.92
   8  -5   0    2.76    1.63
   8   5   0    3.46    1.69
   8   5   0    0.82    1.57
   5  -8   0    3.43    1.58
   5   8   0    2.54    1.74
   8  -5   0    4.32    1.43
   8   5   0    2.26    1.70
   5   8   0    5.50    2.10
   5   8   0    3.98    2.54
   5  -8   0    2.71    1.26
   8   5   0    0.70    2.24
   5   8   0    1.81    1.83
   8  -5   0    1.97    1.07
  -8  -5   0    1.28    1.27
   5  -8   0    1.55    2.09
   8  -5   0    5.43    1.64
   5   8   0    2.70    1.74
  -5   8   0    2.07    1.85
   8  -5   0    2.57    2.16
   6  -8   0  110.69    8.14
  -6   8   0  113.12    8.86
  -8  -6   0  119.88    8.12
   8   6   0  124.24    8.40
   6   8   0  113.63    8.37
   8  -6   0  117.51    8.02
  -6  -8   0  135.35    8.20
   8  -6   0  116.62    8.19
   6  -8   0  125.25    9.46
   8   6   0   98.48    8.64
   8   6   0  109.93    8.70
  -8  -6   0  107.33    8.50
   6   8   0  113.47    8.16
   8   6   0  108.00    9.15
   6  -8   0  121.68    8.45
   8  -6   0  109.48    8.38
   8  -6   0  110.32    8.96
   8  -6   0  118.15    8.50
   6   8   0  118.98    8.79
   8  -6   0  119.30    8.71
   8   6   0  113.17    8.76
   6   8   0   93.10    8.94
   6   8   0  101.64    8.78
   7  -8   0    1.80    0.99
   7  -8   0   -1.40    1.41
   7   8   0    0.29    1.85
   7   8   0    4.07    2.12
   7   8   0   -1.49    1.72
   7  -8   0    2.41    2.04
   8  -7   0    0.21    0.95
   7   8   0    1.18    1.61
   8   7   0    2.40    2.21
   8  -7   0    2.21    1.33
  -7  -8   0    0.33    1.02
   7   8   0   -0.96    1.24
   8   7   0    2.65    1.67
  -8  -7   0    2.15    1.22
   8   7   0   -3.01    1.62
   7  -8   0    0.05    1.21
  -7   8   0    3.17    1.81
   8  -7   0    2.30    1.44
   8   7   0   -1.11    1.70
   8   8   0   62.33    6.66
  -8  -8   0   79.43    5.73
  -8   8   0   89.67    6.99
   8  -8   0   84.86    5.80
   8   8   0   72.07    6.62
   8  -8   0   77.58    6.26
   8   8   0   75.31    7.10
   8   8   0   86.90    6.41
   8  -8   0   78.63    6.10
   9   0   0   -0.41    1.52
  -9   0   0    0.67    1.42
   9   0   0   -0.06    1.42
   9   0   0    1.28    1.16
   0   9   0   -0.29    1.68
   9   0   0    1.51    1.24
   9   0   0   -1.16    1.83
   0   9   0   -1.12    1.67
   0  -9   0   -1.03    2.17
   0  -9   0    0.62    1.39
   0   9   0   -0.66    1.61
   0   9   0    0.34    2.03
   9   0   0    0.20    2.13
   0   9   0   -0.74    1.82
   9   0   0    0.28    1.20
  -1   9   0  118.55    9.49
  -1  -9   0  124.10    9.89
   9  -1   0  124.06    9.31
   1   9   0  130.83    9.79
  -1  -9   0  108.20    8.84
   9  -1   0  112.32    9.15
  -9  -1   0  130.24    8.93
   9   1   0  130.24    9.53
   1   9   0  126.91    9.18
   9   1   0  124.55    8.72
  -1   9   0  118.66    8.73
   1   9   0  134.92    9.28
   9   1   0  127.03    8.56
   9   1   0  116.74    9.25
   9   1   0  121.38    8.84
   9   1   0  121.64    8.90
   9  -1   0  130.18    8.57
   9   1   0  142.73    9.43
  -1   9   0  122.67    9.05
   1  -9   0  116.04    8.89
   9  -1   0  125.56    9.47
   1   9   0  120.49    8.82
  -9   1   0  125.59    8.65
   1   9   0  113.43    8.51
   1   9   0  109.98    9.02
   9  -1   0  122.32    8.69
  -1   9   0  116.89    8.96
   2   9   0    1.78    1.39
   9   2   0    4.27    1.95
   2   9   0    1.99    1.87
   2   9   0    1.13    2.08
  -9  -2   0    3.30    1.73
   2   9   0    4.86    1.83
   9  -2   0    5.24    1.59
  -9  -2   0    2.45    1.27
   9  -2   0    1.03    1.21
  -2   9   0    0.30    1.45
  -2  -9   0    9.13    2.69
   9  -2   0   -1.79    2.05
   9   2   0    0.72    1.50
  -2   9   0    3.25    1.34
   2  -9   0    3.26    1.48
   9   2   0    0.36    2.27
  -9   2   0    2.52    1.16
   9   2   0    1.78    1.23
   9   2   0    2.76    1.62
   2   9   0    2.81    1.90
   9  -2   0    3.09    1.77
   9   2   0    2.16    2.04
  -2   9   0    3.83    1.69
   9   2   0    0.77    1.50
   9  -2   0    2.44    1.93
   2   9   0   -0.70    2.29
   2  -9   0    3.64    2.35
  -2   9   0    0.51    2.03
   2  -9   0    1.69    1.36
  -2  -9   0    1.97    1.77
   3  -9   0  110.96    8.94
  -9  -3   0  110.74    7.97
   3   9   0  109.67    7.60
   9   3   0  106.93    7.88
   9  -3   0  103.61    7.40
   9   3   0  100.07    7.29
   9  -3   0  102.81    7.64
  -3   9   0  107.18    7.79
   3  -9   0   97.75    7.54
   9   3   0  104.06    7.90
  -3  -9   0   97.87    7.89
   3   9   0   89.85    8.57
   3   9   0   94.12    8.15
   9  -3   0   99.78    8.42
   9   3   0   95.19    8.12
   9   3   0  105.18    8.48
  -3   9   0  106.86    7.82
   3   9   0  110.64    8.21
   9   3   0  117.58    8.13
   9  -3   0  101.26    8.11
   3   9   0  107.14    7.78
  -3   9   0  107.81    7.27
   3  -9   0   94.99    7.75
   3   9   0  100.87    8.18
  -3  -9   0  113.76    8.57
   9  -3   0  105.77    8.08
   9   3   0  106.23    7.60
  -3   9   0  106.39    8.30
  -9  -3   0  105.52    7.45
   9   4   0    1.89    1.26
   9   4   0    1.87    1.77
   4   9   0   -0.04    1.79
   4   9   0    1.11    2.41
   9  -4   0    0.32    1.33
   4  -9   0    1.04    1.23
   9  -4   0    0.39    1.06
   9  -4   0    0.07    1.54
   4   9   0   -0.25    1.83
   9   4   0    1.26    1.61
  -4  -9   0    0.39    1.67
  -4   9   0    1.74    1.82
   9   4   0   -1.67    1.48
   4   9   0    1.89    1.70
   4   9   0    0.14    1.73
   4  -9   0    4.32    2.47
   9   4   0    2.84    2.23
  -9  -4   0    2.07    1.67
   9  -4   0   -0.78    1.98
   9  -4   0    1.72    1.68
   4   9   0    2.08    2.34
   4   9   0    1.40    1.67
   4  -9   0    3.07    1.54
   9   4   0    1.72    1.98
   9   4   0   -2.29    1.37
   9  -5   0  105.10    8.78
  -5   9   0  120.94    9.09
   9   5   0  120.10    8.48
   9  -5   0  123.66    8.17
   9  -5   0  113.02    9.12
   9  -5   0  119.46    8.38
   9   5   0  121.84    9.07
  -9  -5   0  121.93    8.26
   5   9   0  119.22    9.34
   5  -9   0  116.82    9.56
   5  -9   0  111.69    8.57
   5   9   0  108.88    8.53
   9   5   0  108.49    9.11
   5  -9   0  114.72    8.36
   9  -5   0  117.85    8.73
   9   5   0  110.46    8.77
  -9  -5   0  114.27    8.66
   5   9   0  102.30    8.89
   5  -9   0  125.14    7.96
   9   5   0  113.49    8.72
   5   9   0  119.76    8.40
   5   9   0  107.17    8.86
   5   9   0  116.40    8.92
   9  -6   0    1.23    1.05
   6  -9   0    0.19    0.81
   6   9   0    1.45    1.73
   6  -9   0    0.22    1.44
  -9  -6   0    0.92    2.57
   6  -9   0   -0.99    1.24
   9   6   0   -2.36    1.65
   9  -6   0    2.01    1.32
   9  -6   0   -0.96    1.46
   9   6   0    0.28    2.23
   9   6   0   -0.14    1.66
   9   6   0   -1.47    1.53
   6   9   0    1.06    2.35
   6   9   0    1.03    1.65
   6   9   0    3.36    2.13
   6  -9   0    1.78    2.21
   9  -6   0    0.68    2.01
  -9  -6   0    1.38    1.32
   9  -6   0   -0.07    1.42
   9   6   0   -0.83    1.84
   6   9   0   -1.35    1.62
  -6   9   0    0.14    1.86
   9   7   0   77.53    7.36
   7   9   0   72.29    6.92
   7  -9   0   91.47    6.74
   7   9   0   80.24    7.47
   7   9   0   93.00    6.74
   9  -7   0   87.88    6.22
  -7   9   0   87.39    7.29
   9   7   0   85.01    6.61
   7  -9   0   95.27    7.66
   9   7   0   76.94    6.97
   9  -7   0   90.41    6.59
   7   9   0   76.95    7.11
  -9  -7   0   84.15    6.28
   9   7   0   75.32    6.83
   9  -7   0   91.83    6.71
   7  -9   0   86.75    6.48
  -8   9   0    5.29    2.87
   9   8   0    2.18    1.91
   9  -8   0    0.40    1.45
   8  -9   0   -0.86    1.48
  -9  -8   0    2.05    1.30
   8   9   0    2.19    1.76
   8   9   0    3.57    2.19
   8  -9   0    1.75    1.35
  -9   8   0    3.83    2.70
   9  -8   0    0.89    1.38
   9  -8   0    0.76    1.02
   9   8   0    2.69    1.66
  -9  -9   0   40.63    3.77
   9  -9   0   45.42    4.44
   9   9   0   40.29    4.38
   9  -9   0   48.74    4.14
   9   9   0   39.04    4.63
   9   9   0   54.07    4.33
   0  10   0  140.51   11.17
  10   0   0  151.23   11.42
   0 -10   0  140.73   10.59
 -10   0   0  175.52   11.14
  10   0   0  163.25   10.95
  10   0   0  148.96   11.03
   0  10   0  150.80   10.98
  10   0   0  167.53   11.68
  10   0   0  159.16   11.73
  10   0   0  156.20   12.42
   0  10   0  156.07   11.84
   0  10   0  163.40   11.20
   0 -10   0  147.31   12.09
   0  10   0  159.46   11.35
  10   0   0  171.36   10.80
   0 -10   0  149.12   11.09
   1 -10   0    1.19    1.47
  10   1   0   -1.99    1.22
   1  10   0    4.29    2.16
   1  10   0    0.28    1.92
   1  10   0    0.85    1.78
   1  10   0   -3.98    2.23
   1  10   0   -1.01    1.26
  10  -1   0    2.28    2.12
  -1 -10   0    1.54    2.40
  10   1   0    1.31    2.27
  -1 -10   0   -1.04    1.15
   1 -10   0    1.50    1.09
  -1  10   0   -0.13    1.72
  10  -1   0    0.73    1.60
  10   1   0    0.84    2.13
   1  10   0    2.38    1.84
  10  -1   0    1.62    1.27
  -1  10   0   -0.16    1.75
  10   1   0    0.65    1.43
  -1  10   0    1.87    1.70
  -1  10   0    3.57    1.90
  10   1   0    2.71    1.79
  10  -1   0   -0.86    1.44
  -1 -10   0    1.49    1.69
  10   1   0   -2.26    1.17
   1 -10   0    0.03    2.54
  -1  10   0    1.97    2.32
  10   1   0   -0.39    1.46
 -10   1   0    0.58    1.43
 -10  -1   0    2.34    1.69
  10  -1   0    4.83    2.08
  10  -2   0  148.34   10.80
  10  -2   0  140.23   11.36
 -10   2   0  154.62   10.75
  10   2   0  166.93   11.21
  10   2   0  161.49   10.90
  10  -2   0  149.12   11.43
  10   2   0  155.45   11.19
  -2  10   0  154.03   11.17
   2 -10   0  163.74   10.56
  -2  10   0  149.93   10.79
   2  10   0  167.57   11.03
  -2 -10   0  140.22   10.54
  -2  10   0  151.34   11.67
 -10  -2   0  164.97   10.74
   2  10   0  159.23   10.76
   2 -10   0  153.71   12.07
  10   2   0  165.21   11.73
  -2  10   0  154.66   11.18
  10   2   0  164.91   11.46
  10   2   0  163.56   10.68
   2  10   0  150.17   11.41
  10  -2   0  156.39   10.71
   2  10   0  158.86   11.92
  -2 -10   0  151.54   11.05
  -2 -10   0  138.41   11.68
   2 -10   0  147.26   10.99
   2 -10   0  151.25   10.87
 -10  -2   0  171.08   11.19
  10  -2   0  161.95   11.65
   2  10   0  133.57   11.21
  10   2   0  160.79   11.52
   3  10   0   -1.35    2.32
   3  10   0    7.95    1.84
  10   3   0    0.78    2.09
  -3  10   0    5.65    2.39
  10   3   0    7.88    2.70
 -10  -3   0    5.31    1.92
  10   3   0    1.43    1.86
  10   3   0    3.19    1.85
  10  -3   0    3.37    2.30
   3 -10   0    5.22    1.19
   3  10   0    4.49    1.93
  -3 -10   0    2.32    1.21
  -3  10   0    7.61    1.57
   3  10   0    5.05    2.19
   3 -10   0    3.32    1.46
  10  -3   0    3.92    1.57
  10  -3   0    5.72    1.43
  10   3   0    5.00    1.41
  10  -3   0    4.60    2.20
  10   3   0    3.01    1.61
   3 -10   0    3.40    1.65
  10   3   0    6.65    2.16
  -3 -10   0    4.59    1.85
  10  -3   0    3.16    1.81
   3  10   0    8.56    2.25
   3 -10   0    6.23    2.85
   3  10   0    0.85    1.99
   4  10   0   72.19    5.91
   4  10   0   70.08    6.41
   4 -10   0   73.36    6.10
  10   4   0   75.14    5.56
 -10  -4   0   86.08    6.30
  10   4   0   75.34    6.33
   4  10   0   63.57    6.45
  10  -4   0   75.91    5.90
   4 -10   0   76.87    5.85
  10   4   0   72.97    6.29
  -4  10   0   72.30    6.67
 -10  -4   0   74.01    5.73
   4 -10   0   82.40    7.45
   4 -10   0   82.22    5.41
  10   4   0   78.65    6.95
  10   4   0   84.62    5.97
  -4 -10   0   62.83    6.10
  -4 -10   0   68.27    5.38
  10  -4   0   66.93    6.72
  10  -4   0   74.11    6.31
  10   4   0   88.50    6.76
  10  -4   0   70.83    6.31
   4  10   0   81.13    7.05
  10  -4   0   72.78    5.62
   4  10   0   80.86    6.18
   4  10   0   72.14    6.36
  10   4   0   73.01    6.30
  10   5   0    2.23    1.72
   5  10   0    3.18    2.55
   5  10   0    3.55    2.03
   5 -10   0    1.23    2.29
  10   5   0    3.00    1.93
  10  -5   0    2.42    1.24
   5  10   0    3.02    2.14
   5 -10   0    3.70    1.47
 -10  -5   0    1.55    1.92
  -5  10   0    3.57    2.18
   5  10   0    2.69    1.80
  10  -5   0    1.57    1.51
  10  -5   0    3.64    1.84
   5  10   0    2.36    2.19
  10  -5   0    3.99    1.56
 -10  -5   0    2.46    1.34
   5  10   0    5.39    1.97
  10   5   0    1.07    2.07
  10  -5   0    4.17    2.38
   5 -10   0    1.86    1.61
  10   5   0    1.00    2.45
  10   5   0    2.63    1.76
   5 -10   0    3.26    0.96
  10   6   0  112.98    9.60
  10   6   0  110.85    9.81
   6  10   0  130.29    9.24
  10  -6   0  126.08    8.84
   6 -10   0  138.03   10.51
  10   6   0  103.77    9.35
   6  10   0  102.88   10.62
  -6  10   0  123.64    9.83
   6 -10   0  135.79    9.30
   6  10   0  114.66    9.97
  10  -6   0  130.84    9.90
 -10  -6   0  129.04    8.92
  10  -6   0  121.98    9.60
  10   6   0  137.84    9.19
   6  10   0  117.16    9.55
  10   6   0  123.02    9.69
   6 -10   0  138.73    8.63
  10  -6   0  137.88    9.09
   6 -10   0  128.30    9.06
  10  -7   0    2.45    1.47
  10   7   0    3.53    1.73
   7  10   0    1.72    1.82
   7 -10   0    3.63    1.60
 -10  -7   0    1.64    1.39
   7 -10   0   -0.19    1.38
  10  -7   0    1.51    1.05
   7  10   0    0.29    1.46
  10   7   0    2.61    1.87
   7 -10   0    2.95    1.03
   7  10   0    0.76    2.07
  10  -8   0   59.31    4.71
  -8 -10   0   54.79    4.68
 -10  -8   0   64.12    4.77
  -8 -10   0   58.36    4.68
   8  10   0   49.12    5.69
   8 -10   0   64.95    5.17
   8 -10   0   62.67    5.44
  10   8   0   56.54    5.23
 -10  -8   0   60.28    4.71
  10   8   0   71.21    5.14
   8 -10   0   59.02    4.70
   8  10   0   65.54    5.69
   8 -10   0   66.25    4.10
  10  -8   0   65.91    5.12
  10   8   0   46.74    5.41
   8  10   0   56.99    5.37
   9  10   0    1.04    1.68
 -10  -9   0    0.23    1.20
   9 -10   0   -1.06    1.46
  -9 -10   0    0.21    1.26
  10   9   0    3.34    1.87
  -9 -10   0    1.36    1.25
 -10  -9   0    1.44    1.47
  10  -9   0    0.69    1.13
  10  -9   0    0.85    1.26
   9  10   0   -1.10    1.96
   9 -10   0   -1.50    1.29
   9 -10   0   -0.36    1.06
  10   9   0   -0.50    1.62
  10 -10   0   38.17    3.36
  10  10   0   36.74    3.97
 -10 -10   0   42.38    3.45
  10  10   0   34.51    4.04
  10 -10   0   42.23    3.97
  10 -10   0   41.76    4.09
 -10 -10   0   42.32    3.41
   0 -11   0    2.59    2.80
   0 -11   0    0.12    1.03
   0  11   0   -1.00    1.84
  11   0   0   -0.70    1.97
  11   0   0   -1.10    1.45
  11   0   0   -1.87    2.16
   0  11   0   -1.81    1.81
   0  11   0   -5.79    2.16
 -11   0   0   -0.60    1.53
   0  11   0    0.44    1.69
   0  11   0    1.53    2.19
  11   0   0    0.95    1.30
  11   0   0    1.24    1.76
   0 -11   0   -2.00    1.57
   1  11   0  106.48    8.05
  -1  11   0  102.42    7.64
   1 -11   0  111.30    9.11
  -1  11   0  109.56    7.95
  -1  11   0   97.25    7.83
  11  -1   0   95.68    8.03
   1  11   0  101.18    7.41
  11  -1   0   94.78    8.12
  -1  11   0   93.71    8.05
  11  -1   0  101.22    8.49
  -1  11   0   91.19    8.42
   1 -11   0   99.89    7.71
  11   1   0   96.37    8.37
  11  -1   0  106.85    7.55
   1  11   0  102.34    7.76
  -1 -11   0  102.65    8.92
  11   1   0  104.26    8.14
  -1 -11   0   96.32    7.11
  11   1   0  101.43    8.17
  11   1   0  104.25    7.30
 -11  -1   0  110.70    7.83
 -11   1   0  102.30    7.62
  11   1   0  108.86    7.54
   1  11   0   88.83    8.66
   1 -11   0  106.37    7.13
   1  11   0   89.22    7.97
  -1 -11   0   99.68    7.85
  11  -1   0  100.36    7.25
  -2 -11   0    0.03    0.99
  -2 -11   0   -2.81    2.43
   2  11   0    2.32    1.92
  11   2   0   -0.55    1.88
  -2 -11   0    0.31    1.71
  11   2   0   -0.60    2.03
  11   2   0    1.09    2.58
  11   2   0   -0.75    1.49
   2  11   0   -3.05    1.81
  11  -2   0    3.94    2.31
   2 -11   0   -1.34    2.63
  -2  11   0    2.25    1.71
   2  11   0    0.72    2.60
 -11  -2   0    0.18    1.37
  11   2   0    2.54    1.74
   2 -11   0    0.66    1.47
   2  11   0   -0.39    1.88
  11   2   0    0.54    1.26
  11  -2   0   -0.97    1.85
   2  11   0   -2.41    1.64
   2  11   0    2.08    1.62
  -2  11   0   -0.88    1.70
  11  -2   0   -0.03    1.23
 -11   2   0   -0.67    1.49
  11  -2   0    1.02    1.46
   2 -11   0   -1.26    0.98
  11  -2   0    0.35    1.55
  -2  11   0    0.06    2.14
  11   2   0   -0.31    2.41
 -11  -2   0    0.60    1.65
   3 -11   0  121.60    9.33
 -11  -3   0  109.90    8.10
  11  -3   0  101.87    8.28
  -3  11   0  104.12    7.72
   3  11   0  107.71    7.85
   3  11   0  110.95    8.99
   3 -11   0  106.19    8.02
  11   3   0  115.21    8.60
   3  11   0  114.43    8.09
   3  11   0  104.18    8.43
  11   3   0  107.93    8.34
   3 -11   0  107.69    7.36
  11   3   0  112.64    8.79
  11   3   0  112.50    7.56
  11  -3   0  105.69    8.35
  11   3   0  103.38    8.22
  11   3   0  120.44    7.94
  -3 -11   0   99.06    8.08
   3  11   0   91.48    8.86
  -3  11   0  100.98    8.74
  11  -3   0  100.27    7.61
  11  -3   0  104.97    7.85
   3  11   0  106.82    8.39
  -3 -11   0   96.49    7.38
 -11   3   0  109.92    7.76
  11   3   0  110.59    8.42
  11  -3   0   96.98    8.57
   3  11   0   83.31    8.28
   4 -11   0    0.44    1.54
  11  -4   0   -2.76    1.07
  -4 -11   0   -0.18    0.96
   4 -11   0    1.84    1.53
  -4 -11   0   -0.53    1.73
  11  -4   0    0.30    1.72
   4  11   0   -0.42    2.06
  11  -4   0    3.24    2.03
  -4  11   0    2.26    1.31
  11   4   0    2.87    2.10
  11   4   0    1.13    1.32
 -11  -4   0   -0.54    1.29
  11   4   0   -1.04    1.74
   4 -11   0    0.59    0.90
  11  -4   0   -1.13    2.27
   4  11   0   -1.08    1.78
  11   4   0   -1.17    2.06
   4 -11   0   -1.66    2.48
  -4  11   0    1.66    2.32
 -11  -4   0    1.62    1.76
   4  11   0    1.15    1.79
   4  11   0    2.06    2.46
   4  11   0    0.39    2.09
   4  11   0    1.62    1.88
  11  -4   0    0.52    1.48
  11   4   0    0.05    1.67
  11   4   0   -0.48    2.68
  11   4   0    2.69    1.96
 -11  -5   0   57.34    4.69
   5 -11   0   62.89    5.06
  11   5   0   47.25    5.49
  11  -5   0   61.15    4.59
   5  11   0   62.52    5.23
 -11  -5   0   65.13    5.58
   5  11   0   55.92    4.99
   5 -11   0   51.36    5.28
   5 -11   0   63.84    4.32
  11  -5   0   59.33    4.91
  11  -5   0   50.31    5.28
  11   5   0   60.50    5.05
 -11  -5   0   53.75    4.70
   5  11   0   50.95    5.55
  11   5   0   58.50    5.54
  11   6   0    3.93    2.08
   6 -11   0    3.41    1.02
  11  -6   0    4.19    1.52
  11   6   0    3.90    2.40
 -11  -6   0    4.28    1.44
  -6 -11   0    4.37    1.31
   6  11   0    0.05    1.77
  11   6   0    2.26    1.52
  11  -6   0    1.71    1.15
   6 -11   0    3.44    1.72
   6  11   0    1.00    2.11
  -6 -11   0    3.42    1.17
   6  11   0    2.80    1.67
  11   6   0    4.92    1.79
   6 -11   0    3.47    1.57
 -11  -7   0   65.35    4.79
   7 -11   0   70.97    4.42
  11   7   0   51.51    5.52
   7 -11   0   66.18    5.33
   7  11   0   60.05    5.78
   7 -11   0   57.26    4.56
   7 -11   0   60.28    5.03
 -11  -7   0   55.35    4.51
  -7 -11   0   55.04    4.75
   7  11   0   58.02    5.35
  -7 -11   0   51.77    4.48
  11  -7   0   55.07    5.00
  11   7   0   54.62    4.49
   7 -11   0   63.10    4.00
   7 -11   0   54.96    4.52
  11   7   0   53.34    5.09
  11  -7   0   56.67    4.59
  -7 -11   0   54.72    4.40
  11   7   0   62.34    4.64
   8 -11   0    0.77    1.55
   8 -11   0   -0.26    1.35
 -11  -8   0    2.04    1.21
  11  -8   0    0.66    1.37
  -8 -11   0   -1.00    1.06
  11   8   0   -2.26    1.48
   8  11   0   -2.72    1.87
  11  -8   0    0.45    1.01
   8  11   0   -0.30    1.65
  11  -8   0    0.44    0.86
  -8 -11   0    0.96    1.16
   8 -11   0   -0.74    1.01
 -11  -8   0    0.23    1.32
  11   8   0   -2.88    1.50
 -11  -9   0   37.26    3.35
   9 -11   0   46.40    4.08
  11   9   0   35.00    3.57
   9  11   0   37.60    4.16
   9 -11   0   38.56    3.31
  11  -9   0   37.62    3.07
  -9 -11   0   42.43    3.37
   9 -11   0   36.94    3.87
  11   9   0   32.29    3.84
   9  11   0   36.93    3.99
  11  -9   0   37.00    3.68
  -9 -11   0   38.93    3.22
 -11 -10   0    0.83    1.13
  10  11   0    1.38    1.68
 -10 -11   0    0.68    1.06
  11 -10   0    2.60    1.47
  10  11   0    1.63    1.85
  10 -11   0   -2.14    1.19
 -11 -10   0   -0.37    1.17
  11  10   0   -2.78    1.63
  10 -11   0   -0.91    0.93
 -10 -11   0    0.19    1.10
  11 -10   0   -1.42    1.03
  11  10   0   -1.87    1.52
  10 -11   0   -0.16    1.44
  11 -11   0   54.59    4.09
  11  11   0   50.53    4.48
 -11 -11   0   58.51    4.15
  11  11   0   46.93    4.73
 -11 -11   0   57.13    4.21
  12   0   0   73.90    6.47
   0 -12   0   65.41    5.11
 -12   0   0   74.38    5.94
   0  12   0   64.04    6.13
   0 -12   0   71.92    6.13
  12   0   0   75.03    5.67
   0  12   0   71.91    5.95
  12   0   0   66.61    5.34
   1  12   0    2.66    2.17
   1  12   0    1.19    1.96
   1 -12   0    3.22    1.11
  -1  12   0    5.34    2.35
  12  -1   0    1.13    1.36
  -1 -12   0    0.66    1.02
  12   1   0    0.78    1.34
  12   1   0    3.36    2.26
  12   1   0    2.35    1.73
   1  12   0   -1.23    1.79
  12  -1   0    2.40    2.29
  12  -1   0    2.37    1.64
 -12  -1   0    0.94    1.85
 -12   1   0    1.47    1.68
   1 -12   0    4.10    1.86
   1  12   0   -1.08    3.12
   1  12   0    3.09    1.66
  -1 -12   0    1.87    1.86
  -1  12   0    1.00    1.80
  12   2   0   83.04    6.00
   2 -12   0   83.04    6.63
  -2  12   0   82.05    6.36
 -12  -2   0   87.33    6.53
  12   2   0   85.88    6.38
  12  -2   0   78.23    6.81
  -2 -12   0   78.49    6.62
  12  -2   0   80.53    6.23
   2  12   0   85.11    6.65
  12  -2   0   74.22    5.94
  -2 -12   0   73.15    5.70
  12   2   0   89.44    7.01
 -12   2   0   74.59    6.26
  -2  12   0   71.46    6.54
   2  12   0   75.67    6.84
   2 -12   0   81.00    5.73
   2  12   0   80.45    6.30
  12   3   0    1.41    2.23
  12   3   0   -1.88    1.47
   3  12   0   -0.60    2.00
   3 -12   0    0.87    0.93
   3  12   0    1.94    2.00
   3  12   0   -1.15    1.88
  12  -3   0   -0.37    1.21
  12  -3   0   -0.08    1.98
 -12  -3   0    1.08    1.81
  -3 -12   0   -1.60    1.68
   3  12   0    0.59    1.90
  -3  12   0    1.04    1.87
  -3 -12   0    0.27    0.98
 -12   3   0    0.32    1.67
  12  -3   0    2.86    1.61
 -12  -3   0    0.18    1.30
  12   3   0    1.27    1.36
   3 -12   0    0.14    1.64
  -3  12   0   -1.33    1.61
  12  -4   0   51.85    4.51
  12  -4   0   54.31    3.87
  12  -4   0   50.48    4.19
  12   4   0   58.91    4.09
  12   4   0   52.70    5.32
   4 -12   0   52.24    4.79
   4 -12   0   56.20    3.89
 -12  -4   0   55.16    4.40
   4 -12   0   53.67    3.62
  -4 -12   0   51.93    4.05
   4  12   0   47.92    5.47
  -4  12   0   47.92    4.51
  12   4   0   46.99    4.09
  -4 -12   0   41.49    4.92
  12  -4   0   53.90    5.12
   4 -12   0   48.37    4.04
   4  12   0   46.42    4.71
 -12  -4   0   49.55    4.89
  12  -4   0   47.11    3.88
  -4 -12   0   46.55    3.87
   4  12   0   51.84    4.83
  12   4   0   53.79    4.68
   4  12   0   40.60    4.99
  12   4   0   50.67    5.19
  12   4   0   32.25    4.49
   4 -12   0   46.73    3.99
  12  -4   0   46.80    3.50
  -4 -12   0   43.12    4.21
  12   5   0    2.02    1.11
   5 -12   0    0.30    1.60
   5 -12   0    3.14    1.22
  12  -5   0    3.65    1.04
 -12  -5   0    2.33    1.52
  -5 -12   0    3.31    0.89
 -12  -5   0    1.82    1.95
   5 -12   0    3.80    1.03
   5  12   0    0.74    1.90
  12  -5   0    1.34    1.21
   5 -12   0    3.05    0.78
  12  -5   0    1.53    1.62
   5 -12   0    3.56    1.75
   5  12   0    4.06    2.12
   5  12   0    3.38    1.93
  12   5   0    2.29    2.27
  -5 -12   0    3.52    1.23
  12   5   0    1.52    1.13
  12   5   0    1.86    2.25
  12   5   0    3.82    1.84
 -12  -5   0    1.17    1.37
   5 -12   0    1.86    1.26
  12  -5   0    2.93    1.05
  -5 -12   0    0.74    1.48
  12  -5   0    3.14    0.69
  12  -5   0    1.23    2.01
 -12  -6   0   44.69    3.94
   6 -12   0   45.74    3.32
 -12  -6   0   40.84    3.49
  12   6   0   42.32    4.12
  12  -6   0   44.91    4.06
  12  -6   0   40.48    3.29
  12  -6   0   42.04    2.89
   6 -12   0   38.99    3.59
   6 -12   0   41.06    4.16
   6 -12   0   41.81    4.39
  12   6   0   42.12    3.54
   6 -12   0   40.97    2.99
   6  12   0   40.30    4.44
  -6 -12   0   39.38    3.19
  -6 -12   0   40.21    3.46
  -6 -12   0   40.12    3.87
  12   6   0   44.65    4.91
  12  -6   0   42.01    3.60
   6 -12   0   41.56    3.53
  12  -6   0   42.25    3.40
  12  -7   0   -0.21    1.44
   7 -12   0    0.73    1.00
  -7 -12   0    1.01    1.11
  12  -7   0   -0.56    0.84
  -7 -12   0    0.52    0.95
  12   7   0    1.39    1.23
   7 -12   0    1.86    1.51
   7 -12   0   -0.21    1.04
   7  12   0    0.87    1.77
   7 -12   0   -0.59    0.49
   7  12   0   -0.95    1.48
 -12  -7   0    0.01    1.28
  -7 -12   0   -0.63    1.26
   7 -12   0   -0.37    1.46
  12   7   0   -0.93    1.57
   7 -12   0   -0.32    0.98
  12   7   0   -1.56    0.97
 -12  -7   0   -0.52    1.13
  12  -7   0    0.20    1.02
  -8 -12   0   36.53    3.35
 -12  -8   0   42.79    3.39
  12  -8   0   35.52    3.40
   8 -12   0   40.36    4.08
  12  -8   0   36.69    3.74
   8  12   0   40.14    4.17
   8 -12   0   42.09    3.33
   8  12   0   31.57    4.15
   8 -12   0   38.87    3.33
  12   8   0   41.51    3.45
 -12  -8   0   44.78    3.49
   8 -12   0   36.90    3.91
  12  -8   0   41.05    3.14
  12   8   0   38.91    4.01
  -8 -12   0   36.55    3.13
  12   9   0    3.89    1.66
  12  -9   0    3.94    1.42
   9 -12   0    1.95    1.53
   9 -12   0    0.03    1.49
   9 -12   0    1.98    0.99
   9  12   0    2.61    1.78
  12  -9   0    2.31    0.84
   9  12   0    3.09    1.51
  12   9   0    1.13    1.40
  -9 -12   0    0.60    1.11
  -9 -12   0    1.02    1.03
   9  12   0    3.39    1.99
 -12  -9   0    2.10    1.18
 -10 -12   0   46.36    3.51
  10 -12   0   48.86    3.55
  10 -12   0   47.37    4.26
 -10 -12   0   47.01    3.68
 -12 -10   0   47.66    3.67
  10  12   0   37.26    4.19
 -12 -10   0   50.43    3.71
  12  10   0   44.92    3.71
  12  10   0   41.81    4.22
  10  12   0   34.04    4.31
  12  11   0   -1.36    1.26
 -11 -12   0    0.15    0.97
  11 -12   0    0.42    0.80
 -12 -11   0    0.83    0.99
 -11 -12   0    1.17    0.99
  11  12   0    0.31    1.46
 -12 -11   0    0.29    1.00
  11  12   0   -0.51    1.42
  12  11   0    1.31    1.45
  12  12   0   25.54    2.36
   0 -13   0   -0.44    1.29
   0 -13   0    2.12    1.97
   0 -13   0   -1.03    1.27
  13   0   0   -0.82    0.94
  13   0   0   -2.64    1.92
  13   0   0   -1.57    1.29
  13   0   0   -1.44    0.78
   0 -13   0   -0.29    1.01
  13   0   0    0.97    0.95
   0 -13   0   -0.31    0.96
  13   0   0    0.74    1.63
   0  13   0    0.68    1.75
  13  -1   0   90.51    6.07
  13   1   0   89.73    7.54
   1  13   0   94.73    6.86
  13  -1   0   85.04    7.43
   1 -13   0   86.76    6.23
   1 -13   0   84.74    7.22
  13   1   0   94.06    6.14
  -1 -13   0   82.13    6.58
  -1  13   0   92.27    6.95
   1 -13   0   89.36    6.46
  13  -1   0   95.91    6.61
  13  -1   0   91.65    6.23
   1 -13   0   93.13    6.34
  -1 -13   0   75.25    6.27
  13  -1   0   97.86    6.84
   1 -13   0   80.58    6.51
   1  13   0   79.65    7.71
  13   1   0   87.63    6.25
  13   1   0   93.39    6.26
   1  13   0   93.49    7.13
  13   1   0   97.07    6.58
  -1 -13   0   75.65    6.39
  -1 -13   0   82.07    6.26
  13   1   0   99.64    6.89
  -1 -13   0   94.56    7.27
  13  -1   0   81.20    6.21
  13  -2   0    1.35    0.96
  13  -2   0   -1.05    0.69
  13  -2   0    0.54    1.29
  -2 -13   0   -0.57    1.03
   2 -13   0    2.42    1.31
  -2 -13   0   -1.18    1.32
  13   2   0   -0.81    1.54
   2 -13   0    0.87    1.79
   2  13   0   -0.33    1.95
  13   2   0    0.29    0.93
  13   2   0   -0.15    1.00
  13  -2   0    1.64    0.98
  13   2   0    2.00    2.09
   2 -13   0    0.59    1.01
  -2 -13   0    0.44    1.81
  -2 -13   0    1.01    1.02
 -13  -2   0    3.58    1.46
   2 -13   0   -0.01    1.19
   2  13   0   -1.66    1.93
  13   2   0    0.76    1.00
  -2  13   0   -0.23    1.77
  13   2   0    1.44    1.36
  13  -2   0    4.60    2.34
  -2 -13   0   -0.02    1.25
   2 -13   0    0.59    0.87
  -2 -13   0   -0.34    1.10
   2  13   0   -0.01    1.84
  13  -2   0   -0.84    1.62
   3 -13   0   59.52    4.86
   3  13   0   67.47    5.55
  13   3   0   76.04    5.48
  -3  13   0   65.15    5.44
  -3 -13   0   55.02    5.05
  -3 -13   0   60.92    5.69
  13  -3   0   63.07    5.00
  13   3   0   68.90    4.97
  13   3   0   69.69    4.73
  13   3   0   66.46    6.13
  -3 -13   0   59.95    4.85
  13  -3   0   59.24    4.55
   3 -13   0   57.46    4.80
   3 -13   0   65.11    4.49
  13  -3   0   56.33    5.87
  13  -3   0   60.33    4.56
  13   3   0   63.27    4.61
  -3 -13   0   53.25    4.79
  -3 -13   0   55.18    4.64
 -13  -3   0   70.74    5.18
  13  -3   0   61.59    5.26
   3 -13   0   62.96    4.67
  13   3   0   69.33    4.62
   3 -13   0   69.89    5.59
  13  -3   0   62.97    4.35
  -3 -13   0   58.90    4.68
   3  13   0   57.93    5.39
  -4 -13   0   -0.20    1.78
  13   4   0    0.92    1.04
 -13  -4   0    0.11    1.37
   4 -13   0    0.47    0.75
  -4 -13   0    0.17    1.36
   4 -13   0    0.17    1.14
   4  13   0   -2.44    1.80
   4 -13   0   -0.08    0.92
  -4 -13   0   -0.79    0.97
  13  -4   0   -0.51    1.16
  13   4   0   -1.54    1.57
  13   4   0   -0.92    0.92
  -4 -13   0   -1.42    0.97
  13  -4   0    0.32    0.90
   4 -13   0    0.50    1.13
  13  -4   0    0.80    0.85
  13  -4   0   -0.37    0.64
   4 -13   0    0.28    1.69
   4  13   0   -1.06    1.79
  13  -4   0   -5.17    1.88
  13   4   0   -0.41    2.21
  13  -4   0   -1.43    1.49
  13   4   0    3.22    1.05
  -4  13   0   -2.74    1.67
  13   5   0   91.42    6.55
  -5 -13   0   69.63    6.16
   5  13   0   70.56    6.41
  13   5   0   91.04    5.92
 -13  -5   0   85.32    5.97
  13   5   0   77.17    5.78
   5 -13   0   81.50    5.98
  13   5   0   80.76    7.13
  -5 -13   0   73.91    5.85
  13  -5   0   76.78    5.73
  13  -5   0   77.12    6.07
   5 -13   0   84.15    5.97
   5  13   0   89.86    6.69
  13  -5   0   74.88    7.03
   5 -13   0   92.82    6.79
  13  -5   0   81.07    5.78
  13  -5   0   81.27    5.49
  13  -5   0   87.19    6.44
   5 -13   0   81.81    5.81
   5 -13   0   84.59    5.62
  -5  13   0   91.45    6.53
 -13  -5   0   91.56    6.27
   6 -13   0    0.72    1.01
  -6 -13   0   -0.77    1.02
  13   6   0    0.16    2.23
  13  -6   0   -0.70    0.75
   6 -13   0    0.46    1.04
  13  -6   0    1.01    1.50
  13  -6   0   -1.25    1.07
 -13  -6   0    0.12    1.15
   6  13   0    1.29    1.80
   6 -13   0    0.32    0.58
   6 -13   0    1.17    0.97
  13  -6   0   -0.19    0.81
   6  13   0   -0.15    1.71
  13   6   0    1.23    1.02
  13   6   0    0.33    1.64
  -6 -13   0    1.29    1.00
 -13  -6   0    2.14    1.41
   6 -13   0    1.42    1.56
  -6 -13   0    0.15    1.28
  13  -6   0    0.22    0.46
 -13  -7   0   48.56    3.92
  13  -7   0   40.00    3.75
   7 -13   0   51.65    3.62
  13   7   0   39.56    4.29
   7 -13   0   46.61    3.72
 -13  -7   0   43.97    3.72
   7 -13   0   47.49    4.56
   7 -13   0   48.56    3.12
   7  13   0   42.68    4.43
   7 -13   0   42.98    3.59
  -7 -13   0   43.69    3.92
  -7 -13   0   46.44    3.70
  13   7   0   45.50    3.61
  13  -7   0   43.08    4.21
  13  -7   0   45.51    3.53
 -13  -8   0    0.20    1.12
   8  13   0   -0.29    1.64
 -13  -8   0   -0.70    1.21
  13  -8   0    0.21    1.05
   8 -13   0    2.23    1.53
  13  -8   0    1.12    1.31
  13   8   0   -0.76    1.44
   8 -13   0   -2.36    1.51
  13  -8   0    0.06    0.77
   8 -13   0    0.09    0.92
   8  13   0    0.74    2.01
  13   8   0    0.02    0.93
  -8 -13   0    0.90    1.03
   8 -13   0   -0.25    0.93
   9 -13   0   61.36    4.37
   9  13   0   54.64    4.66
   9  13   0   58.78    5.08
 -13  -9   0   63.35    4.78
   9  13   0   48.26    4.90
  13  -9   0   60.95    4.22
  -9 -13   0   59.10    4.45
   9 -13   0   62.99    5.02
  13   9   0   53.03    4.91
 -13  -9   0   61.70    4.45
  10  13   0   -0.78    1.66
  13  10   0    0.37    1.35
 -13 -10   0    1.31    1.05
  10  13   0    1.00    1.45
 -13 -10   0   -0.85    1.00
  13  10   0    0.86    0.80
  10 -13   0   -1.73    1.16
 -10 -13   0    0.11    1.01
  10 -13   0    0.15    0.77
 -10 -13   0    1.00    0.97
  13 -10   0   -0.37    0.69
 -13 -11   0   38.43    2.93
 -11 -13   0   31.41    2.85
 -13 -11   0   37.74    2.89
  11  13   0   23.26    3.02
  11 -13   0   38.25    2.79
 -11 -13   0   43.92    2.97
 -13 -12   0   -0.78    0.76
  12  13   0   -0.19    0.94
 -13 -12   0    0.13    0.99
 -12 -13   0    0.75    0.79
 -12 -13   0    0.11    0.85
 -13 -13   0   22.10    1.93
 -13 -13   0   28.52    2.09
   0  14   0   43.22    4.27
   0 -14   0   41.19    4.71
  14   0   0   43.16    3.41
  14   0   0   44.90    3.80
   0 -14   0   42.95    3.88
   0 -14   0   38.81    3.60
   0 -14   0   34.85    3.35
  14   0   0   49.57    4.24
  14   0   0   46.89    3.23
   0  14   0   42.52    4.30
   0 -14   0   40.77    3.41
  14   0   0   41.64    3.41
  14   0   0   46.72    4.86
  -1 -14   0    1.95    1.11
   1 -14   0    1.13    0.93
  -1  14   0    4.06    1.83
  -1 -14   0    0.50    1.02
  14   1   0   -0.67    1.86
  14   1   0    0.15    0.87
   1 -14   0    1.00    1.24
   1 -14   0    1.10    0.96
  14  -1   0    1.92    0.98
   1  14   0    1.87    1.91
  14   1   0    3.09    0.96
  14   1   0    0.46    1.39
  14   1   0    3.66    1.74
  14  -1   0    0.37    0.88
   1 -14   0    1.51    1.21
  14  -1   0   -2.21    1.64
   1 -14   0    0.55    1.93
  14  -1   0    1.59    2.12
  14   1   0    1.59    0.96
  14  -1   0    0.36    1.38
  -1 -14   0    0.32    1.83
  -1 -14   0    2.04    1.25
  -1 -14   0    0.92    1.30
   1  14   0    3.72    1.88
  14  -1   0    1.70    0.77
  14  -2   0   17.40    2.00
  14   2   0   13.89    1.76
   2  14   0   12.76    2.55
  -2 -14   0   16.54    2.08
   2 -14   0   16.06    1.84
   2 -14   0   17.29    2.65
  14   2   0   11.41    3.11
  -2 -14   0   15.89    2.17
  -2 -14   0   13.48    1.77
  14   2   0   17.71    1.96
  -2  14   0   18.87    2.61
  14  -2   0   16.29    3.16
  -2 -14   0   16.82    2.40
  14   2   0   17.54    2.22
  14  -2   0   16.51    1.60
  -2 -14   0   13.56    1.94
   2 -14   0   17.90    2.07
   2 -14   0   15.93    1.95
   2  14   0   14.33    2.45
  14   2   0   14.16    2.39
   2 -14   0   15.89    2.34
  14   2   0   15.03    1.89
  14  -2   0   19.18    2.48
 -14  -2   0   25.81    2.91
  14  -2   0   15.35    2.03
  -2 -14   0   15.46    2.61
  14  -2   0   16.29    2.43
  14   3   0    1.41    1.67
   3 -14   0   -1.44    1.75
   3  14   0    0.08    1.80
  -3 -14   0    1.13    1.77
   3 -14   0    1.76    1.21
   3 -14   0    0.89    0.98
  -3 -14   0    0.15    1.04
  14  -3   0    1.26    0.72
  -3  14   0    0.19    1.73
  -3 -14   0    2.27    1.01
  -3 -14   0    1.88    1.35
  14  -3   0   -0.47    1.20
   3  14   0    2.25    1.95
  14  -3   0    2.71    0.93
  14  -3   0    2.46    0.89
  14   3   0    0.69    0.98
 -14  -3   0    3.04    1.48
  -3 -14   0    2.12    1.21
  14  -3   0    4.72    1.67
   3 -14   0    1.40    0.85
  -3 -14   0    2.45    1.17
  14   3   0    1.72    1.00
  14  -3   0   -3.80    2.00
   3 -14   0    0.34    1.22
  14   3   0    0.41    0.92
  14   3   0    0.96    2.32
   4  14   0   41.68    4.54
   4 -14   0   47.62    3.89
   4 -14   0   47.85    3.38
  14   4   0   47.89    3.60
  14  -4   0   42.85    3.51
   4 -14   0   41.86    3.74
  14   4   0   50.59    3.65
 -14  -4   0   46.37    4.19
  14  -4   0   41.01    3.89
 -14  -4   0   57.23    4.22
  -4 -14   0   38.65    3.59
  -4 -14   0   44.94    4.82
  14  -4   0   46.78    4.29
  14   4   0   48.24    4.44
  14   4   0   45.86    3.53
   4 -14   0   46.82    3.65
  14  -4   0   48.94    3.60
   4  14   0   51.10    4.58
  -4 -14   0   41.43    4.00
  -4  14   0   46.31    4.45
   4 -14   0   47.42    4.71
  -4 -14   0   46.60    3.66
 -14  -5   0    1.75    1.46
  14   5   0    0.72    1.63
   5 -14   0    3.09    1.06
  -5 -14   0    1.37    1.01
   5 -14   0    1.32    1.69
  14   5   0    0.72    0.95
  14  -5   0    4.35    1.57
   5 -14   0    3.32    1.12
  -5 -14   0    1.09    1.33
  14   5   0    0.70    1.19
  14   5   0    2.45    0.94
  14  -5   0    2.53    0.91
  14  -5   0    2.39    1.21
   5  14   0    4.97    1.92
   5 -14   0    1.26    1.08
  14  -5   0    1.95    0.58
  -5  14   0    0.91    1.58
   5  14   0    0.04    1.81
  14  -5   0    1.41    0.78
   5 -14   0    2.54    0.71
   6  14   0   38.85    4.27
 -14  -6   0   47.85    3.49
  14  -6   0   40.53    3.23
  14  -6   0   34.96    3.94
  14  -6   0   40.12    3.20
  -6 -14   0   34.92    3.36
 -14  -6   0   44.26    3.71
  -6  14   0   40.17    4.05
   6 -14   0   41.49    2.92
  14   6   0   38.08    3.98
   6 -14   0   48.09    3.55
   6 -14   0   40.59    4.27
  -6 -14   0   39.07    3.74
  14   6   0   44.16    3.34
   6 -14   0   43.54    3.39
   6 -14   0   48.96    3.36
  14  -6   0   39.00    3.50
  -7  14   0    5.40    1.81
   7 -14   0    3.58    1.67
  -7 -14   0    5.66    1.16
   7 -14   0    6.16    1.13
   7 -14   0    6.99    1.15
   7  14   0    9.39    2.03
  14  -7   0    5.51    1.01
  14   7   0    4.27    1.05
 -14  -7   0    5.55    1.48
  14  -7   0    7.19    1.59
   7 -14   0    5.42    1.14
  14   7   0    4.89    1.65
 -14  -7   0    5.68    1.29
  14   8   0   30.86    2.86
   8 -14   0   39.62    3.76
   8 -14   0   38.29    2.95
  14  -8   0   38.11    2.82
   8  14   0   36.63    3.29
   8  14   0   33.79    3.77
   8  14   0   23.92    3.53
 -14  -8   0   41.73    3.08
   8 -14   0   43.69    3.05
  14   8   0   27.50    3.54
  -8 -14   0   36.52    3.03
   9 -14   0    2.19    0.87
  14  -9   0    1.49    0.67
 -14  -9   0    0.96    1.01
  14   9   0    2.69    1.43
   9  14   0    3.59    1.55
 -14  -9   0    1.48    1.09
   9 -14   0    2.38    1.40
  -9 -14   0    3.29    0.98
   9  14   0    1.27    1.11
   9  14   0    0.11    1.73
 -10 -14   0   40.60    3.20
 -14 -10   0   38.29    3.16
  10 -14   0   39.32    3.11
  10 -14   0   42.49    3.67
  14 -10   0   43.32    3.10
 -14 -10   0   42.91    3.21
 -11 -14   0   -0.36    0.79
  11 -14   0   -0.53    0.65
  11  14   0   -0.35    1.13
 -14 -11   0    0.22    0.81
 -12 -14   0   27.39    2.06
 -14 -12   0   21.98    2.07
 -14 -12   0   25.13    2.04
 -13 -14   0   -0.61    0.55
 -14 -13   0    0.43    0.59
 -14 -13   0    0.11    0.41
  15   0   0    0.14    0.85
  15   0   0   -0.09    1.75
   0  15   0   -2.73    1.66
  15   0   0   -0.07    0.73
   0 -15   0   -0.68    1.84
   0 -15   0   -0.45    0.87
  15   0   0    1.39    0.90
   0 -15   0    1.86    1.11
   0  15   0   -1.48    1.65
   0 -15   0   -1.68    0.84
  15   0   0    1.00    1.29
   0 -15   0    1.12    1.20
   1 -15   0   29.38    2.66
  -1 -15   0   28.32    2.66
   1 -15   0   26.48    3.09
  15  -1   0   29.72    2.58
  15   1   0   28.18    2.57
   1  15   0   28.97    3.54
  15   1   0   34.87    3.52
   1 -15   0   25.54    3.91
 -15  -1   0   28.79    3.99
  -1 -15   0   29.07    2.80
  15  -1   0   28.35    3.06
   1 -15   0   23.05    2.46
  15  -1   0   29.63    2.53
   1  15   0   30.94    3.77
  15  -1   0   28.51    2.30
   1 -15   0   30.34    2.89
  15   1   0   28.97    3.10
  15   1   0   29.92    2.42
  15   1   0   30.98    2.58
  -1  15   0   30.76    3.72
  -1 -15   0   32.38    4.07
  -1 -15   0   32.49    3.10
  -1 -15   0   31.35    2.64
  15  -1   0   30.19    3.50
 -15  -2   0    0.22    1.37
   2 -15   0    0.63    0.94
  15   2   0    0.27    0.86
   2 -15   0   -0.09    0.79
  -2 -15   0   -0.05    0.96
  -2 -15   0    0.98    1.01
  15  -2   0    0.12    0.80
   2 -15   0    0.20    1.06
  15   2   0   -0.06    0.82
  15  -2   0    0.49    0.84
  -2 -15   0   -0.05    1.67
  -2 -15   0    0.93    1.21
  15   2   0   -0.26    1.57
  -2 -15   0   -0.32    1.07
   2 -15   0    1.42    1.23
   2  15   0    2.52    1.83
  15  -2   0   -1.22    1.16
  15  -2   0   -0.13    1.58
   2  15   0   -2.69    1.71
  -2  15   0    0.19    1.60
  15  -2   0   -1.03    0.67
  15   2   0   -0.28    0.82
   2 -15   0   -3.65    1.57
  -2 -15   0    1.36    1.00
  -3 -15   0   47.42    3.71
  15  -3   0   41.72    3.87
 -15  -3   0   49.39    4.16
  -3  15   0   51.26    4.37
  15   3   0   48.15    3.50
  15  -3   0   45.36    3.46
   3 -15   0   47.38    3.41
   3  15   0   43.57    4.46
   3 -15   0   47.59    4.71
  15   3   0   49.75    3.55
  -3 -15   0   40.94    4.66
  15  -3   0   41.14    4.21
 -15  -3   0   51.43    4.08
  15  -3   0   44.34    3.25
  15   3   0   48.25    3.48
  -3 -15   0   42.34    3.54
   3 -15   0   47.19    3.60
   3  15   0   46.61    4.46
  15  -3   0   45.89    3.52
  -3 -15   0   43.76    3.69
  -3 -15   0   43.23    3.60
  -3 -15   0   42.18    3.94
   3 -15   0   44.31    3.72
  15   3   0   53.14    4.40
   3 -15   0   44.99    3.88
  15   4   0    0.61    0.85
  15  -4   0    0.89    1.49
  -4 -15   0    0.73    1.25
  15  -4   0    1.24    0.76
   4  15   0    2.83    1.66
  15   4   0    0.76    0.96
 -15  -4   0    2.38    1.42
  15  -4   0   -0.16    1.14
  15  -4   0    1.09    0.85
   4 -15   0    1.37    0.67
  -4 -15   0    1.21    0.96
   4 -15   0    0.91    0.91
  15  -4   0    0.39    0.56
  -4  15   0    0.89    1.61
   4 -15   0    1.47    1.14
  15   4   0   -0.09    1.48
  -4 -15   0    1.11    0.98
   4 -15   0    3.03    1.09
   4 -15   0   -0.71    1.57
  15   4   0    2.52    0.90
   4  15   0    0.82    1.73
   5 -15   0   35.80    3.84
  15   5   0   34.87    3.53
   5 -15   0   32.74    3.07
  15  -5   0   31.41    2.67
  15   5   0   31.89    2.75
   5 -15   0   32.94    2.40
 -15  -5   0   42.37    3.27
  -5  15   0   28.40    3.59
   5 -15   0   33.14    2.76
  15   5   0   32.55    2.73
  15  -5   0   32.17    2.62
  -5 -15   0   31.72    3.19
   5 -15   0   34.34    2.85
   5  15   0   26.03    3.69
  15  -5   0   32.20    3.36
  -5 -15   0   31.97    2.78
  15   5   0   31.91    2.64
  -6 -15   0    1.22    0.93
  -6 -15   0    1.08    1.19
  15   6   0    1.49    1.48
   6 -15   0    2.13    1.51
   6 -15   0    0.94    0.90
  15   6   0    0.11    0.78
   6  15   0   -0.48    1.33
 -15  -6   0    0.75    1.33
   6 -15   0   -0.24    0.96
   6  15   0    1.10    1.49
 -15  -6   0    0.63    1.27
  15  -6   0   -0.72    0.66
   6 -15   0    0.44    0.40
  15  -6   0    0.02    1.39
   6 -15   0    0.74    0.84
  15  -6   0   -0.32    0.76
  15  -7   0   31.74    2.49
   7 -15   0   33.21    2.60
  15   7   0   26.40    3.14
   7 -15   0   29.27    3.40
 -15  -7   0   30.87    2.64
   7 -15   0   32.38    2.79
  15   7   0   30.21    2.49
  -7 -15   0   29.96    2.64
   7  15   0   28.49    3.33
   7 -15   0   30.98    2.55
   8 -15   0   -0.13    1.21
  15  -8   0   -0.36    0.60
   8 -15   0    1.53    0.85
   8  15   0    0.88    1.04
 -15  -8   0    0.39    0.96
   8  15   0    0.61    1.67
  -8 -15   0   -1.38    0.81
   8 -15   0    0.98    0.81
  15   8   0   -0.35    0.67
  15  -9   0   29.13    2.21
   9 -15   0   31.04    2.97
  -9 -15   0   29.33    2.42
 -15  -9   0   30.87    2.46
   9 -15   0   30.05    2.43
   9  15   0   15.39    2.89
 -15  -9   0   32.05    2.55
  10  15   0    1.10    1.26
 -15 -10   0   -0.93    0.76
  10 -15   0    0.44    0.67
 -10 -15   0   -0.36    0.71
 -15 -11   0   20.31    1.79
  11 -15   0   27.83    1.91
 -15 -11   0   16.63    1.92
 -11 -15   0   19.82    1.76
 -15 -12   0    0.70    0.56
 -15 -12   0    0.05    0.57
 -12 -15   0    0.84    0.55
  16   0   0   33.48    2.58
  16   0   0   31.51    2.39
  16   0   0   33.39    2.59
   0 -16   0   28.61    2.98
   0  16   0   28.41    3.60
   0 -16   0   29.41    3.77
   0 -16   0   29.29    2.60
   0 -16   0   28.53    2.65
  16   0   0   33.15    3.48
   0 -16   0   30.70    2.80
  16  -1   0    2.34    0.87
   1 -16   0    1.75    1.10
  -1 -16   0    2.57    1.07
 -16  -1   0    1.50    1.34
  -1 -16   0    0.18    1.67
  16  -1   0    1.86    0.81
  16   1   0    2.99    0.87
  16  -1   0    4.49    1.70
   1  16   0    0.81    1.60
  16   1   0   -0.47    1.66
   1 -16   0    3.09    0.94
   1 -16   0    0.73    1.00
  -1  16   0    0.34    1.65
  16   1   0    0.85    0.72
   1 -16   0    1.31    0.77
   1  16   0    0.68    1.63
  -1 -16   0    0.99    1.14
  -1 -16   0    2.84    0.96
   1 -16   0    3.37    1.85
  -1 -16   0    3.19    1.03
  16  -1   0    1.17    0.67
  16   1   0    0.24    0.80
  -2 -16   0   94.79    6.51
 -16  -2   0  106.08    6.81
   2 -16   0   86.23    6.44
  -2 -16   0   88.49    6.48
  16   2   0   92.75    6.38
  -2 -16   0   93.58    6.64
   2  16   0   89.68    6.97
   2 -16   0   95.47    6.51
  -2 -16   0   85.72    6.46
  16   2   0   96.96    6.34
   2  16   0   85.65    6.90
  16  -2   0   93.36    6.36
  -2  16   0   88.64    6.96
   2 -16   0   89.08    6.62
  16   2   0   97.78    6.39
  16  -2   0   96.01    6.39
  -2 -16   0   81.70    7.17
   2 -16   0   89.16    6.31
  16  -2   0   91.36    6.92
  16   2   0  109.87    7.03
  16  -2   0   91.10    6.23
   2 -16   0  102.59    7.24
  16   3   0    4.36    0.90
  16   3   0    6.19    1.64
  -3 -16   0    3.19    1.06
   3 -16   0    2.77    1.70
  -3 -16   0    4.26    1.13
  -3 -16   0    3.69    0.97
   3  16   0   -0.44    1.64
 -16  -3   0    4.83    1.30
   3  16   0    4.83    1.66
  16   3   0    5.61    0.96
  -3 -16   0    4.75    1.06
  16   3   0    2.85    0.88
  16  -3   0    3.18    0.91
  16  -3   0    5.49    1.65
  -3  16   0    4.50    1.69
  -3 -16   0    4.46    1.29
   3 -16   0    4.59    1.21
  16  -3   0    3.77    0.84
   3 -16   0    4.36    0.98
   3 -16   0    3.95    0.81
  16  -3   0    3.69    0.67
  -3 -16   0    2.32    1.71
   3 -16   0    2.01    1.06
   4 -16   0   69.75    4.92
   4 -16   0   69.65    5.45
   4 -16   0   71.90    4.77
  16   4   0   68.44    4.64
   4 -16   0   67.02    4.73
   4 -16   0   68.32    4.51
  16   4   0   69.75    4.68
   4  16   0   62.08    5.35
  -4 -16   0   68.71    4.95
  16  -4   0   64.81    4.61
  16  -4   0   55.39    4.39
  -4 -16   0   58.18    4.71
  16   4   0   68.12    4.66
  16  -4   0   67.71    5.19
 -16  -4   0   76.30    5.05
  16  -4   0   66.53    4.66
  -4 -16   0   63.61    4.70
  -4 -16   0   65.65    4.85
  16   4   0   67.71    5.26
   5  16   0   -0.04    1.90
   5 -16   0    0.82    1.36
  16  -5   0    0.38    0.72
   5 -16   0    1.37    0.88
   5 -16   0    0.94    0.45
  -5 -16   0   -0.28    1.08
  -5 -16   0    0.43    0.83
  16  -5   0    0.91    0.65
  16   5   0    0.54    0.72
  16   5   0   -0.67    1.40
  16   5   0    0.28    0.84
   5 -16   0    0.80    0.79
  16   5   0   -0.39    0.68
   5 -16   0    0.04    0.96
  16   6   0   36.33    2.71
  16  -6   0   35.37    2.65
  16   6   0   34.33    2.74
   6 -16   0   34.53    3.52
   6 -16   0   34.49    2.80
   6 -16   0   37.89    2.99
   6 -16   0   35.05    2.76
  16  -6   0   36.33    2.69
  -6 -16   0   35.55    2.81
   7  16   0    1.59    1.00
  16  -7   0    3.10    0.70
  16   7   0    1.99    0.70
   7 -16   0    2.48    0.84
   7 -16   0    1.86    0.76
   7 -16   0    4.15    1.36
   7 -16   0    2.38    0.88
  -7 -16   0    3.25    0.87
   8 -16   0   24.30    2.16
   8  16   0   23.58    2.20
  -8 -16   0   23.49    2.06
  16  -8   0   24.52    1.93
  16   8   0   21.85    2.08
   8 -16   0   26.69    2.10
 -16  -8   0   27.32    2.10
 -16  -9   0    1.19    0.71
  16  -9   0   -0.09    0.47
   9 -16   0    1.72    0.69
  -9 -16   0    0.93    0.70
   9  16   0    1.44    1.19
 -10 -16   0   15.37    1.43
 -16 -10   0   14.50    1.69
  10 -16   0   13.71    1.45
 -16 -10   0   18.92    1.45
  17   0   0    0.49    0.69
   0 -17   0   -0.24    0.69
   0 -17   0    0.63    0.88
   0 -17   0   -0.84    1.38
  17   0   0   -0.33    0.64
   0 -17   0    1.04    1.00
  17   0   0    0.12    0.60
   0 -17   0    0.43    0.77
   1 -17   0   15.71    1.78
   1 -17   0   19.29    2.17
   1 -17   0   17.31    1.64
  17   1   0   18.17    1.72
  -1 -17   0   17.94    2.16
  -1 -17   0   18.57    1.96
  17   1   0   17.81    1.53
  -1 -17   0   17.93    1.76
  17  -1   0   19.33    1.47
  17  -1   0   16.18    1.70
  17   1   0   18.48    1.71
  17  -1   0   18.02    1.75
   1 -17   0   16.37    1.88
  -1 -17   0   11.48    2.14
  -1 -17   0   16.81    1.77
   1 -17   0   14.39    2.23
   2 -17   0    5.72    1.07
   2 -17   0    5.63    0.92
  17  -2   0    4.83    0.86
  17   2   0    4.43    0.83
  -2 -17   0    3.88    0.96
  17   2   0    4.03    0.82
  -2 -17   0    3.05    0.91
  17  -2   0    4.12    0.80
  -2 -17   0    3.80    1.12
  17  -2   0    3.78    0.64
   2 -17   0    3.86    0.99
  -2 -17   0    5.36    1.62
   2 -17   0    0.64    1.53
  -2 -17   0    5.48    1.05
   2 -17   0    3.44    0.75
  17   2   0    4.17    0.80
   3 -17   0   52.47    3.89
  -3 -17   0   46.30    3.72
  -3 -17   0   46.40    3.83
   3 -17   0   53.31    4.47
   3 -17   0   52.00    3.75
  -3 -17   0   52.40    3.93
  -3 -17   0   46.34    3.75
   3 -17   0   51.18    3.52
  -3 -17   0   50.93    3.76
  17  -3   0   50.28    3.66
   3 -17   0   48.69    3.72
  17   3   0   53.90    3.65
  17   3   0   53.99    3.67
  17  -3   0   53.30    3.63
  17   3   0   53.96    3.64
  -4 -17   0   -1.13    0.69
  17   4   0   -0.08    0.63
   4 -17   0    0.96    0.84
  -4 -17   0    0.26    0.80
  -4 -17   0   -0.40    0.82
   4 -17   0   -0.39    0.71
  -4 -17   0    1.74    0.98
  17  -4   0    1.35    0.61
  17  -4   0   -0.14    0.64
  17   4   0    0.19    0.66
   4 -17   0   -0.01    0.43
   4 -17   0    2.17    0.75
  17   4   0    0.56    0.71
   4 -17   0    0.30    1.24
  -5 -17   0   16.52    1.67
  17   5   0   19.09    1.64
  17   5   0   17.00    1.59
   5 -17   0   18.53    1.96
   5 -17   0   16.43    1.73
  17   5   0   18.51    1.64
  17  -5   0   18.35    1.66
  -5 -17   0   18.73    2.04
   5 -17   0   17.99    1.63
   5 -17   0   21.33    2.48
  17  -5   0   16.92    1.54
   6 -17   0    0.94    0.77
   6 -17   0   -1.18    0.58
   6 -17   0    0.57    0.69
  17   6   0   -0.17    0.53
   6  17   0   -1.97    0.82
  17  -6   0    0.21    0.49
  17  -6   0    0.43    0.56
  17   6   0    0.12    0.69
  -6 -17   0    0.62    0.66
   7 -17   0   29.71    2.24
   7 -17   0   27.18    2.35
  -7 -17   0   30.67    2.27
   7  17   0   27.37    2.38
  17   7   0   30.61    2.26
  17   7   0   28.21    2.15
  17  -7   0   28.25    2.15
   8  17   0   -0.50    0.99
 -17  -8   0    2.71    1.08
   8 -17   0    0.92    0.64
  -8 -17   0    0.59    0.62
   8 -17   0    1.61    0.60
  17  -8   0    1.50    0.46
  -9 -17   0   15.20    1.35
   9 -17   0   16.43    1.38
 -17  -9   0   14.18    1.54
   0 -18   0   12.72    1.28
   0 -18   0   13.19    1.79
   0 -18   0   13.02    1.43
  18   0   0   11.55    1.13
  18   0   0   12.85    1.30
   0 -18   0   16.45    1.59
  18   0   0   14.01    1.34
  18   1   0    0.61    0.50
  18  -1   0    0.17    0.46
  18   1   0   -0.75    0.57
   1 -18   0    0.90    0.66
   1 -18   0    0.28    0.52
   1 -18   0    1.28    0.87
  18  -1   0    0.27    0.52
  -1 -18   0    0.11    0.75
  18   1   0    0.07    0.56
  -1 -18   0   -0.67    0.73
  18  -1   0    0.19    0.58
  -1 -18   0   -0.39    0.61
  -1 -18   0   -0.56    0.63
   1 -18   0   -0.33    0.73
   2 -18   0   18.05    1.88
   2 -18   0   18.11    1.67
   2 -18   0   16.76    1.39
   2 -18   0   17.30    1.59
  18  -2   0   18.41    1.53
  18   2   0   17.50    1.54
  18   2   0   16.08    1.45
  -2 -18   0   14.92    1.55
  18  -2   0   17.87    1.52
  -2 -18   0   17.03    1.87
  -2 -18   0   18.31    1.73
  18   2   0   16.73    1.53
  -2 -18   0   18.38    1.62
  18  -3   0    3.84    0.70
  18   3   0    5.26    0.72
  18  -3   0    3.93    0.66
   3 -18   0    2.84    0.88
   3 -18   0    4.85    0.77
  -3 -18   0    3.07    0.90
   3 -18   0    2.69    0.78
  18   3   0    4.65    0.71
   3 -18   0    4.09    0.62
  -3 -18   0    4.21    0.83
  18   3   0    5.09    0.73
  -3 -18   0    3.69    0.79
  18  -4   0   22.76    1.81
  18  -4   0   24.13    1.78
   4 -18   0   22.13    1.82
  18   4   0   26.96    1.82
  18   4   0   23.69    1.80
  -4 -18   0   19.24    2.02
  18   4   0   22.51    1.81
   4 -18   0   22.67    1.92
  -4 -18   0   19.18    1.88
   4 -18   0   22.55    2.04
  18   5   0   -0.01    0.57
   5 -18   0    1.39    0.69
  18   5   0    0.00    0.50
  -5 -18   0   -0.57    0.64
  18   5   0   -0.45    0.51
   5 -18   0    0.54    0.62
   5  18   0   -0.42    0.72
  18  -5   0    0.58    0.45
  18  -5   0   -0.07    0.48
  -5 -18   0   -0.42    0.52
   6 -18   0   30.02    2.10
  18  -6   0   25.34    1.91
   6 -18   0   28.54    2.01
  -6 -18   0   23.66    1.93
  18  -6   0   26.04    1.87
  18   6   0   24.31    1.94
   6  18   0   25.68    2.07
  18   6   0   25.43    1.91
  19   0   0   -0.24    0.46
   0 -19   0    0.45    0.41
  19   0   0   -0.14    0.45
   0 -19   0   -0.62    0.62
  19   0   0   -0.22    0.35
   0 -19   0   -0.51    0.60
  -1 -19   0   25.25    2.05
  -1 -19   0   25.24    1.99
   1 -19   0   25.25    2.08
  -1 -19   0   23.57    1.86
   1 -19   0   28.15    2.01
   1 -19   0   24.94    1.78
  19   1   0   25.74    1.88
  19   1   0   27.06    1.89
  19  -1   0   25.19    1.88
  19  -1   0   24.38    1.88
   2 -19   0    1.31    0.60
  -2 -19   0    0.34    0.63
  -2 -19   0    0.73    0.60
   2 -19   0   -0.63    0.63
  19   2   0    0.19    0.38
  19  -2   0    0.19    0.45
  19  -2   0   -0.27    0.41
  19   2   0    0.19    0.45
  19   2   0    0.02    0.45
  -2 -19   0    0.51    0.48
   2 -19   0    0.44    0.24
  19   3   0   19.86    1.48
  19  -3   0   17.24    1.43
   3 -19   0   18.98    1.67
  -3 -19   0   16.18    1.45
   3 -19   0   19.02    1.55
  19   3   0   17.67    1.38
  19  -3   0   20.09    1.45
  19   3   0   19.78    1.45
   0   0  -1    0.38    0.65
   0   0   1   -0.32    1.02
   0   0  -1    0.29    0.55
   0   0   1   -0.77    0.78
   0   0   1    0.10    0.54
   0   0  -1   -0.43    0.65
   0   0  -1   -0.08    0.69
   0   0   1   -0.29    0.73
  -1   0   1  105.04    7.02
   1   0   1   99.87    7.11
   0   1   1  118.65    7.14
   0   1  -1  105.80    7.17
   1   0   1  113.91    7.20
   0   1   1   96.89    6.92
  -1   0   1  104.38    7.17
   0   1   1   97.45    7.20
  -1   0  -1  110.84    7.23
   1   0  -1  102.74    7.27
   1   0   1   99.81    6.97
   1   0  -1  104.11    7.09
   0   1  -1  108.88    7.24
  -1   0   1  115.87    7.21
  -1   0   1   98.50    6.96
   0  -1  -1   95.64    7.24
   0   1  -1  113.81    7.20
   0  -1  -1  107.53    7.08
   0  -1   1  118.35    7.17
   0  -1   1   99.40    7.09
  -1   0  -1  115.51    7.14
   0  -1  -1  104.86    7.26
   1   0  -1  112.78    7.34
   0  -1   1  100.44    7.34
   1   0   1  109.56    7.34
   1   0   1  109.10    7.11
   0   1   1  103.13    7.04
   0   1  -1  103.21    7.28
   1   1  -1   -1.20    0.88
   1   1   1   -0.55    0.86
  -1   1  -1    0.33    0.47
   1  -1   1    0.15    0.93
  -1  -1   1    0.10    0.88
   1  -1  -1    0.38    0.98
   1   1  -1    1.43    1.05
   1   1   1    0.98    0.82
   1   1  -1   -0.50    0.83
   1   1   1   -0.30    1.16
  -1  -1  -1    0.71    0.84
  -1   1   1    0.63    1.01
   1   1   1   -0.23    0.90
   1   1   1   -1.63    0.86
   1  -1   1   -0.81    1.35
   1  -1   1   -0.99    0.69
  -1  -1   1    0.34    0.94
   1   1   1   -0.70    0.73
   1  -1  -1    0.25    0.88
  -1   1   1   -0.05    0.45
   1  -1   1   -0.04    0.36
   1  -1   1    0.89    1.04
  -1  -1   1    0.54    1.08
  -1   1   1   -0.28    1.17
  -1   1  -1    0.70    0.78
   1   1  -1   -0.09    0.89
   0   2  -1    0.41    0.81
   2   0   1    1.54    1.33
   0   2  -1   -0.11    1.33
   2   0   1   -0.05    1.13
   0   2   1    1.27    0.91
  -2   0  -1   -0.62    0.90
   0  -2   1    0.77    0.94
   2   0   1   -1.39    0.81
   0   2  -1    0.58    0.78
  -2   0   1   -0.59    1.18
   2   0   1    0.28    0.62
   2   0  -1   -1.37    0.98
   0   2   1    0.05    1.56
  -2   0   1   -0.92    0.57
   0   2   1    0.76    0.89
  -2   0   1    0.66    0.97
   2   0  -1    0.07    1.09
   2   0   1    0.71    1.21
   0   2   1   -0.45    0.98
   2   0  -1    0.72    1.26
   0  -2   1   -0.85    1.54
   0   2  -1   -1.69    0.91
   0  -2   1   -1.00    0.88
   0  -2  -1    0.30    1.05
   2   0  -1    0.60    1.06
   0   2   1    0.82    0.80
   2   0   1    0.25    0.64
   2   0   1   -0.76    1.26
   1  -2   1  190.33   12.03
  -1  -2  -1  181.80   12.24
  -2   1  -1  181.78   12.25
  -1   2   1  188.48   12.10
   1   2  -1  184.12   12.42
   2   1   1  183.75   12.13
   2   1   1  173.99   12.32
   1   2  -1  175.35   12.39
  -2  -1   1  153.27   12.16
   2  -1  -1  179.85   12.44
   2  -1  -1  194.83   12.45
   1  -2   1  174.81   12.36
   2  -1  -1  182.80   12.30
   1   2  -1  199.11   12.58
   2   1   1  201.87   12.32
  -1   2   1  197.47   12.21
   2   1   1  176.25   12.14
   1   2  -1  187.94   12.39
   1  -2   1  193.23   12.24
  -1   2   1  190.11   12.52
  -2  -1   1  176.84   12.16
   2   1   1  191.16   12.34
   2   1   1  182.59   12.33
   2   1   1  181.44   12.20
   1  -2   1  178.28   12.56
   2  -1  -1  181.13   12.50
  -2  -1   1  179.02   12.28
   2   1  -1  168.40   12.43
  -1   2  -1  189.52   12.17
  -1   2  -1  182.64   12.27
   2   1  -1  191.83   12.48
   1   2   1  194.97   12.16
  -2   1   1  190.32   12.32
   1   2   1  175.95   12.25
  -2   1   1  184.88   12.29
   1  -2  -1  177.96   12.46
   2  -1   1  188.84   12.41
   1  -2  -1  194.91   12.45
  -1   2  -1  188.38   12.19
   1  -2  -1  194.76   12.49
   1   2   1  184.43   12.24
   1   2   1  190.10   12.23
  -1  -2   1  188.15   12.20
  -1  -2   1  175.69   12.41
   2  -1   1  165.94   12.33
   1   2   1  171.07   12.41
   2  -1   1  196.98   12.36
  -2  -1  -1  186.71   12.37
   1   2   1  183.32   12.23
   1   2   1  170.54   12.25
   2   1  -1  192.71   12.47
   2   2   1    1.00    1.45
   2  -2   1   -0.44    1.36
   2  -2   1    0.96    1.17
  -2  -2   1   -2.92    1.24
   2  -2  -1   -1.24    1.02
   2  -2  -1    0.58    1.03
  -2  -2   1   -0.27    1.12
  -2   2   1   -4.26    1.53
   2   2   1    1.01    1.42
   2   2  -1   -0.71    1.67
   2   2   1   -0.64    1.39
   2   2   1    0.84    1.10
  -2   2   1   -0.53    1.16
   2   2  -1   -0.89    1.30
   2   2   1    0.86    1.05
   2  -2  -1   -0.50    1.22
  -2  -2   1    0.47    1.23
  -2   2  -1   -0.09    0.74
   2  -2  -1    1.83    1.20
  -2  -2  -1    1.29    1.19
   2   2   1   -0.50    1.21
   2   2  -1   -1.21    1.03
   2  -2   1    0.04    1.62
   2   2   1   -0.56    1.12
   2   2  -1    1.69    1.33
  -3   0  -1   86.29    6.25
   3   0  -1  102.20    6.55
   0   3   1   70.39    5.73
   0   3   1   85.81    5.82
   0   3   1   83.40    5.53
   3   0  -1   84.59    6.56
   3   0  -1   82.84    6.42
   0   3   1   76.86    6.39
   3   0   1   85.44    5.54
  -3   0   1   67.75    5.55
   0   3   1   79.01    5.50
   3   0   1   72.58    6.06
   0  -3   1   83.13    5.66
  -3   0   1   78.92    5.33
   0   3   1   79.68    5.69
   0   3  -1   98.70    6.28
   3   0   1   84.18    5.51
   3   0   1   80.86    5.96
   3   0  -1   95.97    6.47
   3   0   1   91.83    6.09
   0   3  -1   84.87    6.30
   0   3   1   82.79    5.88
   0   3  -1   88.15    6.26
   3   0   1   82.99    5.98
   0  -3   1   81.51    6.41
   0   3  -1   85.80    6.65
   1  -3   1    9.24    2.35
  -3  -1   1    6.23    1.17
  -1   3   1    9.03    1.37
   3  -1  -1    7.29    1.63
  -3   1  -1    7.23    1.17
   1   3  -1    9.48    1.60
   3   1   1    8.77    1.42
   1   3  -1   10.34    1.60
   3  -1  -1    6.96    1.72
   1   3  -1    8.76    1.49
   3   1   1   11.48    1.83
   3  -1  -1    9.27    1.88
  -1   3   1   10.04    1.48
  -1   3   1    8.31    1.57
  -3  -1   1   10.36    1.40
   3   1   1    8.86    1.96
   1   3  -1   11.50    2.10
  -3  -1   1    8.26    1.65
   3  -1  -1   10.52    1.72
  -1   3   1    8.88    1.53
   3  -1  -1    7.60    1.45
   3   1   1   10.11    1.67
   3   1   1    7.42    1.71
   1   3   1    8.13    1.64
   1   3   1    6.83    1.51
   1   3   1    9.11    1.21
   3  -1   1    8.82    1.01
  -3   1   1   12.40    1.60
   3  -1   1    9.17    1.82
  -1   3  -1    7.48    2.05
  -1   3  -1   12.15    1.49
   3   1  -1    7.46    1.48
   3   1  -1   10.51    2.02
   3   1  -1   10.21    1.77
   3  -1   1    7.97    1.95
   3   1  -1    9.66    1.95
   3  -1   1    9.34    1.03
   3  -1   1   10.95    1.87
  -3  -1  -1    8.64    1.49
  -1  -3   1    7.32    1.38
   3  -1   1    7.62    1.78
   1   3   1   11.46    1.60
  -1  -3   1    8.55    1.30
   1  -3  -1    7.00    1.38
  -1   3  -1   11.36    1.43
  -1   3  -1    9.42    1.27
   1   3   1    8.13    1.57
  -1  -3   1    5.95    1.99
   1   3   1    9.68    1.73
   1   3   1    7.61    2.11
   3  -2  -1  157.07    9.96
   2   3  -1  154.42   10.23
   2  -3   1  169.49   10.92
   3   2   1  155.59   10.89
  -2   3   1  162.76   10.84
   2   3  -1  131.23    9.91
   2   3  -1  130.94    9.92
   3   2   1  160.19   10.98
  -3   2  -1  135.20    9.52
   3   2   1  160.40   11.17
  -3  -2   1  130.48   10.73
   2   3  -1  150.14    9.94
   3   2   1  164.54   10.86
  -3  -2   1  157.02   10.86
  -3  -2   1  154.48   10.92
   3   2   1  140.29   10.91
  -2  -3  -1  139.18    9.73
   3  -2  -1  139.04    9.86
   3   2   1  168.89   10.93
   3  -2  -1  141.90    9.87
   3  -2  -1  156.52   10.04
   3  -2  -1  144.24    9.98
   2  -3   1  166.43   11.14
   2  -3   1  189.27   11.50
  -2   3   1  163.36   10.80
   3   2   1  170.02   10.89
   3   2  -1  136.91    9.96
   2   3   1  155.42   11.09
  -2  -3   1  138.33   10.71
   2   3   1  168.07   10.99
   2   3   1  151.50   10.89
   2  -3  -1  148.76   10.27
   2   3   1  168.58   10.96
   3  -2   1  179.84   11.11
   3  -2   1  175.70   11.24
   3   2  -1  136.39    9.71
  -3   2   1  158.40   11.05
  -2  -3   1  135.21   11.00
   3   2  -1  141.74   10.00
   2  -3  -1  153.88    9.90
   3   2  -1  146.56   10.08
   2   3   1  156.72   10.77
   2  -3  -1  146.93    9.92
   2   3   1  168.01   10.94
  -2   3  -1  148.77    9.52
   3  -2   1  170.35   10.95
   3  -2   1  167.44   11.14
   2  -3  -1  144.76    9.88
   3   2  -1  147.11   10.13
  -2  -3   1  155.38   10.88
  -3  -2  -1  141.03    9.86
  -2   3  -1  152.83    9.53
   2   3   1  161.51   11.07
  -2   3  -1  142.23    9.54
   3   3  -1   -0.16    1.55
   3  -3   1   -0.04    1.42
   3   3   1   -0.53    1.39
   3  -3   1   -0.51    2.00
  -3  -3   1    1.43    1.47
   3   3  -1   -2.14    1.37
   3   3  -1    0.52    1.40
   3   3  -1    0.16    1.99
  -3   3  -1   -0.23    0.64
   3   3   1    0.20    1.46
   3   3   1   -1.64    1.23
   3   3   1    0.61    1.51
   3   3   1   -2.45    1.27
   3  -3   1   -0.19    1.53
   3   3   1    0.07    1.78
  -3  -3  -1   -0.18    1.37
   3  -3   1    0.03    1.29
   3  -3  -1    0.20    1.23
  -3  -3   1    0.53    1.20
   3  -3  -1   -0.41    1.54
   3  -3  -1   -1.26    0.99
  -3  -3   1    0.35    1.38
   3  -3  -1   -0.84    1.34
   3   3   1    2.70    1.47
   3  -3  -1    1.86    1.42
   3  -3   1    0.16    0.95
   3   3  -1    0.11    1.57
  -3   3  -1    1.08    0.50
  -4   0  -1   -1.06    1.13
   0   4   1    0.81    1.20
  -4   0   1   -1.76    0.73
   4   0  -1    1.22    1.42
   4   0   1   -0.62    0.79
   0  -4   1    1.56    2.08
   0   4   1   -0.31    0.92
   4   0  -1    0.40    1.64
   4   0  -1   -1.52    1.67
   0   4   1   -0.53    1.33
   0  -4   1    0.08    0.85
   4   0   1    0.35    0.84
   0   4   1   -0.26    0.76
   0   4  -1    0.28    1.23
   4   0  -1    0.59    1.69
   0   4   1    1.52    1.42
   4   0  -1    0.55    1.14
   0   4  -1    2.22    1.77
   0   4  -1   -0.41    1.09
   0   4  -1   -2.15    1.17
   4   0   1   -1.16    1.65
   4   0   1    0.07    1.88
   4   0  -1    0.87    1.31
   4   0   1    1.44    1.37
   0   4   1   -1.01    1.10
   4   0   1   -1.27    1.52
  -4   0   1   -0.82    0.60
   1   4  -1   95.19    6.69
   1   4  -1   91.50    7.12
   4  -1  -1   91.76    6.85
   4  -1  -1   97.67    7.10
   4   1   1   72.22    5.46
   1  -4   1   66.03    4.94
  -1   4   1   68.51    5.20
  -4  -1   1   72.91    4.93
   4   1   1   69.33    5.21
  -1   4   1   74.78    5.22
   4   1   1   64.74    5.60
  -1   4   1   66.60    5.04
   1   4  -1   92.53    6.68
   4   1   1   71.53    5.57
  -4  -1   1   57.98    4.64
  -4  -1   1   67.15    4.99
   4  -1  -1   91.34    6.90
   4  -1  -1   93.50    6.73
  -4   1  -1   88.21    6.38
  -1   4   1   70.28    5.21
   4  -1  -1  107.31    6.83
  -1   4   1   71.43    4.86
   1   4  -1   86.25    6.68
   1  -4   1   68.51    6.12
   1  -4  -1   96.46    7.38
   1   4   1   71.04    5.33
  -1  -4   1   56.42    5.79
  -1  -4   1   65.01    4.90
   4   1  -1   96.83    7.02
  -4   1   1   70.75    5.09
  -1  -4   1   66.65    4.88
   1   4   1   66.58    5.28
   4  -1   1   72.61    4.73
   4  -1   1   66.68    5.35
   4  -1   1   63.44    4.87
   4   1  -1   88.87    6.39
   4  -1   1   66.81    5.41
  -1   4  -1   90.94    7.02
   1   4   1   67.35    4.73
  -1   4  -1   99.02    6.46
   4   1  -1   95.36    6.85
   4   1  -1   81.55    6.68
   4   1  -1   89.75    6.88
   4  -1   1   72.10    5.60
  -1   4  -1   91.97    6.44
   4  -1   1   72.97    4.72
   1   4   1   74.73    5.28
   4  -1   1   73.88    5.65
   4   1  -1   88.21    6.90
   1   4   1   70.95    5.07
  -4  -1  -1   89.89    6.64
   1   4   1   69.50    5.36
   1   4   1   62.74    5.89
   4  -2  -1  105.40    7.14
   2   4  -1   98.51    7.51
   2  -4   1  103.21    7.75
   2  -4   1  113.30    7.16
   2   4  -1   97.99    7.26
   4   2   1   95.56    6.75
  -4  -2   1   86.31    6.89
   4   2   1  106.27    6.88
   4   2   1   91.45    6.78
   4   2   1  100.82    7.18
  -2   4   1  101.33    6.85
   4  -2  -1   99.48    7.11
  -2  -4  -1   93.20    6.86
  -4  -2   1   95.12    6.82
   4  -2  -1  103.21    7.08
   4   2   1  100.56    7.08
   2   4  -1  105.26    7.27
   4  -2  -1  104.92    7.33
   4  -2  -1   96.38    7.24
  -2   4   1   97.13    6.84
  -2   4   1   97.47    6.64
   4  -2  -1  105.72    7.47
   4   2   1  110.24    6.91
   2  -4   1   75.72    6.62
  -4   2  -1   96.58    6.65
   2   4  -1   94.79    7.18
   4   2   1   89.99    7.19
  -4  -2  -1   95.01    7.09
  -2  -4   1   85.37    6.70
   2  -4  -1   94.14    7.05
   2  -4  -1   99.43    7.02
   2   4   1   97.77    7.02
   4  -2   1  101.65    7.02
   4   2  -1   98.67    7.26
   2   4   1   91.45    7.10
   4   2  -1   85.70    7.12
  -2  -4   1   79.96    7.20
   4  -2   1   93.83    6.29
   4   2  -1  101.68    7.50
  -2   4  -1   98.10    7.50
   2   4   1   87.80    6.56
  -4   2   1  102.16    7.04
   4   2  -1   99.11    7.49
  -2   4  -1   97.36    6.67
   4  -2   1   94.47    6.29
  -2   4  -1  107.17    6.78
   2   4   1   79.54    7.13
   4  -2   1  104.64    7.29
   2  -4  -1  100.31    7.80
   4  -2   1   96.57    6.56
   2   4   1   97.06    6.97
   2   4   1   94.71    6.81
   2   4   1  100.88    6.97
  -2  -4   1   84.80    6.56
   4   2  -1   99.00    6.83
   4  -2   1   94.68    7.27
   4  -2   1  100.50    7.24
  -2   4  -1   99.59    6.77
   4   3   1   10.20    2.32
   4   3   1   11.00    1.84
   3  -4   1   12.77    2.00
  -3   4   1   11.82    1.82
   4  -3  -1   14.76    2.00
   3  -4   1   12.45    2.64
   3  -4   1   11.34    1.67
   3   4  -1   15.75    2.31
   4   3   1   13.26    1.98
   3   4  -1    9.36    2.00
  -4   3  -1   13.65    1.27
   4   3   1   13.49    1.87
  -4  -3   1    9.80    1.89
   4  -3  -1   17.84    2.46
   4  -3  -1   15.75    2.24
  -4  -3   1    9.90    1.64
  -4   3  -1   14.19    1.26
   3   4  -1   17.85    2.78
   4   3   1   12.50    2.13
   4   3   1   12.97    2.26
   3   4  -1   10.33    2.00
   3   4  -1   17.05    2.42
  -3  -4  -1   15.53    2.31
  -3   4   1   13.68    1.94
   4  -3  -1   15.16    2.10
   4   3   1   11.51    1.88
  -4  -3   1    8.38    1.95
   4  -3  -1   13.96    2.23
   4  -3  -1   17.58    2.39
   4  -3  -1   12.21    1.84
   3  -4   1   14.04    2.38
  -4  -3   1   15.78    1.75
   3  -4   1   12.06    1.87
   4  -3   1   13.70    2.37
   3   4   1    8.70    1.90
  -4  -3  -1   16.67    2.14
  -3   4  -1   15.11    1.53
   4   3  -1   14.53    2.19
   3  -4  -1   14.15    2.00
   4   3  -1   17.35    2.46
   4  -3   1   14.73    2.07
   4  -3   1   10.30    1.48
   3   4   1   10.93    1.81
   4   3  -1   13.18    2.09
   3  -4  -1   16.44    2.26
  -3  -4   1   10.75    1.62
   4  -3   1   14.77    2.63
   3   4   1   10.53    1.90
  -3  -4   1   12.27    2.19
   3  -4  -1    7.88    2.37
   3   4   1   11.48    2.28
  -3  -4   1    9.47    1.75
   4   3  -1   16.34    2.67
   3  -4  -1   10.20    1.73
   3   4   1   11.02    1.97
  -3  -4   1   10.04    1.47
   4   3  -1   14.00    2.26
  -3   4  -1   14.02    1.51
   3   4   1   11.15    2.20
   3   4   1   11.74    2.12
   4  -3   1   10.80    2.19
   4   4   1   -0.49    1.45
  -4  -4   1   -1.10    1.45
   4   4   1    2.31    1.61
   4   4   1   -1.49    1.40
   4  -4  -1    1.69    1.03
   4  -4  -1   -1.68    1.61
   4  -4  -1    0.56    1.23
   4   4   1    0.36    1.53
   4  -4  -1   -0.41    1.14
   4  -4  -1    0.56    1.35
  -4  -4  -1   -0.23    1.46
   4   4   1    0.71    1.52
   4  -4   1    0.06    1.45
  -4   4  -1    1.13    0.62
   4  -4   1    1.09    1.66
   4  -4   1    0.62    1.18
   4  -4  -1   -0.36    0.99
   4  -4   1   -1.42    0.89
   4   4  -1   -1.85    1.29
   4   4   1   -0.49    1.86
  -4  -4   1    1.34    1.07
   4   4  -1   -0.09    1.57
   4   4   1   -0.78    1.41
   4   4   1    0.36    1.64
   4   4  -1    2.20    1.65
   4   4  -1   -1.66    1.53
   4  -4   1    0.63    2.13
   4   4  -1    1.37    2.08
  -4  -4   1   -0.82    1.38
   4  -4  -1   -0.28    1.58
  -4  -4   1    1.62    1.26
   0  -5   1   15.24    1.79
   5   0  -1   12.94    2.51
   5   0   1   18.09    1.95
   0   5  -1   14.73    2.30
   0   5  -1   16.68    2.25
   5   0  -1   12.83    2.08
   0  -5  -1   12.28    2.71
   0   5  -1   12.06    2.44
   0   5  -1   15.48    2.03
   5   0   1   15.90    2.68
   0  -5   1   20.78    3.09
   0   5   1   20.78    2.24
   5   0   1   16.22    1.99
  -5   0   1   19.55    1.75
   5   0   1   18.50    2.57
   5   0  -1   14.32    2.44
   0   5   1   18.59    2.58
   0   5   1   16.58    2.57
   0   5   1   18.12    2.15
  -5   0  -1   12.24    1.83
   5   0  -1   12.39    1.94
   5   0  -1   16.96    2.50
   5   0   1   14.73    1.91
   5   0   1   22.21    3.32
   5   0  -1   13.66    1.70
  -5   0   1   16.68    1.53
   0   5   1   18.28    1.51
   5   0   1   18.77    2.91
   0   5   1   20.94    2.87
   5  -1  -1    1.05    1.13
   5  -1  -1    5.23    1.56
  -1   5   1    2.81    1.53
   5   1   1   -0.12    0.44
  -1   5   1    1.80    1.32
   1   5  -1    4.52    1.58
   5  -1  -1    1.67    1.32
   5   1   1    1.13    0.99
   5   1   1    0.72    1.98
  -1   5   1    2.70    1.42
   5  -1  -1    1.04    1.86
   1   5  -1    1.22    1.36
   1  -5   1    0.89    0.98
  -1   5   1   -0.41    0.82
   5   1   1    0.35    0.44
   1   5  -1    0.78    1.90
   1  -5   1    0.00    2.24
   1   5  -1    2.39    1.50
   5  -1  -1    1.16    1.83
   5   1   1    2.17    2.06
  -5   1  -1    1.56    1.08
  -1   5   1    0.73    1.18
  -5  -1   1    0.72    1.11
   5   1   1    1.65    1.36
   5  -1  -1    2.43    1.83
   5   1   1    2.55    1.76
   1  -5   1    4.01    0.98
   5  -1   1    3.34    1.92
   5  -1   1    2.31    0.80
   5  -1   1    1.71    1.70
   1   5   1    1.79    0.66
  -1  -5   1    1.65    0.86
   5   1  -1    0.07    1.39
   5   1  -1    1.88    1.74
   5   1  -1    0.67    1.83
   5   1  -1    2.67    1.62
  -1  -5   1    1.31    2.23
  -1   5  -1    0.04    1.06
   1   5   1    0.83    1.60
   1  -5  -1    0.23    1.97
   1   5   1    0.86    1.68
  -5   1   1    1.38    1.02
  -1   5  -1    0.11    1.74
   1   5   1    0.80    1.20
  -1   5  -1    2.40    1.20
   5   1  -1    2.49    1.13
   5  -1   1    2.53    1.00
   1   5   1   -0.23    1.38
  -1   5  -1    1.23    1.20
   5  -1   1    1.39    0.78
   1   5   1    1.26    1.50
   5  -1   1    1.55    1.59
  -5  -1  -1    2.30    1.41
   5  -1   1    3.03    1.92
   5   1  -1    2.10    1.95
   1   5   1   -0.39    2.28
  -2   5   1    6.75    1.45
   5  -2  -1    2.75    1.28
   2   5  -1    1.00    1.38
   5   2   1    6.14    2.15
   2  -5   1    5.89    1.42
   5  -2  -1    4.11    1.25
  -5   2  -1    2.58    0.90
   2   5  -1    2.88    1.68
   5   2   1    5.27    1.52
   2   5  -1    4.47    2.10
   5   2   1    5.40    2.00
   5  -2  -1    1.98    1.36
   2  -5   1    6.44    2.55
   5  -2  -1    3.83    1.73
   5  -2  -1    2.69    1.84
   2  -5   1    6.37    1.12
   5   2   1   10.47    2.31
   5  -2  -1    2.40    1.90
   5   2   1    7.39    1.21
   5   2   1    6.48    1.52
  -2   5   1    7.58    1.27
  -2   5   1    7.06    1.65
  -2   5   1    5.50    1.41
  -2   5   1    6.32    1.57
   2   5  -1    2.27    1.79
   5   2   1    9.04    1.61
   2   5   1    5.55    1.94
  -2  -5   1    4.79    1.23
  -2   5  -1    3.63    0.88
  -2  -5   1    5.07    1.28
  -2   5  -1    2.83    1.82
   5   2  -1    3.47    1.64
   5  -2   1    5.69    2.10
  -2  -5   1    6.46    1.11
  -5   2   1    9.29    1.62
  -2  -5   1    5.97    2.21
   5   2  -1    3.77    1.62
   5  -2   1    5.91    0.83
   5  -2   1    6.87    2.07
   5  -2   1    6.24    2.06
   2   5   1    4.38    1.55
   2   5   1    8.14    1.84
   2   5   1    5.57    1.08
   5  -2   1    6.34    1.17
  -2   5  -1    3.07    1.14
   2  -5  -1    3.91    2.24
   5   2  -1    2.79    1.61
  -2   5  -1    2.31    1.07
   5   2  -1    4.78    2.04
  -5  -2  -1    2.75    1.58
   5   2  -1    1.75    1.16
   5  -2   1    5.29    0.83
   5   2  -1   -1.07    1.99
   5  -2   1    6.89    1.96
   2   5   1    7.09    2.25
   2   5   1    1.81    1.62
   2   5   1    3.69    1.71
   5   3   1   72.31    6.47
   3  -5   1   97.69    7.32
   3   5  -1   96.69    6.75
   3   5  -1   87.61    6.70
   5   3   1   83.44    6.44
   5   3   1   79.43    6.07
   5  -3  -1   90.85    6.44
   5   3   1   83.72    6.22
  -3   5   1   80.09    6.25
   5  -3  -1   86.93    6.18
   3   5  -1   83.61    6.32
   5  -3  -1   93.30    6.44
   5   3   1   91.95    6.44
  -3   5   1   93.45    6.05
   5  -3  -1   91.44    6.62
   3   5  -1   87.15    6.20
  -5  -3   1   85.84    6.34
  -3   5   1   88.96    6.15
   3  -5   1   85.54    5.79
   5  -3  -1   87.20    6.71
   5   3   1   83.20    6.06
   3   5  -1   91.36    7.16
   5  -3  -1   94.53    6.85
   5   3   1   81.63    5.77
  -5  -3   1   79.78    6.31
   3  -5   1   82.77    6.24
   5   3   1   81.53    6.72
   5  -3   1   82.35    6.72
  -3   5  -1   89.11    6.09
  -3  -5   1   83.92    5.90
   3   5   1   78.05    6.19
   3   5   1   83.84    6.65
  -3   5  -1   88.86    6.05
   3   5   1   70.31    5.83
  -5  -3  -1   91.47    6.60
   5  -3   1   83.87    6.56
  -3  -5   1   79.68    6.79
   5   3  -1   87.37    6.67
   3  -5  -1   85.54    6.41
  -3  -5   1   75.72    6.08
  -5  -3  -1   70.02    6.68
   5   3  -1   82.35    6.86
  -3   5  -1   86.51    5.84
   3   5   1   84.47    6.59
  -3  -5   1   80.25    5.78
   3   5   1   89.83    6.49
   5   3  -1   81.64    7.18
   3   5   1   77.78    6.28
   5  -3   1   91.64    6.42
   5  -3   1   92.16    6.99
   3   5   1   85.04    6.52
   3  -5  -1   75.51    7.11
  -3  -5   1   77.35    5.86
  -3   5  -1   89.28    6.91
   5  -3   1   84.62    5.86
   5   3  -1   80.93    6.61
   4  -5   1  120.09    8.53
   5  -4  -1  112.33    7.81
   5   4   1  108.04    7.65
  -4   5   1  108.09    7.42
  -4  -5  -1   92.39    7.05
   4   5  -1   93.70    7.64
   5  -4  -1  107.82    7.41
  -5  -4   1  102.54    7.11
   4   5  -1   93.48    7.47
  -4  -5  -1  105.30    7.41
   4   5  -1  103.83    7.54
   5  -4  -1  108.52    7.52
   5  -4  -1  107.17    7.22
  -5  -4   1  103.25    7.63
   4  -5   1  100.90    7.69
   5   4   1  100.98    7.36
   4   5  -1  108.38    8.18
  -5  -4   1   94.34    7.15
   5  -4  -1  106.55    7.60
   4   5  -1  106.35    7.63
   4  -5   1  104.32    7.34
   5   4   1   98.88    8.00
   5   4   1  111.62    7.75
   5  -4  -1  108.81    7.72
   5   4   1  102.11    7.42
   5   4   1  102.22    7.70
   4  -5   1  106.82    7.09
   4   5  -1  106.35    7.28
   5   4   1   99.54    7.10
   4   5  -1  100.65    7.74
  -5  -4   1  112.47    7.57
  -4   5   1  107.18    7.57
   5   4   1   83.65    7.48
   5  -4  -1  109.37    7.87
   4  -5   1  109.85    7.87
   5   4   1  100.42    7.38
   5   4  -1  112.79    8.18
   4   5   1  110.24    7.30
   5  -4   1  102.88    7.10
   5   4  -1  101.24    7.49
   5  -4   1  116.91    8.29
   4  -5  -1   99.91    7.13
   4   5   1  106.46    7.70
   4  -5  -1  100.27    8.08
   4   5   1  100.30    7.64
   5   4  -1  105.70    7.77
  -4  -5   1  104.31    7.26
   4   5   1  107.32    7.72
   4   5   1  108.52    7.46
   5  -4   1  101.12    7.26
   4  -5  -1  110.46    7.52
  -4  -5   1   99.04    7.04
  -5  -4  -1   94.51    7.18
   5  -4   1  109.77    7.86
   4   5   1   87.30    7.17
   5  -4   1  103.78    7.80
   5   4  -1   96.23    7.79
   4   5   1  102.45    7.66
  -4  -5   1   93.12    7.40
   5   4  -1  108.14    7.79
  -4  -5   1   89.86    7.56
   4   5   1  112.26    8.05
  -4  -5   1   93.32    7.07
  -5  -4  -1  109.21    7.66
   4   5   1  100.23    7.57
   4  -5  -1  101.19    7.39
   5   5  -1   -1.15    1.49
   5  -5  -1   -0.84    0.99
   5  -5  -1   -0.27    1.10
   5  -5   1   -1.13    1.12
   5   5   1    1.05    2.02
   5  -5  -1    1.23    1.35
  -5  -5  -1    0.03    1.60
   5  -5   1   -0.09    1.13
   5  -5   1   -0.73    1.44
   5   5   1    1.06    1.52
   5   5   1   -0.59    1.47
   5   5  -1   -0.23    1.74
  -5  -5   1    0.40    0.99
  -5  -5   1   -0.15    1.26
   5   5   1    1.33    1.75
   5   5   1   -0.34    1.48
  -5  -5   1    0.68    1.11
   5   5   1   -0.10    1.25
   5   5   1   -0.60    1.53
   5   5   1    1.63    1.69
   5  -5  -1    1.36    1.65
   5  -5  -1   -0.29    1.01
  -5  -5   1    0.28    1.55
   5   5   1    0.07    1.25
   5  -5   1   -1.81    0.83
  -5  -5  -1    0.77    1.00
   5  -5   1    0.20    1.62
   5   5  -1   -1.00    1.61
   5  -5   1   -2.32    2.16
   5   5  -1    0.74    1.43
   5  -5  -1    0.40    1.70
   5   5  -1    0.89    1.57
   5   5  -1    2.46    2.21
   6   0   1    1.81    2.04
   0   6   1   -0.20    1.62
   0   6   1   -0.58    1.35
   0  -6   1   -0.94    0.90
   0  -6   1   -1.00    2.29
  -6   0  -1   -0.03    1.35
   6   0   1    0.60    0.90
   6   0  -1   -2.30    1.82
   6   0  -1   -2.14    1.71
   6   0  -1   -0.11    1.30
   0  -6   1   -0.02    0.71
   6   0   1   -1.47    1.81
   0   6   1   -0.61    1.31
   0   6  -1   -1.51    1.16
   6   0   1    0.56    1.92
   0   6   1   -1.46    1.06
   0   6  -1   -0.20    1.32
   6   0   1   -0.44    1.30
   6   0  -1    0.86    1.38
   0   6  -1    2.74    1.58
   0  -6   1   -1.37    2.09
   0  -6  -1   -1.14    2.15
   0   6  -1   -0.55    1.79
  -6   0   1    1.37    0.93
   6   0   1   -0.78    0.85
   6   0   1    1.17    1.09
   6   0  -1    0.28    1.06
   6   0  -1   -2.40    1.87
   0   6   1    0.11    1.38
   1   6  -1   35.47    4.04
   1  -6   1   22.76    2.14
  -1   6   1   21.42    2.79
   6   1   1   24.27    3.31
   6  -1  -1   33.15    3.83
  -6   1  -1   33.96    3.13
   1   6  -1   34.08    3.69
   1  -6   1   32.10    3.94
   6  -1  -1   35.60    3.45
   6   1   1   23.52    2.31
   1  -6   1   19.68    2.28
   6   1   1   25.38    3.49
  -1   6   1   24.84    3.02
   6  -1  -1   34.55    2.94
   1  -6   1   23.94    2.96
   1   6  -1   34.28    3.41
   6   1   1   22.51    3.00
   1   6  -1   31.27    3.56
   6  -1  -1   30.19    4.03
  -1   6   1   23.42    2.38
   1   6  -1   32.31    3.34
  -1   6   1   23.43    1.99
   6   1   1   25.41    3.65
  -6  -1   1   21.76    2.53
   6  -1  -1   35.52    3.38
   6  -1  -1   33.99    3.90
  -1   6   1   23.02    2.82
   6   1   1   22.17    2.57
   1   6   1   24.17    3.19
  -1   6  -1   31.88    3.10
   6   1  -1   33.65    3.48
   6  -1   1   22.53    3.12
   6  -1   1   26.78    3.56
  -1   6  -1   31.98    3.85
   6  -1   1   21.90    2.31
   6   1  -1   27.69    3.83
   1   6   1   23.00    3.38
   1   6   1   21.01    3.07
   1   6   1   26.35    3.03
  -6  -1  -1   38.47    3.48
   6  -1   1   26.17    3.29
   6  -1   1   23.57    2.82
  -1  -6   1   26.06    4.12
   1  -6  -1   35.27    4.59
   6  -1   1   22.46    2.14
   6  -1   1   23.19    2.18
   6  -1   1   22.58    3.52
  -1   6  -1   34.02    3.23
  -6   1   1   20.73    2.30
   6   1  -1   32.05    3.95
   1   6   1   22.34    2.44
  -1  -6   1   18.55    2.21
   6   1  -1   31.59    2.89
   6   1  -1   33.75    3.86
   6   1  -1   30.14    3.50
  -1   6  -1   32.24    3.20
   6   2   1    7.18    2.16
   2   6  -1    7.79    1.89
   6  -2  -1    5.13    1.91
  -2   6   1    6.91    1.64
   6  -2  -1    5.02    2.00
  -6  -2   1    7.51    1.74
   2   6  -1    6.37    2.36
   2   6  -1    8.50    1.87
   6   2   1    5.64    2.06
   2   6  -1    9.72    2.05
   2  -6   1    7.47    1.50
  -6   2  -1    7.34    1.31
   2   6  -1    7.18    1.47
   2   6  -1    9.66    2.18
   6  -2  -1    6.16    1.57
  -2   6   1   10.28    1.35
   6  -2  -1   11.19    2.35
   2  -6   1    2.61    2.47
  -2   6   1    5.87    1.66
   6   2   1    7.47    1.26
   2  -6   1    7.84    1.50
   6   2   1    8.95    1.63
   6   2   1    6.83    1.52
  -2   6   1    7.99    1.57
   6   2   1    4.90    1.53
   2  -6   1    8.16    1.22
   6  -2  -1    9.15    1.46
   6   2   1   10.07    2.37
   6   2   1    6.37    1.45
  -2   6   1    9.13    1.83
   6  -2  -1    9.51    1.63
   6  -2   1    8.16    1.22
  -6  -2  -1    6.84    1.79
   6   2  -1    9.57    1.96
   2   6   1    6.18    2.33
  -2   6  -1    9.26    1.57
   2   6   1    5.45    1.92
  -2  -6   1    5.78    2.51
   6  -2   1   10.66    2.18
   6   2  -1    6.40    1.32
   2   6   1    4.43    2.16
   2   6   1    6.53    1.91
   2   6   1    6.06    1.89
  -2   6  -1    7.63    1.21
   2  -6  -1    6.66    2.48
   6   2  -1    6.89    1.97
   2   6   1    6.21    1.61
   6  -2   1    7.04    2.13
  -2   6  -1    6.34    1.99
   6   2  -1    3.26    2.36
  -2   6  -1    4.93    1.43
   6   2  -1    5.66    1.77
   6  -2   1    5.08    1.94
   6  -2   1    6.78    2.21
  -6   2   1    7.35    1.58
   6  -2   1    7.12    1.57
   6   2  -1    6.57    2.31
   6  -2   1    7.15    1.32
  -2  -6   1    5.37    1.16
   6   3   1   13.45    2.14
   3  -6   1   13.12    2.02
   3   6  -1    3.60    1.48
   6  -3  -1    9.53    1.62
   6  -3  -1    7.90    1.58
  -3   6   1   10.61    1.88
   3   6  -1    6.49    2.14
   6   3   1   11.44    2.56
  -6  -3   1   11.72    2.25
   6  -3  -1    9.02    1.48
   6   3   1   11.99    2.39
   6   3   1   14.90    2.17
   3  -6   1   16.86    3.21
   6  -3  -1    5.02    1.90
   3   6  -1    8.85    2.09
   3  -6   1   11.68    1.68
  -6  -3   1   13.69    2.20
  -3   6   1   15.30    2.25
  -3   6   1   18.50    2.09
  -6  -3   1   11.00    1.71
   3   6  -1    9.17    1.97
  -3   6   1   15.90    2.24
   3  -6   1   11.50    1.75
  -6   3  -1    8.50    1.36
   6   3   1    8.77    1.86
   3   6  -1    9.06    2.57
   6   3   1   11.23    2.54
   6  -3  -1    9.03    2.10
   6   3   1   13.28    1.82
   3   6  -1    7.58    1.88
   6  -3  -1    9.98    2.34
  -3   6  -1    6.84    2.12
  -6  -3  -1    8.40    1.45
  -6   3   1   18.49    2.47
  -3   6  -1    9.66    1.60
   6  -3   1   13.61    2.56
   6  -3   1   16.78    2.11
   3   6   1   12.10    2.31
   3   6   1   13.82    2.65
   3   6   1   14.84    2.31
   3   6   1   12.33    2.09
   6   3  -1   10.10    2.76
   6   3  -1    9.79    2.04
   6  -3   1   18.10    2.72
   3   6   1   12.48    1.99
   6  -3   1   19.10    2.77
   6  -3   1   15.36    2.37
   6   3  -1    8.77    1.40
   6   3  -1    8.31    2.35
  -3  -6   1   14.13    1.92
   6  -3   1   13.58    1.88
   6   3  -1    7.63    1.93
  -3   6  -1    7.28    1.02
   3   6   1   13.43    2.50
   3   6   1   16.50    2.14
  -3   6  -1    8.62    1.49
   6   3  -1    8.99    1.92
   3  -6  -1    4.68    2.44
  -3  -6   1   12.10    2.64
  -3  -6   1    9.54    1.66
   3   6   1   15.96    2.52
  -6  -3  -1    8.06    1.95
   6  -4  -1   11.39    1.58
   6  -4  -1   11.83    1.84
   6  -4  -1   15.86    2.48
   6   4   1   13.11    2.65
   6  -4  -1   13.36    2.44
   4   6  -1    9.40    2.07
  -6  -4   1   10.29    2.11
  -4   6   1   10.02    1.75
   4  -6   1   10.22    1.95
   6   4   1   12.98    1.67
  -4  -6  -1   10.61    1.59
   6   4   1   14.19    2.60
  -4   6   1   11.53    2.09
   4  -6   1   11.12    1.83
  -6  -4   1    9.50    2.03
   4   6  -1    9.18    2.09
   6   4   1   13.62    1.94
   6   4   1   12.00    2.16
  -4   6   1   13.83    2.16
   4  -6   1    9.71    1.39
   6  -4  -1   10.23    1.66
   4   6  -1    9.70    2.77
   6  -4  -1   13.28    2.18
   6   4   1   13.81    2.03
   6   4   1    8.10    1.98
  -6  -4   1   14.43    1.78
   6   4   1   10.49    2.07
   4   6  -1   11.24    2.15
   4   6  -1    9.78    2.26
   4   6  -1   13.52    1.79
  -6  -4   1   10.76    1.62
   4  -6   1    7.21    2.83
   6  -4   1    9.77    1.77
   4   6   1    9.86    2.05
  -4  -6   1   11.49    2.27
   6   4  -1   13.17    2.63
   4   6   1   10.91    2.19
   4  -6  -1   10.54    1.78
  -4  -6   1    8.56    1.45
   4   6   1    8.11    2.48
   4   6   1   12.62    1.91
   6  -4   1    8.84    1.47
   6   4  -1    9.31    2.15
  -4   6  -1    9.64    1.19
   6  -4   1   12.48    2.48
  -4  -6   1    9.73    1.39
   6  -4   1   11.14    1.98
   4   6   1    9.92    2.12
   6   4  -1    8.73    2.10
   6  -4   1    9.12    2.18
  -4   6  -1    9.56    2.42
   4   6   1   13.82    2.40
   4   6   1   11.06    2.00
  -6  -4  -1   10.15    1.53
  -6  -4  -1   12.66    2.16
   4  -6  -1    7.51    2.44
   6   4  -1    9.62    1.89
   4   6   1   11.39    2.35
   6  -4   1   15.22    2.77
   6   4  -1    8.82    2.70
  -5   6   1   58.21    4.79
   6  -5  -1   55.61    4.82
   6   5   1   52.55    4.57
  -6  -5   1   54.67    4.34
   5   6  -1   56.13    4.26
   5  -6   1   54.40    4.42
   6   5   1   59.16    5.47
  -5  -6  -1   45.13    3.80
   6  -5  -1   56.55    4.18
   6  -5  -1   53.77    4.51
  -5   6   1   60.46    4.74
   5   6  -1   44.90    4.66
   5  -6   1   56.46    4.85
  -6  -5   1   52.41    4.77
   6   5   1   52.89    4.59
  -5   6   1   55.70    4.46
   6  -5  -1   54.16    4.32
   5   6  -1   56.27    4.78
   5   6  -1   48.65    4.32
   6  -5  -1   50.08    3.93
   6   5   1   59.29    5.02
   5  -6   1   55.89    6.09
   6   5   1   49.87    4.24
   5  -6   1   50.29    4.14
  -6  -5   1   53.40    4.19
   6   5   1   55.65    5.10
   6  -5  -1   51.70    4.02
   6  -5  -1   60.13    4.87
   6  -5  -1   50.62    4.46
  -6  -5   1   53.01    4.63
   6   5   1   53.53    4.93
   5   6  -1   43.57    6.03
   5   6  -1   56.28    5.55
   5   6   1   62.70    5.39
   6  -5   1   54.86    4.58
   6  -5   1   68.23    5.93
  -5  -6   1   56.95    4.72
  -5  -6   1   51.50    4.15
   6  -5   1   55.85    5.01
   5  -6  -1   52.75    5.15
   6   5  -1   49.70    4.65
   5  -6  -1   47.29    4.16
   6   5  -1   52.30    4.50
   5   6   1   56.56    5.04
   5   6   1   52.62    5.10
   6  -5   1   56.94    4.23
   5  -6  -1   49.66    4.05
   6   5  -1   44.40    4.61
   6   5  -1   44.28    5.26
   5   6   1   60.36    4.71
   5   6   1   57.13    5.01
  -6  -5  -1   57.42    4.65
   6   5  -1   47.16    4.67
  -6  -5  -1   44.23    3.98
   5   6   1   55.43    4.57
   6  -5   1   57.93    5.22
   5   6   1   53.85    4.86
   6  -5   1   56.13    4.53
   5   6   1   54.78    4.86
   5  -6  -1   44.18    4.12
   6  -6   1    2.71    2.37
   6   6   1    0.63    2.00
   6  -6   1    0.76    1.38
   6   6   1   -0.03    1.26
   6  -6   1   -0.15    0.84
  -6  -6   1    0.47    1.56
   6  -6  -1   -0.89    0.90
   6  -6  -1   -0.43    0.95
   6   6  -1    1.19    1.65
  -6   6   1    0.16    1.45
   6   6  -1   -2.98    2.15
   6   6  -1   -2.56    1.43
  -6   6   1   -0.31    1.00
  -6  -6   1    0.60    1.10
   6   6  -1    0.23    2.21
   6  -6   1   -2.30    1.64
   6   6  -1   -0.15    1.59
   6  -6   1    0.72    1.31
   6   6   1    0.08    1.46
  -6  -6  -1    0.42    1.03
   6   6  -1    0.15    1.40
   6  -6  -1   -0.14    1.08
   6   6   1    1.47    1.97
   6   6   1    1.21    1.78
   6  -6  -1    0.35    1.39
   6  -6  -1    0.11    1.59
   6   6   1   -0.05    1.68
   6  -6   1   -0.92    1.52
   0  -7   1    7.35    1.18
  -7   0  -1   17.20    2.29
   0   7  -1   16.29    2.70
   7   0  -1   15.33    2.25
   0   7   1   16.63    2.10
   7   0   1    7.73    2.31
   7   0   1   11.47    2.63
   0  -7   1    7.63    2.73
   7   0   1   10.00    1.50
   0  -7   1    8.50    1.90
   7   0   1   10.36    1.87
   7   0  -1   20.29    2.64
   0   7  -1   15.89    2.97
   7   0  -1   15.51    2.86
   7   0   1   10.95    1.58
   0  -7  -1   14.35    3.07
   0   7  -1   18.66    2.55
   0   7   1   10.68    2.09
   0   7   1   10.33    2.34
   7   0  -1   14.59    2.10
   7   0  -1   14.47    2.05
   7   0  -1   13.70    2.56
   7   0   1   11.31    2.59
   7   0  -1   19.14    2.94
   7   0   1   14.24    1.92
   0   7   1   12.15    2.14
   0   7   1   12.38    2.35
  -7   0   1   12.94    1.79
   0   7  -1   17.43    2.37
   1   7  -1    2.78    1.42
   7   1   1    1.79    1.16
   7  -1  -1    3.20    1.91
   7  -1  -1    3.48    1.23
   1   7  -1    4.06    1.81
   7   1   1    2.55    1.54
  -1   7   1    1.71    1.78
   1  -7   1    0.87    1.50
   1   7  -1    2.56    1.61
  -1   7   1    0.81    1.40
   7  -1  -1    2.63    2.12
   7  -1  -1    4.47    2.11
   1  -7   1    2.43    0.78
   7   1   1    3.33    2.11
   7   1   1    1.11    0.73
   7   1   1    1.59    2.03
   7  -1  -1    4.59    1.45
   1   7  -1    1.02    1.75
   7   1   1    1.05    0.82
  -1   7   1    2.53    1.60
   1   7  -1   -1.36    1.90
  -1   7   1    0.93    1.09
   7  -1  -1    0.87    1.38
   1  -7   1    1.67    2.53
   7   1   1    0.48    1.92
   7  -1  -1    3.69    1.56
   1   7  -1    2.29    1.86
  -7   1  -1    2.48    1.41
  -1  -7   1    0.44    0.89
   7  -1   1    3.56    0.99
   7   1  -1    2.02    1.55
   7   1  -1    5.09    1.70
   7  -1   1    3.65    1.94
  -7  -1  -1    3.33    1.62
  -1   7  -1    3.20    1.60
   1   7   1    5.58    1.96
   7  -1   1    2.32    1.33
   7   1  -1    3.12    2.18
   1   7   1    4.61    1.63
  -7   1   1    2.57    0.68
   7   1  -1    1.06    1.75
  -1   7  -1    4.65    1.47
   1   7   1    2.82    1.75
   7  -1   1    1.96    1.93
   1   7   1    3.19    2.09
  -1  -7   1    2.80    2.41
   7  -1   1    2.08    1.88
  -1   7  -1    1.58    1.53
   7   1  -1    2.46    1.51
  -1   7  -1    2.55    1.87
   7  -1   1    4.31    1.98
   1   7   1    1.29    1.69
   7  -1   1    3.28    1.15
   7   1  -1    1.06    2.12
   1  -7  -1    0.83    2.26
   7   1  -1    5.02    1.23
   2   7  -1   25.99    3.34
   2   7  -1   28.10    4.37
  -7  -2   1   25.87    3.34
   7   2   1   33.10    3.87
   2   7  -1   34.15    3.74
   7  -2  -1   24.86    3.07
  -7   2  -1   29.93    2.94
   7   2   1   27.72    3.73
  -2   7   1   31.24    3.12
   2   7  -1   33.33    3.74
   2   7  -1   27.42    3.18
   7  -2  -1   22.79    2.67
   7  -2  -1   30.53    3.62
  -2   7   1   23.41    3.35
   2  -7   1   27.62    3.16
   7  -2  -1   30.43    3.10
   2  -7   1   21.30    2.33
   7   2   1   28.09    3.07
   7  -2  -1   27.66    3.00
  -2   7   1   30.45    3.06
   7   2   1   29.34    3.01
   7  -2  -1   32.84    3.69
   7   2   1   28.05    3.02
   7   2   1   28.58    3.73
   7  -2  -1   27.38    3.94
   7   2   1   27.06    2.64
   2   7  -1   25.07    2.89
   2  -7   1   31.92    4.88
  -7  -2  -1   28.69    3.36
  -2  -7   1   24.64    2.61
   7   2  -1   30.58    3.42
   2   7   1   29.34    3.53
  -2   7  -1   36.26    3.16
   7  -2   1   29.79    3.87
   2   7   1   26.96    3.09
  -2  -7   1   26.30    4.20
   7   2  -1   27.32    3.23
   7  -2   1   23.11    3.65
  -2   7  -1   26.75    2.78
   2   7   1   30.46    4.23
   2  -7  -1   22.35    3.71
   2   7   1   34.59    3.37
   7   2  -1   35.89    3.55
   7   2  -1   28.61    3.94
   7   2  -1   28.55    2.67
   2  -7  -1   25.77    2.99
  -2   7  -1   27.60    3.75
   7   2  -1   30.02    4.05
   7  -2   1   28.80    3.54
   7  -2   1   25.89    2.60
   7  -2   1   25.74    3.58
   2   7   1   23.33    3.39
  -2   7  -1   35.89    3.17
   7   2  -1   26.34    3.34
   2   7   1   33.46    4.14
   7  -2   1   24.39    3.05
   2   7   1   26.12    3.43
  -7  -2  -1   27.09    3.01
   7  -3  -1    1.68    1.15
   7   3   1    1.27    2.11
  -7  -3   1    1.99    1.72
   7  -3  -1    2.53    1.69
   7  -3  -1   -0.50    1.17
   7   3   1    1.63    1.39
   7  -3  -1    0.83    1.13
   7   3   1    1.64    1.63
   7   3   1    1.72    2.02
   3  -7   1    0.38    0.84
   3  -7   1    0.54    2.33
   3   7  -1    0.56    1.98
  -3   7   1    0.94    1.49
   7   3   1   -1.18    1.37
   3   7  -1   -3.27    2.07
   7  -3  -1   -2.99    1.75
   7   3   1   -0.40    1.06
   3   7  -1   -0.70    1.38
   3   7  -1    1.20    1.64
   3   7  -1   -0.49    1.66
   7  -3  -1    1.05    1.69
   3   7  -1   -0.97    1.50
  -7  -3   1    1.02    1.19
   7   3   1   -1.13    1.39
  -7   3  -1    1.23    1.04
   3  -7   1    1.27    1.35
  -3   7   1    0.42    1.24
   7  -3  -1   -0.23    1.24
  -3   7   1   -1.52    1.19
   7   3  -1    4.37    2.27
   7  -3   1   -0.05    1.69
   3  -7  -1    2.02    2.29
   3   7   1    0.08    1.74
   3   7   1    1.10    2.11
  -3   7  -1   -0.08    1.83
   7   3  -1    0.79    2.37
   7   3  -1   -1.55    1.45
   7  -3   1    2.79    1.96
   3   7   1    2.10    1.81
   7  -3   1    0.81    0.98
   3   7   1    1.49    2.11
   3   7   1   -0.59    1.59
   7   3  -1    0.12    1.53
   3   7   1    1.20    1.88
  -3  -7   1    0.25    1.10
   7   3  -1    0.76    1.12
   3   7   1    1.81    1.83
   7  -3   1   -2.45    1.42
   3   7   1   -0.99    1.51
  -3  -7   1   -1.70    1.88
  -7  -3  -1   -0.14    1.60
   7  -3   1    0.02    1.40
   7   3  -1    2.32    1.72
  -3   7  -1    0.96    0.87
   3  -7  -1   -0.75    1.12
  -7  -3  -1    0.45    1.19
   7  -3   1   -0.55    1.91
  -7  -4   1   61.38    5.22
   4   7  -1   56.06    5.51
   7   4   1   61.72    5.05
  -7  -4   1   61.76    5.24
   7   4   1   57.84    4.90
   7  -4  -1   65.12    5.11
   4  -7   1   56.90    4.38
   7   4   1   63.98    5.21
   7  -4  -1   60.49    5.44
   4   7  -1   64.49    5.03
   7   4   1   54.93    5.41
   7  -4  -1   61.24    5.34
   7  -4  -1   62.77    4.94
   4  -7   1   61.22    4.77
   7   4   1   47.65    4.92
   7  -4  -1   64.38    5.03
   4   7  -1   68.00    5.40
   4  -7   1   66.48    6.71
  -4   7   1   58.26    5.12
   7  -4  -1   64.09    4.79
   4  -7   1   59.12    5.17
   4   7  -1   61.47    5.44
  -7  -4   1   54.25    4.59
   7  -4  -1   65.29    5.72
   7   4   1   55.92    4.34
   7   4   1   60.23    5.55
  -4   7   1   59.59    4.76
   4   7  -1   61.90    5.50
  -4   7   1   61.26    4.91
  -7  -4   1   59.67    4.60
   4   7  -1   66.81    6.07
   4   7   1   55.68    5.73
   7  -4   1   69.51    5.89
  -7   4   1   73.91    5.62
   7  -4   1   61.00    4.72
  -4  -7   1   53.32    4.23
  -4   7  -1   66.03    5.73
   4   7   1   58.62    5.18
   4  -7  -1   63.62    4.91
  -7  -4  -1   69.12    4.97
   7   4  -1   64.52    5.64
   7  -4   1   57.43    5.25
  -4  -7   1   63.20    5.51
   7   4  -1   71.96    5.28
   4   7   1   62.88    5.36
   4   7   1   56.73    5.38
  -7  -4  -1   70.56    5.43
   4   7   1   55.16    4.91
   7   4  -1   62.12    6.05
   7   4  -1   47.70    5.17
   4  -7  -1   68.47    6.39
   7   4  -1   63.68    5.49
   7  -4   1   61.80    4.52
   7  -4   1   62.89    5.65
   4   7   1   64.36    4.84
  -4   7  -1   63.00    4.52
   4   7   1   64.76    5.39
   4   7   1   63.77    5.04
   7  -4   1   61.09    5.03
   5  -7   1    2.38    1.40
   7   5   1    3.14    1.84
   7  -5  -1    3.93    1.26
  -5   7   1    1.66    1.54
   7  -5  -1    4.46    1.37
  -5   7   1    2.73    1.33
   7   5   1    3.07    2.17
   5  -7   1    5.03    2.82
   7   5   1    2.05    1.03
   5  -7   1    3.12    1.03
  -7  -5   1    2.29    1.66
   5   7  -1    2.30    1.68
  -5  -7  -1    3.41    1.87
   7   5   1    2.93    1.52
   7  -5  -1    5.52    2.00
   5   7  -1    4.56    1.89
   7  -5  -1    4.86    1.21
  -7  -5   1    2.99    1.26
   7  -5  -1    2.10    1.20
   5   7  -1   -0.35    1.79
   7   5   1    3.44    1.47
   7  -5  -1    3.59    1.54
   7   5   1    3.16    2.25
   5   7  -1    5.68    2.43
   7   5   1    1.19    1.75
  -7  -5   1    2.13    1.63
  -5   7   1    3.17    1.28
   5  -7   1    2.01    1.69
   5   7  -1    4.30    2.54
   7  -5  -1    2.68    1.56
  -7  -5   1    2.27    1.27
   5   7  -1    2.93    1.87
   5  -7  -1    2.21    1.13
   5   7   1    1.76    1.81
   7  -5   1    2.18    1.40
   5  -7  -1    2.42    1.54
   5   7   1    2.95    1.78
   7   5  -1    4.51    2.43
   7  -5   1    2.55    2.34
   5   7   1    3.24    1.60
   7  -5   1    2.84    1.63
   7  -5   1    3.90    1.45
   5   7   1    4.22    2.04
  -5   7  -1    2.75    1.97
  -7  -5  -1    2.74    1.28
   7   5  -1    0.30    1.83
   5   7   1    4.55    1.91
   7  -5   1    6.80    2.17
   7   5  -1    0.31    1.56
  -5  -7   1    1.64    0.99
   7  -5   1    2.71    1.64
   5   7   1    5.31    2.30
  -5  -7   1    0.72    1.41
   5   7   1   -1.05    1.94
   5  -7  -1    4.94    2.17
   5   7   1    3.05    1.50
  -7  -5  -1    1.45    1.75
   7   5  -1    2.92    1.72
   7   5  -1    1.54    1.62
   7  -5   1    2.77    1.07
   6   7  -1    7.92    2.02
   7   6   1    9.31    1.94
  -6   7   1   11.43    2.09
  -6   7   1    8.87    1.65
   7   6   1    9.19    2.30
   6   7  -1    9.72    2.88
   6  -7   1   11.42    2.06
   6   7  -1   12.32    1.85
  -7  -6   1    6.34    1.88
   7   6   1    7.18    1.32
   6   7  -1   12.00    2.52
   7  -6  -1    8.51    1.57
   6  -7   1   10.89    2.30
  -7  -6   1    8.59    1.49
   7  -6  -1    9.92    1.49
  -6  -7  -1   10.45    1.77
  -6   7   1    8.21    1.61
   6  -7   1    7.33    3.13
   7  -6  -1    9.42    1.67
   6  -7   1    8.32    1.68
   6   7  -1    7.45    2.20
   7   6   1    9.44    2.55
   7  -6  -1   11.52    2.24
   6  -7   1    8.15    1.34
   7   6   1   11.17    2.73
   7   6   1    8.68    2.16
   6  -7  -1   17.23    2.76
   7  -6   1    9.11    1.95
   6   7   1    9.44    2.20
   6   7   1    4.95    1.53
   7   6  -1   11.42    2.52
  -6   7  -1   13.93    2.81
   7  -6   1   11.94    2.68
   6   7   1    3.54    2.02
   7  -6   1    7.78    1.39
  -7  -6  -1   13.03    2.01
  -7   6   1    9.06    1.62
  -6  -7   1    5.28    1.81
  -6  -7   1    6.99    1.32
   7   6  -1   11.64    2.30
   6   7   1    8.37    2.44
   7   6  -1   18.67    3.33
   6  -7  -1    7.59    1.52
   6   7   1    7.71    2.27
   7   6  -1   12.51    2.25
   6   7   1    7.49    2.53
   6   7   1    8.71    1.92
   6  -7  -1    9.37    1.86
   7  -6   1   11.59    2.99
   7  -6   1   15.00    2.18
   7  -6   1    8.39    1.66
   7   6  -1   10.33    2.34
   7   7   1    0.14    1.47
   7  -7   1   -3.04    2.02
  -7  -7  -1    0.81    1.09
   7  -7  -1   -0.51    1.34
   7   7  -1    1.29    1.65
   7   7   1   -0.63    1.71
   7  -7   1    1.17    0.99
   7   7   1   -0.75    1.06
  -7   7   1   -2.08    1.25
   7  -7   1    0.78    1.64
   7   7  -1   -0.22    1.63
  -7   7  -1    0.49    1.82
   7  -7   1   -0.85    1.23
   7   7  -1    1.44    2.43
   7  -7  -1   -0.81    1.07
   7   7  -1    0.24    1.52
   7   7   1    1.69    1.79
   7   7   1    2.43    2.11
   7   7  -1   -0.48    1.68
   7  -7   1    0.38    1.56
   7   7   1   -0.41    1.86
  -7  -7   1    0.84    1.14
   0  -8  -1    1.24    2.39
   8   0   1   -0.72    0.99
   8   0   1   -1.39    1.42
   0   8   1    1.19    1.56
  -8   0  -1   -1.33    1.46
   0   8   1    0.66    1.54
   8   0  -1   -0.03    1.32
   0   8  -1   -2.31    1.44
   8   0   1    1.73    2.03
   8   0   1    2.50    2.07
   8   0   1   -0.03    1.72
   0   8   1    0.22    1.57
   0   8  -1    0.20    1.52
   0   8   1   -0.10    1.91
   8   0   1    0.09    1.19
   8   0  -1    3.27    2.22
  -8   0   1    0.44    1.09
   8   0  -1    0.07    1.16
   8   0  -1   -0.70    1.95
   0   8   1    2.19    1.83
   8   0  -1   -0.06    1.34
   0  -8   1    0.08    2.44
   8   0  -1   -1.55    1.35
   0  -8  -1   -0.60    1.54
   0   8  -1   -2.59    1.89
   8   0  -1    1.16    1.75
   0  -8   1    2.14    1.67
   0   8  -1    0.61    1.69
   1   8  -1   44.23    4.36
   8  -1  -1   48.34    4.72
   8  -1  -1   45.28    3.93
   8  -1  -1   48.28    4.93
  -1   8   1   49.16    4.50
  -1   8   1   42.01    4.37
   8   1   1   52.49    4.96
   1  -8   1   46.93    4.36
  -1   8   1   48.74    4.15
   8  -1  -1   41.68    3.73
   8   1   1   47.79    4.04
   8  -1  -1   48.07    4.60
   8  -1  -1   48.20    4.27
   1   8  -1   48.77    4.59
   8   1   1   53.57    4.29
   1   8  -1   46.51    5.03
   8   1   1   60.15    5.05
   1   8  -1   39.71    4.22
   8   1   1   42.58    3.99
   8   1   1   49.40    5.06
  -1  -8  -1   48.11    4.48
   1   8  -1   44.51    4.53
   8   1   1   53.51    3.94
  -8  -1   1   54.08    4.42
   1  -8   1   50.90    5.81
   1  -8   1   42.93    4.39
   1   8  -1   41.19    3.85
   8  -1  -1   39.05    3.99
  -1   8   1   53.60    4.50
  -8   1  -1   49.02    4.20
  -1   8   1   50.06    4.84
  -8   1   1   52.99    3.74
   8  -1   1   49.88    5.02
   1   8   1   51.01    5.53
   8   1  -1   41.22    3.68
  -1   8  -1   53.86    5.06
   8   1  -1   49.75    4.27
   8   1  -1   46.60    4.07
  -8  -1  -1   48.18    4.31
   8  -1   1   46.46    4.77
   8  -1   1   46.96    4.91
   1   8   1   47.34    4.74
  -1   8  -1   45.63    4.07
   8   1  -1   42.21    4.19
   8  -1   1   48.63    4.28
   1  -8  -1   48.72    5.46
   1   8   1   47.77    4.76
  -1   8  -1   48.31    4.48
   8  -1   1   48.87    3.95
   8   1  -1   43.66    5.04
   8   1  -1   45.83    4.82
   8   1  -1   46.42    4.53
   1   8   1   47.30    4.29
  -1   8  -1   45.53    4.24
   1   8   1   46.63    5.19
  -1  -8   1   49.76    5.86
   1  -8  -1   47.94    4.42
   1   8   1   50.99    4.78
  -2   8   1    1.97    0.95
   2  -8   1    1.39    1.28
   2   8  -1    2.93    2.34
   8  -2  -1   -0.01    1.33
   8   2   1    1.27    2.04
   8   2   1    2.69    1.80
   8  -2  -1    1.93    1.85
   8  -2  -1    3.52    2.22
   8   2   1    1.96    2.17
  -2  -8  -1   -1.01    1.78
  -8  -2   1    3.24    1.71
   2   8  -1    1.24    1.61
   8  -2  -1    1.11    1.29
   8  -2  -1   -0.55    1.15
  -2   8   1   -0.42    1.30
   2   8  -1    3.38    1.37
  -2   8   1    4.23    1.56
   8   2   1    1.75    1.34
   8   2   1    1.46    1.25
   2   8  -1   -1.07    1.58
   2  -8   1    0.00    0.48
  -8   2  -1    1.24    1.35
   8   2   1    0.13    1.09
   2   8  -1    1.35    2.01
   8   2   1    2.42    1.42
  -2   8   1    4.74    1.91
   8  -2  -1    4.18    2.03
   8  -2  -1    1.11    1.16
   2  -8   1    1.67    2.55
   2   8  -1    1.23    1.73
   2  -8   1    0.05    1.53
  -2  -8   1    5.23    2.57
   8  -2   1    1.02    2.06
  -2   8  -1    1.95    1.92
   2   8   1    2.21    1.87
   2   8   1    1.48    2.18
  -8  -2  -1    1.41    1.31
   2  -8  -1   -0.23    1.26
   2  -8  -1    2.60    2.36
   8  -2   1    6.26    1.96
  -8  -2  -1    2.74    1.69
   8   2  -1    0.48    2.15
   8   2  -1    0.48    1.69
  -2   8  -1    2.41    1.33
   8   2  -1   -0.20    2.18
   2   8   1    3.31    2.41
   8  -2   1    2.60    1.15
   2   8   1    0.00    1.72
   8  -2   1    2.75    1.49
   8   2  -1    0.75    1.17
   2  -8  -1    1.50    1.55
  -2   8  -1    1.89    1.86
   2   8   1    1.22    1.61
   2   8   1    1.27    1.53
   8  -2   1    0.84    1.77
   8   2  -1    2.23    1.58
   8   2  -1    2.23    1.63
   8   2  -1    0.22    1.57
   2   8   1    1.39    1.80
   8   3   1   29.30    3.01
  -3   8   1   26.57    3.03
   3   8  -1   23.35    2.89
   8  -3  -1   19.84    2.79
  -3   8   1   20.60    2.83
   8  -3  -1   19.33    2.50
   3  -8   1   28.51    4.12
   3   8  -1   10.49    2.69
   8  -3  -1   23.41    2.70
   8   3   1   26.94    3.73
   3  -8   1   24.13    2.28
   8   3   1   25.89    2.50
   8   3   1   28.34    3.82
   8  -3  -1   23.95    3.72
   3  -8   1   25.14    3.03
  -8   3  -1   25.45    2.67
   3  -8   1   25.60    3.35
   8  -3  -1   21.39    3.07
   8   3   1   30.18    3.25
   3   8  -1   26.15    3.21
   3   8  -1   20.62    2.95
   3   8  -1   21.77    3.33
   8   3   1   29.56    3.09
  -8  -3   1   25.40    2.82
   3   8  -1   20.21    3.59
  -3  -8  -1   18.01    2.77
  -3   8   1   23.72    3.39
   8  -3  -1   20.82    3.18
  -8  -3   1   28.67    3.50
   8   3   1   23.64    3.36
   8  -3  -1   18.80    2.63
   3   8   1   22.34    3.39
   3   8   1   19.71    3.08
   8   3  -1   19.98    3.00
   3  -8  -1   19.56    3.09
   3  -8  -1   25.13    3.79
   8  -3   1   24.76    3.09
  -3   8  -1   24.84    2.55
   8   3  -1   24.80    3.27
  -3   8  -1   22.33    3.30
   3   8   1   24.23    3.53
   3   8   1   23.90    3.69
  -8  -3  -1   25.18    3.35
   8  -3   1   24.69    3.10
   8   3  -1   24.56    2.43
   8  -3   1   22.98    2.53
   3   8   1   23.50    3.45
   8   3  -1   22.85    3.22
  -3  -8   1   28.47    4.14
   8  -3   1   33.02    4.05
   3  -8  -1   22.41    2.66
  -8  -3  -1   21.65    2.60
   8   3  -1   25.79    3.99
   8   3  -1   24.92    3.61
   8  -3   1   25.92    3.38
   3   8   1   21.68    3.45
   3   8   1   24.26    3.21
   8  -4  -1    8.12    1.55
   8  -4  -1    3.05    1.82
   4  -8   1    8.58    1.95
  -8  -4   1    3.64    1.45
   8   4   1    7.84    2.31
   8  -4  -1    2.70    1.47
   4   8  -1    3.89    1.91
  -4  -8  -1    4.24    1.86
   8   4   1    6.61    1.93
   4   8  -1    4.67    2.64
   4  -8   1    6.93    2.76
   8  -4  -1    4.51    1.31
  -8   4  -1    6.71    1.32
   4   8  -1    8.47    2.12
   8  -4  -1    3.86    1.31
   8  -4  -1    4.19    1.80
   8   4   1    4.30    1.92
   8   4   1    5.53    1.61
   8   4   1    5.38    1.24
   4   8  -1    4.52    1.89
  -8  -4   1    1.59    1.83
  -8  -4   1    5.43    1.94
   8  -4  -1    5.69    2.19
   8   4   1    7.38    2.55
   4  -8   1    3.50    1.42
   8   4   1    4.13    1.82
  -8  -4   1    5.98    1.45
   4   8  -1    3.88    1.96
  -4   8   1    6.47    1.95
  -4   8   1    2.61    1.36
  -4   8   1    4.22    1.56
   4   8  -1    9.17    1.77
   4  -8   1    2.61    0.99
   4   8   1    4.76    2.25
   8   4  -1    4.07    1.81
   8   4  -1    5.54    1.94
   4   8   1    4.93    1.73
   4  -8  -1    5.67    1.62
   8  -4   1    6.55    1.32
   8  -4   1    4.55    2.23
  -4  -8   1    5.31    2.15
  -4   8  -1    5.58    1.15
   4  -8  -1    5.42    1.34
   4   8   1    1.00    2.22
   4   8   1    5.87    2.06
   8  -4   1    4.17    1.85
   8  -4   1    4.24    1.71
   4  -8  -1    1.80    2.25
   4   8   1    6.09    2.13
   4   8   1    4.49    1.80
   8  -4   1    6.62    1.73
   4   8   1    7.59    2.22
  -4   8  -1    4.67    2.10
  -8  -4  -1    6.21    1.96
  -8  -4  -1    6.37    1.44
   8   4  -1    7.45    2.08
   8  -4   1    5.80    1.70
   8   4  -1    3.71    2.17
   8   4  -1    7.62    2.71
   5   8  -1   10.19    3.02
  -5   8   1   19.48    2.60
   8   5   1   14.13    2.62
  -5   8   1   18.00    2.58
   5  -8   1   15.74    2.56
   5  -8   1   27.36    4.11
   5   8  -1   19.60    2.96
   5   8  -1   20.98    3.20
   8  -5  -1   18.52    2.22
   5   8  -1   14.97    2.74
  -8  -5   1   18.97    3.19
  -5   8   1   24.30    3.08
   8  -5  -1   21.83    3.36
   8  -5  -1   14.69    2.16
   8   5   1   12.98    2.65
   8  -5  -1   19.40    2.65
   5   8  -1   18.63    2.87
  -8  -5   1   19.16    2.57
   8  -5  -1   20.89    2.93
   8   5   1   23.06    3.64
   8   5   1   18.67    3.29
   5  -8   1   22.06    2.68
   5  -8   1   15.13    2.00
   8   5   1   17.94    2.77
  -8  -5   1   14.65    2.12
   8   5   1   17.90    2.47
  -5  -8  -1   19.14    2.98
  -8  -5   1   22.40    3.35
   8  -5  -1   16.91    2.39
   8  -5  -1   16.58    2.57
   8   5  -1   16.53    3.34
   8  -5   1   18.94    2.72
   5   8   1   18.37    2.90
   5  -8  -1   18.99    3.12
  -8  -5  -1   17.75    2.78
   8  -5   1   20.60    3.11
   8  -5   1   18.63    2.18
   8   5  -1   19.66    3.02
   8  -5   1   22.89    3.35
   8   5  -1   16.66    2.91
   5   8   1   17.58    2.85
   5  -8  -1   20.53    2.34
  -8  -5  -1   18.12    2.57
  -5   8  -1   16.83    1.94
   5   8   1   22.45    2.99
   5   8   1   20.08    3.30
   8  -5   1   22.95    3.05
  -5   8  -1   16.31    2.90
   8   5  -1   14.47    2.66
   5   8   1   26.26    3.46
   5  -8  -1   16.56    3.14
   5   8   1   22.44    3.25
   8  -5   1   21.00    2.83
   8   5  -1   20.91    3.35
   6   8  -1    2.10    1.60
   8  -6  -1    4.30    1.95
   8  -6  -1    2.43    1.21
   8  -6  -1    4.03    1.16
   8   6   1    4.92    2.17
   8   6   1    0.73    1.69
   6  -8   1    2.55    1.02
   8  -6  -1    3.69    1.90
   8   6   1    2.72    1.96
   6  -8   1    9.86    2.97
   8   6   1    0.43    1.97
  -6   8   1    1.98    1.16
   6  -8   1    4.13    1.68
   8   6   1    2.38    1.49
  -8  -6   1    2.19    1.26
  -6   8   1    2.82    1.64
  -8  -6   1    2.27    1.77
  -6   8   1    3.53    1.58
   6   8  -1    3.52    1.98
   6   8  -1    3.44    1.79
   6   8  -1    2.09    1.86
   6  -8   1    3.23    1.40
   6   8  -1    1.10    2.32
   8  -6   1    3.91    2.20
   6   8   1    3.82    1.92
   6   8   1    1.02    1.99
   8  -6   1    0.75    1.02
   8   6  -1    4.91    2.71
   8   6  -1    6.33    2.36
   6   8   1    1.91    1.97
   8   6  -1    2.66    1.82
  -6   8  -1    4.36    2.15
   6  -8  -1    4.82    2.23
   6   8   1   -0.81    1.99
   8  -6   1    2.00    1.37
   8  -6   1    4.11    1.73
   8  -6   1    2.97    1.68
  -8  -6  -1    3.36    1.26
   8   6  -1    2.44    1.80
   8  -6   1    4.42    2.73
   6   8   1    2.72    1.66
  -6  -8   1    2.65    1.01
   6  -8  -1    1.45    1.23
   6   8   1   -0.63    1.42
   6  -8  -1    3.06    1.46
   8   6  -1    3.90    1.86
   7   8  -1    6.22    1.53
   8   7   1   10.17    2.45
   7   8  -1   14.21    2.62
   8  -7  -1   13.12    1.81
   7  -8   1   17.17    2.30
   7  -8   1   16.30    3.35
   7  -8   1   11.50    1.93
   8  -7  -1   13.29    1.87
   7   8  -1    9.09    2.79
  -8  -7   1   13.90    2.28
   7   8  -1   11.44    2.14
   8   7   1   10.48    2.32
   8   7   1   15.83    2.90
   7   8  -1   12.26    2.45
  -7   8   1   13.78    3.11
   8   7   1   22.80    3.48
   8   7   1    9.81    2.08
   7  -8   1   10.00    1.54
  -8  -7  -1   12.90    2.07
   8  -7   1   20.94    3.57
   8   7  -1    8.81    2.24
  -7   8  -1   15.05    2.95
   8   7  -1    7.62    2.08
   8   7  -1    6.33    2.16
   7   8   1    6.10    2.27
   7  -8  -1    9.69    1.89
   7   8   1    8.08    1.60
   7   8   1    9.85    2.54
   7   8   1    6.32    1.88
   8  -7   1   13.20    2.24
  -7  -8   1   12.46    1.93
   8  -7   1   10.20    1.55
   7   8   1   12.95    2.71
   7  -8  -1   10.97    1.74
   8  -7   1    9.93    1.92
  -8   7   1   15.80    2.65
   8   7  -1   11.24    2.87
   8   8  -1    1.71    1.97
   8   8   1    1.60    1.58
  -8  -8   1   -0.46    1.10
   8   8   1   -0.19    1.13
   8   8  -1   -1.02    1.61
  -8   8  -1    2.38    2.08
   8   8   1    2.08    1.85
   8   8   1    0.69    2.21
   8  -8   1   -0.42    0.92
   8   8   1   -1.02    1.89
   8  -8   1   -0.44    1.50
   8  -8   1   -2.55    2.67
  -8  -8  -1   -0.47    1.38
   8   8  -1    4.57    2.65
   8  -8   1    0.05    1.30
   8   8  -1   -4.57    1.54
   9   0  -1   54.54    4.73
   9   0   1   63.59    4.82
   9   0  -1   59.38    5.34
   0   9   1   50.14    5.09
   9   0  -1   47.93    4.83
   0  -9   1   56.92    4.89
   9   0   1   60.25    5.64
   9   0   1   54.33    5.27
   9   0  -1   55.69    5.20
   0   9  -1   54.19    5.67
   9   0   1   63.35    5.52
   9   0   1   58.44    4.52
   0   9  -1   56.68    4.91
   0   9  -1   55.98    5.10
   0   9   1   56.88    5.24
   0   9  -1   57.30    4.90
   0   9   1   55.18    4.88
   0   9  -1   49.24    4.80
   0   9   1   54.25    5.15
   9   0  -1   54.33    4.26
   0  -9  -1   48.02    5.04
   0  -9   1   71.80    6.77
   0   9   1   57.62    5.73
   9   0  -1   51.34    4.47
   9   0  -1   56.71    5.47
  -9   0  -1   62.19    4.92
   9  -1  -1    4.21    1.61
   1  -9   1    7.03    1.76
   1   9  -1    7.15    2.05
   1   9  -1    8.59    2.07
  -9  -1   1    6.73    1.83
  -1   9   1    1.56    1.99
   9   1   1    5.91    1.47
   9  -1  -1    7.20    2.53
   1  -9   1    4.54    1.72
   1  -9   1    8.60    2.97
   9  -1  -1    5.51    1.45
  -1   9   1    8.38    1.78
   9   1   1    8.19    1.86
   9   1   1    4.04    2.10
   9  -1  -1    5.94    2.11
   9   1   1    5.61    2.43
   1   9  -1    4.76    1.77
   9  -1  -1    8.40    2.60
   9   1   1    8.05    2.48
  -9   1  -1    5.52    1.94
  -1   9   1    4.38    1.84
  -1  -9  -1    6.69    1.95
   9  -1  -1    5.11    1.63
   1   9  -1    5.54    2.30
   1   9  -1    4.36    1.40
  -1   9   1    5.55    1.79
  -1   9   1    3.45    1.83
   9  -1  -1    4.46    1.74
   1   9  -1    2.30    2.56
   9   1  -1    6.79    1.84
   1   9   1    4.73    1.93
   9   1  -1    5.34    2.32
   9  -1   1    6.12    1.71
   9   1  -1    6.15    1.75
   1   9   1    6.27    2.78
  -1  -9   1    5.81    2.74
  -9  -1  -1    4.67    2.12
   9   1  -1    6.69    2.52
   1  -9  -1    8.13    1.95
   1   9   1    2.70    2.03
   1   9   1    6.63    1.81
   9   1  -1    6.46    1.45
  -1   9  -1    3.10    1.98
  -9  -1  -1    9.35    1.94
   9  -1   1    4.39    2.34
  -1   9  -1    5.47    2.57
   9  -1   1    6.41    2.31
   9  -1   1    9.74    2.23
  -9   1   1    6.06    1.27
   9   1  -1    5.58    1.74
   1  -9  -1    5.67    2.85
   9  -1   1    6.06    1.45
  -1   9  -1    7.84    1.90
  -1   9  -1    7.79    1.82
   1   9   1    3.16    2.34
   9   1  -1    4.20    2.06
  -1  -9   1    3.41    1.59
   1   9   1    5.19    2.12
   9   2   1   30.13    2.75
   9   2   1   35.23    3.93
   2   9  -1   30.96    3.28
  -2   9   1   30.17    3.95
   9   2   1   30.23    3.26
  -9   2  -1   38.49    3.67
   9  -2  -1   31.78    3.24
   2   9  -1   28.96    3.70
  -9  -2   1   27.68    3.54
   2   9  -1   37.51    3.87
   2   9  -1   28.82    4.66
   9   2   1   24.78    3.75
   9  -2  -1   28.95    4.23
   9   2   1   34.65    4.11
   2   9  -1   30.84    4.23
   2  -9   1   29.46    3.37
   2  -9   1   31.61    4.44
   9  -2  -1   32.53    3.38
  -2   9   1   27.42    2.85
   9   2   1   31.44    3.23
  -2  -9  -1   33.85    3.83
   9   2   1   29.87    3.22
  -2   9   1   27.00    3.47
   9  -2  -1   31.89    3.84
   9  -2  -1   33.40    3.35
   9  -2  -1   29.88    3.16
   2  -9   1   24.36    3.32
  -2   9   1   24.55    3.16
   9  -2  -1   40.53    4.19
   2   9  -1   30.51    4.03
   2   9   1   29.16    3.76
   2   9   1   25.09    3.72
   9   2  -1   34.68    4.20
   9   2  -1   38.67    4.63
   9  -2   1   28.99    3.72
  -2  -9   1   28.44    4.34
   2   9   1   26.36    4.22
   9  -2   1   29.88    2.84
   2   9   1   29.03    3.49
   9   2  -1   33.85    3.78
   9  -2   1   27.69    3.19
   9  -2   1   30.64    4.10
  -2  -9   1   20.20    3.43
  -9  -2  -1   34.76    3.29
  -9  -2  -1   37.23    3.81
   2   9   1   26.50    3.16
   2  -9  -1   30.09    3.75
  -2   9  -1   35.00    4.47
   9   2  -1   34.41    3.80
   2  -9  -1   43.85    5.13
   2   9   1   22.68    3.39
   9   2  -1   30.16    3.62
  -2   9  -1   32.26    3.35
   2   9   1   34.00    4.46
   9  -2   1   26.22    3.73
   9   2  -1   29.42    3.05
   9   2  -1   33.05    3.47
   9  -3  -1    3.03    1.51
   9   3   1    2.50    1.86
   9   3   1    2.34    2.28
  -9   3  -1    2.88    1.57
  -9  -3   1    1.35    1.89
  -3   9   1    1.93    1.37
   3   9  -1    1.30    2.56
  -9  -3   1    1.45    1.29
   9  -3  -1    0.11    1.58
  -3   9   1    2.04    1.81
   9  -3  -1    0.55    1.29
   3  -9   1    0.23    2.75
   9  -3  -1    1.08    1.15
   9   3   1    0.12    1.42
  -3  -9  -1    0.22    1.75
   3   9  -1    1.56    2.11
   9  -3  -1    4.20    2.07
   3  -9   1    2.02    1.35
   9   3   1    2.88    1.23
   3   9  -1    1.62    1.78
   9   3   1    0.96    2.16
   3   9  -1    3.22    1.89
  -9  -3   1    4.72    1.90
   9   3   1    1.81    1.60
   9  -3  -1    1.38    1.23
   9  -3  -1   -0.46    1.90
   3   9  -1    0.99    1.44
   3  -9   1    2.61    1.51
  -3   9   1    4.15    1.70
   3   9  -1    2.49    1.92
   9   3   1    0.06    1.43
   3   9   1    2.94    1.72
   3   9   1   -1.10    2.08
   9   3  -1   -0.04    1.70
   9   3  -1   -0.63    2.18
  -3   9  -1    2.34    2.06
   9  -3   1    3.85    1.83
  -3  -9   1    1.63    2.27
   3   9   1    0.65    1.69
   3   9   1    2.41    1.88
   9  -3   1    1.99    1.22
   3  -9  -1    1.69    1.48
   9   3  -1    0.37    1.62
  -3  -9   1    1.30    1.68
  -3   9  -1    0.91    1.27
  -9  -3  -1    3.15    1.75
   9  -3   1    5.47    2.37
   9  -3   1    0.17    1.58
   9   3  -1   -1.27    1.19
  -9  -3  -1    2.39    1.26
   9   3  -1    0.74    1.56
   3  -9  -1   -0.52    1.21
   9  -3   1    3.30    1.80
   3   9   1    3.19    1.87
   3   9   1    3.50    2.25
   9  -3   1    2.69    1.63
   3   9   1    1.30    1.61
   9   3  -1    3.55    2.30
   3  -9  -1    4.33    2.51
  -9   4  -1   40.39    3.46
   9   4   1   26.76    3.50
   9  -4  -1   35.07    3.96
   4   9  -1   31.38    4.71
  -9  -4   1   30.98    3.08
   9   4   1   32.21    2.81
  -9  -4   1   34.40    3.17
  -4   9   1   34.76    3.92
  -9  -4   1   27.68    3.66
   4  -9   1   26.70    3.30
   4   9  -1   31.21    3.97
  -4  -9  -1   36.69    4.04
   4  -9   1   31.20    4.59
   9   4   1   25.94    3.53
   4   9  -1   31.03    4.22
   9   4   1   32.76    4.31
   9  -4  -1   33.51    3.84
   9  -4  -1   37.02    3.46
  -9  -4   1   28.22    3.85
   4  -9   1   36.10    3.34
   4   9  -1   35.93    4.12
   9   4   1   29.68    3.30
   4   9  -1   33.44    3.96
   9  -4  -1   31.64    3.41
   9  -4  -1   32.19    3.12
   9   4   1   37.52    4.25
   9  -4  -1   23.93    4.18
   4  -9   1   25.10    3.64
   9   4   1   26.92    3.48
  -4   9   1   29.59    3.30
   9  -4  -1   37.28    3.97
   4   9  -1   33.36    3.63
  -4   9   1   37.29    3.46
   4  -9  -1   36.10    3.45
   9  -4   1   23.18    3.39
   9   4  -1   42.13    3.81
   9  -4   1   32.17    3.43
  -9  -4  -1   35.78    3.47
   4  -9  -1   39.27    2.95
   4   9   1   24.86    3.62
   4  -9  -1   36.41    3.82
   9  -4   1   30.87    3.37
   4   9   1   32.11    3.54
   9   4  -1   35.53    4.01
   9   4  -1   40.46    4.73
   4   9   1   28.16    3.60
   9   4  -1   26.54    4.04
   4   9   1   31.89    3.95
   9   4  -1   36.98    4.23
   9  -4   1   27.10    2.84
   4   9   1   23.56    3.98
  -4   9  -1   37.20    4.48
   4  -9  -1   42.54    5.20
  -9  -4  -1   42.32    4.07
   4   9   1   34.00    4.47
   9  -4   1   31.49    3.77
  -4   9  -1   36.18    3.26
   9  -4   1   31.00    4.25
   4   9   1   34.13    4.44
  -9  -5   1   -0.13    1.26
   9  -5  -1    1.10    1.78
  -5   9   1    2.36    1.73
   5   9  -1   -1.25    1.90
   5   9  -1    0.76    1.82
   5   9  -1    3.51    1.90
  -5   9   1    2.98    1.37
  -9  -5   1   -0.75    1.24
   5  -9   1    0.11    1.53
   5  -9   1   -0.01    1.21
   9   5   1    2.41    2.28
   9  -5  -1   -0.72    1.48
   5  -9   1   -0.67    2.36
   9  -5  -1    0.67    1.69
  -9  -5   1    0.35    1.71
   9   5   1    1.81    2.21
   5  -9   1    2.25    1.45
   9   5   1    1.76    1.54
   9   5   1   -0.06    1.81
   5  -9   1    1.06    1.09
  -5   9   1    0.26    1.33
   9  -5  -1    0.76    1.05
   9   5   1   -0.34    1.66
   5   9  -1   -3.66    2.30
  -5  -9  -1    0.63    1.71
   9  -5  -1   -1.43    1.17
   5   9  -1   -1.50    1.63
   5   9   1   -1.51    1.80
   5   9   1   -0.85    1.74
   9   5  -1    0.09    1.68
   5   9   1   -0.66    1.60
   9   5  -1   -0.26    2.02
   5   9   1    1.02    2.03
   5  -9  -1   -1.80    2.05
   9  -5   1    4.52    2.35
   5   9   1    1.52    1.63
   9  -5   1   -0.98    1.00
   9   5  -1   -1.57    1.73
   9   5  -1    0.12    1.64
   9  -5   1    1.93    1.59
   5  -9  -1    0.32    0.88
  -5   9  -1    1.43    1.12
   5  -9  -1    0.45    1.28
  -9  -5  -1    1.70    1.31
   9  -5   1    1.93    1.48
   5  -9  -1    1.44    1.47
   5   9   1    0.73    2.14
  -5   9  -1    4.13    2.16
   9  -5   1    1.23    1.48
  -9  -5  -1    0.54    1.75
   9   5  -1    4.30    2.45
   9  -5   1    1.47    1.48
   9  -6  -1   12.05    1.80
   9   6   1   14.92    2.99
  -9  -6   1   11.16    2.43
  -9  -6   1   11.18    1.79
   6   9  -1   12.96    2.66
   6   9  -1   10.29    2.15
   6  -9   1   10.78    1.85
   6  -9   1   13.07    2.17
   6   9  -1   12.62    3.03
   9   6   1   12.26    2.16
   6   9  -1    6.35    2.41
   9  -6  -1   11.59    1.61
   9   6   1   11.99    2.62
  -9  -6   1   10.25    1.74
   9   6   1    5.96    2.24
   6  -9   1   20.71    3.74
   6  -9   1   11.80    1.75
   9   6   1   16.03    3.09
   9  -6  -1   10.40    2.55
   6   9  -1    9.57    1.99
   6  -9   1   14.68    1.95
   9   6  -1   13.45    2.80
  -9  -6  -1    8.97    1.64
   6   9   1   11.47    2.24
   9  -6   1   17.22    2.30
   9   6  -1    9.54    2.32
   6  -9  -1    6.77    1.68
  -9   6   1   16.82    3.06
   9   6  -1   11.93    3.10
   6   9   1    8.91    2.51
   9  -6   1   10.56    2.27
   9   6  -1   11.59    2.52
   6   9   1    7.56    1.84
   6  -9  -1   12.15    1.43
   9  -6   1   18.08    3.21
   9  -6   1   12.62    2.13
   6   9   1   16.86    3.12
   9  -6   1   10.11    1.62
   6   9   1   14.73    2.62
  -6   9  -1   12.40    2.79
   6  -9  -1   14.67    2.10
   9   6  -1   11.25    2.05
   6   9   1   12.58    2.69
   9  -7  -1   -1.46    1.62
   9   7   1    1.18    1.56
   7   9  -1    2.03    1.82
   7  -9   1    1.50    2.92
   7   9  -1    0.99    2.27
   9   7   1    1.86    1.85
   7  -9   1    0.15    0.97
  -7   9   1    1.17    2.61
   9   7   1   -0.17    2.05
   7  -9   1    2.50    1.41
  -9  -7   1    1.65    1.26
   7   9  -1   -0.12    1.83
   7  -9   1    1.15    1.51
   9   7   1   -2.02    1.99
   7   9  -1   -0.55    1.43
   9  -7  -1    1.08    1.00
   9   7   1   -2.33    1.95
   7   9  -1    1.34    1.83
   7   9   1    0.30    2.02
   9   7  -1    2.06    2.60
   9  -7   1   -0.99    1.44
  -9  -7  -1    2.08    1.26
   7   9   1   -3.24    1.84
   7   9   1    2.32    1.40
   9   7  -1   -0.22    1.74
   7   9   1    1.15    2.26
   9  -7   1   -0.47    1.53
   9   7  -1    2.52    1.81
  -7   9  -1    0.72    1.98
   9  -7   1   -0.31    0.99
   7   9   1   -1.13    1.57
   7  -9  -1    1.77    1.39
   9   7  -1    2.36    1.96
   7  -9  -1   -0.35    0.93
   8  -9   1    9.82    1.49
   8   9  -1    8.53    2.07
   8  -9   1    7.72    1.79
   8   9  -1    8.31    2.27
   8  -9   1    8.98    1.94
   9   8   1    6.78    1.94
   9   8   1    6.57    2.29
  -9  -8   1   10.38    1.56
   8  -9  -1    9.30    1.86
   9   8  -1    8.57    2.47
   9   8  -1    6.33    1.98
  -9  -8  -1   10.18    1.54
   8   9   1   12.02    2.64
   9  -8   1    9.49    1.91
   9  -8   1    8.86    1.94
   8   9   1    4.70    1.38
   9  -8   1    4.64    1.34
   8   9   1    9.52    2.12
   9   9   1   -3.97    1.80
   9  -9   1    0.08    1.34
  -9  -9  -1    0.15    1.21
   9   9  -1   -1.28    1.18
   9  -9   1   -0.83    0.61
   9   9  -1    0.93    1.69
   9   9   1    0.19    1.62
   9  -9   1    1.34    1.49
   9   9  -1    2.47    1.71
  -9  -9   1    1.14    1.22
   9  -9   1   -0.55    0.99
   9  -9   1   -1.84    0.77
  -9  -9  -1   -1.20    1.23
   9   9  -1    0.26    1.65
   9  -9   1    0.63    1.11
   9   9   1   -0.84    1.41
   9   9   1    1.21    2.03
  10   0   1    1.18    1.26
   0  10   1    2.76    2.54
  10   0   1    0.94    1.62
   0 -10   1    0.82    1.38
  10   0  -1   -0.07    1.58
 -10   0   1   -0.45    1.56
  10   0   1    0.56    2.15
  10   0  -1   -0.27    2.07
  10   0   1   -2.45    1.83
  10   0  -1    2.01    2.08
  10   0  -1    0.21    1.18
   0  10   1    0.00    1.61
   0  10   1   -0.12    1.55
   0  10   1   -0.83    1.93
   0 -10  -1    1.26    0.97
   0  10  -1    2.37    2.05
  10   0  -1   -1.06    1.31
   0  10  -1    1.86    1.92
 -10   0  -1   -0.71    1.54
   0  10  -1   -1.14    1.43
   0  10   1    0.53    1.71
   0  10  -1    1.14    2.48
   0  10  -1   -0.85    1.58
  10   0  -1    1.34    1.76
   0  10   1    0.41    2.15
   0 -10  -1    0.50    1.66
  10   0  -1   -0.99    1.39
  10   0   1   -0.49    1.41
   0 -10   1   -1.09    1.07
   0 -10   1   -1.47    2.60
   0  10  -1    1.50    1.80
  10   1   1   20.17    2.95
  -1 -10  -1   25.84    3.45
  -1  10   1   22.48    3.39
  10  -1  -1   19.89    2.47
  10  -1  -1   22.57    3.46
  -1  10   1   20.53    3.09
   1  10  -1   22.11    3.68
  10  -1  -1   21.41    3.47
  -1  10   1   20.88    3.00
   1  10  -1   23.53    3.22
   1 -10   1   24.49    2.45
  -1 -10  -1   18.92    2.23
  10  -1  -1   24.40    3.84
   1  10  -1   23.00    3.57
 -10   1  -1   22.37    3.14
   1 -10   1   23.92    4.08
   1  10  -1   20.81    2.80
   1 -10   1   22.61    3.32
   1  10  -1   23.42    3.14
  10   1   1   27.02    2.61
  -1  10   1   24.07    3.22
  10   1   1   23.35    3.84
  -1  10   1   17.12    3.20
 -10  -1   1   22.83    3.29
  10  -1  -1   20.00    2.97
  10   1   1   21.08    3.43
  10  -1  -1   22.00    2.79
   1  10  -1   23.33    3.86
  10   1   1   23.27    3.64
  10  -1  -1   19.12    2.85
   1  10   1   20.68    2.98
  10  -1   1   26.52    3.71
  10   1  -1   28.21    3.95
  -1  10  -1   27.07    4.26
   1  10   1   18.69    3.37
  10  -1   1   27.37    2.79
   1 -10  -1   24.62    2.26
   1  10   1   25.32    3.48
   1  10   1   13.04    2.68
   1  10   1   19.24    2.99
  10  -1   1   23.57    2.97
  10   1  -1   22.78    3.66
   1  10   1   31.35    4.42
  10  -1   1   18.49    3.02
  -1 -10   1   21.02    2.43
 -10   1   1   25.15    2.89
  -1 -10   1   22.90    3.07
  -1  10  -1   24.11    3.30
  10   1  -1   21.58    3.17
  10   1  -1   23.03    2.92
 -10  -1  -1   23.66    3.37
  10  -1   1   18.82    3.40
  -1 -10   1   27.36    4.19
   1 -10  -1   18.09    2.80
  10   1  -1   25.66    3.27
  10   1  -1   20.69    2.58
  10   1  -1   19.18    3.08
 -10   2  -1    2.24    1.63
   2 -10   1    1.82    2.69
   2  10  -1   -0.06    1.82
  -2  10   1    2.22    1.73
  10  -2  -1    2.77    2.12
   2  10  -1    1.57    2.65
  -2  10   1    1.95    1.64
   2  10  -1    2.25    2.26
  -2  10   1   -0.05    1.43
   2 -10   1    2.14    1.62
  10   2   1    4.29    2.40
  -2 -10  -1    4.44    1.93
  -2  10   1    0.20    1.91
 -10  -2   1    2.11    1.74
   2 -10   1    2.81    1.64
  10  -2  -1    3.18    1.91
  10   2   1   -0.45    2.24
  10  -2  -1    1.82    1.27
   2  10  -1    4.78    1.58
  -2  10   1    3.06    1.70
  -2 -10  -1    1.11    1.03
  10  -2  -1    2.71    1.54
   2  10  -1    4.14    1.94
   2 -10   1    2.42    1.11
  10   2   1    0.47    1.54
  10   2   1    1.75    1.75
  10   2   1    0.01    1.24
  10  -2  -1    3.11    1.44
   2  10  -1    2.44    1.81
  10  -2  -1    4.08    2.23
  10  -2  -1    2.48    1.38
 -10   2   1    1.75    1.14
  10  -2   1    3.29    2.26
 -10  -2  -1    1.66    1.72
  10  -2   1    1.30    1.53
   2  10   1    0.52    1.71
  10   2  -1    1.76    1.59
  -2  10  -1    1.43    2.35
   2  10   1    2.01    2.29
   2  10   1    2.09    1.62
  10   2  -1    4.09    2.40
  10  -2   1    1.62    1.89
   2 -10  -1    0.93    1.67
  -2 -10   1    0.76    1.74
  10   2  -1    4.22    1.85
  10   2  -1    0.34    1.56
   2  10   1    3.11    2.40
  -2 -10   1    4.03    2.72
  10   2  -1    1.72    1.28
   2  10   1   -0.52    1.85
   2 -10  -1    2.87    1.02
  10  -2   1    2.17    1.26
  -2 -10   1    3.48    1.28
   2  10   1   -0.40    1.76
  10   2  -1   -0.40    2.17
  -2  10  -1    3.17    1.62
   2  10   1    0.22    1.79
  10  -2   1    1.59    1.75
 -10  -2  -1   -0.07    1.28
   3 -10   1    2.71    1.14
   3  10  -1    6.78    2.45
  -3  10   1    3.82    1.80
 -10   3  -1    8.10    1.80
   3  10  -1    3.42    2.09
  -3  10   1    2.25    2.22
  10  -3  -1    2.53    1.30
   3  10  -1    5.87    2.09
  10  -3  -1    4.56    1.97
   3 -10   1    6.33    2.85
  10  -3  -1    7.28    2.06
   3  10  -1    5.62    1.82
 -10  -3   1    1.78    1.40
   3  10  -1    6.05    2.26
  10  -3  -1    4.52    1.59
   3 -10   1    2.07    1.60
  10   3   1    3.00    1.77
  10   3   1    6.56    2.49
  10  -3  -1    4.57    2.21
  10   3   1    4.69    1.74
  10   3   1    2.14    1.31
  -3  10   1    4.13    1.40
  -3 -10  -1    3.18    1.89
  10  -3  -1    5.41    2.16
 -10  -3   1    3.87    2.15
  -3 -10  -1    5.04    1.16
 -10  -3   1    3.57    1.86
   3 -10   1    4.25    1.63
  10   3   1    4.98    2.12
   3  10  -1    6.85    2.95
  10   3   1    3.17    2.28
  -3  10   1    5.03    1.78
  10   3  -1    6.63    1.82
  -3 -10   1    4.06    1.32
  10   3  -1    4.79    1.42
  10   3  -1    7.48    2.43
  -3  10  -1    2.82    1.54
   3  10   1   -0.64    2.09
  10   3  -1    5.33    2.07
   3 -10  -1    6.35    1.81
  10  -3   1    3.78    1.33
   3  10   1    5.38    1.86
  10  -3   1    2.85    1.65
   3  10   1    3.75    1.98
   3  10   1    3.28    2.04
  -3 -10   1    6.15    1.89
  10   3  -1    4.22    1.84
  -3 -10   1   -1.07    2.42
 -10  -3  -1    6.53    2.08
  -3  10  -1    1.89    2.28
   3  10   1    5.52    2.09
  10  -3   1    1.91    1.86
   3 -10  -1    5.92    1.12
  10   3  -1   11.05    2.81
  10  -3   1    7.14    2.37
  10  -3   1    2.99    1.78
   3  10   1    3.21    1.69
   3  10   1    6.26    2.45
 -10  -3  -1    7.24    1.53
   4  10  -1   -0.93    2.06
   4 -10   1   -0.43    1.40
   4  10  -1    2.05    1.94
 -10  -4   1    2.60    1.43
   4  10  -1    4.78    2.16
  10  -4  -1    0.70    1.14
  10  -4  -1    2.07    2.13
 -10  -4   1    6.22    2.32
   4 -10   1    1.21    1.11
  10  -4  -1    1.85    1.88
  10  -4  -1    1.78    1.36
   4  10  -1    1.95    1.89
  10   4   1    1.41    1.82
   4  10  -1    2.89    2.63
  10   4   1    1.48    1.60
  -4 -10  -1    1.97    1.82
  -4 -10  -1    1.11    1.01
  -4  10   1    0.79    1.41
  10   4   1    0.73    2.11
  10   4   1    3.47    1.84
 -10  -4   1    3.74    1.87
  -4  10   1    1.69    1.60
  10  -4  -1    3.43    1.83
   4  10  -1    0.49    1.71
  -4  10   1    1.73    2.03
 -10  -4   1    2.46    1.52
  10   4   1   -1.53    2.07
 -10   4  -1    3.64    1.62
   4 -10   1    2.88    2.97
   4 -10   1    6.41    1.82
  10   4   1    3.08    1.90
  10   4   1    2.58    1.26
  -4 -10   1    1.78    1.19
  -4  10  -1    2.60    1.42
   4  10   1    2.75    2.03
   4 -10  -1   -0.92    1.39
  10   4  -1    1.58    1.73
 -10  -4  -1    4.37    1.94
  10   4  -1    0.11    1.66
  10  -4   1    6.03    2.47
  10  -4   1    2.37    1.21
 -10  -4  -1    4.31    1.37
  10  -4   1   -0.20    1.57
   4  10   1    1.26    1.74
   4  10   1   -1.44    1.82
   4 -10  -1   -0.78    1.43
  10   4  -1   -0.52    2.25
   4 -10  -1    1.96    0.96
   4  10   1    0.67    1.68
  10   4  -1    3.07    2.35
   4  10   1    1.13    2.26
   4  10   1    0.14    1.87
  -4  10  -1    0.85    2.08
  10  -4   1    1.24    1.62
  10  -4   1    3.37    1.64
  10   4  -1    1.28    1.75
 -10  -5   1    5.21    2.20
   5 -10   1    5.77    1.77
   5  10  -1    5.77    2.30
  10  -5  -1    7.19    2.41
  10  -5  -1   10.51    1.79
  10   5   1    3.77    2.14
  10   5   1    6.21    2.63
  10   5   1    4.53    2.12
  10   5   1    5.64    1.86
   5 -10   1    8.21    1.35
  -5 -10  -1    4.12    1.99
   5  10  -1    9.19    2.26
  10   5   1    9.09    2.73
 -10  -5   1    8.23    1.70
   5 -10   1    6.49    3.06
   5  10  -1    8.46    2.34
   5 -10   1    7.79    1.78
   5  10  -1    6.92    2.88
  10  -5  -1   10.31    1.58
   5  10  -1    9.06    2.02
   5 -10  -1    8.19    1.25
  10  -5   1    9.97    2.63
  10  -5   1    7.52    2.09
  10  -5   1    3.45    1.90
   5  10   1    5.53    2.52
   5 -10  -1    6.83    1.67
   5  10   1    2.60    2.25
  -5  10  -1    6.97    1.52
  -5 -10   1    4.97    1.40
  10  -5   1    5.63    1.41
 -10  -5  -1    9.39    1.71
  10   5  -1    6.18    2.21
   5  10   1    6.67    1.87
  10   5  -1   12.24    2.82
  10  -5   1    8.84    2.03
  -5  10  -1   11.41    2.67
  10   5  -1    7.97    2.25
  10   5  -1   11.61    2.98
 -10  -5  -1    2.24    2.15
  10  -5   1    7.71    1.85
   5  10   1    6.15    1.93
   5  10   1    9.25    2.41
   5 -10  -1    6.90    1.83
  10   5  -1   10.87    2.15
   5  10   1    0.31    2.19
   6 -10   1   -0.06    0.98
 -10  -6   1    0.80    1.27
  10   6   1   -1.05    1.90
  10   6   1    3.16    2.34
 -10  -6   1    1.49    2.24
   6  10  -1   -0.27    1.81
  10  -6  -1    4.10    1.41
  10  -6  -1    1.22    1.97
   6  10  -1   -2.97    1.72
   6  10  -1    1.34    1.76
   6 -10   1    1.29    1.59
  10  -6  -1    0.70    1.06
  10   6   1    3.05    2.06
 -10  -6   1   -1.29    1.29
  10   6   1    2.05    1.60
   6 -10   1    3.92    3.01
   6 -10   1    0.00    1.40
  -6  10   1    4.26    2.67
   6 -10  -1    1.02    1.45
 -10   6   1    1.38    2.23
  10   6  -1   -0.51    1.68
  10  -6   1   -0.06    1.04
   6 -10  -1    1.20    0.93
   6  10   1   -0.65    2.05
   6  10   1    1.68    1.60
  10   6  -1    3.05    2.40
  10  -6   1    0.81    1.72
 -10  -6  -1    0.41    1.26
  10   6  -1    0.26    1.88
  -6  10  -1   -0.87    1.32
  10  -6   1    2.68    1.62
   6  10   1   11.57    2.72
  10   6  -1    6.96    3.75
  10  -6   1    1.39    1.55
   6  10   1   -4.28    1.76
  10  -6   1    1.59    3.52
  -6  10  -1   -0.96    3.65
   6  10   1    2.18    1.81
  10   7   1   12.25    2.18
   7  10  -1    6.95    1.76
 -10  -7   1   16.11    2.04
   7  10  -1    9.67    2.41
  10   7   1   16.30    2.83
  10   7   1   13.75    3.05
  10  -7  -1   10.54    1.59
   7 -10   1   16.75    2.43
   7 -10   1   14.87    2.22
   7  10  -1   10.36    2.26
   7  10   1   11.14    2.23
  10   7  -1    9.95    2.24
  10  -7   1   14.06    2.11
   7  10   1   14.98    2.55
   7  10   1   11.46    2.83
  10  -7   1   18.34    2.48
 -10  -7  -1   12.47    1.75
  10  -7   1   13.28    2.22
  10   7  -1   10.75    2.39
   7 -10  -1   13.64    2.13
   7 -10  -1   14.85    1.83
 -10  -8   1   -0.26    1.20
   8  10  -1   -2.36    1.74
  10   8   1   -1.75    1.75
   8 -10   1    1.57    0.85
  10   8   1   -0.25    1.37
  10   8   1   -1.91    1.88
   8 -10   1    0.71    1.51
   8 -10   1   -1.40    1.02
   8  10  -1    3.21    1.91
   8  10  -1   -1.94    1.60
  10   8   1   -2.74    1.54
  -8 -10  -1    1.25    1.24
   8 -10   1   -1.17    1.40
   8 -10   1   -1.08    0.58
 -10  -8   1    0.82    1.29
  -8 -10  -1    1.87    1.22
  10  -8   1    0.72    0.89
  -8 -10   1   -1.78    1.12
  10  -8   1    0.44    1.00
  10   8  -1   -1.26    1.60
  10  -8   1   -0.56    1.43
   8  10   1   -0.06    1.18
  10   8  -1    0.92    1.69
  10   8  -1   -0.22    1.11
  10  -8   1    1.37    1.06
  10   8  -1    0.40    1.81
 -10  -8  -1    0.57    1.26
  10  -8   1    0.19    0.62
   8  10   1    1.24    2.01
  -8 -10   1   -0.75    1.22
  10  -8   1    1.31    1.56
   8  10   1    1.34    1.67
 -10  -8  -1    1.38    1.21
   8 -10  -1   -0.89    1.49
   9 -10   1    3.89    0.93
   9  10  -1    3.99    1.27
   9  10  -1    1.92    1.77
   9 -10   1    3.34    1.16
   9 -10   1    4.87    0.67
   9  10  -1    5.82    1.93
  10   9   1    4.01    1.48
  10   9   1    6.07    2.00
  -9 -10  -1    4.57    1.34
  -9 -10  -1    3.51    1.35
  10   9   1    3.34    1.81
   9 -10   1    3.82    1.67
   9 -10   1    5.75    1.73
 -10  -9   1    4.22    1.30
  10   9  -1    2.99    1.80
 -10  -9  -1    5.32    1.45
  10  -9   1    2.33    0.61
  10  -9   1    4.02    1.21
  10  -9   1    5.75    1.21
  -9 -10   1    3.42    1.35
   9  10   1    3.85    1.76
  10   9  -1    3.28    1.27
 -10  -9  -1    4.46    1.36
   9  10   1    7.13    2.24
  10   9  -1    5.07    1.83
  10  -9   1    4.05    0.97
  10  -9   1    4.24    1.69
  -9 -10   1    3.15    1.26
  10  -9   1    5.98    1.60
   9  10   1    2.98    1.41
 -10 -10   1   -0.83    1.08
  10 -10   1    2.03    1.50
  10 -10   1    1.94    1.56
  10  10   1   -0.03    1.28
 -10 -10   1   -0.07    1.23
  10 -10   1   -0.48    0.39
  10  10  -1   -0.13    1.72
  10  10  -1    1.31    1.68
  10  10   1   -0.27    1.82
  10  10   1   -1.62    1.48
  10 -10   1    0.29    1.02
 -10 -10  -1   -1.58    1.19
  10 -10   1   -0.29    0.74
 -10 -10  -1   -0.80    1.13
  10  10  -1    0.23    1.08
   0 -11  -1    7.23    1.25
   0  11   1   11.34    2.07
   0  11  -1    5.29    2.81
  11   0  -1    4.03    2.11
   0 -11   1   11.94    2.12
  11   0   1   16.96    2.09
  11   0  -1   10.08    2.64
   0  11   1   11.37    2.59
   0 -11  -1    5.25    1.99
  11   0  -1    9.62    2.83
   0  11   1   15.44    2.71
  11   0   1   12.30    2.21
  11   0  -1    4.63    1.86
   0  11  -1    7.06    2.21
  11   0   1   14.58    3.26
   0  11   1   13.06    2.98
   0 -11   1   13.77    1.69
   0  11  -1    6.89    1.61
  11   0   1   13.80    2.86
   0 -11   1   12.40    3.40
   0  11   1    4.98    2.22
 -11   0   1   12.12    2.22
  11   0   1    9.94    2.43
   0  11  -1   10.49    2.46
 -11   0  -1   10.37    2.20
  11   0  -1    9.11    1.63
  11   0  -1    8.12    1.82
   0  11   1   13.69    3.32
  -1  11   1   -2.59    1.89
   1 -11   1   -0.09    1.10
  -1  11   1   -0.25    1.63
   1 -11   1    2.10    2.82
   1  11  -1    0.84    1.96
  11   1   1    3.67    1.99
  11   1   1    0.08    1.28
  -1  11   1   -3.47    2.14
   1  11  -1    2.04    1.44
  -1  11   1    0.72    1.61
 -11   1  -1    3.59    1.66
   1  11  -1    2.99    2.86
  11   1   1    6.54    2.41
  11  -1  -1   -1.21    1.27
  11  -1  -1    4.77    2.51
 -11  -1   1    0.48    1.65
  11   1   1    3.41    2.50
  -1 -11  -1    0.64    0.96
  -1  11   1    2.02    2.68
  -1  11   1    0.89    1.73
  11  -1  -1    3.43    2.30
  11   1   1    0.88    1.65
  11  -1  -1    0.88    1.48
   1  11  -1    2.08    1.97
   1  11  -1   -3.07    2.15
  -1 -11  -1    3.58    1.88
  11  -1  -1    2.10    1.28
  11  -1  -1    1.70    1.81
   1 -11   1    0.19    1.56
  -1  11  -1    5.64    2.13
   1  11   1   -3.36    1.67
 -11  -1  -1    0.61    1.42
  11   1  -1   -1.55    1.52
   1  11   1    5.71    2.73
   1  11   1    0.84    1.83
  -1 -11   1    1.53    2.51
  -1  11  -1    2.86    1.91
  11  -1   1    1.13    1.65
  -1 -11   1    0.51    1.66
  11  -1   1   -0.83    1.98
  11   1  -1    2.16    2.45
  11   1  -1   -0.90    1.45
   1 -11  -1    0.66    0.92
   1  11   1    0.02    2.41
  11  -1   1    3.02    1.33
  11  -1   1    1.66    1.54
   1  11   1    1.82    1.76
  11   1  -1    0.96    1.23
   1  11   1    1.31    1.95
  11   1  -1    3.19    2.25
  -1 -11   1   -1.70    1.07
   1 -11  -1    0.95    1.68
  -1  11  -1    2.28    2.72
 -11   1   1   -0.30    1.52
  11  -1   1    0.81    2.34
 -11  -1  -1    3.50    1.79
  11   1  -1    0.00    1.85
  11  -2  -1   23.28    3.62
  11  -2  -1   17.08    3.02
  11  -2  -1   20.11    2.81
  11   2   1   25.12    3.25
  -2  11   1   21.52    3.11
   2 -11   1   27.18    2.51
   2  11  -1    8.35    2.82
   2  11  -1   22.23    3.38
   2  11  -1   18.54    3.00
 -11  -2   1   24.66    3.92
  11   2   1   24.69    2.56
   2  11  -1   21.71    3.43
  11   2   1   20.37    3.49
   2 -11   1   37.10    5.19
  11  -2  -1   20.87    2.47
  11   2   1   28.75    3.71
  -2 -11  -1   17.66    2.13
   2  11  -1   18.84    3.81
  -2 -11  -1   19.18    2.79
  11   2   1   28.20    3.79
   2 -11   1   17.75    2.68
 -11  -2   1   23.42    3.55
 -11   2  -1   28.28    3.21
   2  11  -1   22.59    3.12
  -2  11   1   18.25    3.44
  11  -2  -1   21.18    3.56
  -2  11   1   21.11    3.11
  -2  11   1   23.52    4.15
  -2  11   1   23.31    3.22
  11  -2   1   20.62    3.38
 -11  -2  -1   22.19    2.89
   2  11   1   22.13    3.40
  11   2  -1   28.83    4.07
  11   2  -1   17.87    3.02
   2 -11  -1   22.97    2.16
   2 -11  -1   21.19    3.44
   2  11   1   31.02    4.74
  11  -2   1   21.71    3.60
  -2  11  -1   13.62    3.33
   2  11   1   25.83    3.60
   2  11   1   23.66    3.60
  11   2  -1   22.18    3.02
  -2 -11   1   28.70    4.41
  11   2  -1   19.62    2.94
 -11  -2  -1   22.06    3.33
  11   2  -1   20.16    3.48
   2  11   1   24.68    3.10
  11  -2   1   18.19    3.14
  11  -2   1   23.35    3.08
  11  -2   1   21.11    2.62
 -11   2   1   22.99    3.06
  -2 -11   1   24.77    3.64
  11   2  -1   22.05    2.61
  -2  11  -1   21.94    3.33
   2  11   1   23.29    3.73
  -2 -11   1   21.25    2.44
   2  11   1   19.52    3.20
 -11  -3   1   -1.83    1.58
  11  -3  -1   -0.21    2.15
  -3 -11  -1   -0.03    1.78
   3 -11   1    1.63    1.14
   3 -11   1   -1.78    1.53
  11   3   1    3.71    2.29
   3  11  -1   -4.33    2.06
  11  -3  -1   -2.60    1.25
 -11  -3   1    1.60    2.24
   3 -11   1    1.04    1.65
 -11   3  -1    0.55    1.56
   3 -11   1    2.13    2.69
  11  -3  -1   -1.31    1.04
   3  11  -1    0.88    2.49
  -3  11   1   -0.56    1.66
   3  11  -1    1.23    1.94
  -3  11   1    4.49    2.49
  11   3   1   -2.64    1.87
 -11  -3   1    0.27    1.39
  -3 -11  -1    0.32    0.96
   3  11  -1    0.65    1.80
   3  11  -1    0.45    1.89
   3  11  -1    1.90    1.77
  11   3   1    1.71    1.61
  11  -3  -1   -0.92    1.92
  -3  11   1    1.85    1.70
  11   3   1   -1.03    1.13
  -3  11   1    0.44    1.67
  -3  11   1    0.71    2.05
  11   3   1   -0.65    2.20
  11  -3   1   -2.08    1.45
   3  11   1   -3.00    1.77
  11  -3   1    2.46    2.15
  11  -3   1   -1.60    1.58
  -3 -11   1   -3.03    1.06
  -3 -11   1    1.09    1.72
  -3  11  -1    3.32    1.58
   3  11   1   -0.85    1.89
  -3  11  -1   -3.80    2.17
  11   3  -1   -0.22    1.77
   3 -11  -1    0.07    0.90
 -11  -3  -1   -1.03    1.30
   3  11   1    0.19    2.37
  11   3  -1   -0.49    2.04
   3  11   1   -1.25    1.89
   3  11   1    0.35    2.24
  11  -3   1    1.19    1.69
  11   3  -1    2.22    2.47
  11   3  -1    2.08    2.02
  11   3  -1    1.73    1.66
   3 -11  -1   -0.25    1.62
   3  11   1    1.62    1.80
  11  -3   1    0.06    1.23
   3  11   1   -0.44    1.73
 -11  -3  -1    2.67    1.93
   4 -11   1   16.11    2.04
   4  11  -1   11.51    2.77
   4  11  -1   16.75    2.64
 -11  -4   1   14.37    3.13
 -11  -4   1   14.64    2.10
   4  11  -1   13.81    3.24
 -11  -4   1   14.64    2.73
  -4 -11  -1   14.43    2.00
  11   4   1   16.50    2.13
  -4 -11  -1   14.31    2.51
  11   4   1    6.39    3.61
  11  -4  -1   18.14    2.76
   4 -11   1   18.27    2.55
 -11  -4   1   19.56    2.76
  11  -4  -1   18.01    3.25
  11   4   1   12.91    2.96
   4  11  -1   15.42    2.86
  11   4   1   12.89    2.19
  11  -4  -1   15.56    2.19
   4  11  -1   16.01    2.36
 -11   4  -1   21.33    2.92
   4 -11   1   11.04    2.10
   4  11   1    8.51    2.72
  11   4  -1   14.54    2.70
 -11  -4  -1   20.18    2.75
  11   4  -1   17.62    3.23
  -4 -11   1   13.78    1.80
  11   4  -1   13.59    2.54
   4  11   1   16.09    2.89
   4 -11  -1   15.81    1.91
  11  -4   1   14.00    2.17
 -11  -4  -1   19.06    2.85
  -4  11  -1   17.53    2.64
   4  11   1   11.91    2.31
  11   4  -1   15.72    3.96
   4  11   1   12.89    3.07
  11  -4   1   17.30    2.85
   4 -11  -1   24.98    3.45
   4  11   1   16.82    2.51
  11  -4   1   15.41    2.23
  11   5   1    5.59    1.79
  11   5   1    2.15    2.18
   5  11  -1    2.57    1.99
  11  -5  -1    1.93    1.16
  11  -5  -1    0.18    1.50
  11   5   1    2.24    2.20
 -11   5  -1    4.97    1.92
 -11  -5   1    3.59    1.53
   5 -11   1    1.05    1.67
   5  11  -1    0.73    1.86
  11  -5  -1    4.48    2.31
 -11  -5   1    4.74    2.06
   5 -11   1   -0.64    1.43
   5 -11   1    2.11    1.08
  -5 -11  -1   -0.95    1.84
   5  11  -1    2.11    1.77
  11  -5   1    1.08    1.59
   5  11   1    2.05    1.77
  -5 -11   1    2.53    1.25
   5  11   1    2.84    1.73
  11   5  -1    4.01    2.38
 -11  -5  -1    1.43    1.36
   5 -11  -1    1.57    1.00
   5 -11  -1    2.89    1.72
  -5  11  -1    4.59    1.51
  11  -5   1    1.82    1.84
  11   5  -1    1.34    1.79
  11   5  -1    4.70    2.06
  11  -5   1    2.34    1.24
   5  11   1    0.23    1.96
  -6 -11  -1   13.43    1.96
  11   6   1   10.52    2.85
   6 -11   1   15.39    2.16
   6 -11   1   15.96    2.42
 -11  -6   1   11.75    1.89
  11   6   1    8.52    2.61
   6  11  -1    9.49    2.30
   6  11  -1    9.27    2.54
  11   6   1    9.28    1.75
   6 -11   1   15.61    1.85
  11   6   1   12.23    2.23
   6 -11   1    8.64    1.97
   6 -11   1   13.54    1.49
 -11  -6   1   12.72    2.03
   6 -11   1   12.54    1.66
  11  -6  -1   12.33    1.77
  11  -6  -1   20.92    3.32
  -6 -11  -1   11.83    1.71
   6  11  -1    9.64    2.08
   6 -11  -1   13.73    1.95
 -11  -6  -1   15.60    2.38
  11  -6   1   15.32    2.19
  11   6  -1   13.83    2.13
   6  11   1   13.61    2.47
  11   6  -1   14.25    2.77
  -6  11  -1    8.03    1.83
  11  -6   1   14.61    1.45
  -6 -11   1   14.06    1.77
   6  11   1    7.21    1.87
  11   6  -1   10.36    2.25
  -6 -11   1   12.93    1.93
   6  11   1    8.15    2.57
   6 -11  -1   11.01    2.15
   6 -11  -1   15.63    1.80
  11  -6   1   16.96    2.32
  11  -6   1   13.62    1.84
  11   6  -1   12.87    1.69
   6  11   1   14.44    2.89
  11   6  -1   13.81    2.98
   6 -11  -1   14.75    1.30
  11   7   1    3.36    1.70
  -7 -11  -1    2.27    1.51
 -11  -7   1    5.23    1.54
  11   7   1    3.82    1.44
   7  11  -1    1.02    1.54
   7 -11   1    5.05    1.77
   7 -11   1    4.15    1.26
  11   7   1    3.56    1.51
   7 -11   1    5.14    1.22
  11   7   1    2.38    2.31
 -11  -7   1    4.65    1.42
   7 -11   1    4.51    0.77
   7 -11   1    4.71    1.70
   7  11  -1    6.40    2.17
  -7 -11  -1    3.58    1.25
  11   7   1    4.04    2.47
  11  -7  -1    3.30    1.22
  -7 -11   1    2.04    1.17
   7 -11  -1    2.95    1.23
   7 -11  -1    4.04    1.14
   7  11   1    0.41    1.41
  11  -7   1    4.39    0.76
  11  -7   1    7.02    1.86
  11  -7   1    4.90    1.09
  11   7  -1    6.76    1.64
  -7 -11   1    4.00    1.28
  11   7  -1    1.91    1.80
  11  -7   1    3.27    1.26
   7 -11  -1    1.96    1.62
   7  11   1    2.73    1.76
 -11  -7  -1    4.79    1.46
 -11  -7  -1    3.87    1.37
   7 -11  -1    6.88    1.20
  11   7  -1    5.09    1.25
  11  -7   1    5.93    1.20
   8 -11   1   13.64    1.65
  11   8   1   16.36    1.95
   8  11  -1   10.55    2.38
   8 -11   1   13.02    1.85
  -8 -11  -1    9.64    1.65
 -11  -8   1   13.23    1.90
  -8 -11  -1   14.85    1.96
   8 -11   1   13.10    1.30
   8 -11   1   16.25    2.41
  11   8   1   16.69    2.59
  11   8   1   14.34    2.30
 -11  -8   1   12.81    1.76
   8 -11   1   11.02    2.09
   8  11  -1   19.80    3.03
 -11  -8  -1   17.57    2.31
  -8 -11   1   12.19    1.95
  11  -8   1   18.08    2.30
  11  -8   1   15.73    2.22
  11   8  -1   13.05    1.98
  11  -8   1   13.99    2.10
   8  11   1   12.66    2.31
   8 -11  -1   14.32    2.27
  -8 -11   1   10.50    1.63
 -11  -8  -1   14.16    2.18
  11  -8   1   14.56    1.90
  11  -8   1   12.52    1.84
   8  11   1    5.53    2.03
  11   8  -1   10.57    2.20
  11   8  -1   14.05    2.12
 -11  -9   1    0.14    1.13
   9 -11   1   -0.11    0.98
  11   9   1   -0.68    1.44
  11   9   1    0.26    1.27
   9  11  -1    0.63    1.79
  11   9   1   -0.43    1.60
   9 -11   1    0.64    0.80
  -9 -11  -1    0.67    1.10
   9 -11   1   -0.84    1.39
   9 -11   1    2.62    1.61
   9 -11   1   -0.08    0.44
   9  11  -1    1.30    1.73
  -9 -11  -1    0.70    1.14
  11   9  -1   -0.61    1.51
  11  -9   1    0.59    0.99
  11  -9   1    0.03    0.78
  11  -9   1   -1.85    1.43
  11  -9   1    0.10    0.99
   9  11   1    1.21    1.97
  11   9  -1    1.24    1.14
   9  11   1   -1.11    1.29
  -9 -11   1   -0.18    1.08
  11  -9   1    0.28    1.36
  -9 -11   1   -1.62    1.05
  11   9  -1    2.37    1.70
  11  -9   1    0.57    0.43
 -11  -9  -1   -2.00    1.27
 -11  -9  -1    2.14    1.21
   9  11   1    1.13    1.68
  11  10   1    3.06    1.32
  10 -11   1    3.83    1.07
  10  11  -1    7.84    1.91
  11  10   1    4.08    1.71
 -10 -11  -1    4.45    1.27
  10  11  -1    2.67    1.82
  10 -11   1    6.36    1.65
  10 -11   1    6.40    1.71
 -11 -10   1    2.78    1.21
 -11 -10   1    6.40    1.38
  10 -11   1    3.92    0.91
  11  10   1    5.48    1.77
  11  10  -1    3.11    1.65
  10  11   1    2.54    1.71
 -11 -10  -1    4.35    1.34
  10  11   1    2.91    1.90
  11 -10   1    1.77    1.58
  11 -10   1    6.72    1.74
 -10 -11   1    5.69    1.32
  11  10  -1    5.63    1.79
 -11 -10  -1    5.16    1.31
  11 -10   1    5.20    1.09
  10  11   1    5.27    1.35
  11 -10   1    5.10    0.91
 -10 -11   1    5.55    1.29
  11  10  -1    2.41    1.15
  11  11   1    0.73    1.10
 -11 -11   1   -0.83    0.99
  11 -11   1   -0.71    0.83
  11  11  -1   -0.35    1.45
  11 -11   1   -0.78    1.23
 -11 -11  -1   -0.39    1.04
 -11 -11   1   -0.04    1.03
  11 -11   1    0.09    0.70
  11  11   1   -0.33    1.41
  11 -11   1   -0.22    1.39
  11  11  -1   -2.09    1.44
  11  11   1    0.14    1.56
 -12   0  -1    0.35    1.72
  12   0  -1    1.42    1.96
   0 -12   1   -0.06    1.12
   0  12  -1    2.20    1.53
   0  12  -1    1.92    1.92
  12   0  -1   -1.80    1.16
   0 -12  -1    0.95    1.84
   0  12   1   -1.58    1.94
   0 -12   1    0.47    1.69
  12   0   1   -1.05    1.29
  12   0   1   -2.25    1.99
   0 -12  -1   -0.53    0.89
  12   0  -1   -0.78    1.40
   0  12   1   -1.60    1.74
   0  12   1   -2.74    2.93
 -12   0   1   -3.11    1.62
  12   0   1   -1.33    1.52
   0  12  -1    2.32    2.34
   0  12   1   -0.55    1.64
   1 -12   1   16.10    1.85
  -1  12   1    9.86    2.52
  12   1   1   13.56    1.94
  -1  12   1    5.33    2.23
  -1 -12  -1    8.96    2.27
  -1  12   1   12.48    2.31
  -1 -12  -1    8.40    1.37
  12  -1  -1   16.23    2.25
  12   1   1   17.00    3.17
   1  12  -1    6.40    1.94
   1 -12   1    7.86    2.04
  12  -1  -1   11.56    1.96
   1  12  -1   10.53    2.31
  12  -1  -1   18.52    3.24
   1  12  -1    9.68    2.65
  12   1   1   11.95    2.16
 -12   1  -1   12.92    2.39
 -12  -1   1   11.54    2.37
  12   1  -1    7.57    1.97
 -12  -1  -1   12.28    1.92
 -12   1   1   13.27    2.48
   1  12   1    5.23    2.08
   1  12   1   14.47    2.36
  -1  12  -1    8.93    2.46
   1 -12  -1    9.12    2.28
   1 -12  -1    8.78    1.36
  12  -1   1   15.81    2.89
  -1 -12   1   14.85    2.52
  12  -1   1   11.53    1.98
   1  12   1    8.24    2.57
 -12  -1  -1   10.74    2.16
  12   1  -1    8.45    2.26
  12   1  -1   13.45    3.09
  12  -1   1   15.05    2.24
  -1 -12   1   15.93    1.83
  12   1  -1    9.70    1.78
   1  12   1   16.27    2.35
  -1  12  -1   11.81    2.41
  -2  12   1   -1.56    1.83
   2  12  -1    2.83    2.32
  12  -2  -1   -1.70    1.56
  -2  12   1    1.70    1.99
  -2 -12  -1   -0.37    1.84
  12   2   1    0.84    1.57
   2  12  -1   -1.01    1.74
  12  -2  -1   -1.22    2.08
   2 -12   1    0.82    1.59
 -12   2  -1   -0.65    1.66
  -2  12   1    1.12    1.71
  12  -2  -1    0.92    1.25
   2  12  -1    2.17    2.25
   2  12  -1   -0.28    1.88
  -2 -12  -1    0.31    0.94
  12   2   1    2.51    2.14
 -12  -2   1    0.04    1.76
   2 -12   1    3.86    1.24
  12   2   1    0.93    1.35
   2 -12  -1    0.02    0.95
  -2 -12   1    3.26    1.84
  -2  12  -1    0.93    1.90
  -2  12  -1   -4.62    1.96
  12  -2   1   -0.21    1.92
  -2 -12   1    1.82    1.21
 -12  -2  -1    2.59    1.72
   2  12   1   -1.54    2.05
   2  12   1    0.36    1.73
 -12   2   1    2.97    1.74
 -12  -2  -1    1.71    1.38
  12  -2   1    0.92    1.34
   2  12   1    0.56    1.95
   2 -12  -1    2.28    1.89
  12   2  -1    0.26    2.19
  12   2  -1    0.18    1.96
  12   2  -1    2.32    1.75
  12  -2   1    0.36    1.66
  12   2  -1    1.13    1.32
   2  12   1    2.65    1.74
   3 -12   1   20.18    2.18
  12   3   1   21.23    2.47
  -3 -12  -1   22.15    2.19
   3  12  -1   15.26    2.83
   3 -12   1   18.01    2.31
  12  -3  -1   21.65    3.48
   3 -12   1   22.46    3.49
 -12  -3   1   21.36    2.82
  -3 -12  -1   21.24    3.03
  12  -3  -1   20.94    2.78
  -3  12   1    9.53    2.35
  12  -3  -1   18.07    1.72
 -12   3  -1   19.28    2.75
   3  12  -1   15.90    3.07
 -12  -3   1   18.08    2.79
   3 -12   1   16.69    2.02
   3  12  -1   21.09    3.26
  -3 -12  -1   15.35    2.60
   3 -12   1   15.27    1.96
  12  -3  -1   15.81    2.39
  12   3   1   17.29    3.15
   3  12  -1   23.28    3.37
  -3 -12  -1   17.27    2.43
 -12  -3   1   18.81    2.50
  12  -3  -1   22.22    2.89
  -3  12   1   18.69    2.58
  12   3   1   17.67    2.83
  12   3  -1   24.01    3.25
   3  12   1   15.69    2.55
  12  -3   1   16.33    3.02
  12  -3   1   21.74    2.91
   3 -12  -1   20.48    1.97
   3  12   1   19.05    3.15
   3  12   1   11.94    2.92
  -3 -12   1   13.36    2.49
   3 -12  -1   21.66    2.23
   3 -12  -1   22.50    2.98
   3  12   1   14.54    3.08
  -3 -12   1   19.00    2.21
  12   3  -1   14.48    2.90
  -3  12  -1   17.24    2.80
  12   3  -1   15.86    2.38
 -12  -3  -1   22.10    3.51
 -12  -3  -1   20.70    2.83
  12  -3   1   16.34    2.40
  12  -3   1   16.30    2.19
  12  -3   1   19.61    1.77
   3 -12  -1   22.95    3.77
  12   3  -1   15.06    3.13
  12  -4  -1    3.98    0.71
  -4 -12  -1    6.27    1.23
  12   4   1    2.52    1.65
   4  12  -1    2.48    2.23
   4 -12   1    4.27    1.38
   4  12  -1    4.70    2.20
  -4 -12  -1    3.87    1.27
  12   4   1    3.36    1.72
  -4 -12  -1    4.59    2.08
  12  -4  -1    5.33    1.15
   4 -12   1    4.77    1.77
  12  -4  -1    4.62    1.61
  -4  12   1    0.34    2.73
 -12  -4   1    4.92    1.79
  12  -4  -1    5.79    2.64
  12   4   1    4.94    1.25
 -12   4  -1    3.73    1.84
   4 -12   1    3.52    1.00
  12  -4  -1    4.81    1.34
 -12  -4   1    2.79    1.96
  12  -4  -1    6.28    1.19
   4 -12   1    4.89    1.85
  -4  12   1    0.37    2.47
  12   4   1    4.16    1.10
   4 -12   1    5.08    1.21
  -4 -12  -1    3.50    1.66
   4  12  -1    4.77    1.93
  12   4   1    4.97    2.40
   4 -12   1    4.38    1.25
  12  -4   1    3.46    1.11
 -12  -4  -1    4.46    1.53
  -4 -12   1    3.91    1.35
  12   4  -1    5.13    1.16
  12  -4   1    5.35    1.77
  12   4  -1    3.68    1.81
   4 -12  -1    4.47    1.93
  12   4  -1    6.30    2.59
   4  12   1    4.14    1.96
   4 -12  -1    5.30    0.91
  12   4  -1    2.91    1.26
   4 -12  -1    6.05    1.44
  12  -4   1    4.01    1.46
  12  -4   1    4.41    1.04
  12   4  -1    4.36    1.22
  -4 -12   1    5.82    0.92
  12  -4   1    4.41    2.17
  12   4  -1    5.54    1.33
  12   4  -1    1.98    2.13
  -4 -12   1    2.79    1.52
   4 -12  -1    7.52    1.38
   4  12   1    6.44    1.93
   4  12   1    1.80    2.26
  -4  12  -1    6.14    1.81
  -4 -12   1    3.84    1.30
   4 -12  -1    2.88    1.09
   4  12   1    3.33    2.27
 -12  -4  -1    1.23    2.25
  12  -4   1    3.29    1.56
  12  -5  -1   16.71    2.16
  12  -5  -1   20.32    3.52
  -5 -12  -1   19.11    1.93
  12   5   1   15.20    2.05
   5 -12   1   15.36    2.47
  12  -5  -1   18.45    2.35
   5 -12   1   16.85    1.65
  12  -5  -1   17.25    2.14
  12   5   1   11.15    1.53
 -12  -5   1   16.04    2.73
   5  12  -1   14.47    3.22
 -12   5  -1   23.49    3.70
   5 -12   1   14.88    2.25
  -5 -12  -1   20.65    2.28
   5 -12   1   13.96    1.71
   5  12  -1   13.68    2.63
   5 -12   1   14.01    1.93
   5  12  -1   20.94    3.31
   5 -12   1   13.68    2.10
 -12  -5   1    9.54    1.98
  12   5   1   16.78    3.22
  12  -5  -1   18.63    1.49
  12   5   1   10.48    2.10
  -5 -12  -1   18.62    2.29
  -5 -12   1    8.99    1.81
  12   5  -1   19.02    3.42
  12  -5   1   14.74    2.30
   5  12   1   14.12    2.34
  -5 -12   1   12.58    1.70
  12   5  -1   13.37    3.52
   5 -12  -1   20.73    2.39
 -12  -5  -1   22.22    2.72
  12  -5   1   15.73    2.06
   5  12   1    7.96    2.09
  12   5  -1   19.58    2.56
   5 -12  -1   20.59    1.69
  -5 -12   1   13.69    1.59
  -5 -12   1   13.46    1.75
  12  -5   1   13.35    1.56
  12  -5   1   13.93    1.99
  12   5  -1   20.74    3.32
   5 -12  -1   17.47    2.63
   5 -12  -1   25.34    3.64
  12  -5   1   15.63    1.79
   5 -12  -1   21.10    2.22
  12  -5   1   14.14    1.44
  12  -6  -1    1.24    0.97
  -6 -12  -1    0.97    1.18
  12   6   1    0.04    1.63
 -12  -6   1    0.86    2.76
  12   6   1    0.31    1.07
  -6 -12  -1    0.42    1.13
   6 -12   1    2.70    0.77
   6  12  -1    3.14    1.76
 -12  -6   1    2.34    1.45
 -12  -6   1    2.73    1.33
  12  -6  -1   -0.14    2.62
   6 -12   1    2.00    1.15
  12  -6  -1    2.21    1.04
   6 -12   1   -1.06    1.49
  12   6   1    3.62    2.47
   6  12  -1    1.52    1.88
   6 -12   1    3.30    1.78
   6 -12   1    2.04    0.95
  12  -6  -1    2.22    1.10
   6 -12   1    0.71    1.06
  -6 -12  -1    3.03    1.47
   6 -12  -1    2.75    1.09
   6  12   1    0.22    1.76
   6  12   1   -1.73    2.11
   6 -12  -1    1.88    0.56
  12  -6   1    2.97    1.23
   6 -12  -1    2.83    1.22
  12   6  -1    1.83    1.83
  12  -6   1    1.92    1.07
   6 -12  -1    4.23    1.85
   6 -12  -1    3.91    1.10
  -6 -12   1    2.25    0.95
  12  -6   1    2.91    0.72
  12   6  -1    1.09    1.14
   6  12   1   -0.43    1.66
  12  -6   1    1.82    0.94
  -6 -12   1    1.16    1.14
  12  -6   1    2.76    1.60
 -12  -6  -1    2.29    1.40
  12   7   1   12.59    2.04
  12   7   1   19.77    5.33
 -12  -7   1   15.71    1.92
 -12  -7   1   18.95    2.63
  12   7   1   18.70    2.93
   7  12  -1   12.96    2.57
  12  -7  -1   11.07    1.72
   7 -12   1   15.33    1.49
   7 -12   1   15.39    1.79
   7 -12   1   16.86    2.46
   7 -12   1   20.99    2.93
  -7 -12  -1   16.01    2.18
  12  -7  -1   18.02    2.03
   7 -12   1   16.68    2.18
  -7 -12  -1   11.76    1.94
  -7 -12  -1   17.99    2.13
   7 -12   1   14.16    1.95
  12  -7   1   15.49    2.07
  12  -7   1   15.83    1.97
  -7 -12   1   15.36    1.85
  12  -7   1   18.19    2.45
  12  -7   1   14.72    1.36
   7 -12  -1   12.81    2.01
  12   7  -1   14.63    2.44
   7 -12  -1   16.77    1.97
   7 -12  -1   14.88    2.45
  -7 -12   1   12.89    1.73
 -12  -7  -1   17.31    2.28
  12   7  -1   13.60    1.80
  12  -7   1   16.01    2.05
 -12  -7  -1   15.37    2.39
   7 -12  -1   15.49    2.35
   7  12   1   13.36    2.33
   8 -12   1    0.65    1.48
  12   8   1    0.89    1.52
 -12  -8   1   -0.06    1.15
   8  12  -1   -1.49    1.74
  12   8   1   -0.28    1.33
  -8 -12  -1    1.26    1.34
  -8 -12  -1    0.46    1.06
   8  12  -1   -0.54    1.63
   8 -12   1    1.39    1.00
   8 -12   1    0.29    0.48
   8 -12   1    0.71    1.47
 -12  -8   1   -0.69    1.21
  12   8   1    2.11    1.39
  12  -8   1    0.77    0.82
   8  12   1    2.81    1.67
  12  -8   1    0.29    0.98
  12  -8   1   -0.96    0.94
  12   8  -1    0.63    1.08
  12   8  -1   -0.76    1.58
 -12  -8  -1    0.07    1.13
  -8 -12   1   -1.28    0.94
  12   8  -1    0.54    1.22
  12  -8   1   -0.71    1.42
 -12  -8  -1    1.90    1.94
   8 -12  -1   -2.18    1.46
   8 -12  -1    1.42    1.05
   8 -12  -1   -1.33    0.93
  -8 -12   1   -0.37    1.07
  12  -8   1    0.60    0.47
   8  12   1   -1.55    1.32
   8 -12  -1   -1.52    1.04
  -9 -12  -1    9.11    1.49
   9 -12   1   10.69    1.41
   9 -12   1   11.49    2.01
  -9 -12  -1   10.22    1.69
  12   9   1   11.14    1.59
   9  12  -1   10.82    2.26
   9 -12   1   11.95    0.92
   9  12  -1   20.28    2.45
   9 -12   1   12.13    1.97
  12   9   1    7.00    1.61
  12   9   1   10.00    1.98
 -12  -9   1   12.16    1.60
  12   9  -1   10.06    1.55
  12  -9   1   10.58    1.60
   9  12   1    9.97    1.63
  12  -9   1    7.80    1.53
  12   9  -1   10.41    1.52
   9  12   1    7.03    2.21
   9  12   1    6.51    2.03
  -9 -12   1   11.28    1.74
  12  -9   1   11.87    1.91
  12   9  -1    7.07    1.91
  -9 -12   1   10.63    1.52
 -12  -9  -1    8.74    1.53
  12  -9   1   13.19    1.44
 -12  -9  -1   12.68    1.80
   9 -12  -1   13.21    2.20
  10 -12   1    3.60    0.98
 -12 -10   1    1.25    1.10
  12  10   1    1.97    1.12
 -10 -12  -1    1.45    1.08
  10 -12   1   -0.67    1.39
  12  10   1    4.38    1.66
  10 -12   1    3.78    1.43
  10  12  -1    1.27    1.63
 -12 -10   1    2.80    1.24
  10  12  -1    2.80    1.68
  10 -12   1    1.58    0.88
 -10 -12  -1    3.86    1.32
  12  10   1    1.43    1.39
 -12 -10  -1    2.09    1.20
  12 -10   1    2.35    0.90
  12  10  -1    1.88    1.57
  12  10  -1    1.93    1.04
  10  12   1    2.65    1.64
 -10 -12   1    2.79    1.03
  12 -10   1    4.77    1.50
 -10 -12   1    2.07    1.11
  10  12   1    2.82    1.17
 -12 -10  -1    3.93    1.15
  12  10  -1    1.18    1.29
  10  12   1    2.50    1.81
  12 -10   1    1.51    0.74
 -12 -11   1   11.03    1.70
 -11 -12  -1    7.60    1.41
  11 -12   1   13.11    1.89
  12  11   1    9.41    1.38
  12  11   1    9.19    1.81
  11 -12   1    8.20    1.10
  11  12  -1    6.96    1.53
  11  12  -1    9.76    1.89
 -11 -12  -1    9.00    1.34
  12  11   1    8.50    1.56
 -12 -11   1    7.02    1.32
  11 -12   1   10.55    1.73
  11 -12   1   10.70    1.58
 -12 -11  -1    9.38    1.66
  12 -11   1    7.23    1.71
  12  11  -1    7.26    1.78
  12  11  -1    7.47    1.40
 -12 -11  -1    9.57    1.35
 -11 -12   1    8.26    1.36
  12 -11   1   12.20    1.41
 -11 -12   1   10.82    1.52
  12 -11   1   10.06    1.19
  11  12   1   11.06    1.44
  11  12   1    7.49    1.73
  11  12   1    8.72    1.83
  12 -12   1   -0.75    0.68
  12  12  -1   -1.03    0.98
  12  12   1   -0.52    0.95
  12  12   1    0.68    1.14
 -12 -12  -1   -0.81    0.88
  12 -12   1   -0.97    0.61
 -12 -12   1   -0.60    0.90
 -12 -12  -1   -0.50    0.97
 -12 -12   1   -0.22    0.83
   0 -13  -1   17.95    2.03
  13   0   1   22.43    2.38
   0  13   1   22.74    3.52
  13   0  -1   20.49    2.38
   0 -13  -1   12.19    2.45
  13   0  -1   20.42    2.92
   0 -13   1   27.55    2.84
   0  13  -1   16.36    2.38
  13   0   1   25.39    2.36
  13   0   1   23.13    2.15
  13   0   1   24.59    3.62
  13   0  -1   16.01    2.14
   0 -13   1   21.34    3.01
   0 -13  -1   20.06    2.76
  13   0  -1   17.48    1.95
   0  13   1   20.23    3.44
   0 -13  -1   15.35    2.44
   0  13  -1   19.75    2.84
   0 -13  -1   16.96    2.05
  13   0   1   25.28    2.84
   0 -13  -1   16.09    2.23
  13   0  -1   12.67    3.00
   0 -13   1   26.87    2.52
  13   0  -1   17.99    1.75
   0 -13   1   20.10    2.94
   0 -13   1   17.99    2.37
  13   0   1   24.87    3.07
   1  13  -1    2.99    1.85
  -1 -13  -1    1.97    1.44
  -1 -13  -1    5.68    1.21
  13  -1  -1    3.87    0.81
  13  -1  -1    3.48    1.04
  13   1   1    1.87    2.32
  -1 -13  -1    2.61    1.99
  13   1   1    2.96    1.03
  -1  13   1    1.75    2.05
   1 -13   1    3.44    1.38
  13   1   1    2.91    1.05
   1 -13   1    2.79    1.28
   1  13  -1    4.74    2.04
  13   1   1    4.17    1.72
   1 -13   1    2.16    1.18
  13   1   1    2.36    1.06
  -1 -13  -1    4.83    1.34
  13  -1  -1    4.21    1.06
   1 -13   1    6.18    2.04
  -1  13   1    3.56    1.88
  -1 -13  -1    3.74    1.18
  -1 -13  -1    3.96    1.15
  13  -1  -1    2.74    2.30
  13  -1  -1    3.47    1.38
   1 -13   1    2.44    1.08
  13   1   1    1.92    1.38
  13  -1  -1    3.83    1.61
  13  -1   1    3.33    1.00
   1 -13  -1    2.85    2.01
  13   1  -1    5.96    2.31
  13   1  -1    2.42    1.70
   1 -13  -1    1.40    1.16
   1  13   1    3.59    2.02
   1 -13  -1    2.27    1.09
  13   1  -1    1.77    1.01
  -1 -13   1    3.72    2.02
   1  13   1   -3.29    2.42
  13  -1   1    1.06    1.60
  13  -1   1    2.13    2.34
  13  -1   1    3.95    0.97
   1 -13  -1    3.64    1.28
  13   1  -1   -0.58    1.28
  13   1  -1    3.10    0.92
  13  -1   1    2.91    1.05
 -13  -1  -1    2.24    1.42
  13   1  -1    1.35    1.02
  -1 -13   1    5.41    1.45
  13  -1   1    5.30    1.51
   1  13   1    2.84    1.80
  -1 -13   1    2.43    1.17
   1 -13  -1    1.63    0.96
  -1 -13   1    4.72    1.36
  -1  13  -1    4.38    2.00
   1 -13  -1    4.34    1.43
  -1 -13   1    2.02    1.24
  13  -2  -1    6.29    0.93
  -2 -13  -1    6.01    1.25
   2 -13   1    5.08    1.13
  -2 -13  -1    8.05    1.33
  13   2   1    6.25    1.61
   2 -13   1    9.53    1.60
  13   2   1    6.07    1.27
  13  -2  -1    2.82    1.40
  13  -2  -1    7.64    1.22
  13  -2  -1    4.57    2.41
  -2 -13  -1    6.78    1.43
  -2 -13  -1    5.99    1.58
  13   2   1    4.67    1.81
  -2 -13  -1    4.23    2.15
  13   2   1    6.93    1.18
  13  -2  -1    6.01    1.82
  13  -2  -1    5.17    1.17
  13   2   1    8.18    2.76
   2  13  -1    7.62    2.05
   2 -13   1    6.56    1.99
 -13  -2   1    8.61    2.26
  -2  13   1    8.68    2.11
   2  13  -1    8.61    2.30
   2 -13   1    7.47    1.42
   2 -13   1    6.71    1.36
  -2 -13  -1    6.21    1.40
  13   2   1    8.23    1.29
  -2 -13   1    6.47    1.47
  -2 -13   1    4.68    2.04
  -2 -13   1    7.89    1.42
  13  -2   1    7.57    1.18
  13  -2   1    7.67    1.22
  13   2  -1    6.91    2.52
  13   2  -1    6.16    1.19
   2 -13  -1    6.96    1.51
  -2  13  -1    6.72    2.15
  -2 -13   1    3.46    1.51
  13  -2   1    6.54    1.11
   2  13   1    5.72    2.00
  13   2  -1    7.19    1.14
  13  -2   1    8.54    2.61
   2 -13  -1    4.22    1.34
  13  -2   1    5.88    1.85
  13   2  -1    5.59    1.24
   2 -13  -1    5.28    2.14
  13   2  -1    6.89    1.86
   2 -13  -1    5.66    1.07
   2 -13  -1    6.73    1.30
  13  -2   1    7.94    1.72
   2  13   1    8.08    2.12
  -2 -13   1    5.52    1.51
 -13  -2  -1    8.21    1.68
  -3 -13  -1    5.12    1.18
  13   3   1    1.33    1.41
   3 -13   1    1.95    1.31
  13  -3  -1    0.91    0.99
   3 -13   1    2.31    1.71
   3 -13   1    1.93    1.13
  13  -3  -1    2.15    1.01
  -3 -13  -1    1.46    1.24
   3  13  -1    5.04    2.01
   3 -13   1    1.99    0.90
  -3 -13  -1    2.17    1.24
   3  13  -1    4.66    2.18
   3 -13   1    2.94    1.09
  -3 -13  -1    4.43    1.99
  -3 -13  -1    1.71    1.08
  13   3   1    2.08    1.68
  13   3   1    1.35    1.04
  13  -3  -1    3.79    0.71
  13  -3  -1    0.52    1.17
  -3 -13  -1    0.85    1.45
  13   3   1    2.33    1.07
  13  -3  -1    2.91    1.55
 -13  -3   1    3.26    1.63
  13   3   1    3.19    1.17
  13  -3  -1    1.96    2.20
  13   3   1   -0.13    2.04
  13  -3   1    2.22    0.92
  -3 -13   1    2.00    1.18
  -3  13  -1    0.53    1.88
  13  -3   1    2.84    1.01
  -3 -13   1    1.89    1.45
  -3 -13   1    1.79    1.88
   3 -13  -1    4.00    1.11
  13   3  -1    2.48    1.09
   3  13   1    4.51    1.89
  -3 -13   1    0.61    1.34
   3 -13  -1    4.87    2.07
  13   3  -1   -0.13    1.74
  13  -3   1    2.96    1.42
  13   3  -1    3.36    2.21
  13  -3   1    3.50    0.87
  13   3  -1    3.99    1.07
  -3 -13   1    3.33    1.34
 -13  -3  -1    2.66    1.51
  13   3  -1    1.35    1.05
  13   3  -1    0.72    1.15
   3  13   1    2.70    1.92
   3 -13  -1    1.40    1.18
  13  -3   1    1.73    2.06
   3 -13  -1    0.92    1.33
   3 -13  -1    3.31    0.87
  13  -3   1    1.27    1.63
  -4 -13  -1    3.28    1.20
 -13  -4   1    4.51    1.58
   4 -13   1    3.51    0.89
  13   4   1    4.35    2.42
 -13  -4   1    3.84    1.72
  13   4   1    5.37    1.79
   4 -13   1    5.21    1.16
  13  -4  -1    6.54    2.65
   4 -13   1    3.79    1.23
   4 -13   1    2.90    1.76
   4  13  -1    6.41    2.18
  -4 -13  -1    4.41    1.48
  13  -4  -1    3.79    1.04
  13   4   1    3.27    1.05
  13  -4  -1    3.56    1.03
  13  -4  -1    5.50    1.37
  13  -4  -1    4.63    0.66
   4 -13   1    6.58    1.35
   4  13  -1    6.44    2.02
  -4 -13  -1    4.44    1.20
  -4 -13  -1    3.25    2.02
  13   4   1    4.32    1.12
  -4 -13   1    4.37    1.23
  13  -4   1    3.82    1.08
   4  13   1    7.05    2.01
   4 -13  -1    5.53    1.19
  13  -4   1    3.97    0.98
  -4 -13   1    1.38    1.44
  13  -4   1    5.74    1.81
   4 -13  -1    6.17    2.02
  13   4  -1    4.24    1.89
  13  -4   1    3.81    2.31
   4 -13  -1    4.90    1.42
  13  -4   1    4.49    1.53
  -4  13  -1    2.20    1.92
  13   4  -1    3.06    1.10
 -13  -4  -1    4.32    1.47
   4  13   1    3.31    1.92
  -4 -13   1    4.73    1.25
  13   4  -1    3.20    1.15
  13   4  -1    2.44    2.21
   4 -13  -1    3.74    0.85
  13  -4   1    6.11    0.92
  13   4  -1    3.08    1.13
   4 -13  -1    6.26    1.26
  -5 -13  -1    1.19    1.38
   5 -13   1    2.23    1.15
   5  13  -1   -1.92    1.81
  13   5   1    1.32    1.00
   5 -13   1    1.20    0.95
   5  13  -1   -1.90    1.73
  13  -5  -1    2.03    0.49
 -13  -5   1    1.47    1.53
  13   5   1   -0.58    0.91
   5 -13   1    0.70    1.55
 -13  -5   1    0.54    1.27
  13  -5  -1    1.92    0.92
  13  -5  -1    2.06    0.94
  13   5   1   -0.98    2.18
  13  -5  -1    2.50    2.38
   5 -13   1    1.62    0.77
   5 -13   1    0.60    1.04
  13  -5  -1    0.56    1.09
  -5 -13  -1    0.01    1.02
 -13  -5   1    0.93    1.35
  13   5   1    2.46    1.59
  13  -5   1    1.30    1.62
  13  -5   1    0.55    1.23
   5 -13  -1    2.07    1.77
   5 -13  -1   -0.31    1.18
   5  13   1    0.84    1.65
  13   5  -1    0.62    1.18
  -5 -13   1   -0.41    1.02
  -5 -13   1    0.95    1.12
   5  13   1   -1.35    1.62
  13   5  -1    0.97    2.22
   5  13   1    1.43    2.14
  13  -5   1    1.27    0.83
  13   5  -1   -0.33    1.02
 -13  -5  -1    0.63    1.32
  13   5  -1    0.40    1.76
   5 -13  -1    1.91    0.65
  13  -5   1    1.36    1.23
  13  -5   1    1.22    0.72
  13   5  -1    2.32    1.02
   5 -13  -1    1.75    1.07
   5 -13  -1    0.08    0.97
  13  -5   1    2.13    0.93
  -5 -13   1    2.10    1.43
   6 -13   1    2.84    0.99
  13   6   1   -0.98    3.56
 -13  -6   1    6.16    1.60
   6  13  -1    2.17    1.74
  -6 -13  -1    1.73    1.13
   6 -13   1    1.94    1.71
   6 -13   1    1.52    1.61
   6 -13   1    1.69    0.67
  13  -6  -1    1.90    1.07
  13   6   1    2.86    1.62
  13  -6  -1    2.12    0.94
   6  13  -1    0.54    1.82
  -6 -13  -1    2.93    1.42
 -13  -6   1    2.59    1.23
   6 -13   1    1.70    1.06
  13  -6  -1    3.46    0.96
   6 -13   1    2.54    1.13
  -6 -13   1    3.66    0.82
  13  -6   1    2.51    0.88
  13  -6   1    0.48    0.96
   6  13   1   -0.74    1.60
  13  -6   1    0.72    1.14
 -13  -6  -1    4.84    1.41
  13   6  -1   -0.38    1.70
   6  13   1    0.66    2.78
   6 -13  -1    1.71    1.01
   6 -13  -1    3.25    1.22
   6 -13  -1    2.15    1.71
   6 -13  -1    2.09    0.52
  13   6  -1    2.75    1.12
   6 -13  -1    2.79    1.05
  -6 -13   1    3.05    2.01
   6  13   1    0.07    1.54
  13  -6   1    5.16    1.71
  13  -6   1    1.36    0.63
  -6 -13   1    1.13    1.05
  13  -6   1    1.80    0.92
  -7 -13  -1    0.57    0.77
  13   7   1    3.68    1.60
   7 -13   1    1.23    0.57
   7 -13   1    1.34    1.02
 -13  -7   1    3.44    1.27
  13  -7  -1    1.77    1.14
  13  -7  -1    2.01    0.92
   7 -13   1    3.58    1.05
  -7 -13  -1    1.69    1.10
   7 -13   1    1.95    1.63
   7 -13   1    1.73    1.50
 -13  -7   1    4.85    1.56
   7 -13   1    1.69    1.01
   7  13  -1    2.16    1.88
  13   7   1    1.15    1.06
  13   7  -1    0.17    1.02
  13  -7   1    3.56    1.02
 -13  -7  -1    2.50    1.36
   7 -13  -1    1.82    1.01
   7  13   1    3.15    1.66
  13  -7   1    0.40    0.48
   7 -13  -1    0.25    1.10
  13  -7   1    2.02    1.16
   7  13   1    1.14    1.42
  -7 -13   1    2.20    1.07
  13  -7   1    1.45    1.53
   7 -13  -1    3.30    1.07
  -7 -13   1    1.82    0.84
  13   7  -1    6.26    1.79
 -13  -7  -1    2.73    1.24
  13  -7   1    2.23    0.91
   7 -13  -1    2.91    1.66
   8  13  -1    6.96    2.02
 -13  -8   1    1.82    1.15
   8 -13   1    4.09    1.57
  -8 -13  -1    2.58    0.96
   8  13  -1    1.63    1.75
   8 -13   1    4.15    1.08
   8 -13   1    1.91    0.95
   8 -13   1   -0.70    1.51
  13   8   1    1.05    0.84
  13   8   1    1.86    1.56
   8 -13   1    3.04    0.51
 -13  -8   1    0.72    1.22
  -8 -13  -1    3.02    1.12
  13  -8   1    2.32    0.83
  13  -8   1    2.90    0.96
  -8 -13   1    2.24    0.89
   8 -13  -1    3.03    1.64
  13   8  -1    2.07    1.65
   8 -13  -1    3.47    1.01
  13  -8   1    0.86    1.06
 -13  -8  -1    2.12    1.16
   8 -13  -1    2.98    1.12
   8  13   1    3.60    1.65
  -8 -13   1    3.16    1.10
   8 -13  -1    2.26    1.05
  13  -8   1    4.17    1.46
  13   8  -1    1.14    1.02
   8  13   1    4.33    1.38
   9 -13   1    0.45    0.86
  13   9   1   -0.02    0.92
   9  13  -1    2.43    1.79
   9  13  -1    0.39    1.61
  -9 -13  -1    0.44    1.01
  13   9   1    0.38    1.49
   9 -13   1    1.22    1.31
 -13  -9   1   -0.23    1.03
   9 -13   1    0.07    1.39
  -9 -13  -1    0.95    0.94
   9  13   1   -1.35    1.36
 -13  -9  -1    0.97    1.22
 -13  -9  -1    0.36    1.07
   9  13   1    0.07    1.13
  13  -9   1    2.44    1.31
  13   9  -1    0.11    0.92
   9 -13  -1    0.08    1.45
  -9 -13   1    0.99    0.86
  13  -9   1    1.25    0.84
  13  -9   1    1.02    0.67
  -9 -13   1    1.29    1.01
   9  13   1    1.37    1.93
  13   9  -1    4.22    1.63
 -10 -13  -1   12.48    1.65
  10 -13   1    7.97    1.10
  10  13  -1    6.24    1.75
  13  10   1    3.44    1.02
  13  10   1    3.48    1.62
  10  13  -1    6.55    1.80
 -13 -10   1    9.75    1.42
  10 -13   1   10.90    1.83
 -10 -13  -1    7.66    1.18
  10 -13   1    9.20    1.65
 -13 -10   1   10.09    1.33
  10  13   1    7.85    1.31
  13  10  -1    7.88    1.70
  13 -10   1    8.69    1.30
 -10 -13   1    8.35    1.33
  13  10  -1    7.33    1.13
 -10 -13   1    8.45    1.26
 -13 -10  -1    6.99    1.25
  13 -10   1   10.01    1.48
  13 -10   1    7.41    1.65
  10  13   1    6.58    1.87
  10  13   1    8.92    1.77
  11  13  -1   -0.08    1.23
 -13 -11   1    1.39    0.89
  13  11   1    0.72    0.80
  11 -13   1   -0.08    1.15
 -11 -13  -1   -0.16    0.79
  11 -13   1    0.13    0.69
 -11 -13  -1    1.14    0.95
 -13 -11   1    1.33    0.95
 -11 -13   1    1.12    0.79
 -13 -11  -1    0.92    1.20
 -11 -13   1    0.45    0.86
  13 -11   1    0.38    0.59
  13 -11   1    0.42    0.70
  11  13   1    1.39    0.93
  11  13   1    1.60    1.38
 -13 -11  -1    0.69    0.90
  13  12   1    1.90    0.68
  12  13  -1    1.02    0.87
 -12 -13  -1    3.94    0.80
 -13 -12   1    5.81    0.97
 -12 -13  -1    4.91    0.96
 -13 -12   1    5.93    0.96
  12 -13   1    5.42    0.79
 -13 -12  -1    3.25    0.96
  13 -12   1    7.41    1.05
  12  13   1    2.96    1.03
 -13 -12  -1    4.21    0.95
  13 -12   1    4.07    0.75
 -12 -13   1    3.95    0.90
 -13 -13  -1   -1.34    0.67
  13 -13   1   -0.72    0.53
 -13 -13   1   -0.93    0.65
 -13 -13   1    0.37    0.76
 -13 -13  -1   -0.20    0.48
  14   0   1    0.57    0.87
  14   0   1   -0.25    1.28
  14   0  -1    0.99    0.75
  14   0  -1   -0.49    0.86
  14   0   1    0.73    0.92
   0 -14  -1    0.77    1.00
  14   0  -1    0.82    1.33
   0 -14  -1    0.65    1.02
  14   0  -1   -1.12    1.44
  14   0  -1   -1.49    1.93
   0 -14   1   -1.01    1.00
   0 -14   1    0.03    1.17
  14   0  -1    0.77    0.92
   0 -14  -1   -1.18    1.07
   0  14  -1    0.83    1.73
   0 -14   1    1.20    1.75
   0 -14   1    0.83    1.21
   0 -14  -1    0.10    1.87
  14   0   1   -0.59    1.44
  14   0   1    1.89    2.25
   0  14  -1    1.18    1.95
   0 -14  -1    0.67    0.95
   0  14   1   -2.06    1.70
   0 -14   1    1.31    1.06
   0 -14  -1    0.87    1.32
  14   0   1    0.10    0.86
  -1 -14  -1   17.36    2.16
  14   1   1   24.05    3.11
  -1 -14  -1   18.39    2.15
  -1 -14  -1   17.02    2.10
  14  -1  -1   14.33    3.24
  14  -1  -1   16.77    2.07
   1  14  -1   23.07    3.45
  14   1   1   23.89    2.26
   1  14  -1   16.54    2.55
  14  -1  -1   14.50    2.52
  14  -1  -1   17.77    2.15
   1 -14   1   18.80    2.74
  14   1   1   21.18    2.27
  14  -1  -1   18.02    2.55
  -1 -14  -1   21.78    3.59
  -1 -14  -1   18.36    2.34
  14  -1  -1   17.31    1.67
  -1 -14  -1   13.81    2.02
   1 -14   1   22.16    3.63
  -1  14   1   17.37    3.69
  14   1   1   23.74    2.12
  14   1   1   22.10    2.65
  14   1   1   22.40    3.63
   1 -14   1   23.61    2.56
   1 -14   1   25.13    2.45
   1 -14   1   18.67    2.20
   1 -14  -1   20.62    2.88
   1 -14  -1   24.66    3.67
 -14  -1  -1   25.19    2.96
  14   1  -1   26.69    3.17
   1  14   1   16.40    2.65
   1 -14  -1   20.82    2.48
  14  -1   1   19.79    3.55
   1 -14  -1   16.84    2.27
  14   1  -1   18.35    1.78
  -1 -14   1   18.72    2.82
  -1  14  -1   16.26    2.46
  14  -1   1   24.05    2.77
  -1 -14   1   24.89    3.84
  14   1  -1   18.97    2.21
  -1 -14   1   24.40    2.66
   1  14   1   28.41    3.40
  -1 -14   1   21.04    2.42
  -1  14  -1   18.89    2.74
  14  -1   1   21.43    2.08
  14  -1   1   20.77    3.18
  14  -1   1   22.51    2.27
   1 -14  -1   18.32    2.00
  14  -1   1   22.51    2.25
  14   1  -1   18.55    2.10
  -1 -14   1   20.52    2.38
  14   1  -1   18.27    3.37
   1 -14  -1   21.37    2.24
   2 -14   1    0.51    1.73
   2  14  -1    1.16    1.95
   2 -14   1    0.56    1.16
 -14  -2   1   -0.17    1.59
  14  -2  -1    0.53    1.54
   2 -14   1    0.33    0.85
  14  -2  -1    0.21    0.63
  14  -2  -1   -1.15    0.87
  14   2   1   -1.26    0.87
  14   2   1   -1.90    2.02
   2  14  -1    0.57    1.87
  14  -2  -1   -0.22    0.90
  -2 -14  -1   -0.40    1.84
  14   2   1   -0.87    1.25
  -2 -14  -1   -0.35    1.00
  14   2   1   -0.56    0.90
  -2 -14  -1    0.85    1.13
  14   2   1    1.74    1.53
  14  -2  -1   -2.04    2.10
  -2 -14  -1   -1.28    1.29
  -2 -14  -1    1.15    1.06
  14  -2  -1   -0.67    1.14
  14   2   1   -0.07    0.92
   2 -14   1   -0.01    1.13
  -2 -14  -1   -0.96    0.93
   2 -14   1   -1.03    0.96
   2  14   1   -0.41    1.64
  14  -2   1    0.75    1.30
   2  14   1    3.35    1.89
  14  -2   1    0.17    0.83
  -2 -14   1   -1.54    0.98
  -2  14  -1    0.38    1.78
  -2 -14   1   -0.45    1.20
  -2 -14   1    1.06    1.26
  14   2  -1   -0.78    1.60
  14   2  -1    1.07    0.97
  14  -2   1   -4.45    1.91
  -2 -14   1    0.11    1.12
  -2 -14   1   -1.70    1.66
  14  -2   1   -0.97    0.87
 -14  -2  -1   -0.30    1.39
   2 -14  -1    0.72    1.29
  14   2  -1   -0.69    0.91
  14   2  -1   -0.36    0.82
  14  -2   1   -0.54    1.50
  14  -2   1   -0.23    0.85
   2 -14  -1    2.55    1.15
  14   2  -1   -0.71    2.03
   2 -14  -1    1.26    1.87
   2 -14  -1   -1.01    0.95
   2 -14  -1    0.50    0.82
  -3 -14  -1    4.50    1.27
  -3 -14  -1    6.04    2.14
  14   3   1    4.10    1.78
 -14  -3   1    4.75    1.81
  -3 -14  -1    8.81    1.63
  14  -3  -1    7.34    1.56
   3  14  -1   10.39    2.25
   3 -14   1    5.31    1.37
   3 -14   1    9.24    2.08
  14  -3  -1    5.20    1.12
  14   3   1    7.41    1.68
   3  14  -1    7.60    2.24
  14  -3  -1    7.72    0.99
  -3 -14  -1    4.56    1.34
   3 -14   1    3.42    1.23
  -3 -14  -1    6.23    1.23
  14  -3  -1    8.62    1.23
  14   3   1    6.41    1.11
  14   3   1    6.21    1.14
 -14  -3   1    7.67    1.70
  -3 -14  -1    5.59    1.37
  14   3   1    7.91    1.23
   3 -14   1    5.08    1.19
   3 -14   1    5.63    1.03
  14  -3   1    7.30    1.58
   3 -14  -1    8.03    1.36
   3  14   1    5.18    2.03
   3 -14  -1    8.31    2.14
  -3  14  -1   10.23    2.18
   3  14   1    8.16    2.00
  14  -3   1    8.85    1.93
  14   3  -1    6.99    1.27
   3 -14  -1    7.06    1.37
  14  -3   1    8.68    1.27
   3 -14  -1    6.83    1.46
  14   3  -1    7.99    2.05
  -3 -14   1    9.57    1.42
  14   3  -1    8.48    1.20
  14   3  -1    7.42    1.21
 -14  -3  -1   11.47    1.70
  -3 -14   1    6.21    1.45
  14  -3   1    5.36    1.05
  14  -3   1    6.72    1.16
  -3 -14   1    7.24    1.50
   3 -14  -1    7.77    1.08
   4 -14   1    1.07    1.15
  14   4   1    1.83    0.92
  -4 -14  -1    1.30    0.98
  14  -4  -1    0.56    0.52
   4 -14   1    1.39    0.94
  14   4   1   -0.41    0.84
   4  14  -1    0.34    1.79
  -4 -14  -1    1.52    1.50
 -14  -4   1   -0.59    1.35
  14  -4  -1    0.79    1.08
  14   4   1    1.04    1.53
   4 -14   1   -0.93    1.03
   4  14  -1    2.32    1.84
  -4 -14  -1    1.49    1.37
  14  -4  -1    1.95    0.90
   4 -14   1    3.74    1.71
  14   4   1    1.81    1.05
   4 -14   1    1.05    0.77
 -14  -4   1    0.84    1.52
 -14  -4   1    0.37    1.23
  14  -4  -1    0.59    0.86
  -4 -14  -1    1.27    1.06
   4 -14  -1    1.20    0.69
  14  -4   1   -0.13    0.73
   4 -14  -1    2.78    1.20
  -4 -14   1    0.11    1.22
  14   4  -1   -0.19    0.92
  14  -4   1    0.57    1.25
  14   4  -1    3.00    1.72
   4 -14  -1    1.82    1.76
  -4 -14   1    0.74    1.01
  14   4  -1    1.09    0.91
  -4 -14   1    1.61    1.12
  -4  14  -1    3.49    1.90
  14   4  -1    0.90    0.99
   4  14   1    2.04    1.69
   4 -14  -1    1.46    0.99
   4  14   1   -1.80    1.70
  14  -4   1    3.41    1.72
 -14  -4  -1    1.75    1.35
  14  -4   1    1.14    0.92
   4 -14  -1    1.90    1.10
  14  -4   1    0.35    0.72
   5 -14   1   10.16    2.08
 -14  -5   1   16.09    2.69
  14  -5  -1    5.83    0.73
  14  -5  -1    7.31    1.40
  14  -5  -1   12.04    1.55
  14   5   1   10.05    1.35
   5 -14   1   11.64    1.55
   5  14  -1    9.43    2.12
   5 -14   1   12.51    1.38
  -5 -14  -1   13.93    1.73
  -5 -14  -1    8.58    1.34
  14  -5  -1    8.68    1.22
   5 -14   1   14.12    1.74
 -14  -5   1    9.45    2.01
   5 -14   1   11.02    1.50
  14   5   1   13.66    2.10
   5  14  -1    6.89    1.93
 -14  -5   1   13.16    1.64
  14   5   1   12.98    1.74
   5 -14  -1   10.25    1.08
  14  -5   1   10.85    1.28
   5 -14  -1    8.38    1.46
  -5 -14   1   15.13    1.83
  14   5  -1    9.60    1.27
 -14  -5  -1   14.84    1.87
  -5 -14   1   11.80    1.53
  14   5  -1   11.86    1.44
  14  -5   1   14.54    2.15
   5 -14  -1   11.40    1.42
   5  14   1   11.86    2.18
   5 -14  -1    9.92    1.37
  -5 -14   1    7.75    1.61
  14  -5   1   11.24    1.27
  14  -5   1   12.56    2.07
   5  14   1    7.11    1.86
   5 -14  -1   13.81    2.32
   5  14   1    9.39    2.46
  14  -5   1   15.29    1.80
  -5  14  -1    5.73    2.02
  14   5  -1   12.78    1.82
  14   5  -1    9.26    2.02
  14   6   1   -0.99    1.45
  -6 -14  -1    1.63    1.32
 -14  -6   1    2.05    1.45
 -14  -6   1    0.72    1.15
  14  -6  -1    2.13    0.88
  -6 -14  -1    3.09    1.07
   6 -14   1    4.87    1.65
   6  14  -1   -0.63    1.56
  14  -6  -1    0.26    1.03
   6 -14   1    2.70    0.65
  14  -6  -1    1.65    0.83
  14   6   1    2.87    1.53
   6 -14   1    3.10    1.08
   6 -14   1    2.72    0.98
   6 -14   1    3.65    1.09
   6  14  -1    3.93    1.94
  14   6   1    0.52    1.19
  14  -6   1    1.43    0.55
   6 -14  -1    3.21    1.83
   6 -14  -1    1.75    0.98
 -14  -6  -1    2.42    1.42
  14  -6   1    2.51    0.81
  14  -6   1    1.72    1.60
  -6 -14   1    3.74    1.31
   6 -14  -1    2.64    1.16
  14   6  -1    1.26    0.95
  14   6  -1    4.09    1.73
   6 -14  -1    2.12    0.42
  -6  14  -1    0.60    1.71
  14  -6   1    3.18    0.93
   6  14   1    2.76    1.64
   6  14   1    2.92    1.53
   6 -14  -1    1.20    0.98
  -6 -14   1    2.45    1.04
  14  -6   1    1.10    1.13
   7  14  -1    1.55    1.67
  14  -7  -1    3.65    0.93
  -7 -14  -1    2.46    1.07
 -14  -7   1    5.01    1.37
  14   7   1    5.79    1.61
  14  -7  -1    2.80    0.88
   7 -14   1    3.12    0.97
   7 -14   1    5.40    1.10
   7 -14   1    3.24    1.02
 -14  -7   1    2.99    1.15
   7 -14   1    3.17    0.57
   7 -14   1   -0.14    1.39
  14  -7   1    5.68    1.54
   7  14   1    7.74    1.76
  14   7  -1    2.73    1.00
  -7  14  -1    5.82    1.73
   7 -14  -1    5.00    1.12
  14   7  -1    3.96    1.67
  14  -7   1    2.89    0.85
   7 -14  -1    2.36    0.99
   7 -14  -1    4.71    1.18
   7 -14  -1    3.32    1.64
  14  -7   1    1.17    0.38
   7  14   1    1.49    1.32
 -14  -7  -1    4.18    1.31
  -7 -14   1    1.93    1.02
   8 -14   1    0.69    0.90
 -14  -8   1    1.62    1.18
   8  14  -1    1.62    1.78
   8  14  -1    5.40    1.75
 -14  -8   1    0.89    1.04
  14   8   1    1.66    1.35
   8 -14   1   -0.95    1.31
   8 -14   1    2.05    0.89
  -8 -14  -1    1.82    1.01
  14  -8   1    1.57    0.77
  -8 -14   1   -1.61    0.87
  14  -8   1    0.75    1.08
   8  14   1    0.29    1.14
  14  -8   1    2.77    1.29
   8 -14  -1    1.70    1.44
   8  14   1   -1.06    1.90
 -14  -8  -1    0.43    1.03
   8 -14  -1    2.76    1.02
   8 -14  -1    1.57    0.93
  14   8  -1    1.21    1.48
   8 -14  -1    2.33    0.88
  -8 -14   1    1.44    0.78
  14   8  -1    1.11    0.88
   8  14   1    2.81    1.45
 -14  -9   1    9.65    1.34
   9 -14   1   10.77    1.58
   9  14  -1    7.21    1.75
   9 -14   1    8.91    1.64
  14   9   1    6.04    1.58
  -9 -14  -1    7.54    1.24
   9  14  -1    9.14    1.90
   9 -14  -1    7.12    1.93
  -9 -14   1    7.42    1.22
   9 -14  -1    8.25    1.80
   9  14   1    8.66    1.34
  14  -9   1    8.38    1.27
 -14  -9  -1    7.21    1.25
  -9 -14   1    7.25    1.19
  14   9  -1    9.07    1.14
   9  14   1    6.57    2.61
   9  14   1    5.27    1.90
  14  -9   1    9.59    1.16
  14   9  -1    7.76    2.11
 -14 -10   1   -1.41    0.83
  10  14  -1    1.64    1.37
 -10 -14  -1    0.26    0.84
  10 -14   1   -0.23    0.68
 -14 -10   1    0.76    0.90
  10 -14   1   -0.39    1.04
 -14 -10  -1    0.96    0.89
  10  14   1    1.17    1.46
  14 -10   1   -0.59    0.54
 -10 -14   1   -0.91    0.79
 -10 -14   1    0.13    0.69
  14 -10   1    0.87    0.75
 -14 -10  -1    0.02    1.27
  14  10  -1    0.61    0.71
  10  14   1    0.22    0.90
 -11 -14  -1   10.63    1.28
  11  14  -1    3.08    1.16
 -14 -11   1    5.37    1.00
  11 -14   1    6.75    0.83
 -14 -11   1    4.47    0.95
 -14 -11  -1    7.05    1.04
 -14 -11  -1    7.51    1.23
  11  14   1    2.91    1.22
 -11 -14   1    3.30    0.72
  11  14   1    3.52    0.95
  14 -11   1    6.04    0.75
 -11 -14   1    6.46    0.97
  14 -11   1    7.99    1.12
 -12 -14  -1   -0.87    0.65
  12 -14   1   -0.05    0.54
 -14 -12   1   -0.18    0.66
  12  14   1    0.51    0.75
 -14 -12  -1    0.51    0.67
 -12 -14   1    0.40    0.66
 -14 -12  -1    0.37    0.67
 -13 -14  -1    6.05    0.78
 -14 -13   1    7.38    0.98
  13 -14   1    8.90    1.06
 -14 -13  -1    7.58    0.92
 -13 -14   1    6.38    1.01
   0  15  -1    4.65    1.87
  15   0   1    1.62    1.41
   0 -15   1    5.19    1.14
   0 -15   1    4.10    1.91
   0 -15   1    2.15    1.03
   0 -15  -1    3.69    1.05
   0 -15   1    3.22    1.27
   0 -15  -1    2.01    1.13
  15   0  -1    5.08    0.83
   0 -15   1    3.19    1.28
  15   0   1    3.57    0.90
   0 -15  -1    3.61    1.02
  15   0   1    3.12    0.94
  15   0   1    1.58    1.65
  15   0  -1    2.24    0.96
  15   0  -1    1.87    0.95
   0  15  -1    2.75    1.91
   0 -15  -1    2.42    1.33
  15   0  -1    0.31    1.83
   0 -15  -1    5.07    1.16
   0 -15  -1    4.34    1.90
  15   0   1    4.31    0.96
  15  -1  -1   -0.02    0.65
   1  15  -1    1.28    1.82
   1 -15   1   -0.15    1.67
   1 -15   1   -0.46    1.08
  -1 -15  -1    0.92    1.28
  15   1   1   -0.57    1.27
   1 -15   1   -1.91    0.87
  15   1   1    0.84    0.87
  -1 -15  -1   -2.14    1.01
  15   1   1    0.79    0.88
  15   1   1    1.44    0.84
  15  -1  -1    0.88    0.90
  -1 -15  -1    0.59    1.71
  -1 -15  -1   -0.55    0.97
  -1 -15  -1    1.97    1.00
   1  15  -1    1.71    1.89
 -15  -1   1   -1.18    1.58
  15   1   1   -0.69    1.48
  15  -1  -1    1.97    2.43
   1 -15   1    0.98    0.91
  -1 -15  -1    0.53    0.94
  15  -1  -1   -0.45    1.24
  15  -1  -1    1.44    0.89
   1 -15   1    2.20    1.17
   1  15   1   -0.27    3.01
  15  -1   1   -0.37    0.75
  15   1  -1    2.91    0.96
  -1  15  -1    1.00    1.70
   1  15   1    0.66    1.78
   1 -15  -1    0.99    0.99
 -15  -1  -1    2.76    1.32
  15   1  -1    3.50    1.67
  -1 -15   1    1.23    0.97
  -1 -15   1    2.43    1.78
  15  -1   1   -0.05    1.32
  15  -1   1    3.48    1.59
   1 -15  -1    0.69    1.09
  15   1  -1   -0.81    0.84
   1 -15  -1    0.58    1.20
  15  -1   1    0.70    0.88
  -1 -15   1   -0.27    1.09
   1 -15  -1    1.67    0.88
  -1  15  -1    2.89    1.79
  -1 -15   1    2.13    1.22
  -1 -15   1   -0.44    0.97
  15  -1   1    1.87    0.87
   1 -15  -1    2.61    1.85
  15   1  -1    0.90    0.76
   2 -15   1   13.85    1.67
  15  -2  -1   16.51    1.79
   2  15  -1   13.85    2.30
   2 -15   1    8.06    1.50
 -15  -2   1   10.74    2.11
   2 -15   1   10.84    2.17
  -2 -15  -1   11.42    1.85
  -2 -15  -1   14.10    2.13
  15   2   1   13.10    2.06
 -15  -2   1   13.76    1.98
   2 -15   1   11.72    1.59
  15   2   1   14.66    1.67
  -2 -15  -1   13.20    1.85
  15   2   1   14.35    1.61
   2 -15   1   12.88    1.79
  -2 -15  -1   13.65    1.66
  -2 -15  -1    9.70    2.34
  15  -2  -1   16.02    1.36
  15  -2  -1   15.49    1.85
   2  15  -1   12.60    2.44
  15  -2  -1   11.91    1.94
  -2 -15  -1   11.33    1.80
  15   2   1   10.05    1.78
  15   2   1   12.01    1.68
 -15  -2  -1   15.67    2.34
  -2 -15   1    9.55    1.52
  15   2  -1   19.28    2.95
  -2  15  -1   16.45    2.45
  15  -2   1   12.89    1.73
   2  15   1    8.35    2.11
  -2 -15   1   12.49    1.62
  15  -2   1   14.73    1.42
   2 -15  -1   12.60    1.85
  15   2  -1   11.59    1.48
  -2 -15   1    6.25    2.11
  -2 -15   1   11.24    1.60
   2 -15  -1   14.98    1.61
  15  -2   1   11.11    1.98
   2  15   1    9.73    2.03
   2 -15  -1   15.54    2.48
  15  -2   1   12.81    1.85
  -2 -15   1   10.09    1.52
   2 -15  -1   14.31    2.11
   2 -15  -1   14.31    1.79
  15   2  -1   14.33    1.64
  15  -2   1    9.04    1.24
  15   2  -1   12.66    1.77
  15   3   1    0.81    1.44
  15  -3  -1    0.09    0.55
   3 -15   1    0.20    0.76
  15   3   1    0.24    0.83
  -3 -15  -1   -1.09    1.05
   3  15  -1   -1.31    1.68
   3 -15   1    0.47    1.06
   3  15  -1   -0.92    1.77
  15  -3  -1   -0.08    1.17
 -15  -3   1    0.17    1.39
  15  -3  -1    1.50    0.84
   3 -15   1    0.43    0.87
  -3 -15  -1    0.07    1.76
   3 -15   1    0.56    1.12
 -15  -3   1   -0.35    1.52
  15  -3  -1   -0.60    0.78
  -3 -15  -1    1.16    1.26
  -3 -15  -1   -0.21    0.89
   3 -15   1   -0.13    1.56
  -3 -15  -1    1.17    1.04
  15   3   1   -0.35    0.90
  -3 -15  -1   -1.54    0.95
  15   3   1   -0.28    0.77
  15   3  -1   -0.96    1.56
  -3 -15   1    0.10    0.98
  -3 -15   1   -0.97    1.11
   3  15   1   -0.20    1.77
  15  -3   1    1.81    0.88
  15   3  -1   -0.09    0.87
   3 -15  -1    0.87    1.73
  -3  15  -1    0.12    1.66
   3  15   1    0.65    1.53
  15  -3   1   -0.12    0.69
   3 -15  -1   -0.87    0.69
  15  -3   1    0.06    0.70
  15  -3   1    2.60    1.62
  15   3  -1    0.50    0.86
  -3 -15   1    0.89    1.18
  15  -3   1    1.93    1.27
 -15  -3  -1   -1.46    1.31
  15   3  -1    0.68    0.85
   3 -15  -1    0.71    0.93
   3 -15  -1   -0.71    1.02
   3 -15  -1    0.95    1.20
  -3 -15   1    2.15    1.17
  15   4   1   12.16    1.67
  -4 -15  -1    6.76    1.49
  -4 -15  -1   10.21    1.35
  15   4   1   11.39    1.96
  -4 -15  -1    7.92    1.33
   4 -15   1   12.35    1.39
 -15  -4   1   12.49    1.61
  15  -4  -1    9.11    1.18
  15   4   1   12.19    1.67
   4  15  -1    5.89    1.94
   4 -15   1   12.88    1.54
  15  -4  -1    8.42    0.90
   4 -15   1   10.10    1.35
   4 -15   1   11.40    2.07
  15  -4  -1    7.80    1.15
   4 -15   1   13.22    1.93
  15   4   1   11.98    1.60
  -4 -15  -1   10.91    1.52
 -15  -4   1   12.05    1.94
   4  15  -1    6.45    1.87
   4  15   1    5.14    1.79
 -15  -4  -1   11.00    1.73
  -4 -15   1   11.72    1.77
  15  -4   1    9.16    1.24
   4  15   1   12.18    2.06
  15  -4   1   15.38    1.72
   4 -15  -1   11.95    1.50
  15   4  -1    8.47    1.18
  -4 -15   1    9.65    1.43
  15   4  -1    7.58    1.25
   4 -15  -1   11.79    1.19
  15  -4   1   13.19    2.28
   4 -15  -1   11.66    2.08
  -4 -15   1    7.68    1.55
   4  15   1   14.76    2.62
   4 -15  -1    9.41    1.32
  15   4  -1    8.29    1.25
   4 -15  -1    8.39    1.47
  15  -4   1   11.12    1.51
  15  -4   1   11.90    2.00
  -4  15  -1    8.80    2.00
  15   4  -1    9.58    2.07
   5  15  -1    1.07    1.65
   5  15  -1   -2.03    1.54
   5 -15   1    0.90    0.97
   5 -15   1   -0.02    0.61
  15   5   1   -2.15    1.40
  -5 -15  -1    0.22    0.88
  15   5   1    0.53    0.81
  15  -5  -1   -0.27    0.69
 -15  -5   1    0.82    1.33
   5 -15   1    0.82    1.45
  15  -5  -1    1.54    0.82
  15   5   1    0.91    1.44
  -5 -15  -1    0.45    1.21
   5 -15   1   -0.95    0.96
  15   5   1   -0.04    0.79
   5 -15   1   -1.22    0.80
 -15  -5   1   -1.25    1.03
  15   5  -1    1.97    1.59
  15   5  -1   -1.67    0.79
  -5 -15   1    0.52    0.89
  15   5  -1   -1.18    0.93
  15   5  -1    0.09    0.78
  15  -5   1   -0.28    0.67
  15  -5   1   -1.05    0.79
 -15  -5  -1    1.89    1.28
   5  15   1    1.07    1.48
   5 -15  -1    1.74    1.07
   5 -15  -1   -0.30    0.86
  15  -5   1   -0.79    1.40
  -5 -15   1    0.50    0.91
   5 -15  -1   -0.16    0.44
  15  -5   1    0.26    0.57
   5  15   1   -3.20    1.86
  -5 -15   1    0.67    1.13
   5  15   1    1.83    1.54
   5 -15  -1   -1.00    0.87
  -5  15  -1   -0.70    1.57
   5 -15  -1    1.22    1.53
  -6 -15  -1    6.92    1.47
   6 -15   1   10.33    1.30
  15  -6  -1    9.64    1.16
 -15  -6   1   12.50    1.70
   6  15  -1    7.14    1.94
 -15  -6   1   11.95    1.46
  15   6   1    8.86    1.22
   6 -15   1   10.41    1.49
   6 -15   1    9.83    1.04
  15   6   1    6.55    1.67
  15  -6  -1   11.29    1.42
  15   6   1    8.42    1.21
  -6 -15  -1    7.94    1.28
   6 -15   1    9.47    1.89
   6 -15   1    9.91    1.33
  15  -6   1    8.31    1.71
   6 -15  -1   10.25    1.34
  15  -6   1   10.62    1.53
   6 -15  -1    8.40    1.82
   6  15   1    5.98    1.56
  15   6  -1    8.92    1.22
   6  15   1    7.29    1.80
  15   6  -1    5.09    1.70
  -6 -15   1    8.29    1.27
  15  -6   1    8.53    1.05
  -6 -15   1    8.69    1.44
 -15  -6  -1   13.68    2.01
  15   6  -1    9.94    1.36
   6 -15  -1    9.70    1.26
  -6  15  -1   13.18    2.06
   6 -15  -1    9.32    1.34
   7 -15   1    0.51    0.36
   7 -15   1    0.53    0.81
 -15  -7   1    0.56    1.00
  -7 -15  -1   -0.62    0.87
  15  -7  -1    0.70    0.76
   7  15  -1   -0.53    1.43
  15   7   1   -0.61    1.26
   7  15  -1   -0.29    1.78
   7 -15   1    0.73    0.88
   7 -15   1    1.20    1.25
   7 -15   1    0.45    0.81
  15  -7  -1    0.12    0.64
  15   7  -1   -1.55    1.38
   7  15   1    2.41    2.43
  -7  15  -1   -0.10    1.83
   7 -15  -1   -0.35    0.87
   7 -15  -1    0.64    0.92
   7 -15  -1    1.28    0.77
  -7 -15   1   -0.25    0.86
   7 -15  -1   -0.62    1.33
  15  -7   1   -1.22    1.20
  15  -7   1   -0.59    0.68
  15   7  -1    0.52    0.77
   7  15   1    0.11    1.15
   8 -15   1    3.89    1.32
   8 -15   1    4.61    0.96
 -15  -8   1    6.05    1.12
   8  15  -1    1.33    1.63
   8 -15   1    5.75    0.99
  -8 -15  -1    4.04    1.01
   8  15   1    4.68    1.16
   8 -15  -1    5.39    1.05
   8  15   1    0.11    1.74
   8 -15  -1    6.83    1.04
  15   8  -1    5.42    0.93
   8 -15  -1    3.50    0.97
  15  -8   1    3.98    0.79
  -8 -15   1    5.90    1.04
   8 -15  -1    2.47    1.35
 -15  -9   1    1.86    0.99
   9 -15   1    2.35    0.75
   9  15  -1   -1.10    1.40
  -9 -15  -1    1.52    0.81
 -15  -9   1    0.39    0.87
   9 -15   1    1.24    1.15
   9  15   1    0.00    1.43
  15  -9   1    0.57    0.56
 -15  -9  -1    0.10    1.29
   9  15   1    0.24    0.87
  15   9  -1    1.86    0.70
  -9 -15   1    0.56    0.81
 -10 -15  -1    3.75    0.84
  10 -15   1    4.74    0.81
  10  15  -1    1.96    1.19
 -15 -10   1    5.01    0.97
 -15 -10   1    4.39    0.92
  10  15   1    2.26    1.23
  15  10  -1    4.07    0.69
  10  15   1    5.37    0.93
 -10 -15   1    4.08    0.87
  15 -10   1    5.02    0.68
 -15 -10  -1    2.82    0.82
 -15 -10  -1    3.02    1.12
  11 -15   1    0.58    0.57
 -11 -15  -1    0.27    0.65
 -15 -11   1   -0.90    0.63
  11  15  -1   -0.43    0.76
 -15 -11  -1    0.50    0.62
 -15 -11  -1    0.35    0.73
  15 -11   1    0.17    0.45
  11  15   1    1.02    0.86
 -11 -15   1   -0.40    0.63
  16   0  -1   -0.15    0.61
  16   0   1   -0.74    0.75
   0  16  -1   -2.94    1.54
   0 -16   1   -0.87    0.79
   0 -16  -1   -0.50    0.87
  16   0   1   -0.77    1.38
  16   0   1    0.13    0.70
   0 -16  -1    2.50    1.65
   0  16  -1   -2.42    1.58
   0 -16  -1    1.78    0.89
   0 -16   1   -2.11    0.99
   0 -16   1    0.03    1.07
   0 -16  -1    0.03    0.80
   0 -16  -1    2.37    1.19
   0 -16   1    0.81    1.67
   0  16   1   -2.43    1.60
  16   0   1   -0.35    0.75
 -16   0  -1    1.72    1.23
   0 -16  -1   -0.39    1.01
  16   0  -1    1.66    0.84
  16   0  -1   -0.16    0.80
   0 -16   1   -0.36    0.77
  16   1   1    2.27    1.51
  -1 -16  -1    5.36    1.02
   1 -16   1    1.60    1.09
  -1 -16  -1    4.44    1.08
   1 -16   1    1.67    0.87
  -1 -16  -1    5.07    1.33
   1  16  -1    5.45    1.86
  16  -1  -1    4.16    0.73
   1 -16   1    3.94    1.17
   1 -16   1    1.58    1.67
   1 -16   1    2.25    0.85
  -1 -16  -1    2.97    1.14
  -1 -16  -1    5.81    1.90
  16   1   1    2.48    0.84
  16   1   1    2.14    0.78
  16  -1  -1    6.16    1.03
  16  -1  -1    4.52    0.96
  16   1   1    2.05    0.84
  -1 -16  -1    3.63    1.03
   1  16  -1    5.67    1.84
  -1 -16   1    1.37    0.93
  16  -1   1    1.21    0.74
  -1 -16   1    3.04    1.13
  -1  16  -1    5.44    1.74
  16  -1   1    1.88    0.84
  -1 -16   1    1.05    0.90
  16   1  -1    5.00    0.97
  16   1  -1    4.05    0.84
  -1 -16   1    2.08    1.11
   1 -16  -1    2.54    1.70
  16   1  -1    5.14    0.99
   1 -16  -1    6.24    1.28
   1 -16  -1    4.76    1.18
  -1 -16   1    1.47    1.71
  16  -1   1    2.33    1.48
   1 -16  -1    4.38    1.06
   1 -16  -1    4.86    0.93
  -1  16  -1    1.44    1.71
   1  16   1    2.33    1.74
 -16  -1  -1    2.40    1.33
   2  16  -1    1.25    1.62
  -2 -16  -1    2.66    0.98
  -2 -16  -1    3.60    0.94
   2 -16   1    1.45    1.66
   2 -16   1    1.89    0.85
  -2 -16  -1    1.79    0.97
  -2 -16  -1    3.28    1.21
  16  -2  -1    1.39    0.61
   2 -16   1    2.60    1.08
  16   2   1    1.92    0.79
  16   2   1    0.17    1.46
  16   2   1    0.92    0.84
  16  -2  -1    1.91    0.84
  16  -2  -1    3.74    0.87
  -2 -16  -1    3.58    1.72
  16   2   1    1.53    0.77
  -2 -16  -1   -0.96    1.00
   2  16  -1    2.86    1.73
 -16  -2   1    1.22    1.39
   2 -16   1    2.16    0.78
   2 -16   1    1.44    1.08
  16   2  -1    2.22    0.82
   2 -16  -1    2.50    0.78
   2 -16  -1    3.21    1.05
  -2 -16   1    1.46    0.92
 -16  -2  -1    1.66    1.27
  16  -2   1    1.29    0.74
  -2 -16   1    2.15    1.02
   2  16   1    1.78    1.69
   2 -16  -1    1.61    1.12
  -2  16  -1    2.35    1.62
  16  -2   1    1.50    0.85
  -2 -16   1    2.54    1.12
  16   2  -1    2.44    0.87
  -2 -16   1    2.33    1.15
  16  -2   1    2.87    0.74
  16  -2   1    0.53    1.44
  16   2  -1    1.40    0.82
   2 -16  -1    1.09    1.65
   2 -16  -1    1.90    0.94
  16   2  -1    5.24    1.81
   3  16  -1    4.12    1.75
  -3 -16  -1    3.04    1.07
  -3 -16  -1    5.67    1.10
 -16  -3   1    5.83    1.50
  -3 -16  -1    7.43    1.23
  16   3   1    6.00    0.95
  -3 -16  -1    2.74    1.23
   3  16  -1    4.43    1.74
  16  -3  -1    4.27    0.89
   3 -16   1    3.71    1.11
   3 -16   1    7.19    0.91
  -3 -16  -1    5.22    1.02
  16  -3  -1    5.95    1.00
   3 -16   1    4.18    1.70
  16   3   1    7.04    1.65
  16   3   1    5.41    0.94
  16   3   1    5.32    1.05
   3 -16   1    5.73    1.20
   3 -16   1    5.41    1.02
  16  -3   1    4.61    0.78
   3  16   1   -0.62    1.50
 -16  -3  -1    9.98    1.53
  16   3  -1    4.23    0.95
   3 -16  -1    3.99    1.00
  -3 -16   1    5.99    1.16
  -3  16  -1    4.04    1.69
  16   3  -1    8.70    1.79
  -3 -16   1    6.74    1.11
  16  -3   1    5.01    0.94
   3 -16  -1    5.11    0.79
  -3 -16   1    4.05    1.24
   3 -16  -1    3.26    1.15
   3 -16  -1    6.55    1.21
  16   3  -1    4.37    0.94
  16   3  -1    5.55    0.97
  16  -3   1    4.53    1.62
  -3 -16   1    5.36    1.18
  16  -3   1    4.80    0.86
   3 -16  -1    4.71    1.72
   4 -16   1   -0.38    0.56
  16   4   1    0.21    0.70
   4 -16   1   -1.56    0.70
  -4 -16  -1    0.61    0.81
  -4 -16  -1    0.49    1.45
  -4 -16  -1    0.53    0.96
  -4 -16  -1    0.17    1.09
   4 -16   1    1.23    1.42
  16  -4  -1    0.07    0.73
 -16  -4   1    0.69    1.49
  16   4   1    2.07    1.32
  16   4   1    0.24    0.84
  16  -4  -1    0.89    0.71
   4  16  -1    4.00    2.33
   4 -16   1    1.34    0.98
   4  16  -1    0.94    1.53
  16   4   1    1.64    0.77
   4 -16   1   -0.56    0.89
   4 -16  -1   -1.14    0.46
  16  -4   1    0.29    0.75
   4 -16  -1    0.72    0.95
   4 -16  -1    1.91    1.03
   4  16   1   -1.98    1.47
  16  -4   1   -0.44    0.57
  16   4  -1   -0.30    0.80
  16   4  -1    0.96    1.81
  -4 -16   1   -0.37    0.82
  16  -4   1    1.25    1.35
  16   4  -1    0.05    0.75
  -4  16  -1   -0.83    1.45
  -4 -16   1   -0.47    1.04
  16   4  -1   -1.13    0.70
   4  16   1   -2.80    1.77
   4 -16  -1    0.60    0.83
 -16  -4  -1   -1.34    1.20
   4 -16  -1    1.75    1.51
  16  -4   1   -0.58    0.61
   5 -16   1    4.54    1.53
  -5 -16  -1    2.42    1.15
  16   5   1    5.41    0.86
  16   5   1    3.50    0.85
  16  -5  -1    4.17    0.82
  16  -5  -1    3.17    0.75
  16   5   1    3.14    2.25
   5 -16   1    4.68    0.65
   5 -16   1    3.90    0.97
   5 -16   1    5.23    0.94
 -16  -5   1    4.56    1.11
  -5 -16  -1    4.02    0.95
  16   5   1    3.62    0.96
   5 -16   1    5.26    1.12
   5 -16  -1    4.39    1.02
   5 -16  -1    3.49    0.46
  16   5  -1    4.39    0.98
  16  -5   1    2.02    0.47
  -5 -16   1    5.52    0.99
   5 -16  -1    2.56    1.03
   5 -16  -1    1.55    1.48
  16   5  -1    3.14    0.84
  16   5  -1    3.95    0.80
  16  -5   1    4.67    0.89
   5 -16  -1    3.62    0.93
  16  -5   1    4.78    0.77
  -5 -16   1    3.92    1.16
   6 -16   1    1.59    1.26
   6 -16   1    0.51    0.74
  16   6   1    0.40    0.99
 -16  -6   1    0.89    0.94
   6 -16   1   -0.33    0.88
   6 -16   1    1.23    0.80
  -6 -16  -1    0.71    0.83
   6 -16   1    1.71    0.40
  16  -6  -1    1.80    0.66
  16  -6  -1    1.44    0.72
   6 -16  -1    1.36    1.35
  -6 -16   1    2.54    0.86
  16   6  -1    2.96    0.89
   6 -16  -1    1.76    0.77
  16  -6   1    1.37    0.71
  16   6  -1    1.93    0.75
   6 -16  -1    0.15    0.89
   6 -16  -1    2.06    0.87
  16  -6   1    2.06    0.64
   7 -16   1    9.72    1.36
   7  16  -1    3.58    1.63
  16  -7  -1    6.10    0.83
   7 -16   1    8.13    1.49
  16  -7  -1    6.74    0.84
  -7 -16  -1    5.62    0.96
 -16  -7   1    8.46    1.15
   7 -16   1    9.26    1.29
   7 -16   1    7.97    1.09
  16   7  -1    3.88    0.83
  -7 -16   1    6.59    1.04
   7 -16  -1    5.20    0.98
   7 -16  -1    6.71    0.90
   7  16   1    8.59    1.24
   7 -16  -1    8.37    1.05
  16  -7   1    5.87    0.89
  16   7  -1    4.12    1.40
   7 -16  -1    5.84    1.41
   8 -16   1    0.50    0.70
 -16  -8   1   -0.29    0.78
   8 -16   1    0.55    0.74
  -8 -16  -1    0.04    0.70
   8  16  -1    0.36    1.32
  16  -8   1   -0.03    0.51
   8 -16  -1   -0.34    0.72
 -16  -8  -1    1.06    1.26
   8  16   1   -0.75    1.35
  -8 -16   1    0.38    0.71
   8 -16  -1   -0.88    0.67
  16   8  -1    0.35    0.60
   8  16   1   -0.41    0.81
 -16  -9   1    3.20    0.89
   9  16  -1    0.72    1.13
 -16  -9   1    0.92    0.72
   9 -16   1    2.55    0.69
  -9 -16  -1    1.96    0.69
   9  16   1   -0.99    1.11
  -9 -16   1    2.32    0.70
  16  -9   1    1.43    0.52
  16   9  -1    0.65    0.55
 -16  -9  -1    1.44    1.03
   9  16   1    1.37    0.78
 -16 -10   1    0.34    0.60
  10 -16   1   -0.83    0.51
  10  16  -1   -1.40    0.78
 -10 -16  -1    0.26    0.59
 -16 -10  -1   -0.23    0.74
  10  16   1   -0.20    0.63
  10  16   1   -0.37    0.83
  16 -10   1    0.30    0.43
 -10 -16   1    0.03    0.57
   0 -17   1    3.74    0.99
  17   0   1    3.49    0.78
   0 -17   1    1.95    1.57
   0 -17  -1    5.15    1.01
   0 -17   1    4.23    1.06
  17   0  -1    4.52    0.71
   0 -17  -1    7.56    1.17
  17   0   1    2.55    0.82
   0 -17  -1    5.93    1.18
   0 -17   1    4.74    0.90
  17   0  -1    6.37    0.91
   0 -17   1    3.06    0.80
   0 -17  -1    3.67    1.61
   0 -17  -1    4.64    0.88
  17   0   1    2.67    0.73
  17   0  -1    5.36    0.88
   1 -17   1    0.16    0.89
   1 -17   1    2.90    0.73
   1 -17   1    2.62    1.00
  17   1   1    1.20    0.69
  17   1   1    1.68    0.75
  17  -1  -1    3.25    0.78
  -1 -17  -1    2.27    1.05
  -1 -17  -1    2.71    1.01
  17   1   1    2.04    0.71
  -1 -17  -1    0.09    0.77
  17  -1  -1    2.57    0.76
  -1 -17  -1    1.36    1.49
  -1 -17  -1    2.38    0.87
   1 -17   1    2.49    0.80
  17  -1  -1    2.15    0.57
  -1 -17  -1    0.77    0.73
   1 -17   1    0.78    1.47
  17  -1   1    2.58    0.64
   1 -17  -1    3.65    0.73
  17   1  -1    1.06    0.71
  -1 -17   1    2.01    0.79
   1 -17  -1    0.87    0.81
  -1 -17   1    1.74    1.02
  -1 -17   1    0.18    1.41
   1 -17  -1    3.34    0.97
   1 -17  -1    1.09    1.01
  17   1  -1    2.04    0.64
  -1 -17   1    3.57    0.88
  17   1  -1    2.14    0.77
   1 -17  -1    2.49    1.56
  17  -1   1    2.60    0.77
  17  -1   1    2.85    0.72
  -1 -17   1    3.96    0.97
  17  -2  -1   14.18    1.45
  17   2   1    8.95    1.36
   2 -17   1   10.58    1.87
  17   2   1   13.19    1.33
   2 -17   1   12.33    1.20
  -2 -17  -1   13.61    1.79
   2 -17   1   10.07    1.59
  -2 -17  -1   14.24    1.94
  -2 -17  -1   12.22    1.58
  -2 -17  -1   13.92    1.57
   2 -17   1   12.20    1.41
  -2 -17  -1   12.93    1.44
  17   2   1   13.97    1.40
  17  -2  -1   12.73    1.44
  17  -2  -1   12.70    1.09
   2 -17   1   11.30    1.41
  17   2  -1   13.94    1.32
  17   2  -1   13.64    1.52
  17  -2   1    7.13    1.06
   2 -17  -1   13.08    1.28
  -2 -17   1   11.93    1.62
   2 -17  -1    9.44    1.44
  -2 -17   1   10.01    1.44
   2 -17  -1   11.75    1.71
   2  17   1    7.84    2.03
  17   2  -1   11.37    1.48
   2 -17  -1   14.60    1.59
  17  -2   1    9.60    1.31
   2 -17  -1   11.33    1.91
  -2 -17   1   11.89    1.51
  -2 -17   1   12.82    1.85
  17  -2   1   13.05    1.42
   3 -17   1    0.32    0.51
  -3 -17  -1   -0.13    0.96
  17   3   1    0.40    0.66
   3 -17   1    0.46    0.69
  -3 -17  -1    0.90    0.68
  -3 -17  -1    0.76    0.79
  17   3   1    0.45    0.66
  17  -3  -1    0.43    0.70
   3 -17   1    1.07    0.83
  -3 -17  -1   -0.27    0.88
  17  -3  -1    0.58    0.63
  -3 -17  -1   -0.60    0.79
  17   3   1    0.21    0.74
   3 -17   1    2.32    1.36
   3 -17   1    0.67    0.93
  -3 -17   1   -0.21    0.92
  17   3  -1   -0.57    0.65
  17  -3   1    0.74    0.54
   3 -17  -1    0.58    0.46
  -3 -17   1    0.14    0.83
   3 -17  -1    0.52    0.75
  17   3  -1   -0.14    0.62
   3  17   1   -1.61    1.67
   3 -17  -1    1.11    0.92
  17  -3   1    0.17    0.68
  -3 -17   1   -0.18    0.81
  -3 -17   1    1.18    0.77
  17   3  -1   -0.10    0.63
   3 -17  -1    1.04    0.86
  17  -3   1    0.64    0.59
   3 -17  -1   -0.82    1.21
   4 -17   1    8.44    1.10
  17  -4  -1    8.54    1.21
  17  -4  -1    7.12    1.11
  -4 -17  -1    7.14    1.11
  -4 -17  -1    6.98    1.17
  17   4   1    8.75    1.23
  -4 -17  -1    6.94    0.98
  17   4   1    9.06    1.17
   4 -17   1    7.40    1.12
   4 -17   1    7.25    1.61
   4 -17   1    6.93    0.99
   4 -17   1    7.31    0.89
  17   4   1    6.88    0.95
   4 -17  -1    2.95    1.41
  -4 -17   1    6.24    1.14
  -4 -17   1    6.57    1.12
  -4 -17   1    6.70    1.02
  17  -4   1   10.29    1.13
   4 -17  -1    8.47    1.12
  17   4  -1    6.66    0.93
   4 -17  -1    8.03    0.67
  17   4  -1    5.34    0.86
  17   4  -1    6.15    0.91
  17  -4   1    6.92    0.95
   4 -17  -1    8.88    1.16
   4 -17  -1    7.31    1.00
   5 -17   1    0.91    0.37
   5 -17   1    0.46    0.69
  17   5   1   -0.59    0.62
  -5 -17  -1   -0.03    0.81
  17   5   1   -1.19    0.55
  -5 -17  -1   -0.40    0.66
   5 -17   1    0.90    0.64
   5 -17   1    0.19    0.78
  17   5   1   -0.67    0.70
  17  -5  -1   -0.34    0.59
  17  -5  -1   -0.61    0.51
   5 -17   1   -0.58    1.38
  17  -5   1    0.07    0.54
  17   5  -1    0.87    0.65
   5 -17  -1   -0.33    0.73
   5 -17  -1   -0.31    1.79
  17  -5   1    0.63    0.60
   5 -17  -1    0.23    0.60
  17   5  -1    0.15    0.58
  -5 -17   1   -0.76    0.81
  17   5  -1   -0.59    0.60
   5 -17  -1    0.90    0.81
  17  -6  -1    7.46    1.04
   6 -17   1    7.97    1.04
   6 -17   1    7.58    1.02
  -6 -17  -1    8.00    1.17
  17  -6  -1    7.49    0.97
   6 -17   1    7.45    0.95
  17   6   1    8.55    1.16
   6 -17  -1    6.31    0.97
   6  17   1    7.36    1.10
  -6 -17   1    6.50    0.94
  17  -6   1    7.67    0.99
  17  -6   1    6.32    0.84
   6 -17  -1    6.73    0.97
  17   6  -1    5.39    0.89
  17   6  -1    6.43    0.84
   6 -17  -1    7.46    0.88
  17  -7  -1   -0.13    0.48
  -7 -17  -1   -0.72    0.61
   7 -17   1    0.34    0.67
   7  17  -1   -0.25    1.18
 -17  -7   1   -1.36    0.64
   7 -17   1    1.36    0.64
   7 -17  -1   -0.70    0.61
   7 -17  -1    0.47    0.65
   7  17   1   -1.51    1.19
  17  -7   1    0.70    0.48
   7  17   1    0.13    0.74
  17   7  -1   -0.44    0.61
  17   7  -1   -0.33    0.52
  -7 -17   1   -0.21    0.59
   8 -17   1    3.69    0.68
   8 -17   1    3.65    0.73
  -8 -17  -1    2.63    0.66
 -17  -8   1    4.46    0.72
   8  17  -1   -1.04    1.00
   8 -17  -1    3.48    0.63
   8  17   1    3.66    0.75
  17   8  -1    3.34    0.56
 -17  -8  -1    4.54    0.99
   8  17   1   -0.63    0.99
  -8 -17   1    3.03    0.65
  17  -8   1    3.45    0.53
   8 -17  -1    2.98    0.69
   0 -18  -1    0.29    0.85
   0 -18   1    1.08    0.84
  18   0   1    0.24    0.57
  18   0  -1   -0.60    0.53
   0 -18  -1   -0.15    0.79
   0 -18   1    0.67    0.63
  18   0   1   -0.19    0.49
   0 -18  -1   -0.58    0.61
  18   0  -1   -0.51    0.44
   0 -18   1   -0.78    0.69
  18   0  -1   -1.21    0.55
   0 -18   1   -0.24    0.57
  18   0   1    1.28    0.59
   0 -18  -1    0.32    0.55
  18  -1  -1    8.88    1.05
   1 -18   1    6.67    0.99
  18   1   1    7.96    1.07
   1 -18   1    7.72    1.08
  18  -1  -1    6.69    0.72
   1 -18   1    7.53    0.98
  -1 -18  -1    7.26    1.03
   1 -18   1    9.86    1.10
  18  -1  -1    8.80    1.14
  -1 -18  -1    7.51    1.06
  18   1   1    9.72    1.14
  18   1   1    8.56    0.92
  -1 -18  -1    8.86    1.12
  -1 -18  -1    7.05    1.06
   1 -18  -1    8.66    1.11
  18  -1   1    9.60    1.11
  18  -1   1    5.82    0.88
  -1 -18   1    8.19    1.12
  18   1  -1    8.92    1.08
  -1 -18   1    7.04    1.08
   1 -18  -1    6.50    1.05
  -1 -18   1    8.25    1.25
  -1 -18   1    7.93    1.13
   1 -18  -1    7.88    0.86
  18   1  -1    5.60    0.85
  18   1  -1    5.31    0.80
  18  -1   1    9.28    1.12
   1 -18  -1    8.24    1.08
  -2 -18  -1    0.27    0.62
  -2 -18  -1    0.76    0.84
  18   2   1    0.66    0.57
   2 -18   1    1.65    0.64
   2 -18   1    1.81    0.78
  -2 -18  -1    3.05    0.80
  18  -2  -1    0.49    0.60
   2 -18   1    1.04    0.50
  -2 -18  -1    1.38    0.63
  18   2   1    0.60    0.56
  -2 -18  -1   -0.14    0.62
   2 -18   1    0.57    0.69
  18  -2  -1    1.32    0.56
  18   2   1    1.20    0.60
  -2 -18   1    1.80    0.66
  18   2  -1    1.20    0.52
  18  -2   1    1.31    0.55
  -2 -18   1    2.20    0.74
   2 -18  -1    1.41    0.84
   2 -18  -1    1.36    0.62
  18  -2   1    0.60    0.60
  -2 -18   1    0.06    0.76
   2 -18  -1    0.88    0.42
  18   2  -1    1.21    0.59
   2 -18  -1    1.61    0.77
  18   2  -1    1.04    0.57
  18  -2   1   -0.49    0.44
  -2 -18   1    1.77    0.69
  -3 -18  -1    1.93    0.68
  18  -3  -1    2.98    0.59
   3 -18   1    4.68    0.84
   3 -18   1    2.00    0.48
  18   3   1    3.24    0.64
  18  -3  -1    3.38    0.67
  18   3   1    3.04    0.66
   3 -18   1    2.00    0.70
  -3 -18  -1    3.33    0.66
   3 -18   1    3.65    0.69
  18   3   1    3.85    0.67
  -3 -18  -1    3.46    0.89
  18   3  -1    2.05    0.60
  -3 -18   1    3.21    0.82
  18   3  -1    2.62    0.59
   3 -18  -1    2.19    0.83
  18  -3   1    2.54    0.62
  18   3  -1    2.72    0.63
   3 -18  -1    3.08    0.80
  -3 -18   1    2.84    0.82
   3 -18  -1    2.80    0.66
  -3 -18   1    2.29    0.71
   3 -18  -1    3.28    0.42
  18  -3   1    1.42    0.56
  18   4   1   -0.27    0.56
  -4 -18  -1    0.69    0.62
  18  -4  -1   -0.20    0.45
   4 -18   1    0.45    0.57
  18   4   1   -0.29    0.54
   4 -18   1   -0.14    0.28
   4 -18   1    0.25    0.66
  18   4   1   -0.20    0.49
  18  -4  -1    0.48    0.54
  -4 -18  -1    0.51    0.53
   4 -18   1    1.00    0.62
  18   4  -1    0.65    0.53
  -4 -18   1   -0.85    0.62
  18   4  -1    0.58    0.53
  18  -4   1    0.15    0.51
   4 -18  -1   -0.35    0.70
   4 -18  -1    0.47    0.66
  18  -4   1   -1.03    0.44
  18   4  -1    0.18    0.49
   4 -18  -1   -0.20    0.52
  -4 -18   1    0.71    0.71
  -5 -18  -1    8.30    0.98
   5 -18   1    8.77    1.13
  18   5   1    9.32    1.33
   5 -18   1   11.39    1.32
  -5 -18  -1    8.52    1.06
  18   5   1    9.35    1.05
  18  -5  -1    9.59    1.00
  18  -5  -1    7.56    0.90
  18   5   1    8.80    1.10
  18   5  -1    6.38    0.91
   5 -18  -1   11.53    1.30
  18   5  -1    7.47    0.98
  18  -5   1    9.14    1.01
  -5 -18   1   10.74    1.30
   5 -18  -1    8.44    1.16
  18  -5   1   10.60    1.00
   5  18   1    8.66    1.33
  18  -6  -1    1.04    0.40
  -6 -18  -1   -0.12    0.55
  18  -6  -1    0.34    0.45
   6 -18   1   -0.34    0.50
   6 -18   1   -0.03    0.56
  18   6   1    0.89    0.54
   6  18  -1    0.84    0.94
  -6 -18  -1    1.10    0.48
   6 -18  -1    0.38    0.61
  18   6  -1    1.00    0.52
  18  -6   1    0.71    0.43
  18   6  -1    0.68    0.41
   6 -18  -1    1.13    0.55
   6  18   1    0.35    0.64
   0 -19  -1    6.78    1.00
  19   0  -1    4.52    0.65
  19   0   1    8.22    0.91
   0 -19  -1    4.19    0.81
  19   0  -1    6.26    0.82
   0 -19  -1    5.57    0.65
  19   0   1    9.17    0.91
   0 -19   1    7.07    1.04
   0 -19   1    5.38    0.85
   0 -19   1    7.62    0.81
  19   1   1    0.08    0.39
  19  -1  -1    0.43    0.46
  19   1   1    0.16    0.45
  -1 -19  -1    0.81    0.40
  19   1   1    0.24    0.46
  -1 -19  -1    1.63    0.66
   1 -19   1    0.10    0.39
  -1 -19  -1    0.20    0.56
   1 -19   1    0.94    0.57
   1 -19   1    1.21    0.66
  19  -1  -1    0.34    0.41
   1 -19  -1    0.50    0.28
  19  -1   1    0.03    0.27
  19  -1   1    0.44    0.44
  19  -1   1    1.45    0.47
  19   1  -1    0.88    0.44
   1 -19  -1    1.14    0.65
  -1 -19   1    0.09    0.55
  19   1  -1    0.35    0.33
  -1 -19   1    0.72    0.46
  -1 -19   1    0.58    0.59
  19   1  -1    0.76    0.46
   1 -19  -1    0.82    0.59
   2 -19   1    0.24    0.32
  19  -2  -1    1.01    0.48
  -2 -19  -1    1.00    0.43
   2 -19   1    0.58    0.54
  19   2   1   -0.10    0.40
  19  -2  -1    0.54    0.41
  19   2   1    0.75    0.45
   2 -19   1    0.17    0.63
  19   2   1    0.38    0.47
  19  -2   1    0.27    0.42
  19   2  -1    0.76    0.43
  19  -2   1    0.60    0.42
   2 -19  -1    1.38    0.64
   2 -19  -1    0.18    0.55
  -2 -19   1    0.97    0.74
  -2 -19   1    0.31    0.57
  19   2  -1    0.73    0.36
  -2 -19   1    0.71    0.49
  19   2  -1    0.15    0.45
   0   0  -2   25.25    2.65
   0   0  -2   25.37    2.61
   0   0   2   25.40    2.99
   0   0   2   28.90    3.14
   0   0  -2   29.82    2.69
   0   0   2   21.08    2.83
   0   0   2   23.14    2.79
   0   0  -2   25.29    2.38
   0   1   2    1.84    1.78
   1   0   2   -0.72    1.55
  -1   0   2   -2.46    1.17
   0   1  -2   -2.97    1.27
  -1   0   2   -1.31    1.53
   0   1  -2   -0.64    1.16
   0  -1   2    1.19    1.33
   0  -1   2    1.10    1.44
   1   0   2   -0.54    2.00
   1   0   2    0.02    1.12
   1   0   2   -1.48    1.24
  -1   0  -2    1.91    1.34
  -1   0  -2   -0.02    0.96
  -1   0   2   -1.51    1.51
  -1   0  -2   -1.18    1.09
   0  -1  -2   -0.38    1.30
   0  -1  -2    0.58    0.74
   1   0   2   -0.09    1.50
   0   1   2   -0.49    1.60
   0  -1   2    0.34    1.53
  -1   0   2   -0.07    1.77
   1   0  -2   -0.32    1.16
   1   0  -2   -0.66    0.87
   0  -1  -2   -0.48    1.21
   0  -1   2    3.36    2.06
   0   1   2    0.62    1.56
   0   1  -2    1.05    1.12
   0   1   2   -0.99    1.25
   0   1  -2   -0.37    1.23
   1   0  -2   -1.70    1.26
   1   1   2    1.51    1.45
   1   1  -2    2.96    1.46
  -1   1  -2    2.96    1.12
  -1  -1  -2    4.12    1.30
  -1   1   2    2.98    1.79
   1   1  -2    1.85    1.35
   1   1   2    3.03    1.48
  -1   1   2    3.39    1.88
  -1  -1   2    3.23    1.58
   1   1   2    2.84    1.17
  -1  -1   2    4.37    1.91
   1   1  -2    5.95    1.35
  -1   1   2    1.73    1.60
  -1   1  -2    5.26    1.09
  -1  -1   2    1.99    1.55
   1   1   2    3.58    1.94
  -1  -1  -2    6.31    1.35
   1  -1  -2    3.04    1.43
   1  -1   2    4.54    1.71
   1   1   2    2.82    1.15
   1  -1   2    2.07    1.39
   1   1   2    3.80    1.56
   1  -1   2    1.49    2.19
   1  -1   2    0.99    1.49
  -1   1  -2    3.61    1.53
   1  -1  -2    3.43    1.51
  -1   1   2    1.78    1.22
  -1  -1   2    3.58    1.44
   1  -1   2    5.00    1.46
   1   1  -2    3.77    1.54
   2   0   2   41.37    3.46
   2   0  -2   37.25    3.53
   0   2  -2   32.89    3.31
   2   0   2   40.23    3.63
   0  -2   2   42.41    3.22
   0   2   2   34.84    2.76
   2   0  -2   29.83    2.78
   0   2  -2   32.51    3.42
   0   2  -2   38.02    3.12
  -2   0   2   43.30    3.84
   0   2   2   36.16    3.86
   0  -2   2   35.86    4.28
   0  -2   2   37.25    3.46
  -2   0   2   33.94    3.66
   2   0   2   34.46    3.44
   0   2   2   41.89    3.59
   0   2   2   37.85    3.50
  -2   0  -2   33.74    3.40
   0   2  -2   36.79    3.24
   2   0   2   30.66    2.89
   0   2   2   43.75    3.65
  -2   0   2   38.07    3.28
   2   0  -2   39.26    3.48
   2   0   2   35.60    3.95
   2   0  -2   32.58    3.22
   0  -2   2   43.07    3.76
   0  -2  -2   40.30    3.37
   2   0   2   35.59    2.96
   2   0   2   41.90    3.67
   2   1   2   10.60    2.07
  -2   1  -2   14.76    1.98
  -2  -1   2   12.36    2.15
  -1   2   2   12.58    2.33
   2   1   2   12.05    1.75
  -2  -1   2   14.40    1.88
   1   2  -2   14.64    1.91
  -1  -2  -2   11.09    1.86
   2  -1  -2   12.22    1.92
   2  -1  -2   12.70    2.04
  -2  -1   2   13.16    1.69
  -1   2   2   15.01    2.17
   1   2  -2   15.40    1.92
   2   1   2   13.71    1.91
  -1   2   2   12.69    2.13
   2   1   2   11.63    1.70
   1  -2   2   13.08    2.05
   1  -2   2   16.97    2.56
   2   1   2   11.83    2.27
  -2  -1   2   10.95    2.11
   1  -2   2   12.63    2.11
  -1   2   2   13.11    2.14
   1  -2   2   14.51    2.60
   2  -1  -2   13.00    2.25
   1   2  -2   14.43    1.90
   1   2  -2   16.24    2.26
   1  -2   2   12.93    1.61
   2   1   2   11.91    2.04
   2   1   2   11.61    1.88
  -1  -2   2   12.13    2.02
  -2   1   2   13.53    1.89
   2   1  -2   15.19    2.14
   1   2   2   13.36    1.84
  -1  -2   2   14.21    1.93
  -2  -1  -2   15.39    2.46
   1  -2  -2   10.92    1.84
  -1   2  -2    9.82    2.05
  -2   1   2   13.18    2.19
   2   1  -2   14.93    2.17
   2   1  -2   15.71    2.41
   2  -1   2   16.76    2.65
   2   1  -2   11.05    1.99
   1   2   2   11.68    1.78
   1  -2  -2   15.50    2.08
  -1   2  -2   11.02    1.93
  -1  -2   2   13.02    1.94
   1   2   2   15.31    2.43
   2  -1   2   14.85    2.71
   2  -1   2   12.94    1.40
  -1   2  -2   13.08    1.51
   2  -1   2   12.39    2.05
  -1  -2   2   10.75    2.31
  -1  -2   2   14.35    1.72
   2  -1   2   13.92    2.12
   2  -1   2   17.52    2.59
  -1   2  -2   12.41    1.64
   1   2   2   11.32    1.87
   1   2   2   13.52    2.48
   1   2   2   13.44    1.97
  -2   1   2   13.74    2.29
   2  -1   2   10.68    1.34
   1   2   2   12.59    1.92
  -2   2   2   -0.25    1.67
   2  -2  -2   -0.91    1.44
  -2  -2   2   -1.03    1.36
   2  -2  -2    2.24    1.63
   2   2  -2   -0.72    1.45
  -2  -2   2    0.04    1.51
   2  -2   2    0.82    1.38
   2   2  -2    4.57    1.66
   2   2   2    2.39    1.20
   2   2   2   -0.34    1.29
   2   2  -2   -0.01    1.84
  -2   2   2    0.39    1.66
  -2  -2   2    0.97    1.27
   2   2   2    0.55    1.40
   2   2   2   -0.85    1.88
   2  -2   2   -0.24    0.37
   2  -2   2   -0.45    1.48
   2   2  -2    2.17    1.40
   2   2   2    0.56    1.41
   2   2  -2   -0.50    1.38
   2  -2   2   -0.16    1.46
   2   2   2   -0.48    1.46
  -2  -2   2    1.42    1.67
   2   2   2    0.77    1.17
  -2  -2  -2    1.73    1.33
   2  -2   2    0.56    1.13
  -2   2   2    0.52    0.82
   2  -2   2    2.00    2.16
  -2   2  -2    2.93    1.46
   2  -2  -2    2.72    1.39
   2  -2   2    0.08    0.37
   0   3   2    1.51    1.42
   3   0   2   -0.64    1.46
  -3   0  -2   -1.39    1.35
   3   0  -2   -2.28    1.54
   0   3  -2   -0.18    1.03
   3   0   2    0.00    1.12
   0  -3   2    0.02    1.98
   0   3   2   -0.09    1.33
   0   3  -2   -0.23    1.65
   3   0   2    0.66    0.82
  -3   0   2    0.31    1.73
   0   3   2    0.64    1.83
  -3   0   2   -0.32    1.26
   3   0   2   -0.22    1.58
  -3   0   2    0.98    1.06
   3   0   2   -0.56    0.79
   3   0  -2    1.08    1.56
   0  -3   2   -0.29    1.19
   0   3   2    0.45    1.63
   0  -3   2    1.04    1.45
   3   0  -2   -0.39    1.20
   0  -3   2   -0.04    1.09
   3   0   2    0.43    1.95
   0  -3   2   -2.87    1.18
   3   0  -2    3.43    1.77
   0   3   2   -0.75    1.25
  -3   0   2    1.03    1.41
   0   3   2   -0.29    0.97
   0  -3  -2    1.90    1.45
   3   0   2    1.72    1.09
   0   3  -2   -1.19    1.30
   0   3  -2    0.30    1.09
   3   0   2   -0.37    1.55
  -1   3   2    3.09    1.09
   1   3  -2    2.38    1.31
   3   1   2    2.74    2.00
   3   1   2    3.07    1.36
  -3  -1   2    2.66    1.52
  -3  -1   2    3.42    1.22
   3   1   2    5.58    1.89
   3   1   2    3.13    1.68
   1  -3   2    2.15    2.32
   3   1   2    2.56    1.71
   1   3  -2    2.91    1.92
  -1   3   2    3.81    0.85
   3  -1  -2    1.99    1.69
   3  -1  -2    1.99    1.01
  -3   1  -2    1.15    1.39
  -1   3   2    2.00    2.05
   1  -3   2    2.35    1.48
   1  -3   2    2.70    1.17
   3   1   2    2.86    1.09
  -3  -1   2    2.05    1.34
   3   1   2    3.54    1.11
  -1   3   2    5.15    1.75
   1  -3   2    5.29    1.45
   1   3  -2    1.23    1.41
   3  -1  -2    1.40    1.51
   1   3  -2    2.73    1.45
  -1   3   2    3.12    1.60
   3  -1  -2    1.38    1.55
  -3  -1   2    0.89    1.75
  -1  -3   2    3.19    1.41
   3  -1   2    2.32    1.65
   3   1  -2    2.56    1.69
  -1   3  -2    3.10    0.97
   1   3   2    0.91    1.36
  -1  -3   2    4.71    2.09
   3   1  -2    0.87    1.59
   3  -1   2    2.59    0.59
   1   3   2    3.60    1.29
  -1  -3   2    1.90    1.34
  -3   1   2    4.04    1.93
   3   1  -2    2.50    1.68
   3  -1   2    2.95    1.59
  -3   1   2    1.55    0.91
  -1   3  -2   -0.12    1.74
   3  -1   2    2.43    0.67
  -3  -1  -2    1.47    1.49
  -1   3  -2    1.01    1.50
   1   3   2    3.95    2.04
   1   3   2    3.89    1.41
   1  -3  -2    2.76    1.49
  -3   1   2    2.71    1.61
   1   3   2    4.63    1.60
  -1   3  -2    1.47    0.92
   1  -3  -2    3.50    1.62
  -1  -3   2    4.76    1.35
  -3   1   2    4.25    1.33
   3  -1   2    4.89    1.81
   1   3   2    4.82    1.53
   3  -1   2    1.36    1.12
   3  -1   2    3.13    2.04
   1   3   2    4.48    1.75
   3   1  -2    2.80    1.65
  -2   3   2   55.49    4.26
   3   2   2   44.88    3.89
   2  -3   2   46.08    4.43
   3  -2  -2   57.16    4.43
   2   3  -2   52.14    4.67
   2   3  -2   48.72    4.25
  -3  -2   2   47.77    4.18
   3   2   2   47.17    4.30
   3  -2  -2   46.03    4.14
   2  -3   2   47.73    4.25
   3   2   2   48.32    4.30
  -3   2  -2   49.95    4.06
  -3  -2   2   51.02    3.84
  -2   3   2   48.38    4.93
   3   2   2   40.08    3.83
   2  -3   2   50.14    3.75
   2   3  -2   50.42    4.23
  -2  -3  -2   46.58    3.82
   2  -3   2   51.57    5.16
  -3  -2   2   49.99    4.28
   3   2   2   47.28    4.30
   3   2   2   49.83    4.74
  -3  -2   2   49.60    4.31
   3  -2  -2   53.15    4.31
   3  -2  -2   44.74    3.59
  -2   3   2   47.09    4.08
   2   3  -2   46.34    3.95
   2  -3   2   48.19    3.83
   3   2   2   39.60    4.19
  -2   3   2   45.06    3.46
   3   2  -2   52.51    4.46
  -3  -2  -2   46.26    4.15
   2   3   2   55.16    4.36
   2   3   2   45.98    4.15
   2  -3  -2   41.31    4.13
   2   3   2   46.48    4.68
  -3   2   2   51.60    4.49
   3  -2   2   49.44    4.08
   3  -2   2   46.63    3.68
   2   3   2   53.37    4.07
   3  -2   2   41.39    4.27
  -2  -3   2   44.90    4.66
   2  -3  -2   51.12    4.27
   2   3   2   48.28    4.18
   3  -2   2   49.86    4.30
   2   3   2   51.82    4.05
   3   2  -2   45.16    4.33
  -3   2   2   53.67    4.38
   2   3   2   43.63    4.04
   3   2  -2   49.84    4.59
  -2  -3   2   47.52    3.80
   3   2  -2   51.80    4.35
  -2  -3   2   48.59    4.17
   3  -2   2   46.95    4.84
  -2   3  -2   51.04    4.16
   3   3   2   13.16    2.00
   3   3   2   15.15    2.51
   3   3   2   14.83    2.19
   3   3   2   10.13    2.12
   3  -3   2   15.34    2.07
   3   3   2   13.07    2.37
   3  -3   2   13.83    2.42
  -3   3   2   18.66    1.79
  -3   3  -2   15.60    2.50
  -3  -3   2   14.67    2.19
   3  -3  -2   17.61    2.57
   3  -3  -2   20.48    2.71
   3   3  -2   19.59    2.77
   3   3   2   12.44    2.00
   3   3  -2   19.39    2.48
  -3  -3   2   13.42    2.28
   3  -3   2   18.05    2.57
  -3   3   2   18.90    2.85
   3  -3   2   17.33    2.85
   3  -3  -2   10.94    2.08
   3  -3   2   14.11    1.92
  -3  -3   2   15.54    2.27
  -3  -3  -2   15.49    2.45
  -3   3   2   17.36    2.60
   3   3   2   17.15    2.27
   3   3  -2   15.71    2.40
   3   3  -2   15.93    2.48
  -4   0   2    3.13    1.42
   0   4   2    3.28    1.37
   4   0   2    1.27    1.88
   0   4  -2    5.86    1.96
   0   4   2    3.06    2.17
  -4   0  -2    5.78    1.67
   0  -4   2    4.88    2.07
  -4   0   2    5.53    2.05
   4   0  -2    4.65    1.52
   0   4   2    1.54    1.45
   0   4   2    4.54    1.50
   4   0   2    5.03    1.85
   0  -4   2    4.85    1.46
   0  -4   2    4.68    1.35
   0   4   2    3.62    1.61
   4   0  -2    2.83    1.73
   0   4  -2    1.98    1.20
  -4   0   2    2.18    1.37
   4   0  -2    4.19    1.58
   0   4  -2    3.30    1.46
   4   0   2    5.25    2.07
   4   0   2    4.24    1.86
   0   4   2    3.46    1.61
   0   4   2    3.30    1.22
   0   4  -2    4.46    1.33
   4   0   2    3.30    1.19
   0  -4   2    3.87    1.28
   4   0  -2    0.96    1.78
   4   0   2    2.54    0.94
   4   0   2    4.79    1.01
  -4   0   2    4.01    1.18
   1   4  -2   12.61    1.89
   4   1   2   11.99    1.51
   4   1   2    9.74    2.25
  -1   4   2   10.54    1.96
   1  -4   2   13.62    1.94
   4  -1  -2   10.76    1.74
   1   4  -2   11.09    2.00
  -4   1  -2   14.94    1.94
   1   4  -2   12.17    2.49
   4   1   2   10.49    2.20
   4   1   2   10.12    1.51
   4   1   2    6.71    2.15
  -4  -1   2   10.92    1.74
  -1   4   2   10.70    1.84
  -1   4   2   12.15    2.04
  -4  -1   2   13.25    2.24
  -1   4   2   12.99    1.89
  -1   4   2   14.85    2.71
   1   4  -2   12.29    1.86
   4  -1  -2   10.68    2.09
  -4  -1   2   10.69    1.70
  -4  -1   2    8.46    1.70
   4  -1  -2   13.85    2.19
   4   1   2    8.42    2.08
   1  -4   2    8.89    1.72
   4   1   2   12.95    1.62
   4  -1  -2    8.73    2.07
  -1   4   2   11.44    1.82
   1  -4   2    6.92    2.32
   4   1   2    9.63    1.54
   1   4   2    6.94    1.83
  -1  -4   2    9.62    1.57
  -4   1   2   10.53    1.45
  -1   4  -2   10.06    1.89
  -1  -4   2    8.81    2.38
   4   1  -2   12.91    2.11
   1   4   2    8.04    2.22
  -4   1   2   13.31    2.32
   4   1  -2   11.37    2.18
  -1   4  -2   12.82    2.39
   1  -4  -2    7.47    1.89
   4  -1   2   12.42    2.18
  -4   1   2   11.86    1.81
   4  -1   2    9.03    0.96
   4   1  -2   12.38    2.12
   4  -1   2    9.16    2.16
   1   4   2    8.66    1.72
   1   4   2    9.80    1.84
   4  -1   2   11.16    2.09
   1   4   2   10.73    1.72
   4  -1   2   12.78    1.80
  -1  -4   2   14.11    1.65
  -4  -1  -2   12.16    1.99
  -1   4  -2   12.95    1.81
   4  -1   2    8.93    2.33
  -1   4  -2   11.54    1.46
  -1  -4   2    8.06    1.70
   4   1  -2    9.05    2.18
   1   4   2   12.92    2.01
  -1  -4   2   11.78    1.58
   1   4   2   12.11    1.99
  -2   4   2    2.10    2.21
   4   2   2    2.19    1.02
   4  -2  -2    0.28    1.19
  -2   4   2    1.69    1.04
  -4  -2   2    2.96    1.42
   2   4  -2    0.49    1.40
   4   2   2    0.76    1.01
  -4  -2   2    3.47    1.87
  -4   2  -2    3.47    1.39
   2  -4   2    0.43    1.98
   2  -4   2    2.22    1.13
   4   2   2    3.38    1.83
  -4  -2   2    2.23    1.33
  -2   4   2    3.08    1.61
   4  -2  -2    0.58    1.49
   2   4  -2    1.96    1.54
   4  -2  -2    1.02    1.46
   2   4  -2   -0.12    1.96
   2   4  -2    0.13    1.62
   2  -4   2   -0.09    1.22
   2  -4   2    2.61    1.14
   4   2   2    1.89    1.88
   4  -2  -2    2.28    1.07
   2   4  -2    1.39    1.40
   4   2   2    1.82    1.76
   4   2   2    0.86    1.60
  -2   4   2    4.35    1.62
   4  -2  -2    0.93    1.62
  -4  -2   2   -0.30    1.44
   4   2   2    1.63    1.37
  -2  -4   2    2.25    1.46
   2   4   2    1.62    1.31
   4  -2   2    3.44    1.81
   2   4   2   -0.32    1.84
  -2  -4   2    1.22    1.28
   2   4   2    2.20    1.65
   2   4   2    0.57    1.38
   4  -2   2    0.09    2.02
  -4   2   2   -0.11    1.54
   4  -2   2    3.41    1.59
   4  -2   2    2.98    1.12
   4   2  -2    1.66    1.53
  -4  -2  -2    0.35    1.28
   4   2  -2    3.27    1.85
   2   4   2    1.67    1.50
   4   2  -2   -2.66    1.86
   2   4   2    2.19    1.69
  -4   2   2    3.09    1.85
  -2  -4   2    1.91    1.82
  -4  -2  -2    2.35    1.62
   4  -2   2    2.63    1.67
   2   4   2    1.99    1.55
   2  -4  -2    1.72    1.39
  -2   4  -2    1.57    1.42
  -2   4  -2    2.44    1.86
  -2  -4   2    2.12    1.18
   4   2  -2    1.99    1.79
  -2   4  -2    2.24    0.70
  -2  -4   2    2.55    1.27
  -4   3  -2    2.05    1.31
  -4  -3   2    2.10    1.49
   4  -3  -2    3.66    1.31
   4   3   2    0.65    1.65
   3   4  -2    0.89    1.56
   4   3   2    1.18    1.72
   3  -4   2    2.34    1.08
   4   3   2    3.85    1.61
  -3   4   2    2.03    1.07
  -4  -3   2    2.92    1.73
   3   4  -2    1.28    1.60
   3  -4   2    0.62    1.44
   3   4  -2    1.83    1.52
  -4  -3   2    2.22    1.31
   3   4  -2    2.74    1.32
   4   3   2    0.78    1.81
  -3   4   2    2.82    2.17
   4   3   2    3.12    1.77
   4   3   2    0.62    1.37
   4  -3  -2    0.92    1.49
  -3   4   2    2.18    1.63
   4  -3  -2    2.20    1.38
   4   3   2    0.52    1.42
   4  -3  -2    1.12    1.06
   3   4  -2    1.42    2.24
   3  -4   2    2.70    1.72
   3  -4   2    1.87    2.04
   4   3   2    1.73    1.16
   4  -3  -2    0.05    1.55
   3  -4   2    2.79    1.23
   3   4  -2    3.95    1.65
   3  -4  -2    1.66    1.53
   3   4   2    2.49    1.60
   4  -3   2    1.75    1.60
  -3   4  -2    3.32    1.37
   4  -3   2    1.20    1.37
  -3  -4   2    0.94    1.09
   4   3  -2    0.61    1.77
  -4  -3  -2    0.87    1.05
   3   4   2    0.55    1.43
   4   3  -2    0.38    1.48
  -3  -4   2   -0.35    1.78
   3  -4  -2   -0.19    1.46
  -3  -4   2    0.16    1.56
  -3  -4   2    0.55    1.27
  -4   3   2   -2.47    1.69
   3   4   2    1.80    1.69
   4  -3   2    1.57    1.04
   3   4   2    3.15    1.44
   3   4   2    1.04    1.65
   4   3  -2    2.18    2.16
   4  -3   2    1.08    2.11
   3   4   2    1.94    1.76
   3  -4  -2    1.73    1.59
   4  -3   2    0.48    1.71
  -4   3   2    3.34    1.87
  -3  -4   2    1.12    1.42
   4   3  -2    2.03    1.77
   3   4   2    3.53    1.95
   3   4   2    1.57    1.36
  -4  -3  -2    1.43    1.54
   4  -4   2   34.78    4.11
   4   4  -2   41.87    4.57
  -4  -4  -2   45.84    3.85
   4  -4  -2   35.94    3.21
   4   4   2   36.25    3.58
   4   4  -2   44.99    3.60
   4  -4   2   36.71    3.07
  -4  -4  -2   41.72    3.37
  -4  -4   2   31.95    3.73
   4  -4   2   36.87    3.33
   4   4   2   37.55    3.86
  -4   4  -2   41.12    3.57
   4  -4   2   31.32    3.23
   4   4   2   36.16    3.92
  -4   4   2   40.80    4.65
   4   4  -2   49.72    4.19
   4   4   2   36.67    3.73
   4   4   2   38.86    3.84
  -4  -4   2   40.00    3.32
   4  -4   2   35.70    4.52
   4   4   2   36.18    3.66
   4  -4   2   41.37    3.81
  -4   4   2   38.79    3.83
   4   4  -2   40.91    4.08
   4  -4  -2   32.97    3.80
   4   4   2   28.87    3.96
   4  -4  -2   48.40    4.07
   4  -4  -2   40.40    3.87
  -4   4   2   39.29    3.16
   4   4   2   36.08    3.34
  -4  -4   2   32.76    3.79
  -4  -4   2   38.31    3.72
  -4  -4   2   31.83    3.11
   4   4  -2   41.30    4.04
   0   5   2   -0.78    1.38
   0   5   2    0.80    1.48
   5   0   2    2.79    0.86
   5   0   2    0.29    1.82
  -5   0  -2    0.09    1.59
   0   5   2   -2.14    1.28
   5   0   2    0.90    1.81
   5   0   2   -0.65    1.92
   5   0  -2    0.26    1.42
   0  -5   2   -0.69    2.02
   0   5   2    0.98    1.46
  -5   0   2    1.59    1.23
   0   5   2   -1.02    1.11
  -5   0   2    0.02    2.06
   5   0  -2   -1.39    1.57
   0   5   2   -0.05    1.27
   0   5  -2   -2.04    1.32
   0   5   2   -0.16    2.19
   0  -5   2    0.22    1.07
   0  -5   2   -0.33    1.11
  -5   0   2    0.78    1.03
   0   5  -2    0.47    1.22
   5   0   2   -0.01    0.81
   5   0  -2    1.94    1.72
   5   0  -2    0.19    1.92
   0   5  -2   -0.09    1.83
   5   0   2   -1.23    1.07
   5   0   2   -1.27    1.69
   0   5  -2    1.49    1.29
   1   5  -2   25.99    3.63
   5   1   2   22.33    3.53
   5  -1  -2   28.14    3.26
   5  -1  -2   27.52    3.41
  -5   1  -2   25.17    3.08
   1   5  -2   23.36    2.79
   5  -1  -2   25.06    3.23
   5  -1  -2   22.36    3.04
   5   1   2   28.69    3.49
  -1   5   2   28.10    2.75
  -5  -1   2   28.75    2.83
  -1   5   2   25.89    4.17
   5   1   2   26.83    2.57
  -1   5   2   29.79    3.19
   1   5  -2   27.03    3.20
  -1   5   2   23.55    2.81
   5   1   2   21.90    2.60
  -5  -1   2   27.21    2.89
   1  -5   2   28.93    4.27
   5   1   2   25.55    3.39
   1   5  -2   21.31    3.02
  -1   5   2   24.18    2.68
  -1   5   2   27.17    3.08
   5  -1  -2   25.38    2.46
   5   1   2   26.39    3.60
  -5  -1   2   21.06    2.64
   5   1   2   19.82    2.44
  -5  -1   2   28.62    3.71
   1  -5   2   26.74    2.63
   1   5  -2   19.51    2.82
  -1   5   2   23.73    2.58
  -1  -5   2   21.97    2.73
   1   5   2   23.24    2.76
   5  -1   2   24.24    3.79
   1   5   2   25.96    3.08
  -5   1   2   26.16    2.17
  -5   1   2   28.65    3.61
  -1  -5   2   29.87    2.74
   5  -1   2   30.33    3.50
  -1   5  -2   26.18    3.42
   5   1  -2   26.84    3.36
  -1   5  -2   22.47    2.50
   1   5   2   24.28    2.98
   5   1  -2   27.12    3.30
   1   5   2   27.94    3.13
   5  -1   2   22.41    2.49
   1   5   2   22.85    2.45
  -5  -1  -2   23.10    3.16
   5   1  -2   25.53    3.39
   1   5   2   25.69    3.94
  -1   5  -2   22.56    3.00
   5   1  -2   30.54    3.40
   5  -1   2   26.18    3.17
  -5   1   2   22.87    2.83
  -5  -1  -2   19.31    2.64
  -1  -5   2   27.53    4.38
   5  -1   2   21.34    3.01
   1   5   2   24.84    3.10
  -1   5  -2   24.03    2.41
  -5  -2   2    3.28    1.53
   5   2   2    2.17    1.86
   2   5  -2    0.20    1.73
  -2   5   2    1.85    1.45
   2   5  -2    1.16    1.45
   2  -5   2    1.01    1.22
   5   2   2    0.86    1.08
  -5  -2   2    2.78    1.41
   5   2   2    4.62    2.22
   2   5  -2    4.28    1.60
  -5   2  -2    2.23    1.40
   2   5  -2    1.63    1.25
   2   5  -2    0.90    2.03
   2  -5   2    3.02    1.35
   5  -2  -2    1.08    1.59
   5  -2  -2    2.61    1.15
   5   2   2    1.16    1.84
  -2   5   2    2.85    1.53
   5  -2  -2    0.51    1.43
   2  -5   2    3.01    1.11
   5   2   2    1.48    1.03
   5   2   2    2.89    1.19
   2  -5   2    2.78    2.18
  -2   5   2   -0.94    1.56
   5   2   2    0.74    1.95
  -2   5   2    1.85    2.25
   5  -2  -2    1.31    1.85
  -5  -2   2    0.27    1.73
  -2   5   2    0.21    1.18
  -5  -2   2    1.56    1.42
   5  -2  -2    1.07    1.52
   5   2   2    1.95    1.79
  -5   2   2   -0.23    1.49
  -2  -5   2   -0.03    1.17
   2   5   2    0.53    1.16
  -2  -5   2    0.35    2.03
   2  -5  -2   -0.12    1.49
   5  -2   2    4.46    2.06
   2   5   2    2.34    1.99
   2   5   2    2.03    1.54
   5   2  -2    1.48    2.03
  -5  -2  -2    3.15    1.73
  -5   2   2    1.41    1.95
   5   2  -2    0.91    1.60
   5   2  -2    1.99    2.00
  -2  -5   2    5.53    1.34
   2   5   2    2.07    1.69
   5  -2   2    3.19    1.11
  -2   5  -2   -1.15    1.39
   5  -2   2    1.97    1.94
  -5  -2  -2    1.69    1.11
  -2  -5   2    2.53    1.02
  -2   5  -2    4.95    2.05
   5  -2   2    0.84    1.50
   5   2  -2    2.09    1.83
   2   5   2    3.65    1.77
   2   5   2    1.54    1.64
   2   5   2    2.40    1.68
  -2  -5   2    1.15    1.21
   5  -2   2    0.80    1.45
   5  -2   2    2.10    1.81
   5   3   2    7.41    1.75
   3  -5   2    8.34    1.77
   5   3   2    7.30    2.28
   5   3   2    6.92    1.72
   5   3   2    8.10    1.91
   3   5  -2    3.25    1.88
   5  -3  -2    9.23    1.77
   5  -3  -2    6.69    1.86
  -5   3  -2    9.51    1.65
   5   3   2    4.27    1.88
   3   5  -2    6.08    1.87
   5   3   2    9.74    1.78
  -3   5   2    7.19    1.83
   3  -5   2    8.33    1.31
   5  -3  -2    6.31    1.32
  -5  -3   2    7.47    1.42
  -3   5   2    9.06    1.53
   5   3   2    6.37    2.16
   3   5  -2    5.97    1.86
   3  -5   2    8.91    2.69
   3   5  -2    4.13    1.67
   5   3   2    7.71    1.38
   5  -3  -2    8.05    1.68
  -5  -3   2    8.91    2.11
  -3   5   2    8.22    2.76
   5  -3  -2    6.72    2.02
   3  -5   2    8.70    1.68
   3   5  -2    6.56    1.51
  -3   5   2   12.43    2.13
  -5  -3   2    9.96    1.73
   5   3   2    6.15    2.13
   3   5  -2    4.14    2.55
  -3   5   2   10.98    1.92
   5   3   2    7.46    1.25
   5  -3   2    8.27    1.91
   3   5   2    9.60    2.07
  -5  -3  -2    5.13    1.26
  -3  -5   2    7.58    1.35
   3   5   2    6.82    1.70
   5  -3   2    6.93    2.10
  -5   3   2    9.32    2.34
   5  -3   2    9.07    2.23
   3   5   2    5.34    2.16
  -3  -5   2    7.98    1.58
   5   3  -2    7.05    2.16
   5  -3   2    7.60    1.46
   5  -3   2   13.22    2.55
  -5   3   2    6.06    2.04
  -3   5  -2    6.42    2.13
  -3  -5   2    8.55    2.41
   5   3  -2    7.22    2.45
  -3  -5   2    8.91    1.47
   5   3  -2    4.43    1.74
   5   3  -2    8.47    2.19
   3  -5  -2    6.85    1.68
   3   5   2    6.31    1.86
   3   5   2    8.46    2.05
  -3  -5   2    9.04    1.73
  -3   5  -2    6.10    1.57
  -5  -3  -2    8.96    1.92
   5  -3   2    6.77    1.60
   3   5   2    8.06    2.07
   3   5   2    8.04    1.77
   3   5   2    6.54    2.05
  -4  -5  -2   15.45    1.83
  -4   5   2   15.55    2.27
   4  -5   2   10.48    2.08
   4   5  -2   15.80    2.33
   5   4   2   12.52    2.29
   4   5  -2   13.24    1.84
   5   4   2   12.30    2.05
   4   5  -2   13.31    2.94
   5   4   2   12.61    2.02
   5  -4  -2   11.02    2.08
  -5  -4   2   15.44    2.21
   5  -4  -2   14.05    1.92
   5  -4  -2   14.97    2.52
   4  -5   2   12.44    1.80
   4  -5   2   13.08    2.80
   5   4   2   13.35    2.22
   4   5  -2   13.47    2.27
   5  -4  -2   12.98    2.11
   4   5  -2   16.97    2.49
   5   4   2   12.55    2.14
  -5  -4   2    8.04    2.11
  -5  -4   2   13.25    2.30
  -5  -4   2   14.45    2.08
   5   4   2   10.34    1.58
  -4   5   2   15.65    2.28
   4  -5   2    7.82    1.43
  -5   4  -2   15.06    2.22
  -4   5   2   14.59    2.99
   5   4   2   11.04    2.64
   4   5  -2   11.49    2.53
   5   4   2   13.34    2.56
   5   4   2    7.17    2.10
   5  -4   2    6.40    2.28
  -5  -4  -2   13.78    2.18
   4   5   2    9.41    1.99
   4  -5  -2   13.16    2.24
  -4   5  -2   12.59    1.84
   4   5   2   15.73    2.59
  -4  -5   2    9.52    2.33
  -5   4   2   16.06    2.66
  -4  -5   2   10.30    1.56
   5  -4   2   12.14    2.37
   5  -4   2   11.28    1.65
   4  -5  -2   12.47    2.03
  -5  -4  -2   11.82    1.60
   5   4  -2   11.29    2.37
   5   4  -2    7.43    2.18
   5   4  -2   14.32    2.98
   4   5   2   11.27    2.34
   5   4  -2   14.57    2.52
   4   5   2   10.79    2.13
   4   5   2   12.52    1.98
   5  -4   2   14.81    2.88
   5  -4   2   11.04    2.05
   4   5   2   11.41    2.20
   4   5   2    9.59    2.37
   4   5   2    7.63    2.23
   4   5   2   15.38    2.38
   5   4  -2   15.22    2.23
  -4  -5   2    9.93    2.01
  -4  -5   2   15.08    1.78
   4  -5  -2   13.85    2.29
  -5   4   2    7.76    2.47
   5  -4   2   14.38    1.98
   5   5   2    4.84    1.89
   5   5   2    6.90    1.70
   5   5  -2    8.57    1.58
   5  -5   2    4.91    1.47
   5  -5   2    8.40    2.23
   5  -5   2    3.95    1.85
   5   5   2    7.17    2.05
   5  -5  -2    7.35    1.85
  -5   5  -2    7.35    1.51
  -5   5   2    8.76    2.65
   5   5  -2    9.18    2.13
   5   5  -2    7.83    2.15
   5  -5  -2    8.17    1.88
  -5  -5   2    7.51    1.82
  -5  -5   2    4.50    1.81
   5   5   2    5.05    1.93
  -5  -5   2    8.86    1.56
   5  -5  -2    9.72    1.83
  -5   5   2    6.71    2.01
   5  -5   2    4.75    2.58
   5   5  -2    5.69    1.94
   5   5  -2    6.09    1.99
   5  -5   2    7.14    1.31
   5   5   2    3.76    2.04
   5   5   2    7.19    2.27
   5  -5   2    7.90    1.91
  -5  -5   2    6.88    1.36
   5   5   2    6.41    1.96
   5   5   2    3.34    1.37
   5  -5  -2    4.70    1.30
   5   5  -2    5.43    2.78
  -5  -5  -2    9.53    1.37
   5   5   2    5.78    1.85
   0   6   2    8.84    2.68
  -6   0  -2    9.04    1.92
   0   6   2    7.54    1.84
   0   6   2    9.13    2.01
   6   0  -2    9.70    2.17
   6   0   2    7.21    1.43
  -6   0   2    9.06    1.41
  -6   0  -2    9.11    1.61
   6   0   2    5.09    2.24
   6   0  -2    8.28    2.16
  -6   0   2    9.44    2.40
   0   6  -2    6.36    1.76
   0   6  -2   11.55    1.86
   6   0   2   10.47    1.84
   0  -6   2    6.91    1.41
   6   0  -2   17.91    2.93
   6   0   2    9.83    2.38
   6   0  -2    6.03    1.41
   0  -6   2    9.62    1.79
   0   6  -2   11.98    1.89
   6   0   2    9.31    2.47
   0   6  -2    6.94    1.56
   6   0  -2    9.48    2.13
   0  -6   2    6.81    1.41
   6   0   2    9.56    2.11
   0   6   2   11.28    1.86
   0   6  -2    3.42    2.16
   0  -6   2    6.98    2.64
   0   6   2    8.16    1.81
   0   6   2    7.47    1.84
  -1   6   2    9.23    2.70
   6   1   2    7.88    2.47
   6   1   2    9.81    2.29
  -6  -1   2   12.51    2.54
   6   1   2    6.74    1.38
   6   1   2    8.52    2.48
   6   1   2    7.76    1.42
   1   6  -2    9.00    2.65
  -6  -1   2    8.48    1.66
  -1   6   2    8.15    1.74
   6   1   2    7.11    1.41
   1   6  -2    9.18    2.05
   1  -6   2    6.04    2.57
   6   1   2    9.98    1.84
   1   6  -2   10.27    1.93
  -1   6   2    8.49    1.96
   1   6  -2    5.45    1.56
  -1   6   2    8.55    2.00
   6  -1  -2    6.08    2.38
   1  -6   2    4.98    1.30
   6  -1  -2    8.88    1.49
  -6  -1   2    5.55    1.73
   1   6  -2    7.98    1.91
  -1   6   2    8.48    1.59
  -1   6   2    8.18    1.76
   6   1   2   11.59    2.30
   6  -1  -2    9.90    2.13
   6  -1  -2    6.23    1.87
   1  -6   2    5.62    1.37
   6  -1  -2    9.42    2.10
  -1   6   2    8.16    1.73
  -6   1  -2    8.81    1.88
   1  -6   2    6.97    1.59
   6   1  -2   10.63    2.73
   1   6   2    9.94    1.95
   1   6   2    8.70    1.90
   6   1  -2   10.42    2.23
  -6  -1  -2    9.53    1.45
   1   6   2   13.33    2.81
   6  -1   2   10.08    2.21
   1   6   2   10.48    2.12
  -1  -6   2    9.16    1.51
  -6  -1  -2    7.49    2.05
  -1   6  -2    7.90    1.56
   6   1  -2   10.11    2.16
  -1   6  -2    9.44    2.31
   1   6   2    8.61    1.90
   6  -1   2    9.21    1.55
  -1  -6   2    8.04    1.46
   6   1  -2    7.59    2.21
  -1   6  -2    8.42    1.80
  -6   1   2    9.15    1.42
   1   6   2    8.01    1.96
   6  -1   2    7.87    2.47
   6  -1   2    8.96    2.37
   6  -1   2    8.85    2.17
  -6   1   2    7.11    2.43
   6  -1   2   10.38    1.83
  -1  -6   2    8.65    2.64
   6  -2  -2    0.21    1.74
  -2   6   2    4.75    2.66
   6  -2  -2    4.00    1.27
   6   2   2    1.83    1.11
   2  -6   2    1.24    2.21
  -2   6   2    1.48    1.63
   6   2   2   -1.35    1.63
   6  -2  -2    3.90    2.13
   6   2   2    1.70    2.07
   2   6  -2    5.85    1.73
  -6   2  -2    2.12    1.51
   2   6  -2    4.42    1.86
  -2   6   2    2.35    1.34
   2  -6   2    0.96    1.17
   2   6  -2    3.66    1.38
  -6  -2   2    4.54    1.57
   2   6  -2    3.61    1.72
   2  -6   2    1.14    1.05
   6  -2  -2    4.10    1.58
   6   2   2    3.01    1.37
   6   2   2    1.62    1.53
  -2   6   2    4.98    1.73
   6   2   2   -0.91    1.17
  -2   6   2    3.59    1.37
   6   2   2    3.24    2.14
  -6  -2   2    3.32    1.55
   6  -2  -2   -0.14    1.55
   2  -6   2    1.13    1.43
   6   2   2    2.72    2.13
  -6  -2   2    4.08    2.01
   2   6  -2    3.66    2.38
  -2   6   2    2.12    0.79
  -2   6   2    1.49    1.46
   2   6  -2    3.30    1.98
  -6   2   2   -1.36    1.46
  -6   2   2    4.45    2.27
  -2  -6   2    2.56    2.34
   6  -2   2    3.90    2.14
  -2   6  -2    3.69    1.55
   2   6   2    1.01    1.49
   2   6   2    1.82    1.72
   6  -2   2    0.92    1.88
   2   6   2    3.56    1.79
   6   2  -2    1.83    1.61
   6   2  -2    3.46    2.18
   6   2  -2    5.79    2.08
  -2  -6   2    0.51    1.10
   2   6   2    0.56    1.69
   2   6   2    4.97    1.81
   6  -2   2    0.38    1.42
  -6  -2  -2    2.58    1.88
   6  -2   2    7.98    2.15
  -2   6  -2    1.09    1.88
   2   6   2    0.28    1.97
   6   2  -2    3.66    2.34
  -6  -2  -2    2.90    1.15
   6  -2   2    1.89    1.69
   2   6   2   -1.02    1.57
   6  -2   2    1.11    1.15
  -2  -6   2    1.97    1.23
   6   3   2    9.77    2.54
  -3   6   2   10.16    3.13
   3   6  -2    4.02    2.06
   6  -3  -2   16.17    2.29
   6  -3  -2   14.76    2.61
  -3   6   2   13.81    2.24
   6   3   2   11.91    1.79
  -6  -3   2   10.57    2.28
   6   3   2   11.07    1.39
   3   6  -2   11.65    2.34
   3   6  -2    7.26    1.69
   6   3   2   11.67    1.89
   3  -6   2    6.49    2.50
  -3   6   2   11.11    2.05
   3   6  -2   12.71    2.25
   6   3   2    8.56    1.91
   3   6  -2   11.96    2.96
   6   3   2   11.10    2.18
   6   3   2    6.65    1.79
  -6  -3   2   12.13    1.83
  -6  -3   2    9.75    1.60
  -6   3  -2   15.97    2.07
  -3   6   2   14.72    2.06
  -6  -3   2   18.11    2.86
   3  -6   2   10.12    1.54
   6   3   2   12.22    2.64
  -3   6   2    9.26    2.20
   3  -6   2    6.98    1.61
   3   6  -2   12.25    2.23
   6  -3  -2   12.03    2.04
   6   3   2   10.23    2.55
   6  -3  -2   13.60    2.39
   6  -3  -2    8.68    1.55
  -6  -3  -2   10.58    2.23
  -3  -6   2   10.63    1.61
   6  -3   2    7.89    2.33
   3   6   2   11.67    2.23
   3   6   2   14.50    2.40
  -6   3   2   11.21    2.28
   6  -3   2    8.92    1.74
   6  -3   2   14.71    2.60
   6  -3   2    8.75    2.13
  -3  -6   2   10.94    1.65
   3   6   2    9.37    2.24
   3   6   2    9.17    1.82
   6   3  -2   14.84    2.87
   3   6   2    9.50    2.38
  -3  -6   2    9.23    2.61
   6   3  -2    8.66    2.53
  -3   6  -2   11.62    1.85
   6   3  -2   14.70    2.08
   6  -3   2   10.57    1.66
   3   6   2   13.53    2.42
   6   3  -2   14.99    2.51
  -6  -3  -2    8.71    1.51
  -3   6  -2    7.40    2.33
  -3  -6   2   10.65    1.86
   6   3  -2   17.60    2.50
   3   6   2    4.84    2.06
   3   6   2   12.22    1.83
   6  -3   2   12.56    2.54
  -6   3   2   14.78    2.77
   4  -6   2    4.95    1.71
   4  -6   2    8.30    2.72
   4   6  -2    6.66    1.91
   4   6  -2    3.07    2.00
  -4   6   2    8.87    1.91
   4  -6   2    6.19    1.32
  -4   6   2    7.78    1.94
  -6  -4   2   10.44    1.69
   6  -4  -2    9.14    2.06
  -6  -4   2    7.36    2.07
   6  -4  -2    7.77    2.12
   4   6  -2    8.65    2.10
   4  -6   2    6.07    1.67
  -4   6   2    9.51    2.89
   6   4   2    4.35    1.60
   6   4   2    3.11    2.22
   6  -4  -2    8.54    1.85
   6   4   2    6.23    1.27
   6   4   2    6.17    2.25
   6   4   2    4.98    1.83
   4   6  -2    6.91    2.68
  -6  -4   2    4.29    1.36
   4   6  -2   10.28    2.17
   4   6  -2    8.98    1.70
  -6  -4   2    6.02    2.02
   4  -6   2    6.70    1.57
   6  -4  -2    9.27    1.51
   6   4   2    5.12    1.91
  -4   6   2    6.71    1.79
   6   4   2    5.08    2.21
   6   4   2    6.48    1.80
  -6   4  -2    9.08    1.68
  -4  -6   2    5.91    2.25
   4   6   2    7.02    1.72
  -4  -6   2    6.05    1.24
  -6   4   2    5.05    2.21
   6  -4   2    4.24    1.67
   6   4  -2    7.29    2.04
   4  -6  -2    8.90    1.92
   4   6   2   10.34    2.35
   6   4  -2   12.21    2.55
   6  -4   2    3.89    2.35
   6  -4   2    5.74    1.41
  -4   6  -2    8.81    1.68
   4   6   2    7.20    2.35
   4   6   2    8.03    2.15
  -6  -4  -2    8.84    2.12
   6   4  -2    6.65    2.80
   6  -4   2    7.45    1.92
   4   6   2    4.98    2.09
   4   6   2    4.20    2.07
   6   4  -2   10.93    2.29
  -4  -6   2    6.03    1.60
   6  -4   2    6.68    2.10
  -4   6  -2    9.22    2.41
  -6  -4  -2    7.92    1.42
   4   6   2    6.07    1.57
   6  -4   2    8.47    2.22
   4   6   2    8.22    2.01
   4   6   2    1.91    2.01
  -6   4   2    8.27    2.40
  -4  -6   2    5.70    1.40
   6  -4   2    7.66    1.60
   6   4  -2    9.71    2.33
   6  -5  -2   36.52    3.59
   6   5   2   36.56    3.84
  -6   5  -2   35.90    3.29
   5   6  -2   38.85    3.88
   5   6  -2   41.80    3.47
   6   5   2   37.20    3.14
   5  -6   2   37.32    3.04
   5  -6   2   31.92    3.85
  -5   6   2   41.16    4.95
  -6  -5   2   30.58    3.73
   6   5   2   38.27    4.10
  -5   6   2   37.47    3.73
  -6  -5   2   26.40    3.84
   5  -6   2   33.47    3.43
   5   6  -2   31.84    4.02
   5  -6   2   32.32    3.77
   6   5   2   40.23    3.96
   5   6  -2   31.14    4.56
  -6  -5   2   36.90    3.28
   6   5   2   32.51    3.83
   5  -6   2   43.43    5.12
  -6  -5   2   29.12    3.20
   5   6  -2   36.56    3.95
   6   5   2   38.27    4.17
   6  -5  -2   32.23    3.05
   6   5   2   30.05    3.49
   6  -5  -2   41.43    3.80
  -5  -6  -2   32.86    2.89
  -5   6   2   33.64    3.59
   6   5   2   31.99    3.97
   6  -5  -2   34.63    3.72
   6  -5   2   31.95    3.08
  -5   6  -2   36.19    3.31
   6   5  -2   33.22    3.85
   6   5  -2   39.97    4.93
   6  -5   2   34.15    3.40
   6  -5   2   32.57    3.62
   5   6   2   33.46    3.84
  -6   5   2   48.67    4.20
  -5  -6   2   32.41    3.67
   5   6   2   29.20    3.91
   6  -5   2   34.39    4.14
   6   5  -2   29.03    3.90
  -5  -6   2   35.88    3.17
   6  -5   2   41.59    5.15
  -5  -6   2   31.00    3.19
   6   5  -2   36.41    3.97
   5   6   2   32.50    4.06
   5   6   2   31.23    4.09
  -6  -5  -2   33.44    3.10
   5  -6  -2   41.03    3.64
   5   6   2   38.83    3.43
   6   5  -2   40.49    4.05
  -5   6  -2   34.58    4.23
   5   6   2   36.64    4.32
   5   6   2   34.10    3.56
   6  -5   2   40.16    4.25
   5   6   2   38.83    3.91
   5  -6  -2   33.00    3.63
  -6   5   2   33.48    4.52
   5   6   2   33.93    3.93
   6  -6   2    5.81    1.65
  -6   6  -2    6.29    1.46
  -6  -6   2    6.27    1.39
   6   6   2    6.20    2.17
   6   6   2    4.69    2.02
   6   6   2    8.88    2.42
   6  -6   2    6.60    1.41
  -6   6   2    9.35    2.09
   6   6   2    5.35    1.38
   6   6   2    5.43    1.72
   6   6  -2    5.90    1.82
  -6   6   2    8.01    2.59
  -6  -6   2    5.05    1.42
   6   6   2    9.40    2.06
   6  -6  -2    8.44    1.82
  -6  -6  -2    5.56    1.27
   6   6  -2   14.38    3.07
   6  -6   2    8.13    1.79
   6   6  -2    4.41    1.87
   6  -6   2    5.49    1.93
  -6  -6   2    4.01    1.83
   6   6   2    3.35    2.02
   6  -6   2    6.53    2.79
   6  -6  -2    4.80    1.84
   6   6  -2    3.20    1.83
   7   0  -2    2.73    2.19
   0   7  -2    0.18    1.52
   0   7  -2    1.25    2.16
  -7   0   2   -1.80    2.11
   0   7   2    2.69    2.38
   7   0  -2   -0.53    1.60
   0   7   2   -1.99    1.41
   0  -7   2   -0.29    1.04
   0   7  -2    1.77    1.28
   7   0  -2    0.51    1.86
  -7   0   2    1.06    1.16
   0   7   2   -1.82    1.39
  -7   0  -2   -3.32    1.47
   7   0   2    0.54    1.43
   0   7  -2   -0.92    1.36
   0   7   2    0.23    1.50
   7   0   2   -1.59    1.98
   0   7   2    0.21    1.49
   7   0   2    0.54    2.15
   7   0   2   -0.59    1.90
   0   7   2    0.04    1.60
   7   0   2    1.54    1.19
   7   0   2   -0.85    1.57
   0  -7  -2    3.62    2.92
   7   0  -2    0.35    1.14
   7   0  -2   -1.17    1.57
   0  -7   2    2.81    1.52
   0  -7   2   -2.17    2.40
   0   7  -2   -0.69    1.50
  -7   0  -2   -2.33    1.18
  -7   1  -2    0.63    1.57
   1  -7   2    0.90    1.04
  -1  -7  -2   -1.98    1.82
   7  -1  -2    1.52    1.18
   7   1   2   -2.85    1.94
   1   7  -2    0.55    1.38
  -7  -1   2    0.45    1.32
   7  -1  -2    0.23    1.60
   7  -1  -2    4.01    2.01
   7   1   2    1.42    2.00
  -7  -1   2   -0.13    2.00
   1   7  -2    2.94    2.24
   1   7  -2    0.39    1.73
   1   7  -2    0.54    1.54
   1   7  -2    1.28    1.82
  -1   7   2    1.51    2.67
   7   1   2    1.14    2.18
  -1   7   2    2.63    1.65
  -1   7   2    0.40    1.44
   1  -7   2    2.78    1.56
   7   1   2    0.55    1.10
   1   7  -2    3.31    1.69
  -1   7   2   -0.03    1.52
   1  -7   2    1.92    2.43
   7  -1  -2    2.20    1.54
  -1   7   2    2.61    1.42
   7   1   2    0.01    1.46
  -1   7   2    2.39    1.66
   7  -1  -2    0.89    2.10
   1   7   2    1.85    2.39
   7  -1   2    3.86    1.93
   7   1  -2    1.73    1.73
   7  -1   2    1.20    1.87
   7   1  -2    1.30    1.44
   1   7   2    4.07    1.69
   7   1  -2   -0.35    1.56
   7   1  -2    3.10    2.06
   7  -1   2    2.07    1.50
  -7   1   2    3.62    2.34
   7   1  -2   -0.37    2.20
  -7   1   2    0.62    0.88
  -1   7  -2    1.95    1.43
   7  -1   2    2.58    1.22
   7  -1   2    1.51    1.96
  -1  -7   2    1.73    1.23
   1   7   2    1.48    1.74
  -1   7  -2    0.09    1.90
  -1  -7   2    1.45    2.53
   7  -1   2    0.71    2.11
  -7  -1  -2    0.65    1.23
   1   7   2    0.32    1.65
   1   7   2   -0.14    1.65
  -7  -1  -2    3.39    1.69
   1   7   2    2.16    1.65
  -1   7  -2    2.14    1.34
   2  -7   2    9.74    1.96
  -7  -2   2   12.23    2.08
  -7   2  -2   10.71    2.09
   7   2   2   11.43    1.85
   2   7  -2   12.00    2.41
   7  -2  -2   11.23    1.67
   7  -2  -2   14.08    2.54
  -7  -2   2   12.34    2.00
   2   7  -2   11.78    2.91
   7   2   2   10.91    2.78
   7   2   2    8.04    1.67
  -2   7   2   10.09    2.10
   7  -2  -2   11.53    2.08
   2   7  -2   11.89    2.35
  -7  -2   2    8.75    2.39
   7  -2  -2   10.41    2.04
  -7  -2   2   16.06    2.06
  -2   7   2   15.52    2.34
   2   7  -2   13.23    2.24
   7   2   2   15.64    2.90
   2  -7   2    8.11    1.82
  -2   7   2   11.34    1.77
   7   2   2    9.75    1.86
  -2   7   2   10.49    2.05
   2   7  -2   10.55    2.16
  -2   7   2    8.60    3.18
   7   2   2    8.61    2.47
   7   2   2   11.13    1.60
   7  -2  -2   13.59    2.77
   2   7  -2   15.26    2.31
  -2  -7  -2    8.97    2.20
  -2   7   2    4.67    2.78
   2  -7   2   10.36    2.91
   2  -7   2   11.51    1.76
   7   2  -2    9.76    1.92
  -7  -2  -2   15.02    2.43
   7  -2   2   10.44    2.47
   2   7   2   10.67    2.33
   2   7   2   10.14    2.14
   2   7   2    8.17    2.15
  -2   7  -2    9.41    1.89
  -7  -2  -2   10.28    1.58
   7  -2   2   10.41    1.84
   7   2  -2   13.25    2.61
  -2   7  -2   10.56    2.63
   7  -2   2   12.93    2.45
   2   7   2   10.26    2.74
   7   2  -2    8.43    2.13
   2   7   2   11.07    1.90
   7  -2   2   10.39    2.56
   7   2  -2   15.31    3.05
   7  -2   2   15.89    2.99
  -2  -7   2   10.57    3.04
  -7   2   2   10.03    2.79
   2   7   2   10.50    2.25
   2   7   2   13.94    2.30
   7   2  -2   17.69    2.61
   2  -7  -2    7.78    2.60
   2   7   2    9.24    1.82
   7  -2   2    9.94    1.65
  -2  -7   2    7.88    1.57
   7   3   2    1.07    2.07
   3  -7   2   -1.79    2.36
  -7  -3   2    0.85    1.25
   3   7  -2   -0.53    1.84
  -7  -3   2    2.48    1.52
   3   7  -2   -1.54    1.58
   7  -3  -2    0.04    1.16
  -7  -3   2    3.21    1.79
   7  -3  -2   -1.03    1.47
  -3   7   2    1.15    1.49
  -3  -7  -2   -1.04    1.66
   7   3   2    1.69    1.48
   7   3   2    0.19    1.39
   3  -7   2    1.47    1.39
   3  -7   2    3.07    1.53
  -7  -3   2    2.05    1.87
   3   7  -2   -2.03    2.37
   7   3   2   -1.49    1.29
   7  -3  -2    3.06    1.49
   7  -3  -2    3.78    2.11
  -3   7   2    0.76    1.55
  -3   7   2    0.09    1.38
   7   3   2    2.34    2.13
   7   3   2   -3.25    1.84
   3   7  -2    0.63    1.77
   3   7  -2    1.12    1.40
   3  -7   2   -0.39    0.97
  -7   3  -2    2.12    1.47
   7   3   2    1.09    1.03
  -3   7   2    3.46    2.95
   3   7  -2    1.91    1.64
  -3   7  -2   -2.20    1.77
   3   7   2    0.02    2.20
  -3  -7   2    3.86    2.45
  -3  -7   2    1.13    0.75
   7  -3   2   -1.47    1.86
   7   3  -2    2.91    1.81
   7   3  -2    3.43    2.33
   7  -3   2    0.84    2.03
   3   7   2    1.14    1.43
   3  -7  -2    0.58    1.76
   3   7   2    2.37    1.52
   7   3  -2    3.00    1.91
  -3   7  -2    1.00    1.46
   7  -3   2   -0.17    1.16
   3   7   2    1.23    1.87
   3   7   2   -0.81    1.73
  -7  -3  -2    2.87    1.86
  -3  -7   2    0.75    1.23
   3   7   2    0.64    1.84
   3   7   2    0.54    1.76
   7  -3   2   -3.00    2.03
   7  -3   2    0.79    1.48
   7   3  -2    4.46    1.64
   7  -3   2    1.43    1.69
  -7   3   2    1.59    2.16
   3   7   2    1.89    1.72
   7  -3   2   -1.13    1.44
   7   3  -2    2.97    2.30
  -7  -3  -2    0.66    1.14
   4  -7   2    7.22    2.89
   4   7  -2    5.62    1.91
  -7  -4   2    6.31    1.59
   7  -4  -2    4.76    1.30
  -4   7   2    8.18    2.88
   4   7  -2    4.92    1.95
   4   7  -2    7.27    2.70
   4  -7   2    5.82    1.43
   4   7  -2    6.96    1.70
  -7  -4   2    3.48    1.91
  -7  -4   2    2.52    1.82
   4   7  -2    2.23    2.15
   7   4   2    5.05    1.60
   7   4   2    3.89    2.13
   4   7  -2    9.48    2.02
  -4   7   2    6.30    1.98
   7  -4  -2    4.74    2.13
   4  -7   2    7.09    1.31
  -7   4  -2    8.78    1.76
   7   4   2    6.72    2.05
   7   4   2    2.64    2.19
   7   4   2    7.17    2.52
   7   4   2    6.98    1.95
  -4   7   2    6.97    1.88
  -7  -4   2    5.07    1.38
  -4   7   2    5.43    1.66
   7   4   2    4.97    1.82
   7  -4  -2    5.04    1.63
   4  -7   2    2.71    2.07
   4  -7   2    7.52    1.71
   7  -4  -2    5.93    1.82
  -4  -7   2    2.90    1.30
   4  -7  -2    5.36    1.95
   7  -4   2    5.44    1.61
  -4  -7   2    6.25    3.76
   7   4  -2   11.16    2.61
   4   7   2    4.72    2.08
   7   4  -2    9.33    2.18
   7   4  -2    7.83    2.64
   4   7   2    2.39    2.13
  -7  -4  -2    7.12    1.37
   4   7   2    5.40    2.09
  -4   7  -2    5.87    2.11
   7  -4   2    7.02    2.40
   7  -4   2    7.30    2.30
  -4  -7   2    6.53    1.12
   7  -4   2   10.46    2.67
   7   4  -2    3.85    1.98
   4   7   2    6.53    2.22
   4   7   2    4.53    2.07
   7   4  -2    4.40    1.85
   4   7   2    3.47    1.95
  -7  -4  -2   10.37    2.09
   7  -4   2    5.87    1.42
   4   7   2    7.01    1.61
  -4   7  -2    3.54    1.48
   7  -4   2    6.63    1.90
  -7   4   2   10.52    2.56
   4   7   2    5.10    1.70
   7  -4   2    8.66    1.91
  -7  -5   2    2.86    1.28
   7  -5  -2    0.39    1.38
   7  -5  -2    5.63    2.01
   7   5   2    4.00    1.96
  -5   7   2    5.24    1.65
   7   5   2    1.06    1.54
  -5   7   2    3.34    1.88
   7   5   2    3.84    1.13
   7  -5  -2    2.49    1.56
   7   5   2    6.34    1.90
   5  -7   2    4.30    2.82
   5   7  -2    4.57    1.67
   7   5   2    4.13    1.80
   5  -7   2    4.53    1.77
  -7  -5   2    5.37    1.50
   5  -7   2    3.89    1.52
   5   7  -2    4.61    1.80
   7  -5  -2    4.66    1.25
   5   7  -2    4.45    2.66
  -5   7   2    4.19    2.98
   5  -7   2    2.99    1.14
   7   5   2    5.07    2.45
   5   7  -2    4.39    1.82
   7   5   2    3.44    2.11
   5   7  -2    4.33    1.89
  -7  -5   2    3.11    1.88
  -7   5  -2    4.73    1.51
  -7  -5   2    1.95    1.77
   5  -7   2    5.24    1.72
   7   5   2    4.32    2.63
   5   7   2    4.45    2.14
   7  -5   2   -0.19    2.32
   7  -5   2    3.15    1.98
   7   5  -2    4.57    2.01
   5   7   2    3.15    1.46
   7   5  -2    5.16    2.62
   5   7   2    1.54    1.89
   5   7   2    7.22    1.93
   5   7   2    5.20    2.07
   7  -5   2    3.76    1.50
   5   7   2    3.17    1.49
   7  -5   2    1.79    1.55
   5   7   2    6.48    2.15
  -7  -5  -2    4.04    1.30
  -5   7  -2    1.98    1.34
  -5  -7   2    1.98    1.24
   5   7   2    1.74    1.96
   7   5  -2    2.90    2.07
   5   7   2    4.25    2.03
   5  -7  -2    4.05    1.75
   7   5  -2    7.35    2.00
   7   5  -2    4.87    2.04
  -5   7  -2    2.11    1.93
   7  -5   2    4.03    1.32
   7  -5   2    2.43    2.04
  -7   5   2    7.03    2.27
  -6   7   2    3.87    2.69
   6  -7   2    1.55    1.82
   7   6   2    1.29    1.89
   6   7  -2    1.84    1.70
   6   7  -2    3.03    1.95
  -7  -6   2    2.63    1.86
   7   6   2    2.50    1.18
   7   6   2    1.74    2.20
   6   7  -2    2.90    1.88
  -7   6  -2    3.25    1.42
  -7  -6   2    2.91    1.22
   6  -7   2    1.04    1.59
   7   6   2    2.65    1.61
   7  -6  -2    1.87    1.73
  -7  -6   2    2.69    1.31
   7   6   2    2.35    2.09
   6  -7   2    3.93    1.10
   6  -7   2    1.79    1.39
   7   6   2    4.54    1.90
   7   6   2    1.06    1.76
   7  -6  -2    5.52    1.66
   6   7  -2    5.10    2.79
   6   7  -2    3.02    1.43
   6  -7   2    4.90    2.92
  -6   7   2    2.99    1.68
   7   6  -2    0.09    1.76
   6   7   2    2.15    1.33
   6  -7  -2    0.33    1.41
   7  -6   2    1.38    1.83
   7  -6   2    2.07    1.46
   6   7   2    1.37    1.90
   7  -6   2    2.04    2.72
   7  -6   2    2.02    2.38
  -6   7  -2    3.20    1.32
   7  -6   2    4.12    1.57
   6   7   2    7.14    2.30
   6   7   2    2.56    1.58
   7  -6   2    3.30    1.19
   6   7   2   -0.25    1.92
  -7   6   2    3.86    2.05
  -6  -7   2    1.18    1.22
   6   7   2    1.90    2.11
   7   6  -2    1.55    1.77
   7   6  -2   -2.28    2.14
   6   7   2    1.51    1.80
  -7  -6  -2    3.87    1.23
  -6   7  -2    5.43    2.32
   7   6  -2    3.68    1.91
   7  -7  -2   11.68    2.51
   7  -7   2   10.90    1.67
   7   7   2   10.72    1.61
   7  -7  -2   13.70    1.80
   7  -7  -2   13.23    2.21
   7   7  -2   10.19    2.44
   7   7  -2   11.70    2.49
   7   7   2    8.98    2.52
  -7   7   2   12.27    4.09
   7   7  -2   14.35    2.42
   7   7   2    6.49    2.21
  -7  -7   2   10.36    1.71
   7  -7   2   16.35    3.42
   7  -7   2    6.53    2.30
  -7  -7  -2   11.34    2.28
   7   7   2   13.96    2.72
   7  -7   2   10.63    1.91
  -7   7  -2   13.70    1.95
   7  -7   2   14.27    2.12
   7   7  -2   11.47    3.20
   7   7   2    5.58    2.40
  -7   7  -2   11.98    2.61
   7   7   2    8.92    2.00
  -7   7   2   11.83    2.24
   7   7   2    7.84    2.24
   0   8  -2   35.76    3.53
   8   0   2   37.36    4.24
   8   0   2   43.84    4.78
   0  -8   2   45.05    4.26
   8   0   2   42.68    3.78
   0   8   2   43.25    4.24
   0   8   2   46.98    4.40
   0  -8   2   62.86    6.09
   0   8  -2   41.88    5.14
   8   0   2   42.65    4.04
   0   8   2   52.15    4.43
   8   0  -2   46.61    4.22
   0   8   2   48.64    5.62
   8   0  -2   35.18    3.34
   0  -8   2   45.89    3.67
   0  -8   2   48.00    4.26
  -8   0  -2   36.65    3.54
   8   0  -2   44.08    4.59
   8   0  -2   45.92    4.11
   8   0   2   45.33    4.96
   8   0   2   47.48    4.93
  -8   0   2   40.88    3.78
  -8   0  -2   44.94    4.19
  -8   0   2   44.93    5.01
   0   8  -2   36.74    4.05
   0  -8  -2   40.10    4.30
   0   8   2   43.28    4.48
   8   0  -2   32.36    4.25
   1   8  -2   -0.74    1.29
   8   1   2    2.94    2.18
   1  -8   2    0.44    0.96
   1   8  -2   -1.98    1.77
  -1   8   2    0.65    1.54
   8  -1  -2    1.28    1.98
   8   1   2   -3.33    1.52
  -1   8   2    0.28    1.45
   1   8  -2   -0.26    1.61
   8   1   2   -1.58    2.23
  -8  -1   2   -0.23    1.34
   8   1   2   -0.58    1.38
   1   8  -2   -0.34    1.58
   1   8  -2    0.70    1.88
  -1   8   2    2.32    1.61
   8  -1  -2    1.66    1.61
   8  -1  -2    0.47    2.10
  -1  -8  -2    1.23    1.87
   8  -1  -2   -0.84    1.47
   1  -8   2    1.12    1.43
  -1   8   2    2.02    2.75
   1   8  -2    2.40    2.40
   1  -8   2    0.99    1.57
  -8   1  -2   -0.08    1.70
   8  -1  -2    0.67    1.16
   1  -8   2    0.65    2.73
  -8  -1   2   -2.49    1.88
   8   1   2    1.44    2.17
   8   1   2    0.67    1.19
  -8  -1  -2    0.37    1.27
   8   1  -2    1.42    1.81
  -1  -8   2   -0.14    1.69
   1   8   2   -0.72    2.39
  -1  -8   2   -0.21    1.10
   8  -1   2   -1.09    2.21
  -8   1   2    0.97    0.96
   1   8   2    0.08    1.60
   1   8   2   -0.07    1.65
  -1   8  -2   -0.69    2.17
   1   8   2    1.30    1.75
  -1  -8   2    0.91    2.65
   1  -8  -2    0.64    1.77
   8  -1   2   -0.77    1.94
  -8   1   2    1.15    2.18
  -1   8  -2    0.67    1.29
   8   1  -2   -0.78    2.00
   8  -1   2   -0.20    1.90
   8  -1   2    0.43    1.45
   8   1  -2   -3.20    1.43
   8   1  -2   -2.14    2.09
   8   1  -2    1.75    1.44
   8  -1   2    0.73    1.52
   8  -1   2   -1.00    1.12
  -1   8  -2    1.81    1.50
  -8  -1  -2    0.57    1.72
   1   8   2    0.31    1.68
   8  -2  -2   13.60    2.85
  -8  -2   2   14.81    2.79
   2  -8   2   14.54    2.25
  -8  -2   2   12.29    2.23
  -2   8   2    9.94    1.81
   2  -8   2   18.52    2.69
   2   8  -2   11.32    2.42
   2  -8   2   13.58    1.98
  -8   2  -2   17.25    2.42
   2  -8   2   13.83    3.36
  -2   8   2   15.11    2.53
   8   2   2   15.01    2.25
   8   2   2   14.49    2.42
   2   8  -2   11.51    3.06
   2   8  -2   11.27    2.33
   8   2   2   13.29    3.11
  -2  -8  -2   13.29    2.22
   8  -2  -2   13.16    2.26
   8   2   2   13.15    2.91
   8   2   2   14.13    1.85
   8   2   2   11.56    2.83
   2   8  -2   10.60    2.36
   2   8  -2    9.63    1.75
   8  -2  -2    8.42    1.61
   8  -2  -2   10.28    2.09
  -2   8   2   11.90    2.28
  -8  -2   2   17.82    2.22
  -2   8   2    8.75    3.17
   2   8  -2   13.25    2.31
  -2   8  -2   11.10    2.01
   8  -2   2   11.61    2.10
   8   2  -2   12.43    1.99
   2   8   2   12.15    2.49
  -2  -8   2   17.15    3.56
  -8  -2  -2   14.44    2.17
   2   8   2   15.28    2.57
   8  -2   2   14.96    2.85
   8  -2   2   15.18    2.16
   8   2  -2   14.91    2.65
   8  -2   2   16.90    3.04
   2   8   2   12.13    2.45
   8  -2   2   10.37    2.78
  -8   2   2   12.93    3.05
   2   8   2   19.42    2.72
   8   2  -2   12.21    3.00
   8   2  -2   11.15    2.44
   2   8   2   14.73    3.08
   2   8   2   12.39    2.05
   2   8   2   12.39    2.36
  -2   8  -2    9.92    2.63
  -2  -8   2   12.69    1.77
  -8  -2  -2   10.46    2.40
   2  -8  -2   14.54    2.42
   8   2  -2   13.81    2.82
   8  -2   2   17.18    2.22
  -3   8   2   14.73    3.59
  -3   8   2   12.73    2.16
   3   8  -2   13.35    1.96
   3   8  -2   17.45    3.58
   8  -3  -2   16.32    2.48
   8   3   2    6.46    1.82
   8   3   2   16.70    3.06
   3   8  -2    4.69    2.31
   3   8  -2   16.46    2.62
   8   3   2   18.78    3.21
   8   3   2   12.76    2.15
   8  -3  -2   11.59    2.12
  -8  -3   2   13.55    2.65
  -8  -3   2   14.14    2.19
   8  -3  -2   17.32    2.10
   8   3   2   12.59    1.93
  -8  -3   2    9.60    2.22
  -3   8   2   21.05    2.81
  -3  -8  -2   11.01    2.30
   8   3   2   11.26    2.71
  -8  -3   2   14.69    2.01
   3  -8   2    9.82    1.82
  -8   3  -2   16.30    2.35
   3  -8   2   16.06    2.35
   8  -3  -2   16.95    3.08
   3   8  -2   16.58    2.50
   3   8  -2   18.27    2.64
   3  -8   2   16.69    3.62
   8   3   2    6.46    2.15
   8   3   2   13.03    2.45
   3  -8   2   12.34    1.91
   8  -3   2   11.30    2.74
   8   3  -2   13.52    3.04
   3   8   2   17.27    2.62
   8   3  -2   18.13    2.77
   3   8   2   12.94    2.60
  -3  -8   2   12.82    3.11
   8  -3   2   15.25    2.97
   8  -3   2   12.85    2.09
   3   8   2   12.64    2.38
   8   3  -2   13.44    2.57
  -3   8  -2   12.63    2.04
   3  -8  -2   12.65    2.33
   8   3  -2   15.86    2.25
   3   8   2   12.26    2.45
  -3  -8   2   11.50    1.72
   8  -3   2   10.85    2.40
  -3   8  -2   13.26    2.72
   3   8   2   15.32    2.88
   8   3  -2   16.14    3.03
   3   8   2   10.51    2.60
  -8  -3  -2   15.98    2.67
   8  -3   2   12.88    2.00
  -8  -3  -2   10.64    1.71
   8  -3   2   11.94    1.84
   3   8   2   11.06    1.92
  -8   3   2   13.39    2.92
  -8  -4   2   17.26    2.51
   8   4   2   13.42    2.85
   4   8  -2   14.55    2.47
  -4   8   2   17.16    3.60
  -4   8   2   20.72    2.69
   8  -4  -2   14.52    2.15
   8  -4  -2   16.88    2.40
   8   4   2   11.71    2.07
  -8  -4   2   13.12    2.71
  -8  -4   2   15.28    2.47
   8   4   2   15.48    2.86
   8   4   2   12.09    2.35
   4  -8   2   20.68    3.71
  -8   4  -2   16.72    2.73
   8  -4  -2   16.05    2.89
   4   8  -2    9.98    2.38
   4   8  -2   15.57    2.64
   8   4   2   13.74    2.47
  -4   8   2   12.62    2.46
   4  -8   2   13.31    2.05
   8   4   2   10.71    2.26
   4  -8   2   15.97    1.98
  -8  -4   2   17.69    2.49
   8   4   2   19.81    3.29
   8  -4  -2   13.01    2.42
   4  -8   2   18.28    2.45
   4   8  -2   15.61    2.66
   4   8  -2   10.82    3.03
   8  -4   2   19.11    2.92
   4   8   2   14.06    2.80
   4  -8  -2   17.31    2.36
   4   8   2   10.89    2.68
  -4   8  -2   11.28    1.98
   8   4  -2   13.58    2.62
   8  -4   2   14.53    3.71
   8   4  -2   18.80    3.30
  -8  -4  -2   18.42    2.77
   8   4  -2   19.49    2.82
   4   8   2   19.14    3.61
   8  -4   2   17.32    2.23
   8  -4   2   13.16    1.93
   8  -4   2   16.32    3.08
   8  -4   2   14.22    2.48
  -8   4   2   17.23    3.09
   4   8   2   14.79    2.64
   4  -8  -2   13.07    2.33
   4   8   2   16.59    2.84
   8   4  -2   16.37    2.70
  -4  -8   2   14.34    2.20
   8  -4   2   11.14    2.71
  -8  -4  -2   13.80    1.83
   4   8   2   12.30    2.68
   4   8   2   15.53    2.86
   4   8   2   15.44    2.23
   8   4  -2   17.17    3.16
  -4   8  -2   15.79    3.05
   5  -8   2    3.96    2.74
   5   8  -2    7.44    2.09
   8   5   2    0.61    2.06
  -8  -5   2    0.26    1.89
  -5   8   2    2.71    1.44
   8  -5  -2    4.21    2.00
   5  -8   2    5.94    1.83
   8   5   2    5.28    1.70
   8  -5  -2    1.49    1.14
   5   8  -2    1.66    1.65
   8   5   2    4.66    1.90
   5   8  -2    5.38    1.95
  -8  -5   2    5.52    1.58
   8  -5  -2    0.80    1.66
  -5   8   2    9.08    3.07
   5  -8   2    3.03    1.48
   8   5   2   -0.28    1.62
   5  -8   2    2.82    1.13
  -8  -5   2    4.20    1.41
   8   5   2    4.42    2.00
   5   8  -2    6.52    1.96
   8   5   2    5.92    2.46
  -5   8   2    6.09    1.79
   5   8  -2    4.34    2.51
  -8  -5   2    3.49    2.00
  -8   5  -2    7.81    1.67
   8  -5  -2    5.09    1.66
  -5   8  -2    2.55    1.41
   5   8   2    3.08    1.50
   5   8   2    6.91    2.31
   8   5  -2    4.99    1.78
   8  -5   2    3.91    2.39
   5   8   2    3.74    1.56
   5   8   2    7.24    2.14
   5  -8  -2    2.29    1.75
   8  -5   2    5.64    1.61
   5   8   2    5.75    2.03
   8  -5   2    3.26    1.32
   8   5  -2    4.60    2.26
   8   5  -2    3.36    1.96
  -8  -5  -2    4.93    1.36
  -5   8  -2    2.07    2.04
  -5  -8   2    3.06    1.00
   8   5  -2    3.62    2.00
  -8   5   2    2.81    2.13
   5   8   2    6.36    2.58
   5   8   2    6.28    2.15
   8  -5   2    6.21    2.58
  -5  -8   2    5.24    1.35
   8  -5   2    1.48    1.58
   8  -5   2    2.83    1.96
   5   8   2    8.27    2.27
   5   8   2    4.73    2.14
   8   5  -2    6.48    2.80
   5  -8  -2    3.70    1.12
  -8  -6   2    1.97    1.85
   8   6   2    0.41    1.42
  -6   8   2    2.05    1.57
   6   8  -2    0.48    1.73
   8   6   2    0.14    1.82
   6  -8   2    3.60    1.44
   8  -6  -2    3.06    1.14
  -6   8   2    0.98    2.61
  -8  -6   2    2.23    1.30
   6   8  -2    1.26    1.68
   6  -8   2    3.02    1.65
   6   8  -2    1.01    1.44
   8   6   2    3.96    1.87
  -8   6  -2    1.85    1.30
   8  -6  -2    3.31    1.78
   6  -8   2    3.03    1.12
   8   6   2    1.43    2.13
   8  -6  -2    3.43    1.88
   6  -8   2    1.69    2.62
   8   6   2    6.80    2.57
  -6   8   2    2.76    1.51
   6   8  -2    3.48    1.89
   6   8  -2   -0.86    2.39
   8   6   2    5.79    2.17
  -8  -6   2    1.54    1.39
   8  -6  -2    0.22    1.38
   8  -6   2    3.05    1.30
  -6  -8   2    1.04    1.24
   6   8   2    2.72    2.13
   8   6  -2    2.98    1.79
   6   8   2    1.83    2.19
   6   8   2    2.49    1.60
   8   6  -2    1.79    1.77
   6   8   2    2.52    2.23
   8  -6   2    1.13    1.45
  -8  -6  -2    2.67    1.28
   6  -8  -2    1.92    1.72
   8  -6   2   -0.81    1.79
  -6  -8   2    3.23    1.11
   6   8   2    4.23    1.48
  -6   8  -2    0.14    1.23
   8  -6   2    2.79    1.51
   6   8   2   -0.38    1.80
   8   6  -2    0.95    2.28
   6  -8  -2    1.73    1.02
   8  -6   2    4.57    2.43
  -6   8  -2   -0.06    1.98
  -8   6   2    2.79    2.12
   6   8   2    0.09    1.90
   8  -6   2    4.65    2.71
   8   6  -2    1.13    1.99
   8   7   2    1.31    2.33
  -7   8   2    4.89    1.86
   8  -7  -2    1.61    1.86
  -8  -7   2   -0.25    1.36
   8  -7  -2    1.51    1.62
   8   7   2    1.08    1.96
   7   8  -2    2.44    1.84
  -8   7  -2    3.55    2.04
   7  -8   2    1.48    1.11
   8   7   2    3.66    1.90
   7  -8   2    5.00    1.58
   8   7   2    3.64    2.18
   7  -8   2    5.57    2.80
  -7   8   2    0.40    3.23
   7   8  -2   -0.53    1.83
   8   7   2    1.24    2.08
   7   8  -2    1.99    1.86
   7  -8   2    1.83    1.55
  -7   8   2    5.53    1.73
   7   8  -2    3.70    2.71
  -8   7  -2    1.28    1.35
   8   7   2    2.82    1.59
   8  -7   2    1.34    1.58
  -7  -8   2    2.46    1.33
   7   8   2    0.73    1.28
   8  -7   2    1.79    1.57
   7   8   2    2.60    1.93
   8  -7   2   -0.65    1.06
   8   7  -2    3.54    2.00
   7   8   2    3.53    2.28
   7   8   2    2.47    2.01
   8   7  -2    1.43    1.71
   7   8   2    2.07    1.54
   8   7  -2   -0.82    1.63
  -7   8  -2    4.48    1.45
   7  -8  -2    2.27    0.98
  -7   8  -2    4.96    2.15
  -8   7   2    0.77    1.68
  -8  -7  -2    3.49    1.28
   7   8   2    1.50    1.89
   8  -7   2    1.51    2.78
   7   8   2    4.35    2.14
  -7  -8   2    2.29    1.17
   8   7  -2    4.10    2.66
  -8   8   2    9.71    2.44
   8   8   2    4.28    1.33
   8   8   2    4.38    3.81
   8   8   2    8.15    2.10
   8   8   2    2.32    2.79
  -8   8  -2    5.91    1.52
   8  -8   2    7.86    1.89
   8   8  -2    4.48    1.86
   8  -8   2    4.51    1.29
   8  -8   2    5.44    3.07
   8  -8   2    6.64    1.78
   8   8   2    5.03    1.76
   8   8   2    1.10    2.07
   8   8  -2    7.72    2.10
  -8  -8   2    5.72    1.41
  -8  -8   2    4.11    1.73
   0  -9   2   -0.24    1.21
   9   0   2    0.28    2.18
   9   0  -2    0.95    2.08
   9   0  -2   -4.21    2.38
   9   0   2    2.28    2.15
   9   0  -2    2.03    1.65
   9   0   2   -1.88    1.46
   0   9  -2    1.16    1.84
   0   9  -2   -1.41    1.35
   0  -9  -2   -1.89    1.05
   9   0   2    3.16    1.54
   0   9   2    3.61    1.76
  -9   0   2   -1.73    1.17
   9   0  -2    0.78    1.18
   0  -9   2   -1.11    1.00
   0   9   2    0.65    1.55
   0  -9   2   -1.84    2.82
  -9   0  -2   -2.68    1.58
   0  -9  -2   -1.07    1.77
   0  -9   2    0.92    1.42
   9   0  -2   -0.58    1.53
  -9   0  -2   -0.76    1.38
   0   9   2    0.74    1.66
   0   9  -2   -0.68    1.64
  -9   0   2   -2.42    2.01
   0   9   2    1.73    2.41
   9   0   2    1.06    1.26
   9   0   2   -0.04    1.96
   0   9  -2   -1.32    2.24
  -1   9   2    1.02    1.62
  -1  -9  -2    5.87    1.51
   9   1   2    0.69    1.28
   9   1   2    4.07    2.52
  -1   9   2    3.95    2.72
   1  -9   2   -0.27    2.80
   9  -1  -2    5.57    1.77
   9  -1  -2    5.85    2.53
   1  -9   2    1.20    1.36
  -1   9   2    2.75    1.59
   1   9  -2    3.11    1.44
  -1  -9  -2    5.83    1.98
  -9   1  -2    5.68    2.00
   1  -9   2    3.70    1.31
   9  -1  -2    6.90    1.95
   1   9  -2    4.99    2.09
   1   9  -2    6.10    2.31
   1  -9   2    3.14    1.70
  -9  -1   2    0.97    2.13
   9  -1  -2    5.18    1.42
   9   1   2   -0.34    2.07
   9   1   2    3.01    1.75
  -1   9   2    5.02    1.88
   1   9  -2    4.49    2.81
   9   1   2    4.70    1.72
   9   1   2    2.26    2.46
   1  -9   2    2.61    1.11
   1   9  -2    4.73    2.42
   1   9   2    5.08    2.67
  -1   9  -2    2.87    1.65
   1   9   2    3.55    1.73
   9   1  -2    6.40    2.02
   9   1  -2    4.87    1.92
   9  -1   2    3.85    1.62
   9   1  -2    3.40    2.20
  -1   9  -2    2.45    2.45
   1  -9  -2    6.33    2.09
   9  -1   2    5.05    1.43
   9  -1   2    4.35    2.29
   9  -1   2    2.19    1.57
  -9  -1  -2    3.37    1.42
   9  -1   2    1.04    2.25
  -1   9  -2    4.67    1.44
   9   1  -2    3.42    1.66
   1  -9  -2    4.09    1.21
  -1  -9   2    8.24    3.23
   1   9   2    4.71    1.97
   1   9   2    2.70    1.86
  -1  -9   2    4.54    1.30
  -1  -9   2    2.58    1.68
   9  -1   2    4.17    2.27
  -9   1   2    1.91    2.32
  -9  -1  -2    4.65    1.94
  -9   1   2    5.07    1.28
  -1  -9   2    4.33    1.41
   1   9   2   -2.66    3.78
   9   1  -2    8.06    2.58
   9  -2  -2    5.46    2.42
   2   9  -2   -1.83    1.55
   9   2   2    2.03    1.51
   9   2   2    2.48    2.29
   2  -9   2    3.71    1.34
  -2   9   2    1.26    1.56
  -9  -2   2    0.33    1.66
   9  -2  -2    2.97    1.61
   2  -9   2    2.36    1.08
  -9   2  -2    7.44    2.05
   9   2   2    4.52    1.39
  -2   9   2    1.65    1.69
   2   9  -2    1.11    2.08
  -2   9   2    5.23    3.18
  -9  -2   2    6.10    2.23
   2  -9   2    0.96    1.54
   9   2   2    3.68    1.87
   9  -2  -2    2.64    1.24
   9  -2  -2    6.57    1.79
   2   9  -2    4.91    2.69
   9   2   2    3.66    2.34
   2  -9   2    8.76    2.93
   2  -9   2    1.44    1.53
   9   2   2   -0.47    1.99
  -2  -9  -2    5.52    1.80
   2   9  -2    4.77    1.55
   2   9  -2    2.89    1.93
   2   9  -2    1.22    1.96
  -2   9   2    0.96    1.42
  -9  -2   2    4.19    1.63
   9  -2   2    4.27    2.15
   2  -9  -2    3.86    1.19
  -9   2   2    3.32    2.38
   9  -2   2    5.80    1.60
   2   9   2    4.88    2.69
   2  -9  -2    1.42    1.82
   9  -2   2    3.36    2.39
   2   9   2    3.50    1.62
   9   2  -2    1.50    1.62
   2   9   2    2.49    1.62
  -2   9  -2    1.64    2.27
   2   9   2    3.31    1.93
   9   2  -2   -0.60    2.27
   9   2  -2    5.04    1.87
   2   9   2    5.86    2.12
  -2   9  -2    8.71    1.80
   2   9   2    4.67    1.83
   9  -2   2    1.63    1.27
  -9  -2  -2    1.82    1.94
  -2  -9   2    3.51    2.87
  -2  -9   2    2.80    1.31
   9  -2   2    1.91    2.04
   9  -2   2    3.77    1.58
   2   9   2    4.89    2.04
  -9  -2  -2    4.65    1.34
   9   2  -2    4.24    1.97
   9   2  -2    3.31    2.33
   3   9  -2    2.14    2.04
   3   9  -2    1.31    2.65
   3   9  -2    2.93    1.59
   9  -3  -2    4.92    1.32
   9  -3  -2    3.72    1.80
   3   9  -2    4.95    2.02
  -9  -3   2    6.16    2.33
   3  -9   2    2.20    1.08
  -9  -3   2    5.66    1.99
  -9  -3   2    4.74    1.68
  -3   9   2    7.98    1.88
  -3   9   2    6.80    3.03
  -3  -9  -2    4.53    1.96
   9   3   2    0.02    2.40
   9   3   2    2.88    2.00
   3  -9   2    3.41    1.59
   9   3   2    2.59    2.01
   3   9  -2    0.97    1.83
   9   3   2    7.08    1.42
   9  -3  -2    4.47    1.65
  -9   3  -2    2.97    1.84
   3  -9   2    4.41    1.66
   9  -3  -2   -0.16    2.01
  -9  -3   2    4.85    1.50
   3  -9   2    4.62    1.33
   3  -9   2    6.20    3.05
   9   3   2    3.80    1.76
  -3   9   2    5.59    1.76
   9   3   2    8.27    2.71
   3   9  -2    4.32    2.00
  -9  -3  -2    4.32    1.31
   9  -3   2    8.92    1.88
   9  -3   2    7.92    2.50
   3  -9  -2    2.84    1.08
   9   3  -2    4.39    2.47
  -3  -9   2    5.42    1.48
  -9  -3  -2    3.51    2.15
  -3  -9   2    2.72    2.67
   9   3  -2    3.01    1.61
   9   3  -2    1.88    1.83
   3   9   2    7.33    1.72
   9   3  -2    4.42    2.42
   3   9   2    5.59    1.61
   3   9   2    4.37    2.14
   3   9   2    4.90    2.30
  -3   9  -2    4.95    2.23
   3   9   2    9.43    2.20
   9   3  -2    3.89    1.98
   3  -9  -2    4.13    1.81
   3   9   2    6.84    2.43
   9  -3   2    5.12    1.69
   9  -3   2    4.38    2.30
   3   9   2    7.66    2.77
  -9   3   2    6.11    2.53
  -3   9  -2    4.28    1.68
   9  -3   2    6.46    2.12
   9  -3   2    5.94    1.47
   4  -9   2    0.21    0.97
   9   4   2    2.61    2.45
   4   9  -2    0.44    1.53
  -4   9   2    0.53    2.85
   4  -9   2    0.51    1.41
   4   9  -2   -1.99    2.35
   4  -9   2    1.11    1.50
   4  -9   2    0.03    2.66
  -4   9   2    0.89    1.38
  -4   9   2   -0.49    1.45
   9   4   2   -4.37    1.90
   4   9  -2    3.12    1.78
  -9   4  -2    1.04    1.55
   4   9  -2   -2.22    1.66
   9   4   2   -0.90    1.79
   9  -4  -2   -0.88    1.58
  -9  -4   2    0.86    2.04
   4  -9   2    2.29    1.11
   4   9  -2    2.60    1.96
   9   4   2    2.03    1.62
   9  -4  -2    0.29    1.09
  -4  -9  -2    1.55    1.81
  -9  -4   2    1.29    1.30
   9  -4  -2   -1.89    1.84
   9  -4  -2   -0.08    1.39
  -9  -4   2   -0.75    1.38
   9   4   2    5.25    2.03
  -9  -4   2   -0.78    1.77
  -9  -4  -2   -0.69    1.13
   4  -9  -2    1.38    1.66
   9   4  -2    2.29    2.39
  -9   4   2    0.70    2.18
  -4  -9   2    0.85    1.24
   9  -4   2    1.63    2.18
   4   9   2    2.61    2.28
   9   4  -2   -0.84    1.76
  -9  -4  -2   -1.43    1.91
   9  -4   2   -0.55    1.42
   9  -4   2   -1.49    1.04
   9   4  -2   -1.05    1.53
   4   9   2    0.17    1.59
   4   9   2    0.92    1.97
   4   9   2    0.72    1.55
   9  -4   2    1.01    1.46
   9   4  -2    0.17    1.87
   9  -4   2    2.37    1.60
   4  -9  -2    0.06    0.97
   4   9   2    1.17    2.11
  -4   9  -2    1.06    1.40
   9   4  -2   -2.55    1.83
   9  -4   2    0.35    1.88
  -4   9  -2    4.52    2.25
   4   9   2    0.92    1.97
   4   9   2   -2.80    1.81
   5   9  -2    1.30    1.82
   9   5   2    4.03    2.49
   9  -5  -2    1.89    1.61
   5   9  -2    3.67    1.98
   9   5   2    1.84    1.68
   5  -9   2    1.74    1.48
   9   5   2    3.18    2.17
   9  -5  -2    2.04    1.06
   9  -5  -2    3.74    2.16
   9   5   2    2.50    1.88
  -9  -5   2    3.42    1.55
  -9   5  -2    0.74    1.49
  -5   9   2    1.96    2.95
   5   9  -2    1.91    2.59
  -9  -5   2    3.70    1.45
  -5   9   2    7.91    1.94
   5   9  -2    1.21    1.82
   5  -9   2    3.02    1.08
  -9  -5   2    1.32    1.96
   9   5   2    8.16    2.55
  -5   9   2    3.02    1.53
   5  -9   2    4.03    1.13
   5  -9   2    4.22    1.70
   9  -5  -2    4.68    1.87
   5   9  -2    3.96    1.73
   5  -9   2    5.83    2.93
   9   5  -2    3.75    1.79
   9   5  -2    7.03    2.61
  -5   9  -2    2.79    1.44
   9   5  -2    6.03    2.08
   5   9   2    2.35    2.04
   5   9   2    1.96    1.49
  -5  -9   2    2.13    1.28
   5   9   2    1.17    2.07
   5   9   2    1.66    1.56
   5  -9  -2    2.70    1.08
   5   9   2    3.94    2.26
   9  -5   2    0.27    2.26
  -5   9  -2    2.67    2.03
   9  -5   2    3.03    1.34
   9   5  -2   -0.46    1.80
   9   5  -2    3.78    2.13
  -9   5   2    2.79    2.36
   9  -5   2    4.62    1.88
   5   9   2    0.23    1.91
   5   9   2    1.05    2.08
  -9  -5  -2    3.22    1.33
   5  -9  -2    4.64    1.81
   9  -5   2    0.34    1.51
   9  -5   2    0.63    1.50
   6  -9   2    1.71    1.66
   6   9  -2    0.04    1.51
   9   6   2    1.34    2.38
  -6   9   2    1.50    1.67
   6   9  -2   -0.53    1.75
   6   9  -2   -3.65    1.68
   6  -9   2    1.14    1.03
   6   9  -2   -1.16    1.70
  -6   9   2    1.76    2.84
   6  -9   2   -1.40    1.33
   6   9  -2   -1.89    2.46
   9   6   2   -0.64    1.71
   9  -6  -2   -1.01    0.98
   9  -6  -2   -0.63    1.44
  -9  -6   2    1.67    1.43
   6  -9   2    1.73    2.90
   9   6   2   -1.31    2.10
   9   6   2    0.32    2.03
  -6   9   2    2.94    1.51
   9   6   2   -0.17    1.41
  -9  -6   2   -0.42    1.23
  -9   6  -2    2.89    1.42
   9  -6  -2   -2.13    1.75
  -9  -6   2   -0.10    1.94
   6  -9  -2    1.16    0.93
   6   9   2   -0.59    2.11
   9  -6   2    3.04    1.55
   6   9   2   -1.85    1.88
   9   6  -2    2.51    1.98
   6   9   2   -0.29    1.35
   9   6  -2    1.82    1.68
  -9  -6  -2   -0.46    1.25
   6   9   2   -1.27    2.03
  -6   9  -2   -1.77    1.99
   6  -9  -2   -0.78    1.57
   9   6  -2    1.22    2.57
   9  -6   2    0.37    1.40
   6   9   2    0.80    1.52
  -9   6   2    0.73    2.28
   6   9   2   -0.31    2.05
   9  -6   2   -0.24    1.07
   9  -6   2   -1.76    1.51
   9  -6   2    2.17    2.31
  -6   9  -2   -0.31    1.37
   9   6  -2   -1.09    1.76
  -9  -7   2   -2.35    1.13
   9  -7  -2   -1.40    1.90
   7  -9   2    0.46    1.04
  -9   7  -2    1.36    1.34
   7  -9   2    0.55    1.42
  -9  -7   2   -1.79    1.28
   9   7   2   -0.05    2.25
   9   7   2   -3.07    1.74
   7  -9   2   -1.43    1.52
   9   7   2    2.70    1.55
  -7   9   2    0.72    1.55
   7   9  -2   -3.68    1.51
   7   9  -2    1.95    1.85
  -7   9   2   -0.05    5.45
  -9  -7  -2   -0.50    1.31
  -7   9  -2    0.45    1.25
   9  -7   2    3.60    1.64
   9   7  -2    1.66    1.91
   9  -7   2    0.09    1.54
   9  -7   2    0.30    1.07
   7   9   2    2.35    2.01
   9   7  -2   -1.37    1.69
   7   9   2   -2.14    1.49
   7   9   2    3.32    1.95
   7  -9  -2   -0.44    0.94
   7   9   2    0.55    1.34
   9   8   2    4.00    1.63
   8  -9   2    2.90    1.00
   9   8   2    4.51    2.11
   8   9  -2    1.63    1.25
   8  -9   2    0.82    1.10
  -9  -8   2    1.42    1.31
   8   9  -2    3.58    1.72
   8   9  -2    0.47    1.73
   8  -9   2    4.65    1.57
   8  -9   2    3.05    1.66
   8  -9   2    1.46    0.93
  -9  -8   2    2.67    1.39
   8  -9   2    2.92    1.14
  -9   8  -2    1.30    1.30
  -8  -9  -2    4.75    1.38
   9   8   2    0.47    2.03
   8   9  -2    1.75    1.82
   9   8   2    3.66    1.56
   9  -8   2    3.63    0.98
   9   8  -2    1.99    1.67
   9   8  -2    2.93    1.25
   9  -8   2    4.19    1.73
   8   9   2    2.46    2.17
  -9  -8  -2    2.61    1.53
   9  -8   2    2.16    1.22
   9  -8   2   -0.35    0.91
   9  -8   2    3.36    1.13
   9   8  -2    3.14    1.81
   8   9   2    3.30    1.57
  -9  -8  -2    4.04    2.45
   8   9   2    4.51    1.73
   9  -8   2    1.85    1.56
   9   8  -2    3.79    2.26
  -8   9  -2   -1.07    1.32
   8   9   2    5.36    2.21
  -8  -9   2    0.20    1.20
   8   9   2   -1.01    1.21
   9   9  -2    5.06    1.37
  -9  -9   2    1.38    1.21
   9   9   2   -0.29    1.99
   9  -9   2    6.90    1.79
  -9  -9  -2    3.56    1.35
   9  -9   2    3.47    1.14
   9  -9   2    3.80    1.52
  -9  -9   2    2.49    2.32
   9   9   2    4.23    1.68
   9   9  -2    2.70    1.77
   9   9  -2    3.28    1.87
   9  -9   2    2.52    0.96
   9   9   2    3.72    1.49
   9  -9   2    3.76    1.24
   9  -9   2    2.16    0.88
  10   0  -2   17.73    3.12
   0  10  -2    9.15    2.52
 -10   0  -2   13.64    1.96
   0  10   2   10.14    2.37
 -10   0  -2    9.10    2.38
  10   0  -2   12.60    2.50
  10   0   2   11.50    2.65
   0 -10   2    8.10    3.37
   0  10   2    7.58    2.97
   0  10   2    8.38    2.10
 -10   0   2    8.47    2.68
  10   0   2   11.32    3.10
  10   0  -2    9.52    1.66
   0  10  -2   13.28    2.43
  10   0   2   11.26    2.04
   0  10  -2    8.28    3.00
  10   0   2   10.22    2.09
   0  10  -2    7.54    1.69
  10   0   2   12.74    1.88
  10   0   2   11.32    2.83
   0 -10  -2   11.54    1.60
   0  10   2   14.98    2.55
   0 -10  -2    7.94    2.21
   0 -10   2    9.42    2.02
  10   0  -2    8.46    2.16
   0 -10   2    8.71    1.56
  10   1   2    9.49    2.74
  10  -1  -2    5.34    1.47
   1  10  -2    6.59    1.60
  10   1   2    6.29    1.93
   1  10  -2    2.94    2.91
  -1  10   2    6.36    1.98
   1 -10   2    8.52    1.92
  -1  10   2    8.96    2.26
  10  -1  -2    7.96    2.03
 -10  -1   2   10.91    2.83
  -1  10   2    9.38    3.09
   1 -10   2   11.06    3.47
   1  10  -2    8.24    2.40
  10   1   2    7.04    2.50
 -10   1  -2    6.98    2.20
  -1  10   2    2.08    1.87
   1  10  -2    9.16    2.19
  10  -1  -2    6.64    1.88
  10  -1  -2    9.56    2.71
  -1 -10  -2    2.28    1.86
   1 -10   2    6.31    1.42
 -10  -1   2    7.11    2.01
  10   1   2    7.24    2.77
  10   1   2   10.56    1.68
  -1 -10  -2    7.99    1.48
  10  -1   2    6.72    1.61
   1  10   2    5.25    1.86
  10  -1   2    7.07    2.51
  10  -1   2    8.47    2.34
  -1  10  -2    7.64    2.22
  -1  10  -2    7.74    1.70
 -10   1   2   10.51    1.75
  10   1  -2    6.20    1.80
  10  -1   2   11.27    2.85
  10  -1   2    8.35    1.80
  10   1  -2    3.07    1.92
 -10   1   2    6.85    2.60
 -10  -1  -2    6.91    1.61
   1  10   2    5.37    2.10
  10   1  -2   12.05    2.75
  10   1  -2    5.77    2.15
  -1 -10   2    7.38    1.46
  -1  10  -2    4.12    2.84
  -1 -10   2    8.93    1.90
  -1 -10   2    5.99    3.25
   1  10   2   10.28    2.46
   1 -10  -2    6.72    1.29
   1 -10  -2    2.57    1.95
   1  10   2    8.07    2.82
  10  -1   2    7.14    1.81
 -10  -1  -2   11.23    2.33
 -10  -2   2    1.93    1.91
  -2  10   2    0.55    2.60
  10   2   2    4.03    1.41
  -2 -10  -2    2.60    1.21
   2  10  -2    0.90    1.57
  -2  10   2    2.52    1.74
 -10  -2   2   -0.40    1.66
  -2 -10  -2    3.00    1.86
  10  -2  -2    2.07    1.73
 -10   2  -2    2.63    1.87
   2  10  -2   -1.90    2.16
  -2  10   2    2.13    1.67
   2  10  -2    2.03    1.95
  10   2   2    3.01    1.66
  10  -2  -2    1.08    2.12
  10   2   2    2.72    2.38
 -10  -2   2    2.21    2.15
  -2  10   2    2.10    1.74
  10   2   2    3.82    2.45
   2  10  -2   -2.28    2.52
   2 -10   2    3.35    2.98
   2 -10   2    1.78    1.60
   2 -10   2    4.24    1.65
   2  10  -2   -5.37    2.41
  10  -2  -2    4.20    1.77
   2 -10   2    3.78    1.26
  10  -2  -2    1.11    1.25
  10   2   2    1.84    2.08
  10   2  -2    1.98    2.28
   2  10   2    2.45    2.06
  10  -2   2    2.91    1.55
   2 -10  -2    3.68    1.16
 -10   2   2    2.13    1.21
  10  -2   2    0.01    1.19
  10  -2   2    4.16    1.79
  10   2  -2    6.33    2.03
  10  -2   2    1.34    2.44
   2  10   2   -0.84    1.80
  10   2  -2    2.29    1.60
 -10   2   2    3.63    2.36
  -2  10  -2    1.37    2.37
  10   2  -2    1.88    1.96
   2 -10  -2    3.24    1.85
  -2 -10   2    0.64    2.73
  -2 -10   2    1.55    1.29
  -2  10  -2    1.35    1.84
   2  10   2    4.56    2.66
   2  10   2    2.21    1.90
   2  10   2    1.16    1.56
  10  -2   2   -0.23    1.76
 -10  -2  -2    5.03    1.38
 -10  -2  -2    0.75    1.93
  10   2  -2    3.01    2.69
  10  -2   2    2.30    2.02
  10  -3  -2   10.52    2.72
  10   3   2    8.94    2.72
   3 -10   2    7.36    1.34
 -10  -3   2    6.09    2.07
  -3 -10  -2    5.52    2.07
   3  10  -2    9.59    2.32
  10  -3  -2    4.25    1.76
   3 -10   2    9.82    3.44
   3  10  -2    8.18    2.46
   3  10  -2    4.64    2.96
  10   3   2    8.82    1.55
   3  10  -2    5.52    2.29
   3  10  -2    5.88    1.78
 -10  -3   2    8.36    1.68
  -3  10   2    6.57    2.04
  10   3   2    8.34    2.76
 -10   3  -2    7.75    2.11
  -3  10   2    8.34    2.09
 -10  -3   2    7.94    1.84
  10  -3  -2    4.05    1.32
  -3  10   2    1.66    2.94
  10   3   2    7.64    1.90
   3  10  -2    8.10    2.23
   3 -10   2    7.70    1.75
 -10  -3   2    3.45    2.34
  -3  10   2    2.48    1.55
  10  -3  -2    7.72    2.12
   3 -10   2    4.89    1.78
  10   3   2   10.14    2.64
  -3 -10  -2    8.78    1.44
  10  -3   2    6.26    2.13
  10  -3   2    4.27    2.19
   3 -10  -2    5.70    2.09
  10   3  -2    4.35    2.08
 -10  -3  -2    7.18    1.53
  10  -3   2    7.30    1.79
  10   3  -2    5.87    2.25
  10   3  -2    5.91    1.87
   3  10   2    7.15    2.20
  10   3  -2   11.53    2.86
 -10   3   2    0.84    2.32
   3 -10  -2    5.20    1.26
  -3 -10   2    6.13    1.47
  10  -3   2    7.30    1.52
   3  10   2    4.72    2.66
   3  10   2    5.93    2.35
  10   3  -2   10.15    2.87
   3  10   2    4.60    1.76
   3  10   2    6.95    1.84
 -10  -3  -2    7.04    2.34
  10  -3   2    7.09    1.89
  -3  10  -2    0.40    2.41
  10  -3   2    7.48    2.72
  -3  10  -2    6.09    1.83
   3  10   2    5.18    2.18
  10  -4  -2    3.64    1.63
  10   4   2    0.99    1.60
  -4 -10  -2    1.72    1.82
   4 -10   2   -1.75    2.77
  -4  10   2    3.82    1.77
   4  10  -2    1.18    1.64
  -4  10   2    2.19    1.60
   4 -10   2    2.58    1.59
  10  -4  -2    2.35    2.05
   4 -10   2    1.84    1.07
  10  -4  -2    1.18    2.17
  -4  10   2   -1.91    2.76
   4  10  -2    2.05    2.00
 -10  -4   2    4.23    1.50
   4  10  -2    2.19    1.86
  10  -4  -2    1.97    1.16
  10   4   2    2.83    2.43
  10   4   2    2.15    2.80
 -10  -4   2    1.75    1.57
 -10   4  -2    3.18    1.91
   4  10  -2    2.64    2.02
 -10  -4   2    4.26    1.98
 -10  -4   2   -1.20    2.09
  10   4   2    0.76    2.15
   4  10  -2    2.07    2.81
   4 -10   2    1.96    1.18
   4 -10   2    1.88    1.56
  10  -4   2    2.50    1.30
  10  -4   2    5.56    1.94
  10  -4   2    2.27    2.43
   4  10   2    5.68    4.29
   4 -10  -2    2.37    1.79
  10   4  -2    5.22    2.55
  10   4  -2    2.06    1.68
  10   4  -2    0.94    1.78
  10   4  -2    3.94    2.49
  10   4  -2    3.48    2.04
  10  -4   2    3.13    1.66
  -4 -10   2    1.60    1.27
   4  10   2    0.08    1.98
  10  -4   2    1.42    1.78
  -4  10  -2    4.25    2.48
  -4  10  -2    3.62    1.58
 -10   4   2    2.45    2.42
   4  10   2    3.85    1.95
 -10  -4  -2    2.23    2.04
  10  -4   2    2.22    1.51
   4  10   2    3.27    1.69
   4  10   2    0.47    1.58
 -10  -4  -2    2.39    1.31
   4  10   2   -1.90    2.41
   4  10   2    4.09    2.06
   4 -10  -2    2.95    1.08
 -10  -5   2    3.72    1.47
  -5  10   2    6.05    1.87
   5  10  -2    3.96    1.83
 -10  -5   2    1.05    1.56
   5  10  -2    2.66    2.01
   5 -10   2    0.67    1.56
   5 -10   2    1.81    1.08
  -5  10   2    4.02    1.85
  10   5   2    0.83    2.19
   5 -10   2    5.21    1.15
  10  -5  -2    0.49    1.62
  10   5   2    0.66    1.62
  -5  10   2    1.59    3.72
   5 -10   2    4.67    1.79
 -10  -5   2    1.41    1.99
  10  -5  -2    2.20    1.13
  10  -5  -2    2.93    2.20
   5  10  -2   -0.09    1.92
 -10   5  -2    3.38    1.76
   5  10  -2    1.46    1.95
   5 -10  -2    3.58    1.08
  10   5  -2    3.53    1.81
   5  10   2    5.12    1.71
  10  -5   2    3.43    1.58
  10   5  -2    2.18    2.08
   5  10   2    4.85    2.16
   5 -10  -2    1.63    1.71
  10   5  -2    3.03    2.57
  10  -5   2    3.05    1.70
  10  -5   2    2.56    1.30
 -10  -5  -2    3.61    1.35
  10   5  -2    2.75    2.06
  -5 -10   2    2.24    1.33
   5  10   2    1.64    2.26
   5  10   2    3.86    2.17
   5  10   2    0.93    2.52
 -10   5   2    5.06    3.12
   5  10   2    2.09    1.57
  -5  10  -2    1.60    1.51
   6  10  -2    5.93    2.02
   6 -10   2    4.57    1.70
   6 -10   2    4.08    1.24
 -10   6  -2    7.18    1.65
  -6  10   2    6.05    2.05
   6 -10   2    8.25    1.33
  10  -6  -2    8.57    2.51
  10   6   2    0.71    2.34
 -10  -6   2    8.91    1.70
  10  -6  -2    3.82    1.23
  10   6   2    5.99    1.84
   6 -10   2    5.93    1.87
   6  10  -2    4.63    2.18
   6  10  -2    3.68    1.69
 -10  -6   2    3.27    1.59
  10  -6   2    8.11    1.81
   6  10   2    4.77    1.61
 -10  -6  -2    5.88    1.50
  10  -6   2    6.86    1.52
  10   6  -2    7.08    2.01
   6  10   2    2.97    1.70
   6 -10  -2    5.06    1.18
   6  10   2    8.06    2.32
   6 -10  -2    4.84    1.88
  10   6  -2    3.76    2.09
  -6  10  -2    4.53    1.62
  10  -6   2    8.07    1.82
   6  10   2    6.64    2.24
  10   7   2    4.26    2.63
  10   7   2    1.84    2.22
  10   7   2    3.00    1.77
   7 -10   2    2.74    1.67
   7  10  -2    0.06    2.05
  -7 -10  -2    3.51    1.59
   7 -10   2    2.34    1.14
   7  10  -2    0.02    1.79
 -10  -7   2    1.86    1.34
   7 -10   2    1.71    0.94
  10   7   2    3.93    1.74
   7 -10   2    3.07    0.98
   7  10  -2    0.69    1.17
  10  -7  -2    2.12    2.48
   7  10  -2    1.92    1.68
 -10  -7   2   -0.03    1.45
 -10   7  -2   -0.05    1.37
   7 -10   2    1.70    1.51
  -7 -10  -2    3.57    1.31
   7 -10   2    2.81    1.16
  10   7   2    3.15    1.44
   7 -10  -2    3.29    1.21
  10  -7   2    3.33    1.68
   7 -10  -2    1.38    0.96
  -7 -10   2    1.93    1.31
  10  -7   2    1.23    1.58
   7 -10  -2    1.37    1.73
  -7 -10   2    3.30    1.26
  10  -7   2    1.82    0.84
  10   7  -2   -2.47    1.83
  10   7  -2    0.64    1.70
  10   7  -2    1.32    1.21
  10  -7   2    3.45    1.07
  10  -7   2    0.09    0.95
   7  10   2    6.90    2.14
  -7  10  -2    1.69    1.53
   7  10   2   -1.37    2.15
  10   7  -2    2.71    1.10
   7  10   2    0.82    1.38
   7  10   2    1.76    1.59
  10  -7   2    1.28    1.15
 -10  -7  -2    0.35    1.41
 -10  -7  -2    2.87    2.01
  10   7  -2    3.92    1.56
  -8 -10  -2   -1.23    1.15
  10   8   2   -1.25    1.31
  -8 -10  -2    0.79    1.50
   8  10  -2   -1.50    1.14
 -10  -8   2    1.23    1.41
   8 -10   2    2.19    1.56
 -10  -8   2    0.11    1.17
   8  10  -2    1.62    1.85
   8 -10   2    2.51    1.16
  10   8   2   -1.77    1.50
   8 -10   2    0.86    0.82
  10   8   2    1.68    1.77
   8 -10   2   -0.46    1.46
   8 -10   2   -0.62    1.05
   8  10  -2    1.04    1.65
   8 -10   2    0.23    0.83
   8  10   2   -0.16    1.40
  10   8  -2    2.14    1.20
  10  -8   2    1.30    1.05
  10  -8   2   -0.17    1.00
  10  -8   2   -0.05    0.86
  -8 -10   2    0.61    1.14
  10  -8   2    0.98    1.47
   8  10   2   -0.39    1.29
  10   8  -2    2.59    1.75
   8  10   2   -0.57    1.54
   8 -10  -2   -0.68    0.93
  10   8  -2   -0.29    1.47
  10  -8   2    0.37    0.81
  -8 -10   2   -0.94    1.23
   8  10   2   -0.96    2.02
 -10  -8  -2    1.12    1.26
  10  -8   2   -1.17    1.52
   9 -10   2    3.26    1.14
  10   9   2    3.11    1.68
   9  10  -2    2.07    1.23
   9 -10   2    3.87    1.24
   9  10  -2    5.59    1.78
 -10  -9   2    3.83    1.31
  10   9   2    2.18    1.37
  -9 -10  -2    2.52    1.59
   9 -10   2    2.37    0.88
  -9 -10  -2    4.13    1.29
  10   9   2    2.51    1.84
   9 -10   2    2.29    0.81
   9 -10   2    2.98    1.68
   9 -10   2    6.03    1.65
   9  10  -2    5.58    1.98
  10  -9   2    1.97    1.51
 -10  -9  -2    3.86    1.34
  10   9  -2    4.48    1.25
   9  10   2    2.15    2.07
  10  -9   2    3.49    0.85
   9  10   2    4.24    1.43
  10  -9   2    4.34    0.95
  10  -9   2    3.78    1.29
  10  -9   2    3.20    1.13
   9  10   2    3.37    1.67
  10   9  -2    1.52    1.76
  10  -9   2    3.32    1.64
  -9 -10   2    2.65    1.33
  -9 -10   2    3.74    1.25
  10   9  -2    5.31    1.65
  10  10  -2   -0.19    1.68
  10  10  -2    0.47    1.52
 -10 -10   2    1.83    1.12
  10 -10   2    0.38    0.76
  10  10  -2    0.96    1.07
  10 -10   2   -1.30    0.92
  10 -10   2    0.55    1.39
  10  10   2   -0.81    1.17
  10 -10   2   -1.17    0.59
  10 -10   2   -1.45    0.97
 -10 -10  -2   -1.22    1.45
  10  10   2    0.15    1.70
  10 -10   2   -2.04    1.44
 -10 -10  -2   -1.13    1.09
  10  10   2    0.13    1.52
 -10 -10   2   -1.93    1.14
  11   0   2   -3.00    2.10
   0  11   2    0.69    2.21
   0  11  -2   -0.05    2.08
   0 -11  -2   -1.58    1.73
  11   0   2   -1.20    1.27
   0 -11  -2    0.15    1.05
   0 -11   2   -1.72    2.93
   0  11   2    1.64    2.74
   0 -11   2    1.62    1.63
   0  11   2   -0.40    1.58
 -11   0  -2    3.40    1.96
  11   0  -2    3.06    2.00
   0  11   2   -1.53    1.56
   0  11  -2    0.02    1.95
  11   0  -2   -0.33    1.71
 -11   0  -2   -1.80    1.36
   0  11  -2   -0.36    1.40
  11   0  -2   -1.22    1.20
  11   0  -2   -0.90    1.94
  11   0   2   -1.05    2.70
   0 -11   2   -1.35    1.11
   0  11  -2   -3.19    3.09
  11   0   2    1.43    1.62
 -11   0   2    3.12    1.79
 -11  -1   2    5.84    1.95
   1  11  -2    6.26    3.53
  11  -1  -2    4.97    1.97
 -11  -1   2    5.35    1.98
   1  11  -2    9.98    2.56
  11  -1  -2    3.46    2.07
  11   1   2    4.51    1.49
   1 -11   2    5.19    1.78
  -1  11   2    8.92    4.71
  11   1   2   13.35    4.74
  11  -1  -2    6.72    2.57
  -1 -11  -2    4.82    2.06
  -1  11   2    4.80    1.94
  11   1   2    5.08    1.86
   1 -11   2    7.06    1.36
   1  11  -2    7.89    1.77
  -1  11   2    4.30    2.23
  -1 -11  -2    4.74    1.29
 -11   1  -2    9.05    2.32
  11   1   2    4.60    2.55
  11  -1  -2    3.98    1.42
  -1  11   2    3.10    2.06
   1 -11   2    6.18    3.51
   1  11  -2    6.47    2.20
   1  11   2    3.31    2.97
 -11  -1  -2    8.41    2.46
  11   1  -2    8.00    2.93
  11  -1   2    8.28    2.44
  11  -1   2    7.50    1.84
   1  11   2    5.26    2.23
  -1 -11   2    3.63    1.66
 -11  -1  -2    8.80    1.70
  11   1  -2   10.04    2.65
  -1  11  -2    8.61    2.13
   1  11   2    6.09    2.02
   1 -11  -2    6.80    2.17
  11  -1   2   12.16    4.62
  -1  11  -2   10.14    2.59
  -1  11  -2    4.98    1.66
   1 -11  -2    7.04    1.37
  11  -1   2    5.31    1.57
  11   1  -2    4.02    2.07
  -1 -11   2    7.39    1.45
  -1 -11   2    9.22    3.69
   2 -11   2    0.92    1.09
  -2  11   2    0.23    1.63
  11  -2  -2    0.62    1.90
   2  11  -2    0.74    1.89
 -11  -2   2    0.97    1.67
  -2 -11  -2    0.55    1.07
   2  11  -2    2.48    2.25
 -11  -2   2   -1.18    1.66
  11   2   2    2.85    2.56
  -2 -11  -2    0.09    1.81
   2  11  -2    0.24    1.71
  11  -2  -2    1.55    1.71
  11  -2  -2    2.17    2.40
  11   2   2   -1.42    1.51
  -2  11   2   -1.90    1.63
  11  -2  -2    0.49    1.19
 -11   2  -2    3.99    1.86
   2 -11   2   -0.16    1.53
  11   2   2    0.64    1.35
  11  -2   2    0.10    1.24
  11   2  -2   -1.20    2.14
 -11   2   2   -1.63    1.35
  11  -2   2    2.69    2.03
   2 -11  -2    1.72    1.91
  -2 -11   2    0.06    1.17
  -2  11  -2    0.91    1.91
 -11  -2  -2   -0.40    1.26
  -2 -11   2    1.78    3.09
   2  11   2   -1.11    1.71
   2  11   2    1.23    2.77
  11  -2   2   -2.37    1.55
  11   2  -2    1.01    1.92
   2  11   2    0.04    1.63
   2 -11  -2   -0.41    0.98
  11   2  -2   -0.14    1.48
 -11  -2  -2    1.40    2.03
   2  11   2    2.63    2.23
  11   3   2    7.87    2.05
 -11  -3   2    6.29    1.85
   3  11  -2   -1.37    2.35
 -11  -3   2    3.93    2.06
   3  11  -2    7.51    1.84
   3 -11   2    4.91    1.93
  -3  11   2    0.80    1.81
  -3 -11  -2    2.52    1.99
   3 -11   2    6.10    1.28
  -3 -11  -2    2.96    1.25
   3  11  -2    6.32    2.18
   3 -11   2    8.80    1.94
  11   3   2    6.75    1.51
 -11   3  -2    3.63    2.12
 -11  -3   2    4.22    1.67
  11  -3  -2    2.06    1.21
  11  -3  -2    8.15    2.70
  11   3   2    2.33    2.37
  -3  11   2    7.87    2.14
  11  -3  -2    5.68    1.91
  11   3  -2    1.79    1.96
   3  11   2    1.64    2.11
   3  11   2   -3.93    5.28
 -11  -3  -2    8.06    2.35
   3  11   2    8.36    2.52
   3  11   2    6.57    1.86
   3 -11  -2    5.29    1.19
  11  -3   2    5.85    1.76
 -11  -3  -2    4.05    1.43
  11  -3   2    0.46    1.88
   3 -11  -2    4.86    2.00
  -3  11  -2    5.40    1.98
  11   3  -2    4.97    1.83
  11  -3   2    6.57    1.60
  11   3  -2    6.18    2.54
   3  11   2    1.13    2.23
  -3 -11   2    4.06    1.38
  11  -3   2    9.20    1.91
  11   4   2   10.97    3.05
   4 -11   2   13.51    2.21
  11   4   2   12.55    2.21
   4 -11   2   12.97    2.21
   4  11  -2   11.65    2.68
  -4  11   2    6.63    2.05
 -11  -4   2   12.21    2.01
   4  11  -2   17.11    2.27
  11  -4  -2   15.57    3.15
 -11  -4   2   13.68    2.09
   4 -11   2   10.60    1.52
 -11  -4   2   15.25    2.71
  11  -4  -2    8.43    1.62
 -11   4  -2   12.72    2.45
   4  11  -2    8.52    2.32
  -4 -11  -2   10.91    2.02
  11   4  -2   12.46    2.94
 -11  -4  -2   12.38    1.81
   4  11   2    8.45    1.99
  11  -4   2   12.68    1.96
  11  -4   2    9.08    2.44
  -4 -11   2   11.18    1.66
  11  -4   2   13.81    2.09
   4  11   2    9.69    2.74
  -4  11  -2   14.45    2.27
   4  11   2    6.82    2.39
  11  -4   2   12.69    2.16
   4 -11  -2   13.03    1.85
   4 -11  -2    9.58    2.27
  11   4  -2   16.31    2.39
  11   4  -2    8.75    2.40
   4  11   2    9.40    2.06
   5  11  -2    8.88    1.67
   5 -11   2    7.93    1.25
  11  -5  -2    4.83    1.39
  -5 -11  -2    6.85    1.43
 -11  -5   2    7.35    2.32
   5 -11   2   11.53    1.71
  11   5   2   10.87    3.09
   5  11  -2   10.39    2.10
   5 -11   2    7.13    1.84
   5 -11   2    9.79    1.46
  -5 -11  -2    9.06    1.47
  11   5   2    4.93    1.55
  11   5   2    8.76    2.01
  11  -5  -2    8.06    1.33
   5 -11   2   12.63    2.12
  11  -5  -2    8.13    2.75
  11  -5  -2    9.00    0.89
   5 -11   2   14.95    1.64
 -11  -5   2    8.63    1.84
 -11   5  -2    9.42    2.16
  -5 -11  -2    7.12    1.71
  11   5   2    8.52    1.67
   5 -11   2    8.89    1.41
  -5  11   2   12.64    2.28
 -11  -5   2    7.48    1.92
   5  11  -2    4.53    2.24
   5  11  -2    8.99    2.16
  11   5   2    8.93    1.57
   5 -11  -2    7.99    1.15
   5 -11  -2   10.19    1.49
  -5 -11   2   11.21    1.45
  11  -5   2    9.19    1.38
   5  11   2   11.22    2.54
  11   5  -2    7.76    1.46
  11  -5   2   14.09    2.17
   5  11   2    8.26    1.93
  11   5  -2    7.24    1.97
   5 -11  -2    3.95    1.98
  11  -5   2   11.46    2.01
  11  -5   2    9.93    1.52
  -5  11  -2    4.85    1.91
  11   5  -2   11.84    2.90
  -5 -11   2   11.30    1.72
  11   5  -2    9.08    1.44
  11  -5   2   10.79    1.50
  11  -5   2    8.29    1.73
   5  11   2   10.73    2.76
  11   5  -2    6.62    2.24
   5  11   2    6.62    1.82
 -11  -5  -2   11.29    1.68
  -5 -11   2   10.70    1.63
   5 -11  -2    8.03    1.34
  11   6   2    1.11    1.31
   6  11  -2    0.45    1.17
  -6 -11  -2   -0.64    1.14
   6  11  -2   -1.33    1.55
  11   6   2    1.21    1.32
  11   6   2   -2.85    1.47
  11  -6  -2    0.88    0.99
   6 -11   2    4.11    1.70
  -6 -11  -2    1.71    1.47
 -11  -6   2   -0.13    1.44
  11  -6  -2    0.81    1.09
   6 -11   2    1.31    0.95
   6  11  -2    3.62    2.24
   6 -11   2    1.19    1.50
  11   6   2    3.62    2.58
   6 -11   2    1.04    1.13
  11  -6  -2    3.93    2.37
  -6 -11  -2    0.68    1.16
   6 -11   2    1.69    0.84
   6 -11   2    3.67    1.29
   6 -11   2   -0.33    1.04
   6  11  -2    0.90    1.78
  11  -6   2    0.36    1.18
  11   6  -2    0.44    1.17
  11   6  -2    1.04    1.67
   6 -11  -2    1.99    0.49
  11  -6   2    1.58    1.56
 -11  -6  -2    3.12    1.39
   6  11   2    1.70    2.15
   6 -11  -2    1.02    1.72
   6 -11  -2    1.33    1.00
  11  -6   2    1.96    1.04
  -6 -11   2    1.28    1.11
  11  -6   2    0.29    0.83
  11   6  -2   -1.66    1.01
   6  11   2   -0.36    1.54
   6  11   2    0.15    1.46
  11  -6   2   -0.01    1.49
   6 -11  -2    1.72    1.10
  11   6  -2    0.63    1.06
  11  -6   2    0.47    0.99
  -6 -11   2    2.07    1.10
   7  11  -2    2.86    1.92
  -7 -11  -2    0.73    1.17
  -7 -11  -2    1.95    1.34
   7  11  -2    1.54    1.18
   7 -11   2    2.22    1.21
 -11  -7   2    1.49    1.33
   7 -11   2    1.81    0.94
  11   7   2    1.26    1.43
   7 -11   2    1.92    1.62
   7 -11   2    0.35    0.78
  11   7   2    1.28    1.28
  11   7   2   -0.79    1.57
   7 -11   2    1.74    1.08
 -11  -7   2   -0.67    1.52
  11   7   2    2.00    2.59
   7  11  -2    3.01    1.73
   7 -11   2   -0.65    1.45
   7  11   2    3.07    1.63
   7  11   2    6.49    2.20
   7 -11  -2    3.13    1.82
  -7 -11   2    3.89    1.19
 -11  -7  -2    3.17    1.49
  11  -7   2    2.87    1.08
  11   7  -2    0.62    1.35
   7 -11  -2    1.83    1.00
  11  -7   2    2.28    0.82
  11  -7   2    1.91    0.96
  11   7  -2    0.23    1.69
   7  11   2    1.60    1.43
   7 -11  -2    1.18    1.06
  11  -7   2    1.11    1.22
  11   7  -2    1.41    1.15
  11  -7   2    1.82    1.56
  -7 -11   2    3.97    1.20
  11  -7   2    2.72    1.65
  -8 -11  -2    0.24    1.12
 -11  -8   2    1.77    1.22
   8 -11   2   -0.46    1.42
   8 -11   2    0.91    1.00
  11   8   2    1.92    1.56
   8 -11   2    1.82    1.55
 -11  -8   2    0.26    1.36
  11   8   2    1.63    1.59
   8  11  -2   -1.25    1.72
   8  11  -2    0.17    1.15
  -8 -11  -2    0.45    1.33
   8 -11   2    0.75    0.69
   8 -11   2   -0.34    0.85
   8  11  -2   -1.21    1.52
  11   8   2    0.42    1.21
   8  11   2   -1.28    1.35
   8  11   2   -0.17    1.97
   8 -11  -2    0.22    1.10
   8  11   2    2.37    2.52
  11   8  -2    0.75    1.74
  11  -8   2    1.61    1.45
  11  -8   2    0.28    0.98
  11  -8   2   -0.50    1.41
  11  -8   2    0.01    1.10
  11   8  -2   -0.74    1.03
  -8 -11   2    0.66    1.12
   8 -11  -2    1.12    0.98
 -11  -8  -2    1.64    1.28
   8  11   2   -0.62    1.51
  11  -8   2    0.36    0.75
  11   8  -2   -0.24    1.36
  -8 -11   2   -0.54    1.02
  11  -8   2   -0.06    0.82
   9  11  -2   -2.30    1.66
   9 -11   2    2.45    1.61
  -9 -11  -2    0.92    1.10
   9 -11   2    0.80    0.62
  11   9   2   -0.76    1.13
 -11  -9   2    2.41    1.20
   9 -11   2    1.42    1.45
   9  11  -2    2.66    1.66
  11   9   2    2.16    1.56
   9  11  -2   -0.04    1.06
   9 -11   2    2.29    1.03
  11   9   2   -0.90    1.51
  -9 -11  -2    1.40    1.36
   9 -11   2    1.27    0.79
   9  11   2    3.42    1.37
   9  11   2    0.35    1.89
 -11  -9  -2    1.39    1.17
  11   9  -2    1.51    1.07
  -9 -11   2    0.48    1.06
  11  -9   2    3.97    1.50
   9  11   2    0.04    1.40
  -9 -11   2    0.77    1.09
  11  -9   2   -0.28    0.64
  11  -9   2    3.06    1.13
  11   9  -2    3.11    1.74
  11  -9   2    0.51    0.99
 -11  -9  -2    1.62    1.68
  11  -9   2    1.51    0.80
  11   9  -2    2.34    1.44
  11  -9   2    3.96    1.56
  10 -11   2    1.19    1.37
 -11 -10   2   -0.07    1.14
  10 -11   2    0.30    0.76
  10  11  -2    1.37    1.05
  10 -11   2    0.89    1.46
  11  10   2   -1.49    1.47
 -11 -10   2    0.58    1.06
  10 -11   2    0.66    0.52
  11  10   2   -0.91    1.08
  10 -11   2    0.02    0.90
  11  10   2    2.07    1.46
 -10 -11  -2   -0.21    1.09
 -10 -11  -2    2.30    1.33
  10  11  -2   -0.50    1.60
  10  11  -2   -1.41    1.42
 -10 -11   2   -0.85    1.03
  11 -10   2    0.08    1.45
  11 -10   2    2.23    0.92
  11  10  -2    0.10    1.02
  11 -10   2    0.40    1.34
 -11 -10  -2    1.24    1.10
  11 -10   2    0.38    1.05
  11 -10   2    0.20    0.74
  10  11   2    1.71    1.73
 -11 -10  -2    0.72    1.48
  11  10  -2   -2.26    1.49
 -10 -11   2    1.18    1.05
  11 -10   2    0.04    0.52
  11  10  -2    2.39    1.40
  10  11   2    0.63    1.39
  10  11   2    0.50    1.18
 -11 -11  -2    6.23    1.22
  11  11   2    2.24    1.52
 -11 -11   2    2.26    1.09
  11  11   2    3.80    1.18
  11 -11   2    3.65    1.49
  11 -11   2    4.23    1.45
  11  11  -2    2.20    1.04
  11  11   2    4.69    1.53
  11  11  -2    2.69    1.61
 -11 -11   2    3.89    1.15
  11 -11   2    2.92    0.94
  11 -11   2    3.75    0.85
  11 -11   2    2.67    0.49
  11  11  -2    1.46    1.30
 -11 -11  -2    4.34    1.33
  12   0   2    0.30    1.63
   0  12   2    0.60    1.96
   0 -12  -2    0.15    1.42
   0 -12  -2   -1.27    1.88
  12   0  -2   -0.01    1.78
  12   0   2    0.57    2.24
   0 -12   2    0.08    1.08
  12   0   2    0.77    1.53
   0 -12  -2   -0.54    1.09
   0 -12   2    1.61    1.79
   0 -12  -2    0.40    1.02
   0 -12   2    1.48    1.37
   0 -12  -2    1.54    1.09
   0 -12   2    0.85    1.56
 -12   0  -2    0.28    2.03
   0 -12  -2    1.04    1.30
  12   0  -2    1.64    1.10
  12   0   2    0.15    1.42
 -12   0  -2    3.48    1.46
  12   0  -2    0.09    0.80
   0  12  -2    1.64    1.64
   0  12  -2    1.12    1.91
  12   0  -2    1.29    1.08
   0 -12   2   -0.94    1.33
   0  12   2    0.05    1.66
  12   0   2   -0.11    1.12
  12   0   2   -0.05    1.03
  12   0  -2    1.53    2.18
 -12   0   2   -0.63    1.84
  12   0   2    0.73    1.01
   0  12  -2    2.43    2.41
  12   1   2    0.33    1.00
  -1 -12  -2    3.06    1.89
  -1  12   2    1.60    2.00
   1 -12   2    0.18    1.38
  12   1   2    0.08    1.38
  12  -1  -2    0.18    1.81
   1 -12   2    0.37    1.13
  12  -1  -2   -0.37    0.72
  -1 -12  -2    0.65    1.17
  -1 -12  -2   -0.20    1.05
   1  12  -2   -1.49    1.71
  12   1   2   -0.63    1.18
  12   1   2    2.19    1.44
  12   1   2   -0.41    2.19
  -1 -12  -2   -1.11    0.95
 -12  -1   2    3.16    1.80
   1  12  -2   -1.16    1.82
  12  -1  -2    0.36    0.98
   1 -12   2    2.03    1.28
   1 -12   2   -0.18    1.10
  -1 -12  -2    0.28    1.27
  12   1   2    1.12    1.17
   1  12  -2    1.40    2.41
  -1  12   2    3.34    1.76
  12   1   2    0.13    1.54
  -1 -12  -2    2.73    1.53
 -12   1  -2    0.07    2.00
   1 -12   2   -0.53    1.57
  12  -1  -2    1.59    1.31
  12  -1  -2    1.88    1.09
  12  -1  -2   -0.41    2.07
 -12  -1   2    1.82    1.83
   1 -12  -2   -0.93    1.41
  12  -1   2    1.21    1.40
  12   1  -2    0.51    0.90
  -1 -12   2   -0.08    1.65
   1 -12  -2    1.09    1.27
  12   1  -2   -1.70    1.81
  12  -1   2    1.23    1.04
  12   1  -2    0.75    1.23
  -1  12  -2   -0.27    1.80
  12  -1   2   -0.08    1.05
  12  -1   2   -0.23    1.35
   1 -12  -2   -0.82    0.92
  -1  12  -2   -1.52    1.44
  12   1  -2    1.15    2.18
   1 -12  -2   -0.10    1.01
  -1 -12   2   -0.07    2.09
  12  -1   2   -0.79    0.97
   1  12   2    1.92    1.84
 -12  -1  -2   -3.18    1.97
   1  12   2    1.91    2.17
  12   1  -2   -0.80    1.00
 -12   1   2    0.14    1.90
 -12  -1  -2    0.50    1.38
  12  -1   2   -1.93    1.52
  -1 -12   2    1.45    1.17
  -1 -12   2    2.64    1.52
  12  -1   2    1.35    2.25
   1  12   2    0.50    2.74
  12   1  -2   -0.74    1.07
  -1  12  -2    0.62    2.22
   1 -12  -2    1.14    1.89
   1 -12  -2    0.04    1.06
   2 -12   2    5.50    1.34
  12   2   2    8.43    1.73
  12   2   2    8.63    1.32
  12  -2  -2    6.55    1.29
 -12   2  -2    6.26    2.30
   2 -12   2    4.63    1.41
 -12  -2   2    4.60    2.00
  -2  12   2    6.44    2.39
   2 -12   2    4.75    1.28
  12  -2  -2    7.68    1.30
  12   2   2    5.93    1.21
  12  -2  -2    6.84    1.52
  12   2   2    6.79    2.68
  12   2   2    4.64    1.85
   2  12  -2    7.40    1.94
  12   2   2    8.39    1.66
   2  12  -2    7.70    2.24
   2 -12   2    8.26    2.09
  -2 -12  -2    6.37    1.52
  -2 -12  -2    9.32    1.39
  -2  12   2    1.38    1.83
  -2 -12  -2    3.04    2.00
   2  12  -2    4.24    1.50
   2  12  -2    1.79    2.50
   2 -12   2    7.88    1.65
  12  -2  -2    5.48    2.32
  -2 -12  -2    6.85    1.65
 -12  -2   2    5.66    1.96
  -2 -12  -2    6.33    1.35
  12  -2  -2    8.80    2.76
   2 -12   2    7.18    1.38
  12   2   2    5.74    1.41
  12  -2  -2    8.92    1.20
  -2 -12  -2    9.09    1.57
  -2 -12   2    5.41    1.59
  12   2  -2    6.97    1.40
  12  -2   2    6.18    2.54
  12   2  -2    4.07    2.16
   2 -12  -2    5.82    1.29
   2 -12  -2    4.08    1.54
   2  12   2    9.53    2.29
  -2  12  -2    6.22    2.03
   2 -12  -2    8.12    1.52
  12  -2   2    6.05    1.21
   2  12   2    9.33    2.00
  12   2  -2    7.02    1.41
   2 -12  -2    7.85    1.34
   2 -12  -2    7.90    2.29
 -12   2   2   11.43    2.25
  12  -2   2    5.12    1.26
  12  -2   2   10.44    1.83
 -12  -2  -2    7.35    1.67
  12   2  -2   12.83    2.86
  -2 -12   2    4.62    1.36
  -2 -12   2   10.04    1.81
  12  -2   2    8.33    1.98
  12   2  -2    7.02    2.24
  12  -2   2    9.11    1.48
  12   2  -2    7.78    1.31
 -12  -2  -2   11.38    2.57
  -2  12  -2    8.77    2.40
  12   2  -2    7.20    1.31
   2 -12  -2    7.90    1.16
   2  12   2    6.11    2.36
  12  -2   2    7.91    1.29
   3  12  -2    1.18    2.04
   3  12  -2    1.17    1.71
   3 -12   2    3.73    1.20
  12   3   2    1.52    1.39
  -3 -12  -2    2.39    1.51
 -12  -3   2    5.42    1.74
  -3 -12  -2    3.22    1.44
   3 -12   2    3.68    1.80
  -3  12   2    6.70    2.22
   3  12  -2    3.71    1.35
  12  -3  -2    2.27    2.25
  -3 -12  -2    2.43    1.36
  12   3   2    2.55    2.40
  12  -3  -2    3.30    1.08
   3 -12   2    1.45    1.08
  12   3   2    1.82    1.06
  12  -3  -2    3.50    0.73
  -3 -12  -2    2.83    2.01
 -12  -3   2    1.65    1.74
  12   3   2   -0.51    1.58
  12  -3  -2    1.56    1.21
   3 -12   2    2.54    1.15
  -3 -12  -2    1.03    1.14
   3 -12   2    1.97    1.34
   3 -12   2    1.34    1.19
  12  -3  -2    2.20    1.08
  -3 -12  -2   -0.33    1.05
  -3  12   2    1.21    1.85
 -12  -3  -2    2.64    1.39
 -12  -3  -2    0.10    2.25
  12   3  -2    3.05    1.24
  12   3  -2    2.70    1.21
  12   3  -2    5.41    2.48
  -3 -12   2    3.55    1.49
  12   3  -2    2.19    1.05
  12  -3   2    2.79    1.06
  -3 -12   2    2.95    0.76
  12   3  -2    2.71    2.06
  12  -3   2    3.62    1.44
  12  -3   2    2.83    1.09
  12   3  -2    2.74    1.69
   3  12   2    2.71    1.83
   3 -12  -2    3.48    1.27
  12  -3   2    4.48    2.20
   3 -12  -2    2.99    1.12
  12  -3   2    3.21    1.22
  12  -3   2    0.49    1.58
   3 -12  -2    2.01    1.41
  12   3  -2    3.22    1.09
   3 -12  -2    2.59    1.11
  12  -3   2    1.24    0.94
   3 -12  -2    5.71    2.09
  -3 -12   2    4.34    1.23
   3 -12  -2    1.91    0.85
   3  12   2   -1.18    2.32
   3  12   2   -1.26    3.33
   4  12  -2    2.08    1.24
  12  -4  -2    0.21    0.54
  12   4   2    1.43    1.37
  -4 -12  -2    1.27    1.10
 -12  -4   2   -1.16    1.36
   4 -12   2    4.54    1.77
 -12  -4   2    2.04    1.64
   4 -12   2    0.66    1.10
  12  -4  -2   -1.02    0.96
  -4 -12  -2   -0.17    1.48
  12   4   2    1.71    2.61
   4 -12   2   -1.44    1.02
   4 -12   2    1.18    1.10
   4  12  -2   -0.77    1.68
  12  -4  -2   -4.90    2.01
  -4 -12  -2    0.77    1.10
   4 -12   2    3.05    1.79
  12  -4  -2    1.72    1.16
  12   4   2    0.22    1.00
  -4  12   2   -0.96    2.02
   4 -12   2    1.01    1.25
   4 -12   2    2.64    0.99
  12   4   2    0.39    1.60
  12  -4  -2   -0.37    0.95
  12   4   2    0.46    0.85
   4  12  -2   -2.06    1.91
   4 -12  -2   -1.86    1.24
  12   4  -2   -0.83    2.05
  12  -4   2    1.34    2.07
  12   4  -2    2.63    1.14
  12  -4   2    2.48    1.13
   4  12   2   -1.65    3.04
   4 -12  -2    2.20    1.91
  12   4  -2    0.38    1.76
   4 -12  -2   -0.30    1.02
  12  -4   2    0.78    1.58
  -4 -12   2    1.71    1.24
 -12  -4  -2   -0.30    1.20
   4 -12  -2    1.16    1.13
  12   4  -2    2.77    1.12
  12   4  -2   -0.25    0.98
  12  -4   2    1.07    1.28
  12  -4   2    1.46    0.95
  12   4  -2   -0.51    1.08
  -4 -12   2    1.61    0.82
  12  -4   2    1.79    0.88
   4 -12  -2    0.10    1.04
  12  -4   2    1.28    0.91
   4 -12  -2    0.33    0.71
   4  12   2    1.17    1.71
   5  12  -2   -2.88    1.80
   5 -12   2    0.06    1.61
  12  -5  -2    0.32    1.06
  12   5   2    0.59    1.52
  12   5   2    3.19    1.36
   5 -12   2   -2.25    1.07
  12   5   2   -2.21    2.30
  12  -5  -2    0.92    1.01
   5 -12   2    0.28    1.06
   5  12  -2   -0.23    1.75
  -5 -12  -2    1.65    1.13
  12  -5  -2    0.63    0.39
 -12  -5   2   -0.40    1.49
  -5 -12  -2   -0.84    1.37
   5 -12   2   -0.11    0.83
  12   5   2    1.14    0.99
   5 -12   2    0.31    1.03
   5  12  -2    0.31    1.12
   5 -12   2    3.07    1.68
  12  -5  -2   -2.56    2.11
  12   5   2   -0.05    0.99
   5 -12   2    0.27    0.99
  12  -5   2    0.18    0.84
  12   5  -2    0.43    1.06
   5  12   2   -0.51    1.56
  12  -5   2   -2.02    1.37
  12   5  -2   -0.49    1.66
  12   5  -2   -0.23    1.08
   5  12   2    0.91    1.60
  -5 -12   2    0.63    1.11
  12   5  -2   -0.75    2.23
  -5 -12   2   -0.88    1.15
  12  -5   2    1.33    1.04
  12  -5   2   -0.64    0.77
  -5 -12   2    0.89    0.87
  12  -5   2    1.79    0.98
   5 -12  -2   -0.27    0.94
   5 -12  -2    0.89    0.59
   5 -12  -2    2.71    1.15
   5 -12  -2   -0.04    1.38
   5  12   2    2.94    2.23
 -12  -5  -2   -0.14    1.29
   5 -12  -2    0.65    1.77
  12  -5   2    2.18    1.20
  12  -6  -2    2.71    2.49
   6  12  -2   -0.50    1.51
  12   6   2    4.05    2.39
  12   6   2   -0.50    1.23
   6  12  -2   -0.39    1.09
   6 -12   2    0.59    0.92
  12  -6  -2    0.41    0.90
  12   6   2    3.21    1.63
 -12  -6   2   -0.83    1.31
  12  -6  -2    0.18    1.09
  -6 -12  -2   -0.21    1.42
   6  12  -2   -2.06    1.71
  12   6   2   -0.28    1.08
   6 -12   2    0.31    1.11
   6 -12   2   -0.26    1.00
   6 -12   2    0.73    1.56
  -6 -12  -2   -0.37    1.06
   6 -12   2   -0.44    0.77
   6 -12   2    1.51    1.01
  12   6   2    0.46    1.04
   6 -12   2    3.33    1.64
  -6 -12  -2    0.51    0.70
 -12  -6   2   -1.38    1.42
  12   6  -2    3.53    1.84
   6 -12  -2    2.98    1.79
  12  -6   2    0.90    0.97
  12  -6   2    2.39    0.84
   6  12   2    1.02    2.12
  12  -6   2    2.53    1.63
  12  -6   2    2.44    1.00
 -12  -6  -2    1.07    1.35
  12   6  -2    0.17    1.07
  12  -6   2    0.07    1.14
  -6 -12   2    0.80    0.91
   6  12   2   -2.27    1.37
   6 -12  -2    1.59    1.02
  12  -6   2    0.60    1.53
   6  12   2    1.63    1.54
   6 -12  -2   -0.88    1.01
  -6 -12   2   -0.17    1.05
   6 -12  -2    0.32    0.42
   7 -12   2    2.44    1.10
   7  12  -2    3.27    1.79
   7 -12   2    1.13    0.88
  12   7   2    0.59    1.15
   7 -12   2    1.53    0.73
   7 -12   2   -0.76    1.53
  -7 -12  -2    0.91    0.93
 -12  -7   2    2.12    1.23
  12   7   2    0.83    1.19
 -12  -7   2    1.02    1.42
  12  -7  -2    1.86    1.00
  12   7   2    2.83    1.66
   7  12  -2    3.18    1.98
   7 -12   2    0.71    1.51
   7  12  -2    1.75    1.13
  -7 -12  -2    0.22    1.13
   7 -12   2    1.90    0.99
  -7 -12   2    1.31    1.06
   7 -12  -2   -1.96    1.55
 -12  -7  -2    1.82    1.38
   7 -12  -2    1.23    0.97
  12  -7   2    1.55    0.74
   7  12   2    3.94    1.66
   7  12   2    0.89    1.41
  12  -7   2    1.84    0.98
  12   7  -2    0.69    1.62
   7  12   2    4.77    2.09
  12  -7   2    0.94    1.54
  -7 -12   2    0.55    0.94
   7 -12  -2    2.14    1.07
  12  -7   2   -0.95    1.45
  12  -7   2    1.63    1.13
  12   7  -2    0.71    1.07
  12  -7   2    2.02    0.93
  12   8   2    3.52    1.32
   8  12  -2    0.57    1.75
   8 -12   2    1.45    0.86
   8  12  -2    1.33    1.10
   8 -12   2    0.67    0.64
  -8 -12  -2    0.23    1.12
   8 -12   2    0.76    0.97
   8  12  -2    2.53    1.74
   8 -12   2    1.41    1.55
  12   8   2   -2.25    1.40
  12   8   2    1.34    1.18
 -12  -8   2    1.05    1.15
   8 -12   2    3.40    1.68
  -8 -12  -2    1.25    1.05
 -12  -8   2    1.38    1.29
  -8 -12   2    2.96    1.03
   8 -12  -2    3.17    1.11
  12  -8   2    0.96    0.80
  12  -8   2    1.45    0.68
  12   8  -2    3.20    1.13
  12  -8   2    2.18    1.11
  12   8  -2    1.46    1.62
   8 -12  -2    3.32    1.01
   8  12   2    2.13    1.55
  12  -8   2    1.27    0.96
  -8 -12   2    2.93    1.09
  12  -8   2    2.79    1.53
   8  12   2    0.79    1.33
  12  -8   2    2.72    1.59
   9 -12   2    0.36    0.77
   9  12  -2    1.89    1.72
  -9 -12  -2    2.58    1.11
  12   9   2    1.07    1.11
   9 -12   2    2.76    1.51
   9  12  -2    3.13    1.69
   9 -12   2    2.03    1.54
   9 -12   2    1.49    0.94
   9  12  -2    0.39    1.02
  12   9   2    2.63    1.36
 -12  -9   2    3.30    1.13
   9 -12   2    1.05    0.56
  12   9   2   -0.80    1.42
  -9 -12  -2    0.66    1.10
  12   9  -2    1.25    1.05
  12  -9   2    2.76    1.37
  12  -9   2    1.59    0.80
  12  -9   2    0.43    0.91
  12  -9   2    0.62    1.36
  12   9  -2   -0.16    0.92
  12  -9   2    0.02    0.54
   9  12   2   -0.82    1.22
  12  -9   2   -0.01    1.07
 -12  -9  -2    0.97    1.51
   9  12   2    0.30    1.41
 -12  -9  -2    1.54    1.13
   9  12   2    3.23    1.93
  12   9  -2    1.94    1.55
  -9 -12   2    2.03    1.00
  -9 -12   2    0.74    1.00
  10 -12   2   -0.02    0.42
  10 -12   2    0.17    0.70
 -12 -10   2   -0.45    1.02
  10  12  -2    1.75    1.66
  10 -12   2   -0.09    1.19
  10 -12   2   -0.29    0.83
  10 -12   2    0.61    1.39
  10  12  -2    1.81    1.45
 -12 -10   2    2.49    1.06
  10  12  -2    0.43    0.89
 -10 -12  -2    1.98    1.11
 -10 -12  -2   -1.08    0.95
  12  10   2   -1.16    1.01
  12  10   2    0.50    1.28
  12  10   2    0.47    1.36
  12 -10   2    0.32    1.27
  12  10  -2   -1.60    1.38
 -10 -12   2    0.11    0.93
  12 -10   2   -0.16    0.82
  12 -10   2    0.05    0.69
  10  12   2    2.22    1.35
  12 -10   2   -0.32    1.32
  12 -10   2   -0.38    0.36
 -12 -10  -2   -0.92    1.00
  10  12   2   -0.07    1.60
  12  10  -2   -1.52    0.90
 -12 -10  -2   -0.07    1.36
  12  10  -2   -0.57    0.93
  10  12   2    0.11    1.11
 -10 -12   2   -0.08    0.96
  11 -12   2    0.10    0.77
  11  12  -2    0.52    1.27
 -11 -12  -2    0.46    0.94
  11  12  -2    0.75    2.24
 -11 -12  -2   -0.33    0.90
  12  11   2    0.63    1.20
 -12 -11   2    0.18    0.92
  11  12  -2    0.09    0.86
  11 -12   2    1.60    1.22
  12  11   2   -0.21    0.96
  11 -12   2    1.45    0.69
  11 -12   2   -1.52    1.30
 -12 -11   2    1.84    1.01
 -12 -11  -2   -0.23    0.93
  11  12   2   -0.22    1.00
  12 -11   2    0.50    0.67
  12 -11   2   -0.11    0.73
  12 -11   2    1.62    1.18
  12  11  -2    0.67    0.89
  12 -11   2   -1.61    1.28
  11  12   2   -1.27    1.32
 -11 -12   2   -0.54    0.91
 -11 -12   2    0.98    0.87
  12  11  -2    0.52    0.86
 -12 -11  -2   -1.07    1.04
  12  12   2    2.21    1.08
  12 -12   2    2.37    0.75
 -12 -12  -2    1.99    0.91
  12 -12   2    1.61    0.65
 -12 -12   2    2.59    0.87
  12  12   2    1.98    0.96
 -12 -12  -2    2.31    0.85
 -12 -12   2    2.29    0.91
  12  12  -2    1.05    0.82
  12 -12   2    2.38    1.21
   0 -13   2    0.96    1.70
   0 -13  -2   -0.40    0.94
   0  13  -2   -1.75    1.58
   0 -13  -2    0.87    1.07
 -13   0   2   -2.36    1.65
   0 -13   2   -1.10    1.12
   0 -13  -2   -1.13    1.69
  13   0  -2    0.36    1.00
  13   0   2   -0.74    1.24
  13   0  -2   -0.20    0.99
  13   0   2    0.68    0.93
  13   0   2    0.22    1.37
   0 -13  -2   -1.19    1.16
 -13   0  -2   -1.42    1.36
   0 -13   2   -0.16    1.11
  13   0   2   -2.30    1.49
  13   0   2   -1.65    2.11
  13   0  -2    1.14    0.78
   0  13  -2    2.69    1.98
  13   0   2   -2.42    0.97
   0 -13  -2   -2.53    1.31
   0 -13  -2   -0.76    1.00
  13   0  -2   -1.81    1.94
   0 -13   2    0.17    1.29
  13   0  -2    1.11    1.08
  13   0   2    0.04    0.97
   0 -13   2   -0.93    1.07
  -1 -13  -2    3.57    1.98
  13  -1  -2    2.09    1.26
  13   1   2    3.64    1.05
   1 -13   2    2.00    1.29
  13   1   2    1.39    1.59
  13   1   2    2.76    1.36
   1 -13   2    3.45    1.21
  13  -1  -2    3.25    1.08
  13  -1  -2    2.88    2.37
   1 -13   2    4.58    1.80
   1  13  -2    1.79    1.89
  -1 -13  -2    2.08    1.14
   1  13  -2    0.06    1.35
   1 -13   2    2.42    1.20
  13   1   2    2.27    1.41
   1 -13   2    1.26    1.15
  -1 -13  -2    4.35    1.32
  13  -1  -2    1.46    1.04
  13  -1  -2    2.95    0.80
  -1 -13  -2    2.77    1.47
   1 -13   2    1.61    1.32
  -1 -13  -2    1.72    1.10
  -1 -13  -2    2.82    1.17
  13   1   2    1.37    0.99
   1  13  -2    2.74    1.82
  13   1   2    1.82    1.12
 -13  -1   2    2.59    1.88
  13   1   2    2.01    2.23
  13  -1   2    4.23    2.36
  13  -1   2    1.21    0.97
 -13   1   2    2.34    1.80
  -1 -13   2    3.31    1.30
   1  13   2    1.70    1.83
  13  -1   2    5.13    1.80
  -1  13  -2    2.48    1.96
   1 -13  -2   -0.58    1.17
  -1  13  -2    4.76    1.70
  13   1  -2    1.42    1.14
  13  -1   2    2.43    1.14
   1 -13  -2    4.09    1.02
  -1 -13   2    2.94    1.38
   1 -13  -2    3.34    1.41
   1 -13  -2    4.11    1.11
  -1 -13   2    2.32    1.21
  -1 -13   2   -0.64    1.11
  -1 -13   2    2.54    1.81
  13  -1   2    3.20    1.26
  13  -1   2    1.63    1.45
  13  -1   2    2.75    1.04
 -13  -1  -2    1.10    1.46
  13   1  -2    1.82    0.90
   1 -13  -2    2.15    1.95
  13   1  -2    3.97    2.36
  13   1  -2    3.30    1.11
  13   1  -2    2.00    1.03
   1 -13  -2    2.30    1.10
  -2 -13  -2    2.37    1.47
  13   2   2    1.67    1.65
  13  -2  -2    2.28    1.04
  13   2   2    1.40    0.98
   2 -13   2    1.87    1.66
   2 -13   2    1.76    1.12
  13  -2  -2    1.59    2.22
   2 -13   2    0.41    1.27
   2 -13   2    1.96    1.16
  -2 -13  -2    1.56    1.95
  13  -2  -2    3.06    0.71
  -2 -13  -2    0.64    1.06
  13   2   2    2.97    1.41
   2 -13   2    2.61    1.17
   2  13  -2    3.17    2.06
  -2 -13  -2    4.03    1.37
  -2 -13  -2    6.44    1.26
  13   2   2    2.54    1.36
  13   2   2    0.84    1.20
 -13  -2   2    4.84    1.89
  -2 -13  -2    1.71    1.22
   2  13  -2    0.44    1.43
  13   2   2    2.37    1.05
   2 -13   2    2.51    1.14
  13   2   2    4.85    2.32
  13  -2  -2    0.75    0.99
   2  13  -2    4.56    1.89
  13  -2   2    0.18    2.05
  13  -2   2    3.02    1.21
 -13  -2  -2    2.94    1.45
  13  -2   2    1.48    1.02
   2  13   2    1.55    1.77
  13   2  -2    1.48    1.07
  13   2  -2    1.95    1.01
   2 -13  -2    1.91    0.89
  13   2  -2    2.93    1.16
  -2 -13   2    0.08    1.29
  -2  13  -2    2.21    1.99
  13   2  -2    2.84    1.00
   2 -13  -2    1.72    1.38
   2 -13  -2    2.26    1.06
  13   2  -2    2.43    2.28
  13  -2   2    2.95    1.69
   2 -13  -2    0.93    1.15
  -2 -13   2    1.16    1.17
  13  -2   2    1.59    1.00
   2 -13  -2    4.20    1.12
   2 -13  -2    1.06    1.89
  13  -2   2    1.32    0.91
  -2  13  -2    3.73    1.61
  -2 -13   2    2.30    1.38
  13  -2   2    0.55    1.39
 -13  -3   2    3.42    1.61
  13   3   2    1.98    1.01
   3 -13   2    2.64    1.15
   3  13  -2    2.60    1.75
   3  13  -2    2.58    1.33
  13   3   2    5.34    2.42
  13  -3  -2    2.93    1.03
  -3 -13  -2    0.79    1.47
  13   3   2   -0.57    1.54
  13   3   2    1.08    1.35
   3 -13   2    3.89    1.76
   3  13  -2   -0.18    1.98
   3 -13   2    2.90    1.11
  -3 -13  -2    2.37    2.12
  -3 -13  -2    0.97    1.04
  13  -3  -2    0.50    2.23
 -13  -3   2    2.60    1.70
  -3 -13  -2    1.83    1.22
   3 -13   2    1.01    1.28
  13  -3  -2    3.12    1.03
  13  -3  -2    2.03    0.63
   3 -13   2    3.21    1.17
  -3 -13  -2    0.44    1.25
  -3 -13  -2    2.20    1.14
   3 -13   2    3.18    1.10
  13   3   2    3.36    1.07
  -3 -13   2    5.07    1.32
  -3  13  -2    1.52    1.86
  13  -3   2    1.20    1.57
  13  -3   2    2.37    1.05
  13  -3   2    2.99    1.11
  13   3  -2    2.72    2.53
   3 -13  -2    2.92    0.86
  13   3  -2    1.18    0.98
  -3 -13   2    4.03    1.45
  13   3  -2    2.77    1.10
  13   3  -2    2.63    1.04
   3 -13  -2    1.58    1.02
  13  -3   2    3.09    0.99
   3 -13  -2   -0.05    1.80
   3 -13  -2    3.77    1.25
 -13  -3  -2    1.94    1.30
  13  -3   2    4.76    1.54
   3 -13  -2    1.31    1.05
  13  -3   2    4.86    2.47
   3  13   2    1.07    1.76
   3 -13  -2   -0.12    1.31
  13   3  -2    2.74    1.11
  13  -3   2    2.82    0.91
  13  -4  -2    0.11    0.48
  -4 -13  -2    1.12    1.42
   4 -13   2    1.72    1.05
  -4 -13  -2    1.69    1.07
  13  -4  -2    0.04    0.89
 -13  -4   2    0.20    1.59
   4  13  -2    1.99    1.88
  -4 -13  -2    0.68    1.91
  13   4   2   -0.82    1.54
  -4 -13  -2    1.49    1.12
  13  -4  -2    0.30    2.44
   4 -13   2   -0.24    1.61
   4  13  -2    1.12    1.18
   4 -13   2   -2.16    1.03
  13   4   2    0.32    2.42
   4 -13   2   -1.20    1.12
   4  13  -2   -1.36    1.84
  13   4   2   -0.04    0.94
   4 -13   2    0.92    0.89
  13  -4  -2    1.96    1.12
  13   4   2    2.00    1.28
  13  -4  -2    1.68    0.97
 -13  -4   2   -0.50    1.43
   4 -13   2    1.92    1.04
   4 -13  -2    0.45    0.68
   4  13   2    1.13    2.09
  13   4  -2   -1.29    2.14
  -4  13  -2    2.15    1.89
  13  -4   2    0.69    0.79
   4 -13  -2    0.25    1.10
  -4 -13   2    2.20    1.17
  13   4  -2    0.04    0.94
  13  -4   2    2.78    1.32
  13   4  -2    1.58    1.05
  13   4  -2    1.77    1.68
   4 -13  -2    0.27    1.29
   4 -13  -2    0.35    0.98
  13  -4   2    1.39    0.96
  13  -4   2    0.09    1.53
  -4 -13   2    0.92    0.55
   4  13   2    0.39    1.66
   4 -13  -2    1.98    1.82
  13   4  -2    1.12    1.09
  13   4  -2    1.00    1.15
  13  -4   2    1.15    0.90
   4 -13  -2    1.96    1.15
 -13  -4  -2    1.92    1.44
  13  -4   2   -0.29    0.97
  13   5   2    1.62    0.96
  -5 -13  -2    0.20    1.05
 -13  -5   2    0.62    1.45
   5  13  -2   -1.62    1.03
   5 -13   2    1.58    1.02
   5 -13   2    0.54    0.97
  -5 -13  -2    0.30    1.40
   5 -13   2    0.51    0.83
  13   5   2   -0.05    1.50
   5 -13   2    0.44    1.57
   5 -13   2   -1.79    0.96
   5  13  -2    3.20    1.86
  13  -5  -2   -0.37    0.81
   5  13  -2   -0.95    1.72
  13  -5  -2   -0.46    1.02
  13   5   2    0.06    1.20
 -13  -5   2   -0.18    1.54
   5 -13   2    1.14    1.12
  13   5  -2    1.06    1.08
  13  -5   2    0.50    0.97
  13  -5   2    0.40    0.93
  13   5  -2   -1.17    1.00
   5  13   2    0.73    1.53
  -5 -13   2   -0.16    1.10
  13  -5   2   -0.61    1.48
  -5 -13   2    0.96    0.73
  -5 -13   2    1.87    1.12
  13  -5   2    1.94    0.85
  13   5  -2   -0.08    1.06
   5  13   2    3.31    2.14
   5 -13  -2    0.76    1.02
   5 -13  -2   -0.31    0.51
  13   5  -2   -2.53    1.57
 -13  -5  -2    2.37    1.40
   5 -13  -2    0.34    1.23
  13  -5   2    0.62    1.21
  13  -5   2    0.97    0.76
   5 -13  -2    0.80    1.06
   5 -13  -2   -0.13    1.65
   6 -13   2    3.89    1.06
  13  -6  -2    3.95    0.95
   6 -13   2    1.96    1.05
  13   6   2    2.74    1.27
   6  13  -2    4.79    1.18
   6 -13   2    2.57    0.99
 -13  -6   2    0.71    1.53
   6  13  -2   -1.99    1.96
   6 -13   2    1.47    1.67
  -6 -13  -2    2.89    1.14
   6 -13   2    5.40    1.78
 -13  -6   2    3.70    1.49
   6 -13   2    1.59    0.83
  13   6   2    0.13    1.51
  13   6   2    2.31    1.02
   6  13  -2    3.68    1.88
   6 -13   2    4.11    1.06
   6  13   2    0.84    2.11
  13   6  -2    2.12    1.17
   6 -13  -2    3.26    1.13
   6 -13  -2    3.84    0.56
  13  -6   2    4.49    0.82
  13  -6   2    5.69    1.08
  13  -6   2    2.95    1.60
   6 -13  -2    5.34    1.16
  -6 -13   2    2.22    1.13
  13  -6   2    0.73    0.97
  13  -6   2    3.70    1.36
   6 -13  -2    1.37    1.68
  13   6  -2    0.27    1.66
   6  13   2    3.32    1.62
 -13  -6  -2    3.28    1.45
  -6 -13   2    3.02    0.86
   7 -13   2    0.40    0.96
   7  13  -2    0.27    1.65
  13   7   2   -0.42    1.45
   7 -13   2    1.05    0.86
   7 -13   2    0.44    1.00
   7  13  -2   -1.72    1.75
  13   7   2    0.19    1.11
   7 -13   2   -1.68    1.55
  13  -7  -2    0.86    0.84
   7 -13   2    2.70    1.54
 -13  -7   2    2.08    1.37
  13   7   2    0.95    0.79
 -13  -7   2    1.00    1.13
  -7 -13  -2    0.44    1.05
   7 -13   2    0.27    0.67
   7  13  -2    0.08    1.06
   7  13   2    2.42    1.42
   7  13   2   -0.34    1.74
  13  -7   2    1.79    0.67
  13   7  -2    0.20    1.01
   7  13   2    1.98    2.13
  13  -7   2    1.46    0.93
  13  -7   2    1.23    1.47
   7 -13  -2   -1.13    1.52
  13   7  -2    1.58    1.69
   7  13   2    2.13    1.40
   7 -13  -2    0.06    0.86
  -7 -13   2    1.76    0.83
  13  -7   2    1.23    1.13
  13  -7   2    2.16    0.89
  -7 -13   2    1.09    1.03
   7 -13  -2   -0.99    0.94
 -13  -8   2    0.25    1.04
 -13  -8   2   -0.69    1.17
  -8 -13  -2    0.39    0.99
  13   8   2    0.20    0.89
   8 -13   2   -0.55    0.98
  13   8   2    0.73    1.05
  13   8   2    2.33    1.42
   8 -13   2   -0.75    0.86
   8  13  -2   -1.65    1.64
   8 -13   2    0.61    1.38
   8  13  -2   -1.74    0.90
   8  13  -2   -3.99    1.53
   8 -13   2    0.60    0.81
   8 -13   2    0.90    0.59
   8 -13   2    0.01    1.49
   8 -13  -2   -1.57    0.93
   8  13   2    0.64    1.22
  13  -8   2    0.66    0.56
  13  -8   2   -0.93    1.20
  13   8  -2    3.84    1.67
  13  -8   2   -0.57    0.82
   8  13   2    1.48    1.56
  13   8  -2    1.39    1.01
  -8 -13   2    0.22    0.81
 -13  -8  -2    3.30    1.77
  13  -8   2    1.25    0.79
  -8 -13   2    1.01    1.00
   8 -13  -2    1.05    0.86
   9 -13   2    0.42    1.44
   9 -13   2    0.05    0.82
 -13  -9   2    0.04    0.98
  13   9   2   -1.28    0.84
   9 -13   2    0.42    0.75
   9 -13   2    0.71    1.24
  13   9   2   -0.47    1.28
   9  13  -2    0.75    0.88
  -9 -13  -2    0.24    1.00
   9  13  -2   -0.32    1.51
  -9 -13  -2   -0.25    0.89
   9 -13   2   -0.15    0.41
   9  13  -2    0.56    1.52
  13   9   2    0.96    1.02
   9  13   2    0.74    1.79
  13  -9   2    0.68    0.70
  13   9  -2   -0.61    0.90
  -9 -13   2    0.80    0.81
   9  13   2   -0.61    1.27
  13  -9   2    0.15    0.37
 -13  -9  -2    0.35    1.43
  13  -9   2    1.15    1.22
   9  13   2    1.60    1.15
  -9 -13   2   -0.73    0.93
  13  -9   2   -0.60    0.80
  13   9  -2    3.50    1.50
  10 -13   2   -0.43    1.10
 -10 -13  -2   -0.58    0.91
 -13 -10   2   -0.27    0.92
  10  13  -2   -0.50    1.24
  10  13  -2    0.21    0.82
  13  10   2   -1.19    0.89
  10 -13   2   -0.03    0.76
  13  10   2   -0.54    0.82
 -13 -10   2   -0.61    0.98
  10 -13   2    1.00    0.69
 -10 -13   2   -0.91    0.72
  10  13   2   -0.06    1.02
  13  10  -2    1.58    0.90
 -13 -10  -2    1.72    1.19
  10  13   2    0.62    1.51
  13 -10   2   -0.22    0.71
  13 -10   2   -0.11    0.65
 -10 -13   2   -0.98    0.86
 -13 -10  -2    0.18    0.93
  11 -13   2    0.23    0.62
  11 -13   2    0.88    0.69
 -13 -11   2    1.40    0.88
 -13 -11   2    0.60    0.85
  11 -13   2    0.19    1.04
  11  13  -2   -0.46    1.00
  13  11   2    0.14    0.87
  13  11   2    0.90    0.77
  11  13  -2   -0.45    0.86
 -11 -13  -2    0.54    0.86
  13 -11   2    1.15    0.61
  11  13   2    0.94    1.21
  11  13   2    1.84    0.94
 -13 -11  -2    0.91    0.83
 -11 -13   2   -0.64    0.79
  13  11  -2    0.99    0.78
 -11 -13   2    1.41    0.72
 -13 -11  -2    1.34    0.95
  13 -11   2    0.40    0.66
  13  12   2    0.86    0.77
  13  12   2   -0.22    0.61
 -13 -12   2    0.80    0.68
 -12 -13  -2    0.81    0.74
  12 -13   2    0.44    0.54
 -13 -12   2    0.48    0.74
  12 -13   2   -1.10    0.57
 -12 -13   2    0.11    0.63
 -13 -12  -2    0.10    0.66
  12  13   2    1.53    0.81
 -13 -12  -2    1.36    0.73
  13 -12   2    0.38    0.54
  13  12  -2    0.08    0.62
  13 -12   2   -0.42    0.57
 -12 -13   2    0.42    0.76
  12  13   2   -0.86    0.86
  13  13   2    4.03    0.77
  13 -13   2    4.41    0.66
 -13 -13  -2    3.47    0.70
 -13 -13   2    2.92    0.71
  13 -13   2    4.11    0.61
 -14   0   2    1.69    1.79
  14   0   2    1.82    1.64
  14   0  -2    2.26    1.12
   0 -14  -2    2.97    1.24
   0 -14  -2    1.72    1.11
   0 -14  -2    1.63    1.38
   0 -14   2    1.26    1.16
  14   0  -2    3.15    0.79
 -14   0  -2    3.69    1.50
   0 -14  -2    3.74    1.90
  14   0   2    1.12    0.89
   0 -14   2    1.55    1.11
  14   0  -2    2.71    1.04
   0 -14  -2    3.42    1.05
   0 -14   2    0.35    1.03
  14   0  -2    3.15    1.04
   0 -14   2    2.42    1.87
   0  14  -2    5.42    2.00
   0 -14   2    3.60    1.28
  14   0   2    1.15    1.05
  14   0   2    2.82    0.97
   0 -14  -2    3.55    1.06
   0  14  -2    3.49    1.82
  14   0   2    1.49    1.18
  14   0   2    5.51    1.49
  -1 -14  -2    2.14    1.09
  -1 -14  -2    3.10    1.05
  14   1   2    0.08    1.24
  -1 -14  -2    2.09    1.04
  14   1   2    5.34    1.63
  -1 -14  -2    1.73    1.88
  14   1   2    2.79    1.46
  14  -1  -2    1.02    0.98
  14  -1  -2    0.08    0.92
  14   1   2    0.00    0.99
   1 -14   2    1.38    1.16
   1 -14   2    3.20    1.05
   1 -14   2    1.19    1.10
  -1 -14  -2    2.32    1.24
   1 -14   2    1.97    1.23
  14  -1  -2    1.68    0.71
  14   1   2    1.98    0.91
   1  14  -2    2.84    1.89
  14   1   2    1.89    0.96
  -1 -14  -2    0.32    1.37
 -14   1  -2    2.03    1.60
 -14  -1   2    1.73    1.75
   1  14  -2    2.51    1.93
   1 -14   2   -0.90    1.62
  -1 -14   2    4.03    1.30
  -1 -14   2    1.41    1.22
   1 -14  -2    1.69    0.98
 -14  -1  -2    2.74    1.42
   1 -14  -2    3.40    1.33
   1  14   2    2.01    1.82
  14   1  -2    2.86    1.07
  -1 -14   2    2.60    1.20
  14   1  -2    1.71    0.99
  14  -1   2    3.49    1.46
  14   1  -2    2.52    0.85
  -1 -14   2    4.59    1.85
  -1  14  -2    3.33    1.96
  -1 -14   2    4.11    1.22
  14  -1   2    2.22    1.03
   1 -14  -2    1.37    1.05
  14   1  -2    2.42    1.03
 -14   1   2    4.43    1.84
   1 -14  -2    2.43    0.95
  14  -1   2   -0.66    1.11
  14  -1   2    0.78    0.96
  14  -1   2    0.98    0.88
  14  -1   2    0.08    1.50
   1 -14  -2    2.30    1.17
   1 -14  -2    5.70    1.98
  -1  14  -2    4.44    1.78
   2 -14   2    3.35    1.16
  14   2   2    3.78    1.61
 -14  -2   2    4.45    1.64
  14   2   2    3.48    0.95
  14  -2  -2    3.53    1.00
   2  14  -2    1.45    1.76
  -2 -14  -2    2.20    1.20
  14   2   2    1.40    1.77
   2 -14   2    1.12    1.09
  -2 -14  -2    0.95    1.03
  14  -2  -2    2.66    0.67
  14   2   2    3.87    1.32
  -2 -14  -2    1.32    1.11
  14  -2  -2    1.74    0.94
   2 -14   2    2.16    1.21
   2 -14   2    4.28    1.04
   2 -14   2    1.58    1.61
  -2 -14  -2    3.06    1.16
   2  14  -2    4.00    2.04
  14   2   2    3.39    1.01
  14   2   2    3.66    1.15
 -14  -2   2    2.74    1.72
  -2 -14  -2    2.24    1.94
  -2 -14  -2    3.99    1.42
 -14  -2  -2    1.91    1.35
  14   2  -2    3.42    1.08
  14  -2   2    5.98    1.71
  14  -2   2    3.32    1.04
  14   2  -2    2.62    0.98
   2 -14  -2    2.60    1.29
  -2 -14   2    3.32    1.27
  -2  14  -2    4.51    1.97
  14  -2   2    2.36    0.86
 -14   2   2    0.76    1.64
  -2 -14   2    3.03    1.22
   2 -14  -2    3.50    0.90
  14   2  -2    3.56    1.09
   2 -14  -2    2.41    1.89
  14  -2   2    1.35    1.09
   2  14   2    3.93    1.84
  14  -2   2    1.14    1.32
   2 -14  -2    2.09    1.15
  14  -2   2    2.26    0.95
   2 -14  -2    3.91    1.10
   2 -14  -2    2.51    1.01
  14   2  -2    2.09    0.90
  -2 -14   2    4.77    1.36
  -2  14  -2    3.92    1.61
  -2 -14   2    1.48    1.22
  -3 -14  -2   -0.60    1.31
   3 -14   2    0.28    0.88
  -3 -14  -2    0.87    1.10
  14   3   2   -0.18    1.44
   3 -14   2    0.00    0.95
   3 -14   2    1.66    1.15
  14  -3  -2    1.80    0.57
  14  -3  -2   -0.27    0.83
   3 -14   2    0.18    1.01
  14   3   2   -0.68    1.05
  -3 -14  -2   -0.99    0.94
  14   3   2    1.54    0.90
 -14  -3   2   -1.20    1.57
   3  14  -2    1.47    1.92
   3 -14   2   -2.55    1.36
  -3 -14  -2    0.00    1.17
  -3 -14  -2    0.26    1.05
  14   3   2    0.59    0.89
  14   3   2   -0.32    1.19
   3  14  -2    4.06    1.82
  14  -3  -2    1.56    0.95
   3 -14  -2    0.12    0.74
 -14  -3  -2    2.06    1.43
  14   3  -2    0.18    0.88
   3 -14  -2   -2.20    1.18
 -14   3   2   -1.75    1.61
   3 -14  -2    1.23    1.12
   3 -14  -2    2.20    1.01
  14  -3   2    1.05    0.76
  14   3  -2   -0.10    0.87
  14   3  -2    3.19    1.06
  14  -3   2   -0.09    0.88
   3 -14  -2    0.98    0.98
  14  -3   2   -0.25    0.85
  14   3  -2   -0.59    0.98
  14  -3   2   -0.41    1.26
  -3  14  -2    2.82    1.83
  -3 -14   2   -0.25    1.18
  14  -3   2   -0.68    1.43
  -3 -14   2    1.86    1.20
  -3 -14   2    0.48    1.13
  14  -3   2    0.54    0.96
   3  14   2   -1.97    1.67
   3 -14  -2   -0.47    1.71
 -14  -4   2   -0.73    1.38
  14   4   2   -1.74    0.80
  -4 -14  -2    0.05    1.15
  -4 -14  -2   -0.84    1.79
  14   4   2   -0.49    1.41
  14  -4  -2   -0.02    0.85
  -4 -14  -2    1.79    1.00
   4  14  -2    0.39    1.78
   4 -14   2   -1.20    1.01
  14  -4  -2   -0.37    0.42
 -14  -4   2   -0.73    1.53
  -4 -14  -2    1.05    1.28
   4 -14   2   -0.03    0.92
   4 -14   2    0.67    0.84
   4  14  -2   -1.73    1.68
   4 -14   2    1.27    1.00
  14   4   2   -1.55    1.13
   4 -14   2    0.73    1.45
  14  -4  -2    0.76    0.85
  14  -4   2    1.10    0.91
  14   4  -2    0.45    0.94
   4 -14  -2    0.29    0.57
   4  14   2   -1.13    2.03
  14  -4   2   -0.35    0.81
 -14   4   2    0.46    1.59
   4 -14  -2    1.37    0.99
   4 -14  -2    0.10    1.07
  14  -4   2   -0.36    0.90
  -4  14  -2    1.69    1.78
  14  -4   2   -0.58    0.71
 -14  -4  -2    1.25    1.38
   4 -14  -2   -0.75    1.13
   4 -14  -2   -0.16    1.62
  14   4  -2    0.35    0.94
   4  14   2   -1.03    1.47
  14   4  -2   -0.59    0.96
  14  -4   2    0.70    1.24
  14   4  -2   -0.29    0.89
  -4 -14   2   -0.35    1.12
  14  -4   2   -1.02    1.41
  14   5   2   -1.54    0.85
  14  -5  -2   -0.07    0.78
  -5 -14  -2   -1.27    1.22
   5 -14   2   -0.03    1.31
   5  14  -2    3.50    1.84
  -5 -14  -2    1.62    1.01
 -14  -5   2    0.01    1.37
   5 -14   2    3.30    1.56
   5 -14   2   -1.70    0.91
   5 -14   2    0.73    0.77
   5 -14   2    0.96    0.97
  14  -5  -2    0.78    0.90
   5  14  -2   -1.84    1.52
   5 -14   2    1.34    0.90
  14   5   2   -0.55    1.46
 -14  -5   2    0.22    1.50
  14   5   2    2.60    1.23
  14   5  -2    0.87    0.95
  -5 -14   2    1.60    1.11
 -14   5   2    1.60    1.61
  14  -5   2    0.68    0.87
   5 -14  -2    0.28    1.02
 -14  -5  -2    1.04    1.39
   5 -14  -2    0.77    0.45
  14  -5   2   -1.30    1.17
  14  -5   2    0.92    0.75
  -5  14  -2   -0.13    1.68
  14   5  -2   -0.65    1.11
  14  -5   2    1.57    1.43
   5  14   2   -2.32    1.89
   5 -14  -2    0.03    1.14
   5  14   2   -0.21    1.41
  14   5  -2    2.56    1.07
   5 -14  -2    0.11    0.93
   5 -14  -2    2.34    1.71
  14  -5   2   -0.22    0.72
  14   5  -2    2.08    2.46
  14  -5   2   -0.56    0.86
   6 -14   2    0.21    0.95
 -14  -6   2    1.75    1.43
  14  -6  -2    1.63    0.80
  14   6   2   -0.26    0.88
   6 -14   2    0.01    1.28
  -6 -14  -2   -0.64    0.95
   6 -14   2   -0.18    0.85
  14   6   2    0.50    1.12
  14   6   2    1.08    1.38
   6 -14   2   -0.80    0.64
   6  14  -2   -0.34    1.69
   6 -14   2    1.89    0.91
 -14  -6   2    0.50    1.09
   6 -14   2   -0.40    0.92
   6 -14  -2   -1.43    1.45
   6 -14  -2    2.85    0.91
  14  -6   2    1.42    1.42
  14  -6   2    1.31    0.83
  14  -6   2    0.34    0.62
  -6  14  -2    1.16    1.64
  14   6  -2    1.66    1.58
  14   6  -2    0.59    1.04
  14   6  -2    0.43    0.93
  14  -6   2   -0.51    0.80
   6  14   2   -1.56    1.36
   6 -14  -2    0.18    1.17
   6 -14  -2    0.31    0.99
 -14  -6  -2    0.31    1.27
   6  14   2   -0.31    1.97
  -6 -14   2   -0.56    0.96
  14  -6   2   -0.66    0.83
  -7 -14  -2    0.53    0.99
  14   7   2    0.98    1.38
   7 -14   2    0.45    0.94
  14  -7  -2    1.15    0.78
   7 -14   2    0.20    0.54
   7  14  -2   -1.41    1.63
 -14  -7   2    0.87    1.06
   7 -14   2   -0.25    0.84
 -14  -7   2    0.42    1.25
  14   7   2   -0.42    1.01
   7  14  -2    0.59    1.67
   7 -14   2    0.51    0.87
   7 -14   2    0.74    1.32
  14  -7   2   -0.54    0.79
   7  14   2   -0.48    1.18
   7 -14  -2    0.20    0.91
  14  -7   2    0.56    0.81
  14   7  -2    0.47    0.91
  14   7  -2    1.28    1.51
  -7  14  -2    1.56    1.63
   7 -14  -2    0.52    0.82
   7 -14  -2   -0.82    1.37
  14  -7   2   -1.02    1.26
  14  -7   2   -0.07    0.55
   7  14   2   -1.14    1.39
  -7 -14   2    0.05    0.95
   8 -14   2    1.52    0.94
  14   8   2    2.20    0.98
   8 -14   2    0.54    0.78
 -14  -8   2    2.25    1.01
   8  14  -2    2.67    1.63
   8  14  -2    0.67    1.50
  14   8   2    0.37    1.31
   8 -14   2    1.49    0.46
  -8 -14  -2   -0.20    0.91
   8 -14   2    0.51    0.84
   8 -14   2    0.82    1.19
 -14  -8  -2    0.02    1.46
  14   8  -2   -0.49    2.46
  14  -8   2    1.29    1.20
   8 -14  -2   -0.93    0.74
  -8 -14   2    1.00    0.93
  14  -8   2   -0.21    0.41
   8  14   2   -1.52    1.94
  14   8  -2   -0.20    0.86
  14  -8   2    1.61    0.83
   8 -14  -2    1.63    0.91
  14  -8   2    1.23    0.73
   8  14   2    1.13    1.09
 -14  -9   2    0.44    0.90
   9 -14   2    0.39    1.11
   9  14  -2   -0.61    1.40
   9 -14   2   -0.01    0.70
   9 -14   2    0.01    0.74
  14   9   2   -0.59    0.87
  -9 -14  -2    0.40    0.87
  14   9  -2    1.49    0.82
  -9 -14   2   -0.22    0.84
  14  -9   2    0.45    0.71
  14  -9   2    0.35    0.63
   9  14   2    2.77    1.59
   9  14   2    0.71    1.00
 -14  -9  -2    0.60    1.26
  10 -14   2   -0.28    0.64
  10 -14   2    0.45    0.70
 -14 -10   2   -0.77    0.86
  14  10   2    1.10    0.81
 -14 -10   2   -1.61    0.79
  10 -14   2   -0.63    1.02
 -10 -14  -2    0.62    0.81
  10  14  -2   -0.80    1.09
  10  14   2   -0.90    0.87
 -14 -10  -2   -0.41    0.94
 -10 -14   2    0.47    0.76
  10  14   2    1.87    1.33
  14 -10   2    0.58    0.65
  14  10  -2   -1.15    0.67
  14 -10   2    0.08    0.58
 -11 -14  -2   -0.17    0.69
  14  11   2   -0.34    0.72
 -14 -11   2   -0.08    0.70
  11 -14   2    0.02    0.58
  11  14  -2   -1.51    0.80
  11 -14   2   -0.22    0.76
 -14 -11   2    0.63    0.74
  11  14   2   -0.33    0.75
  14 -11   2    0.52    0.59
  14  11  -2   -0.35    0.58
 -14 -11  -2    0.74    0.77
  14 -11   2   -0.50    0.50
 -11 -14   2    0.56    0.68
  11  14   2   -0.42    0.95
  12 -14   2    1.40    0.56
 -12 -14  -2    1.04    0.61
 -14 -12   2    1.68    0.65
 -14 -12   2    1.34    0.60
  14 -12   2    1.93    0.53
  12  14   2    0.66    0.66
 -12 -14   2    1.38    0.63
 -14 -12  -2    2.68    0.67
  14 -12   2    2.12    0.53
  14  12  -2    1.09    0.92
  12  14   2    1.95    0.72
 -14 -12  -2    1.25    0.44
   0 -15  -2    0.17    1.09
  15   0  -2    0.03    0.88
   0 -15   2   -2.10    1.04
   0 -15   2    1.00    1.09
   0 -15  -2    0.23    1.26
   0 -15   2    2.27    1.72
  15   0   2   -0.01    0.80
  15   0   2    0.52    1.05
   0  15  -2    1.23    1.75
  15   0  -2   -0.05    0.84
   0  15  -2   -2.35    1.61
   0 -15  -2   -0.62    0.81
   0 -15   2    0.72    1.01
   0 -15  -2    0.79    1.74
  15   0   2    0.03    1.39
   0 -15  -2   -0.77    0.95
  15   0   2    0.63    0.90
  15   0   2   -0.36    1.35
   0 -15   2   -0.09    0.95
  15   0  -2   -1.46    0.61
 -15   0   2    0.22    1.58
  15   0   2    0.39    0.85
 -15   0  -2   -0.84    1.21
   0 -15  -2   -0.16    0.88
  -1 -15  -2   -0.78    0.91
 -15   1  -2   -0.07    1.30
   1 -15   2   -0.15    1.06
  15  -1  -2    1.07    0.85
  -1 -15  -2    1.31    1.74
  15  -1  -2    1.69    0.90
   1 -15   2   -0.31    1.07
   1 -15   2   -1.85    0.85
  15   1   2    1.00    0.85
  -1 -15  -2   -1.41    0.94
  15   1   2    0.16    1.11
  15   1   2   -5.14    1.25
  -1 -15  -2    2.11    1.29
   1 -15   2    1.03    0.96
 -15  -1   2    0.69    1.63
  15   1   2    0.33    0.77
  15  -1  -2   -0.18    0.61
   1 -15   2    0.14    1.69
  15   1   2   -0.55    0.91
  -1 -15  -2    1.27    1.11
   1  15  -2    0.37    1.61
   1  15  -2   -3.18    1.66
  -1 -15  -2    1.62    0.87
  -1  15  -2    0.79    1.64
   1 -15  -2    0.31    0.79
   1  15   2   -1.44    1.67
   1 -15  -2   -1.04    1.05
  15  -1   2   -0.36    0.84
  15   1  -2   -0.64    0.82
  -1  15  -2   -1.66    1.64
  15   1  -2    0.06    0.90
   1 -15  -2   -0.34    0.90
  -1 -15   2   -0.94    0.94
  -1 -15   2    0.11    0.97
 -15   1   2    0.35    1.57
   1 -15  -2   -0.91    1.63
  15  -1   2    0.32    0.85
   1 -15  -2   -0.69    0.82
  -1 -15   2   -0.89    1.08
 -15  -1  -2    0.30    1.28
  15  -1   2    1.22    1.02
  15  -1   2    0.79    1.42
  15  -1   2   -1.10    1.30
  15   1  -2    1.13    0.91
  -1 -15   2   -0.95    1.05
  15  -1   2   -0.16    0.77
   1 -15  -2    0.99    1.24
  15   1  -2    0.36    0.69
  15   2   2   -0.98    0.92
  15  -2  -2    0.38    0.87
   2 -15   2    0.41    1.01
   2 -15   2   -0.91    1.54
  -2 -15  -2   -0.16    0.97
  -2 -15  -2   -0.04    0.87
  15   2   2   -0.18    0.80
  15   2   2    0.33    1.44
   2 -15   2   -0.51    1.00
  15   2   2    0.36    0.81
  -2 -15  -2    0.82    1.02
   2  15  -2    0.28    1.78
  15   2   2    0.31    1.04
   2  15  -2    0.22    1.53
  15  -2  -2   -0.54    0.53
  15  -2  -2    0.52    0.82
   2 -15   2    0.07    0.91
  -2 -15  -2   -0.88    1.21
  -2 -15  -2   -1.31    1.05
   2 -15   2   -1.07    0.76
  -2 -15   2   -1.90    0.95
  15  -2   2    0.07    0.70
   2 -15  -2   -1.23    0.81
   2 -15  -2   -1.10    1.51
  -2 -15   2    0.37    1.09
  -2  15  -2    3.16    1.78
   2 -15  -2    0.47    0.92
   2  15   2   -2.01    1.72
  15  -2   2    1.54    0.87
   2 -15  -2   -0.37    1.14
 -15  -2  -2    0.95    1.36
   2 -15  -2    0.41    0.73
  15  -2   2   -0.25    0.82
  15   2  -2    0.33    0.96
   2 -15  -2    0.68    1.09
  15   2  -2    0.32    0.84
  15   2  -2   -0.10    0.73
  -2  15  -2    0.24    1.60
  15  -2   2   -0.87    1.31
  -2 -15   2   -0.05    1.11
  15  -2   2    0.60    0.96
  -2 -15   2   -0.23    1.17
  15   2  -2    0.58    0.88
   3  15  -2   -0.15    1.55
  15  -3  -2    1.44    0.83
  15  -3  -2    0.29    0.84
  -3 -15  -2    0.64    1.10
  15   3   2    2.67    1.15
   3 -15   2    0.75    1.03
  -3 -15  -2   -0.35    0.89
  15   3   2    0.41    0.81
  -3 -15  -2    1.94    1.03
   3 -15   2    1.65    0.91
  15  -3  -2    0.51    0.49
   3 -15   2    1.46    1.03
   3 -15   2    0.81    0.77
 -15  -3   2    0.85    1.38
  -3 -15  -2   -0.78    1.20
  -3 -15  -2    1.29    0.99
  15   3   2    2.05    1.35
  15   3   2    0.37    0.79
  15   3   2    2.29    1.03
   3 -15   2    1.09    1.56
   3  15  -2    1.74    1.73
  15  -3   2    0.56    0.72
  -3 -15   2    0.59    1.00
   3 -15  -2    2.04    1.17
  -3  15  -2   -0.28    1.71
  -3 -15   2    0.41    1.14
   3  15   2    3.93    2.07
  15  -3   2    1.70    0.95
  15   3  -2    0.96    0.93
   3 -15  -2    1.52    0.93
  15  -3   2   -0.71    1.35
  15   3  -2    1.93    0.87
  15  -3   2    0.24    0.77
   3 -15  -2    1.17    0.98
  -3 -15   2    0.20    1.08
   3 -15  -2    0.36    0.60
 -15  -3  -2    3.05    1.36
  15   3  -2    0.33    0.82
   3 -15  -2   -0.58    1.49
  15  -3   2    1.56    0.90
   3 -15  -2    2.23    1.11
  -3  15  -2   -0.76    1.77
   3  15   2    1.49    1.51
  15   4   2   -0.65    0.97
   4 -15   2    0.46    1.48
   4 -15   2    0.95    0.97
  15   4   2    0.03    1.05
  15   4   2   -1.52    0.75
  15  -4  -2    1.79    0.80
  -4 -15  -2   -1.82    0.84
 -15  -4   2   -0.61    1.23
   4  15  -2    0.15    1.55
  -4 -15  -2    0.37    1.02
  15  -4  -2    0.47    0.82
  15   4   2    2.06    1.37
   4  15  -2   -2.00    1.50
   4 -15   2   -0.45    0.67
   4 -15   2    0.38    0.81
   4 -15   2    1.02    1.00
  -4 -15  -2   -0.78    1.18
 -15  -4  -2   -1.36    1.25
  15  -4   2   -0.15    0.84
   4 -15  -2    1.16    1.01
  15  -4   2    1.34    0.73
  -4 -15   2    2.00    1.03
   4 -15  -2   -0.05    1.47
   4 -15  -2    0.37    1.07
  -4  15  -2    1.54    1.68
  15   4  -2    0.11    0.84
  15  -4   2    0.57    0.72
  15   4  -2   -1.34    0.78
   4  15   2    0.44    1.42
   4  15   2   -3.66    1.89
  15  -4   2    0.44    1.30
  15   4  -2   -0.11    0.88
  15  -4   2   -1.27    0.79
   4 -15  -2    0.10    0.48
   4 -15  -2   -0.22    0.85
   5 -15   2    1.00    0.67
 -15  -5   2    0.81    1.03
   5 -15   2    0.73    1.41
   5  15  -2    2.85    1.59
  15   5   2    1.88    1.02
   5  15  -2   -4.04    1.95
   5 -15   2    2.31    0.85
  15   5   2    0.02    1.27
   5 -15   2    0.37    0.92
  -5 -15  -2    1.04    0.95
  15  -5  -2    1.15    0.76
 -15  -5   2    3.77    1.42
   5 -15   2    1.26    0.88
  15  -5  -2    0.06    0.80
  15   5   2    1.60    0.82
  15  -5   2    0.84    0.83
   5  15   2    0.90    1.35
  15  -5   2    1.48    0.66
   5 -15  -2    2.02    1.00
  -5 -15   2    0.99    0.95
   5 -15  -2    1.50    1.06
  15  -5   2    1.65    0.85
  -5  15  -2    1.03    1.57
  15   5  -2   -1.21    0.80
   5 -15  -2    1.64    0.35
   5 -15  -2   -0.64    1.41
  15  -5   2   -0.32    1.31
  15   5  -2    1.55    0.87
   5 -15  -2    2.51    0.90
   5  15   2   -5.22    1.82
  15   5  -2    3.14    0.96
  15  -5   2    1.33    0.72
 -15  -5  -2    0.58    1.29
  15   6   2    1.46    0.96
  -6 -15  -2   -0.27    0.89
   6 -15   2    0.56    0.84
   6 -15   2    1.63    0.79
 -15  -6   2    0.39    1.01
  15   6   2   -0.78    1.26
   6  15  -2    0.66    1.59
  15   6   2    1.21    0.80
   6 -15   2    0.43    1.27
  15  -6  -2    0.90    0.72
 -15  -6   2    1.25    1.85
   6 -15   2    0.24    0.56
   6 -15   2    1.03    0.89
   6  15   2    0.57    1.83
  15  -6   2    0.66    0.56
   6  15   2   -1.83    1.12
  15  -6   2   -0.45    1.26
  15  -6   2    1.64    0.72
  15   6  -2    1.19    0.91
   6 -15  -2   -0.26    0.93
  15  -6   2    1.33    0.81
   6 -15  -2    0.97    0.82
  15   6  -2   -0.39    0.82
   6 -15  -2   -1.32    1.30
  15  -6   2    0.64    0.76
  -6  15  -2   -1.02    1.45
  -6 -15   2    0.26    0.88
   6 -15  -2   -0.49    0.96
   7 -15   2   -0.05    1.17
   7 -15   2    1.02    0.81
  15   7   2    2.28    0.93
   7  15  -2   -0.20    1.55
 -15  -7   2    0.83    0.94
   7 -15   2    0.71    0.45
  15  -7  -2    0.13    0.64
  -7 -15  -2    1.96    0.90
   7 -15   2    0.93    0.83
  15   7  -2    1.97    0.83
   7 -15  -2    0.36    0.85
  -7 -15   2    1.42    0.86
  15  -7   2    0.07    0.74
  15  -7   2    1.03    0.69
  15  -7   2    0.49    0.40
   7  15   2   -1.29    0.98
   7 -15  -2    0.54    0.73
   7 -15  -2   -0.38    1.25
   8 -15   2    0.24    0.68
   8 -15   2    1.60    0.78
 -15  -8   2   -0.10    0.86
  15   8   2    0.86    0.82
   8 -15   2    1.37    1.14
   8  15  -2   -0.85    1.40
  -8 -15  -2    0.60    0.79
  15  -8   2    0.88    0.70
 -15  -8  -2    0.19    1.23
   8  15   2   -0.06    0.94
  15  -8   2    1.19    0.64
   8 -15  -2    0.18    0.76
  -8 -15   2   -0.19    0.75
   8  15   2    2.40    1.61
  15   8  -2    0.17    0.72
   8 -15  -2   -0.01    0.64
 -15  -9   2    1.57    0.82
   9 -15   2    1.12    0.69
   9  15  -2   -1.32    1.16
  -9 -15  -2    0.75    0.74
 -15  -9   2    2.08    0.96
  -9 -15   2    1.10    0.74
   9  15   2    1.01    0.87
 -15  -9  -2    0.64    1.01
  15  -9   2    0.79    0.57
  15  -9   2    1.23    0.64
  15   9  -2    0.59    0.65
   9  15   2   -0.76    1.23
  10  15  -2   -1.08    0.88
 -15 -10   2   -0.52    0.66
 -15 -10   2    1.03    0.74
 -10 -15  -2   -0.58    0.66
  10 -15   2    0.48    0.60
 -10 -15   2   -1.27    0.62
  15 -10   2    0.24    0.54
 -15 -10  -2   -0.65    0.79
  15  10  -2   -0.97    0.55
  10  15   2    2.26    1.03
  10  15   2   -1.19    0.72
  15 -10   2   -0.35    0.48
 -11 -15  -2   -0.24    0.57
 -15 -11   2   -0.20    0.56
 -15 -11   2    0.05    0.58
  11 -15   2   -0.57    0.51
 -11 -15   2    0.77    0.58
  11  15   2    0.17    0.72
  11  15   2   -0.43    0.63
  15 -11   2   -0.23    0.48
  15 -11   2   -0.24    0.43
 -15 -11  -2   -0.47    0.53
  15  11  -2   -0.52    0.45
  16   0   2    6.89    1.00
   0 -16  -2    4.53    1.19
   0 -16   2    5.35    1.07
  16   0   2    5.29    1.50
  16   0  -2    1.88    0.91
  16   0  -2    4.14    0.75
   0 -16  -2    2.88    1.24
   0 -16   2    1.49    1.61
   0 -16  -2    5.58    1.07
   0 -16   2    6.81    1.11
  16   0   2    4.38    0.94
   0 -16  -2    4.42    1.78
   0 -16  -2    3.53    0.91
   0  16  -2    4.20    1.78
 -16   0  -2    7.30    1.50
   0 -16   2    5.71    1.20
   0  16  -2    4.07    1.61
  16   0  -2    4.08    0.92
   0 -16   2    5.74    1.20
  16   0   2    5.13    1.20
   0 -16  -2    4.23    0.92
  16   0   2    6.00    0.97
  16   1   2   -0.51    0.66
  16   1   2   -0.39    1.26
   1 -16   2    0.17    0.99
  16  -1  -2   -1.16    0.71
   1 -16   2   -0.27    1.01
   1  16  -2    0.67    1.36
  16  -1  -2    1.46    0.87
   1  16  -2    0.09    1.53
  -1 -16  -2    0.25    1.03
  -1 -16  -2    1.71    0.76
  16   1   2    1.41    1.15
  16   1   2    0.59    0.77
  16  -1  -2    0.72    0.57
  16   1   2    1.60    0.87
  -1 -16  -2    0.49    0.88
  -1 -16  -2    0.79    1.09
   1 -16   2   -0.55    0.79
  -1 -16  -2    0.78    0.84
   1 -16   2   -3.12    1.36
   1 -16   2    0.45    0.77
  16  -1   2    1.22    0.93
  16  -1   2   -0.07    0.70
   1 -16  -2    1.27    0.89
  16   1  -2    0.49    0.64
  16   1  -2   -0.97    0.74
   1 -16  -2   -1.62    1.50
  -1 -16   2    1.91    1.06
  -1 -16   2    0.22    0.86
  16  -1   2   -0.84    1.18
 -16  -1  -2    0.61    1.21
   1 -16  -2   -0.11    1.00
  -1 -16   2    0.49    0.85
   1 -16  -2   -0.99    0.63
   1 -16  -2    0.12    0.76
  16  -1   2    1.04    0.80
  -1  16  -2    0.43    1.65
  16   1  -2    1.29    0.85
  16  -1   2   -0.32    0.75
  -1  16  -2    2.77    1.65
  -1 -16   2    1.55    1.03
   1 -16  -2    1.87    1.12
  -2 -16  -2    2.19    1.16
  -2 -16  -2    2.33    0.93
  16  -2  -2    2.28    0.54
   2 -16   2    3.51    0.91
  16  -2  -2    2.61    0.86
  -2 -16  -2    1.71    1.07
   2 -16   2    1.52    0.77
  16   2   2    1.44    1.37
   2 -16   2    3.65    1.64
   2 -16   2    2.31    1.06
  16   2   2    1.94    0.78
  -2 -16  -2    1.45    0.90
  16  -2  -2    2.06    0.80
  16   2   2    2.74    0.81
   2 -16   2    1.65    1.00
  -2 -16  -2    2.70    0.81
  16   2   2    2.37    0.88
   2  16  -2    2.28    1.62
   2  16  -2    3.95    1.63
   2 -16  -2    1.78    0.65
  -2 -16   2    1.10    1.03
   2  16   2    3.61    1.93
  -2 -16   2    2.04    0.99
   2 -16  -2    1.82    1.11
  16   2  -2    1.73    0.75
   2 -16  -2   -1.10    1.47
   2 -16  -2    1.97    0.89
  16  -2   2    3.68    0.88
  16   2  -2    2.36    0.89
  16  -2   2    2.11    0.89
   2 -16  -2    2.70    0.83
  16   2  -2    3.10    0.87
 -16  -2  -2    2.06    1.63
  -2  16  -2    3.48    1.69
   2 -16  -2    4.20    1.11
  -2 -16   2    5.24    1.01
  16  -2   2    2.20    0.78
  16  -2   2    2.22    0.79
  -2 -16   2    3.71    1.12
  16  -2   2    0.89    1.34
   3  16  -2   -0.28    1.40
  -3 -16  -2    0.47    0.78
   3 -16   2   -0.92    1.35
  -3 -16  -2    1.34    0.88
  16  -3  -2    1.88    0.80
   3 -16   2    0.85    0.67
  16   3   2   -0.23    0.82
   3 -16   2    0.26    0.93
   3 -16   2    0.37    0.76
  16   3   2    0.21    0.74
  16  -3  -2    0.37    0.32
  -3 -16  -2    0.90    0.98
  16   3   2    0.69    0.72
   3 -16   2   -0.08    0.96
  -3 -16  -2    0.72    1.12
  16   3   2    0.82    1.39
  -3 -16  -2    1.25    0.84
 -16  -3   2   -1.33    0.97
  16  -3  -2    0.36    0.73
  16   3  -2   -0.29    0.76
  -3  16  -2    2.19    1.61
  -3 -16   2    0.88    0.87
   3 -16  -2    1.33    0.99
  16  -3   2   -0.14    0.76
  -3 -16   2   -0.23    1.00
   3 -16  -2   -2.43    0.98
  -3 -16   2    0.25    0.96
  16  -3   2   -0.54    0.63
  16  -3   2    2.35    0.84
   3  16   2    4.13    1.90
   3 -16  -2    0.50    0.50
   3 -16  -2   -0.16    0.77
  16   3  -2    0.40    0.74
   3 -16  -2    0.31    1.54
  16   3  -2    0.28    0.70
  16  -3   2    1.33    0.66
  16  -3   2    0.18    1.26
  -3 -16   2   -0.73    0.92
   4 -16   2    0.11    1.31
  16  -4  -2    0.44    0.75
  16   4   2    0.99    0.88
 -16  -4   2    0.79    0.98
   4 -16   2    0.79    0.61
   4 -16   2    0.27    0.72
  -4 -16  -2    1.97    1.09
  -4 -16  -2    1.80    0.80
  16   4   2    0.60    0.75
  -4 -16  -2    0.89    0.92
  16  -4  -2    0.15    0.67
   4 -16   2    2.07    0.93
   4 -16   2    1.60    0.93
   4 -16  -2    1.05    0.95
   4 -16  -2    0.58    0.38
   4  16   2    0.38    1.73
  16   4  -2    0.61    0.77
   4 -16  -2    0.13    0.97
   4 -16  -2   -0.93    1.38
  16   4  -2   -0.55    0.70
   4 -16  -2    2.84    0.83
  16  -4   2    0.80    0.66
  16  -4   2    0.80    0.77
  16   4  -2    2.82    0.80
  16  -4   2    1.69    0.60
  -4 -16   2    2.54    0.87
  16  -4   2    1.56    0.78
 -16  -5   2    1.05    0.93
  -5 -16  -2    0.89    0.86
  16  -5  -2    0.87    0.66
  16  -5  -2    2.06    0.72
   5 -16   2    0.11    0.52
   5 -16   2    0.05    0.70
  -5 -16  -2    0.73    0.77
   5 -16   2    0.18    0.85
   5 -16   2    1.04    0.86
  16   5   2    1.20    0.74
   5 -16   2    1.12    1.30
   5 -16  -2    1.50    0.75
   5 -16  -2   -0.07    0.87
  16   5  -2    0.76    1.24
   5 -16  -2    1.43    0.92
  -5 -16   2    1.05    0.80
  16  -5   2    1.94    0.76
  16   5  -2   -1.21    0.76
  16  -5   2    1.28    0.64
  16  -5   2    1.42    0.70
  16  -5   2    0.51    0.50
   5  16   2    5.00    1.67
   5 -16  -2    0.30    1.24
  16   5  -2    0.74    0.72
   6 -16   2    0.87    0.44
   6 -16   2    0.23    1.15
   6 -16   2    2.05    0.75
   6 -16   2    0.23    0.77
  -6 -16  -2    1.06    0.77
   6  16  -2    0.20    1.46
  16   6   2   -0.02    0.67
  16  -6  -2    1.44    0.63
   6 -16   2    0.12    0.81
 -16  -6   2    2.37    0.91
   6 -16  -2    0.13    0.88
   6  16   2    1.11    0.96
  16  -6   2    1.02    0.62
  16  -6   2    0.18    0.65
   6 -16  -2    1.33    1.28
   6 -16  -2    0.87    0.68
   6 -16  -2    1.27    0.82
  16  -6   2    0.48    0.34
  16  -6   2    1.50    0.73
  16   6  -2    1.10    0.68
  16   6  -2   -1.71    0.74
   7  16  -2   -0.94    1.31
  -7 -16  -2    0.21    0.71
   7 -16   2   -1.01    0.70
 -16  -7   2    0.37    0.78
   7 -16   2    0.13    0.67
  16  -7  -2    0.68    0.53
  -7 -16   2    1.07    0.74
  16   7  -2    1.01    0.75
   7 -16  -2   -0.40    0.57
   7  16   2    0.30    0.87
  16  -7   2   -0.64    0.55
   7 -16  -2    0.55    0.70
 -16  -7  -2    1.91    1.18
  16   7  -2   -0.35    0.60
  16  -7   2    0.79    0.65
   8 -16   2   -0.49    0.63
 -16  -8   2   -0.28    0.72
  -8 -16  -2    1.62    0.70
   8  16  -2   -1.10    1.13
   8 -16   2   -1.46    0.59
   8  16   2    0.39    1.16
   8 -16  -2    0.46    0.61
  16  -8   2    0.09    0.50
  -8 -16   2    0.18    0.63
  16   8  -2    0.31    0.57
 -16  -8  -2    1.28    0.98
   8  16   2   -0.07    0.77
  16  -8   2   -0.23    0.59
   9 -16   2    0.06    0.58
   9  16  -2   -0.46    0.90
 -16  -9   2    0.49    0.67
 -16  -9   2    0.75    0.66
  -9 -16  -2    0.33    0.64
  -9 -16   2    0.08    0.56
 -16  -9  -2   -0.79    0.72
  16   9  -2    0.88    0.53
   9  16   2   -0.73    0.90
  16  -9   2    0.29    0.46
   9  16   2   -0.04    0.69
   0 -17  -2   -1.65    0.58
  17   0   2   -0.87    0.64
   0 -17   2    0.07    0.86
   0 -17  -2    0.09    0.59
   0 -17   2   -0.82    0.69
   0 -17  -2   -0.33    0.89
   0  17   2    1.50    1.69
   0 -17  -2   -0.16    0.92
   0 -17   2   -0.40    0.63
   0 -17   2   -0.43    0.83
   0 -17  -2   -1.56    0.67
  17   0   2    0.09    0.62
  17   0  -2   -0.16    0.46
  17   0  -2   -0.20    0.65
  17   0   2    0.33    0.66
  17   0  -2   -0.27    0.68
  17  -1  -2    1.98    0.50
  17   1   2    1.73    0.70
   1 -17   2    0.31    2.24
  -1 -17  -2    1.34    0.75
  17   1   2    2.73    0.71
   1 -17   2    3.66    0.99
  -1 -17  -2    2.50    0.71
  -1 -17  -2    1.28    0.69
  17  -1  -2    2.10    0.74
   1 -17   2    2.61    0.89
   1 -17   2    2.05    0.72
   1 -17   2    2.62    0.71
  17   1   2    2.29    0.74
  17  -1  -2    2.62    0.72
  -1 -17  -2    3.96    1.01
  -1 -17  -2    2.33    0.99
  17   1  -2    1.81    0.58
  -1 -17   2    1.41    0.92
  17  -1   2    2.58    0.71
   1  17   2   -0.92    1.61
   1 -17  -2    1.70    0.96
  -1 -17   2    2.45    0.82
  -1 -17   2    3.11    0.93
  17   1  -2    2.44    0.74
  17  -1   2    2.12    0.74
  17  -1   2    1.64    0.67
  -1 -17   2    1.32    0.74
  17   1  -2    2.32    0.77
   1 -17  -2    1.78    0.69
   1 -17  -2    2.39    0.95
   1 -17  -2    1.75    0.77
   1 -17  -2    2.27    0.60
  17   2   2   -0.51    0.67
  -2 -17  -2    0.36    0.67
   2 -17   2   -1.83    1.42
   2 -17   2    0.35    0.84
  17   2   2    1.53    0.66
  17  -2  -2   -1.27    0.64
   2 -17   2    0.27    0.62
  -2 -17  -2   -0.98    0.65
  17  -2  -2   -0.60    0.59
  -2 -17  -2   -0.33    0.82
  -2 -17  -2    0.26    0.64
   2 -17   2    0.71    0.61
  -2 -17  -2   -1.01    0.91
  17   2   2   -0.57    0.61
   2 -17   2    0.57    0.86
  17  -2   2   -0.09    0.61
  -2 -17   2    0.74    0.88
  17   2  -2    0.25    0.55
  17   2  -2    0.42    0.66
   2 -17  -2   -0.35    0.65
   2 -17  -2    0.37    0.44
  17  -2   2   -0.59    0.57
  17  -2   2   -0.25    0.65
   2  17   2   -3.82    1.52
  -2 -17   2    0.47    0.73
  -2 -17   2   -0.99    0.64
  17   2  -2   -0.04    0.64
   2 -17  -2    0.19    0.86
   2 -17  -2    1.58    0.94
   2 -17  -2    1.53    1.32
  -2 -17   2    1.22    0.84
  -3 -17  -2    0.13    0.62
  -3 -17  -2    1.03    0.93
  17   3   2   -0.27    0.58
  17   3   2   -0.04    0.62
  -3 -17  -2    0.87    0.72
   3 -17   2    0.72    0.79
   3 -17   2    0.78    1.71
  17  -3  -2    0.10    0.66
   3 -17   2    0.58    0.86
  -3 -17  -2    0.55    1.22
   3 -17   2    1.01    0.67
   3 -17   2    0.50    0.54
  17   3   2   -0.16    0.72
  17  -3  -2    0.64    0.63
   3 -17  -2    0.21    0.67
  17  -3   2    0.08    0.50
  17  -3   2    0.54    0.57
  17   3  -2    0.88    0.65
  -3 -17   2    0.80    0.76
  17  -3   2    0.98    0.63
  -3 -17   2   -0.41    0.65
   3 -17  -2    1.13    0.90
  17   3  -2    0.49    0.64
  -3 -17   2    0.08    1.02
   3 -17  -2    0.90    1.28
  17   3  -2    0.00    0.60
   3 -17  -2   -0.20    0.33
   3 -17  -2    0.99    0.82
  -3 -17   2    0.05    0.78
   4 -17   2   -0.21    0.72
   4 -17   2   -0.47    0.44
 -17  -4   2    0.40    0.78
  17  -4  -2   -0.20    0.56
  -4 -17  -2   -0.38    0.60
  -4 -17  -2   -0.28    0.70
  17   4   2    0.37    0.64
   4 -17   2   -0.14    0.60
   4 -17   2    0.35    0.80
  17  -4  -2   -0.93    0.57
  17   4   2   -0.55    0.67
   4 -17  -2   -0.16    0.81
  17  -4   2    0.52    0.55
  17  -4   2   -0.13    0.61
  17  -4   2    0.18    0.44
  17   4  -2   -0.50    0.55
   4 -17  -2    0.38    0.63
  17   4  -2    0.97    0.64
  -4 -17   2    1.17    0.68
  17   4  -2    0.88    0.63
   4 -17  -2    0.15    0.77
  17  -5  -2    0.63    0.58
  17  -5  -2    0.59    0.56
   5 -17   2    0.69    0.68
  -5 -17  -2   -1.13    0.66
[truncated: 587,715 more chars]
