# Supplementary material for: Practical aspects of teaching a graduate-level small-mol­ecule chemical crystallography course
Source: Acta Crystallogr E Crystallogr Commun. 2026 Jan 1;82(Pt 1):107–20. doi: 10.1107/S2056989025010527 (PMC12810306; doi:10.1107/S2056989025010527)
Supplement: Supplementary file 1 [file e-82-00107-sup2.zip › Berry_Guzei_Structures/Structure 22/structure22.p4p]

FILEID SAINT        V8.38A        4.00        08/13/18 12:21:09 Berry851     
SITEID BrukerAdministrator                 ?                                    
TITLE  Integration of Berry851                  
CHEM   ?                                                                                
CELL    16.00019  16.00019   7.84604  90.00000  90.00000  90.00000  2008.630
CELLSD   0.00108   0.00000   0.00087   0.00000   0.00000   0.00000     0.000
ORT1    -4.1117877e-002 -4.6894722e-002  8.2492689e-003 
ORT2    -1.3785549e-002  6.8622706e-003 -1.2352365e-001 
ORT3     4.5004860e-002 -4.0742517e-002 -3.0300040e-002 
ZEROS   0.0000000  0.0331157  0.0789607   -0.2890    0.3458    0.0502 
SOURCE CU     1.54184   1.54056   1.54439   2.00000   40.00   32.00 
LIMITS    0.00    0.00    0.00    0.00    0.00    0.00    0.00    0.00    0.00    0.00 
MORPH  ? 
DNSMET ? 
CCOLOR ? 
CSIZE  ?            ?            ?            ?            -173.140     
ADPAR      252.0100    258.2300      4.0000     512     512 
ADCOR        0.5422      0.4188      0.0129      0.1758     -0.1408      0.1811 
BRAVAIS Tetragonal            P  
MOSAIC   0.39 1.56 
SAINTD          0    0.0000    0.0000            0            0   0.00000 
SAINOV      34133     14723   68.3995  1.000000    0    0    0 
SAINOV      34133     14723   68.3995  1.000000    1    0    0 
SAINOV      34133     14723   68.3995  1.000000    1    1    1 
SAINGL       6778    3.9071   68.0229    0    0    0 
SAINGL       6778    3.9071   68.0229    1    0    0 
SAINGL       6778    3.9071   68.0229    1    1    1 
SAINMC          0         0         0    0.0000    0.0000    1    1    1 
REF05 CH      5   3  -1  62.000  60.996 120.001  54.784  441.50  340.24  139.89  30.86 -0.355063  0.073046  0.133005   0.000   0.000   0.000   0.000 
REF05 A       7   5   0  62.000  60.800 120.001  54.784  385.94  466.84  720.10  70.08 -0.522220 -0.065125  0.110397   0.000   0.000   0.000   0.000 
REF05 A       9   5   0  62.000  60.800 120.001  54.784  305.29  469.37  497.77  58.35 -0.605712 -0.090947  0.199524   0.000   0.000   0.000   0.000 
REF05 A       4   2  -1  62.000  57.600 120.001  54.784  490.01  304.18  567.64  62.13 -0.267068  0.080975  0.129234   0.000   0.000   0.000   0.000 
REF05 A      10   4   0  62.000  55.200 120.001  54.784  272.32  430.97  156.80  32.77 -0.599362 -0.114042  0.286170   0.000   0.000   0.000   0.000 
REF05 A       8   4   0  62.000  52.800 120.001  54.784  350.75  424.27  764.09  72.16 -0.516860 -0.085156  0.196315   0.000   0.000   0.000   0.000 
REF05 AC      6   4   0  62.000  53.622 120.001  54.784  432.39  424.47 3278.37    149 -0.434727 -0.054324  0.107052   0.000   0.000   0.000   0.000 
REF05 AH     11   3   0  62.000  52.000 120.001  54.784  237.89  398.58  356.83  49.38 -0.593603 -0.133805  0.372369   0.000   0.000   0.000   0.000 
REF05 A       4   1  -1  62.000  50.400 120.001  54.784  498.97  269.78  547.89  61.04 -0.220038  0.074475  0.169958   0.000   0.000   0.000   0.000 
REF05 A      13   1   0  62.000  50.400 120.001  54.784  159.50  347.00   36.36  15.80 -0.584420 -0.171742  0.543222   0.000   0.000   0.000   0.000 
REF05 AH     12   2   0  62.000  50.400 120.001  54.784  200.99  371.01  106.08  26.96 -0.587882 -0.154116  0.458187   0.000   0.000   0.000   0.000 
REF05 A       9   3   0  62.000  48.000 120.001  54.784  315.62  388.56  297.58  45.10 -0.511811 -0.102520  0.282316   0.000   0.000   0.000   0.000 
REF05 A      10   2   0  62.000  45.600 120.001  54.784  278.82  356.39  119.24  28.56 -0.506980 -0.116556  0.371445   0.000   0.000   0.000   0.000 
REF05 ACH     5   3   0  62.000  45.888 120.001  54.784  482.24  387.43 5575.87    194 -0.346401 -0.047355  0.103001   0.000   0.000   0.000   0.000 
REF05 AH     13  -1   0  62.000  44.800 120.001  54.784  157.03  285.96  197.04  36.74 -0.488246 -0.188805  0.625943   0.000   0.000   0.000   0.000 
REF05 AH     10   2   0  62.000  44.800 120.001  54.784  280.09  359.27  763.49  72.12 -0.505493 -0.126346  0.368239   0.000   0.000   0.000   0.000 
REF05 AC      7   3   0  62.000  45.328 120.001  54.784  394.13  385.26 4644.36    177 -0.428967 -0.075323  0.192868   0.000   0.000   0.000   0.000 
REF05 A       5   3   0  62.000  44.800 120.001  54.784  486.33  393.65   94.26  25.36 -0.346270 -0.057766  0.097447   0.000   0.000   0.000   0.000 
REF05 ACH    11   1   0  62.000  43.732 120.001  54.784  242.66  333.00   65.68  21.13 -0.500563 -0.145447  0.453991   0.000   0.000   0.000   0.000 
REF05 AH      7   4   1  62.000  41.600 120.001  54.784  406.50  478.49   85.13  24.15 -0.467138 -0.193846  0.120959   0.000   0.000   0.000   0.000 
REF05 A      13  -5   0  62.000  40.800 120.001  54.784  115.29  163.88  190.16  36.10 -0.300802 -0.212876  0.789816   0.000   0.000   0.000   0.000 
REF05 AC      8   2   0  62.000  40.289 120.001  54.784  356.28  352.40 2203.39    122 -0.422764 -0.097348  0.278667   0.000   0.000   0.000   0.000 
REF05 A      12  -2   0  62.000  39.200 120.001  54.784  193.70  251.67   72.71  22.30 -0.399721 -0.180976  0.622482   0.000   0.000   0.000   0.000 
REF05 A      11  -1   0  62.000  37.600 120.001  54.784  238.34  274.90  274.39  43.28 -0.405473 -0.160098  0.536408   0.000   0.000   0.000   0.000 
REF05 AH      9   1   0  62.000  37.600 120.001  54.784  318.35  324.34  459.02  55.95 -0.416515 -0.120281  0.364131   0.000   0.000   0.000   0.000 
REF05 AC     10   0   0  62.000  37.041 120.001  54.784  279.18  298.38  700.20  69.01 -0.411050 -0.139179  0.450721   0.000   0.000   0.000   0.000 
REF05 AC      6   2   0  62.000  37.355 120.001  54.784  438.38  349.89 2622.31    133 -0.340677 -0.068567  0.188640   0.000   0.000   0.000   0.000 
REF05 AH     11  -3   0  62.000  34.400 120.001  54.784  224.50  218.04  141.99  31.17 -0.312833 -0.168835  0.619510   0.000   0.000   0.000   0.000 
REF05 A      11  -7   0  62.000  33.600 120.001  54.784  164.60   86.81   96.50  25.73 -0.122848 -0.201290  0.781135   0.000   0.000   0.000   0.000 
REF05 AH      7  -4  -1  62.000  32.800 120.001  54.784  360.21  127.52  291.00  44.58 -0.108140  0.000175  0.509499   0.000   0.000   0.000   0.000 
REF05 A      11  -5   0  62.000  32.800 120.001  54.784  201.49  159.46   86.93  24.40 -0.218800 -0.185241  0.699525   0.000   0.000   0.000   0.000 
REF05 A       7   1   0  62.000  32.800 120.001  54.784  395.51  318.04  332.89  47.62 -0.334771 -0.089743  0.274586   0.000   0.000   0.000   0.000 
REF05 A      10  -2   0  62.000  32.000 120.001  54.784  269.76  242.02  825.43  74.97 -0.317590 -0.151156  0.532645   0.000   0.000   0.000   0.000 
REF05 A      10  -8   0  62.000  31.200 120.001  54.784  181.69   39.37  114.31  28.00 -0.035277 -0.193695  0.776981   0.000   0.000   0.000   0.000 
REF05 AH      5  -3  -1  62.000  31.200 120.001  54.784  451.68  138.71  381.67  51.00 -0.072862  0.036296  0.378601   0.000   0.000   0.000   0.000 
REF05 AC      9  -1   0  62.000  30.787 120.001  54.784  312.33  265.37  477.87  56.98 -0.322828 -0.130884  0.446549   0.000   0.000   0.000   0.000 
REF05 AC      8   0   0  62.000  31.007 120.001  54.784  353.64  290.23 1327.09  94.87 -0.329139 -0.109638  0.360737   0.000   0.000   0.000   0.000 
REF05 AH      5  -4  -1  62.000  28.800 120.001  54.784  443.96  102.54  899.79  78.29 -0.025017  0.026244  0.419201   0.000   0.000   0.000   0.000 
REF05 A      10  -6   0  62.000  28.800 120.001  54.784  223.68  121.84  673.87  67.80 -0.128590 -0.180813  0.695215   0.000   0.000   0.000   0.000 
REF05 AC      5   1   0  62.000  28.915 120.001  54.784  484.05  313.98 1832.64    112 -0.252536 -0.061225  0.184639   0.000   0.000   0.000   0.000 
REF05 AH      5   3   1  62.000  28.000 120.001  54.784  500.41  440.38  438.37  54.68 -0.336418 -0.173835  0.072443   0.000   0.000   0.000   0.000 
REF05 AH      4  -5  -1  62.000  27.200 120.001  54.784  482.90   42.18  859.54  76.54  0.061893  0.035103  0.415133   0.000   0.000   0.000   0.000 
REF05 A       9  -3   0  62.000  26.400 120.001  54.784  298.02  209.01  376.88  50.67 -0.228748 -0.145442  0.528104   0.000   0.000   0.000   0.000 
REF05 A       9  -7   0  62.000  25.600 120.001  54.784  242.42   79.34  358.78  49.51 -0.039980 -0.174470  0.690617   0.000   0.000   0.000   0.000 
REF05 A       9  -5   0  62.000  24.800 120.001  54.784  275.05  149.27  787.73  73.25 -0.134774 -0.158966  0.609918   0.000   0.000   0.000   0.000 
REF05 AC      6   0   0  62.000  25.024 120.001  54.784  434.50  282.98 2177.50    122 -0.246470 -0.082269  0.270639   0.000   0.000   0.000   0.000 
REF05 AC      8  -2   0  62.000  24.786 120.001  54.784  342.57  231.98 1711.90    108 -0.235441 -0.122803  0.442673   0.000   0.000   0.000   0.000 
REF05 AH      7  -1   0  62.000  24.000 120.001  54.784  387.84  256.16  337.38  47.94 -0.240582 -0.102686  0.356471   0.000   0.000   0.000   0.000 
REF05 A       8  -8   0  62.000  23.200 120.001  54.784  258.43   28.51  266.91  42.75  0.048480 -0.167655  0.685660   0.000   0.000   0.000   0.000 
REF05 AH      8  -4   0  62.000  21.600 120.001  54.784  323.15  173.29  865.82  76.76 -0.141729 -0.136081  0.524671   0.000   0.000   0.000   0.000 
REF05 A       8  -6   0  62.000  20.800 120.001  54.784  295.74  109.16  769.62  72.43 -0.045688 -0.153118  0.605073   0.000   0.000   0.000   0.000 
REF05 AH      9   2   3  62.000  19.200 120.001  54.784  274.51  486.98  104.13  26.75 -0.437033 -0.483199  0.232156   0.000   0.000   0.000   0.000 
REF05 ACH     7  -3   0  62.000  18.583 120.001  54.784  371.19  196.43 3639.69    157 -0.146231 -0.117245  0.438102   0.000   0.000   0.000   0.000 
REF05 A       7  -7   0  62.000  17.600 120.001  54.784  313.88   62.34  222.93  39.05  0.042737 -0.146367  0.600389   0.000   0.000   0.000   0.000 
REF05 AH      7  -5   0  62.000  16.800 120.001  54.784  346.25  134.17  989.56  82.07 -0.053053 -0.130047  0.520076   0.000   0.000   0.000   0.000 
REF05 ACH     6  -2   0  62.000  16.854 120.001  54.784  420.55  219.96 2306.47    125 -0.152169 -0.096482  0.352254   0.000   0.000   0.000   0.000 
REF05 AH      5  -1   0  62.000  16.800 120.001  54.784  473.66  245.51 1386.04  97.03 -0.158268 -0.074920  0.266403   0.000   0.000   0.000   0.000 
REF05         7  -6  -3  52.000  51.600  59.999  54.784  192.01  106.51  112.36  27.77 -0.035094  0.231139  0.652341   0.000   0.000   0.000   0.000 
REF05 AH      4  -3  -3  52.000  50.800  59.999  54.784  295.68  215.66   70.17  21.91 -0.050221  0.295631  0.393867   0.000   0.000   0.000   0.000 
REF05 AH      3   2  -3  52.000  50.800  59.999  54.784  353.13  384.16  207.37  37.65 -0.244265  0.342330  0.144769   0.000   0.000   0.000   0.000 
REF05 AH      6  -5  -3  52.000  50.000  59.999  54.784  231.94  147.49  119.24  28.60 -0.039868  0.252823  0.565710   0.000   0.000   0.000   0.000 
REF05 AH      5  -4  -3  52.000  50.000  59.999  54.784  265.51  182.48   85.88  24.26 -0.042895  0.276263  0.479651   0.000   0.000   0.000   0.000 
REF05 AC      3   0  -3  52.000  50.697  59.999  54.784  339.19  311.84  854.30  76.09 -0.149150  0.329920  0.226203   0.000   0.000   0.000   0.000 
REF05 AH      2  -4  -1  52.000  46.800  59.999  54.784  454.33  121.99  298.18  45.10  0.098222  0.069199  0.284166   0.000   0.000   0.000   0.000 
REF05 AH      4  -1  -3  52.000  46.000  59.999  54.784  313.38  277.92  380.62  50.95 -0.145013  0.308098  0.312546   0.000   0.000   0.000   0.000 
REF05 A       4   3  -3  52.000  46.000  59.999  54.784  336.65  421.95  151.71  32.24 -0.331600  0.336142  0.147957   0.000   0.000   0.000   0.000 
REF05 A       4   1  -3  52.000  44.400  59.999  54.784  326.36  343.65  395.28  51.95 -0.237251  0.322859  0.230204   0.000   0.000   0.000   0.000 
REF05 A       6  -3  -3  52.000  43.600  59.999  54.784  253.49  213.00   37.25  15.99 -0.130602  0.269272  0.483936   0.000   0.000   0.000   0.000 
REF05 AH      5   4  -3  52.000  42.800  59.999  54.784  313.32  463.74  217.09  38.56 -0.419979  0.328369  0.152877   0.000   0.000   0.000   0.000 
REF05 AH      5   0  -3  52.000  40.400  59.999  54.784  298.31  307.98  177.59  34.85 -0.232565  0.301415  0.316506   0.000   0.000   0.000   0.000 
REF05 A       8  -3  -3  52.000  39.600  59.999  54.784  200.50  210.00   37.70  16.08 -0.214474  0.239691  0.574499   0.000   0.000   0.000   0.000 
REF05 A       2  -3  -1  52.000  38.800  59.999  54.784  466.44  161.15  962.77  80.91  0.050241  0.075445  0.243335   0.000   0.000   0.000   0.000 
REF05 AH      6   3  -3  52.000  37.200  59.999  54.784  281.98  413.50  113.26  27.88 -0.414039  0.307832  0.238688   0.000   0.000   0.000   0.000 
REF05 A       4  -5  -1  52.000  35.600  59.999  54.784  387.93   87.86  489.84  57.84  0.061305  0.033678  0.415097   0.000   0.000   0.000   0.000 
REF05 AH      7   2  -3  52.000  34.000  59.999  54.784  251.97  372.29  131.51  30.04 -0.409051  0.285597  0.324320   0.000   0.000   0.000   0.000 
REF05 AH      9   0  -3  52.000  33.200  59.999  54.784  186.53  303.00   34.56  15.41 -0.397504  0.244996  0.496927   0.000   0.000   0.000   0.000 
REF05 AH      8   3  -3  52.000  33.200  59.999  54.784  219.53  410.00   33.96  15.28 -0.497689  0.277948  0.329214   0.000   0.000   0.000   0.000 
REF05 ACH     3  -5   0  52.000  28.109  59.999  54.784  482.32   34.52 4583.77    176  0.111809 -0.076348  0.339669   0.000   0.000   0.000   0.000 
REF05 AC      2  -1  -1  52.000  25.703  59.999  54.784  489.00  235.68 1396.96  97.34 -0.043184  0.089108  0.161720   0.000   0.000   0.000   0.000 
REF05 A       5  -4  -1  52.000  23.600  59.999  54.784  364.55  130.47  368.05  50.12 -0.026596  0.026616  0.419205   0.000   0.000   0.000   0.000 
REF05 A       3  -2  -1  52.000  22.000  59.999  54.784  446.51  199.25  759.15  71.86 -0.037106  0.068987  0.247430   0.000   0.000   0.000   0.000 
REF05 AH      8  -6   0  52.000  18.800  59.999  54.784  269.64   13.41  234.75  40.10 -0.048443 -0.153797  0.604385   0.000   0.000   0.000   0.000 
REF05 A       5  -3  -1  52.000  18.000  59.999  54.784  371.83  166.16  188.52  35.87 -0.072071  0.034700  0.378762   0.000   0.000   0.000   0.000 
REF05 A       4  -2  -1  52.000  15.600  59.999  54.784  412.50  200.49  146.17  31.57 -0.079922  0.053532  0.292046   0.000   0.000   0.000   0.000 
REF05 AC      5  -5   0  52.000  14.804  59.999  54.784  392.89   53.95 2932.31    141  0.029333 -0.104195  0.429622   0.000   0.000   0.000   0.000 
REF05 A       9  -5   0  52.000  13.200  59.999  54.784  237.63   62.61  285.47  44.22 -0.136169 -0.160598  0.609220   0.000   0.000   0.000   0.000 
REF05 ACH     7  -5   0  52.000  12.250  59.999  54.784  313.81   62.81  397.68  51.95 -0.052848 -0.130538  0.520480   0.000   0.000   0.000   0.000 
REF05 A       3   0  -1  52.000  11.600  59.999  54.784  460.68  271.33  119.09  28.49 -0.131727  0.082445  0.165954   0.000   0.000   0.000   0.000 
REF05 A       4  -1  -1  52.000  10.800  59.999  54.784  418.49  234.52  159.34  32.95 -0.126021  0.060683  0.251511   0.000   0.000   0.000   0.000 
REF05 A      10  -4   0  52.000  10.000  59.999  54.784  206.00  102.54   34.71  15.44 -0.223415 -0.166926  0.613884   0.000   0.000   0.000   0.000 
REF05 AH      3   5  -1  52.000  10.000  59.999  54.784  482.16  489.95  160.54  33.18 -0.366570  0.114643 -0.038152   0.000   0.000   0.000   0.000 
REF05 A      11  -3   0  52.000   8.400  59.999  54.784  172.02  137.51  106.08  26.99 -0.312186 -0.174351  0.617976   0.000   0.000   0.000   0.000 
REF05 A       8  -4   0  52.000   6.800  59.999  54.784  281.52  106.68  378.83  50.88 -0.141043 -0.136891  0.524899   0.000   0.000   0.000   0.000 
REF05 A       3  -3   0  52.000   6.800  59.999  54.784  481.17  135.12  985.22  81.88  0.014965 -0.045448  0.261595   0.000   0.000   0.000   0.000 
REF05 A       3   2  -1  52.000   6.000  59.999  54.784  469.55  347.45  556.12  61.53 -0.225931  0.095629  0.083864   0.000   0.000   0.000   0.000 
REF05 A       6  -4   0  52.000   5.200  59.999  54.784  356.52  103.52 1679.43    107 -0.058965 -0.111294  0.433677   0.000   0.000   0.000   0.000 
REF05 AH      4   5  -1  52.000   5.200  59.999  54.784  430.08  472.98  204.97  37.46 -0.408258  0.102401  0.006449   0.000   0.000   0.000   0.000 
REF05        -2   1  -3  42.000  41.600   0.000  54.784  409.84  492.70  812.71  74.46  0.007879  0.405730 -0.039273   0.000   0.000   0.000   0.000 
REF05 C      -1  -2  -3  42.000  41.378   0.000  54.784  317.48  381.73  424.91  53.70  0.109504  0.371974  0.127403   0.000   0.000   0.000   0.000 
REF05 A       6  -7  -3  42.000  38.400   0.000  54.784  120.21  151.49  208.26  37.78  0.056732  0.240811  0.647463   0.000   0.000   0.000   0.000 
REF05 AC      0  -3  -3  42.000  37.767   0.000  54.784  287.53  340.27  877.49  77.24  0.114485  0.351409  0.213539   0.000   0.000   0.000   0.000 
REF05 ACH     5  -5   0  42.000  37.159   0.000  54.784  342.81   45.17 3467.49    153  0.030532 -0.104131  0.429830   0.000   0.000   0.000   0.000 
REF05 AH      3  -5  -1  42.000  36.800   0.000  54.784  313.69  158.31   90.07  24.80  0.102937  0.049007  0.370249   0.000   0.000   0.000   0.000 
REF05 A       1  -4  -3  42.000  36.800   0.000  54.784  257.70  303.18  302.67  45.44  0.120200  0.330544  0.300014   0.000   0.000   0.000   0.000 
REF05 AC     -1   0  -1  42.000  37.601   0.000  54.784  489.63  329.98 1879.77    113  0.032239  0.137463 -0.014628   0.000   0.000   0.000   0.000 
REF05 A       0  -2  -4  42.000  36.000   0.000  54.784  251.48  409.51   80.79  23.54  0.058758  0.481602  0.203306   0.000   0.000   0.000   0.000 
REF05 A       2  -4  -1  42.000  34.400   0.000  54.784  348.23  194.38  207.07  37.56  0.097510  0.069339  0.283852   0.000   0.000   0.000   0.000 
REF05 A       4  -5  -1  42.000  32.000   0.000  54.784  302.05  136.02  311.65  46.10  0.062864  0.034143  0.415353   0.000   0.000   0.000   0.000 
REF05 A       7  -6  -3  42.000  31.200   0.000  54.784  120.99  146.03  192.56  36.32 -0.028909  0.233207  0.652068   0.000   0.000   0.000   0.000 
REF05 A       4  -4   0  42.000  30.400   0.000  54.784  379.17   91.35 1766.06    110  0.024269 -0.083218  0.343829   0.000   0.000   0.000   0.000 
REF05 AH      4  -5  -3  42.000  30.400   0.000  54.784  201.33  229.97  157.99  32.89  0.047811  0.282429  0.476123   0.000   0.000   0.000   0.000 
REF05 AC     -1   0  -3  42.000  29.732   0.000  54.784  362.96  426.61 1322.45  94.86  0.014639  0.385118  0.046204   0.000   0.000   0.000   0.000 
REF05 A       3  -4  -3  42.000  27.200   0.000  54.784  235.48  264.49   89.47  24.75  0.040891  0.302752  0.389423   0.000   0.000   0.000   0.000 
REF05 A       6  -5  -1  42.000  25.600   0.000  54.784  268.33   88.32   57.90  19.93 -0.018981  0.006525  0.505230   0.000   0.000   0.000   0.000 
REF05 A       6  -5  -3  42.000  25.600   0.000  54.784  164.80  188.59  101.74  26.41 -0.038515  0.253923  0.565975   0.000   0.000   0.000   0.000 
REF05 A       2  -3  -3  42.000  24.800   0.000  54.784  266.60  298.79  135.25  30.40  0.032709  0.323320  0.304239   0.000   0.000   0.000   0.000 
REF05 AC      0  -1  -3  42.000  25.080   0.000  54.784  328.22  376.89  916.69  78.93  0.020601  0.364458  0.132155   0.000   0.000   0.000   0.000 
REF05 AC      3  -3   0  42.000  24.094   0.000  54.784  417.11  131.46   16169    331  0.018252 -0.062779  0.257971   0.000   0.000   0.000   0.000 
REF05 A       2  -3  -1  42.000  24.000   0.000  54.784  372.89  209.36  943.18  80.07  0.050981  0.075818  0.243009   0.000   0.000   0.000   0.000 
REF05 A       0  -1  -1  42.000  24.000   0.000  54.784  447.54  284.89 1083.22  85.78  0.038854  0.116778  0.071334   0.000   0.000   0.000   0.000 
REF05 A       1  -2  -3  42.000  24.000   0.000  54.784  297.19  335.55  584.85  63.12  0.027108  0.343765  0.217977   0.000   0.000   0.000   0.000 
REF05 A       2  -2  -4  42.000  24.000   0.000  54.784  224.97  361.97  201.68  37.16 -0.023571  0.453619  0.293408   0.000   0.000   0.000   0.000 
REF05 AC      1  -2  -1  42.000  22.371   0.000  54.784  409.23  245.45 1478.05    100  0.045612  0.095882  0.157173   0.000   0.000   0.000   0.000 
REF05 A       6  -4   0  42.000  20.800   0.000  54.784  340.49   38.62 2255.60    124 -0.057961 -0.110820  0.434357   0.000   0.000   0.000   0.000 
REF05 A       5  -4  -3  42.000  20.800   0.000  54.784  202.02  225.30  170.11  34.11 -0.044806  0.274425  0.480251   0.000   0.000   0.000   0.000 
REF05 A       5  -4  -1  42.000  18.400   0.000  54.784  304.78  130.71  416.98  53.33 -0.024893  0.026944  0.419504   0.000   0.000   0.000   0.000 
REF05 A       7  -4  -3  42.000  18.400   0.000  54.784  157.48  183.49   67.48  21.54 -0.123937  0.246749  0.570412   0.000   0.000   0.000   0.000 
REF05 AC      2  -2   0  42.000  18.140   0.000  54.784  457.68  169.69 1206.80  90.46  0.012514 -0.042119  0.172012   0.000   0.000   0.000   0.000 
REF05 A       4  -3  -3  42.000  16.800   0.000  54.784  235.47  259.98  145.73  31.57 -0.048507  0.295249  0.393980   0.000   0.000   0.000   0.000 
REF05 ACH    -1   2  -3  42.000  14.708   0.000  54.784  397.15  481.38 1083.22  85.85 -0.079755  0.398368 -0.035063   0.000   0.000   0.000   0.000 
REF05 A       6  -3  -3  42.000  12.800   0.000  54.784  194.17  220.82  126.42  29.43 -0.130770  0.267377  0.484699   0.000   0.000   0.000   0.000 
REF05 A       2   0  -4  42.000  12.800   0.000  54.784  246.50  398.00   38.00  16.15 -0.118502  0.466970  0.212050   0.000   0.000   0.000   0.000 
REF05 AH      8  -3  -3  42.000  12.000   0.000  54.784  141.51  177.51   70.17  21.95 -0.212552  0.239551  0.575481   0.000   0.000   0.000   0.000 
REF05 A       2  -1  -3  42.000  10.400   0.000  54.784  295.37  330.77  476.67  56.99 -0.061687  0.336760  0.222589   0.000   0.000   0.000   0.000 
REF05 AC      5  -3   0  42.000   9.997   0.000  54.784  374.60   85.88 3828.06    161 -0.063659 -0.090139  0.348695   0.000   0.000   0.000   0.000 
REF05 AC      0   1  -3  42.000   9.707   0.000  54.784  356.97  419.29 1130.34  87.68 -0.073487  0.377760  0.050812   0.000   0.000   0.000   0.000 
REF05 ACH     4  -2   1  42.000   9.532   0.000  54.784  489.24   45.39 1807.95    111 -0.061149 -0.193342  0.232156   0.000   0.000   0.000   0.000 
REF05 AC      1   0  -3  42.000   8.942   0.000  54.784  325.12  371.42  840.99  75.63 -0.067751  0.357252  0.136360   0.000   0.000   0.000   0.000 
REF05 A       5  -3  -1  42.000   8.000   0.000  54.784  318.48  147.51  142.58  31.18 -0.070524  0.033790  0.379408   0.000   0.000   0.000   0.000 
REF05 AC      7  -3   0  42.000   6.096   0.000  54.784  322.12   34.16 2917.95    141 -0.145589 -0.117478  0.439183   0.000   0.000   0.000   0.000 
REF05 AH      7  -2  -3  42.000   5.600   0.000  54.784  178.49  215.53   76.75  22.95 -0.220871  0.258702  0.488723   0.000   0.000   0.000   0.000 
REF05 AC      3  -2  -1  42.000   3.427   0.000  54.784  374.75  204.38  650.08  66.46 -0.037457  0.068196  0.247314   0.000   0.000   0.000   0.000 
REF05 A       4  -1  -3  42.000   3.200   0.000  54.784  255.51  290.00  178.64  34.93 -0.140999  0.309579  0.313644   0.000   0.000   0.000   0.000 
REF05 A       2   2  -4  42.000   2.400   0.000  54.784  254.50  439.96  109.07  27.36 -0.209979  0.481463  0.130873   0.000   0.000   0.000   0.000 
REF05 A       4  -2  -1  42.000  -0.800   0.000  54.784  351.96  184.31  286.51  44.18 -0.076969  0.054579  0.293288   0.000   0.000   0.000   0.000 
REF05 AC      3   0  -3  42.000  -1.420   0.000  54.784  283.00  325.68  920.88  79.13 -0.149817  0.329167  0.226773   0.000   0.000   0.000   0.000 
REF05 A       4  -2   0  42.000  -3.200   0.000  54.784  408.91  127.42  718.90  69.95 -0.070334 -0.069395  0.262144   0.000   0.000   0.000   0.000 
REF05 AH      9   0  -3  42.000  -4.000   0.000  54.784  122.70  204.67   52.37  18.97 -0.397685  0.244605  0.497097   0.000   0.000   0.000   0.000 
REF05 AC      2  -1  -1  42.000  -4.755   0.000  54.784  409.72  240.73 1804.96    111 -0.043076  0.089011  0.161780   0.000   0.000   0.000   0.000 
REF05 A       2   1  -3  42.000  -4.800   0.000  54.784  309.07  365.22  609.23  64.44 -0.155522  0.350147  0.140832   0.000   0.000   0.000   0.000 
REF05 C       8  -2   0  42.000  -5.493   0.000  54.784  292.02   30.17 1404.74  97.80 -0.234637 -0.124791  0.443081   0.000   0.000   0.000   0.000 
REF05 H       5   0  -3  42.000  -5.600   0.000  54.784  236.72  285.07  161.88  33.29 -0.232423  0.300650  0.317571   0.000   0.000   0.000   0.000 
REF05 A       7  -6  -3  32.000  30.800   0.000  54.784   48.48  136.51   72.86  22.37 -0.033376  0.232831  0.651656   0.000   0.000   0.000   0.000 
REF05 AH     -2   3  -2  32.000  30.800   0.000  54.784  460.00  484.44   41.14  16.79 -0.077018  0.296555 -0.151926   0.000   0.000   0.000   0.000 
REF05 ACH     4  -4   0  32.000  30.555   0.000  54.784  315.74   99.19 1591.01    104  0.024803 -0.083373  0.344109   0.000   0.000   0.000   0.000 
REF05 A       4  -5  -3  32.000  30.000   0.000  54.784  139.95  229.01  215.00  38.36  0.044171  0.282109  0.476000   0.000   0.000   0.000   0.000 
REF05 AC      5  -3   1  32.000  29.714   0.000  54.784  388.70   12.97 1043.12  84.18 -0.055125 -0.213803  0.317993   0.000   0.000   0.000   0.000 
REF05 AC     -1   0  -3  32.000  29.696   0.000  54.784  300.99  419.58 1132.14  87.65  0.014482  0.385468  0.046557   0.000   0.000   0.000   0.000 
REF05 ACH    -2   3  -2  32.000  27.845   0.000  54.784  456.19  482.40  210.06  37.73 -0.076719  0.295696 -0.151550   0.000   0.000   0.000   0.000 
REF05 AH      6  -5  -3  32.000  26.000   0.000  54.784   98.50  184.51   78.85  23.25 -0.034715  0.254416  0.566829   0.000   0.000   0.000   0.000 
REF05 AH     -2   3  -2  32.000  26.000   0.000  54.784  454.00  481.52   44.44  17.44 -0.076918  0.295431 -0.151528   0.000   0.000   0.000   0.000 
REF05 A       0  -1  -3  32.000  25.200   0.000  54.784  268.51  374.09  798.35  73.70  0.021166  0.364847  0.132358   0.000   0.000   0.000   0.000 
REF05 AC      3  -3   0  32.000  24.193   0.000  54.784  349.41  139.68   17217    341  0.018602 -0.062629  0.258105   0.000   0.000   0.000   0.000 
REF05 AC      2  -3  -1  32.000  24.021   0.000  54.784  310.23  211.24  452.89  55.43  0.051021  0.075472  0.243229   0.000   0.000   0.000   0.000 
REF05 A       0  -1  -1  32.000  23.600   0.000  54.784  375.69  282.57  786.83  73.11  0.037979  0.117250  0.071493   0.000   0.000   0.000   0.000 
REF05 AC      1  -2  -3  32.000  23.978   0.000  54.784  238.46  335.11  335.14  47.74  0.026794  0.344310  0.218191   0.000   0.000   0.000   0.000 
REF05 A       1  -2  -1  32.000  22.000   0.000  54.784  342.58  246.34 1384.69  96.95  0.044459  0.096710  0.157268   0.000   0.000   0.000   0.000 
REF05 AH      5  -4  -3  32.000  21.200   0.000  54.784  140.01  224.30  166.37  33.74 -0.041230  0.274982  0.480834   0.000   0.000   0.000   0.000 
REF05 ACH    -2   3  -2  32.000  23.093   0.000  54.784  449.98  480.25  504.65  58.51 -0.077287  0.295737 -0.150982   0.000   0.000   0.000   0.000 
REF05 ACH     6  -4   0  32.000  20.883   0.000  54.784  280.01   45.20 2239.14    123 -0.057629 -0.110728  0.434670   0.000   0.000   0.000   0.000 
REF05 AC      5  -4  -1  32.000  18.395   0.000  54.784  245.98  132.34  168.77  33.88 -0.024965  0.026940  0.419597   0.000   0.000   0.000   0.000 
REF05 A       2  -2   0  32.000  18.000   0.000  54.784  384.03  176.99 1698.28    107  0.012329 -0.041703  0.172161   0.000   0.000   0.000   0.000 
REF05 AH      7  -4  -1  32.000  14.800   0.000  54.784  201.49   80.51   87.67  24.51 -0.106644 -0.000621  0.510285   0.000   0.000   0.000   0.000 
REF05 A       1  -1   0  32.000  14.000   0.000  54.784  424.49  211.00   97.55  25.77  0.006859 -0.027723  0.083838   0.000   0.000   0.000   0.000 
REF05 AC     -1   2  -3  32.000  14.671   0.000  54.784  331.99  468.56  951.70  80.34 -0.080059  0.398715 -0.034988   0.000   0.000   0.000   0.000 
REF05 A       3  -2  -3  32.000  13.200   0.000  54.784  207.49  294.53  112.51  27.72 -0.054953  0.315712  0.308807   0.000   0.000   0.000   0.000 
REF05 AC      1  -1   0  32.000  12.109   0.000  54.784  421.43  212.92 8725.72    243  0.006029 -0.022522  0.086032   0.000   0.000   0.000   0.000 
REF05 AH      5  -3   0  32.000  10.000   0.000  54.784  311.57   93.89 3834.79    161 -0.063662 -0.089948  0.348847   0.000   0.000   0.000   0.000 
REF05 ACH     2  -1  -3  32.000  10.659   0.000  54.784  236.60  330.41  170.86  34.04 -0.060289  0.337441  0.223095   0.000   0.000   0.000   0.000 
REF05 AC      0   1  -3  32.000   9.721   0.000  54.784  295.59  413.23 1150.54  88.37 -0.073649  0.378167  0.050808   0.000   0.000   0.000   0.000 
REF05 ACH     4  -2   1  32.000   9.443   0.000  54.784  410.13   65.95 1740.63    109 -0.061224 -0.193267  0.232118   0.000   0.000   0.000   0.000 
REF05 A       5  -3   0  32.000   8.400   0.000  54.784  303.49  103.52   98.75  25.99 -0.067816 -0.071812  0.352019   0.000   0.000   0.000   0.000 
REF05 AC      1   0  -3  32.000   9.173   0.000  54.784  265.48  368.96  753.91  71.45 -0.066747  0.357896  0.136846   0.000   0.000   0.000   0.000 
REF05 AC      2  -1   1  32.000   9.132   0.000  54.784  471.90  130.64  896.50  77.95 -0.030140 -0.159764  0.100612   0.000   0.000   0.000   0.000 
REF05 A       5  -3  -1  32.000   7.600   0.000  54.784  259.29  149.99  238.94  40.37 -0.072685  0.033979  0.378771   0.000   0.000   0.000   0.000 
REF05 AH      7  -3   0  32.000   6.000   0.000  54.784  262.60   39.03 2931.86    141 -0.146132 -0.117445  0.439124   0.000   0.000   0.000   0.000 
REF05 AH      7  -2  -3  32.000   6.000   0.000  54.784  113.68  214.32   52.81  19.05 -0.217859  0.261260  0.489927   0.000   0.000   0.000   0.000 
REF05 A       3  -2  -1  32.000   3.600   0.000  54.784  311.51  206.73  931.80  79.58 -0.036968  0.068616  0.248011   0.000   0.000   0.000   0.000 
REF05 A       4  -1  -3  32.000   2.800   0.000  54.784  196.92  290.59  367.61  50.08 -0.143939  0.308940  0.312737   0.000   0.000   0.000   0.000 
REF05 AH      2   2  -4  32.000   2.000   0.000  54.784  195.66  441.88  189.71  36.06 -0.212473  0.480181  0.130748   0.000   0.000   0.000   0.000 
REF05 A       4  -2  -1  32.000  -1.200   0.000  54.784  290.73  187.00  319.88  46.67 -0.079023  0.054667  0.293067   0.000   0.000   0.000   0.000 
REF05 A       3   0  -3  32.000  -1.200   0.000  54.784  224.32  325.87  910.11  78.69 -0.148835  0.330043  0.227425   0.000   0.000   0.000   0.000 
REF05 AH      4  -2   0  32.000  -2.800   0.000  54.784  341.94  135.35  849.67  76.01 -0.069419 -0.068846  0.263194   0.000   0.000   0.000   0.000 
REF05 AC      2  -1  -1  32.000  -4.920   0.000  54.784  343.02  241.68 1510.22    101 -0.043682  0.089216  0.161749   0.000   0.000   0.000   0.000 
REF05 A       5   0  -3  32.000  -5.200   0.000  54.784  177.31  286.66   70.17  21.91 -0.229570  0.302697  0.318062   0.000   0.000   0.000   0.000 
REF05 AC      2   1  -3  32.000  -4.702   0.000  54.784  250.16  363.70  400.22  52.13 -0.155198  0.350503  0.141215   0.000   0.000   0.000   0.000 
REF05 ACH     8  -2   0  32.000  -5.225   0.000  54.784  233.17   31.55 1289.24  93.44 -0.233634 -0.124103  0.444284   0.000   0.000   0.000   0.000 
REF05 ACH     6  -2   0  32.000  -7.433   0.000  54.784  290.27   89.76 1901.46    114 -0.152666 -0.096758  0.353069   0.000   0.000   0.000   0.000 
REF05 AC      1   2  -3  32.000  -7.117   0.000  54.784  275.17  406.44  582.15  62.89 -0.161997  0.370950  0.055182   0.000   0.000   0.000   0.000 
REF05 ACH     0   3  -3  32.000  -7.410   0.000  54.784  302.13  457.80 1623.18    105 -0.167868  0.391448 -0.030531   0.000   0.000   0.000   0.000 
REF05 A       4   1  -3  32.000 -10.800   0.000  54.784  202.55  321.48  356.38  49.33 -0.239290  0.321546  0.230915   0.000   0.000   0.000   0.000 
REF05 A       9  -1   0  32.000 -13.200   0.000  54.784  194.96   21.82  208.86  37.83 -0.322585 -0.131312  0.447467   0.000   0.000   0.000   0.000 
REF05 A       4  -1  -1  32.000 -14.000   0.000  54.784  296.51  202.51  196.15  36.53 -0.126411  0.061179  0.252261   0.000   0.000   0.000   0.000 
REF05 A       1   0  -1  32.000 -14.800   0.000  54.784  373.70  277.80  920.43  79.07 -0.049435  0.110076  0.076128   0.000   0.000   0.000   0.000 
REF05 C       2  -1   1  32.000 -10.539   0.000  54.784  463.77  132.61   41803    532 -0.026564 -0.158511  0.100882   0.000   0.000   0.000   0.000 
REF05 H       2  -6   0  32.000  31.600  90.000  54.784  366.00   19.49   38.60  16.27  0.194587 -0.038771  0.343128   0.000   0.000   0.000   0.000 
REF05         3   0  -1  32.000  31.600  90.000  54.784  322.00  259.00   48.92  18.25 -0.131638  0.083133  0.165412   0.000   0.000   0.000   0.000 
REF05 C       0  -2   0  32.000  31.430  90.000  54.784  453.07  176.48 2105.24    119  0.092301 -0.004708  0.083922   0.000   0.000   0.000   0.000 
REF05 A       3  -2  -1  32.000  30.000  90.000  54.784  316.91  192.73  817.05  74.51 -0.037341  0.069158  0.247868   0.000   0.000   0.000   0.000 
REF05 A       4   1  -1  32.000  29.200  90.000  54.784  295.00  295.51   78.55  23.13 -0.220040  0.075193  0.169564   0.000   0.000   0.000   0.000 
REF05 AH      5  -4  -1  32.000  26.800  90.000  54.784  246.08  131.75  377.18  50.72 -0.025922  0.027360  0.419801   0.000   0.000   0.000   0.000 
REF05 A       4  -2  -1  32.000  25.200  90.000  54.784  287.00  198.49   79.15  23.22 -0.079886  0.053382  0.292371   0.000   0.000   0.000   0.000 
REF05 AC      5   5   0  32.000  26.276  90.000  54.784  295.02  466.12 2782.10    137 -0.441112 -0.034443  0.021527   0.000   0.000   0.000   0.000 
REF05 A       5  -3  -1  32.000  24.400  90.000  54.784  251.48  169.00   64.04  20.90 -0.073894  0.032845  0.378298   0.000   0.000   0.000   0.000 
REF05 ACH     7   5   0  32.000  24.994  90.000  54.784  218.71  479.03  132.56  30.01 -0.523405 -0.063923  0.111352   0.000   0.000   0.000   0.000 
REF05 ACH     1  -5   0  32.000  22.115  90.000  54.784  409.14   57.45 2978.09    142  0.193757 -0.047535  0.250003   0.000   0.000   0.000   0.000 
REF05 AH      8   4   0  32.000  20.400  90.000  54.784  178.95  437.50  114.75  28.06 -0.516677 -0.087048  0.196155   0.000   0.000   0.000   0.000 
REF05 AH     10   2   0  32.000  19.600  90.000  54.784   95.33  372.68   52.07  18.91 -0.506562 -0.122561  0.369698   0.000   0.000   0.000   0.000 
REF05 AH      6   4   0  32.000  19.600  90.000  54.784  252.49  421.48   93.96  25.36 -0.436332 -0.045844  0.109819   0.000   0.000   0.000   0.000 
REF05 ACH     2  -6   0  32.000  20.898  90.000  54.784  365.21   19.97 2967.32    142  0.199516 -0.068947  0.335567   0.000   0.000   0.000   0.000 
REF05 AH      9   3   0  32.000  18.800  90.000  54.784  139.00  403.47   33.66  15.21 -0.511260 -0.108290  0.281510   0.000   0.000   0.000   0.000 
REF05 A       1  -5   0  32.000  18.000  90.000  54.784  407.97   57.75  113.86  27.89  0.194904 -0.053715  0.248314   0.000   0.000   0.000   0.000 
REF05 AC      4   4   0  32.000  18.670  90.000  54.784  325.48  414.93  889.16  77.63 -0.352837 -0.028840  0.016728   0.000   0.000   0.000   0.000 
REF05 A       8  -6   0  32.000  17.200  90.000  54.784  126.69   59.02  137.80  30.74 -0.047248 -0.154689  0.604486   0.000   0.000   0.000   0.000 
REF05 AH      9  -5   0  32.000  17.200  90.000  54.784   95.98  105.71  129.57  29.82 -0.136115 -0.157070  0.610664   0.000   0.000   0.000   0.000 
REF05 AC      6   4   0  32.000  17.759  90.000  54.784  253.21  421.92 1135.58  87.80 -0.435136 -0.056783  0.107065   0.000   0.000   0.000   0.000 
REF05 A      10   0   0  32.000  16.400  90.000  54.784   93.32  296.81  114.01  27.97 -0.412146 -0.136713  0.451257   0.000   0.000   0.000   0.000 
REF05 AH     10  -2   0  32.000  15.600  90.000  54.784   83.00  225.98  186.42  35.74 -0.318047 -0.153748  0.531824   0.000   0.000   0.000   0.000 
REF05 AH      6  -6   0  32.000  14.000  90.000  54.784  205.59   56.90  624.79  65.29  0.034759 -0.124576  0.515758   0.000   0.000   0.000   0.000 
REF05 A       9   1   0  32.000  14.000  90.000  54.784  138.48  325.52   84.53  24.07 -0.417132 -0.120898  0.363702   0.000   0.000   0.000   0.000 
REF05 AC      7   3   0  32.000  14.461  90.000  54.784  215.51  386.02 1840.87    112 -0.429536 -0.076680  0.192963   0.000   0.000   0.000   0.000 
REF05 A       9  -3   0  32.000  13.200  90.000  54.784  118.17  187.19  111.16  27.62 -0.229584 -0.147359  0.527851   0.000   0.000   0.000   0.000 
REF05 ACH     8   2   0  32.000  13.464  90.000  54.784  177.94  354.66  804.78  74.01 -0.423651 -0.098523  0.278627   0.000   0.000   0.000   0.000 
REF05 ACH     4  -6   0  32.000  13.076  90.000  54.784  280.23   45.09 2140.40    120  0.117098 -0.096636  0.425836   0.000   0.000   0.000   0.000 
REF05 AH      7  -5   0  32.000  12.400  90.000  54.784  177.10  105.63  231.60  39.79 -0.053835 -0.129297  0.520948   0.000   0.000   0.000   0.000 
REF05 AH      8  -4   0  32.000  12.400  90.000  54.784  148.82  147.88  182.38  35.34 -0.141925 -0.135773  0.525094   0.000   0.000   0.000   0.000 
REF05 AH      9  -1   0  32.000  12.400  90.000  54.784  131.54  256.98  164.88  33.62 -0.324058 -0.132770  0.446292   0.000   0.000   0.000   0.000 
REF05 AC      3   3   0  32.000  12.376  90.000  54.784  356.36  371.31   15942    329 -0.264697 -0.019910  0.013070   0.000   0.000   0.000   0.000 
REF05 AC      5   3   0  32.000  11.111  90.000  54.784  285.52  376.06 2081.45    119 -0.347072 -0.049030  0.102944   0.000   0.000   0.000   0.000 
REF05 ACH     8   0   0  32.000  10.096  90.000  54.784  173.70  285.46  534.88  60.38 -0.330000 -0.110440  0.360928   0.000   0.000   0.000   0.000 
REF05 AC      8  -2   0  32.000   9.564  90.000  54.784  164.37  219.43  686.88  68.36 -0.235711 -0.124949  0.442581   0.000   0.000   0.000   0.000 
REF05 A       5  -5   0  32.000   8.400  90.000  54.784  249.21   98.62 2296.75    125  0.029089 -0.103686  0.429926   0.000   0.000   0.000   0.000 
REF05 A       7   1   0  32.000   8.400  90.000  54.784  212.48  313.52  101.29  26.32 -0.335035 -0.090967  0.274410   0.000   0.000   0.000   0.000 
REF05 AH      6   2   0  32.000   8.400  90.000  54.784  248.79  343.47  712.47  69.62 -0.341549 -0.070655  0.188458   0.000   0.000   0.000   0.000 
REF05 A       7  -3   0  32.000   7.600  90.000  54.784  193.97  182.38 1528.02    102 -0.147525 -0.117904  0.438097   0.000   0.000   0.000   0.000 
REF05 AC      3   3   0  32.000   8.692  90.000  54.784  357.69  372.51 1512.91    101 -0.263820 -0.030706  0.008922   0.000   0.000   0.000   0.000 
REF05 AC      3  -5   0  32.000   7.494  90.000  54.784  320.88   84.07 3384.75    151  0.111457 -0.075919  0.339947   0.000   0.000   0.000   0.000 
REF05 AC      6  -4   0  32.000   6.832  90.000  54.784  221.63  143.03 1238.52  91.79 -0.059034 -0.111903  0.433630   0.000   0.000   0.000   0.000 
REF05 A       2   2   0  32.000   5.200  90.000  54.784  388.96  331.70  402.32  52.30 -0.176186 -0.014374  0.008384   0.000   0.000   0.000   0.000 
REF05 A       4   2   0  32.000   4.400  90.000  54.784  317.00  336.00  205.72  37.43 -0.258651 -0.042976  0.098365   0.000   0.000   0.000   0.000 
REF05 A       6  -2   0  32.000   3.600  90.000  54.784  234.50  212.31  754.66  71.65 -0.153116 -0.097576  0.352104   0.000   0.000   0.000   0.000 
REF05 AC      6   0   0  32.000   4.184  90.000  54.784  243.24  276.59  489.84  57.65 -0.247721 -0.082767  0.270765   0.000   0.000   0.000   0.000 
REF05 A       4  -4   0  32.000   2.800  90.000  54.784  289.95  133.07 1161.16  88.87  0.023479 -0.083941  0.343640   0.000   0.000   0.000   0.000 
REF05 A       3  -3   0  32.000   2.800  90.000  54.784  329.51  163.51  193.90  36.33  0.014530 -0.044669  0.262118   0.000   0.000   0.000   0.000 
REF05 A       5   1   0  32.000   2.800  90.000  54.784  280.27  305.04  319.28  46.62 -0.252563 -0.064053  0.183983   0.000   0.000   0.000   0.000 
REF05 A       2  -4   0  32.000   2.000  90.000  54.784  361.89  117.37  521.26  59.56  0.105744 -0.055406  0.253346   0.000   0.000   0.000   0.000 
REF05 AC      5  -3   0  32.000   2.303  90.000  54.784  262.04  174.59 1978.36    116 -0.064974 -0.090119  0.348199   0.000   0.000   0.000   0.000 
REF05 A       5  -1   0  32.000   0.400  90.000  54.784  272.90  240.50  299.08  45.11 -0.158770 -0.076276  0.265913   0.000   0.000   0.000   0.000 
REF05 A       3   1   0  32.000  -1.200  90.000  54.784  348.45  298.50  216.64  38.39 -0.170548 -0.033817  0.094152   0.000   0.000   0.000   0.000 
REF05 A       4  -2   0  32.000  -2.000  90.000  54.784  301.00  203.50  300.28  45.20 -0.070655 -0.069491  0.262152   0.000   0.000   0.000   0.000 
REF05 AC      4   0   0  32.000  -1.652  90.000  54.784  310.12  268.62 1844.16    112 -0.164746 -0.055377  0.180365   0.000   0.000   0.000   0.000 
REF05 AC      1   1   0  32.000  -0.548  90.000  54.784  423.26  292.78   28533    440 -0.088047 -0.006546  0.004507   0.000   0.000   0.000   0.000 
REF05 A       1  -3   0  32.000  -2.800  90.000  54.784  404.37  147.37 1295.37  93.78  0.099865 -0.034192  0.167704   0.000   0.000   0.000   0.000 
REF05 AC      3  -3   0  32.000  -2.139  90.000  54.784  329.75  163.45   10945    272  0.017483 -0.062087  0.258069   0.000   0.000   0.000   0.000 
REF05 AC      4   5   1  32.000  -2.925  90.000  54.784  322.11  471.48  247.01  40.93 -0.390900 -0.145927 -0.054573   0.000   0.000   0.000   0.000 
REF05 A       3  -1   0  32.000  -5.200  90.000  54.784  339.83  231.82  506.45  58.67 -0.076845 -0.047536  0.176341   0.000   0.000   0.000   0.000 
REF05 ACH     1   1   0  32.000  -4.629  90.000  54.784  423.82  293.34 3100.18    145 -0.087943 -0.010361  0.002781   0.000   0.000   0.000   0.000 
REF05 A       5   4   1  32.000  -6.800  90.000  54.784  279.00  424.50  104.28  26.70 -0.384976 -0.166970  0.031157   0.000   0.000   0.000   0.000 
REF05 A       2  -2   0  32.000  -7.600  90.000  54.784  370.51  192.48  238.94  40.30  0.011544 -0.042134  0.171413   0.000   0.000   0.000   0.000 
REF05 AC      1  -1   0  32.000  -7.404  90.000  54.784  413.39  221.34 1046.86  84.31  0.004781 -0.014994  0.087163   0.000   0.000   0.000   0.000 
REF05 AC      2   0   0  32.000  -7.132  90.000  54.784  380.11  260.93 6474.46    209 -0.082408 -0.027364  0.090274   0.000   0.000   0.000   0.000 
REF05 A       3   5   1  32.000  -7.600  90.000  54.784  358.16  470.15  198.09  36.81 -0.349350 -0.132252 -0.099380   0.000   0.000   0.000   0.000 
REF05 AC      0  -2   0  32.000  -5.799  90.000  54.784  450.67  176.40   39545    517  0.094250 -0.013530  0.082048   0.000   0.000   0.000   0.000 
REF05 AC      1  -1   0  32.000 -12.329  90.000  54.784  413.41  221.07   16874    338  0.006066 -0.020842  0.086133   0.000   0.000   0.000   0.000 
REF05 A      -1  -1   0  32.000 -14.000  90.000  54.784  502.25  206.85 9673.68    256  0.088465  0.007208 -0.003724   0.000   0.000   0.000   0.000 
REF05 A       5  -4   1  32.000 -14.800  90.000  54.784  240.01  145.07  273.05  43.18 -0.009794 -0.220539  0.358910   0.000   0.000   0.000   0.000 
REF05 C       0  -2   0  32.000 -15.304  90.000  54.784  449.11  176.38 2237.35    123  0.094663 -0.016116  0.081936   0.000   0.000   0.000   0.000 
REF05 AC     -1   0  -3 -32.000 325.855 180.000  54.784  149.86   36.51 1302.70  94.02  0.015802  0.385184  0.046861   0.000   0.000   0.000   0.000 
REF05 AH     -7   6  -3 -32.000 325.200 180.000  54.784  458.51  161.50   71.37  22.14 -0.020536  0.508981 -0.467874   0.000   0.000   0.000   0.000 
REF05 AH     -2   4  -1 -32.000 324.400 180.000  54.784  224.51  243.49  202.43  37.11 -0.114185  0.178472 -0.221658   0.000   0.000   0.000   0.000 
REF05 A      -3   5  -1 -32.000 324.400 180.000  54.784  266.99  260.26  133.16  30.14 -0.120951  0.199104 -0.307524   0.000   0.000   0.000   0.000 
REF05 AC     -4   5   1 -32.000 323.777 180.000  54.784  239.78  403.28  378.83  50.83 -0.064233 -0.034822 -0.413598   0.000   0.000   0.000   0.000 
REF05 A      -2   4   0 -32.000 322.800 180.000  54.784  200.94  305.69  345.76  48.51 -0.105335  0.055180 -0.252440   0.000   0.000   0.000   0.000 
REF05 AC     -3   5   0 -32.000 322.898 180.000  54.784  243.91  322.70 2179.30    122 -0.113395  0.075382 -0.337743   0.000   0.000   0.000   0.000 
REF05 ACH    -2   3   1 -32.000 323.178 180.000  54.784  146.52  367.03 1408.63  97.77 -0.050708 -0.076023 -0.241633   0.000   0.000   0.000   0.000 
REF05 AH     -3   4  -3 -32.000 322.000 180.000  54.784  299.51  117.52   95.31  25.54 -0.090614  0.440192 -0.205648   0.000   0.000   0.000   0.000 
REF05 AH     -4   5  -3 -32.000 322.000 180.000  54.784  346.50  135.02  122.98  29.03 -0.094255  0.460587 -0.292081   0.000   0.000   0.000   0.000 
REF05 ACH    -4   6   0 -32.000 321.704 180.000  54.784  288.84  341.25 1233.73  91.51 -0.118063  0.096455 -0.423847   0.000   0.000   0.000   0.000 
REF05 A      -5   6   1 -32.000 321.200 180.000  54.784  288.31  427.32   57.30  19.83 -0.069642 -0.014140 -0.499830   0.000   0.000   0.000   0.000 
REF05 AH     -2   3  -3 -32.000 320.400 180.000  54.784  253.84   97.60  117.90  28.40 -0.083847  0.418900 -0.119808   0.000   0.000   0.000   0.000 
REF05 AH     -5   6  -3 -32.000 320.400 180.000  54.784  398.32  150.33   50.57  18.64 -0.100432  0.480906 -0.378255   0.000   0.000   0.000   0.000 
REF05 A      -5   7   0 -32.000 318.800 180.000  54.784  337.99  363.51  321.37  46.87 -0.126758  0.116404 -0.509767   0.000   0.000   0.000   0.000 
REF05 A      -6   7  -3 -32.000 318.000 180.000  54.784  458.51  163.53   72.26  22.28 -0.105724  0.502046 -0.463424   0.000   0.000   0.000   0.000 
REF05 AH     -1   3   0 -32.000 318.000 180.000  54.784  159.12  289.36 1203.36  90.40 -0.099825  0.034141 -0.166304   0.000   0.000   0.000   0.000 
REF05 ACH     0   1  -1 -32.000 317.519 180.000  54.784  109.01  195.58 1101.02  86.43 -0.054787  0.130601 -0.009195   0.000   0.000   0.000   0.000 
REF05 A      -6   8   0 -32.000 315.600 180.000  54.784  394.03  390.81  209.16  37.86 -0.132141  0.137269 -0.595492   0.000   0.000   0.000   0.000 
REF05 A      -3   5   1 -32.000 315.600 180.000  54.784  221.68  393.68   78.70  23.19 -0.106235 -0.048436 -0.368045   0.000   0.000   0.000   0.000 
REF05 AH     -1   2  -3 -32.000 314.800 180.000  54.784  207.60   72.60  446.90  55.21 -0.077955  0.398695 -0.034381   0.000   0.000   0.000   0.000 
REF05 AH     -1   4  -1 -32.000 314.000 180.000  54.784  213.49  235.53  170.11  34.04 -0.155892  0.165033 -0.176040   0.000   0.000   0.000   0.000 
REF05 AH     -2   4   1 -32.000 313.200 180.000  54.784  177.11  375.36  394.83  51.85 -0.097500 -0.068898 -0.282334   0.000   0.000   0.000   0.000 
REF05 A      -3   6  -3 -32.000 311.600 180.000  54.784  357.23  135.97   69.72  21.89 -0.184709  0.453830 -0.288028   0.000   0.000   0.000   0.000 
REF05 AH     -3   7   0 -32.000 309.200 180.000  54.784  303.83  343.35 1903.71    114 -0.206947  0.089696 -0.419061   0.000   0.000   0.000   0.000 
REF05 AH     -2   6   0 -32.000 308.400 180.000  54.784  261.30  324.11 1253.93  92.34 -0.200274  0.069119 -0.333361   0.000   0.000   0.000   0.000 
REF05 A      -4   8   0 -32.000 308.400 180.000  54.784  351.68  366.45  353.09  49.14 -0.212720  0.109852 -0.505412   0.000   0.000   0.000   0.000 
REF05 AC     -1   2   1 -32.000 309.136 180.000  54.784   99.33  351.71 4195.22    169 -0.044744 -0.096482 -0.156052   0.000   0.000   0.000   0.000 
REF05 A      -1   4  -3 -32.000 306.800 180.000  54.784  267.87   99.65  320.33  46.77 -0.171041  0.412465 -0.116416   0.000   0.000   0.000   0.000 
REF05 A       0   3  -1 -32.000 306.000 180.000  54.784  176.66  218.30  160.84  33.08 -0.149236  0.143994 -0.090870   0.000   0.000   0.000   0.000 
REF05 ACH    -1   5   0 -32.000 304.817 180.000  54.784  222.75  306.50  457.97  55.76 -0.194058  0.048554 -0.247079   0.000   0.000   0.000   0.000 
REF05 AH     -6  10   0 -32.000 303.600 180.000  54.784  478.68  434.34   50.12  18.56 -0.223675  0.151337 -0.677099   0.000   0.000   0.000   0.000 
REF05 AH     -2   7  -3 -32.000 302.000 180.000  54.784  376.00  135.52   33.66  15.21 -0.269631  0.447598 -0.283604   0.000   0.000   0.000   0.000 
REF05 ACH     0   2   0 -32.000 302.658 180.000  54.784  120.93  272.29 9046.34    248 -0.093238  0.014001 -0.080490   0.000   0.000   0.000   0.000 
REF05 A       0   2   0 -32.000 301.200 180.000  54.784  119.30  278.02  451.99  55.43 -0.092605  0.003473 -0.083330   0.000   0.000   0.000   0.000 
REF05 AC      0   1  -3 -32.000 300.217 180.000  54.784  154.64   40.23 1528.17    102 -0.071833  0.378146  0.051071   0.000   0.000   0.000   0.000 
REF05 ACH     0   3  -3 -32.000 298.849 180.000  54.784  225.71   75.78 1049.25  84.51 -0.164809  0.392144 -0.030247   0.000   0.000   0.000   0.000 
REF05 AH     -2   8   0 -32.000 298.000 180.000  54.784  327.89  346.12  869.71  77.04 -0.293162  0.083824 -0.415410   0.000   0.000   0.000   0.000 
REF05 A      -1   4   1 -32.000 298.000 180.000  54.784  169.89  366.87  329.60  47.38 -0.139196 -0.082875 -0.237333   0.000   0.000   0.000   0.000 
REF05 A      -3   9   0 -32.000 298.000 180.000  54.784  374.72  370.97  133.76  30.29 -0.301792  0.102156 -0.500380   0.000   0.000   0.000   0.000 
REF05 ACH     0   4   0 -32.000 296.651 180.000  54.784  189.21  289.72 2556.63    132 -0.188122  0.028116 -0.161428   0.000   0.000   0.000   0.000 
REF05 AH     -1   7   0 -32.000 295.600 180.000  54.784  288.01  326.32  191.51  36.18 -0.287939  0.062095 -0.329234   0.000   0.000   0.000   0.000 
REF05 AH      0   6   0 -32.000 290.800 180.000  54.784  254.35  308.16  856.55  76.34 -0.281996  0.041721 -0.243589   0.000   0.000   0.000   0.000 
REF05 AH      1   4  -1 -32.000 289.200 180.000  54.784  211.00  220.48   89.32  24.66 -0.236917  0.137108 -0.086564   0.000   0.000   0.000   0.000 
REF05 A      -2  10   0 -32.000 288.400 180.000  54.784  407.63  377.11  184.03  35.52 -0.389713  0.095554 -0.496135   0.000   0.000   0.000   0.000 
REF05 AC      1   2  -1 -32.000 288.245 180.000  54.784  145.56  198.99 1772.04    110 -0.141993  0.124375 -0.004933   0.000   0.000   0.000   0.000 
REF05 AH     -1   9   0 -32.000 287.600 180.000  54.784  360.48  351.00  162.78  33.41 -0.381211  0.076068 -0.411750   0.000   0.000   0.000   0.000 
REF05 AH      1   4  -3 -32.000 286.000 180.000  54.784  255.45   78.84  497.47  58.29 -0.253175  0.384946 -0.026208   0.000   0.000   0.000   0.000 
REF05 A       0   8   0 -32.000 284.400 180.000  54.784  322.51  329.52  572.28  62.47 -0.377146  0.054071 -0.324142   0.000   0.000   0.000   0.000 
REF05 ACH     1   2  -3 -32.000 283.082 180.000  54.784  183.20   46.99  847.42  75.94 -0.159763  0.371243  0.055385   0.000   0.000   0.000   0.000 
REF05 A       1   5   0 -32.000 282.800 180.000  54.784  227.00  289.51   74.06  22.47 -0.275126  0.024204 -0.157131   0.000   0.000   0.000   0.000 
REF05 A       1   5   0 -32.000 282.000 180.000  54.784  227.30  291.34  123.88  29.05 -0.277272  0.019503 -0.156546   0.000   0.000   0.000   0.000 
REF05 AH      1   3   0 -32.000 281.200 180.000  54.784  163.64  273.17 1000.03  82.43 -0.181548  0.007192 -0.076275   0.000   0.000   0.000   0.000 
REF05         0  -1  -1 -32.000 280.400 180.000  54.784   14.88  164.22  419.52  53.44  0.040004  0.117743  0.072251   0.000   0.000   0.000   0.000 
REF05         0   3   1 -32.000 280.400 180.000  54.784  138.33  349.64  722.79  70.11 -0.132641 -0.103218 -0.151885   0.000   0.000   0.000   0.000 
REF05 C       4   6   0 -32.000 326.941 270.000  54.784  232.28   57.70 1035.94  83.96 -0.446246 -0.015147 -0.065878   0.000   0.000   0.000   0.000 
REF05 A      -5   3   1 -32.000 326.800 270.000  54.784  207.30  413.36   69.27  21.78  0.075779 -0.035464 -0.377608   0.000   0.000   0.000   0.000 
REF05 A       4   8   0 -32.000 326.000 270.000  54.784  306.72   30.98  137.80  30.74 -0.539294 -0.000643 -0.148506   0.000   0.000   0.000   0.000 
REF05 AC      3   3   0 -32.000 326.625 270.000  54.784  137.22  125.76 1670.61    106 -0.263317 -0.030574  0.008397   0.000   0.000   0.000   0.000 
REF05 A      -3   2   1 -32.000 323.600 270.000  54.784  163.35  348.97 1211.73  90.75  0.039559 -0.067528 -0.246011   0.000   0.000   0.000   0.000 
REF05 AH      0   3   1 -32.000 322.800 270.000  54.784  181.00  243.00   50.12  18.47 -0.130843 -0.102681 -0.152879   0.000   0.000   0.000   0.000 
REF05 A      -4   2   1 -32.000 322.800 270.000  54.784  167.63  385.71  538.47  60.55  0.081131 -0.053800 -0.290740   0.000   0.000   0.000   0.000 
REF05 ACH     4   4   0 -32.000 321.375 270.000  54.784  160.68   74.46  898.44  78.15 -0.352532 -0.028305  0.016002   0.000   0.000   0.000   0.000 
REF05 ACH    -1   2   1 -32.000 318.940 270.000  54.784  156.30  282.33 1336.21  95.24 -0.042866 -0.096279 -0.155895   0.000   0.000   0.000   0.000 
REF05 AH      2   4   1 -32.000 316.400 270.000  54.784  204.51  171.00   80.49  23.42 -0.260621 -0.123840 -0.103923   0.000   0.000   0.000   0.000 
REF05 AC      5   5   0 -32.000 313.108 270.000  54.784  184.26   14.53 3010.56    143 -0.441026 -0.033395  0.019691   0.000   0.000   0.000   0.000 
REF05 A       5   5   0 -32.000 310.800 270.000  54.784  190.50   21.00   37.40  16.02 -0.438971 -0.051148  0.012157   0.000   0.000   0.000   0.000 
REF05 AC      2   3   1 -32.000 309.361 270.000  54.784  178.22  177.93  438.82  54.62 -0.214128 -0.131271 -0.062399   0.000   0.000   0.000   0.000 
REF05 A      -2   1   1 -32.000 308.400 270.000  54.784  132.15  324.86 2279.54    124  0.045061 -0.088267 -0.160142   0.000   0.000   0.000   0.000 
REF05 A      -4   1   1 -32.000 308.400 270.000  54.784  133.82  400.15  208.71  37.73  0.128852 -0.061192 -0.250169   0.000   0.000   0.000   0.000 
REF05 AH      1   2   1 -32.000 306.800 270.000  54.784  154.48  218.29 1276.52  93.09 -0.125544 -0.123622 -0.066356   0.000   0.000   0.000   0.000 
REF05 AH      4   5   1 -32.000 305.200 270.000  54.784  229.53   87.51  102.49  26.47 -0.390083 -0.146216 -0.054783   0.000   0.000   0.000   0.000 
REF05 A      -2   7   3 -32.000 302.000 270.000  54.784  388.00  304.49   34.41  15.38 -0.216757 -0.296800 -0.467686   0.000   0.000   0.000   0.000 
REF05 AH      0   1   1 -32.000 298.000 270.000  54.784  133.45  258.45  879.74  77.31 -0.037288 -0.116037 -0.070367   0.000   0.000   0.000   0.000 
REF05 A      -4   5   3 -32.000 297.200 270.000  54.784  340.37  390.79   88.87  24.71 -0.039952 -0.282300 -0.475004   0.000   0.000   0.000   0.000 
REF05 A      -3   4   3 -32.000 294.000 270.000  54.784  309.74  359.98   83.93  23.98 -0.035337 -0.300112 -0.390188   0.000   0.000   0.000   0.000 
REF05 A      -1   4   3 -32.000 292.400 270.000  54.784  305.87  292.69  283.97  44.02 -0.118124 -0.329617 -0.299746   0.000   0.000   0.000   0.000 
REF05 A      -5   4   3 -32.000 291.600 270.000  54.784  318.62  442.18   86.48  24.38  0.049179 -0.273980 -0.478381   0.000   0.000   0.000   0.000 
REF05 A       5   4   1 -32.000 288.400 270.000  54.784  199.59   51.61  378.53  50.84 -0.385391 -0.164986  0.029225   0.000   0.000   0.000   0.000 
REF05 A       3   6   3 -32.000 288.400 270.000  54.784  358.51  144.00   33.21  15.11 -0.378314 -0.370244 -0.203594   0.000   0.000   0.000   0.000 
REF05 ACH     3   2   1 -32.000 287.677 270.000  54.784  157.84  150.27 1206.80  90.54 -0.209323 -0.150432  0.022748   0.000   0.000   0.000   0.000 
REF05 A       1   4   3 -32.000 287.600 270.000  54.784  307.60  230.19  128.97  29.69 -0.199782 -0.359058 -0.208629   0.000   0.000   0.000   0.000 
REF05 A      -4   3   3 -32.000 287.600 270.000  54.784  290.84  406.18  119.39  28.61  0.053114 -0.294056 -0.392805   0.000   0.000   0.000   0.000 
REF05 A       5   3   0 -32.000 285.200 270.000  54.784  110.00   30.18  136.90  30.61 -0.347707 -0.056704  0.096163   0.000   0.000   0.000   0.000 
REF05 A       0   3   3 -32.000 285.200 270.000  54.784  288.24  268.59  772.02  72.50 -0.113105 -0.350106 -0.213555   0.000   0.000   0.000   0.000 
REF05 AC      5   3   0 -32.000 284.309 270.000  54.784  100.84   25.17 9194.76    249 -0.347839 -0.046159  0.101229   0.000   0.000   0.000   0.000 
REF05 A      -3   0   1 -32.000 282.000 270.000  54.784  106.90  372.85  400.22  52.18  0.133115 -0.080056 -0.164014   0.000   0.000   0.000   0.000 
REF05 AC      4   2   0 -32.000 281.777 270.000  54.784   82.87   83.09 2017.11    117 -0.259690 -0.039700  0.097484   0.000   0.000   0.000   0.000 
REF05 A      -3   2   3 -32.000 281.200 270.000  54.784  270.99  375.97  222.93  39.05  0.058479 -0.314893 -0.306827   0.000   0.000   0.000   0.000 
REF05         4   5   3 -32.000 280.400 270.000  54.784  340.74  117.00   67.48  21.54 -0.373179 -0.391173 -0.118305   0.000   0.000   0.000   0.000 
REF05         3   4   3 -32.000 280.400 270.000  54.784  315.33  164.32   67.33  21.47 -0.284051 -0.385413 -0.119765   0.000   0.000   0.000   0.000 
REF05 CH      2   1   1 -32.000 280.507 270.000  54.784  141.10  192.43 2103.44    119 -0.121290 -0.143109  0.019005   0.000   0.000   0.000   0.000 
REF05        -1   2   3 -32.000 280.400 270.000  54.784  272.36  307.59  494.63  58.06 -0.025066 -0.342440 -0.217887   0.000   0.000   0.000   0.000 
