# Supplementary material for: Practical aspects of teaching a graduate-level small-mol­ecule chemical crystallography course
Source: Acta Crystallogr E Crystallogr Commun. 2026 Jan 1;82(Pt 1):107–20. doi: 10.1107/S2056989025010527 (PMC12810306; doi:10.1107/S2056989025010527)
Supplement: Supplementary file 1 [file e-82-00107-sup2.zip › Berry_Guzei_Structures/Structure 23/structure23.p4p]

FILEID SAINT        V8.38A        4.00        04/18/19 08:47:42 Guzei103     
SITEID BrukerAdministrator                 ?                                    
TITLE  Integration of Guzei103                  
CHEM   C6 H12N6CoCl2                                                                    
CELL    25.92979  13.79593  12.80175  90.00000  93.23080  90.00000  4572.230
CELLSD   0.00873   0.00487   0.00387   0.00000   0.01360   0.00000     0.000
ORT1    -6.2626493e-003 -4.7951609e-002 -5.7908382e-002 
ORT2    -7.4870293e-003  5.4283343e-002 -5.0356958e-002 
ORT3     3.7373442e-002  2.8393653e-003 -1.5234456e-002 
ZEROS   0.0000000 -0.0532444  0.0184370   -0.2867    0.3779   -0.1047 
SOURCE MO     0.71073   0.70930   0.71359   2.00000   50.00    0.60 
LIMITS    0.00    0.00    0.00    0.00    0.00    0.00    0.00    0.00    0.00    0.00 
MORPH  block 
DNSMET ? 
CCOLOR purple 
CSIZE  0.080        0.100        0.130        ?            -173.150     
ADPAR      245.5500    253.7300      5.0000     512     512 
ADCOR        1.1681      0.9570     -0.0639      0.1360      0.7024      0.0660 
BRAVAIS Monoclinic(b-unique)  C  
MOSAIC   0.37 1.05 
SAINTD          0    0.0000    0.0000            0            0   0.00000 
SAINOV      39125     30471   28.3212  0.996475    0    0    0 
SAINOV      39125     30471   28.3212  0.996475    1    0    0 
SAINOV      39125     30471   28.3212  0.996475    1    1    1 
SAINGL       9920    2.3407   28.3248    0    0    0 
SAINGL       9920    2.3407   28.3248    1    0    0 
SAINGL       9920    2.3407   28.3248    1    1    1 
SAINMC          0         0         0    0.0000    0.0000    1    1    1 
REF05 AC     -6  -4  -2  30.000 313.797 239.999  54.841  444.11  390.85   79243   1104  0.343790 -0.070836 -0.204334   0.000   0.000   0.000   0.000 
REF05 CH      6  -2   2  30.000 316.819   0.000  54.841  466.14  149.73   64391    995 -0.058234 -0.252629  0.188563   0.000   0.000   0.000   0.000 
REF05 CH     -6   4  -1  30.000 312.599   0.000  54.841  449.33  383.63   49916    876 -0.096734  0.312108 -0.196997   0.000   0.000   0.000   0.000 
REF05 CH      0   4   0  30.000 312.256   0.000  54.841  397.82  311.59   24119    609 -0.192120  0.216855  0.011388   0.000   0.000   0.000   0.000 
REF05 ACH    12   0   4  30.000 315.997   0.000  54.841  364.18  107.85   16058    497 -0.306944 -0.289411  0.387349   0.000   0.000   0.000   0.000 
REF05 AC      6  -4   2  30.000 313.294 120.001  54.841  342.72  262.01   15121    482  0.038778 -0.361455  0.180960   0.000   0.000   0.000   0.000 
REF05 C       0  -6   0  30.000 313.046 239.999  54.841  473.19   81.81 8918.89    370 -0.328997  0.283754  0.245351   0.000   0.000   0.000   0.000 
REF05 AC      6  -4   3  30.000 316.569 120.001  54.841  333.02  283.14 8501.89    362 -0.019730 -0.411506  0.166004   0.000   0.000   0.000   0.000 
REF05 CH      3  -1  -3  30.000 317.517 120.001  54.841  473.18  168.55 7151.40    332  0.201447  0.073650  0.153404   0.000   0.000   0.000   0.000 
REF05 AC      0   6   0  30.000 316.004   0.000  54.841  358.85  336.92 6438.94    315 -0.287477  0.325207  0.017035   0.000   0.000   0.000   0.000 
REF05 H      -3  -3  -3  30.000 312.250 239.999  54.841  407.11  347.09 6218.04    309  0.337138  0.011019 -0.073897   0.000   0.000   0.000   0.000 
REF05 ACH     9  -1   3  30.000 313.258   0.000  54.841  412.86  129.22 5416.09    289 -0.182638 -0.271226  0.287944   0.000   0.000   0.000   0.000 
REF05 C       3   9   2  30.000 312.742   0.000  54.841  269.25  327.57 5169.69    282 -0.564811  0.365228  0.106699   0.000   0.000   0.000   0.000 
REF05 C      -3   9   0  30.000 317.740   0.000  54.841  320.03  405.25 4716.78    270 -0.411799  0.509419 -0.086676   0.000   0.000   0.000   0.000 
REF05 AC      0  10   1  30.000 316.677   0.000  54.841  275.42  378.12 4595.44    266 -0.535564  0.491904  0.012999   0.000   0.000   0.000   0.000 
REF05 AC      6   2  -4  30.000 316.750 239.999  54.841  361.00  193.02 3996.92    248  0.097035  0.264785  0.291101   0.000   0.000   0.000   0.000 
REF05 AH      6   6   2  30.000 312.750   0.000  54.841  307.21  264.69 3646.38    237 -0.440809  0.180529  0.210673   0.000   0.000   0.000   0.000 
REF05 C       9  -5   1  30.000 317.563 120.001  54.841  313.97  225.15 3591.69    235  0.124827 -0.387785  0.305369   0.000   0.000   0.000   0.000 
REF05 AC     12   2   4  30.000 314.077   0.000  54.841  325.87  140.28 3588.75    235 -0.402208 -0.181086  0.392825   0.000   0.000   0.000   0.000 
REF05 ACH     9   7  -4  30.000 312.858 239.999  54.841  352.83   69.33 3513.40    233 -0.161111  0.513206  0.417227   0.000   0.000   0.000   0.000 
REF05 ACH     0  -4   7  30.000 312.925 120.001  54.841  335.36  400.87 3386.04    228 -0.213239 -0.566236 -0.118586   0.000   0.000   0.000   0.000 
REF05 H      15   3   5  30.000 317.750   0.000  54.841  280.86  117.63 2818.53    208 -0.525736 -0.200216  0.489483   0.000   0.000   0.000   0.000 
REF05 AC      9  -5  -1  30.000 314.610 120.001  54.841  331.97  181.61 2592.01    200  0.240444 -0.287524  0.336148   0.000   0.000   0.000   0.000 
REF05 C       3  -1  -2  30.000 317.482 120.001  54.841  460.53  193.13 2405.45    193  0.144952  0.024006  0.139435   0.000   0.000   0.000   0.000 
REF05 AC      6   2  -6  30.000 313.554 239.999  54.841  313.77  201.40 2352.01    190  0.212602  0.365434  0.321487   0.000   0.000   0.000   0.000 
REF05 C       9   5   3  30.000 312.719   0.000  54.841  299.14  217.56 2337.23    190 -0.468553  0.053973  0.304665   0.000   0.000   0.000   0.000 
REF05 ACH     9   7  -3  30.000 316.214 239.999  54.841  381.19   61.28 2039.87    177 -0.218683  0.462929  0.402219   0.000   0.000   0.000   0.000 
REF05 A       6   2  -7  30.000 313.250 239.999  54.841  290.54  205.23 1771.15    165  0.270090  0.415167  0.336563   0.000   0.000   0.000   0.000 
REF05 H      -3   7   0  30.000 312.250   0.000  54.841  357.31  378.75 1700.31    162 -0.316999  0.403403 -0.091416   0.000   0.000   0.000   0.000 
REF05 AC      6   2  -5  30.000 314.587 239.999  54.841  337.31  197.35 1572.56    156  0.154596  0.314890  0.306236   0.000   0.000   0.000   0.000 
REF05 C       5  -3   2  30.000 313.693   0.000  54.841  497.66  140.59 1525.60    153 -0.004386 -0.299531  0.148837   0.000   0.000   0.000   0.000 
REF05 AC     -1  -1   4  30.000 315.779 120.001  54.841  428.58  351.47 1482.43    151 -0.176722 -0.246342 -0.101137   0.000   0.000   0.000   0.000 
REF05 AC     15   7   6  30.000 316.279   0.000  54.841  199.60  162.47 1409.49    147 -0.775514 -0.033486  0.487244   0.000   0.000   0.000   0.000 
REF05 CH      3  -5   7  30.000 317.257 120.001  54.841  298.58  380.50 1361.68    145 -0.184009 -0.643105 -0.009989   0.000   0.000   0.000   0.000 
REF05 AC      9  -5  -5  30.000 314.740 120.001  54.841  369.05   82.06 1335.84    143  0.471737 -0.087162  0.397116   0.000   0.000   0.000   0.000 
REF05 AC      0  -2   5  30.000 315.813 120.001  54.841  391.85  363.92 1274.94    140 -0.192964 -0.357977 -0.082455   0.000   0.000   0.000   0.000 
REF05 AC      9   5  -5  30.000 316.787 239.999  54.841  329.74  118.55 1199.65    136 -0.007703  0.455235  0.426318   0.000   0.000   0.000   0.000 
REF05 AC      9   9   4  30.000 314.180   0.000  54.841  219.02  258.35 1173.36    135 -0.717572  0.220685  0.300981   0.000   0.000   0.000   0.000 
REF05 A       0  -2  -5  30.000 312.750 239.999  54.841  350.52  309.97 1133.13    132  0.383445  0.143071  0.071216   0.000   0.000   0.000   0.000 
REF05 AH      9  -7   4  30.000 316.750 120.001  54.841  254.91  281.54 1118.87    131  0.047346 -0.646171  0.252852   0.000   0.000   0.000   0.000 
REF05 AC     12   6   4  30.000 315.973   0.000  54.841  255.09  195.82 1006.95    125 -0.593430  0.035346  0.403296   0.000   0.000   0.000   0.000 
REF05         6  -6   6  30.000 317.750 120.001  54.841  271.77  340.13 1004.86    125 -0.097931 -0.670074  0.114778   0.000   0.000   0.000   0.000 
REF05 AC      3  -1  -7  30.000 316.050 239.999  54.841  297.02  277.38 1002.24    124  0.432837  0.275652  0.216323   0.000   0.000   0.000   0.000 
REF05 CH     -5   3  -1  30.000 317.224   0.000  54.841  464.51  359.96  994.98    124 -0.055151  0.250408 -0.162431   0.000   0.000   0.000   0.000 
REF05 CH      9  -9   4  30.000 312.367 120.001  54.841  220.21  275.45  875.34    116  0.142849 -0.754761  0.247128   0.000   0.000   0.000   0.000 
REF05 AC      9  -5  -2  30.000 313.734 120.001  54.841  340.71  158.58  862.65    115  0.298542 -0.237457  0.351826   0.000   0.000   0.000   0.000 
REF05 C      12  10   5  30.000 317.691   0.000  54.841  174.04  236.45  836.55    114 -0.841707  0.202581  0.400726   0.000   0.000   0.000   0.000 
REF05 ACH     9  -5   0  30.000 315.775 120.001  54.841  323.23  203.73  833.35    113  0.183277 -0.337625  0.319794   0.000   0.000   0.000   0.000 
REF05         9  -7   2  30.000 312.250 120.001  54.841  272.28  240.21  767.93    109  0.162508 -0.546309  0.284394   0.000   0.000   0.000   0.000 
REF05 AC     12 -12   3  30.000 314.212 120.001  54.841  153.99  232.54  709.85    105  0.323544 -0.890104  0.367726   0.000   0.000   0.000   0.000 
REF05         0  -2  -8  30.000 312.250 239.999  54.841  279.62  318.52  707.95    105  0.556555  0.294280  0.115857   0.000   0.000   0.000   0.000 
REF05 CH     -6  10   0  30.000 317.497   0.000  54.841  318.03  452.59  702.65    104 -0.441000  0.586519 -0.195552   0.000   0.000   0.000   0.000 
REF05 CH     -4  -2   7  30.000 312.856 120.001  54.841  402.19  437.20  672.96    102 -0.284202 -0.428398 -0.261819   0.000   0.000   0.000   0.000 
REF05 ACH     0  -8  10  30.000 314.146 120.001  54.841  229.02  460.76  664.85    101 -0.196469 -0.933970 -0.175569   0.000   0.000   0.000   0.000 
REF05 A       9   7   3  30.000 315.250   0.000  54.841  263.89  242.97  662.75    101 -0.564280  0.162027  0.309996   0.000   0.000   0.000   0.000 
REF05 ACH    15 -13   0  30.000 316.721 120.001  54.841  137.66  149.08  642.08  99.73  0.526134 -0.816184  0.522417   0.000   0.000   0.000   0.000 
REF05 C       5   1  -4  30.000 317.279 239.999  54.841  363.03  218.25  641.82  99.40  0.150889  0.218449  0.250156   0.000   0.000   0.000   0.000 
REF05 ACH     0 -10  11  30.000 314.830 120.001  54.841  176.28  484.12  632.79  98.78 -0.158190 -1.091993 -0.197450   0.000   0.000   0.000   0.000 
REF05 ACH    12   8   5  30.000 314.678   0.000  54.841  210.04  211.37  613.43  97.43 -0.746773  0.094123  0.395154   0.000   0.000   0.000   0.000 
REF05 A      -3  -3 -11  30.000 313.250 239.999  54.841  210.72  368.83  597.27  96.18  0.796783  0.412950  0.047344   0.000   0.000   0.000   0.000 
REF05 AC     12  -8  -6  30.000 316.170 120.001  54.841  299.65   30.22  594.46  95.94  0.653782 -0.221823  0.515803   0.000   0.000   0.000   0.000 
REF05 ACH    -3  -3   8  30.000 316.446 120.001  54.841  366.54  450.40  587.20  95.24 -0.300198 -0.540095 -0.242727   0.000   0.000   0.000   0.000 
REF05 AC      6   2  -9  30.000 313.759 239.999  54.841  244.17  212.26  578.70  94.35  0.385283  0.516199  0.365802   0.000   0.000   0.000   0.000 
REF05 A       9   7 -10  30.000 312.750 239.999  54.841  202.02   99.47  570.13  93.97  0.185781  0.813808  0.509233   0.000   0.000   0.000   0.000 
REF05 ACH     3  -7   8  30.000 314.523 120.001  54.841  252.84  396.27  564.57  93.42 -0.146970 -0.801446 -0.030709   0.000   0.000   0.000   0.000 
REF05 ACH     6   8   2  30.000 316.145   0.000  54.841  271.07  289.70  561.49  93.21 -0.535769  0.289157  0.216458   0.000   0.000   0.000   0.000 
REF05 ACH     0   0 -16  30.000 316.951 239.999  54.841   73.22  314.47  523.69  89.96  0.923389  0.804445  0.243956   0.000   0.000   0.000   0.000 
REF05 CH      9  -9   6  30.000 317.283 120.001  54.841  202.00  317.48  501.45  87.88  0.027776 -0.854441  0.216394   0.000   0.000   0.000   0.000 
REF05 AH      3  -3   4  30.000 314.750 120.001  54.841  361.77  321.77  486.60  86.82 -0.105613 -0.384436  0.041506   0.000   0.000   0.000   0.000 
REF05 ACH    -6  -2   8  30.000 314.531 120.001  54.841  409.58  479.16  489.02  86.75 -0.329024 -0.463112 -0.351113   0.000   0.000   0.000   0.000 
REF05 ACH     9  -7   3  30.000 314.331 120.001  54.841  263.96  260.85  475.48  85.62  0.105457 -0.595732  0.267967   0.000   0.000   0.000   0.000 
REF05 ACH     3  13   4  30.000 314.088   0.000  54.841  172.99  361.71  459.52  84.34 -0.871592  0.482134  0.088011   0.000   0.000   0.000   0.000 
REF05 AH      0  12   2  30.000 316.250   0.000  54.841  227.72  395.59  450.43  83.56 -0.689450  0.550547  0.003832   0.000   0.000   0.000   0.000 
REF05         0  -2  -6  30.000 312.250 239.999  54.841  325.80  312.91  431.98  81.83  0.444126  0.193724  0.088025   0.000   0.000   0.000   0.000 
REF05 AC      0  -6   9  30.000 315.024 120.001  54.841  278.78  441.79  428.38  81.41 -0.233842 -0.775456 -0.154953   0.000   0.000   0.000   0.000 
REF05 ACH    12  -8  -5  30.000 314.762 120.001  54.841  290.85   60.31  423.67  80.74  0.596148 -0.271914  0.499526   0.000   0.000   0.000   0.000 
REF05 ACH    14  -2   6  30.000 314.344   0.000  54.841  372.22   24.25  402.09  78.76 -0.339213 -0.513090  0.426437   0.000   0.000   0.000   0.000 
REF05       -12  -6  -3  30.000 312.250 239.999  54.841  434.40  500.94  390.97  77.93  0.540372 -0.085386 -0.421952   0.000   0.000   0.000   0.000 
REF05 AH      9  -5  -3  30.000 313.250 120.001  54.841  349.75  134.71  382.66  77.04  0.356476 -0.187155  0.366305   0.000   0.000   0.000   0.000 
REF05         0  -2  -7  30.000 312.250 239.999  54.841  301.81  315.86  369.25  75.68  0.502943  0.244277  0.103780   0.000   0.000   0.000   0.000 
REF05        -8  -6  -7  30.000 317.750 239.999  54.841  317.34  459.39  366.96  75.47  0.740762  0.087050 -0.208716   0.000   0.000   0.000   0.000 
REF05 A      -4  -4  -6  30.000 312.750 239.999  54.841  333.98  379.62  367.03  75.44  0.561510  0.115211 -0.068980   0.000   0.000   0.000   0.000 
REF05 AH     -3  11   1  30.000 315.750   0.000  54.841  271.72  421.92  361.14  74.85 -0.565387  0.568242 -0.096390   0.000   0.000   0.000   0.000 
REF05 ACH    12  12   7  30.000 315.899   0.000  54.841  111.87  241.69  361.99  74.78 -1.053472  0.209150  0.374318   0.000   0.000   0.000   0.000 
REF05 A       5   1  -7  30.000 313.750 239.999  54.841  292.97  229.49  359.63  74.70  0.324691  0.368163  0.296968   0.000   0.000   0.000   0.000 
REF05 AC      9   5 -11  30.000 316.379 239.999  54.841  184.90  142.72  360.16  74.57  0.338913  0.756671  0.516882   0.000   0.000   0.000   0.000 
REF05 AC     15 -13  -4  30.000 315.720 120.001  54.841  161.53   47.51  353.42  74.08  0.757610 -0.615668  0.583733   0.000   0.000   0.000   0.000 
REF05 AH     -6  12   1  30.000 316.250   0.000  54.841  267.32  471.09  353.35  74.07 -0.594350  0.645199 -0.205208   0.000   0.000   0.000   0.000 
REF05 H       6  -8   6  30.000 312.250 120.001  54.841  237.00  333.44  345.70  73.28 -0.002727 -0.777899  0.109016   0.000   0.000   0.000   0.000 
REF05 A      -4  -4  -7  30.000 312.750 239.999  54.841  309.19  382.23  344.72  73.13  0.620503  0.165358 -0.053318   0.000   0.000   0.000   0.000 
REF05 ACH    -8   6  -1  30.000 315.068   0.000  54.841  422.26  432.96  325.23  70.98 -0.179318  0.434728 -0.265993   0.000   0.000   0.000   0.000 
REF05 A      12  -8  -4  30.000 314.250 120.001  54.841  282.54   87.51  321.43  70.67  0.538171 -0.322403  0.485935   0.000   0.000   0.000   0.000 
REF05 AC     15   9   8  30.000 313.900   0.000  54.841  138.16  166.40  316.00  69.88 -0.986552 -0.025432  0.462569   0.000   0.000   0.000   0.000 
REF05 A      -1  -3  -9  30.000 315.250 239.999  54.841  257.36  346.82  305.73  68.89  0.668800  0.297546  0.091411   0.000   0.000   0.000   0.000 
REF05 ACH    -2  -2   6  30.000 313.424 120.001  54.841  396.98  399.01  302.46  68.39 -0.238356 -0.392881 -0.171908   0.000   0.000   0.000   0.000 
REF05        12 -10   0  30.000 312.250 120.001  54.841  215.31  175.43  300.24  68.30  0.401511 -0.631449  0.420508   0.000   0.000   0.000   0.000 
REF05 AH     18   2   8  30.000 315.750   0.000  54.841  245.67   31.85  294.22  67.63 -0.670698 -0.426581  0.556274   0.000   0.000   0.000   0.000 
REF05 AH      0  14   3  30.000 317.250   0.000  54.841  177.34  415.94  292.78  67.44 -0.843056  0.608953 -0.005983   0.000   0.000   0.000   0.000 
REF05         6  12   5  30.000 312.250   0.000  54.841  167.49  311.97  292.00  67.36 -0.900036  0.354860  0.181133   0.000   0.000   0.000   0.000 
REF05 AH     -3  15   4  30.000 313.750   0.000  54.841  155.68  452.96  288.34  66.96 -0.929513  0.634281 -0.130612   0.000   0.000   0.000   0.000 
REF05         3  -9  10  30.000 317.750 120.001  54.841  195.05  440.35  279.18  65.86 -0.164800 -1.008044 -0.068448   0.000   0.000   0.000   0.000 
REF05 ACH     3  15   6  30.000 313.388   0.000  54.841  105.89  372.27  278.85  65.64 -1.082759  0.488449  0.061649   0.000   0.000   0.000   0.000 
REF05 AC     15  -1   6  30.000 316.778   0.000  54.841  346.39   34.56  272.64  64.79 -0.392922 -0.466213  0.466000   0.000   0.000   0.000   0.000 
REF05 AC      4  -6   7  30.000 316.180 120.001  54.841  274.65  371.82  245.03  61.70 -0.143939 -0.705132  0.024947   0.000   0.000   0.000   0.000 
REF05 CH      0  -2 -13  30.000 317.281 239.999  54.841  158.79  336.96  244.31  61.34  0.844434  0.545030  0.190838   0.000   0.000   0.000   0.000 
REF05         9  11   4  30.000 317.750   0.000  54.841  182.31  283.52  241.04  61.21 -0.813084  0.328366  0.305986   0.000   0.000   0.000   0.000 
REF05 AH      4   0 -10  30.000 315.750 239.999  54.841  225.60  263.23  238.23  60.87  0.552598  0.472318  0.303300   0.000   0.000   0.000   0.000 
REF05 A       3  -1  -6  30.000 316.750 239.999  54.841  320.04  274.13  237.25  60.72  0.374684  0.225360  0.201217   0.000   0.000   0.000   0.000 
REF05 A      -1  -5   9  30.000 316.750 120.001  54.841  304.53  452.81  225.21  59.19 -0.275481 -0.713583 -0.188677   0.000   0.000   0.000   0.000 
REF05 ACH    -9  -5  -2  30.000 313.825 239.999  54.841  455.14  441.73  224.17  58.74  0.409967 -0.102765 -0.319044   0.000   0.000   0.000   0.000 
REF05 A       9   7 -12  30.000 314.750 239.999  54.841  151.52  104.76  221.42  58.74  0.300375  0.914896  0.537472   0.000   0.000   0.000   0.000 
REF05 A       8   4   2  30.000 315.750   0.000  54.841  331.21  222.57  220.83  58.57 -0.357621  0.057173  0.278680   0.000   0.000   0.000   0.000 
REF05 A       3   1 -13  30.000 314.250 239.999  54.841  152.93  262.94  218.80  58.35  0.682981  0.685540  0.311880   0.000   0.000   0.000   0.000 
REF05 AC    -10  -6  -7  30.000 313.171 239.999  54.841  318.11  478.84  216.19  57.99  0.753784  0.101617 -0.283124   0.000   0.000   0.000   0.000 
REF05 ACH     8  -4  -2  30.000 314.911 120.001  54.841  365.66  165.35  212.20  57.27  0.257227 -0.175661  0.316384   0.000   0.000   0.000   0.000 
REF05 AH     12 -10   3  30.000 316.250 120.001  54.841  192.75  239.01  209.19  57.07  0.229112 -0.781004  0.371927   0.000   0.000   0.000   0.000 
REF05 AH      9   9 -12  30.000 313.250 239.999  54.841  138.95   59.18  204.94  56.53  0.205714  1.022741  0.545283   0.000   0.000   0.000   0.000 
REF05         0   0   0  30.000 312.250 239.999  54.841  438.97  151.83  202.84  56.06 -0.142801  0.214663  0.221958   0.000   0.000   0.000   0.000 
REF05 ACH     6 -12   9  30.000 316.173 120.001  54.841  127.45  393.18  198.46  55.56  0.014214 -1.146555  0.052240   0.000   0.000   0.000   0.000 
REF05 AC     10   6  -7  30.000 316.288 239.999  54.841  277.96  100.55  199.18  55.39  0.053667  0.602040  0.496088   0.000   0.000   0.000   0.000 
REF05 A      12  -8   0  30.000 315.750 120.001  54.841  252.24  182.20  193.42  54.89  0.307177 -0.522849  0.423717   0.000   0.000   0.000   0.000 
REF05 AC     18   6  10  30.000 312.959   0.000  54.841  143.05   68.99  193.75  54.79 -0.977942 -0.311069  0.536504   0.000   0.000   0.000   0.000 
REF05 AH     18   4   8  30.000 315.750   0.000  54.841  209.53   66.11  190.81  54.54 -0.766575 -0.318682  0.561365   0.000   0.000   0.000   0.000 
REF05 AH     15   9   7  30.000 316.250   0.000  54.841  151.41  177.33  185.18  53.74 -0.928859  0.026226  0.480486   0.000   0.000   0.000   0.000 
REF05 A       6   2  -8  30.000 313.250 239.999  54.841  267.58  208.84  183.94  53.51  0.327096  0.465768  0.350287   0.000   0.000   0.000   0.000 
REF05 AH     18   6   9  30.000 314.750   0.000  54.841  159.51   83.18  181.58  53.21 -0.919582 -0.260035  0.552436   0.000   0.000   0.000   0.000 
REF05 A      11 -13  -7  30.000 314.750 120.001  54.841   96.73  477.72  181.91  53.15 -0.030436 -1.276751 -0.159891   0.000   0.000   0.000   0.000 
REF05 CH      5   1   1  30.000 317.625   0.000  54.841  415.49  216.75  181.71  53.10 -0.137403 -0.032669  0.174686   0.000   0.000   0.000   0.000 
REF05 AH      9  -9   5  30.000 314.750 120.001  54.841  211.30  296.42  174.65  52.14  0.085029 -0.804855  0.231433   0.000   0.000   0.000   0.000 
REF05 A       8   4 -12  30.000 316.750 239.999  54.841  164.68  171.54  172.49  51.86  0.450380  0.760048  0.492557   0.000   0.000   0.000   0.000 
REF05 C      15 -11  -2  30.000 317.544 120.001  54.841  192.12  111.05  171.12  51.55  0.547445 -0.607283  0.558084   0.000   0.000   0.000   0.000 
REF05 AC      5  -7   7  30.000 315.556 120.001  54.841  251.19  363.39  169.35  51.26 -0.101691 -0.766634  0.059127   0.000   0.000   0.000   0.000 
REF05 A       3  -1 -10  30.000 316.750 239.999  54.841  227.89  287.16  164.51  50.64  0.606094  0.425296  0.261769   0.000   0.000   0.000   0.000 
REF05        12 -12   5  30.000 317.750 120.001  54.841  136.33  274.97  164.05  50.59  0.207985 -0.990755  0.337288   0.000   0.000   0.000   0.000 
REF05 A       7   7  -4  30.000 312.750   0.000  54.841  181.31  144.23  162.55  50.31 -0.858134 -0.109919  0.472497   0.000   0.000   0.000   0.000 
REF05 AC     -1  -3  -5  30.000 316.662 239.999  54.841  352.18  335.45  161.50  50.13  0.437737  0.096564  0.031232   0.000   0.000   0.000   0.000 
REF05        -3  -3 -10  30.000 312.250 239.999  54.841  234.16  365.31  159.74  49.89  0.742526  0.362584  0.034479   0.000   0.000   0.000   0.000 
REF05 AC      4   0  -6  30.000 315.114 239.999  54.841  318.46  250.17  158.89  49.69  0.320695  0.271261  0.240900   0.000   0.000   0.000   0.000 
REF05 AH      2  -4   6  30.000 314.250 120.001  54.841  332.21  366.79  156.99  49.45 -0.167348 -0.531077 -0.029470   0.000   0.000   0.000   0.000 
REF05 C       4  -2  -6  30.000 312.583 120.001  54.841  481.74   75.71  157.84  49.29  0.420235  0.163643  0.237499   0.000   0.000   0.000   0.000 
REF05 AH      7   3  -5  30.000 314.750 239.999  54.841  334.65  171.96  151.76  48.63  0.100804  0.361871  0.346999   0.000   0.000   0.000   0.000 
REF05 A      15   1   6  30.000 313.750   0.000  54.841  305.98   73.46  149.99  48.33 -0.487845 -0.357957  0.470079   0.000   0.000   0.000   0.000 
REF05 A      15 -13  -2  30.000 315.750 120.001  54.841  149.99  100.87  149.07  48.24  0.642597 -0.716344  0.554001   0.000   0.000   0.000   0.000 
REF05 A       7   3  -9  30.000 313.750 239.999  54.841  241.13  187.79  144.76  47.53  0.330891  0.562952  0.405489   0.000   0.000   0.000   0.000 
REF05 AC      2   0 -14  30.000 316.551 239.999  54.841  129.07  291.00  143.97  47.29  0.795372  0.688440  0.288589   0.000   0.000   0.000   0.000 
REF05 AC      7   5  -2  30.000 313.823 239.999  54.841  411.36  115.54  143.38  47.03 -0.168046  0.319054  0.305884   0.000   0.000   0.000   0.000 
REF05         2  -2  -9  30.000 317.750 239.999  54.841  252.75  307.81  140.70  46.85  0.601639  0.328803  0.206008   0.000   0.000   0.000   0.000 
REF05 AH     18   6   8  30.000 316.750   0.000  54.841  174.25   96.51  140.24  46.77 -0.862172 -0.210429  0.566221   0.000   0.000   0.000   0.000 
REF05 AC      0   0 -14  30.000 313.284 239.999  54.841  130.18  305.24  139.46  46.35  0.806659  0.704018  0.211679   0.000   0.000   0.000   0.000 
REF05 A       3  11   2  30.000 317.250   0.000  54.841  232.33  353.85  136.84  46.19 -0.660566  0.472346  0.111171   0.000   0.000   0.000   0.000 
REF05 A      -4  -4  -5  30.000 313.750 239.999  54.841  358.70  377.69  134.81  45.83  0.504760  0.064955 -0.083694   0.000   0.000   0.000   0.000 
REF05 AH      5   9   2  30.000 316.250   0.000  54.841  258.48  310.55  134.22  45.75 -0.577133  0.350948  0.182506   0.000   0.000   0.000   0.000 
REF05 AH     -9  -5 -11  30.000 312.750 239.999  54.841  211.55  460.65  133.96  45.67  0.931143  0.349373 -0.181357   0.000   0.000   0.000   0.000 
REF05 CH     -2  -4   8  30.000 312.621 120.001  54.841  338.56  437.48  131.54  45.24 -0.258832 -0.601478 -0.207880   0.000   0.000   0.000   0.000 
REF05 ACH     6   4 -13  30.000 313.791 239.999  54.841  142.27  188.70  122.65  43.47  0.519429  0.825085  0.431600   0.000   0.000   0.000   0.000 
REF05 A       9   5 -10  30.000 315.750 239.999  54.841  209.31  139.61  120.55  43.40  0.281382  0.705632  0.503450   0.000   0.000   0.000   0.000 
REF05 A       3  -1  -9  30.000 316.250 239.999  54.841  251.02  283.61  119.70  43.24  0.548124  0.375411  0.247512   0.000   0.000   0.000   0.000 
REF05 AH     15  13  10  30.000 317.250   0.000  54.841   23.90  193.69  119.25  43.21 -1.292773  0.091055  0.444470   0.000   0.000   0.000   0.000 
REF05 A      15 -15  -4  30.000 314.750 120.001  54.841  113.50   32.82  115.84  42.55  0.854128 -0.722714  0.574804   0.000   0.000   0.000   0.000 
REF05 A       6   6 -14  30.000 312.750 239.999  54.841  105.55  152.60  114.41  42.29  0.482630  0.983006  0.454867   0.000   0.000   0.000   0.000 
REF05 H      12  12   9  30.000 312.250   0.000  54.841   81.93  220.56  113.88  42.20 -1.167585  0.108522  0.343904   0.000   0.000   0.000   0.000 
REF05 ACH    -7  -5  -4  30.000 314.797 239.999  54.841  392.61  422.50  113.29  41.78  0.512098 -0.017037 -0.214233   0.000   0.000   0.000   0.000 
REF05 H      12  10   7  30.000 312.250   0.000  54.841  150.33  216.10  111.46  41.69 -0.957755  0.099967  0.369151   0.000   0.000   0.000   0.000 
REF05 C      -9  -3 -15  30.000 312.431 239.999  54.841   97.59  442.47  111.98  41.65  1.064905  0.658654 -0.115673   0.000   0.000   0.000   0.000 
REF05 A      15 -15   0  30.000 315.750 120.001  54.841   92.81  138.70  108.06  41.08  0.622874 -0.922937  0.513191   0.000   0.000   0.000   0.000 
REF05 A       3   1 -14  30.000 315.750 239.999  54.841  126.84  266.43  107.54  41.00  0.740841  0.735912  0.326826   0.000   0.000   0.000   0.000 
REF05         0   0   0  30.000 317.750 120.001  54.841  255.76  454.37  107.14  40.86 -0.246074 -0.852471 -0.144279   0.000   0.000   0.000   0.000 
REF05 A     -16  -8   6  30.000 313.250 239.999  54.841   26.97  121.97  107.01  40.77  0.521525  1.201500  0.454986   0.000   0.000   0.000   0.000 
REF05 A      15 -15  -2  30.000 314.750 120.001  54.841  104.37   89.34  103.61  40.21  0.737509 -0.822851  0.543294   0.000   0.000   0.000   0.000 
REF05 AH      3   3 -15  30.000 313.750 239.999  54.841   93.20  233.92  102.57  40.04  0.704154  0.892766  0.350555   0.000   0.000   0.000   0.000 
REF05         6 -10   7  30.000 312.250 120.001  54.841  189.41  349.67   89.94  37.51  0.034000 -0.937835  0.089814   0.000   0.000   0.000   0.000 
REF05 A       0   6   2  30.000 315.250   0.000  54.841  355.59  317.93   88.63  37.14 -0.294074  0.282327  0.059221   0.000   0.000   0.000   0.000 
REF05         3   1  -2  30.000 312.250 239.999  54.841  418.00  223.27   87.78  36.99  0.048754  0.135238  0.149787   0.000   0.000   0.000   0.000 
REF05 AC      0  -2 -11  30.000 314.778 239.999  54.841  208.50  328.58   87.91  36.79  0.728644  0.445706  0.160629   0.000   0.000   0.000   0.000 
REF05 A       0  16  -1  30.000 314.250 120.001  54.841   61.12  128.37   85.30  36.49  0.708292 -0.985716  0.486428   0.000   0.000   0.000   0.000 
REF05 AH      5  -3   2  30.000 315.750 120.001  54.841  366.44  269.54   82.94  36.02 -0.003060 -0.299395  0.147019   0.000   0.000   0.000   0.000 
REF05 A      -5  -5  -9  30.000 317.250 239.999  54.841  262.45  416.45   82.88  36.01  0.789149  0.218787 -0.063502   0.000   0.000   0.000   0.000 
REF05 CH      6   4 -12  30.000 312.494 239.999  54.841  167.05  186.01   82.03  35.70  0.463396  0.775292  0.418314   0.000   0.000   0.000   0.000 
REF05         5  -3   1  30.000 312.250 120.001  54.841  376.21  248.00   80.98  35.55  0.054764 -0.249840  0.162339   0.000   0.000   0.000   0.000 
REF05 AH      7   3  -4  30.000 316.750 239.999  54.841  359.03  167.20   80.72  35.49  0.042413  0.311911  0.330589   0.000   0.000   0.000   0.000 
REF05 AC     10   8  -5  30.000 314.380 239.999  54.841  324.58   44.21   80.52  35.29 -0.157364  0.609466  0.471853   0.000   0.000   0.000   0.000 
REF05 AC    -10  -6 -11  30.000 316.506 239.999  54.841  213.88  495.03   79.41  35.13  0.983962  0.302299 -0.222296   0.000   0.000   0.000   0.000 
REF05 A       8   4  -7  30.000 313.750 239.999  54.841  284.79  155.17   75.35  34.34  0.161534  0.508653  0.415637   0.000   0.000   0.000   0.000 
REF05 A      -3  -3 -13  30.000 316.250 239.999  54.841  159.59  378.47   74.70  34.22  0.914409  0.512483  0.079362   0.000   0.000   0.000   0.000 
REF05 AH      9 -15   6  30.000 312.750 120.001  54.841   76.48  301.86   73.92  34.04  0.311923 -1.180399  0.200565   0.000   0.000   0.000   0.000 
REF05 A       9   5  -9  30.000 315.250 239.999  54.841  233.48  136.48   71.50  33.49  0.223765  0.654352  0.488573   0.000   0.000   0.000   0.000 
REF05 A       8   4  -6  30.000 314.250 239.999  54.841  308.30  150.72   71.69  33.48  0.104030  0.458365  0.401204   0.000   0.000   0.000   0.000 
REF05 AH      3   1 -15  30.000 317.250 239.999  54.841  100.01  269.98   71.50  33.46  0.797241  0.785455  0.341237   0.000   0.000   0.000   0.000 
REF05 A       4   0  -8  30.000 314.750 239.999  54.841  272.02  256.78   70.91  33.30  0.436944  0.371580  0.272593   0.000   0.000   0.000   0.000 
REF05 A      15 -11  -3  30.000 317.250 120.001  54.841  199.68   86.47   70.38  33.20  0.605032 -0.555891  0.570148   0.000   0.000   0.000   0.000 
REF05 AH      3   7   1  30.000 314.750   0.000  54.841  314.80  312.05   68.94  32.84 -0.411365  0.304970  0.115346   0.000   0.000   0.000   0.000 
REF05 A     -16  -3   2  30.000 316.250 239.999  54.841   67.66  445.86   68.42  32.69  1.128025  0.694210 -0.059745   0.000   0.000   0.000   0.000 
REF05 ACH   -11   7  -1  30.000 316.094   0.000  54.841  424.83  486.78   65.87  32.06 -0.208630  0.511809 -0.374971   0.000   0.000   0.000   0.000 
REF05 AH     -2  -6  10  30.000 315.750 120.001  54.841  281.00  481.98   64.69  31.80 -0.279116 -0.810035 -0.244432   0.000   0.000   0.000   0.000 
REF05 A       0   0   0  30.000 314.750 239.999  54.841  139.20  495.12   63.91  31.58  1.087210  0.495539 -0.209863   0.000   0.000   0.000   0.000 
REF05 A      16   2   6  30.000 316.750   0.000  54.841  282.03   79.98   63.51  31.52 -0.542825 -0.311684  0.511085   0.000   0.000   0.000   0.000 
REF05 AH      3  -5   6  30.000 312.750 120.001  54.841  307.98  357.93   62.14  31.18 -0.126784 -0.593254  0.005101   0.000   0.000   0.000   0.000 
REF05 A      15 -13  -3  30.000 315.250 120.001  54.841  156.98   75.95   60.90  30.87  0.700232 -0.663925  0.563693   0.000   0.000   0.000   0.000 
REF05         8   4  -4  30.000 317.750 239.999  54.841  356.86  140.66   60.31  30.72 -0.011342  0.357803  0.370815   0.000   0.000   0.000   0.000 
REF05 H       2  -2  -7  30.000 317.750 239.999  54.841  299.11  301.36   59.98  30.64  0.484582  0.229614  0.173887   0.000   0.000   0.000   0.000 
REF05 AH     19   3   9  30.000 315.750   0.000  54.841  208.11   23.69   59.26  30.46 -0.781283 -0.429838  0.579342   0.000   0.000   0.000   0.000 
REF05 A       0 -12  11  30.000 312.750 120.001  54.841  129.82  480.35   58.02  30.18 -0.064151 -1.200043 -0.201991   0.000   0.000   0.000   0.000 
REF05 H       3  13   3  30.000 317.750   0.000  54.841  184.03  371.98   58.09  30.16 -0.813824  0.532202  0.102911   0.000   0.000   0.000   0.000 
REF05 AH      1  -1   2  30.000 314.750 120.001  54.841  432.96  295.49   57.63  30.01 -0.073690 -0.160915  0.003496   0.000   0.000   0.000   0.000 
REF05 AH     11  -1   4  30.000 312.750   0.000  54.841  390.06   99.95   57.37  29.98 -0.252773 -0.335537  0.346577   0.000   0.000   0.000   0.000 
REF05 ACH     5   3   1  30.000 315.598   0.000  54.841  376.17  244.44   57.56  29.94 -0.233316  0.076098  0.180214   0.000   0.000   0.000   0.000 
REF05 A       7   4  -6  30.000 313.250   0.000  54.841  228.12   95.66   54.88  29.27 -0.715165 -0.263015  0.507774   0.000   0.000   0.000   0.000 
REF05 A      11   9  -6  30.000 316.750 239.999  54.841  295.88   15.37   53.57  28.99 -0.153972  0.707188  0.529223   0.000   0.000   0.000   0.000 
REF05 ACH    -4  -4  -4  30.000 315.945 239.999  54.841  384.60  375.80   53.70  28.86  0.445880  0.014757 -0.099365   0.000   0.000   0.000   0.000 
REF05        -3  -6   3  30.000 317.750 239.999  54.841  441.66  499.09   52.53  28.65  0.534097 -0.095306 -0.409669   0.000   0.000   0.000   0.000 
REF05 AH      5  -5   5  30.000 315.250 120.001  54.841  304.16  326.80   52.39  28.64 -0.082482 -0.559743  0.096408   0.000   0.000   0.000   0.000 
REF05 A      -7  -5  -5  30.000 312.750 239.999  54.841  365.15  423.84   50.04  28.00  0.571172  0.032896 -0.198854   0.000   0.000   0.000   0.000 
REF05 A       0   0   0  30.000 316.250 120.001  54.841  451.99  375.29   49.58  27.84 -0.213425 -0.222765 -0.178300   0.000   0.000   0.000   0.000 
REF05         6 -16   8  30.000 312.250 120.001  54.841   42.70  361.85   49.12  27.78  0.262968 -1.310835  0.054729   0.000   0.000   0.000   0.000 
REF05 AH      4  -2   1  30.000 316.750 120.001  54.841  400.91  255.68   48.67  27.59  0.012386 -0.187348  0.127855   0.000   0.000   0.000   0.000 
REF05 A      11   3   3  30.000 317.250   0.000  54.841  322.86  173.85   48.54  27.59 -0.385959 -0.069989  0.372582   0.000   0.000   0.000   0.000 
REF05 AH      1  -1 -11  30.000 313.250 239.999  54.841  207.15  304.13   48.34  27.53  0.674337  0.491842  0.200284   0.000   0.000   0.000   0.000 
REF05 A      -4 -14 -14  30.000 315.750 120.001  54.841  145.29   36.99   47.82  27.35  0.799179 -0.646372  0.589706   0.000   0.000   0.000   0.000 
REF05 A      17   1   7  30.000 316.750   0.000  54.841  282.91   38.16   47.62  27.33 -0.559365 -0.423334  0.533055   0.000   0.000   0.000   0.000 
REF05        15 -11  -4  30.000 317.750 120.001  54.841  205.18   58.93   45.85  26.83  0.663370 -0.507711  0.589094   0.000   0.000   0.000   0.000 
REF05 AH      9  -5  -4  30.000 313.750 120.001  54.841  358.71  108.99   45.33  26.64  0.414377 -0.137601  0.383313   0.000   0.000   0.000   0.000 
REF05         5   5 -14  30.000 312.250 239.999  54.841  111.39  179.73   44.87  26.55  0.537683  0.935568  0.415347   0.000   0.000   0.000   0.000 
REF05 A       9 -10  -7  30.000 314.750 120.001  54.841  183.00  416.69   44.74  26.47 -0.089362 -1.021560 -0.040355   0.000   0.000   0.000   0.000 
REF05 A       8   2   2  30.000 315.750   0.000  54.841  368.26  195.03   44.74  26.47 -0.261850 -0.051695  0.274037   0.000   0.000   0.000   0.000 
REF05 AH      8  -4  -3  30.000 314.750 120.001  54.841  375.29  141.04   44.41  26.38  0.314720 -0.125094  0.332299   0.000   0.000   0.000   0.000 
REF05 A       9  13   6  30.000 315.750   0.000  54.841  121.94  290.31   42.98  25.96 -1.022300  0.334549  0.278812   0.000   0.000   0.000   0.000 
REF05 A       3   7  -9  30.000 314.250 120.001  54.841  302.52  116.89   41.99  25.63  0.440877 -0.297269  0.442996   0.000   0.000   0.000   0.000 
REF05 AH     11  -7  -1  30.000 314.250 120.001  54.841  284.05  167.71   41.54  25.53  0.323490 -0.411014  0.404250   0.000   0.000   0.000   0.000 
REF05 AH      4  -4   5  30.000 316.750 120.001  54.841  328.27  334.98   41.34  25.47 -0.123021 -0.495755  0.060769   0.000   0.000   0.000   0.000 
REF05 A       5   1 -11  30.000 315.750 239.999  54.841  199.99  242.68   41.08  25.39  0.554898  0.569192  0.356497   0.000   0.000   0.000   0.000 
REF05 A       9   7 -11  30.000 313.750 239.999  54.841  177.01  102.32   40.88  25.33  0.243335  0.863759  0.524204   0.000   0.000   0.000   0.000 
REF05 A       0   0   0  30.000 315.250   0.000  54.841  195.00  425.99   40.36  25.10 -0.801678  0.605063 -0.062234   0.000   0.000   0.000   0.000 
REF05 A      10   4   3  30.000 314.750   0.000  54.841  310.31  196.00   40.10  25.09 -0.428666 -0.006670  0.340862   0.000   0.000   0.000   0.000 
REF05 H       6   2 -13  30.000 317.750 239.999  54.841  147.01  224.50   37.81  24.34  0.617394  0.716381  0.429418   0.000   0.000   0.000   0.000 
REF05 C      11   5   4  30.000 312.611   0.000  54.841  278.28  191.14   37.94  24.34 -0.538967 -0.011005  0.364213   0.000   0.000   0.000   0.000 
REF05 A       0   0   0  30.000 316.750   0.000  54.841  428.47   76.01   37.28  24.17 -0.175317 -0.410798  0.324109   0.000   0.000   0.000   0.000 
REF05         7  -1   2  30.000 317.750   0.000  54.841  436.20  158.80   37.15  24.13 -0.111928 -0.204485  0.226465   0.000   0.000   0.000   0.000 
REF05         0   0   0  30.000 317.750 239.999  54.841  405.99  447.00   36.57  23.91  0.528324 -0.049194 -0.270580   0.000   0.000   0.000   0.000 
REF05 A      -4  -4  -9  30.000 313.750 239.999  54.841  260.82  388.18   36.37  23.88  0.735236  0.265533 -0.023276   0.000   0.000   0.000   0.000 
REF05 A       0   0   0  30.000 316.750 120.001  54.841   69.00  404.00   35.98  23.72  0.087096 -1.293612  0.043239   0.000   0.000   0.000   0.000 
REF05 H       4   8   2  30.000 312.250   0.000  54.841  282.06  306.50   35.19  23.50 -0.523944  0.303889  0.140977   0.000   0.000   0.000   0.000 
REF05 AH      0  -2  -4  30.000 314.750 239.999  54.841  374.43  307.28   34.08  23.09  0.326510  0.093078  0.056784   0.000   0.000   0.000   0.000 
REF05 AH      0  -2 -10  30.000 313.750 239.999  54.841  232.80  325.17   33.95  23.09  0.670820  0.394088  0.145074   0.000   0.000   0.000   0.000 
REF05 AH     11   7   4  30.000 314.750   0.000  54.841  243.84  217.14   33.03  22.78 -0.634297  0.096286  0.366950   0.000   0.000   0.000   0.000 
REF05         5   3 -12  30.000 312.250 239.999  54.841  171.52  211.02   31.86  22.38  0.516715  0.728264  0.377265   0.000   0.000   0.000   0.000 
REF05 A      -4   7  -1  30.000 316.750 239.999  54.841  354.52   69.47   31.20  22.07 -0.155909  0.495329  0.434898   0.000   0.000   0.000   0.000 
REF05 A       0   0   0  30.000 315.750 120.001  54.841  219.50   81.48   31.14  22.05  0.609670 -0.494287  0.547555   0.000   0.000   0.000   0.000 
REF05 A      -3 -12 -13  30.000 316.750 120.001  54.841  185.00   82.00   30.68  21.93  0.637670 -0.592820  0.573069   0.000   0.000   0.000   0.000 
REF05 AH     10   6 -11  30.000 317.250 239.999  54.841  180.42  115.24   28.65  21.21  0.283654  0.802678  0.555471   0.000   0.000   0.000   0.000 
REF05 A       0   0   0  30.000 317.250   0.000  54.841  432.55  211.52   28.78  21.21 -0.102630 -0.063817  0.155845   0.000   0.000   0.000   0.000 
REF05 AH      7   3 -12  30.000 316.250 239.999  54.841  169.60  197.22   27.93  20.94  0.503243  0.713151  0.449149   0.000   0.000   0.000   0.000 
REF05 A       9   9 -14  30.000 315.750 239.999  54.841   83.61   61.22   27.47  20.78  0.318633  1.122444  0.570629   0.000   0.000   0.000   0.000 
REF05 AH     -4  -4  -8  30.000 313.250 239.999  54.841  284.61  385.21   26.49  20.41  0.679433  0.215043 -0.037447   0.000   0.000   0.000   0.000 
REF05 A       6  16   8  30.000 315.250   0.000  54.841   38.23  341.60   26.49  20.41 -1.264349  0.423003  0.150643   0.000   0.000   0.000   0.000 
REF05 A       9   9 -14  30.000 316.250 239.999  54.841   80.80   59.58   26.43  20.38  0.322923  1.125415  0.578767   0.000   0.000   0.000   0.000 
REF05 A       9   5 -12  30.000 317.250 239.999  54.841  160.20  145.38   26.23  20.31  0.396064  0.806620  0.531128   0.000   0.000   0.000   0.000 
REF05 H      -6  14   3  30.000 312.250   0.000  54.841  200.61  480.16   26.16  20.29 -0.804833  0.654100 -0.228891   0.000   0.000   0.000   0.000 
DATA  SPATIAL 0556_0512_Mo    0556_0512_Mo    6.0  256.00  256.00   17.000   3136  512  512 -9999 -9999 -9999 -9999 
  -22115  -11935   -1755    8424   18601   28780   38969   49129   59186   69140 
   79085   89087   99139  109230  119346  129472  139587  149661  159712  169804 
  179944  190034  200012  209982  220052  230168  240221  250214  260227  270291 
  280382  290477  300562  310621  320649  330639  340635  350703  360838  370960 
  381029  391079  401134  411162  421129  431118  441250  451456  461519  471411 
  481363  491522  501766  511972  522152  532354  -21966  -11807   -1647    8511 
   18667   28826   38997   49146   59205   69176   79142   89160   99219  109304 
  119406  129519  139625  149698  159750  169833  179952  190036  200036  210029 
  220096  230195  240248  250256  260280  270345  280429  290513  300591  310654 
  320695  330704  340714  350783  360905  371014  381078  391124  401172  411200 
  421187  431195  441318  451501  461569  471496  481470  491605  501806  511978 
  522130  532298  -21819  -11679   -1539    8598   18732   28872   39025   49163 
   59225   69211   79198   89233   99299  109378  119467  129567  139664  149735 
  159789  169862  179962  190038  200059  210075  220138  230223  240275  250298 
  260334  270400  280476  290549  300620  310688  320741  330768  340794  350863 
  360971  371068  381127  391169  401210  411239  421244  431272  441387  451547 
  461618  471582  481577  491688  501847  511985  522109  532244  -21657  -11541 
   -1424    8690   18800   28916   39049   49175   59242   69247   79256   89308 
   99380  109451  119524  129609  139697  149767  159823  169886  179963  190032 
  200079  210123  220182  230247  240297  250335  260385  270450  280518  290580 
  300644  310718  320787  330833  340875  350944  361040  371124  381175  391208 
  401238  411267  421296  431349  441457  451588  461662  471667  481684  491766 
  501876  511973  522062  532158  -21475  -11387   -1298    8788   18869   28957 
   39067   49181   59254   69282   79317   89386   99462  109522  119576  129644 
  139721  149791  159851  169902  179951  190013  200094  210173  220227  230266 
  240310  250365  260429  270495  280553  290602  300659  310742  320831  330900 
  340958  351030  361114  371182  381220  391238  401251  411277  421338  431427 
  441527  451624  461699  471750  481793  491838  501885  511932  521977  532023 
  -21324  -11256   -1188    8876   18935   29002   39094   49197   59273   69318 
   79374   89459   99542  109596  119636  129690  139758  149827  159888  169930 
  179958  190013  200116  210219  220270  230293  240336  250406  260482  270548 
  280599  290636  300687  310775  320877  330965  341038  351110  361181  371237 
  381269  391282  401287  411314  421395  431504  441596  451668  461748  471836 
  481900  491920  501923  511934  521950  531961  -21274  -11205   -1136    8930 
   18992   29061   39151   49247   59316   69357   79416   89517   99617  109678 
  119720  129773  139838  149903  159959  169998  180028  190078  200167  210256 
  220309  230344  240402  250483  260565  270631  280679  290713  300757  310834 
  320929  331023  341105  351173  361227  371279  381329  391371  401399  411435 
  421498  431579  441661  451742  461833  471928  482001  492034  502053  512078 
  522108  532134  -21295  -11207   -1118    8969   19053   29141   39240   49334 
   59387   69407   79457   89569   99688  109765  119819  129881  139948  150004 
  160048  170094  180148  190201  200247  210295  220353  230422  240503  250588 
  260667  270732  280780  290813  300850  310911  320991  331080  341163  351220 
  361258  371311  381396  391485  401557  411604  421627  431652  441722  451829 
  461933  472015  482086  492154  502220  512287  522354  532421  -21289  -11181 
   -1073    9035   19144   29252   39358   49444   59482   69484   79523   89634 
   99759  109846  119910  129977  140043  150085  160115  170174  180269  190341 
  200353  210359  220423  230525  240617  250691  260757  270820  280864  290888 
  300918  310980  321063  331149  341221  351263  361288  371345  381454  391574 
  401667  411720  421725  431725  441781  451888  461993  472073  482143  492216 
  502289  512361  522435  532508  -21216  -11098    -981    9138   19259   29377 
   39483   49562   59591   69584   79614   89715   99832  109916  119980  130048 
  140110  150141  160159  170229  180361  190460  200463  210453  220521  230636 
  240723  250774  260826  270884  280922  290930  300955  311039  321147  331232 
  341283  351310  361335  371396  381505  391620  401705  411758  421781  431797 
  441838  451911  462003  472099  482175  492216  502244  512277  522315  532350 
  -21100  -10987    -875    9237   19350   29462   39574   49664   59695   69679 
   79696   89789   99900  109978  120039  130110  140179  150212  160227  170287 
  180407  190508  200537  210554  220625  230724  240793  250832  260879  270940 
  280978  290979  301007  311114  321244  331319  341346  351372  361418  371483 
  381564  391650  401730  411796  421837  431863  441888  451930  462011  472122 
  482205  492225  502219  512224  522236  532244  -20971  -10877    -783    9307 
   19390   29483   39608   49731   59777   69749   79752   89842   99955  110030 
  120091  130172  140260  150314  160335  170358  180406  190474  200558  210643 
  220714  230771  240818  250864  260925  270996  281041  291053  301094  311214 
  321345  331401  341407  351448  361536  371607  381638  391683  401777  411873 
  421915  431920  441929  451966  462047  472159  482248  492280  502289  512308 
  522334  532354  -20877  -10797    -717    9356   19418   29497   39624   49763 
   59824   69804   79805   89884   99988  110065  120134  130225  140322  150389 
  160415  170411  180402  190445  200572  210707  220772  230791  240825  250887 
  260962  271036  281086  291112  301166  311291  321420  331463  341461  351516 
  361629  371704  381705  391726  401831  411945  421983  431971  441974  452016 
  462096  472201  482290  492341  502376  512418  522465  532508  -20847  -10765 
    -683    9396   19471   29552   39656   49763   59831   69855   79877   89927 
   99998  110082  120172  130262  140341  150392  160415  170424  180439  190499 
  200620  210738  220789  230802  240841  250913  260990  271053  281095  291122 
  301182  311310  321442  331498  341507  351555  361650  371722  381747  391784 
  401878  411975  422015  432018  442032  452074  462147  472241  482322  492373 
  502412  512456  522504  532548  -20802  -10718    -634    9452   19539   29624 
   39698   49765   59838   69913   79966   89992  100030  110116  120220  130301 
  140355  150387  160412  170452  180518  190602  200695  210773  220812  230835 
  240881  250951  261022  271080  281117  291140  301194  311313  321447  331524 
  341556  351591  361647  371713  381781  391854  401929  411993  422033  432060 
  442094  452144  462217  472304  482375  492415  502442  512475  522512  532546 
  -20648  -10584    -520    9544   19609   29673   39736   49806   59893   69992 
   80066   90101  100138  110210  120296  130363  140412  150457  160507  170564 
  180631  190705  200783  210850  220892  230922  240956  251004  261075  271157 
  281215  291237  301270  311361  321475  331566  341624  351658  361687  371742 
  381833  391928  401999  412046  422071  432095  442148  452231  462327  472417 
  482484  492516  502535  512558  522587  532613  -20463  -10426    -388    9645 
   19671   29707   39779   49879   59982   70074   80154   90222  100279  110328 
  120376  130432  140499  150578  160658  170715  180745  190786  200861  210944 
  221002  231034  241047  251069  261142  271261  281352  291374  301386  311443 
  321530  331623  341700  351745  361769  371816  381905  392002  402078  412123 
  422132  432142  442205  452319  462438  472535  482601  492633  502652  512677 
  522705  532731  -20408  -10370    -333    9699   19720   29756   39841   49959 
   60058   70128   80201   90293  100367  110397  120418  130478  140572  150673 
  160760  170806  180814  190836  200908  210999  221073  231117  241128  251138 
  261208  271339  281440  291465  301472  311518  321595  331683  341763  351821 
  361861  371913  381988  392070  402140  412189  422209  432228  442285  452380 
  462482  472571  482637  492677  502708  512743  522781  532817  -20469  -10405 
    -341    9718   19771   29834   39930   50040   60119   70164   80222   90316 
  100396  110420  120438  130513  140629  150731  160796  170830  180844  190872 
  200935  211017  221097  231159  241190  251212  261276  271383  281469  291499 
  301521  311582  321666  331743  341810  351877  361948  372013  382070  392124 
  402181  412238  422294  432344  442386  452424  462473  472533  482595  492650 
  502702  512755  522808  532863  -20466  -10383    -299    9783   19863   29946 
   40041   50133   60195   70228   80277   90358  100433  110470  120505  130592 
  140707  150791  160833  170860  180893  190935  200988  211050  221120  231190 
  241250  251304  261365  271433  281491  291533  301584  311664  321748  331805 
  341851  351924  362021  372095  382128  392158  402213  412288  422372  432444 
  442482  452492  462500  472524  482569  492637  502714  512787  522857  532929 
  -20336  -10254    -171    9911   19995   30077   40157   50230   60287   70332 
   80381   90445  100512  110572  120638  130723  140812  150871  160901  170933 
  180981  191035  201083  211128  221173  231229  241312  251405  261469  271498 
  281531  291595  301678  311766  321837  331870  341894  351965  362074  372147 
  382160  392176  402246  412344  422433  432504  442559  452593  462597  472586 
  482605  492681  502781  512871  522953  533042  -20226  -10148     -70   10010 
   20092   30171   40235   50290   60348   70413   80477   90537  100599  110670 
  120748  130826  140895  150943  160975  171010  181059  191118  201183  211234 
  221258  231286  241363  251468  261533  271546  281572  291653  301757  311849 
  321912  331929  341937  351996  362099  372174  382191  392211  402284  412380 
  422466  432540  442616  452679  462694  472668  482676  492759  502873  512972 
  523063  533163  -20229  -10147     -66   10019   20110   30192   40247   50287 
   60345   70431   80523   90603  100670  110723  120775  130845  140924  150989 
  161035  171065  181093  191151  201254  211347  221371  231366  241400  251472 
  261528  271557  281600  291684  301787  311884  321955  331976  341979  352019 
  362102  372183  382239  392282  402328  412387  422472  432568  442655  452716 
  462738  472732  482757  492845  502958  513060  523155  533255  -20199  -10123 
     -48   10032   20118   30194   40242   50276   60337   70437   80552   90659 
  100735  110762  120784  130847  140942  151028  161087  171113  181125  191178 
  201305  211429  221470  231458  241459  251489  261531  271581  281639  291712 
  301800  311899  321982  332020  342032  352064  362129  372209  382287  392346 
  402376  412415  422500  432608  442693  452743  462771  472793  482839  492924 
  503024  513116  523205  533297  -19984   -9941     103   10148   20194   30238 
   40275   50317   60386   70488   80607   90722  100803  110830  120845  130905 
  140998  151084  161144  171179  181201  191248  201346  211450  221516  231549 
  241571  251595  261626  271666  281712  291767  301836  311926  322013  332070 
  342108  352159  362225  372280  382317  392359  402429  412514  422598  432676 
  442744  452799  462840  472873  482917  492984  503061  513133  523202  533274 
  -19725   -9714     298   10306   20310   30320   40353   50411   60488   70578 
   80679   90780  100863  110912  120951  131011  141086  151155  161210  171258 
  181302  191344  201390  211450  221534  231625  241695  251737  261759  271774 
  281800  291849  301914  311986  322058  332127  342195  352275  362348  372372 
  382346  392364  402489  412639  422719  432752  442800  452869  462923  472952 
  482984  493035  503094  513150  523203  533258  -19657   -9638     380   10395 
   20403   30420   40469   50543   60617   70681   80745   90815  100894  110983 
  121067  131132  141182  151233  161289  171342  181389  191424  201450  211491 
  221571  231671  241759  251818  261839  271837  281867  291953  302044  312092 
  322126  332188  342276  352364  362427  372438  382408  392428  402560  412712 
  422784  432805  442849  452920  462975  473003  483035  493093  503162  513227 
  523287  533351  -19738   -9685     369   10419   20465   30518   40592   50677 
   60742   70779   80808   90848  100923  111045  121169  131239  141269  151309 
  161368  171417  181446  191475  201519  211576  221638  231706  241779  251840 
  261861  271858  281913  292059  302192  312220  322209  332254  342348  352426 
  362468  372488  382506  392550  402639  412736  422800  432843  442897  452959 
  463006  473036  483083  493166  503264  513356  523443  533534  -19731   -9665 
     401   10465   20526   30591   40675   50764   60828   70861   80889   90934 
  101011  111126  121239  131300  141327  151368  161427  171466  181476  191504 
  201579  211668  221729  231773  241822  251868  261881  271881  281955  292134 
  302291  312314  322285  332324  342417  352491  362527  372564  382621  392678 
  402720  412763  422826  432900  442968  453020  463058  473093  483154  493257 
  503376  513488  523595  533706  -19588   -9541     506   10549   20587   30633 
   40706   50795   60867   70919   80980   91066  101154  111223  121275  131315 
  141354  151406  161461  171491  181493  191526  201625  211742  221823  231871 
  241904  251926  261928  271933  282006  292169  302315  312354  322348  332392 
  342479  352557  362612  372666  382729  392776  402795  412820  422889  432981 
  443056  453106  463143  473182  483249  493354  503475  513587  523697  533810 
  -19505   -9470     565   10595   20618   30652   40721   50814   60893   70955 
   81038   91154  101252  111291  121299  131323  141369  151428  161486  171520 
  181535  191575  201671  211787  221878  231937  241970  251985  261992  272010 
  282071  292186  302301  312368  322407  332449  342507  352581  362663  372735 
  382786  392823  402856  412899  422967  433047  443118  453173  463218  473263 
  483328  493425  503534  513638  523738  533841  -19580   -9528     523   10571 
   20610   30661   40747   50852   60931   70979   81045   91153  101254  111307 
  121330  131353  141388  151444  161513  171574  181620  191668  201730  211802 
  221874  231940  241990  252028  262065  272106  282153  292210  302285  312381 
  322464  332491  342497  352551  362655  372741  382781  392822  402902  412988 
  423041  433077  443131  453202  463266  473317  483377  493459  503550  513637 
  523722  533809  -19635   -9566     502   10567   20624   30691   40792   50906 
   60985   71023   81067   91146  101236  111314  121370  131401  141424  151475 
  161555  171643  181721  191774  201799  211821  221868  231934  242001  252066 
  262134  272201  282246  292266  302311  312415  322516  332531  342503  352542 
  362654  372750  382793  392850  402966  413076  423107  433102  443146  453239 
  463326  473384  483437  493502  503572  513640  523707  533774  -19516   -9456 
     604   10660   20709   30768   40859   50969   61056   71111   81156   91209 
  101274  111350  121419  131458  141484  151534  161617  171714  181806  191864 
  201874  211874  221908  231969  242039  252112  262194  272278  282340  292373 
  302412  312487  322559  332580  342579  352623  362720  372817  382890  392968 
  403069  413149  423159  433151  443208  453325  463431  473497  483547  493596 
  503645  513695  523744  533793  -19388   -9336     717   10766   20811   30863 
   40939   51033   61122   71195   81255   91306  101356  111410  121461  131501 
  141539  151595  161673  171768  181863  191929  201945  211948  221977  232031 
  242097  252171  262254  272342  282424  292490  302542  312579  322611  332650 
  342698  352755  362823  372910  383011  393105  403170  413204  423210  433226 
  443302  453426  463538  473612  483663  493705  503743  513783  523823  533863 
  -19471   -9389     693   10775   20857   30939   41020   51095   61157   71212 
   81284   91379  101455  111478  121479  131504  141556  151622  161696  171787 
  181888  191967  202004  212021  222046  232089  242158  252243  262327  272403 
  282483  292569  302637  312668  322692  332748  342824  352880  362918  372978 
  383072  393161  403211  413240  423271  433320  443398  453497  463591  473668 
  483729  493779  503826  513874  523923  533972  -19617   -9497     622   10745 
   20874   30995   41087   51145   61174   71199   81279   91430  101549  111550 
  121506  131515  141578  151648  161716  171802  181909  192004  202060  212090 
  222110  232145  242221  252322  262404  272455  282517  292608  302694  312745 
  322787  332857  342937  352982  362995  373023  383088  393160  403219  413275 
  423342  433417  443488  453553  463616  473679  483746  493818  503892  513965 
  524037  534110  -19488   -9384     719   10826   20938   31042   41122   51175 
   61208   71243   81333   91489  101614  111629  121600  131618  141682  151743 
  161797  171873  181979  192076  202134  212163  222180  232214  242294  252397 
  262463  272486  282530  292631  302740  312809  322864  332942  343025  353066 
  363066  373075  383120  393187  403260  413337  423416  433495  443572  453637 
  463677  473698  483745  493841  503957  514063  524166  534272  -19130   -9086 
     958   11002   21045   31089   41138   51195   61264   71348   81448   91558 
  101650  111700  121734  131788  141851  151895  161925  171987  182089  192179 
  202220  212234  222253  232295  242373  252461  262504  272504  282542  292660 
  302787  312860  322911  332989  343078  353125  363130  373142  383189  393260 
  403342  413422  423487  433554  443646  453740  463772  473747  483761  493874 
  504028  514164  524287  534421  -18982   -8957    1069   11093   21114   31139 
   41178   51237   61325   71434   81535   91610  101670  111729  121798  131887 
  141971  152007  162013  172060  182170  192264  202286  212283  222310  232369 
  242443  252511  262542  272546  282594  292718  302844  312906  322940  333001 
  343082  353142  363176  373213  383270  393340  403417  413490  423551  433615 
  443703  453792  463830  473819  483843  493955  504103  514236  524357  534487 
  -19194   -9118     957   11034   21114   31190   41254   51312   61381   71465 
   81552   91631  101687  111716  121759  131866  141989  152036  162023  172064 
  182194  192305  202321  212310  222351  232430  242500  252551  262588  272628 
  282700  292811  302910  312953  322968  332998  343052  353125  363207  373284 
  383349  393407  403465  413531  423609  433685  443740  453780  463831  473905 
  483993  494086  504181  514275  524369  534463  -19363   -9247     869   10988 
   21113   31229   41320   51384   61435   71486   81553   91640  101706  111724 
  121749  131850  141979  152034  162025  172070  182207  192327  202354  212355 
  222408  232491  242555  252599  262652  272729  282819  292911  302982  313016 
  323027  333034  343062  353140  363256  373359  383422  393468  403518  413583 
  423666  433742  443776  453790  463857  473989  484118  494198  504258  514327 
  524402  534472  -19186   -9098     989   11076   21162   31249   41340   51427 
   61490   71532   81582   91654  101731  111796  121859  131932  142003  152046 
  162073  172136  182248  192352  202408  212446  222500  232564  242617  252664 
  262733  272826  282919  292992  303050  313097  323130  333144  343164  353233 
  363344  373438  383488  393532  403599  413672  423729  433774  443823  453883 
  463961  474055  484152  494243  504332  514422  524512  534603  -18890   -8854 
    1181   11211   21231   31265   41347   51457   61544   71593   81630   91681 
  101761  111878  121987  132037  142050  152082  162148  172228  182310  192391 
  202469  212539  222594  232638  242677  252725  262801  272901  282989  293043 
  303090  313153  323219  333266  343306  353367  363445  373508  383547  393595 
  403677  413756  423791  433815  443886  453990  464065  474099  484153  494267 
  504405  514533  524653  534779  -18753   -8737    1279   11287   21282   31297 
   41375   51497   61596   71650   81685   91726  101797  111909  122021  132077 
  142100  152144  162221  172304  182379  192450  202521  212589  222650  232699 
  242728  252758  262829  272939  283026  293060  303084  313144  323232  333333 
  343427  353491  363527  373559  383601  393656  403723  413790  423847  433902 
  443968  454037  464088  474124  484194  494325  504481  514627  524764  534908 
  -18740   -8717    1307   11322   21326   31347   41430   51552   61650   71703 
   81742   91789  101851  111927  122009  132086  142155  152221  162288  172362 
  182441  192514  202572  212628  222693  232752  242780  252797  262860  272970 
  283056  293077  303084  313130  323224  333366  343510  353585  363592  373608 
  383665  393726  403764  413811  423904  434009  444065  454079  464105  474172 
  484277  494412  504559  514701  524839  534981  -18708   -8677    1353   11376 
   21388   31417   41503   51623   61712   71756   81799   91868  101943  112004 
  122063  132139  142224  152298  162357  172416  182482  192557  202637  212711 
  222767  232810  242848  252893  262960  273044  283112  293144  303167  313210 
  323290  333417  343554  353633  363656  373688  383758  393823  403853  413889 
  423977  434088  444170  454217  464254  474303  484384  494503  504638  514765 
  524889  535016  -18651   -8617    1418   11445   21461   31493   41581   51698 
   61779   71812   81856   91946  102044  112115  122171  132233  142301  152366 
  162423  172469  182514  192588  202707  212816  222858  232872  242927  253019 
  263097  273144  283189  293250  303312  313364  323417  333489  343573  353649 
  363717  373788  383864  393932  403977  414014  424060  434135  444261  454401 
  464475  474473  484490  494587  504717  514832  524937  535050  -18663   -8615 
    1433   11475   21508   31555   41646   51759   61837   71871   81913   91994 
  102087  112166  122234  132301  142368  152426  162476  172520  182568  192645 
  202759  212863  222908  232929  242990  253086  263162  273206  283256  293337 
  303419  313476  323514  333546  343590  353665  363766  373865  383944  394013 
  404075  414119  424136  434173  444297  454469  464564  474558  484566  494663 
  504796  514914  525020  535135  -18750   -8679    1393   11461   21523   31594 
   41692   51802   61885   71931   81967   92011  102067  112139  122226  132324 
  142417  152479  162517  172569  182651  192732  202790  212841  222907  232977 
  243034  253080  263139  273216  283302  293386  303459  313513  323553  333583 
  343622  353697  363805  373908  383989  394060  404129  414182  424203  434225 
  444295  454401  464485  474536  484607  494731  504876  515012  525142  535276 
  -18795   -8709    1378   11462   21542   31628   41731   51841   61929   71983 
   82013   92031  102061  112127  122225  132345  142458  152525  162558  172621 
  182728  192812  202828  212841  222921  233026  243082  253097  263143  273239 
  283343  293426  303492  313550  323597  333632  343673  353745  363848  373949 
  384033  394106  404175  414236  424283  434319  444348  454382  464439  474528 
  484649  494798  504957  515111  525262  535416  -18725   -8644    1437   11514 
   21587   31667   41772   51888   61976   72023   82051   92076  102117  112186 
  122280  132390  142496  152566  162610  172676  182776  192860  202893  212919 
  222989  233079  243149  253196  263246  273312  283391  293478  303562  313633 
  323685  333716  343744  353807  363906  374010  384099  394174  404238  414305 
  424388  434468  444511  454526  464552  474612  484717  494869  505038  515198 
  525355  535515  -18608   -8541    1527   11589   21642   31708   41815   51939 
   62024   72058   82085   92133  102199  112276  122359  132447  142533  152605 
  162667  172734  182814  192895  202968  213030  223079  233134  243225  253329 
  263391  273407  283443  293536  303647  313736  323793  333812  343824  353875 
  363971  374079  384176  394252  404309  414381  424503  434638  444719  454738 
  464731  474734  484796  494941  505119  515283  525436  535598  -18511   -8454 
    1603   11653   21693   31749   41857   51988   62072   72095   82120   92186 
  102270  112352  122428  132499  142570  152645  162721  172791  182856  192936 
  203039  213126  223159  233189  243297  253447  263518  273493  283493  293591 
  303725  313831  323892  333903  343900  353939  364033  374145  384248  394326 
  404376  414453  424614  434799  444907  454921  464881  474839  484870  495013 
  505200  515368  525522  535688  -18430   -8380    1670   11712   21740   31788 
   41898   52037   62120   72134   82157   92234  102333  112418  122489  132548 
  142608  152685  162774  172847  182902  192981  203107  213213  223232  233242 
  243366  253554  263632  273572  283542  293645  303799  313919  323985  333989 
  343973  354003  364093  374208  384318  394397  404441  414524  424722  434954 
  445081  455082  465011  474932  484940  495084  505281  515455  525612  535783 
  -18336   -8296    1745   11775   21791   31829   41940   52086   62168   72171 
   82193   92286  102402  112493  122556  132599  142646  152725  162829  172904 
  182944  193022  203177  213307  223311  233297  243438  253670  263756  273656 
  283592  293700  303876  314013  324083  334079  344049  354067  364154  374273 
  384389  394471  404508  414596  424832  435113  445267  455261  465157  475035 
  485013  495155  505362  515541  525699  535874  -17650  -17644  -17638  -17614 
  -17568  -17566  -17687  -17851  -17904  -17855  -17863  -17984  -18085  -18075 
  -18062  -18165  -18316  -18385  -18374  -18374  -18422  -18489  -18556  -18634 
  -18735  -18854  -18981  -19105  -19214  -19296  -19341  -19355  -19385  -19460 
  -19518  -19493  -19456  -19525  -19682  -19809  -19874  -19957  -20099  -20206 
  -20196  -20173  -20281  -20455  -20513  -20445  -20419  -20521  -20668  -20787 
  -20893  -21016   -7577   -7578   -7579   -7565   -7533   -7538   -7641   -7780 
   -7830   -7797   -7810   -7915   -8009   -8019   -8028   -8127   -8259   -8322 
   -8319   -8329   -8380   -8447   -8511   -8586   -8684   -8796   -8909   -9016 
   -9108   -9181   -9228   -9255   -9298   -9373   -9434   -9428   -9411   -9476 
   -9610   -9725   -9795   -9880  -10006  -10103  -10107  -10103  -10208  -10365 
  -10427  -10382  -10369  -10457  -10580  -10682  -10773  -10878    2496    2488 
    2481    2484    2501    2490    2404    2291    2244    2261    2243    2154 
    2068    2037    2005    1912    1798    1742    1735    1717    1662    1596 
    1534    1462    1367    1262    1163    1074     997     934     885     844 
     790     714     651     637     633     573     462     359     284     198 
      86       0     -18     -34    -135    -276    -341    -320    -319    -393 
    -493    -577    -653    -740   12555   12542   12529   12523   12526   12511 
   12446   12362   12321   12322   12299   12228   12150   12094   12035   11945 
   11853   11804   11790   11763   11706   11639   11575   11505   11416   11322 
   11238   11169   11110   11059   11007   10948   10878   10799   10732   10700 
   10678   10624   10539   10449   10366   10278   10182   10106   10071   10035 
    9940    9818    9751    9746    9731    9671    9594    9528    9466    9398 
   22596   22579   22562   22548   22538   22520   22481   22434   22402   22385 
   22359   22309   22239   22152   22059   21973   21905   21866   21845   21810 
   21751   21682   21613   21541   21462   21384   21320   21270   21233   21197 
   21141   21059   20966   20881   20810   20761   20723   20680   20622   20545 
   20451   20359   20280   20216   20163   20104   20016   19918   19850   19815 
   19783   19735   19682   19633   19585   19535   32674   32649   32625   32600 
   32576   32551   32528   32503   32475   32442   32412   32377   32314   32207 
   32094   32012   31962   31930   31900   31855   31792   31725   31659   31591 
   31514   31442   31390   31358   31336   31309   31252   31156   31054   30968 
   30895   30827   30768   30728   30692   30627   30529   30436   30372   30318 
   30251   30173   30089   30007   29935   29877   29833   29799   29770   29738 
   29705   29673   42846   42806   42765   42724   42681   42641   42606   42572 
   42531   42483   42442   42408   42351   42256   42155   42085   42039   41999 
   41954   41895   41827   41768   41726   41672   41583   41488   41431   41408 
   41387   41353   41296   41217   41137   41071   41000   40905   40811   40755 
   40727   40675   40587   40504   40448   40398   40330   40246   40154   40063 
   39982   39918   39878   39862   39853   39839   39823   39810   53043   52987 
   52931   52876   52821   52765   52707   52646   52582   52520   52466   52420 
   52370   52306   52240   52185   52135   52076   52008   51935   51869   51825 
   51805   51762   51660   51542   51471   51440   51408   51361   51309   51258 
   51213   51173   51111   50997   50870   50787   50748   50702   50634   50567 
   50516   50465   50401   50319   50219   50115   50027   49964   49929   49918 
   49914   49906   49895   49888   63126   63074   63022   62972   62923   62871 
   62809   62737   62658   62579   62510   62456   62411   62369   62331   62296 
   62247   62164   62062   61984   61943   61913   61873   61813   61730   61638 
   61559   61497   61448   61404   61360   61313   61275   61249   61202   61101 
   60974   60870   60800   60742   60688   60638   60593   60540   60470   60387 
   60300   60214   60132   60059   60001   59961   59927   59890   59851   59814 
   73119   73083   73047   73012   72979   72942   72896   72834   72751   72656 
   72577   72525   72484   72445   72414   72396   72359   72256   72121   72044 
   72039   72016   71925   71829   71788   71761   71688   71589   71520   71490 
   71453   71389   71330   71295   71260   71193   71098   70988   70881   70799 
   70749   70712   70672   70615   70531   70445   70388   70346   70283   70192 
   70094   70001   69911   69819   69726   69635   83200   83159   83118   83076 
   83035   82994   82951   82898   82817   82721   82648   82611   82575   82516 
   82467   82458   82441   82341   82193   82110   82111   82084   81971   81864 
   81844   81851   81794   81691   81611   81571   81528   81464   81394   81332 
   81279   81231   81168   81066   80943   80849   80800   80766   80721   80657 
   80567   80484   80444   80429   80388   80302   80189   80061   79927   79797 
   79668   79537   93412   93338   93265   93189   93111   93038   92978   92920 
   92844   92762   92713   92701   92668   92577   92492   92478   92483   92413 
   92283   92186   92147   92104   92021   91942   91908   91892   91852   91786 
   91706   91627   91568   91529   91474   91378   91277   91214   91164   91082 
   90975   90889   90839   90795   90737   90664   90583   90509   90464   90439 
   90411   90361   90275   90150   90012   89881   89755   89623  103543  103453 
  103363  103271  103176  103087  103011  102945  102878  102816  102785  102782 
  102746  102641  102538  102509  102514  102475  102386  102288  102203  102136 
  102086  102042  101993  101946  101908  101864  101787  101691  101625  101601 
  101557  101444  101316  101231  101176  101113  101034  100959  100892  100828 
  100762  100693  100623  100555  100496  100449  100421  100397  100346  100252 
  100144  100045   99950   99849  113457  113395  113333  113272  113212  113149 
  113080  113010  112950  112905  112872  112843  112796  112718  112637  112585 
  112556  112532  112494  112419  112312  112220  112171  112140  112104  112054 
  111990  111917  111845  111782  111731  111688  111629  111536  111432  111342 
  111268  111210  111154  111077  110978  110890  110833  110783  110718  110644 
  110574  110514  110469  110433  110395  110348  110298  110250  110203  110154 
  123358  123330  123300  123275  123253  123223  123170  123104  123047  123002 
  122954  122897  122842  122797  122746  122674  122607  122581  122576  122526 
  122418  122312  122247  122213  122193  122155  122064  121953  121886  121866 
  121834  121761  121680  121614  121551  121470  121386  121319  121262  121182 
  121076  120988  120940  120897  120825  120738  120661  120595  120529  120464 
  120424  120416  120420  120416  120409  120407  133471  133437  133403  133370 
  133339  133304  133262  133209  133146  133077  133011  132955  132908  132867 
  132816  132738  132660  132620  132602  132553  132459  132360  132286  132240 
  132216  132180  132091  131981  131920  131908  131875  131793  131703  131641 
  131591  131534  131463  131374  131282  131211  131166  131124  131066  130990 
  130895  130799  130719  130650  130569  130485  130435  130437  130457  130466 
  130470  130479  143699  143635  143572  143506  143437  143374  143331  143290 
  143221  143130  143056  143016  142981  142928  142861  142786  142714  142657 
  142608  142545  142464  142381  142311  142255  142214  142169  142098  142018 
  141962  141929  141884  141809  141725  141654  141598  141558  141504  141396 
  141269  141214  141244  141252  141172  141051  140941  140849  140775  140705 
  140620  140529  140468  140455  140457  140451  140439  140433  153838  153755 
  153671  153584  153492  153410  153353  153307  153246  153170  153109  153073 
  153038  152982  152913  152839  152769  152709  152652  152580  152493  152416 
  152361  152313  152256  152194  152135  152080  152028  151976  151918  151852 
  151784  151715  151653  151600  151536  151433  151320  151277  151308  151307 
  151209  151082  150992  150932  150876  150811  150731  150644  150574  150532 
  150499  150460  150418  150380  163860  163774  163687  163599  163508  163422 
  163349  163292  163250  163215  163173  163119  163066  163023  162973  162901 
  162824  162768  162724  162654  162557  162477  162438  162402  162336  162258 
  162199  162154  162104  162044  161981  161923  161868  161813  161749  161665 
  161572  161491  161429  161390  161360  161299  161192  161091  161048  161033 
  160999  160940  160869  160795  160720  160645  160569  160494  160419  160344 
  173848  173768  173689  173608  173525  173446  173377  173326  173302  173287 
  173238  173145  173067  173042  173024  172963  172879  172815  172769  172710 
  172633  172564  172517  172467  172392  172310  172248  172201  172154  172099 
  172043  171988  171935  171883  171814  171716  171615  171551  171518  171474 
  171399  171297  171184  171102  171087  171096  171068  171006  170943  170885 
  170810  170708  170597  170492  170390  170284  183851  183782  183714  183642 
  183566  183499  183453  183427  183411  183382  183297  183161  183059  183051 
  183067  183027  182942  182852  182779  182733  182707  182664  182586  182495 
  182413  182340  182275  182218  182172  182132  182089  182035  181973  181906 
  181832  181749  181668  181606  181558  181506  181434  181335  181216  181126 
  181108  181113  181073  180997  180934  180888  180818  180706  180580  180463 
  180350  180231  193881  193822  193762  193699  193632  193573  193539  193522 
  193504  193459  193356  193204  193097  193099  193133  193109  193026  192914 
  192810  192764  192770  192747  192649  192532  192448  192385  192317  192248 
  192199  192167  192131  192076  192008  191930  191854  191790  191731  191663 
  191592  191538  191495  191416  191283  191170  191139  191139  191090  191001 
  190927  190877  190813  190718  190612  190513  190417  190317  203936  203881 
  203827  203772  203716  203661  203611  203567  203534  203495  203414  203293 
  203208  203208  203232  203208  203130  203012  202892  202827  202820  202793 
  202705  202601  202525  202464  202393  202317  202259  202220  202178  202122 
  202055  201981  201911  201854  201798  201723  201644  201602  201587  201523 
  201374  201237  201202  201208  201163  201068  200973  200900  200841  200791 
  200743  200693  200642  200593  213980  213931  213883  213838  213797  213748 
  213674  213594  213540  213508  213462  213392  213337  213321  213313  213275 
  213202  213099  212989  212907  212859  212812  212744  212671  212609  212549 
  212477  212399  212333  212281  212230  212171  212104  212033  211963  211903 
  211844  211774  211704  211667  211654  211593  211452  211322  211286  211289 
  211243  211145  211036  210944  210890  210880  210884  210879  210870  210867 
  223992  223954  223916  223883  223858  223818  223737  223637  223562  223522 
  223494  223465  223431  223387  223334  223270  223201  223133  223064  222984 
  222896  222817  222759  222713  222666  222611  222542  222466  222399  222343 
  222286  222220  222145  222060  221977  221909  221853  221804  221757  221708 
  221652  221579  221491  221417  221382  221353  221286  221184  221078  220990 
  220943  220942  220955  220960  220960  220965  234056  234016  233976  233940 
  233910  233868  233797  233706  233622  233560  233526  233512  233485  233419 
  233332  233248  233182  233149  233125  233056  232939  232835  232782  232751 
  232711  232657  232593  232524  232462  232406  232344  232270  232183  232088 
  231997  231925  231874  231843  231811  231744  231639  231554  231520  231503 
  231467  231405  231317  231215  231119  231042  230998  230987  230987  230981 
  230971  230965  244275  244201  244127  244050  243969  243896  243846  243802 
  243733  243644  243576  243542  243507  243442  243360  243280  243220  243197 
  243185  243121  243000  242896  242848  242819  242770  242705  242641  242582 
  242527  242471  242403  242319  242232  242153  242082  242019  241965  241923 
  241879  241804  241700  241617  241581  241561  241522  241459  241377  241283 
  241189  241107  241054  241037  241032  241019  241003  240991  254549  254430 
  254312  254181  254035  253920  253891  253902  253858  253749  253642  253573 
  253522  253472  253417  253356  253300  253268  253241  253176  253072  252982 
  252937  252900  252836  252758  252690  252635  252585  252530  252459  252371 
  252292  252240  252199  252148  252085  252017  251949  251884  251821  251750 
  251671  251601  251556  251517  251456  251371  251273  251179  251116  251093 
  251083  251066  251044  251027  264673  264541  264409  264264  264100  263973 
  263944  263963  263928  263822  263710  263628  263569  263522  263476  263420 
  263364  263320  263280  263218  263133  263053  262997  262947  262884  262812 
  262737  262669  262615  262569  262509  262430  262357  262311  262272  262214 
  262141  262063  261995  261958  261938  261881  261761  261644  261598  261577 
  261521  261428  261332  261249  261187  261144  261107  261066  261023  260983 
  274639  274527  274415  274294  274162  274053  274005  273989  273942  273856 
  273771  273708  273652  273591  273526  273463  273404  273354  273307  273251 
  273182  273105  273029  272963  272913  272860  272781  272691  272629  272594 
  272554  272491  272422  272359  272294  272214  272131  272065  272026  272018 
  272019  271967  271834  271706  271659  271640  271569  271456  271367  271315 
  271262  271189  271108  271033  270959  270882  284637  284539  284440  284336 
  284225  284127  284067  284025  283963  283881  283817  283783  283740  283664 
  283578  283513  283462  283408  283349  283291  283233  283163  283079  282999 
  282941  282889  282817  282736  282676  282638  282598  282540  282475  282408 
  282332  282238  282148  282095  282077  282070  282051  281990  281881  281780 
  281737  281707  281623  281507  281422  281379  281326  281238  281137  281044 
  280955  280861  294754  294643  294533  294416  294289  294181  294123  294089 
  294021  293923  293858  293842  293813  293729  293636  293584  293552  293494 
  293411  293339  293290  293237  293164  293077  292985  292904  292849  292811 
  292767  292708  292641  292574  292514  292467  292410  292325  292236  292185 
  292164  292122  292045  291964  291902  291855  291813  291763  291688  291598 
  291515  291444  291373  291293  291212  291131  291052  290972  304878  304753 
  304629  304496  304351  304229  304169  304141  304086  304002  303936  303906 
  303863  303778  303695  303659  303637  303570  303466  303380  303331  303294 
  303243  303166  303055  302949  302897  302878  302837  302761  302680  302612 
  302558  302517  302473  302410  302342  302295  302254  302177  302064  301971 
  301931  301901  301840  301769  301720  301680  301611  301510  301416  301349 
  301292  301230  301164  301102  314918  314795  314672  314544  314409  314288 
  314205  314160  314140  314123  314076  313988  313890  313809  313752  313720 
  313684  313606  313496  313404  313349  313316  313288  313240  313153  313053 
  312972  312909  312843  312774  312715  312671  312620  312550  312484  312448 
  312426  312385  312318  312237  312151  312069  311991  311903  311796  311710 
  311699  311720  311682  311575  311469  311403  311351  311290  311225  311165 
  324896  324790  324684  324576  324467  324361  324267  324207  324209  324240 
  324204  324069  323929  323854  323816  323773  323713  323630  323534  323448 
  323384  323345  323328  323304  323248  323163  323054  322941  322856  322806 
  322776  322748  322693  322596  322511  322494  322501  322454  322361  322288 
  322253  322193  322073  321924  321785  321697  321701  321747  321733  321642 
  321543  321472  321411  321345  321275  321209  334853  334774  334695  334614 
  334530  334451  334388  334345  334322  334301  334239  334127  334017  333948 
  333894  333823  333743  333674  333614  333550  333481  333428  333398  333366 
  333308  333224  333119  333018  332952  332921  332889  332836  332766  332689 
  332629  332606  332583  332504  332389  332318  332306  332271  332163  332029 
  331916  331841  331809  331798  331770  331713  331644  331574  331504  331433 
  331363  331293  344836  344780  344725  344665  344599  344545  344523  344504 
  344437  344326  344228  344168  344119  344055  343971  343865  343767  343718 
  343703  343666  343593  343522  343474  343424  343345  343253  343174  343116 
  343082  343056  343003  342915  342835  342793  342766  342722  342648  342538 
  342419  342346  342328  342304  342238  342162  342105  342049  341961  341863 
  341802  341781  341750  341684  341607  341536  341470  341399  354894  354842 
  354790  354735  354674  354623  354597  354567  354484  354358  354257  354210 
  354176  354118  354023  353889  353767  353727  353743  353722  353639  353556 
  353511  353466  353386  353295  353231  353191  353152  353103  353038  352962 
  352894  352848  352804  352739  352655  352560  352468  352401  352361  352322 
  352272  352226  352198  352153  352045  351913  351842  351837  351824  351762 
  351682  351612  351548  351477  365017  364950  364883  364816  364749  364682 
  364618  364554  364484  364410  364335  364265  364203  364145  364059  363918 
  363781  363734  363752  363730  363639  363554  363519  363493  363435  363362 
  363301  363245  363169  363081  363017  362987  362948  362867  362772  362698 
  362643  362592  362538  362480  362419  362354  362287  362232  362197  362151 
  362060  361952  361893  361885  361867  361805  361728  361661  361598  361529 
  375144  375062  374979  374896  374811  374729  374652  374584  374527  374474 
  374414  374343  374269  374199  374116  374005  373896  373833  373805  373760 
  373683  373606  373550  373510  373476  373438  373386  373312  373211  373104 
  373040  373030  373004  372915  372810  372749  372717  372675  372616  372554 
  372494  372427  372350  372276  372217  372160  372087  372009  371959  371935 
  371902  371842  371773  371710  371650  371586  385247  385155  385063  384964 
  384857  384766  384722  384698  384640  384547  384472  384432  384383  384294 
  384203  384149  384105  384025  383919  383839  383795  383731  383625  383534 
  383512  383515  383479  383399  383301  383206  383137  383101  383066  383012 
  382957  382921  382882  382803  382697  382618  382579  382539  382469  382385 
  382302  382225  382155  382093  382043  381999  381952  381895  381834  381776 
  381719  381660  395334  395234  395134  395021  394892  394796  394791  394819 
  394765  394630  394525  394493  394461  394377  394295  394273  394262  394172 
  394027  393929  393899  393843  393715  393600  393576  393587  393552  393472 
  393386  393311  393240  393174  393128  393110  393098  393067  393003  392900 
  392781  392697  392659  392628  392574  392496  392397  392300  392230  392183 
  392142  392095  392041  391979  391915  391852  391790  391727  405408  405302 
  405195  405073  404930  404828  404837  404892  404857  404721  404588  404514 
  404467  404421  404376  404336  404284  404197  404089  404006  403954  403894 
  403805  403723  403683  403655  403596  403513  403436  403371  403305  403235 
  403188  403178  403164  403098  403004  402927  402869  402806  402731  402666 
  402622  402564  402464  402357  402290  402263  402247  402221  402172  402095 
  402010  401929  401852  401771  415466  415362  415257  415140  415006  414906 
  414896  414929  414905  414804  414677  414564  414493  414476  414458  414386 
  414284  414203  414147  414089  414019  413955  413904  413857  413803  413738 
  413657  413569  413489  413420  413357  413302  413264  413244  413203  413106 
  412998  412953  412953  412913  412809  412710  412656  412604  412518  412421 
  412355  412327  412325  412326  412289  412198  412089  411991  411899  411800 
  425501  425415  425329  425241  425149  425064  424999  424951  424913  424870 
  424801  424706  424626  424588  424550  424472  424373  424293  424239  424194 
  424147  424091  424023  423957  423904  423850  423774  423678  423579  423491 
  423428  423395  423369  423331  423270  423179  423089  423042  423026  422988 
  422909  422812  422719  422639  422578  422519  422446  422376  422353  422363 
  422338  422245  422129  422027  421932  421828  435518  435458  435397  435343 
  435299  435236  435125  435000  434931  434921  434911  434868  434800  434717 
  434635  434567  434502  434423  434342  434297  434283  434238  434132  434028 
  433981  433954  433891  433790  433677  433577  433518  433504  433486  433429 
  433351  433277  433211  433145  433085  433042  433006  432934  432807  432693 
  432649  432626  432550  432444  432385  432377  432350  432267  432165  432075 
  431990  431898  445526  445483  445441  445405  445378  445334  445240  445120 
  445023  444969  444952  444952  444914  444805  444687  444625  444589  444518 
  444423  444363  444345  444301  444196  444090  444037  444002  443934  443836 
  443737  443660  443621  443613  443590  443515  443417  443331  443258  443189 
  443129  443093  443071  443015  442901  442790  442734  442704  442649  442570 
  442494  442431  442371  442309  442246  442183  442121  442058  455525  455492 
  455459  455427  455395  455363  455324  455263  455153  455023  454955  454969 
  454959  454854  454728  454665  454637  454579  454489  454406  454344  454288 
  454225  454160  454095  454022  453934  453842  453773  453735  453719  453709 
  453674  453588  453472  453354  453256  453201  453179  453155  453111  453052 
  452983  452907  452829  452767  452739  452717  452642  452520  452420  452377 
  452354  452318  452277  452243  465513  465487  465461  465433  465404  465378 
  465361  465326  465231  465096  465007  464992  464976  464902  464808  464740 
  464693  464643  464574  464468  464341  464260  464255  464255  464192  464088 
  463980  463890  463830  463801  463789  463778  463740  463653  463533  463405 
  463303  463268  463274  463242  463153  463071  463032  462997  462928  462856 
  462824  462806  462733  462607  462504  462461  462438  462403  462361  462327 
  475526  475503  475479  475459  475442  475418  475374  475314  475252  475189 
  475122  475051  474996  474963  474925  474852  474770  474720  474675  474555 
  474372  474266  474305  474362  474315  474200  474085  473991  473917  473864 
  473835  473822  473790  473712  473606  473498  473417  473397  473401  473343 
  473211  473097  473062  473055  473025  472970  472902  472827  472753  472683 
  472617  472555  472494  472433  472371  472310  485647  485615  485584  485558 
  485539  485506  485432  485347  485302  485291  485242  485137  485052  485036 
  485025  484951  484849  484792  484753  484640  484458  484347  484380  484434 
  484392  484287  484181  484091  484009  483936  483887  483860  483826  483761 
  483678  483597  483536  483513  483499  483422  483280  483161  483124  483125 
  483113  483065  482965  482848  482780  482764  482735  482660  482568  482486 
  482409  482326  495905  495851  495798  495748  495704  495649  495569  495482 
  495425  495393  495336  495240  495156  495116  495082  495010  494919  494848 
  494791  494709  494600  494514  494479  494452  494393  494313  494233  494160 
  494090  494024  493961  493903  493850  493799  493745  493684  493624  493579 
  493536  493462  493357  493274  493242  493226  493189  493119  493011  492903 
  492854  492862  492848  492775  492681  492600  492525  492442  506208  506129 
  506049  505970  505890  505811  505731  505652  505573  505495  505420  505349 
  505276  505199  505124  505055  504985  504900  504816  504772  504760  504710 
  504585  504451  504367  504317  504269  504217  504168  504116  504043  503949 
  503870  503834  503810  503766  503701  503626  503553  503488  503438  503403 
  503379  503339  503261  503159  503052  502970  502945  502964  502958  502893 
  502808  502735  502668  502594  516484  516381  516278  516172  516063  515961 
  515878  515801  515706  515597  515510  515454  515385  515280  515174  515109 
  515053  514955  514849  514837  514909  514888  514687  514462  514358  514335 
  514315  514281  514246  514205  514120  513993  513893  513870  513876  513851 
  513784  513685  513582  513522  513517  513522  513504  513445  513336  513207 
  513096  513029  513026  513063  513070  513009  512926  512857  512794  512724 
  526745  526620  526495  526365  526229  526106  526016  525939  525831  525700 
  525604  525558  525491  525361  525230  525167  525122  525011  524887  524907 
  525053  525058  524787  524478  524356  524359  524366  524349  524328  524293 
  524195  524036  523916  523908  523943  523937  523871  523749  523618  523561 
  523595  523635  523623  523548  523412  523259  523142  523085  523101  523161 
  523182  523125  523041  522972  522913  522842  537024  536875  536727  536570 
  536404  536257  536165  536091  535966  535802  535694  535663  535603  535442 
  535280  535220  535190  535065  534919  534973  535203  535238  534889  534487 
  534345  534375  534410  534412  534408  534382  534272  534080  533939  533945 
  534009  534022  533954  533807  533645  533594  533673  533757  533749  533654 
  533486  533307  533186  533145  533183  533261  533294  533241  533160  533096 
  533042  532976  -17888   -8070    1749   11569   21390   31208   41021   50870 
   60822   70873   80926   90923  100869  110775  120657  130530  140417  150344 
  160292  170198  180057  189967  199991  210024  219953  229836  239782  249790 
  259779  269715  279624  289529  299443  309382  319353  329364  339374  349310 
  359174  369048  378977  388927  398869  408834  418869  428896  438774  448552 
  458488  468579  478626  488511  498267  508062  517892  527698  -18029   -8192 
    1647   11487   21328   31165   40995   50853   60801   70835   80869   90850 
  100790  110703  120599  130484  140379  150307  160254  170170  180049  189965 
  199968  209978  219911  229809  239755  249749  259726  269662  279578  289493 
  299415  309350  319308  329301  339295  349231  359107  368994  378928  388882 
  398831  408798  418814  428819  438704  448508  458418  468496  478546  488424 
  498222  508051  517907  527744  -18167   -8310    1546   11406   21267   31122 
   40967   50835   60780   70798   80812   90778  100712  110631  120539  130437 
  140340  150269  160215  170140  180038  189961  199944  209932  219869  229781 
  239728  249707  259673  269608  279531  289457  299386  309318  319264  329238 
  339217  349151  359041  368940  378879  388837  398793  408761  418759  428743 
  438634  448463  458375  468414  478437  488336  498177  508039  517922  527792 
  -18316   -8438    1440   11321   21204   31080   40943   50821   60761   70760 
   80754   90704  100633  110560  120483  130394  140306  150236  160181  170116 
  180035  189965  199924  209885  219825  229757  239706  249670  259623  269557 
  279489  289426  299362  309289  319220  329175  339137  349070  358972  368884 
  378831  388796  398765  408737  418711  428666  438562  448423  458337  468334 
  478327  488251  498142  508046  517962  527870  -18499   -8593    1314   11224 
   21138   31043   40929   50817   60749   70724   80692   90626  100552  110491 
  120433  130362  140284  150214  160156  170103  180050  189987  199911  209836 
  219780  229739  239695  249642  259581  269514  279455  289405  299349  309267 
  319179  329110  339055  348984  358898  368825  378785  388765  398754  408731 
  418674  428588  438488  448388  458309  468256  478213  488168  498122  508077 
  518033  527989  -18646   -8739    1194   11131   21072   31003   40910   50809 
   60735   70687   80631   90550  100472  110421  120379  130324  140256  150186 
  160125  170083  180054  189998  199893  209788  219736  229716  239675  249607 
  259531  269465  279413  289376  299326  309239  319135  329047  338975  348902 
  358829  368770  378736  388722  398721  408701  418623  428511  438416  448345 
  458267  468175  478102  488078  498076  508066  518048  528036  -18741   -8804 
    1133   11073   21017   30952   40864   50769   60699   70652   80588   90490 
  100397  110340  120300  130247  140182  150116  160058  170020  179994  189944 
  199849  209751  219699  229670  239616  249535  259453  269386  279336  289303 
  299260  309182  319085  328991  338907  348837  358781  368730  378680  388639 
  398613  408581  418519  428436  438353  448274  458185  468085  478005  487968 
  497950  507925  517893  527866  -18722   -8804    1122   11042   20964   30880 
   40784   50691   60636   70609   80553   90442  100327  110252  120199  130139 
  140072  150013  159966  169922  179876  189826  199773  209718  219661  229597 
  239518  249431  259350  269283  279233  289200  299163  309104  319026  328936 
  338848  348788  358751  368702  378621  388531  398456  408405  418382  428361 
  438298  448191  458083  467999  477927  487860  497794  507728  517661  527594 
  -18722   -8806    1089   10984   20880   30775   40671   50586   60547   70540 
   80494   90381  100256  110169  120106  130039  139973  149927  159894  169838 
  179750  189682  199668  209660  219598  229498  239403  249326  259256  269192 
  279145  289120  299092  309035  318956  328868  338790  348745  358723  368673 
  378566  388444  398344  408283  418278  428287  438239  448132  458023  467942 
  477872  487800  497728  507656  517584  527513  -18775   -8881    1001   10881 
   20758   30641   40538   50465   60438   70439   80403   90300  100183  110098 
  120033  129967  139906  149876  159857  169785  179651  189550  199551  209569 
  219503  229385  239293  249239  259187  269127  279087  289079  299060  308982 
  318874  328785  338727  348700  358681  368626  378517  388396  398305  408248 
  418225  428213  438177  448107  458016  467917  477835  487790  497764  507732 
  517693  527662  -18876   -8989     893   10775   20655   30538   40432   50354 
   60329   70340   80316   90223  100114  110035  119974  129905  139841  149812 
  159798  169731  179597  189486  199468  209467  219397  229289  239214  249177 
  259132  269072  279032  289035  299016  308913  318778  328694  338665  348643 
  358603  368539  378455  388366  398285  408217  418172  428145  438122  448087 
  458012  467896  477800  487775  497782  507777  517760  527753  -18996   -9105 
     797   10703   20613   30515   40392   50277   60237   70266   80260   90167 
  100054  109979  119921  129842  139757  149704  159684  169655  179596  189524 
  199449  209374  219301  229236  239187  249145  259088  269016  278967  288960 
  298929  308813  318671  328608  338606  348572  358484  368407  378375  388337 
  398244  408140  418090  428085  438080  448052  457978  467861  477761  487723 
  497716  507698  517668  527646  -19098   -9183     733   10656   20593   30514 
   40380   50236   60178   70210   80213   90126  100015  109939  119876  129787 
  139685  149613  159585  169592  179607  189571  199446  209304  219233  229213 
  239183  249125  259050  268972  278918  288896  298851  308728  318589  328540 
  338552  348506  358385  368298  378302  388297  398194  408064  418016  428032 
  438038  448003  457927  467820  477723  487668  497635  507594  517544  527502 
  -19144   -9225     694   10617   20547   30466   40353   50236   60171   70162 
   80148   90091  100011  109928  119842  129750  139664  149608  159585  169584 
  179581  189530  199404  209273  219217  229207  239173  249101  259022  268956 
  278912  288888  298835  308708  318566  328507  338507  348464  358361  368281 
  378263  388238  398145  408035  417987  427987  437981  447945  457876  467780 
  477692  487638  497600  507556  517508  527463  -19189   -9272     645   10562 
   20479   30389   40313   50246   60177   70110   80063   90040  100000  109911 
  119802  129716  139661  149632  159588  169579  179514  189427  199329  209247 
  219208  229187  239140  249066  258993  268938  278903  288883  298833  308711 
  318569  328487  338459  348426  358369  368302  378237  388167  398090  408020 
  417975  427950  437920  447876  457808  467718  477639  487596  497570  507537 
  517500  527466  -19304   -9375     561   10486   20409   30336   40275   50216 
   60133   70033   79961   89934   99904  109825  119729  129657  139613  149576 
  159535  169478  179402  189319  199240  209175  219135  229106  239068  249015 
  258946  268869  278813  288792  298761  308668  318547  328452  338393  348359 
  358333  368283  378192  388094  398018  407967  417940  427920  437873  447796 
  457701  467604  477529  487494  497477  507454  517424  527399  -19473   -9520 
     432   10373   20345   30307   40240   50146   60043   69944   79861   89800 
   99748  109694  119638  129584  139525  149452  159372  169310  179274  189232 
  199157  209074  219017  228985  238972  248952  258884  268765  278668  288644 
  298636  308582  318494  328399  338317  348270  358252  368212  378124  388026 
  397938  407886  417878  427879  437826  447713  457588  467483  477409  487374 
  497357  507334  517305  527280  -19573   -9611     352   10308   20297   30268 
   40186   50067   59962   69884   79807   89717   99642  109610  119590  129537 
  139450  149348  159253  169201  179195  189178  199106  209012  218937  228893 
  238887  248886  258821  268684  278569  288542  298543  308505  318430  328340 
  338254  348195  358160  368114  378038  387956  397875  407820  417803  427796 
  437745  447647  457539  467444  477372  487330  497301  507268  517230  527195 
  -19533   -9589     355   10303   20259   30202   40106   49991   59906   69858 
   79797   89699   99616  109596  119586  129515  139399  149290  159216  169180 
  179171  189149  199086  209000  218916  228851  238826  248815  258756  268638 
  278540  288511  298500  308446  318361  328279  338209  348143  358075  368010 
  377949  387892  397836  407780  417726  427676  437633  447594  457545  467481 
  477417  487363  497313  507261  517207  527155  -19536   -9612     312   10261 
   20182   30097   39998   49900   59836   69806   79759   89671   99592  109563 
  119539  129453  139329  149234  159188  169162  179133  189095  199042  208977 
  218900  228826  238771  248726  258667  268589  278524  288487  298446  308369 
  318278  328214  338169  348101  358002  367920  377882  387857  397808  407737 
  417652  427572  437529  447520  457515  467493  477452  487387  497310  507237 
  517168  527095  -19625   -9709     207   10123   20040   29956   39870   49791 
   59734   69697   79653   89587   99518  109461  119401  129314  139217  149152 
  159122  169093  179045  188992  198947  208903  218854  228795  238712  248618 
  258550  268517  278487  288430  298352  308262  318182  328144  338126  348061 
  357946  367859  377848  387844  397780  407681  417588  427513  437456  447417 
  457409  467427  477421  487351  497249  507158  517077  526988  -19734   -9813 
     107   10026   19943   29864   39770   49711   59654   69596   79541   89488 
   99432  109351  119292  129211  139119  149073  159044  169009  178957  188898 
  198842  208797  218773  228743  238660  248542  258468  268461  278447  288371 
  298265  308169  318100  328081  338082  348028  357916  367832  377821  387814 
  397743  407641  417553  427482  437405  447329  457304  467339  477353  487279 
  497161  507058  516970  526871  -19762   -9845      72    9986   19894   29810 
   39752   49711   59655   69575   79492   89419   99354  109294  119233  129162 
  139088  149027  158983  168952  178922  188868  198771  208678  218653  228662 
  238624  248540  258477  268455  278421  288339  298233  308132  318055  328032 
  338039  348005  357919  367833  377778  387738  397693  407629  417555  427459 
  437366  447292  457264  467280  477274  487193  497076  506972  516880  526780 
  -19791   -9868      54    9973   19886   29823   39771   49740   59683   69586 
   79472   89367   99290  109261  119242  129158  139072  148995  158933  168907 
  178903  188857  198722  208609  218540  228566  238574  248543  258497  268448 
  278389  288314  298225  308123  318031  327992  337989  347966  357905  367820 
  377731  387677  397641  407619  417539  427423  437327  447271  457243  467227 
  477191  487110  497007  506912  516823  526731  -19913   -9970     -27    9914 
   19851   29794   39755   49719   59653   69549   79425   89304   99219  109200 
  119195  129138  139038  148945  158880  168848  178834  188790  198680  208559 
  218494  228475  238464  248445  258413  268367  278317  288264  298197  308103 
  318007  327949  337919  347876  357809  367743  377698  387658  397600  407525 
  417438  427352  437279  447221  457179  467148  477109  487043  496965  506890 
  516820  526748  -20170  -10195    -220    9757   19727   29719   39692   49640 
   59562   69463   79351   89238   99152  109115  119093  129036  138952  148876 
  158820  168773  178729  188684  198635  208573  218489  228398  238329  248288 
  258263  268246  278225  288187  298128  308051  317969  327900  337837  347758 
  357672  367634  377669  387642  397558  407393  417300  427268  437225  447153 
  457092  467062  477036  486988  496929  506874  516823  526769  -20314  -10330 
    -346    9641   19623   29620   39581   49511   59433   69359   79283   89203 
   99123  109047  118974  128908  138851  148797  158743  168687  178634  188594 
  198576  208545  218463  228353  238256  248191  258167  268173  278160  288089 
  297999  307942  317904  327844  337757  347663  357583  367563  377613  387587 
  397491  407340  417224  427212  437178  447101  457036  467010  476987  486935 
  496868  506806  516749  526688  -20297  -10334    -372    9602   19562   29515 
   39445   49361   59293   69253   79225   89188   99094  108995  118862  128786 
  138755  148718  158658  168602  178567  188540  198506  208461  218399  228324 
  238244  248171  258144  268159  278125  287985  297868  307798  317818  327781 
  337685  347597  357549  367531  377526  387495  397400  407286  417217  427181 
  437132  447063  457010  466985  476951  486874  496777  506687  516604  526515 
  -20264  -10324    -385    9573   19503   29430   39343   49253   59211   69164 
   79149   89120   99051  108920  118781  128709  138687  148652  158589  168543 
  178533  188514  198448  208365  218305  228263  238209  248150  258131  268146 
  278092  287907  297766  307689  317738  327713  337613  347532  357499  367470 
  377414  387352  397305  407264  417205  427132  437062  447004  456963  466936 
  476889  486793  496672  506559  516455  526345  -20343  -10425    -478    9472 
   19428   29379   39306   49219   59148   69101   79050   88976   98889  108807 
  118739  128693  138658  148609  158551  168520  178525  188504  198408  208285 
  218201  228154  238119  248091  258089  268101  278043  287867  297725  307648 
  317675  327641  337546  347462  357413  367364  377295  387257  397223  407212 
  417150  427052  436968  446915  456880  466849  476795  486695  496571  506455 
  516347  526235  -20455  -10496    -536    9427   19381   29356   39296   49208 
   59127   69061   78977   88891   98796  108717  118715  128693  138645  148585 
  158529  168500  178499  188470  198365  208233  218133  228070  238038  248028 
  258030  268027  277973  287845  297710  307644  317617  327574  337509  347433 
  357354  367281  377224  387186  397165  407137  417070  426980  436901  446846 
  456803  466766  476710  486616  496504  506398  516299  526195  -20443  -10486 
    -530    9430   19399   29357   39279   49176   59095   69045   78974   88856 
   98746  108698  118687  128669  138632  148576  158510  168456  178420  188377 
  198304  208217  218136  228068  238021  247990  257963  267930  277883  287821 
  297743  307646  317555  327519  337518  347474  357367  367271  377233  387206 
  397134  407044  416982  426943  436894  446824  456760  466713  476659  486578 
  496483  506393  516308  526221  -20389  -10449    -509    9435   19385   29347 
   39244   49126   59047   69017   78947   88862   98788  108707  118652  128624 
  138604  148558  158480  168393  178317  188259  198229  208205  218157  228077 
  238023  247961  257898  267830  277784  287771  297708  307627  317498  327474 
  337493  347467  357386  367277  377243  387171  397086  406973  416902  426920 
  436894  446803  456710  466651  476600  486535  496461  506390  516322  526253 
  -20423  -10483    -548    9392   19340   29280   39183   49066   58976   68928 
   78890   88837   98768  108681  118602  128562  138544  148500  158418  168320 
  178224  188159  198150  208156  218125  228063  237993  247922  257841  267754 
  277690  287668  297639  307554  317459  327436  337462  347408  357330  367224 
  377159  387089  396975  406892  416847  426855  436844  446728  456622  466538 
  476488  486437  496386  506335  516284  526234  -20546  -10603    -660    9286 
   19214   29177   39102   49004   58900   68848   78793   88730   98684  108623 
  118552  128507  138477  148428  158350  168255  178157  188087  198075  208081 
  218056  228001  237937  247868  257781  267696  277608  287544  297493  307453 
  317413  327387  337348  347294  357223  367135  377031  386953  396850  406805 
  416801  426791  436738  446625  456519  466416  476362  486320  496284  506245 
  516205  526165  -20566  -10632    -720    9218   19157   29093   39016   48933 
   58857   68791   78737   88652   98585  108551  118535  128508  138461  148400 
  158326  168236  178135  188052  198018  208007  217984  227943  237880  247799 
  257713  267631  277547  287459  297387  307360  317348  327300  337221  347156 
  357118  367061  376958  386880  396800  406777  416758  426712  436651  446545 
  456440  466357  476292  486244  496202  506158  516111  526065  -20449  -10549 
    -649    9249   19165   29036   38935   48884   58839   68800   78729   88611 
   98505  108475  118500  128491  138439  148373  158303  168219  178133  188033 
  197972  207940  217921  227893  237824  247719  257627  267575  277510  287421 
  297332  307284  317249  327191  337116  347043  357030  367008  376942  386864 
  396808  406760  416698  426626  436551  446485  456418  466349  476280  486214 
  496147  506079  516010  525942  -20444  -10555    -666    9221   19121   28988 
   38891   48845   58811   68780   78701   88558   98432  108395  118457  128424 
  138392  148322  158265  168168  178080  187972  197903  207866  217851  227830 
  237755  247639  257555  267532  277500  287406  297293  307221  317172  327096 
  337002  346949  356953  366955  376916  386854  396783  406707  416626  426549 
  436467  446397  456351  466327  476294  486209  496097  505992  515897  525795 
  -20687  -10762    -836    9089   18992   28940   38887   48832   58774   68703 
   78605   88477   98367  108318  118301  128261  138224  148171  158119  168061 
  177959  187877  197807  207788  217776  227748  237671  247566  257507  267519 
  277472  287391  297249  307167  317120  327047  336963  346881  356885  366890 
  376853  386786  396701  406616  416550  426492  436399  446313  456259  466272 
  476250  486174  496039  505899  515780  525647  -20939  -10975   -1011    8955 
   18923   28889   38864   48789   58713   68594   78518   88409   98347  108278 
  118238  128166  138090  148043  158001  167964  177883  187787  197726  207732 
  217717  227669  237592  247510  257475  267468  277433  287344  297194  307118 
  317080  327022  336928  346864  356844  366823  376772  386701  396619  406541 
  416484  426431  436338  446252  456195  466207  476181  486126  495964  505822 
  515701  525567  -20887  -10940    -994    8951   18894   28836   38784   48730 
   58655   68557   78460   88383   98326  108295  118255  128151  138017  147960 
  157986  167965  177835  187734  197688  207698  217687  227609  237531  247475 
  257442  267422  277367  287247  297124  307070  317058  327029  336958  346904 
  356830  366756  376689  386628  396570  406509  416432  426347  436282  446241 
  456202  466145  476068  485974  495872  505773  515677  525580  -20720  -10812 
    -905    8998   18898   28791   38699   48658   58599   68546   78473   88377 
   98313  108283  118252  128162  138042  147976  157974  167941  177835  187708 
  197666  207660  217645  227551  237477  247438  257394  267327  277238  287135 
  297049  307012  316995  326981  336952  346888  356801  366683  376611  386566 
  396525  406469  416377  426277  436240  446220  456173  466075  475956  485836 
  495785  505723  515648  525582  -20712  -10815    -918    9001   18882   28773 
   38674   48605   58545   68504   78451   88370   98293  108251  118210  128127 
  138025  147975  157970  167924  177800  187676  197624  207602  217550  227476 
  237417  247375  257316  267225  277125  287042  296977  306931  316902  326900 
  336874  346841  356715  366599  376544  386509  396448  406370  416303  426254 
  436215  446171  456099  465994  475886  485799  495721  505639  515554  525470 
  -20943  -11009   -1074    8865   18810   28750   38668   48575   58494   68440 
   78403   88341   98266  108175  118087  128021  137978  147941  157899  167821 
  177736  187646  197568  207495  217439  227395  237354  247308  257237  267137 
  277040  286977  296927  306864  316827  326767  336748  346694  356600  366537 
  376486  386439  396363  406295  416232  426206  436174  446050  455989  465931 
  475874  485804  495666  505539  515426  525304  -21169  -11196   -1224    8730 
   18742   28739   38668   48545   58439   68381   78349   88315   98248  108120 
  118016  127931  137933  147905  157826  167738  177663  187593  197516  207442 
  217379  227330  237300  247276  257213  267098  276994  286953  296934  306879 
  316797  326708  336637  346550  356504  366471  376437  386388  396313  406238 
  416189  426150  436083  445993  455931  465916  475843  485761  495600  505451 
  515318  525175  -21240  -11259   -1280    8707   18697   28681   38624   48494 
   58392   68330   78292   88249   98187  108099  118005  127953  137890  147827 
  157758  167679  177604  187530  197469  207422  217352  227284  237248  247224 
  257170  267081  276970  286949  296920  306881  316803  326699  336561  346470 
  356432  366437  376385  386316  396278  406214  416155  426035  435968  445942 
  455912  465864  475805  485672  495522  505376  515238  525095  -21257  -11285 
   -1315    8662   18646   28623   38555   48430   58328   68279   78242   88181 
   98115  108061  117976  127922  137827  147747  157686  167623  177553  187480 
  197412  207347  217281  227225  237188  247175  257116  267012  276926  286901 
  296868  306832  316760  326653  336509  346410  356375  366368  376299  386230 
  396197  406148  416089  425957  435873  445846  455822  465772  475693  485576 
  495438  505306  515182  525054  -21313  -11346   -1378    8574   18569   28552 
   38472   48360   58270   68226   78180   88097   98023  107953  117892  127814 
  137744  147675  157612  167564  177529  187467  197343  207254  217192  227166 
  237125  247030  256977  266893  276855  286802  296744  306694  316641  326559 
  336469  346384  356325  366265  376186  386111  396067  406035  415992  425926 
  435808  445698  455612  465557  475550  485489  495355  505237  515137  525025 
  -21338  -11378   -1419    8522   18507   28480   38397   48293   58207   68167 
   78123   88032   97954  107875  117810  127725  137669  147610  157553  167514 
  177487  187399  197282  207186  217125  227109  237053  246969  256887  266815 
  276787  286709  296646  306584  316512  326482  336436  346368  356283  366180 
  376096  386026  395959  405907  415899  425858  435774  445621  455501  465440 
  475458  485415  495279  505161  515066  524956  -21291  -11348   -1407    8539 
   18492   28439   38347   48234   58147   68103   78065   88011   97944  107873 
  117795  127707  137617  147552  157513  167475  177403  187327  197241  207170 
  217109  227059  237000  246944  256887  266820  276741  286654  296573  306514 
  316473  326448  336404  346358  356248  366146  376054  385983  395907  405844 
  415830  425802  435765  445630  455525  465494  475429  485354  495209  505076 
  514955  524826  -21221  -11298   -1375    8550   18479   28410   38307   48200 
   58111   68043   78010   87999   97945  107881  117795  127691  137577  147503 
  157470  167433  177332  187246  197204  207167  217106  227022  236951  246919 
  256875  266799  276703  286617  296554  306498  316448  326412  336378  346314 
  356207  366105  376019  385938  395868  405805  415765  425723  435686  445637 
  455577  465505  475411  485295  495139  504987  514840  524689  -21224  -11287 
   -1375    8538   18457   28374   38271   48155   58059   68001   77973   87961 
   97939  107879  117784  127663  137540  147465  157434  167377  177263  187185 
  197149  207121  217078  226966  236898  246875  256834  266752  276658  286574 
  296496  306425  316366  326331  336308  346254  356157  366049  375956  385879 
  395813  405755  415683  425605  435559  445525  455496  465443  475353  485232 
  495064  504902  514750  524592  -21325  -11398   -1472    8458   18398   28333 
   38231   48105   58009   67967   77944   87908   97854  107782  117696  127599 
  137504  147431  157377  167314  177229  187145  197082  207028  216973  226917 
  236839  246741  256667  266640  276609  286525  296415  306321  316252  326226 
  336224  346186  356094  365983  375880  385796  395745  405697  415592  425450 
  435377  445334  455314  465326  475263  485166  494986  504820  514673  524515 
  -21429  -11491   -1554    8388   18345   28293   38191   48056   57959   67931 
   77913   87859   97782  107701  117621  127543  137468  147395  157323  167255 
  177189  187107  197019  206940  216889  226868  236781  246623  256559  266540 
  276533  286478  296351  306226  316148  326129  336144  346120  356033  365920 
  375808  385720  395680  405605  415505  425332  435200  445142  455137  465204 
  475172  485101  494909  504738  514592  524430  -21501  -11558   -1616    8333 
   18299   28255   38152   48009   57911   67892   77879   87816   97725  107638 
  117561  127494  137431  147358  157274  167200  177138  187065  196960  206857 
  216808  226787  236726  246552  256444  266454  276472  286433  296285  306142 
  316055  326039  336068  346057  355976  365862  375742  385648  395620  405537 
  415422  425201  435035  444970  454998  465063  475089  485010  494833  504654 
  514507  524340  -21594  -11641   -1690    8269   18248   28216   38113   47960 
   57862   67855   77848   87769   97658  107563  117490  127439  137395  147322 
  157225  167145  177091  187023  196901  206775  216727  226726  236638  246456 
  256329  266351  276411  286361  296218  306075  315983  325956  335971  345967 
  355905  365800  375671  385592  395535  405469  415311  425071  434868  444793 
  454825  464943  475004  484940  494757  504571  514424  524253  -22334  -22342 
  -22353  -22382  -22424  -22412  -22286  -22130  -22084  -22132  -22114  -21992 
  -21901  -21915  -21925  -21820  -21672  -21605  -21617  -21618  -21571  -21505 
  -21437  -21359  -21259  -21142  -21015  -20889  -20780  -20697  -20652  -20641 
  -20614  -20539  -20476  -20501  -20546  -20484  -20326  -20195  -20134  -20057 
  -19913  -19795  -19804  -19840  -19742  -19557  -19500  -19554  -19580  -19504 
  -19359  -19241  -19143  -19026  -12405  -12406  -12409  -12428  -12457  -12443 
  -12334  -12200  -12157  -12189  -12169  -12063  -11975  -11969  -11959  -11860 
  -11729  -11668  -11671  -11663  -11613  -11547  -11482  -11407  -11310  -11200 
  -11086  -10978  -10884  -10811  -10765  -10739  -10701  -10625  -10561  -10567 
  -10591  -10532  -10397  -10280  -10213  -10134  -10005   -9898   -9894   -9910 
   -9814   -9647   -9570   -9618   -9645   -9565   -9443   -9342   -9257   -9157 
   -2480   -2474   -2469   -2477   -2494   -2476   -2384   -2271   -2229   -2246 
   -2223   -2131   -2049   -2023   -1994   -1900   -1787   -1731   -1726   -1708 
   -1655   -1590   -1528   -1456   -1362   -1257   -1156   -1066    -988    -925 
    -876    -838    -788    -712    -646    -633    -635    -579    -468    -364 
    -291    -210     -96      -2      16      21     114     264     341     318 
     306     374     474     557     628     711    7458    7470    7481    7483 
    7479    7499    7571    7658    7697    7695    7720    7795    7872    7922 
    7975    8064    8157    8207    8220    8246    8302    8368    8430    8500 
    8589    8684    8770    8841    8901    8953    9003    9059    9125    9203 
    9271    9302    9320    9371    9457    9546    9627    9713    9811    9891 
    9925    9953   10042   10169   10245   10250   10257   10314   10390   10456 
   10514   10580   17426   17441   17455   17466   17473   17491   17535   17586 
   17617   17630   17656   17710   17783   17865   17951   18037   18108   18146 
   18166   18199   18257   18325   18393   18465   18544   18622   18688   18740 
   18778   18814   18867   18946   19036   19122   19193   19240   19276   19317 
   19374   19449   19541   19634   19715   19780   19831   19885   19969   20070 
   20143   20178   20207   20253   20306   20354   20401   20449   27350   27395 
   27414   27434   27454   27474   27494   27515   27541   27569   27598   27634 
   27700   27808   27922   28004   28053   28084   28111   28153   28214   28283 
   28351   28421   28494   28563   28615   28648   28669   28693   28748   28844 
   28949   29036   29108   29174   29231   29270   29303   29363   29462   29559 
   29624   29676   29740   29816   29898   29982   30055   30114   30160   30194 
   30222   30253   30286   30317   37214   37249   37285   37322   37360   37395 
   37423   37450   37486   37529   37565   37598   37657   37758   37865   37937 
   37981   38017   38057   38112   38181   38241   38286   38340   38427   38518 
   38573   38596   38614   38644   38700   38782   38866   38934   39003   39094 
   39188   39244   39269   39316   39404   39492   39548   39595   39660   39742 
   39832   39924   40006   40074   40118   40136   40144   40156   40173   40186 
   47023   47072   47101   47157   47213   47269   47325   47382   47441   47499 
   47548   47590   47641   47710   47782   47840   47889   47942   48003   48074 
   48145   48191   48206   48244   48348   48469   48540   48567   48594   48641 
   48694   48746   48791   48830   48888   48999   49130   49214   49251   49292 
   49360   49429   49481   49528   49589   49667   49765   49870   49962   50028 
   50068   50081   50084   50092   50103   50111   56907   56935   56991   57045 
   57098   57154   57220   57294   57370   57445   57510   57563   57608   57649 
   57688   57727   57778   57855   57949   58027   58075   58105   58135   58187 
   58277   58378   58457   58513   58560   58604   58649   58693   58729   58752 
   58794   58895   59026   59131   59199   59255   59309   59359   59403   59452 
   59519   59600   59687   59773   59856   59930   59990   60031   60064   60101 
   60142   60180   66884   66945   66978   67010   67041   67076   67123   67188 
   67271   67364   67443   67498   67539   67573   67599   67618   67659   67761 
   67893   67969   67974   67993   68080   68175   68221   68250   68322   68422 
   68491   68519   68553   68616   68675   68706   68735   68800   68895   69005 
   69114   69198   69250   69286   69322   69373   69456   69546   69607   69645 
   69702   69790   69887   69979   70069   70161   70254   70347   76830   76869 
   76931   76961   76990   77022   77059   77111   77194   77293   77371   77413 
   77450   77499   77539   77547   77568   77673   77825   77906   77896   77914 
   78033   78150   78168   78152   78208   78319   78400   78434   78471   78539 
   78611   78668   78714   78759   78818   78919   79047   79148   79198   79230 
   79269   79328   79418   79510   79554   79563   79596   79676   79784   79911 
   80043   80173   80300   80430   86665   86706   86773   86842   86913   86980 
   87035   87090   87167   87254   87307   87321   87353   87439   87519   87529 
   87523   87598   87738   87835   87863   87899   87988   88076   88107   88116 
   88152   88221   88301   88378   88437   88476   88528   88620   88719   88781 
   88826   88906   89018   89109   89159   89198   89252   89322   89406   89485 
   89533   89556   89580   89622   89699   89820   89959   90088   90211   90338 
   96510   96593   96676   96761   96840   96936   97012   97076   97144   97209 
   97239   97236   97268   97378   97486   97510   97495   97535   97635   97738 
   97818   97880   97929   97975   98025   98072   98105   98140   98214   98318 
   98390   98408   98442   98552   98687   98774   98825   98887   98966   99041 
   99105   99166   99231   99300   99370   99438   99499   99548   99577   99593 
   99635   99725   99835   99934  100025  100122  106514  106588  106661  106733 
  106805  106877  106950  107019  107079  107124  107152  107173  107217  107303 
  107390  107437  107456  107479  107523  107602  107708  107797  107844  107872 
  107911  107961  108019  108084  108156  108228  108282  108318  108369  108462 
  108571  108665  108738  108794  108845  108918  109017  109109  109167  109213 
  109275  109348  109419  109481  109527  109560  109595  109642  109694  109743 
  109789  109837  116611  116652  116691  116728  116776  116805  116861  116929 
  116983  117020  117063  117120  117177  117222  117272  117341  117406  117429 
  117444  117476  117586  117695  117759  117791  117809  117843  117932  118046 
  118118  118138  118165  118235  118317  118382  118444  118526  118615  118679 
  118727  118804  118918  119017  119064  119097  119164  119251  119329  119394 
  119460  119528  119575  119585  119581  119584  119592  119596  126570  126601 
  126655  126677  126695  126720  126762  126818  126878  126939  127002  127063 
  127113  127149  127195  127272  127353  127390  127397  127440  127536  127640 
  127716  127762  127780  127810  127900  128020  128086  128092  128116  128199 
  128293  128354  128401  128458  128529  128614  128704  128782  128835  128878 
  128930  128997  129089  129189  129270  129336  129414  129506  129567  129568 
  129545  129533  129532  129521  136386  136438  136490  136524  136585  136639 
  136677  136717  136787  136883  136960  137000  137034  137085  137151  137226 
  137298  137353  137399  137458  137537  137621  137696  137754  137791  137830 
  137902  137989  138048  138074  138112  138188  138275  138349  138405  138440 
  138483  138587  138728  138799  138766  138764  138807  138928  139045  139142 
  139218  139283  139364  139462  139534  139550  139543  139547  139559  139563 
  146218  146293  146368  146424  146516  146596  146647  146688  146755  146843 
  146910  146940  146969  147028  147102  147175  147243  147303  147362  147432 
  147516  147595  147653  147702  147755  147813  147872  147929  147981  148030 
  148085  148151  148222  148292  148355  148400  148451  148555  148687  148743 
  148698  148700  148762  148900  149001  149065  149120  149181  149258  149348 
  149423  149466  149495  149530  149571  149608  156139  156228  156317  156408 
  156501  156588  156661  156719  156767  156807  156846  156887  156932  156981 
  157039  157113  157189  157242  157283  157353  157456  157541  157578  157607 
  157669  157747  157807  157850  157898  157959  158022  158081  158137  158189 
  158249  158328  158420  158507  158576  158615  158633  158678  158786  158900 
  158953  158966  158994  159049  159119  159193  159267  159340  159412  159485 
  159559  159633  166151  166233  166315  166407  166491  166573  166648  166707 
  166733  166743  166779  166857  166930  166960  166986  167051  167134  167192 
  167229  167290  167380  167457  167496  167532  167604  167689  167753  167796 
  167843  167900  167959  168014  168064  168111  168172  168271  168382  168451 
  168480  168515  168585  168684  168802  168898  168917  168899  168917  168978 
  169042  169097  169165  169263  169373  169478  169579  169684  176163  176234 
  176306  176380  176457  176527  176576  176605  176619  176642  176717  176849 
  176952  176964  176951  176992  177076  177159  177225  177273  177307  177350 
  177420  177505  177587  177662  177727  177782  177828  177869  177912  177964 
  178023  178086  178157  178244  178331  178394  178436  178484  178553  178650 
  178773  178875  178897  178880  178909  178987  179054  179094  179153  179261 
  179390  179508  179618  179736  186132  186194  186257  186322  186391  186452 
  186486  186493  186506  186549  186656  186819  186909  186936  186890  186914 
  186995  187105  187209  187255  187241  187255  187352  187476  187564  187626 
  187692  187760  187810  187838  187870  187922  187989  188066  188144  188210 
  188268  188334  188405  188462  188502  188571  188703  188831  188868  188856 
  188895  188986  189064  189109  189164  189258  189368  189468  189562  189661 
  196082  196139  196195  196253  196314  196369  196411  196441  196467  196507 
  196597  196734  196833  196830  196793  196807  196882  197002  197129  197194 
  197189  197202  197293  197407  197488  197547  197617  197693  197751  197787 
  197825  197877  197942  198016  198088  198144  198196  198270  198356  198406 
  198410  198454  198606  198740  198810  198791  198822  198915  199013  199088 
  199149  199203  199253  199305  199357  199407  206039  206089  206139  206187 
  206233  206277  206347  206420  206467  206495  206546  206629  206693  206700 
  206691  206744  206814  206900  207025  207111  207146  207182  207251  207336 
  207397  207457  207528  207608  207675  207725  207773  207829  207891  207960 
  208028  208087  208144  208218  208298  208337  208331  208404  208523  208682 
  208726  208708  208737  208830  208943  209046  209112  209127  209121  209125 
  209137  209141  216034  216071  216108  216139  216161  216199  216282  216385 
  216458  216491  216515  216549  216585  216619  216660  216716  216787  216865 
  216946  217027  217108  217181  217241  217291  217338  217391  217460  217538 
  217607  217663  217717  217778  217848  217930  218013  218083  218140  218193 
  218242  218286  218330  218396  218495  218586  218623  218637  218691  218790 
  218902  219001  219062  219067  219049  219042  219043  219037  225969  226008 
  226047  226081  226112  226140  226219  226327  226416  226468  226491  226496 
  226517  226581  226670  226757  226826  226863  226886  226950  227066  227175 
  227232  227262  227297  227345  227409  227480  227545  227599  227656  227726 
  227810  227908  228005  228082  228137  228165  228185  228243  228351  228422 
  228485  228496  228524  228578  228663  228766  228867  228952  229005  229018 
  229015  229020  229030  229035  235815  235873  235932  235992  236055  236112 
  236170  236232  236308  236389  236445  236466  236493  236561  236651  236738 
  236803  236824  236825  236881  237007  237123  237173  237196  237239  237298 
  237361  237422  237477  237531  237595  237677  237765  237851  237929  237996 
  238049  238085  238116  238185  238300  238373  238428  238443  238466  238527 
  238608  238701  238797  238886  238947  238967  238970  238980  238997  239008 
  245570  245666  245763  245847  245986  246099  246130  246119  246162  246271 
  246378  246443  246479  246540  246595  246659  246717  246746  246763  246822 
  246934  247033  247076  247104  247166  247246  247313  247364  247412  247466 
  247537  247628  247705  247767  247805  247852  247911  247975  248044  248114 
  248183  248253  248326  248395  248440  248475  248529  248609  248707  248810 
  248885  248909  248913  248927  248949  248963  255381  255505  255628  255742 
  255919  256057  256082  256043  256096  256180  256305  256394  256456  256497 
  256535  256587  256644  256685  256720  256780  256870  256954  257004  257048 
  257112  257189  257262  257327  257381  257427  257487  257570  257642  257690 
  257720  257769  257839  257921  258001  258048  258063  258103  258221  258352 
  258406  258416  258459  258547  258648  258740  258809  258850  258880  258916 
  258956  258992  265341  265474  265590  265717  265857  265974  266019  266022 
  266059  266146  266240  266314  266374  266428  266484  266547  266609  266658 
  266698  266751  266823  266902  266976  267039  267086  267134  267213  267309 
  267377  267410  267445  267506  267578  267637  267697  267772  267857  267932 
  267983  267993  267973  268035  268139  268293  268348  268349  268406  268524 
  268624  268677  268723  268791  268869  268943  269013  269087  275357  275462 
  275566  275676  275796  275891  275953  275995  276053  276129  276195  276241 
  276287  276350  276434  276505  276562  276613  276664  276717  276775  276847 
  276935  277014  277062  277102  277177  277273  277341  277372  277402  277454 
  277519  277588  277664  277760  277858  277920  277939  277935  277931  277974 
  278095  278221  278268  278278  278351  278480  278577  278613  278652  278736 
  278839  278933  279020  279113  285300  285402  285504  285612  285731  285835 
  285893  285927  285997  286101  286171  286179  286195  286277  286378  286438 
  286469  286521  286597  286666  286716  286770  286847  286934  287020  287099 
  287157  287198  287240  287292  287354  287423  287486  287532  287584  287673 
  287776  287833  287844  287868  287937  288021  288090  288141  288176  288215 
  288290  288389  288477  288542  288607  288686  288770  288851  288930  289011 
  295177  295293  295409  295533  295667  295791  295845  295862  295928  296040 
  296088  296116  296137  296222  296321  296361  296371  296428  296532  296621 
  296668  296705  296757  296837  296956  297045  297121  297123  297174  297225 
  297314  297392  297441  297480  297514  297582  297664  297718  297741  297805 
  297928  298005  298072  298098  298129  298206  298264  298304  298368  298469 
  298569  298638  298693  298754  298821  298882  305096  305197  305326  305462 
  305608  305737  305817  305858  305887  305919  305965  306033  306116  306201 
  306267  306294  306314  306387  306503  306602  306657  306689  306717  306765 
  306858  306965  307039  307087  307145  307222  307291  307338  307383  307446 
  307514  307557  307581  307625  307670  307751  307847  307935  307999  308074 
  308176  308253  308308  308273  308315  308399  308518  308588  308636  308693 
  308759  308817  315087  315201  315314  315430  315553  315670  315751  315808 
  315842  315810  315844  315936  316070  316176  316207  316236  316286  316371 
  316480  316576  316641  316678  316691  316706  316754  316834  316943  317063 
  317130  317190  317248  317263  317303  317407  317475  317535  317507  317533 
  317626  317708  317742  317814  317899  318052  318171  318273  318300  318258 
  318270  318334  318447  318521  318577  318641  318712  318776  325120  325212 
  325313  325403  325495  325584  325666  325721  325724  325702  325769  325875 
  326014  326086  326125  326180  326255  326333  326407  326478  326547  326598 
  326622  326641  326687  326764  326876  326997  327079  327111  327130  327169 
  327233  327323  327401  327418  327411  327472  327598  327684  327688  327734 
  327810  327962  328095  328160  328214  328204  328216  328274  328347  328417 
  328485  328554  328624  328693  335153  335219  335285  335354  335431  335488 
  335509  335563  335608  335676  335757  335843  335912  335957  336049  336137 
  336228  336289  336324  336368  336411  336481  336528  336574  336650  336744 
  336832  336899  336934  336978  337019  337078  337171  337215  337262  337299 
  337352  337432  337571  337662  337673  337680  337745  337833  337895  337973 
  338022  338125  338197  338218  338239  338300  338378  338449  338513  338584 
  345132  345184  345237  345294  345356  345401  345409  345458  345528  345641 
  345743  345808  345841  345878  345971  346101  346232  346279  346257  346294 
  346345  346433  346482  346526  346611  346713  346782  346817  346841  346901 
  346936  347028  347109  347145  347195  347224  347313  347421  347529  347605 
  347641  347669  347717  347766  347786  347853  347911  348069  348140  348166 
  348160  348216  348299  348370  348431  348500  355040  355098  355157  355217 
  355274  355332  355390  355452  355526  355609  355689  355758  355815  355863 
  355940  356091  356201  356261  356263  356264  356360  356428  356486  356501 
  356563  356650  356714  356759  356822  356910  356961  357015  357046  357121 
  357218  357270  357335  357413  357464  357519  357579  357643  357709  357766 
  357792  357819  357906  358014  358094  358118  358135  358179  358253  358322 
  358382  358450  364914  364987  365061  365135  365210  365280  365372  365422 
  365485  365550  365611  365684  365767  365826  365893  366007  366126  366193 
  366229  366254  366316  366395  366467  366491  366528  366576  366628  366692 
  366791  366878  366951  366985  366989  367083  367171  367246  367315  367341 
  367386  367443  367505  367574  367653  367729  367782  367828  367899  367971 
  368034  368065  368093  368141  368212  368276  368334  368397  374789  374877 
  374963  375053  375150  375242  375307  375351  375405  375479  375545  375587 
  375637  375726  375826  375895  375942  376012  376107  376186  376231  376300 
  376387  376458  376511  376502  376527  376600  376703  376810  376885  376912 
  376937  377001  377074  377110  377154  377191  377301  377391  377429  377461 
  377528  377613  377692  377766  377838  377906  377961  378001  378043  378097 
  378156  378213  378268  378325  384705  384799  384894  384997  385112  385219 
  385235  385239  385286  385396  385498  385510  385567  385645  385730  385773 
  385799  385871  385990  386087  386110  386186  386291  386399  386465  386429 
  386444  386521  386611  386690  386762  386832  386886  386908  386938  386968 
  387016  387098  387216  387320  387350  387364  387411  387486  387584  387687 
  387766  387817  387863  387910  387956  388017  388077  388136  388194  388253 
  394624  394726  394827  394947  395097  395176  395198  395149  395181  395299 
  395441  395501  395537  395596  395653  395676  395699  395785  395917  396016 
  396058  396109  396214  396316  396354  396361  396405  396486  396565  396626 
  396693  396773  396833  396838  396829  396875  396970  397063  397134  397199 
  397269  397330  397366  397410  397510  397634  397714  397745  397761  397782 
  397822  397890  397972  398049  398121  398198  404555  404660  404764  404881 
  405015  405120  405132  405078  405114  405207  405362  405443  405508  405543 
  405573  405625  405700  405782  405878  405939  406017  406054  406130  406168 
  406218  406283  406362  406448  406524  406587  406650  406716  406764  406772 
  406799  406881  406966  407037  407055  407102  407184  407270  407343  407387 
  407461  407557  407655  407683  407691  407696  407721  407767  407877  407975 
  408062  408159  414507  414603  414697  414801  414916  415013  415057  415067 
  415090  415144  415236  415356  415446  415464  415486  415549  415667  415751 
  415795  415838  415895  415952  416005  416058  416111  416169  416244  416336 
  416431  416521  416592  416634  416658  416682  416728  416822  416907  416984 
  416979  417000  417085  417188  417275  417352  417419  417479  417553  417630 
  417659  417630  417662  417710  417834  417940  418031  418135  424479  424549 
  424620  424684  424771  424843  424917  425011  425069  425100  425136  425198 
  425269  425331  425392  425446  425520  425602  425683  425728  425768  425812 
  425868  425984  426033  426076  426135  426225  426328  426435  426513  426529 
  426548  426589  426653  426718  426803  426866  426913  426960  426987  427072 
  427177  427282  427364  427364  427433  427534  427602  427625  427620  427698 
  427812  427909  427992  428087  434468  434516  434565  434603  434659  434711 
  434787  434937  435032  435055  435050  435085  435131  435196  435317  435386 
  435417  435488  435592  435651  435678  435715  435789  435924  435977  435987 
  436064  436139  436254  436355  436412  436414  436440  436493  436576  436652 
  436733  436801  436874  436918  436920  436987  437080  437194  437280  437291 
  437343  437437  437516  437566  437614  437679  437750  437817  437882  437949 
  444470  444508  444546  444572  444604  444640  444686  444796  444895  445002 
  445039  445041  445058  445148  445266  445364  445376  445429  445528  445606 
  445640  445685  445770  445846  445912  445979  446058  446156  446216  446285 
  446305  446305  446322  446398  446510  446630  446712  446781  446842  446856 
  446880  446927  447002  447088  447174  447246  447275  447307  447364  447458 
  447552  447632  447650  447681  447726  447759  454477  454506  454536  454576 
  454613  454640  454640  454699  454791  454935  455004  455034  455030  455103 
  455207  455302  455332  455376  455446  455540  455652  455710  455766  455777 
  455830  455927  456009  456101  456172  456220  456225  456225  456272  456341 
  456447  456591  456677  456739  456756  456757  456833  456922  456963  456993 
  457071  457141  457190  457211  457259  457365  457471  457552  457559  457584 
  457625  457651  464478  464503  464527  464552  464575  464623  464648  464692 
  464763  464850  464926  464981  465025  465065  465108  465176  465255  465302 
  465358  465438  465600  465711  465742  465693  465722  465803  465926  466026 
  466102  466155  466181  466181  466196  466270  466382  466509  466590  466644 
  466643  466671  466767  466869  466954  466953  466979  467038  467085  467146 
  467222  467309  467378  467444  467495  467550  467607  467662  474417  474444 
  474470  474494  474512  474560  474590  474658  474714  474754  474786  474898 
  474962  474995  475019  475081  475170  475226  475273  475345  475532  475658 
  475677  475613  475629  475718  475813  475921  476003  476071  476133  476145 
  476161  476225  476317  476412  476487  476505  476532  476577  476699  476812 
  476880  476902  476891  476942  477015  477112  477197  477244  477279  477328 
  477421  477504  477576  477657  484239  484300  484337  484369  484392  484428 
  484505  484600  484648  484650  484690  484799  484897  484919  484923  484991 
  485096  485162  485199  485292  485450  485533  485560  485558  485572  485665 
  485760  485842  485920  485993  486052  486096  486140  486195  486257  486324 
  486387  486422  486442  486506  486636  486724  486795  486794  486804  486846 
  486953  487064  487143  487166  487176  487214  487313  487397  487468  487550 
  493948  494011  494075  494137  494198  494262  494338  494416  494484  494545 
  494613  494692  494765  494826  494887  494955  495028  495105  495188  495256 
  495296  495338  495422  495529  495613  495675  495734  495794  495848  495896 
  495956  496041  496126  496172  496198  496241  496302  496367  496432  496504 
  496575  496627  496647  496663  496718  496808  496911  497008  497087  497062 
  497070  497100  497189  497264  497326  497399  503667  503753  503840  503927 
  504019  504110  504189  504259  504343  504441  504528  504587  504647  504738 
  504839  504907  504957  505046  505166  505186  505154  505187  505292  505487 
  505609  505669  505696  505736  505773  505802  505884  505990  506083  506147 
  506139  506157  506210  506299  506407  506489  506513  506510  506513  506569 
  506631  506752  506865  506954  507015  506969  506965  506985  507072  507143 
  507200  507269  513419  513526  513631  513740  513857  513970  514058  514128 
  514219  514337  514436  514486  514539  514652  514781  514849  514884  514983 
  515100  515128  515049  515024  515169  515445  515607  515649  515648  515672 
  515697  515711  515804  515938  516051  516119  516080  516070  516113  516220 
  516369  516429  516451  516401  516390  516457  516544  516688  516815  516902 
  516927  516895  516861  516882  516961  517032  517086  517155  523144  523272 
  523400  523533  523681  523820  523911  523975  524079  524233  524350  524383 
  524422  524563  524732  524800  524812  524923  525060  525070  524928  524860 
  525065  525402  525607  525638  525617  525614  525623  525646  525723  525873 
  526020  526070  526038  526014  526052  526160  526303  526395  526391  526318 
  526293  526345  526467  526625  526767  526850  526883  526807  526757  526769 
  526844  526912  526960  527026 
