# Supplementary material for: Practical aspects of teaching a graduate-level small-mol­ecule chemical crystallography course
Source: Acta Crystallogr E Crystallogr Commun. 2026 Jan 1;82(Pt 1):107–20. doi: 10.1107/S2056989025010527 (PMC12810306; doi:10.1107/S2056989025010527)
Supplement: Supplementary file 1 [file e-82-00107-sup2.zip › Berry_Guzei_Structures/Structure 24/structure24.mul]

   0   0  -1-0.09532 0.43103   1-0.84187 0.84186 0.53928-0.53930-0.02075-0.02072  0 479.26 255.64   52.12 478.89 255.81   51.69 0.041-0.36   0.29  31.86 213.65 2  292      420   3993  15.51   1 0.976  536346112 -4 0.041  232.45    0.38  54.841 247.873   1
   0   0   1 0.18161  0.4612   1 0.84110-0.84111-0.54048 0.54047 0.02073 0.02070  0 479.23 250.78  652.37 478.86 250.48  651.61 0.041 0.10   3.63  31.86  33.72 2  292      409   4003 195.48   1 1.000  536346112  4 0.041  232.39   -4.44  54.841 247.873   1
   0   0  -1-0.04132 0.34566   2-0.30952 0.30950 0.95067-0.95067-0.02072-0.02070  0 436.77 247.17  349.76 436.32 247.09  350.44 0.034-0.20   5.80  22.63 138.92 3  291      382   3879 105.13   1 0.977  536346112 -4 0.034  190.08   -7.68  54.841 188.631   2
   0   0   1-0.15346  0.3492   1 0.68088-0.68088 0.73210-0.73210 0.02074 0.02074  0 483.65 239.71  184.78 484.40 239.85  184.76 0.031-0.13   1.03  31.86 253.45 2  292      547   3917  55.43   1 0.977  536346112  4 0.031  236.67  -15.45  54.841 247.873   2
   0   0   1 0.39366  0.4571   2-0.33718 0.33718 0.94121-0.94121 0.02072 0.02072  0 398.45 259.66  340.25 398.27 259.70  340.71 0.034 0.43   5.74  22.63 136.06 3  292      477   4787 102.21   1 1.000  536346112  4 0.034  152.12    4.94  54.841 188.631   2
   0   1   1  2600.0    44.5   1 0.84362-0.84362 0.30809-0.23811-0.43977 0.48126  0 457.03 258.01   56.89 457.60 257.19   59.02 0.083 0.90   0.32  31.86 215.08 2  572    89382   4981  17.70   1 1.000  536347136  2 0.082  210.87    2.11  54.841 247.873  -2
   0   0  -2  3747.0    44.5   1-0.84284 0.84284 0.53656-0.53656-0.04149-0.04150  0 457.03 258.01   56.89 456.92 258.43   55.69 0.083 0.90   0.32  31.86 215.08 2  584    89382   4981  16.71   1 1.000  536346113 -4 0.082  210.20    3.35  54.841 247.873   1
   0   0   2  3406.7    24.5   1 0.84207-0.84208-0.53777 0.53776 0.04145 0.04146  0 456.88 248.15  655.79 456.89 248.02  655.61 0.083 0.87   3.65  31.86  34.75 2  583    49652   5149 196.68   1 0.966  536346113  4 0.082  210.10   -6.88  54.841 247.873   1
   0   0  -2  2625.2    19.1   2-0.29530 0.29532 0.95451-0.95450-0.04143-0.04144  0 456.35 240.70  355.51 456.46 240.70  355.32 0.068 0.76   5.83  22.63 140.65 3  583    44003   4722 106.60   1 1.000  536346113 -4 0.067  209.51  -14.30  54.841 188.631   2
   0   0   2  1690.1    14.8   1 0.66675-0.66675 0.74413-0.74413 0.04148 0.04147  0 467.51 227.06  189.99 467.47 227.14  190.07 0.062 0.93   1.06  31.86 255.01 2  584    31903   5118  57.02   1 0.987  536346113  4 0.062  220.53  -27.94  54.841 247.873   2
   0   0   2  2396.8    18.8   2-0.35051 0.35050 0.93564-0.93565 0.04144 0.04141  0 380.15 265.82  335.98 380.13 265.89  335.86 0.069 0.87   5.72  22.63 134.78 3  583    40280   5887 100.76   1 0.960  536346113  4 0.067  133.99   11.16  54.841 188.631   2
   0   0  -3 0.02031 1.35081   1-0.84346 0.84346 0.53358-0.53357-0.06224-0.06223  0 436.07 260.95   59.94 435.81 260.97   59.70 0.126 0.17   0.34  31.86 216.00 2  876      311   4065  17.91   1 0.958  536346114 -4 0.123  189.49    6.02  54.841 247.873   1
   0   0   3-0.77828  1.2408   1 0.84267-0.84266-0.53482 0.53484 0.06218 0.06219  0 435.56 244.99  660.40 435.79 245.65  659.61 0.125-0.23   3.67  31.86  36.13 2  875      411   4274 197.88   1 1.000  536346114  4 0.123  188.87   -9.83  54.841 247.873   1
   0   0  -3-0.04589 1.16315   2-0.28075 0.28073 0.95777-0.95777-0.06215-0.06215  0 477.26 234.40  360.44 477.50 234.14  360.22 0.101-0.05   5.86  22.63 142.13 3  874      509   3831 108.07   1 0.983  536346114 -4 0.100  230.28  -20.68  54.841 188.631   2
   0   0   3 0.21305  1.2348   1 0.65207-0.65207 0.75560-0.75560 0.06222 0.06221  0 450.74 214.78  195.84 451.04 214.71  195.39 0.094 0.27   1.09  31.86 256.76 2  875      466   4034  58.62   1 0.999  536346114  4 0.092  203.81  -39.98  54.841 247.873   2
   0   0   3 0.84588  1.3372   2-0.36355 0.36355 0.92950-0.92950 0.06216 0.06218  0 362.94 271.70  330.85 362.57 271.97  331.01 0.104 0.58   5.69  22.63 133.24 3  875      285   4603  99.30   1 0.960  536346114  4 0.101  116.79   17.14  54.841 188.631   2
   0   0  -4 457.358  12.733   1-0.84369 0.84369 0.53037-0.53038-0.08299-0.08299  0 415.36 263.56   63.81 415.48 263.49   63.71 0.169 0.88   0.36  31.86 217.16 2 1168     3388   3830  19.11   1 1.000  536346115 -4 0.164  168.88    8.72  54.841 247.873   1
   0   0   4 416.749  12.156   1 0.84291-0.84291-0.53163 0.53162 0.08291 0.08290  0 415.41 243.55  663.68 415.41 243.44  663.62 0.169 0.87   3.69  31.86  37.12 2 1166     3144   3792 199.09   1 0.998  536346115  4 0.164  168.87  -11.21  54.841 247.873   1
   0   0  -4 302.476   9.367   2-0.26589 0.26589 0.96044-0.96043-0.08286-0.08286  0 499.40 227.52  365.33 499.71 227.47  365.15 0.135 0.80   5.88  22.63 143.60 3 1166     3007   3419 109.55   1 1.000  536346115 -4 0.132  252.17  -27.71  54.841 188.631   2
   0   0   4 209.627   7.583   1 0.63694-0.63694 0.76643-0.76644 0.08296 0.08295  0 435.18 202.49  200.67 435.04 202.69  200.70 0.126 0.95   1.12  31.86 258.21 2 1167     2444   3686  60.21   1 0.999  536346115  4 0.123  188.31  -52.21  54.841 247.873   2
   0   0   4 333.706  10.261   2-0.37630 0.37630 0.92278-0.92278 0.08288 0.08288  0 345.24 277.96  326.30 345.23 278.06  326.16 0.140 0.87   5.67  22.63 131.87 3 1166     2997   3931  97.85   1 0.936  536346115  4 0.135   99.27   23.42  54.841 188.631   2
   0   0  -5 6.12616  2.7256   1-0.84356 0.84356 0.52693-0.52692-0.10374-0.10375  0 395.81 266.11   67.81 395.66 265.95   67.73 0.213 0.65   0.38  31.86 218.36 2 1460      269   3552  20.32   1 0.955  536346116 -4 0.204  149.56   11.33  54.841 247.873   1
   0   0   5 6.05475  2.5688   1 0.84277-0.84278-0.52821 0.52819 0.10363 0.10363  0 395.71 241.65  667.84 395.76 241.14  667.63 0.212 0.59   3.71  31.86  38.36 2 1458      382   3497 200.29   1 0.999  536346116  4 0.204  149.22  -12.87  54.841 247.873   1
   0   0   5 1.17674  1.7554   1 0.62118-0.62118 0.77677-0.77677 0.10370 0.10370  0 419.07 190.21  205.81 419.56 190.81  206.05 0.159 0.36   1.15  31.86 259.76 2 1459      419   3402  61.82   1 0.992  536346116  4 0.153  172.13  -64.36  54.841 247.873   2
   0   0   5 4.37812  2.1599   2-0.38875 0.38878 0.91550-0.91549 0.10360 0.10359  0 328.39 284.20  321.23 328.20 284.05  321.31 0.176 0.47   5.64  22.63 130.35 3 1458      332   3688  96.39   1 0.934  536346116  4 0.169   82.59   29.71  54.841 188.631   2
   0   0  -6  1391.0    27.2   1-0.84305 0.84305 0.52324-0.52324-0.12448-0.12446  0 376.50 268.42   71.85 376.56 268.30   71.75 0.258 0.90   0.40  31.86 219.57 2 1751     6467   3367  21.53   1 1.000  536346117 -4 0.245  130.34   13.77  54.841 247.873   1
   0   0   6  1209.8    25.8   1 0.84226-0.84224-0.52453 0.52456 0.12436 0.12437  0 376.52 239.14  671.73 376.63 239.01  671.65 0.257 0.91   3.73  31.86  39.53 2 1750     5546   3325 201.50   1 0.961  536346117  4 0.245  130.09  -15.25  54.841 247.873   1
   0   0   6  1373.8    27.1   3-0.84566 0.84565 0.51905-0.51906 0.12432 0.12430  0  10.57 242.82  280.81  10.50 242.89  280.74 0.255 0.93   7.86 316.31 207.20 2 1749     6646   3218  84.22   1 0.980  536346117  4 0.245 -233.68   -9.33  54.841 250.909   1
   0   0   6 648.726  16.263   1 0.60487-0.60486 0.78654-0.78655 0.12444 0.12444  0 404.43 178.79  211.34 404.38 178.83  211.43 0.192 0.95   1.18  31.86 261.42 2 1751     4253   3299  63.43   1 0.980  536346117  4 0.183  157.48  -75.49  54.841 247.873   2
   0   0   6 918.935  20.649   2-0.40089 0.40089 0.90765-0.90765 0.12432 0.12431  0 311.39 289.90  316.63 311.38 289.94  316.46 0.214 0.79   5.61  22.63 128.96 3 1749     5134   3541  94.94   1 0.952  536346117  4 0.202   65.74   35.54  54.841 188.631   2
   0   0  -7  19.697   3.984   2 0.35805-0.35804-0.92238 0.92238-0.14497-0.14495  0 412.57 119.31    7.58 412.71 119.34    7.57 0.240 0.68   3.89  22.63  36.06 3 2040      475   2903   2.27   1 0.999  536346118 -4 0.228  165.27 -134.61  54.841 188.631   1
   0   0   7  26.585   4.675   2-0.41273 0.41273 0.89923-0.89923 0.14504 0.14503  0 294.53 295.81  311.66 294.69 295.82  311.59 0.252 0.74   5.58  22.63 127.47 3 2041      442   3252  93.48   1 0.991  536346118  4 0.235   49.05   41.56  54.841 188.631   2
   0   0  -8 336.965  16.301   1-0.84089 0.84088 0.51513-0.51514-0.16598-0.16598  0 339.52 273.02   79.89 339.53 272.98   79.84 0.351 0.86   0.45  31.86 221.98 2 2335     1290   2931  23.95   1 0.938  536346119 -4 0.324   93.56   18.54  54.841 247.873   1
   0   0  -8 276.555  12.946   2 0.37133-0.37132-0.91360 0.91360-0.16568-0.16569  0 412.42  98.63   12.65 412.24  98.69   12.59 0.277 0.88   3.92  22.63  37.59 3 2331     1508   2759   3.78   1 0.978  536346119 -4 0.260  164.95 -155.18  54.841 188.631   1
   0   0   8 297.599  15.114   1 0.84010-0.84012-0.51646 0.51643 0.16581 0.16583  0 339.47 235.01  679.82 339.54 234.90  679.73 0.351 0.91   3.78  31.86  41.96 2 2333     1175   3035 203.92   1 0.968  536346119  4 0.324   93.27  -19.26  54.841 247.873   1
   0   0   8 321.387  15.782   3-0.83801 0.83800 0.51987-0.51988 0.16576 0.16576  0  53.98 239.00  272.74  53.94 239.02  272.69 0.348 0.93   7.82 316.31 204.78 2 2332     1322   2893  81.81   1 0.956  536346119  4 0.325 -190.56  -13.46  54.841 250.909   1
   0   0  -8 143.348   9.053   3 0.80140-0.80141 0.57469-0.57467-0.16580-0.16580  0   7.39 368.95  388.72   7.25 369.10  388.88 0.245 0.98   8.46 316.31 239.57 2 2333     1279   2798 116.66   1 1.000  536346119 -4 0.231 -235.97  116.04  54.841 250.909   2
   0   0   8 163.509   9.691   1 0.57055-0.57055 0.80433-0.80433 0.16592 0.16591  0 374.77 155.24  222.18 374.68 155.28  222.25 0.259 0.98   1.24  31.86 264.67 2 2335     1182   2844  66.68   1 1.000  536346119  4 0.241  127.93  -98.76  54.841 247.873   2
   0   0   8 232.008  12.135   2-0.42427 0.42427 0.89023-0.89024 0.16576 0.16573  0 278.13 301.56  306.79 278.07 301.72  306.72 0.291 0.90   5.56  22.63 126.01 3 2332     1279   3124  92.02   1 1.000  536346119  4 0.268   32.80   47.37  54.841 188.631   2
   0   0  -9 0.86197  2.9221   1-0.83924 0.83923 0.51070-0.51071-0.18673-0.18672  0 321.34 275.73   83.74 321.44 275.29   83.90 0.400 0.33   0.47  31.86 223.14 2 2627      261   2880  25.17   1 1.000  536346120 -4 0.363   75.54   21.33  54.841 247.873   1
   0   0  -9 1.28190  2.1669   2 0.38434-0.38436-0.90418 0.90417-0.18639-0.18637  0 411.27  77.61   17.62 411.63  77.37   17.63 0.314 0.21   3.95  22.63  39.08 3 2622      364   2628   5.29   1 1.000  536346120 -4 0.292  163.72 -176.07  54.841 188.631   1
   0   0   9 4.02204  3.2354   1 0.83846-0.83847-0.51205 0.51203 0.18654 0.18654  0 321.55 232.75  684.00 321.48 232.78  683.80 0.399 0.53   3.80  31.86  43.21 2 2625      267   2860 205.14   1 0.995  536346120  4 0.363   75.43  -21.35  54.841 247.873   1
   0   0   9 2.57131  3.2714   3-0.83361 0.83361 0.51992-0.51992 0.18648 0.18648  0  74.05 237.41  268.80  74.51 237.14  268.65 0.396 0.45   7.80 316.31 203.60 2 2624      307   2780  80.59   1 0.990  536346120  4 0.364 -170.62  -15.19  54.841 250.909   1
   0   0  -9 1.29042  2.5564   3 0.81047-0.81047 0.55529-0.55529-0.18652-0.18651  0  24.14 382.17  382.96  23.90 381.98  383.19 0.278 0.42   8.43 316.31 237.85 2 2624      477   2607 114.96   1 1.000  536346120 -4 0.258 -219.21  129.04  54.841 250.909   2
   0   0   9 1.01499  2.3574   1 0.55253-0.55253 0.81232-0.81233 0.18666 0.18666  0 360.07 143.71  227.90 360.22 143.35  227.72 0.294 0.09   1.27  31.86 266.38 2 2626      450   2756  68.31   1 1.000  536346120  4 0.270  113.19 -110.12  54.841 247.873   2
   0   0   9 2.57363  2.7673   2-0.43551 0.43551 0.88066-0.88066 0.18648 0.18646  0 261.69 307.30  301.58 261.51 307.62  301.83 0.331 0.50   5.53  22.63 124.44 3 2624      300   2881  90.55   1 1.000  536346120  4 0.300   16.43   53.15  54.841 188.631   2
   0   0 -10 227.562  14.964   1-0.83720 0.83719 0.50602-0.50603-0.20747-0.20747  0 303.58 277.68   88.02 303.56 277.56   87.98 0.450 0.83   0.49  31.86 224.42 2 2919      849   2794  26.40   1 1.000  536346121 -4 0.402   57.91   23.43  54.841 247.873   1
   0   0 -10 169.799  11.496   2 0.39706-0.39708-0.89412 0.89412-0.20710-0.20709  0 411.18  55.14   22.70 411.09  55.18   22.68 0.353 0.93   3.98  22.63  40.61 3 2914     1031   2590   6.80   1 1.000  536346121 -4 0.323  163.41 -198.33  54.841 188.631   1
   0   0  10 198.493  13.992   1 0.83642-0.83642-0.50739 0.50739 0.20727 0.20727  0 303.70 230.75  687.86 303.64 230.67  687.87 0.450 0.87   3.82  31.86  44.37 2 2916      776   2767 206.36   1 0.998  536346121  4 0.402   57.65  -23.21  54.841 247.873   1
   0   0  10 223.712  14.810   3-0.82880 0.82880 0.51976-0.51976 0.20721 0.20721  0  94.60 235.34  264.63  94.51 235.29  264.58 0.447 0.87   7.77 316.31 202.35 2 2915      890   2728  79.37   1 1.000  536346121  4 0.403 -150.25  -17.38  54.841 250.909   1
   0   0 -10  94.203   8.626   3 0.81884-0.81884 0.53530-0.53531-0.20724-0.20725  0  40.38 394.81  377.26  40.23 394.90  377.47 0.312 0.98   8.40 316.31 236.14 2 2916      979   2641 113.24   1 1.000  536346121 -4 0.285 -203.03  141.49  54.841 250.909   2
   0   0  10  96.697   8.685   1 0.53392-0.53393 0.81970-0.81970 0.20740 0.20738  0 345.98 131.27  233.13 345.78 131.21  233.22 0.329 0.95   1.30  31.86 267.95 2 2918      794   2681  69.96   1 1.000  536346121  4 0.297   99.17 -122.33  54.841 247.873   2
   0   0  10 186.029  12.368   2-0.44611 0.44612 0.87067-0.87067 0.20714 0.20714  0 244.82 313.33  296.95 244.85 313.60  296.97 0.372 0.90   5.50  22.63 123.05 3 2915      838   2777  89.09   1 1.000  536346121  4 0.333   -0.32   59.24  54.841 188.631   2
   0   0 -11 1.84806  3.4847   1-0.83476 0.83477 0.50108-0.50108-0.22822-0.22821  0 286.24 279.77   91.60 285.82 279.84   92.08 0.502 0.31   0.51  31.86 225.49 2 3211      250   2733  27.63   1 1.000  536346122 -4 0.440   40.70   25.65  54.841 247.873   1
   0   0 -11 0.54725  2.4359   2 0.40950-0.40950-0.88341 0.88341-0.22781-0.22781  0 410.45  31.64   27.54 410.38  32.17   27.75 0.392 0.38   4.01  22.63  42.06 3 3205      381   2489   8.33   1 1.000  536346122 -4 0.354  162.52 -221.68  54.841 188.631   1
   0   0  11 2.75295  3.6590   3-0.82361 0.82362 0.51934-0.51934 0.22793 0.22791  0 114.14 233.29  260.13 113.99 233.44  260.50 0.499 0.42   7.75 316.31 201.00 2 3207      356   2716  78.15   1 1.000  536346122  4 0.441 -130.86  -19.53  54.841 250.909   1
   0   0 -11 4.86160  3.6318   3 0.82658-0.82658 0.51458-0.51459-0.22797-0.22797  0  56.33 407.89  372.20  56.30 407.95  371.68 0.346 0.68   8.37 316.31 234.62 2 3208      591   2547 111.50   1 1.000  536346122 -4 0.310 -187.20  154.37  54.841 250.909   2
   0   0  11 0.28181  2.7116   1 0.51470-0.51469 0.82646-0.82646 0.22814 0.22818  0 331.42 118.27  239.12 331.44 118.79  238.77 0.365 0.06   1.33  31.86 269.75 2 3210      422   2625  71.63   1 1.000  536346122  4 0.324   84.64 -135.10  54.841 247.873   2
   0   0  11 1.56852  2.9053   2-0.45674 0.45675 0.85992-0.85993 0.22786 0.22784  0 227.53 319.16  292.08 228.00 319.48  292.04 0.415 0.16   5.48  22.63 121.58 3 3206      272   2679  87.61   1 1.000  536346122  4 0.364  -17.47   65.15  54.841 188.631   2
   0   0 -12  1275.2    38.3   1-0.83193 0.83192 0.49589-0.49589-0.24897-0.24899  0 268.20 282.37   96.22 268.18 282.19   96.20 0.556 0.91   0.54  31.86 226.88 2 3503     2908   2796  28.86   1 0.999  536346123 -4 0.478   22.74   28.35  54.841 247.873   1
   0   0 -12 870.471  27.951   2 0.42164-0.42162-0.87204 0.87206-0.24852-0.24849  0 409.56   7.94   32.94 409.52   8.00   32.86 0.433 0.90   4.04  22.63  43.69 3 3497     2702   2510   9.86   1 1.000  536346123 -4 0.383  161.49 -245.12  54.841 188.631   1
   0   0  12  1216.5    37.4   3-0.81802 0.81801 0.51867-0.51868 0.24865 0.24866  0 133.06 231.51  256.42 132.99 231.61  256.40 0.554 0.84   7.73 316.31 199.88 2 3498     2850   2761  76.92   1 1.000  536346123  4 0.479 -112.00  -21.44  54.841 250.909   1
   0   0 -12 547.692  21.029   3 0.83363-0.83363 0.49317-0.49317-0.24869-0.24868  0  71.97 421.04  365.64  71.90 421.19  365.83 0.381 0.98   8.33 316.31 232.65 2 3499     2132   2580 109.75   1 1.000  536346123 -4 0.335 -171.50  167.35  54.841 250.909   2
   0   0  12 554.203  21.705   1 0.49487-0.49489 0.83256-0.83255 0.24888 0.24888  0 317.24 106.27  244.27 317.28 106.17  244.37 0.403 0.98   1.36  31.86 271.29 2 3502     2047   2658  73.31   1 1.000  536346123  4 0.350   70.38 -146.97  54.841 247.873   2
   0   0  12 818.870  27.992   2-0.46707 0.46708 0.84856-0.84856 0.24857 0.24857  0 210.95 325.17  287.12 210.95 325.32  287.09 0.458 0.92   5.45  22.63 120.09 3 3497     2319   2723  86.13   1 1.000  536346123  4 0.395  -33.94   71.25  54.841 188.631   2
   0   0 -13 3.80047  4.4050   1-0.82873 0.82872 0.49039-0.49039-0.26967-0.26969  0 250.81 284.82  100.25 250.58 284.64  100.37 0.611 0.43   0.56  31.86 228.09 2 3794      270   2663  30.11   1 1.000  536346124 -4 0.514    5.42   30.89  54.841 247.873   1
   0   0  13 1.84049  4.1791   3-0.81199 0.81198 0.51779-0.51781 0.26937 0.26937  0 151.57 229.62  251.71 151.70 229.75  252.28 0.610 0.26   7.70 316.31 198.47 2 3790      288   2748  75.68   1 1.000  536346124  4 0.515  -93.59  -23.41  54.841 250.909   1
   0   0 -13 1.74865  3.6774   3 0.83996-0.83997 0.47104-0.47103-0.26942-0.26941  0  87.58 435.01  360.00  87.34 434.76  359.91 0.417 0.23   8.30 316.31 230.96 2 3791      606   2514 107.97   1 1.000  536346124 -4 0.358 -155.88  181.16  54.841 250.909   2
   0   0  13 0.29680  3.3740   1 0.47461-0.47461 0.83789-0.83789 0.26962 0.26961  0 302.95  93.15  249.59 302.99  93.12  249.99 0.441 0.01   1.39  31.86 272.89 2 3794      470   2608  75.00   1 1.000  536346124  4 0.375   56.14 -159.95  54.841 247.873   2
   0   0  13 2.35079  3.8341   2-0.47705 0.47704 0.83661-0.83661 0.26929 0.26930  0 193.22 331.40  282.55 193.57 331.19  282.11 0.504 0.23   5.42  22.63 118.72 3 3789      356   2678  84.63   1 0.982  536346124  4 0.426  -51.53   77.60  54.841 188.631   2
   0   0 -14  5333.6    87.5   1-0.82509 0.82508 0.48466-0.48466-0.29041-0.29042  0 232.91 287.12  104.51 232.83 287.08  104.54 0.669 0.87   0.58  31.86 229.36 2 4086     9392   2870  31.36   1 0.955  536346125 -4 0.550  -12.39   33.31  54.841 247.873   1
   0   0  14  5288.1    86.5   3-0.80584 0.80584 0.51622-0.51622 0.29006 0.29006  0 170.25 227.91  248.14 170.14 227.92  248.18 0.669 0.92   7.68 316.31 197.40 2 4081     9360   2985  74.45   1 0.968  536346125  4 0.551  -75.00  -25.21  54.841 250.909   1
   0   0 -14  2440.6    47.8   3 0.84555-0.84555 0.44818-0.44818-0.29014-0.29014  0 102.68 448.61  353.75 102.70 448.77  353.93 0.452 0.97   8.27 316.31 229.08 2 4082     6934   2692 106.18   1 1.000  536346125 -4 0.381 -140.83  194.59  54.841 250.909   2
   0   0  14  2627.0    50.9   1 0.45347-0.45347 0.84265-0.84266 0.29036 0.29034  0 288.72  79.67  255.64 288.63  79.49  255.72 0.479 0.98   1.42  31.86 274.70 2 4085     6922   2728  76.72   1 1.000  536346125  4 0.399   41.93 -173.27  54.841 247.873   2
   0   0  14  3641.7    64.7   2-0.48671 0.48671 0.82402-0.82402 0.29000 0.29000  0 175.85 336.96  277.06 175.79 337.13  277.10 0.550 0.92   5.39  22.63 117.07 3 4080     8056   2847  83.13   1 0.985  536346125  4 0.455  -68.77   83.22  54.841 188.631   2
   0   0 -15 3.44789  5.0148   1-0.82102 0.82102 0.47866-0.47866-0.31115-0.31116  0 215.03 289.58  109.18 214.91 289.61  108.74 0.729 0.27   0.61  31.86 230.77 2 4378      287   2625  32.62   1 1.000  536346126 -4 0.585  -30.18   35.85  54.841 247.873   1
   0   0  15 4.96893  5.8007   3-0.79897 0.79897 0.51484-0.51483 0.31078 0.31080  0 187.75 226.36  244.27 188.44 226.05  244.00 0.730 0.29   7.66 316.31 196.24 2 4373      251   2715  73.20   1 0.963  536346126  4 0.587  -57.55  -26.86  54.841 250.909   1
   0   0 -15 0.56896  4.2217   3 0.85047-0.85047 0.42436-0.42436-0.31084-0.31083  0 117.03 462.72  348.01 117.86 463.33  347.83 0.489 0.11   8.24 316.31 227.36 2 4374      557   2455 104.35   1 1.000  536346126 -4 0.402 -126.48  208.53  54.841 250.909   2
   0   0  15 3.82988  4.4446   1 0.43165-0.43166 0.84670-0.84669 0.31110 0.31111  0 274.44  65.25  260.84 274.18  65.23  261.52 0.518 0.44   1.45  31.86 276.27 2 4377      609   2524  78.46   1 1.000  536346126  4 0.423   27.62 -187.50  54.841 247.873   2
   0   0  15 6.96592  5.3466   2-0.49606 0.49605 0.81079-0.81080 0.31072 0.31071  0 157.88 343.12  272.20 157.57 343.07  272.05 0.598 0.55   5.36  22.63 115.61 3 4372      414   2627  81.61   1 0.997  536346126  4 0.484  -86.65   89.47  54.841 188.631   2
   0   0 -16 211.561  19.514   1-0.81652 0.81651 0.47238-0.47239-0.33190-0.33189  0 196.66 292.33  112.99 196.64 292.23  112.97 0.792 0.84   0.63  31.86 231.91 2 4670      568   2607  33.89   1 0.999  536346127 -4 0.620  -48.35   38.69  54.841 247.873   1
   0   0  16 205.124  19.469   3-0.79167 0.79167 0.51319-0.51319 0.33150 0.33149  0 206.79 224.12  239.82 206.77 224.17  239.79 0.794 0.91   7.64 316.31 194.90 2 4664      561   2674  71.94   1 0.987  536346127  4 0.621  -38.69  -29.23  54.841 250.909   1
   0   0 -16 100.800  13.821   3 0.85448-0.85448 0.39991-0.39991-0.33156-0.33156  0 133.11 478.28  341.60 132.96 478.60  341.66 0.527 0.97   8.20 316.31 225.44 2 4665      792   2422 102.50   1 1.000  536346127 -4 0.422 -110.34  223.86  54.841 250.909   2
   0   0  16 113.059  12.624   1 0.40912-0.40911 0.85000-0.85001 0.33184 0.33183  0 259.58  50.50  267.35 259.58  50.24  267.40 0.557 0.96   1.49  31.86 278.22 2 4669      886   2494  80.22   1 1.000  536346127  4 0.444   12.74 -202.09  54.841 247.873   2
   0   0  16 162.497  15.842   2-0.50505 0.50506 0.79692-0.79692 0.33143 0.33142  0 138.59 348.86  266.87 138.65 349.08  266.96 0.648 0.92   5.34  22.63 114.01 3 4663      789   2568  80.09   1 0.998  536346127  4 0.511 -105.74   95.27  54.841 188.631   2
   0   0 -17 2.48980  5.2577   1-0.81158 0.81158 0.46582-0.46582-0.35264-0.35263  0 177.90 295.09  116.84 178.09 294.94  117.23 0.857 0.14   0.65  31.86 233.07 2 4962      267   2547  35.17   1 0.972  536346128 -4 0.654  -66.97   41.56  54.841 247.873   1
   0   0  17 5.25382  6.3586   3-0.78393 0.78392 0.51126-0.51128 0.35222 0.35221  0 225.23 222.43  235.71 225.10 222.24  235.55 0.861 0.45   7.61 316.31 193.67 2 4956      316   2635  70.67   1 1.000  536346128  4 0.655  -20.41  -31.05  54.841 250.909   1
   0   0 -17-0.85206  4.4811   3 0.85764-0.85764 0.37463-0.37463-0.35228-0.35229  0 148.83 494.91  334.70 148.17 494.66  335.39 0.564-0.03   8.16 316.31 223.37 2 4957      701   2407 100.62   1 1.000  536346128 -4 0.439  -94.67  240.32  54.841 250.909   2
   0   0  17-0.76166  4.5264   1 0.38583-0.38584 0.85254-0.85254 0.35258 0.35257  0 244.54  34.12  273.27 244.63  34.22  273.38 0.598-0.17   1.52  31.86 279.99 2 4961      690   2520  82.01   1 1.000  536346128  4 0.464   -2.24 -218.20  54.841 247.873   2
   0   0  17 7.01140  5.8477   2-0.51370 0.51370 0.78237-0.78238 0.35214 0.35213  0 119.08 355.14  261.90 119.03 355.10  261.82 0.699 0.32   5.31  22.63 112.51 3 4955      452   2531  78.55   1 1.000  536346128  4 0.538 -125.06  101.66  54.841 188.631   2
   0   0 -18 769.661  38.802   1-0.80619 0.80618 0.45897-0.45897-0.37339-0.37339  0 159.34 297.77  121.46 159.17 297.76  121.53 0.924 0.94   0.68  31.86 234.45 2 5254     1290   2554  36.46   1 0.996  536346129 -4 0.685  -85.47   44.36  54.841 247.873   1
   0   0  18 848.837  40.773   3-0.77573 0.77572 0.50909-0.50909 0.37294 0.37294  0 243.46 220.20  231.27 243.47 220.24  231.28 0.929 0.91   7.59 316.31 192.34 2 5247     1324   2592  69.38   1 0.998  536346129  4 0.687   -2.26  -33.39  54.841 250.909   1
   0   0  18 378.243  23.185   1 0.36176-0.36175 0.85426-0.85426 0.37332 0.37333  0 229.51  17.63  279.33 229.42  17.13  279.45 0.638 0.93   1.55  31.86 281.81 2 5253     1422   2493  83.84   1 1.000  536346129  4 0.482  -17.27 -234.45  54.841 247.873   2
   0   0  18 545.640  29.792   2-0.52199 0.52197 0.76714-0.76713 0.37286 0.37290  0  98.81 360.94  256.59  98.65 361.21  256.63 0.751 0.91   5.28  22.63 110.92 3 5246     1279   2531  76.99   1 1.000  536346129  4 0.564 -145.27  107.56  54.841 188.631   2
   0  10   9   1.562  13.172   1 0.80102-0.80102 0.56098 0.13867-0.20897 0.58236  0 138.52 301.66  125.69 137.64 303.59  125.22 0.997 0.35   0.70  31.86 235.72 2 5579      703   2528  37.57   1 1.000  536356360  2 0.718 -107.00   50.36  54.841 247.873  -2
   0   0 -19   4.585  13.172   1-0.80033 0.80033 0.45181-0.45181-0.39413-0.39413  0 138.52 301.66  125.69 139.64 300.68  125.86 0.997 0.35   0.70  31.86 235.72 2 5545      703   2528  37.76   1 1.000  536346130 -4 0.718 -105.02   47.45  54.841 247.873   1
   0 -10  -9   2.120  12.891   3 0.76386-0.76386-0.11025-0.58938-0.63590 0.26296  0 263.14 216.60  225.79 264.16 214.50  225.16 1.005 0.20   7.56 316.31 190.69 2 5578      717   2523  67.55   1 1.000  536356360 -2 0.720   18.33  -39.13  54.841 250.909  -2
   0   0  19   5.347  12.891   3-0.76706 0.76706 0.50661-0.50661 0.39366 0.39366  0 263.14 216.60  225.79 261.99 218.12  226.96 1.005 0.20   7.56 316.31 190.69 2 5539      717   2523  68.09   1 1.000  536346130  4 0.720   16.19  -35.53  54.841 250.909   1
   0   0 -20  96.085  18.344   1-0.79400 0.79403 0.44434-0.44431-0.41487-0.41485  0 119.86 303.74  130.08 119.44 303.88  130.24 1.065 0.89   0.73  31.86 237.04 2 5837      399   2456  39.07   1 0.992  536346131 -4 0.747 -124.64   50.60  54.841 247.873   1
   0   0  20  89.517  17.495   3-0.75790 0.75790 0.50387-0.50387 0.41437 0.41437  0 280.68 215.99  222.69 280.80 215.96  222.60 1.075 0.83   7.54 316.31 189.76 2 5830      428   2494  66.78   1 0.992  536346131  4 0.749   34.78  -37.77  54.841 250.909   1
   0   0  20  48.325  12.331   2-0.53661 0.53659 0.73516-0.73517 0.41423 0.41424  0  54.61 373.54  246.13  54.54 373.85  246.18 0.861 0.94   5.22  22.63 107.77 3 5828      539   2399  73.86   1 1.000  536346131  4 0.612 -189.01  120.35  54.841 188.631   2
   0  11  10   4.016  12.880   1 0.78756-0.78755 0.59090 0.17871-0.17488 0.58976  0  97.45 308.26  134.52  97.06 309.20  134.26 1.143 0.42   0.75  31.86 238.37 2 6151      610   2449  40.28   1 1.000  536357385  2 0.776 -147.31   56.00  54.841 247.873  -2
   0   0 -21   3.573  12.880   1-0.78718 0.78718 0.43656-0.43656-0.43562-0.43562  0  97.45 308.26  134.52  98.50 307.39  134.67 1.143 0.42   0.75  31.86 238.37 2 6129      610   2449  40.40   1 1.000  536346132 -4 0.776 -145.90   54.20  54.841 247.873   1
   0 -11 -10   2.706  13.625   3 0.74609-0.74609-0.14664-0.62294-0.64950 0.23513  0 301.36 212.94  217.40 301.60 211.09  217.00 1.157 0.25   7.51 316.31 188.18 2 6149      544   2485  65.10   1 1.000  536357385 -2 0.779   55.57  -42.78  54.841 250.909  -2
   0   0  21   8.240  13.625   3-0.74825 0.74825 0.50081-0.50081 0.43509 0.43509  0 301.36 212.94  217.40 300.00 213.69  218.20 1.157 0.25   7.51 316.31 188.18 2 6122      544   2485  65.46   1 1.000  536346132  4 0.779   53.98  -40.18  54.841 250.909   1
   0  -1   0 0.15903  0.5721   1-0.19438 0.19437-0.03498-0.03496-0.98030 0.98030  0 479.70 225.55  319.36 480.04 225.29  320.04 0.039-0.01   1.78  31.86 293.82 2  492      731   4004  96.01   1 0.996  536347135 -4 0.039  232.65  -29.50  54.841 247.873   1
   0  -1   0 0.45142  0.8111   2 0.54266-0.54266-0.03495-0.03496-0.83923 0.83923  0 390.39 271.72  241.80 390.04 271.74  241.19 0.067 0.09   5.20  22.63 106.47 3  492      491   4805  72.36   1 0.998  536347135 -4 0.066  144.24   16.93  54.841 188.631   1
   0   1   0-0.18315  0.7363   2 0.52324-0.52326 0.03496 0.03496-0.85147 0.85146  0 445.41 234.39  254.14 445.35 234.53  255.34 0.066 0.01   5.26  22.63 110.18 3  492      336   4264  76.60   1 0.994  536347135  4 0.066  198.58  -20.47  54.841 188.631   1
   0  -1   0-0.14480  0.6779   1-0.79087 0.79087-0.03498-0.03497 0.61099-0.61099  0 469.46 236.24  595.91 468.65 236.04  596.31 0.060-0.23   3.31  31.86  16.79 2  492      580   4088 178.89   1 0.997  536347135 -4 0.060  222.54  -18.82  54.841 247.873   2
   0  -1   0-0.36649  0.8135   2-0.49494 0.49496-0.03496-0.03497 0.86823-0.86821  0 409.65 284.67   68.46 409.60 284.02   67.97 0.065-0.27   4.23  22.63  54.36 3  492      377   4469  20.39   1 0.971  536347135 -4 0.064  163.36   29.72  54.841 188.631   2
   0   1   0 0.58610  0.8954   2-0.51959 0.51958 0.03496 0.03493 0.85370-0.85371  0 425.00 222.39   82.82 424.66 222.56   82.48 0.065 0.38   4.31  22.63  58.68 3  492      410   4259  24.74   1 1.000  536347135  4 0.064  178.24  -32.23  54.841 188.631   2
   0  -1  -1  4412.1    24.0   1-0.68474 0.68474 0.33613-0.40608-0.64664 0.60517  0 467.42 228.45  183.53 467.39 228.41  183.55 0.063 0.97   1.02  31.86 253.07 2  572    80740   4929  55.06   1 0.978  536347136 -2 0.062  220.45  -26.55  54.841 247.873   1
   0  -1  -1  3870.2    23.4   2 0.32829-0.32828 0.44609-0.51601-0.83260 0.79118  0 380.64 265.06  343.70 380.63 265.11  343.61 0.067 0.89   5.76  22.63 137.10 3  572    66450   6074 103.08   1 0.970  536347136 -2 0.065  134.47   10.41  54.841 188.631   1
   0  -1   1  3083.9    62.0   1-0.54175 0.54175 0.39306-0.46301 0.74297-0.70152 20 473.70 222.75  497.20 473.71 222.77  497.28 0.051 0.97   2.77  31.86 347.17 2  572   140041   5298 149.18   1 0.985  536347136  2 0.050  226.68  -32.22  54.841 247.873  -2
   0  -1   1  3126.6    62.0   1 0.54049-0.54050-0.46343 0.39348-0.70221 0.74366 20 473.70 222.75  497.20 473.75 222.80  497.19 0.051 0.97   2.77  31.86 347.17 2  572   140041   5298 149.16   1 0.985  536347136  2 0.050  226.72  -32.20  54.841 247.873   1
   0  -1   1  3598.7    69.1   2-0.58734 0.58735 0.37709-0.44699 0.71612-0.67470 20 395.72 283.63  154.82 395.74 283.69  154.89 0.082 0.77   4.71  22.63  80.32 3  572    99849   5799  46.47   1 1.000  536347136  2 0.080  149.61   28.81  54.841 188.631  -2
   0  -1   1  3493.5    69.1   2 0.58684-0.58685-0.44718 0.37727-0.67502 0.71643 20 395.72 283.63  154.82 395.72 283.67  154.84 0.082 0.77   4.71  22.63  80.32 3  572    99849   5799  46.45   1 1.000  536347136  2 0.080  149.59   28.79  54.841 188.631   1
   0   1  -1  3038.7    45.7   2-0.58941 0.58940 0.44622-0.37634 0.67341-0.71483 20 439.30 222.32  170.36 439.23 222.27  170.50 0.082 0.58   4.80  22.63  84.99 3  572    87025   4950  51.15   1 0.972  536347136 -2 0.080  192.39  -32.44  54.841 188.631  -2
   0   1  -1  3159.6    45.7   2 0.58889-0.58888-0.37651 0.44641-0.71515 0.67375 20 439.30 222.32  170.36 439.27 222.28  170.46 0.082 0.58   4.80  22.63  84.99 3  572    87025   4950  51.14   1 0.972  536347136 -2 0.080  192.43  -32.43  54.841 188.631   1
   0   1   1  4207.8    23.8   2 0.27183-0.27185 0.52508-0.45515-0.80647 0.84790  0 455.93 241.50  363.11 455.90 241.52  362.92 0.066 0.79   5.87  22.63 142.93 3  572    73834   5050 108.88   1 1.000  536347136  2 0.065  209.10  -13.51  54.841 188.631   1
   0  -1  -1  2207.3    19.3   1-0.84294 0.84294-0.30837 0.23837 0.44087-0.48232  0 457.33 249.09  658.86 457.55 249.14  658.89 0.082 0.81   3.66  31.86  35.67 2  572    31598   4953 197.67   1 0.992  536347136 -2 0.081  210.55   -5.95  54.841 247.873   2
   0  -1  -2-0.28701  1.0940   1-0.78628 0.78627 0.43555-0.50554-0.43825 0.35526  0 448.17 231.39  134.95 448.61 231.54  135.24 0.099-0.17   0.75  31.86 238.50 2  764      336   4152  40.57   1 0.983  536347137 -2 0.098  201.30  -23.49  54.841 247.873   1
   0  -1  -2-0.33017  0.9306   2 0.08041-0.08041 0.72566-0.79558-0.68334 0.60049  0 367.43 263.79  421.30 367.47 263.88  421.45 0.082-0.17   6.19  22.63 160.43 3  763      389   4660 126.43   1 0.979  536347137 -2 0.080  121.24    9.25  54.841 188.631   1
   0  -1   2-0.03937 1.05637   1 0.74421-0.74421-0.54378 0.47381-0.38788 0.47079  0 455.97 220.89  570.76 456.12 220.81  570.79 0.084-0.11   3.17  31.86   9.24 2  763      588   4073 171.24   1 0.981  536347137  2 0.083  209.03  -33.97  54.841 247.873   1
   0  -1   2-0.07777 1.38735   2 0.54255-0.54255-0.67553 0.60563-0.49930 0.58211  0 399.32 298.21   99.02 399.24 298.76   98.68 0.106-0.02   4.40  22.63  63.55 3  763      356   4418  29.60   1 0.991  536347137  2 0.104  153.22   43.29  54.841 188.631   1
   0   1  -2 0.00980 1.25810   2 0.56618-0.56617-0.59362 0.66354-0.57188 0.48905  0 435.39 206.62  120.68 435.82 206.92  120.18 0.106 0.08   4.52  22.63  70.06 3  763      411   4122  36.05   1 0.986  536347137 -2 0.104  188.54  -48.05  54.841 188.631   1
   0  -1   2 0.20141  0.8680   1-0.14595 0.14595 0.72005-0.79001 0.67841-0.59547  0 469.39 209.82  396.30 469.32 209.80  397.30 0.059 0.35   2.20  31.86 316.90 2  763      804   3916 119.19   1 0.989  536347137  2 0.058  222.30  -45.06  54.841 247.873   2
   0  -1   2-0.67876  1.0191   2-0.57881 0.57881 0.58689-0.65679 0.56616-0.48332  0 380.38 286.79  204.50 380.04 286.44  204.54 0.108-0.25   4.99  22.63  95.26 3  763      342   4459  61.36   1 0.999  536347137  2 0.106  134.33   32.03  54.841 188.631   2
   0   1  -2-0.63033  1.0732   2-0.56116 0.56116 0.66618-0.59627 0.49122-0.57407  0 457.48 218.18  226.40 456.87 218.71  225.77 0.107-0.15   5.11  22.63 101.84 3  763      392   3991  67.73   1 0.997  536347137 -2 0.105  210.51  -36.67  54.841 188.631   2
   0   1   2-0.72455  1.1363   1 0.83185-0.83185 0.45727-0.38729-0.31454 0.39754  0 443.45 244.49   95.07 444.09 244.45   96.34 0.109-0.34   0.53  31.86 226.53 2  764      427   4234  28.90   1 1.000  536347137  2 0.107  196.70  -10.39  54.841 247.873   2
   0  -1  -3  4678.9    36.5   1-0.81342 0.81344 0.46824-0.53818-0.34511 0.22063  0 428.84 234.62  115.74 428.92 234.56  115.68 0.139 0.95   0.65  31.86 232.73 2 1004    38784   4452  34.70   1 1.000  536347138 -2 0.136  182.12  -20.10  54.841 247.873   1
   0  -2   0  1213.1    40.4   1-0.80215 0.80215-0.06998-0.06996 0.59301-0.59302  0 436.64 219.27  603.09 437.36 220.01  604.13 0.123 0.81   3.35  31.86  18.94 2  985    50413   4171 181.24   1 1.000  536348159 -4 0.121  190.54  -34.68  54.841 247.873  -2
   0  -1   3  4034.2    40.4   1 0.79994-0.79994-0.55425 0.48428-0.22999 0.35435  0 436.64 219.27  603.09 436.48 218.91  602.88 0.123 0.81   3.35  31.86  18.94 2 1004    50413   4171 180.86   1 1.000  536347138  2 0.121  189.66  -35.77  54.841 247.873   1
   0  -2   0  1643.9    39.9   2-0.48127 0.48127-0.06991-0.06991 0.87378-0.87378  0 402.14 315.23   61.96 402.64 314.62   60.68 0.133 0.82   4.20  22.63  52.41 3  984    42831   4310  18.20   1 0.955  536348159 -4 0.129  156.60   59.53  54.841 188.631  -2
   0  -1   3  3171.2    39.9   2 0.48442-0.48442-0.79483 0.72492-0.36549 0.48973  0 402.14 315.23   61.96 401.83 315.68   62.43 0.133 0.82   4.20  22.63  52.41 3 1003    42831   4310  18.73   1 0.955  536347138  2 0.129  155.80   60.58  54.841 188.631   1
   0   2   0  1086.5    43.8   1 0.80296-0.80296 0.06994 0.06995-0.59192 0.59191  0 436.91 287.48    3.35 437.76 286.49    4.35 0.124 0.72   0.02  31.86 199.02 2  984    56649   4234   1.30   1 1.000  536348159  4 0.121  191.30   31.41  54.841 247.873  -2
   0   1  -3  4918.3    43.8   1-0.80081 0.80081 0.55333-0.48338 0.22920-0.35362  0 436.91 287.48    3.35 436.90 287.68    3.16 0.124 0.72   0.02  31.86 199.02 2 1004    56649   4234   0.95   1 1.000  536347138 -2 0.121  190.44   32.60  54.841 247.873   1
   0   2   0  1477.3    38.7   2-0.53057 0.53058 0.06991 0.06988 0.84475-0.84475  0 433.39 190.19   91.24 432.80 191.17   89.73 0.134 0.82   4.36  22.63  61.21 3  984    41384   4091  26.92   1 1.000  536348159  4 0.131  185.85  -63.53  54.841 188.631  -2
   0   1  -3  3202.4    38.7   2 0.53343-0.53344-0.69956 0.76944-0.47546 0.35128  0 433.39 190.19   91.24 433.71 190.00   91.95 0.134 0.82   4.36  22.63  61.21 3 1003    41384   4091  27.59   1 1.000  536347138 -2 0.131  186.74  -64.69  54.841 188.631   1
   0   1   3  2099.2    24.6   1 0.80683-0.80686 0.54620-0.47620-0.22514 0.34959  0 429.84 232.13  120.81 429.76 232.10  120.90 0.138 0.86   0.67  31.86 234.26 2 1004    18198   4356  36.27   1 0.977  536347138  2 0.135  183.10  -22.57  54.841 247.873   2
   0  -1  -4-0.76673  1.6477   1-0.82310 0.82307 0.48169-0.55168-0.30081 0.13489  0 409.11 237.87  106.90 409.39 237.51  106.64 0.181-0.16   0.60  31.86 230.08 2 1267      292   3694  31.99   1 0.991  536347139 -2 0.176  162.57  -16.81  54.841 247.873   1
   0  -1   4-0.03735 1.66483   1 0.82190-0.82189-0.55322 0.48325-0.13578 0.30161  0 417.27 216.73  620.92 416.85 217.12  621.36 0.165 0.10   3.45  31.86  24.29 2 1266      456   3657 186.41   1 0.984  536347139  2 0.160  170.50  -37.83  54.841 247.873   1
   0  -1   4-0.06302 1.85322   2 0.43176-0.43177-0.86182 0.79190-0.26617 0.43183  0 404.21 333.06   37.42 404.10 333.54   37.23 0.164-0.09   4.06  22.63  45.03 3 1265      321   3574  11.17   1 0.988  536347139  2 0.159  158.23   77.82  54.841 188.631   1
   0   1  -4-0.21134  1.7127   1-0.82265 0.82265 0.55225-0.48231 0.13516-0.30105  0 417.08 289.75   21.55 417.18 289.77   21.61 0.165 0.12   0.12  31.86 204.48 2 1266      429   3642   6.48   1 0.998  536347139 -2 0.160  170.80   34.73  54.841 247.873   1
   0   1  -4 0.28366  1.6898   2 0.50820-0.50820-0.75417 0.82408-0.41588 0.25023  0 432.12 172.26   75.82 432.31 171.79   75.68 0.165 0.21   4.27  22.63  56.58 3 1265      333   3516  22.70   1 0.990  536347139 -2 0.161  185.01  -82.16  54.841 188.631   1
   0  -1   4 0.98166  1.3140   1 0.25584-0.25586 0.85189-0.92184 0.45698-0.29110  0 445.06 185.12  305.63 445.00 185.07  305.26 0.106 0.14   1.70  31.86 289.70 2 1267      771   3430  91.58   1 1.000  536347139  2 0.103  197.96  -69.54  54.841 247.873   2
   0  -1   4 0.08667 1.62636   2-0.53489 0.53488 0.73910-0.80900 0.40943-0.24375  0 347.13 295.14  247.45 347.06 295.45  247.42 0.171 0.17   5.23  22.63 108.17 3 1265      452   3833  74.23   1 1.000  536347139  2 0.165  101.32   40.53  54.841 188.631   2
   0   1  -4 0.28547  1.6352   2-0.47169 0.47169 0.84313-0.77322 0.25812-0.42384  0 497.60 207.25  285.09 497.71 207.53  284.80 0.166-0.12   5.44  22.63 119.48 3 1265      379   3327  85.44   1 1.000  536347139 -2 0.163  250.31  -47.83  54.841 188.631   2
   0   1   4-0.51900  1.5662   1 0.78011-0.78012 0.60548-0.53551-0.15755 0.32350  0 414.95 219.31  138.78 415.29 220.00  138.81 0.168-0.12   0.77  31.86 239.65 2 1267      357   3586  41.64   1 0.994  536347139  2 0.163  168.22  -35.26  54.841 247.873   2
   0   1   4-0.41897  1.2805   2-0.08635 0.08636 0.94911-0.87919-0.30289 0.46859  0 336.56 270.71  420.04 336.46 270.30  419.94 0.137-0.09   6.19  22.63 160.05 3 1265      416   3801 125.98   1 1.000  536347139  2 0.132   90.62   16.26  54.841 188.631   2
   0  -1  -5-1.12790  1.8258   1-0.82697 0.82697 0.48758-0.55755-0.27997 0.07254  0 390.78 241.07  102.09 390.31 240.22  102.44 0.225-0.42   0.57  31.86 228.64 2 1540      299   3420  30.73   1 0.997  536347140 -2 0.216  144.30  -13.40  54.841 247.873   1
   0  -3  -1 2.25851  4.0572   1-0.83417 0.83418-0.20978-0.00015 0.51005-0.55149  0 398.70 216.60  634.60 398.95 217.46  635.82 0.205 0.20   3.53  31.86  28.39 2 1505      877   3401 190.74   1 1.000  536349184 -2 0.197  152.34  -37.04  54.841 247.873  -2
   0  -1   5 0.32733  4.0572   1 0.83257-0.83257-0.54948 0.47949-0.07006 0.27733  0 398.70 216.60  634.60 397.45 215.34  634.10 0.205 0.20   3.53  31.86  28.39 2 1539      877   3401 190.23   1 1.000  536347140  2 0.197  150.85  -39.14  54.841 247.873   1
   0  -3  -1 3.88047  4.1043   2-0.37746 0.37746-0.28306 0.07329 0.88170-0.92312  0 406.91 351.18   16.46 407.73 350.08   15.04 0.193 0.54   3.94  22.63  38.73 3 1504      823   3257   4.51   1 0.955  536349184 -2 0.186  161.78   94.78  54.841 188.631  -2
   0  -1   5 1.61347  4.1043   2 0.38625-0.38626-0.90272 0.83280-0.18947 0.39655  0 406.91 351.18   16.46 406.31 352.05   18.38 0.193 0.54   3.94  22.63  38.73 3 1538      823   3257   5.52   1 0.955  536347140  2 0.186  160.38   96.78  54.841 188.631   1
   0   3   1 1.58636  4.0909   1 0.83474-0.83473 0.20965 0.00016-0.50918 0.55066  0 398.74 291.17   35.36 399.28 289.47   35.98 0.206 0.18   0.20  31.86 208.62 2 1505      856   3359  10.80   1 1.000  536349184  2 0.198  153.14   34.56  54.841 247.873  -2
   0   1  -5 0.01520 4.09094   1-0.83326 0.83326 0.54849-0.47856 0.06954-0.27688  0 398.74 291.17   35.36 397.77 291.78   34.33 0.206 0.18   0.20  31.86 208.62 2 1539      856   3359  10.30   1 1.000  536347140 -2 0.198  151.66   36.89  54.841 247.873   1
   0   3   1 3.19772  4.0806   2-0.48389 0.48388-0.06338 0.27313 0.87283-0.83142  0 430.09 154.43   64.12 429.63 155.25   62.05 0.194 0.48   4.21  22.63  53.06 3 1504     1032   3211  18.61   1 0.983  536349184  2 0.188  182.41  -99.00  54.841 188.631  -2
   0   1  -5 0.37491  4.0806   2 0.49145-0.49144-0.78366 0.85358-0.37993 0.17287  0 430.09 154.43   64.12 431.27 153.01   66.20 0.194 0.48   4.21  22.63  53.06 3 1538     1032   3211  19.86   1 0.983  536347140 -2 0.188  184.03 -101.24  54.841 188.631   1
   0  -1   5 0.51551  1.5168   1 0.32462-0.32463 0.85522-0.92518 0.40400-0.19661  0 431.26 172.98  288.16 430.72 172.92  288.65 0.135 0.34   1.60  31.86 284.46 2 1540      627   3254  86.60   1 1.000  536347140  2 0.130  184.16  -81.46  54.841 247.873   2
   0  -1   5 1.17743  1.8779   2-0.52244 0.52243 0.76627-0.83620 0.37401-0.16686  0 330.43 300.39  255.85 330.55 300.56  256.34 0.206 0.24   5.27  22.63 110.69 3 1538      288   3452  76.90   1 1.000  536347140  2 0.196   84.69   45.88  54.841 188.631   2
   0   1   5 0.61674  1.9094   1 0.75415-0.75415 0.64854-0.57857-0.10326 0.31067  0 401.13 208.04  152.58 400.81 208.17  152.93 0.200 0.14   0.85  31.86 243.79 2 1540      352   3347  45.88   1 0.988  536347140  2 0.192  154.44  -46.44  54.841 247.873   2
   0   1   5-0.53258  1.3871   2-0.16786 0.16788 0.96324-0.89331-0.20976 0.41691  0 320.45 275.81  395.84 320.35 275.28  396.00 0.170-0.34   6.05  22.63 152.77 3 1538      399   3479 118.80   1 1.000  536347140  2 0.162   74.65   21.42  54.841 188.631   2
   0  -1  -6 0.03689 2.13094   1-0.82835 0.82835 0.48977-0.55973-0.27195 0.02302  0 371.64 242.88  100.12 371.56 243.01  100.83 0.270-0.34   0.56  31.86 228.05 2 1819      230   3251  30.25   1 0.937  536347141 -2 0.255  125.28  -11.54  54.841 247.873   1
   0  -1   6 0.91806  2.1780   1 0.83827-0.83829-0.54492 0.47493-0.01910 0.26780  0 378.30 213.58  643.87 378.48 213.50  643.93 0.252 0.11   3.58  31.86  31.17 2 1818      266   3173 193.18   1 1.000  536347141  2 0.239  131.81  -40.75  54.841 247.873   1
   0  -1   6 1.05488  2.4028   2 0.34657-0.34658-0.92933 0.85939-0.12741 0.37594  0 408.51 371.09    4.06 408.56 371.27    3.33 0.227 0.17   3.88  22.63  35.00 3 1816      357   2977   1.00   1 0.998  536347141  2 0.217  162.67  115.76  54.841 188.631   1
   0  -1   6 0.88025  2.1785   3-0.80883 0.80883 0.51724-0.58722 0.27974-0.03109  0   8.07 214.41  250.02   8.22 214.27  250.20 0.250 0.05   7.69 316.31 197.96 2 1817      349   2985  75.06   1 0.991  536347141  2 0.241 -236.22  -37.55  54.841 250.909   1
   0   1  -6 0.32444  2.1444   1-0.83893 0.83894 0.54392-0.47396 0.01865-0.26748  0 378.86 293.98   44.35 378.81 293.78   44.15 0.252 0.12   0.25  31.86 211.32 2 1818      321   3173  13.24   1 1.000  536347141 -2 0.239  132.84   39.23  54.841 247.873   1
   0   1  -6 0.33688  1.8305   2 0.48124-0.48125-0.79967 0.86958-0.35908 0.11060  0 430.42 133.95   61.72 430.45 133.73   60.77 0.231 0.05   4.20  22.63  52.34 3 1816      308   2997  18.23   1 1.000  536347141 -2 0.222  183.06 -120.25  54.841 188.631   1
   0   1   6 0.17171  2.1505   3-0.85997 0.85997 0.51025-0.44027-0.00943 0.25809  0  16.26 271.53  307.30  15.74 271.30  306.51 0.265-0.13   8.01 316.31 215.15 2 1817      351   3016  91.95   1 1.000  536347141  2 0.254 -227.84   19.08  54.841 250.909   1
   0  -1   6-0.90933  1.4695   1 0.36043-0.36045 0.85433-0.92428 0.37444-0.12560  0 416.01 161.28  279.57 416.20 160.89  279.78 0.165-0.23   1.56  31.86 281.89 2 1819      579   3060  83.94   1 1.000  536347141  2 0.158  168.94  -92.92  54.841 247.873   2
   0  -1   6-0.05684 1.90717   2-0.51440 0.51439 0.78115-0.85107 0.35384-0.10526  0 314.41 305.99  261.39 314.06 305.92  261.40 0.242 0.11   5.30  22.63 112.36 3 1817      387   3237  78.42   1 0.978  536347141  2 0.228   68.77   51.56  54.841 188.631   2
   0   1   6-1.03812  1.7212   1 0.72929-0.72929 0.68179-0.61183-0.05737 0.30626  0 386.30 196.89  164.39 386.45 196.35  164.74 0.233-0.40   0.92  31.86 247.33 2 1819      292   3098  49.42   1 0.999  536347141  2 0.221  139.62  -57.38  54.841 247.873   2
   0   1   6-0.36870  1.5728   2-0.22545 0.22546 0.96455-0.89463-0.13719 0.38576  0 304.17 280.91  379.27 304.15 280.49  378.19 0.206-0.19   5.96  22.63 147.79 3 1817      357   3250 113.46   1 0.995  536347141  2 0.194   58.53   26.64  54.841 188.631   2
   0  -1  -7 248.114  13.012   1-0.82840 0.82839 0.48985-0.55983-0.27165-0.01877  0 353.09 245.68  100.80 353.18 245.68  100.77 0.315 0.90   0.56  31.86 228.25 2 2102     1212   3051  30.23   1 1.000  536347142 -2 0.295  106.84   -8.68  54.841 247.873   1
   0  -1   7 223.581  12.031   3-0.80928 0.80928 0.51733-0.58731 0.27828 0.01184  0  30.40 212.98  250.63  30.26 213.01  250.50 0.296 0.82   7.70 316.31 198.14 2 2099     1372   2887  75.15   1 1.000  536347142  2 0.281 -213.98  -39.24  54.841 250.909   1
   0  -4  -2 148.923  15.753   1-0.84206 0.84205-0.28742 0.00747 0.45643-0.53934  0 360.54 212.98  652.80 361.89 214.78  653.90 0.296 0.91   3.63  31.86  33.85 2 2054     2429   3061 196.17   1 1.000  536350209 -2 0.277  115.52  -39.43  54.841 247.873  -2
   0  -1   7 218.316  15.753   1 0.84124-0.84123-0.54017 0.47021 0.02323 0.26692  0 360.54 212.98  652.80 359.80 211.68  652.10 0.296 0.91   3.63  31.86  33.85 2 2100     2429   3061 195.63   1 1.000  536347142  2 0.277  113.45  -42.49  54.841 247.873   1
   0   1  -7 182.733  10.356   2 0.47577-0.47578-0.80772 0.87764-0.34818 0.05826  0 429.80 113.70   57.95 429.76 113.71   57.96 0.266 0.93   4.17  22.63  51.20 3 2098     1118   2837  17.39   1 0.997  536347142 -2 0.253  182.33 -140.37  54.841 188.631   1
   0   4   2 169.468  15.726   1 0.84276-0.84276 0.28723-0.00736-0.45525 0.53824  0 361.15 294.44   52.94 362.27 292.42   54.05 0.295 0.93   0.30  31.86 213.89 2 2054     2396   3047  16.22   1 1.000  536350209  2 0.277  116.34   37.74  54.841 247.873  -2
   0   1  -7 197.944  15.726   1-0.84204 0.84203 0.53889-0.46893-0.02384-0.26661  0 361.15 294.44   52.94 360.18 295.87   52.29 0.295 0.93   0.30  31.86 213.89 2 2102     2396   3047  15.69   1 1.000  536347142 -2 0.277  114.30   41.18  54.841 247.873   1
   0   1   7 261.120  13.287   3-0.85742 0.85742 0.51376-0.44379 0.02955 0.26054  0  37.55 268.62  298.97  37.37 268.70  299.02 0.310 0.86   7.96 316.31 212.65 2 2099     1291   2944  89.70   1 1.000  536347142  2 0.294 -206.62   16.06  54.841 250.909   1
   0  -1  -7  96.051   7.684   3 0.83945-0.83945 0.47297-0.54297-0.26764-0.02249  0  12.24 335.85  360.30  12.11 336.08  360.43 0.256 0.95   8.30 316.31 231.05 2 2100      859   2849 108.13   1 1.000  536347142 -2 0.244 -231.32   83.01  54.841 250.909   2
   0  -1   7 111.214   7.164   1 0.37824-0.37824 0.85318-0.92315 0.35919-0.06882  0 401.77 148.92  275.32 401.67 149.00  275.30 0.197 0.98   1.53  31.86 280.61 2 2101     1200   3012  82.59   1 1.000  536347142  2 0.186  154.71 -105.21  54.841 247.873   2
   0  -1   7 150.942   9.724   2-0.51016 0.51016 0.78849-0.85841 0.34353-0.05352  0 297.39 311.40  263.88 297.55 311.39  263.96 0.279 0.85   5.32  22.63 113.11 3 2099      857   3136  79.19   1 1.000  536347142  2 0.260   51.91   57.05  54.841 188.631   2
   0   1   7 100.945   7.978   1 0.70531-0.70531 0.70869-0.63873-0.01714 0.30752  0 372.22 184.54  174.98 372.18 184.66  175.06 0.266 0.92   0.97  31.86 250.51 2 2101      748   3072  52.52   1 1.000  536347142  2 0.250  125.55  -69.58  54.841 247.873   2
   0   1   7 165.229   9.446   2-0.26940 0.26940 0.95986-0.88994-0.07799 0.36800  0 287.92 285.84  364.25 287.92 285.87  363.99 0.242 0.88   5.88  22.63 143.28 3 2099     1148   3140 109.20   1 0.986  536347142  2 0.225   42.42   31.68  54.841 188.631   2
   0  -1  -8-0.39333  2.3222   1-0.82761 0.82761 0.48858-0.55855-0.27632-0.05559  0 335.13 248.37  102.02 335.04 248.20  101.71 0.362-0.17   0.57  31.86 228.62 2 2386      257   2917  30.51   1 0.993  536347143 -2 0.334   89.04   -5.86  54.841 247.873   1
   0  -1   8-1.03742  2.1247   1 0.84263-0.84262-0.53511 0.46512 0.06026 0.27139  0 340.87 209.22  659.35 341.48 209.84  659.24 0.345-0.30   3.67  31.86  35.82 2 2384      249   2912 197.77   1 0.992  536347143  2 0.318   94.62  -44.86  54.841 247.873   1
   0  -1   8 0.30605  2.4485   3-0.80803 0.80805 0.51710-0.58706 0.28230 0.04924  0  51.02 211.64  249.83  51.62 211.57  249.69 0.343-0.11   7.69 316.31 197.91 2 2384      326   2820  74.91   1 1.000  536347143  2 0.320 -193.59  -40.65  54.841 250.909   1
   0   1  -8-0.31621  2.5203   1-0.84343 0.84343 0.53379-0.46382-0.06084-0.27111  0 342.68 297.83   59.20 341.89 297.94   59.43 0.345 0.10   0.33  31.86 215.77 2 2387      326   2955  17.83   1 0.977  536347143 -2 0.318   96.90   43.25  54.841 247.873   1
   0   1  -8 0.51060  2.0537   2 0.47370-0.47369-0.81068 0.88060-0.34410 0.01280  0 428.52  93.02   56.74 429.15  93.03   56.92 0.302 0.06   4.17  22.63  50.84 3 2382      364   2648  17.08   1 1.000  536347143 -2 0.284  180.95 -160.88  54.841 188.631   1
   0   1   8 0.37189  2.6529   3-0.85403 0.85405 0.51625-0.44625 0.06418 0.26733  0  58.59 266.79  292.22  58.35 266.20  292.35 0.358 0.15   7.93 316.31 210.62 2 2384      319   2835  87.71   1 1.000  536347143  2 0.333 -185.75   14.13  54.841 250.909   1
   0  -1  -8-0.98052  2.3004   3 0.84071-0.84070 0.46819-0.53821-0.27203-0.05956  0  28.35 348.47  360.67  28.29 348.83  359.16 0.289 0.06   8.31 316.31 231.16 2 2384      430   2732 107.75   1 1.000  536347143 -2 0.271 -215.20   95.48  54.841 250.909   2
   0  -1   8 1.89966  2.1022   1 0.38529-0.38529 0.85259-0.92255 0.35305-0.02122  0 387.16 136.95  273.24 387.21 136.95  273.51 0.229 0.26   1.52  31.86 279.98 2 2386      545   2765  82.05   1 1.000  536347143  2 0.213  140.12 -116.98  54.841 247.873   2
   0  -1   8 0.96396  2.3731   2-0.50867 0.50866 0.79100-0.86092 0.33996-0.00854  0 280.94 317.01  265.05 281.04 316.98  264.85 0.318 0.19   5.33  22.63 113.46 3 2383      302   2941  79.45   1 0.979  536347143  2 0.292   35.63   62.74  54.841 188.631   2
   0   1   8-1.02941  2.0153   1 0.68194-0.68192 0.73116-0.66121 0.01916 0.31271  0 357.96 173.07  184.28 358.05 172.96  184.35 0.301-0.27   1.03  31.86 253.30 2 2386      375   2865  55.31   1 0.999  536347143  2 0.278  111.28  -80.89  54.841 247.873   2
   0   1   8 0.00998 1.89047   2-0.30472 0.30472 0.95204-0.88212-0.02775 0.35919  0 271.52 291.78  352.98 271.67 291.39  352.09 0.280-0.26   5.81  22.63 139.89 3 2383      318   2918 105.63   1 0.999  536347143  2 0.257   26.15   37.69  54.841 188.631   2
   0  -1  -9 744.795  25.286   1-0.82619 0.82621 0.48635-0.55629-0.28438-0.08900  0 317.13 250.73  103.32 317.22 250.72  103.33 0.411 0.88   0.58  31.86 229.01 2 2672     2378   2948  31.00   1 1.000  536347144 -2 0.373   71.11   -3.40  54.841 247.873   1
   0  -1   9 659.621  23.485   1 0.84288-0.84288-0.52988 0.45988 0.09369 0.27939  0 323.57 207.96  665.76 323.55 207.94  665.71 0.393 0.93   3.70  31.86  37.74 2 2670     2179   2886 199.71   1 0.977  536347144  2 0.357   77.32  -45.99  54.841 247.873   1
   0  -1   9 700.911  23.993   3-0.80590 0.80588 0.51624-0.58621 0.28988 0.08308  0  72.27 210.20  248.19  72.17 210.17  248.21 0.391 0.93   7.68 316.31 197.41 2 2669     2389   2801  74.46   1 0.992  536347144  2 0.359 -172.47  -42.26  54.841 250.909   1
   0   1  -9 760.199  25.252   1-0.84367 0.84367 0.52853-0.45855-0.09425-0.27920  0 323.92 300.18   65.94 323.89 300.05   65.89 0.393 0.88   0.37  31.86 217.79 2 2673     2488   2866  19.77   1 0.975  536347144 -2 0.357   78.20   45.71  54.841 247.873   1
   0   1  -9 540.401  19.646   2 0.47409-0.47412-0.81012 0.88002-0.34488-0.02782  0 428.62  71.41   57.10 428.64  71.55   57.12 0.339 0.89   4.17  22.63  50.95 3 2668     2125   2567  17.14   1 0.989  536347144 -2 0.315  180.86 -182.30  54.841 188.631   1
   0   1   9 725.945  24.901   3-0.85000 0.85000 0.51798-0.44800 0.09587 0.27711  0  78.83 263.71  286.23  78.66 263.87  286.25 0.406 0.89   7.89 316.31 208.83 2 2670     2387   2788  85.87   1 0.993  536347144  2 0.372 -165.66   10.91  54.841 250.909   1
   0  -1  -9 307.281  14.656   3 0.84276-0.84276 0.46008-0.53008-0.27943-0.09363  0  44.33 361.29  356.90  44.22 361.44  357.03 0.322 0.97   8.29 316.31 230.03 2 2670     1602   2727 107.11   1 1.000  536347144 -2 0.298 -199.26  108.21  54.841 250.909   2
   0  -1   9 363.386  14.224   1 0.38535-0.38534 0.85258-0.92255 0.35300 0.02033  0 372.95 124.84  273.47 372.87 124.79  273.50 0.262 0.99   1.52  31.86 280.05 2 2672     2126   2716  82.05   1 1.000  536347144  2 0.241  125.91 -128.94  54.841 247.873   2
   0  -1   9 481.038  19.020   2-0.50917 0.50918 0.79017-0.86007 0.34115 0.03172  0 264.46 322.49  264.53 264.57 322.67  264.55 0.357 0.81   5.32  22.63 113.30 3 2669     1811   2877  79.36   1 1.000  536347144  2 0.324   19.20   68.25  54.841 188.631   2
   0   1  -9 316.121  12.952   3 0.75131-0.75130 0.65623-0.58624-0.06993-0.30310  0   7.49 403.29  414.45   7.44 403.35  414.77 0.244 0.98   8.61 316.31 247.29 2 2670     2201   2647 124.43   1 1.000  536347144 -2 0.227 -235.60  150.15  54.841 250.909   2
   0   1   9 352.391  15.945   1 0.65894-0.65895 0.75035-0.68037 0.05261 0.32075  0 344.06 161.26  192.83 344.03 161.18  192.92 0.336 0.97   1.07  31.86 255.86 2 2672     1580   2857  57.88   1 0.998  536347144  2 0.307   97.31  -92.52  54.841 247.873   2
   0   1   9 463.487  17.929   2-0.33432 0.33432 0.94232-0.87238 0.01633 0.35662  0 255.31 296.95  341.83 255.33 297.06  341.74 0.319 0.92   5.75  22.63 136.54 3 2669     1936   2904 102.52   1 0.963  536347144  2 0.289   10.05   42.92  54.841 188.631   2
   0  -1 -10-0.52590  2.6995   1-0.82425 0.82425 0.48340-0.55336-0.29486-0.12001  0 299.60 252.89  105.21 299.57 253.21  105.44 0.462-0.07   0.59  31.86 229.57 2 2960      204   2766  31.63   1 0.962  536347145 -2 0.411   53.66   -1.18  54.841 247.873   1
   0  -1  10-0.33647  2.6569   1 0.84225-0.84224-0.52449 0.45450 0.12462 0.28993  0 305.89 205.96  671.86 305.62 206.01  671.70 0.442 0.04   3.74  31.86  39.57 2 2958      238   2736 201.51   1 0.978  536347145  2 0.395   59.78  -47.91  54.841 247.873   1
   0  -1  10-0.56231  2.6311   3-0.80255 0.80256 0.51558-0.58553 0.30014 0.11422  0  92.40 208.56  246.09  92.19 208.68  246.15 0.441-0.37   7.67 316.31 196.79 2 2956      293   2727  73.84   1 0.998  536347145  2 0.397 -152.50  -43.97  54.841 250.909   1
   0   1 -10 2.49593  3.4243   1-0.84302 0.84303 0.52311-0.45314-0.12516-0.28978  0 305.63 302.51   71.83 305.99 302.20   71.88 0.443 0.33   0.40  31.86 219.56 2 2960      272   2766  21.57   1 1.000  536347145 -2 0.395   60.07   48.16  54.841 247.873   1
   0   1 -10 1.30850  2.4596   2 0.47629-0.47629-0.80698 0.87689-0.34920-0.06493  0 427.97  49.34   58.91 428.10  49.21   58.23 0.377 0.24   4.18  22.63  51.49 3 2955      480   2525  17.47   1 1.000  536347145 -2 0.345  180.09 -204.19  54.841 188.631   1
   0   1  10 1.58486  3.3690   3-0.84547 0.84547 0.51908-0.44910 0.12546 0.28895  0  97.88 261.44  280.95  98.40 261.57  280.52 0.457 0.10   7.86 316.31 207.24 2 2957      293   2747  84.16   1 1.000  536347145  2 0.411 -146.74    8.55  54.841 250.909   1
   0  -1 -10-0.48801  2.6939   3 0.84527-0.84528 0.44940-0.51938-0.28906-0.12544  0  59.63 373.85  354.72  59.88 374.11  354.24 0.357 0.05   8.27 316.31 229.37 2 2957      390   2630 106.27   1 1.000  536347145 -2 0.324 -184.04  120.62  54.841 250.909   2
   0  -1  10 1.12345  2.3874   1 0.38056-0.38056 0.85299-0.92296 0.35717 0.05763  0 358.61 111.86  275.22 358.56 112.36  274.71 0.296 0.31   1.53  31.86 280.58 2 2959      482   2611  82.41   1 1.000  536347145  2 0.267  111.62 -141.69  54.841 247.873   2
   0  -1  10 0.20557  2.7523   2-0.51110 0.51111 0.78687-0.85678 0.34584 0.06846  0 248.08 328.02  263.74 247.93 328.41  263.39 0.399 0.08   5.32  22.63 113.06 3 2956      327   2805  79.02   1 1.000  536347145  2 0.356    2.96   73.84  54.841 188.631   2
   0   1 -10 1.21795  2.5426   3 0.77247-0.77247 0.62589-0.55588-0.10744-0.30705  0  23.99 416.77  404.32  23.83 416.60  404.71 0.276 0.21   8.55 316.31 244.25 2 2957      631   2506 121.41   1 1.000  536347145 -2 0.252 -219.18  163.44  54.841 250.909   2
   0   1  10-1.57137  2.1667   1 0.63620-0.63622 0.76694-0.69698 0.08395 0.33083  0 330.74 148.92  201.01 329.96 149.38  200.96 0.372-0.17   1.12  31.86 258.32 2 2959      418   2700  60.29   1 0.998  536347145  2 0.334   84.04 -104.77  54.841 247.873   2
   0   1  10-0.67798  2.3421   2-0.35965 0.35963 0.93141-0.86149 0.05590 0.35846  0 238.66 302.52  331.82 238.90 302.65  332.47 0.359-0.02   5.70  22.63 133.53 3 2956      319   2823  99.74   1 1.000  536347145  2 0.320   -6.49   48.57  54.841 188.631   2
   0  -1 -11 9.38448  4.7618   1-0.82185 0.82185 0.47985-0.54981-0.30711-0.14925  0 281.94 255.60  107.81 281.81 255.62  107.92 0.514 0.65   0.60  31.86 230.35 2 3248      292   2701  32.38   1 1.000  536347146 -2 0.449   36.29    1.66  54.841 247.873   1
   0  -1  11 9.54060  4.4455   1 0.84089-0.84090-0.51892 0.44891 0.15371 0.30227  0 287.74 204.30  677.36 287.90 204.02  677.37 0.494 0.71   3.77  31.86  41.22 2 3245      268   2625 203.21   1 0.981  536347146  2 0.433   41.71  -49.46  54.841 247.873   1
   0  -1  11  12.210   5.218   3-0.79846 0.79845 0.51473-0.58470 0.31228 0.14354  0 111.93 207.47  243.86 111.74 207.19  243.70 0.493 0.83   7.66 316.31 196.11 2 3244      313   2711  73.11   1 0.993  536347146  2 0.435 -133.12  -45.19  54.841 250.909   1
   0   1 -11 7.27870  4.4322   1-0.84165 0.84166 0.51752-0.44755-0.15425-0.30218  0 288.35 304.35   77.59 288.19 304.41   77.55 0.494 0.55   0.43  31.86 221.29 2 3249      338   2715  23.26   1 1.000  536347146 -2 0.433   42.95   50.09  54.841 247.873   1
   0   1 -11  11.526   4.605   2 0.47980-0.47981-0.80182 0.87173-0.35620-0.09934  0 427.54  25.55   60.17 427.56  25.85   60.03 0.416 0.91   4.19  22.63  51.87 3 3242      355   2437  18.01   1 1.000  536347146 -2 0.375  179.48 -227.75  54.841 188.631   1
   0   1  11  11.129   5.316   3-0.84042 0.84043 0.51973-0.44976 0.15351 0.30232  0 117.70 259.36  275.10 117.76 259.37  275.08 0.509 0.75   7.83 316.31 205.49 2 3244      297   2652  82.52   1 1.000  536347146  2 0.449 -127.15    6.37  54.841 250.909   1
   0  -1 -11 6.11834  4.0847   3 0.84803-0.84803 0.43660-0.50660-0.30038-0.15556  0  75.08 386.69  351.15  75.29 386.90  350.94 0.392 0.77   8.25 316.31 228.30 2 3245      523   2571 105.28   1 1.000  536347146 -2 0.349 -168.61  133.26  54.841 250.909   2
   0  -1  11 6.91824  3.5157   1 0.37221-0.37224 0.85362-0.92358 0.36440 0.09186  0 344.06  99.47  277.08 344.41  99.73  276.82 0.331 0.68   1.54  31.86 281.14 2 3247      561   2591  83.05   1 1.000  536347146  2 0.293   97.03 -153.94  54.841 247.873   2
   0  -1  11 6.12694  3.8216   2-0.51411 0.51411 0.78165-0.85157 0.35315 0.10256  0 231.05 334.33  262.04 231.07 334.18  261.57 0.441 0.64   5.31  22.63 112.55 3 3243      353   2688  78.47   1 0.984  536347146  2 0.387  -13.89   80.23  54.841 188.631   2
   0   1 -11 7.80996  3.7871   3 0.79010-0.79011 0.59636-0.52634-0.14178-0.31415  0  39.69 429.88  395.37  39.96 429.98  395.43 0.309 0.79   8.50 316.31 241.57 2 3245      624   2469 118.63   1 1.000  536347146 -2 0.277 -203.62  176.40  54.841 250.909   2
   0   1  11 4.70443  3.6079   1 0.61341-0.61341 0.78154-0.71158 0.11368 0.34260  0 315.98 137.06  208.56 315.90 137.27  208.64 0.409 0.50   1.16  31.86 260.58 2 3247      391   2647  62.59   1 1.000  536347146  2 0.361   69.33 -116.46  54.841 247.873   2
   0   1  11  10.477   4.363   2-0.38192 0.38192 0.91958-0.84965 0.09219 0.36365  0 222.22 308.33  324.03 222.30 308.28  323.98 0.401 0.78   5.65  22.63 131.19 3 3244      404   2733  97.19   1 1.000  536347146  2 0.351  -22.89   54.44  54.841 188.631   2
   0  -1 -12 0.89494  3.5355   1-0.81900 0.81900 0.47581-0.54577-0.32071-0.17712  0 264.37 257.88  111.10 264.31 258.04  110.68 0.568 0.30   0.62  31.86 231.34 2 3537      199   2678  33.20   1 0.958  536347147 -2 0.486   18.79    4.03  54.841 247.873   1
   0  -1  12-0.98954  2.9811   1 0.83890-0.83890-0.51315 0.44314 0.18144 0.31602  0 269.82 201.53  682.78 270.23 201.93  682.79 0.548-0.15   3.80  31.86  42.85 2 3534      248   2660 204.84   1 0.981  536347147  2 0.470   23.84  -52.11  54.841 247.873   1
   0  -1  12 2.01715  4.1355   3-0.79372 0.79372 0.51367-0.58363 0.32582 0.17142  0 130.76 205.39  241.11 130.82 205.65  240.95 0.547 0.42   7.64 316.31 195.29 2 3533      277   2694  72.28   1 0.998  536347147  2 0.472 -114.39  -47.36  54.841 250.909   1
   0   1 -12 0.17684  3.5630   1-0.83965 0.83966 0.51173-0.44176-0.18197-0.31594  0 271.21 306.47   82.39 270.50 306.73   82.97 0.548 0.08   0.46  31.86 222.73 2 3537      248   2719  24.89   1 0.998  536347147 -2 0.471   25.93   52.29  54.841 247.873   1
   0   1  12 0.99039  3.5729   3-0.83494 0.83495 0.51993-0.44995 0.18041 0.31688  0 136.45 257.76  270.11 136.68 257.22  269.83 0.564 0.21   7.80 316.31 203.99 2 3533      267   2619  80.95   1 1.000  536347147  2 0.486 -108.54    4.66  54.841 250.909   1
   0  -1 -12-2.02603  3.0786   3 0.85092-0.85091 0.42189-0.49188-0.31297-0.18438  0  90.48 399.65  347.06  90.45 399.83  347.20 0.428-0.04   8.23 316.31 227.07 2 3533      530   2573 104.16   1 1.000  536347147 -2 0.374 -153.17  146.07  54.841 250.909   2
   0  -1  12 0.56438  2.6949   1 0.36110-0.36110 0.85430-0.92426 0.37387 0.12386  0 330.24  86.23  279.92 330.27  86.61  279.62 0.366-0.03   1.56  31.86 281.99 2 3536      559   2574  83.88   1 1.000  536347147  2 0.318   83.21 -166.97  54.841 247.873   2
   0  -1  12-0.80461  3.0203   2-0.51789 0.51787 0.77486-0.84479 0.36246 0.13467  0 214.73 339.60  259.08 213.99 339.99  259.24 0.484 0.16   5.29  22.63 111.66 3 3532      335   2672  77.77   1 0.999  536347147  2 0.417  -30.08   85.62  54.841 188.631   2
   0   1 -12-1.49799  2.6370   3 0.80497-0.80497 0.56730-0.49728-0.17378-0.32362  0  55.76 443.63  386.75  55.65 443.72  386.70 0.342-0.30   8.45 316.31 238.98 2 3534      693   2476 116.01   1 1.000  536347147 -2 0.301 -187.49  189.95  54.841 250.909   2
   0   1  12-2.53324  2.4202   1 0.59050-0.59050 0.79442-0.72445 0.14214 0.35564  0 301.55 125.33  215.99 301.86 124.86  216.03 0.447-0.36   1.20  31.86 262.81 2 3536      418   2594  64.81   1 1.000  536347147  2 0.387   54.89 -128.00  54.841 247.873   2
   0   1  12-0.37561  2.7101   2-0.40186 0.40186 0.90699-0.83705 0.12599 0.37129  0 205.75 313.51  315.98 205.37 313.87  316.06 0.444 0.02   5.61  22.63 128.77 3 3533      390   2677  94.82   1 0.987  536347147  2 0.381  -39.24   59.71  54.841 188.631   2
   0  -1 -13  1419.6    42.8   1-0.81573 0.81573 0.47131-0.54127-0.33535-0.20399  0 246.82 260.52  113.67 246.78 260.47  113.67 0.624 0.88   0.63  31.86 232.11 2 3826     2921   2775  34.10   1 1.000  536347148 -2 0.523    1.28    6.76  54.841 247.873   1
   0  -1  13  1355.4    41.2   1 0.83633-0.83633-0.50719 0.43720 0.20812 0.33077  0 252.44 199.82  688.07 252.47 199.76  688.04 0.603 0.89   3.83  31.86  44.43 2 3823     2885   2717 206.41   1 0.998  536347148  2 0.506    6.60  -53.70  54.841 247.873   1
   0  -1  13  1405.3    42.3   3-0.78839 0.78840 0.51239-0.58234 0.34043 0.19826  0 149.70 204.03  238.00 149.58 204.03  237.97 0.603 0.93   7.62 316.31 194.36 2 3821     2980   2693  71.39   1 0.980  536347148  2 0.509  -95.52  -48.79  54.841 250.909   1
   0   1 -13  1444.5    42.6   1-0.83707 0.83707 0.50575-0.43578-0.20865-0.33077  0 252.91 309.30   88.22 252.81 309.14   88.22 0.603 0.92   0.49  31.86 224.48 2 3827     3036   2710  26.47   1 0.994  536347148 -2 0.507    7.70   55.18  54.841 247.873   1
   0   1  13  1389.0    42.6   3-0.82900 0.82901 0.51977-0.44979 0.20640 0.33232  0 155.31 255.02  264.77 155.24 255.09  264.74 0.621 0.90   7.77 316.31 202.39 2 3822     2787   2780  79.42   1 0.983  536347148  2 0.523  -89.78    1.88  54.841 250.909   1
   0  -1 -13 638.927  25.166   3 0.85361-0.85361 0.40578-0.47576-0.32665-0.21213  0 105.67 412.91  342.98 105.61 413.02  343.13 0.465 0.98   8.21 316.31 225.85 2 3822     2144   2603 102.94   1 1.000  536347148 -2 0.397 -138.08  159.15  54.841 250.909   2
   0  -1  13 721.642  24.633   1 0.34775-0.34776 0.85486-0.92482 0.38507 0.15419  0 316.06  73.20  282.87 315.99  73.01  282.94 0.402 0.98   1.57  31.86 282.87 2 3825     2544   2560  84.88   1 1.000  536347148  2 0.343   69.12 -179.78  54.841 247.873   2
   0  -1  13  1054.1    34.1   2-0.52219 0.52218 0.76676-0.83668 0.37337 0.16519  0 196.57 345.75  256.45 196.59 345.94  256.50 0.530 0.85   5.28  22.63 110.87 3 3821     2701   2650  76.95   1 1.000  536347148  2 0.447  -48.08   91.81  54.841 188.631   2
   0   1 -13 613.334  22.126   3 0.81759-0.81759 0.53844-0.46844-0.20401-0.33483  0  71.17 457.76  378.13  71.05 457.87  378.36 0.375 0.99   8.40 316.31 236.40 2 3823     2512   2546 113.51   1 1.000  536347148 -2 0.323 -171.99  203.85  54.841 250.909   2
   0   1  13 671.118  26.175   1 0.56738-0.56738 0.80580-0.73582 0.16962 0.36966  0 287.84 112.22  223.08 287.73 112.12  223.22 0.486 0.97   1.24  31.86 264.94 2 3825     2062   2635  66.97   1 1.000  536347148  2 0.412   41.18 -140.96  54.841 247.873   2
   0   1  13  1128.5    33.8   2-0.41991 0.41989 0.89373-0.82379 0.15787 0.38086  0 188.14 319.33  308.71 188.09 319.47  308.58 0.488 0.90   5.57  22.63 126.58 3 3822     2987   2730  92.57   1 1.000  536347148  2 0.411  -56.69   65.67  54.841 188.631   2
   0  -1 -14 1.13650  4.2290   1-0.81203 0.81203 0.46641-0.53638-0.35081-0.23000  0 228.50 263.14  116.63 229.06 262.89  116.85 0.683 0.19   0.65  31.86 233.00 2 4116      202   2663  35.06   1 0.976  536347149 -2 0.559  -16.89    9.47  54.841 247.873   1
   0  -1  14 0.50356  4.3056   3-0.78250 0.78249 0.51091-0.58089 0.35590 0.22422  0 167.80 202.60  235.14 168.19 202.44  234.80 0.662 0.17   7.61 316.31 193.50 2 4111      294   2679  70.44   1 1.000  536347149  2 0.545  -77.58  -50.41  54.841 250.909   1
   0   1 -14-1.93182  3.3017   1-0.83395 0.83395 0.49954-0.42957-0.23451-0.34640  0 235.25 311.89   92.46 234.99 311.62   93.33 0.662-0.33   0.52  31.86 225.75 2 4116      276   2582  28.00   1 1.000  536347149 -2 0.543   -9.84   57.88  54.841 247.873   1
   0   1  14 3.43571  4.7931   3-0.82263 0.82264 0.51923-0.44926 0.23168 0.34848  0 173.44 253.04  259.64 173.60 253.03  259.76 0.680 0.32   7.75 316.31 200.85 2 4111      229   2684  77.93   1 0.962  536347149  2 0.559  -71.74   -0.21  54.841 250.909   1
   0  -1 -14-0.42601  3.9419   3 0.85606-0.85606 0.38828-0.45828-0.34117-0.23905  0 120.40 426.30  339.98 120.63 426.58  338.76 0.504-0.02   8.19 316.31 224.95 2 4112      556   2530 101.63   1 1.000  536347149 -2 0.421 -123.39  172.35  54.841 250.909   2
   0  -1  14-0.95571  3.2595   1 0.33252-0.33253 0.85519-0.92514 0.39760 0.18311  0 302.15  58.98  287.17 301.87  58.81  286.71 0.438-0.04   1.60  31.86 284.16 2 4115      582   2530  86.01   1 1.000  536347149  2 0.366   55.13 -193.76  54.841 247.873   2
   0  -1  14 3.46490  4.2012   2-0.52689 0.52689 0.75747-0.82739 0.38553 0.19446  0 178.76 352.06  253.81 178.83 351.93  253.42 0.577 0.38   5.26  22.63 110.08 3 4110      393   2578  76.03   1 1.000  536347149  2 0.476  -65.80   98.19  54.841 188.631   2
   0   1 -14-2.27476  3.3264   3 0.82832-0.82832 0.50956-0.43955-0.23289-0.34739  0  86.51 471.49  371.50  86.42 472.43  370.30 0.411-0.18   8.37 316.31 234.41 2 4112      719   2456 111.09   1 1.000  536347149 -2 0.346 -156.70  217.49  54.841 250.909   2
   0   1  14 3.39549  4.2680   1 0.54396-0.54396 0.81583-0.74586 0.19629 0.38445  0 273.78  99.23  230.14 273.48  98.91  230.26 0.525 0.38   1.28  31.86 267.05 2 4115      481   2573  69.08   1 1.000  536347149  2 0.436   27.14 -153.79  54.841 247.873   2
   0   1  14-1.13242  3.3573   2-0.43646 0.43648 0.87981-0.80987 0.18823 0.39192  0 171.13 325.61  302.39 170.40 325.22  301.42 0.535-0.06   5.53  22.63 124.68 3 4111      329   2662  90.42   1 0.985  536347149  2 0.441  -73.56   71.93  54.841 188.631   2
   0  -1 -15  15.928   7.599   1-0.80791 0.80792 0.46113-0.53108-0.36693-0.25537  0 211.51 265.55  119.95 211.14 265.35  120.18 0.742 0.78   0.67  31.86 234.00 2 4406      293   2665  36.06   1 1.000  536347150 -2 0.594  -33.74   11.98  54.841 247.873   1
   0  -1  15  17.773   7.595   3-0.77609 0.77609 0.50919-0.57917 0.37203 0.24950  0 186.58 200.70  231.53 186.66 200.70  231.46 0.723 0.79   7.59 316.31 192.42 2 4400      358   2645  69.44   1 1.000  536347150  2 0.580  -58.97  -52.40  54.841 250.909   1
   0   1 -15  17.199   7.218   1-0.83030 0.83029 0.49310-0.42314-0.25971-0.36272  0 216.63 314.38   99.04 217.05 314.22   98.35 0.720 0.74   0.55  31.86 227.72 2 4406      364   2615  29.50   1 0.998  536347150 -2 0.577  -28.40   60.48  54.841 247.873   1
   0   1  15  22.976   8.550   3-0.81580 0.81581 0.51839-0.44840 0.25639 0.36522  0 191.85 251.01  254.86 191.78 251.05  254.86 0.742 0.87   7.72 316.31 199.41 2 4401      249   2672  76.46   1 0.977  536347150  2 0.594  -53.39   -2.37  54.841 250.909   1
   0  -1 -15 8.15972  5.4354   3 0.85816-0.85817 0.36953-0.43951-0.35638-0.26530  0 135.47 440.44  334.16 135.60 440.53  334.13 0.541 0.67   8.16 316.31 223.20 2 4401      569   2462 100.24   1 1.000  536347150 -2 0.442 -108.33  186.38  54.841 250.909   2
   0  -1  15 5.05316  4.3977   1 0.31564-0.31566 0.85516-0.92512 0.41119 0.21100  0 287.86  44.54  290.35 287.58  43.99  290.85 0.476 0.60   1.62  31.86 285.12 2 4405      715   2481  87.25   1 1.000  536347150  2 0.389   40.82 -208.08  54.841 247.873   2
   0  -1  15  10.915   6.101   2-0.53184 0.53183 0.74712-0.81703 0.39871 0.22273  0 160.54 357.81  250.13 160.60 357.97  250.07 0.625 0.67   5.24  22.63 108.97 3 4399      423   2596  75.02   1 1.000  536347150  2 0.505  -83.95  104.05  54.841 188.631   2
   0   1 -15  10.529   5.315   3 0.83739-0.83739 0.48042-0.41041-0.26071-0.36102  0 101.44 487.96  362.02 101.62 487.72  362.41 0.444 0.73   8.31 316.31 231.56 2 4402      780   2417 108.72   1 1.000  536347150 -2 0.365 -141.77  233.77  54.841 250.909   2
   0   1  15  12.963   6.237   1 0.52016-0.52016 0.82463-0.75467 0.22232 0.39988  0 259.11  85.29  236.97 258.97  85.08  237.20 0.566 0.85   1.32  31.86 269.10 2 4405      504   2521  71.16   1 1.000  536347150  2 0.459   12.57 -167.50  54.841 247.873   2
   0   1  15  13.725   6.058   2-0.45135 0.45137 0.86549-0.79556 0.21727 0.40416  0 152.65 330.88  294.82 152.26 331.05  294.56 0.582 0.79   5.49  22.63 122.41 3 4399      410   2577  88.37   1 0.995  536347150  2 0.469  -91.94   77.29  54.841 188.631   2
   0  -1 -16-1.08179  4.1935   1-0.80336 0.80336 0.45548-0.52544-0.38359-0.28020  0 193.64 267.93  123.30 193.03 267.90  123.65 0.805-0.30   0.69  31.86 235.00 2 4696      223   2566  37.10   1 0.967  536347151 -2 0.629  -51.53   14.40  54.841 247.873   1
   0  -1  16 0.81098  4.7961   3-0.76917 0.76917 0.50723-0.57719 0.38872 0.27429  0 205.14 198.91  228.01 204.95 198.85  227.99 0.786-0.09   7.57 316.31 191.36 2 4690      273   2594  68.40   1 0.989  536347151  2 0.614  -40.45  -54.25  54.841 250.909   1
   0   1 -16-0.25387  4.9126   1-0.82620 0.82620 0.48637-0.41639-0.28432-0.37948  0 199.02 316.94  103.83 198.87 316.95  103.32 0.781-0.03   0.58  31.86 229.16 2 4696      337   2612  30.99   1 0.994  536347151 -2 0.611  -45.89   63.20  54.841 247.873   1
   0   1  16-2.04977  4.3444   3-0.80855 0.80856 0.51719-0.44721 0.28064 0.38241  0 210.28 249.06  249.53 210.00 249.02  250.02 0.805-0.38   7.69 316.31 197.82 2 4691      223   2637  75.01   1 0.971  536347151  2 0.628  -35.10   -4.40  54.841 250.909   1
   0  -1 -16-0.54439  4.3355   3 0.85984-0.85984 0.34955-0.41954-0.37215-0.29097  0 150.56 455.13  329.20 150.54 455.20  329.26 0.580-0.12   8.13 316.31 221.72 2 4691      581   2462  98.78   1 1.000  536347151 -2 0.462  -93.21  200.82  54.841 250.909   2
   0  -1  16-1.49893  3.4253   1 0.29727-0.29727 0.85468-0.92464 0.42562 0.23805  0 272.84  28.14  295.24 273.04  28.31  295.31 0.514-0.26   1.64  31.86 286.59 2 4695      591   2444  88.59   1 1.000  536347151  2 0.409   25.87 -224.35  54.841 247.873   2
   0  -1  16 0.01392 4.26693   2-0.53608 0.53608 0.73638-0.80629 0.41274 0.25003  0 141.81 364.27  246.67 141.65 364.29  246.57 0.675-0.09   5.22  22.63 107.93 3 4688      389   2556  73.97   1 1.000  536347151  2 0.532 -102.47  110.57  54.841 188.631   2
   0   1 -16-0.87927  3.9592   3 0.84493-0.84493 0.45091-0.38091-0.28769-0.37549  2 116.63 503.16  354.84 116.71 503.82  354.64 0.479-0.12   8.27 316.31 229.41 2 4691      745   2378 106.39   1 0.912  536347151 -2 0.385 -126.58  248.78  54.841 250.909   2
   0   1  16-1.22342  3.9679   1 0.49592-0.49592 0.83226-0.76231 0.24780 0.41587  0 244.70  70.87  243.17 244.35  70.54  244.07 0.608-0.05   1.35  31.86 270.96 2 4695      522   2526  73.22   1 1.000  536347151  2 0.482   -1.85 -181.65  54.841 247.873   2
   0   1  16 1.75478  4.4747   2-0.46552 0.46552 0.85033-0.78040 0.24543 0.41744  0 133.28 336.51  287.68 133.38 336.71  287.84 0.630 0.13   5.45  22.63 120.26 3 4689      422   2568  86.35   1 0.998  536347151  2 0.496 -111.10   83.04  54.841 188.631   2
   0  -1 -17 424.635  28.391   1-0.79838 0.79837 0.44948-0.51944-0.40070-0.30459  0 174.55 270.48  127.20 174.56 270.37  127.25 0.870 0.90   0.71  31.86 236.17 2 4986      868   2609  38.17   1 1.000  536347152 -2 0.662  -70.52   17.12  54.841 247.873   1
   0  -1  17 470.822  29.567   3-0.76173 0.76174 0.50503-0.57498 0.40585 0.29858  0 223.43 196.88  224.37 223.25 196.95  224.40 0.852 0.92   7.55 316.31 190.27 2 4980      995   2625  67.32   1 0.992  536347152  2 0.648  -22.23  -56.38  54.841 250.909   1
   0   1 -17 454.434  28.943   1-0.82155 0.82155 0.47942-0.40945-0.30855-0.39674  0 180.40 319.91  108.18 180.27 319.87  108.21 0.846 0.92   0.60  31.86 230.47 2 4986      910   2597  32.46   1 0.994  536347152 -2 0.645  -64.39   66.25  54.841 247.873   1
   0   1  17 429.401  28.815   3-0.80110 0.80110 0.51528-0.44531 0.30452 0.39991  0 228.34 246.99  245.22 228.19 247.05  245.27 0.872 0.91   7.67 316.31 196.52 2 4980      785   2659  73.58   1 0.975  536347152  2 0.662  -17.16   -6.59  54.841 250.909   1
   0  -1 -17 167.908  16.110   3 0.86099-0.86099 0.32840-0.39840-0.38838-0.31619  0 165.62 470.29  324.13 165.53 470.52  324.17 0.620 0.96   8.10 316.31 220.20 2 4981      911   2466  97.25   1 1.000  536347152 -2 0.481  -78.08  215.78  54.841 250.909   2
   0  -1  17 229.022  17.013   1 0.27769-0.27771 0.85362-0.92357 0.44070 0.26437  0 258.45  11.84  299.96 258.44  11.54  300.04 0.551 0.95   1.67  31.86 288.00 2 4984     1338   2432  90.01   1 1.000  536347152  2 0.428   11.41 -240.43  54.841 247.873   2
   0  -1  17 336.053  23.222   2-0.54126 0.54126 0.72410-0.79400 0.42745 0.27676  0 122.05 370.32  242.53 122.00 370.52  242.76 0.727 0.94   5.20  22.63 106.69 3 4978      916   2532  72.83   1 1.000  536347152  2 0.559 -122.06  116.73  54.841 188.631   2
   0   1  17 223.498  18.376   1 0.47137-0.47136 0.83867-0.76872 0.27284 0.43231  0 229.48  55.59  250.76 229.45  55.28  250.87 0.650 0.93   1.40  31.86 273.24 2 4985      943   2533  75.26   1 1.000  536347152  2 0.502  -17.12 -196.78  54.841 247.873   2
   0   1  17 324.265  22.026   2-0.47870 0.47869 0.83453-0.76464 0.27277 0.43149  0 114.00 342.15  281.36 113.81 342.44  281.27 0.681 0.89   5.42  22.63 118.36 3 4979      923   2550  84.38   1 1.000  536347152  2 0.523 -130.17   88.76  54.841 188.631   2
   0   9  10   9.469  11.688   1 0.79402-0.79402 0.57719 0.05250-0.19075 0.60562  0 154.47 274.72  130.67 153.88 275.81  130.07 0.942 0.16   0.73  31.86 237.21 2 5305      652   2491  39.02   1 1.000  536355337  2 0.696  -91.04   22.54  54.841 247.873  -2
   0  -1 -18   0.782  11.688   1-0.79295 0.79295 0.44313-0.51309-0.41818-0.32859  0 154.47 274.72  130.67 155.62 273.00  130.95 0.942 0.16   0.73  31.86 237.21 2 5277      652   2491  39.28   1 1.000  536347153 -2 0.696  -89.33   19.74  54.841 247.873   1
   0  -1  18-0.48925  5.2649   3-0.75378 0.75378 0.50258-0.57253 0.42336 0.32252  0 242.07 194.64  220.03 241.72 194.98  220.70 0.920-0.05   7.53 316.31 188.97 2 5270      327   2545  66.21   1 1.000  536347153  2 0.679   -3.72  -58.78  54.841 250.909   1
   0  10   7-0.06611 12.2116   1 0.81699-0.81698 0.51652 0.18313-0.25640 0.54682  0 160.54 324.81  112.17 158.41 327.18  112.44 0.915 0.11   0.63  31.86 231.66 2 5329      922   2533  33.73   1 1.000  536356358  2 0.678  -86.23   73.55  54.841 247.873  -2
   0   1 -18   1.645  12.212   1-0.81640 0.81638 0.47222-0.40228-0.33242-0.41436  0 160.54 324.81  112.17 161.28 323.03  113.07 0.915 0.11   0.63  31.86 231.66 2 5277      922   2533  33.92   1 1.000  536347153 -2 0.678  -83.40   69.39  54.841 247.873   1
   0  -9 -10  -4.000  11.228   3 0.79031-0.79031-0.04928-0.58039-0.61072 0.19637  0 247.60 243.24  240.01 248.43 241.53  238.74 0.946-0.22   7.64 316.31 194.96 2 5303      685   2576  71.62   1 1.000  536355337 -2 0.696    2.80  -12.18  54.841 250.909  -2
   0   1  18  -4.000  11.228   3-0.79292 0.79292 0.51348-0.44353 0.32805 0.41781  0 247.60 243.24  240.01 246.48 245.06  240.49 0.946-0.22   7.64 316.31 194.96 2 5270      685   2576  72.15   1 1.000  536347153  2 0.696    0.88   -8.65  54.841 250.909   1
   0  -1  18 1.48331  4.9934   2-0.54643 0.54642 0.71092-0.78082 0.44274 0.30289  0 100.52 377.01  238.02 101.45 376.90  238.75 0.780 0.02   5.18  22.63 105.33 3 5268      446   2421  71.63   1 1.000  536347153  2 0.584 -143.37  123.50  54.841 188.631   2
   0  -1 -19 4.03538  6.6464   1-0.78706 0.78705 0.43642-0.50641-0.43597-0.35229  0 136.02 275.48  134.62 136.11 275.76  134.75 1.008 0.38   0.75  31.86 238.40 2 5567      280   2455  40.42   1 0.998  536347154 -2 0.725 -108.79   22.27  54.841 247.873   1
   0  -1  19 5.98427  6.9732   3-0.74532 0.74532 0.49986-0.56982 0.44118 0.34613  0 259.85 192.81  216.68 260.39 192.88  216.90 0.990 0.36   7.51 316.31 187.96 2 5561      288   2495  65.07   1 0.991  536347154  2 0.711   13.91  -60.75  54.841 250.909   1
   0   1 -19 9.70245  7.9375   1-0.81074 0.81073 0.46474-0.39478-0.35598-0.43229  0 141.12 326.73  118.24 141.73 326.27  117.92 0.982 0.54   0.66  31.86 233.49 2 5567      299   2506  35.38   1 1.000  536347154 -2 0.707 -103.44   73.26  54.841 247.873   1
   0   1  19 7.32299  7.7974   3-0.78428 0.78426 0.51135-0.44139 0.35132 0.43601  0 264.59 242.94  236.52 264.91 243.02  235.74 1.015 0.61   7.62 316.31 193.91 2 5561      233   2558  70.72   1 0.954  536347154  2 0.727   18.96  -10.87  54.841 250.909   1
   0  -1 -19 6.95202  6.4725   3 0.86141-0.86141 0.28271-0.35270-0.42197-0.36549  2 196.09 503.70  313.82 196.22 503.94  313.34 0.701 0.35   8.05 316.31 217.10 2 5562      720   2356  94.00   1 0.915  536347154 -2 0.515  -47.70  248.86  54.841 250.909   2
   0  -1  19 8.05568  6.4907   2-0.55147 0.55146 0.69688-0.76679 0.45852 0.32852  0  80.08 383.46  234.10  79.96 383.41  234.58 0.834 0.32   5.15  22.63 104.16 3 5559      447   2411  70.38   1 1.000  536347154  2 0.608 -163.67  130.02  54.841 188.631   2
   0   1  19 4.20470  6.0726   1 0.42008-0.42008 0.84850-0.77855 0.32184 0.46626  0 198.22  21.82  264.12 198.31  21.56  264.55 0.736 0.55   1.47  31.86 277.25 2 5566      690   2400  79.37   1 1.000  536347154  2 0.539  -48.36 -230.16  54.841 247.873   2
   0   1  19 2.16106  5.2689   2-0.50252 0.50253 0.80093-0.73102 0.32554 0.46160  0  72.07 353.84  268.05  72.02 353.98  268.41 0.785-0.01   5.34  22.63 114.36 3 5559      464   2449  80.52   1 1.000  536347154  2 0.572 -171.81  100.59  54.841 188.631   2
   0  10  11  -1.318  11.583   1 0.78131-0.78131 0.60321 0.09644-0.16029 0.61665  0 115.25 279.49  138.58 114.71 280.25  138.09 1.083 0.24   0.77  31.86 239.59 2 5877      568   2468  41.43   1 1.000  536356362  2 0.756 -129.93   27.21  54.841 247.873  -2
   0  -1 -20  -0.127  11.583   1-0.78070 0.78070 0.42938-0.49935-0.45403-0.37571  0 115.25 279.49  138.58 115.93 278.54  138.64 1.083 0.24   0.77  31.86 239.59 2 5858      568   2468  41.59   1 1.000  536347155 -2 0.756 -128.72   25.49  54.841 247.873   1
   0 -11  -8   2.760  14.005   3 0.73252-0.73253-0.17254-0.59705-0.65852 0.32702  0 280.22 189.11  212.28 281.78 186.81  211.16 1.068 0.04   7.48 316.31 186.64 2 5895      783   2511  63.35   1 1.000  536357383 -2 0.742   35.61  -66.82  54.841 250.909  -2
   0  -1  20   2.760  14.005   3-0.73634 0.73633 0.49686-0.56685 0.45927 0.36946  0 280.22 189.11  212.28 279.35 190.58  213.00 1.068 0.04   7.48 316.31 186.64 2 5851      783   2511  63.90   1 1.000  536347155  2 0.742   33.23  -63.08  54.841 250.909   1
   0  11   8  -2.666  12.253   1 0.80494-0.80494 0.55115 0.21847-0.21977 0.55168  0 120.86 331.37  122.11 119.10 332.90  122.34 1.055-0.21   0.68  31.86 234.65 2 5896      758   2466  36.70   1 1.000  536357383  2 0.738 -125.20   79.52  54.841 247.873  -2
   0   1 -20  -2.666  12.253   1-0.80457 0.80456 0.45696-0.38700-0.37929-0.45046  0 120.86 331.37  122.11 121.42 329.81  122.76 1.055-0.21   0.68  31.86 234.65 2 5858      758   2466  36.83   1 1.000  536347155 -2 0.738 -122.94   76.44  54.841 247.873   1
   0 -10 -11   3.674  12.105   3 0.77336-0.77336-0.08939-0.61023-0.62763 0.17183  0 283.37 239.89  231.40 285.13 238.41  229.81 1.087-0.12   7.59 316.31 192.38 2 5874      545   2465  68.94   1 1.000  536356362 -2 0.755   39.34  -15.48  54.841 250.909  -2
   0   1  20   3.674  12.105   3-0.77514 0.77515 0.50893-0.43896 0.37436 0.45438  0 283.37 239.89  231.40 283.68 240.93  230.98 1.087-0.12   7.59 316.31 192.38 2 5851      545   2465  69.29   1 1.000  536347155  2 0.755   37.92  -12.96  54.841 250.909   1
   0  -1 -21 0.34318  6.9885   1-0.77385 0.77385 0.42198-0.49193-0.47231-0.39894  0  95.26 281.35  142.24  94.98 281.51  142.63 1.155-0.09   0.79  31.86 240.68 2 6149      375   2437  42.79   1 1.000  536347156 -2 0.785 -149.28   28.42  54.841 247.873   1
   0  -1  21-3.52019  5.9690   3-0.72683 0.72684 0.49359-0.56354 0.47759 0.39258  0 299.33 187.81  208.59 298.65 188.09  209.00 1.141-0.23   7.46 316.31 185.53 2 6142      284   2486  62.70   1 0.987  536347156  2 0.769   53.06  -65.89  54.841 250.909   1
   0   1 -21 0.03848 7.03228   1-0.79787 0.79787 0.44888-0.37893-0.40238-0.46885  0 101.10 333.80  127.28 100.37 333.72  127.60 1.126 0.12   0.71  31.86 236.20 2 6149      390   2451  38.28   1 1.000  536347156 -2 0.767 -143.10   80.43  54.841 247.873   1
   0   1  21-4.04908  5.7723   3-0.76552 0.76551 0.50616-0.43619 0.39721 0.47301  0 304.27 238.40  225.48 303.01 238.81  226.22 1.166-0.31   7.56 316.31 190.60 2 6142      252   2495  67.86   1 0.987  536347156  2 0.783   58.22  -15.60  54.841 250.909   1
   0  -1  21 0.29214  6.2663   2-0.56118 0.56118 0.66612-0.73603 0.49128 0.37860  0  33.54 396.94  226.52  33.08 396.84  225.76 0.950 0.05   5.11  22.63 101.88 3 6139      506   2370  67.73   1 1.000  536347156  2 0.655 -209.79  143.65  54.841 188.631   2
   0   1  21-3.00919  5.0188   2-0.52336 0.52335 0.76448-0.69458 0.37637 0.49363  0  25.81 365.68  255.67  25.31 365.57  255.74 0.895-0.24   5.27  22.63 110.64 3 6140      554   2381  76.72   1 1.000  536347156  2 0.616 -217.62  112.67  54.841 188.631   2
   0  -1   3  2394.8    31.8   1 0.12053-0.12053 0.82806-0.89803 0.54753-0.42310  0 458.74 197.75  334.84 458.47 197.22  336.71 0.079 0.94   1.86  31.86 298.46 2 1004    58221   3998 101.01   1 1.000  536347138  2 0.078  211.33  -57.50  54.841 247.873  -2
   0  -2   0  1527.3    31.8   1-0.14195 0.14195-0.06996-0.06997-0.98740 0.98740  0 458.74 197.75  334.84 459.09 198.43  332.15 0.079 0.94   1.86  31.86 298.46 2  984    58221   3998  99.65   1 1.000  536348159 -4 0.078  211.96  -56.30  54.841 247.873   1
   0  -1   3  3807.5    42.3   2-0.55460 0.55459 0.68762-0.75753 0.46862-0.34435  0 363.80 290.25  232.36 363.65 290.61  231.89 0.138 0.82   5.14  22.63 103.63 3 1003    44282   4716  69.57   1 1.000  536347138  2 0.133  117.69   35.94  54.841 188.631  -2
   0  -2   0  1364.1    42.3   2 0.55139-0.55139-0.06991-0.06992-0.83132 0.83131  0 363.80 290.25  232.36 364.37 289.49  234.11 0.138 0.82   5.14  22.63 103.63 3  984    44282   4716  70.23   1 1.000  536348159 -4 0.133  118.40   34.82  54.841 188.631   1
   0   1  -3  3764.7    40.6   2-0.51549 0.51549 0.77920-0.70927 0.35653-0.48083  0 476.18 214.02  261.19 476.51 213.55  260.72 0.135 0.81   5.30  22.63 112.30 3 1003    44393   3972  78.22   1 0.994  536347138 -2 0.132  229.41  -41.41  54.841 188.631  -2
   0   2   0  1353.5    40.6   2 0.51189-0.51189 0.06992 0.06993-0.85620 0.85620  0 476.18 214.02  261.19 475.64 214.78  262.46 0.135 0.81   5.30  22.63 112.30 3  984    44393   3972  78.74   1 0.994  536348159  4 0.132  228.55  -40.19  54.841 188.631   1
   0  -2  -1 0.23477  1.1966   1-0.49033 0.49035 0.17689-0.31678-0.85339 0.81191  0 450.09 201.51  246.16 449.84 201.68  245.97 0.096 0.20   1.37  31.86 271.86 2 1027      536   3814  73.79   1 0.999  536348160 -2 0.094  203.09  -53.19  54.841 247.873   1
   0  -2  -1-0.76029  1.3364   2 0.47033-0.47034 0.17991-0.31977-0.86396 0.82251  0 357.13 281.33  285.87 356.31 281.50  285.10 0.131-0.29   5.44  22.63 119.71 3 1026      346   4287  85.53   1 1.000  536348160 -2 0.127  111.10   26.73  54.841 188.631   1
   0  -2   1 0.09202 1.11274   1 0.30151-0.30151-0.34007 0.20015-0.89075 0.93222  0 457.92 195.91  433.98 457.84 195.83  434.20 0.081 0.01   2.41  31.86 328.21 2 1027      776   3744 130.26   1 1.000  536348160  2 0.079  210.78  -58.80  54.841 247.873   1
   0  -2   1 0.40941  1.5203   2 0.58613-0.58613-0.29911 0.15931-0.75298 0.79440  0 370.35 300.46  187.60 370.59 300.27  187.01 0.148 0.05   4.90  22.63  90.18 3 1026      334   4091  56.10   1 1.000  536348160  2 0.143  124.43   45.71  54.841 188.631   1
   0   2  -1 0.73088  1.5278   2 0.57030-0.57030-0.16251 0.30233-0.80520 0.76377  0 467.60 203.87  214.72 468.39 203.31  215.27 0.145 0.29   5.05  22.63  98.33 3 1026      348   3587  64.58   1 0.995  536348160 -2 0.143  220.46  -50.95  54.841 188.631   1
   0   2   1 0.23511  1.3949   2 0.39854-0.39854 0.32964-0.18976-0.85587 0.89731  0 485.57 223.30  316.84 485.52 223.45  317.08 0.128 0.11   5.61  22.63 129.03 3 1026      422   3534  95.13   1 1.000  536348160  2 0.126  238.46  -31.78  54.841 188.631   1
   0  -2  -1 0.00575 1.51064   1-0.83622 0.83620-0.22434 0.08439 0.50041-0.54189  0 428.49 232.24  639.22 427.84 232.91  639.17 0.142-0.00   3.55  31.86  29.78 2 1027      413   3929 191.75   1 0.978  536348160 -2 0.138  181.76  -22.46  54.841 247.873   2
   0  -2  -1 0.02106 1.24882   2-0.34603 0.34604-0.33554 0.19567 0.87617-0.91759  0 413.43 319.16    4.19 413.82 319.39    3.24 0.125-0.11   3.88  22.63  35.04 3 1026      321   3160   0.97   1 0.982  536348160 -2 0.122  167.31   63.91  54.841 188.631   2
   0  -2   1-0.28086  1.2379   1-0.72208 0.72208 0.12546-0.26538 0.68034-0.63889  0 443.93 206.87  559.64 444.11 206.97  560.37 0.108 0.02   3.11  31.86   5.91 2 1027      611   3747 168.11   1 1.000  536348160  2 0.106  197.03  -47.84  54.841 247.873   2
   0  -2   1 0.51955  1.7217   2-0.55584 0.55582 0.16530-0.30515 0.81469-0.77327  0 388.97 312.30  109.40 389.68 312.82  109.53 0.145 0.12   4.46  22.63  66.67 3 1026      273   3959  32.86   1 0.987  536348160  2 0.141  142.99   57.42  54.841 188.631   2
   0   2  -1 1.75523  1.8072   2-0.58014 0.58014 0.30033-0.16055 0.75713-0.79853  0 447.06 191.24  138.05 446.77 191.63  138.13 0.145 0.28   4.62  22.63  75.28 3 1026      374   3687  41.44   1 0.994  536348160 -2 0.142  199.98  -63.45  54.841 188.631   2
   0   2   1 0.09775 1.56049   1 0.83677-0.83678 0.22419-0.08430-0.49955 0.54101  0 428.26 273.51   39.21 428.10 273.65   39.34 0.142 0.16   0.22  31.86 209.78 2 1026      389   3982  11.80   1 1.000  536348160  2 0.138  181.75   18.56  54.841 247.873   2
   0   2   1-0.31673  1.3740   2-0.42938 0.42938-0.18568 0.32551 0.88383-0.84242  0 421.25 187.27   36.14 421.58 187.40   36.25 0.126 0.02   4.05  22.63  44.65 3 1026      304   3909  10.87   1 0.999  536348160  2 0.123  174.29  -67.30  54.841 188.631   2
   0  -2  -2  17.055   2.856   1-0.65741 0.65741 0.31210-0.45202-0.68586 0.60290  0 435.00 205.25  193.63 434.91 205.13  193.76 0.126 0.94   1.08  31.86 256.10 2 1144      764   3750  58.13   1 0.992  536348161 -2 0.123  188.14  -49.43  54.841 247.873   1
   0  -2  -2  14.559   2.877   2 0.35477-0.35477 0.40486-0.54474-0.84275 0.75987  0 346.14 276.47  334.03 346.18 276.55  334.00 0.136 0.86   5.71  22.63 134.19 3 1144      448   4046 100.20   1 0.978  536348161 -2 0.131  100.15   21.94  54.841 188.631   1
   0  -2   2  11.051   2.745   1-0.58319 0.58317 0.34210-0.48202 0.73679-0.65389 20 446.81 193.97  509.76 446.90 193.90  509.89 0.102 0.94   2.83  31.86 350.94 2 1144      937   3621 152.97   1 1.000  536348161  2 0.100  199.86  -60.79  54.841 247.873  -2
   0  -2   2  11.240   2.745   1 0.58205-0.58203-0.48244 0.34254-0.65457 0.73750 20 446.81 193.97  509.76 446.89 193.91  509.79 0.102 0.94   2.83  31.86 350.94 2 1144      937   3621 152.94   1 1.000  536348161  2 0.100  199.85  -60.78  54.841 247.873   1
   0  -2   2  15.543   4.644   2-0.58467 0.58466 0.34154-0.48136 0.73587-0.65304 20 375.42 313.48  147.04 375.45 313.39  147.08 0.166 0.85   4.67  22.63  77.98 3 1143      484   3865  44.12   1 1.000  536348161  2 0.161  129.53   58.55  54.841 188.631  -2
   0  -2   2  15.802   4.644   2 0.58411-0.58411-0.48156 0.34174-0.65339 0.73623 20 375.42 313.48  147.04 375.42 313.34  147.03 0.166 0.85   4.67  22.63  77.98 3 1143      484   3865  44.11   1 1.000  536348161  2 0.161  129.50   58.50  54.841 188.631   1
   0   2  -2  16.009   4.026   2-0.58876 0.58876 0.47985-0.34002 0.65046-0.73331  0 463.01 189.55  178.13 463.17 189.61  178.32 0.164 0.85   4.84  22.63  87.33 3 1143      608   3517  53.50   1 0.998  536348161 -2 0.161  215.91  -65.09  54.841 188.631  -2
   0   2  -2  16.767   4.026   2 0.58822-0.58822-0.34025 0.48008-0.73364 0.65078  0 463.01 189.55  178.13 463.25 189.63  178.28 0.164 0.85   4.84  22.63  87.33 3 1143      608   3517  53.48   1 0.998  536348161 -2 0.161  215.99  -65.08  54.841 188.631   1
   0   2   2  12.233   2.649   2 0.24193-0.24193 0.56279-0.42294-0.79040 0.87326  0 498.38 229.25  372.52 498.45 229.17  372.68 0.131 0.76   5.92  22.63 145.76 3 1144      675   3494 111.80   1 0.990  536348161  2 0.128  251.16  -25.98  54.841 188.631   1
   0  -2  -2 8.37946  2.5393   1-0.84318 0.84319-0.34080 0.20082 0.41581-0.49870  0 416.41 245.22  666.47 416.65 245.60  666.72 0.166 0.84   3.71  31.86  37.96 2 1145      412   3889 200.02   1 0.994  536348161 -2 0.161  169.87   -9.55  54.841 247.873   2
   0   2   2 8.56262  2.6820   1 0.84382-0.84382 0.34053-0.20059-0.41474 0.49773  0 416.57 261.48   66.46 416.75 261.09   66.84 0.166 0.82   0.37  31.86 217.95 2 1145      454   3831  20.05   1 0.980  536348161  2 0.161  170.08    6.63  54.841 247.873   2
   0  -2  -3-0.51793  1.5015   1-0.73121 0.73121 0.37908-0.51901-0.56712 0.44267  0 418.09 209.03  164.64 417.84 208.48  164.13 0.163-0.29   0.92  31.86 247.40 2 1317      424   3511  49.24   1 1.000  536348162 -2 0.158  171.26  -45.52  54.841 247.873   1
   0  -2  -3 0.46161  1.4511   2 0.23344-0.23345 0.57304-0.71288-0.78558 0.66129  0 334.72 274.12  375.81 334.22 274.33  375.40 0.148 0.05   5.94  22.63 146.75 3 1316      372   3713 112.62   1 0.977  536348162 -2 0.142   88.81   19.65  54.841 188.631   1
   0  -2   3 0.19352  1.4091   1 0.71027-0.71026-0.53345 0.39354-0.45928 0.58366  0 431.18 192.79  555.39 431.17 192.37  555.56 0.134-0.05   3.09  31.86   4.63 2 1317      503   3420 166.67   1 1.000  536348162  2 0.130  184.24  -61.90  54.841 247.873   1
   0  -2   3 0.36637  1.9868   2 0.56058-0.56057-0.61648 0.47667-0.55290 0.67716  0 379.25 328.37  113.74 379.30 328.15  114.37 0.188 0.15   4.48  22.63  67.97 3 1316      317   3563  34.31   1 0.991  536348162  2 0.182  133.36   73.42  54.841 188.631   1
   0   2  -3 0.52241  1.9013   2 0.58557-0.58557-0.46501 0.60482-0.66399 0.53972  0 459.31 174.53  151.06 459.41 174.30  150.81 0.187 0.13   4.69  22.63  79.19 3 1316      333   3345  45.24   1 0.994  536348162 -2 0.183  212.01  -80.09  54.841 188.631   1
   0  -2  -3-0.74597  1.5379   1-0.83627 0.83627-0.42881 0.28881 0.34172-0.46608  0 403.91 257.98  688.59 404.56 257.96  688.74 0.193-0.34   3.83  31.86  44.59 2 1317      220   3621 206.62   1 0.970  536348162 -2 0.186  157.51    3.24  54.841 247.873   2
   0  -2   3-0.44107  1.1801   1-0.40422 0.40421 0.53455-0.67448 0.74220-0.61781  0 444.92 181.04  459.45 444.96 180.93  459.53 0.106-0.15   2.56  31.86 335.85 2 1317      739   3410 137.86   1 1.000  536348162  2 0.103  197.79  -73.59  54.841 247.873   2
   0  -2   3 1.05640  1.7655   2-0.58924 0.58924 0.46323-0.60303 0.66198-0.53773  0 360.49 315.28  174.35 360.44 315.51  174.43 0.191 0.26   4.82  22.63  86.19 3 1316      305   3714  52.33   1 1.000  536348162  2 0.184  114.67   60.48  54.841 188.631   2
   0   2  -3 0.04120 1.66506   2-0.57467 0.57468 0.61002-0.47020 0.54555-0.66982  0 481.70 185.87  209.84 481.47 185.97  210.54 0.188-0.13   5.02  22.63  96.86 3 1316      375   3256  63.16   1 1.000  536348162 -2 0.184  234.28  -68.96  54.841 188.631   2
   0   2   3 0.34464  1.7759   1 0.83679-0.83678 0.42851-0.28859-0.34082 0.46531  0 404.53 249.03   89.29 404.47 248.78   88.84 0.193 0.17   0.50  31.86 224.80 2 1318      294   3618  26.65   1 1.000  536348162  2 0.186  158.07   -5.65  54.841 247.873   2
   0  -2  -4  14.501   3.542   1-0.76637 0.76635 0.41409-0.55403-0.49114 0.32520  0 400.04 211.60  146.85 399.91 211.78  146.78 0.202 0.86   0.82  31.86 242.07 2 1527      413   3343  44.04   1 0.995  536348163 -2 0.194  153.39  -42.89  54.841 247.873   1
   0  -2  -4 8.97605  2.4931   2 0.12836-0.12838 0.68344-0.82327-0.71863 0.55294  0 320.73 274.26  407.55 320.90 274.22  407.41 0.168 0.77   6.12  22.63 156.29 3 1525      441   3470 122.22   1 1.000  536348163 -2 0.160   74.92   19.88  54.841 188.631   1
   0  -3   1 3.54112  3.4475   1-0.77179 0.77179 0.01651-0.22642 0.63567-0.59420  0 413.69 190.78  584.51 414.66 191.84  584.81 0.172 0.76   3.25  31.86  13.37 2 1505      700   3310 175.44   1 1.000  536349184  2 0.165  167.74  -62.69  54.841 247.873  -2
   0  -2   4 9.91833  3.4475   1 0.77046-0.77046-0.55007 0.41013-0.32221 0.48804  0 413.69 190.78  584.51 413.78 190.75  584.35 0.172 0.76   3.25  31.86  13.37 2 1526      700   3310 175.31   1 1.000  536348163  2 0.165  166.85  -63.76  54.841 247.873   1
   0  -3   1 3.14725  4.3691   2-0.52706 0.52706 0.05844-0.26819 0.84782-0.80640  0 382.74 343.78   87.66 383.38 343.14   87.35 0.213 0.76   4.34  22.63  60.13 3 1504      628   3329  26.21   1 1.000  536349184  2 0.205  137.53   88.09  54.841 188.631  -2
   0  -2   4 8.27374  4.3691   2 0.52749-0.52749-0.71381 0.57398-0.46069 0.62634  0 382.74 343.78   87.66 382.54 344.22   87.85 0.213 0.76   4.34  22.63  60.13 3 1525      628   3329  26.35   1 1.000  536348163  2 0.205  136.70   89.17  54.841 188.631   1
   0   3  -1 2.16101  4.0611   2-0.57470 0.57470 0.26206-0.05234 0.77527-0.81669  0 456.28 157.93  130.66 455.55 158.97  129.93 0.213 0.72   4.58  22.63  73.06 3 1504      637   3109  38.98   1 1.000  536349184 -2 0.207  208.17  -95.55  54.841 188.631  -2
   0   2  -4 9.03804  4.0611   2 0.57496-0.57496-0.54986 0.68967-0.60587 0.44020  0 456.28 157.93  130.66 456.63 157.65  130.96 0.213 0.72   4.58  22.63  73.06 3 1525      637   3109  39.29   1 1.000  536348163 -2 0.207  209.24  -96.87  54.841 188.631   1
   0   2   4 8.18280  3.1028   1 0.82279-0.82278 0.49647-0.35655-0.27666 0.44261  0 391.76 236.72  106.74 391.75 236.67  106.89 0.221 0.80   0.60  31.86 230.03 2 1527      357   3465  32.07   1 1.000  536348163  2 0.212  145.25  -17.72  54.841 247.873   2
   0  -2  -5 1.23168  2.2733   1-0.78450 0.78448 0.43356-0.57350-0.44338 0.23597  0 382.29 214.64  136.14 381.87 214.90  136.34 0.244 0.42   0.76  31.86 238.85 2 1760      324   3173  40.90   1 0.978  536348164 -2 0.232  135.79  -39.73  54.841 247.873   1
   0  -2  -5 0.76773  1.6726   2 0.04808-0.04809 0.75141-0.89125-0.65808 0.45095  0 306.50 275.54  430.55 306.68 275.63  430.76 0.192 0.06   6.24  22.63 163.21 3 1758      329   3298 129.23   1 0.996  536348164 -2 0.181   60.78   21.27  54.841 188.631   1
   0  -2   5-0.11198  1.7928   1 0.80174-0.80175-0.55435 0.41438-0.22341 0.43068  0 396.37 188.81  604.76 395.70 189.13  604.18 0.211-0.19   3.36  31.86  19.44 2 1759      408   3108 181.25   1 0.999  536348164  2 0.202  149.51  -65.46  54.841 247.873   1
   0  -2   5-0.70086  2.0636   2 0.49098-0.49098-0.78442 0.64459-0.37896 0.58603  0 385.53 361.04   65.99 385.46 361.38   65.94 0.242-0.17   4.22  22.63  53.62 3 1758      272   3088  19.78   1 1.000  536348164  2 0.231  139.79  105.92  54.841 188.631   1
   0   2  -5 0.76245  2.0855   1-0.80263 0.80264 0.55342-0.41354 0.22249-0.42984  0 395.96 317.29    4.35 396.32 318.00    4.49 0.212 0.23   0.03  31.86 199.32 2 1760      421   3138   1.35   1 1.000  536348164 -2 0.202  149.98   62.26  54.841 247.873   1
   0   2  -5 0.32804  1.8899   2 0.56294-0.56291-0.60722 0.74705-0.56070 0.35363  0 454.55 139.58  117.23 454.56 139.93  116.74 0.243 0.02   4.50  22.63  69.02 3 1758      335   2944  35.02   1 0.993  536348164 -2 0.234  207.05 -114.83  54.841 188.631   1
   0  -2  -5 0.12098  2.1674   3 0.86048-0.86046 0.33928-0.47930-0.38008 0.17285  0   5.85 291.03  326.81   6.50 291.08  326.78 0.246-0.12   8.12 316.31 221.00 2 1759      435   3058  98.03   1 0.999  536348164 -2 0.237 -237.94   38.48  54.841 250.909   2
   0  -2   5 0.22166  1.3077   1-0.09067 0.09068 0.74898-0.88891 0.65636-0.44902  0 429.77 155.16  384.83 429.53 155.55  384.66 0.137 0.06   2.14  31.86 313.46 2 1760      601   2990 115.40   1 1.000  536348164  2 0.131  182.56  -99.09  54.841 247.873   2
   0  -2   5-0.78475  1.6994   2-0.57667 0.57669 0.59925-0.73906 0.55528-0.34816  0 329.35 322.17  207.87 329.28 322.42  207.73 0.251-0.30   5.01  22.63  96.27 3 1758      257   3206  62.32   1 0.992  536348164  2 0.238   83.71   67.54  54.841 188.631   2
   0   2   5 0.05715 1.99565   1 0.80519-0.80519 0.55052-0.41059-0.22045 0.42788  0 379.22 224.29  121.93 378.68 224.88  122.16 0.252-0.29   0.68  31.86 234.59 2 1760      291   3209  36.65   1 0.977  536348164  2 0.239  132.72  -30.06  54.841 247.873   2
   0  -2  -6  1520.7    30.4   1-0.79434 0.79435 0.44474-0.58466-0.41380 0.16487  0 363.92 217.87  130.05 363.92 217.91  130.02 0.287 0.87   0.73  31.86 237.03 2 2009     6405   3289  39.00   1 0.977  536348165 -2 0.270  117.52  -36.38  54.841 247.873   1
   0  -4   0  2223.2    44.4   1-0.82088 0.82087-0.13995-0.13996 0.55368-0.55370  0 378.27 188.91  619.50 379.11 189.70  619.88 0.252 0.92   3.44  31.86  23.86 2 1969    17582   3138 185.96   1 1.000  536350207 -4 0.238  132.41  -64.45  54.841 247.873  -2
   0  -2   6  1483.5    44.4   1 0.81954-0.81953-0.55364 0.41369-0.14778 0.39652  0 378.27 188.91  619.50 377.49 187.59  619.02 0.252 0.92   3.44  31.86  23.86 2 2008    17582   3138 185.71   1 1.000  536348165  2 0.238  130.78  -66.54  54.841 247.873   1
   0  -4   0  3664.2    50.4   2-0.45112 0.45112-0.13986-0.13987 0.88144-0.88143  0 389.25 378.14   46.38 389.78 377.39   46.00 0.267 0.79   4.11  22.63  47.73 3 1968    20247   3076  13.80   1 1.000  536350207 -4 0.254  144.12  122.13  54.841 188.631  -2
   0  -2   6 838.800  50.445   2 0.45432-0.45433-0.83626 0.69639-0.30702 0.55554  0 389.25 378.14   46.38 388.23 379.57   47.46 0.267 0.79   4.11  22.63  47.73 3 2006    20247   3076  14.24   1 1.000  536348165  2 0.254  142.60  124.30  54.841 188.631   1
   0  -4   0  1787.7    42.9   3 0.74948-0.74948-0.13993-0.13995-0.64707 0.64706  0   8.27 186.48  217.33   7.23 187.56  218.51 0.251 0.96   7.51 316.31 188.16 2 1969    17213   2959  65.55   1 1.000  536350207 -4 0.240 -237.22  -64.25  54.841 250.909  -2
   0  -2   6  1711.7    42.9   3-0.74361 0.74361 0.49929-0.63923 0.44469-0.19605  0   8.27 186.48  217.33   9.14 185.31  216.14 0.251 0.96   7.51 316.31 188.16 2 2007    17213   2959  64.84   1 1.000  536348165  2 0.240 -235.34  -66.52  54.841 250.909   1
   0   4   0  2268.2    44.1   1 0.82157-0.82158 0.13988 0.13989-0.55268 0.55267  0 379.04 318.33   19.73 379.79 317.40   20.08 0.252 0.92   0.11  31.86 203.93 2 1968    17168   3200   6.02   1 1.000  536350207  4 0.238  133.86   62.51  54.841 247.873  -2
   0   2  -6  1391.4    44.1   1-0.82034 0.82035 0.55267-0.41277 0.14697-0.39579  0 379.04 318.33   19.73 378.19 319.72   19.31 0.252 0.92   0.11  31.86 203.93 2 2008    17168   3200   5.79   1 1.000  536348165 -2 0.238  132.28   64.82  54.841 247.873   1
   0   4   0  3241.4    49.9   2-0.54970 0.54970 0.13981 0.13981 0.82358-0.82358  0 451.49 123.01  104.93 450.85 123.91  104.22 0.269 0.81   4.44  22.63  65.33 3 1967    20240   2975  31.26   1 0.977  536350207  4 0.258  203.34 -130.35  54.841 188.631  -2
   0   2  -6  1171.7    49.9   2 0.55221-0.55222-0.64599 0.78580-0.52703 0.27852  0 451.49 123.01  104.93 452.84 121.24  106.67 0.269 0.81   4.44  22.63  65.33 3 2006    20240   2975  32.00   1 0.977  536348165 -2 0.258  205.31 -133.02  54.841 188.631   1
   0   2   6  1537.5    29.8   3-0.86019 0.86019 0.49665-0.35666-0.11584 0.36451  0  23.68 299.37  326.91  23.53 299.34  327.01 0.280 0.88   8.12 316.31 221.03 2 2008     6636   3061  98.10   1 0.999  536348165  2 0.267 -220.20   46.71  54.841 250.909   1
   0  -2  -6 630.059  19.140   3 0.85918-0.85918 0.35820-0.49818-0.36537 0.11670  0  21.90 303.96  331.26  21.72 304.13  331.36 0.276 0.94   8.14 316.31 222.34 2 2008     3118   3041  99.41   1 0.999  536348165 -2 0.263 -221.96   51.28  54.841 250.909   2
   0   2   6 651.238  19.714   1 0.78570-0.78572 0.59465-0.45471-0.17048 0.41939  0 365.47 213.24  135.35 365.39 213.18  135.42 0.284 0.90   0.75  31.86 238.62 2 2009     3005   3269  40.63   1 0.993  536348165  2 0.267  119.06  -40.98  54.841 247.873   2
   0   2   6 991.438  21.242   2-0.03200 0.03200 0.93210-0.79225-0.36080 0.60935  0 291.95 278.35  435.71 291.87 278.26  435.57 0.220 0.91   6.27  22.63 164.76 3 2006     5624   3191 130.67   1 1.000  536348165  2 0.206   46.37   24.21  54.841 188.631   2
   0  -2  -7 1.31585  2.6428   1-0.79971 0.79969 0.45106-0.59100-0.39625 0.10587  0 345.89 220.81  126.29 346.09 220.87  126.31 0.333 0.48   0.70  31.86 235.90 2 2268      268   2939  37.89   1 0.990  536348166 -2 0.309   99.65  -33.42  54.841 247.873   1
   0  -2   7 0.00718 2.23437   1 0.83021-0.83022-0.55066 0.41069-0.08673 0.37692  0 359.12 185.96  631.63 359.37 185.99  630.87 0.298 0.06   3.51  31.86  27.50 2 2266      283   2950 189.26   1 0.988  536348166  2 0.277  112.56  -68.06  54.841 247.873   1
   0  -2   7-0.00210 2.64212   2 0.41865-0.41864-0.87493 0.73508-0.24336 0.53329  0 390.87 398.91   31.59 391.02 398.75   31.59 0.302-0.13   4.03  22.63  43.28 3 2265      383   2745   9.48   1 1.000  536348166  2 0.284  145.35  143.40  54.841 188.631   1
   0  -2   7-1.16751  2.1510   3-0.75470 0.75470 0.50287-0.64280 0.42137-0.13131  0  30.70 184.59  221.09  30.64 184.56  221.12 0.297-0.34   7.53 316.31 189.28 2 2266      347   2824  66.34   1 1.000  536348166  2 0.279 -213.92  -67.45  54.841 250.909   1
   0   2  -7 1.38056  2.5189   1-0.83095 0.83094 0.54966-0.40979 0.08602-0.37633  0 360.02 321.54   31.07 360.10 321.54   31.14 0.298 0.23   0.18  31.86 207.33 2 2267      361   2908   9.34   1 1.000  536348166 -2 0.277  114.21   66.71  54.841 247.873   1
   0   2  -7-0.11449  2.0483   2 0.54365-0.54368-0.67206 0.81186-0.50277 0.21283  0 451.80 101.90   99.50 451.61 101.68   99.64 0.306-0.18   4.41  22.63  63.70 3 2264      415   2723  29.89   1 0.997  536348166 -2 0.290  204.11 -152.21  54.841 188.631   1
   0   2   7-0.67975  2.3748   3-0.86132 0.86132 0.50397-0.36398-0.06434 0.35447  0  45.24 296.23  317.00  44.46 296.19  317.07 0.325-0.32   8.06 316.31 218.06 2 2266      348   2873  95.12   1 0.990  536348166  2 0.306 -198.75   43.45  54.841 250.909   1
   0  -2  -7 1.22826  2.6801   3 0.85822-0.85822 0.36894-0.50893-0.35685 0.06673  0  36.90 316.94  333.63  36.90 316.96  333.99 0.308 0.22   8.16 316.31 223.05 2 2266      352   2823 100.20   1 1.000  536348166 -2 0.290 -207.05   64.08  54.841 250.909   2
   0  -2   7 0.63284  1.6670   1 0.07841-0.07840 0.81627-0.95620 0.57232-0.28202  0 406.11 131.24  345.58 406.25 130.82  346.32 0.186 0.26   1.92  31.86 301.69 2 2267      603   2743 103.90   1 1.000  536348166  2 0.175  158.91 -122.76  54.841 247.873   2
   0  -2   7 2.01509  2.6088   2-0.56280 0.56280 0.66040-0.80021 0.49712-0.20716  0 297.65 331.89  223.97 297.33 331.34  224.16 0.320 0.19   5.10  22.63 101.11 3 2265      257   2987  67.25   1 0.995  536348166  2 0.297   52.30   77.46  54.841 188.631   2
   0   2   7 0.73508  2.4639   1 0.76520-0.76520 0.63147-0.49153-0.12535 0.41577  0 351.99 201.60  146.07 352.01 201.54  147.21 0.317 0.07   0.81  31.86 241.83 2 2268      305   2951  44.16   1 1.000  536348166  2 0.295  105.65  -52.46  54.841 247.873   2
   0   2   7-0.25927  1.9354   2-0.10578 0.10578 0.95379-0.81394-0.28125 0.57124  0 276.71 282.06  414.66 276.80 282.17  414.28 0.252-0.05   6.16  22.63 158.43 3 2265      300   3096 124.28   1 0.998  536348166  2 0.233   31.22   27.99  54.841 188.631   2
   0  -2  -8  1720.7    36.7   1-0.80240 0.80240 0.45431-0.59424-0.38699 0.05508  0 328.51 223.61  124.38 328.51 223.64  124.36 0.379 0.92   0.69  31.86 235.33 2 2534     5469   3051  37.31   1 1.000  536348167 -2 0.347   82.32  -30.49  54.841 247.873   1
   0  -2   8  1929.9    36.9   3-0.76063 0.76064 0.50469-0.64461 0.40831-0.07682  0  51.57 183.71  224.11  51.61 183.66  223.88 0.343 0.94   7.55 316.31 190.19 2 2531     7391   2871  67.16   1 0.998  536348167  2 0.318 -193.22  -68.46  54.841 250.909   1
   0  -5  -1  2114.5    51.6   1-0.83767 0.83766-0.23577-0.11411 0.49267-0.53414  0 342.49 186.18  641.33 343.65 187.47  641.83 0.341 0.93   3.57  31.86  30.41 2 2479    13795   2978 192.55   1 1.000  536351232 -2 0.313   97.20  -66.44  54.841 247.873  -2
   0  -2   8  1634.8    51.6   1 0.83670-0.83668-0.54653 0.40660-0.03529 0.36693  0 342.49 186.18  641.33 341.45 184.32  640.81 0.341 0.93   3.57  31.86  30.41 2 2532    13795   2978 192.24   1 1.000  536348167  2 0.313   94.97  -69.55  54.841 247.873   1
   0  -5  -1  2908.1    55.6   2-0.37822 0.37822-0.28174-0.06792 0.88180-0.92322  0 395.28 416.66   16.13 396.16 415.45   15.33 0.328 0.85   3.94  22.63  38.63 3 2477    17388   2788   4.60   1 1.000  536351232 -2 0.306  150.68  159.81  54.841 188.631  -2
   0  -2   8  1586.6    55.6   2 0.38438-0.38437-0.90415 0.76429-0.18644 0.51780  0 395.28 416.66   16.13 393.96 418.76   17.65 0.328 0.85   3.94  22.63  38.63 3 2530    17388   2788   5.29   1 1.000  536348167  2 0.306  148.51  163.13  54.841 188.631   1
   0   5   1  1943.1    51.3   1 0.83821-0.83821 0.23563 0.11407-0.49181 0.53328  0 343.25 321.78   41.52 344.35 319.96   41.99 0.341 0.95   0.23  31.86 210.47 2 2477    13564   2970  12.60   1 1.000  536351232  2 0.313   98.67   65.25  54.841 247.873  -2
   0   2  -8  1760.8    51.3   1-0.83739 0.83739 0.54551-0.40563 0.03463-0.36639  0 343.25 321.78   41.52 342.11 323.40   41.07 0.341 0.95   0.23  31.86 210.47 2 2533    13564   2970  12.32   1 1.000  536348167 -2 0.313   96.45   68.68  54.841 247.873   1
   0   5   1  2960.2    55.5   2-0.53281 0.53282 0.07741 0.27217 0.84269-0.80126  0 448.70  83.97   92.45 447.82  85.37   91.28 0.334 0.87   4.37  22.63  61.57 3 2476    16954   2749  27.39   1 0.984  536351232  2 0.313  200.06 -168.61  54.841 188.631  -2
   0   2  -8  1469.1    55.5   2 0.53753-0.53753-0.68910 0.82893-0.48600 0.15470  0 448.70  83.97   92.45 450.66  81.27   94.92 0.334 0.87   4.37  22.63  61.57 3 2530    16954   2749  28.47   1 0.984  536348167 -2 0.313  202.86 -172.69  54.841 188.631   1
   0   2   8  1849.2    37.7   3-0.86042 0.86040 0.50921-0.36924-0.01966 0.35124  0  65.04 293.26  308.40  64.83 293.23  308.48 0.372 0.87   8.02 316.31 215.48 2 2532     6082   2831  92.54   1 0.993  536348167  2 0.344 -179.09   40.36  54.841 250.909   1
   0  -2  -8 772.416  23.437   3 0.85774-0.85775 0.37364-0.51361-0.35308 0.02153  0  51.94 329.44  335.01  51.87 329.60  335.14 0.340 0.96   8.16 316.31 223.46 2 2532     2916   2871 100.54   1 1.000  536348167 -2 0.316 -192.02   76.43  54.841 250.909   2
   0  -2   8 887.244  19.854   1 0.12458-0.12458 0.82909-0.96901 0.54506-0.21329  0 393.41 118.34  335.80 393.46 118.35  335.79 0.214 0.98   1.87  31.86 298.75 2 2533     5327   2936 100.74   1 1.000  536348167  2 0.198  146.21 -135.45  54.841 247.873   2
   0  -2   8  1329.6    31.4   2-0.55812 0.55812 0.67642-0.81624 0.48058-0.14920  0 281.14 336.11  228.83 281.21 336.27  228.67 0.357 0.84   5.12  22.63 102.57 3 2530     5081   3005  68.60   1 0.995  536348167  2 0.327   35.91   81.75  54.841 188.631   2
   0   2   8 821.442  24.521   1 0.74406-0.74408 0.66281-0.52288-0.08404 0.41587  0 338.86 190.02  157.78 338.72 189.99  157.89 0.351 0.93   0.88  31.86 245.35 2 2534     3061   3005  47.37   1 0.999  536348167  2 0.322   92.47  -63.90  54.841 247.873   2
   0   2   8  1200.7    26.7   2-0.16672 0.16672 0.96313-0.82327-0.21115 0.54261  0 261.51 286.50  396.64 261.40 286.57  396.35 0.287 0.84   6.06  22.63 153.02 3 2531     5023   3024 118.90   1 1.000  536348167  2 0.261   16.12   32.49  54.841 188.631   2
   0  -2  -9-0.97902  2.6399   1-0.80336 0.80336 0.45547-0.59540-0.38361 0.01022  0 310.40 226.78  123.65 311.03 226.31  123.66 0.428-0.32   0.69  31.86 235.11 2 2805      283   2840  37.10   1 1.000  536348168 -2 0.385   64.31  -27.21  54.841 247.873   1
   0  -2   9 0.51901  2.6643   1 0.84050-0.84050-0.54172 0.40177 0.00959 0.36349  0 323.73 182.29  649.12 323.66 182.65  649.46 0.391-0.16   3.61  31.86  32.75 2 2803      318   2764 194.84   1 0.995  536348168  2 0.353   77.33  -71.55  54.841 247.873   1
   0  -2   9-1.10568  2.5619   2 0.35152-0.35153-0.92640 0.78653-0.13496 0.50773  0 396.82 439.03    5.09 397.15 439.72    5.15 0.367-0.17   3.88  22.63  35.31 3 2801      326   2528   1.55   1 1.000  536348168  2 0.337  151.42  183.31  54.841 188.631   1
   0  -2   9-0.24344  2.6249   3-0.76326 0.76327 0.50549-0.64540 0.40238-0.02945  0  72.75 182.61  225.72  71.99 182.54  225.13 0.391-0.32   7.56 316.31 190.67 2 2802      288   2743  67.54   1 0.996  536348168  2 0.356 -172.20  -69.54  54.841 250.909   1
   0   2  -9-0.28883  2.5768   1-0.84124 0.84124 0.54056-0.40063-0.01039-0.36307  0 324.89 325.67   48.97 324.36 325.34   49.70 0.392-0.45   0.27  31.86 212.70 2 2806      336   2754  14.91   1 1.000  536348168 -2 0.354   79.28   71.06  54.841 247.873   1
   0   2  -9 0.29386  2.3140   2 0.53330-0.53329-0.69987 0.83971-0.47515 0.10243  0 450.74  59.54   91.63 449.97  59.83   91.86 0.376 0.12   4.36  22.63  61.33 3 2801      383   2514  27.56   1 1.000  536348168 -2 0.348  202.69 -194.18  54.841 188.631   1
   0   2   9-0.45724  2.9380   3-0.85814 0.85814 0.51301-0.37302 0.02024 0.35276  0  84.53 290.29  301.60  84.76 290.38  300.81 0.421 0.08   7.98 316.31 213.44 2 2803      288   2743  90.24   1 1.000  536348168  2 0.383 -159.84   37.34  54.841 250.909   1
   0  -2  -9-2.57242  2.4869   3 0.85774-0.85772 0.37372-0.51372-0.35302-0.01999  0  67.28 341.39  335.77  66.68 342.12  335.16 0.375-0.29   8.17 316.31 223.69 2 2803      408   2729 100.55   1 1.000  536348168 -2 0.342 -176.64   88.23  54.841 250.909   2
   0  -2   9 0.46780  2.1080   1 0.15463-0.15462 0.83612-0.97605 0.52631-0.15305  0 380.37 105.99  328.38 380.35 105.78  328.89 0.244 0.23   1.83  31.86 296.53 2 2804      594   2645  98.67   1 1.000  536348168  2 0.223  133.15 -147.66  54.841 247.873   2
   0  -2   9 0.88910  2.7949   2-0.55502 0.55501 0.68632-0.82614 0.47002-0.09721  0 264.60 341.51  231.98 264.93 341.43  231.51 0.396 0.04   5.14  22.63 103.52 3 2801      335   2801  69.45   1 0.994  536348168  2 0.357   19.50   87.22  54.841 188.631   2
   0   2   9-0.13143  2.6099   1 0.72252-0.72252 0.68984-0.54992-0.04566 0.41899  0 325.51 178.44  167.55 325.35 178.37  167.75 0.386-0.10   0.93  31.86 248.28 2 2805      328   2768  50.33   1 1.000  536348168  2 0.349   79.08  -75.35  54.841 247.873   2
   0   2   9 1.33552  2.3780   2-0.21616 0.21616 0.96489-0.82505-0.14922 0.52209  0 245.98 291.24  380.74 245.74 291.20  381.11 0.323 0.24   5.97  22.63 148.23 3 2802      367   2840 114.33   1 1.000  536348168  2 0.290    0.70   37.31  54.841 188.631   2
   0  -2 -10 351.275  19.194   1-0.80309 0.80309 0.45515-0.59508-0.38455-0.03033  0 293.59 228.99  123.88 293.58 228.92  123.85 0.478 0.86   0.69  31.86 235.18 2 3080     1056   2772  37.16   1 0.967  536348169 -2 0.423   47.65  -24.90  54.841 247.873   1
   0  -2  10 334.392  17.775   1 0.84236-0.84236-0.53663 0.39663 0.04969 0.36486  0 305.91 180.89  657.20 306.00 180.83  657.20 0.440 0.93   3.65  31.86  35.17 2 3078     1161   2765 197.16   1 1.000  536348169  2 0.391   59.55  -72.81  54.841 247.873   1
   0  -2  10 360.250  18.416   3-0.76363 0.76363 0.50560-0.64552 0.40154 0.01281  0  91.91 181.52  225.29  91.86 181.53  225.31 0.440 0.93   7.55 316.31 190.55 2 3077     1296   2743  67.59   1 1.000  536348169  2 0.393 -153.18  -70.81  54.841 250.909   1
   0   2 -10 338.860  17.926   1-0.84315 0.84315 0.53529-0.39535-0.05054-0.36441  0 306.66 327.52   57.42 306.64 327.36   57.44 0.441 0.94   0.32  31.86 215.24 2 3081     1205   2799  17.23   1 0.996  536348169 -2 0.391   61.18   73.05  54.841 247.873   1
   0   2 -10 281.839  15.769   2 0.53086-0.53087-0.70586 0.84567-0.46900 0.05487  0 449.16  37.40   90.14 449.18  37.46   90.15 0.413 0.91   4.35  22.63  60.88 3 3075     1186   2488  27.04   1 1.000  536348169 -2 0.377  201.07 -216.15  54.841 188.631   1
   0   2  10 348.865  18.766   3-0.85485 0.85486 0.51577-0.37581 0.05665 0.35775  0 104.17 287.60  293.79 104.15 287.65  293.80 0.471 0.92   7.93 316.31 211.10 2 3077     1133   2706  88.14   1 1.000  536348169  2 0.420 -140.38   34.60  54.841 250.909   1
   0  -2 -10 148.462  11.828   3 0.85810-0.85810 0.37015-0.51014-0.35588-0.05858  0  81.53 354.50  334.13  81.43 354.61  334.29 0.409 0.98   8.16 316.31 223.20 2 3077      828   2622 100.29   1 1.000  536348169 -2 0.367 -162.42  101.20  54.841 250.909   2
   0  -2  10 180.961  10.470   1 0.17312-0.17314 0.83992-0.97984 0.51436-0.09964  0 366.96  93.01  324.67 367.05  92.92  324.63 0.274 0.97   1.81  31.86 295.41 2 3079     1350   2598  97.39   1 1.000  536348169  2 0.247  119.72 -160.42  54.841 247.873   2
   0  -2  10 243.877  15.322   2-0.55323 0.55323 0.69171-0.83153 0.46419-0.04996  0 248.40 346.66  232.93 248.46 346.78  233.07 0.436 0.87   5.15  22.63 103.80 3 3076      917   2768  69.92   1 0.992  536348169  2 0.387    3.45   92.42  54.841 188.631   2
   0   2 -10 151.037   9.353   3 0.69937-0.69937 0.71468-0.57468 0.01053-0.42501  0  12.53 438.75  435.92  12.49 438.90  436.20 0.252 0.98   8.72 316.31 253.73 2 3078     1465   2484 130.86   1 1.000  536348169 -2 0.230 -230.38  185.32  54.841 250.909   2
   0   2  10 152.399  12.062   1 0.70062-0.70063 0.71346-0.57354-0.00965 0.42447  0 312.07 166.65  176.81 311.91 166.60  176.97 0.423 0.94   0.99  31.86 251.06 2 3080      704   2719  53.09   1 1.000  536348169  2 0.375   65.58  -86.97  54.841 247.873   2
   0   2  10 237.198  13.852   2-0.25791 0.25790 0.96160-0.82175-0.09383 0.50814  0 229.87 295.95  368.02 229.83 296.02  367.76 0.361 0.91   5.90  22.63 144.41 3 3076      986   2681 110.33   1 0.953  536348169  2 0.319  -15.34   42.11  54.841 188.631   2
   0  -2 -11-1.89152  2.8629   1-0.80190 0.80190 0.45369-0.59362-0.38875-0.06759  0 275.80 231.53  125.46 276.14 231.47  124.73 0.530-0.30   0.70  31.86 235.65 2 3358      263   2745  37.42   1 1.000  536348170 -2 0.460   30.06  -22.28  54.841 247.873   1
   0  -2  11 2.75544  3.5375   1 0.84291-0.84290-0.53107 0.39109 0.08644 0.36955  0 287.87 179.08  664.86 288.36 178.88  664.30 0.491 0.47   3.70  31.86  37.47 2 3356      336   2652 199.29   1 0.997  536348170  2 0.427   41.61  -74.48  54.841 247.873   1
   0  -2  11-0.54304  3.1404   3-0.76234 0.76234 0.50521-0.64514 0.40447 0.05134  0 111.88 180.23  224.06 111.26 180.43  224.69 0.491-0.04   7.55 316.31 190.18 2 3354      365   2709  67.41   1 1.000  536348170  2 0.430 -133.31  -72.27  54.841 250.909   1
   0   2 -11 0.33545  3.2865   1-0.84369 0.84370 0.52968-0.38974-0.08728-0.36916  0 288.31 329.63   63.69 288.95 329.50   64.54 0.492 0.10   0.36  31.86 217.12 2 3359      312   2669  19.36   1 1.000  536348170 -2 0.429   43.01   75.26  54.841 247.873   1
   0   2 -11 1.25533  2.9713   2 0.52989-0.52989-0.70817 0.84799-0.46660 0.01106  0 448.95  13.98   89.35 448.68  14.01   89.48 0.452 0.14   4.35  22.63  60.64 3 3352      529   2473  26.84   1 1.000  536348170 -2 0.405  200.61 -239.45  54.841 188.631   1
   0   2  11 4.28545  3.9045   3-0.85077 0.85076 0.51769-0.37774 0.09047 0.36539  0 123.01 285.19  286.45 123.07 285.10  287.29 0.523 0.41   7.89 316.31 208.89 2 3355      284   2586  86.19   1 0.980  536348170  2 0.457 -121.60   32.09  54.841 250.909   1
   0  -2 -11 1.38211  3.3523   3 0.85872-0.85873 0.36362-0.50359-0.36109-0.09480  0  95.84 367.13  332.05  96.11 367.13  332.69 0.444 0.09   8.15 316.31 222.57 2 3355      385   2567  99.81   1 1.000  536348170 -2 0.392 -148.16  113.71  54.841 250.909   2
   0  -2  11-0.04216 2.33422   1 0.18312-0.18310 0.84181-0.98174 0.50776-0.05159  0 353.75  79.78  321.94 353.66  79.76  322.31 0.306 0.02   1.79  31.86 294.60 2 3357      624   2554  96.69   1 1.000  536348170  2 0.271  106.47 -173.51  54.841 247.873   2
   0  -2  11 1.81602  3.4669   2-0.55259 0.55259 0.69361-0.83343 0.46211-0.00645  0 231.39 352.02  233.31 231.83 352.29  233.63 0.478 0.29   5.15  22.63 103.92 3 3353      326   2669  70.09   1 0.995  536348170  2 0.416  -13.49   97.84  54.841 188.631   2
   0   2 -11 0.06683 2.63130   3 0.73378-0.73378 0.67813-0.53811-0.04121-0.41473  0  27.80 452.78  422.68  27.69 452.96  422.43 0.282 0.06   8.65 316.31 249.76 2 3355      901   2467 126.73   1 1.000  536348170 -2 0.252 -215.12  199.20  54.841 250.909   2
   0   2  11 0.02034 3.03248   1 0.67840-0.67841 0.73428-0.59435 0.02444 0.43187  0 298.10 154.97  185.38 298.29 154.71  185.70 0.460 0.03   1.03  31.86 253.63 2 3358      353   2684  55.71   1 0.999  536348170  2 0.402   51.66  -98.52  54.841 247.873   2
   0   2  11-1.10751  2.4531   2-0.29373 0.29372 0.95489-0.81504-0.04369 0.49944  0 213.76 301.27  356.84 213.62 300.99  355.85 0.401-0.11   5.84  22.63 141.05 3 3354      289   2760 106.76   1 0.951  536348170  2 0.349  -31.39   47.49  54.841 188.631   2
   0  -2 -12 9.40758  5.4912   1-0.79994 0.79993 0.45134-0.59130-0.39545-0.10239  0 259.06 234.05  126.08 258.82 233.99  126.14 0.584 0.68   0.70  31.86 235.84 2 3638      233   2712  37.84   1 0.950  536348171 -2 0.497   13.37  -19.72  54.841 247.873   1
   0  -2  12 6.40520  4.4323   1 0.84238-0.84238-0.52522 0.38523 0.12061 0.37683  0 270.59 176.37  671.14 270.70 176.86  670.93 0.544 0.47   3.73  31.86  39.35 2 3635      300   2636 201.28   1 0.990  536348171  2 0.464   24.45  -77.10  54.841 247.873   1
   0  -2  12 5.25876  4.4244   3-0.75976 0.75976 0.50444-0.64435 0.41026 0.08700  0 130.43 179.07  223.40 130.25 179.16  223.47 0.545 0.58   7.54 316.31 189.98 2 3634      368   2643  67.04   1 0.998  536348171  2 0.467 -114.81  -73.52  54.841 250.909   1
   0   2 -12 5.98770  4.8188   1-0.84314 0.84314 0.52380-0.38386-0.12142-0.37652  0 271.34 331.96   71.16 271.33 331.79   71.16 0.544 0.72   0.40  31.86 219.36 2 3639      290   2714  21.35   1 1.000  536348171 -2 0.465   26.12   77.66  54.841 247.873   1
   0   2  12 5.71024  4.9224   3-0.84599 0.84598 0.51898-0.37906 0.12228 0.37502  0 141.93 282.42  280.82 141.74 282.70  281.14 0.578 0.53   7.86 316.31 207.20 2 3634      284   2677  84.34   1 1.000  536348171  2 0.495 -102.86   29.17  54.841 250.909   1
   0  -2 -12 3.20024  4.2307   3 0.85947-0.85947 0.35462-0.49460-0.36818-0.12916  0 110.77 379.73  330.44 110.60 379.80  330.49 0.482 0.35   8.14 316.31 222.09 2 3635      425   2583  99.15   1 1.000  536348171 -2 0.416 -133.16  126.17  54.841 250.909   2
   0  -2  12 3.23871  3.1789   1 0.18671-0.18670 0.84246-0.98239 0.50538-0.00770  0 340.34  66.52  321.38 340.05  66.16  321.48 0.339 0.58   1.79  31.86 294.43 2 3637      576   2512  96.44   1 1.000  536348171  2 0.294   93.10 -186.63  54.841 247.873   2
   0  -2  12 7.32579  4.5849   2-0.55288 0.55288 0.69275-0.83257 0.46306 0.03402  0 215.07 357.74  234.02 214.87 357.94  233.38 0.522 0.67   5.15  22.63 104.13 3 3633      380   2637  70.01   1 1.000  536348171  2 0.446  -29.69  103.62  54.841 188.631   2
   0   2 -12 7.43403  3.7690   3 0.76154-0.76154 0.64216-0.50215-0.08763-0.40976  0  42.97 467.88  410.02  42.78 467.42  410.03 0.312 0.65   8.58 316.31 245.96 2 3635      813   2409 123.01   1 1.000  536348171 -2 0.274 -199.96  214.06  54.841 250.909   2
   0   2  12 8.41406  4.8545   1 0.65584-0.65585 0.75275-0.61281 0.05696 0.44082  0 284.63 142.59  194.20 284.49 142.62  194.04 0.498 0.70   1.08  31.86 256.27 2 3638      395   2602  58.21   1 0.999  536348171  2 0.427   38.29 -110.80  54.841 247.873   2
   0   2  12 5.42986  3.9202   2-0.32507 0.32506 0.94569-0.80582 0.00230 0.49497  0 196.92 306.36  345.12 196.94 306.14  345.03 0.442 0.63   5.77  22.63 137.53 3 3634      426   2663 103.51   1 0.983  536348171  2 0.377  -48.03   52.69  54.841 188.631   2
   0  -2 -13 2.58521  4.3737   1-0.79734 0.79734 0.44825-0.58819-0.40412-0.13523  0 240.78 236.25  128.17 241.44 236.40  127.97 0.641 0.29   0.71  31.86 236.46 2 3920      273   2665  38.39   1 1.000  536348172 -2 0.533   -4.87  -17.37  54.841 247.873   1
   0  -2  13-2.10627  3.3058   1 0.84095-0.84094-0.51910 0.37912 0.15278 0.38612  0 252.76 174.01  677.75 252.98 174.69  677.19 0.599-0.08   3.77  31.86  41.34 2 3917      287   2654 203.16   1 1.000  536348172  2 0.500    6.75  -79.36  54.841 247.873   1
   0  -2  13-1.67150  3.4532   3-0.75613 0.75613 0.50332-0.64324 0.41825 0.12043  0 148.65 178.17  222.27 149.02 177.81  221.78 0.601-0.27   7.54 316.31 189.64 2 3915      303   2633  66.53   1 1.000  536348172  2 0.504  -96.68  -74.56  54.841 250.909   1
   0   2 -13 0.53859  4.0737   1-0.84169 0.84169 0.51766-0.37772-0.15357-0.38587  0 253.63 333.82   77.46 253.64 334.21   77.42 0.599 0.33   0.43  31.86 221.25 2 3921      317   2628  23.22   1 1.000  536348172 -2 0.501    8.52   79.59  54.841 247.873   1
   0   2  13 1.85241  4.1595   3-0.84061 0.84061 0.51972-0.37976 0.15253 0.38621  0 160.24 280.65  275.18 160.15 280.34  275.27 0.635 0.02   7.83 316.31 205.51 2 3916      292   2625  82.58   1 1.000  536348172  2 0.531  -84.68   27.35  54.841 250.909   1
   0  -2 -13-0.03989 4.00708   3 0.86023-0.86023 0.34351-0.48349-0.37683-0.16198  0 125.31 393.14  326.99 125.17 392.71  327.80 0.519 0.05   8.12 316.31 221.06 2 3916      419   2578  98.34   1 1.000  536348172 -2 0.439 -118.66  139.39  54.841 250.909   2
   0  -2  13 0.62749  2.9274   1 0.18530-0.18530 0.84220-0.98213 0.50631 0.03287  0 326.21  51.97  321.74 326.39  51.97  321.80 0.372-0.10   1.79  31.86 294.53 2 3919      713   2516  96.54   1 1.000  536348172  2 0.316   78.98 -200.99  54.841 247.873   2
   0  -2  13 1.33673  3.7970   2-0.55393 0.55395 0.68962-0.82943 0.46645 0.07205  0 196.94 363.61  232.77 197.49 363.74  232.47 0.567 0.28   5.15  22.63 103.76 3 3914      348   2582  69.74   1 0.999  536348172  2 0.475  -47.65  109.54  54.841 188.631   2
   0   2 -13 1.41824  3.1278   3 0.78425-0.78424 0.60668-0.46667-0.12997-0.40888  0  58.16 482.51  398.86  57.79 482.27  398.62 0.343 0.18   8.52 316.31 242.62 2 3917      933   2390 119.59   1 1.000  536348172 -2 0.295 -184.83  228.54  54.841 250.909   2
   0   2  13 2.06778  3.7496   1 0.63300-0.63299 0.76911-0.62921 0.08821 0.45102  0 271.24 129.85  202.34 270.66 130.14  202.05 0.538 0.13   1.13  31.86 258.72 2 3919      376   2558  60.62   1 1.000  536348172  2 0.452   24.91 -123.38  54.841 247.873   2
   0   2  13 2.19525  3.5894   2-0.35266 0.35265 0.93468-0.79481 0.04483 0.49388  0 180.21 311.52  335.32 179.91 311.28  335.07 0.485 0.40   5.72  22.63 134.58 3 3916      404   2676 100.52   1 1.000  536348172  2 0.406  -64.60   57.91  54.841 188.631   2
   0  -2 -14 187.416  17.441   1-0.79416 0.79416 0.44453-0.58446-0.41436-0.16648  0 223.90 238.89  130.05 223.88 238.80  130.14 0.699 0.89   0.73  31.86 237.03 2 4203      548   2670  39.04   1 0.979  536348173 -2 0.569  -21.67  -14.63  54.841 247.873   1
   0  -2  14 165.604  15.811   1 0.83873-0.83875-0.51273 0.37273 0.18338 0.39696  0 235.12 172.52  683.20 235.13 172.31  683.18 0.656 0.94   3.80  31.86  42.97 2 4200      572   2639 204.95   1 1.000  536348173  2 0.536  -10.75  -80.69  54.841 247.873   1
   0  -2  14 169.119  16.151   3-0.75162 0.75162 0.50189-0.64181 0.42799 0.15214  0 167.73 176.21  219.71 167.62 176.33  219.71 0.659 0.91   7.52 316.31 188.87 2 4198      651   2654  65.91   1 0.993  536348173  2 0.539  -77.75  -76.62  54.841 250.909   1
   0   2 -14 184.725  16.663   1-0.83946 0.83946 0.51126-0.37133-0.18416-0.39676  0 235.92 336.82   83.37 235.81 336.77   83.40 0.656 0.93   0.47  31.86 223.03 2 4204      652   2617  25.02   1 0.990  536348173 -2 0.536   -9.04   82.68  54.841 247.873   1
   0   2  14 182.079  16.934   3-0.83470 0.83469 0.51993-0.37998 0.18155 0.39862  0 178.58 278.16  269.57 178.34 278.14  269.61 0.695 0.90   7.80 316.31 203.83 2 4199      544   2597  80.88   1 0.995  536348173  2 0.567  -66.45   24.71  54.841 250.909   1
   0  -2 -14  85.537  12.786   3 0.86091-0.86091 0.33056-0.47054-0.38675-0.19348  0 139.81 405.82  324.55 139.79 405.88  324.68 0.559 0.97   8.11 316.31 220.32 2 4199      591   2522  97.40   1 1.000  536348173 -2 0.462 -104.24  151.92  54.841 250.909   2
   0  -2  14  80.658   9.276   1 0.17990-0.17989 0.84121-0.98114 0.50990 0.07071  0 312.73  37.29  322.89 312.67  37.03  323.06 0.406 0.96   1.80  31.86 294.88 2 4202      979   2509  96.92   1 1.000  536348173  2 0.338   65.49 -215.41  54.841 247.873   2
   0  -2  14 128.217  13.676   2-0.55558 0.55559 0.68460-0.82440 0.47187 0.10807  0 179.65 369.38  230.82 179.72 369.63  231.01 0.613 0.87   5.14  22.63 103.17 3 4197      528   2540  69.30   1 0.998  536348173  2 0.503  -64.82  115.43  54.841 188.631   2
   0   2 -14  73.909   8.824   3 0.80290-0.80290 0.57163-0.43161-0.16911-0.41117  0  72.49 497.99  387.58  72.64 497.75  387.98 0.374 0.97   8.46 316.31 239.23 2 4199     1063   2420 116.39   1 1.000  536348173 -2 0.314 -170.49  243.89  54.841 250.909   2
   0   2  14  86.661  13.076   1 0.60969-0.60968 0.78375-0.64384 0.11838 0.46234  0 256.73 117.35  209.79 256.64 117.17  209.86 0.579 0.96   1.17  31.86 260.95 2 4202      570   2626  62.96   1 1.000  536348173  2 0.476   10.38 -135.64  54.841 247.873   2
   0   2  14 119.437  12.296   2-0.37734 0.37734 0.92220-0.78233 0.08459 0.49556  0 162.40 316.41  325.86 162.46 316.52  325.76 0.530 0.92   5.66  22.63 131.74 3 4198      580   2612  97.73   1 1.000  536348173  2 0.434  -82.33   62.81  54.841 188.631   2
   0  -2 -15 4.05626  5.3348   1-0.79045 0.79043 0.44025-0.58020-0.42588-0.19644  0 206.01 241.12  132.32 206.03 241.20  132.59 0.760 0.43   0.74  31.86 237.71 2 4487      295   2638  39.78   1 0.991  536348174 -2 0.604  -39.39  -12.31  54.841 247.873   1
   0  -2  15-1.34003  4.1853   1 0.83582-0.83582-0.50613 0.36615 0.21271 0.40908  0 217.02 169.19  688.76 217.16 169.77  688.95 0.715-0.25   3.83  31.86  44.64 2 4484      296   2629 206.68   1 0.998  536348174  2 0.570  -28.80  -83.85  54.841 247.873   1
   0  -2  15 2.17735  4.9342   3-0.74631 0.74633 0.50018-0.64008 0.43913 0.18244  0 185.81 175.23  217.75 186.13 174.72  217.34 0.719 0.21   7.51 316.31 188.28 2 4482      347   2620  65.20   1 0.994  536348174  2 0.574  -59.85  -77.69  54.841 250.909   1
   0   2 -15 3.62986  5.1251   1-0.83653 0.83654 0.50461-0.36467-0.21349-0.40892  0 218.02 339.41   89.20 217.79 339.47   89.17 0.715 0.34   0.50  31.86 224.77 2 4488      299   2556  26.75   1 1.000  536348174 -2 0.570  -26.81   85.40  54.841 247.873   1
   0   2  15 0.07211 4.51773   3-0.82824 0.82823 0.51973-0.37978 0.20955 0.41207  0 196.88 275.97  263.27 196.42 276.01  264.12 0.756 0.16   7.77 316.31 201.94 2 4483      215   2564  79.24   1 0.966  536348174  2 0.601  -48.23   22.36  54.841 250.909   1
   0  -2 -15-0.55572  4.4548   3 0.86139-0.86139 0.31594-0.45592-0.39774-0.22393  0 154.74 419.49  320.80 154.36 419.47  321.19 0.599-0.07   8.08 316.31 219.20 2 4483      489   2505  96.36   1 1.000  536348174 -2 0.483  -89.31  165.42  54.841 250.909   2
   0  -2  15-0.22187  3.3037   1 0.17119-0.17119 0.83954-0.97947 0.51562 0.10646  0 298.57  21.74  324.93 298.80  21.39  325.07 0.441-0.06   1.81  31.86 295.49 2 4486      747   2452  97.52   1 1.000  536348174  2 0.358   51.34 -230.81  54.841 247.873   2
   0  -2  15-2.13419  3.7230   2-0.55764 0.55765 0.67796-0.81777 0.47896 0.14240  0 160.41 375.35  228.43 161.37 375.67  229.11 0.661-0.26   5.12  22.63 102.45 3 4480      312   2549  68.73   1 0.998  536348174  2 0.531  -83.88  121.53  54.841 188.631   2
   0   2  15 1.16775  4.2087   1 0.58594-0.58592 0.79679-0.65688 0.14766 0.47457  0 241.98 103.78  217.74 242.38 103.75  217.47 0.621 0.08   1.21  31.86 263.33 2 4487      393   2521  65.24   1 1.000  536348174  2 0.498   -4.39 -149.03  54.841 247.873   2
   0   2  15 0.80581  4.0242   2-0.39960 0.39962 0.90852-0.76863 0.12209 0.49952  0 144.06 321.37  316.67 144.44 321.66  316.98 0.576 0.20   5.61  22.63 128.98 3 4482      399   2566  95.09   1 1.000  536348174  2 0.460 -100.57   67.90  54.841 188.631   2
   0  -2 -16  19.957   8.180   1-0.78621 0.78622 0.43547-0.57541-0.43845-0.22532  0 187.98 243.57  135.26 187.90 243.57  135.28 0.823 0.72   0.75  31.86 238.59 2 4772      326   2616  40.58   1 1.000  536348175 -2 0.638  -57.24   -9.75  54.841 247.873   1
   0  -2  16  25.182   8.925   3-0.74029 0.74031 0.49819-0.63809 0.45141 0.21160  0 204.31 173.01  214.91 204.51 172.94  214.70 0.782 0.78   7.50 316.31 187.43 2 4767      405   2590  64.41   1 1.000  536348175  2 0.608  -41.45  -79.97  54.841 250.909   1
   0   2 -16  28.131   9.196   1-0.83295 0.83297 0.49772-0.35778-0.24180-0.42210  0 199.53 342.57   94.90 199.49 342.39   94.78 0.777 0.88   0.53  31.86 226.48 2 4773      334   2547  28.43   1 0.994  536348175 -2 0.604  -45.16   88.64  54.841 247.873   1
   0   2  16  32.226  10.177   3-0.82129 0.82128 0.51908-0.37912 0.23673 0.42634  0 214.52 273.80  259.09 214.49 273.85  258.76 0.822 0.83   7.74 316.31 200.68 2 4767      291   2566  77.63   1 0.988  536348175  2 0.636  -30.70   20.15  54.841 250.909   1
   0  -2 -16  12.411   6.684   3 0.86157-0.86157 0.29983-0.43982-0.40963-0.25349  0 169.02 433.18  317.75 168.98 433.66  317.37 0.640 0.74   8.07 316.31 218.28 2 4768      474   2460  95.21   1 1.000  536348175 -2 0.504  -74.96  178.85  54.841 250.909   2
   0  -2  16  20.496  10.298   1 0.15967-0.15967 0.83719-0.97712 0.52308 0.14050  2 284.67   5.55  327.54 284.74   4.71  327.73 0.476 0.92   1.82  31.86 296.27 2 4771     1411   2421  98.32   1 0.408  536348175  2 0.378   37.47 -246.83  54.841 247.873   2
   0  -2  16  23.264   8.151   2-0.56009 0.56009 0.66985-0.80967 0.48744 0.17531  0 142.30 381.81  226.52 142.41 381.94  226.80 0.712 0.87   5.11  22.63 101.88 3 4765      440   2484  68.04   1 1.000  536348175  2 0.558 -101.82  128.03  54.841 188.631   2
   0   2  16  11.794   6.942   1 0.56171-0.56173 0.80836-0.66843 0.17617 0.48751  0 228.14  90.06  224.72 227.83  89.68  224.95 0.664 0.76   1.25  31.86 265.43 2 4772      523   2579  67.48   1 1.000  536348175  2 0.520  -18.26 -162.51  54.841 247.873   2
   0   2  16  22.166   7.498   2-0.41983 0.41983 0.89380-0.75392 0.15771 0.50532  0 126.03 326.53  308.85 125.70 326.88  308.61 0.623 0.82   5.57  22.63 126.63 3 4767      421   2543  92.58   1 0.997  536348175  2 0.487 -118.40   73.16  54.841 188.631   2
   0   8  11   0.319  11.432   1 0.78305-0.78305 0.59986-0.04012-0.16430 0.62066  0 168.75 247.67  137.49 168.04 248.68  137.04 0.891 0.19   0.77  31.86 239.26 2 5081      631   2622  41.11   1 1.000  536354314  2 0.672  -77.14   -4.50  54.841 247.873  -2
   0  -2 -17   0.229  11.432   1-0.78148 0.78148 0.43023-0.57016-0.45188-0.25341  0 168.75 247.67  137.49 169.52 245.92  138.18 0.891 0.19   0.77  31.86 239.26 2 5058      631   2622  41.45   1 1.000  536348176 -2 0.672  -75.69   -7.26  54.841 247.873   1
   0  -2  17-1.85320  5.0253   3-0.73361 0.73360 0.49593-0.63586 0.46462 0.23982  0 223.18 171.30  212.12 222.86 171.04  211.84 0.848-0.30   7.48 316.31 186.59 2 5053      279   2619  63.55   1 1.000  536348176  2 0.641  -22.64  -81.81  54.841 250.909   1
   0   2 -17-2.62516  4.7125   1-0.82881 0.82882 0.49051-0.35059-0.26920-0.43607  0 181.03 345.31  100.13 180.95 345.59  100.28 0.840-0.19   0.56  31.86 228.05 2 5058      346   2544  30.08   1 0.992  536348176 -2 0.637  -63.56   91.47  54.841 247.873   1
   0  -8 -11   0.862  10.937   3 0.81169-0.81169 0.01003-0.56985-0.58400 0.12814  0 233.27 270.23  253.17 234.43 268.15  251.78 0.890 0.07   7.71 316.31 198.91 2 5079      749   2561  75.53   1 1.000  536354314 -2 0.670  -11.00   14.42  54.841 250.909  -2
   0   2  17  -2.673  10.937   3-0.81381 0.81382 0.51809-0.37814 0.26323 0.44126  0 233.27 270.23  253.17 232.67 271.77  253.50 0.890 0.07   7.71 316.31 198.91 2 5053      749   2561  76.05   1 1.000  536348176  2 0.670  -12.74   18.03  54.841 250.909   1
   0  -2  17 0.65550  4.8796   2-0.56279 0.56279 0.66042-0.80024 0.49710 0.20709  0 122.44 388.39  224.21 122.69 388.32  224.16 0.764 0.12   5.10  22.63 101.18 3 5051      439   2453  67.25   1 1.000  536348176  2 0.584 -121.53  134.70  54.841 188.631   2
   0  -2 -18 248.185  23.400   1-0.77625 0.77624 0.42455-0.56448-0.46605-0.28073  0 150.78 248.59  141.21 150.60 248.35  141.26 0.956 0.90   0.79  31.86 240.38 2 5345      595   2578  42.38   1 1.000  536348177 -2 0.703  -94.32   -4.51  54.841 247.873   1
   0  -2  18 256.133  23.187   3-0.72628 0.72627 0.49340-0.63333 0.47862 0.26726  0 241.50 169.04  208.78 241.38 169.04  208.78 0.915 0.93   7.46 316.31 185.59 2 5339      623   2573  62.63   1 0.995  536348177  2 0.672   -4.43  -84.21  54.841 250.909   1
   0   2 -18 286.606  24.211   1-0.82404 0.82404 0.48308-0.34314-0.29598-0.45079  0 161.98 349.02  105.60 161.93 348.93  105.67 0.906 0.95   0.59  31.86 229.69 2 5345      756   2533  31.70   1 1.000  536348177 -2 0.668  -82.55   95.32  54.841 247.873   1
   0   2  18 243.831  22.968   3-0.80611 0.80612 0.51628-0.37636 0.28921 0.45664  0 250.94 269.71  248.38 250.90 269.79  248.35 0.958 0.90   7.68 316.31 197.47 2 5339      598   2548  74.50   1 0.992  536348177  2 0.701    5.39   15.87  54.841 250.909   1
   0  -2 -18  99.282  15.664   3 0.86076-0.86076 0.26339-0.40337-0.43556-0.31046  0 199.01 463.89  308.56 198.82 463.83  308.82 0.723 0.95   8.02 316.31 215.52 2 5340      727   2419  92.65   1 1.000  536348177 -2 0.540  -44.92  209.24  54.841 250.909   2
   0  -2  18 173.735  18.537   2-0.56561 0.56561 0.64981-0.78964 0.50777 0.23782  0 102.05 394.85  221.10 102.04 394.91  221.23 0.817 0.94   5.08  22.63 100.25 3 5337      703   2461  66.37   1 1.000  536348177  2 0.609 -141.70  141.22  54.841 188.631   2
   0   2  18 119.637  17.268   1 0.51165-0.51165 0.82745-0.68753 0.23137 0.51529  0 197.54  59.58  239.54 197.49  59.18  239.64 0.752 0.89   1.33  31.86 269.88 2 5344      658   2479  71.89   1 1.000  536348177  2 0.560  -48.83 -192.59  54.841 247.873   2
   0   2  18 184.134  17.636   2-0.45498 0.45499 0.86177-0.72193 0.22437 0.52134  0  85.95 337.26  292.96  85.80 337.64  292.87 0.723 0.90   5.48  22.63 121.85 3 5338      741   2473  87.86   1 1.000  536348177  2 0.537 -158.11   84.02  54.841 188.631   2
   0   9  12  -0.105  11.646   1 0.77142-0.77141 0.62109 0.00864-0.13843 0.63628  0 130.39 251.76  144.49 130.10 252.50  143.81 1.029-0.00   0.81  31.86 241.36 2 5647      518   2517  43.14   1 1.000  536355339  2 0.735 -114.91   -0.52  54.841 247.873  -2
   0  -2 -19   5.673  11.646   1-0.77052 0.77052 0.41845-0.55836-0.48083-0.30746  0 130.39 251.76  144.49 131.15 250.83  144.50 1.029-0.00   0.81  31.86 241.36 2 5632      518   2517  43.35   1 1.000  536348178 -2 0.735 -113.88   -2.18  54.841 247.873   1
   0  -2  19 2.44078  6.1660   3-0.71834 0.71836 0.49057-0.63050 0.49328 0.29401  0 260.60 166.79  205.72 260.17 166.79  205.55 0.987 0.19   7.45 316.31 184.67 2 5626      362   2492  61.66   1 1.000  536348178  2 0.704   14.46  -86.53  54.841 250.909   1
   0  11   6   1.177  12.870   1 0.81893-0.81893 0.51011 0.25950-0.26295 0.51187  0 141.24 354.75  110.78 138.99 357.06  110.66 0.977-0.09   0.62  31.86 231.25 2 5690      973   2482  33.20   1 1.000  536357381  2 0.700 -105.31  103.42  54.841 247.873  -2
   0   2 -19   1.177  12.870   1-0.81868 0.81868 0.47537-0.33544-0.32216-0.46609  0 141.24 354.75  110.78 142.24 352.60  110.98 0.977-0.09   0.62  31.86 231.25 2 5632      973   2482  33.29   1 1.000  536348178 -2 0.700 -102.11   98.97  54.841 247.873   1
   0  -9 -12  -1.511  11.380   3 0.79624-0.79623-0.03418-0.59550-0.60402 0.10675  0 270.21 266.18  242.19 270.52 265.29  242.09 1.034-0.13   7.65 316.31 195.61 2 5644      513   2529  72.63   1 1.000  536355339 -2 0.734   24.95   11.38  54.841 250.909  -2
   0   2  19  -1.511  11.380   3-0.79764 0.79764 0.51455-0.37461 0.31464 0.47268  0 270.21 266.18  242.19 269.27 267.78  243.22 1.034-0.13   7.65 316.31 195.61 2 5626      513   2529  72.97   1 1.000  536348178  2 0.734   23.70   13.86  54.841 250.909   1
   0  -2 -20  18.930   9.890   1-0.76430 0.76429 0.41194-0.55188-0.49614-0.33360  0 110.86 253.43  147.86 110.88 253.35  147.90 1.099 0.65   0.82  31.86 242.37 2 5920      324   2488  44.37   1 1.000  536348179 -2 0.763 -133.94    0.50  54.841 247.873   1
   0  -2  20  12.778   8.945   3-0.70980 0.70980 0.48746-0.62738 0.50849 0.32028  0 279.49 164.15  202.06 279.16 164.32  202.17 1.059 0.67   7.43 316.31 183.57 2 5913      297   2487  60.65   1 1.000  536348179  2 0.733   33.26  -89.23  54.841 250.909   1
   0   2 -20  14.283   9.289   1-0.81276 0.81276 0.46736-0.32743-0.34786-0.48188  0 121.36 356.73  116.69 121.85 356.54  116.24 1.044 0.77   0.65  31.86 233.02 2 5920      396   2442  34.87   1 1.000  536348179 -2 0.727 -122.79  103.22  54.841 247.873   1
   0   2  20  12.512   8.728   3-0.78868 0.78868 0.51246-0.37254 0.33966 0.48908  0 287.97 265.73  237.98 288.00 265.81  238.13 1.104 0.71   7.62 316.31 194.35 2 5913      258   2490  71.44   1 0.976  536348179  2 0.762   42.30   11.68  54.841 250.909   1
   0  -2 -20 3.79070  6.6992   3 0.85787-0.85787 0.22158-0.36153-0.46364-0.36518  0 230.42 498.26  298.51 229.83 497.96  299.20 0.807 0.29   7.96 316.31 212.51 2 5913      624   2352  89.76   1 1.000  536348179 -2 0.569  -13.56  243.17  54.841 250.909   2
   0  -2  20 9.12817  7.7373   2-0.57151 0.57152 0.62518-0.76499 0.53154 0.29693  0  57.58 408.68  214.59  57.65 408.70  214.55 0.930 0.42   5.04  22.63  98.29 3 5911      514   2408  64.37   1 1.000  536348179  2 0.656 -185.97  155.15  54.841 188.631   2
   0   2  20 7.88214  7.2993   1 0.45933-0.45933 0.84141-0.70149 0.28467 0.54491  0 164.98  24.84  253.57 165.00  24.30  254.14 0.843 0.33   1.41  31.86 274.08 2 5919      669   2401  76.24   1 1.000  536348179  2 0.595  -81.33 -226.85  54.841 247.873   2
   0   2  20 6.89064  7.0159   2-0.48518 0.48519 0.82609-0.68625 0.28667 0.54190  0  42.05 347.89  277.61  41.69 348.23  277.90 0.827 0.56   5.40  22.63 117.23 3 5911      542   2417  83.37   1 1.000  536348179  2 0.582 -201.63   94.80  54.841 188.631   2
   0  10  13   0.312  10.744   1 0.75790-0.75790 0.64292 0.05667-0.11064 0.64990  0  89.73 256.50  151.53  89.28 256.52  151.02 1.174-0.03   0.84  31.86 243.47 2 6214      402   2447  45.30   1 0.984  536356364  2 0.792 -155.29    3.68  54.841 247.873  -2
   0  -2 -21  -0.132  10.744   1-0.75757 0.75757 0.40508-0.54501-0.51186-0.35923  0  89.73 256.50  151.53  89.83 255.97  151.43 1.174-0.03   0.84  31.86 243.47 2 6207      402   2447  45.43   1 0.984  536348180 -2 0.792 -154.75    3.13  54.841 247.873   1
   0 -12  -7  -2.960  13.185   3 0.69639-0.69639-0.23558-0.60382-0.67789 0.38786  0 299.85 159.77  197.70 301.22 157.79  196.83 1.138-0.33   7.40 316.31 182.27 2 6248      870   2454  59.05   1 1.000  536358406 -2 0.762   54.75  -95.73  54.841 250.909  -2
   0  -2  21  -2.960  13.185   3-0.70076 0.70076 0.48397-0.62388 0.52412 0.34599  0 299.85 159.77  197.70 298.56 161.72  198.68 1.138-0.33   7.40 316.31 182.27 2 6200      870   2454  59.61   1 1.000  536348180  2 0.762   52.14  -91.80  54.841 250.909   1
   0  12   7  -3.529  12.654   1 0.80637-0.80636 0.54743 0.29218-0.22381 0.51422  0  98.93 362.62  121.64  98.11 364.23  121.26 1.123 0.01   0.68  31.86 234.50 2 6250      828   2435  36.38   1 1.000  536358406  2 0.758 -145.94  110.82  54.841 247.873  -2
   0   2 -21  -3.529  12.654   1-0.80626 0.80624 0.45905-0.31910-0.37312-0.49814  0  98.93 362.62  121.64 100.75 360.86  121.47 1.123 0.01   0.68  31.86 234.50 2 6208      828   2435  36.44   1 1.000  536348180 -2 0.758 -143.34  107.47  54.841 247.873   1
   0 -10 -13  -9.085  11.421   3 0.77850-0.77851-0.07765-0.62196-0.62282 0.08415  0 306.99 262.92  233.05 308.01 262.40  232.43 1.181-0.02   7.60 316.31 192.87 2 6212      445   2505  69.73   1 1.000  536356364 -2 0.791   62.11    8.22  54.841 250.909  -2
   0   2  21   4.571  11.421   3-0.77919 0.77919 0.51003-0.37011 0.36433 0.50584  0 306.99 262.92  233.05 307.21 263.87  233.06 1.181-0.02   7.60 316.31 192.87 2 6200      445   2505  69.92   1 1.000  536348180  2 0.791   61.34    9.68  54.841 250.909   1
   0  -3   0-0.25638  1.1945   1-0.08852 0.08854-0.10495-0.10492-0.99053 0.99053  0 438.91 172.01  344.86 438.95 172.08  344.37 0.118-0.22   1.92  31.86 301.47 2 1477      704   3168 103.31   1 1.000  536349183 -4 0.114  191.74  -82.44  54.841 247.873   1
   0  -3   0-0.21483  1.6883   2 0.55923-0.55922-0.10486-0.10485-0.82235 0.82236  0 340.33 307.14  227.28 339.34 307.03  227.01 0.206 0.08   5.12  22.63 102.10 3 1475      279   3412  68.10   1 0.988  536349183 -4 0.197   94.61   52.54  54.841 188.631   1
   0  -3   0-0.49586  1.7144   1-0.81217 0.81217-0.10496-0.10497 0.57390-0.57390  0 407.72 204.15  611.23 407.67 204.74  611.98 0.185-0.05   3.40  31.86  21.38 2 1477      299   3362 183.60   1 0.996  536349183 -4 0.178  160.93  -50.34  54.841 247.873   2
   0  -3   0 1.29579  2.1997   2-0.46669 0.46669-0.10487-0.10486 0.87818-0.87818  0 396.38 345.75   52.99 396.11 345.56   53.36 0.197-0.07   4.15  22.63  49.71 3 1476      330   3390  16.01   1 0.992  536349183 -4 0.190  150.48   90.57  54.841 188.631   2
   0   3   0 1.28713  2.0029   1 0.81293-0.81293 0.10491 0.10487-0.57283 0.57285  0 407.85 302.84   12.27 408.12 302.21   12.19 0.185 0.28   0.07  31.86 201.69 2 1476      435   3428   3.66   1 0.991  536349183  4 0.178  161.74   47.76  54.841 247.873   2
   0   3   0 0.54302  1.9108   2-0.54067 0.54067 0.10487 0.10487 0.83467-0.83467  0 441.45 158.27   96.52 441.63 158.20   96.98 0.198 0.13   4.39  22.63  62.80 3 1476      333   3255  29.09   1 1.000  536349183  4 0.193  194.16  -96.08  54.841 188.631   2
   0  -3  -1 4.77128  1.9522   1-0.35308 0.35309 0.07525-0.28513-0.93256 0.89108  0 431.17 175.44  282.23 431.32 175.42  281.97 0.134 0.78   1.57  31.86 282.68 2 1505      669   3271  84.59   1 1.000  536349184 -2 0.129  184.09  -79.04  54.841 247.873   1
   0  -3  -1 3.37558  2.2244   2 0.51525-0.51525 0.05989-0.26964-0.85495 0.81352  0 331.54 298.77  260.15 331.82 298.57  260.41 0.200 0.63   5.30  22.63 111.99 3 1504      360   3512  78.12   1 0.983  536349184 -2 0.191   85.79   44.25  54.841 188.631   1
   0  -2   4 7.12159  2.8421   1-0.22998 0.22997 0.66926-0.80918 0.70655-0.54069  0 439.03 168.43  416.28 438.77 168.09  416.81 0.118 0.82   2.32  31.86 322.90 2 1527     1272   3186 125.04   1 1.000  536348163  2 0.114  191.58  -86.31  54.841 247.873  -2
   0  -3   1 2.68928  2.8421   1 0.21827-0.21826-0.29295 0.08307-0.93088 0.97235  0 439.03 168.43  416.28 439.60 169.28  414.38 0.118 0.82   2.32  31.86 322.90 2 1505     1272   3186 124.31   1 1.000  536349184  2 0.114  192.40  -85.14  54.841 247.873   1
   0  -2   4 5.74528  3.8007   2-0.58402 0.58402 0.54491-0.68472 0.60166-0.43599  0 345.18 318.26  194.08 344.94 318.61  193.96 0.219 0.68   4.93  22.63  92.13 3 1525      539   3381  58.19   1 1.000  536348163  2 0.209   99.25   63.91  54.841 188.631  -2
   0  -3   1 1.14468  3.8007   2 0.58298-0.58297-0.26092 0.05121-0.76945 0.81087  0 345.18 318.26  194.08 345.66 317.42  195.02 0.219 0.68   4.93  22.63  92.13 3 1504      539   3381  58.51   1 1.000  536349184  2 0.209   99.97   62.72  54.841 188.631   1
   0   2  -4 8.23610  4.4214   2-0.54924 0.54924 0.70318-0.56336 0.45153-0.61722  0 500.83 181.65  236.47 501.55 181.03  236.44 0.213 0.68   5.17  22.63 104.87 3 1525      820   3098  70.93   1 1.000  536348163 -2 0.208  254.01  -73.88  54.841 188.631  -2
   0   3  -1 4.43513  4.4214   2 0.54797-0.54797-0.05590 0.26562-0.83463 0.79320  0 500.83 181.65  236.47 500.56 182.41  236.95 0.213 0.68   5.17  22.63 104.87 3 1504      820   3098  71.08   1 1.000  536349184 -2 0.208  253.04  -72.51  54.841 188.631   1
   0  -3  -2 0.15169  1.5561   1-0.52649 0.52647 0.20483-0.41471-0.82514 0.74219  0 418.89 179.22  235.41 419.02 179.02  235.71 0.160 0.05   1.31  31.86 268.64 2 1588      545   3180  70.71   1 1.000  536349185 -2 0.154  171.91  -75.25  54.841 247.873   1
   0  -3  -2-0.55091  1.5316   2 0.45282-0.45283 0.22007-0.42981-0.86402 0.78116  0 323.45 292.45  293.17 322.98 292.18  293.51 0.201-0.24   5.48  22.63 121.91 3 1587      399   3398  88.05   1 1.000  536349185 -2 0.191   77.71   37.99  54.841 188.631   1
   0  -3   2-0.02083 1.37014   1 0.46626-0.46627-0.42736 0.21746-0.77458 0.85750  0 433.10 167.10  476.38 433.09 167.09  476.22 0.130-0.19   2.65  31.86 340.93 2 1588      696   3174 142.86   1 1.000  536349185  2 0.125  185.94  -87.26  54.841 247.873   1
   0  -3   2-0.26723  1.6945   2 0.58875-0.58875-0.39892 0.18921-0.70302 0.78586  0 350.62 329.85  166.05 350.99 329.55  165.57 0.232-0.19   4.78  22.63  83.70 3 1586      346   3405  49.67   1 1.000  536349185  2 0.222  104.94   75.04  54.841 188.631   1
   0   3  -2 0.02639 2.05628   2 0.57511-0.57511-0.19283 0.40256-0.79502 0.71218  0 494.16 169.66  209.15 494.20 169.28  209.06 0.228 0.35   5.01  22.63  96.65 3 1586      384   3060  62.72   1 1.000  536349185 -2 0.221  246.61  -85.08  54.841 188.631   1
   0  -3  -2-1.19198  1.7787   1-0.84258 0.84256-0.29838 0.08841 0.44836-0.53129  0 389.53 229.96  656.38 389.12 229.87  656.51 0.228-0.36   3.65  31.86  34.93 2 1588      386   3394 196.95   1 0.988  536349185 -2 0.218  142.99  -24.44  54.841 247.873   2
   0  -3   2-0.61370  1.4490   1-0.70856 0.70858 0.15097-0.36086 0.68931-0.60638  0 418.97 178.96  554.09 419.37 178.70  554.60 0.159-0.37   3.08  31.86   4.24 2 1588      473   3148 166.38   1 0.974  536349185  2 0.153  171.98  -75.51  54.841 247.873   2
   0  -3   2 0.90195  2.2784   2-0.56259 0.56260 0.19601-0.40576 0.80316-0.72031  0 369.46 342.47  116.53 369.85 342.47  115.96 0.229 0.14   4.50  22.63  68.81 3 1586      292   3314  34.79   1 0.982  536349185  2 0.220  123.67   87.52  54.841 188.631   2
   0   3  -2 0.03145 1.73824   2-0.58848 0.58847 0.39899-0.18929 0.70321-0.78605  0 471.48 157.42  160.50 471.37 157.63  159.77 0.227-0.12   4.74  22.63  82.03 3 1586      380   3061  47.93   1 1.000  536349185 -2 0.220  224.05  -97.15  54.841 188.631   2
   0   3   2 0.43559  2.0286   1 0.84328-0.84328 0.29816-0.08823-0.44719 0.53017  0 389.12 277.08   56.95 389.18 277.06   56.65 0.228 0.20   0.32  31.86 215.10 2 1588      295   3342  16.99   1 0.973  536349185  2 0.218  143.01   22.26  54.841 247.873   2
   0   3   2 0.42395  1.7621   2-0.40786 0.40786-0.22786 0.43766 0.88415-0.80131  0 419.62 149.09   27.03 419.65 149.89   27.15 0.192 0.10   4.00  22.63  41.91 3 1587      322   3182   8.15   1 1.000  536349185  2 0.185  172.43 -105.12  54.841 188.631   2
   0  -3  -3  1197.3    21.8   1-0.62808 0.62808 0.28702-0.49691-0.72328 0.59883  0 404.12 182.53  204.05 404.21 182.54  204.03 0.192 0.97   1.14  31.86 259.23 2 1717     7701   3272  61.21   1 1.000  536349186 -2 0.184  157.18  -71.78  54.841 247.873   1
   0  -3  -3 942.319  20.377   2 0.38010-0.38011 0.36248-0.57228-0.85096 0.72664  0 312.67 287.52  324.43 312.76 287.75  324.38 0.207 0.84   5.66  22.63 131.31 3 1716     5660   3494  97.31   1 0.973  536349186 -2 0.196   67.00   33.16  54.841 188.631   1
   0  -3   3 821.097  23.292   1-0.62244 0.62244 0.28920-0.49907 0.72727-0.60291 20 421.15 165.51  522.52 421.33 165.39  522.61 0.155 0.97   2.91  31.86 354.77 2 1716    12683   3094 156.78   1 1.000  536349186  2 0.148  174.25  -88.87  54.841 247.873  -2
   0  -3   3 821.609  23.292   1 0.62136-0.62136-0.49952 0.28966-0.60364 0.72802 20 421.15 165.51  522.52 421.33 165.42  522.50 0.155 0.97   2.91  31.86 354.77 2 1716    12683   3094 156.75   1 1.000  536349186  2 0.148  174.24  -88.85  54.841 247.873   1
   0  -3   3 840.046  30.018   2-0.58077 0.58077 0.30541-0.51514 0.75460-0.63034 20 355.55 343.24  139.12 355.57 343.21  139.23 0.252 0.87   4.63  22.63  75.60 3 1715     7947   3310  41.77   1 0.994  536349186  2 0.240  109.90   88.30  54.841 188.631  -2
   0  -3   3 859.232  30.018   2 0.58024-0.58024-0.51533 0.30560-0.63068 0.75494 20 355.55 343.24  139.12 355.52 343.14  139.19 0.252 0.87   4.63  22.63  75.60 3 1715     7947   3310  41.76   1 0.994  536349186  2 0.240  109.84   88.24  54.841 188.631   1
   0   3  -3 926.391  31.096   2-0.58697 0.58697 0.51285-0.30314 0.62646-0.75071  0 489.10 154.78  186.05 489.07 154.69  186.16 0.248 0.85   4.89  22.63  89.71 3 1715     8997   2946  55.85   1 1.000  536349186 -2 0.240  241.53  -99.92  54.841 188.631  -2
   0   3  -3 953.911  31.096   2 0.58642-0.58641-0.30335 0.51306-0.75106 0.62681  0 489.10 154.78  186.05 489.18 154.71  186.12 0.248 0.85   4.89  22.63  89.71 3 1715     8997   2946  55.83   1 1.000  536349186 -2 0.240  241.64  -99.90  54.841 188.631   1
   0  -3  -3 557.882  17.255   1-0.84201 0.84198-0.37277 0.16279 0.38996-0.51436  0 378.18 242.26  674.62 378.39 242.15  674.58 0.253 0.84   3.75  31.86  40.40 2 1717     2826   3334 202.37   1 0.990  536349186 -2 0.241  131.77  -12.15  54.841 247.873   2
   0  -3  -3 528.904  16.685   3 0.84912-0.84912 0.15690-0.36683-0.50436 0.38005  0   8.56 246.31  284.45   8.32 246.37  284.51 0.250 0.83   7.88 316.31 208.29 2 1716     2770   3135  85.35   1 1.000  536349186 -2 0.241 -235.64   -5.82  54.841 250.909   2
   0   3   3 516.377  16.545   1 0.84259-0.84259 0.37252-0.16263-0.38893 0.51341  0 378.49 264.68   74.66 378.38 264.80   74.69 0.253 0.89   0.42  31.86 220.41 2 1717     2650   3384  22.41   1 1.000  536349186  2 0.241  132.31   10.05  54.841 247.873   2
   0  -3  -4 0.06726 1.98540   1-0.68690 0.68689 0.33807-0.54795-0.64333 0.47742  0 387.98 185.91  182.78 388.06 186.02  182.71 0.229 0.21   1.02  31.86 252.85 2 1882      407   3094  54.81   1 0.999  536349187 -2 0.217  141.18  -68.27  54.841 247.873   1
   0  -3  -4 0.70619  1.7748   2 0.30524-0.30524 0.47959-0.68935-0.82269 0.65698  0 301.40 285.17  350.95 301.37 285.10  351.64 0.219 0.24   5.80  22.63 139.28 3 1881      269   3216 105.49   1 0.970  536349187 -2 0.206   55.81   30.91  54.841 188.631   1
   0  -3   4-0.62222  1.6117   1 0.71020-0.71020-0.53343 0.32354-0.45943 0.62525  0 407.27 163.87  555.69 406.65 163.98  555.53 0.186-0.18   3.09  31.86   4.72 2 1882      546   3001 166.66   1 1.000  536349187  2 0.177  160.27  -90.32  54.841 247.873   1
   0  -3   4 0.71155  2.2659   2 0.56203-0.56204-0.61084 0.40113-0.55767 0.72333  0 359.51 358.23  115.89 359.43 358.11  115.82 0.274-0.31   4.50  22.63  68.62 3 1880      319   3044  34.75   1 0.999  536349187  2 0.260  113.91  103.16  54.841 188.631   1
   0   3  -4 0.10215  1.9581   2 0.58886-0.58889-0.38928 0.59898-0.70831 0.54262  0 485.04 138.96  167.72 485.23 138.88  167.68 0.271 0.16   4.78  22.63  84.20 3 1880      382   2814  50.30   1 1.000  536349187 -2 0.261  237.43 -115.56  54.841 188.631   1
   0  -3  -4-0.10608  2.1155   3 0.85603-0.85603 0.20447-0.41440-0.47476 0.30900  0  20.87 260.46  294.96  21.57 260.08  295.29 0.277 0.03   7.94 316.31 211.44 2 1882      353   2954  88.59   1 0.970  536349187 -2 0.265 -223.31    8.05  54.841 250.909   2
   0  -3   4 0.37226  1.5331   1-0.51990 0.51990 0.41815-0.62803 0.74489-0.57904  0 419.98 152.26  491.20 420.30 152.24  490.91 0.156-0.09   2.73  31.86 345.37 2 1882      620   2969 147.27   1 1.000  536349187  2 0.149  172.80 -101.95  54.841 247.873   2
   0  -3   4 0.73749  2.0301   2-0.58805 0.58805 0.38965-0.59935 0.70878-0.54311  0 341.02 344.71  157.90 340.89 344.99  157.69 0.278 0.07   4.73  22.63  81.25 3 1880      377   3116  47.31   1 1.000  536349187  2 0.263   95.46   89.89  54.841 188.631   2
   0   3   4-0.05464 2.15629   1 0.83576-0.83576 0.43527-0.22537-0.33475 0.50072  0 366.84 252.65   91.24 366.98 252.80   90.58 0.281 0.09   0.51  31.86 225.39 2 1883      314   3199  27.17   1 1.000  536349187  2 0.265  120.59   -1.82  54.841 247.873   2
   0  -3  -5  93.713   7.703   1-0.72194 0.72193 0.37025-0.58014-0.58457 0.37716  0 371.27 189.48  168.28 371.27 189.47  168.26 0.269 0.95   0.94  31.86 248.50 2 2076      758   2988  50.48   1 1.000  536349188 -2 0.252  124.65  -64.65  54.841 247.873   1
   0  -3  -5  84.994   6.989   2 0.23595-0.23595 0.57002-0.77979-0.78702 0.57988  0 289.01 284.05  374.74 289.01 284.05  374.59 0.237 0.90   5.93  22.63 146.43 3 2074      698   3154 112.38   1 0.959  536349188 -2 0.220   43.49   29.89  54.841 188.631   1
   0  -4   2 133.930  11.328   1-0.76251 0.76252 0.03912-0.31896 0.64579-0.56287  0 390.88 163.30  579.66 391.40 163.69  579.76 0.222 0.98   3.22  31.86  11.91 2 2053     1923   2953 173.93   1 1.000  536350209  2 0.209  144.52  -90.41  54.841 247.873  -2
   0  -3   5 131.383  11.328   1 0.76179-0.76179-0.54820 0.33832-0.34519 0.55246  0 390.88 163.30  579.66 390.50 162.61  579.65 0.222 0.98   3.22  31.86  11.91 2 2075     1923   2953 173.89   1 1.000  536349188  2 0.209  143.62  -91.48  54.841 247.873   1
   0  -4   2 199.931  15.033   2-0.53816 0.53817 0.09591-0.37554 0.83737-0.75455  0 363.42 373.42   95.04 363.74 373.04   95.12 0.297 0.82   4.38  22.63  62.35 3 2052     1749   2946  28.54   1 1.000  536350209  2 0.280  118.26  117.87  54.841 188.631  -2
   0  -3   5 143.079  15.033   2 0.53796-0.53796-0.68798 0.47826-0.48711 0.69417  0 363.42 373.42   95.04 362.88 374.13   95.22 0.297 0.82   4.38  22.63  62.35 3 2073     1749   2946  28.57   1 1.000  536349188  2 0.280  117.41  118.97  54.841 188.631   1
   0   4  -2 178.845  14.436   2-0.58661 0.58661 0.36609-0.08648 0.72240-0.80524  0 481.21 122.94  152.51 481.03 123.28  152.46 0.295 0.85   4.70  22.63  79.63 3 2052     1864   2765  45.74   1 1.000  536350209 -2 0.282  233.26 -131.12  54.841 188.631  -2
   0   3  -5 137.883  14.436   2 0.58633-0.58633-0.45485 0.66456-0.67032 0.46323  0 481.21 122.94  152.51 482.25 121.84  153.12 0.295 0.85   4.70  22.63  79.63 3 2073     1864   2765  45.94   1 1.000  536349188 -2 0.282  234.46 -132.55  54.841 188.631   1
   0   3   5 109.057   8.164   3-0.84361 0.84361 0.46765-0.25766-0.26387 0.47110  0  13.55 331.11  355.82  13.32 331.14  356.03 0.258 0.95   8.28 316.31 229.70 2 2076      879   2821 106.81   1 1.000  536349188  2 0.246 -230.09   78.28  54.841 250.909   1
   0  -3  -5  44.577   7.086   3 0.85928-0.85928 0.23904-0.44902-0.45221 0.24498  0  35.23 273.16  303.11  35.06 273.30  303.18 0.305 0.86   7.99 316.31 213.89 2 2075      440   2954  90.95   1 1.000  536349188 -2 0.289 -208.88   20.59  54.841 250.909   2
   0   3   5  45.511   6.893   1 0.82485-0.82484 0.48857-0.27868-0.28445 0.49192  0 355.17 241.03  104.80 355.15 241.09  104.73 0.310 0.89   0.58  31.86 229.45 2 2076      408   3074  31.42   1 0.957  536349188  2 0.290  108.88  -13.35  54.841 247.873   2
   0  -3  -6 0.03430 2.41588   1-0.74344 0.74345 0.39096-0.60084-0.54263 0.29373  0 354.23 192.32  158.54 354.24 192.71  158.43 0.311-0.02   0.88  31.86 245.58 2 2290      344   2958  47.53   1 1.000  536349189 -2 0.289  107.78  -61.68  54.841 247.873   1
   0  -3  -6-1.34352  1.7832   2 0.17611-0.17611 0.63707-0.84685-0.75041 0.50182  0 275.40 283.97  393.90 275.82 284.27  393.24 0.258-0.11   6.04  22.63 152.19 3 2288      326   3129 117.97   1 1.000  536349189 -2 0.238   29.93   29.90  54.841 188.631   1
   0  -3   6 0.73443  2.0423   1 0.79302-0.79302-0.55362 0.34372-0.25423 0.50296  0 373.77 161.43  597.77 373.65 161.29  598.06 0.262 0.06   3.32  31.86  17.34 2 2290      407   2826 179.42   1 1.000  536349189  2 0.244  126.98  -92.61  54.841 247.873   1
   0  -3   6 1.34490  2.8462   2 0.51027-0.51025-0.75021 0.54046-0.42049 0.66899  0 366.44 391.61   76.35 366.19 391.24   76.92 0.326 0.20   4.28  22.63  56.74 3 2288      331   2838  23.07   1 0.991  536349189  2 0.305  121.03  136.40  54.841 188.631   1
   0  -3   6 1.58236  2.3305   3-0.64852 0.64851 0.46331-0.67315 0.60396-0.35539  0  13.51 155.69  180.62  12.86 155.88  180.03 0.260 0.37   7.31 316.31 177.14 2 2289      483   2712  54.01   1 1.000  536349189  2 0.246 -231.11  -96.01  54.841 250.909   1
   0   3  -6 0.47235  2.4392   2 0.58165-0.58165-0.50425 0.71397-0.63830 0.38979  0 480.28 103.72  141.33 479.83 103.65  141.78 0.326 0.22   4.64  22.63  76.27 3 2288      393   2701  42.53   1 1.000  536349189 -2 0.309  232.42 -150.45  54.841 188.631   1
   0   3   6-0.58956  2.4743   3-0.85386 0.85387 0.48274-0.27276-0.19463 0.44330  0  33.45 327.27  341.86  33.69 327.32  342.34 0.300 0.10   8.20 316.31 225.52 2 2290      408   2810 102.70   1 1.000  536349189  2 0.283 -210.39   74.34  54.841 250.909   1
   0  -3  -6 1.14205  2.5617   3 0.86077-0.86076 0.26350-0.47349-0.43548 0.18681  0  48.71 286.73  309.54  48.67 286.27  308.85 0.335 0.11   8.02 316.31 215.82 2 2290      322   2763  92.65   1 0.999  536349189 -2 0.314 -195.33   33.97  54.841 250.909   2
   0  -3   6 0.32121  1.6655   1-0.31322 0.31323 0.61020-0.82007 0.72770-0.47893  0 410.11 126.16  436.43 409.94 126.11  436.73 0.178 0.24   2.43  31.86 328.94 2 2290      697   2767 131.02   1 1.000  536349189  2 0.167  162.87 -127.81  54.841 247.873   2
   0  -3   6 0.63540  2.4521   2-0.58774 0.58772 0.50085-0.71056 0.63539-0.38688  0 310.86 350.64  183.63 310.48 350.80  183.29 0.338 0.36   4.87  22.63  88.98 3 2288      267   2930  54.99   1 0.996  536349189  2 0.313   65.56   96.03  54.841 188.631   2
   0   3   6 0.39301  2.5450   1 0.81109-0.81108 0.53445-0.32456-0.23770 0.48664  0 343.29 229.55  117.50 342.94 229.50  117.52 0.341 0.06   0.66  31.86 233.26 2 2291      354   2916  35.25   1 1.000  536349189  2 0.316   97.05  -24.74  54.841 247.873   2
   0  -3  -7  1338.7    31.5   1-0.75691 0.75692 0.40441-0.61429-0.51335 0.22300  0 337.21 195.82  151.78 337.21 195.89  151.76 0.355 0.96   0.85  31.86 243.55 2 2521     4688   2955  45.53   1 0.991  536349190 -2 0.325   90.88  -58.15  54.841 247.873   1
   0  -3  -7  1282.0    27.4   2 0.12591-0.12591 0.68572-0.89549-0.71689 0.42689  0 262.03 285.48  408.24 261.96 285.38  408.14 0.283 0.91   6.12  22.63 156.50 3 2518     5613   3036 122.44   1 1.000  536349190 -2 0.258   16.62   31.48  54.841 188.631   1
   0  -5   1  2171.4    47.8   1-0.81343 0.81344-0.10972-0.24018 0.57122-0.52974  0 357.30 161.22  612.87 358.21 161.97  613.05 0.302 0.93   3.41  31.86  21.87 2 2479    14690   2970 183.92   1 1.000  536351232  2 0.279  111.43  -91.96  54.841 247.873  -2
   0  -3   7  1441.1    47.8   1 0.81259-0.81260-0.55434 0.34439-0.18000 0.47019  0 357.30 161.22  612.87 356.52 159.85  612.73 0.302 0.93   3.41  31.86  21.87 2 2520    14690   2970 183.82   1 1.000  536349190  2 0.279  109.73  -94.06  54.841 247.873   1
   0  -5   1  3541.0    57.9   2-0.47975 0.47976-0.07366-0.27591 0.87431-0.83289  0 370.55 407.94   60.06 371.11 407.22   59.90 0.351 0.81   4.19  22.63  51.84 3 2476    15788   2839  17.97   1 1.000  536351232  2 0.326  125.67  151.79  54.841 188.631  -2
   0  -3   7  1043.4    57.9   2 0.48081-0.48083-0.80031 0.59055-0.35822 0.64811  0 370.55 407.94   60.06 369.47 409.55   60.55 0.351 0.81   4.19  22.63  51.84 3 2517    15788   2839  18.17   1 1.000  536349190  2 0.326  124.04  154.11  54.841 188.631   1
   0  -5   1  1758.4    45.2   3 0.68208-0.68209-0.25838-0.09137-0.68411 0.72554  0  32.61 156.66  190.49  31.53 157.71  191.55 0.301 0.94   7.36 316.31 180.10 2 2478    13425   2850  57.47   1 1.000  536351232  2 0.280 -213.24  -94.09  54.841 250.909  -2
   0  -3   7  1506.7    45.2   3-0.67583 0.67583 0.47434-0.68419 0.56414-0.27410  0  32.61 156.66  190.49  33.48 155.48  189.49 0.301 0.94   7.36 316.31 180.10 2 2519    13425   2850  56.85   1 1.000  536349190  2 0.280 -211.31  -96.31  54.841 250.909   1
   0   5  -1  2064.3    46.8   1 0.81420-0.81419 0.10970 0.24001-0.57013 0.52866  0 358.47 346.39   13.14 359.21 345.47   13.27 0.302 0.91   0.08  31.86 201.96 2 2477    13944   2993   3.98   1 1.000  536351232 -2 0.278  113.52   90.53  54.841 247.873  -2
   0   3  -7  1400.7    46.8   1-0.81346 0.81346 0.55339-0.34356 0.17901-0.46931  0 358.47 346.39   13.14 357.55 347.82   13.05 0.302 0.91   0.08  31.86 201.96 2 2520    13944   2993   3.91   1 1.000  536349190 -2 0.278  111.89   92.87  54.841 247.873   1
   0   5  -1  2820.0    56.1   2-0.57573 0.57573 0.26872 0.08081 0.77222-0.81364  0 476.24  86.72  131.82 475.54  87.55  131.35 0.352 0.82   4.59  22.63  73.41 3 2476    15110   2680  39.41   1 1.000  536351232 -2 0.331  227.67 -166.51  54.841 188.631  -2
   0   3  -7  1489.7    56.1   2 0.57642-0.57641-0.54116 0.75089-0.61227 0.32237  0 476.24  86.72  131.82 477.86  84.52  133.05 0.352 0.82   4.59  22.63  73.41 3 2517    15110   2680  39.92   1 1.000  536349190 -2 0.331  229.96 -169.54  54.841 188.631   1
   0   3   7  1415.6    31.8   3-0.85909 0.85911 0.49340-0.28341-0.13606 0.42615  0  53.77 323.59  330.82  53.71 323.61  330.93 0.345 0.95   8.14 316.31 222.20 2 2519     5027   2843  99.28   1 1.000  536349190  2 0.320 -190.26   70.64  54.841 250.909   1
   0  -3  -7 615.492  21.817   3 0.86135-0.86134 0.28014-0.49013-0.42380 0.13367  0  62.62 298.72  312.70  62.47 298.94  312.73 0.366 0.92   8.04 316.31 216.77 2 2519     2317   2873  93.82   1 0.998  536349190 -2 0.339 -181.47   45.83  54.841 250.909   2
   0   3   7 588.674  21.672   1 0.79531-0.79532 0.57431-0.36440-0.19403 0.48444  0 330.65 217.79  129.08 330.53 217.88  129.20 0.374 0.87   0.72  31.86 236.74 2 2521     2073   2965  38.76   1 0.979  536349190  2 0.342   84.42  -36.28  54.841 247.873   2
   0  -3  -8 4.55822  3.3379   1-0.76538 0.76537 0.41306-0.62297-0.49354 0.16162  0 319.92 199.28  146.61 320.20 198.91  147.32 0.402 0.18   0.82  31.86 242.00 2 2763      280   2762  44.20   1 0.993  536349191 -2 0.363   73.64  -54.64  54.841 247.873   1
   0  -3  -8 2.69182  2.4694   2 0.08666-0.08667 0.72043-0.93020-0.68809 0.35667  0 247.36 287.64  420.64 247.54 287.27  419.63 0.312-0.03   6.19  22.63 160.23 3 2759      338   2814 125.89   1 1.000  536349191 -2 0.281    2.02   33.72  54.841 188.631   1
   0  -3   8 2.24410  2.8232   1 0.82526-0.82525-0.55241 0.34248-0.11742 0.44907  0 339.29 158.43  624.99 339.26 158.27  624.93 0.348 0.24   3.47  31.86  25.51 2 2761      353   2746 187.48   1 0.998  536349191  2 0.316   92.55  -95.30  54.841 247.873   1
   0  -3   8-1.44149  2.6069   2 0.45064-0.45064-0.84072 0.63092-0.30020 0.63155  0 372.92 428.69   46.33 372.57 428.84   45.74 0.386-0.15   4.11  22.63  47.71 3 2759      305   2623  13.72   1 0.995  536349191  2 0.354  127.68  173.11  54.841 188.631   1
   0  -3   8 1.45280  2.7525   3-0.69316 0.69313 0.48109-0.69098 0.53674-0.20524  0  53.99 155.17  196.25  53.72 154.95  195.82 0.347 0.27   7.39 316.31 181.83 2 2760      415   2666  58.75   1 1.000  536349191  2 0.318 -190.92  -96.73  54.841 250.909   1
   0   3  -8 2.77465  2.9478   1-0.82604 0.82604 0.55143-0.34161 0.11652-0.44828  0 340.05 349.59   25.84 340.21 349.52   25.23 0.348 0.13   0.15  31.86 205.76 2 2762      385   2732   7.57   1 0.999  536349191 -2 0.316   94.52   94.75  54.841 247.873   1
   0   3  -8 0.81523  2.4127   2 0.57154-0.57155-0.56842 0.77813-0.59182 0.26048  0 476.11  64.15  126.37 476.45  64.35  126.44 0.389 0.11   4.55  22.63  71.77 3 2759      503   2516  37.93   1 1.000  536349191 -2 0.361  227.98 -189.81  54.841 188.631   1
   0   3   8 1.61471  3.2427   3-0.86114 0.86115 0.50119-0.29121-0.08513 0.41666  0  73.89 319.61  320.48  73.32 320.14  321.08 0.391 0.06   8.08 316.31 219.10 2 2761      352   2753  96.32   1 0.998  536349191  2 0.357 -170.27   66.61  54.841 250.909   1
   0  -3  -8 4.78212  3.4781   3 0.86153-0.86154 0.29061-0.50057-0.41631 0.08475  0  76.02 312.13  315.80  76.37 311.41  315.19 0.399 0.03   8.06 316.31 217.70 2 2761      335   2753  94.56   1 1.000  536349191 -2 0.364 -168.19   59.14  54.841 250.909   2
   0  -3   8-0.29276  1.7448   1-0.15908 0.15906 0.71270-0.92258 0.68319-0.35148  0 392.10  99.71  400.52 391.93  99.99  400.31 0.217 0.03   2.23  31.86 318.17 2 2762      707   2667 120.09   1 1.000  536349191  2 0.199  144.78 -153.98  54.841 247.873   2
   0  -3   8 1.85208  2.9893   2-0.58194 0.58195 0.56204-0.77175 0.58775-0.25638  0 279.31 358.90  197.34 279.29 358.77  198.22 0.406 0.13   4.95  22.63  93.10 3 2759      303   2765  59.47   1 0.997  536349191  2 0.368   34.15  104.41  54.841 188.631   2
   0   3   8 1.67083  2.2707   2-0.03431 0.03432 0.93293-0.72316-0.35841 0.68983  0 247.01 287.06  433.69 247.46 286.80  434.91 0.310-0.15   6.26  22.63 164.15 3 2759      426   2826 130.47   1 1.000  536349191  2 0.279    1.67   33.15  54.841 188.631   2
   0  -3  -9  2486.0    47.9   1-0.77049 0.77049 0.41842-0.62832-0.48090 0.10752  0 303.13 201.70  144.55 303.12 201.76  144.52 0.449 0.88   0.81  31.86 241.38 2 3013     6721   2895  43.36   1 0.999  536349192 -2 0.400   57.01  -52.12  54.841 247.873   1
   0  -3  -9  2314.4    40.3   2 0.05631-0.05631 0.74506-0.95483-0.66461 0.29177  0 232.69 289.78  428.53 232.65 289.70  428.40 0.342 0.93   6.23  22.63 162.60 3 3010     8158   2880 128.52   1 1.000  536349192 -2 0.304  -12.58   35.96  54.841 188.631   1
   0  -6   0 661.372  50.284   1-0.83419 0.83419-0.20993-0.20994 0.50995-0.50995  0 322.25 157.48  635.44 324.26 159.83  635.85 0.394 0.74   3.53  31.86  28.64 2 2954    10026   2793 190.76   1 1.000  536352255 -4 0.352   77.66  -93.81  54.841 247.873  -2
   0  -3   9  2427.0    50.3   1 0.83346-0.83347-0.54895 0.33899-0.06327 0.43636  0 322.25 157.48  635.44 321.89 156.64  635.41 0.394 0.74   3.53  31.86  28.64 2 3012    10026   2793 190.62   1 1.000  536349192  2 0.352   75.29  -97.00  54.841 247.873   1
   0  -6   0  1040.1    49.0   2-0.41725 0.41725-0.20979-0.20979 0.88424-0.88424  0 376.63 448.02   31.94 378.17 445.61   31.06 0.414 0.81   4.03  22.63  43.39 3 2952     8725   2642   9.32   1 1.000  536352255 -4 0.376  133.00  189.92  54.841 188.631  -2
   0  -3   9  1730.8    49.0   2 0.42025-0.42025-0.87339 0.66360-0.24612 0.61889  0 376.63 448.02   31.94 375.84 449.22   32.27 0.414 0.81   4.03  22.63  43.39 3 3009     8725   2642   9.68   1 1.000  536349192  2 0.376  130.71  193.52  54.841 188.631   1
   0  -6   0 402.602  50.008   3 0.71162-0.71162-0.20989-0.20986-0.67048 0.67049  0  73.12 154.99  200.39  70.97 157.76  202.67 0.392 0.71   7.42 316.31 183.07 2 2953    10134   2746  60.80   1 1.000  536352255 -4 0.354 -174.02  -94.30  54.841 250.909  -2
   0  -3   9  2657.2    50.0   3-0.70392 0.70392 0.48528-0.69517 0.51865-0.14575  0  73.12 154.99  200.39  73.63 154.45  199.89 0.392 0.71   7.42 316.31 183.07 2 3011    10134   2746  59.97   1 1.000  536349192  2 0.354 -171.41  -97.63  54.841 250.909   1
   0   6   0 629.277  51.427   1 0.83476-0.83476 0.20982 0.20983-0.50906 0.50906  0 323.25 350.81   35.73 325.19 347.80   36.03 0.393 0.72   0.20  31.86 208.73 2 2952    10518   2837  10.81   1 1.000  536352255  4 0.352   79.75   93.11  54.841 247.873  -2
   0   3  -9  2599.8    51.4   1-0.83419 0.83420 0.54793-0.33810 0.06244-0.43567  0 323.25 350.81   35.73 322.81 351.32   35.70 0.393 0.72   0.20  31.86 208.73 2 3012    10518   2837  10.71   1 1.000  536349192 -2 0.352   77.42   96.63  54.841 247.873   1
   0   6   0 965.693  50.164   2-0.56538 0.56536 0.20972 0.20974 0.79772-0.79773  0 474.09  44.53  120.73 471.99  47.80  118.85 0.420 0.89   4.52  22.63  70.08 3 2951     9425   2579  35.65   1 1.000  536352255  4 0.385  223.71 -205.98  54.841 188.631  -2
   0   3  -9  1909.8    50.2   2 0.56741-0.56740-0.58817 0.79789-0.57629 0.20353  0 474.09  44.53  120.73 475.31  43.00  121.55 0.420 0.89   4.52  22.63  70.08 3 3009     9425   2579  36.47   1 1.000  536349192 -2 0.385  227.03 -210.78  54.841 188.631   1
   0   3   9  2673.3    49.2   3-0.86103 0.86103 0.50699-0.29702-0.03980 0.41280  0  92.67 316.98  312.26  92.57 317.05  312.35 0.439 0.95   8.04 316.31 216.64 2 3011     7555   2846  93.70   1 1.000  536349192  2 0.394 -151.62   63.75  54.841 250.909   1
   0  -3  -9  1112.1    31.7   3 0.86157-0.86156 0.29614-0.50612-0.41231 0.03933  0  90.27 323.73  316.38  90.19 323.91  316.50 0.433 0.93   8.06 316.31 217.87 2 3011     3393   2826  94.95   1 0.998  536349192 -2 0.389 -153.95   70.48  54.841 250.909   2
   0   3   9  1143.1    32.6   1 0.75970-0.75969 0.64016-0.43027-0.11423 0.48758  0 305.24 194.81  149.99 305.21 194.86  150.09 0.443 0.90   0.84  31.86 243.01 2 3013     3275   2916  45.03   1 0.988  536349192  2 0.394   59.02  -58.99  54.841 247.873   2
   0   3   9  1730.6    36.0   2-0.09782 0.09782 0.95196-0.74220-0.29017 0.66301  0 232.83 290.06  416.83 232.72 290.04  416.61 0.343 0.92   6.17  22.63 159.08 3 3010     5964   2904 124.98   1 0.942  536349192  2 0.304  -12.44   36.23  54.841 188.631   2
   0  -3 -10-1.06164  2.6487   1-0.77331 0.77330 0.42140-0.63130-0.47373 0.05887  0 286.31 204.43  143.06 286.09 204.52  142.94 0.499-0.24   0.80  31.86 240.93 2 3271      259   2671  42.88   1 1.000  536349193 -2 0.436   40.29  -49.32  54.841 247.873   1
   0  -3 -10-1.91287  2.3469   2 0.03343-0.03343 0.76237-0.97214-0.64627 0.23199  0 217.31 292.28  434.75 217.30 292.53  434.95 0.375-0.16   6.27  22.63 164.47 3 3267      376   2863 130.49   1 1.000  536349193 -2 0.328  -27.91   38.53  54.841 188.631   1
   0  -3  10-0.41783  2.8282   1 0.83860-0.83860-0.54453 0.33460-0.01532 0.42988  0 304.55 154.80  644.68 304.51 154.89  644.66 0.443-0.00   3.58  31.86  31.42 2 3269      344   2678 193.40   1 1.000  536349193  2 0.389   58.04  -98.72  54.841 247.873   1
   0  -3  10-2.25265  2.9383   2 0.39000-0.39000-0.89981 0.69002-0.19554 0.60973  0 379.54 471.38   19.41 379.35 470.82   19.86 0.450-0.15   3.96  22.63  39.62 3 3266      356   2514   5.96   1 0.996  536349193  2 0.403  134.49  215.56  54.841 188.631   1
   0  -3  10 0.35184  3.1595   3-0.71044 0.71042 0.48770-0.69760 0.50737-0.09301  0  93.72 153.82  202.37  93.27 153.73  202.42 0.443 0.02   7.43 316.31 183.67 2 3268      404   2609  60.72   1 1.000  536349193  2 0.392 -151.56  -98.39  54.841 250.909   1
   0   3 -10 0.23568  3.2641   1-0.83929 0.83930 0.54349-0.33366 0.01455-0.42925  0 304.67 353.18   44.04 305.40 353.29   44.94 0.444 0.03   0.25  31.86 211.22 2 3270      343   2693  13.48   1 0.996  536349193 -2 0.389   59.42   98.58  54.841 247.873   1
   0   3 -10-0.29329  2.6804   2 0.56421-0.56422-0.60202 0.81173-0.56502 0.15083  0 474.34  19.96  118.00 474.28  20.47  118.07 0.459-0.13   4.51  22.63  69.25 3 3266      458   2446  35.42   1 1.000  536349193 -2 0.415  226.00 -233.62  54.841 188.631   1
   0   3  10 0.00550 3.41632   3-0.85940 0.85940 0.51130-0.30133 0.00137 0.41307  0 111.15 313.94  304.99 111.47 313.97  304.43 0.490 0.10   8.00 316.31 214.45 2 3269      348   2692  91.33   1 0.998  536349193  2 0.432 -133.28   60.66  54.841 250.909   1
   0  -3 -10 1.56176  3.6070   3 0.86157-0.86157 0.29765-0.50763-0.41121-0.00323  0 104.04 336.40  317.38 104.00 336.24  316.85 0.469 0.50   8.07 316.31 218.17 2 3269      311   2613  95.06   1 0.998  536349193 -2 0.414 -140.15   83.03  54.841 250.909   2
   0  -3  10-0.17820  2.1376   1-0.06583 0.06587 0.76086-0.97074 0.64557-0.23091  0 369.69  73.61  378.83 369.85  73.15  379.01 0.266-0.02   2.11  31.86 311.66 2 3270      640   2542 113.70   1 1.000  536349193  2 0.237  122.34 -179.74  54.841 247.873   2
   0  -3  10-0.87837  2.7656   2-0.57773 0.57774 0.59327-0.80299 0.56058-0.14636  0 246.70 368.67  206.11 246.98 368.15  206.19 0.483-0.23   5.00  22.63  95.74 3 3266      309   2695  61.86   1 0.999  536349193  2 0.424    1.91  114.30  54.841 188.631   2
   0   3 -10-0.74924  2.5102   3 0.59732-0.59732 0.78974-0.57970 0.13973-0.55423  0   8.33 461.22  471.61   8.26 461.17  470.80 0.244 0.17   8.92 316.31 264.44 2 3269     1000   2495 141.24   1 1.000  536349193 -2 0.220 -234.35  207.65  54.841 250.909   2
   0   3  10 0.88609  3.3088   1 0.74042-0.74043 0.66768-0.45777-0.07732 0.49215  0 292.36 183.35  159.43 292.34 183.22  159.62 0.480 0.05   0.89  31.86 245.84 2 3271      324   2708  47.89   1 0.999  536349193  2 0.420   46.09  -70.27  54.841 247.873   2
   0   3  10-1.07559  2.2509   2-0.15274 0.15273 0.96189-0.75211-0.22682 0.64109  0 217.00 293.88  401.52 217.54 293.71  400.38 0.378-0.08   6.08  22.63 154.48 3 3267      308   2719 120.11   1 1.000  536349193  2 0.330  -28.21   40.12  54.841 188.631   2
   0  -3 -11 404.039  21.917   1-0.77443 0.77442 0.42260-0.63251-0.47082 0.01445  0 269.01 207.20  142.29 269.02 207.13  142.30 0.551 0.94   0.79  31.86 240.70 2 3534     1090   2718  42.69   1 0.987  536349194 -2 0.473   23.08  -46.44  54.841 247.873   1
   0  -3  11 438.385  21.446   3-0.71383 0.71382 0.48894-0.69884 0.50138-0.04559  0 112.46 152.86  203.82 112.47 152.84  203.75 0.493 0.93   7.44 316.31 184.10 2 3530     1409   2608  61.13   1 1.000  536349194  2 0.428 -132.94  -99.44  54.841 250.909   1
   0  -7  -1 205.675  25.905   1-0.84195 0.84196-0.28547-0.20448 0.45786-0.49930  0 288.17 154.87  653.14 290.09 157.26  653.44 0.490 0.88   3.63  31.86  33.95 2 3459     2419   2683 196.03   1 1.000  536353280 -2 0.423   43.75  -96.19  54.841 247.873  -2
   0  -3  11 415.297  25.905   1 0.84148-0.84148-0.53958 0.32959 0.02787 0.42811  0 288.17 154.87  653.14 287.00 153.03  652.99 0.490 0.88   3.63  31.86  33.95 2 3532     2419   2683 195.90   1 1.000  536349194  2 0.423   40.68 -100.39  54.841 247.873   1
   0  -7  -1 358.540  27.237   2-0.35511 0.35511-0.32081-0.16871 0.87805-0.91947  0 384.70 491.10    7.42 386.08 488.70    6.58 0.477 0.93   3.89  22.63  36.01 3 3456     3368   2457   1.97   1 1.000  536353280 -2 0.422  141.11  232.70  54.841 188.631  -2
   0  -3  11 344.590  27.237   2 0.36003-0.36003-0.92112 0.71133-0.14804 0.60365  0 384.70 491.10    7.42 383.13 493.83    8.32 0.477 0.93   3.89  22.63  36.01 3 3529     3368   2457   2.50   1 1.000  536349194  2 0.422  138.18  237.82  54.841 188.631   1
   0   3 -11 429.582  21.248   1-0.84230 0.84230 0.53823-0.32832-0.02896-0.42748  0 288.02 355.62   53.32 288.06 355.44   53.28 0.493 0.96   0.30  31.86 214.01 2 3534     1381   2688  15.98   1 1.000  536349194 -2 0.425   42.81  101.10  54.841 247.873   1
   0   3  11 421.635  22.100   3-0.85658 0.85660 0.51452-0.30456 0.03932 0.41652  0 130.15 310.96  297.09 130.05 310.96  297.14 0.542 0.91   7.95 316.31 212.08 2 3531     1209   2623  89.14   1 0.998  536349194  2 0.468 -114.42   57.74  54.841 250.909   1
   0  -3 -11 184.749  14.565   3 0.86157-0.86156 0.29581-0.50580-0.41255-0.04337  0 117.98 348.42  316.31 117.82 348.55  316.42 0.505 0.95   8.06 316.31 217.85 2 3531      810   2656  94.93   1 1.000  536349194 -2 0.438 -126.18   94.98  54.841 250.909   2
   0  -3  11 214.513  11.823   1-0.03707 0.03708 0.77376-0.98365 0.63240-0.17626  0 357.82  59.36  372.42 357.99  59.29  372.49 0.294 0.96   2.07  31.86 309.74 2 3532     1623   2597 111.75   1 1.000  536349194  2 0.257  110.42 -193.88  54.841 247.873   2
   0  -3  11 331.282  19.410   2-0.57622 0.57623 0.60175-0.81146 0.55306-0.09740  0 230.47 373.19  208.32 230.51 373.20  208.38 0.524 0.88   5.01  22.63  96.41 3 3529     1112   2660  62.51   1 0.998  536349194  2 0.452  -14.25  118.94  54.841 188.631   2
   0   3 -11 198.848  11.045   3 0.65516-0.65516 0.75222-0.54221 0.07018-0.52609  0  21.39 476.17  451.62  21.40 476.35  452.09 0.268 0.98   8.81 316.31 258.44 2 3531     1921   2493 135.63   1 1.000  536349194 -2 0.237 -221.31  222.34  54.841 250.909   2
   0   3  11 193.093  14.916   1 0.72038-0.72038 0.69230-0.48242-0.04202 0.49832  0 279.25 171.51  168.56 279.21 171.41  168.68 0.518 0.95   0.94  31.86 248.58 2 3533      781   2658  50.61   1 1.000  536349194  2 0.445   33.04  -81.93  54.841 247.873   2
   0   3  11 291.325  16.106   2-0.20149 0.20149 0.96497-0.75520-0.16802 0.62376  0 201.87 297.58  385.96 201.80 297.70  385.69 0.415 0.94   6.00  22.63 149.80 3 3529     1133   2676 115.71   1 1.000  536349194  2 0.356  -43.18   43.90  54.841 188.631   2
   0  -3 -12-3.47502  3.1186   1-0.77426 0.77426 0.42242-0.63231-0.47126-0.02658  0 252.98 210.03  143.22 251.86 209.68  142.40 0.604-0.17   0.80  31.86 240.98 2 3801      301   2709  42.72   1 1.000  536349195 -2 0.508    7.18  -43.52  54.841 247.873   1
   0  -3  12 1.02632  3.3169   1 0.84277-0.84280-0.53401 0.32400 0.06762 0.42979  0 269.37 151.11  660.90 269.53 150.98  660.66 0.545-0.07   3.67  31.86  36.28 2 3799      341   2577 198.20   1 1.000  536349195  2 0.460   23.16 -102.22  54.841 247.873   1
   0  -3  12-1.05225  3.2348   3-0.71490 0.71487 0.48933-0.69925 0.49947-0.00227  0 130.77 151.87  204.91 131.30 151.93  204.18 0.546-0.23   7.44 316.31 184.43 2 3797      362   2630  61.25   1 1.000  536349195  2 0.464 -114.69 -100.65  54.841 250.909   1
   0   3 -12-1.38107  3.3421   1-0.84357 0.84357 0.53261-0.32270-0.06868-0.42925  0 270.56 357.06   60.38 270.55 357.73   60.94 0.545-0.32   0.34  31.86 216.13 2 3802      291   2641  18.28   1 0.987  536349195 -2 0.461   25.49  102.63  54.841 247.873   1
   0   3  12 5.20679  4.6944   3-0.85279 0.85280 0.51687-0.30693 0.07476 0.42253  0 148.17 308.30  290.18 148.38 308.30  290.32 0.597 0.41   7.91 316.31 210.01 2 3797      285   2636  87.09   1 0.999  536349195  2 0.504  -96.53   54.93  54.841 250.909   1
   0  -3 -12-0.34475  3.5250   3 0.86154-0.86154 0.29115-0.50112-0.41592-0.08142  0 131.52 361.31  314.78 131.74 361.04  315.32 0.542-0.16   8.05 316.31 217.39 2 3798      361   2566  94.60   1 1.000  536349195 -2 0.461 -112.69  107.70  54.841 250.909   2
   0  -3  12-1.56102  2.1998   1-0.01732 0.01731 0.78207-0.99196 0.62295-0.12536  0 345.30  44.76  367.49 345.67  44.90  368.01 0.323-0.13   2.04  31.86 308.26 2 3799      703   2482 110.40   1 1.000  536349195  2 0.277   97.95 -208.31  54.841 247.873   2
   0  -3  12 0.36677  3.5842   2-0.57531 0.57531 0.60658-0.81630 0.54871-0.05163  0 213.81 378.16  209.40 213.64 378.56  209.64 0.567 0.10   5.02  22.63  96.73 3 3795      372   2610  62.89   1 0.998  536349195  2 0.480  -30.79  123.97  54.841 188.631   2
   0   3 -12 2.08235  2.9370   3 0.70111-0.70111 0.71300-0.50299 0.00804-0.50542  0  34.99 491.86  435.61  34.86 491.76  435.54 0.294 0.57   8.72 316.31 253.64 2 3798      919   2358 130.66   1 1.000  536349195 -2 0.255 -207.76  237.92  54.841 250.909   2
   0   3  12 0.04675 3.24045   1 0.69964-0.69964 0.71445-0.50456-0.00810 0.50588  0 265.72 159.30  177.88 265.90 159.44  177.37 0.556-0.06   0.99  31.86 251.38 2 3800      354   2600  53.21   1 1.000  536349195  2 0.470   19.53  -94.00  54.841 247.873   2
   0   3  12-0.94010  2.4869   2-0.24326 0.24325 0.96329-0.75354-0.11360 0.61075  0 185.27 301.48  371.31 185.60 301.86  372.51 0.453-0.26   5.92  22.63 145.40 3 3796      318   2573 111.75   1 0.994  536349195  2 0.382  -59.58   47.89  54.841 188.631   2
   0  -3 -13 4.76254  5.2356   1-0.77305 0.77304 0.42112-0.63102-0.47440-0.06492  0 234.08 211.85  143.46 234.58 212.19  143.09 0.662 0.69   0.80  31.86 241.05 2 4071      244   2651  42.93   1 0.999  536349196 -2 0.544  -11.59  -41.65  54.841 247.873   1
   0  -3  13 5.23199  5.0756   1 0.84275-0.84275-0.52804 0.31806 0.10460 0.43430  0 252.20 148.90  667.70 251.99 148.72  667.82 0.599 0.70   3.71  31.86  38.32 2 4069      377   2652 200.35   1 1.000  536349196  2 0.496    6.01 -104.28  54.841 247.873   1
   0  -3  13 3.92271  4.5914   3-0.71416 0.71416 0.48906-0.69895 0.50079 0.03790  0 149.71 150.61  203.80 149.99 150.81  203.88 0.601 0.41   7.43 316.31 184.10 2 4067      335   2603  61.16   1 1.000  536349196  2 0.499  -95.85 -102.07  54.841 250.909   1
   0   3 -13 6.99782  5.2978   1-0.84352 0.84353 0.52660-0.31669-0.10564-0.43378  0 252.85 359.85   67.84 252.88 360.21   68.10 0.599 0.73   0.38  31.86 218.37 2 4072      305   2604  20.43   1 1.000  536349196 -2 0.496    7.98  105.50  54.841 247.873   1
   0   3  13 6.74412  5.7644   3-0.84820 0.84820 0.51849-0.30856 0.10823 0.43051  0 166.39 306.09  283.57 166.49 305.80  283.86 0.653 0.70   7.88 316.31 208.03 2 4068      270   2645  85.16   1 0.999  536349196  2 0.540  -78.40   52.55  54.841 250.909   1
   0  -3 -13 2.99798  4.5391   3 0.86143-0.86143 0.28405-0.49403-0.42101-0.11777  0 145.80 373.38  313.61 145.70 373.69  313.65 0.581 0.23   8.05 316.31 217.04 2 4068      389   2551  94.10   1 1.000  536349196 -2 0.484  -98.43  119.62  54.841 250.909   2
   0  -3  13 1.72564  3.1107   1-0.00494 0.00495 0.78707-0.99696 0.61685-0.07778  0 332.90  29.12  365.83 333.14  29.77  365.21 0.352 0.21   2.04  31.86 307.76 2 4070      830   2468 109.56   1 1.000  536349196  2 0.296   85.55 -223.72  54.841 247.873   2
   0  -3  13 1.61385  4.2379   2-0.57495 0.57495 0.60842-0.81814 0.54704-0.00854  0 195.85 383.93  210.40 196.33 384.15  210.12 0.612 0.17   5.02  22.63  97.03 3 4066      317   2585  63.04   1 1.000  536349196  2 0.508  -48.58  129.81  54.841 188.631   2
   0   3  13 4.55913  4.7870   1 0.67827-0.67827 0.73440-0.52451 0.02464 0.51463  0 252.47 147.08  186.31 252.38 147.19  185.75 0.596 0.43   1.04  31.86 253.90 2 4071      374   2626  55.73   1 1.000  536349196  2 0.494    6.26 -106.09  54.841 247.873   2
   0   3  13 2.40701  3.4601   2-0.28020 0.28021 0.95788-0.74810-0.06292 0.60152  0 168.76 306.42  360.34 169.00 306.25  360.41 0.494 0.35   5.85  22.63 142.10 3 4066      343   2595 108.12   1 1.000  536349196  2 0.408  -76.04   52.86  54.841 188.631   2
   0  -3 -14-0.67956  3.9927   1-0.77096 0.77096 0.41891-0.62881-0.47972-0.10108  0 216.88 213.87  144.21 217.12 214.53  144.26 0.720-0.26   0.80  31.86 241.28 2 4345      284   2617  43.28   1 1.000  536349197 -2 0.580  -28.69  -39.49  54.841 247.873   1
   0  -3  14 1.48089  4.0758   1 0.84165-0.84165-0.52172 0.31174 0.13939 0.44096  0 234.03 146.37  674.86 234.20 146.28  674.58 0.655 0.30   3.75  31.86  40.47 2 4342      368   2556 202.37   1 1.000  536349197  2 0.530  -12.03 -106.69  54.841 247.873   1
   0  -3  14-0.99463  4.2311   3-0.71197 0.71197 0.48826-0.69815 0.50468 0.07543  0 168.15 149.00  202.48 168.51 149.37  203.02 0.658-0.09   7.43 316.31 183.70 2 4340      299   2631  60.90   1 1.000  536349197  2 0.533  -77.53 -103.69  54.841 250.909   1
   0   3 -14 2.13632  4.2495   1-0.84240 0.84239 0.52024-0.31035-0.14040-0.44053  0 235.86 362.77   74.50 235.19 362.87   74.85 0.655-0.01   0.42  31.86 220.36 2 4345      360   2524  22.45   1 1.000  536349197 -2 0.530   -8.96  108.50  54.841 247.873   1
   0   3  14-0.41274  4.2515   3-0.84293 0.84293 0.51945-0.30950 0.14011 0.44009  0 184.83 303.44  278.08 184.45 303.32  277.68 0.714 0.18   7.85 316.31 206.38 2 4341      253   2580  83.30   1 1.000  536349197  2 0.576  -60.02   49.85  54.841 250.909   1
   0  -3 -14-1.68355  4.1490   3 0.86120-0.86120 0.27482-0.48479-0.42756-0.15265  0 159.84 386.62  311.65 159.68 386.51  311.49 0.622-0.07   8.03 316.31 216.45 2 4341      393   2534  93.45   1 1.000  536349197 -2 0.506  -84.33  132.77  54.841 250.909   2
   0  -3  14-0.78951  2.9171   1 0.00140-0.00142 0.78956-0.99945 0.61367-0.03311  0 320.58  14.45  362.71 320.44  13.90  363.77 0.384-0.08   2.02  31.86 306.83 2 4343      839   2424 109.13   1 1.000  536349197  2 0.317   73.14 -238.19  54.841 247.873   2
   0  -3  14-0.72440  3.9298   2-0.57508 0.57506 0.60773-0.81747 0.54767 0.03225  0 178.55 390.34  210.12 178.49 389.90  209.94 0.659 0.02   5.02  22.63  96.95 3 4338      311   2531  62.98   1 1.000  536349197  2 0.536  -65.67  136.35  54.841 188.631   2
   0   3  14-3.71670  3.2090   1 0.65627-0.65628 0.75242-0.54252 0.05637 0.52437  0 238.57 135.19  193.17 238.55 134.52  193.89 0.640-0.47   1.08  31.86 255.96 2 4344      366   2589  58.17   1 1.000  536349197  2 0.518   -7.60 -117.80  54.841 247.873   2
   0   3  14-0.24638  3.4198   2-0.31323 0.31323 0.94955-0.73974-0.01539 0.59555  0 151.56 310.46  348.74 151.83 310.83  349.19 0.537 0.11   5.79  22.63 138.62 3 4340      386   2577 104.76   1 0.992  536349197  2 0.434  -93.16   57.02  54.841 188.631   2
   0  -3 -15 116.409  17.127   1-0.76812 0.76813 0.41592-0.62580-0.48684-0.13548  0 199.40 216.82  145.95 199.40 216.81  145.83 0.781 0.84   0.81  31.86 241.80 2 4620      428   2593  43.75   1 0.984  536349198 -2 0.614  -46.05  -36.41  54.841 247.873   1
   0  -3  15 145.437  15.685   1 0.83962-0.83963-0.51508 0.30509 0.17241 0.44939  0 216.25 143.82  680.98 216.25 143.63  681.03 0.713 0.91   3.79  31.86  42.31 2 4617      546   2596 204.31   1 1.000  536349198  2 0.564  -29.74 -109.12  54.841 247.873   1
   0  -3  15 145.465  15.687   3-0.70855 0.70856 0.48700-0.69688 0.51067 0.11090  0 186.94 147.82  201.76 187.01 147.89  201.68 0.718 0.91   7.42 316.31 183.48 2 4615      594   2553  60.50   1 0.999  536349198  2 0.568  -58.91 -104.99  54.841 250.909   1
   0   3 -15 132.340  15.217   1-0.84034 0.84033 0.51357-0.30367-0.17340-0.44903  0 217.38 365.84   81.27 217.22 365.77   81.29 0.714 0.95   0.45  31.86 222.39 2 4621      593   2583  24.39   1 1.000  536349198 -2 0.564  -27.36  111.66  54.841 247.873   1
   0   3  15 116.492  16.920   3-0.83700 0.83701 0.51990-0.30996 0.17068 0.45094  0 202.60 300.92  271.80 202.45 301.01  271.73 0.775 0.94   7.81 316.31 204.50 2 4616      442   2547  81.52   1 0.989  536349198  2 0.610  -42.44   47.23  54.841 250.909   1
   0  -3 -15  43.165  10.537   3 0.86078-0.86077 0.26368-0.47366-0.43536-0.18633  0 174.10 399.80  308.72 173.85 399.81  308.89 0.663 0.94   8.02 316.31 215.57 2 4616      494   2508  92.67   1 1.000  536349198 -2 0.527  -70.05  145.75  54.841 250.909   2
   0  -3  15 105.615  15.789   2-0.57563 0.57563 0.60489-0.81461 0.55024 0.07111  0 160.10 395.87  208.99 160.20 395.91  209.20 0.707 0.91   5.01  22.63  96.61 3 4613      559   2524  62.76   1 1.000  536349198  2 0.562  -84.04  141.97  54.841 188.631   2
   0   3  15  53.042  11.243   1 0.63374-0.63373 0.76861-0.55875 0.08724 0.53496  0 224.49 121.72  201.67 224.42 121.48  201.80 0.682 0.89   1.12  31.86 258.51 2 4620      468   2561  60.54   1 1.000  536349198  2 0.540  -21.64 -131.16  54.841 247.873   2
   0   3  15  95.611  13.679   2-0.34271 0.34269 0.93899-0.72918 0.02926 0.59233  0 134.01 315.23  338.90 133.99 315.31  338.71 0.581 0.92   5.74  22.63 135.66 3 4615      569   2546 101.61   1 1.000  536349198  2 0.460 -110.57   61.92  54.841 188.631   2
   0   7  12   1.236  10.494   1 0.76684-0.76685 0.62879-0.13904-0.12875 0.62659  0 181.21 220.94  146.82 180.12 221.85  146.33 0.845-0.02   0.82  31.86 242.06 2 4913      735   2553  43.90   1 1.000  536353291  2 0.648  -65.19  -31.30  54.841 247.873  -2
   0  -3 -16   1.236  10.494   1-0.76459 0.76460 0.41224-0.62213-0.49544-0.16836  0 181.21 220.94  146.82 181.36 219.08  147.74 0.845-0.02   0.82  31.86 242.06 2 4898      735   2553  44.32   1 1.000  536349199 -2 0.648  -63.98  -34.05  54.841 247.873   1
   0  -3  16-0.42591  4.6121   1 0.83677-0.83677-0.50814 0.29813 0.20399 0.45928  0 197.41 140.77  687.98 198.04 140.77  687.23 0.774-0.21   3.82  31.86  44.41 2 4894      383   2574 206.17   1 1.000  536349199  2 0.596  -48.58 -112.10  54.841 247.873   1
   0  -3  16-2.74103  4.1390   3-0.70408 0.70408 0.48534-0.69524 0.51837 0.14462  0 205.31 146.57  200.71 205.40 146.17  199.95 0.782-0.29   7.42 316.31 183.17 2 4892      304   2563  59.98   1 0.994  536349199  2 0.602  -40.65 -106.33  54.841 250.909   1
   0   3 -16 3.17187  5.7004   1-0.83746 0.83746 0.50660-0.29670-0.20497-0.45895  0 198.70 369.19   87.85 198.89 368.91   87.49 0.774 0.38   0.49  31.86 224.37 2 4899      376   2521  26.25   1 1.000  536349199 -2 0.596  -45.88  115.09  54.841 247.873   1
   0  -7 -12  -0.651  10.216   3 0.82891-0.82891 0.06651-0.55635-0.55542 0.05812  0 221.11 296.96  264.81 221.98 295.15  264.31 0.843-0.19   7.77 316.31 202.40 2 4911      728   2537  79.29   1 1.000  536353291 -2 0.645  -23.25   41.36  54.841 250.909  -2
   0   3  16  -0.651  10.216   3-0.83047 0.83048 0.51985-0.30992 0.20017 0.46287  0 221.11 296.96  264.81 220.44 298.82  265.96 0.843-0.19   7.77 316.31 202.40 2 4893      728   2537  79.79   1 1.000  536349199  2 0.645  -24.76   45.01  54.841 250.909   1
   0  -3  16-2.37490  4.1301   2-0.57651 0.57651 0.60016-0.80988 0.55448 0.10829  0 141.10 401.87  207.48 141.24 402.22  207.97 0.756-0.00   5.01  22.63  96.15 3 4890      352   2461  62.39   1 1.000  536349199  2 0.587 -102.97  147.99  54.841 188.631   2
   0  -3 -17  26.617  10.301   1-0.76043 0.76043 0.40800-0.61788-0.50526-0.19992  0 163.12 221.51  149.95 162.97 221.35  149.94 0.909 0.83   0.84  31.86 243.00 2 5176      312   2584  44.98   1 1.000  536349200 -2 0.680  -82.12  -31.53  54.841 247.873   1
   0  -3  17  35.438  11.047   3-0.69880 0.69880 0.48323-0.69308 0.52742 0.17697  0 223.75 144.20  197.93 223.76 144.25  197.94 0.845 0.90   7.40 316.31 182.34 2 5171      360   2535  59.38   1 0.991  536349200  2 0.633  -22.27 -108.79  54.841 250.909   1
   0   3 -17  30.405   9.722   1-0.83384 0.83382 0.49933-0.28943-0.23535-0.47008  0 180.41 372.29   93.43 180.18 372.27   93.50 0.837 0.84   0.52  31.86 226.04 2 5178      414   2480  28.05   1 1.000  536349200 -2 0.629  -64.03  118.33  54.841 247.873   1
   0   3  17  26.915   9.522   3-0.82339 0.82339 0.51931-0.30937 0.22878 0.47573  0 238.48 296.47  260.32 238.37 296.70  260.33 0.907 0.82   7.75 316.31 201.05 2 5172      345   2519  78.10   1 1.000  536349200  2 0.676   -6.73   42.57  54.841 250.909   1
   0  -3 -17  15.282   8.003   3 0.85908-0.85907 0.23636-0.44634-0.45401-0.25055  0 202.66 427.56  302.75 202.89 427.84  302.56 0.749 0.85   7.98 316.31 213.78 2 5172      457   2474  90.77   1 1.000  536349200 -2 0.566  -41.62  173.10  54.841 250.909   2
   0  -3  17  23.406   8.791   2-0.57765 0.57765 0.59375-0.80347 0.56016 0.14403  0 121.62 408.69  206.39 121.37 408.79  206.31 0.809 0.82   5.00  22.63  95.83 3 5169      478   2435  61.89   1 1.000  536349200  2 0.613 -122.26  154.80  54.841 188.631   2
   0   3  17  10.231   7.126   1 0.58667-0.58668 0.79642-0.58653 0.14678 0.55838  0 194.96  93.66  217.06 195.08  93.33  217.24 0.771 0.62   1.21  31.86 263.13 2 5176      461   2508  65.17   1 1.000  536349200  2 0.581  -51.20 -158.76  54.841 247.873   2
   0   3  17  19.098   7.503   2-0.39354 0.39355 0.91249-0.70268 0.11171 0.59276  0  95.98 324.48  319.61  95.97 324.70  319.41 0.675 0.79   5.63  22.63 129.86 3 5171      395   2494  95.82   1 1.000  536349200  2 0.509 -148.27   71.17  54.841 188.631   2
   0   8  13  -1.830  10.940   1 0.75693-0.75694 0.64439-0.08470-0.10872 0.64798  0 143.75 224.34  151.66 143.15 225.22  151.51 0.979 0.07   0.85  31.86 243.51 2 5468      620   2523  45.45   1 1.000  536354316  2 0.712 -101.97  -27.72  54.841 247.873  -2
   0  -3 -18  -1.830  10.940   1-0.75568 0.75568 0.40316-0.61303-0.51616-0.23050  0 143.75 224.34  151.66 144.02 223.54  152.39 0.979 0.07   0.85  31.86 243.51 2 5456      620   2523  45.72   1 1.000  536349201 -2 0.712 -101.10  -29.39  54.841 247.873   1
   0  -3  18 3.60127  6.4730   3-0.69255 0.69255 0.48085-0.69071 0.53773 0.20807  0 241.97 142.55  195.75 242.36 142.11  195.59 0.912 0.34   7.39 316.31 181.68 2 5451      392   2531  58.68   1 1.000  536349201  2 0.665   -4.18 -110.52  54.841 250.909   1
   0   3 -18-0.36680  5.6740   1-0.82950 0.82949 0.49177-0.28187-0.26474-0.48217  0 161.29 376.09   99.25 160.98 375.95   99.35 0.903 0.18   0.55  31.86 227.79 2 5458      395   2469  29.81   1 1.000  536349201 -2 0.660  -82.99  122.27  54.841 247.873   1
   0  -8 -13  -4.175  10.148   3 0.81458-0.81458 0.01878-0.57861-0.57974 0.04099  0 256.94 293.19  254.52 257.66 292.08  253.71 0.979-0.11   7.72 316.31 199.31 2 5466      535   2537  76.11   1 1.000  536354316 -2 0.709   12.36   38.07  54.841 250.909  -2
   0   3  18  -4.175  10.148   3-0.81573 0.81573 0.51838-0.30845 0.25662 0.48933  0 256.94 293.19  254.52 256.51 294.69  254.82 0.979-0.11   7.72 316.31 199.31 2 5452      535   2537  76.44   1 1.000  536349201  2 0.709   11.24   40.66  54.841 250.909   1
   0  -3  18 1.22269  5.4957   2-0.57898 0.57898 0.58583-0.79555 0.56708 0.17854  0 100.81 415.56  204.86 100.60 415.47  204.27 0.864 0.11   4.99  22.63  95.36 3 5449      488   2394  61.28   1 1.000  536349201  2 0.638 -142.90  161.82  54.841 188.631   2
   0  -3 -19  52.822  14.522   1-0.75034 0.75034 0.39780-0.60769-0.52796-0.26019  0 124.60 225.71  155.11 124.51 225.75  155.07 1.048 0.88   0.86  31.86 244.54 2 5738      327   2493  46.52   1 0.999  536349202 -2 0.742 -120.44  -27.14  54.841 247.873   1
   0  -3  19  34.608  11.374   3-0.68551 0.68550 0.47814-0.68800 0.54905 0.23820  0 261.39 139.84  193.03 261.17 139.79  192.99 0.982 0.89   7.38 316.31 180.87 2 5732      351   2463  57.90   1 0.994  536349202  2 0.695   15.12 -113.37  54.841 250.909   1
   0   3 -19  48.184  13.103   1-0.82456 0.82456 0.48386-0.27396-0.29323-0.49501  0 141.43 380.36  105.31 141.29 380.13  105.11 0.969 0.84   0.59  31.86 229.61 2 5739      452   2453  31.53   1 1.000  536349202 -2 0.689 -102.71  126.58  54.841 247.873   1
   0   3  19  62.484  14.614   3-0.80779 0.80779 0.51658-0.30669 0.28392 0.50340  0 275.04 292.60  249.46 274.88 292.78  249.41 1.050 0.86   7.69 316.31 197.80 2 5732      389   2503  74.82   1 1.000  536349202  2 0.738   29.66   38.48  54.841 250.909   1
   0  -3 -19  32.372  11.015   3 0.85585-0.85585 0.20289-0.41283-0.47577-0.31161  0 232.84 458.51  294.87 232.80 458.68  294.93 0.837 0.91   7.94 316.31 211.42 2 5733      591   2428  88.48   1 1.000  536349202 -2 0.599  -11.35  203.63  54.841 250.909   2
   0  -3  19  45.318  12.601   2-0.58044 0.58045 0.57651-0.78623 0.57509 0.21196  0  78.74 422.39  201.63  78.67 422.55  201.90 0.918 0.84   4.97  22.63  94.39 3 5730      569   2396  60.57   1 1.000  536349202  2 0.660 -164.73  168.66  54.841 188.631   2
   0   3  19  26.429  10.068   1 0.53699-0.53698 0.81855-0.60866 0.20403 0.58411  0 163.77  61.99  232.36 163.64  61.85  232.32 0.863 0.74   1.29  31.86 267.72 2 5738      514   2448  69.70   1 1.000  536349202  2 0.617  -82.36 -189.99  54.841 247.873   2
   0   3  19  36.321  10.443   2-0.43580 0.43580 0.88040-0.67058 0.18702 0.60034  0  54.49 333.54  301.82  54.18 333.92  301.70 0.773 0.87   5.53  22.63 124.51 3 5732      533   2406  90.51   1 1.000  536349202  2 0.554 -189.45   80.48  54.841 188.631   2
   0   9  14-6.31448  9.3864   1 0.74492-0.74493 0.66163-0.03199-0.08564 0.66638  0 103.77 228.12  157.58 103.86 228.43  157.48 1.123-0.55   0.88  31.86 245.29 2 6026      431   2459  47.24   1 0.998  536355341  2 0.772 -141.12  -24.28  54.841 247.873  -2
   0  -3 -20-6.31448  9.3864   1-0.74445 0.74446 0.39195-0.60184-0.54052-0.28909  0 103.77 228.12  157.58 104.30 227.89  157.95 1.123-0.55   0.88  31.86 245.29 2 6020      431   2459  47.38   1 0.998  536349203 -2 0.772 -140.69  -24.82  54.841 247.873   1
   0  -3  20-1.66485  6.2175   3-0.67773 0.67775 0.47509-0.68493 0.56122 0.26745  0 280.07 137.23  190.78 280.23 137.21  190.17 1.055-0.08   7.36 316.31 180.19 2 6014      372   2475  57.05   1 1.000  536349203  2 0.725   33.74 -116.11  54.841 250.909   1
   0  12   5  -4.323  11.761   1 0.81887-0.81887 0.51033 0.32925-0.26272 0.47015  0 118.23 386.58  110.53 117.10 389.49  110.72 1.047-0.40   0.62  31.86 231.17 2 6084     1016   2416  33.21   1 1.000  536358404  2 0.721 -126.81  135.82  54.841 247.873  -2
   0   3 -20  -4.323  11.761   1-0.81891 0.81892 0.47569-0.26579-0.32109-0.50866  0 118.23 386.58  110.53 120.79 384.58  110.76 1.047-0.40   0.62  31.86 231.17 2 6021     1016   2416  33.23   1 1.000  536349203 -2 0.721 -123.20  130.93  54.841 247.873   1
   0  -9 -14  -3.420  10.394   3 0.79855-0.79854-0.02811-0.60157-0.60128 0.02114  0 293.52 289.65  243.56 294.30 289.45  243.44 1.124-0.14   7.66 316.31 196.02 2 6023      446   2503  73.03   1 1.000  536355341 -2 0.768   48.79   35.23  54.841 250.909  -2
   0   3  20  -3.420  10.394   3-0.79905 0.79904 0.51486-0.30496 0.31056 0.51820  0 293.52 289.65  243.56 293.62 290.89  244.04 1.124-0.14   7.66 316.31 196.02 2 6014      446   2503  73.21   1 1.000  536349203  2 0.768   48.13   36.67  54.841 250.909   1
   0  -2   6 779.313  38.684   1 0.00949-0.00948 0.79269-0.93262 0.60955-0.36073  0 419.29 145.13  357.75 418.45 143.23  361.94 0.158 0.75   1.99  31.86 305.34 2 2008    32472   3107 108.58   1 1.000  536348165  2 0.151  171.22 -110.97  54.841 247.873  -2
   0  -4   0  3423.4    38.7   1-0.03406 0.03405-0.13993-0.13994-0.98958 0.98957  0 419.29 145.13  357.75 419.54 145.67  356.72 0.158 0.75   1.99  31.86 305.34 2 1969    32472   3107 107.02   1 1.000  536350207 -4 0.151  172.33 -108.54  54.841 247.873   1
   0  -2   6 966.824  51.664   2-0.56906 0.56907 0.63591-0.77573 0.52133-0.27278  0 314.35 324.94  219.20 313.40 326.70  217.44 0.280 0.77   5.07  22.63  99.67 3 2006    19424   3265  65.23   1 1.000  536348165  2 0.263   67.86   72.17  54.841 188.631  -2
   0  -4   0  3547.3    51.7   2 0.56621-0.56622-0.13982-0.13983-0.81232 0.81230  0 314.35 324.94  219.20 314.78 324.50  219.91 0.280 0.77   5.07  22.63  99.67 3 1967    19424   3265  65.97   1 1.000  536350207 -4 0.263   69.21   69.97  54.841 188.631   1
   0  -4  -1 0.24098  1.6447   1-0.24672 0.24672 0.00061-0.28047-0.96909 0.92761  0 413.08 149.40  307.51 412.80 149.07  307.76 0.172 0.06   1.71  31.86 290.27 2 1990      638   2931  92.33   1 1.000  536350208 -2 0.164  165.93 -104.79  54.841 247.873   1
   0  -4  -1-1.50564  1.9095   2 0.53809-0.53810-0.01805-0.26159-0.84269 0.80126  0 307.65 315.44  244.73 307.59 315.79  244.61 0.272-0.03   5.21  22.63 107.35 3 1989      294   3222  73.38   1 0.990  536350208 -2 0.255   62.09   61.00  54.841 188.631   1
   0  -4   1 0.58833  1.5602   1 0.19947-0.19948-0.28204 0.00218-0.93844 0.97990  0 421.04 142.66  410.35 421.15 142.75  409.99 0.154 0.18   2.28  31.86 321.12 2 1990      641   2892 123.00   1 1.000  536350208  2 0.147  173.80 -111.54  54.841 247.873   1
   0  -4   1 0.55202  2.1944   2 0.58260-0.58260-0.25709-0.02254-0.77103 0.81244  0 321.04 334.25  195.92 321.06 334.68  195.82 0.289 0.12   4.94  22.63  92.68 3 1989      313   3074  58.75   1 0.995  536350208  2 0.271   75.52   79.66  54.841 188.631   1
   0  -4  -1-0.87395  1.9715   1-0.83534 0.83534-0.21778-0.06212 0.50476-0.54622  0 370.89 202.61  637.23 370.94 202.36  637.66 0.270-0.33   3.54  31.86  29.18 2 1991      370   3087 191.30   1 1.000  536350208 -2 0.254  124.39  -51.58  54.841 247.873   2
   0  -4  -1 0.65251  2.5377   2-0.38287 0.38287-0.27358-0.00615 0.88236-0.92378  0 402.60 382.51   16.92 401.79 381.96   17.14 0.256 0.14   3.95  22.63  38.87 3 1989      326   2918   5.14   1 0.994  536350208 -2 0.243  156.88  127.13  54.841 188.631   2
   0  -4  -1-1.08152  1.8467   3 0.78907-0.78907-0.05237-0.22749-0.61207 0.57063  0  16.61 201.79  238.04  17.06 202.16  238.05 0.268-0.18   7.63 316.31 194.37 2 1990      324   2850  71.42   1 0.997  536350208 -2 0.256 -227.76  -50.20  54.841 250.909   2
   0  -4   1-0.87742  1.7992   1-0.79711 0.79711-0.05395-0.22595 0.60143-0.55997  0 385.91 177.06  600.18 386.04 176.79  600.54 0.233-0.33   3.34  31.86  18.07 2 1991      403   3012 180.16   1 1.000  536350208  2 0.221  139.08  -77.06  54.841 247.873   2
   0  -4   1-0.55344  2.2648   2-0.50238 0.50238-0.01487-0.26478 0.86452-0.82311  0 377.39 374.94   72.22 377.08 374.49   72.15 0.279-0.07   4.25  22.63  55.49 3 1989      320   2972  21.64   1 0.998  536350208  2 0.264  131.83  119.73  54.841 188.631   2
   0   4  -1-2.13816  1.7846   2-0.57405 0.57405 0.25799 0.02164 0.77712-0.81853  0 464.89 124.38  129.37 465.07 124.46  129.06 0.279-0.31   4.57  22.63  72.67 3 1989      367   2862  38.72   1 1.000  536350208 -2 0.267  217.30 -129.96  54.841 188.631   2
   0   4   1-1.61518  1.9628   1 0.83589-0.83589 0.21765 0.06211-0.50390 0.54537  0 371.31 304.31   38.01 371.49 304.79   37.83 0.270-0.18   0.21  31.86 209.41 2 1990      238   3080  11.35   1 0.991  536350208  2 0.254  125.39   49.53  54.841 247.873   2
   0   4   1 0.51532  1.8835   2-0.51319 0.51320 0.01582 0.26384 0.85813-0.81671  0 438.13 121.79   78.39 438.37 121.50   78.51 0.260 0.05   4.29  22.63  57.35 3 1989      394   2815  23.55   1 0.995  536350208  2 0.249  190.65 -132.38  54.841 188.631   2
   0  -4  -2 286.048  10.962   1-0.40933 0.40932 0.11604-0.39592-0.90498 0.82201  0 402.21 152.73  267.71 402.18 152.74  267.69 0.196 0.98   1.49  31.86 278.33 2 2053     2231   2996  80.31   1 1.000  536350209 -2 0.185  155.18 -101.42  54.841 247.873   1
   0  -4  -2 245.433  12.014   2 0.50049-0.50049 0.10258-0.38225-0.85964 0.77679  0 299.33 308.41  269.09 299.34 308.59  269.13 0.271 0.89   5.35  22.63 114.67 3 2052     1278   3172  80.74   1 0.996  536350209 -2 0.253   53.84   54.06  54.841 188.631   1
   0  -3   5  98.222  10.372   1-0.41293 0.41294 0.52664-0.73652 0.74306-0.53575  0 417.04 140.17  460.51 416.38 139.20  461.78 0.163 0.89   2.56  31.86 336.17 2 2075     3101   2836 138.53   1 1.000  536349188  2 0.155  169.14 -114.97  54.841 247.873  -2
   0  -4   2 205.360  10.372   1 0.40565-0.40565-0.39628 0.11642-0.82366 0.90658  0 417.04 140.17  460.51 417.27 140.37  460.18 0.163 0.89   2.56  31.86 336.17 2 2053     3101   2836 138.05   1 1.000  536350209  2 0.155  170.03 -113.81  54.841 247.873   1
   0  -3   5 125.904  14.859   2-0.58939 0.58938 0.45326-0.66298 0.66872-0.46162  0 326.37 346.72  172.51 325.83 347.55  172.12 0.304 0.83   4.81  22.63  85.64 3 2073     1712   3063  51.64   1 1.000  536349188  2 0.285   80.38   92.86  54.841 188.631  -2
   0  -4   2 204.249  14.859   2 0.58883-0.58883-0.36563 0.08601-0.72083 0.80367  0 326.37 346.72  172.51 326.54 346.31  172.82 0.304 0.83   4.81  22.63  85.64 3 2052     1712   3063  51.84   1 1.000  536350209  2 0.285   81.08   91.62  54.841 188.631   1
   0  -4  -2 116.220   8.808   3 0.81477-0.81477 0.01935-0.29928-0.57946 0.49657  0  28.23 216.28  253.79  27.87 216.38  253.84 0.291 0.93   7.71 316.31 199.09 2 2054      760   2949  76.15   1 1.000  536350209 -2 0.276 -216.14  -35.93  54.841 250.909   2
   0   4   2 218.852  11.115   2-0.46529 0.46531-0.10810 0.38777 0.87853-0.79569  0 427.44 117.10   52.68 427.41 117.10   52.68 0.258 0.90   4.15  22.63  49.62 3 2052     1311   2912  15.80   1 1.000  536350209  2 0.246  179.99 -136.96  54.841 188.631   2
   0  -4  -3 0.41491  1.8979   1-0.52171 0.52170 0.20110-0.48093-0.82908 0.70465  0 389.08 156.53  236.87 389.05 156.51  237.09 0.225 0.20   1.32  31.86 269.07 2 2155      443   2868  71.13   1 1.000  536350210 -2 0.212  142.18  -97.55  54.841 247.873   1
   0  -4  -3 0.64240  2.1968   2 0.45441-0.45441 0.21654-0.49620-0.86407 0.73979  0 290.00 302.31  292.70 290.12 302.97  292.77 0.274 0.44   5.48  22.63 121.77 3 2153      341   3082  87.83   1 0.961  536350210 -2 0.255   44.59   48.06  54.841 188.631   1
   0  -4   3 0.64917  1.7293   1 0.55752-0.55752-0.47131 0.19146-0.68341 0.80778  0 408.46 138.70  501.72 408.62 138.52  502.25 0.181 0.36   2.79  31.86 348.53 2 2154      572   2812 150.68   1 1.000  536350210  2 0.171  161.27 -115.41  54.841 247.873   1
   0  -4   3 0.46462  2.3547   2 0.58572-0.58572-0.46303 0.18341-0.66523 0.78949  0 331.37 359.30  150.90 331.38 359.28  151.26 0.320-0.07   4.69  22.63  79.14 3 2153      272   2967  45.38   1 0.995  536350210  2 0.300   85.96  104.48  54.841 188.631   1
   0  -4  -3 0.53806  2.4768   1-0.84301 0.84301-0.34930 0.06933 0.40905-0.53340  0 351.80 226.85  668.60 352.16 227.04  668.79 0.318 0.38   3.72  31.86  38.59 2 2155      251   3081 200.64   1 0.968  536350210 -2 0.296  105.50  -27.46  54.841 247.873   2
   0  -4  -3-1.48488  2.1264   3 0.83165-0.83165 0.07671-0.35663-0.54998 0.42565  0  39.17 230.62  267.88  39.33 230.15  266.57 0.315-0.35   7.79 316.31 203.32 2 2155      314   2897  79.97   1 0.974  536350210 -2 0.298 -205.26  -21.75  54.841 250.909   2
   0  -4   3-0.85148  1.6410   1-0.71629 0.71630 0.13655-0.41641 0.68431-0.55992  0 395.29 150.38  558.24 395.06 150.40  557.87 0.211-0.20   3.10  31.86   5.48 2 2154      460   2864 167.36   1 1.000  536350210  2 0.199  148.29 -103.71  54.841 247.873   2
   0  -4   3 0.46148  2.6374   2-0.56142 0.56142 0.19043-0.47006 0.80532-0.68107  0 350.25 372.60  114.95 350.02 372.74  114.79 0.317 0.18   4.49  22.63  68.34 3 2153      336   2917  34.44   1 1.000  536350210  2 0.297  104.80  117.59  54.841 188.631   2
   0   4  -3-0.41681  2.1332   2-0.58926 0.58926 0.46197-0.18235 0.66284-0.78709  0 498.28 120.92  173.92 498.68 120.66  174.14 0.313-0.03   4.82  22.63  86.06 3 2153      412   2654  52.24   1 1.000  536350210 -2 0.299  250.34 -133.56  54.841 188.631   2
   0   4   3 0.48618  2.4848   1 0.84363-0.84363 0.34907-0.06919-0.40796 0.53245  0 352.29 280.28   69.04 352.39 280.32   68.92 0.318 0.01   0.39  31.86 218.72 2 2155      276   3063  20.68   1 0.990  536350210  2 0.296  106.28   25.69  54.841 247.873   2
   0   4   3 0.22980  1.7603   2-0.40921 0.40922-0.22531 0.50502 0.88419-0.75993  0 418.05 110.98   26.98 417.99 110.64   27.71 0.261-0.01   4.00  22.63  41.89 3 2153      447   2768   8.31   1 1.000  536350210  2 0.247  170.64 -142.93  54.841 188.631   2
   0  -4  -4 549.982  17.280   1-0.59661 0.59660 0.26089-0.54072-0.75894 0.59303  0 374.50 160.23  214.43 374.46 160.26  214.40 0.260 0.97   1.19  31.86 262.34 2 2289     2725   2945  64.32   1 1.000  536350211 -2 0.242  127.70  -93.81  54.841 247.873   1
   0  -4  -4 529.773  17.691   2 0.40433-0.40433 0.31893-0.59868-0.85720 0.69145  0 280.03 298.54  314.81 279.90 298.79  314.73 0.282 0.93   5.60  22.63 128.42 3 2288     2565   3096  94.42   1 1.000  536350211 -2 0.260   34.67   44.37  54.841 188.631   1
   0  -4   4 414.330  18.814   1-0.65941 0.65940 0.23428-0.51412 0.71435-0.54852 20 396.67 137.02  535.36 396.69 136.91  535.50 0.208 0.89   2.98  31.86 358.62 2 2288     5080   2809 160.65   1 1.000  536350211  2 0.194  149.58 -117.08  54.841 247.873  -2
   0  -4   4 401.746  18.814   1 0.65840-0.65840-0.51457 0.23474-0.54929 0.71513 20 396.67 137.02  535.36 396.68 136.94  535.39 0.208 0.89   2.98  31.86 358.62 2 2288     5080   2809 160.62   1 1.000  536350211  2 0.194  149.57 -117.05  54.841 247.873   1
   0  -4   4 450.768  25.320   2-0.57572 0.57572 0.26865-0.54828 0.77225-0.60658  0 335.71 373.52  131.30 335.78 373.48  131.34 0.341 0.89   4.58  22.63  73.25 3 2287     3230   2909  39.40   1 0.973  536350211  2 0.318   90.41  118.59  54.841 188.631  -2
   0  -4   4 447.424  25.320   2 0.57520-0.57520-0.54846 0.26883-0.60690 0.77258  0 335.71 373.52  131.30 335.69 373.40  131.29 0.341 0.89   4.58  22.63  73.25 3 2287     3230   2909  39.39   1 0.973  536350211  2 0.318   90.32  118.51  54.841 188.631   1
   0   4   4 604.251  17.725   3-0.80812 0.80813 0.42843-0.14839-0.40422 0.57001  0   7.81 364.11  384.33   7.68 363.97  384.71 0.246 0.95   8.44 316.31 238.26 2 2289     3434   2873 115.41   1 1.000  536350211  2 0.233 -235.58  111.24  54.841 250.909   1
   0  -4  -4 275.581  14.506   1-0.83937 0.83938-0.40427 0.12428 0.36334-0.52915  0 341.68 238.97  682.45 341.84 238.99  682.47 0.345 0.82   3.79  31.86  42.75 2 2289     1142   2974 204.74   1 0.963  536350211 -2 0.319   95.47  -15.32  54.841 247.873   2
   0  -4  -4 275.398  14.304   3 0.84236-0.84236 0.12185-0.40176-0.52496 0.35920  0  51.44 243.33  276.59  51.27 243.48  276.64 0.341 0.90   7.84 316.31 205.93 2 2289     1235   2939  82.99   1 1.000  536350211 -2 0.320 -193.07   -9.12  54.841 250.909   2
   0   4   4 272.928  14.271   1 0.83992-0.83993 0.40403-0.12415-0.36234 0.52831  0 341.97 268.39   82.58 341.91 268.41   82.59 0.345 0.87   0.46  31.86 222.79 2 2289     1201   3022  24.78   1 1.000  536350211  2 0.319   95.96   13.95  54.841 247.873   2
   0   4   4 425.542  15.545   2-0.34921 0.34921-0.33042 0.61014 0.87685-0.71118  0 409.99 102.21    4.35 410.00 102.21    4.40 0.269 0.87   3.88  22.63  35.09 3 2287     2287   2837   1.32   1 1.000  536350211  2 0.253  162.56 -151.60  54.841 188.631   2
   0  -4  -5 0.36463  2.3044   1-0.64624 0.64621 0.30249-0.58236-0.70063 0.49322  0 358.63 164.60  196.72 359.05 163.85  197.75 0.298 0.24   1.10  31.86 257.03 2 2450      381   2834  59.32   1 1.000  536350212 -2 0.275  111.88  -89.35  54.841 247.873   1
   0  -4  -5 0.47654  2.1414   2 0.35331-0.35331 0.40720-0.68694-0.84223 0.63504  0 269.23 295.85  335.12 268.84 296.03  334.54 0.294 0.06   5.71  22.63 134.52 3 2449      276   2934 100.36   1 0.960  536350212 -2 0.270   23.90   41.74  54.841 188.631   1
   0  -4   5 0.61460  1.9330   1 0.72330-0.72330-0.53765 0.25779-0.43333 0.64061  0 383.12 135.57  560.91 382.64 135.55  561.17 0.240-0.10   3.12  31.86   6.29 2 2450      515   2700 168.35   1 1.000  536350212  2 0.223  136.09 -118.33  54.841 247.873   1
   0  -4   5-0.08265 2.57319   2 0.55903-0.55903-0.62229 0.34267-0.54794 0.75502  0 339.88 388.69  113.19 339.60 388.73  112.88 0.364 0.04   4.48  22.63  67.81 3 2448      274   2796  33.86   1 1.000  536350212  2 0.337   94.59  133.67  54.841 188.631   1
   0   4   5 0.40204  2.4771   3-0.83189 0.83189 0.45346-0.17342-0.31990 0.52715  0  26.42 359.35  367.51  26.37 359.53  367.30 0.284 0.05   8.34 316.31 233.21 2 2451      477   2694 110.19   1 1.000  536350212  2 0.266 -217.04  106.36  54.841 250.909   1
   0  -4  -5-0.25577  2.4974   3 0.84910-0.84910 0.15677-0.43667-0.50444 0.29723  0  64.55 255.81  283.51  63.45 256.55  284.48 0.370-0.08   7.88 316.31 208.01 2 2450      301   2786  85.34   1 1.000  536350212 -2 0.343 -179.95    3.22  54.841 250.909   2
   0  -4   5 0.76466  1.7345   1-0.59450 0.59449 0.32736-0.60717 0.73445-0.52718  0 395.94 123.53  513.09 396.18 123.27  513.47 0.208-0.00   2.85  31.86 351.94 2 2450      548   2675 154.04   1 1.000  536350212  2 0.194  148.76 -130.31  54.841 247.873   2
   0  -4   5 0.53944  2.6312   2-0.58377 0.58377 0.33218-0.61180 0.74086-0.53378  0 320.37 374.85  144.95 321.15 375.13  145.03 0.368-0.02   4.66  22.63  77.36 3 2448      344   2823  43.51   1 1.000  536350212  2 0.340   75.14  120.02  54.841 188.631   2
   0   4   5-0.73569  2.3720   1 0.83268-0.83269 0.45297-0.17309-0.31854 0.52599  0 330.98 257.04   95.55 330.95 256.62   95.20 0.373-0.28   0.53  31.86 226.68 2 2451      298   2932  28.56   1 1.000  536350212  2 0.343   84.99    2.79  54.841 247.873   2
   0  -4  -6 971.561  26.120   1-0.67953 0.67951 0.33149-0.61136-0.65449 0.40560  0 343.03 167.33  185.57 343.12 167.24  185.55 0.339 0.94   1.03  31.86 253.68 2 2635     3673   2880  55.67   1 1.000  536350213 -2 0.309   96.35  -86.45  54.841 247.873   1
   0  -4  -6 868.477  23.674   2 0.30454-0.30454 0.48058-0.76027-0.82237 0.57380  0 257.01 294.30  352.05 256.93 294.36  351.88 0.311 0.91   5.81  22.63 139.61 3 2633     3546   2964 105.56   1 1.000  536350213 -2 0.282   11.73   40.27  54.841 188.631   1
   0  -5   3 383.260  23.785   1-0.76576 0.76577 0.03136-0.38118 0.64236-0.51798  0 367.55 134.53  581.49 368.29 135.30  581.49 0.275 0.92   3.23  31.86  12.46 2 2612     4702   2748 174.45   1 1.000  536351234  2 0.253  121.35 -118.52  54.841 247.873  -2
   0  -4   6 600.503  23.785   1 0.76537-0.76538-0.54900 0.26913-0.33587 0.58461  0 367.55 134.53  581.49 367.38 134.20  581.56 0.275 0.92   3.23  31.86  12.46 2 2634     4702   2748 174.47   1 1.000  536350213  2 0.253  120.44 -119.60  54.841 247.873   1
   0  -5   3 416.615  28.046   2-0.53939 0.53939 0.10028-0.44984 0.83606-0.71183  0 343.60 404.91   95.98 344.11 404.07   96.03 0.388 0.79   4.39  22.63  62.64 3 2610     3243   2702  28.81   1 1.000  536351234  2 0.357   98.88  148.86  54.841 188.631  -2
   0  -4   6 545.897  28.046   2 0.53896-0.53895-0.68534 0.40569-0.48972 0.73820  0 343.60 404.91   95.98 343.22 405.20   95.96 0.388 0.79   4.39  22.63  62.64 3 2632     3243   2702  28.79   1 1.000  536350213  2 0.357   98.00  149.99  54.841 188.631   1
   0  -5   3 355.445  25.611   3 0.53262-0.53262-0.45143 0.10168-0.71591 0.84022  0  19.19 125.93  143.50  18.12 126.88  144.41 0.272 0.85   7.10 316.31 166.01 2 2611     5686   2691  43.32   1 1.000  536351234  2 0.253 -226.71 -124.66  54.841 250.909  -2
   0  -4   6 796.913  25.611   3-0.52860 0.52860 0.41008-0.68988 0.74325-0.49461  0  19.19 125.93  143.50  19.26 125.83  143.43 0.272 0.85   7.10 316.31 166.01 2 2633     5686   2691  43.03   1 1.000  536350213  2 0.253 -225.57 -125.72  54.841 250.909   1
   0   4   6  1047.6    26.6   3-0.84628 0.84627 0.47120-0.19119-0.24856 0.49726  0  45.61 355.28  352.77  45.41 355.27  352.99 0.325 0.98   8.26 316.31 228.79 2 2635     4259   2776 105.90   1 1.000  536350213  2 0.301 -198.05  102.17  54.841 250.909   1
   0  -4  -6 411.637  18.689   3 0.85328-0.85327 0.18327-0.46318-0.48819 0.23955  0  76.05 269.24  290.38  75.83 269.43  290.47 0.399 0.84   7.92 316.31 210.07 2 2634     1468   2802  87.14   1 1.000  536350213 -2 0.366 -168.38   16.41  54.841 250.909   2
   0   4   6 416.391  19.104   1 0.82276-0.82276 0.49659-0.21675-0.27653 0.52543  0 319.81 245.03  106.84 319.70 245.08  106.92 0.404 0.81   0.60  31.86 230.06 2 2635     1383   2935  32.08   1 0.974  536350213  2 0.367   73.78   -9.09  54.841 247.873   2
   0  -4  -7-0.20638  2.5452   1-0.70210 0.70209 0.35182-0.63167-0.61910 0.32872  0 327.25 170.58  177.01 326.83 170.57  176.65 0.381-0.12   0.99  31.86 251.12 2 2837      353   2755  52.99   1 1.000  536350214 -2 0.344   80.72  -83.13  54.841 247.873   1
   0  -4  -7 1.49012  2.5149   2 0.26038-0.26038 0.53982-0.81951-0.80050 0.51049  0 243.59 293.53  366.33 244.28 293.77  366.69 0.331 0.54   5.89  22.63 143.90 3 2835      303   2819 110.01   1 1.000  536350214 -2 0.297   -1.66   39.61  54.841 188.631   1
   0  -4   7 0.01356 2.19088   1 0.79313-0.79313-0.55363 0.27380-0.25386 0.54404  0 350.80 132.57  598.59 351.37 132.80  598.13 0.315-0.00   3.33  31.86  17.59 2 2836      439   2690 179.44   1 1.000  536350214  2 0.286  103.96 -121.07  54.841 247.873   1
   0  -4   7 0.23743  3.0194   2 0.51586-0.51585-0.73910 0.45945-0.43316 0.72306  0 346.68 422.63   80.67 346.70 422.72   80.33 0.417 0.04   4.30  22.63  58.03 3 2834      314   2615  24.10   1 0.988  536350214  2 0.380  101.54  167.33  54.841 188.631   1
   0  -4   7-0.53867  2.3709   3-0.57428 0.57428 0.43115-0.71095 0.69592-0.40590  0  38.89 126.12  156.66  38.56 125.79  156.63 0.313-0.25   7.17 316.31 169.96 2 2835      568   2637  46.99   1 1.000  536350214  2 0.287 -206.10 -125.57  54.841 250.909   1
   0   4   7-0.71812  2.4211   3-0.85471 0.85470 0.48420-0.20426-0.18712 0.47725  0  64.79 351.31  340.77  64.42 351.24  340.87 0.368-0.17   8.20 316.31 225.19 2 2836      425   2599 102.26   1 1.000  536350214  2 0.336 -179.06   98.10  54.841 250.909   1
   0  -4  -7 0.78729  3.0619   3 0.85584-0.85585 0.20284-0.48273-0.47581 0.18573  0  88.62 281.64  295.28  88.49 281.96  294.92 0.431 0.04   7.94 316.31 211.54 2 2836      275   2725  88.48   1 0.977  536350214 -2 0.390 -155.85   28.73  54.841 250.909   2
   0  -4   7-0.72261  1.8083   1-0.45842 0.45842 0.48319-0.76302 0.74591-0.45568  0 389.21  95.72  473.68 389.01  95.80  473.81 0.223-0.23   2.63  31.86 340.12 2 2836      692   2637 142.14   1 1.000  536350214  2 0.204  141.90 -157.92  54.841 247.873   2
   0  -4   7-0.42707  2.5890   2-0.58923 0.58922 0.42341-0.70302 0.68814-0.39822  0 291.15 380.52  165.22 291.07 380.43  165.29 0.429 0.07   4.77  22.63  83.45 3 2834      323   2775  49.59   1 1.000  536350214  2 0.388   46.20  125.89  54.841 188.631   2
   0   4   7 1.92321  3.0429   1 0.81062-0.81062 0.53579-0.25592-0.23628 0.52669  0 308.29 233.18  117.69 308.11 233.61  117.90 0.437 0.24   0.66  31.86 233.32 2 2837      275   2767  35.37   1 1.000  536350214  2 0.392   62.22  -20.82  54.841 247.873   2
   0  -4  -8 101.401  10.167   1-0.71749 0.71750 0.36607-0.64591-0.59262 0.26076  0 310.33 173.73  170.28 310.43 173.78  170.19 0.427 0.96   0.95  31.86 249.10 2 3054      613   2785  51.06   1 1.000  536350215 -2 0.380   63.90  -79.94  54.841 247.873   1
   0  -4  -8  91.154   8.821   2 0.22182-0.22181 0.58670-0.86640-0.77884 0.44738  0 230.99 294.02  379.19 230.96 294.03  379.08 0.355 0.92   5.96  22.63 147.77 3 3051      582   2767 113.72   1 0.961  536350215 -2 0.314  -14.24   40.18  54.841 188.631   1
   0  -6   2  43.597  11.452   1-0.81212 0.81211-0.10476-0.31509 0.57401-0.49112  0 335.28 132.17  611.90 336.62 133.55  611.94 0.357 0.88   3.40  31.86  21.58 2 3011     1284   2682 183.58   1 1.000  536352257  2 0.319   89.87 -120.04  54.841 247.873  -2
   0  -4   8 109.999  11.452   1 0.81167-0.81167-0.55439 0.27450-0.18397 0.51560  0 335.28 132.17  611.90 334.86 131.35  611.95 0.357 0.88   3.40  31.86  21.58 2 3053     1284   2682 183.58   1 1.000  536350215  2 0.319   88.12 -122.21  54.841 247.873   1
   0  -6   2  79.217  13.717   2-0.49067 0.49067-0.04612-0.37337 0.87012-0.78730  0 350.95 440.27   65.76 351.78 438.96   65.65 0.442 0.93   4.22  22.63  53.55 3 3008     1080   2565  19.69   1 1.000  536352257  2 0.399  106.73  183.53  54.841 188.631  -2
   0  -4   8  91.836  13.717   2 0.49084-0.49083-0.78466 0.50501-0.37866 0.70997  0 350.95 440.27   65.76 350.09 441.42   65.86 0.442 0.93   4.22  22.63  53.55 3 3050     1080   2565  19.76   1 1.000  536350215  2 0.399  105.05  185.98  54.841 188.631   1
   0  -6   2  38.694  11.712   3 0.61212-0.61212-0.35732-0.06239-0.70543 0.78830  0  57.47 126.19  166.68  55.92 127.82  168.04 0.355 0.84   7.23 316.31 172.96 2 3010     1636   2634  50.41   1 1.000  536352257  2 0.321 -189.15 -123.95  54.841 250.909  -2
   0  -4   8 112.141  11.712   3-0.60571 0.60571 0.44510-0.72490 0.65955-0.32807  0  57.47 126.19  166.68  57.88 125.58  166.19 0.355 0.84   7.23 316.31 172.96 2 3052     1636   2634  49.86   1 1.000  536350215  2 0.321 -187.21 -126.17  54.841 250.909   1
   0   6  -2  53.624  12.450   1 0.81290-0.81290 0.10479 0.31487-0.57290 0.48995  0 336.80 375.87   12.23 337.98 374.11   12.17 0.356 0.84   0.07  31.86 201.68 2 3009     1385   2727   3.65   1 1.000  536352257 -2 0.319   92.60  119.21  54.841 247.873  -2
   0   4  -8 126.515  12.450   1-0.81257 0.81257 0.55344-0.27366 0.18285-0.51462  0 336.80 375.87   12.23 336.29 376.54   12.30 0.356 0.84   0.07  31.86 201.68 2 3053     1385   2727   3.69   1 1.000  536350215 -2 0.319   90.94  121.63  54.841 247.873   1
   0   4   8 106.213  10.291   3-0.85928 0.85927 0.49390-0.21393-0.13306 0.46463  0  83.35 347.37  330.32  83.21 347.41  330.34 0.414 0.96   8.14 316.31 222.05 2 3053      686   2676  99.10   1 1.000  536350215  2 0.372 -160.63   94.11  54.841 250.909   1
   0  -4  -8  60.542   9.955   3 0.85738-0.85739 0.21667-0.49656-0.46686 0.13532  0 101.38 294.36  297.84 101.28 294.34  298.08 0.463 0.86   7.96 316.31 212.31 2 3052      422   2687  89.42   1 1.000  536350215 -2 0.414 -143.11   41.32  54.841 250.909   2
   0   4   8  54.908   9.190   1 0.79672-0.79672 0.57112-0.29128-0.19764 0.52953  0 296.29 222.21  128.12 296.12 222.16  128.24 0.470 0.84   0.71  31.86 236.45 2 3054      379   2745  38.47   1 0.992  536350215  2 0.417   50.32  -31.68  54.841 247.873   2
   0  -4  -9 0.23962  3.0954   1-0.72795 0.72795 0.37596-0.65580-0.57336 0.20002  0 293.86 176.78  165.19 293.89 176.78  165.60 0.475 0.11   0.92  31.86 247.57 2 3282      322   2681  49.68   1 0.995  536350216 -2 0.416   47.54  -76.80  54.841 247.873   1
   0  -4  -9 0.49812  2.5828   2 0.18917-0.18917 0.62322-0.90292-0.75882 0.38593  0 216.32 294.92  388.93 217.01 294.98  389.25 0.382 0.15   6.01  22.63 150.70 3 3279      283   2760 116.77   1 0.954  536350216 -2 0.333  -28.88   41.16  54.841 188.631   1
   0  -4   9-1.44786  2.3136   1 0.82425-0.82426-0.55268 0.27277-0.12309 0.49617  0 317.85 129.74  624.60 318.18 129.75  623.83 0.402-0.32   3.47  31.86  25.39 2 3281      434   2604 187.15   1 1.000  536350216  2 0.354   71.17 -123.72  54.841 247.873   1
   0  -4   9-1.83228  2.7953   2 0.46455-0.46455-0.82320 0.54355-0.32639 0.69910  0 353.60 461.75   52.93 353.53 461.40   52.40 0.476-0.15   4.15  22.63  49.69 3 3278      408   2487  15.72   1 1.000  536350216  2 0.425  108.65  206.10  54.841 188.631   1
   0  -4   9 0.56061  2.9913   3-0.62735 0.62735 0.45443-0.73424 0.63239-0.25947  0  77.41 125.33  172.31  77.14 125.33  173.05 0.401 0.10   7.26 316.31 174.65 2 3280      477   2626  51.92   1 1.000  536350216  2 0.356 -167.83 -126.59  54.841 250.909   1
   0   4  -9 0.90247  3.1966   1-0.82507 0.82506 0.55169-0.27193 0.12207-0.49530  0 319.80 378.25   23.40 319.50 378.34   24.15 0.403 0.17   0.13  31.86 205.03 2 3281      443   2661   7.25   1 1.000  536350216 -2 0.355   74.60  123.43  54.841 247.873   1
   0   4  -9 0.34131  3.0543   2 0.58405-0.58406-0.48219 0.76181-0.65298 0.28021  2 505.13  21.35  146.96 505.23  21.24  146.89 0.478-0.19   4.67  22.63  77.96 3 3278      581   2410  44.07   1 0.777  536350216 -2 0.433  256.38 -232.43  54.841 188.631   1
   0   4   9-1.23991  2.9317   3-0.86115 0.86114 0.50126-0.22128-0.08466 0.45768  0 102.16 343.76  320.37 101.81 343.83  320.99 0.462-0.36   8.08 316.31 219.07 2 3281      317   2644  96.30   1 1.000  536350216  2 0.407 -141.98   90.41  54.841 250.909   1
   0  -4  -9-0.85796  2.9509   3 0.85817-0.85817 0.22580-0.50576-0.46105 0.08802  0 114.24 306.58  300.39 114.19 306.59  300.14 0.498-0.19   7.97 316.31 213.07 2 3281      277   2631  90.04   1 1.000  536350216 -2 0.438 -130.23   53.40  54.841 250.909   2
   0  -4   9-1.03256  1.7348   1-0.34051 0.34050 0.58880-0.86865 0.73305-0.35987  0 375.39  67.72  443.12 375.19  67.65  443.44 0.254-0.37   2.46  31.86 330.95 2 3282      739   2523 133.03   1 1.000  536350216  2 0.226  127.95 -185.60  54.841 247.873   2
   0  -4   9-2.38593  2.4507   2-0.58878 0.58879 0.47935-0.75896 0.65082-0.27805  0 260.46 388.17  177.80 259.91 387.89  178.20 0.499-0.26   4.84  22.63  87.23 3 3278      311   2696  53.46   1 1.000  536350216  2 0.440   15.70  133.64  54.841 188.631   2
   0   4   9 0.71925  3.3099   1 0.78138-0.78138 0.60308-0.32323-0.16045 0.53383  0 283.47 210.35  138.04 283.98 210.72  138.05 0.506-0.03   0.77  31.86 239.43 2 3283      267   2744  41.42   1 1.000  536350216  2 0.442   37.51  -43.41  54.841 247.873   2
   0  -4 -10 648.759  26.681   1-0.73490 0.73490 0.38262-0.66247-0.55993 0.14511  0 277.18 179.64  162.44 277.21 179.67  162.45 0.524 0.89   0.91  31.86 246.74 2 3520     1746   2667  48.73   1 1.000  536350217 -2 0.451   31.01  -73.89  54.841 247.873   1
   0  -4 -10 615.242  23.052   2 0.16226-0.16227 0.65131-0.93101-0.74126 0.32695  0 202.32 296.50  397.67 202.36 296.47  397.45 0.411 0.93   6.06  22.63 153.32 3 3517     2046   2735 119.23   1 1.000  536350217 -2 0.353  -42.73   42.82  54.841 188.631   1
   0  -7   1 221.371  27.754   1-0.83315 0.83315-0.20314-0.28670 0.51440-0.47294  0 301.89 129.09  634.24 303.80 131.33  634.29 0.448 0.82   3.53  31.86  28.28 2 3458     2888   2623 190.29   1 1.000  536353280  2 0.388   57.17 -122.05  54.841 247.873  -2
   0  -4  10 591.431  27.754   1 0.83268-0.83267-0.54941 0.26950-0.06919 0.48376  0 301.89 129.09  634.24 301.31 128.00  634.27 0.448 0.82   3.53  31.86  28.28 2 3519     2888   2623 190.28   1 1.000  536350217  2 0.388   54.67 -125.35  54.841 247.873   1
   0  -7   1 333.557  30.862   2-0.43615 0.43616-0.17177-0.31775 0.88333-0.84190  0 358.04 481.01   39.56 359.50 478.64   39.22 0.504 0.83   4.07  22.63  45.68 3 3456     3023   2521  11.77   1 1.000  536353280  2 0.444  114.59  222.92  54.841 188.631  -2
   0  -4  10 539.817  30.862   2 0.43749-0.43749-0.85571 0.57598-0.27635 0.69055  0 358.04 481.01   39.56 357.08 482.57   39.77 0.504 0.83   4.07  22.63  45.68 3 3516     3023   2521  11.93   1 1.000  536350217  2 0.444  112.21  226.85  54.841 188.631   1
   0  -7   1 198.008  29.149   3 0.65044-0.65046-0.30543-0.18422-0.69544 0.73686  0  95.61 125.64  178.48  93.52 128.24  180.51 0.447 0.79   7.29 316.31 176.50 2 3457     3534   2651  54.15   1 1.000  536353280  2 0.390 -151.85 -123.76  54.841 250.909  -2
   0  -4  10 683.840  29.149   3-0.64215 0.64215 0.46066-0.74046 0.61273-0.19839  0  95.61 125.64  178.48  96.20 124.85  177.90 0.447 0.79   7.29 316.31 176.50 2 3517     3534   2651  53.37   1 1.000  536350217  2 0.390 -149.19 -127.14  54.841 250.909   1
   0   7  -1 215.677  29.122   1 0.83373-0.83373 0.20306 0.28653-0.51348 0.47202  0 303.23 379.45   34.54 304.97 376.63   34.47 0.447 0.80   0.19  31.86 208.38 2 3457     3127   2650  10.34   1 1.000  536353280 -2 0.388   59.90  121.89  54.841 247.873  -2
   0   4 -10 674.750  29.122   1-0.83343 0.83344 0.54839-0.26863 0.06824-0.48293  0 303.23 379.45   34.54 302.49 380.29   34.58 0.447 0.80   0.19  31.86 208.38 2 3519     3127   2650  10.37   1 1.000  536350217 -2 0.388   57.48  125.57  54.841 247.873   1
   0   4  10 677.670  26.997   3-0.86107 0.86106 0.50686-0.22687-0.04060 0.45509  0 120.25 340.47  312.38 120.11 340.44  312.50 0.512 0.94   8.04 316.31 216.67 2 3519     1891   2655  93.75   1 1.000  536350217  2 0.444 -123.95   87.06  54.841 250.909   1
   0  -4 -10 274.930  17.956   3 0.85861-0.85861 0.23083-0.51080-0.45771 0.04324  0 127.28 318.64  301.18 127.24 318.78  301.29 0.533 0.95   7.98 316.31 213.31 2 3519      894   2673  90.39   1 1.000  536350217 -2 0.461 -117.24   65.34  54.841 250.909   2
   0   4  10 287.478  18.421   1 0.76482-0.76481 0.63209-0.35223-0.12456 0.53944  0 271.81 199.37  147.25 271.62 199.21  147.42 0.543 0.90   0.82  31.86 242.19 2 3521      925   2676  44.23   1 0.991  536350217  2 0.466   25.81  -54.28  54.841 247.873   2
   0   4  10 429.183  19.301   2-0.05788 0.05788 0.94090-0.66122-0.33370 0.74796  0 202.17 295.35  428.32 202.15 295.20  428.16 0.409 0.91   6.23  22.63 162.54 3 3516     1594   2820 128.45   1 1.000  536350217  2 0.351  -42.89   41.67  54.841 188.631   2
   0  -4 -11 2.49299  3.8908   1-0.73926 0.73924 0.38686-0.66672-0.55122 0.09492  0 260.21 181.79  160.94 260.41 182.43  160.42 0.576 0.08   0.90  31.86 246.29 2 3766      337   2632  48.13   1 1.000  536350218 -2 0.486   14.19  -71.71  54.841 247.873   1
   0  -4 -11-1.08271  2.5448   2 0.13968-0.13967 0.67274-0.95242-0.72658 0.27091  0 186.91 298.48  402.37 187.13 298.29  404.05 0.442-0.26   6.09  22.63 154.74 3 3761      413   2669 121.22   1 1.000  536350218 -2 0.373  -57.97   44.90  54.841 188.631   1
   0  -4  11 2.24189  3.4553   1 0.83812-0.83811-0.54509 0.26519-0.02068 0.47670  0 283.74 126.30  643.47 284.17 126.09  643.63 0.498 0.16   3.58  31.86  31.05 2 3764      381   2531 193.09   1 1.000  536350218  2 0.423   37.27 -126.97  54.841 247.873   1
   0  -4  11-1.52690  3.7893   2 0.40990-0.40990-0.88305 0.60333-0.22848 0.68409  2 361.04 505.05   27.69 360.80 505.27   27.92 0.541-0.04   4.01  22.63  42.11 3 3761      435   2407   8.38   1 0.746  536350218  2 0.469  116.30  249.13  54.841 188.631   1
   0  -4  11 0.56020  3.3924   3-0.65200 0.65200 0.46475-0.74455 0.59908-0.14331  0 114.93 124.54  181.29 115.01 124.24  181.21 0.498 0.01   7.31 316.31 177.34 2 3762      404   2585  54.36   1 1.000  536350218  2 0.426 -130.53 -127.60  54.841 250.909   1
   0   4 -11-0.21457  3.4699   1-0.83883 0.83884 0.54404-0.26426 0.01977-0.47593  0 285.14 382.25   43.52 285.43 382.40   43.93 0.498 0.08   0.24  31.86 211.07 2 3765      433   2621  13.18   1 1.000  536350218 -2 0.424   40.22  127.67  54.841 247.873   1
   0   4  11 5.80454  4.6940   3-0.85948 0.85948 0.51117-0.23121 0.00000 0.45589  0 138.26 337.79  305.07 138.34 337.31  304.70 0.564 0.27   8.00 316.31 214.48 2 3764      362   2606  91.41   1 1.000  536350218  2 0.480 -106.16   84.27  54.841 250.909   1
   0  -4 -11 9.05561  5.1626   3 0.85875-0.85876 0.23242-0.51239-0.45664 0.00077  0 140.65 330.50  301.36 140.34 331.05  301.66 0.570 0.22   7.98 316.31 213.36 2 3764      383   2623  90.50   1 0.997  536350218 -2 0.484 -103.88   77.00  54.841 250.909   2
   0  -4  11 0.00620 2.39182   1-0.25580 0.25580 0.65189-0.93174 0.71387-0.25775  0 356.79  37.88  423.49 356.86  38.19  422.92 0.294 0.06   2.36  31.86 325.06 2 3765      884   2476 126.88   1 1.000  536350218  2 0.254  109.32 -215.14  54.841 247.873   2
   0  -4  11 0.00826 3.59970   2-0.58707 0.58705 0.51146-0.79109 0.62750-0.17190  0 228.11 396.36  185.98 227.50 396.87  185.82 0.578 0.10   4.89  22.63  89.69 3 3761      313   2575  55.75   1 1.000  536350218  2 0.493  -16.43  142.04  54.841 188.631   2
   0   4 -11 0.48664  2.7592   3 0.55748-0.55748 0.80969-0.52966 0.18336-0.63928  0  22.50 498.87  483.37  22.19 499.29  482.71 0.268 0.28   8.99 316.31 267.97 2 3764     1046   2399 144.81   1 1.000  536350218 -2 0.234 -220.07  244.96  54.841 250.909   2
   0   4  11 1.89420  3.9080   1 0.74718-0.74719 0.65851-0.37865-0.08990 0.54619  0 258.80 187.92  155.94 258.95 187.62  156.38 0.581-0.05   0.87  31.86 244.80 2 3766      337   2653  46.91   1 1.000  536350218  2 0.491   12.84  -65.61  54.841 247.873   2
   0   4  11 1.82347  3.0123   2-0.11332 0.11331 0.95540-0.67572-0.27272 0.72839  0 187.45 298.04  413.83 187.07 297.93  412.07 0.443-0.18   6.15  22.63 158.18 3 3761      385   2694 123.62   1 0.953  536350218  2 0.374  -57.43   44.45  54.841 188.631   2
   0  -4 -12 122.419  13.609   1-0.74164 0.74164 0.38919-0.66904-0.54635 0.04858  0 243.59 185.14  159.18 243.45 184.97  159.29 0.630 0.94   0.89  31.86 245.77 2 4017      506   2626  47.79   1 0.995  536350219 -2 0.522   -2.26  -68.23  54.841 247.873   1
   0  -4 -12 119.404  11.601   2 0.12278-0.12278 0.68861-0.96829-0.71466 0.21756  0 171.40 300.67  409.16 171.42 300.56  409.07 0.477 0.93   6.13  22.63 156.78 3 4013      675   2632 122.72   1 1.000  536350219 -2 0.396  -73.43   47.14  54.841 188.631   1
   0  -4  12 119.466  12.556   3-0.65818 0.65818 0.46728-0.74708 0.59029-0.09309  0 133.74 123.24  183.31 133.71 123.41  183.32 0.550 0.91   7.32 316.31 177.95 2 4014      654   2570  55.00   1 1.000  536350219  2 0.461 -111.88 -128.99  54.841 250.909   1
   0  -8   0   5.403  14.261   1-0.84160 0.84162-0.27997-0.27996 0.46186-0.46185  0 267.49 124.77  652.09 270.14 128.45  652.14 0.547 0.61   3.63  31.86  33.64 2 3939     1266   2583 195.64   1 1.000  536354303 -4 0.457   23.80 -124.75  54.841 247.873  -2
   0  -4  12 129.016  14.261   1 0.84125-0.84125-0.54013 0.26018 0.02351 0.47392  0 267.49 124.77  652.09 266.89 123.96  652.15 0.547 0.61   3.63  31.86  33.64 2 4016     1266   2583 195.64   1 1.000  536350219  2 0.457   20.53 -129.16  54.841 247.873   1
   0   4 -12 135.659  13.290   1-0.84209 0.84209 0.53877-0.25889-0.02479-0.47314  0 268.20 384.96   52.53 268.20 384.80   52.47 0.549 0.95   0.29  31.86 213.77 2 4018      666   2581  15.74   1 1.000  536350219 -2 0.458   23.37  130.43  54.841 247.873   1
   0   4  12 142.891  14.408   3-0.85671 0.85671 0.51441-0.23451 0.03788 0.45941  0 156.58 334.45  297.22 156.34 334.35  297.41 0.619 0.90   7.95 316.31 212.12 2 4015      606   2555  89.22   1 0.996  536350219  2 0.515  -87.99   80.82  54.841 250.909   1
   0  -4 -12  56.517  10.778   3 0.85863-0.85863 0.23108-0.51104-0.45755-0.03980  0 153.70 343.27  301.35 153.58 343.36  301.35 0.609 0.93   7.98 316.31 213.36 2 4015      468   2585  90.40   1 0.998  536350219 -2 0.507  -90.81   89.63  54.841 250.909   2
   0  -4  12  66.616   7.461   1-0.22596 0.22597 0.67188-0.95171 0.70536-0.20779  0 346.50  22.80  415.74 346.57  22.65  415.87 0.318 0.97   2.31  31.86 322.74 2 4016     1167   2457 124.76   1 1.000  536350219  2 0.269   99.05 -230.04  54.841 247.873   2
   0  -4  12  89.158  13.918   2-0.58633 0.58632 0.52102-0.80064 0.62028-0.12325  0 210.77 402.01  187.91 210.75 401.96  188.13 0.621 0.85   4.90  22.63  90.27 3 4012      489   2554  56.44   1 1.000  536350219  2 0.519  -33.69  147.70  54.841 188.631   2
   0   4  12  59.924  11.750   1 0.72862-0.72862 0.68260-0.40276-0.05620 0.55399  0 246.08 175.81  165.04 246.01 175.71  165.04 0.621 0.90   0.92  31.86 247.53 2 4017      385   2644  49.51   1 1.000  536350219  2 0.514    0.14  -77.52  54.841 247.873   2
   0   4  12  92.874  10.546   2-0.16402 0.16401 0.96287-0.68318-0.21443 0.71159  0 171.52 301.16  397.41 171.50 301.08  397.16 0.478 0.90   6.06  22.63 153.25 3 4013      575   2628 119.15   1 0.969  536350219  2 0.397  -73.31   47.62  54.841 188.631   2
   0  -4 -13-2.37733  3.8619   1-0.74247 0.74249 0.39001-0.66984-0.54463 0.00537  0 226.39 187.35  159.53 226.34 187.37  158.89 0.685-0.20   0.89  31.86 245.87 2 4274      260   2638  47.67   1 1.000  536350220 -2 0.556  -19.34  -65.85  54.841 247.873   1
   0  -4 -13 0.27818  3.5247   2 0.11009-0.11008 0.70011-0.97980-0.70549 0.16695  0 155.41 303.12  413.39 155.09 303.01  412.80 0.513 0.33   6.15  22.63 158.05 3 4269      392   2630 123.84   1 0.974  536350220 -2 0.418  -89.35   49.71  54.841 188.631   1
   0  -4  13-1.76220  3.3820   1 0.84272-0.84272-0.53448 0.25453 0.06449 0.47438  0 249.46 121.01  660.77 249.49 121.54  660.06 0.602-0.39   3.67  31.86  36.24 2 4272      374   2607 198.02   1 1.000  536350220  2 0.491    3.17 -131.93  54.841 247.873   1
   0  -4  13 1.60344  4.3512   3-0.66156 0.66155 0.46863-0.74844 0.58543-0.04676  0 152.63 121.60  184.04 152.27 122.37  184.48 0.605 0.15   7.33 316.31 178.17 2 4270      402   2573  55.34   1 1.000  536350220  2 0.495  -93.13 -130.73  54.841 250.909   1
   0   4 -13-0.21056  4.1512   1-0.84352 0.84352 0.53306-0.25318-0.06575-0.47368  0 251.07 387.73   60.34 250.74 387.41   60.38 0.602 0.38   0.34  31.86 216.12 2 4275      376   2528  18.11   1 1.000  536350220 -2 0.492    6.38  133.27  54.841 247.873   1
   0   4  13-2.03764  3.7909   3-0.85294 0.85294 0.51680-0.23690 0.07357 0.46517  0 173.88 331.71  290.12 174.16 331.57  290.55 0.675-0.38   7.91 316.31 209.99 2 4271      349   2560  87.16   1 1.000  536350220  2 0.549  -70.77   78.00  54.841 250.909   1
   0  -4 -13-1.98626  3.8560   3 0.85829-0.85829 0.22714-0.50710-0.46016-0.07863  0 167.04 355.56  300.43 166.99 355.81  300.45 0.649-0.07   7.97 316.31 213.09 2 4272      357   2567  90.13   1 1.000  536350220 -2 0.529  -77.49  101.77  54.841 250.909   2
   0  -4  13 2.41382  3.4685   1-0.20353 0.20354 0.68617-0.96601 0.69839-0.15935  2 336.08   7.01  410.24 335.86   6.37  410.62 0.343 0.49   2.28  31.86 321.08 2 4273      956   2432 123.19   1 0.786  536350220  2 0.285   88.54 -245.65  54.841 247.873   2
   0  -4  13-1.11465  3.7854   2-0.58580 0.58580 0.52716-0.80677 0.61558-0.07714  0 193.19 407.60  189.38 193.38 407.36  189.62 0.665-0.19   4.90  22.63  90.71 3 4268      404   2521  56.88   1 1.000  536350220  2 0.545  -51.03  153.32  54.841 188.631   2
   0   4  13 0.90285  4.3479   1 0.70919-0.70918 0.70463-0.42480-0.02342 0.56269  0 233.21 163.54  173.56 232.76 163.58  173.45 0.661 0.20   0.97  31.86 250.08 2 4274      358   2602  52.04   1 1.000  536350220  2 0.538  -12.70  -89.62  54.841 247.873   2
   0   4  13 0.11800  3.5083   2-0.20841 0.20839 0.96500-0.68530-0.15920 0.69781  0 154.80 304.12  383.27 155.31 304.39  383.54 0.516 0.23   5.98  22.63 149.00 3 4270      336   2605 115.06   1 1.000  536350220  2 0.419  -89.96   50.70  54.841 188.631   2
   0  -4 -14 139.912  15.918   1-0.74204 0.74205 0.38958-0.66942-0.54553-0.03521  0 209.06 189.66  159.04 209.04 189.72  159.10 0.745 0.91   0.89  31.86 245.73 2 4535      495   2653  47.73   1 1.000  536350221 -2 0.591  -36.61  -63.46  54.841 247.873   1
   0  -4 -14 100.639  11.706   2 0.10110-0.10109 0.70806-0.98774-0.69888 0.11891  0 138.10 305.80  415.51 138.05 305.60  415.43 0.551 0.88   6.16  22.63 158.68 3 4530      558   2574 124.63   1 1.000  536350221 -2 0.439 -106.54   52.55  54.841 188.631   1
   0  -4  14 139.661  15.068   1 0.84278-0.84278-0.52835 0.24838 0.10282 0.47753  0 231.82 119.15  667.49 231.83 118.94  667.47 0.658 0.93   3.71  31.86  38.26 2 4533      664   2654 200.24   1 1.000  536350221  2 0.525  -14.39 -133.69  54.841 247.873   1
   0  -4  14 119.445  13.974   3-0.66268 0.66269 0.46909-0.74888 0.58379-0.00372  0 170.79 121.16  184.79 170.61 121.21  184.87 0.661 0.95   7.33 316.31 178.39 2 4531      620   2575  55.46   1 1.000  536350221  2 0.529  -75.01 -131.35  54.841 250.909   1
   0   4 -14 113.587  13.522   1-0.84355 0.84356 0.52688-0.24698-0.10404-0.47687  0 233.12 390.46   67.84 233.07 390.18   67.79 0.658 0.93   0.38  31.86 218.36 2 4536      589   2520  20.34   1 1.000  536350221 -2 0.525  -11.44  136.17  54.841 247.873   1
   0   4  14 149.597  16.298   3-0.84832 0.84832 0.51847-0.23855 0.10747 0.47269  0 192.05 328.87  284.02 191.94 328.94  284.00 0.735 0.92   7.88 316.31 208.16 2 4532      524   2590  85.20   1 0.997  536350221  2 0.584  -52.73   75.10  54.841 250.909   1
   0  -4 -14  57.781  11.998   3 0.85779-0.85780 0.22081-0.50072-0.46414-0.11602  0 180.49 368.31  298.93 180.46 368.52  299.03 0.690 0.89   7.96 316.31 212.64 2 4532      400   2579  89.71   1 1.000  536350221 -2 0.551  -64.00  114.36  54.841 250.909   2
   0  -4  14 116.942  14.312   2-0.58551 0.58552 0.53037-0.80998 0.61310-0.03324  0 175.77 412.92  190.20 175.62 413.02  190.40 0.711 0.86   4.91  22.63  90.96 3 4529      603   2474  57.12   1 1.000  536350221  2 0.571  -68.36  158.70  54.841 188.631   2
   0   4  14  54.042  11.497   1 0.68894-0.68894 0.72477-0.44492 0.00855 0.57219  0 219.42 151.33  181.40 219.24 151.12  181.63 0.705 0.85   1.01  31.86 252.43 2 4535      443   2582  54.49   1 1.000  536350221  2 0.560  -26.54 -101.65  54.841 247.873   2
   0   4  14  86.907  12.547   2-0.24836 0.24836 0.96276-0.68306-0.10680 0.68684  0 138.46 307.81  371.20 138.42 307.87  370.87 0.556 0.87   5.92  22.63 145.37 3 4530      580   2533 111.26   1 0.995  536350221  2 0.443 -106.18   54.55  54.841 188.631   2
   0   6  13  -2.094  10.228   1 0.74368-0.74366 0.66332-0.24354-0.08333 0.62262  0 191.07 192.73  159.41 190.47 194.84  158.07 0.807-0.04   0.89  31.86 245.84 2 4808      748   2588  47.42   1 1.000  536352268  2 0.625  -55.15  -58.26  54.841 247.873  -2
   0  -4 -15  -2.094  10.228   1-0.74054 0.74052 0.38812-0.66799-0.54860-0.07364  0 191.07 192.73  159.41 191.48 192.02  159.81 0.807-0.04   0.89  31.86 245.84 2 4800      748   2588  47.94   1 1.000  536350222 -2 0.625  -54.16  -61.08  54.841 247.873   1
   0  -4  15 0.98002  4.9770   1 0.84167-0.84166-0.52180 0.24184 0.13898 0.48283  0 214.01 116.07  674.08 213.87 116.15  674.50 0.716-0.07   3.75  31.86  40.24 2 4797      422   2593 202.35   1 1.000  536350222  2 0.558  -32.11 -136.73  54.841 247.873   1
   0  -4  15-0.93639  4.4350   3-0.66199 0.66199 0.46881-0.74861 0.58480 0.03672  0 189.10 119.41  184.55 189.10 119.70  184.63 0.720 0.05   7.33 316.31 178.32 2 4795      407   2533  55.39   1 1.000  536350222  2 0.562  -56.92 -133.18  54.841 250.909   1
   0   4 -15 2.10327  5.2737   1-0.84241 0.84242 0.52029-0.24039-0.14018-0.48222  0 215.73 393.39   74.46 215.16 393.34   74.81 0.715 0.37   0.42  31.86 220.35 2 4801      383   2512  22.44   1 1.000  536350222 -2 0.558  -28.77  139.15  54.841 247.873   1
   0  -6 -13   3.493  10.504   3 0.84189-0.84188 0.11964-0.53952-0.52622-0.01250  0 210.34 324.86  277.33 211.05 322.79  276.15 0.800 0.03   7.84 316.31 206.15 2 4805      796   2545  82.84   1 1.000  536352268 -2 0.619  -33.87   68.87  54.841 250.909  -2
   0   4  15  -0.363  10.504   3-0.84297 0.84296 0.51945-0.23955 0.13992 0.48169  0 210.34 324.86  277.33 209.72 326.54  277.72 0.800 0.03   7.84 316.31 206.15 2 4796      796   2545  83.32   1 1.000  536350222  2 0.619  -35.16   72.63  54.841 250.909   1
   0  -4  15 0.27132  4.7041   2-0.58545 0.58545 0.53105-0.81066 0.61257 0.00872  0 157.14 419.11  190.65 157.26 418.95  190.56 0.760 0.01   4.91  22.63  91.09 3 4793      444   2470  57.17   1 1.000  536350222  2 0.596  -86.92  165.01  54.841 188.631   2
   0  -4 -16  92.326  16.899   1-0.73813 0.73810 0.38576-0.66563-0.55350-0.11022  0 173.39 194.26  160.95 173.43 194.18  160.95 0.869 0.88   0.90  31.86 246.30 2 5067      399   2558  48.28   1 0.996  536350223 -2 0.657  -72.10  -58.76  54.841 247.873   1
   0  -4 -16  94.565  13.881   2 0.09236-0.09237 0.71560-0.99529-0.69238 0.02955  0 101.67 311.65  418.07 101.74 311.44  417.98 0.633 0.90   6.18  22.63 159.46 3 5061      609   2525 125.39   1 1.000  536350223 -2 0.482 -142.71   58.39  54.841 188.631   1
   0  -4  16 122.567  15.311   1 0.83955-0.83956-0.51487 0.23488 0.17338 0.48986  0 195.58 113.16  681.11 195.62 112.87  681.22 0.775 0.94   3.79  31.86  42.35 2 5065      567   2500 204.36   1 1.000  536350223  2 0.590  -50.50 -139.44  54.841 247.873   1
   0  -4  16 121.973  18.083   3-0.65978 0.65978 0.46791-0.74771 0.58801 0.07494  0 207.57 118.03  183.86 207.46 118.07  183.87 0.782 0.96   7.32 316.31 178.11 2 5062      581   2562  55.16   1 1.000  536350223  2 0.594  -38.52 -134.74  54.841 250.909   1
   0   4 -16 127.276  17.621   1-0.84025 0.84026 0.51333-0.23344-0.17455-0.48936  0 197.01 396.92   81.50 196.78 396.82   81.52 0.775 0.93   0.46  31.86 222.46 2 5069      572   2490  24.46   1 1.000  536350223 -2 0.590  -47.31  142.71  54.841 247.873   1
   0   4  16 117.170  17.993   3-0.83691 0.83689 0.51991-0.24000 0.17113 0.49194  0 227.66 324.23  271.58 227.53 324.28  271.65 0.862 0.94   7.81 316.31 204.43 2 5063      497   2518  81.49   1 1.000  536350223  2 0.650  -17.31   70.19  54.841 250.909   1
   0  -4 -16  57.382  13.013   3 0.85579-0.85579 0.20243-0.48234-0.47607-0.18700  0 208.32 394.87  294.58 208.22 394.85  294.83 0.776 0.93   7.94 316.31 211.33 2 5063      486   2508  88.45   1 1.000  536350223 -2 0.590  -36.14  140.64  54.841 250.909   2
   0  -4  16  96.285  16.219   2-0.58559 0.58559 0.52952-0.80913 0.61376 0.04895  0 138.05 425.34  189.95 138.11 425.18  190.19 0.810 0.88   4.91  22.63  90.88 3 5060      541   2468  57.06   1 1.000  536350223  2 0.621 -105.88  171.37  54.841 188.631   2
   0   4  16  57.082  12.720   1 0.64613-0.64612 0.75997-0.48015 0.07042 0.59328  0 191.02 125.04  197.49 191.01 124.83  197.49 0.793 0.83   1.10  31.86 257.26 2 5067      484   2524  59.25   1 1.000  536350223  2 0.603  -55.00 -127.62  54.841 247.873   2
   0   4  16  78.321  13.308   2-0.31714 0.31712 0.94833-0.66859-0.00959 0.67263  0 102.37 315.39  347.95 102.37 315.76  347.83 0.642 0.91   5.79  22.63 138.38 3 5063      581   2509 104.35   1 1.000  536350223  2 0.489 -141.99   62.10  54.841 188.631   2
   0   7  14   1.167  10.885   1 0.73660-0.73659 0.67266-0.18292-0.07038 0.65113  0 155.31 197.07  161.49 154.19 197.86  161.41 0.934 0.52   0.90  31.86 246.46 2 5344      645   2507  48.42   1 1.000  536353293  2 0.688  -91.10  -54.99  54.841 247.873  -2
   0  -4 -17   3.953  10.885   1-0.73489 0.73487 0.38261-0.66247-0.55996-0.14524  0 155.31 197.07  161.49 154.90 196.17  162.45 0.934 0.52   0.90  31.86 246.46 2 5337      645   2507  48.74   1 1.000  536350224 -2 0.688  -90.41  -56.68  54.841 247.873   1
   0  -4  17-3.56257  4.3576   1 0.83652-0.83653-0.50761 0.22763 0.20630 0.49840  0 177.35 110.40  686.53 176.79 109.34  687.68 0.838-0.25   3.82  31.86  43.97 2 5335      425   2493 206.30   1 1.000  536350224  2 0.622  -68.55 -142.06  54.841 247.873   1
   0  -4  17 0.52420  6.0006   3-0.65625 0.65626 0.46649-0.74628 0.59307 0.11131  0 226.69 116.08  182.38 225.94 116.05  182.65 0.846 0.29   7.32 316.31 177.67 2 5332      429   2562  54.80   1 1.000  536350224  2 0.625  -19.51 -136.74  54.841 250.909   1
   0   4 -17 1.58663  5.6099   1-0.83720 0.83721 0.50603-0.22615-0.20745-0.49794  0 178.20 400.17   87.34 177.98 400.56   87.98 0.838 0.24   0.49  31.86 224.22 2 5339      401   2464  26.39   1 1.000  536350224 -2 0.622  -65.95  146.07  54.841 247.873   1
   0  -7 -14   6.419  11.405   3 0.82938-0.82938 0.06825-0.55809-0.55450-0.02566  0 246.09 321.13  265.07 246.50 319.50  264.69 0.932 0.07   7.78 316.31 202.48 2 5342      654   2527  79.41   1 1.000  536353293 -2 0.684    1.34   65.36  54.841 250.909  -2
   0   4  17  -2.263  11.405   3-0.83020 0.83021 0.51984-0.23996 0.20131 0.50317  0 246.09 321.13  265.07 245.52 322.15  265.74 0.932 0.07   7.78 316.31 202.48 2 5333      654   2527  79.72   1 1.000  536350224  2 0.684    0.38   67.99  54.841 250.909   1
   0  -4  17 5.13564  6.5203   2-0.58591 0.58590 0.52601-0.80563 0.61646 0.08766  0 118.13 431.90  189.53 118.06 431.86  189.34 0.863 0.49   4.91  22.63  90.76 3 5330      499   2438  56.80   1 1.000  536350224  2 0.645 -125.61  177.95  54.841 188.631   2
   0  -4 -18 0.01636 6.32827   1-0.73089 0.73090 0.37877-0.65861-0.56774-0.17894  0 135.61 198.03  164.67 135.89 198.12  164.28 1.003-0.11   0.92  31.86 247.41 2 5610      365   2514  49.28   1 0.991  536350225 -2 0.719 -109.59  -54.68  54.841 247.873   1
   0  -4 -18 0.98430  5.0200   2 0.09359-0.09359 0.71455-0.99423-0.69330-0.05237  0  61.37 316.96  417.52  61.77 317.06  417.62 0.721 0.19   6.17  22.63 159.29 3 5603      464   2467 125.29   1 1.000  536350225 -2 0.522 -182.72   64.04  54.841 188.631   1
   0  -4  18-0.92425  6.0306   3-0.65158 0.65157 0.46457-0.74438 0.59969 0.14614  0 244.25 114.29  182.11 244.64 113.74  181.06 0.914 0.10   7.31 316.31 177.59 2 5604      433   2527  54.32   1 1.000  536350225  2 0.658   -2.06 -138.58  54.841 250.909   1
   0   4 -18 3.85739  6.2159   1-0.83332 0.83332 0.49839-0.21850-0.23913-0.50777  0 158.63 405.03   94.99 158.81 404.68   94.25 0.900 0.34   0.53  31.86 226.51 2 5611      429   2407  28.27   1 1.000  536350225 -2 0.650  -85.52  151.05  54.841 247.873   1
   0   4  18 3.78238  6.7406   3-0.82291 0.82291 0.51926-0.23937 0.23064 0.51529  0 263.96 319.98  260.17 263.69 320.12  259.97 1.000 0.43   7.75 316.31 201.01 2 5605      287   2493  77.99   1 0.992  536350225  2 0.714   18.69   65.75  54.841 250.909   1
   0  -4 -18-2.82126  5.6173   3 0.85239-0.85240 0.17718-0.45708-0.49197-0.25396  0 237.09 423.75  289.52 237.24 423.25  289.09 0.868 0.02   7.91 316.31 209.81 2 5605      490   2468  86.73   1 1.000  536350225 -2 0.626   -7.43  169.17  54.841 250.909   2
   0  -4  18 4.75005  7.4502   2-0.58636 0.58636 0.52073-0.80034 0.62050 0.12503  0  96.24 438.76  187.36  97.01 438.84  188.06 0.916 0.41   4.89  22.63  90.10 3 5602      437   2418  56.42   1 1.000  536350225  2 0.667 -147.28  184.84  54.841 188.631   2
   0   4  18-2.13056  5.3252   1 0.60038-0.60037 0.78908-0.50924 0.13002 0.61662  0 161.65  96.11  212.22 160.53  95.91  212.88 0.887-0.21   1.18  31.86 261.68 2 5609      408   2462  63.86   1 1.000  536350225  2 0.642  -84.24 -156.15  54.841 247.873   2
   0   4  18 3.71849  5.6432   2-0.37383 0.37380 0.92414-0.64438 0.07882 0.66712  0  62.75 323.52  327.18  62.67 323.38  327.11 0.734 0.48   5.67  22.63 132.13 3 5604      507   2444  98.13   1 1.000  536350225  2 0.532 -181.32   70.55  54.841 188.631   2
   0   8  15   0.741  10.296   1 0.72684-0.72683 0.68475-0.12506-0.05310 0.67533  0 116.45 200.26  166.16 115.93 200.60  165.84 1.073-0.07   0.93  31.86 247.86 2 5888      419   2466  49.75   1 1.000  536354318  2 0.749 -129.17  -52.05  54.841 247.873  -2
   0  -4 -19   0.741  10.296   1-0.72620 0.72619 0.37429-0.65415-0.57666-0.21150  0 116.45 200.26  166.16 116.25 200.05  166.38 1.073-0.07   0.93  31.86 247.86 2 5884      419   2466  49.91   1 1.000  536350226 -2 0.749 -128.86  -52.61  54.841 247.873   1
   0  -4  19-4.28966  4.8633   3-0.64587 0.64587 0.46221-0.74202 0.60763 0.17962  0 263.29 111.68  180.06 263.57 111.22  179.14 0.983-0.29   7.30 316.31 176.97 2 5878      387   2467  53.74   1 1.000  536350226  2 0.687   16.85 -141.33  54.841 250.909   1
   0   4 -19 0.53689  6.6979   1-0.82873 0.82872 0.49038-0.21052-0.26971-0.51856  0 139.67 408.88   99.54 138.99 409.35  100.38 0.969-0.06   0.56  31.86 227.87 2 5885      446   2449  30.11   1 1.000  536350226 -2 0.681 -104.38  154.97  54.841 247.873   1
   0  -8 -15   1.823  11.129   3 0.81457-0.81457 0.01873-0.57855-0.57976-0.04186  0 282.62 317.78  253.73 282.66 316.60  253.70 1.075-0.23   7.71 316.31 199.08 2 5885      532   2490  76.11   1 1.000  536354318 -2 0.745   37.34   62.32  54.841 250.909  -2
   0   4  19   1.823  11.129   3-0.81499 0.81499 0.51827-0.23836 0.25920 0.52818  0 282.62 317.78  253.73 282.05 318.18  254.30 1.075-0.23   7.71 316.31 199.08 2 5879      532   2490  76.29   1 1.000  536350226  2 0.745   36.74   63.89  54.841 250.909   1
   0  -4  19 0.45193  6.1420   2-0.58690 0.58690 0.51383-0.79344 0.62572 0.16124  0  74.76 446.24  186.59  74.73 446.16  186.39 0.973-0.24   4.89  22.63  89.87 3 5875      537   2394  55.92   1 1.000  536350226  2 0.691 -168.50  192.38  54.841 188.631   2
   0  -4 -20 121.608  21.239   1-0.72085 0.72085 0.36922-0.64907-0.58656-0.24305  0  96.09 201.90  168.59  95.77 201.84  168.74 1.147 0.91   0.94  31.86 248.59 2 6160      497   2486  50.62   1 0.992  536350227 -2 0.778 -148.85  -50.61  54.841 247.873   1
   0  -4 -20 100.203  16.161   2 0.10265-0.10265 0.70670-0.98638-0.70003-0.12849  0  17.45 322.74  415.07  17.04 322.65  414.98 0.813 0.88   6.16  22.63 158.56 3 6152      682   2415 124.49   1 1.000  536350227 -2 0.558 -226.30   69.93  54.841 188.631   1
   0  -4  20 166.991  20.733   3-0.63921 0.63920 0.45944-0.73925 0.61671 0.21196  0 282.87 108.32  176.80 282.92 108.33  176.93 1.051 0.93   7.29 316.31 176.00 2 6153      598   2450  53.08   1 0.998  536350227  2 0.713   36.22 -144.80  54.841 250.909   1
   0   4 -20 156.450  22.728   1-0.82336 0.82336 0.48207-0.20222-0.29947-0.53027  0 118.31 414.50  106.34 118.23 414.52  106.37 1.036 0.94   0.59  31.86 229.92 2 6160      605   2405  31.91   1 1.000  536350227 -2 0.707 -125.52  160.60  54.841 247.873   1
   0   4  20 154.079  23.409   3-0.80674 0.80674 0.51639-0.23654 0.28725 0.54149  0 300.85 316.37  248.73 300.84 316.46  248.74 1.147 0.84   7.68 316.31 197.58 2 6154      518   2467  74.62   1 1.000  536350227  2 0.773   55.36   61.98  54.841 250.909   1
   0  -4 -20  66.796  15.753   3 0.84715-0.84715 0.14588-0.42579-0.51094-0.31787  0 267.76 454.73  281.88 267.88 454.83  282.03 0.959 0.92   7.87 316.31 207.52 2 6154      638   2456  84.61   1 1.000  536350227 -2 0.655   23.26  199.70  54.841 250.909   2
   0  -4  20 118.959  20.051   2-0.58748 0.58749 0.50543-0.78504 0.63198 0.19638  0  51.41 453.74  184.26  51.25 453.83  184.38 1.030 0.90   4.88  22.63  89.17 3 6151      702   2393  55.31   1 1.000  536350227  2 0.711 -191.71  199.99  54.841 188.631   2
   0   4  20  62.649  15.191   1 0.55148-0.55146 0.81276-0.53292 0.18785 0.64178  0 127.95  63.63  227.73 127.49  63.14  228.03 0.984 0.85   1.27  31.86 266.33 2 6159      673   2416  68.41   1 1.000  536350227  2 0.674 -117.92 -188.14  54.841 247.873   2
   0   4  20 100.469  16.750   2-0.42126 0.42128 0.89266-0.61289 0.16030 0.66850  0  18.39 330.95  308.15  18.15 331.20  308.00 0.831 0.87   5.56  22.63 126.42 3 6154      661   2422  92.40   1 1.000  536350227  2 0.571 -225.29   78.09  54.841 188.631   2
   0  -5   0 0.93907  1.8464   1 0.02149-0.02149-0.17491-0.17489-0.98435 0.98435  0 401.22 118.64  370.30 400.80 118.65  369.30 0.197 0.37   2.06  31.86 309.10 2 2461      630   2760 110.79   1 1.000  536351231 -4 0.184  153.99 -135.19  54.841 247.873   1
   0  -5   0-0.33050  2.5305   2 0.57235-0.57234-0.17477-0.17476-0.80117 0.80118  0 290.17 342.47  212.87 290.17 342.05  212.76 0.354-0.21   5.04  22.63  97.77 3 2459      326   3015  63.83   1 0.998  536351231 -4 0.325   44.93   88.03  54.841 188.631   1
   0  -5   0 0.43995  2.3501   1-0.82823 0.82822-0.17494-0.17495 0.53239-0.53240  0 351.29 174.75  626.99 351.42 174.82  627.83 0.318-0.14   3.49  31.86  26.11 2 2461      343   2904 188.35   1 0.997  536351231 -4 0.293  104.64  -79.13  54.841 247.873   2
   0  -5   0 2.54524  3.2347   2-0.43468 0.43467-0.17483-0.17482 0.88345-0.88346  0 384.02 410.71   38.45 383.83 410.66   38.57 0.335 0.18   4.07  22.63  45.34 3 2460      412   2732  11.57   1 0.993  536351231 -4 0.312  138.59  155.16  54.841 188.631   2
   0  -5   0 0.19204  2.4150   3 0.73124-0.73126-0.17491-0.17486-0.65931 0.65930  0  40.05 172.02  209.94  39.92 172.55  210.62 0.316-0.24   7.47 316.31 185.94 2 2461      399   2791  63.19   1 1.000  536351231 -4 0.295 -204.74  -79.92  54.841 250.909   2
   0   5   0 3.27964  2.9694   1 0.82886-0.82885 0.17485 0.17486-0.53143 0.53144  0 352.18 332.67   27.74 352.24 332.58   28.02 0.318 0.44   0.16  31.86 206.33 2 2460      308   2871   8.40   1 1.000  536351231  4 0.293  106.49   77.84  54.841 247.873   2
   0   5   0 0.25640  2.1258   2-0.55800 0.55800 0.17477 0.17477 0.81123-0.81123  0 461.33  87.44  112.22 460.90  87.32  111.51 0.338 0.04   4.48  22.63  67.52 3 2459      449   2635  33.45   1 1.000  536351231  4 0.318  213.52 -166.62  54.841 188.631   2
   0  -5  -1  3262.6    37.6   1-0.15624 0.15625-0.06049-0.28930-0.98586 0.94440  0 394.66 122.18  328.92 394.57 122.18  328.87 0.212 0.99   1.83  31.86 296.69 2 2478    18143   3009  98.66   1 1.000  536351232 -2 0.197  147.48 -131.64  54.841 247.873   1
   0  -5  -1  3168.3    48.0   2 0.55352-0.55352-0.07897-0.27057-0.82908 0.78766  0 283.18 333.04  232.09 283.21 333.13  232.27 0.347 0.91   5.14  22.63 103.55 3 2476    10951   3048  69.68   1 0.983  536351232 -2 0.319   37.93   78.68  54.841 188.631   1
   0  -3   7 723.235  41.373   1-0.22790 0.22790 0.67061-0.88049 0.70593-0.41569  0 402.73 115.10  413.21 401.64 113.04  416.33 0.193 0.76   2.30  31.86 321.98 2 2520    26241   2845 124.90   1 1.000  536349190  2 0.180  154.36 -140.76  54.841 247.873  -2
   0  -5   1  3364.9    41.4   1 0.20992-0.20991-0.28811-0.06169-0.93431 0.97577  0 402.73 115.10  413.21 402.98 115.54  412.42 0.193 0.76   2.30  31.86 321.98 2 2478    26241   2845 123.73   1 1.000  536351232  2 0.180  155.71 -138.29  54.841 247.873   1
   0  -3   7  1347.2    55.2   2-0.58495 0.58495 0.53613-0.74584 0.60860-0.31868  0 296.03 352.92  192.88 294.98 354.58  191.81 0.366 0.81   4.92  22.63  91.76 3 2517    13333   2953  57.54   1 1.000  536349190  2 0.336   49.77  100.02  54.841 188.631  -2
   0  -5   1  2645.6    55.2   2 0.58367-0.58366-0.26804-0.08147-0.76648 0.80790  0 296.03 352.92  192.88 296.42 352.23  193.53 0.366 0.81   4.92  22.63  91.76 3 2476    13333   2953  58.06   1 1.000  536351232  2 0.336   51.19   97.68  54.841 188.631   1
   0  -5  -1  1670.7    34.0   3 0.76748-0.76750-0.10240-0.24740-0.63284 0.59139  0  49.33 186.76  226.74  49.07 187.02  226.91 0.337 0.95   7.56 316.31 190.98 2 2478     6244   2858  68.07   1 1.000  536351232 -2 0.313 -195.43  -65.43  54.841 250.909   2
   0  -5  -2 0.44411  1.9842   1-0.30468 0.30469 0.04092-0.39073-0.95157 0.86862  0 384.76 126.45  293.65 385.11 126.02  293.87 0.234 0.04   1.63  31.86 286.11 2 2529      550   2735  88.16   1 1.000  536351233 -2 0.216  137.66 -127.37  54.841 247.873   1
   0  -5  -2-0.34336  2.2938   2 0.52890-0.52889 0.01650-0.36609-0.84853 0.76567  0 275.30 325.43  251.56 275.43 325.44  251.59 0.345-0.20   5.25  22.63 109.40 3 2527      284   2850  75.48   1 1.000  536351233 -2 0.315   30.04   71.14  54.841 188.631   1
   0  -5   2-1.91268  1.4726   1 0.38233-0.38233-0.38397 0.03419-0.84047 0.92339  0 400.67 112.86  454.40 400.77 112.91  454.21 0.197-0.36   2.53  31.86 334.33 2 2529      667   2740 136.26   1 1.000  536351233  2 0.183  153.39 -140.94  54.841 247.873   1
   0  -5   2-0.51319  2.2330   2 0.58867-0.58868-0.35652 0.00700-0.72550 0.80833  0 302.24 364.01  174.71 301.97 363.65  174.78 0.377-0.07   4.82  22.63  86.30 3 2527      304   2806  52.43   1 0.997  536351233  2 0.346   57.07  109.34  54.841 188.631   1
   0  -5  -2-1.89588  2.2436   1-0.84231 0.84232-0.29211-0.05783 0.45298-0.53587  0 335.25 198.82  655.75 335.18 199.87  655.02 0.361-0.32   3.65  31.86  34.74 2 2530      274   2932 196.51   1 0.980  536351233 -2 0.330   88.94  -55.15  54.841 247.873   2
   0  -5  -2 0.35607  2.4308   3 0.79362-0.79361-0.04091-0.30890-0.60703 0.52417  0  59.22 201.05  240.28  58.89 200.95  240.59 0.359-0.15   7.64 316.31 195.04 2 2529      389   2771  72.18   1 1.000  536351233 -2 0.333 -185.53  -51.25  54.841 250.909   2
   0  -5   2-1.64123  1.8561   1-0.79278 0.79278-0.04059-0.30922 0.60816-0.52524  0 364.10 149.07  596.57 363.87 148.80  597.56 0.286-0.51   3.32  31.86  16.98 2 2529      388   2783 179.27   1 1.000  536351233  2 0.263  117.24 -104.82  54.841 247.873   2
   0  -5   2-0.54553  2.7235   2-0.51413 0.51414 0.01858-0.36816 0.85751-0.77468  0 358.56 405.25   78.77 357.80 405.07   79.09 0.365-0.00   4.29  22.63  57.46 3 2527      325   2734  23.73   1 1.000  536351233  2 0.338  113.21  149.94  54.841 188.631   2
   0  -5   2-0.58765  2.1049   3 0.61653-0.61653-0.35161 0.00185-0.70446 0.78733  0  24.67 142.85  168.99  24.26 142.49  169.43 0.283-0.14   7.24 316.31 173.65 2 2529      449   2664  50.83   1 1.000  536351233  2 0.264 -220.15 -108.82  54.841 250.909   2
   0   5  -2-1.59178  2.1319   2-0.58592 0.58591 0.35700-0.00748 0.72750-0.81034  0 491.46  86.39  149.69 491.79  86.28  150.45 0.364-0.23   4.68  22.63  78.78 3 2527      407   2582  45.13   1 1.000  536351233 -2 0.342  243.43 -167.75  54.841 188.631   2
   0   5   2 0.17675  2.6112   1 0.84300-0.84301 0.29194 0.05790-0.45180 0.53477  0 335.49 307.57   54.48 335.75 307.58   55.17 0.361 0.02   0.31  31.86 214.36 2 2529      271   2889  16.55   1 1.000  536351233  2 0.331   89.78   53.00  54.841 247.873   2
   0   5   2-1.10842  1.8837   2-0.50032 0.50034-0.02049 0.37004 0.86560-0.78277  0 436.25  81.56   71.16 436.04  81.69   70.98 0.328-0.19   4.25  22.63  55.18 3 2527      372   2617  21.29   1 1.000  536351233  2 0.306  188.52 -172.28  54.841 188.631   2
   0  -5  -3 155.802   9.564   1-0.41879 0.41879 0.12300-0.47283-0.89971 0.77527  0 373.27 129.89  265.26 373.30 129.94  265.24 0.261 0.99   1.48  31.86 277.59 2 2612     1215   2765  79.57   1 1.000  536351234 -2 0.241  126.27 -123.93  54.841 247.873   1
   0  -5  -3 116.746   9.829   2 0.49818-0.49817 0.10894-0.45852-0.86021 0.73592  0 266.87 319.00  270.36 266.89 319.08  270.44 0.346 0.84   5.35  22.63 115.05 3 2610      719   2880  81.13   1 0.970  536351234 -2 0.315   21.60   64.76  54.841 188.631   1
   0  -4   6 425.013  17.437   1-0.52596 0.52596 0.41130-0.69114 0.74444-0.49568  0 393.59 109.98  492.34 393.56 109.59  492.66 0.213 0.89   2.74  31.86 345.72 2 2634     4599   2661 147.80   1 1.000  536350213  2 0.197  146.30 -144.17  54.841 247.873  -2
   0  -5   3 250.322  17.437   1 0.52074-0.52074-0.45409 0.10430-0.72294 0.84732  0 393.59 109.98  492.34 394.46 110.80  491.44 0.213 0.89   2.74  31.86 345.72 2 2612     4599   2661 147.43   1 1.000  536351234  2 0.197  147.21 -142.96  54.841 247.873   1
   0  -4   6 571.688  26.671   2-0.58770 0.58770 0.38312-0.66272 0.71262-0.46412  0 306.54 377.33  156.24 306.24 377.50  156.23 0.397 0.79   4.72  22.63  80.75 3 2632     3009   2809  46.87   1 1.000  536350213  2 0.363   61.18  122.75  54.841 188.631  -2
   0  -5   3 280.134  26.671   2 0.58734-0.58734-0.43865 0.08914-0.68016 0.80441  0 306.54 377.33  156.24 306.94 376.21  156.76 0.397 0.79   4.72  22.63  80.75 3 2610     3009   2809  47.03   1 1.000  536351234  2 0.363   61.86  121.46  54.841 188.631   1
   0   5   3 171.375   9.697   3-0.75962 0.75962 0.38365-0.03362-0.52515 0.64949  0   7.21 398.22  410.70   7.04 398.11  411.03 0.244 0.96   8.58 316.31 246.17 2 2613     1404   2655 123.31   1 1.000  536351234  2 0.227 -235.90  145.09  54.841 250.909   1
   0  -5  -3  90.323   9.210   1-0.84313 0.84312-0.34395-0.00602 0.41332-0.53770  0 325.75 212.02  667.38 326.14 212.02  667.49 0.386 0.82   3.71  31.86  38.23 2 2613      606   2899 200.25   1 0.972  536351234 -2 0.351   79.51  -41.96  54.841 247.873   2
   0  -5  -3  72.723   8.393   3 0.81182-0.81180 0.01041-0.36033-0.58381 0.45949  0  69.48 214.38  251.86  69.27 214.54  251.86 0.384 0.89   7.70 316.31 198.51 2 2612      522   2845  75.56   1 1.000  536351234 -2 0.353 -175.23  -38.10  54.841 250.909   2
   0   5   3  80.197   8.697   1 0.84376-0.84376 0.34374 0.00611-0.41220 0.53669  0 326.55 295.49   67.53 326.52 295.51   67.62 0.386 0.87   0.38  31.86 218.27 2 2612      514   2894  20.29   1 0.994  536351234  2 0.352   80.80   41.01  54.841 247.873   2
   0   5   3 108.770   8.957   2-0.46201 0.46202-0.11565 0.46520 0.87930-0.75506  0 425.55  76.25   51.10 425.56  76.30   51.09 0.328 0.91   4.14  22.63  49.14 3 2610      673   2589  15.33   1 1.000  536351234  2 0.305  177.87 -177.50  54.841 188.631   2
   0  -5  -4 0.29099  2.1607   1-0.50250 0.50249 0.18622-0.53602-0.84428 0.67837  0 360.11 133.68  243.56 359.94 133.82  242.57 0.294-0.15   1.36  31.86 271.08 2 2724      459   2698  72.77   1 1.000  536351235 -2 0.268  113.21 -120.07  54.841 247.873   1
   0  -5  -4-0.66980  2.2979   2 0.46364-0.46365 0.19557-0.54516-0.86417 0.69845  0 257.81 313.84  288.64 257.48 313.93  288.37 0.351-0.04   5.46  22.63 120.55 3 2722      292   2926  86.51   1 0.977  536351235 -2 0.317   12.56   59.66  54.841 188.631   1
   0  -5   4 0.05052 1.72697   1 0.62218-0.62218-0.49986 0.15006-0.60253 0.76836  0 384.87 108.80  522.78 384.82 109.08  522.77 0.233-0.18   2.91  31.86 354.85 2 2723      626   2592 156.83   1 1.000  536351235  2 0.214  137.65 -144.90  54.841 247.873   1
   0  -5   4 0.03797 2.52108   2 0.58047-0.58047-0.51354 0.16401-0.63192 0.79759  0 311.30 390.02  139.43 311.47 389.87  139.60 0.413-0.28   4.63  22.63  75.70 3 2721      270   2712  41.88   1 1.000  536351235  2 0.377   66.26  135.21  54.841 188.631   1
   0   5   4-0.87299  2.3352   3-0.79847 0.79846 0.41903-0.06902-0.43228 0.59808  0  23.42 393.25  390.68  23.40 393.21  390.65 0.277-0.15   8.47 316.31 240.16 2 2725      651   2602 117.19   1 1.000  536351235  2 0.256 -219.85  140.03  54.841 250.909   1
   0  -5  -4 0.71558  2.7329   1-0.84062 0.84062-0.39156 0.04160 0.37421-0.54003  0 316.18 223.72  678.87 316.53 223.96  679.27 0.413 0.20   3.77  31.86  41.67 2 2724      216   2806 203.78   1 0.960  536351235 -2 0.373   70.04  -30.28  54.841 247.873   2
   0  -5  -4 0.41127  2.8043   3 0.82494-0.82493 0.05242-0.40232-0.56279 0.39703  0  80.27 227.63  261.38  80.13 227.79  261.18 0.411-0.06   7.75 316.31 201.37 2 2724      292   2745  78.35   1 0.997  536351235 -2 0.375 -164.49  -24.97  54.841 250.909   2
   0  -5   4-0.57443  1.8753   1-0.73256 0.73257 0.10463-0.45447 0.67261-0.50675  0 371.16 122.10  564.75 371.33 121.54  565.07 0.266-0.31   3.14  31.86   7.44 2 2724      462   2680 169.52   1 1.000  536351235  2 0.243  124.11 -131.65  54.841 247.873   2
   0  -5   4 0.61182  2.7592   2-0.55717 0.55719 0.17111-0.52064 0.81258-0.64690  0 330.31 403.91  111.35 330.23 404.08  110.75 0.409 0.05   4.47  22.63  67.25 3 2721      320   2662  33.22   1 0.993  536351235  2 0.374   85.10  148.79  54.841 188.631   2
   0  -5   4-0.91425  2.1499   3 0.42901-0.42901-0.55274 0.20295-0.71444 0.88020  0  13.35 110.78  116.09  13.35 110.88  116.71 0.260-0.23   6.95 316.31 157.79 2 2723      681   2609  35.01   1 1.000  536351235  2 0.241 -231.43 -140.63  54.841 250.909   2
   0   5   4-1.74101  2.4381   1 0.84118-0.84117 0.39135-0.04152-0.37319 0.53918  0 317.14 283.29   78.29 316.71 283.67   79.39 0.413-0.11   0.44  31.86 221.50 2 2724      257   2845  23.82   1 0.998  536351235  2 0.374   71.41   28.89  54.841 247.873   2
   0   5   4-0.87878  1.9556   2-0.41976 0.41977-0.20488 0.55453 0.88421-0.71853  0 416.58  68.67   31.68 416.31  69.06   32.12 0.333-0.00   4.03  22.63  43.31 3 2722      365   2591   9.64   1 0.980  536351235  2 0.308  168.93 -184.98  54.841 188.631   2
   0  -5  -5  31.186   6.264   1-0.56297 0.56297 0.23366-0.58345-0.79276 0.58536  0 345.47 137.66  224.89 345.59 137.63  224.89 0.330 0.96   1.25  31.86 265.48 2 2861      501   2751  67.47   1 1.000  536351236 -2 0.299   98.64 -116.04  54.841 247.873   1
   0  -5  -5  29.856   6.434   2 0.42742-0.42743 0.27421-0.62389-0.86146 0.65427  0 247.16 309.57  305.10 247.19 309.84  305.03 0.360 0.90   5.55  22.63 125.50 3 2859      358   2824  91.51   1 0.987  536351236 -2 0.323    1.99   55.49  54.841 188.631   1
   0  -5   5  23.244   6.477   1-0.69398 0.69398 0.17723-0.52703 0.69784-0.49054 20 372.77 107.58  548.52 372.82 107.49  548.63 0.262 0.97   3.05  31.86   2.57 2 2860      722   2613 164.59   1 1.000  536351236  2 0.238  125.65 -146.11  54.841 247.873  -2
   0  -5   5  23.599   6.477   1 0.69303-0.69303-0.52751 0.17771-0.49136 0.69866 20 372.77 107.58  548.52 372.83 107.53  548.52 0.262 0.97   3.05  31.86   2.57 2 2860      722   2613 164.55   1 1.000  536351236  2 0.238  125.65 -146.08  54.841 247.873   1
   0  -5   5  30.686   8.612   2-0.56947 0.56948 0.23124-0.58077 0.78882-0.58172  0 316.01 404.83  123.27 315.86 404.89  123.39 0.434 0.88   4.54  22.63  70.84 3 2858      504   2651  37.02   1 1.000  536351236  2 0.394   70.76  149.91  54.841 188.631  -2
   0  -5   5  32.026   8.612   2 0.56898-0.56899-0.58095 0.23140-0.58203 0.78911  0 316.01 404.83  123.27 315.74 404.79  123.34 0.434 0.88   4.54  22.63  70.84 3 2858      504   2651  37.00   1 1.000  536351236  2 0.394   70.64  149.81  54.841 188.631   1
   0  -5   5  28.268   6.194   3 0.30778-0.30778-0.64873 0.29898-0.69600 0.90326  0  10.73  94.71   86.96  10.29  94.47   86.98 0.255 0.98   6.79 316.31 149.05 2 2860     1020   2552  26.09   1 1.000  536351236  2 0.235 -234.67 -156.78  54.841 250.909  -2
   0  -5   5  29.783   6.194   3-0.30671 0.30671 0.29915-0.64890 0.90357-0.69632  0  10.73  94.71   86.96  10.50  94.69   86.82 0.255 0.98   6.79 316.31 149.05 2 2860     1020   2552  26.05   1 1.000  536351236  2 0.235 -234.46 -156.57  54.841 250.909   1
   0   5   5  33.322   6.138   3-0.82385 0.82385 0.44456-0.09453-0.35163 0.55888  0  40.71 388.55  373.55  40.71 388.38  373.78 0.313 0.92   8.38 316.31 235.02 2 2862      699   2594 112.13   1 1.000  536351236  2 0.287 -202.73  135.29  54.841 250.909   1
   0  -5  -5  14.697   5.138   3 0.83412-0.83413 0.08633-0.43619-0.54478 0.33760  0  91.71 240.71  268.39  91.29 240.72  268.71 0.439 0.77   7.79 316.31 203.47 2 2861      341   2758  80.61   1 1.000  536351236 -2 0.397 -153.06  -12.03  54.841 250.909   2
   0   5   5  16.795   5.500   1 0.83579-0.83578 0.43507-0.08523-0.33493 0.54241  0 306.68 272.00   90.30 306.50 271.95   90.53 0.442 0.80   0.50  31.86 225.10 2 2861      301   2852  27.16   1 0.933  536351236  2 0.396   60.92   17.75  54.841 247.873   2
   0   5   5  27.996   5.662   2-0.37580 0.37581-0.28593 0.63558 0.88148-0.67439  0 408.26  59.91   14.50 408.23  60.02   14.40 0.342 0.90   3.93  22.63  38.14 3 2859      513   2613   4.32   1 0.986  536351236  2 0.314  160.56 -193.57  54.841 188.631   2
   0  -5  -6 0.15734  2.6143   1-0.60642 0.60642 0.26896-0.61876-0.74827 0.49939  0 330.03 140.74  212.16 330.54 141.31  211.23 0.370-0.16   1.18  31.86 261.66 2 3020      353   2710  63.37   1 1.000  536351237 -2 0.331   83.32 -112.92  54.841 247.873   1
   0  -5  -6 0.62705  2.6176   2 0.39065-0.39065 0.34390-0.69358-0.85389 0.60526  0 236.12 306.80  320.24 236.17 306.89  320.24 0.373 0.18   5.63  22.63 130.05 3 3019      298   2785  96.07   1 0.989  536351237 -2 0.331   -9.00   52.83  54.841 188.631   1
   0  -5   6 0.43447  2.2684   1 0.74177-0.74175-0.54311 0.19329-0.39345 0.64222  0 359.15 106.32  568.82 359.12 106.10  569.62 0.295 0.17   3.16  31.86   8.66 2 3020      538   2585 170.89   1 1.000  536351237  2 0.265  112.08 -147.19  54.841 247.873   1
   0  -5   6 1.00716  3.1045   2 0.55372-0.55375-0.64100 0.29145-0.53152 0.78001  0 319.56 420.75  107.51 319.63 420.80  107.99 0.458 0.08   4.45  22.63  66.10 3 3017      286   2593  32.40   1 0.984  536351237  2 0.413   74.50  165.62  54.841 188.631   1
   0  -5   6-0.95121  2.1333   3-0.39221 0.39223 0.34340-0.69314 0.85338-0.60474  0  27.75  95.01  107.76  27.49  94.89  107.55 0.289-0.17   6.90 316.31 155.28 2 3019      680   2547  32.27   1 1.000  536351237  2 0.263 -217.23 -156.44  54.841 250.909   1
   0   5   6 0.08400 2.75986   3-0.84024 0.84024 0.46339-0.11334-0.28153 0.53023  0  58.81 383.70  358.96  58.48 383.74  359.56 0.353 0.04   8.30 316.31 230.64 2 3021      471   2581 107.87   1 1.000  536351237  2 0.319 -184.77  130.38  54.841 250.909   1
   0  -5  -6 0.42751  3.2400   3 0.84049-0.84048 0.11325-0.46316-0.52986 0.28121  0 102.34 253.39  274.47 102.70 253.40  274.72 0.468 0.19   7.83 316.31 205.30 2 3020      295   2777  82.41   1 1.000  536351237 -2 0.419 -142.36    0.50  54.841 250.909   2
   0  -5   6 0.33208  2.1363   1-0.65119 0.65120 0.24697-0.59676 0.71761-0.46886  0 372.78  93.63  532.26 372.73  93.18  532.54 0.261 0.08   2.96  31.86  -2.31 2 3020      608   2602 159.76   1 1.000  536351237  2 0.236  125.52 -159.84  54.841 247.873   2
   0  -5   6 2.33506  3.2715   2-0.57763 0.57763 0.28162-0.63116 0.76618-0.51767  0 301.35 406.19  134.11 301.11 406.45  134.11 0.463 0.27   4.60  22.63  74.10 3 3017      342   2610  40.23   1 1.000  536351237  2 0.416   56.44  151.35  54.841 188.631   2
   0  -5   6 0.24967  2.2031   3 0.17334-0.17336-0.73191 0.38216-0.65898 0.90769  0   8.48  78.04   55.89   8.85  77.76   55.93 0.251 0.05   6.61 316.31 139.72 2 3019      772   2507  16.78   1 1.000  536351237  2 0.229 -236.56 -173.03  54.841 250.909   2
   0   5  -6 1.14026  2.3406   3-0.17184 0.17185 0.73170-0.38175 0.65961-0.90815  0  11.54 434.28  655.04  11.83 433.99  655.52 0.251 0.05   9.94 316.31 319.47 2 3020      856   2514 196.65   1 1.000  536351237 -2 0.229 -231.41  180.88  54.841 250.909   2
   0   5   6-0.36767  2.9970   1 0.82809-0.82809 0.47515-0.12533-0.29748 0.54641  0 295.75 259.99  100.68 295.95 260.42  101.11 0.473-0.14   0.56  31.86 228.22 2 3020      268   2746  30.33   1 1.000  536351237  2 0.419   49.93    5.91  54.841 247.873   2
   0  -5  -7 1.19405  2.9692   1-0.63773 0.63772 0.29517-0.64497-0.71147 0.42110  0 315.06 145.04  200.32 315.06 144.75  200.73 0.412 0.02   1.12  31.86 258.11 2 3198      378   2681  60.22   1 1.000  536351238 -2 0.364   68.44 -108.53  54.841 247.873   1
   0  -5  -7 0.32385  2.6675   2 0.35525-0.35524 0.40408-0.75377-0.84292 0.55284  0 224.56 304.27  333.49 224.45 304.91  333.82 0.390 0.26   5.71  22.63 134.03 3 3196      291   2736 100.15   1 0.986  536351238 -2 0.342  -20.59   50.39  54.841 188.631   1
   0  -6   4 1.80063  4.0065   1-0.77566 0.77565 0.00666-0.42646 0.63112-0.46529  0 345.03 105.18  587.12 345.27 105.79  587.01 0.330 0.67   3.26  31.86  14.15 2 3175      642   2594 176.10   1 1.000  536352259  2 0.293   98.32 -147.64  54.841 247.873  -2
   0  -5   7 1.40279  4.0065   1 0.77544-0.77543-0.55104 0.20122-0.30830 0.59852  0 345.03 105.18  587.12 344.37 104.65  587.18 0.330 0.67   3.26  31.86  14.15 2 3198      642   2594 176.15   1 1.000  536351238  2 0.293   97.41 -148.77  54.841 247.873   1
   0  -6   4 3.32839  6.2400   2-0.53620 0.53620 0.08902-0.50851 0.83939-0.67373  0 323.99 437.29   93.55 324.14 436.61   93.69 0.482 0.66   4.37  22.63  61.91 3 3173      615   2567  28.11   1 1.000  536352259  2 0.431   79.20  181.45  54.841 188.631  -2
   0  -5   7 2.88247  6.2400   2 0.53565-0.53565-0.69397 0.34440-0.48113 0.77102  0 323.99 437.29   93.55 323.20 437.79   93.53 0.482 0.66   4.37  22.63  61.91 3 3195      615   2567  28.06   1 1.000  536351238  2 0.431   78.28  182.62  54.841 188.631   1
   0  -6   4 2.80532  4.4023   3 0.45896-0.45897-0.52550 0.10581-0.71638 0.88213  0  44.92  95.74  124.42  44.25  96.03  124.45 0.326 0.62   6.99 316.31 160.28 2 3175      947   2564  37.34   1 1.000  536352259  2 0.293 -200.86 -155.47  54.841 250.909  -2
   0  -5   7 1.94914  4.4023   3-0.45503 0.45504 0.37477-0.72452 0.80777-0.51770  0  44.92  95.74  124.42  45.39  94.96  123.55 0.326 0.62   6.99 316.31 160.28 2 3197      947   2564  37.07   1 1.000  536351238  2 0.293 -199.74 -156.54  54.841 250.909   1
   0   5   7 1.14362  3.2625   3-0.85065 0.85065 0.47753-0.12757-0.21990 0.51001  0  76.32 379.59  346.98  76.49 379.33  347.31 0.395 0.00   8.23 316.31 227.05 2 3198      467   2580 104.19   1 1.000  536351238  2 0.353 -167.44  126.19  54.841 250.909   1
   0  -5  -7 1.06314  3.5829   3 0.84489-0.84489 0.13414-0.48403-0.51785 0.22777  0 114.39 265.33  279.51 114.44 265.82  279.39 0.500 0.29   7.86 316.31 206.81 2 3197      266   2754  83.82   1 1.000  536351238 -2 0.442 -130.37   12.33  54.841 250.909   2
   0   5   7-0.16766  2.9216   1 0.81834-0.81834 0.51208-0.16225-0.26094 0.55136  0 284.29 248.74  111.04 284.87 248.94  111.20 0.505-0.03   0.62  31.86 231.33 2 3199      196   2699  33.36   1 0.978  536351238  2 0.443   38.56   -5.19  54.841 247.873   2
   0  -5  -8-1.26624  2.7064   1-0.66030 0.66032 0.31461-0.66441-0.68193 0.35004  0 299.08 147.89  192.79 299.21 148.01  192.72 0.457-0.06   1.07  31.86 255.85 2 3392      332   2624  57.82   1 1.000  536351239 -2 0.398   52.59 -105.55  54.841 247.873   1
   0  -5  -8-0.38873  2.5908   2 0.32233-0.32232 0.45499-0.80467-0.83011 0.49861  0 211.79 303.74  346.10 211.98 303.77  345.72 0.410 0.02   5.78  22.63 137.82 3 3390      311   2742 103.72   1 1.000  536351239 -2 0.355  -33.33   49.95  54.841 188.631   1
   0  -5   8 0.82204  2.6184   1 0.79875-0.79875-0.55418 0.20427-0.23428 0.56593  0 328.79 103.15  602.18 328.88 103.12  602.03 0.371-0.06   3.35  31.86  18.67 2 3391      466   2543 180.61   1 1.000  536351239  2 0.326   81.86 -150.14  54.841 247.873   1
   0  -5   8 0.25150  3.2021   2 0.51509-0.51509-0.74065 0.39108-0.43141 0.76272  0 326.61 456.60   79.21 326.72 456.15   79.85 0.512 0.12   4.29  22.63  57.59 3 3388      349   2516  23.96   1 1.000  536351239  2 0.452   81.82  201.27  54.841 188.631   1
   0  -5   8 1.01622  2.7399   3-0.50090 0.50089 0.39699-0.74675 0.76909-0.43757  0  63.82  94.87  136.07  63.72  94.94  135.78 0.368 0.16   7.06 316.31 163.78 2 3390      579   2510  40.73   1 1.000  536351239  2 0.326 -181.47 -156.67  54.841 250.909   1
   0   5   8 0.92532  3.5163   3-0.85691 0.85692 0.48835-0.13840-0.16498 0.49652  0  94.88 375.33  336.04  94.45 375.16  336.55 0.440 0.13   8.17 316.31 223.77 2 3391      425   2600 100.96   1 1.000  536351239  2 0.387 -149.02  121.86  54.841 250.909   1
   0  -5  -8 0.83482  3.6703   3 0.84788-0.84787 0.14987-0.49977-0.50857 0.17705  0 126.10 278.31  283.32 126.29 278.10  282.93 0.533 0.20   7.88 316.31 207.95 2 3391      250   2680  84.88   1 0.976  536351239 -2 0.465 -118.61   25.17  54.841 250.909   2
   0  -5   8 0.24147  2.0888   1-0.56089 0.56090 0.37006-0.71985 0.74058-0.40890  0 368.05  63.57  503.98 367.81  63.83  503.02 0.270-0.13   2.80  31.86 349.21 2 3391      729   2508 150.91   1 1.000  536351239  2 0.239  120.62 -189.72  54.841 247.873   2
   0  -5   8-1.02997  2.8594   2-0.58596 0.58598 0.35756-0.70707 0.72718-0.39583  0 270.52 411.64  151.25 271.01 411.70  150.57 0.528-0.11   4.69  22.63  79.25 3 3388      324   2593  45.17   1 1.000  536351239  2 0.462   25.76  156.89  54.841 188.631   2
   0   5  -8-0.28075  2.3040   3 0.10548-0.10548 0.83838-0.48834 0.53478-0.86625  0  14.21 468.48  592.87  14.58 468.17  593.73 0.255 0.26   9.60 316.31 300.82 2 3391      901   2436 178.12   1 1.000  536351239 -2 0.228 -228.48  214.76  54.841 250.909   2
   0   5   8-0.36768  3.2340   1 0.80688-0.80688 0.54608-0.19627-0.22527 0.55716  0 273.23 237.64  121.56 273.50 237.56  120.87 0.538-0.18   0.68  31.86 234.48 2 3392      263   2714  36.26   1 1.000  536351239  2 0.466   27.56  -16.19  54.841 247.873   2
   0  -5  -9 6.96890  4.4282   1-0.67664 0.67664 0.32894-0.67875-0.65876 0.28540  0 283.28 151.34  186.67 283.08 151.15  186.65 0.504 0.73   1.04  31.86 254.01 2 3599      351   2599  55.99   1 0.999  536351240 -2 0.432   37.00 -102.05  54.841 247.873   1
   0  -5  -9 4.10613  3.5782   2 0.29249-0.29248 0.49740-0.84703-0.81673 0.44385  0 198.42 303.49  356.16 198.71 303.19  356.00 0.433 0.59   5.83  22.63 140.85 3 3596      391   2678 106.80   1 1.000  536351240 -2 0.370  -46.56   49.82  54.841 188.631   1
   0  -7   3 6.23612  5.9792   1-0.81524 0.81523-0.11669-0.37316 0.56725-0.44289  0 313.35 102.71  614.76 314.74 103.77  614.62 0.413 0.87   3.42  31.86  22.44 2 3555      831   2528 184.39   1 1.000  536353282  2 0.357   67.87 -149.45  54.841 247.873  -2
   0  -5   9 9.06445  5.9792   1 0.81505-0.81504-0.55417 0.20427-0.16908 0.54220  0 313.35 102.71  614.76 312.94 101.47  614.86 0.413 0.87   3.42  31.86  22.44 2 3598      831   2528 184.46   1 1.000  536351240  2 0.357   66.07 -151.73  54.841 247.873   1
   0  -7   3  19.956   8.565   2-0.49308 0.49308-0.03985-0.44955 0.86907-0.74483  0 331.34 473.82   67.10 332.02 473.18   66.95 0.536 0.64   4.23  22.63  53.95 3 3552      777   2463  20.09   1 1.000  536353282  2 0.469   87.28  217.63  54.841 188.631  -2
   0  -5   9 5.98072  8.5645   2 0.49277-0.49277-0.78150 0.43193-0.38268 0.75539  0 331.34 473.82   67.10 330.24 475.82   66.91 0.536 0.64   4.23  22.63  53.95 3 3595      777   2463  20.07   1 1.000  536351240  2 0.469   85.52  220.26  54.841 188.631   1
   0  -7   3  12.136   7.037   3 0.54106-0.54106-0.44222-0.04744-0.71533 0.83964  0  80.96  96.37  145.86  80.14  97.22  146.80 0.409 0.81   7.11 316.31 166.72 2 3554     1214   2575  44.04   1 1.000  536353282  2 0.357 -165.21 -154.51  54.841 250.909  -2
   0  -5   9 7.04787  7.0372   3-0.53439 0.53440 0.41279-0.76253 0.73758-0.36464  0  80.96  96.37  145.86  82.12  94.94  145.06 0.409 0.81   7.11 316.31 166.72 2 3597     1214   2575  43.52   1 1.000  536351240  2 0.357 -163.25 -156.79  54.841 250.909   1
   0   7  -3  14.821   6.665   1 0.81601-0.81600 0.11674 0.37286-0.56613 0.44173  0 315.63 405.00   14.81 316.39 404.19   14.86 0.411 0.83   0.09  31.86 202.45 2 3554      866   2549   4.46   1 1.000  536353282 -2 0.356   71.28  149.20  54.841 247.873  -2
   0   5  -9 6.15269  6.6647   1-0.81596 0.81595 0.55320-0.20349 0.16788-0.54113  0 315.63 405.00   14.81 314.66 406.76   15.23 0.411 0.83   0.09  31.86 202.45 2 3598      866   2549   4.57   1 1.000  536351240 -2 0.356   69.59  151.77  54.841 247.873   1
   0   5   9 3.25449  4.2152   3-0.86021 0.86022 0.49672-0.14677-0.11536 0.48834  0 112.26 371.11  326.51 112.39 371.23  326.92 0.487 0.56   8.12 316.31 220.91 2 3598      403   2567  98.07   1 1.000  536351240  2 0.421 -131.79  117.59  54.841 250.909   1
   0  -5  -9 4.08025  4.5355   3 0.84985-0.84984 0.16116-0.51105-0.50179 0.12880  0 138.44 290.16  285.29 138.37 290.19  285.47 0.568 0.67   7.89 316.31 208.55 2 3598      313   2665  85.64   1 0.999  536351240 -2 0.487 -106.25   36.96  54.841 250.909   2
   0   5   9 0.50111  3.7485   1 0.79390-0.79391 0.57745-0.22762-0.19045 0.56382  0 262.43 226.28  129.25 261.93 226.18  130.15 0.575 0.14   0.72  31.86 236.79 2 3600      238   2694  39.05   1 0.998  536351240  2 0.491   16.69  -27.45  54.841 247.873   2
   0  -5 -10 0.10874  3.4955   1-0.68836 0.68833 0.33937-0.68919-0.64109 0.22629  0 266.42 153.67  183.11 266.88 154.07  182.14 0.552 0.09   1.02  31.86 252.95 2 3817      336   2605  54.64   1 1.000  536351241 -2 0.466   20.21  -99.63  54.841 247.873   1
   0  -5 -10-0.51632  2.6604   2 0.26644-0.26643 0.53208-0.88169-0.80368 0.38940  0 184.64 303.92  365.47 184.77 303.37  364.70 0.459 0.03   5.88  22.63 143.64 3 3814      303   2598 109.41   1 1.000  536351241 -2 0.386  -60.20   50.33  54.841 188.631   1
   0  -5  10 1.04222  3.1285   1 0.82636-0.82636-0.55209 0.20219-0.11104 0.52560  0 296.11  99.62  626.68 296.60  99.69  626.17 0.459 0.28   3.48  31.86  26.02 2 3816      469   2536 187.85   1 1.000  536351241  2 0.390   49.33 -153.53  54.841 247.873   1
   0  -5  10 1.71583  3.8019   2 0.46908-0.46908-0.81710 0.46753-0.33512 0.74925  0 334.09 496.64   54.69 333.78 496.81   54.62 0.573 0.15   4.16  22.63  50.22 3 3813      479   2421  16.39   1 1.000  536351241  2 0.494   89.48  240.93  54.841 188.631   1
   0  -5  10-0.46936  2.9634   3-0.55869 0.55870 0.42407-0.77382 0.71276-0.29840  0 100.88  94.16  151.45 100.59  94.71  152.04 0.458-0.18   7.14 316.31 168.39 2 3815      554   2548  45.61   1 1.000  536351241  2 0.391 -144.61 -157.73  54.841 250.909   1
   0   5 -10 1.14260  3.7486   1-0.82718 0.82719 0.55109-0.20137 0.10991-0.52460  0 298.10 408.04   26.08 298.19 408.74   26.51 0.459 0.07   0.15  31.86 205.84 2 3816      401   2609   7.95   1 1.000  536351241 -2 0.391   53.23  153.21  54.841 247.873   1
   0   5  10-1.76512  3.4872   3-0.86131 0.86131 0.50324-0.15328-0.06996 0.48441  0 130.24 367.51  318.33 130.20 367.61  318.15 0.537-0.32   8.07 316.31 218.46 2 3816      409   2591  95.45   1 1.000  536351241  2 0.457 -113.93  113.88  54.841 250.909   1
   0  -5 -10-0.78405  3.7099   3 0.85106-0.85107 0.16860-0.51847-0.49726 0.08282  0 150.76 302.40  286.87 150.70 302.31  287.15 0.604-0.13   7.90 316.31 209.02 2 3816      273   2627  86.15   1 1.000  536351241 -2 0.510  -93.97   49.05  54.841 250.909   2
   0  -5  10 0.40803  2.5490   1-0.47745 0.47745 0.46389-0.81368 0.74623-0.33161  0 357.11  32.82  479.10 357.23  32.90  478.99 0.293 0.18   2.66  31.86 341.74 2 3816      913   2469 143.70   1 1.000  536351241  2 0.252  109.63 -220.15  54.841 247.873   2
   0  -5  10-1.53567  3.1062   2-0.58879 0.58879 0.40722-0.75674 0.69821-0.28402  0 239.61 419.28  161.60 239.48 418.96  161.62 0.600-0.12   4.75  22.63  82.36 3 3813      337   2541  48.49   1 1.000  536351241  2 0.510   -4.93  164.71  54.841 188.631   2
   0   5 -10-0.85794  2.6670   3 0.35047-0.35047 0.85983-0.50980 0.37129-0.78566  2  23.58 503.23  537.29  23.65 503.45  537.13 0.271 0.01   9.29 316.31 284.14 2 3816     1112   2394 161.14   1 0.920  536351241 -2 0.235 -218.98  249.32  54.841 250.909   2
   0   5  10 1.63227  4.1615   1 0.77961-0.77962 0.60642-0.25659-0.15642 0.57127  0 249.89 214.84  138.84 250.01 214.71  139.11 0.612 0.27   0.77  31.86 239.66 2 3818      257   2689  41.73   1 1.000  536351241  2 0.514    4.13  -38.74  54.841 247.873   2
   0  -5 -11 6.46272  5.2766   1-0.69659 0.69659 0.34679-0.69661-0.62809 0.17177  0 250.50 156.91  179.04 250.43 156.84  178.88 0.604 0.73   1.00  31.86 251.72 2 4045      282   2599  53.66   1 0.991  536351242 -2 0.501    4.38  -96.30  54.841 247.873   1
   0  -5 -11 7.31598  4.5730   2 0.24416-0.24417 0.56008-0.90970-0.79164 0.33591  0 170.37 304.10  372.48 170.24 304.10  371.96 0.487 0.66   5.92  22.63 145.75 3 4041      396   2646 111.59   1 0.973  536351242 -2 0.404  -74.44   50.54  54.841 188.631   1
   0  -8   2  20.851   8.361   1-0.83429 0.83428-0.21058-0.34926 0.50952-0.42660  0 281.32 100.12  636.17 282.54 101.20  636.00 0.503 0.76   3.54  31.86  28.86 2 3981     1033   2547 190.80   1 1.000  536354305  2 0.421   35.83 -151.89  54.841 247.873  -2
   0  -5  11 5.75722  8.3611   1 0.83403-0.83402-0.54858 0.19868-0.05869 0.51471  0 281.32 100.12  636.17 279.93  97.65  636.30 0.503 0.76   3.54  31.86  28.86 2 4043     1033   2547 190.89   1 1.000  536351242  2 0.421   33.23 -155.40  54.841 247.873   1
   0  -8   2  24.231   9.509   3 0.58509-0.58511-0.39114-0.16849-0.71041 0.79326  0 117.73  96.13  158.58 116.32  97.72  159.72 0.503 0.87   7.18 316.31 170.53 2 3980     1327   2560  47.92   1 1.000  536354305  2 0.423 -129.31 -154.24  54.841 250.909  -2
   0  -5  11  11.820   9.509   3-0.57633 0.57634 0.43208-0.78183 0.69365-0.23785  0 117.73  96.13  158.58 119.11  94.18  157.24 0.503 0.87   7.18 316.31 170.53 2 4042     1327   2560  47.17   1 1.000  536351242  2 0.423 -126.58 -157.75  54.841 250.909   1
   0   8  -2  28.759   9.324   1 0.83486-0.83487 0.21052 0.34901-0.50861 0.42566  0 283.40 408.38   36.26 284.07 407.08   36.19 0.501 0.74   0.20  31.86 208.89 2 3979     1138   2552  10.86   1 1.000  536354305 -2 0.420   39.24  152.30  54.841 247.873  -2
   0   5 -11 8.96352  9.3236   1-0.83479 0.83478 0.54754-0.19785 0.05762-0.51380  0 283.40 408.38   36.26 281.54 411.04   36.63 0.501 0.74   0.20  31.86 208.89 2 4044     1138   2552  10.99   1 1.000  536351242 -2 0.420   36.72  156.22  54.841 247.873   1
   0   5  11 3.90124  4.9221   3-0.86071 0.86072 0.50832-0.15837-0.02794 0.48382  0 147.69 364.35  310.30 147.95 364.21  310.07 0.589 0.59   8.03 316.31 216.05 2 4043      331   2558  93.02   1 1.000  536351242  2 0.491  -96.64  110.62  54.841 250.909   1
   0  -5 -11 2.66995  4.4629   3 0.85171-0.85170 0.17269-0.52258-0.49475 0.03891  0 163.45 314.47  287.95 163.17 314.51  288.08 0.642 0.16   7.90 316.31 209.34 2 4043      290   2586  86.42   1 1.000  536351242 -2 0.532  -81.29   60.87  54.841 250.909   2
   0   5  11-0.82326  3.8411   1 0.76412-0.76412 0.63321-0.28340-0.12313 0.57949  0 237.20 202.68  148.04 237.70 203.15  147.79 0.651 0.05   0.83  31.86 242.43 2 4045      249   2681  44.34   1 0.993  536351242  2 0.537   -8.52  -50.78  54.841 247.873   2
   0   5  11 5.95293  4.2645   2-0.03783 0.03784 0.93419-0.58459-0.35476 0.81045  0 169.34 301.26  434.33 169.75 301.23  433.91 0.482 0.64   6.27  22.63 164.34 3 4041      404   2642 130.17   1 1.000  536351242  2 0.399  -75.48   47.74  54.841 188.631   2
   0  -5 -12 2.04113  4.5089   1-0.70213 0.70212 0.35184-0.70166-0.61905 0.12128  0 233.56 159.51  176.27 233.68 159.45  176.63 0.659 0.11   0.98  31.86 250.89 2 4280      382   2603  52.99   1 1.000  536351243 -2 0.535  -12.38  -93.63  54.841 247.873   1
   0  -5 -12 4.41223  4.1002   2 0.22555-0.22554 0.58234-0.93196-0.78103 0.28386  0 154.80 305.29  378.19 155.01 305.15  377.90 0.519 0.52   5.95  22.63 147.47 3 4276      401   2576 113.37   1 0.990  536351243 -2 0.421  -89.96   51.87  54.841 188.631   1
   0  -5  12-0.99201  3.2757   1 0.83898-0.83898-0.54405 0.19417-0.01088 0.50834  0 262.81  95.57  645.20 262.92  95.33  645.52 0.557-0.38   3.59  31.86  31.57 2 4279      403   2505 193.66   1 1.000  536351243  2 0.456   16.27 -157.35  54.841 247.873   1
   0  -5  12 3.30845  4.1840   3-0.58884 0.58884 0.43767-0.78743 0.67949-0.18227  0 137.47  93.41  161.22 137.45  93.50  161.00 0.558 0.25   7.20 316.31 171.32 2 4277      534   2523  48.30   1 1.000  536351243  2 0.459 -108.32 -158.66  54.841 250.909   1
   0   5 -12 0.47758  3.9896   1-0.83968 0.83968 0.54299-0.19328 0.00988-0.50753  0 264.51 413.73   46.40 264.58 413.52   45.84 0.556 0.15   0.26  31.86 211.93 2 4279      474   2513  13.75   1 1.000  536351243 -2 0.455   19.81  159.02  54.841 247.873   1
   0   5  12 0.90121  4.9237   3-0.85878 0.85879 0.51221-0.16229 0.01137 0.48594  0 165.68 361.35  302.43 165.63 361.04  302.51 0.644 0.18   7.98 316.31 213.69 2 4278      361   2619  90.75   1 1.000  536351243  2 0.525  -78.83  107.53  54.841 250.909   1
   0  -5 -12-1.29135  3.7882   3 0.85188-0.85189 0.17383-0.52372-0.49404-0.00325  0 175.71 326.52  287.24 175.81 326.63  288.34 0.680-0.14   7.90 316.31 209.13 2 4278      331   2553  86.50   1 1.000  536351243 -2 0.553  -68.99   72.83  54.841 250.909   2
   0  -5  12 1.71245  4.0064   2-0.58940 0.58941 0.43754-0.78705 0.67909-0.18207  0 206.06 428.01  168.03 206.31 428.13  168.51 0.682 0.15   4.79  22.63  84.30 3 4275      418   2449  50.55   1 1.000  536351243  2 0.559  -38.23  173.50  54.841 188.631   2
   0   5  12-0.31982  4.2460   1 0.74755-0.74758 0.65799-0.30817-0.09059 0.58835  0 225.35 191.46  155.79 225.09 191.36  156.20 0.691-0.01   0.87  31.86 244.75 2 4280      275   2668  46.86   1 1.000  536351243  2 0.560  -20.35  -61.77  54.841 247.873   2
   0   5  12 0.29635  3.6442   2-0.09172 0.09170 0.95048-0.60087-0.29695 0.79407  0 155.01 303.40  419.38 154.69 303.10  418.39 0.515 0.22   6.18  22.63 159.85 3 4275      329   2640 125.52   1 0.983  536351243  2 0.419  -89.75   50.00  54.841 188.631   2
   0  -5 -13 227.609  19.259   1-0.70554 0.70555 0.35498-0.70478-0.61335 0.07410  0 216.92 161.94  175.25 216.78 161.85  175.23 0.714 0.95   0.98  31.86 250.59 2 4522      715   2615  52.57   1 1.000  536351244 -2 0.568  -28.96  -91.07  54.841 247.873   1
   0  -5 -13 232.529  16.882   2 0.21050-0.21049 0.59969-0.94931-0.77205 0.23345  0 138.97 306.59  382.82 139.03 306.49  382.63 0.552 0.93   5.98  22.63 148.86 3 4517      882   2583 114.79   1 1.000  536351244 -2 0.440 -105.68   53.33  54.841 188.631   1
   0  -9   1   3.231  20.204   1-0.84199 0.84200-0.28624-0.34369 0.45729-0.41583  0 246.06  93.35  653.90 249.11  97.60  653.62 0.608 0.59   3.64  31.86  34.18 2 4441     1778   2590 196.09   1 1.000  536355328  2 0.487    2.68 -155.23  54.841 247.873  -2
   0  -5  13 265.538  20.204   1 0.84172-0.84173-0.53889 0.18893 0.03312 0.50576  0 246.06  93.35  653.90 245.64  92.75  654.00 0.608 0.59   3.64  31.86  34.18 2 4520     1778   2590 196.20   1 1.000  536351244  2 0.487   -0.80 -159.99  54.841 247.873   1
   0  -9   1   1.412  21.122   3 0.60802-0.60803-0.36263-0.26692-0.70627 0.74770  0 155.58  92.89  163.75 152.18  97.38  166.75 0.611 0.59   7.21 316.31 172.08 2 4439     1970   2560  50.02   1 1.000  536355328  2 0.491  -93.64 -154.82  54.841 250.909  -2
   0  -5  13 282.516  21.122   3-0.59739 0.59738 0.44145-0.79121 0.66952-0.13086  0 155.58  92.89  163.75 155.73  92.58  163.61 0.611 0.59   7.21 316.31 172.08 2 4518     1970   2560  49.08   1 1.000  536351244  2 0.491  -90.13 -159.62  54.841 250.909   1
   0   9  -1   1.955  20.043   1 0.84270-0.84270 0.28618 0.34355-0.45602 0.41452  0 247.85 416.00   54.25 250.71 410.82   53.80 0.607 0.60   0.30  31.86 214.29 2 4440     1776   2515  16.14   1 1.000  536355328 -2 0.487    6.10  156.25  54.841 247.873  -2
   0   5 -13 259.056  20.043   1-0.84256 0.84256 0.53749-0.18764-0.03457-0.50486  0 247.85 416.00   54.25 247.34 416.32   54.36 0.607 0.60   0.30  31.86 214.29 2 4523     1776   2515  16.31   1 1.000  536351244 -2 0.487    2.76  161.73  54.841 247.873   1
   0   5  13 270.401  20.650   3-0.85572 0.85572 0.51517-0.16529 0.04840 0.49034  0 183.22 358.04  295.36 183.15 358.10  295.39 0.701 0.95   7.94 316.31 211.56 2 4519      823   2574  88.62   1 1.000  536351244  2 0.559  -61.33  104.09  54.841 250.909   1
   0  -5 -13 123.244  14.843   3 0.85166-0.85166 0.17238-0.52227-0.49494-0.04380  0 188.84 338.73  287.96 188.65 338.92  288.01 0.723 0.90   7.90 316.31 209.34 2 4519      487   2565  86.40   1 0.999  536351244 -2 0.575  -55.81   84.89  54.841 250.909   2
   0   5  13 123.500  14.887   1 0.73000-0.73001 0.68092-0.33111-0.05861 0.59787  0 212.16 179.55  164.44 212.16 179.35  164.42 0.733 0.88   0.92  31.86 247.35 2 4522      526   2610  49.33   1 0.999  536351244  2 0.582  -33.58  -73.51  54.841 247.873   2
   0   5  13 186.913  15.266   2-0.14104 0.14104 0.96031-0.61070-0.24066 0.77920  0 139.00 305.37  404.04 138.87 305.28  403.88 0.549 0.94   6.10  22.63 155.24 3 4517      790   2588 121.16   1 1.000  536351244  2 0.438 -105.65   52.11  54.841 188.631   2
   0   5  14-4.79100  9.7916   1 0.71151-0.71151 0.70215-0.35234-0.02721 0.60795  0 198.77 165.40  173.44 198.82 167.06  172.48 0.776 0.17   0.97  31.86 250.04 2 4769      814   2576  51.74   1 1.000  536351245  2 0.603  -46.96  -85.87  54.841 247.873  -2
   0  -5 -14-4.79100  9.7916   1-0.70724 0.70725 0.35654-0.70634-0.61048 0.02973  0 198.77 165.40  173.44 199.58 164.13  174.53 0.776 0.17   0.97  31.86 250.04 2 4769      814   2576  52.36   1 1.000  536351245 -2 0.603  -46.23  -88.78  54.841 247.873   1
   0   5  14 0.52377  8.2393   2-0.18719 0.18717 0.96455-0.61494-0.18601 0.76604  0 122.55 307.87  389.12 122.26 307.85  390.12 0.586 0.06   6.01  22.63 150.75 3 4765      768   2536 117.03   1 1.000  536351245  2 0.458 -122.25   54.67  54.841 188.631  -2
   0  -5 -14 0.52377  8.2393   2 0.19870-0.19869 0.61286-0.96249-0.76480 0.18477  0 122.55 307.87  389.12 122.29 308.16  386.31 0.586 0.06   6.01  22.63 150.75 3 4765      768   2536 115.89   1 1.000  536351245 -2 0.458 -122.23   54.97  54.841 188.631   1
   0  -5  14-1.23939  3.7777   1 0.84285-0.84285-0.53299 0.18304 0.07428 0.50607  0 228.02  89.58  662.77 228.13  89.85  661.95 0.662-0.20   3.68  31.86  36.84 2 4768      510   2520 198.59   1 1.000  536351245  2 0.519  -18.38 -162.98  54.841 247.873   1
   0  -5  14 0.44985  4.2284   3-0.60278 0.60278 0.44382-0.79358 0.66308-0.08301  0 174.46  91.25  165.28 174.07  91.35  165.28 0.667-0.09   7.22 316.31 172.54 2 4765      432   2496  49.58   1 1.000  536351245  2 0.524  -71.57 -161.04  54.841 250.909   1
   0   5 -14-0.38634  4.4644   1-0.84365 0.84365 0.53153-0.18168-0.07570-0.50522  0 230.02 419.65   62.52 229.80 419.44   62.30 0.663-0.22   0.35  31.86 216.77 2 4771      418   2515  18.69   1 1.000  536351245 -2 0.520  -14.48  165.12  54.841 247.873   1
   0  -5 -14  -0.550  10.361   3 0.85106-0.85106 0.16859-0.51848-0.49726-0.08292  0 200.79 353.54  288.28 201.79 351.42  287.15 0.761 0.17   7.90 316.31 209.44 2 4766      850   2545  86.14   1 1.000  536351245 -2 0.593  -42.87   97.42  54.841 250.909  -2
   0   5  14   0.815  10.361   3-0.85168 0.85168 0.51735-0.16746 0.08360 0.49659  0 200.79 353.54  288.28 200.71 355.35  288.61 0.761 0.17   7.90 316.31 209.44 2 4766      850   2545  86.58   1 1.000  536351245  2 0.593  -43.93  101.32  54.841 250.909   1
   0  -5  14-1.29208  4.0375   2-0.58938 0.58938 0.45345-0.80297 0.66859-0.08873  0 170.72 438.88  171.79 171.02 438.86  172.17 0.772-0.25   4.81  22.63  85.42 3 4763      391   2439  51.65   1 1.000  536351245  2 0.608  -73.25  184.50  54.841 188.631   2
   0  -5 -15  52.582  12.348   1-0.70751 0.70752 0.35679-0.70658-0.61002-0.01219  0 181.98 166.37  174.44 181.93 166.26  174.41 0.834 0.90   0.97  31.86 250.34 2 5022      425   2534  52.32   1 1.000  536351246 -2 0.634  -63.66  -86.44  54.841 247.873   1
   0  -5 -15  42.475   9.712   2 0.18986-0.18987 0.62247-0.97209-0.75927 0.13780  0 104.85 310.15  389.15 104.75 310.14  389.03 0.624 0.93   6.01  22.63 150.76 3 5016      514   2506 116.71   1 0.994  536351246 -2 0.477 -139.57   56.91  54.841 188.631   1
   0  -5  15  41.976  10.699   1 0.84258-0.84259-0.52657 0.17660 0.11301 0.50877  0 210.14  86.74  669.57 210.21  86.65  669.45 0.720 0.93   3.72  31.86  38.88 2 5020      496   2536 200.84   1 1.000  536351246  2 0.551  -36.16 -165.71  54.841 247.873   1
   0  -5  15  57.383  12.706   3-0.60564 0.60564 0.44507-0.79483 0.65963-0.03811  0 192.22  89.97  166.47 192.43  89.84  166.16 0.725 0.91   7.23 316.31 172.90 2 5017      493   2504  49.85   1 1.000  536351246  2 0.556  -53.94 -162.40  54.841 250.909   1
   0   5 -15  49.348  11.574   1-0.84334 0.84333 0.52506-0.17522-0.11440-0.50802  0 211.89 422.91   69.78 211.85 422.94   69.80 0.720 0.95   0.39  31.86 218.95 2 5023      536   2525  20.94   1 1.000  536351246 -2 0.551  -32.46  168.39  54.841 247.873   1
   0   5  15  52.948  12.907   3-0.84680 0.84681 0.51882-0.16892 0.11725 0.50436  0 218.49 352.71  282.00 218.38 352.79  282.11 0.823 0.90   7.87 316.31 207.56 2 5018      368   2520  84.63   1 0.994  536351246  2 0.625  -26.31   98.62  54.841 250.909   1
   0  -5 -15  17.920   8.346   3 0.85010-0.85011 0.16270-0.51258-0.50085-0.12074  0 215.13 363.67  285.73 215.25 364.19  285.82 0.809 0.68   7.89 316.31 208.68 2 5018      412   2542  85.75   1 1.000  536351246 -2 0.615  -29.61  109.51  54.841 250.909   2
   0  -5  15  51.500  12.569   2-0.58934 0.58934 0.45712-0.80664 0.66612-0.04485  0 152.48 444.86  172.89 152.43 444.74  173.02 0.820 0.84   4.81  22.63  85.75 3 5015      475   2462  51.90   1 1.000  536351246  2 0.632  -91.37  190.62  54.841 188.631   2
   0   5  15  28.548   9.705   1 0.69211-0.69210 0.72178-0.37197 0.00367 0.61857  0 185.05 154.54  180.28 185.00 154.39  180.38 0.821 0.87   1.00  31.86 252.10 2 5022      405   2524  54.12   1 0.998  536351246  2 0.625  -60.72  -98.28  54.841 247.873   2
   0   5  15  32.695   8.688   2-0.22829 0.22830 0.96440-0.61477-0.13347 0.75494  0 105.24 310.51  377.63 104.87 310.73  377.29 0.626 0.85   5.95  22.63 147.30 3 5016      502   2525 113.19   1 0.999  536351246  2 0.478 -139.17   57.26  54.841 188.631   2
   0   6  15   0.384  10.935   1 0.70886-0.70888 0.70498-0.28522-0.02289 0.64509  0 163.31 169.36  174.00 163.31 170.01  173.59 0.900 0.04   0.97  31.86 250.21 2 5280      620   2557  52.08   1 1.000  536352270  2 0.667  -82.14  -82.73  54.841 247.873  -2
   0  -5 -16   0.402  10.935   1-0.70657 0.70657 0.35592-0.70573-0.61162-0.05208  0 163.31 169.36  174.00 163.82 168.26  174.81 0.900 0.04   0.97  31.86 250.21 2 5278      620   2557  52.44   1 1.000  536351247 -2 0.667  -81.64  -84.48  54.841 247.873   1
   0   6  15-0.37634  8.5195   2-0.17717 0.17717 0.96397-0.54441-0.19842 0.81989  0  86.40 312.09  391.95  86.12 311.96  393.18 0.663 0.16   6.03  22.63 151.61 3 5275      702   2488 117.95   1 1.000  536352270  2 0.495 -158.16   58.85  54.841 188.631  -2
   0  -5 -16-0.37634  8.5195   2 0.18379-0.18379 0.62898-0.97860-0.75538 0.09248  0  86.40 312.09  391.95  86.30 312.06  390.90 0.663 0.16   6.03  22.63 151.61 3 5272      702   2488 117.27   1 1.000  536351247 -2 0.495 -157.98   58.95  54.841 188.631   1
   0  -5  16 1.12400  5.0458   1 0.84112-0.84112-0.51971 0.16974 0.14973 0.51352  0 192.14  82.85  676.72 191.86  83.04  676.59 0.778-0.14   3.76  31.86  41.03 2 5276      453   2471 202.98   1 1.000  536351247  2 0.582  -54.07 -169.42  54.841 247.873   1
   0  -5  16-3.97770  4.7756   3-0.60639 0.60640 0.44540-0.79515 0.65872 0.00424  0 211.87  87.82  165.33 210.87  88.04  166.40 0.785-0.28   7.22 316.31 172.56 2 5273      430   2531  49.92   1 1.000  536351247  2 0.585  -34.44 -164.65  54.841 250.909   1
   0   5 -16-0.37178  4.9541   1-0.84184 0.84184 0.51815-0.16831-0.15109-0.51282  0 193.22 426.69   76.70 193.52 426.69   76.93 0.779-0.14   0.43  31.86 221.02 2 5279      528   2448  23.08   1 1.000  536351247 -2 0.582  -51.03  172.33  54.841 247.873   1
   0  -6 -15-0.07324 11.1024   3 0.84063-0.84063 0.11386-0.53373-0.52951-0.09211  0 236.55 348.88  275.45 236.90 347.71  274.85 0.890 0.11   7.83 316.31 205.59 2 5277      610   2545  82.46   1 1.000  536352270 -2 0.659   -8.01   93.52  54.841 250.909  -2
   0   5  16-0.07324 11.1024   3-0.84116 0.84116 0.51967-0.16979 0.14962 0.51344  0 236.55 348.88  275.45 236.09 350.45  275.83 0.890 0.11   7.83 316.31 205.59 2 5274      610   2545  82.75   1 1.000  536351247  2 0.659   -8.81   96.25  54.841 250.909   1
   0  -5  16-2.43674  4.8470   2-0.58932 0.58932 0.45838-0.80789 0.66527-0.00257  0 133.45 450.89  173.96 133.05 451.08  173.31 0.872-0.06   4.82  22.63  86.08 3 5271      510   2422  51.99   1 1.000  536351247  2 0.657 -110.27  196.73  54.841 188.631   2
   0  -5 -17  53.151  13.400   1-0.70456 0.70456 0.35408-0.70388-0.61499-0.09020  0 145.74 170.35  175.41 145.26 170.15  175.63 0.963 0.84   0.98  31.86 250.64 2 5538      443   2513  52.69   1 1.000  536351248 -2 0.697  -99.60  -82.34  54.841 247.873   1
   0  -5 -17  42.655  10.139   2 0.18018-0.18017 0.63280-0.98243-0.75306 0.04873  0  67.00 314.23  392.38  66.84 314.00  392.00 0.705 0.74   6.03  22.63 151.73 3 5532      553   2461 117.60   1 0.999  536351248 -2 0.514 -177.13   61.30  54.841 188.631   1
   0  -5  17  44.874  11.782   1 0.83861-0.83861-0.51243 0.16247 0.18477 0.51994  0 173.12  79.46  683.29 172.98  79.08  683.45 0.840 0.87   3.80  31.86  43.00 2 5535      508   2478 205.03   1 1.000  536351248  2 0.612  -72.97 -172.69  54.841 247.873   1
   0  -5  17  72.139  14.869   3-0.60537 0.60537 0.44495-0.79470 0.65996 0.04442  0 229.49  86.10  166.27 229.43  85.90  166.08 0.849 0.96   7.23 316.31 172.84 2 5533      615   2491  49.82   1 1.000  536351248  2 0.617  -16.93 -166.44  54.841 250.909   1
   0   5 -17  50.581  12.459   1-0.83929 0.83929 0.51083-0.16098-0.18611-0.51930  0 174.92 430.96   83.66 174.61 430.97   83.78 0.839 0.91   0.47  31.86 223.11 2 5539      537   2446  25.13   1 1.000  536351248 -2 0.612  -69.15  176.64  54.841 247.873   1
   0   5  17  56.290  13.975   3-0.83483 0.83483 0.51993-0.17003 0.18091 0.52359  0 254.01 348.38  269.78 253.95 348.27  269.74 0.955 0.93   7.80 316.31 203.89 2 5534      418   2497  80.92   1 1.000  536351248  2 0.688    9.05   94.11  54.841 250.909   1
   0  -5 -17  26.507  10.388   3 0.84704-0.84703 0.14529-0.49518-0.51129-0.19322  0 242.77 390.67  281.80 242.93 390.82  281.90 0.900 0.78   7.87 316.31 207.50 2 5534      448   2492  84.57   1 1.000  536351248 -2 0.652   -1.85  136.29  54.841 250.909   2
   0  -5  17  39.336  12.038   2-0.58933 0.58934 0.45747-0.80698 0.66589 0.03823  0 112.75 457.82  173.05 112.70 457.88  173.10 0.923 0.77   4.81  22.63  85.80 3 5530      507   2440  51.93   1 1.000  536351248  2 0.679 -130.78  203.69  54.841 188.631   2
   0   5  17  29.482  11.227   1 0.65075-0.65075 0.75659-0.40679 0.06405 0.64113  0 156.04 127.81  195.59 155.77 127.33  195.86 0.915 0.81   1.09  31.86 256.69 2 5538      449   2509  58.76   1 1.000  536351248  2 0.664  -89.72 -124.64  54.841 247.873   2
   0   5  17  26.851   8.475   2-0.30027 0.30026 0.95324-0.60362-0.03424 0.73858  0  67.39 316.64  353.94  67.23 316.48  353.62 0.710 0.74   5.82  22.63 140.18 3 5532      547   2463 106.09   1 1.000  536351248  2 0.518 -176.74   63.70  54.841 188.631   2
   0   7  16-2.69982  9.6747   1 0.70245-0.70245 0.71162-0.22189-0.01255 0.67626  0 126.85 172.42  175.78 125.92 172.38  176.23 1.029-0.04   0.98  31.86 250.75 2 5803      417   2496  52.87   1 1.000  536353295  2 0.726 -119.32  -80.15  54.841 247.873  -2
   0  -5 -18-2.69982  9.6747   1-0.70162 0.70161 0.35138-0.70119-0.61989-0.12678  0 126.85 172.42  175.78 126.14 171.81  176.84 1.029-0.04   0.98  31.86 250.75 2 5801      417   2496  53.05   1 1.000  536351249 -2 0.726 -119.10  -80.72  54.841 247.873   1
   0   7  16-1.03409  8.1779   2-0.17618 0.17618 0.96391-0.47443-0.19958 0.86248  0  46.07 315.78  392.29  46.12 315.99  393.47 0.746 0.06   6.03  22.63 151.71 3 5797      642   2448 118.04   1 1.000  536353295  2 0.530 -197.88   63.11  54.841 188.631  -2
   0  -5 -18-1.03409  8.1779   2 0.17882-0.17881 0.63424-0.98386-0.75218 0.00641  0  46.07 315.78  392.29  46.29 316.07  392.42 0.746 0.06   6.03  22.63 151.71 3 5794      642   2448 117.73   1 1.000  536351249 -2 0.530 -197.72   63.19  54.841 188.631   1
   0  -5  18 0.55015  6.2636   3-0.60281 0.60280 0.44383-0.79358 0.66305 0.08277  0 247.91  83.32  165.07 248.16  83.45  165.28 0.913 0.02   7.22 316.31 172.48 2 5795      434   2481  49.58   1 1.000  536351249  2 0.646    1.42 -169.34  54.841 250.909   1
   0   5 -18-3.28756  5.5739   1-0.83581 0.83582 0.50314-0.15329-0.21972-0.52718  0 154.61 435.74   90.92 155.14 435.65   90.40 0.902-0.15   0.51  31.86 225.29 2 5802      449   2428  27.12   1 1.000  536351249 -2 0.640  -89.29  181.54  54.841 247.873   1
   0  -7 -16  -0.274  10.759   3 0.82756-0.82756 0.06162-0.55146-0.55799-0.10507  0 272.35 345.41  263.64 272.66 344.67  263.22 1.026 0.02   7.77 316.31 202.05 2 5799      468   2496  78.97   1 1.000  536353295 -2 0.719   27.52   90.31  54.841 250.909  -2
   0   5  18   0.680  10.759   3-0.82782 0.82782 0.51970-0.16981 0.21126 0.53468  0 272.35 345.41  263.64 272.15 346.28  263.79 1.026 0.02   7.77 316.31 202.05 2 5796      468   2496  79.14   1 1.000  536351249  2 0.719   27.02   91.92  54.841 250.909   1
   0  -5  18 6.26848  7.3858   2-0.58937 0.58937 0.45460-0.80411 0.66782 0.07771  0  91.40 464.72  172.45  91.24 465.04  172.43 0.978 0.20   4.81  22.63  85.62 3 5793      556   2379  51.73   1 1.000  536351249  2 0.701 -151.89  210.69  54.841 188.631   2
   0  -5 -19  49.909  14.649   1-0.69781 0.69783 0.34791-0.69770-0.62612-0.16204  0 106.60 173.33  178.17 106.39 173.36  178.38 1.103 0.82   0.99  31.86 251.47 2 6066      433   2471  53.52   1 0.998  536351250 -2 0.756 -138.63  -79.06  54.841 247.873   1
   0  -5 -19  50.632  11.953   2 0.17949-0.17949 0.63353-0.98315-0.75261-0.03455  0  24.75 318.12  392.51  24.44 318.07  392.21 0.790 0.88   6.03  22.63 151.77 3 6060      579   2399 117.66   1 1.000  536351250 -2 0.548 -219.09   65.30  54.841 188.631   1
   0  -5  19  57.643  14.874   3-0.59889 0.59888 0.44211-0.79187 0.66774 0.11952  0 267.26  80.74  164.01 267.26  80.66  164.07 0.981 0.88   7.21 316.31 172.16 2 6060      572   2437  49.22   1 1.000  536351250  2 0.675   20.63 -172.08  54.841 250.909   1
   0   5 -19  53.538  13.416   1-0.83146 0.83146 0.49508-0.14522-0.25213-0.53627  0 135.05 440.84   96.68 135.02 440.83   96.83 0.968 0.90   0.54  31.86 227.02 2 6068      626   2370  29.05   1 1.000  536351250 -2 0.669 -108.75  186.78  54.841 247.873   1
   0   5  19  51.718  14.542   3-0.82018 0.82018 0.51895-0.16905 0.24083 0.54656  0 290.65 344.60  257.76 290.62 344.48  257.95 1.097 0.86   7.73 316.31 200.28 2 6062      341   2483  77.39   1 1.000  536351250  2 0.748   45.41   90.14  54.841 250.909   1
   0  -5 -19  23.149  10.807   3 0.84223-0.84223 0.12124-0.47113-0.52531-0.26207  0 272.61 420.20  276.10 272.52 419.93  276.50 0.994 0.79   7.84 316.31 205.79 2 6062      460   2431  82.95   1 1.000  536351250 -2 0.683   27.88  165.39  54.841 250.909   2
   0  -5  19  42.305  12.953   2-0.58941 0.58941 0.44994-0.79946 0.67093 0.11602  0  68.66 472.86  171.19  68.57 472.72  171.36 1.034 0.86   4.80  22.63  85.24 3 6058      618   2344  51.41   1 1.000  536351250  2 0.721 -174.41  218.90  54.841 188.631   2
   0   5  19  36.854  13.027   1 0.60609-0.60609 0.78584-0.43608 0.12291 0.66520  0 124.14  97.58  211.03 123.89  97.27  211.03 1.012 0.85   1.18  31.86 261.32 2 6066      552   2447  63.31   1 1.000  536351250  2 0.698 -121.56 -154.40  54.841 247.873   2
   0   5  19  36.781  10.823   2-0.36092 0.36091 0.93080-0.58111 0.05793 0.72942  0  25.16 322.49  332.07  25.07 322.84  332.00 0.800 0.81   5.70  22.63 133.61 3 6061      571   2428  99.60   1 1.000  536351250  2 0.554 -218.66   69.64  54.841 188.631   2
   0  -3   9  1265.9    32.2   1-0.10570 0.10571 0.74146-0.95134 0.66262-0.28943  0 381.80  88.28  385.84 381.22  86.67  388.08 0.239 0.92   2.15  31.86 313.76 2 3012    11660   2696 116.43   1 1.000  536349192  2 0.217  133.90 -166.81  54.841 247.873  -2
   0  -6   0 785.488  32.209   1 0.07815-0.07816-0.20989-0.20988-0.97460 0.97460  0 381.80  88.28  385.84 382.73  90.65  382.16 0.239 0.92   2.15  31.86 313.76 2 2953    11660   2696 114.65   1 1.000  536352255 -4 0.217  135.41 -162.88  54.841 247.873   1
   0  -3   9  2015.2    49.2   2-0.57986 0.57987 0.58030-0.79002 0.57185-0.19903  0 263.79 362.32  203.44 263.23 363.31  202.86 0.441 0.81   4.98  22.63  94.94 3 3009     8082   2825  60.86   1 1.000  536349192  2 0.394   18.29  108.88  54.841 188.631  -2
   0  -6   0 613.053  49.243   2 0.57749-0.57750-0.20972-0.20973-0.78900 0.78899  0 263.79 362.32  203.44 265.38 359.92  205.60 0.441 0.81   4.98  22.63  94.94 3 2951     8082   2825  61.68   1 1.000  536352255 -4 0.394   20.39  105.51  54.841 188.631   1
   0  -6  -1-0.94168  1.7666   1-0.07439 0.07438-0.11407-0.30571-0.99068 0.94921  0 376.98  93.91  348.54 376.79  94.33  347.57 0.251-0.11   1.94  31.86 302.57 2 2968      611   2602 104.27   1 1.000  536352256 -2 0.227  129.71 -159.60  54.841 247.873   1
   0  -6  -1 1.57120  3.1313   2 0.56463-0.56461-0.13130-0.28814-0.81483 0.77343  0 258.71 350.98  221.38 258.58 350.76  221.63 0.426 0.36   5.08  22.63 100.33 3 2965      336   2785  66.49   1 0.990  536352256 -2 0.381   13.74   96.67  54.841 188.631   1
   0  -6   1-2.57629  1.5354   1 0.23601-0.23602-0.30313-0.11663-0.92326 0.96472  0 385.56  87.25  417.85 385.32  87.31  418.55 0.231-0.51   2.32  31.86 323.37 2 2967      689   2641 125.56   1 1.000  536352256  2 0.210  138.22 -166.27  54.841 247.873   1
   0  -6   1-0.37019  2.5287   2 0.58522-0.58523-0.28666-0.13277-0.75852 0.79993  0 271.85 369.68  190.59 271.59 370.13  189.63 0.443-0.21   4.91  22.63  91.08 3 2965      290   2686  56.89   1 0.994  536352256  2 0.397   26.86  115.18  54.841 188.631   1
   0  -6  -1 0.45081  2.7212   1-0.84013 0.84013-0.25903-0.16083 0.47654-0.51800  0 317.58 172.99  646.81 316.86 172.55  647.25 0.409 0.12   3.60  31.86  32.05 2 2968      320   2703 194.18   1 1.000  536352256 -2 0.366   71.12  -80.71  54.841 247.873   2
   0  -6  -1 2.90382  3.5314   2-0.36833 0.36834-0.29875-0.12085 0.88039-0.92180  0 391.11 451.28   11.51 390.97 450.75   11.54 0.396 0.28   3.92  22.63  37.25 3 2966      406   2526   3.46   1 1.000  536352256 -2 0.361  145.82  195.50  54.841 188.631   2
   0  -6  -1 1.74121  3.0330   3 0.74551-0.74550-0.14778-0.27200-0.64991 0.60847  0  79.45 172.00  216.54  79.58 172.00  216.75 0.408-0.05   7.51 316.31 187.92 2 2968      416   2721  65.02   1 1.000  536352256 -2 0.369 -165.55  -80.17  54.841 250.909   2
   0  -6   1-0.23998  2.3423   1-0.82492 0.82491-0.15840-0.26143 0.54260-0.50117  0 330.70 146.88  623.66 330.89 146.93  624.06 0.370-0.11   3.47  31.86  25.11 2 2968      411   2665 187.22   1 1.000  536352256  2 0.332   84.00 -106.80  54.841 247.873   2
   0  -6   1-1.05455  2.7025   2-0.45785 0.45784-0.12495-0.29463 0.88021-0.83879  0 364.70 441.40   49.13 365.07 441.74   49.15 0.421-0.16   4.13  22.63  48.55 3 2966      354   2573  14.74   1 1.000  536352256  2 0.382  119.62  185.83  54.841 188.631   2
   0  -6   1-0.14378  2.6179   3 0.66791-0.66791-0.27997-0.13972-0.68957 0.73101  0  63.19 142.58  186.24  63.07 143.03  186.51 0.368 0.07   7.34 316.31 178.83 2 2967      385   2628  55.95   1 1.000  536352256  2 0.334 -181.85 -109.35  54.841 250.909   2
   0   6  -1-0.82509  2.6942   1 0.82559-0.82559 0.15835 0.26130-0.54160 0.50013  0 331.62 360.60   24.82 332.00 360.81   24.26 0.369 0.01   0.14  31.86 205.46 2 2967      365   2735   7.28   1 1.000  536352256 -2 0.332   86.21  105.78  54.841 247.873   2
   0   6  -1 0.26262  2.4275   2-0.57839 0.57839 0.28716 0.13227 0.76354-0.80497  0 487.48  47.94  135.03 487.20  47.80  135.30 0.424-0.05   4.60  22.63  74.37 3 2965      440   2438  40.59   1 1.000  536352256 -2 0.390  239.15 -205.98  54.841 188.631   2
   0   6   1-0.99369  2.7435   1 0.84063-0.84063 0.25889 0.16078-0.47573 0.51720  0 318.35 334.75   47.08 317.67 335.13   47.41 0.409-0.23   0.26  31.86 212.14 2 2967      331   2764  14.22   1 0.997  536352256  2 0.366   72.85   80.18  54.841 247.873   2
   0   6   1 2.66875  2.9516   2-0.54724 0.54720 0.13012 0.28934 0.82680-0.78540  0 458.05  45.95  102.01 458.11  46.28  102.20 0.405 0.31   4.42  22.63  64.45 3 2965      412   2514  30.66   1 1.000  536352256  2 0.372  209.85 -207.69  54.841 188.631   2
   0  -6  -2  82.350   7.371   1-0.20926 0.20926-0.02493-0.39485-0.97754 0.89460  0 368.13  98.36  316.52 368.05  98.28  316.57 0.272 0.99   1.76  31.86 292.97 2 3010      887   2624  94.97   1 1.000  536352257 -2 0.246  120.93 -155.12  54.841 247.873   1
   0  -6  -2  80.503   9.274   2 0.54723-0.54721-0.05292-0.36653-0.83531 0.75247  0 251.11 342.45  237.26 251.13 342.72  237.55 0.423 0.82   5.17  22.63 105.10 3 3008      565   2769  71.26   1 0.992  536352257 -2 0.376    6.11   88.22  54.841 188.631   1
   0  -4   8  67.190   8.969   1-0.39577 0.39577 0.54213-0.82195 0.74126-0.40958  0 383.47  83.31  455.69 382.80  81.79  457.35 0.235 0.96   2.53  31.86 334.72 2 3053     2248   2607 137.20   1 1.000  536350215  2 0.213  135.44 -171.65  54.841 247.873  -2
   0  -6   2  68.636   8.969   1 0.38253-0.38254-0.38408-0.03567-0.84033 0.92325  0 383.47  83.31  455.69 384.25  84.39  454.26 0.235 0.96   2.53  31.86 334.72 2 3010     2248   2607 136.28   1 1.000  536352257  2 0.213  136.90 -169.09  54.841 247.873   1
   0  -4   8  79.904  13.651   2-0.58937 0.58935 0.45496-0.73458 0.66758-0.33623  0 276.41 382.98  172.97 275.65 383.90  172.51 0.460 0.88   4.81  22.63  85.78 3 3050     1076   2699  51.75   1 1.000  536350215  2 0.411   30.78  129.36  54.841 188.631  -2
   0  -6   2  81.975  13.651   2 0.58875-0.58874-0.36075-0.05867-0.72334 0.80619  0 276.41 382.98  172.97 277.14 381.42  173.87 0.460 0.88   4.81  22.63  85.78 3 3008     1076   2699  52.16   1 1.000  536352257  2 0.411   32.24  126.89  54.841 188.631   1
   0   6   2  82.654   7.265   3-0.70745 0.70745 0.34043 0.07958-0.61937 0.70227  0  11.58 433.64  432.86  11.43 433.45  433.21 0.250 0.95   8.71 316.31 252.81 2 3012     1160   2531 129.96   1 1.000  536352257  2 0.229 -231.37  180.24  54.841 250.909   1
   0  -6  -2  36.126   7.375   1-0.84285 0.84285-0.30561-0.11437 0.44295-0.52585  0 308.69 184.90  658.08 308.82 184.98  658.23 0.433 0.80   3.66  31.86  35.44 2 3011      383   2738 197.47   1 0.992  536352257 -2 0.385   62.36  -68.86  54.841 247.873   2
   0  -6  -2  40.500   8.031   3 0.77138-0.77138-0.09381-0.32597-0.62942 0.54655  0  89.01 185.85  228.88  88.73 185.87  228.83 0.432 0.96   7.57 316.31 191.62 2 3010      439   2689  68.65   1 0.998  536352257 -2 0.388 -156.03  -66.47  54.841 250.909   2
   0   6   2  48.260   8.251   1 0.84355-0.84353 0.30543 0.11440-0.44174 0.52475  0 309.47 322.76   58.16 309.52 322.75   58.38 0.433 0.92   0.33  31.86 215.46 2 3011      453   2705  17.51   1 0.983  536352257  2 0.386   63.93   68.28  54.841 247.873   2
   0   6   2  63.876   7.974   2-0.52445 0.52444 0.05009 0.36938 0.84997-0.76715  0 445.35  43.23   85.66 445.49  43.21   85.62 0.401 0.83   4.33  22.63  59.53 3 3008      669   2536  25.69   1 1.000  536352257  2 0.366  197.31 -210.32  54.841 188.631   2
   0  -6  -3-0.86128  2.1712   1-0.32047 0.32050 0.05204-0.47183-0.94583 0.82138  0 356.86 101.99  291.29 357.17 102.36  290.03 0.298 0.00   1.62  31.86 285.40 2 3080      528   2606  87.01   1 1.000  536352258 -2 0.268  109.77 -151.49  54.841 247.873   1
   0  -6  -3-1.54546  2.3655   2 0.52676-0.52676 0.02357-0.44308-0.84969 0.72540  0 241.95 335.47  253.65 242.91 335.70  253.03 0.423-0.17   5.26  22.63 110.03 3 3078      252   2682  75.91   1 0.998  536352258 -2 0.375   -3.06   81.30  54.841 188.631   1
   0  -6   3 0.87220  2.0343   1 0.50591-0.50591-0.44693 0.02722-0.73778 0.86216  0 379.72  81.69  488.01 379.62  81.96  487.20 0.244 0.10   2.71  31.86 344.42 2 3080      694   2539 146.16   1 1.000  536352258  2 0.219  132.38 -171.73  54.841 247.873   1
   0  -6   3 0.51759  2.7607   2 0.58772-0.58770-0.43097 0.01156-0.68473 0.80900  0 282.25 393.88  158.65 282.21 393.85  158.47 0.472-0.12   4.73  22.63  81.48 3 3077      375   2640  47.54   1 1.000  536352258  2 0.421   37.42  139.24  54.841 188.631   1
   0   6   3 0.94657  2.6223   3-0.75978 0.75978 0.38379 0.03625-0.52482 0.64917  0  24.95 428.39  410.77  24.71 428.35  410.96 0.277 0.36   8.58 316.31 246.19 2 3082      731   2495 123.29   1 1.000  536352258  2 0.252 -218.20  174.98  54.841 250.909   1
   0  -6  -3-1.27933  2.4605   1-0.84301 0.84300-0.34948-0.07047 0.40891-0.53328  0 299.95 197.26  668.60 300.18 197.14  668.84 0.458-0.29   3.72  31.86  38.59 2 3081      255   2712 200.65   1 0.989  536352258 -2 0.406   53.80  -56.51  54.841 247.873   2
   0  -6  -3-1.57002  2.6125   3 0.79096-0.79096-0.04765-0.37215-0.61001 0.48569  0  98.48 199.30  238.23  98.26 199.42  239.10 0.456-0.23   7.63 316.31 194.42 2 3080      277   2678  71.73   1 1.000  536352258 -2 0.408 -146.49  -53.21  54.841 250.909   2
   0  -6   3-1.28162  2.1705   1-0.79567 0.79566-0.04953-0.37037 0.60371-0.47932  0 341.35 119.62  599.21 341.41 119.75  599.55 0.340-0.27   3.33  31.86  17.78 2 3081      445   2632 179.87   1 1.000  536352258  2 0.304   94.55 -133.82  54.841 247.873   2
   0  -6   3-1.95903  2.8179   2-0.51642 0.51641 0.02537-0.44487 0.85596-0.73172  0 337.83 437.86   80.36 338.13 437.28   80.50 0.458-0.27   4.30  22.63  57.94 3 3078      424   2576  24.15   1 1.000  536352258  2 0.412   92.82  182.59  54.841 188.631   2
   0  -6   3-1.14404  2.4307   3 0.54299-0.54298-0.44010 0.02039-0.71518 0.83950  0  49.31 112.18  146.95  49.62 112.12  147.35 0.336-0.01   7.12 316.31 167.04 2 3079      561   2598  44.20   1 1.000  536352258  2 0.304 -195.80 -139.40  54.841 250.909   2
   0   6   3-1.12813  2.8660   1 0.84363-0.84362 0.34928 0.07054-0.40779 0.53228  0 301.46 310.83   68.97 300.73 310.63   68.98 0.458-0.28   0.39  31.86 218.70 2 3081      256   2770  20.69   1 1.000  536352258  2 0.406   55.95   56.45  54.841 247.873   2
   0   6   3-0.58164  2.0705   2-0.49730 0.49731-0.02867 0.44816 0.86711-0.74285  0 434.67  38.16   69.03 434.02  38.52   69.28 0.400-0.12   4.24  22.63  54.53 3 3078      473   2499  20.78   1 1.000  536352258  2 0.364  186.70 -215.30  54.841 188.631   2
   0  -6  -4 5.72593  3.4256   1-0.40824 0.40825 0.11524-0.53503-0.90557 0.73964  0 345.03 106.38  268.48 344.71 106.38  267.98 0.330 0.72   1.49  31.86 278.56 2 3176      483   2617  80.39   1 1.000  536352259 -2 0.294   98.09 -147.05  54.841 247.873   1
   0  -6  -4 5.22056  3.7810   2 0.50254-0.50255 0.09688-0.51638-0.85911 0.69339  0 233.78 329.75  268.18 233.99 329.79  267.96 0.426 0.68   5.34  22.63 114.40 3 3173      290   2717  80.39   1 0.988  536352259 -2 0.375  -11.19   75.65  54.841 188.631   1
   0  -5   7 3.61512  4.1204   1-0.60614 0.60616 0.31178-0.66155 0.73170-0.44149  0 371.66  79.73  516.38 371.01  78.65  517.22 0.262 0.65   2.87  31.86 352.93 2 3198      992   2535 155.17   1 1.000  536351238  2 0.235  123.69 -174.73  54.841 247.873  -2
   0  -6   4 5.87187  4.1204   1 0.60212-0.60214-0.49128 0.07154-0.62936 0.79518  0 371.66  79.73  516.38 371.84  79.97  516.17 0.262 0.65   2.87  31.86 352.93 2 3175      992   2535 154.85   1 1.000  536352259  2 0.235  124.53 -173.41  54.841 247.873   1
   0  -5   7 1.36231  5.7049   2-0.58285 0.58284 0.32334-0.67288 0.74548-0.45556  0 286.93 408.05  143.61 286.18 408.77  143.11 0.491 0.20   4.65  22.63  76.95 3 3195      561   2607  42.93   1 1.000  536351238  2 0.436   41.35  153.97  54.841 188.631  -2
   0  -6   4 1.36231  5.7049   2 0.58254-0.58253-0.49659 0.07716-0.64346 0.80914  0 286.93 408.05  143.61 286.88 407.38  143.56 0.491 0.20   4.65  22.63  76.95 3 3173      561   2607  43.07   1 1.000  536352259  2 0.436   42.04  152.59  54.841 188.631   1
   0  -5   7 2.90642  4.1969   3 0.03252-0.03250-0.79622 0.44651-0.60413 0.89419  0   8.37  62.18   24.62   8.88  60.66   24.59 0.250 0.79   6.44 316.31 130.34 2 3197     1229   2502   7.38   1 1.000  536351238  2 0.226 -236.28 -190.33  54.841 250.909  -2
   0  -6   4 7.54950  4.1969   3-0.03288 0.03286 0.14782-0.56748 0.98847-0.82273  0   8.37  62.18   24.62   8.26  62.29   24.71 0.250 0.79   6.44 316.31 130.34 2 3174     1229   2502   7.41   1 1.000  536352259  2 0.226 -236.88 -188.70  54.841 250.909   1
   0   5  -7 2.80556  3.9373   3-0.03212 0.03212 0.79597-0.44595 0.60449-0.89448  0  11.51 450.62  623.48  12.32 450.90  624.30 0.250 0.77   9.77 316.31 310.00 2 3197     1229   2437 187.29   1 1.000  536351238 -2 0.227 -230.46  197.43  54.841 250.909  -2
   0   6  -4 5.26986  3.9373   3 0.03100-0.03099-0.14737 0.56736-0.98860 0.82288  0  11.51 450.62  623.48  11.00 449.93  624.12 0.250 0.77   9.77 316.31 310.00 2 3176     1229   2437 187.24   1 1.000  536352259 -2 0.227 -231.77  196.47  54.841 250.909   1
   0   6   4 8.03352  3.9297   3-0.79566 0.79567 0.41639 0.00364-0.43993 0.60572  0  39.67 423.21  392.20  39.76 423.16  392.29 0.309 0.82   8.48 316.31 240.62 2 3177      668   2537 117.69   1 1.000  536352259  2 0.278 -203.66  169.75  54.841 250.909   1
   0  -6  -4 3.23130  3.7168   1-0.84070 0.84070-0.39074-0.02922 0.37491-0.54071  0 290.96 208.91  678.90 291.04 209.09  679.06 0.485 0.55   3.77  31.86  41.68 2 3176      254   2700 203.72   1 0.988  536352259 -2 0.427   44.97  -44.90  54.841 247.873   2
   0  -6  -4 2.37637  3.4636   3 0.80563-0.80564-0.00872-0.41107-0.59235 0.42658  0 108.62 212.52  247.75 108.31 212.56  247.73 0.484 0.39   7.68 316.31 197.28 2 3175      286   2697  74.32   1 1.000  536352259 -2 0.429 -136.40  -40.12  54.841 250.909   2
   0   6   4 4.34930  4.0686   1 0.84125-0.84125 0.39053 0.02928-0.37388 0.53985  0 291.70 298.78   78.73 291.41 298.75   79.18 0.485 0.58   0.44  31.86 221.63 2 3176      265   2758  23.76   1 0.993  536352259  2 0.427   46.26   44.53  54.841 247.873   2
   0   6   4 5.93571  3.4619   2-0.46693 0.46692-0.10432 0.52380 0.87812-0.71248  0 424.10  32.06   53.24 423.75  32.19   53.47 0.403 0.72   4.15  22.63  49.79 3 3173      498   2462  16.04   1 1.000  536352259  2 0.364  176.12 -221.29  54.841 188.631   2
   0  -6  -5-0.12253  2.4317   1-0.47579 0.47580 0.16565-0.58542-0.86382 0.65643  0 331.10 110.29  248.76 331.24 110.26  250.01 0.366-0.08   1.38  31.86 272.64 2 3294      451   2572  75.00   1 1.000  536352260 -2 0.323   84.26 -143.01  54.841 247.873   1
   0  -6  -5 0.16398  2.8523   2 0.47628-0.47629 0.16552-0.58501-0.86358 0.65644  0 225.37 324.77  282.96 224.32 324.88  282.11 0.433 0.21   5.42  22.63 118.84 3 3291      324   2681  84.63   1 0.986  536352260 -2 0.379  -19.58   70.74  54.841 188.631   1
   0  -6   5-0.04463 2.28856   1 0.67346-0.67347-0.52036 0.10060-0.52505 0.73234  0 361.63  77.97  541.70 361.65  78.20  540.95 0.286-0.22   3.01  31.86   0.52 2 3293      637   2569 162.29   1 1.000  536352260  2 0.254  114.31 -175.36  54.841 247.873   1
   0  -6   5 0.68098  3.2189   2 0.57365-0.57365-0.55724 0.13780-0.60034 0.80742  0 290.80 422.06  129.02 291.16 422.02  129.17 0.511 0.01   4.57  22.63  72.57 3 3291      357   2561  38.75   1 1.000  536352260  2 0.451   46.03  167.15  54.841 188.631   1
   0  -6   5-0.35421  2.2465   3-0.15225 0.15224 0.21531-0.63501 0.96461-0.75735  0  21.67  62.05   51.73  21.82  62.22   51.23 0.277-0.25   6.59 316.31 138.48 2 3293      784   2493  15.37   1 1.000  536352260  2 0.248 -223.49 -188.99  54.841 250.909   1
   0   6  -5-1.63389  2.0426   3 0.14980-0.14979-0.21491 0.63489-0.96508 0.75795  0  24.51 449.89  650.23  24.44 449.96  650.62 0.275-0.38   9.92 316.31 318.02 2 3294      850   2455 195.19   1 1.000  536352260 -2 0.247 -218.41  196.36  54.841 250.909   1
   0   6   5-0.86219  2.6730   3-0.82034 0.82034 0.44086-0.02084-0.36425 0.57149  0  56.17 417.68  376.33  55.85 418.07  376.38 0.344-0.17   8.39 316.31 235.86 2 3295      552   2529 112.91   1 1.000  536352260  2 0.307 -187.33  164.12  54.841 250.909   1
   0  -6  -5-1.17840  2.7373   1-0.83617 0.83617-0.42948 0.00953 0.34112-0.54839  0 281.16 220.94  689.89 281.48 220.83  688.92 0.514-0.32   3.84  31.86  44.98 2 3295      229   2705 206.68   1 0.998  536352260 -2 0.448   35.30  -32.84  54.841 247.873   2
   0  -6  -5-0.41567  3.3113   3 0.81621-0.81621 0.02382-0.44369-0.57726 0.37005  0 118.78 225.04  255.07 118.69 225.37  254.83 0.513 0.12   7.72 316.31 199.48 2 3294      276   2748  76.45   1 1.000  536352260 -2 0.450 -126.25  -27.77  54.841 250.909   2
   0  -6   5 0.76552  2.5965   1-0.75222 0.75221 0.06281-0.48262 0.65591-0.44861  0 347.96  91.62  574.49 348.07  91.38  574.46 0.321 0.17   3.19  31.86  10.36 2 3294      553   2578 172.34   1 1.000  536352260  2 0.284  100.80 -161.77  54.841 247.873   2
   0  -6   5-0.45902  2.7430   2-0.55097 0.55096 0.14492-0.56436 0.82185-0.61477  0 309.91 437.02  104.89 309.88 436.89  105.28 0.506-0.04   4.44  22.63  65.32 3 3291      365   2530  31.58   1 1.000  536352260  2 0.448   65.13  181.91  54.841 188.631   2
   0  -6   5-0.54143  2.5114   3 0.36047-0.36050-0.60955 0.18984-0.70605 0.91324  0  39.84  79.08   99.21  39.95  79.32   99.63 0.314-0.24   6.85 316.31 152.72 2 3293      622   2544  29.89   1 1.000  536352260  2 0.281 -205.28 -172.23  54.841 250.909   2
   0   6   5-0.98937  3.0108   1 0.83668-0.83668 0.42927-0.00945-0.34014 0.54761  0 281.74 287.22   89.78 281.72 287.05   89.03 0.514-0.13   0.50  31.86 224.95 2 3294      213   2690  26.71   1 0.952  536352260  2 0.448   36.28   33.10  54.841 247.873   2
   0   6   5-0.70034  2.0828   2-0.43452 0.43451-0.17515 0.59473 0.88347-0.67638  0 414.43  24.33   38.27 414.46  24.18   38.50 0.409-0.24   4.07  22.63  45.29 3 3292      394   2483  11.55   1 1.000  536352260  2 0.367  166.44 -228.93  54.841 188.631   2
   0  -6  -6 429.970  19.222   1-0.52708 0.52710 0.20529-0.62504-0.82465 0.57575  0 317.07 114.08  235.53 317.01 114.09  235.54 0.404 0.98   1.31  31.86 268.67 2 3433     1600   2638  70.66   1 1.000  536352261 -2 0.353   70.27 -139.20  54.841 247.873   1
   0  -6  -6 375.053  18.970   2 0.44900-0.44902 0.22846-0.64795-0.86383 0.61526  0 213.97 320.49  295.20 213.95 320.91  295.28 0.443 0.93   5.49  22.63 122.52 3 3430     1308   2725  88.59   1 0.985  536352261 -2 0.384  -30.98   66.56  54.841 188.631   1
   0  -6   6 319.905  20.743   1-0.72594 0.72596 0.11790-0.53768 0.67757-0.42881 20 349.37  76.69  561.90 349.61  76.48  562.08 0.317 0.95   3.12  31.86   6.58 2 3433     3041   2580 168.62   1 1.000  536352261  2 0.278  102.32 -176.77  54.841 247.873  -2
   0  -6   6 328.115  20.743   1 0.72506-0.72508-0.53820 0.11840-0.42969 0.67841 20 349.37  76.69  561.90 349.55  76.55  561.94 0.317 0.95   3.12  31.86   6.58 2 3433     3041   2580 168.58   1 1.000  536352261  2 0.278  102.26 -176.71  54.841 247.873   1
   0  -6   6 353.216  28.086   2-0.56200 0.56199 0.19317-0.61260 0.80427-0.55577  0 295.31 437.98  115.32 295.29 437.91  115.37 0.534 0.91   4.49  22.63  68.45 3 3430     1861   2530  34.61   1 1.000  536352261  2 0.468   50.62  182.87  54.841 188.631  -2
   0  -6   6 349.474  28.086   2 0.56154-0.56153-0.61277 0.19334-0.55604 0.80455  0 295.31 437.98  115.32 295.15 437.79  115.33 0.534 0.91   4.49  22.63  68.45 3 3430     1861   2530  34.60   1 1.000  536352261  2 0.468   50.47  182.75  54.841 188.631   1
   0  -6   6 346.978  21.873   3 0.24934-0.24935-0.68763 0.26794-0.68190 0.93061  0  37.32  62.43   73.19  36.82  62.02   73.30 0.308 0.98   6.71 316.31 144.91 2 3432     3514   2539  21.99   1 1.000  536352261  2 0.274 -208.41 -189.09  54.841 250.909  -2
   0  -6   6 395.565  21.873   3-0.24839 0.24841 0.26805-0.68774 0.93083-0.68213  0  37.32  62.43   73.19  37.08  62.29   73.16 0.308 0.98   6.71 316.31 144.91 2 3432     3514   2539  21.95   1 1.000  536352261  2 0.274 -208.15 -188.82  54.841 250.909   1
   0   6  -6 298.696  19.684   3-0.24754 0.24754 0.68754-0.26758 0.68265-0.93120  0  39.95 449.50  672.62  40.12 449.33  672.83 0.308 0.99  10.04 316.31 324.74 2 3433     2979   2491 201.85   1 1.000  536352261 -2 0.273 -202.97  195.71  54.841 250.909  -2
   0   6  -6 301.620  19.684   3 0.24629-0.24628-0.26775 0.68772-0.93148 0.68293  0  39.95 449.50  672.62  39.78 449.68  672.60 0.308 0.99  10.04 316.31 324.74 2 3433     2979   2491 201.78   1 1.000  536352261 -2 0.273 -203.30  196.05  54.841 250.909   1
   0   6   6 476.062  19.721   3-0.83707 0.83707 0.45947-0.03945-0.29697 0.54567  0  72.62 413.19  362.37  72.43 413.16  362.66 0.383 0.97   8.32 316.31 231.67 2 3434     2012   2551 108.80   1 1.000  536352261  2 0.338 -170.89  159.54  54.841 250.909   1
   0  -6  -6 192.082  15.495   3 0.82434-0.82433 0.05036-0.47023-0.56385 0.31521  0 129.55 237.86  260.67 129.35 237.95  260.72 0.543 0.90   7.75 316.31 201.16 2 3433      620   2698  78.22   1 0.959  536352261 -2 0.472 -115.48  -15.09  54.841 250.909   2
   0   6   6 225.637  16.457   1 0.83015-0.83015 0.46561-0.04579-0.30669 0.55566  0 271.85 275.61   98.41 271.67 275.48   98.55 0.545 0.83   0.55  31.86 227.54 2 3434      801   2702  29.56   1 0.999  536352261  2 0.471   26.32   21.62  54.841 247.873   2
   0   6   6 381.700  18.417   2-0.40133 0.40132-0.24013 0.65970 0.88390-0.63541  0 405.95  14.56   24.53 406.01  14.49   24.48 0.419 0.89   3.99  22.63  41.16 3 3431     1553   2496   7.34   1 1.000  536352261  2 0.373  157.96 -238.57  54.841 188.631   2
   0  -6  -7 1.29592  3.1942   1-0.56600 0.56599 0.23609-0.65586-0.78988 0.49951  0 302.30 117.89  223.28 302.20 117.77  223.97 0.446 0.02   1.24  31.86 265.00 2 3591      452   2597  67.19   1 1.000  536352262 -2 0.384   55.58 -135.40  54.841 247.873   1
   0  -6  -7 2.02780  3.1753   2 0.42208-0.42208 0.28487-0.70449-0.86064 0.57056  0 202.59 317.42  307.72 202.78 317.66  307.33 0.457 0.11   5.56  22.63 126.28 3 3589      327   2680  92.20   1 1.000  536352262 -2 0.391  -42.35   63.64  54.841 188.631   1
   0  -6   7 0.01703 2.60598   1 0.76210-0.76210-0.54827 0.12849-0.34438 0.63458  0 336.30  74.61  579.64 336.01  74.91  579.82 0.350-0.04   3.22  31.86  11.90 2 3590      566   2559 173.94   1 1.000  536352262  2 0.304   89.15 -178.54  54.841 247.873   1
   0  -6   7-1.09972  3.1445   2 0.54668-0.54668-0.66323 0.24379-0.51114 0.80106  0 298.59 454.61  102.39 298.92 454.71  102.04 0.559 0.08   4.42  22.63  64.56 3 3587      354   2471  30.61   1 1.000  536352262  2 0.486   53.98  199.44  54.841 188.631   1
   0  -6   7-1.13012  2.7364   3-0.32396 0.32397 0.30822-0.72793 0.89446-0.60428  0  52.89  62.51   90.97  53.62  62.52   90.93 0.343-0.07   6.81 316.31 150.25 2 3590      786   2520  27.28   1 1.000  536352262  2 0.301 -192.50 -188.76  54.841 250.909   1
   0   6   7-0.77090  3.0482   3-0.84814 0.84814 0.47386-0.05382-0.23688 0.52703  0  89.39 408.71  351.39  89.45 408.37  350.68 0.425-0.16   8.25 316.31 228.37 2 3591      566   2523 105.20   1 1.000  536352262  2 0.370 -154.22  155.07  54.841 250.909   1
   0  -6  -7-1.06320  3.3151   3 0.83031-0.83032 0.07170-0.49154-0.55267 0.26258  0 140.45 250.14  265.21 140.28 250.30  265.46 0.575 0.02   7.78 316.31 202.52 2 3590      328   2715  79.64   1 1.000  536352262 -2 0.493 -104.60   -2.92  54.841 250.909   2
   0  -6   7-0.78101  2.3001   1-0.69752 0.69752 0.17087-0.59066 0.69589-0.40569  0 349.37  61.89  549.43 349.81  61.26  550.08 0.314-0.20   3.06  31.86   2.84 2 3590      663   2520 165.02   1 1.000  536352262  2 0.274  102.02 -191.30  54.841 247.873   2
   0  -6   7-1.52595  2.9299   2-0.57003 0.57003 0.23440-0.65384 0.78748-0.49755  0 280.39 439.67  123.59 280.47 439.63  124.05 0.564-0.31   4.54  22.63  70.93 3 3587      315   2538  37.22   1 1.000  536352262  2 0.489   35.74  184.70  54.841 188.631   2
   0  -6   7-0.33942  2.5428   3 0.12823-0.12821-0.75475 0.33504-0.64336 0.93344  0  34.65  44.08   45.41  34.73  44.20   45.88 0.302-0.10   6.56 316.31 136.58 2 3589      825   2468  13.76   1 1.000  536352262  2 0.266 -210.68 -206.98  54.841 250.909   2
   0   6  -7 0.94134  2.7511   3-0.12728 0.12728 0.75458-0.33459 0.64375-0.93373  0  38.81 466.96  646.22  38.42 467.13  645.50 0.304 0.08   9.89 316.31 316.82 2 3590      872   2439 193.65   1 1.000  536352262 -2 0.267 -204.08  213.16  54.841 250.909   2
   0   6   7-0.55571  3.4481   1 0.82194-0.82195 0.49959-0.07979-0.27355 0.56395  0 261.53 263.93  108.04 261.25 264.09  107.75 0.577 0.04   0.60  31.86 230.43 2 3591      206   2721  32.32   1 0.969  536352262  2 0.493   15.95   10.07  54.841 247.873   2
   0  -6  -8 931.260  30.824   1-0.59544 0.59546 0.25993-0.67969-0.76019 0.42832  0 286.95 121.11  214.78 286.89 121.20  214.77 0.489 0.98   1.20  31.86 262.45 2 3764     2548   2674  64.43   1 1.000  536352263 -2 0.416   40.39 -132.12  54.841 247.873   1
   0  -6  -8 772.481  27.675   2 0.39568-0.39567 0.33485-0.75447-0.85517 0.52366  0 190.94 315.18  318.27 190.88 315.33  318.23 0.474 0.94   5.62  22.63 129.46 3 3762     2188   2738  95.47   1 1.000  536352263 -2 0.401  -53.92   61.53  54.841 188.631   1
   0  -7   5 501.720  30.047   1-0.78874 0.78872-0.02885-0.46093 0.61405-0.40677  0 321.59  73.78  595.01 322.35  74.41  594.94 0.387 0.97   3.31  31.86  16.52 2 3741     4183   2599 178.48   1 1.000  536353284  2 0.332   75.37 -178.63  54.841 247.873  -2
   0  -6   8 612.728  30.047   1 0.78863-0.78862-0.55311 0.13331-0.26859 0.60026  0 321.59  73.78  595.01 321.44  73.19  595.19 0.387 0.97   3.31  31.86  16.52 2 3764     4183   2599 178.56   1 1.000  536352263  2 0.332   74.46 -179.84  54.841 247.873   1
   0  -7   5 534.158  38.988   2-0.53030 0.53030 0.06902-0.55841 0.84500-0.63793  0 303.02 472.53   89.38 303.43 471.57   89.55 0.584 0.90   4.35  22.63  60.65 3 3738     2944   2519  26.86   1 1.000  536353284  2 0.503   58.93  216.25  54.841 188.631  -2
   0  -6   8 702.638  38.988   2 0.52968-0.52967-0.70867 0.28919-0.46607 0.79738  0 303.02 472.53   89.38 302.43 472.82   89.34 0.584 0.90   4.35  22.63  60.65 3 3760     2944   2519  26.80   1 1.000  536352263  2 0.503   57.95  217.50  54.841 188.631   1
   0  -7   5 514.311  32.268   3 0.38626-0.38625-0.58902 0.09936-0.70983 0.91703  0  70.78  63.04  105.30  69.69  63.81  105.96 0.382 0.95   6.89 316.31 154.55 2 3740     4741   2573  31.79   1 1.000  536353284  2 0.331 -175.80 -187.62  54.841 250.909  -2
   0  -6   8 787.404  32.268   3-0.38235 0.38234 0.33838-0.75809 0.85983-0.52832  0  70.78  63.04  105.30  70.84  62.71  105.11 0.382 0.95   6.89 316.31 154.55 2 3763     4741   2573  31.53   1 1.000  536352263  2 0.331 -174.66 -188.73  54.841 250.909   1
   0   6   8 982.169  31.061   3-0.85519 0.85519 0.48506-0.06511-0.18264 0.51421  0 106.90 403.93  339.77 106.74 403.89  340.00 0.469 0.98   8.19 316.31 224.89 2 3764     2935   2607 102.00   1 1.000  536352263  2 0.402 -136.87  150.22  54.841 250.909   1
   0  -6  -8 431.102  23.745   3 0.83465-0.83466 0.08844-0.50829-0.54363 0.21210  0 151.56 262.39  269.06 151.44 262.48  269.18 0.609 0.81   7.80 316.31 203.67 2 3764     1106   2703  80.76   1 1.000  536352263 -2 0.515  -93.45    9.21  54.841 250.909   2
   0   6   8 443.326  24.096   1 0.81211-0.81211 0.53149-0.11170-0.24082 0.57271  0 250.52 252.72  116.59 250.39 252.72  116.67 0.612 0.89   0.65  31.86 232.99 2 3765     1127   2789  35.00   1 1.000  536352263  2 0.516    4.94   -1.04  54.841 247.873   2
   0  -6  -9 1.56340  4.1413   1-0.61767 0.61768 0.27829-0.69804-0.73555 0.36224  0 271.64 124.36  207.98 271.22 124.42  207.53 0.535 0.29   1.16  31.86 260.41 2 3952      384   2611  62.26   1 1.000  536352264 -2 0.448   25.25 -128.80  54.841 247.873   1
   0  -6  -9-0.90252  3.0352   2 0.37086-0.37085 0.37828-0.79790-0.84816 0.47520  0 178.03 313.48  328.24 178.26 313.79  327.94 0.494-0.26   5.68  22.63 132.45 3 3950      390   2671  98.38   1 0.999  536352264 -2 0.412  -66.77   59.86  54.841 188.631   1
   0  -6   9 0.34733  3.2185   1 0.80750-0.80750-0.55449 0.13462-0.20120 0.57430  0 305.60  71.75  607.69 306.16  71.38  608.56 0.429 0.10   3.38  31.86  20.32 2 3951      567   2522 182.57   1 1.000  536352264  2 0.362   58.72 -181.15  54.841 247.873   1
   0  -6   9 1.39239  3.7200   2 0.51059-0.51059-0.74958 0.33010-0.42122 0.79393  0 306.54 492.42   76.66 306.01 492.38   77.11 0.614-0.02   4.28  22.63  56.83 3 3948      406   2432  23.13   1 1.000  536352264  2 0.523   62.11  236.90  54.841 188.631   1
   0  -6   9-0.07164 3.35825   3-0.42725 0.42724 0.36103-0.78073 0.82892-0.45599  0  88.58  62.82  116.45  88.44  62.66  116.38 0.425-0.11   6.95 316.31 157.89 2 3950      723   2567  34.92   1 1.000  536352264  2 0.361 -157.03 -188.65  54.841 250.909   1
   0   6  -9 2.21397  3.4889   1-0.80849 0.80849 0.55354-0.13390 0.19985-0.57307  0 308.21 437.00    8.98 308.31 436.97    8.96 0.428 0.23   0.05  31.86 200.71 2 3951      495   2504   2.69   1 1.000  536352264 -2 0.362   63.45  181.90  54.841 247.873   1
   0   6   9-2.65016  3.9404   3-0.85927 0.85927 0.49389-0.07394-0.13314 0.50615  0 124.49 399.36  331.27 124.06 399.72  330.36 0.517 0.05   8.14 316.31 222.34 2 3951      416   2612  99.11   1 1.000  536352264  2 0.436 -119.45  145.55  54.841 250.909   1
   0  -6  -9 0.88441  4.2357   3 0.83772-0.83772 0.10113-0.52099-0.53666 0.16369  0 162.24 274.37  272.17 162.85 274.51  272.01 0.644 0.07   7.81 316.31 204.61 2 3951      293   2604  81.60   1 1.000  536352264 -2 0.537  -82.74   21.09  54.841 250.909   2
   0  -6   9 0.15833  2.7334   1-0.63829 0.63830 0.26631-0.68605 0.72226-0.34915  0 346.51  29.23  527.89 346.53  29.12  528.01 0.319 0.17   2.94  31.86 356.38 2 3951      886   2476 158.40   1 1.000  536352264  2 0.271   99.11 -223.68  54.841 247.873   2
   0  -6   9 1.43451  3.9439   2-0.57989 0.57989 0.29837-0.71780 0.75809-0.38533  0 249.56 444.94  137.87 249.68 445.01  137.71 0.632 0.18   4.62  22.63  75.23 3 3948      363   2508  41.31   1 1.000  536352264  2 0.533    5.11  190.07  54.841 188.631   2
   0   6  -9-1.57279  2.9397   3 0.12191-0.12191 0.84204-0.42200 0.52545-0.89836  2  39.31 503.95  589.77  39.04 504.20  590.05 0.301-0.21   9.58 316.31 299.89 2 3952     1187   2402 177.02   1 0.793  536352264 -2 0.259 -203.46  249.95  54.841 250.909   2
   0   6   9 0.71234  4.4709   1 0.80084-0.80085 0.56140-0.14159-0.20850 0.58189  0 240.10 241.57  124.46 239.18 241.34  125.35 0.648 0.30   0.69  31.86 235.35 2 3952      272   2772  37.60   1 1.000  536352264  2 0.539   -5.51  -12.07  54.841 247.873   2
   0  -6 -10  84.171  13.211   1-0.63438 0.63439 0.29233-0.71208-0.71561 0.30082  0 255.37 127.37  201.77 255.33 127.38  201.88 0.585 0.96   1.12  31.86 258.54 2 4152      522   2600  60.56   1 1.000  536352265 -2 0.482    9.08 -125.68  54.841 247.873   1
   0  -6 -10  71.568  10.886   2 0.34814-0.34815 0.41546-0.83508-0.84035 0.42596  0 164.99 312.48  336.52 164.92 312.85  336.44 0.517 0.88   5.72  22.63 134.94 3 4149      509   2646 100.93   1 0.991  536352265 -2 0.425  -79.76   58.89  54.841 188.631   1
   0  -8   4  99.139  14.377   1-0.82102 0.82103-0.14057-0.41922 0.55332-0.38750  0 291.22  70.90  620.17 292.31  71.87  620.02 0.470 0.94   3.45  31.86  24.06 2 4107     1380   2543 186.01   1 1.000  536354307  2 0.391   45.47 -180.98  54.841 247.873  -2
   0  -6  10  81.283  14.377   1 0.82097-0.82097-0.55339 0.13356-0.14059 0.55513  0 291.22  70.90  620.17 290.46  69.40  620.42 0.470 0.94   3.45  31.86  24.06 2 4151     1380   2543 186.13   1 1.000  536352265  2 0.391   43.61 -183.42  54.841 247.873   1
   0  -8   4  84.398  14.383   3 0.46835-0.46832-0.51665-0.04297-0.71675 0.88251  0 105.54  63.89  126.10 104.29  64.88  126.92 0.468 0.98   7.00 316.31 160.79 2 4106     1576   2552  38.08   1 1.000  536354307  2 0.392 -141.41 -186.66  54.841 250.909  -2
   0  -6  10  86.318  14.383   3-0.46156 0.46155 0.37798-0.79768 0.80256-0.38817  0 105.54  63.89  126.10 106.31  62.48  125.26 0.468 0.98   7.00 316.31 160.79 2 4149     1576   2552  37.58   1 1.000  536352265  2 0.392 -139.43 -189.07  54.841 250.909   1
   0   8  -4  84.957  14.581   1 0.82174-0.82174 0.14064 0.41889-0.55224 0.38636  0 293.46 437.72   20.57 294.27 436.39   20.25 0.469 0.98   0.12  31.86 204.18 2 4106     1389   2538   6.07   1 1.000  536354307 -2 0.391   49.58  181.36  54.841 247.873  -2
   0   6 -10  95.772  14.581   1-0.82185 0.82185 0.55241-0.13276 0.13931-0.55401  0 293.46 437.72   20.57 292.52 439.19   20.80 0.469 0.98   0.12  31.86 204.18 2 4151     1389   2538   6.24   1 1.000  536352265 -2 0.391   47.85  184.15  54.841 247.873   1
   0   6  10  93.614  13.251   3-0.86109 0.86109 0.50086-0.08090-0.08752 0.50198  0 141.42 395.75  321.44 141.40 395.77  321.54 0.565 0.96   8.09 316.31 219.39 2 4151      598   2537  96.46   1 1.000  536352265  2 0.469 -102.66  141.90  54.841 250.909   1
   0  -6 -10  37.404   9.843   3 0.83981-0.83981 0.11022-0.53009-0.53157 0.11716  0 174.84 286.44  273.88 174.49 286.55  274.04 0.682 0.82   7.82 316.31 205.12 2 4150      335   2644  82.21   1 1.000  536352265 -2 0.558  -70.09   32.98  54.841 250.909   2
   0   6  10  39.033  10.023   1 0.78828-0.78827 0.58943-0.16961-0.17660 0.59149  0 227.66 230.05  133.79 227.61 229.92  133.81 0.686 0.88   0.75  31.86 238.15 2 4152      291   2677  40.14   1 0.962  536352265  2 0.561  -17.99  -23.46  54.841 247.873   2
   0  -6 -11 0.45128  4.3928   1-0.64678 0.64680 0.30295-0.72270-0.69993 0.24362  0 239.15 130.37  197.58 239.13 130.15  197.56 0.636 0.01   1.10  31.86 257.29 2 4362      376   2616  59.27   1 1.000  536352266 -2 0.515   -7.05 -122.57  54.841 247.873   1
   0  -6 -11-0.88056  3.4802   2 0.32779-0.32779 0.44683-0.86646-0.83240 0.37656  0 151.20 312.25  344.68 150.85 312.34  343.79 0.543 0.01   5.77  22.63 137.40 3 4359      389   2596 103.14   1 1.000  536352266 -2 0.439  -93.51   58.80  54.841 188.631   1
   0  -6  11-0.62340  3.2414   1 0.83037-0.83037-0.55058 0.13072-0.08565 0.54167  0 274.40  66.57  631.05 274.26  67.18  631.08 0.518-0.14   3.51  31.86  27.33 2 4361      527   2498 189.33   1 1.000  536352266  2 0.423   27.60 -186.19  54.841 247.873   1
   0  -6  11 2.53498  4.3237   3-0.48761 0.48760 0.39063-0.81033 0.78080-0.32499  0 124.62  62.13  131.91 124.28  62.17  132.18 0.517 0.24   7.04 316.31 162.53 2 4359      592   2532  39.65   1 1.000  536352266  2 0.424 -121.25 -189.60  54.841 250.909   1
   0   6 -11-0.18768  3.8968   1-0.83118 0.83118 0.54956-0.12990 0.08444-0.54062  0 276.27 441.95   31.84 276.33 441.66   31.45 0.517-0.10   0.18  31.86 207.56 2 4361      605   2498   9.43   1 1.000  536352266 -2 0.422   31.64  186.98  54.841 247.873   1
   0   6  11 1.47139  4.6228   3-0.86116 0.86115 0.50634-0.08639-0.04505 0.50095  0 158.61 391.82  313.37 158.65 392.07  313.36 0.617 0.16   8.04 316.31 216.97 2 4361      398   2551  94.01   1 1.000  536352266  2 0.502  -85.53  137.95  54.841 250.909   1
   0  -6 -11-2.08055  3.9414   3 0.84112-0.84112 0.11611-0.53599-0.52823 0.07236  0 186.17 298.15  274.99 186.37 298.55  275.36 0.720-0.21   7.83 316.31 205.45 2 4360      268   2595  82.61   1 1.000  536352266 -2 0.580  -58.70   44.56  54.841 250.909   2
   0  -6  11 0.98615  4.3843   2-0.58471 0.58470 0.34193-0.76137 0.73567-0.28008  0 217.29 452.90  146.91 217.18 452.51  147.16 0.708-0.04   4.67  22.63  77.95 3 4357      379   2485  44.15   1 1.000  536352266  2 0.579  -26.82  198.22  54.841 188.631   2
   0   6  11-1.32119  4.7647   1 0.77451-0.77451 0.61570-0.19591-0.14511 0.60146  0 215.67 218.58  141.46 215.57 218.40  142.07 0.726 0.05   0.79  31.86 240.45 2 4362      271   2705  42.62   1 1.000  536352266  2 0.584  -29.89  -34.81  54.841 247.873   2
   0  -6 -12  82.613  13.972   1-0.65586 0.65585 0.31077-0.73054-0.68795 0.19018  0 222.71 132.77  194.35 222.61 132.80  194.32 0.690 0.94   1.08  31.86 256.32 2 4581      495   2576  58.30   1 1.000  536352267 -2 0.547  -23.35 -120.16  54.841 247.873   1
   0  -6 -12  69.415  11.780   2 0.30984-0.30982 0.47302-0.89258-0.82477 0.32760  0 135.91 312.19  350.18 136.01 312.09  350.05 0.570 0.91   5.80  22.63 139.05 3 4577      549   2570 105.01   1 0.981  536352267 -2 0.453 -108.70   58.91  54.841 188.631   1
   0  -9   3   6.346  10.964   1-0.83683 0.83684-0.22897-0.40080 0.49729-0.37291  0 258.12  65.78  640.62 260.31  68.51  640.25 0.565 0.69   3.56  31.86  30.20 2 4516     1357   2496 192.07   1 1.000  536355330  2 0.453   13.65 -184.15  54.841 247.873  -2
   0  -6  12  49.410  10.964   1 0.83669-0.83669-0.54654 0.12667-0.03537 0.53283  0 258.12  65.78  640.62 257.62  64.61  640.80 0.565 0.69   3.56  31.86  30.20 2 4579     1357   2496 192.24   1 1.000  536352267  2 0.453   10.92 -188.02  54.841 247.873   1
   0  -9   3   5.703  12.645   3 0.51651-0.51651-0.46857-0.16096-0.71670 0.84102  0 141.83  62.22  137.83 139.50  65.27  139.92 0.565 0.66   7.07 316.31 164.31 2 4514     1458   2494  41.98   1 1.000  536355330  2 0.455 -106.45 -186.54  54.841 250.909  -2
   0  -6  12  78.560  12.645   3-0.50722 0.50722 0.40000-0.81970 0.76336-0.26611  0 141.83  62.22  137.83 142.35  61.50  137.51 0.565 0.66   7.07 316.31 164.31 2 4578     1458   2494  41.25   1 1.000  536352267  2 0.455 -103.65 -190.32  54.841 250.909   1
   0   9  -3  11.494  12.702   1 0.83739-0.83738 0.22893 0.40055-0.49636 0.37195  0 260.23 443.73   41.01 262.33 440.12   40.44 0.565 0.73   0.23  31.86 210.32 2 4514     1414   2490  12.13   1 1.000  536355330 -2 0.453   17.76  185.21  54.841 247.873  -2
   0   6 -12  71.294  12.702   1-0.83743 0.83743 0.54547-0.12583 0.03422-0.53186  0 260.23 443.73   41.01 259.67 444.46   41.15 0.565 0.73   0.23  31.86 210.32 2 4580     1414   2490  12.34   1 1.000  536352267 -2 0.453   15.15  189.52  54.841 247.873   1
   0   6  12  77.058  13.219   3-0.85976 0.85976 0.51067-0.09071-0.00523 0.50258  0 176.13 388.90  305.51 175.92 388.70  305.70 0.672 0.93   8.00 316.31 214.61 2 4579      541   2502  91.71   1 1.000  536352267  2 0.535  -68.09  134.94  54.841 250.909   1
   0  -6 -12  33.991  10.403   3 0.84179-0.84179 0.11916-0.53901-0.52650 0.02920  0 198.65 310.39  275.85 198.61 310.57  276.04 0.760 0.83   7.84 316.31 205.71 2 4579      328   2635  82.81   1 1.000  536352267 -2 0.601  -46.30   56.69  54.841 250.909   2
   0   6  12  27.845   9.603   1 0.75962-0.75962 0.64029-0.22052-0.11406 0.61184  0 203.26 206.89  150.07 203.20 206.70  150.13 0.767 0.88   0.84  31.86 243.03 2 4581      295   2641  45.04   1 0.999  536352267  2 0.605  -42.29  -46.30  54.841 247.873   2
   0   6  12  54.716  10.190   2-0.03182 0.03182 0.93203-0.51250-0.36098 0.85810  0 135.49 307.67  435.84 135.23 307.54  435.62 0.561 0.92   6.27  22.63 164.79 3 4576      503   2506 130.69   1 1.000  536352267  2 0.445 -109.13   54.43  54.841 188.631   2
   0   4  15-0.27857  9.9330   1 0.66791-0.66791 0.74317-0.46333 0.03980 0.58243  0 206.30 137.05  189.75 205.36 138.30  189.64 0.745-0.09   1.06  31.86 254.94 2 4800      816   2549  56.89   1 1.000  536350222  2 0.580  -40.65 -114.59  54.841 247.873  -2
   0  -6 -13-0.27857  9.9330   1-0.66226 0.66226 0.31632-0.73608-0.67923 0.13997  0 206.30 137.05  189.75 205.86 135.22  192.00 0.745-0.09   1.06  31.86 254.94 2 4808      816   2549  57.60   1 1.000  536352268 -2 0.580  -40.17 -117.65  54.841 247.873   1
   0   4  15 2.57005  8.6135   2-0.28439 0.28437 0.95701-0.67731-0.05704 0.67852  0 120.44 312.05  357.45 120.79 311.62  359.02 0.599 0.12   5.84  22.63 141.23 3 4794      781   2527 107.70   1 1.000  536350222  2 0.467 -123.71   58.40  54.841 188.631  -2
   0  -6 -13 3.12443  8.6135   2 0.29470-0.29469 0.49435-0.91390-0.81778 0.27918  0 120.44 312.05  357.45 120.33 312.46  355.25 0.599 0.12   5.84  22.63 141.23 3 4803      781   2527 106.57   1 1.000  536352268 -2 0.467 -124.16   59.23  54.841 188.631   1
   0  -6  13-0.22038  4.0415   1 0.84051-0.84052-0.54168 0.12169 0.01095 0.52793  0 240.63  61.39  649.89 240.53  61.74  649.73 0.617-0.01   3.61  31.86  32.98 2 4806      513   2476 194.92   1 1.000  536352268  2 0.484   -5.98 -191.10  54.841 247.873   1
   0  -6  13-0.21037  4.5203   3-0.52174 0.52173 0.40686-0.82657 0.74983-0.21114  0 161.14  61.00  141.76 160.46  60.58  141.52 0.620 0.09   7.09 316.31 165.49 2 4804      467   2513  42.46   1 1.000  536352268  2 0.487  -84.98 -190.95  54.841 250.909   1
   0   6 -13-1.73666  3.7206   1-0.84138 0.84138 0.54029-0.12047-0.01259-0.52684  0 242.61 448.39   50.54 242.62 447.58   50.12 0.617-0.42   0.28  31.86 213.17 2 4809      547   2438  15.04   1 1.000  536352268 -2 0.483   -1.77  193.53  54.841 247.873   1
   0  -4 -15-6.05912  9.4592   3 0.85694-0.85695 0.21255-0.49245-0.46954-0.15208  0 193.86 383.78  297.47 194.19 381.49  297.14 0.731-0.26   7.96 316.31 212.20 2 4796      844   2543  89.14   1 1.000  536350222 -2 0.570  -50.25  127.39  54.841 250.909  -2
   0   6  13-6.05912  9.4592   3-0.85719 0.85719 0.51399-0.09412 0.03240 0.50633  0 193.86 383.78  297.47 193.31 385.63  298.47 0.731-0.26   7.96 316.31 212.20 2 4805      844   2543  89.54   1 1.000  536352268  2 0.570  -51.08  131.52  54.841 250.909   1
   0  -6  13-1.24383  4.3730   2-0.58685 0.58686 0.36956-0.78897 0.72044-0.18201  0 183.22 462.38  152.66 182.85 462.16  153.22 0.793-0.18   4.70  22.63  79.67 3 4802      417   2439  45.97   1 1.000  536352268  2 0.624  -60.63  207.80  54.841 188.631   2
   0  -6 -14 5.14061  6.4505   1-0.66647 0.66649 0.31999-0.73973-0.67337 0.09265  0 188.39 136.91  191.10 188.71 137.41  190.46 0.804 0.38   1.06  31.86 255.34 2 5041      390   2560  57.14   1 1.000  536352269 -2 0.611  -57.56 -115.86  54.841 247.873   1
   0  -6 -14 4.74342  5.0980   2 0.28216-0.28216 0.51143-0.93098-0.81168 0.23164  0 103.66 313.27  359.25 103.83 313.21  359.48 0.633 0.49   5.85  22.63 141.77 3 5036      387   2508 107.85   1 1.000  536352269 -2 0.483 -140.72   60.00  54.841 188.631   1
   0 -10   2  91.998  14.851   1-0.84273 0.84273-0.30210-0.39783 0.44559-0.36268  0 225.93  63.17  657.36 226.81  63.84  657.39 0.663 0.62   3.65  31.86  35.22 2 4958     1710   2495 197.22   1 1.000  536356353  2 0.512  -19.73 -188.55  54.841 247.873  -2
   0  -6  14   5.214  14.851   1 0.84249-0.84250-0.53597 0.11602 0.05427 0.52605  0 225.93  63.17  657.36 223.14  58.50  658.08 0.663 0.62   3.65  31.86  35.22 2 5040     1710   2495 197.43   1 1.000  536352269  2 0.512  -23.42 -193.83  54.841 247.873   1
   0 -10   2  77.137  14.451   3 0.54363-0.54363-0.43939-0.26012-0.71513 0.79800  0 175.94  63.65  146.91 174.94  64.54  147.53 0.667 0.66   7.12 316.31 167.03 2 4955     1572   2480  44.26   1 1.000  536356353  2 0.515  -71.23 -187.52  54.841 250.909  -2
   0  -6  14   7.038  14.451   3-0.53217 0.53218 0.41175-0.83145 0.73977-0.15960  0 175.94  63.65  146.91 178.63  59.33  144.44 0.667 0.66   7.12 316.31 167.03 2 5037     1572   2480  43.33   1 1.000  536352269  2 0.515  -67.58 -192.73  54.841 250.909   1
   0  10  -2  83.651  14.840   1 0.84344-0.84343 0.30208 0.39763-0.44426 0.36126  0 228.11 445.85   57.65 228.73 444.91   57.58 0.662 0.63   0.32  31.86 215.31 2 4957     1514   2451  17.27   1 1.000  536356353 -2 0.511  -15.56  190.19  54.841 247.873  -2
   0   6 -14   3.780  14.840   1-0.84330 0.84331 0.53452-0.11471-0.05587-0.52505  0 228.11 445.85   57.65 225.08 451.02   58.47 0.662 0.63   0.32  31.86 215.31 2 5042     1514   2451  17.54   1 1.000  536352269 -2 0.511  -19.10  196.27  54.841 247.873   1
   0   6  14 7.69670  6.6127   3-0.85357 0.85357 0.51649-0.09662 0.06823 0.51195  0 211.08 382.62  291.50 210.76 382.76  291.57 0.789 0.47   7.92 316.31 210.41 2 5038      397   2512  87.47   1 1.000  536352269  2 0.600  -33.47  128.43  54.841 250.909   1
   0  -6 -14-1.17608  5.1386   3 0.84149-0.84149 0.11781-0.53768-0.52727-0.05291  0 223.84 335.57  275.02 223.78 335.12  275.74 0.845-0.19   7.83 316.31 205.46 2 5038      341   2565  82.72   1 1.000  536352269 -2 0.640  -21.04   81.53  54.841 250.909   2
   0   6  14 1.97367  5.9263   1 0.72675-0.72674 0.68485-0.26508-0.05294 0.63370  0 176.46 182.26  165.93 177.18 182.66  165.88 0.855 0.15   0.92  31.86 247.79 2 5041      282   2578  49.76   1 1.000  536352269  2 0.647  -69.10  -70.70  54.841 247.873   2
   0   6  14 2.30445  4.6900   2-0.13147 0.13148 0.95880-0.53926-0.25184 0.83181  0 103.68 310.12  406.69 103.41 310.29  406.72 0.627 0.53   6.11  22.63 156.04 3 5036      442   2517 122.02   1 0.997  536352269  2 0.478 -140.73   56.88  54.841 188.631   2
   0   5  16-2.59093  9.8897   1 0.67186-0.67184 0.73990-0.39007 0.03407 0.62967  0 170.95 140.41  188.39 170.66 141.21  188.17 0.866 0.05   1.05  31.86 254.53 2 5278      596   2523  56.45   1 1.000  536351247  2 0.644  -75.11 -111.47  54.841 247.873  -2
   0  -6 -15-2.59093  9.8897   1-0.66886 0.66885 0.32208-0.74186-0.66999 0.04776  0 170.95 140.41  188.39 171.01 139.37  189.57 0.866 0.05   1.05  31.86 254.53 2 5280      596   2523  56.87   1 1.000  536352270 -2 0.644  -74.77 -113.30  54.841 247.873   1
   0   5  16 0.10529  8.7070   2-0.26589 0.26590 0.96043-0.61080-0.08290 0.74580  0  86.67 313.81  364.40  86.55 313.58  365.16 0.667 0.14   5.88  22.63 143.32 3 5272      773   2475 109.55   1 1.000  536351247  2 0.498 -157.72   60.46  54.841 188.631  -2
   0  -6 -15 1.51369  8.7070   2 0.27208-0.27209 0.52475-0.94430-0.80661 0.18513  0  86.67 313.81  364.40  86.41 314.00  362.84 0.667 0.14   5.88  22.63 143.32 3 5275      773   2475 108.85   1 1.000  536352270 -2 0.498 -157.86   60.87  54.841 188.631   1
   0  -6  15 1.46971  5.0922   1 0.84287-0.84287-0.52967 0.10970 0.09498 0.52681  0 205.59  55.05  665.54 205.23  54.88  665.96 0.726 0.20   3.70  31.86  37.68 2 5279      544   2467 199.79   1 1.000  536352270  2 0.545  -40.89 -197.16  54.841 247.873   1
   0  -6  15-2.77537  4.4246   3-0.53928 0.53926 0.41506-0.83477 0.73274-0.11117  0 196.68  57.03  146.64 196.95  57.73  146.45 0.732-0.32   7.12 316.31 166.95 2 5276      463   2471  43.93   1 1.000  536352270  2 0.549  -49.70 -195.13  54.841 250.909   1
   0   6 -15 0.51082  5.0757   1-0.84365 0.84365 0.52815-0.10832-0.09656-0.52585  0 206.66 453.92   65.96 207.15 454.85   66.34 0.726 0.10   0.37  31.86 217.80 2 5282      548   2424  19.90   1 1.000  536352270 -2 0.545  -37.39  199.32  54.841 247.873   1
   0  -5 -16  -2.192  11.468   3 0.84877-0.84877 0.15488-0.50476-0.50557-0.15748  0 228.13 378.52  285.02 228.90 377.23  284.06 0.851-0.05   7.89 316.31 208.46 2 5274      668   2529  85.22   1 1.000  536351247 -2 0.632  -15.77  123.00  54.841 250.909  -2
   0   6  15   5.772  11.468   3-0.84905 0.84905 0.51827-0.09839 0.10255 0.51907  0 228.13 378.52  285.02 228.24 380.10  284.96 0.851-0.05   7.89 316.31 208.46 2 5277      668   2529  85.49   1 1.000  536352270  2 0.632  -16.39  125.87  54.841 250.909   1
   0  -6  15-2.35361  4.6907   2-0.58778 0.58778 0.38452-0.80394 0.71180-0.09053  0 145.87 473.48  156.39 145.81 473.66  156.54 0.888-0.24   4.72  22.63  80.79 3 5273      546   2382  46.96   1 1.000  536352270  2 0.670  -97.70  219.04  54.841 188.631   2
   0  -6 -16  76.606  16.494   1-0.66971 0.66972 0.32283-0.74260-0.66878 0.00506  0 153.05 141.31  189.34 152.93 141.23  189.25 0.929 0.91   1.05  31.86 254.82 2 5525      482   2474  56.78   1 1.000  536352271 -2 0.674  -92.65 -111.32  54.841 247.873   1
   0  -6 -16  57.682  11.659   2 0.26442-0.26441 0.53468-0.95424-0.80262 0.13972  0  68.19 314.88  365.50  68.00 314.90  365.37 0.704 0.84   5.88  22.63 143.65 3 5519      574   2472 109.61   1 1.000  536352271 -2 0.514 -175.94   61.94  54.841 188.631   1
   0  -6  16  64.972  13.538   1 0.84191-0.84192-0.52283 0.10286 0.13353 0.52971  0 186.64  51.03  673.52 186.75  50.85  673.44 0.783 0.96   3.74  31.86  40.07 2 5523      580   2464 202.03   1 1.000  536352271  2 0.574  -59.66 -201.08  54.841 247.873   1
   0  -6  16  80.293  14.870   3-0.54363 0.54364 0.41708-0.83677 0.72836-0.06531  0 215.27  56.25  148.07 215.46  55.78  147.69 0.791 0.95   7.13 316.31 167.38 2 5520      674   2481  44.31   1 1.000  536352271  2 0.579  -31.28 -196.02  54.841 250.909   1
   0   6 -16  84.607  14.657   1-0.84264 0.84264 0.52126-0.10145-0.13507-0.52884  0 188.80 459.42   73.80 188.75 459.23   73.81 0.783 0.93   0.41  31.86 220.15 2 5526      692   2398  22.14   1 1.000  536352271 -2 0.574  -55.13  204.82  54.841 247.873   1
   0   6  16  53.466  13.265   3-0.84373 0.84373 0.51935-0.09950 0.13560 0.52746  0 246.17 377.79  278.43 245.89 377.78  278.56 0.916 0.89   7.85 316.31 206.48 2 5521      454   2514  83.57   1 1.000  536352271  2 0.663    1.44  123.40  54.841 250.909   1
   0  -6 -16  25.251   9.910   3 0.83930-0.83929 0.10797-0.52785-0.53283-0.13023  0 250.48 360.68  273.58 250.32 360.64  273.54 0.938 0.84   7.82 316.31 205.03 2 5521      400   2470  82.06   1 1.000  536352271 -2 0.678    5.63  106.33  54.841 250.909   2
   0  -6  16  44.352  12.403   2-0.58797 0.58797 0.38810-0.80752 0.70970-0.04701  0 126.26 479.74  157.40 126.03 480.17  157.34 0.939 0.80   4.73  22.63  81.10 3 5517      633   2396  47.20   1 1.000  536352271  2 0.692 -117.14  225.35  54.841 188.631   2
   0   6  16  30.667  11.261   1 0.69004-0.69003 0.72374-0.30397 0.00686 0.65685  0 149.29 157.10  181.23 148.98 157.05  181.20 0.947 0.88   1.01  31.86 252.38 2 5525      427   2516  54.36   1 0.998  536352271  2 0.686  -96.18  -95.59  54.841 247.873   2
   0   6  16  46.704  10.881   2-0.21832 0.21831 0.96483-0.54528-0.14643 0.80933  0  67.76 313.67  380.46  67.85 313.76  380.43 0.702 0.90   5.97  22.63 148.15 3 5519      571   2485 114.13   1 1.000  536352271  2 0.512 -176.37   60.74  54.841 188.631   2
   0   6  17   0.792  10.368   1 0.67031-0.67031 0.74119-0.32142 0.03633 0.66885  0 134.70 143.10  188.78 134.11 143.40  188.75 0.993-0.13   1.05  31.86 254.65 2 5773      532   2478  56.62   1 1.000  536352272  2 0.704 -111.46 -109.10  54.841 247.873  -2
   0  -6 -17   0.792  10.368   1-0.66924 0.66924 0.32242-0.74218-0.66945-0.03574  0 134.70 143.10  188.78 134.24 142.79  189.43 0.993-0.13   1.05  31.86 254.65 2 5773      532   2478  56.83   1 1.000  536352272 -2 0.704 -111.34 -109.70  54.841 247.873   1
   0   6  17 0.83075  8.3139   2-0.25647 0.25647 0.96179-0.54224-0.09579 0.80012  0  48.52 316.40  367.77  48.48 315.82  368.24 0.743-0.03   5.90  22.63 144.34 3 5767      631   2430 110.47   1 1.000  536352272  2 0.530 -195.54   62.93  54.841 188.631  -2
   0  -6 -17 0.83075  8.3139   2 0.25897-0.25897 0.54161-0.96116-0.79974 0.09541  0  48.52 316.40  367.77  48.49 316.02  367.15 0.743-0.03   5.90  22.63 144.34 3 5767      631   2430 110.15   1 1.000  536352272 -2 0.530 -195.53   63.14  54.841 188.631   1
   0  -6  17 1.00175  6.1050   1 0.83979-0.83979-0.51553 0.09558 0.17027 0.53443  0 167.29  46.01  681.00 167.78  46.20  680.61 0.843 0.17   3.79  31.86  42.31 2 5771      493   2440 204.18   1 1.000  536352272  2 0.601  -78.94 -205.88  54.841 247.873   1
   0  -6  17 3.32910  6.7980   3-0.54566 0.54565 0.41802-0.83773 0.72630-0.02184  0 234.33  53.06  147.57 234.06  53.44  148.27 0.851 0.41   7.12 316.31 167.23 2 5769      529   2450  44.48   1 1.000  536352272  2 0.606  -12.31 -199.34  54.841 250.909   1
   0   6 -17 2.25078  6.1943   1-0.84047 0.84047 0.51391-0.09410-0.17178-0.53363  0 170.04 463.41   79.97 169.74 464.07   80.97 0.845 0.30   0.45  31.86 222.00 2 5775      568   2410  24.29   1 1.000  536352272 -2 0.604  -73.75  208.91  54.841 247.873   1
   0  -6 -17  -0.292  10.542   3 0.83752-0.83752 0.10028-0.52015-0.53713-0.16736  0 264.28 375.42  271.39 264.23 373.98  271.82 0.985 0.01   7.81 316.31 204.37 2 5770      618   2476  81.55   1 1.000  536352272 -2 0.694   19.35  119.49  54.841 250.909  -2
   0   6  17  -0.292  10.542   3-0.83765 0.83765 0.51988-0.10002 0.16753 0.53697  0 264.28 375.42  271.39 263.81 375.66  272.35 0.985 0.01   7.81 316.31 204.37 2 5770      618   2476  81.70   1 1.000  536352272  2 0.694   18.96  121.17  54.841 250.909   1
   0  -6  17-2.06772  5.9655   2-0.58803 0.58803 0.38940-0.80882 0.70893-0.00481  0 105.07 487.38  157.10 105.27 487.08  157.63 0.991 0.00   4.73  22.63  81.01 3 5766      572   2360  47.29   1 1.000  536352272  2 0.713 -138.17  233.16  54.841 188.631   2
   0  -6 -18  90.699  19.071   1-0.66760 0.66759 0.32098-0.74075-0.67178-0.07490  0 114.87 144.08  190.06 114.87 144.09  190.04 1.063 0.94   1.06  31.86 255.03 2 6026      418   2423  57.01   1 0.999  536352273 -2 0.733 -130.59 -108.21  54.841 247.873   1
   0  -6 -18  71.432  13.480   2 0.25565-0.25564 0.54581-0.96536-0.79796 0.05222  0  28.08 317.23  368.56  27.75 317.16  368.24 0.782 0.78   5.90  22.63 144.57 3 6020      625   2405 110.47   1 0.998  536352273 -2 0.544 -215.79   64.40  54.841 188.631   1
   0  -6  18  97.568  16.985   1 0.83661-0.83661-0.50780 0.08785 0.20546 0.54072  0 148.25  41.19  687.56 148.14  41.02  687.51 0.904 0.93   3.82  31.86  44.28 2 6024      676   2427 206.25   1 1.000  536352273  2 0.630  -97.92 -210.53  54.841 247.873   1
   0  -6  18 102.982  17.953   3-0.54571 0.54573 0.41804-0.83773 0.72625 0.01965  0 253.21  50.59  148.19 253.03  50.71  148.28 0.916 0.94   7.13 316.31 167.41 2 6021      695   2468  44.49   1 1.000  536352273  2 0.635    6.42 -201.96  54.841 250.909   1
   0   6 -18 106.079  17.626   1-0.83725 0.83725 0.50614-0.08633-0.20694-0.53996  0 150.22 469.57   87.92 150.07 469.50   87.88 0.904 0.95   0.49  31.86 224.39 2 6028      766   2394  26.36   1 1.000  536352273 -2 0.630  -93.42  215.14  54.841 247.873   1
   0   6  18  86.471  17.525   3-0.83086 0.83086 0.51987-0.10002 0.19852 0.54741  0 282.29 373.79  266.20 282.07 373.72  266.29 1.053 0.90   7.78 316.31 202.82 2 6022      475   2471  79.89   1 1.000  536352273  2 0.722   37.26  119.24  54.841 250.909   1
   0  -6 -18  31.787  11.806   3 0.83526-0.83526 0.09089-0.51074-0.54229-0.20366  0 278.34 387.63  269.96 278.59 387.80  269.73 1.034 0.84   7.80 316.31 203.95 2 6022      436   2465  80.92   1 1.000  536352273 -2 0.711   33.49  133.07  54.841 250.909   2
   0  -6  18  70.559  16.203   2-0.58799 0.58799 0.38864-0.80806 0.70938 0.03615  0  83.10 494.87  157.43  83.31 494.61  157.46 1.047 0.78   4.73  22.63  81.11 3 6018      696   2365  47.24   1 1.000  536352273  2 0.734 -159.94  240.75  54.841 188.631   2
   0   6  18  55.669  14.850   1 0.64967-0.64967 0.75738-0.33764 0.06554 0.68113  0 118.50 129.33  196.12 118.31 128.93  196.24 1.045 0.89   1.09  31.86 256.85 2 6026      470   2425  58.87   1 1.000  536352273  2 0.722 -126.98 -122.88  54.841 247.873   2
   0   6  18  62.489  13.244   2-0.29169 0.29168 0.95538-0.53585-0.04658 0.79233  0  27.85 317.75  356.78  27.87 317.94  356.54 0.784 0.89   5.83  22.63 141.03 3 6020      679   2403 106.96   1 1.000  536352273  2 0.545 -216.02   64.91  54.841 188.631   2
   0  -7   0 6.38421  3.2734   1 0.13608-0.13609-0.24487-0.24488-0.95996 0.95995  0 365.46  60.74  397.37 365.28  61.03  395.38 0.275 0.70   2.21  31.86 317.22 2 3445      857   2599 118.61   1 1.000  536353279 -4 0.242  118.02 -192.53  54.841 247.873   1
   0   7   0 9.03313  3.4842   3-0.58153 0.58153 0.24502 0.24501-0.77575 0.77575  0  12.85 475.23  476.45  12.97 475.08  475.73 0.252 0.57   8.95 316.31 265.89 2 3447     1161   2462 142.72   1 1.000  536353279  4 0.225 -229.80  221.44  54.841 250.909   1
   0  -7   0 7.40089  3.9669   1-0.83871 0.83870-0.24492-0.24493 0.48639-0.48641  0 297.37 144.22  642.79 297.24 144.51  643.95 0.463 0.08   3.57  31.86  30.85 2 3446      424   2634 193.19   1 1.000  536353279 -4 0.402   50.89 -109.20  54.841 247.873   2
   0  -7   0 6.50213  3.9371   3 0.69066-0.69064-0.24483-0.24484-0.68047 0.68049  0 100.77 142.21  193.33 101.10 143.01  194.69 0.461 0.08   7.38 316.31 180.96 2 3445      474   2628  58.41   1 1.000  536353279 -4 0.403 -144.62 -109.99  54.841 250.909   2
   0   7   0 8.60102  4.4097   1 0.83924-0.83924 0.24480 0.24479-0.48554 0.48555  0 299.00 363.96   43.28 298.35 363.49   44.12 0.463 0.14   0.24  31.86 211.00 2 3444      417   2683  13.24   1 1.000  536353279  4 0.402   53.84  109.31  54.841 247.873   2
   0   7   0 5.96578  5.9892   2-0.57183 0.57185 0.24467 0.24469 0.78303-0.78302  2 484.10   5.98  126.51 483.87   4.48  126.23 0.491 0.32   4.56  22.63  71.81 3 3443      751   2462  37.87   1 0.469  536353279  4 0.439  235.55 -247.46  54.841 188.631   2
   0  -7  -1 331.114  14.364   1 0.00261-0.00264-0.16309-0.32667-0.98661 0.94514  0 359.44  64.89  365.13 359.45  64.96  365.02 0.291 0.99   2.03  31.86 307.55 2 3458     1959   2581 109.51   1 1.000  536353280 -2 0.256  112.05 -188.38  54.841 247.873   1
   0  -7  -1 319.695  18.876   2 0.57299-0.57299-0.17873-0.31063-0.79984 0.75841  0 233.49 368.68  211.68 233.43 368.80  211.95 0.509 0.85   5.03  22.63  97.42 3 3455     1019   2688  63.58   1 0.994  536353280 -2 0.442  -11.29  114.41  54.841 188.631   1
   0  -4  10 334.044  20.294   1-0.29384 0.29382 0.62477-0.90462 0.72341-0.30877  0 367.27  55.45  429.46 366.50  53.18  432.03 0.271 0.97   2.39  31.86 326.85 2 3519     4916   2554 129.61   1 1.000  536350217  2 0.238  119.00 -200.02  54.841 247.873  -2
   0  -7   1 366.808  20.294   1 0.27166-0.27165-0.32337-0.16635-0.90644 0.94791  0 367.27  55.45  429.46 368.24  57.42  427.01 0.271 0.97   2.39  31.86 326.85 2 3458     4916   2554 128.10   1 1.000  536353280  2 0.238  120.76 -195.82  54.841 247.873   1
   0  -4  10 479.240  31.266   2-0.58791 0.58790 0.49785-0.77747 0.63757-0.22339  0 245.00 390.65  183.37 243.86 392.18  182.57 0.533 0.94   4.87  22.63  88.91 3 3516     2754   2635  54.77   1 1.000  536350217  2 0.462   -0.76  137.78  54.841 188.631  -2
   0  -7   1 370.741  31.266   2 0.58677-0.58678-0.30974-0.17958-0.74817 0.78958  0 245.00 390.65  183.37 246.15 388.55  184.77 0.533 0.94   4.87  22.63  88.91 3 3455     2754   2635  55.43   1 1.000  536353280  2 0.462    1.50  134.13  54.841 188.631   1
   0   4 -10 330.999  19.555   3 0.47508-0.47508 0.83903-0.55903 0.26519-0.67955  0  11.00 480.64  504.35  12.14 482.84  505.59 0.248 0.97   9.10 316.31 274.26 2 3518     5731   2491 151.68   1 1.000  536350217 -2 0.220 -230.46  228.98  54.841 250.909  -2
   0   7  -1 373.202  19.555   3-0.48143 0.48143 0.17413 0.31590-0.85901 0.81758  0  11.00 480.64  504.35   9.94 478.81  504.03 0.248 0.97   9.10 316.31 274.26 2 3460     5731   2491 151.21   1 1.000  536353280 -2 0.220 -232.67  224.98  54.841 250.909   1
   0   7   1 401.706  15.130   3-0.66214 0.66214 0.30468 0.18535-0.68464 0.72610  0  19.78 470.75  449.34  19.70 470.60  449.84 0.265 0.97   8.80 316.31 257.76 2 3460     2650   2466 134.95   1 1.000  536353280  2 0.235 -222.93  216.98  54.841 250.909   1
   0  -7  -1 216.624  15.302   3 0.72274-0.72274-0.19041-0.29931-0.66437 0.62294  0 109.37 157.12  206.88 109.19 157.24  207.11 0.484 0.92   7.45 316.31 185.02 2 3458      860   2686  62.13   1 0.998  536353280 -2 0.423 -136.00  -95.17  54.841 250.909   2
   0   7   1 209.781  14.979   1 0.84265-0.84266 0.28534 0.20445-0.45664 0.49813  0 291.12 350.68   53.60 291.08 350.64   53.60 0.484 0.95   0.30  31.86 214.09 2 3458      859   2652  16.08   1 1.000  536353280  2 0.420   45.89   96.17  54.841 247.873   2
   0  -7  -2 0.10375  2.4135   1-0.12005 0.12003-0.08437-0.40538-0.98918 0.90623  0 350.92  69.08  336.52 351.22  69.06  337.17 0.312-0.06   1.87  31.86 298.97 2 3494      654   2561 101.15   1 1.000  536353281 -2 0.273  103.59 -184.14  54.841 247.873   1
   0  -7  -2-1.03311  2.8031   2 0.56092-0.56093-0.11284-0.37652-0.82015 0.73728  0 226.43 360.37  226.28 226.18 360.42  225.39 0.506-0.13   5.11  22.63 101.80 3 3492      329   2624  67.62   1 0.999  536353281 -2 0.437  -18.39  106.16  54.841 188.631   1
   0  -7   2 1.01255  2.3107   1 0.39806-0.39804-0.39229-0.09741-0.82925 0.91218  0 368.20  54.22  457.80 368.04  54.18  458.23 0.270 0.19   2.55  31.86 335.35 2 3494      767   2493 137.47   1 1.000  536353281  2 0.237  120.69 -198.99  54.841 247.873   1
   0  -7   2-0.70642  2.7700   2 0.58887-0.58887-0.37305-0.11627-0.71698 0.79982  0 252.25 400.90  171.21 251.77 399.96  171.21 0.539-0.22   4.80  22.63  85.25 3 3491      307   2584  51.36   1 1.000  536353281  2 0.468    7.60  146.38  54.841 188.631   1
   0   7  -2-1.34169  2.3620   3-0.36334 0.36334 0.09529 0.39472-0.92677 0.84391  0  10.27 482.09  532.87  11.15 481.48  534.11 0.247-0.20   9.26 316.31 282.82 2 3496     1037   2432 160.23   1 1.000  536353281 -2 0.219 -232.32  228.24  54.841 250.909   1
   0   7   2 0.48361  2.6091   3-0.72254 0.72254 0.35262 0.13743-0.59464 0.67753  0  29.92 465.00  427.69  29.65 465.50  427.20 0.285 0.13   8.68 316.31 251.26 2 3496      873   2425 128.16   1 1.000  536353281  2 0.253 -212.91  211.26  54.841 250.909   1
   0  -7  -2 0.04125 3.25267   1-0.84324 0.84324-0.32451-0.16546 0.42854-0.51144  0 282.26 170.38  662.18 282.40 169.74  662.77 0.509 0.09   3.68  31.86  36.67 2 3496      332   2664 198.83   1 0.997  536353281 -2 0.439   36.02  -83.07  54.841 247.873   2
   0  -7  -2-0.22270  3.2011   3 0.74831-0.74832-0.14224-0.34749-0.64791 0.56503  0 116.97 171.20  218.11 117.63 171.09  217.99 0.508-0.15   7.51 316.31 188.39 2 3494      317   2673  65.40   1 1.000  536353281 -2 0.442 -128.27  -81.24  54.841 250.909   2
   0  -7   2 1.34174  3.2456   1-0.82531 0.82531-0.16029-0.32956 0.54145-0.45854  0 309.39 117.25  625.47 309.63 117.76  624.49 0.424 0.12   3.48  31.86  25.65 2 3495      387   2626 187.35   1 1.000  536353281  2 0.368   62.64 -136.05  54.841 247.873   2
   0  -7   2 1.70090  3.6042   2-0.46744 0.46744-0.10312-0.38628 0.87799-0.79516  0 345.62 475.26   53.84 345.91 475.37   53.73 0.514 0.29   4.15  22.63  49.97 3 3492      384   2462  16.12   1 1.000  536353281  2 0.452  100.79  219.61  54.841 188.631   2
   0  -7   2-0.98750  2.9763   3 0.60090-0.60089-0.37161-0.11806-0.70769 0.79057  0  86.72 112.92  164.14  86.50 113.02  164.54 0.423-0.13   7.21 316.31 172.20 2 3494      470   2601  49.36   1 1.000  536353281  2 0.370 -158.61 -138.99  54.841 250.909   2
   0   7  -2-0.29701  3.0194   1 0.82598-0.82599 0.16027 0.32932-0.54043 0.45748  0 310.85 390.84   25.51 311.00 390.14   24.70 0.424 0.03   0.14  31.86 205.67 2 3493      437   2612   7.41   1 1.000  536353281 -2 0.369   65.81  136.04  54.841 247.873   2
   0   7   2-0.84067  3.1031   1 0.84390-0.84390 0.32434 0.16545-0.42736 0.51035  0 282.87 338.16   63.59 283.21 338.15   62.92 0.508-0.11   0.36  31.86 217.09 2 3495      281   2673  18.88   1 0.990  536353281  2 0.438   37.64   83.78  54.841 247.873   2
   0  -7  -3  21.843   5.487   1-0.22644 0.22643-0.01326-0.47649-0.97394 0.84952  0 341.07  73.08  312.56 340.96  73.26  312.54 0.337 0.95   1.74  31.86 291.78 2 3555      633   2523  93.76   1 1.000  536353282 -2 0.294   93.85 -180.10  54.841 247.873   1
   0  -7  -3  12.373   5.213   2 0.54605-0.54604-0.04807-0.44130-0.83637 0.71210  0 218.39 352.52  238.44 218.23 352.95  238.53 0.504 0.74   5.18  22.63 105.46 3 3552      384   2630  71.56   1 1.000  536353282 -2 0.434  -26.41   98.43  54.841 188.631   1
   0  -5   9 4.05347  5.2620   1-0.51748 0.51747 0.42086-0.77066 0.74504-0.37189  0 364.10  50.42  488.58 363.14  48.61  490.21 0.278 0.78   2.72  31.86 344.59 2 3598     1666   2486 147.06   1 1.000  536351240  2 0.243  115.65 -204.54  54.841 247.873  -2
   0  -7   3  14.770   5.262   1 0.50742-0.50741-0.44767-0.04205-0.73629 0.86068  0 364.10  50.42  488.58 364.67  51.40  487.63 0.278 0.78   2.72  31.86 344.59 2 3555     1666   2486 146.29   1 1.000  536353282  2 0.243  117.18 -201.78  54.841 247.873   1
   0  -5   9 4.92612  8.3164   2-0.58781 0.58781 0.38519-0.73471 0.71141-0.33864  0 256.70 413.49  157.59 255.40 415.07  156.69 0.557 0.69   4.73  22.63  81.16 3 3595      736   2568  47.01   1 1.000  536351240  2 0.482   10.77  160.43  54.841 188.631  -2
   0  -7   3  17.938   8.316   2 0.58758-0.58758-0.43388-0.05545-0.68301 0.80727  0 256.70 413.49  157.59 256.94 412.41  157.83 0.557 0.69   4.73  22.63  81.16 3 3552      736   2568  47.35   1 1.000  536353282  2 0.482   12.28  157.79  54.841 188.631   1
   0   5  -9 2.30191  5.5757   3 0.23464-0.23464 0.85881-0.50879 0.45540-0.82830  0  16.75 483.88  563.80  18.39 485.69  564.49 0.259 0.74   9.44 316.31 292.10 2 3598     1803   2417 169.35   1 1.000  536351240 -2 0.229 -224.23  231.81  54.841 250.909  -2
   0   7  -3  20.503   5.576   3-0.23742 0.23742 0.01442 0.47561-0.97130 0.84701  0  16.75 483.88  563.80  16.36 483.24  563.95 0.259 0.74   9.44 316.31 292.10 2 3557     1803   2417 169.18   1 1.000  536353282 -2 0.229 -226.26  229.37  54.841 250.909   1
   0   7   3  18.348   5.042   3-0.76699 0.76698 0.39008 0.09998-0.50948 0.63384  0  42.16 460.44  407.08  41.95 460.11  407.51 0.311 0.88   8.56 316.31 245.08 2 3557      955   2465 122.25   1 1.000  536353282  2 0.274 -200.82  206.69  54.841 250.909   1
   0  -7  -3  11.080   5.369   1-0.84256 0.84256-0.36199-0.12798 0.39881-0.52318  0 273.95 182.34  672.03 274.18 182.07  671.91 0.534 0.73   3.74  31.86  39.62 2 3556      300   2626 201.57   1 0.997  536353282 -2 0.458   27.83  -71.21  54.841 247.873   2
   0  -7  -3 3.72327  4.1916   3 0.76847-0.76848-0.10023-0.38951-0.63198 0.50766  0 126.30 184.75  227.44 126.59 184.55  227.40 0.534 0.51   7.57 316.31 191.19 2 3555      333   2673  68.22   1 1.000  536353282 -2 0.461 -118.91  -67.85  54.841 250.909   2
   0   7   3 9.61626  5.2381   1 0.84317-0.84317 0.36179 0.12799-0.39771 0.52220  0 274.58 326.02   72.18 274.84 325.99   72.04 0.534 0.78   0.40  31.86 219.67 2 3555      291   2640  21.61   1 1.000  536353282  2 0.458   29.32   71.73  54.841 247.873   2
   0  -7  -4 0.75835  2.9443   1-0.31495 0.31495 0.04815-0.53789-0.94789 0.78197  0 328.80  77.56  291.26 329.18  77.43  291.37 0.368 0.11   1.62  31.86 285.39 2 3638      580   2556  87.41   1 1.000  536353283 -2 0.318   81.77 -175.54  54.841 247.873   1
   0  -7  -4 1.40295  3.6262   2 0.52947-0.52946 0.01443-0.50385-0.84821 0.68250  0 209.63 346.02  251.82 209.53 346.33  251.17 0.507 0.35   5.25  22.63 109.48 3 3635      337   2630  75.35   1 0.995  536353283 -2 0.433  -35.11   92.03  54.841 188.631   1
   0  -7   4 1.69654  2.6183   1 0.59612-0.59611-0.48867-0.00104-0.63706 0.80290  0 358.28  48.76  514.86 358.34  49.07  514.24 0.292 0.50   2.86  31.86 352.47 2 3637      767   2480 154.27   1 1.000  536353283  2 0.253  110.83 -204.39  54.841 247.873   1
   0  -7   4-2.32323  2.8042   2 0.58308-0.58308-0.49167 0.00232-0.64674 0.81241  0 261.75 425.59  145.66 261.63 425.92  144.70 0.573-0.18   4.66  22.63  77.57 3 3635      336   2582  43.41   1 1.000  536353283  2 0.494   17.12  170.82  54.841 188.631   1
   0   7  -4-0.68399  2.6201   3-0.11258 0.11257-0.06234 0.55238-0.99168 0.82596  0  25.49 484.43  591.87  25.16 484.12  592.23 0.275-0.14   9.59 316.31 300.52 2 3639     1033   2436 177.67   1 1.000  536353283 -2 0.242 -217.19  230.53  54.841 250.909   1
   0   7   4-1.22371  2.8607   3-0.79862 0.79861 0.41918 0.07087-0.43186 0.59766  0  55.95 454.21  391.25  55.99 454.62  390.56 0.342-0.02   8.48 316.31 240.33 2 3639      652   2480 117.17   1 1.000  536353283  2 0.299 -187.19  200.43  54.841 250.909   1
   0  -7  -4-0.53143  3.2186   1-0.84003 0.84003-0.39787-0.09209 0.36886-0.53467  0 265.27 194.70  680.76 265.44 194.10  680.85 0.562 0.12   3.78  31.86  42.24 2 3639      267   2664 204.25   1 0.992  536353283 -2 0.479   19.29  -58.89  54.841 247.873   2
   0  -7  -4 0.83547  3.7263   3 0.78427-0.78428-0.06406-0.42567-0.61710 0.45135  0 135.67 197.28  234.69 135.92 197.62  235.45 0.561 0.25   7.61 316.31 193.36 2 3637      344   2690  70.64   1 0.999  536353283 -2 0.481 -109.54  -55.43  54.841 250.909   2
   0  -7   4 1.41455  2.9338   1-0.80299 0.80299-0.07273-0.41709 0.59154-0.42573  0 319.08  89.00  605.12 319.00  89.33  604.75 0.396-0.10   3.36  31.86  19.55 2 3638      484   2566 181.43   1 1.000  536353283  2 0.342   72.15 -164.13  54.841 247.873   2
   0  -7   4 0.35187  3.4044   2-0.51379 0.51379 0.01759-0.50699 0.85773-0.69208  0 317.82 471.33   79.17 317.86 471.92   78.88 0.557-0.08   4.29  22.63  57.58 3 3635      393   2496  23.67   1 1.000  536353283  2 0.484   73.20  215.92  54.841 188.631   2
   0  -7   4 0.42920  3.0524   3 0.46953-0.46953-0.51552 0.02587-0.71679 0.88254  0  74.28  80.24  127.25  74.55  80.79  127.23 0.392-0.07   7.01 316.31 161.13 2 3637      603   2547  38.17   1 1.000  536353283  2 0.342 -171.15 -171.29  54.841 250.909   2
   0   7  -4-0.29071  3.1469   1 0.80384-0.80383 0.07287 0.41673-0.59036 0.42449  0 321.11 419.00    4.80 320.91 418.68    5.01 0.396 0.22   0.03  31.86 199.45 2 3637      457   2561   1.50   1 1.000  536353283 -2 0.342   76.02  163.86  54.841 247.873   2
   0   7   4-1.98412  3.1141   1 0.84058-0.84059 0.39766 0.09212-0.36781 0.53379  0 266.43 314.32   81.50 265.99 314.07   80.98 0.561-0.51   0.46  31.86 222.46 2 3638      266   2703  24.29   1 0.991  536353283  2 0.478   21.15   60.11  54.841 247.873   2
   0  -7  -5 379.998  18.115   1-0.38665 0.38665 0.09947-0.58923-0.91685 0.70944  0 316.33  81.47  273.53 316.31  81.51  273.52 0.402 0.99   1.52  31.86 280.07 2 3742     1637   2602  82.06   1 1.000  536353284 -2 0.345   69.42 -171.58  54.841 247.873   1
   0  -7  -5 407.362  21.127   2 0.51049-0.51049 0.07404-0.56345-0.85669 0.64956  0 200.16 340.40  263.20 200.21 340.69  263.30 0.512 0.94   5.31  22.63 112.90 3 3739     1227   2633  78.99   1 0.996  536353284 -2 0.434  -44.54   86.48  54.841 188.631   1
   0  -6   8 505.476  24.872   1-0.66801 0.66801 0.22064-0.64039 0.71069-0.37904  0 348.88  46.26  538.15 348.74  45.53  538.66 0.315 0.92   2.99  31.86 359.46 2 3764     4451   2545 161.60   1 1.000  536352263  2 0.271  101.37 -207.57  54.841 247.873  -2
   0  -7   5 428.609  24.872   1 0.66470-0.66470-0.51702 0.02733-0.53931 0.74661  0 348.88  46.26  538.15 349.57  46.98  537.69 0.315 0.92   2.99  31.86 359.46 2 3741     4451   2545 161.31   1 1.000  536353284  2 0.271  102.20 -206.14  54.841 247.873   1
   0  -6   8 591.389  38.333   2-0.57581 0.57581 0.26924-0.68868 0.77198-0.44063  0 265.59 441.67  131.56 265.26 442.04  131.46 0.595 0.88   4.58  22.63  73.33 3 3760     2865   2598  39.44   1 1.000  536352263  2 0.510   20.69  187.10  54.841 188.631  -2
   0  -7   5 579.040  38.333   2 0.57561-0.57561-0.54608 0.05672-0.60867 0.81575  0 265.59 441.67  131.56 265.98 440.54  131.87 0.595 0.88   4.58  22.63  73.33 3 3738     2865   2598  39.56   1 1.000  536353284  2 0.510   21.40  185.62  54.841 188.631   1
   0  -6   8 437.460  24.834   3 0.00264-0.00264-0.80711 0.38743-0.59039 0.92190  0  34.31  27.39   18.28  34.00  25.89   17.97 0.301 0.90   6.40 316.31 128.44 2 3762     5056   2513   5.39   1 1.000  536352263  2 0.262 -211.38 -225.04  54.841 250.909  -2
   0  -7   5 535.239  24.834   3-0.00371 0.00370 0.13086-0.62050 0.99139-0.78420  0  34.31  27.39   18.28  33.48  27.70   18.24 0.301 0.90   6.40 316.31 128.44 2 3740     5056   2513   5.47   1 1.000  536353284  2 0.262 -211.89 -223.25  54.841 250.909   1
   0   6  -8 431.087  23.589   3-0.00235 0.00236 0.80687-0.38690 0.59072-0.92212  0  37.53 484.89  617.49  38.09 485.40  617.70 0.300 0.98   9.73 316.31 308.20 2 3764     4597   2428 185.31   1 1.000  536352263 -2 0.261 -204.71  231.48  54.841 250.909  -2
   0   7  -5 450.954  23.589   3 0.00168-0.00169-0.13035 0.62032-0.99147 0.78434  0  37.53 484.89  617.49  36.76 484.43  617.62 0.300 0.98   9.73 316.31 308.20 2 3742     4597   2428 185.29   1 1.000  536353284 -2 0.261 -206.03  230.51  54.841 250.909   1
   0   7   5 475.190  19.574   3-0.82114 0.82114 0.44170 0.04834-0.36143 0.56868  0  71.17 449.30  375.39  71.03 449.22  375.79 0.376 0.98   8.39 316.31 235.57 2 3743     2049   2531 112.74   1 1.000  536353284  2 0.326 -172.04  195.44  54.841 250.909   1
   0  -7  -5 179.325  15.512   3 0.79656-0.79658-0.03333-0.45642-0.60364 0.39641  0 145.91 210.31  242.07 145.58 210.40  242.28 0.591 0.85   7.65 316.31 195.58 2 3741      627   2688  72.68   1 1.000  536353284 -2 0.502  -99.25  -42.51  54.841 250.909   2
   0   7   5 212.515  16.798   1 0.83628-0.83629 0.43191 0.05784-0.33777 0.54522  0 256.88 302.43   89.71 256.66 302.30   89.71 0.591 0.92   0.50  31.86 224.92 2 3742      690   2728  26.91   1 1.000  536353284  2 0.500   11.65   48.35  54.841 247.873   2
   0  -7  -6 0.04935 3.05163   1-0.44379 0.44379 0.14156-0.63132-0.88488 0.63600  0 302.80  85.27  259.17 302.66  85.47  258.65 0.440-0.03   1.44  31.86 275.77 2 3865      492   2537  77.60   1 1.000  536353285 -2 0.373   55.98 -167.75  54.841 247.873   1
   0  -7  -6-1.33142  3.1452   2 0.49037-0.49037 0.12986-0.61928-0.86179 0.61321  0 190.47 335.95  274.86 190.21 335.89  274.73 0.520-0.30   5.38  22.63 116.41 3 3862      377   2707  82.42   1 0.996  536353285 -2 0.437  -54.22   82.12  54.841 188.631   1
   0  -7   6-0.55904  2.7286   1 0.71621-0.71621-0.53540 0.04566-0.44765 0.69639  0 338.67  44.83  557.32 338.80  44.99  558.08 0.340-0.10   3.10  31.86   5.21 2 3864      703   2531 167.43   1 1.000  536353285  2 0.291   91.36 -208.20  54.841 247.873   1
   0  -7   6-1.41933  3.7897   2 0.56543-0.56544-0.59686 0.10751-0.56925 0.81775  0 270.22 456.31  118.61 270.00 456.27  119.37 0.614-0.12   4.51  22.63  69.44 3 3861      369   2601  35.81   1 1.000  536353285  2 0.523   25.73  201.26  54.841 188.631   1
   0  -7   6 0.77058  3.1252   3-0.10314 0.10314 0.18803-0.67766 0.97673-0.72811  0  47.85  27.78   40.26  47.25  27.67   40.34 0.328 0.09   6.53 316.31 135.03 2 3863      948   2505  12.10   1 1.000  536353285  2 0.283 -197.68 -223.26  54.841 250.909   1
   0   7  -6-0.47938  2.7513   3 0.10131-0.10131-0.18758 0.67756-0.97701 0.72845  0  50.67 484.07  640.58  50.51 484.31  639.75 0.328-0.21   9.86 316.31 315.13 2 3865      923   2429 191.92   1 1.000  536353285 -2 0.283 -192.26  230.11  54.841 250.909   1
   0   7   6-1.60953  3.3246   3-0.83690 0.83690 0.45926 0.03078-0.29780 0.54650  0  87.37 443.44  363.00  86.90 443.97  362.83 0.415-0.15   8.32 316.31 231.86 2 3866      499   2501 108.85   1 1.000  536353285  2 0.355 -156.01  189.52  54.841 250.909   1
   0  -7  -6 0.62538  4.2927   3 0.80605-0.80605-0.00754-0.48220-0.59180 0.34317  0 156.33 223.02  247.79 155.62 222.95  247.99 0.623 0.05   7.68 316.31 197.29 2 3864      260   2716  74.40   1 0.967  536353285 -2 0.523  -88.86  -29.98  54.841 250.909   2
   0  -7   6-1.41390  2.8851   1-0.77267 0.77266 0.01429-0.50406 0.63465-0.38590  0 325.17  58.89  585.51 324.96  58.97  585.30 0.376-0.16   3.26  31.86  13.67 2 3864      585   2613 175.59   1 1.000  536353285  2 0.321   78.02 -194.09  54.841 247.873   2
   0  -7   6-0.42609  3.6173   2-0.54330 0.54329 0.11449-0.60389 0.83170-0.58322  0 288.85 471.13   98.89 288.77 472.01   98.98 0.609-0.07   4.40  22.63  63.51 3 3861      382   2494  29.69   1 1.000  536353285  2 0.520   44.43  215.93  54.841 188.631   2
   0  -7   6-0.25144  2.9398   3 0.29190-0.29188-0.65973 0.17004-0.69249 0.94122  0  65.44  46.11   83.50  65.61  46.02   83.23 0.369-0.10   6.77 316.31 148.01 2 3864      816   2516  24.97   1 1.000  536353285  2 0.318 -180.14 -205.15  54.841 250.909   2
   0   7  -6-0.24952  3.3209   3-0.28997 0.28998 0.65973-0.16977 0.69331-0.94185  0  68.70 465.89  681.67  68.94 465.08  682.73 0.369 0.08  10.09 316.31 327.46 2 3865      674   2501 204.82   1 1.000  536353285 -2 0.317 -174.39  211.96  54.841 250.909   2
   0   7   6-1.20528  3.7272   1 0.83037-0.83037 0.46457 0.02521-0.30768 0.55664  0 246.56 290.21   98.88 246.98 290.68   98.27 0.623-0.26   0.55  31.86 227.68 2 3865      272   2737  29.48   1 1.000  536353285  2 0.521    1.27   36.29  54.841 247.873   2
   0  -7  -7  7067.9    83.4   1-0.48880 0.48880 0.17572-0.66545-0.85451 0.56415  0 288.44  89.16  246.37 288.42  89.28  246.40 0.481 0.98   1.37  31.86 271.93 2 4005    17587   2795  73.92   1 1.000  536353286 -2 0.403   41.67 -163.87  54.841 247.873   1
   0  -7  -7  6389.9    83.8   2 0.46974-0.46974 0.18131-0.67074-0.86399 0.57398  0 179.44 331.51  285.31 179.50 331.88  285.39 0.532 0.89   5.44  22.63 119.55 3 4002    14465   2968  85.62   1 0.992  536353286 -2 0.442  -65.24   77.78  54.841 188.631   1
   0  -7   7  5274.6    91.3   1-0.75519 0.75520 0.05614-0.54589 0.65310-0.36288 20 326.30  43.19  575.78 326.59  42.92  575.95 0.371 0.97   3.20  31.86  10.75 2 4005    34355   2814 172.78   1 1.000  536353286  2 0.314   79.32 -209.98  54.841 247.873  -2
   0  -7   7  5401.0    91.3   1 0.75436-0.75437-0.54643 0.05666-0.36381 0.65400 20 326.30  43.19  575.78 326.53  43.01  575.81 0.371 0.97   3.20  31.86  10.75 2 4005    34355   2814 172.74   1 1.000  536353286  2 0.314   79.26 -209.89  54.841 247.873   1
   0  -7   7  6253.2   128.0   2-0.55328 0.55327 0.15441-0.64377 0.81856-0.52864  0 274.01 473.36  107.20 273.92 473.28  107.26 0.639 0.89   4.45  22.63  66.01 3 4001    22403   2717  32.18   1 1.000  536353286  2 0.540   29.57  218.18  54.841 188.631  -2
   0  -7   7  6186.1   128.0   2 0.55284-0.55283-0.64392 0.15457-0.52890 0.81883  0 274.01 473.36  107.20 273.74 473.12  107.22 0.639 0.89   4.45  22.63  66.01 3 4001    22403   2717  32.17   1 1.000  536353286  2 0.540   29.39  218.02  54.841 188.631   1
   0  -7   7  5614.1    95.3   3 0.18766-0.18767-0.72409 0.23444-0.66368 0.95384  0  62.84  28.05   59.11  62.35  27.59   59.17 0.362 0.97   6.63 316.31 140.69 2 4004    38945   2811  17.75   1 1.000  536353286  2 0.308 -183.31 -223.53  54.841 250.909  -2
   0  -7   7  6361.6    95.3   3-0.18688 0.18689 0.23450-0.72416 0.95398-0.66382  0  62.84  28.05   59.11  62.66  27.92   59.06 0.362 0.97   6.63 316.31 140.69 2 4004    38945   2811  17.72   1 1.000  536353286  2 0.308 -183.00 -223.20  54.841 250.909   1
   0   7  -7  5038.6    86.9   3-0.18603 0.18603 0.72394-0.23398 0.66430-0.95428  0  65.83 483.74  658.51  66.05 483.54  658.73 0.361 0.98   9.96 316.31 320.51 2 4005    32608   2636 197.62   1 1.000  536353286 -2 0.307 -176.97  229.55  54.841 250.909  -2
   0   7  -7  4979.6    86.9   3 0.18454-0.18454-0.23414 0.72410-0.95453 0.66455  0  65.83 483.74  658.51  65.65 483.97  658.46 0.361 0.98   9.96 316.31 320.51 2 4005    32608   2636 197.54   1 1.000  536353286 -2 0.307 -177.37  229.98  54.841 250.909   1
   0   7   7  7939.7    86.1   3-0.84762 0.84762 0.47312 0.01692-0.24019 0.53033  0 103.47 438.94  351.04 103.29 438.92  351.33 0.455 0.98   8.25 316.31 228.27 2 4006    20826   2797 105.40   1 1.000  536353286  2 0.385 -140.12  184.99  54.841 250.909   1
   0  -7  -7  3009.0    63.8   3 0.81299-0.81299 0.01392-0.50376-0.58211 0.29203  0 166.08 235.10  252.64 166.00 235.17  252.64 0.656 0.85   7.71 316.31 198.75 2 4005     5551   2896  75.79   1 0.996  536353286 -2 0.544  -79.13  -18.03  54.841 250.909   2
   0   7   7  3367.9    67.4   1 0.82303-0.82303 0.49556-0.00579-0.27755 0.56797  0 237.03 279.38  106.59 236.97 279.25  106.64 0.656 0.93   0.59  31.86 229.99 2 4006     6269   2900  31.99   1 1.000  536353286  2 0.543   -8.37   25.58  54.841 247.873   2
   0  -7  -8-1.51936  3.5411   1-0.52427 0.52426 0.20309-0.69282-0.82698 0.49512  0 273.44  93.28  236.19 273.58  92.81  236.36 0.524-0.18   1.31  31.86 268.87 2 4162      492   2572  70.91   1 1.000  536353287 -2 0.434   26.78 -159.70  54.841 247.873   1
   0  -7  -8-0.04224 3.69258   2 0.44918-0.44919 0.22805-0.71747-0.86384 0.53241  0 168.00 328.71  295.40 168.05 328.65  295.20 0.546-0.04   5.49  22.63 122.58 3 4158      347   2667  88.56   1 1.000  536353287 -2 0.449  -76.66   75.03  54.841 188.631   1
   0  -7   8-2.34265  2.8084   1 0.78237-0.78237-0.55222 0.06247-0.28802 0.61968  0 312.35  40.92  590.87 313.06  40.95  591.28 0.407-0.21   3.29  31.86  15.27 2 4161      674   2523 177.38   1 1.000  536353287  2 0.339   65.12 -211.80  54.841 247.873   1
   0  -7   8-2.21680  3.8365   2 0.53827-0.53827-0.68715 0.19775-0.48793 0.81924  0 276.93 491.30   95.87 277.29 491.30   95.46 0.667-0.17   4.39  22.63  62.60 3 4158      476   2462  28.64   1 1.000  536353287  2 0.557   32.67  236.02  54.841 188.631   1
   0  -7   8 0.19092  3.4032   3-0.25470 0.25472 0.27144-0.76109 0.92814-0.59654  0  78.32  27.95   74.42  78.78  28.00   74.62 0.398-0.01   6.72 316.31 145.28 2 4160      738   2516  22.39   1 1.000  536353287  2 0.334 -167.41 -223.22  54.841 250.909   1
   0   7  -8-1.42654  3.2431   3 0.25263-0.25262-0.27116 0.76112-0.92879 0.59739  0  81.94 484.27  673.65  81.78 483.60  674.07 0.397-0.06  10.05 316.31 325.05 2 4161      821   2446 202.22   1 1.000  536353287 -2 0.334 -161.16  230.22  54.841 250.909   1
   0   7   8 2.23930  4.0601   3-0.85466 0.85466 0.48411 0.00584-0.18760 0.51915  0 119.75 434.13  341.16 119.93 434.09  340.97 0.500-0.11   8.20 316.31 225.31 2 4162      529   2517 102.29   1 1.000  536353287  2 0.416 -123.99  180.15  54.841 250.909   1
   0  -7  -8-0.73172  4.2377   3 0.81853-0.81852 0.03112-0.52097-0.57362 0.24209  0 176.71 247.29  256.41 176.61 247.29  256.45 0.690-0.29   7.73 316.31 199.88 2 4161      349   2739  76.93   1 1.000  536353287 -2 0.565  -68.49   -5.95  54.841 250.909   2
   0  -7   8 1.62260  3.1148   1-0.73673 0.73674 0.09609-0.58584 0.66932-0.33766  0 327.30  26.12  567.45 327.21  26.16  566.99 0.366 0.08   3.16  31.86   8.25 2 4161      777   2495 170.10   1 1.000  536353287  2 0.306   79.95 -226.64  54.841 247.873   2
   0  -7   8 2.71136  4.2889   2-0.56108 0.56108 0.18885-0.67820 0.80593-0.47459  0 258.93 474.86  114.80 258.59 475.26  114.46 0.672 0.02   4.49  22.63  68.29 3 4157      497   2464  34.34   1 1.000  536353287  2 0.560   14.69  219.81  54.841 188.631   2
   0  -7   8-1.92653  2.9914   3 0.07585-0.07585-0.77870 0.28909-0.62279 0.95429  2  59.27   7.85   33.70  59.71   8.01   34.20 0.353-0.35   6.49 316.31 133.07 2 4160      962   2466  10.26   1 0.995  536353287  2 0.297 -186.46 -243.01  54.841 250.909   2
   0   7  -8 2.26679  3.3483   3-0.07509 0.07509 0.77851-0.28854 0.62312-0.95452  2  64.19 502.91  634.17  64.02 502.88  633.84 0.355 0.29   9.83 316.31 313.21 2 4161      937   2382 190.15   1 0.998  536353287 -2 0.299 -178.77  248.78  54.841 250.909   2
   0   7   8-0.00792 4.16506   1 0.81426-0.81426 0.52508-0.03533-0.24753 0.57943  0 226.96 268.09  114.21 226.41 267.84  114.85 0.691 0.15   0.64  31.86 232.28 2 4162      216   2659  34.46   1 0.977  536353287  2 0.565  -18.40   14.40  54.841 247.873   2
   0  -7  -9 9.87082  5.8068   1-0.55201 0.55200 0.22494-0.71465-0.80292 0.42962  0 258.34  96.01  227.70 258.28  96.07  228.19 0.571 0.78   1.27  31.86 266.32 2 4332      493   2558  68.46   1 1.000  536353288 -2 0.465   11.84 -156.87  54.841 247.873   1
   0  -7  -9 6.61015  4.9875   2 0.42965-0.42967 0.26968-0.75923-0.86178 0.48882  0 155.72 325.69  303.92 155.83 325.92  304.05 0.563 0.61   5.54  22.63 125.14 3 4330      444   2586  91.22   1 0.991  536353288 -2 0.456  -88.92   72.09  54.841 188.631   1
   0  -8   6 319.693  22.167   1-0.80283 0.80281-0.07221-0.48760 0.59182-0.34313  0 298.98  40.35  604.51 299.58  40.14  604.63 0.444 0.90   3.36  31.86  19.37 2 4310     2312   2499 181.39   1 1.000  536354309  2 0.365   52.42 -212.48  54.841 247.873  -2
   0  -7   9 193.988  22.167   1 0.80272-0.80271-0.55439 0.06458-0.21976 0.59286  0 298.98  40.35  604.51 298.54  38.89  604.90 0.444 0.90   3.36  31.86  19.37 2 4332     2312   2499 181.47   1 1.000  536353288  2 0.365   51.38 -213.72  54.841 247.873   1
   0  -8   6 290.869  22.731   3 0.31318-0.31318-0.64491 0.08528-0.69714 0.94586  0  95.20  29.43   88.13  94.35  29.18   88.26 0.438 0.90   6.79 316.31 149.40 2 4308     2504   2532  26.48   1 1.000  536354309  2 0.363 -151.41 -222.15  54.841 250.909  -2
   0  -7   9 246.571  22.731   3-0.30923 0.30923 0.30048-0.79015 0.90227-0.52919  0  95.20  29.43   88.13  95.53  28.06   87.42 0.438 0.90   6.79 316.31 149.40 2 4331     2504   2532  26.23   1 1.000  536353288  2 0.363 -150.24 -223.27  54.841 250.909   1
   0   8  -6 362.934  22.942   1 0.80372-0.80372 0.07246 0.48707-0.59058 0.34176  0 301.75 468.00    4.90 301.83 468.21    4.91 0.442 0.81   0.03  31.86 199.48 2 4308     2402   2472   1.47   1 1.000  536354309 -2 0.364   57.31  212.93  54.841 247.873  -2
   0   7  -9 185.776  22.942   1-0.80376 0.80376 0.55347-0.06388 0.21829-0.59152  0 301.75 468.00    4.90 300.95 469.73    5.32 0.442 0.81   0.03  31.86 199.48 2 4331     2402   2472   1.60   1 1.000  536353288 -2 0.364   56.45  214.45  54.841 247.873   1
   0   7   9  24.551   7.587   3-0.85892 0.85892 0.49286-0.00291-0.13910 0.51210  0 136.67 429.54  331.54 136.73 429.56  331.52 0.546 0.88   8.14 316.31 222.42 2 4332      501   2493  99.46   1 1.000  536353288  2 0.448 -107.22  175.56  54.841 250.909   1
   0  -7  -9 1.04943  4.1282   3 0.82266-0.82265 0.04464-0.53449-0.56679 0.19382  0 187.53 259.17  258.80 187.49 259.34  259.45 0.726 0.10   7.74 316.31 200.60 2 4331      335   2581  77.83   1 1.000  536353288 -2 0.585  -57.66    5.76  54.841 250.909   2
   0   7   9 7.75978  5.8659   1 0.80417-0.80418 0.55312-0.06336-0.21762 0.59100  0 215.59 256.41  123.03 215.47 256.43  122.92 0.728 0.47   0.69  31.86 234.92 2 4333      294   2634  36.87   1 1.000  536353288  2 0.586  -29.76    2.87  54.841 247.873   2
   0  -7 -10 2.10011  4.5789   1-0.57365 0.57363 0.24224-0.73196-0.78246 0.36766  0 242.84  98.63  221.33 242.64  99.08  221.62 0.620 0.14   1.23  31.86 264.41 2 4515      413   2544  66.48   1 1.000  536353289 -2 0.496   -3.57 -154.15  54.841 247.873   1
   0  -7 -10 0.89677  3.8902   2 0.41087-0.41088 0.30660-0.79617-0.85859 0.44418  0 143.16 323.02  312.47 142.86 323.86  312.04 0.584-0.03   5.59  22.63 127.71 3 4512      416   2580  93.61   1 0.989  536353289 -2 0.466 -101.46   69.56  54.841 188.631   1
   0  -7  10-2.12347  3.2658   1 0.81747-0.81747-0.55393 0.06409-0.15785 0.57240  0 283.90  36.64  617.02 283.34  36.63  617.06 0.486-0.12   3.43  31.86  23.12 2 4514      704   2476 185.12   1 1.000  536353289  2 0.393   36.86 -215.94  54.841 247.873   1
   0  -7  10 0.58496  3.9835   3-0.35265 0.35265 0.32314-0.81280 0.87819-0.46368  0 112.62  27.20   97.48 112.76  27.86   97.85 0.482 0.00   6.84 316.31 152.20 2 4513      755   2491  29.35   1 1.000  536353289  2 0.392 -133.25 -224.19  54.841 250.909   1
   0   7 -10 1.47826  4.0026   1-0.81840 0.81840 0.55294-0.06335 0.15644-0.57114  0 285.89 471.39   16.70 285.76 472.20   17.46 0.487 0.10   0.10  31.86 203.02 2 4514      645   2458   5.24   1 1.000  536353289 -2 0.394   41.48  216.22  54.841 247.873   1
   0   7  10 2.21669  4.9387   3-0.86096 0.86096 0.49989-0.00995-0.09413 0.50857  0 153.03 424.93  323.98 153.59 425.45  322.81 0.597 0.24   8.10 316.31 220.15 2 4515      514   2483  96.84   1 1.000  536353289  2 0.481  -90.96  170.84  54.841 250.909   1
   0  -7 -10-3.95723  3.7334   3 0.82564-0.82562 0.05484-0.54470-0.56153 0.14713  0 199.01 271.84  261.57 198.64 271.32  261.71 0.765-0.17   7.76 316.31 201.43 2 4514      265   2634  78.51   1 1.000  536353289 -2 0.606  -46.14   18.25  54.841 250.909   2
   0  -7  10 0.97270  4.4497   2-0.57160 0.57160 0.24330-0.73265 0.78363-0.36946  0 226.66 480.98  126.41 226.75 481.13  125.94 0.744 0.06   4.56  22.63  71.78 3 4510      411   2421  37.78   1 1.000  536353289  2 0.603  -17.35  226.02  54.841 188.631   2
   0   7  10-1.13759  4.4776   1 0.79287-0.79286 0.57972-0.08996-0.18785 0.60273  0 203.20 244.71  132.04 204.13 245.03  130.84 0.766 0.27   0.74  31.86 237.63 2 4515      220   2616  39.25   1 0.943  536353289  2 0.606  -42.14   -8.72  54.841 247.873   2
   0  -7 -11 216.112  18.211   1-0.59040 0.59041 0.25581-0.74553-0.76550 0.30919  0 226.73 101.98  216.32 226.64 101.87  216.38 0.670 0.96   1.20  31.86 262.91 2 4709      762   2531  64.91   1 1.000  536353290 -2 0.528  -19.59 -150.71  54.841 247.873   1
   0  -7 -11 180.952  15.836   2 0.39352-0.39352 0.33875-0.82832-0.85463 0.39879  0 129.05 322.20  319.17 129.05 322.33  319.10 0.607 0.94   5.63  22.63 129.73 3 4706      743   2522  95.73   1 0.997  536353290 -2 0.476 -115.46   68.86  54.841 188.631   1
   0  -9   5  68.199  18.797   1-0.82795 0.82796-0.17348-0.45628 0.53330-0.32601  0 267.81  34.97  627.74 269.44  36.82  627.50 0.530 0.87   3.49  31.86  26.34 2 4664     1606   2472 188.25   1 1.000  536355332  2 0.421   22.53 -215.72  54.841 247.873  -2
   0  -7  11 219.371  18.797   1 0.82795-0.82797-0.55156 0.06172-0.10139 0.55737  0 267.81  34.97  627.74 267.52  34.06  628.04 0.530 0.87   3.49  31.86  26.34 2 4708     1606   2472 188.41   1 1.000  536353290  2 0.421   20.62 -218.45  54.841 247.873   1
   0  -9   5  54.096  19.504   3 0.39384-0.39383-0.58280-0.04675-0.71080 0.91799  0 129.98  28.10  106.49 128.33  30.07  107.85 0.527 0.81   6.89 316.31 154.90 2 4663     1919   2492  32.35   1 1.000  536355332  2 0.421 -117.70 -221.41  54.841 250.909  -2
   0  -7  11 248.944  19.504   3-0.38689 0.38688 0.34070-0.83035 0.85688-0.40106  0 129.98  28.10  106.49 130.38  27.42  106.23 0.527 0.81   6.89 316.31 154.90 2 4706     1919   2492  31.87   1 1.000  536353290  2 0.421 -115.68 -224.05  54.841 250.909   1
   0   9  -5  66.198  19.365   1 0.82861-0.82862 0.17357 0.45591-0.53224 0.32488  0 270.42 474.35   28.23 271.76 471.86   27.72 0.529 0.83   0.16  31.86 206.48 2 4662     1967   2464   8.32   1 1.000  536355332 -2 0.421   27.41  216.78  54.841 247.873  -2
   0   7 -11 230.331  19.365   1-0.82879 0.82880 0.55054-0.06094 0.10005-0.55622  0 270.42 474.35   28.23 269.95 474.98   28.43 0.529 0.83   0.16  31.86 206.48 2 4708     1967   2464   8.53   1 1.000  536353290 -2 0.421   25.64  219.89  54.841 247.873   1
   0   7  11 241.805  19.044   3-0.86125 0.86126 0.50550-0.01557-0.05204 0.50793  0 170.72 421.63  314.58 170.53 421.67  314.70 0.647 0.98   8.05 316.31 217.33 2 4708      864   2510  94.41   1 1.000  536353290  2 0.512  -73.36  167.37  54.841 250.909   1
   0  -7 -11  84.663  14.725   3 0.82767-0.82766 0.06204-0.55190-0.55777 0.10192  0 210.12 283.20  263.21 210.14 283.21  263.31 0.804 0.90   7.77 316.31 201.92 2 4707      368   2567  78.99   1 0.996  536353290 -2 0.627  -35.05   29.52  54.841 250.909   2
   0   7  11 103.614  16.019   1 0.78040-0.78040 0.60493-0.11520-0.15822 0.61458  0 192.47 233.64  138.58 192.31 233.52  138.64 0.807 0.87   0.77  31.86 239.59 2 4709      448   2650  41.59   1 1.000  536353290  2 0.629  -52.81  -19.67  54.841 247.873   2
   0   3  16  -3.870  10.146   1 0.61052-0.61051 0.78326-0.57339 0.11734 0.54636  0 210.47 106.19  211.59 209.98 107.78  209.58 0.724-0.04   1.18  31.86 261.49 2 4897      947   2555  62.88   1 1.000  536349199  2 0.559  -36.18 -144.91  54.841 247.873  -2
   0  -7 -12  -3.870  10.146   1-0.60322 0.60323 0.26632-0.75604-0.75179 0.25401  0 210.47 106.19  211.59 210.26 104.46  212.27 0.724-0.04   1.18  31.86 261.49 2 4912      947   2555  63.68   1 1.000  536353291 -2 0.559  -35.95 -148.18  54.841 247.873   1
   0   3  16-1.35949  8.3527   2-0.36935 0.36936 0.92653-0.71672 0.07152 0.59151  0 115.10 320.09  326.89 115.39 320.00  328.82 0.628-0.11   5.67  22.63 132.05 3 4892      832   2500  98.65   1 1.000  536349199  2 0.485 -129.03   66.68  54.841 188.631  -2
   0  -7 -12-1.35949  8.3527   2 0.37785-0.37788 0.36636-0.85592-0.85030 0.35301  0 115.10 320.09  326.89 114.42 321.35  325.25 0.628-0.11   5.67  22.63 132.05 3 4909      832   2500  97.58   1 1.000  536353291 -2 0.485 -129.99   68.01  54.841 188.631   1
   0  -7  12 4.23717  4.8272   1 0.83513-0.83513-0.54781 0.05798-0.04952 0.54699  0 251.39  31.87  637.90 251.17  31.11  638.06 0.577 0.36   3.55  31.86  29.38 2 4911      568   2470 191.42   1 1.000  536353291  2 0.450    4.57 -220.49  54.841 247.873   1
   0  -7  12-1.37918  4.2321   3-0.41381 0.41380 0.35431-0.84395 0.83859-0.34134  0 148.38  26.64  112.78 148.17  26.76  112.97 0.577-0.10   6.93 316.31 156.79 2 4910      603   2465  33.89   1 1.000  536353291  2 0.451  -97.86 -224.97  54.841 250.909   1
   0   7 -12-0.46900  4.0680   1-0.83591 0.83591 0.54675-0.05715 0.04824-0.54589  0 253.16 478.73   38.88 253.56 478.15   38.44 0.577-0.11   0.22  31.86 209.68 2 4911      697   2402  11.53   1 1.000  536353291 -2 0.450    9.00  223.67  54.841 247.873   1
   0  -3 -16-0.81495  9.8480   3 0.86009-0.86007 0.25082-0.46082-0.44422-0.21891  0 187.73 415.67  306.35 188.22 413.58  305.90 0.703-0.25   8.00 316.31 214.86 2 4893     1106   2474  91.77   1 1.000  536349199 -2 0.545  -55.95  159.28  54.841 250.909  -2
   0   7  12-0.81495  9.8480   3-0.86011 0.86010 0.50996-0.02002-0.01238 0.50973  0 187.73 415.67  306.35 187.57 418.10  307.08 0.703-0.25   8.00 316.31 214.86 2 4911     1106   2474  92.12   1 1.000  536353291  2 0.545  -56.61  163.79  54.841 250.909   1
   0  -7  12-0.11680  4.6428   2-0.57758 0.57758 0.28128-0.77062 0.76634-0.26934  0 192.67 489.86  134.05 192.98 489.29  134.04 0.825-0.01   4.60  22.63  74.08 3 4907      432   2394  40.21   1 1.000  536353291  2 0.645  -51.10  235.10  54.841 188.631   2
   0  -7 -13 6.30508  6.6139   1-0.61284 0.61284 0.27428-0.76400-0.74108 0.20183  0 193.18 105.97  209.55 193.48 106.74  209.13 0.780 0.44   1.17  31.86 260.88 2 5125      423   2517  62.74   1 1.000  536353292 -2 0.590  -52.91 -146.56  54.841 247.873   1
   0  -7 -13 7.58996  5.7766   2 0.36403-0.36403 0.38970-0.87925-0.84594 0.30723  0  98.73 320.42  330.49  98.92 320.76  330.53 0.660 0.70   5.69  22.63 133.13 3 5121      391   2489  99.16   1 0.999  536353292 -2 0.500 -145.57   67.11  54.841 188.631   1
   0 -10   4 4.20239  9.4628   1-0.83986 0.83985-0.25612-0.44364 0.47859-0.31278  0 235.81  29.69  647.14 237.22  32.16  646.57 0.623 0.60   3.60  31.86  32.15 2 5059     1561   2439 193.97   1 1.000  536356355  2 0.477   -9.54 -220.06  54.841 247.873  -2
   0  -7  13  11.315   9.463   1 0.83972-0.83973-0.54301 0.05317-0.00149 0.54040  0 235.81  29.69  647.14 234.35  27.73  647.33 0.623 0.60   3.60  31.86  32.15 2 5123     1561   2439 194.20   1 1.000  536353292  2 0.477  -12.41 -224.43  54.841 247.873   1
   0 -10   4   1.193  10.304   3 0.44440-0.44439-0.53895-0.16056-0.71557 0.88133  0 164.75  27.11  119.04 163.12  29.89  120.66 0.624 0.44   6.96 316.31 158.67 2 5057     1589   2453  36.20   1 1.000  536356355  2 0.479  -83.16 -221.82  54.841 250.909  -2
   0  -7  13  14.382  10.304   3-0.43469 0.43469 0.36474-0.85439 0.82341-0.28470  0 164.75  27.11  119.04 166.06  25.72  118.29 0.624 0.44   6.96 316.31 158.67 2 5121     1589   2453  35.49   1 1.000  536353292  2 0.479  -80.25 -225.99  54.841 250.909   1
   0  10  -4 1.19745  9.7666   1 0.84037-0.84038 0.25608 0.44333-0.47770 0.31181  0 237.91 480.25   47.90 239.44 476.81   46.76 0.623 0.48   0.27  31.86 212.38 2 5057     1364   2402  14.03   1 1.000  536356355 -2 0.477   -4.64  221.80  54.841 247.873  -2
   0   7 -13  14.779   9.767   1-0.84043 0.84044 0.54192-0.05233 0.00027-0.53938  0 237.91 480.25   47.90 236.68 481.71   47.69 0.623 0.48   0.27  31.86 212.38 2 5123     1364   2402  14.31   1 1.000  536353292 -2 0.477   -7.37  226.69  54.841 247.873   1
[truncated: 5,467,393 more chars]
