# Supplementary material for: Practical aspects of teaching a graduate-level small-mol­ecule chemical crystallography course
Source: Acta Crystallogr E Crystallogr Commun. 2026 Jan 1;82(Pt 1):107–20. doi: 10.1107/S2056989025010527 (PMC12810306; doi:10.1107/S2056989025010527)
Supplement: Supplementary file 1 [file e-82-00107-sup2.zip › Berry_Guzei_Structures/Structure 26/Structure26.hkl]

   0   0  -4 4697.97  435.97
   0   0  -5    3.82    1.61
   0   0  -5    6.47    2.27
   0   0   5    5.83    1.93
   0   0  -6 9354.50 1583.26
   0   0  -7    8.99    2.02
   0   0  -7    6.18    2.79
   0   0   7    8.00    2.32
   0   0   8 1411.40  128.86
   0   0  -8 1477.07  151.06
   0   0  -8 1665.28  257.12
   0   0  -9    1.40    1.71
   0   0   9   -0.76    1.53
   0   0  -9    0.44    1.82
   0   0 -10  154.29   15.42
   0   0  10  158.32   14.33
   0   0 -10  147.12   16.57
   0   0 -11   11.31    2.62
   0   0  11    9.14    2.51
   0   0 -11   15.19    2.93
   0   0 -12 2296.47  220.48
   0   0  12 2443.81  200.94
   0   0 -12 2363.19  235.54
   0   0 -13   26.86    3.74
   0   0  13   19.09    3.47
   0   0 -13   20.12    3.92
   0   0 -14  647.40   73.08
   0   0  14  772.65   66.92
   0   0 -14  896.37   78.19
   0   0 -15    0.67    2.18
   0   0  15    0.46    2.03
   0   0 -15   -2.08    2.31
   0   0 -16  382.01   39.72
   0   0  16  429.81   36.54
   0   0 -16  425.20   42.42
   0   0 -17    2.38    1.97
   0   0 -17    5.71    2.99
   0   0  17    3.70    2.81
   0   0 -18  525.05   48.57
   0   0 -18  571.86   53.15
   0   0  18  573.43   48.68
   0   0 -19    4.31    2.16
   0   0 -19    4.72    3.25
   0   0  19    1.84    2.88
   0   0 -20    0.77    2.14
   0   0 -20    3.62    3.23
   0   0  20    5.38    3.01
   0   0 -21   -0.13    2.19
   0   0 -21    1.93    3.31
   0   0  21    4.90    3.03
   0   0 -22   50.75    6.51
   0   0  22   50.10    6.81
   0   0 -22   63.03   11.01
   0   0 -23    3.12    2.22
   0   0  23    2.88    3.11
   0   0 -23   -6.87    3.95
   0   0 -24    8.48    2.74
   0   0  24    3.20    3.41
   0   0 -24    6.31    4.37
   0   0 -25    1.63    2.33
   0   0  25   -1.56    3.28
   0   0 -25   -2.76    4.18
   0   0 -26   17.22    3.74
   0   0 -26   15.40    4.82
   0   0  26   18.23    4.54
   0   0 -27    0.18    4.17
   0   0  27    5.20    3.88
   0   0 -27    3.42    3.10
   0   0 -28    5.31    4.46
   0   0  28    7.39    4.25
   0   0 -28    9.16    3.52
   0   0 -29   10.91    4.84
   0   0  29    7.73    5.09
   0   0 -29   10.32    5.06
   0   0 -30  175.02   23.33
   0   0  30  275.76   22.20
   0   0 -30  229.22   24.95
   0   0 -31   -0.69    4.22
   0   0  31    1.10    3.88
   0   0 -31   -1.86    5.86
   0   0 -32  194.28   19.57
   0   0  32  100.81   16.79
   0   0 -32  216.66   20.22
   1   0  -1    1.48    1.42
  -1   0   1    1.70    1.33
  -1   0   1    2.64    1.29
  -1   0   1    2.75    1.31
   1   0  -1    1.35    1.08
  -1   0   2   11.08    2.06
  -1   0   2   13.46    2.03
  -1   0   2    9.24    1.79
   1   0  -2   10.75    1.85
   1   0  -2    9.96    2.32
   1   0  -2   10.14    2.30
  -1   0   3    0.37    1.07
  -1   0   3    1.95    1.21
   1   0  -3   -1.54    1.25
   1   0  -3    2.70    1.44
  -1   0   3   -0.54    1.19
   1   0  -3    2.41    1.17
   1   0  -4   99.36    9.29
  -1   0   4   95.28    9.24
   1   0  -4   95.82    9.27
   1   0  -4   96.65    9.80
  -1   0   4   91.21   10.71
  -1   0   4   90.94   17.04
   1   0  -5    0.12    1.39
  -1   0   5   -0.96    1.32
   1   0  -5    0.47    1.30
  -1   0   5   -1.11    1.69
  -1   0   5    3.67    1.58
   1   0  -5   -1.73    1.38
   1   0  -6   33.02    4.39
  -1   0   6   39.45    4.38
   1   0  -6   36.12    4.40
   1   0  -6   37.32    4.50
  -1   0   6   37.25    5.10
  -1   0   6   34.76    7.17
  -1   0   7    5.01    1.79
  -1   0   7    4.95    1.69
   1   0  -7    3.42    1.75
   1   0  -7    3.79    2.03
  -1   0   7    2.93    2.13
   1   0  -7    4.52    2.25
   1   0  -8  231.07   21.16
  -1   0   8  213.10   19.58
   1   0  -8  200.99   19.57
   1   0  -8  218.67   21.24
   1   0  -8  225.12   22.77
  -1   0   8  224.10   22.80
  -1   0   8  198.38   37.51
   1   0  -9    0.66    1.65
   1   0  -9    1.49    1.76
  -1   0   9    0.69    1.58
  -1   0   9    1.52    1.58
  -1   0   9   -0.51    1.69
   1   0  -9    0.94    1.71
   1   0  -9   -1.25    1.91
   1   0 -10   10.51    2.40
  -1   0  10   12.08    2.44
  -1   0  10    8.31    2.24
  -1   0  10    8.48    2.41
   1   0 -10    6.71    2.34
   1   0 -10   11.32    3.15
   1   0 -10    6.99    3.00
   1   0 -11    4.91    2.28
   1   0 -11    7.92    2.50
  -1   0  11    9.54    2.35
  -1   0  11   10.81    2.44
   1   0 -11    6.42    2.26
  -1   0  11    7.86    2.59
   1   0 -11    6.55    2.72
   1   0 -12  372.94   33.72
  -1   0  12  348.03   33.74
   1   0 -12  382.36   33.77
   1   0 -12  368.81   65.67
  -1   0  12  405.98   39.27
  -1   0  12  411.98   65.63
   1   0 -13    0.29    2.05
  -1   0  13   -0.49    1.89
   1   0 -13   -1.00    2.00
   1   0 -13    2.77    2.29
  -1   0  13   -0.25    2.25
  -1   0  13    0.68    2.32
  -1   0  14  102.76   10.36
  -1   0  14  107.29   11.10
   1   0 -14  123.88   11.94
   1   0 -14  103.99   18.67
  -1   0  14   89.74   11.84
   1   0 -14   93.32   11.94
   1   0 -15   -2.61    2.20
  -1   0  15    0.20    2.07
  -1   0  15    0.25    1.98
   1   0 -15   -0.49    2.34
  -1   0  15    0.00    2.49
   1   0 -15   -0.56    2.41
   1   0 -16    1.53    2.21
   1   0 -16    4.16    2.35
  -1   0  16    2.13    2.29
  -1   0  16   -1.36    2.38
   1   0 -16    1.14    2.32
  -1   0  16    3.73    2.61
   1   0 -17    1.59    1.92
   1   0 -17   -1.38    2.80
  -1   0  17    0.87    1.88
   1   0 -17    4.90    2.95
  -1   0  17    4.24    2.79
  -1   0  17    2.75    3.32
  -1   0  18 1227.59  112.75
  -1   0  18 1262.31  112.78
   1   0 -18 1269.75  131.92
   1   0 -18 1484.19  224.08
  -1   0  18 1217.91  224.06
   1   0 -18 1448.93  132.06
   1   0 -19    1.14    1.97
   1   0 -19    2.53    3.12
  -1   0  19    1.69    2.43
  -1   0  19    1.74    2.41
  -1   0  19    1.72    3.17
   1   0 -19   -1.22    3.02
   1   0 -20  114.96   11.24
   1   0 -20  132.16   12.33
  -1   0  20   98.60   11.22
  -1   0  20  105.31   11.26
  -1   0  20  118.41   12.27
   1   0 -20   97.11   11.42
   1   0 -21    0.60    1.97
   1   0 -21   -1.25    3.25
  -1   0  21   -2.81    2.63
  -1   0  21   -4.23    3.66
  -1   0  21   -0.11    3.81
   1   0 -21   -0.58    3.64
   1   0 -22  190.77   17.93
   1   0 -22  174.91   19.46
  -1   0  22  198.20   18.12
  -1   0  22  169.24   19.49
   1   0 -22  188.02   18.11
  -1   0  22  211.80   20.64
   1   0 -23    0.38    2.75
   1   0 -23    5.31    3.64
  -1   0  23    3.37    2.82
  -1   0  23    5.60    3.84
   1   0 -23    4.13    3.34
  -1   0  23   -5.33    4.14
  -1   0  24   63.87    7.65
  -1   0  24   47.87    7.92
   1   0 -24   71.75    8.09
   1   0 -24   64.21   11.75
  -1   0  24   51.24    7.90
   1   0 -24   51.62    8.34
   1   0 -25   -0.13    2.93
  -1   0  25    3.20    3.51
  -1   0  25   -0.07    4.00
   1   0 -25    1.04    3.48
   1   0 -25   -3.30    4.22
  -1   0  25    4.05    2.85
   1   0 -26    1.80    3.09
   1   0 -26   -0.51    3.76
  -1   0  26    2.81    2.56
   1   0 -26    4.25    3.64
  -1   0  26    4.06    4.23
  -1   0  26    1.61    4.60
   1   0 -27   -0.21    3.83
  -1   0  27    1.14    3.46
   1   0 -27   -0.97    2.44
  -1   0  27    2.13    2.87
  -1   0  27   -3.59    4.66
   1   0 -27   -4.78    4.27
   1   0 -28    4.09    7.25
  -1   0  28    5.97    4.74
   1   0 -28   15.77    6.20
  -1   0  28    7.33    3.53
  -1   0  28    6.26    6.54
   1   0 -28    7.61    4.53
   1   0 -29   -2.40    5.22
   1   0 -29    5.13    7.41
  -1   0  29    0.00    4.57
  -1   0  29    0.15    5.18
  -1   0  29   -1.15    6.72
   1   0 -29    1.09    4.32
   1   0 -30    5.62    6.58
   1   0 -30   13.92    5.08
  -1   0  30   13.90    6.04
  -1   0  30   12.88    7.17
   1   0 -30   12.17    5.04
  -1   0  30   14.84    6.00
   1   0 -31   -5.64    6.55
  -1   0  31    1.10    4.92
  -1   0  31   10.43    6.82
   1   0 -31   -1.68    4.48
   1   0 -31   -4.32    4.92
  -1   0  31   -1.37    6.68
  -2   0   1    4.40    1.70
   2   0  -1    3.91    1.72
   2   0  -1    5.05    2.03
  -2   0   1    2.67    1.94
   2   0  -1    4.86    1.55
   2   0  -2  393.15   31.91
  -2   0   2  376.41   31.91
  -2   0   2  355.24   31.84
  -2   0   2  374.59   31.82
  -2   0   2  336.09   34.60
   2   0  -2  332.76   34.56
   2   0  -3    0.69    1.44
  -2   0   3   -1.13    1.33
  -2   0   3   -0.69    1.40
  -2   0   3    1.40    1.45
  -2   0   3    0.97    0.91
   2   0  -3   -0.28    1.05
   2   0  -4 2946.82  285.30
  -2   0   4 3513.53  285.27
  -2   0   4 3389.18  285.33
  -2   0   4 3500.99  313.23
   2   0  -4 3479.60  313.24
   2   0  -4 3403.36  334.61
   2   0  -5    1.87    1.64
  -2   0   5    1.18    1.40
   2   0  -5    0.30    1.57
   2   0  -5   -0.01    1.26
  -2   0   5    1.81    1.85
  -2   0   5    2.50    1.27
  -2   0   6 3375.91  323.49
   2   0  -6 3258.87  294.64
   2   0  -6 3473.84  345.63
  -2   0   6 3366.43  345.60
  -2   0   6 3614.46  345.59
   2   0  -6 3805.21  589.93
   2   0  -7    3.29    1.84
  -2   0   7    2.08    1.81
  -2   0   7    1.85    1.64
   2   0  -7    2.29    1.58
  -2   0   7    3.14    2.16
   2   0  -7    6.14    2.18
   2   0  -8  530.70   48.85
   2   0  -8  582.76   49.01
   2   0  -8  497.83   53.30
  -2   0   8  638.71   57.21
  -2   0   8  555.00   57.13
  -2   0   8  581.37   96.28
  -2   0   9   -1.25    1.72
   2   0  -9    1.89    1.69
   2   0  -9    0.57    2.12
  -2   0   9    0.00    2.21
  -2   0   9    2.90    2.05
   2   0  -9   -0.43    2.13
   2   0 -10    2.75    1.82
  -2   0  10    1.70    2.03
   2   0 -10    2.18    2.01
   2   0 -10    5.35    2.09
   2   0 -10    5.13    2.28
  -2   0  10    1.16    2.20
  -2   0  10    6.93    2.41
   2   0 -11    4.26    1.88
   2   0 -11    1.30    2.00
  -2   0  11    4.13    2.14
  -2   0  11    1.53    1.95
  -2   0  11    3.87    2.13
   2   0 -11    6.35    2.15
   2   0 -11    1.47    2.38
   2   0 -12 1516.04  142.82
  -2   0  12 1410.53  130.25
  -2   0  12 1665.44  130.31
  -2   0  12 1487.56  142.90
   2   0 -12 1600.93  130.28
   2   0 -12 1498.87  142.80
   2   0 -12 1505.51  152.61
   2   0 -13   14.05    3.06
  -2   0  13   12.03    2.93
  -2   0  13   15.50    2.94
  -2   0  13   19.08    3.20
   2   0 -13    5.01    2.74
   2   0 -13   10.92    2.83
   2   0 -13   11.29    2.96
   2   0 -14  486.47   50.89
   2   0 -14  553.06   50.92
   2   0 -14  642.97  100.13
  -2   0  14  583.37   59.43
  -2   0  14  518.11   59.39
  -2   0  14  720.09  100.17
   2   0 -14  618.54  100.00
   2   0 -15    3.27    1.87
   2   0 -15    1.99    2.45
  -2   0  15   -0.98    2.23
  -2   0  15    1.80    2.14
   2   0 -15   -0.67    2.24
  -2   0  15    4.32    2.83
  -2   0  16  421.42   38.09
  -2   0  16  410.33   38.00
   2   0 -16  415.94   44.20
   2   0 -16  414.14   74.07
  -2   0  16  489.23   74.16
   2   0 -16  442.85   44.31
   2   0 -17    1.56    2.95
  -2   0  17    1.62    2.55
  -2   0  17    0.98    3.12
   2   0 -17    4.48    2.86
   2   0 -17    4.01    2.36
  -2   0  17    6.18    2.68
   2   0 -18  632.55   57.03
  -2   0  18  685.79   57.17
  -2   0  18  720.35   62.57
   2   0 -18  680.10   57.18
   2   0 -18  675.80  112.15
  -2   0  18  551.18   66.55
   2   0 -19    0.73    2.12
   2   0 -19    4.52    3.19
  -2   0  19    3.99    2.71
   2   0 -19    1.59    3.10
  -2   0  19    1.36    3.05
  -2   0  19    9.77    3.88
   2   0 -20    3.40    2.20
   2   0 -20    2.93    3.23
  -2   0  20    1.43    2.75
  -2   0  20    6.87    3.52
   2   0 -20    0.19    3.14
  -2   0  20   -0.48    2.53
   2   0 -21    1.91    2.12
  -2   0  21    2.28    2.16
  -2   0  21   -0.30    3.49
   2   0 -21    1.59    3.17
   2   0 -21    1.73    3.74
  -2   0  21   -1.21    3.26
  -2   0  22   58.59    7.28
  -2   0  22   65.35    8.27
   2   0 -22   64.66    7.73
   2   0 -22   65.23    8.14
   2   0 -22   61.60   12.32
  -2   0  22   60.88    8.48
   2   0 -23    4.61    3.72
  -2   0  23    2.05    2.84
   2   0 -23   -1.21    3.30
   2   0 -23    5.46    2.69
  -2   0  23   -0.37    3.35
  -2   0  23   -4.75    4.33
   2   0 -24   11.50    2.96
   2   0 -24    2.52    4.02
  -2   0  24   15.46    3.62
  -2   0  24    6.58    4.19
  -2   0  24   12.96    3.92
   2   0 -24    3.85    4.46
  -2   0  25    3.29    3.03
  -2   0  25    2.19    2.99
   2   0 -25    1.99    3.49
   2   0 -25   -2.56    2.87
   2   0 -25    2.69    4.26
  -2   0  25    2.80    4.42
   2   0 -26   16.38    3.72
  -2   0  26   18.53    4.69
  -2   0  26   18.38    4.88
   2   0 -26   17.06    4.58
   2   0 -26    7.47    5.72
  -2   0  26   22.27    4.68
   2   0 -27    2.01    2.58
   2   0 -27    1.58    3.85
  -2   0  27    3.93    3.16
  -2   0  27    1.10    4.03
   2   0 -27   -2.07    3.80
  -2   0  27    1.11    4.57
   2   0 -28    6.45    3.08
   2   0 -28    7.71    7.35
  -2   0  28    7.98    3.82
  -2   0  28   13.50    6.83
   2   0 -28    7.45    4.18
  -2   0  28    5.92    4.16
   2   0 -29    1.41    7.38
  -2   0  29    1.07    3.65
  -2   0  29    2.17    3.43
   2   0 -29    0.11    3.90
   2   0 -29    3.67    3.44
  -2   0  29   18.35    7.06
   2   0 -30  138.38   15.98
  -2   0  30  141.99   16.22
   2   0 -30  228.00   30.25
  -2   0  30  166.86   18.37
  -2   0  30  187.46   29.38
   2   0 -30  110.97   18.36
  -2   0  31    1.21    3.69
  -2   0  31    2.24    3.55
  -2   0  31    1.73    5.80
   2   0 -31    2.82    4.03
   2   0 -31    0.17    3.47
   2   0 -31    1.44    7.28
   3   0   0    1.76    1.69
  -3   0   0    0.35    1.78
   3   0   0    0.54    1.12
  -3   0   1    0.82    1.55
   3   0  -1    0.44    0.85
   3   0  -1    1.46    1.96
  -3   0   1    0.44    1.87
   3   0  -1   -1.71    1.97
   3   0  -2    3.85    1.87
  -3   0   2    2.64    1.81
  -3   0   2    5.43    1.82
  -3   0   2   -0.05    2.04
   3   0  -2    1.03    1.34
   3   0  -3    2.99    2.09
  -3   0   3    1.53    1.55
  -3   0   3   -1.02    2.05
  -3   0   3    1.31    2.07
  -3   0   3    3.43    1.27
   3   0  -3    0.70    1.05
   3   0  -4   64.35    7.72
  -3   0   4   84.36    7.68
  -3   0   4   84.83    7.75
   3   0  -4   53.68    7.85
  -3   0   4   83.17    8.78
  -3   0   4   64.35   13.38
   3   0  -5    1.23    1.73
  -3   0   5   -1.23    1.67
  -3   0   5   -1.31    1.75
  -3   0   5    0.26    1.25
  -3   0   5   -2.13    1.96
   3   0  -5    1.84    1.32
   3   0  -6    2.41    1.90
  -3   0   6    3.38    2.01
  -3   0   6    3.60    2.03
  -3   0   6    3.00    1.76
   3   0  -6    2.04    2.33
   3   0  -6    2.49    1.74
  -3   0   7    6.21    2.23
   3   0  -7    6.70    2.33
   3   0  -7    9.40    2.83
  -3   0   7   11.50    2.74
  -3   0   7    7.30    2.73
   3   0  -7    8.55    2.68
  -3   0   8  321.58   27.85
  -3   0   8  296.73   27.84
  -3   0   8  290.81   30.09
   3   0  -8  327.48   32.39
   3   0  -8  308.79   32.33
   3   0  -8  323.15   53.68
   3   0  -9    0.09    1.93
  -3   0   9   -0.91    1.92
  -3   0   9    0.57    1.96
   3   0  -9    0.36    1.97
  -3   0   9    0.23    1.67
   3   0  -9    0.71    1.71
   3   0 -10   97.24    9.24
  -3   0  10   95.52    9.25
  -3   0  10   77.92    9.61
   3   0 -10   84.63    9.66
  -3   0  10   95.57   10.63
   3   0 -10   87.27   10.62
   3   0 -11   10.74    3.02
   3   0 -11   15.75    3.25
  -3   0  11   14.43    3.71
  -3   0  11   21.83    3.65
  -3   0  11   13.10    4.02
   3   0 -11   22.34    4.31
   3   0 -12  790.40   64.06
  -3   0  12  720.33   63.95
  -3   0  12  611.08   69.84
   3   0 -12  816.34  126.14
  -3   0  12  722.54   74.75
   3   0 -12  654.54   74.70
   3   0 -12  863.06  126.25
  -3   0  13    0.02    2.06
  -3   0  13   -0.06    2.19
   3   0 -13    0.69    2.24
   3   0 -13    2.79    2.59
   3   0 -13    0.69    2.37
  -3   0  13    2.80    2.70
   3   0 -13    0.26    2.45
  -3   0  14  313.91   28.40
  -3   0  14  325.39   28.30
  -3   0  14  312.67   30.75
   3   0 -14  323.96   32.86
   3   0 -14  325.73   54.55
   3   0 -14  313.52   32.97
   3   0 -14  293.42   54.47
   3   0 -15   -3.19    2.57
  -3   0  15   -0.50    2.37
   3   0 -15    0.58    2.80
   3   0 -15   -1.44    2.34
   3   0 -15    3.38    2.62
  -3   0  15    2.72    2.18
  -3   0  15    1.64    2.65
  -3   0  16    9.01    2.44
  -3   0  16    4.34    3.12
   3   0 -16    7.40    3.27
   3   0 -16    5.28    2.96
   3   0 -16    8.12    3.81
  -3   0  16    1.76    3.13
   3   0 -17   -1.81    2.39
   3   0 -17    2.54    3.07
  -3   0  17   -0.88    3.04
  -3   0  17    2.00    2.94
  -3   0  17    2.06    2.92
   3   0 -17    1.03    3.63
  -3   0  18 4565.76  390.89
  -3   0  18 4367.66  390.82
   3   0 -18 4845.58  391.04
   3   0 -18 4962.63  458.27
   3   0 -18 4511.69  782.44
  -3   0  18 4447.90  782.44
   3   0 -19   -1.50    2.60
   3   0 -19    0.62    3.12
  -3   0  19    1.29    2.61
  -3   0  19    2.25    2.06
  -3   0  19   -3.18    3.70
   3   0 -19    1.50    3.81
  -3   0  20  450.17   40.67
  -3   0  20  426.58   40.60
  -3   0  20  462.86   44.30
   3   0 -20  478.14   40.84
   3   0 -20  442.06   47.11
   3   0 -20  494.25   78.84
   3   0 -21    1.83    3.33
  -3   0  21    0.88    2.77
  -3   0  21    2.73    3.41
   3   0 -21   -4.00    3.15
  -3   0  21   -5.02    3.29
   3   0 -21   -0.87    4.01
   3   0 -22  820.44   70.57
   3   0 -22  785.50   77.16
  -3   0  22  848.28   70.66
  -3   0  22  823.88   77.23
  -3   0  22  845.21   82.37
   3   0 -22  756.94   82.40
   3   0 -23    4.64    3.23
  -3   0  23    4.35    3.25
  -3   0  23    4.66    3.26
   3   0 -23    8.27    4.50
  -3   0  23    5.06    4.63
   3   0 -23   11.57    4.66
   3   0 -24  248.17   21.49
   3   0 -24  217.67   23.33
  -3   0  24  210.59   21.34
  -3   0  24  236.62   23.35
  -3   0  24  240.13   24.73
   3   0 -24  216.66   24.88
   3   0 -25    2.78    4.04
  -3   0  25    3.35    2.60
   3   0 -25    2.70    3.54
  -3   0  25   -1.41    3.88
  -3   0  25    3.76    4.55
   3   0 -25   -1.63    4.67
  -3   0  26   12.10    4.00
  -3   0  26   13.16    4.01
  -3   0  26   10.63    4.65
   3   0 -26   13.57    4.54
   3   0 -26   15.11    5.46
   3   0 -26    7.68    5.30
   3   0 -27    0.81    3.41
   3   0 -27   -0.57    3.93
  -3   0  27   -0.96    3.14
   3   0 -27   -2.96    4.01
  -3   0  27   -1.45    4.74
  -3   0  27   -0.11    4.61
   3   0 -28   32.16    5.31
   3   0 -28   30.63    8.46
  -3   0  28   33.39    5.79
  -3   0  28   25.48    6.99
   3   0 -28   22.60    5.73
  -3   0  28   22.45    5.69
   3   0 -29   -0.41    7.68
  -3   0  29    3.76    3.43
  -3   0  29   -2.36    3.39
   3   0 -29    4.18    4.12
  -3   0  29    0.53    5.57
   3   0 -29   -2.48    4.98
   3   0 -30   33.80    5.57
  -3   0  30   22.95    5.40
  -3   0  30   26.75    6.35
   3   0 -30   24.38    6.07
   3   0 -30   33.42   10.09
  -3   0  30   29.93    6.01
   4   0   0 1621.20  152.39
   4   0   0 1536.13  259.12
  -4   0   0 1423.48  152.34
   4   0  -1    0.27    1.99
   4   0  -1    0.82    1.30
  -4   0   1    1.06    2.17
  -4   0   1    0.31    2.53
   4   0  -1    2.75    1.28
   4   0  -2   -0.38    2.01
  -4   0   2    1.88    2.04
  -4   0   2    0.79    1.83
   4   0  -2    3.78    1.27
  -4   0   2   -0.19    2.24
   4   0  -2    1.16    1.11
  -4   0   3   -0.38    1.92
  -4   0   3   -0.56    1.91
  -4   0   3    0.80    1.91
   4   0  -3   -1.09    2.24
   4   0  -3    0.10    1.14
   4   0  -4  767.92   73.38
  -4   0   4  843.70   73.40
  -4   0   4  854.90   73.34
  -4   0   4  820.38   73.46
   4   0  -4  995.25  145.24
   4   0  -5    5.22    2.65
  -4   0   5    3.99    2.67
  -4   0   5    0.07    2.55
  -4   0   5    4.11    2.59
  -4   0   5    6.59    1.89
   4   0  -5    5.10    2.00
  -4   0   6    1.25    2.00
   4   0  -6    0.61    1.37
   4   0  -6    5.09    2.77
  -4   0   6   -2.58    2.41
  -4   0   6    0.00    2.44
  -4   0   6    0.40    1.82
  -4   0   7    8.60    2.56
  -4   0   7    3.41    2.21
  -4   0   7    4.73    1.92
   4   0  -7    5.94    3.06
  -4   0   7    2.93    2.81
   4   0  -7    5.31    2.28
   4   0  -8   18.06    3.20
  -4   0   8   16.15    3.14
   4   0  -8   14.61    2.75
  -4   0   8   12.43    3.33
  -4   0   8   13.88    3.44
  -4   0   8   11.50    3.79
  -4   0   9   -0.04    1.74
  -4   0   9   -0.36    2.17
  -4   0   9    3.59    2.21
  -4   0   9    1.48    1.68
   4   0  -9    0.37    1.65
   4   0  -9    0.53    2.73
   4   0 -10   36.53    5.11
  -4   0  10   36.35    4.98
  -4   0  10   43.05    5.19
  -4   0  10   33.39    5.04
   4   0 -10   44.93    6.43
   4   0 -10   38.84    7.78
   4   0 -11    0.57    2.24
  -4   0  11   -0.34    2.93
  -4   0  11    2.69    2.62
  -4   0  11   -1.29    2.24
   4   0 -11   -0.22    3.85
   4   0 -11   -0.72    2.26
   4   0 -12  334.93   36.79
  -4   0  12  456.72   34.25
  -4   0  12  401.26   34.13
   4   0 -12  384.15   37.03
   4   0 -12  435.74   39.63
  -4   0  12  336.07   65.86
   4   0 -12  331.25   39.49
   4   0 -13   -1.39    2.59
   4   0 -13    2.17    2.23
  -4   0  13    1.83    2.56
  -4   0  13    2.51    2.02
  -4   0  13    4.57    2.39
   4   0 -13   -0.38    2.35
   4   0 -13    4.43    3.42
  -4   0  14  304.24   27.77
   4   0 -14  302.00   27.81
   4   0 -14  319.30   32.09
   4   0 -14  319.38   53.09
  -4   0  14  302.93   32.02
  -4   0  14  285.19   53.05
   4   0 -14  314.67   53.05
   4   0 -15    4.47    3.08
   4   0 -15    2.21    2.19
   4   0 -15    1.19    3.46
  -4   0  15    1.52    3.06
  -4   0  15    0.23    3.21
  -4   0  15    0.19    3.40
   4   0 -15    1.73    2.70
   4   0 -16  464.39   41.69
   4   0 -16  520.32   45.64
  -4   0  16  492.82   41.81
  -4   0  16  433.34   41.70
   4   0 -16  399.45   45.29
  -4   0  16  463.96   81.13
   4   0 -16  550.24   48.68
  -4   0  17    0.57    2.71
  -4   0  17    1.86    3.10
   4   0 -17    4.96    3.18
   4   0 -17    6.56    3.74
  -4   0  17    2.06    2.58
   4   0 -17   -3.33    3.86
   4   0 -18  779.54   73.86
  -4   0  18  763.44   67.58
   4   0 -18  730.96   67.62
   4   0 -18  830.74   78.78
  -4   0  18  779.93   78.77
  -4   0  18  782.03  132.89
   4   0 -19   -1.18    2.72
   4   0 -19    0.06    3.32
  -4   0  19   -3.07    2.78
  -4   0  19    2.28    3.34
   4   0 -19   -0.22    3.41
  -4   0  19    1.30    3.30
   4   0 -20    3.09    3.35
  -4   0  20    1.40    2.96
   4   0 -20    4.00    3.44
  -4   0  20    1.36    2.48
  -4   0  20   -0.86    3.92
   4   0 -20    5.50    4.15
   4   0 -21    0.80    2.83
  -4   0  21    1.55    2.94
  -4   0  21    1.28    2.35
   4   0 -21   -5.02    3.65
   4   0 -21    4.05    4.90
  -4   0  21   -0.22    4.03
   4   0 -22   27.96    6.05
  -4   0  22   24.38    4.89
  -4   0  22   28.76    4.54
   4   0 -22   38.04    5.48
  -4   0  22   18.34    6.95
   4   0 -22   26.78    5.91
  -4   0  23    1.91    3.16
  -4   0  23   -1.07    2.62
   4   0 -23    3.59    3.78
   4   0 -23   -0.71    3.58
   4   0 -23   -2.12    5.38
  -4   0  23    3.38    4.22
   4   0 -24   22.65    4.24
  -4   0  24   20.88    4.28
  -4   0  24    7.81    3.93
  -4   0  24   14.38    4.73
   4   0 -24   13.18    4.53
   4   0 -24    9.10    5.90
   4   0 -25    2.48    3.20
   4   0 -25    2.43    3.52
  -4   0  25    0.77    3.29
  -4   0  25    1.79    6.11
  -4   0  25   -0.22    3.98
   4   0 -25    4.17    3.94
   4   0 -26   12.73    4.19
  -4   0  26   18.03    5.48
  -4   0  26   14.20    4.88
   4   0 -26   12.35    4.67
   4   0 -26   18.24    5.35
  -4   0  26   10.19    4.59
  -4   0  27    2.97    4.96
   4   0 -27    0.72    4.01
   4   0 -27    1.55    2.82
   4   0 -27    3.85    6.70
  -4   0  27   -3.35    4.04
  -4   0  27    6.21    5.41
   4   0 -28    1.32    6.89
  -4   0  28   -0.12    3.46
  -4   0  28    8.00    5.26
  -4   0  28   -1.09    5.35
   4   0 -28    0.33    4.12
   4   0 -28    4.27    4.11
   5   0   0   -0.09    2.41
  -5   0   0    1.12    2.79
   5   0   0   -0.90    1.92
  -5   0   1   -0.30    1.67
  -5   0   1    0.92    2.89
  -5   0   1   -0.78    1.87
   5   0  -1   -0.96    2.75
   5   0  -1    2.81    1.40
   5   0  -1   -1.54    1.87
   5   0  -2   32.02    5.16
   5   0  -2   42.17    7.63
  -5   0   2   44.28    5.56
  -5   0   2   32.26    5.44
  -5   0   2   38.46    5.43
   5   0  -2   39.27    7.50
   5   0  -3    1.03    2.33
  -5   0   3    3.08    1.80
  -5   0   3   -1.11    1.86
   5   0  -3    2.94    2.43
  -5   0   3   -4.57    2.12
   5   0  -3    1.34    2.00
   5   0  -4   36.11    5.26
  -5   0   4   35.80    5.10
  -5   0   4   43.10    5.62
  -5   0   4   38.41    5.69
   5   0  -4   45.60    7.92
  -5   0   5   -1.34    1.84
   5   0  -5    0.96    2.63
  -5   0   5    2.41    2.16
  -5   0   5   -1.37    2.06
   5   0  -5    1.03    1.90
   5   0  -6   24.45    4.06
  -5   0   6   22.08    3.69
  -5   0   6   21.88    3.77
  -5   0   6   23.59    4.16
   5   0  -6   29.09    5.40
   5   0  -7    1.23    2.62
  -5   0   7   -0.31    2.18
  -5   0   7   -0.94    2.19
  -5   0   7    1.77    2.28
   5   0  -7    1.81    1.78
   5   0  -8   84.27    9.23
  -5   0   8   89.90    9.08
  -5   0   8   92.22    9.13
  -5   0   8   76.72   10.31
  -5   0   8   84.32   15.74
   5   0  -8   88.97   15.63
   5   0  -9    6.19    2.81
  -5   0   9    1.78    2.02
  -5   0   9    0.21    2.30
  -5   0   9   -2.22    2.45
  -5   0   9    0.34    2.81
   5   0  -9    0.45    2.03
   5   0 -10   83.33    8.11
  -5   0  10   74.86    7.99
  -5   0  10   68.45    8.76
  -5   0  10   70.13    8.84
  -5   0  10   64.16   13.22
   5   0 -10   59.33   13.09
   5   0 -11    6.24    3.00
   5   0 -11    1.11    2.74
  -5   0  11    5.99    2.80
   5   0 -11    2.47    2.32
  -5   0  11    4.17    2.51
  -5   0  11    2.58    2.66
  -5   0  11   -2.32    3.18
   5   0 -12   83.27    8.78
   5   0 -12   70.15    9.04
  -5   0  12   78.97    8.85
  -5   0  12   78.38    8.45
  -5   0  12   84.90    8.69
  -5   0  12   77.72    9.23
   5   0 -12   75.55    8.98
   5   0 -13    0.30    3.08
  -5   0  13    5.67    3.25
  -5   0  13   -1.83    2.01
  -5   0  13   -2.29    3.74
   5   0 -13   -2.88    3.21
   5   0 -13   -0.67    3.33
  -5   0  13   -3.89    3.77
   5   0 -14  108.99   11.81
   5   0 -14  129.43   12.89
  -5   0  14   83.75   11.76
  -5   0  14  134.53   12.33
  -5   0  14  128.04   13.08
   5   0 -14  116.11   12.99
   5   0 -15    2.78    2.68
  -5   0  15   -1.45    2.80
   5   0 -15   -3.53    4.16
   5   0 -15    3.00    4.06
  -5   0  15    0.21    2.63
  -5   0  15   -1.93    5.30
   5   0 -15    4.19    5.05
   5   0 -16   28.06    4.72
   5   0 -16   38.30    5.70
  -5   0  16   30.20    4.87
  -5   0  16   31.68    4.52
  -5   0  16   19.37    6.31
   5   0 -16   23.84    5.57
   5   0 -17    1.25    2.86
  -5   0  17   -3.05    5.42
   5   0 -17    4.32    4.31
   5   0 -17    0.00    3.26
  -5   0  17   -2.35    3.35
  -5   0  17    6.84    3.68
   5   0 -18 2297.48  175.88
   5   0 -18 1663.09  192.62
  -5   0  18 1997.21  175.78
  -5   0  18 2187.56  175.80
  -5   0  18 2132.87  192.85
   5   0 -18 2085.40  175.82
   5   0 -19    2.19    2.97
  -5   0  19    0.10    2.93
  -5   0  19   -0.80    5.11
   5   0 -19   -1.04    3.55
   5   0 -19   -6.30    3.27
  -5   0  19   -0.76    2.81
   5   0 -20  170.10   18.06
  -5   0  20  187.50   16.67
   5   0 -20  151.65   16.66
   5   0 -20  149.70   18.90
  -5   0  20  170.53   18.89
  -5   0  20  192.05   30.65
   5   0 -21    1.36    3.11
  -5   0  21   -0.41    3.08
  -5   0  21    3.23    3.31
  -5   0  21    1.75    5.75
   5   0 -21    6.02    5.24
   5   0 -21   -5.79    4.55
   5   0 -22  532.55   50.46
  -5   0  22  594.45   46.27
  -5   0  22  495.15   50.52
   5   0 -22  482.11   46.11
   5   0 -22  484.46   53.41
  -5   0  22  533.07   53.59
   5   0 -23    3.99    3.26
   5   0 -23   -3.25    5.31
  -5   0  23    2.63    5.24
  -5   0  23    0.70    4.03
  -5   0  23   -1.01    6.89
   5   0 -23    3.11    6.50
   5   0 -24  148.61   14.10
  -5   0  24  164.09   14.91
  -5   0  24  164.38   14.50
   5   0 -24   71.67   24.75
  -5   0  24  139.18   25.57
   5   0 -24  136.27   16.85
   5   0 -25   -2.09    3.81
  -5   0  25    3.10    3.38
   5   0 -25   -1.51    5.72
   5   0 -25    3.85    3.90
  -5   0  25    0.56    6.46
  -5   0  25    6.12    7.27
   5   0 -26    5.20    6.49
  -5   0  26    1.93    3.75
   5   0 -26    9.94    6.23
   5   0 -26    6.25    4.29
  -5   0  26    8.97    8.08
  -5   0  26   15.76    6.81
  -6   0   0  768.89   72.16
   6   0   0  853.75  142.28
  -6   0   0  883.44   84.24
  -6   0   1   -1.03    2.09
  -6   0   1    1.26    1.95
  -6   0   1    5.55    2.12
   6   0  -1    2.39    2.57
   6   0  -1   -1.23    2.82
   6   0  -2    5.93    2.86
  -6   0   2   -1.76    2.11
  -6   0   2   -0.77    3.22
  -6   0   2    2.75    2.15
   6   0  -2    2.15    2.00
   6   0  -2    3.55    2.05
   6   0  -3    0.37    2.75
  -6   0   3    0.74    2.24
  -6   0   3    0.36    2.10
   6   0  -3    5.09    2.19
  -6   0   3   -0.90    3.34
   6   0  -3   -0.53    1.93
   6   0  -4   95.80   10.90
  -6   0   4   99.13   10.66
  -6   0   4   94.35   10.68
   6   0  -4  124.21   18.89
  -6   0   4   91.44   12.17
   6   0  -4  125.29   18.80
  -6   0   5    3.26    2.41
  -6   0   5    7.80    2.51
   6   0  -5    7.79    3.71
   6   0  -5    8.86    3.57
  -6   0   5    4.51    2.84
   6   0  -5    4.50    2.58
   6   0  -6  447.39   36.66
   6   0  -6  343.53   39.28
  -6   0   6  482.24   36.54
  -6   0   6  387.42   42.27
  -6   0   6  412.31   42.39
   6   0  -6  388.31   70.48
   6   0  -7    7.23    2.96
  -6   0   7    3.20    2.45
  -6   0   7    9.18    2.90
  -6   0   7    6.55    2.93
   6   0  -7    2.69    2.47
   6   0  -8   16.90    3.73
  -6   0   8   14.48    3.20
   6   0  -8   10.58    2.98
  -6   0   8   14.88    3.73
  -6   0   8   18.17    3.77
   6   0  -9    3.40    2.72
  -6   0   9    3.75    2.42
  -6   0   9    0.73    2.07
  -6   0   9   -0.63    2.20
   6   0  -9   -2.59    2.41
   6   0 -10   55.29    7.09
  -6   0  10   48.16    6.61
  -6   0  10   51.76    6.96
   6   0 -10   78.04   11.09
  -6   0  10   51.54    7.53
   6   0 -10   54.47   10.95
  -6   0  11    4.45    2.36
  -6   0  11    2.51    3.12
   6   0 -11   -1.92    3.71
   6   0 -11    0.39    3.55
  -6   0  11    5.00    2.70
  -6   0  11    2.38    3.66
   6   0 -11    3.16    3.16
   6   0 -12   51.56    6.93
  -6   0  12   48.56    7.14
   6   0 -12   44.89   10.56
  -6   0  12   68.04    7.71
  -6   0  12   48.07    7.32
  -6   0  12   54.46    7.57
   6   0 -12   59.76   10.75
   6   0 -13    1.34    3.09
   6   0 -13   -2.25    3.66
  -6   0  13   -2.16    3.51
  -6   0  13    1.11    2.85
  -6   0  13    1.04    2.84
   6   0 -13   -1.69    3.30
  -6   0  13    1.78    3.52
   6   0 -14  153.95   15.60
  -6   0  14  133.92   15.44
  -6   0  14  148.22   16.84
   6   0 -14  188.40   28.43
  -6   0  14  148.05   17.81
  -6   0  14  182.42   18.16
   6   0 -15   -1.91    3.24
   6   0 -15    0.16    2.81
  -6   0  15    0.23    2.98
  -6   0  15   -1.28    4.50
  -6   0  15    0.00    4.92
  -6   0  15   -0.61    3.31
  -6   0  16  398.77   33.14
  -6   0  16  365.54   32.96
  -6   0  16  355.43   36.12
   6   0 -16  334.97   38.17
   6   0 -16  328.08   63.17
  -6   0  16  414.61   38.23
   6   0 -17    1.77    3.02
  -6   0  17    0.45    3.08
  -6   0  17    1.89    2.42
  -6   0  17   -1.81    2.47
   6   0 -17    2.01    3.96
  -6   0  17   -2.60    5.94
   6   0 -18  586.97   48.68
  -6   0  18  522.97   48.44
   6   0 -18  451.28   94.37
  -6   0  18  594.25   56.48
  -6   0  18  635.97   56.51
  -6   0  18  515.36   94.53
   6   0 -19   -3.26    4.10
   6   0 -19   -3.37    4.80
  -6   0  19   -1.52    2.46
  -6   0  19   -2.53    4.48
  -6   0  19    1.56    3.99
  -6   0  19    3.13    5.40
   6   0 -20   30.89    5.45
   6   0 -20   20.47    6.19
  -6   0  20   26.62    5.62
  -6   0  20   22.27    5.94
  -6   0  20   19.10    5.26
  -6   0  20   22.47    7.63
  -6   0  21   -4.07    4.12
  -6   0  21    1.68    3.29
  -6   0  21   -0.08    4.38
   6   0 -21    1.24    4.77
   6   0 -21   -3.70    5.96
  -6   0  21    7.13    5.80
   6   0 -22    3.96    4.20
   6   0 -22    0.26    3.78
  -6   0  22    1.36    3.99
  -6   0  22   -1.76    3.27
  -6   0  22   -2.29    5.38
  -6   0  22   -4.16    3.63
   6   0 -23   -0.18    3.90
  -6   0  23   -1.12    4.09
   6   0 -23    9.73    4.99
  -6   0  23   -4.21    5.12
  -6   0  23   -4.97    6.06
   6   0 -24    8.75    4.64
  -6   0  24    5.68    5.81
  -6   0  24    1.50    5.86
   6   0 -24   12.90    7.87
  -6   0  24    8.24    4.81
  -7   0   0   -2.71    2.33
  -7   0   0   -0.03    2.14
   7   0   0    2.29    2.06
  -7   0   1    3.19    2.40
   7   0  -1    0.99    2.75
  -7   0   1   -2.23    2.60
  -7   0   1    2.39    2.93
  -7   0   1    2.12    2.70
   7   0  -1   -0.25    2.05
  -7   0   2   95.81    9.69
  -7   0   2   95.94    9.78
  -7   0   2   91.52    9.72
   7   0  -2   90.31   16.35
  -7   0   2   83.29   10.76
   7   0  -2   82.49   16.33
   7   0  -3    3.89    3.26
  -7   0   3    1.23    2.53
  -7   0   3    0.74    2.39
   7   0  -3   -0.35    2.21
  -7   0   3   -0.32    3.54
   7   0  -3   -0.10    1.50
   7   0  -4   34.83    5.16
  -7   0   4   38.25    5.51
  -7   0   4   37.09    4.78
   7   0  -4   21.40    6.56
  -7   0   4   29.90    5.09
   7   0  -4   13.82    6.09
   7   0  -5   -4.06    3.16
  -7   0   5    0.25    2.19
  -7   0   5    0.85    3.67
   7   0  -5    2.43    2.48
  -7   0   5    3.70    2.84
   7   0  -5    0.41    1.77
  -7   0   6   -2.26    2.44
  -7   0   6    3.60    2.62
   7   0  -6    0.90    3.84
   7   0  -6    3.71    2.59
   7   0  -6    4.01    2.72
  -7   0   6    6.94    2.76
   7   0  -6    2.18    2.62
   7   0  -7    1.84    3.39
  -7   0   7    3.69    2.45
  -7   0   7    3.17    2.50
   7   0  -7    2.70    3.35
   7   0  -7   -1.02    2.91
  -7   0   7    4.91    3.04
   7   0  -7    0.48    2.32
   7   0  -8    6.93    3.52
  -7   0   8   11.82    3.11
  -7   0   8    9.58    3.02
   7   0  -8    8.85    4.62
   7   0  -8   10.27    3.57
  -7   0   8   -0.03    3.19
   7   0  -8    9.50    3.70
   7   0  -9    1.18    3.04
   7   0  -9    0.20    2.98
   7   0  -9    1.83    2.72
  -7   0   9    4.99    3.01
  -7   0   9    4.42    2.80
  -7   0   9    1.90    2.87
   7   0  -9   -1.66    3.21
  -7   0  10    4.24    2.70
  -7   0  10    5.94    2.72
  -7   0  10    5.95    3.63
   7   0 -10    5.71    3.74
   7   0 -10   10.33    3.41
   7   0 -10    4.15    3.72
   7   0 -11    1.14    2.95
   7   0 -11   -2.92    2.77
  -7   0  11   -0.99    2.37
  -7   0  11   -1.21    2.35
  -7   0  11    1.48    3.90
  -7   0  12    2.45    2.77
  -7   0  12    7.75    2.89
  -7   0  12   12.64    3.51
   7   0 -12    6.29    3.91
   7   0 -12    3.57    3.61
   7   0 -13   -1.63    3.13
   7   0 -13    0.19    2.73
  -7   0  13   -0.70    3.02
  -7   0  13   -2.03    4.43
  -7   0  13    2.99    2.79
   7   0 -14    3.44    4.10
  -7   0  14   -0.07    3.35
  -7   0  14   -0.14    2.43
  -7   0  14    1.54    4.61
   7   0 -14    3.00    3.39
   7   0 -15    0.25    5.08
  -7   0  15   -1.78    2.51
  -7   0  15   -3.26    3.84
  -7   0  15    3.65    3.99
   7   0 -15   -4.62    4.33
   7   0 -16   75.96    9.90
  -7   0  16   67.59    8.46
   7   0 -16   76.05   10.79
  -7   0  16   83.10   10.09
  -7   0  16   61.37   10.38
  -7   0  17    3.41    4.49
   7   0 -17    7.33    6.18
   7   0 -17    6.30    5.86
  -7   0  17   -1.96    4.84
  -7   0  17   -1.35    5.37
  -7   0  17    2.45    6.15
   7   0 -18   54.88    7.95
  -7   0  18   73.57    7.72
  -7   0  18   38.51    6.39
  -7   0  18   39.97    8.92
   7   0 -18   34.96   11.40
  -7   0  18   48.14    8.06
   7   0 -19    3.40    5.35
  -7   0  19   -0.04    4.31
  -7   0  19    1.05    2.73
   7   0 -19   -2.17    6.66
  -7   0  19    6.10    5.13
  -7   0  19    1.69    7.99
   7   0 -20    4.60    6.22
   7   0 -20    1.07    6.03
  -7   0  20    2.56    4.22
  -7   0  20    0.23    4.87
  -7   0  20    4.48    4.21
  -7   0  20   -9.23    8.75
  -8   0   0  462.95   37.95
  -8   0   0  381.70   43.85
  -8   0   1    0.53    2.76
  -8   0   1   -1.72    2.49
  -8   0   1    2.26    2.71
  -8   0   1   -0.03    2.97
  -8   0   2   25.50    4.79
  -8   0   2   26.55    4.67
  -8   0   2   26.30    4.73
  -8   0   2   31.49    5.09
  -8   0   3   -1.35    2.52
  -8   0   3    3.92    2.65
  -8   0   3   -2.66    2.66
  -8   0   3    1.61    4.43
  -8   0   4    5.06    3.26
  -8   0   4    3.27    2.79
  -8   0   4    4.61    3.01
  -8   0   4    9.36    4.81
  -8   0   5    0.21    3.78
  -8   0   5    1.42    4.02
  -8   0   5    5.86    2.67
   8   0  -5    4.68    2.47
   8   0  -5    1.37    1.99
  -8   0   5   -2.81    3.21
   8   0  -6  234.90   18.74
  -8   0   6  200.87   18.05
   8   0  -6  101.88   32.40
   8   0  -6  107.79   32.25
  -8   0   6  234.92   20.72
  -8   0   6  222.10   20.57
   8   0  -7    5.88    5.29
  -8   0   7    3.61    3.96
  -8   0   7    6.87    5.82
   8   0  -7    6.99    3.09
  -8   0   7    1.50    4.17
  -8   0   8   15.69    4.46
   8   0  -8   10.05    5.53
   8   0  -8    5.78    4.00
   8   0  -8    7.36    4.10
  -8   0   8    8.85    3.86
  -8   0   8   16.94    6.82
   8   0  -9    2.20    3.27
   8   0  -9    2.47    2.78
   8   0  -9    1.35    3.77
  -8   0   9    0.19    3.15
  -8   0   9    0.04    5.10
  -8   0   9    6.77    5.34
  -8   0  10   31.11    5.02
  -8   0  10   43.49    6.25
  -8   0  10   37.41    5.57
   8   0 -10   40.07    6.10
   8   0 -10   16.98    7.18
   8   0 -10   18.46    7.20
   8   0 -11   -0.94    3.26
  -8   0  11    1.73    2.50
  -8   0  11    2.53    3.28
   8   0 -11   -0.91    3.73
   8   0 -11   -1.32    3.84
  -8   0  11   -4.30    5.11
   8   0 -12   15.94    4.41
  -8   0  12   16.93    4.49
  -8   0  12   29.18    6.23
   8   0 -12    7.07    6.79
   8   0 -12   10.79    5.49
  -8   0  12    8.54    5.87
  -8   0  13    0.99    3.61
  -8   0  13   -1.49    5.14
   8   0 -13    2.82    3.98
   8   0 -13   -2.72    4.18
   8   0 -13   -0.73    5.71
  -8   0  13    1.79    5.24
  -8   0  14   69.63    8.55
  -8   0  14   89.93    9.64
  -8   0  14   81.78    9.05
   8   0 -14   52.46    9.29
   8   0 -14   43.03   13.99
   8   0 -15   -1.62    3.37
  -8   0  15    1.03    2.78
  -8   0  15    1.03    4.66
   8   0 -15   11.24    6.27
  -8   0  15   -1.46    4.94
  -9   0   0   -6.32    5.38
  -9   0   0    3.86    7.37
  -9   0   1    4.82    4.60
  -9   0   1    1.68    4.10
  -9   0   1    2.31    7.49
  -9   0   1    5.57    5.25
  -9   0   2   52.89    6.71
  -9   0   2   46.94    8.65
  -9   0   2   36.61    7.13
  -9   0   2   44.42    7.24
  -9   0   3   -3.14    3.32
  -9   0   3    5.55    4.30
  -9   0   3    2.17    4.44
  -9   0   3   -0.94    4.36
  -9   0   4    4.34    4.36
  -9   0   4    7.99    4.45
  -9   0   4    1.20    3.81
  -9   0   4    0.89    3.05
   0   1   0    0.01    0.44
   0  -1   0   -0.01    0.41
   0   1  -1   -0.53    1.14
   0  -1   1    1.38    1.40
   0   1  -1    0.03    0.67
   0  -1   1   -0.26    0.67
   0   1   1    1.34    0.49
   0  -1  -1    0.89    0.47
   0   1  -2   -0.87    0.78
   0   1  -2    0.73    1.30
   0  -1   2    1.63    0.91
   0  -1   2    1.10    1.40
   0   1   2   -0.10    0.55
   0  -1  -2    0.33    0.59
   0   1  -3   -0.20    1.33
   0  -1   3   -0.11    1.33
   0   1  -3   -0.35    1.05
   0  -1   3    0.12    1.06
   0   1   3   -0.20    0.72
   0  -1  -3    1.68    0.72
   0  -1   4   -1.33    1.43
   0  -1  -4   -0.70    0.74
   0   1  -4   -1.43    1.29
   0   1  -4   -1.71    1.65
   0  -1   4    2.80    1.25
   0   1   4   -0.48    0.87
   0   1  -5    0.08    1.23
   0   1  -5    0.44    1.21
   0  -1   5    0.85    1.23
   0  -1   5    0.06    1.56
   0   1   5   -0.22    1.14
   0  -1  -5   -0.19    1.13
   0   1  -6   -0.56    1.31
   0  -1   6    0.45    1.38
   0   1  -6   -0.32    1.86
   0  -1   6    0.49    1.95
   0   1   6    1.84    1.33
   0  -1  -6    1.09    1.29
   0   1  -7   -0.21    1.36
   0  -1   7   -0.51    1.55
   0   1  -7   -0.48    1.81
   0  -1   7   -0.33    1.68
   0   1   7   -2.38    1.35
   0  -1  -7    1.61    1.38
   0   1  -8    0.04    1.69
   0  -1   8   -0.02    1.52
   0  -1   8   -0.54    1.71
   0   1  -8    0.33    1.77
   0   1   8    1.26    1.53
   0  -1  -8    0.93    1.56
   0   1  -9   -0.02    1.78
   0  -1   9    4.92    2.04
   0  -1  -9    1.19    1.65
   0   1  -9   11.73    2.42
   0  -1   9    1.01    2.16
   0   1   9    1.70    1.88
   0   1 -10   -1.45    1.66
   0   1 -10    0.58    1.85
   0  -1  10   -0.41    1.74
   0  -1  10   -1.40    2.00
   0   1  10   -0.33    1.68
   0  -1 -10   -1.09    1.74
   0  -1  11   -1.84    1.85
   0  -1  11    2.59    1.94
   0  -1 -11   -1.09    1.59
   0   1 -11    2.52    2.11
   0   1 -11    1.72    2.33
   0   1  11   -1.89    1.90
   0   1 -12   -1.63    2.09
   0  -1  12    1.14    2.07
   0   1  12    0.64    1.64
   0  -1 -12    2.01    1.66
   0   1 -12   -1.45    2.20
   0  -1  12   -1.10    2.22
   0   1 -13    1.05    1.89
   0   1 -13    0.63    2.17
   0  -1  13   -1.31    1.91
   0   1  13   -0.41    1.71
   0  -1  13    0.80    2.47
   0   1  13    0.61    2.21
   0  -1 -13   -2.27    2.08
   0   1 -14    1.28    1.98
   0   1 -14    3.21    2.45
   0   1  14   -0.02    1.91
   0  -1  14   -0.39    2.36
   0  -1  14    0.66    2.60
   0   1  14    1.16    2.41
   0  -1 -14    0.07    2.19
   0   1 -15   -1.83    2.11
   0   1 -15   -1.47    2.45
   0  -1  15   -0.51    1.94
   0  -1  15   -0.51    2.25
   0   1  15   -0.14    2.32
   0  -1 -15   -2.73    2.05
   0   1  15    0.34    2.22
   0   1 -16   -0.33    2.10
   0   1 -16    2.10    2.93
   0  -1  16    1.34    2.45
   0  -1  16    1.67    2.37
   0   1  16    1.56    2.17
   0   1  16   -0.59    2.87
   0  -1 -16    1.15    2.17
   0   1 -17    3.64    3.16
   0  -1  17   -0.11    2.38
   0   1  17    0.17    3.14
   0  -1 -17    2.18    2.39
   0   1 -17    3.49    2.77
   0  -1  17    6.95    3.16
   0   1  17    5.03    2.72
   0  -1  18   -0.39    2.61
   0  -1 -18    0.12    2.87
   0   1 -18    1.29    2.69
   0   1 -18    1.97    3.55
   0   1  18    0.81    2.21
   0   1  18    5.27    3.54
   0   1 -19    0.62    3.22
   0  -1  19    3.87    2.84
   0   1  19    1.02    1.99
   0   1  19   -3.01    3.18
   0   1 -19    5.38    2.70
   0  -1 -19   -0.38    3.42
   0   1 -20   -0.03    3.35
   0  -1  20    0.53    2.88
   0   1  20   -1.47    2.10
   0   1 -20   -0.85    2.42
   0   1  20    8.53    3.58
   0  -1 -20    1.28    3.50
   0   1  21    0.81    3.24
   0   1 -21    1.57    2.50
   0   1 -21    0.09    3.96
   0  -1  21    3.70    3.44
   0   1  21   -3.14    2.51
   0  -1 -21    0.22    3.58
   0   1 -22    1.81    2.26
   0   1 -22   -2.87    3.57
   0   1  22   -0.48    3.34
   0  -1  22    1.89    3.62
   0   1  22    4.80    2.62
   0  -1 -22    0.76    3.61
   0   1 -23   -0.66    2.19
   0  -1 -23    0.38    3.19
   0   1 -23   -2.28    4.12
   0  -1  23   -2.37    3.86
   0   1  23    4.06    2.66
   0   1  23    2.34    3.92
   0   1 -24    0.38    2.25
   0   1 -24    1.31    3.69
   0  -1  24   -1.18    3.40
   0   1  24   -2.37    2.38
   0   1  24    1.70    3.48
   0  -1 -24   -2.99    3.38
   0   1 -25    0.00    2.30
   0   1 -25    3.21    3.71
   0  -1  25    0.42    3.49
   0   1  25    3.82    2.49
   0  -1 -25   -1.84    3.49
   0   1  25   -5.96    4.28
   0   1 -26    2.18    2.54
   0  -1  26   -0.61    3.77
   0   1  26    0.00    2.43
   0   1  26    0.17    3.89
   0  -1 -26    2.18    3.66
   0   1 -26    5.80    4.40
   0   1 -27    1.81    2.56
   0   1 -27    0.91    3.89
   0  -1  27   -0.73    3.82
   0   1  27    2.18    2.66
   0   1  27    3.87    4.00
   0  -1 -27    1.65    3.84
   0   1 -28    0.26    5.10
   0   1 -28   -4.36    6.33
   0  -1  28   -0.29    4.51
   0   1  28    0.41    3.06
   0   1  28   -0.07    3.95
   0  -1 -28   -2.08    4.05
   0   1 -29   -2.27    5.33
   0  -1  29   -2.23    3.92
   0   1  29    1.22    5.31
   0   1 -29    6.05    4.75
   0   1  29   -1.55    6.57
   0  -1 -29   -2.10    5.88
   0  -1  30    2.82    4.03
   0   1  30    4.15    5.61
   0   1  30    6.54    7.50
   0   1 -30    6.85    5.07
   0   1 -30    6.45    6.30
   0  -1 -30    6.49    6.15
   0   1 -31    3.00    5.62
   0  -1  31   -2.18    3.99
   0   1  31    3.85    6.42
   0   1  31    7.77    7.69
   0   1 -31    6.64    5.11
   0  -1 -31    7.81    5.51
   1   1   0    0.24    0.58
  -1  -1   0    0.19    0.50
  -1  -1   0   -0.16    0.57
   1  -1   0   -0.05    1.01
  -1   1   0   -0.60    1.00
  -1   1  -1 7807.29  781.87
   1   1   1 7993.51  781.94
   1   1  -3 2001.83  180.24
   1   1  -3 2083.11  197.80
   1  -1  -3 2081.70  180.22
  -1   1  -3 2053.08  180.22
  -1  -1  -3 2088.84  180.29
  -1  -1  -3 2129.95  197.89
   1   1   3 1956.30  180.25
   1   1   3 2457.92  198.00
  -1  -1   3 2082.16  211.45
  -1  -1   3 2404.76  360.54
  -1   1   3 2040.90  211.39
   1  -1   3 2228.64  211.48
   1   1  -4  841.31   83.50
   1   1  -4 1026.64   91.51
  -1  -1   4 1097.79   83.56
   1  -1   4  950.99   83.61
  -1  -1  -4 1003.33   83.63
  -1  -1  -4  962.31   91.56
   1   1   4  890.91   91.52
  -1  -1   4  945.93  166.13
  -1   1   4 1088.72   97.87
   1  -1  -4 1024.17   97.90
  -1   1  -4  994.06   97.87
   1   1   4  902.18   97.87
   1   1  -5  960.88   93.69
   1   1  -5 1076.48  102.65
  -1  -1   5  969.77   93.70
  -1   1  -5 1115.96   93.74
  -1  -1  -5 1113.08   93.75
  -1  -1  -5 1228.61  102.80
   1   1   5 1132.92  102.79
  -1  -1   5 1211.26  186.56
  -1   1   5 1054.93  109.72
   1  -1  -5 1068.57  109.77
   1  -1   5 1131.06  109.80
   1   1   5 1139.31  109.82
   1  -1   6  900.97   79.84
  -1  -1  -6  839.01   79.84
   1   1  -6 1102.10   93.53
   1   1  -6  994.81  158.66
  -1  -1   6  877.91   93.48
  -1  -1   6  939.89  158.57
  -1   1   6  917.06   93.49
   1  -1  -6  888.24   93.47
  -1   1  -6  936.19   93.50
  -1  -1  -6  925.06  158.63
   1   1   6  895.92   93.52
   1   1   6  981.83  158.69
   1   1  -7  413.64   35.23
   1   1  -7  363.68   38.46
  -1  -1   7  400.63   38.33
   1  -1  -7  399.68   35.17
  -1  -1  -7  402.99   35.26
   1   1   7  237.23   35.05
   1   1   7  410.47   38.44
  -1  -1   7  429.81   41.14
  -1   1   7  413.96   41.04
   1  -1   7  424.11   41.16
  -1   1  -7  440.78   41.20
  -1  -1  -7  513.43   69.07
  -1  -1   8  669.82   53.93
  -1   1   8  678.55   53.82
   1  -1   8  655.68   53.91
  -1  -1  -8  609.07   59.03
   1   1   8  602.10   53.88
   1   1   8  517.84   58.92
   1   1  -8  615.16   63.02
   1   1  -8  653.77  106.46
  -1  -1   8  592.61  106.41
   1  -1  -8  635.23   63.02
  -1   1  -8  605.02   63.03
  -1  -1  -8  630.81   63.05
  -1  -1   9  317.81   28.47
  -1  -1   9  299.13   31.04
  -1   1   9  285.17   28.44
  -1   1   9  327.97   30.88
   1  -1  -9  309.95   28.46
   1  -1   9  341.74   28.48
  -1   1  -9  319.10   28.44
  -1  -1  -9  347.01   28.54
  -1  -1  -9  306.60   30.96
   1   1   9  302.66   28.55
   1   1   9  320.58   31.04
   1   1  -9  350.31   33.19
   1   1  -9  341.82   55.35
   1   1 -10 1569.06  126.85
  -1  -1  10 1568.06  126.84
  -1  -1  10 1486.47  139.10
  -1   1  10 1537.09  126.80
  -1   1  10 1465.01  139.02
   1  -1 -10 1541.35  126.84
   1  -1  10  971.40  126.67
   1   1  10 1523.59  126.83
   1   1  10 1592.21  139.20
   1   1 -10 1539.38  252.81
  -1   1 -10 1559.51  148.55
  -1  -1 -10 1345.45  148.59
  -1  -1 -10 1690.54  252.81
   1   1 -11 1850.77  152.20
   1   1 -11 1674.11  166.96
  -1  -1  11 1704.44  152.17
   1  -1 -11 1775.77  152.21
   1  -1  11 1604.64  152.13
  -1   1 -11 1752.39  152.14
  -1  -1  11 1852.74  303.64
  -1   1  11 1825.56  178.29
  -1   1  11 1824.12  303.66
  -1  -1 -11 1706.37  178.35
  -1  -1 -11 1985.17  303.68
   1   1  11 1798.54  178.30
   1   1  11 1927.81  303.71
   1   1 -12 1252.37  118.99
  -1   1  12  919.81  108.46
   1  -1  12 1243.28  108.54
  -1   1 -12 1214.64  108.48
  -1  -1 -12 1264.30  108.59
  -1  -1 -12 1277.16  118.94
   1   1  12 1245.24  108.53
   1   1 -12 1292.44  127.09
  -1  -1  12 1335.34  127.13
  -1  -1  12 1392.97  215.90
  -1   1  12 1448.49  216.00
   1  -1 -12 1255.28  127.12
   1   1  12 1412.47  215.98
   1   1 -13  314.59   30.75
  -1  -1  13  392.83   28.43
  -1  -1  13  328.62   30.63
  -1   1  13  314.75   28.22
  -1   1  13  314.66   30.77
   1  -1  13  325.29   28.28
  -1  -1 -13  301.67   28.30
   1   1  13  309.54   28.31
   1   1  13  325.11   30.77
   1   1 -13  307.98   32.84
   1  -1 -13  285.95   32.85
  -1   1 -13  310.03   32.80
  -1  -1 -13  285.07   54.56
   1   1 -14  388.86   36.71
   1   1 -14  421.28   40.08
  -1   1 -14  437.14   36.72
  -1  -1 -14  436.07   36.82
  -1  -1 -14  467.19   40.10
   1   1  14  239.55   36.55
   1   1  14  415.34   40.05
  -1  -1  14  466.66   42.85
  -1   1  14  489.69   42.80
  -1   1  14  431.76   71.61
   1  -1 -14  392.95   42.79
   1  -1  14  417.30   42.75
   1   1 -15  228.97   20.72
  -1  -1  15  228.33   20.74
  -1   1  15  235.32   20.71
  -1   1  15  223.75   22.39
  -1  -1 -15  240.53   20.81
  -1  -1 -15  215.07   22.46
   1   1  15  225.04   20.73
   1   1  15  198.29   22.38
   1   1 -15  260.52   39.39
   1  -1 -15  230.11   24.00
   1  -1  15  234.53   23.94
  -1   1 -15  191.49   23.86
   1  -1 -16  110.42   11.28
  -1   1 -16  134.83   12.23
  -1  -1 -16  124.36   11.45
  -1  -1 -16  110.78   12.03
   1   1  16  119.52   11.20
   1   1 -16  108.36   12.74
   1   1 -16  121.71   20.29
  -1  -1  16   96.94   12.80
  -1   1  16  116.79   12.82
  -1   1  16  111.09   20.18
   1  -1  16  123.70   12.88
  -1   1 -16  115.54   12.79
   1   1  16   65.54   20.24
   1   1 -17  855.72   80.08
   1   1 -17 1055.13   87.86
  -1  -1  17  834.31   80.08
  -1   1  17  925.02   80.08
  -1   1  17  961.64   87.64
   1  -1 -17  828.80   80.15
  -1   1 -17  976.53   87.73
  -1  -1 -17  979.74   80.22
  -1  -1 -17  899.32   87.77
   1  -1  17  983.99   93.64
  -1   1 -17  939.74   93.56
   1   1  17  952.34   93.60
   1   1  17  912.18  158.50
  -1  -1  18 1787.63  159.17
  -1   1  18 1882.41  174.55
   1  -1  18 1875.81  159.26
  -1   1 -18 1993.56  174.74
  -1  -1 -18 1883.36  159.27
  -1  -1 -18 1725.80  174.56
   1   1  18 1570.62  159.21
   1   1 -18 1836.14  186.42
   1   1 -18 2277.19  317.42
  -1   1  18 1927.25  186.42
   1  -1 -18 2000.26  186.52
  -1   1 -18 1777.84  186.37
   1   1  18 1825.60  317.30
   1   1 -19 1943.13  164.54
   1   1 -19 1908.94  180.55
  -1   1  19 1959.59  164.50
  -1   1  19 1762.00  180.38
   1  -1 -19 2111.05  164.64
   1  -1  19 1848.09  164.49
  -1   1 -19 2116.78  180.64
  -1  -1 -19 2133.08  164.64
  -1  -1 -19 1805.43  180.40
   1   1  19 2139.19  164.61
  -1  -1  19 2058.99  192.68
  -1   1 -19 1771.38  192.54
   1   1  19 1588.22  327.83
  -1   1  20  416.30   43.76
  -1   1 -20  501.65   43.81
   1   1 -20  433.50   50.91
   1   1 -20  490.12   85.54
  -1  -1  20  518.38   51.09
  -1   1  20  518.93   85.44
   1  -1 -20  528.96   51.11
   1  -1  20  449.94   50.93
  -1   1 -20  624.54   85.60
  -1  -1 -20  516.77   51.09
   1   1  20  525.47   51.03
   1   1  20  466.82   85.45
   1   1 -21 1272.74  117.97
   1   1 -21 1368.49  129.48
  -1  -1  21 1531.49  118.21
  -1   1  21 1334.59  129.34
   1  -1 -21 1491.45  118.17
   1  -1  21 1360.15  117.98
  -1   1 -21 1214.05  118.02
  -1   1 -21 1472.78  129.46
  -1  -1 -21 1322.96  118.05
   1   1  21 1409.24  118.07
   1   1  21 1403.65  129.38
  -1   1  21 1383.96  138.02
   1   1 -22    6.63    2.61
   1   1 -22    2.73    3.86
  -1  -1  22    2.60    3.52
  -1   1  22    6.56    2.66
  -1   1  22   -0.39    3.78
   1   1  22    3.81    3.82
   1  -1 -22    6.49    4.07
   1  -1  22    7.01    4.00
  -1   1 -22    8.06    3.47
  -1   1 -22    6.43    4.20
  -1  -1 -22   12.19    4.14
   1   1  22   13.10    3.57
  -1  -1  23  696.49   53.39
  -1   1  23  596.90   53.14
  -1   1  23  640.49   58.12
   1  -1 -23  592.61   53.24
   1  -1  23  646.39   53.29
  -1   1 -23  511.42   53.09
  -1   1 -23  612.41   57.99
  -1  -1 -23  628.89   53.26
   1   1  23  554.28   53.08
   1   1 -23  598.52   61.82
   1   1 -23  631.09  104.04
   1   1  23  586.31  103.93
   1   1 -24    5.50    2.64
  -1   1  24    2.65    2.48
   1  -1 -24    1.66    3.56
  -1   1 -24    3.10    3.56
   1   1  24    2.03    3.01
   1   1  24    4.82    3.86
   1   1 -24    2.46    4.43
  -1  -1  24    3.08    4.10
  -1   1  24    7.45    4.36
   1  -1  24    1.98    4.20
  -1   1 -24    3.54    3.17
  -1  -1 -24    3.22    4.15
   1   1 -25   30.96    5.06
   1   1 -25   37.12    6.16
   1  -1 -25   34.83    5.74
   1  -1  25   40.63    5.95
  -1   1 -25   37.27    5.16
  -1   1 -25   38.80    5.97
  -1  -1 -25   23.01    5.61
  -1  -1  25   43.03    6.37
  -1   1  25   36.60    5.72
  -1   1  25   22.18    8.12
   1   1  25   31.33    5.94
   1   1  25   41.97    8.20
   1   1 -26   29.33    5.00
   1   1 -26   27.15    5.76
  -1  -1  26   28.79    5.23
  -1   1  26   21.66    5.54
   1  -1  26   31.00    5.55
  -1  -1 -26   30.43    5.12
   1   1  26   35.99    4.78
   1   1  26   30.02    5.66
  -1   1  26   25.35    4.82
   1  -1 -26   23.84    5.99
  -1   1 -26   28.81    5.10
  -1   1 -26   35.21    7.31
  -1  -1  27   46.04    6.20
  -1   1  27   40.93    5.74
  -1   1  27   45.93    6.65
   1  -1 -27   42.23    6.35
  -1   1 -27   37.78    6.63
   1   1  27   32.58    5.57
   1   1 -27   41.00    6.54
   1   1 -27   32.05    9.08
   1  -1  27   45.90    7.06
  -1   1 -27   45.37    6.24
  -1  -1 -27   33.43    6.62
   1   1  27   36.66    9.01
  -1  -1  28   50.03    6.29
  -1   1  28   19.65    4.77
  -1   1  28   26.21    8.35
   1  -1 -28   23.97    5.54
   1  -1  28   22.63    5.47
  -1   1 -28   22.20    4.69
  -1  -1 -28   23.27    5.91
   1   1  28   27.19    6.92
   1   1 -28   29.15    7.47
   1   1 -28   50.14    9.64
  -1   1 -28   22.95    7.52
   1   1  28   36.24    5.84
   1   1 -29    0.45    5.25
   1   1 -29   -7.07    6.81
  -1   1  29   -0.43    7.68
   1  -1 -29   -0.50    4.31
  -1   1 -29    1.06    6.17
  -1   1 -29    1.92    3.92
  -1  -1 -29    4.55    4.40
   1   1  29    1.78    3.26
   1   1  29    4.78    5.61
  -1  -1  29   -4.89    5.44
  -1   1  29    4.29    5.76
   1  -1  29   -0.77    5.33
   1   1 -30    9.51    5.64
   1   1 -30    5.53    6.88
   1  -1 -30    3.34    5.53
   1  -1  30    8.72    5.26
  -1   1 -30    5.91    4.49
   1   1  30   10.00    5.82
  -1  -1  30    2.10    5.92
  -1   1  30    9.43    5.47
  -1   1  30    9.89    7.54
  -1   1 -30   15.40    7.82
   1   1  30   10.35    6.79
   1   1 -31  127.51   13.23
   1   1 -31  124.50   14.72
  -1  -1  31  128.67   13.18
  -1   1  31  137.99   13.05
   1  -1 -31   90.54   13.15
   1  -1  31  105.49   12.98
  -1   1 -31  139.35   14.07
   1   1  31  108.18   14.09
  -1   1  31  104.86   21.71
  -1   1 -31  108.47   22.10
  -1  -1 -31   93.74   14.47
   1   1  31  135.78   15.13
  -2  -1   0 7061.21  626.43
   2   1   0 7539.07  735.24
   2  -1   0 7539.64  735.28
  -2   1   0 7574.01  735.24
   2   1  -1 8858.47  782.78
   2  -1  -1 8977.26  782.73
   2  -1   1 9573.75  782.89
  -2   1  -1 9194.64  782.86
  -2  -1  -1 9999.00  860.35
   2   1   1 9550.49  918.75
   2   1   1 8944.06  918.72
  -2   1   2 3517.10  305.67
   2  -1   2 3468.96  305.74
  -2  -1  -2 3649.99  335.85
   2   1   2 3714.82  305.79
   2   1   2 3936.33  305.86
   2   1  -2 3647.97  358.70
  -2  -1   2 3771.34  358.71
  -2   1   2 3478.50  358.65
  -2   1   2 3627.54  612.36
  -2   1  -2 3384.74  358.68
  -2  -1   3  560.38   48.55
   2  -1   3  562.72   48.57
  -2   1  -3  575.90   48.50
   2   1   3  551.77   48.59
   2   1   3  572.62   48.60
   2   1   3  513.24   53.00
   2   1  -3  571.15   56.78
   2   1  -3  542.32   95.64
  -2   1   3  574.98   56.69
  -2   1   3  536.48   56.70
  -2   1   3  566.84   95.58
  -2  -1  -3  587.36   95.69
  -2  -1   4  197.98   18.20
  -2   1   4  200.59   18.18
  -2   1   4  216.83   18.22
   2  -1   4  186.31   18.24
  -2   1  -4  203.18   18.23
   2   1   4  195.84   18.33
   2   1   4  199.77   19.80
   2   1  -4  173.97   21.11
   2   1  -4  182.57   34.76
  -2   1   4  192.36   34.68
  -2  -1  -4  187.80   21.13
  -2  -1  -4  269.79   34.88
   2  -1  -5  971.33   86.10
   2  -1   5  934.29   86.15
  -2   1  -5  943.49   86.11
  -2  -1  -5  964.96   94.39
   2   1  -5 1010.78  100.96
   2   1  -5 1107.55  171.27
  -2  -1   5  999.93  100.92
  -2   1   5 1006.23  100.87
  -2   1   5 1006.77  171.18
  -2  -1  -5 1068.20  100.97
   2   1   5  969.25  100.93
   2   1   5 1134.33  171.33
   2   1  -6    1.02    1.48
   2   1  -6    0.59    1.19
  -2  -1   6    1.82    1.59
  -2   1   6    0.67    1.33
  -2   1   6    0.54    1.13
   2  -1  -6    0.24    1.40
   2  -1   6    1.67    1.44
  -2   1  -6    0.97    1.66
  -2  -1  -6    1.81    1.77
   2   1   6    0.79    1.69
  -2  -1  -6    1.20    2.03
   2   1   6    1.84    1.96
   2   1  -7 1202.14  109.66
  -2  -1   7 1398.43  109.76
   2  -1   7 1279.29  109.72
  -2  -1  -7 1256.65  109.73
  -2  -1  -7 1217.43  120.23
   2   1   7 1306.83  109.71
   2   1   7 1216.44  120.25
   2   1  -7 1276.43  218.37
  -2   1   7 1347.33  128.47
  -2   1   7 1274.58  218.33
   2  -1  -7 1265.80  128.49
  -2   1  -7 1373.90  128.50
   2   1  -8  716.13   58.43
  -2  -1   8  639.76   58.34
  -2   1   8  617.20   63.58
  -2   1  -8  604.70   58.31
  -2  -1  -8  681.33   58.40
   2   1  -8  596.78  115.13
  -2   1   8  662.85   68.15
   2  -1  -8  644.55   68.21
   2  -1   8  665.21   68.19
  -2  -1  -8  955.68  115.32
   2   1   8  624.71   68.15
   2   1   8  740.75  115.27
   2   1  -9  116.88   11.62
   2   1  -9  117.87   12.31
  -2  -1   9  105.61   11.59
  -2   1   9  128.79   11.49
   2  -1   9  123.22   11.64
  -2   1  -9  123.95   11.68
   2   1   9  110.49   12.51
  -2   1   9  124.49   21.21
   2  -1  -9  115.02   13.38
  -2  -1  -9  108.68   13.43
  -2  -1  -9  133.62   21.41
   2   1   9  126.05   13.40
   2   1 -10    3.54    1.80
   2   1 -10    6.05    1.98
  -2  -1  10    2.91    2.07
   2  -1 -10    3.05    1.96
  -2  -1 -10    5.45    2.27
  -2  -1 -10    4.78    2.26
   2   1  10    3.85    2.14
  -2   1  10    4.97    2.16
  -2   1  10    4.17    2.21
   2  -1  10    7.28    2.03
  -2   1 -10    4.06    2.42
   2   1  10    3.13    2.68
   2   1 -11    7.34    2.27
   2   1 -11    5.17    2.17
  -2  -1  11    6.30    2.29
  -2   1  11    5.82    2.17
  -2   1  11    4.02    2.13
   2  -1 -11    5.85    2.19
   2  -1  11    7.72    2.37
  -2  -1 -11   10.29    2.51
   2   1  11    9.96    2.36
   2   1  11    6.44    2.53
  -2   1 -11    4.67    2.58
  -2  -1 -11    4.69    2.70
   2   1 -12   14.40    2.77
   2   1 -12    8.14    2.66
  -2  -1  12   10.57    2.79
  -2   1  12   14.47    2.69
  -2   1  12   12.97    2.69
   2  -1 -12    8.37    2.60
  -2   1 -12   12.11    2.76
  -2  -1 -12   10.70    2.84
  -2  -1 -12   10.61    2.95
   2   1  12   14.10    2.76
   2  -1  12   12.22    3.20
   2   1  12   11.51    3.47
   2   1 -13   66.18    7.98
   2   1 -13   74.85    8.48
   2  -1 -13   70.38    8.01
  -2  -1 -13   68.01    8.06
  -2  -1 -13   68.05    8.49
   2   1  13   83.48    8.18
   2   1  13   71.00    8.53
  -2  -1  13   76.91    9.23
  -2   1  13   81.94    9.10
  -2   1  13   82.85   13.98
   2  -1  13   85.27    9.23
  -2   1 -13   79.37    9.21
   2   1 -14  235.47   21.64
  -2   1  14  246.88   21.64
   2  -1 -14  232.92   21.65
   2  -1  14  242.67   21.70
  -2  -1 -14  231.26   21.69
   2   1  14  194.77   23.42
   2   1 -14  229.05   41.23
  -2  -1  14  224.09   25.11
  -2   1  14  224.68   41.24
  -2   1 -14  264.50   25.19
  -2  -1 -14  254.70   41.23
   2   1  14  262.25   25.17
   2   1 -15    0.65    1.64
   2   1 -15    1.74    2.29
   2  -1 -15    0.10    2.00
   2  -1  15    0.19    2.07
  -2  -1 -15   -1.13    2.60
  -2  -1 -15   -0.78    2.51
   2   1  15   -1.92    2.21
  -2  -1  15    0.52    2.59
  -2   1  15    1.40    2.49
  -2   1  15    0.44    2.56
  -2   1 -15    1.75    2.38
   2   1  15    2.81    3.39
  -2   1  16   72.69    7.60
   2  -1  16   53.92    7.50
  -2   1 -16   75.14    7.64
  -2  -1 -16   71.68    8.19
   2   1  16   81.42    7.55
   2   1  16   74.69    8.37
   2   1 -16   74.39    8.41
   2   1 -16   64.00   12.83
  -2  -1  16   58.67    8.58
  -2   1  16   59.99   12.84
   2  -1 -16   68.07    8.58
  -2  -1 -16   64.67    8.75
   2   1 -17  134.48   15.11
  -2   1  17  145.55   14.03
  -2   1  17  134.81   15.11
   2  -1 -17  133.86   14.08
  -2   1 -17  128.80   15.05
  -2  -1 -17  146.52   14.16
  -2  -1 -17  145.68   15.12
   2   1 -17  116.76   15.91
  -2  -1  17  163.75   16.16
   2  -1  17  139.78   16.09
  -2   1 -17  154.95   16.12
   2   1  17  132.95   15.98
   2   1  17  215.56   25.98
   2   1 -18    1.10    1.90
   2   1 -18   -1.22    3.01
  -2  -1  18   -1.25    2.44
  -2   1  18    0.17    1.84
  -2   1  18   -0.36    3.01
   2  -1 -18    0.86    2.77
   2  -1  18    0.07    2.39
  -2   1 -18    0.26    2.02
  -2   1 -18    1.28    3.47
  -2  -1 -18    0.50    2.94
  -2  -1 -18    0.99    2.19
   2   1  18    3.08    3.22
   2   1  18    0.63    2.65
  -2   1  19  101.86   10.56
   2  -1  19  108.42    9.84
  -2   1 -19   94.72   10.68
  -2  -1 -19  107.91   10.48
   2   1  19  104.78   10.74
   2   1 -19   76.68   10.81
   2   1 -19  107.17   17.12
  -2   1  19   85.90   10.87
   2  -1 -19   96.80   11.15
  -2   1 -19  103.15   11.04
  -2  -1 -19   92.62   11.20
   2   1  19   89.24   11.08
   2   1 -20  310.93   32.82
  -2   1  20  321.06   32.74
   2  -1  20  343.35   30.17
  -2   1 -20  368.58   32.96
  -2  -1 -20  176.74   32.34
   2   1  20  368.97   30.24
   2   1  20  319.55   32.87
   2   1 -20  320.15   34.78
  -2  -1  20  419.68   35.07
  -2   1  20  356.09   34.92
   2  -1 -20  352.55   34.96
  -2   1 -20  337.09   34.92
  -2  -1 -20  360.75   34.98
   2   1 -21   10.83    4.12
  -2  -1  21    8.70    3.44
  -2   1  21   13.02    3.47
  -2   1  21   12.44    4.09
   2  -1 -21   15.93    3.84
   2   1  21   13.96    3.08
   2   1  21   13.98    4.27
   2   1 -21   13.13    3.36
   2  -1  21    8.84    3.82
  -2   1 -21   12.38    3.54
  -2   1 -21   16.89    5.13
  -2  -1 -21    9.16    4.33
  -2  -1 -21   14.78    4.26
   2   1 -22    6.98    2.55
  -2   1  22    2.04    3.01
  -2   1  22    1.54    3.72
   2  -1 -22    8.62    3.55
  -2   1 -22    7.58    3.91
   2   1  22    4.63    2.57
   2   1  22    6.84    3.94
   2   1 -22   10.73    4.53
  -2  -1  22    6.31    3.59
   2  -1  22    1.95    3.54
  -2   1 -22    6.33    2.99
  -2  -1 -22    5.17    3.98
   2   1 -23    4.60    2.50
  -2  -1  23    0.99    2.99
  -2   1  23    4.18    3.75
   2  -1 -23    5.13    3.55
  -2   1 -23    1.73    3.84
  -2  -1 -23    1.94    3.50
   2   1 -23    3.23    4.58
  -2   1  23    5.48    3.52
   2  -1  23   14.91    3.79
  -2   1 -23    6.81    3.14
   2   1  23    6.71    3.01
   2   1  23    6.86    4.57
   2   1 -24   43.88    6.87
  -2   1  24   46.55    6.08
  -2   1  24   53.01    6.82
   2  -1  24   40.93    6.05
  -2   1 -24   46.57    5.98
  -2  -1 -24   40.28    6.31
   2   1  24   48.50    6.12
   2   1 -24   45.79    6.34
  -2  -1  24   35.15    7.05
   2  -1 -24   43.62    7.10
  -2   1 -24   40.54    9.26
   2   1  24   35.72    9.53
   2   1 -25   -1.30    2.38
   2   1 -25    1.84    4.02
  -2  -1  25    0.07    3.66
  -2   1  25   -0.28    3.96
   2  -1 -25    3.49    3.60
   2  -1  25   -0.30    2.89
  -2   1 -25    1.68    2.57
  -2   1 -25    0.94    3.61
  -2  -1 -25   -0.97    3.54
   2   1  25    3.73    3.06
   2   1  25    0.50    3.94
  -2   1  25   -1.70    3.46
   2   1 -26   37.37    6.37
  -2   1  26   37.02    5.53
  -2   1  26   28.48    6.14
   2   1 -26   30.34    5.52
  -2  -1  26   46.75    6.80
   2  -1 -26   32.68    6.50
   2  -1  26   22.51    6.14
  -2   1 -26   35.32    5.82
  -2   1 -26   37.46    8.04
  -2  -1 -26   40.23    6.50
   2   1  26   29.88    5.97
   2   1  26   33.21    8.27
   2   1 -27   -1.22    5.88
   2   1 -27    2.35    4.13
  -2  -1  27    1.31    3.35
  -2   1  27    0.43    4.37
   2  -1 -27    1.97    3.66
   2  -1  27    3.88    3.92
  -2   1 -27    5.70    2.92
  -2   1 -27    0.46    3.82
  -2  -1 -27    4.16    3.86
   2   1  27    0.53    3.11
   2   1  27    4.09    4.20
  -2   1  27   -0.84    3.03
   2   1 -28   13.18    6.42
   2   1 -28   15.13    7.12
  -2  -1  28    9.35    3.90
  -2   1  28    7.88    3.73
  -2   1  28   10.67    4.88
  -2   1 -28    7.57    3.38
   2   1  28    7.70    4.66
   2  -1 -28    7.77    5.31
   2  -1  28    5.56    4.26
  -2   1 -28    5.04    5.10
  -2  -1 -28    0.18    4.60
   2   1  28    9.59    4.09
  -2   1  29    5.65    4.62
   2  -1 -29    9.00    4.62
   2  -1  29    2.19    3.72
  -2   1 -29    6.47    4.13
  -2   1 -29    5.40    4.37
  -2  -1 -29    2.02    3.98
   2   1  29    3.63    3.54
   2   1  29    8.27    4.55
   2   1 -29    7.85    5.91
   2   1 -29    8.74    8.09
  -2  -1  29    9.45    4.37
  -2   1  29    3.15    4.10
   2   1 -30    8.74    3.72
  -2  -1  30   15.83    4.48
  -2   1  30   25.30    5.55
  -2   1  30    4.63    4.93
   2  -1  30   17.08    4.72
  -2   1 -30   23.59    5.02
  -2   1 -30   11.52    5.01
   2   1 -30   17.35    8.60
   2  -1 -30   17.91    6.08
  -2  -1 -30   18.32    5.52
   2   1  30   12.83    4.82
   2   1  30   12.66    5.99
   3   1   0   -2.51    1.58
   3  -1   0    1.04    1.79
  -3   1   0    0.02    1.51
  -3  -1   0    5.96    1.73
  -3   1   0   -1.18    2.04
   3   1  -1 1817.71  155.48
   3  -1   1 2061.40  155.65
   3   1   1 1744.13  155.57
   3   1   1 1963.80  155.58
  -3  -1   1 1691.39  182.26
  -3   1   1 1822.77  182.25
   3  -1  -1 1582.69  182.19
  -3   1  -1 1877.90  182.28
  -3  -1  -1 1931.98  310.48
  -3  -1   2 4300.85  356.80
  -3   1   2 4208.61  356.74
  -3   1   2 3862.42  356.71
   3  -1   2 4182.42  356.80
   3   1   2 4476.19  356.87
   3   1   2 4330.17  356.84
   3   1  -2 4179.92  418.57
  -3   1  -2 4149.56  418.57
  -3  -1  -2 4311.18  714.77
   3   1  -3  506.90   41.35
  -3  -1   3  486.32   41.31
  -3   1   3  470.09   41.27
   3  -1   3  489.22   41.43
  -3   1  -3  469.85   41.30
   3   1   3  500.63   41.42
   3   1  -3  451.57   80.94
  -3   1   3  456.09   48.12
  -3   1   3  395.11   80.88
  -3  -1  -3  483.49   81.00
   3   1   3  492.41   48.30
  -3  -1   4   23.30    3.74
  -3   1   4   28.91    3.69
  -3   1   4   22.44    3.70
   3  -1   4   20.29    3.82
   3   1   4   34.60    3.97
   3   1  -4   24.63    4.28
   3   1  -4   27.08    5.46
  -3   1   4   24.11    5.45
  -3   1  -4   23.76    4.31
  -3  -1  -4   44.32    5.84
   3   1   4   28.12    4.35
   3   1   4   25.40    5.71
   3   1  -5  144.47   14.34
  -3  -1   5  123.16   14.38
  -3   1   5  155.80   14.33
  -3   1   5  173.13   14.45
   3  -1   5  151.93   14.48
  -3  -1  -5  131.89   15.40
   3   1  -5  149.48   26.81
  -3   1   5  142.67   26.84
  -3   1  -5  154.06   16.67
   3   1   5  156.60   16.67
   3   1   5  177.77   16.76
   3   1   5  175.98   27.01
   3   1  -6  402.06   35.62
  -3  -1   6  381.20   35.54
  -3   1  -6  438.97   35.62
  -3  -1  -6  358.70   35.54
  -3  -1  -6  372.76   38.76
   3   1   6  455.16   35.70
   3   1   6  413.89   38.82
   3   1  -6  406.73   69.30
  -3   1   6  404.78   41.36
  -3   1   6  426.58   41.45
  -3   1   6  369.79   69.27
   3  -1   6  416.76   41.44
   3   1  -7   28.39    3.88
  -3  -1   7   22.86    3.78
  -3   1   7   24.87    3.56
   3  -1  -7   21.03    3.69
   3  -1   7   23.92    3.90
  -3  -1  -7   20.52    3.75
   3   1   7   21.66    3.81
   3   1   7   23.45    3.97
   3   1  -7   31.89    5.44
  -3   1   7   31.47    4.21
  -3   1  -7   26.14    4.25
  -3  -1  -7   37.04    5.70
   3   1  -8  174.52   17.27
   3   1  -8  192.32   18.52
  -3  -1   8  208.26   17.40
  -3   1   8  198.42   17.34
   3  -1   8  193.78   17.46
  -3  -1  -8  188.23   17.34
   3   1   8  202.51   17.37
  -3   1   8  183.56   32.67
   3  -1  -8  180.75   19.96
  -3   1  -8  142.79   19.92
  -3  -1  -8  192.72   32.72
   3   1   8  191.14   32.72
   3   1  -9   34.71    4.47
  -3  -1   9   41.67    4.68
   3  -1  -9   31.93    4.48
   3  -1   9   35.68    4.65
  -3   1  -9   34.88    4.66
  -3  -1  -9   31.43    4.64
   3   1   9   28.65    4.54
   3   1  -9   27.13    5.03
  -3   1   9   31.52    5.03
  -3   1   9   33.36    6.96
  -3  -1  -9   44.29    7.20
   3   1   9   37.58    7.09
   3   1 -10  174.92   17.58
  -3  -1 -10  178.78   16.54
  -3  -1 -10  196.35   17.80
   3   1  10  171.95   16.43
   3   1  10  166.83   17.69
   3   1 -10  180.14   19.01
  -3  -1  10  161.55   19.02
  -3   1  10  168.54   18.93
  -3   1  10  165.95   30.81
   3  -1 -10  180.40   19.01
   3  -1  10  188.10   19.01
  -3   1 -10  175.42   19.03
  -3   1  11  276.75   23.91
   3  -1 -11  251.67   23.95
   3  -1  11  285.79   24.03
  -3   1 -11  257.68   23.94
  -3  -1 -11  282.69   24.03
  -3  -1 -11  274.53   25.94
   3   1 -11  245.30   27.70
   3   1 -11  273.25   45.78
  -3  -1  11  264.43   27.79
  -3   1  11  255.60   45.82
   3   1  11  243.21   27.72
   3   1  11  262.73   45.86
   3   1 -12  160.35   15.79
  -3  -1  12  157.27   15.86
   3  -1 -12  162.39   15.85
   3  -1  12  127.44   15.80
  -3  -1 -12  183.97   16.00
  -3  -1 -12  143.92   16.99
   3   1  12  177.77   17.19
   3   1 -12  200.34   29.51
  -3   1  12  189.47   18.17
  -3   1  12  177.09   29.53
  -3   1 -12  169.98   18.22
   3   1  12  163.45   18.21
   3   1 -13  208.32   23.86
  -3  -1  13  271.70   22.27
   3  -1 -13  241.63   22.18
  -3   1 -13  247.72   22.21
  -3  -1 -13  244.51   24.01
   3   1  13  246.29   24.11
   3   1 -13  194.52   25.50
  -3   1  13  236.74   25.53
  -3   1  13  231.23   42.16
   3  -1  13  256.21   25.71
  -3  -1 -13  277.88   25.77
   3   1  13  255.10   25.62
  -3  -1  14  452.16   40.05
   3  -1  14  461.00   40.09
   3   1  14  445.45   43.72
   3   1 -14  475.03   46.52
   3   1 -14  439.37   77.95
  -3   1  14  449.71   46.55
  -3   1  14  425.32   77.98
   3  -1 -14  448.48   46.60
  -3   1 -14  477.26   46.62
  -3  -1 -14  432.28   46.62
  -3  -1 -14  471.86   77.95
   3   1  14  466.21   46.53
   3   1 -15   86.28    9.29
  -3   1  15   97.55    8.92
   3  -1 -15   74.39    8.95
   3  -1  15   82.38    8.85
  -3   1 -15   85.41    8.91
  -3  -1 -15   82.18    9.01
  -3  -1 -15   82.73    9.31
   3   1  15   82.78    8.68
   3   1  15   80.88    9.55
   3   1 -15   74.13    9.90
  -3  -1  15   77.99    9.98
  -3   1  15   80.64   15.21
   3   1 -16  183.17   17.67
   3   1 -16  179.61   19.09
  -3  -1  16  169.46   17.70
  -3   1  16  209.72   17.77
  -3   1  16  156.13   19.02
   3  -1 -16  208.74   17.93
  -3   1 -16  223.11   17.93
  -3  -1 -16  174.69   19.04
   3   1  16  192.07   19.25
   3  -1  16  187.62   20.38
  -3  -1 -16  188.00   20.56
   3   1  16  185.68   20.32
   3   1 -17   -0.85    2.45
  -3  -1  17    5.01    2.61
  -3   1  17   -0.52    1.93
  -3   1  17   -1.29    3.15
   3  -1 -17    2.55    2.98
   3  -1  17    2.83    2.55
  -3  -1 -17    0.94    3.03
   3   1  17   -1.12    2.64
   3   1 -17    3.07    3.28
  -3   1 -17   -0.47    3.05
  -3  -1 -17   -0.24    3.60
   3   1  17    8.31    3.73
   3   1 -18  254.21   26.13
  -3  -1  18  270.05   24.20
  -3  -1 -18  280.84   24.35
   3   1  18  257.62   24.14
   3   1  18  269.96   26.26
   3   1 -18  286.94   27.90
  -3   1  18  252.74   27.78
  -3   1  18  295.06   45.92
   3  -1 -18  233.96   27.98
   3  -1  18  260.12   27.83
  -3   1 -18  248.66   27.85
  -3   1 -18  264.86   45.78
  -3  -1 -18  252.34   45.80
   3   1 -19  561.17   55.93
  -3  -1  19  643.36   51.38
  -3   1  19  578.47   51.44
  -3   1  19  608.24   56.10
   3  -1 -19  649.35   51.50
   3  -1  19  635.22   51.33
  -3   1 -19  621.27   51.31
  -3  -1 -19  580.67   55.97
   3   1 -19  668.33   59.76
  -3  -1 -19  572.90   59.79
   3   1  19  611.11   59.63
   3   1  19  653.77  100.31
   3   1 -20   87.77   10.19
   3   1 -20  107.47   11.08
  -3   1  20   97.07   10.24
   3  -1  20   87.66   10.18
  -3   1 -20  102.02   11.27
  -3  -1 -20  117.72   10.66
  -3  -1 -20   83.73   10.76
   3   1  20  106.95   11.15
  -3  -1  20   88.54   11.52
  -3   1  20   95.19   17.88
   3  -1 -20   92.93   11.82
  -3   1 -20   99.00   11.55
   3   1  20   85.31   11.33
   3   1 -21  294.11   25.26
  -3   1  21  277.53   25.19
  -3   1  21  321.89   27.60
   3  -1 -21  287.97   25.41
   3  -1  21  236.71   25.08
  -3   1 -21  271.32   25.14
  -3   1 -21  291.25   27.47
  -3  -1 -21  291.61   25.42
  -3  -1 -21  283.87   27.20
   3   1  21  252.97   27.30
   3   1 -21  251.21   47.70
  -3  -1  21  234.82   28.95
   3   1  21  276.63   28.95
   3   1 -22   10.56    3.44
  -3  -1  22    9.90    3.46
  -3   1  22   12.83    3.04
  -3   1  22   10.44    4.29
   3  -1 -22   10.35    4.07
   3  -1  22    9.25    3.44
  -3   1 -22   10.65    3.45
   3   1  22    0.58    3.99
   3   1 -22    9.77    4.88
  -3   1 -22   12.23    5.01
  -3  -1 -22    9.15    4.57
  -3  -1 -22   14.24    4.13
   3   1  22    8.03    3.98
   3   1 -23  123.59   12.52
  -3  -1  23  110.59   12.50
  -3   1  23  109.60   12.31
   3  -1 -23  117.93   12.79
   3  -1  23  121.68   12.50
  -3   1 -23  125.70   12.47
   3   1  23  108.53   13.48
   3   1 -23   97.56   22.16
  -3   1  23  179.35   22.36
  -3   1 -23  120.56   22.19
  -3  -1 -23  110.43   14.41
   3   1  23  132.67   14.18
   3   1 -24   11.45    3.64
   3   1 -24    4.28    4.38
  -3   1  24    3.20    4.17
   3  -1 -24   10.67    4.25
   3  -1  24   11.29    3.52
  -3   1 -24   12.69    3.48
  -3   1 -24    6.56    4.14
   3   1  24    4.19    4.25
  -3  -1  24   10.56    4.09
  -3   1  24   12.81    3.90
  -3  -1 -24    9.34    4.78
   3   1  24    7.92    3.70
   3   1 -25   11.42    3.76
   3   1 -25   10.07    4.68
  -3  -1  25    7.16    3.69
  -3   1  25    2.39    4.78
   3  -1 -25   15.33    4.52
   3  -1  25    6.52    3.63
  -3   1 -25   10.31    3.65
   3   1  25   10.94    3.21
   3   1  25    7.17    4.44
  -3   1  25   10.89    4.37
  -3   1 -25   17.19    5.10
  -3  -1 -25   15.29    5.08
   3   1 -26    1.28    7.04
  -3  -1  26    8.26    3.43
  -3   1  26   10.88    4.54
  -3   1  26    0.98    4.75
   3  -1 -26    5.51    5.00
  -3   1 -26    6.27    2.89
  -3   1 -26    1.71    3.86
   3   1  26    6.84    4.71
   3   1 -26    9.22    4.36
   3  -1  26    4.91    4.03
  -3  -1 -26    3.57    4.69
   3   1  26    4.13    4.88
   3   1 -27    9.25    3.94
   3   1 -27   13.22    6.11
  -3   1  27   13.27    4.45
  -3   1 -27    8.20    3.12
  -3   1 -27    6.02    4.18
  -3  -1 -27   10.07    4.43
   3   1  27    7.71    4.31
   3   1  27    7.12    4.46
  -3  -1  27   -0.47    4.15
  -3   1  27   14.70    5.74
   3  -1 -27    2.28    6.42
   3  -1  27    6.07    4.25
   3   1 -28   29.29    5.30
   3   1 -28   23.25    7.10
  -3  -1  28   22.67    5.08
   3  -1  28   30.15    5.22
  -3   1 -28   21.80    5.57
  -3  -1 -28   16.28    5.56
   3   1  28   26.60    5.81
  -3   1  28   23.97    6.27
  -3   1  28   37.20    8.65
   3  -1 -28   22.09    7.38
  -3   1 -28   27.15    5.16
   3   1  28   31.87    6.42
   3   1 -29    9.48    5.28
  -3   1  29    7.66    4.45
  -3   1  29   11.01    6.31
   3  -1 -29    1.85    5.35
   3  -1  29    9.76    3.79
  -3   1 -29    8.34    3.24
  -3   1 -29   -2.65    4.33
   3   1  29    5.28    4.39
   3   1 -29   11.79    4.64
  -3  -1  29    6.81    4.38
  -3  -1 -29   -1.01    5.07
   3   1  29    2.99    5.13
   4  -1   0 3853.64  276.58
  -4   1   0 3196.88  303.46
   4   1   0 2870.82  324.05
  -4  -1   0 3188.57  324.05
  -4   1   0 3229.44  324.13
   4   1  -1 4855.39  406.24
  -4   1   1 4574.62  406.07
   4  -1  -1 4402.50  406.17
   4  -1   1 5062.85  406.23
  -4   1  -1 4240.75  406.10
   4   1   1 4679.85  406.22
   4   1   1 4948.61  406.24
  -4  -1   1 4914.72  476.48
  -4   1  -1 5132.19  813.72
  -4  -1  -1 5334.78  813.76
  -4  -1   2 1338.60  121.49
  -4   1   2 1124.30  121.47
   4  -1   2 1558.72  121.65
  -4   1  -2 1439.16  121.57
   4   1   2 1381.99  121.55
   4   1  -2 1547.70  142.34
  -4   1   2 1501.98  142.26
  -4  -1  -2 1373.28  241.89
   4   1   2 1551.68  142.38
  -4  -1   3  256.97   24.36
   4   1   3  290.46   24.45
   4   1   3  285.27   24.50
   4   1  -3  231.36   28.24
   4   1  -3  247.00   46.60
  -4   1   3  267.79   28.20
  -4   1   3  267.33   28.25
   4  -1   3  307.50   28.44
  -4   1  -3  256.06   28.28
  -4  -1  -3  297.66   46.80
   4   1  -4   21.97    3.96
  -4  -1   4   33.06    4.01
  -4   1   4   23.45    3.93
  -4   1  -4   24.09    4.00
   4   1   4   29.05    4.14
   4   1  -4   24.92    5.44
  -4   1   4   28.87    4.38
   4  -1   4   29.02    4.59
  -4  -1  -4   25.78    5.80
   4   1   4   28.76    4.59
   4   1  -5  991.06   79.89
  -4  -1   5  882.52   79.80
  -4   1   5  803.50   79.71
  -4   1  -5  936.78   79.83
   4   1   5  865.84   79.93
   4   1  -5  930.31  158.02
  -4   1   5 1006.55   93.37
  -4   1   5  848.07  158.05
   4  -1   5  950.79   93.40
  -4  -1  -5  997.53  158.15
   4   1   5 1004.46   93.43
   4   1  -6    9.32    2.65
  -4   1   6    4.17    2.20
  -4   1   6    3.73    2.33
   4  -1   6    5.60    2.58
  -4   1  -6    4.16    2.39
  -4  -1  -6    7.71    2.31
   4   1   6    5.30    2.52
   4   1   6    9.28    2.25
   4   1  -6    6.93    1.98
  -4  -1   6    4.50    2.47
  -4   1   6    4.49    1.97
   4   1   6    5.15    3.09
   4   1  -7 1050.56   88.86
  -4  -1   7  948.06   88.82
  -4   1   7 1110.93   88.89
  -4   1   7 1034.63   88.87
   4  -1   7 1115.43   88.89
  -4   1  -7  965.35   88.78
  -4  -1  -7  958.23   97.22
   4   1   7 1131.29   89.03
   4   1   7  929.44   97.19
   4   1  -7  975.85  176.09
  -4   1   7 1005.65  176.08
   4   1   7 1175.83  103.95
   4   1  -8  312.73   28.13
  -4  -1   8  319.84   28.17
  -4   1   8  299.58   28.18
  -4   1  -8  309.50   28.20
  -4  -1  -8  341.08   30.62
   4   1   8  351.75   28.26
   4   1  -8  276.41   54.17
  -4   1   8  342.88   32.65
  -4   1   8  278.06   54.18
   4  -1   8  312.16   32.75
   4   1   8  299.19   32.65
   4   1   8  326.94   54.35
   4   1  -9   76.80    8.13
  -4   1   9   81.14    8.05
  -4   1   9   65.92    8.03
  -4   1   9   53.69    8.17
   4  -1   9   67.91    8.13
  -4   1  -9   79.26    8.25
   4   1   9   86.26    8.24
   4   1   9   73.75    8.65
   4   1  -9   66.48   13.82
  -4  -1   9   81.49    9.25
  -4  -1  -9   97.07   14.11
  -4   1  10   -1.05    2.22
   4  -1  10    1.84    1.96
  -4  -1 -10    1.03    3.37
  -4  -1 -10    0.28    2.25
   4   1  10    4.30    2.39
   4   1 -10    0.27    2.76
   4   1 -10    1.25    2.00
  -4  -1  10    1.51    3.31
  -4   1  10    8.87    2.66
  -4   1  10    3.44    1.68
  -4   1 -10    1.46    2.88
   4   1  10   -0.28    2.76
  -4   1  11    2.88    2.33
   4  -1  11    3.27    2.04
  -4  -1 -11    2.86    3.44
  -4  -1 -11    4.64    2.36
   4   1  11    3.39    2.44
   4   1  11    1.07    2.63
   4   1 -11    1.57    2.92
   4   1 -11    6.22    2.31
  -4  -1  11    3.39    2.87
  -4   1  11   -2.80    1.96
   4  -1 -11    4.54    2.76
  -4   1 -11    3.87    2.94
   4   1 -12    2.44    2.41
   4   1 -12    3.82    2.05
  -4  -1  12    3.57    2.50
   4  -1  12   -0.02    3.00
  -4   1 -12    4.70    2.43
  -4  -1 -12   -1.23    2.42
   4   1  12    3.00    3.38
   4   1  12    0.18    2.59
  -4   1  12    2.03    3.15
  -4   1  12   -1.90    2.32
   4  -1 -12    5.75    3.81
  -4  -1 -12   -1.44    3.38
  -4  -1  13   81.30    9.16
   4  -1  13   90.93    9.43
  -4   1 -13   88.01    9.11
  -4  -1 -13   87.83    9.27
   4   1  13   94.98    9.50
   4   1  13   76.89    9.65
   4   1 -13   97.49   10.37
   4   1 -13   56.24   15.61
  -4   1  13   87.12   10.17
  -4   1  13   78.48   15.85
   4  -1 -13   81.84   10.39
  -4  -1 -13  102.89   15.82
   4   1 -14  213.01   19.89
   4  -1 -14  208.64   19.97
   4  -1  14  204.13   19.98
  -4  -1 -14  207.98   21.48
   4   1  14  201.76   19.88
   4   1 -14  207.02   37.40
  -4  -1  14  223.70   23.01
  -4   1  14  228.14   22.92
  -4   1  14  212.88   37.48
  -4   1 -14  215.76   22.96
  -4  -1 -14  203.88   23.05
   4   1  14  242.14   37.47
   4   1 -15    1.44    2.60
   4   1 -15    3.14    2.99
  -4  -1  15   -1.64    2.67
  -4   1  15    1.49    3.53
  -4  -1 -15    1.69    3.17
   4   1  15    5.00    3.23
  -4   1  15    5.14    3.13
   4  -1 -15    2.72    3.66
   4  -1  15    4.26    3.21
  -4   1 -15    2.84    3.10
  -4  -1 -15    5.83    3.23
   4   1  15    3.73    3.02
   4   1 -16   78.00    8.03
  -4  -1  16   72.36    8.00
  -4   1  16   78.56    7.84
   4  -1 -16   64.25    8.13
   4  -1  16   72.93    8.05
  -4   1 -16   65.43    7.94
  -4  -1 -16   72.87    8.23
   4   1  16   45.70    7.78
   4   1  16   82.10    8.68
   4   1 -16   54.21   13.12
  -4   1  16   74.37   13.65
  -4  -1 -16   78.95   13.27
   4   1 -17  151.00   17.27
  -4  -1  17  267.14   17.75
  -4   1  17  164.92   17.32
   4  -1 -17  199.02   17.63
   4  -1  17  189.04   17.46
  -4   1 -17  166.01   17.32
  -4  -1 -17  165.13   17.47
  -4  -1 -17  171.41   18.73
   4   1  17  180.98   18.83
   4   1 -17  164.34   32.20
  -4   1  17  206.57   32.38
   4   1  17  165.34   19.80
   4   1 -18    0.97    4.37
  -4   1  18   -0.09    2.81
  -4   1  18    4.65    4.51
   4  -1 -18    0.12    3.25
   4  -1  18    0.47    2.79
  -4   1 -18    4.56    3.62
  -4  -1 -18    1.46    3.26
  -4  -1 -18    0.03    2.42
   4   1  18    2.31    2.28
   4   1  18   -1.26    3.44
   4   1 -18    1.44    3.28
  -4  -1  18   -0.32    3.17
  -4   1 -18    3.55    3.26
   4   1 -19   60.43    7.23
   4   1 -19   64.63    8.37
  -4   1  19   54.53    8.35
   4  -1 -19   53.58    7.49
  -4   1 -19   50.99    7.86
  -4  -1 -19   58.80    7.45
   4   1  19   58.07    7.08
  -4  -1  19   77.09    8.15
  -4   1  19   59.57    8.02
   4  -1  19   56.53    8.04
  -4   1 -19   60.10    7.99
  -4  -1 -19   57.81    8.38
   4   1  19   49.95   11.78
   4   1 -20  432.11   38.60
  -4   1  20  424.60   38.53
   4  -1  20  429.31   38.56
  -4   1 -20  445.61   38.55
  -4   1 -20  420.45   42.07
  -4  -1 -20  449.30   38.71
  -4  -1 -20  450.73   42.04
   4   1  20  393.68   42.06
   4   1 -20  438.22   74.68
  -4  -1  20  420.57   44.75
  -4   1  20  480.25   74.71
   4  -1 -20  415.88   44.84
   4   1  20  428.12   44.73
   4   1 -21   40.29    5.79
  -4   1  21   37.00    5.49
   4  -1 -21   38.09    6.17
   4  -1  21   51.71    5.89
   4   1 -21   41.27    9.65
  -4  -1  21   49.37    6.53
  -4   1  21   45.67    9.69
  -4   1 -21   46.40    6.37
  -4   1 -21   39.65    8.88
  -4  -1 -21   28.55    6.72
  -4  -1 -21   13.54    8.27
   4   1  21   43.15    6.37
   4   1  21   36.18    8.98
  -4  -1  22   13.54    4.05
  -4   1  22   18.47    4.19
  -4   1  22   17.69    6.12
   4  -1  22   18.39    4.08
  -4   1 -22   15.43    3.96
  -4  -1 -22   16.85    4.57
   4   1 -22   12.21    4.59
   4   1 -22   24.59    7.11
   4  -1 -22   11.74    5.17
  -4   1 -22   22.88    5.90
  -4  -1 -22   16.48    5.02
   4   1  22   12.26    3.95
   4   1  22   16.12    5.86
  -4  -1  23   13.18    3.86
  -4   1  23    8.58    5.93
   4  -1 -23    8.18    4.30
   4  -1  23   15.86    3.94
  -4   1 -23   12.90    3.76
  -4   1 -23   10.73    4.59
  -4  -1 -23    9.40    4.31
   4   1  23   10.14    4.64
   4   1 -23   10.36    4.26
   4   1 -23   22.53    7.59
  -4   1  23   19.64    4.57
   4   1  23   12.56    3.73
   4   1 -24   64.23   11.31
  -4  -1  24   67.32    8.83
   4  -1 -24   76.82   10.07
   4  -1  24   69.77    8.91
   4   1  24   76.80   10.78
   4   1 -24   78.54    9.69
  -4   1  24   77.91   10.57
  -4   1  24   68.76   15.57
  -4   1 -24   87.38    9.99
  -4   1 -24   65.06   14.79
  -4  -1 -24   80.62   10.29
   4   1  24  101.93   11.16
   4   1 -25   -0.67    7.22
  -4   1  25   -1.33    4.82
  -4   1  25    1.43    6.01
   4  -1 -25    3.11    5.59
   4  -1  25    0.51    3.10
   4   1  25   -3.13    6.23
   4   1 -25   -0.90    2.97
  -4  -1  25    1.30    3.79
  -4   1 -25    2.29    3.59
  -4   1 -25   -4.42    3.77
  -4  -1 -25    6.14    4.49
   4   1  25   10.32    7.30
   4   1 -26   42.38    9.23
  -4   1  26   58.15    7.11
   4  -1 -26   33.85    7.15
   4  -1  26   32.96    5.95
  -4   1 -26   31.85    7.01
   4   1  26   30.91    7.49
   4   1 -26   27.83    6.17
  -4  -1  26   33.36    6.72
  -4   1  26   40.00   10.50
  -4   1 -26   37.13    6.58
  -4  -1 -26   33.15    7.11
   4   1  26   68.22    9.30
   4   1 -27    0.88    6.05
  -4  -1  27    1.42    3.46
  -4   1  27    3.51    4.34
  -4   1  27   -3.07    5.99
   4  -1 -27    2.16    5.23
   4  -1  27    5.81    3.58
   4   1  27    8.30    5.03
   4   1 -27    4.27    3.33
  -4   1 -27    3.87    4.06
  -4   1 -27   11.44    5.71
  -4  -1 -27    6.06    4.75
   4   1  27    5.37    6.25
   4   1 -28    9.03    6.29
  -4   1  28   13.44    4.83
  -4   1  28   16.51    6.44
   4  -1 -28    8.38    5.44
  -4   1 -28    0.95    5.29
   4   1  28    9.50    5.35
   4   1 -28    8.40    3.62
  -4  -1  28    6.21    4.31
   4  -1  28   -2.01    4.33
  -4   1 -28    2.42    4.21
  -4  -1 -28   -2.99    5.03
   4   1  28   17.33    6.74
   5   1   0   -0.65    2.33
  -5  -1   0    0.57    1.76
   5  -1   0    0.89    2.04
   5  -1   0    0.40    3.56
  -5   1   0    0.23    2.28
  -5  -1   1  106.71   11.84
  -5   1   1  118.11   11.87
   5  -1   1  129.13   11.94
  -5   1  -1  132.27   12.11
  -5   1  -1  116.56   12.66
   5   1   1  121.52   11.94
   5   1  -1   96.87   13.65
  -5   1   1  141.96   13.65
  -5  -1  -1  118.52   21.50
   5   1   1  124.25   13.69
  -5   1   2  444.99   38.89
   5  -1   2  445.06   39.02
  -5   1  -2  426.08   38.93
  -5   1  -2  389.51   42.32
   5   1  -2  423.74   45.37
  -5  -1   2  433.87   45.25
  -5   1   2  360.73   45.17
  -5  -1  -2  457.11   75.83
   5   1   2  597.68   45.46
   5   1   2  442.81   45.32
   5   1  -3   48.21    6.04
  -5  -1   3   52.04    5.95
  -5   1   3   62.51    5.93
   5  -1   3   45.79    5.92
  -5   1  -3   41.00    6.05
  -5   1  -3   46.45    5.93
  -5  -1  -3   44.46    6.00
  -5   1   3   56.58    6.61
   5   1   3   46.28    6.59
   5   1   3   44.83    6.62
   5   1  -4   90.67    9.08
  -5  -1   4   84.29    8.92
  -5   1   4   89.65    8.98
   5   1   4   85.72    9.01
   5   1   4   82.84    9.01
  -5   1   4   87.32   10.08
   5  -1   4   81.08   10.19
  -5   1  -4   88.47   10.42
  -5  -1  -4   78.59   15.54
   5   1  -5   52.72    5.87
  -5  -1  -5   46.99    5.90
   5   1   5   48.25    5.71
   5   1   5   44.05    5.70
   5   1  -5   42.18    8.81
  -5  -1   5   36.12    6.20
  -5   1   5   48.90    6.24
  -5   1   5   51.52    6.34
   5  -1   5   46.45    6.50
  -5   1  -5   45.58    6.57
   5   1  -6   92.23    8.42
   5  -1   6   74.54    8.18
  -5   1  -6   74.04    8.17
  -5  -1  -6   68.72    8.44
   5   1   6   82.89    8.21
   5   1  -6   68.54   13.63
  -5  -1   6   73.48    9.17
  -5   1   6   75.95    9.07
  -5   1   6   72.69    9.13
   5   1   6   65.98    9.12
  -5   1   7  111.01   10.97
  -5   1   7  116.48   11.11
   5  -1   7  104.71   11.01
   5   1   7   95.40   11.03
   5   1   7  108.27   11.13
   5   1  -7  101.41   12.70
   5   1  -7  107.67   19.59
  -5  -1   7  115.44   12.66
  -5   1   7   98.31   19.50
  -5   1  -7  109.82   12.63
  -5  -1  -7  141.90   19.82
   5   1  -8    6.14    2.87
  -5   1   8    5.91    2.15
   5  -1   8    9.25    2.39
  -5  -1  -8    1.97    2.48
   5   1   8    4.03    2.29
   5   1   8    2.88    2.19
   5   1  -8    4.78    2.54
  -5  -1   8    7.63    2.52
  -5   1   8    0.83    2.40
  -5   1   8    1.76    2.20
  -5   1  -8    0.54    3.13
   5   1  -9    6.66    2.98
  -5   1   9    4.65    2.80
   5  -1   9    1.99    2.34
  -5   1  -9    1.12    2.86
   5   1   9    7.60    2.79
   5   1   9    2.54    2.23
   5   1   9   -0.37    2.36
   5   1  -9    4.11    2.48
  -5  -1   9    6.10    2.51
  -5   1   9    8.04    2.53
  -5   1   9    6.80    2.47
  -5  -1  -9    6.11    3.05
   5   1 -10    1.98    2.78
  -5  -1  10    1.70    3.05
  -5   1  10   -0.30    2.72
   5  -1  10   -0.69    2.13
  -5   1 -10    2.37    2.80
   5   1  10    4.44    2.60
   5   1  10    1.35    2.75
   5   1 -10    1.82    2.34
  -5   1  10    3.69    2.61
  -5   1  10   -3.29    2.68
  -5  -1 -10    4.31    2.73
   5   1  10   -0.98    2.71
   5   1 -11   -0.18    2.81
  -5  -1  11    3.23    3.21
  -5   1  11    1.53    2.39
  -5   1  11   -2.18    2.57
   5   1  11    1.62    2.09
   5   1  11    2.46    2.59
   5   1 -11   -0.65    2.59
  -5   1  11    2.16    2.86
   5  -1  11    2.65    2.49
  -5   1 -11   -1.44    3.27
  -5  -1 -11    0.46    2.72
   5   1  11    0.76    4.12
   5   1 -12   31.59    4.56
   5   1 -12   24.25    4.28
  -5   1  12   24.14    4.17
  -5   1 -12   19.10    4.43
  -5  -1 -12   27.38    5.60
   5   1  12   24.43    4.12
   5   1  12   29.69    4.35
  -5  -1  12   30.14    4.88
  -5   1  12   34.61    5.80
  -5   1  12   25.54    6.00
   5  -1  12   19.71    4.51
   5   1  12   15.20    6.85
  -5  -1  13   91.50    9.90
   5  -1  13  101.75   10.16
  -5   1 -13   88.33    9.92
   5   1 -13  111.00   11.14
   5   1 -13   82.69   16.95
  -5   1  13   91.05   10.88
  -5   1  13  105.02   11.60
  -5   1  13   74.75   16.94
  -5  -1 -13   93.79   17.15
   5   1  13   81.81   11.00
   5   1  13   92.23   11.55
   5   1  13   92.02   17.58
   5   1 -14  508.38   35.36
  -5   1  14  360.11   35.02
  -5   1  14  348.55   35.05
   5  -1  14  397.95   35.30
  -5   1 -14  396.18   35.19
  -5  -1 -14  370.54   35.35
  -5  -1 -14  405.96   38.24
   5   1  14  426.00   35.31
   5   1 -14  339.16   67.78
  -5  -1  14  402.32   40.82
  -5   1  14  336.47   67.81
   5   1  14  426.58   68.07
   5   1 -15   13.24    3.59
  -5  -1  15   11.54    3.65
  -5   1  15   11.37    3.16
  -5   1  15   11.97    3.12
  -5   1  15   10.88    3.37
  -5  -1 -15   16.71    4.78
   5   1  15   14.32    3.24
   5   1  15    7.38    5.30
   5   1 -15   10.17    4.62
   5  -1  15   11.00    4.14
  -5   1 -15   18.85    4.29
  -5  -1 -15   22.67    5.76
   5   1 -16  865.47   84.96
   5   1 -16  980.60   93.05
  -5  -1  16 1069.46   85.15
   5  -1 -16  981.79   85.20
   5  -1  16 1018.78   85.15
  -5   1 -16 1017.87   85.00
  -5  -1 -16 1010.66   85.13
   5   1  16  956.31   85.01
  -5   1  16 1040.21   99.23
  -5   1  16  856.25  167.92
  -5  -1 -16 1102.98  168.00
   5   1  16  914.05  167.99
   5   1 -17  557.07   53.15
  -5  -1  17  620.38   53.23
  -5   1  17  624.96   53.18
  -5   1  17  558.82   57.99
   5  -1  17  608.40   53.24
  -5   1 -17  592.26   53.08
  -5  -1 -17  612.35   53.28
   5   1 -17  619.73  103.96
   5  -1 -17  576.79   62.00
  -5  -1 -17  721.99  104.07
   5   1  17  615.98   61.83
   5   1  17  577.22  103.96
   5   1 -18   83.84    9.45
  -5   1  18   73.17    9.21
  -5   1  18   82.29   10.30
  -5   1 -18   89.72    9.31
  -5  -1 -18   91.40    9.91
   5   1  18   87.96    9.43
   5   1 -18   78.97   16.31
  -5  -1  18   74.57   10.51
   5  -1 -18   69.17   11.17
   5  -1  18   85.97   10.59
  -5   1 -18   89.14   16.53
  -5  -1 -18   99.12   16.56
   5   1  18   93.45   16.28
   5   1 -19   54.92    8.37
  -5   1  19   57.10    7.00
   5  -1  19   53.66    7.11
  -5  -1 -19   45.94    7.25
   5   1  19   47.32    6.74
   5   1 -19   51.67    7.93
  -5  -1  19   79.67    8.07
  -5   1  19   62.27   11.65
   5  -1 -19   46.85    8.77
  -5   1 -19   43.62    7.69
  -5   1 -19   57.41   12.40
  -5  -1 -19   65.00   12.13
   5   1  19   61.19   11.73
   5   1 -20    0.89    3.16
   5   1 -20    0.94    5.48
   5  -1 -20    3.96    5.31
   5  -1  20    0.65    3.15
  -5   1 -20    0.90    3.08
  -5  -1  20    5.08    3.63
  -5   1  20    7.19    3.94
  -5   1  20    4.89    5.30
  -5   1 -20    4.57    6.16
  -5  -1 -20    2.35    4.32
  -5  -1 -20    5.54    6.91
   5   1  20    6.41    3.17
   5   1  20    8.74    6.31
   5   1 -21    9.45    3.65
   5   1 -21   11.36    5.98
  -5   1  21    8.06    3.65
  -5   1  21   11.86    5.33
   5  -1 -21    9.94    5.84
   5  -1  21    7.52    3.62
  -5   1 -21    8.48    3.67
  -5   1 -21    8.90    5.04
  -5  -1 -21   21.25    6.45
   5   1  21    6.72    6.62
  -5  -1  21    6.23    4.17
  -5  -1 -21   11.92    4.75
   5   1  21    8.00    3.98
   5   1 -22    9.52    3.70
  -5   1  22   10.83    4.61
  -5   1  22   10.73    5.26
  -5   1 -22    2.10    5.07
  -5  -1 -22   14.06    5.64
  -5  -1 -22   11.25    6.42
   5   1  22    6.81    4.42
   5   1 -22   32.72    7.97
  -5  -1  22   12.77    6.32
   5  -1 -22    6.67    6.83
   5  -1  22   11.35    5.04
  -5   1 -22   13.85    4.35
   5   1  22    8.94    7.78
  -5   1  23    5.30    4.40
  -5   1  23   -0.23    5.31
   5  -1 -23   10.17    5.90
  -5   1 -23    4.61    3.59
  -5  -1 -23   14.93    5.73
   5   1  23    9.76    4.17
   5   1  23    9.05    6.86
   5   1 -23    2.16    3.98
   5   1 -23    4.78    8.21
  -5  -1  23    1.82    5.24
   5  -1  23    9.39    5.53
  -5   1 -23    7.25    5.13
   5   1 -24   11.03    3.72
  -5  -1  24   10.19    3.89
  -5   1  24    6.06    4.92
  -5   1  24    9.57    5.65
  -5   1 -24    3.75    3.68
   5   1  24   10.77    4.42
   5   1  24    2.68    6.96
   5   1 -24    7.66    8.80
   5  -1 -24   13.49    6.06
   5  -1  24   19.42    6.65
  -5   1 -24   -0.59    6.17
  -5  -1 -24    7.53    6.76
   5   1 -25    2.26    3.32
  -5  -1  25   -3.28    3.32
  -5   1  25    1.72    4.54
  -5   1 -25   -1.62    5.01
  -5  -1 -25   -0.23    5.67
   5   1  25    1.16    4.10
   5   1  25    0.68    6.65
   5   1 -25   -2.63    8.47
  -5   1  25    4.54    6.21
   5  -1 -25   -4.94    5.86
   5  -1  25    0.70    6.37
  -5   1 -25    4.55    3.95
   5   1 -26    1.35    3.24
  -5  -1  26   -1.24    3.35
  -5   1  26    2.03    4.75
   5  -1 -26    1.97    5.19
  -5  -1 -26    1.36    5.72
   5   1  26    2.47    6.60
   5   1  26    0.74    6.96
   5   1 -26    0.42    7.01
  -5   1  26   -1.37    6.32
   5  -1  26    0.36    4.03
  -5   1 -26    1.09    4.02
  -5   1 -26   -4.06    5.89
  -6  -1   0  258.61   24.45
   6  -1   0  270.79   24.52
  -6  -1   0  262.44   28.24
   6  -1   0  279.63   28.27
  -6   1   0  269.95   46.52
   6   1  -1  849.09   70.81
  -6   1   1  793.14   70.70
  -6   1   1  864.20   70.65
   6  -1   1  812.96   70.73
  -6   1  -1  743.48   77.03
   6   1   1  834.81   70.72
   6   1   1  693.37   70.57
  -6  -1   1  823.97   82.40
   6  -1   1  914.82   82.55
  -6  -1  -1  838.88  139.31
  -6  -1   2   37.21    5.36
  -6   1   2   39.04    5.27
  -6   1   2   41.23    5.35
   6  -1   2   38.60    5.45
  -6   1  -2   43.40    5.81
  -6  -1  -2   47.34    6.36
   6   1   2   46.32    6.14
   6   1  -2   32.95    5.88
  -6   1  -2   43.03    8.45
   6   1   2   41.27    6.05
  -6  -1   3   10.40    2.75
  -6   1   3   14.00    2.82
  -6  -1  -3   12.36    3.60
   6   1   3    6.43    2.77
   6   1   3    6.49    2.80
   6   1  -3    7.67    3.78
  -6   1   3    9.74    4.17
   6  -1   3    8.48    3.12
  -6   1  -3    9.96    3.68
  -6   1  -3    5.64    4.32
   6   1  -4   31.68    4.76
  -6  -1   4   26.46    4.20
  -6   1   4   22.05    4.86
   6  -1   4   21.78    4.35
  -6   1  -4   28.94    4.70
  -6   1  -4   34.92    5.34
  -6  -1  -4   27.91    4.61
   6   1   4   19.61    4.21
  -6   1   4   32.85    4.74
   6   1   4   27.70    4.75
   6  -1   5  189.04   18.94
  -6   1  -5  189.28   18.91
   6   1   5  185.34   18.80
   6   1  -5  193.03   21.76
  -6  -1   5  195.74   21.56
  -6   1   5  196.52   21.60
  -6   1   5  239.95   21.71
  -6   1  -5  205.75   35.13
  -6  -1  -5  217.31   35.23
   6   1   5  196.57   21.66
   6   1  -6    2.29    2.63
  -6  -1   6    1.80    2.15
  -6   1   6   -0.03    1.99
   6   1   6   -0.14    2.09
  -6   1   6    0.54    2.45
   6  -1   6   -0.68    2.53
  -6   1  -6   -1.65    3.33
  -6  -1  -6   -1.34    4.25
   6   1   6    2.55    2.59
  -6  -1   7  213.59   20.20
   6  -1   7  205.34   20.05
   6   1   7  190.19   20.05
   6   1   7  234.17   20.27
   6   1  -7  250.77   23.25
   6   1  -7  195.97   37.42
   6   1  -7  188.29   37.48
  -6   1   7  191.10   22.98
  -6   1   7  203.58   23.13
  -6   1  -7  232.62   23.23
  -6  -1  -7  270.44   37.86
  -6   1   8   34.59    4.73
   6  -1   8   34.00    4.86
   6   1   8   42.50    4.98
   6   1   8   41.03    4.98
   6   1  -8   29.46    5.59
   6   1  -8   30.15    6.95
  -6  -1   8   31.18    5.36
  -6   1   8   31.11    5.30
  -6   1  -8   28.38    5.58
  -6  -1  -8   33.06    7.60
  -6  -1   9   26.28    4.88
  -6   1   9   39.62    4.99
  -6  -1  -9   39.42    5.57
   6   1   9   33.02    4.96
   6   1  -9   39.26    5.96
   6   1  -9   30.76    7.42
  -6   1   9   33.09    5.70
   6  -1   9   30.20    5.67
  -6   1  -9   46.80    5.89
   6   1   9   36.10    5.51
  -6   1  10    1.31    2.10
   6  -1  10   -1.82    2.42
  -6   1 -10    2.59    2.71
   6   1  10    2.41    2.31
   6   1  10   -0.20    2.92
   6   1 -10    0.12    3.56
   6   1 -10   -1.17    2.36
  -6  -1  10   -1.08    2.54
  -6   1  10    1.94    3.46
  -6  -1 -10    1.60    4.80
   6   1 -11   -2.75    3.08
  -6  -1  11   -1.91    3.42
  -6   1  11    0.82    2.14
  -6   1 -11    2.79    2.79
   6   1 -11    2.10    2.63
  -6   1  11   -1.35    3.15
  -6   1  11    3.69    2.83
   6  -1  11   -0.95    2.66
  -6  -1 -11   -2.43    5.13
   6   1  11    2.43    2.70
   6   1  11    0.98    3.65
   6   1 -12    0.19    3.11
  -6   1  12    1.72    2.87
   6  -1  12    1.91    2.36
  -6  -1 -12    3.59    3.66
   6   1  12   -0.71    2.35
   6   1  12    0.52    2.81
   6   1 -12    4.47    3.00
  -6  -1  12   -0.25    4.12
  -6   1  12    3.40    2.65
  -6   1  12    3.35    2.99
  -6   1 -12   -3.95    3.73
   6   1 -13   10.90    3.73
  -6  -1  13   13.29    3.48
  -6   1  13   11.46    4.68
  -6   1 -13    6.73    3.48
   6   1  13    4.89    4.98
   6   1 -13    6.13    4.04
  -6   1  13   17.61    3.44
  -6   1  13   10.43    3.97
   6  -1  13    7.10    4.04
  -6  -1 -13    6.80    4.68
   6   1  13   10.41    4.07
   6   1  13    5.88    3.84
  -6  -1  14   24.07    4.57
  -6   1  14   20.08    4.17
   6  -1  14   27.50    5.12
  -6   1 -14   32.46    4.82
   6   1  14   23.02    4.58
   6   1  14   28.34    5.46
   6   1  14   18.19    5.91
   6   1 -14   18.22    5.33
   6   1 -14   14.92    6.08
  -6   1  14   30.54    6.31
  -6   1  14   20.20    6.09
  -6  -1 -14   27.26    7.17
   6   1 -15    4.56    3.48
   6   1 -15    0.46    3.51
   6   1  15    4.17    3.17
  -6  -1  15    6.71    3.65
  -6   1  15    0.07    3.54
  -6   1  15    1.10    2.95
  -6   1  15   -0.28    4.40
   6  -1  15    3.66    4.02
  -6   1 -15    2.92    3.82
  -6  -1 -15    7.71    5.52
   6   1  15    0.91    5.12
   6   1  15   -0.82    5.50
   6   1 -16   55.93    7.03
  -6   1  16   40.24    6.43
   6  -1  16   57.80    6.91
  -6  -1 -16   63.66    8.38
   6   1  16   41.79    6.46
   6   1 -16   51.75   11.24
  -6  -1  16   49.28    7.56
  -6   1  16   44.31    7.95
  -6   1  16   36.05   10.69
  -6   1 -16   77.46    7.89
   6   1  16   51.56    7.36
   6   1  16   50.19   11.20
   6   1 -17   28.71    4.55
   6   1 -17   17.00    6.05
  -6  -1  17   23.32    4.34
  -6   1  17   12.43    4.61
  -6   1  17    5.36    4.95
   6  -1  17   17.43    4.31
  -6   1 -17   20.50    6.56
  -6  -1 -17   21.22    6.26
   6   1  17   11.85    3.69
  -6   1  17   22.15    5.38
  -6   1 -17   18.80    5.03
   6   1  17   15.79    4.12
   6   1  17   16.21    6.91
   6   1 -18    0.88    3.34
  -6  -1  18    1.71    3.27
  -6   1  18   -0.52    3.88
  -6   1  18    5.52    3.98
   6   1  18    4.09    5.29
   6   1 -18    2.05    6.80
  -6   1  18   10.25    6.61
   6  -1  18    0.36    4.97
  -6   1 -18    9.97    6.97
  -6   1 -18    2.34    7.16
  -6  -1 -18    5.02    6.43
   6   1  18    5.01    3.10
   6   1  18    2.05    4.14
   6   1 -19   -0.24    6.70
  -6  -1  19    1.98    3.92
  -6   1  19    2.36    3.42
  -6   1  19    3.05    4.14
  -6   1 -19    2.38    5.82
   6   1  19    3.77    3.26
   6   1  19    0.00    2.42
   6   1  19   -1.90    6.26
   6   1 -19   -3.41    4.79
  -6   1  19    6.37    6.84
   6  -1  19   -1.20    5.10
  -6   1 -19    1.24    6.42
  -6  -1 -19   -0.38    7.25
  -6  -1  20  125.29   12.63
   6  -1  20   97.14   12.48
  -6   1 -20  129.14   13.65
   6   1  20  128.30   12.47
   6   1  20  129.43   12.71
   6   1  20   92.47   14.35
   6   1 -20  121.47   14.16
   6   1 -20  122.69   22.79
  -6   1  20  101.35   13.97
  -6   1  20  134.43   14.55
  -6   1  20  103.81   22.31
  -6   1 -20  102.54   21.89
  -6  -1 -20  139.45   22.35
   6   1 -21   31.59    5.71
  -6  -1  21   25.77    5.59
  -6   1  21   30.65    6.09
  -6   1  21   24.69    8.02
   6  -1  21   32.81    5.89
  -6   1 -21   47.14    6.29
  -6   1 -21   15.70    6.55
  -6  -1 -21   26.68    7.71
   6   1  21   37.30    6.12
   6   1  21   22.97    7.87
   6   1 -21   24.00   10.41
  -6   1  21   29.98    5.78
   6   1  21   23.43    5.88
  -6  -1  22   18.33    5.91
  -6   1  22   12.45    4.14
  -6   1  22    7.92    4.84
   6  -1  22   15.08    4.78
  -6   1 -22   12.36    5.07
  -6   1 -22    9.13    4.54
   6   1  22   18.06    4.38
   6   1  22   20.28    5.37
   6   1 -22    9.84    4.98
   6   1 -22    8.87    9.27
  -6   1  22   17.97    8.64
   6   1  22    5.89    8.04
   6   1 -23    4.20    3.28
   6   1 -23   -6.57    8.11
  -6  -1  23    6.48    5.69
  -6   1  23    5.02    3.73
  -6   1  23    8.79    6.83
   6  -1  23    8.21    4.42
  -6   1 -23    3.02    4.47
   6   1  23   -1.77    4.32
   6   1  23    2.20    5.84
  -6   1  23   -1.10    4.08
  -6   1 -23    0.30    6.28
  -6  -1 -23    2.02    5.79
  -7  -1   0    0.52    2.40
  -7  -1   0   -0.90    2.21
   7  -1   0    0.92    2.35
   7  -1   0   -2.37    2.68
  -7   1   0   -3.54    4.59
  -7  -1   1   26.43    4.24
   7  -1   1   30.34    4.19
  -7   1  -1   19.87    4.48
   7   1   1   29.30    4.31
  -7  -1   1   19.13    4.64
  -7   1   1   24.99    4.55
  -7   1   1   22.07    4.57
   7  -1   1   14.77    4.49
  -7  -1  -1   18.85    6.33
   7   1   1   28.97    4.73
  -7  -1   2   27.69    4.38
  -7   1   2   25.55    4.24
  -7   1   2   23.62    4.22
   7  -1   2   19.70    4.15
   7  -1   2   21.33    4.30
  -7   1  -2   19.13    4.51
   7   1   2   27.68    4.23
   7   1   2   25.81    4.29
  -7  -1   2   28.92    4.78
  -7  -1  -2   27.47    6.19
  -7  -1   3    2.70    2.24
  -7   1   3    3.64    2.36
  -7   1   3   -0.68    2.36
   7  -1   3   -1.60    2.58
   7  -1   3    1.38    2.66
  -7   1  -3    2.33    2.73
   7   1   3    0.98    2.37
   7   1  -3   -0.59    3.76
  -7  -1  -3    0.70    3.97
   7   1   3    4.09    4.48
  -7   1  -4  100.48   11.41
   7   1  -4  104.22   12.38
  -7  -1   4   93.25   12.00
  -7   1   4  110.35   12.06
  -7   1   4   87.50   12.07
   7  -1   4  107.81   12.26
  -7   1  -4  103.41   12.39
  -7  -1  -4  120.24   19.08
   7   1   4  105.07   12.68
   7   1   4   95.84   12.13
   7   1  -5    8.39    3.79
  -7  -1   5    8.79    3.04
  -7   1   5    8.79    3.11
   7  -1   5   11.43    3.18
  -7   1  -5   11.80    4.24
  -7  -1  -5   12.61    3.97
   7   1   5    6.66    3.05
  -7   1   5   14.72    4.80
  -7   1  -5   12.63    4.15
   7   1   5    9.64    3.54
   7   1  -6    6.94    3.77
  -7  -1   6   18.93    3.39
  -7   1   6    5.35    3.03
   7  -1   6    8.53    3.01
  -7   1  -6    5.78    3.45
  -7   1   6    4.48    4.97
  -7   1  -6   12.30    5.51
  -7  -1  -6   12.75    4.62
   7   1   6   10.09    3.47
   7   1   6   15.54    3.63
   7   1  -7   71.55    9.51
  -7   1  -7   76.38    9.44
  -7   1  -7   76.21    9.76
   7   1   7   98.07    9.40
   7   1   7   94.04    9.43
  -7  -1   7   82.41   10.46
  -7   1   7   87.49   10.69
  -7   1   7   84.77   10.45
   7  -1   7   81.66   10.32
  -7  -1  -7   91.59   15.88
   7   1  -8   -0.51    3.04
  -7  -1   8   -0.84    2.46
  -7   1   8    1.14    2.39
   7  -1   8   -0.24    2.41
  -7   1  -8    0.00    3.31
  -7  -1  -8    0.27    4.54
   7   1   8   -0.50    2.36
   7   1   8    2.26    2.40
  -7   1   8    0.26    2.76
  -7   1  -8    3.76    5.08
   7   1  -9   17.74    4.15
  -7  -1   9    7.13    3.40
  -7   1   9   15.63    4.18
   7  -1   9   24.59    4.02
   7   1   9   18.38    3.68
  -7   1   9   14.61    3.94
  -7   1  -9   11.28    4.68
  -7  -1  -9   15.30    6.53
   7   1   9   24.10    4.10
  -7   1  10    9.78    3.06
  -7   1 -10    7.59    3.53
   7   1  10   10.44    3.82
   7   1 -10   10.89    4.02
   7   1 -10    8.66    3.90
   7   1 -10    5.63    3.15
  -7  -1  10    5.61    3.37
  -7   1  10   11.42    4.40
   7  -1  10   11.31    3.67
  -7  -1 -10   10.58    5.06
   7   1  10   11.64    3.56
   7   1 -11    0.17    3.03
  -7   1  11    1.09    3.24
  -7   1  11    3.50    3.67
   7  -1  11   -2.53    2.53
   7   1  11    1.28    2.45
   7   1 -11    0.92    3.65
  -7  -1  11    1.26    4.40
  -7   1 -11   -1.20    2.62
  -7  -1 -11    1.55    4.34
   7   1  11   -2.84    3.89
  -7  -1  12   20.52    4.90
   7  -1  12   14.34    3.67
  -7   1 -12   15.43    4.13
  -7  -1 -12   14.22    5.50
   7   1  12   17.36    4.18
   7   1 -12   15.82    4.57
   7   1 -12   13.62    5.29
  -7   1  12   16.98    4.83
  -7   1  12   21.34    5.41
   7   1  12   18.56    4.18
   7   1 -13   12.54    3.88
  -7  -1  13    8.52    3.83
  -7   1  13   11.97    4.48
  -7   1  13   19.71    5.64
   7   1  13   13.98    4.76
   7   1 -13    7.11    5.37
   7  -1  13   11.44    4.25
  -7   1 -13   17.23    5.38
  -7  -1 -13    8.31    6.43
   7   1  13   18.46    6.44
   7   1 -14  160.41   17.38
  -7  -1  14  158.99   16.80
  -7   1 -14  200.36   17.27
   7   1  14  179.70   17.10
   7   1 -14  141.42   30.77
  -7   1  14  171.57   19.39
  -7   1  14  189.13   19.99
   7  -1  14  166.87   19.32
  -7  -1 -14  158.49   31.15
   7   1  14  197.23   19.46
  -7   1  15    0.88    3.91
  -7   1  15   -1.36    4.28
   7  -1  15    1.77    3.52
  -7   1 -15    1.32    4.12
   7   1  15    0.78    3.97
   7   1 -15    1.08    5.99
   7   1 -15    9.03    5.42
  -7  -1  15   -0.56    4.20
  -7   1 -15   -0.84    7.00
  -7  -1 -15    3.40    6.63
   7   1  15   -3.83    4.70
  -7   1  16  788.16   64.84
   7  -1  16  789.69   64.81
  -7   1 -16  878.89   65.01
   7   1  16  854.26   65.04
   7   1  16  886.12   65.04
   7   1 -16  857.02   75.59
   7   1 -16  737.71  126.91
  -7  -1  16  938.46   75.61
  -7   1  16  746.67   75.47
  -7   1  16  512.13  126.58
  -7   1 -16  210.31  126.66
  -7  -1 -16  739.06  126.97
  -7   1  17  638.47   58.75
  -7   1  17  639.07   58.83
   7  -1  17  589.17   58.66
  -7   1 -17  766.27   59.11
   7   1  17  769.65   59.11
   7   1  17  777.39   59.06
   7   1 -17  744.27   68.54
   7   1 -17  593.09  114.90
  -7  -1  17  685.72   68.44
  -7   1  17  469.15  114.68
  -7   1 -17  727.32  114.97
  -7  -1 -17  651.88  114.98
  -7   1  18  201.24   17.78
  -7   1  18  177.49   17.64
  -7   1  18  139.40   19.89
   7  -1  18  241.90   18.22
  -7   1 -18  262.47   18.48
  -7   1 -18  168.42   19.49
  -7  -1 -18  174.43   19.96
   7   1  18  243.29   18.22
   7   1  18  230.38   18.07
   7   1 -18  139.04   32.36
  -7  -1  18  171.74   20.13
  -7   1  19    1.39    3.90
  -7   1 -19    2.21    5.62
  -7  -1 -19    2.86    7.05
   7   1  19    1.39    4.43
   7   1 -19   13.83    7.52
   7   1 -19   16.27    7.31
  -7  -1  19    7.97    5.12
  -7   1  19    3.39    4.47
  -7   1  19    2.81    8.57
   7  -1  19   -3.12    5.52
  -7   1 -19    6.50    6.44
   7   1  19    2.90    3.33
   7   1  19   -2.33    7.07
   7   1 -20    9.51    6.60
   7   1  20   -5.06    4.68
  -7  -1  20    1.58    5.09
  -7   1  20    0.00    6.50
   7  -1  20    2.07    5.34
  -7   1 -20    9.12    6.52
  -8  -1   0   35.76    6.00
  -8  -1   0   36.23    5.95
   8  -1   0   56.27    6.53
   8  -1   0   50.20    8.06
  -8   1   0   38.21    9.21
  -8   1   1    7.30    4.13
  -8   1   1    6.18    3.08
   8  -1   1    8.05    4.34
   8  -1   1    9.51    4.38
   8   1   1    7.91    3.88
   8   1   1    9.83    6.01
  -8  -1   1   11.59    3.57
  -8  -1   1    4.19    3.42
  -8   1  -1    2.58    4.74
  -8  -1  -1    7.39    5.47
  -8   1   2  141.84   13.04
   8  -1   2  168.11   13.40
   8  -1   2  134.61   13.07
   8   1   2  123.45   12.78
   8   1   2  118.51   13.03
  -8  -1   2  121.58   14.25
  -8  -1   2  104.56   14.21
  -8   1   2  134.29   14.93
  -8   1  -2  104.97   22.48
  -8  -1  -2   80.27   22.40
   8  -1   3   21.57    5.50
   8  -1   3   27.23    5.12
   8   1   3   17.25    4.17
   8   1   3   23.80    5.16
  -8  -1   3   22.04    4.57
  -8  -1   3   17.89    4.72
  -8   1   3   24.09    5.83
  -8   1   3   24.23    5.90
  -8   1  -3   23.25    7.36
  -8  -1  -3   18.92    6.35
  -8   1   4   94.69   10.34
   8  -1   4   94.47   10.00
   8  -1   4  108.07   10.32
   8   1   4  110.82   10.44
  -8  -1   4   77.48   10.84
  -8  -1   4   77.20   10.99
  -8   1   4   85.30   11.52
  -8   1  -4   73.54   16.71
  -8  -1  -4   75.70   16.73
   8   1   4   91.24   10.91
   8  -1   5    5.61    3.54
   8  -1   5   14.68    4.64
   8   1   5    9.39    3.34
  -8  -1   5   11.02    3.84
  -8   1   5   11.11    6.50
  -8   1   5    4.71    5.29
  -8   1  -5    5.08    4.70
  -8  -1  -5   11.60    4.83
   8   1   5   16.45    4.92
  -8  -1   6    5.72    2.93
   8  -1   6    6.16    4.02
   8   1   6   -1.72    3.85
   8   1   6    0.80    2.72
   8   1  -6   -1.05    6.28
  -8   1   6    3.88    6.12
  -8   1   6    3.66    5.01
  -8   1  -6    4.07    4.06
  -8  -1  -6    2.57    5.65
   8   1  -7    0.00    5.26
  -8  -1   7    4.79    2.91
  -8   1   7    4.49    5.05
  -8   1   7   -0.04    3.68
  -8   1  -7    5.18    5.24
  -8  -1  -7    1.22    4.61
   8   1   7    5.66    4.14
   8  -1   7   -0.73    4.78
  -8   1  -7   -0.10    4.17
   8   1   7   12.19    6.80
   8   1  -8    4.23    3.31
  -8  -1   8    2.16    2.65
  -8   1   8    3.24    3.38
  -8   1   8    3.75    4.21
   8  -1   8    0.27    4.15
  -8   1  -8   -7.24    5.98
  -8   1  -8   -1.87    3.94
  -8  -1  -8   -2.90    4.95
   8   1   8   -2.15    5.24
   8   1   8    5.83    6.46
  -8  -1   9    5.97    3.00
  -8   1   9   13.25    4.11
  -8   1  -9    6.64    5.37
   8   1   9    9.08    4.82
   8   1   9   14.15    3.74
   8   1  -9    8.26    4.24
  -8   1   9    7.44    4.38
   8  -1   9    6.71    3.68
  -8   1  -9   -2.29    4.22
  -8  -1  -9    5.12    5.12
   8   1 -10    1.06    3.30
  -8  -1  10    1.13    2.58
  -8   1  10    1.94    3.59
  -8   1  10   -0.94    3.62
   8  -1  10    0.12    2.66
   8   1  10   -1.89    4.51
   8   1  10    4.92    3.26
  -8   1 -10    0.18    3.74
  -8   1 -10   -3.45    5.17
  -8  -1 -10   -1.66    4.50
  -8  -1  11    2.00    3.59
   8  -1  11    0.49    2.63
  -8   1 -11   -1.60    3.22
   8   1  11   -0.07    3.25
   8   1 -11    1.31    4.03
  -8   1  11    2.88    6.49
  -8   1  11    2.64    4.92
  -8   1 -11   -0.97    5.01
  -8  -1 -11    1.77    4.99
   8   1  11    1.79    5.75
   8   1 -12    3.25    3.56
  -8  -1  12    0.55    3.67
  -8   1  12    0.36    5.43
  -8   1  12    5.06    4.27
   8  -1  12   -2.20    2.70
  -8   1 -12    0.59    3.31
   8   1  12    2.17    5.39
   8   1  12   -0.76    4.39
  -8   1 -12   -3.49    6.55
  -8   1 -12    0.59    7.22
  -8  -1 -12    4.12    5.24
  -8  -1  13    2.52    2.82
  -8   1  13   -3.73    4.79
   8  -1  13    1.58    3.57
  -8   1 -13    3.02    5.87
   8   1  13    2.83    5.46
   8   1 -13   -0.45    2.84
  -8   1  13    6.55    6.41
  -8   1 -13    1.42    3.90
  -8  -1 -13  -15.26    5.57
   8   1  13   -1.06    5.15
  -8  -1  14    1.10    2.79
   8  -1  14   -1.34    3.83
   8   1 -14   -1.98    3.99
   8   1 -14    2.41    3.02
  -8   1  14   -2.25    5.71
  -8   1  14    2.41    5.53
  -8   1 -14    0.76    4.05
  -8   1 -14    1.18    7.12
  -8  -1 -14    1.58    5.78
   8   1  14   -4.09    6.43
   8   1  14    2.58    4.77
  -9  -1   0    1.83    4.20
  -9  -1   0   -3.81    4.32
   9  -1   0   -0.16    4.44
   9  -1   0    0.66    6.29
  -9   1   0   -0.46    3.53
  -9  -1   1   68.69    8.02
  -9   1   1   54.50    8.00
   9   1   1   52.42    8.04
   9   1   1   53.22    7.94
   9  -1   1   92.59    9.46
   9  -1   1   64.59   10.55
  -9   1  -1   27.18   12.18
  -9  -1  -1   24.37   11.43
   9  -1   2    0.65    4.14
   9   1   2    6.80    4.48
   0   2   0 1221.76  124.25
   0   2   0 1267.34  124.26
   0   2  -1    4.19    1.30
   0  -2   1    3.77    1.32
   0  -2   1    7.41    2.43
   0  -2  -1    2.97    1.23
   0  -2  -1    4.34    1.21
   0   2  -2 4074.19  423.87
   0  -2   2 4346.82  423.93
   0  -2   2 4427.20  724.13
   0   2  -3  138.00   13.69
   0   2  -3  129.34   14.59
   0  -2   3  134.80   14.61
   0  -2   3  127.11   23.80
   0   2   3  142.71   14.53
   0  -2  -3  137.52   14.56
   0   2  -4    8.26    2.40
   0  -2   4    4.21    1.61
   0  -2   4    7.80    2.23
   0   2  -4    7.65    1.87
   0   2   4    5.81    1.60
   0   2  -5   95.00   10.49
   0  -2   5   86.65    9.60
   0  -2   5  106.98   10.47
   0   2  -5  116.23   11.16
   0   2   5   99.78   11.03
   0  -2  -5   88.77   11.02
   0   2  -6   32.34    4.33
   0   2  -6   31.72    4.41
   0  -2   6   33.58    4.44
   0  -2   6   26.99    6.27
   0   2   6   29.10    4.25
   0  -2  -6   28.58    4.21
   0   2  -7  309.38   26.40
   0  -2   7  284.23   28.77
   0   2  -7  322.78   51.25
   0  -2   7  283.70   30.78
   0   2   7  295.23   30.70
   0  -2  -7  286.26   30.69
   0   2  -8 2374.96  236.18
   0   2  -8 2439.50  252.19
   0  -2   8 2339.05  252.22
   0  -2   8 3267.00  430.22
   0   2   8 2410.60  252.16
   0  -2  -8 2429.53  252.19
   0   2  -9 2516.13  230.78
   0   2  -9 2760.57  461.76
   0  -2   9 2569.32  270.66
   0  -2   9 3018.15  461.80
   0   2   9 2494.17  270.61
   0  -2  -9 3049.92  270.69
   0   2 -10 1265.79  106.26
   0   2 -10 1293.05  116.61
   0  -2  10 1172.17  106.26
   0  -2  10 1202.68  116.56
   0   2  10 1281.85  106.20
   0  -2 -10 1251.50  106.23
   0   2  11  379.91   33.49
   0   2 -11  401.34   39.08
   0   2 -11  373.04   65.35
   0  -2  11  360.23   39.05
   0  -2  11  411.85   65.33
   0  -2 -11  353.96   39.01
   0   2 -12  105.23   10.63
   0   2 -12  105.77   11.42
   0   2  12  103.95   10.54
   0  -2 -12  112.26   10.54
   0  -2  12   97.41   12.15
   0  -2  12  118.18   19.28
   0   2 -13  829.85   65.85
   0   2 -13  771.78  129.98
   0  -2  13  695.27   76.85
   0  -2  13  750.22  129.99
   0   2  13  781.78   76.88
   0  -2 -13  745.39   76.84
   0   2 -14   49.38    5.64
   0  -2  14   42.66    5.86
   0   2 -14   36.04    8.94
   0  -2  14   43.83    6.28
   0   2  14   49.03    6.24
   0  -2 -14   52.78    6.26
   0   2 -15  471.65   42.23
   0  -2  15  473.91   42.24
   0  -2 -15  483.89   42.24
   0   2 -15  491.70   82.58
   0  -2  15  512.93   82.50
   0   2  15  453.75   49.18
   0   2 -16  586.22   54.68
   0  -2  16  562.40   50.03
   0  -2 -16  553.00   50.04
   0   2 -16  570.51   58.26
   0  -2  16  594.10   98.03
   0   2  16  571.41   58.28
   0  -2  17   10.86    3.57
   0   2 -17   14.68    3.54
   0   2 -17   13.14    4.49
   0  -2  17    9.43    3.92
   0   2  17   14.26    3.44
   0  -2 -17    8.69    3.45
   0   2 -18  298.06   29.61
   0  -2  18  288.94   27.22
   0  -2  18  292.43   29.54
   0   2  18  267.33   27.08
   0   2  18  296.57   29.48
   0   2 -18  346.94   31.50
   0  -2 -18  311.42   31.57
   0   2 -19    5.90    3.91
   0  -2  19   22.52    3.52
   0   2  19   15.54    4.35
   0  -2 -19    7.47    3.55
   0   2 -19   20.32    3.90
   0  -2  19   14.47    4.46
   0   2  19   12.15    3.57
   0   2 -20 1133.11  106.46
   0   2 -20 1298.42  116.82
   0  -2  20 1340.93  106.65
   0  -2  20 1263.61  116.76
   0   2  20 1166.13  106.58
   0   2  20 1241.96  116.75
   0  -2 -20 1258.24  106.58
   0   2 -21 1974.14  159.53
   0   2 -21 1983.21  175.04
   0  -2  21 2302.75  159.75
   0  -2 -21 2134.40  159.62
   0  -2  21  463.20  317.36
   0   2  21 2229.40  186.79
   0   2  21 2065.65  317.69
   0   2 -22  287.37   27.74
   0   2 -22  304.77   30.29
   0  -2  22  286.01   30.02
   0   2  22  309.05   27.85
   0  -2 -22  302.11   27.86
   0  -2  22  321.15   32.28
   0   2  22  336.49   53.20
   0   2 -23  134.84   13.40
   0   2 -23  130.51   14.58
   0  -2  23  139.75   13.68
   0   2  23  153.66   14.78
   0   2  23  140.49   15.35
   0  -2 -23  108.44   15.33
   0   2 -24   65.59    7.96
   0   2 -24   60.62    8.81
   0  -2  24   75.09    8.44
   0   2  24   84.99    8.29
   0   2  24   71.26   13.55
   0  -2 -24   57.24    9.00
   0   2 -25  300.98   27.96
   0   2  25  362.43   28.49
   0   2  25  307.28   30.40
   0   2 -25  314.43   53.23
   0  -2  25  282.87   32.35
   0  -2 -25  271.54   32.23
   0   2 -26    6.46    4.30
   0   2  26    6.40    4.09
   0   2 -26    3.22    3.39
   0  -2  26   12.32    4.59
   0   2  26    5.19    6.28
   0  -2 -26   10.71    4.31
   0   2 -27   49.85    8.11
   0  -2  27   57.15    7.77
   0  -2 -27   60.04    7.93
   0   2 -27   62.48    9.66
   0   2  27   66.35    9.21
   0   2  27   59.75   11.96
   0  -2  28   22.04    5.82
   0   2  28   29.60    5.63
   0   2  28   34.86    6.43
   0  -2 -28   40.64    6.44
   0   2 -28   59.92    8.25
   0   2 -28   31.45    8.49
   0   2 -29    0.11    4.08
   0  -2  29    1.81    3.86
   0   2  29   -0.95    5.44
   0  -2 -29    0.29    4.13
   0   2 -29   11.19    5.81
   0   2  29   -2.38    4.67
   0   2 -30   17.20    4.81
   0  -2  30    3.58    4.17
   0   2  30   11.31    5.99
   0   2  30    8.69    4.79
   0   2 -30    8.43    5.20
   0  -2 -30    9.09    5.87
  -1  -2   0    3.38    1.22
   1   2   0   -0.28    0.64
  -1  -2   0    0.84    0.58
   1  -2   0   -0.42    1.20
   1  -2   0    0.38    1.22
  -1  -2  -1    2.54    2.03
   1   2  -1    0.90    0.94
  -1  -2   1    1.43    0.95
  -1  -2   1    2.64    1.65
   1  -2   1    3.83    1.43
   1  -2   1    1.25    1.29
   1   2   1    2.50    1.39
   1   2   1    0.57    1.41
  -1  -2   2  166.36   17.42
  -1  -2  -2  177.04   17.67
   1   2   2  180.17   16.16
   1   2  -2  165.23   18.77
  -1  -2   2  173.91   18.71
   1  -2   2  178.62   18.76
  -1   2  -2  184.59   18.75
  -1  -2  -2  184.93   18.78
  -1  -2   3 1518.05  128.96
  -1  -2   3 1559.67  141.56
  -1  -2  -3 1539.68  129.05
  -1  -2  -3 1479.38  141.62
   1   2  -3 1526.45  151.18
   1   2  -3 1633.66  257.45
  -1   2   3 1332.88  151.10
  -1   2   3 1407.64  151.10
   1  -2   3 1577.40  151.24
  -1   2  -3 1655.04  151.20
   1   2   3 1467.19  151.24
  -1  -2   4   49.62    5.57
  -1  -2   4   43.43    5.87
  -1  -2  -4   57.03    6.14
   1   2   4   52.43    6.18
   1   2  -4   54.43    6.37
   1   2  -4   52.39    9.81
  -1   2   4   51.49    6.23
   1  -2  -4   47.24    6.25
   1  -2   4   50.64    6.40
  -1   2  -4   58.88    6.43
  -1  -2  -4   50.92    6.50
   1   2   4   48.67    6.45
   1   2  -5   40.78    4.99
  -1  -2   5   25.50    4.95
  -1   2  -5   46.35    4.97
  -1  -2  -5   43.66    5.57
   1   2   5   33.04    5.66
   1   2  -5   57.81    8.67
  -1  -2   5   46.28    8.60
  -1   2   5   45.34    5.56
   1  -2  -5   52.10    5.64
   1  -2   5   44.37    5.71
  -1  -2  -5   48.17    5.90
   1   2   5   49.62    5.85
   1   2  -6  105.95   10.82
  -1  -2   6  114.59   10.87
  -1  -2  -6  123.20   11.80
   1   2   6  121.46   11.92
   1   2  -6  125.50   20.08
  -1  -2   6  137.69   20.10
  -1   2   6  102.96   12.39
   1  -2  -6  104.09   12.40
   1  -2   6  101.54   12.50
  -1   2  -6  121.45   12.57
  -1  -2  -6   92.49   12.61
   1   2   6  105.49   12.54
  -1  -2   7   11.17    2.34
  -1  -2   7   10.57    2.56
   1  -2   7   12.50    2.31
  -1   2  -7   10.48    2.16
  -1  -2  -7   11.50    2.45
  -1  -2  -7    9.05    2.50
   1   2  -7   11.53    2.62
   1   2  -7   12.33    3.31
  -1   2   7   12.66    2.30
   1  -2  -7   10.27    2.31
   1   2   7   13.56    2.71
   1   2   7   13.03    3.76
   1   2  -8   24.16    3.58
  -1  -2   8   18.02    3.27
   1  -2  -8   19.21    3.04
  -1   2  -8   20.19    3.19
  -1  -2  -8   25.40    3.72
   1   2  -8   23.57    3.71
  -1  -2   8   26.48    5.02
  -1   2   8   21.90    3.44
   1  -2   8   22.64    3.65
  -1  -2  -8   21.78    3.78
   1   2   8   18.52    3.79
   1   2   8   23.57    5.19
   1   2  -9  304.91   29.96
  -1  -2   9  331.38   32.62
  -1   2   9  315.25   29.82
   1  -2   9  357.41   29.97
  -1  -2  -9  394.58   32.80
   1   2   9  335.14   32.69
   1   2  -9  347.19   58.28
  -1  -2   9  344.56   34.91
   1  -2  -9  346.81   34.85
  -1   2  -9  363.64   34.89
  -1  -2  -9  339.49   34.93
   1   2   9  282.17   34.93
   1   2 -10   40.73    5.67
  -1  -2  10   40.16    5.69
  -1   2  10   46.41    5.21
   1  -2 -10   41.28    5.24
  -1  -2 -10   39.77    5.43
  -1  -2 -10   56.15    6.00
   1   2  10   54.26    5.51
   1   2 -10   48.60    6.10
  -1  -2  10   41.24    6.11
   1  -2  10   47.75    6.06
  -1   2 -10   44.58    6.02
   1   2  10   50.80    9.11
   1   2 -11    1.93    1.93
  -1  -2  11    1.43    2.05
  -1   2  11    2.09    1.55
   1  -2 -11    2.15    1.61
   1  -2  11    3.16    1.80
   1   2 -11   -0.53    1.93
  -1  -2  11    1.45    2.18
  -1   2 -11    3.71    1.57
  -1  -2 -11    2.91    2.37
  -1  -2 -11    2.09    2.80
   1   2  11    2.02    2.27
   1   2  11    3.78    2.74
   1   2 -12   31.56    4.25
   1   2 -12   30.75    4.31
  -1  -2  12   33.51    4.37
  -1   2  12   29.54    4.02
   1   2  12   23.30    4.18
  -1  -2  12   34.86    4.77
   1  -2 -12   31.08    4.60
   1  -2  12   34.06    4.70
  -1   2 -12   30.07    4.65
  -1  -2 -12   24.47    4.80
  -1  -2 -12   32.52    6.62
   1   2  12   27.38    6.65
  -1  -2  13    1.63    2.25
  -1   2  13    4.16    1.87
   1  -2 -13    1.60    1.88
  -1   2 -13    3.82    1.78
   1   2  13    1.59    2.21
   1   2  13    0.99    2.56
   1   2 -13    1.10    2.52
   1   2 -13    5.54    2.30
  -1  -2  13    2.39    2.51
   1  -2  13    4.53    2.38
  -1  -2 -13    6.01    2.65
  -1  -2 -13    5.61    2.87
   1   2 -14   11.96    3.00
  -1   2  14   15.54    2.90
   1  -2 -14   12.63    2.92
  -1   2 -14   18.76    2.88
  -1  -2 -14   12.82    3.17
  -1  -2 -14    8.43    3.25
   1   2  14   15.36    3.22
   1   2  14   13.10    3.73
   1   2 -14   17.36    3.54
  -1  -2  14   15.28    3.56
  -1  -2  14   17.49    4.24
   1  -2  14   16.37    3.38
   1   2 -15  168.44   17.71
   1   2 -15  189.25   19.32
  -1   2  15  178.95   17.68
   1  -2 -15  168.07   17.74
   1  -2  15  171.03   17.70
  -1   2 -15  186.73   17.75
  -1  -2 -15  197.34   19.31
   1   2  15  200.06   19.39
  -1  -2  15  234.62   20.70
  -1  -2  15  208.94   33.48
  -1  -2 -15  177.58   20.53
   1   2  15  209.37   20.58
  -1   2  16  296.42   25.13
   1  -2 -16  245.00   25.09
   1  -2  16  280.70   25.13
  -1  -2 -16  276.36   27.30
   1   2  16  319.21   27.50
   1   2 -16  268.50   29.07
   1   2 -16  266.62   48.15
  -1  -2  16  257.81   29.21
  -1  -2  16  263.93   48.11
  -1   2  16  300.50   48.12
  -1   2 -16  278.37   29.06
  -1  -2 -16  270.91   29.14
   1   2  16  281.40   29.08
   1   2 -17    9.34    2.46
   1   2 -17    5.20    3.33
  -1   2  17    5.93    2.57
   1  -2  17    9.22    2.76
  -1   2 -17    6.02    2.30
  -1  -2 -17    4.96    2.76
   1   2  17   10.83    2.50
  -1  -2  17    5.80    3.76
  -1  -2  17    7.85    3.26
  -1   2  17    7.95    4.30
   1  -2 -17    5.39    3.01
  -1  -2 -17    5.79    3.62
   1   2  17    8.78    4.00
   1   2 -18   -0.19    3.15
  -1   2  18   -0.17    1.77
   1  -2  18    1.17    2.34
  -1  -2 -18   -0.23    2.43
  -1  -2 -18    1.86    2.92
   1   2  18   -0.84    1.90
   1   2  18    3.43    3.17
   1   2 -18    0.00    2.26
  -1  -2  18   -3.73    3.46
  -1  -2  18    1.89    2.82
  -1   2  18    2.10    3.57
   1  -2 -18   -6.64    3.33
  -1   2 -18   -2.00    2.12
   1   2 -19   35.79    4.89
   1   2 -19   43.73    5.67
  -1  -2  19   26.50    5.03
  -1   2  19   32.70    4.78
  -1   2  19   42.41    5.77
   1  -2 -19   38.26    5.32
  -1  -2 -19   23.38    4.97
  -1  -2 -19   33.01    5.51
   1   2  19   34.11    4.87
   1   2  19   27.80    5.54
  -1  -2  19   46.97    6.07
   1  -2  19   35.85    5.58
  -1   2 -19   34.13    5.26
   1   2 -20   12.65    3.76
  -1   2  20    5.18    2.41
  -1   2  20    6.58    3.82
  -1   2 -20    8.03    3.85
  -1  -2 -20   11.91    2.95
   1   2  20    7.35    3.10
   1   2 -20    5.08    2.88
  -1  -2  20    1.15    3.93
   1  -2 -20    7.40    3.86
   1  -2  20   -1.15    3.20
  -1   2 -20    3.09    2.70
  -1  -2 -20    5.09    3.40
   1   2  20    6.96    4.19
   1   2 -21   33.66    5.27
   1   2 -21   32.44    6.06
  -1   2  21   32.80    5.22
   1  -2 -21   33.75    5.70
   1  -2  21   42.49    5.52
  -1   2 -21   37.67    6.36
  -1  -2 -21   41.21    5.70
   1   2  21   38.11    5.57
  -1  -2  21   47.66    6.51
  -1   2  21   40.64    8.66
  -1   2 -21   41.02    5.84
  -1  -2 -21   36.41    6.17
   1   2  21   48.38    8.65
   1   2 -22   65.35    8.32
   1   2 -22   79.76    9.31
  -1   2  22   73.12    8.38
  -1   2  22   69.18    9.11
   1  -2 -22   81.49    8.84
  -1   2 -22   72.15    9.50
  -1  -2 -22   68.22    8.52
  -1  -2 -22   80.19    9.11
   1   2  22   81.75    8.61
   1   2  22   88.40    9.39
  -1  -2  22   65.85    9.69
   1  -2  22   82.40    9.83
  -1   2 -22   72.69    9.35
  -1   2  23    6.33    3.78
   1  -2  23    2.78    3.65
  -1   2 -23    4.38    2.58
   1   2  23   10.00    3.24
   1   2 -23    5.09    2.99
   1   2 -23    2.89    4.48
  -1  -2  23   -0.64    3.98
  -1   2  23    7.82    4.23
   1  -2 -23    9.64    5.00
  -1   2 -23    7.19    4.66
  -1  -2 -23    1.48    3.59
  -1  -2 -23    3.91    3.66
   1   2  23    9.46    4.39
   1   2 -24    5.32    4.03
  -1   2  24    8.96    3.94
  -1   2  24    2.52    3.72
   1  -2 -24    0.30    4.35
  -1   2 -24    7.14    2.73
  -1  -2 -24    2.97    3.23
   1   2 -24    4.13    3.00
  -1  -2  24    5.31    4.12
   1  -2  24    3.85    4.44
  -1   2 -24    8.66    4.75
  -1  -2 -24    6.00    3.61
   1   2  24    5.18    3.63
   1   2  24    0.43    4.38
   1   2 -25    3.60    2.66
   1   2 -25    5.58    4.08
  -1   2  25    2.83    4.29
   1  -2 -25    6.84    4.48
   1  -2  25    2.86    3.29
  -1   2 -25   -0.93    4.04
  -1  -2 -25    1.73    3.09
   1   2  25    1.28    3.07
  -1  -2  25    4.66    4.12
  -1   2  25   -1.17    4.36
  -1   2 -25    4.76    3.04
   1   2  25    1.81    4.35
   1   2 -26    0.94    2.39
  -1   2  26   -1.38    3.84
  -1   2 -26    2.00    2.65
  -1   2 -26    0.36    4.06
  -1  -2 -26    0.53    3.11
   1   2  26   -1.48    3.03
   1   2  26   -2.09    3.92
   1   2 -26    0.44    4.48
  -1  -2  26   -1.34    4.22
  -1   2  26    4.48    3.56
   1  -2 -26   -1.14    5.35
   1  -2  26    0.29    3.71
   1   2 -27    5.34    5.20
   1   2 -27   -3.43    4.26
   1  -2  27    0.59    3.09
  -1  -2 -27    0.87    4.26
   1   2  27    1.49    3.95
  -1  -2  27    1.15    5.44
  -1   2  27   -4.59    5.10
  -1   2  27   -1.63    4.50
   1  -2 -27    2.71    5.10
  -1   2 -27    4.04    3.17
  -1   2 -27   -5.97    3.73
   1   2  27   -1.94    3.66
  -1   2  28    3.16    4.30
  -1   2 -28    1.16    2.77
  -1   2 -28   -2.36    3.42
  -1  -2 -28   -0.45    4.31
   1   2  28    1.16    3.18
   1   2 -28    3.03    6.16
   1   2 -28   -6.20    4.72
  -1  -2  28    1.35    5.55
  -1   2  28    2.83    5.37
   1  -2 -28    4.80    4.83
   1  -2  28    7.17    3.94
   1   2  28   -0.30    4.51
   1   2 -29   -2.33    4.16
  -1   2  29    0.99    4.27
   1  -2 -29    2.40    5.43
   1  -2  29   -0.12    4.84
  -1   2 -29    3.15    2.97
   1   2  29    1.92    3.45
   1   2  29    3.91    4.13
   1   2 -29    4.27    6.32
  -1  -2  29    3.85    5.79
  -1   2  29    9.91    6.63
  -1   2 -29   -1.95    4.67
  -1  -2 -29    4.76    4.96
  -1  -2  30   -2.60    5.11
   1  -2 -30    0.29    5.36
   1  -2  30   -1.53    4.79
  -1   2 -30    0.31    4.11
  -1  -2 -30   -2.69    3.91
   1   2 -30    0.04    6.46
   1   2 -30    8.99    4.75
  -1   2  30   -3.34    7.93
  -1   2  30    3.45    4.71
  -1   2 -30   -0.78    3.43
   1   2  30    0.68    5.49
   1   2  30   -4.04    4.61
   2  -2   0  609.61   51.26
   2  -2   0  569.32   51.22
   2   2   0  584.90   59.84
  -2  -2   0  588.45   59.81
  -2  -2   0  568.14  101.04
  -2   2   0  629.51  101.10
  -2   2  -1   79.41    8.28
  -2  -2  -1   76.43    8.95
   2   2   1   94.28    8.32
   2   2   1   85.58    8.34
   2   2  -1   77.09    9.36
  -2  -2   1   83.00    9.37
  -2  -2   1   82.94   14.77
  -2   2   1   76.82    9.35
  -2   2   1   86.96    9.34
  -2   2   1   79.54   14.72
   2  -2   1   76.30    9.47
  -2  -2   2  489.63   48.66
  -2   2  -2  530.17   44.71
  -2  -2  -2  601.03   49.04
   2   2   2  510.13   44.77
   2   2   2  508.64   44.77
   2   2  -2  492.68   52.15
  -2  -2   2  550.80   52.19
  -2   2   2  481.94   52.11
  -2   2   2  528.10   52.16
   2  -2   2  463.73   52.17
   2   2  -3   66.76    8.13
   2  -2   3   82.42    7.98
  -2   2  -3   74.90    7.88
   2   2  -3   76.45    9.02
  -2  -2   3   73.46    8.98
  -2  -2   3   77.30   13.96
  -2   2   3   73.98    8.86
  -2   2   3   78.33    8.93
  -2  -2  -3   66.72   14.18
   2   2   3   80.63    9.09
   2   2   3   97.06    9.21
   2   2  -4  140.76   14.79
   2   2  -4  147.29   15.91
  -2  -2   4  152.96   15.94
  -2  -2   4  158.52   25.88
  -2   2   4  145.78   15.79
  -2   2   4  149.93   15.82
   2  -2   4  138.99   15.96
  -2   2  -4  147.74   15.94
  -2  -2  -4  136.28   15.98
  -2  -2  -4  151.98   25.91
   2   2   4  147.85   16.03
  -2  -2   5   27.52    3.81
  -2   2   5   27.70    3.60
   2   2   5   26.71    3.92
   2   2   5   28.72    4.22
   2   2  -5   33.56    4.31
   2   2  -5   31.40    5.99
  -2  -2   5   30.33    4.32
  -2   2   5   29.39    4.09
   2  -2   5   23.69    4.39
  -2   2  -5   31.83    4.37
  -2  -2  -5   24.63    4.41
  -2  -2  -5   35.40    6.30
   2  -2   6   13.60    2.76
  -2  -2  -6   13.20    3.10
   2   2   6   14.85    3.41
   2   2  -6   13.40    2.75
   2   2  -6   20.74    3.72
  -2  -2   6   16.86    3.04
  -2  -2   6   20.31    3.73
  -2   2   6   14.66    2.75
   2  -2  -6   12.74    2.74
  -2   2  -6   15.79    3.26
  -2  -2  -6   13.28    3.25
   2   2   6   15.16    3.24
   2   2  -7    7.03    2.05
   2   2  -7    6.45    1.97
  -2  -2   7    4.58    1.85
  -2   2   7    5.16    1.63
   2  -2   7    5.46    1.91
  -2  -2  -7    4.62    2.20
  -2  -2   7   10.12    2.30
   2  -2  -7    5.56    1.92
  -2   2  -7    8.00    2.29
  -2  -2  -7    6.42    2.60
   2   2   7    9.00    2.54
   2   2   7    3.91    3.12
  -2  -2   8  794.13   76.68
  -2  -2   8  789.66   83.85
   2  -2  -8  833.85   76.66
   2  -2   8  896.24   76.74
  -2  -2  -8  883.88   76.82
   2   2  -8  878.92   89.82
   2   2  -8  886.94  152.13
  -2   2   8  901.99   89.74
  -2   2  -8  999.04   89.81
  -2  -2  -8  946.62  152.20
   2   2   8  880.22   89.80
   2   2   8 1054.16  152.26
  -2  -2   9 1019.79  100.68
   2  -2  -9  941.91   91.89
   2  -2   9 1008.07   92.02
  -2   2  -9 1213.71   92.10
  -2  -2  -9  947.63  100.85
   2   2   9 1081.43   92.06
   2   2  -9 1020.34  107.65
   2   2  -9 1117.50  182.69
  -2  -2   9 1136.03  107.69
  -2   2   9 1071.56  107.59
  -2  -2  -9 1207.88  107.76
   2   2   9 1124.37  182.77
   2  -2  10  657.27   63.64
  -2  -2 -10  355.53   69.40
   2   2  10  775.59   63.71
   2   2  10  839.96   69.79
   2   2 -10  776.91   74.38
   2   2 -10  756.04  125.74
  -2  -2  10  753.20   74.42
  -2  -2  10  863.33  125.77
  -2   2  10  741.68   74.29
   2  -2 -10  769.36   74.41
  -2   2 -10  785.96   74.43
  -2  -2 -10  766.33   74.50
   2  -2  11  212.45   19.29
  -2   2 -11  213.35   19.22
  -2  -2 -11  138.07   20.76
   2   2  11  213.13   19.23
   2   2  11  209.88   20.88
   2   2 -11  210.62   22.21
   2   2 -11  187.12   36.44
  -2  -2  11  212.36   22.28
  -2  -2  11  274.80   36.55
  -2   2  11  225.50   22.18
  -2   2  11  227.33   36.38
   2  -2 -11  203.98   22.24
  -2  -2 -11  183.20   22.33
   2   2 -12   48.42    6.39
  -2   2  12   46.89    5.94
   2  -2  12   46.56    6.09
  -2   2 -12   50.77    6.04
  -2  -2 -12   66.42    6.40
   2   2 -12   50.01    6.83
  -2  -2  12   49.01    6.90
  -2  -2  12   73.83   10.14
  -2   2  12   31.81    9.94
   2  -2 -12   46.52    6.77
  -2  -2 -12   66.83   10.32
   2   2  12   46.75    6.90
   2   2  12   58.90   10.20
   2   2 -13  279.79   27.41
  -2  -2  13  284.94   25.28
   2  -2 -13  258.54   25.14
  -2   2 -13  264.17   25.26
  -2  -2 -13  306.86   25.45
   2   2  13  269.42   25.27
   2   2  13  262.92   27.50
   2   2 -13  294.41   29.23
  -2  -2  13  273.36   48.39
  -2   2  13  280.44   29.19
  -2   2  13  286.79   48.41
   2  -2  13  284.94   29.28
  -2  -2 -13  286.85   48.44
   2   2 -14   84.14    8.52
  -2  -2  14   78.55    8.67
  -2  -2  14   70.81    9.02
  -2   2  14   76.55    9.18
   2  -2  14   83.30    8.63
  -2  -2 -14   72.59    9.06
   2   2 -14   74.85   14.99
  -2   2  14   81.68    9.67
   2  -2 -14   76.91    9.68
  -2   2 -14   84.28    9.84
  -2  -2 -14   88.90   10.10
   2   2  14   86.31    9.88
   2   2  14   98.16   15.24
   2   2 -15   32.08    5.19
  -2  -2  15   36.83    5.06
  -2   2  15   29.32    5.25
   2  -2  15   40.75    4.99
  -2   2 -15   37.17    5.02
  -2  -2 -15   42.00    5.38
  -2  -2 -15   36.38    5.33
   2   2  15   31.59    4.97
   2   2 -15   38.08    5.47
  -2  -2  15   44.81    5.76
  -2   2  15   38.18    5.44
   2  -2 -15   30.08    5.42
   2   2  15   42.01    8.14
  -2  -2  16  251.29   23.21
   2  -2 -16  227.70   23.02
  -2   2 -16  261.68   23.13
  -2  -2 -16  258.15   23.26
   2   2  16  246.08   23.08
   2   2 -16  243.17   26.66
   2   2 -16  245.20   44.02
  -2   2  16  252.72   26.71
  -2   2  16  302.33   44.09
   2  -2  16  232.19   26.68
  -2  -2 -16  254.80   44.03
   2   2  16  268.56   44.14
   2   2 -17   52.78    5.63
   2   2 -17   48.82    6.14
  -2   2  17   48.27    5.57
  -2   2  17   37.32    5.99
   2  -2  17   41.91    5.61
  -2  -2 -17   45.46    6.00
   2   2  17   39.14    5.42
  -2  -2  17   38.21    6.34
   2  -2 -17   40.62    6.20
  -2   2 -17   32.86    6.11
  -2  -2 -17   46.17    6.62
   2   2  17   41.14    9.14
   2   2 -18  180.31   16.75
   2   2 -18  175.65   18.15
  -2  -2  18  180.00   16.79
   2  -2 -18  172.21   16.75
   2  -2  18  175.86   16.77
  -2  -2 -18  187.72   16.95
  -2  -2 -18  175.05   18.04
   2   2  18  175.65   16.75
   2   2  18  169.55   18.28
  -2   2  18  164.22   19.17
  -2   2  18  180.34   31.04
  -2   2 -18  175.02   19.14
   2   2 -19    8.81    3.55
  -2  -2  19    1.35    2.86
  -2   2  19    3.88    3.31
  -2   2 -19    3.51    2.71
  -2  -2 -19    2.64    3.38
  -2  -2 -19    7.79    3.32
   2   2  19   -0.08    2.87
   2   2 -19   10.85    3.11
  -2   2  19    5.37    3.11
   2  -2 -19    1.50    3.53
   2  -2  19   10.48    3.30
   2   2  19   14.19    4.44
   2   2 -20  653.97   63.61
  -2   2  20  717.00   58.25
  -2   2  20  653.48   63.51
  -2   2 -20  607.20   58.06
   2   2  20  559.70   58.20
   2   2  20  712.24   63.79
   2   2 -20  705.52   67.78
  -2  -2  20  663.26   67.81
   2  -2 -20  681.94   67.82
   2  -2  20  681.24   67.81
  -2  -2 -20  710.14   67.87
  -2  -2 -20  672.93  114.19
   2   2 -21 1063.64  101.20
   2   2 -21 1100.26  110.95
  -2  -2  21 1398.18  101.54
   2   2  21 1071.53  101.25
   2   2  21 1147.65  111.07
  -2   2  21 1417.02  118.54
  -2   2  21 1131.69  200.68
   2  -2 -21 1184.14  118.47
   2  -2  21 1163.00  118.39
  -2   2 -21 1151.59  118.30
  -2  -2 -21 1176.03  118.41
  -2  -2 -21 1146.13  200.74
   2   2 -22  176.62   16.40
  -2  -2  22  167.02   16.70
  -2   2  22  185.75   16.85
  -2   2  22  158.31   17.78
  -2   2 -22  152.20   16.36
   2   2 -22  165.58   30.32
   2  -2 -22  177.10   19.35
   2  -2  22  153.90   18.87
  -2   2 -22  223.89   30.41
  -2  -2 -22  162.66   18.97
  -2  -2 -22  183.51   30.25
   2   2  22  166.13   18.75
   2   2  22  144.33   30.36
   2   2 -23   56.82    8.52
  -2   2  23   79.14    8.41
  -2   2  23   69.47    8.62
   2  -2 -23   70.22    8.80
   2  -2  23   74.40    8.04
  -2   2 -23   60.62    7.74
  -2   2 -23   66.44    8.79
  -2  -2 -23   59.76    8.08
   2   2  23   61.33    7.66
   2   2 -23   60.64    8.49
  -2  -2  23   64.79    9.29
  -2  -2 -23   61.73    9.07
   2   2  23   74.83   13.17
   2   2 -24   37.69    5.42
   2   2 -24   39.80    6.52
  -2  -2  24   38.12    6.27
   2  -2 -24   35.73    7.09
   2  -2  24   38.28    5.83
  -2   2 -24   33.37    5.68
  -2   2 -24   42.28    6.61
  -2  -2 -24   38.12    6.18
  -2  -2 -24   33.89    5.94
   2   2  24   54.20    6.03
  -2   2  24   50.99    7.27
  -2   2  24   34.76    8.91
   2   2  24   38.66    9.00
  -2  -2  25  159.83   15.09
  -2   2  25  185.39   15.30
  -2   2  25  100.60   15.71
   2  -2  25  127.42   14.69
  -2   2 -25  110.60   15.96
  -2  -2 -25  155.50   15.00
  -2  -2 -25  131.29   15.64
   2   2 -25  133.46   16.54
   2   2 -25  175.68   26.69
   2  -2 -25  159.99   17.54
  -2   2 -25  155.89   16.73
   2   2  25  179.91   16.91
   2   2  25  145.66   26.66
   2   2 -26    3.50    2.79
   2   2 -26   -0.19    4.25
  -2  -2  26    7.23    4.09
  -2   2  26    4.67    4.40
   2  -2 -26    9.87    5.57
  -2  -2 -26    8.24    3.96
   2   2  26    9.62    4.12
  -2   2  26    7.92    5.12
   2  -2  26    8.81    4.54
  -2   2 -26    4.64    3.91
  -2   2 -26    6.00    4.31
   2   2  26    3.60    4.97
  -2   2  27   12.91    4.71
   2  -2  27    9.39    4.29
  -2   2 -27    5.41    3.54
   2   2  27   10.97    4.69
   2   2 -27   15.47    7.36
   2   2 -27   13.77    6.73
  -2  -2  27    5.57    4.30
  -2   2  27    8.67    6.20
   2  -2 -27    9.02    6.79
  -2   2 -27    0.49    4.45
  -2  -2 -27    5.20    4.84
   2   2  27   12.55    4.72
   2   2 -28   49.69    8.01
   2   2 -28   39.86    7.77
  -2  -2  28   36.85    6.92
  -2   2  28   38.37    6.78
   2  -2 -28   32.61    7.55
   2  -2  28   42.03    6.54
  -2   2 -28   34.67    5.86
  -2   2 -28   26.68    6.06
  -2  -2 -28   35.63    6.32
   2   2  28   42.16    6.05
   2   2  28   28.31    6.66
  -2   2  28   54.39    9.84
   2   2 -29    1.84    6.21
  -2  -2  29    2.56    4.78
  -2   2  29    5.52    5.67
   2   2 -29   -0.99    7.55
  -2   2  29    7.10    5.79
   2  -2 -29   11.29    5.72
   2  -2  29    0.58    4.63
  -2   2 -29    5.94    4.48
  -2   2 -29    0.07    3.94
  -2  -2 -29   -4.08    4.70
   2   2  29    3.37    4.06
   2   2  29    4.26    5.06
  -2  -2  30   -0.99    4.86
  -2   2  30   -0.89    4.67
  -2   2  30    0.00    6.01
   2  -2 -30    2.50    5.28
   2  -2  30    5.05    3.84
  -2   2 -30   -0.32    4.25
  -2   2 -30   -0.35    4.16
  -2  -2 -30    0.00    3.99
   2   2  30    4.91    3.50
   2   2  30    0.17    4.46
   2   2 -30    5.79    5.99
   2   2 -30   13.66    7.15
   3   2   0   -0.04    1.29
   3  -2   0    1.70    1.72
  -3   2   0    1.05    1.96
  -3  -2   0   -0.46    1.39
   3  -2   0    1.83    2.09
   3  -2   1    3.29    2.20
   3   2   1    4.29    2.02
   3   2  -1    6.64    1.90
  -3  -2   1    2.23    1.81
  -3  -2   1    3.49    1.41
  -3   2   1    5.13    1.82
  -3   2  -1    2.45    2.35
  -3  -2  -1    4.47    2.84
   3   2   1    5.50    2.41
   3   2  -2  794.18   66.78
  -3  -2   2  826.14   66.85
  -3   2   2  746.34   66.69
  -3   2  -2  753.28   66.81
  -3  -2  -2  841.13   73.30
   3   2   2  831.10   66.91
  -3  -2   2  797.43  132.11
  -3   2   2  757.71   78.02
  -3   2   2  713.87  132.11
  -3   2   2  773.41  132.07
   3  -2   2  723.94   78.10
   3   2   2  762.89   78.21
   3   2  -3 5256.46  430.42
  -3   2   3 5065.00  430.34
  -3   2   3 5041.29  430.35
   3   2   3 5131.92  430.55
   3   2   3 5533.15  430.55
  -3  -2   3 4938.39  504.96
  -3  -2   3 4666.90  862.46
  -3   2   3 4898.04  862.49
   3  -2   3 5204.49  505.04
  -3   2  -3 5172.19  505.01
   3   2  -4  224.03   21.38
  -3   2   4  228.69   21.36
   3  -2   4  225.91   21.49
  -3  -2  -4  223.30   23.23
   3   2   4  239.98   21.56
   3   2   4  254.05   21.59
   3   2  -4  209.33   40.93
  -3  -2   4  224.85   24.82
  -3  -2   4  288.66   40.91
  -3   2   4  233.70   24.76
  -3   2   4  239.31   40.97
  -3   2  -4  245.83   24.89
   3  -2   5   81.01    7.73
   3   2   5   75.39    7.71
   3   2   5   70.87    7.77
   3   2  -5   71.25    8.62
   3   2  -5   72.28   13.16
  -3  -2   5   64.99    8.65
  -3  -2   5   74.33   13.06
  -3   2   5   71.84    8.50
  -3   2   5   77.17    8.56
  -3   2   5   68.42   13.15
  -3   2  -5   65.96    8.67
  -3  -2  -5   69.88   13.40
  -3  -2   6  265.05   25.66
  -3   2   6  283.51   25.54
   3  -2   6  295.62   25.76
  -3   2  -6  282.86   25.68
  -3  -2  -6  306.65   28.01
   3   2   6  331.69   25.88
   3   2   6  270.70   25.72
   3   2   6  250.43   27.85
   3   2  -6  317.62   29.90
   3   2  -6  268.71   49.38
  -3   2   6  291.75   29.75
  -3   2   6  274.42   49.43
   3   2  -7  103.31    9.43
  -3   2   7  110.37    9.28
  -3  -2  -7   85.75    9.42
  -3  -2  -7   99.72   10.06
   3   2   7   92.78    9.45
   3   2   7  103.21   10.19
   3   2  -7  100.33   16.71
  -3  -2   7  100.53   10.79
  -3   2   7   97.76   10.60
  -3   2   7   95.06   16.67
   3  -2   7  103.42   10.84
   3   2  -8   48.40    6.36
  -3   2   8   47.93    6.50
   3   2   8   63.88    7.23
   3   2  -8   51.91   10.76
  -3  -2   8   62.35    7.37
  -3   2   8   55.10    7.14
  -3   2   8   58.44    7.19
   3  -2   8   56.96    7.37
  -3   2  -8   67.01    7.49
  -3  -2  -8   58.10    7.37
  -3  -2  -8   63.04   10.95
   3   2   8   55.57    7.41
   3   2  -9  910.08   97.15
  -3   2   9  961.17   97.12
  -3  -2  -9  955.65   88.90
  -3  -2  -9  956.81   97.40
   3   2   9 1116.33   97.56
   3   2  -9 1210.35  104.04
  -3  -2   9 1006.60  103.97
  -3   2   9 1085.79  103.93
   3  -2  -9  937.93  103.88
   3  -2   9 1179.10  104.04
  -3   2  -9  973.46  103.94
   3   2   9 1138.59  104.00
   3   2 -10  131.18   11.15
  -3  -2  10  103.11   11.06
  -3   2  10   96.89   11.54
   3  -2 -10  105.13   10.90
   3  -2  10  109.23   11.09
  -3   2 -10  101.85   10.97
  -3  -2 -10  133.59   11.98
   3   2  10  110.46   11.34
   3   2  10  105.62   12.01
   3   2 -10   98.97   19.86
  -3   2  10  125.77   12.52
  -3  -2 -10  111.69   12.76
  -3   2  11    3.15    1.86
   3  -2 -11    2.00    1.98
   3  -2  11    4.33    2.33
  -3  -2 -11    2.77    2.12
   3   2  11    0.18    1.91
   3   2 -11    6.20    2.61
   3   2 -11    1.08    2.12
  -3  -2  11    4.48    2.52
  -3   2  11    1.72    2.15
  -3   2 -11    2.18    2.56
  -3  -2 -11    1.30    3.22
   3   2  11    4.24    3.48
   3   2 -12   61.58    7.83
  -3  -2  12   77.09    8.03
  -3   2  12   70.73    8.20
   3  -2  12   73.75    8.04
  -3  -2 -12   77.18    8.24
  -3  -2 -12   71.05    8.50
   3   2  12   70.94    7.92
   3   2  12   72.64    8.73
   3   2 -12   65.78   13.62
  -3   2  12   85.82    9.02
   3  -2 -12   67.24    8.98
  -3   2 -12   86.85    9.10
   3   2 -13    2.03    2.18
  -3  -2  13    3.80    2.31
  -3   2  13    1.34    2.07
   3  -2 -13    0.06    2.09
   3  -2  13    1.25    2.34
  -3   2 -13    1.28    2.41
  -3  -2 -13    4.14    2.30
   3   2  13    5.64    3.09
   3   2 -13   -0.30    2.56
  -3   2  13    0.80    2.34
  -3  -2 -13   -2.68    3.33
   3   2  13   -0.51    2.97
  -3  -2  14   18.25    3.40
  -3   2  14   10.35    3.08
   3  -2 -14   11.60    3.15
   3  -2  14   15.10    3.36
  -3   2 -14   10.37    3.28
  -3  -2 -14   14.67    3.75
  -3  -2 -14   10.33    3.10
   3   2  14   13.19    3.43
   3   2 -14   16.94    3.67
   3   2 -14   12.06    4.11
  -3   2  14   13.37    3.40
   3   2  14   27.74    4.86
   3   2 -15  607.29   60.32
  -3  -2  15  678.30   55.39
  -3   2  15  686.15   55.29
  -3   2  15  576.31   60.26
   3  -2  15  705.00   55.42
  -3   2 -15  697.53   55.42
  -3  -2 -15  647.32   55.40
   3   2 -15  573.35   64.39
   3  -2 -15  518.99   64.38
  -3  -2 -15  646.96  108.53
   3   2  15  724.05   64.47
   3   2  15  550.26  108.51
   3   2 -16 1005.13   94.83
  -3  -2  16 1089.89   94.89
  -3   2  16 1101.58  103.86
  -3  -2 -16 1163.58   95.00
  -3  -2 -16 1100.57  103.96
   3   2  16 1112.12   94.93
   3   2  16 1151.47  103.96
   3   2 -16 1207.57  187.97
  -3   2  16 1086.48  110.87
   3  -2 -16 1064.90  110.89
   3  -2  16 1131.21  110.91
  -3   2 -16 1043.07  110.86
   3   2 -17   43.60    5.95
   3   2 -17   43.12    6.33
  -3  -2  17   41.58    5.94
  -3   2  17   45.67    6.42
   3  -2 -17   44.26    6.14
   3  -2  17   54.31    6.07
  -3  -2 -17   44.27    6.29
  -3  -2 -17   43.05    6.39
   3   2  17   55.66    6.18
   3   2  17   36.89    6.42
  -3   2  17   47.52    6.61
  -3   2 -17   48.81    6.68
   3   2 -18   -2.42    2.79
   3   2 -18    3.09    3.12
  -3   2  18    0.27    2.40
  -3   2  18    2.23    3.13
   3  -2  18    1.01    2.55
  -3  -2  18   -0.79    3.01
   3  -2 -18   -3.33    4.65
  -3   2 -18    0.03    2.95
  -3  -2 -18   -5.82    3.72
  -3  -2 -18   -2.11    3.33
   3   2  18   -0.91    3.11
   3   2  18   -4.08    3.81
   3   2 -19  136.28   14.56
  -3  -2  19  126.98   13.53
  -3   2  19  160.27   13.85
  -3   2  19  116.01   14.68
   3  -2  19  145.36   13.57
  -3   2 -19  131.39   13.53
  -3  -2 -19  151.12   13.82
  -3  -2 -19  130.27   14.42
   3   2  19  130.26   14.60
   3   2 -19  133.14   15.40
   3  -2 -19  141.28   15.84
   3   2  19  127.54   15.26
   3   2 -20   26.07    4.03
   3   2 -20   13.03    6.24
  -3  -2  20   15.54    4.13
  -3   2  20   20.84    4.97
  -3   2  20   22.72    5.33
   3  -2 -20   22.65    5.21
  -3   2 -20   20.74    4.17
  -3  -2 -20   23.40    4.54
   3   2  20   19.83    4.77
   3  -2  20   23.52    4.67
  -3  -2 -20   16.16    5.14
   3   2  20   18.61    4.15
   3   2 -21  156.20   14.97
  -3   2  21  162.70   16.39
  -3   2 -21  132.19   14.93
  -3  -2 -21  155.34   15.22
  -3  -2 -21  152.13   16.20
   3   2  21  148.78   16.23
   3   2 -21  165.48   27.66
  -3  -2  21  150.00   17.14
  -3   2  21  155.01   17.40
   3  -2 -21  148.41   17.58
   3  -2  21  148.90   17.09
   3   2  21  150.12   16.95
   3   2 -22  321.94   27.27
  -3  -2  22  264.13   27.13
  -3   2  22  314.33   29.84
  -3   2 -22  296.56   29.47
  -3  -2 -22  282.90   27.34
  -3  -2 -22  283.07   29.45
   3   2 -22  282.57   51.89
  -3   2  22  302.65   31.51
   3  -2 -22  299.61   31.72
   3  -2  22  289.23   31.33
  -3   2 -22  284.75   31.34
   3   2  22  377.41   31.51
   3   2  22  260.57   51.62
   3   2 -23   18.11    3.66
   3   2 -23   12.45    6.65
  -3   2  23   12.80    4.75
  -3   2  23   14.67    6.18
   3  -2 -23   17.52    5.32
  -3   2 -23   11.76    3.91
  -3   2 -23   18.20    4.97
  -3  -2 -23   14.54    4.49
  -3  -2 -23   13.03    3.69
   3   2  23   15.98    4.00
  -3  -2  23   11.35    4.41
   3  -2  23   12.14    4.40
   3   2  23   14.85    5.55
  -3  -2  24   27.73    4.76
  -3   2  24   30.97    5.76
  -3   2  24   28.02    7.11
   3  -2 -24   12.86    5.90
  -3   2 -24   26.59    4.80
  -3   2 -24   25.23    5.69
  -3  -2 -24   23.29    4.89
   3   2  24   29.86    4.75
   3   2  24   18.73    5.43
   3   2 -24   22.68    5.03
   3   2 -24   17.91    8.76
   3  -2  24   22.61    5.23
  -3  -2 -24   20.30    5.89
   3   2 -25    6.55    6.89
  -3   2  25   22.29    6.77
   3  -2 -25   14.59    5.47
  -3   2 -25    5.17    3.65
   3   2  25   11.87    5.04
   3   2  25    9.92    4.58
   3   2 -25   14.18    4.26
  -3  -2  25    9.87    4.25
  -3   2  25   19.23    5.93
   3  -2  25    1.55    4.22
  -3   2 -25    2.41    4.63
  -3  -2 -25   -0.26    4.86
  -3  -2 -25    6.28    4.00
   3   2 -26    9.93    3.94
  -3  -2  26    4.27    3.53
   3  -2 -26    5.98    5.39
  -3   2 -26   -0.68    3.49
  -3  -2 -26    1.20    3.91
   3   2  26    1.92    4.29
   3   2 -26   11.97    7.88
  -3   2  26    1.47    5.82
  -3   2  26   -0.16    6.52
   3  -2  26   10.37    4.19
  -3   2 -26    4.54    4.39
  -3  -2 -26    6.97    3.61
   3   2  26    6.19    5.69
   3   2 -27    4.41    3.87
   3   2 -27   -0.45    5.04
  -3   2  27    2.36    4.79
   3  -2  27    1.60    4.12
  -3   2 -27    4.53    3.62
  -3   2 -27   -2.13    3.77
  -3  -2 -27    9.37    4.33
   3   2  27    5.95    4.50
  -3  -2  27    7.65    4.22
  -3   2  27   11.13    5.31
   3  -2 -27    9.67    6.44
   3   2  27   10.45    5.47
  -3  -2  28   -2.95    3.79
   3  -2  28    0.16    4.03
  -3   2 -28    1.42    3.44
  -3   2 -28   -0.83    3.61
  -3  -2 -28    1.66    4.14
   3   2  28    4.70    4.35
   3   2 -28    1.11    4.42
   3   2 -28   -7.80    5.72
  -3   2  28    5.33    4.21
  -3   2  28    2.84    5.19
   3  -2 -28    0.53    6.28
   3   2  28    9.80    4.87
   3   2 -29   10.69    4.43
  -3  -2  29    5.80    4.23
   3  -2 -29    6.48    5.99
   3  -2  29    9.94    4.64
  -3   2  29   25.85    6.18
  -3  -2 -29    1.81    5.32
   3   2  29   12.61    5.50
   3   2  29   11.35    5.56
   4   2   0   80.25    8.42
  -4  -2   0   87.32    8.40
   4  -2   0   72.25    8.67
   4  -2   0   86.22    8.63
  -4   2   0   79.87    9.17
  -4  -2   1  189.04   18.13
   4  -2   1  205.56   18.30
  -4   2  -1  194.65   19.58
   4   2   1  184.39   18.18
   4   2   1  204.00   18.21
   4   2  -1  200.90   20.95
  -4   2   1  202.82   20.90
  -4   2   1  195.82   20.87
   4  -2   1  181.99   20.96
  -4  -2  -1  200.19   34.25
  -4   2   2  448.57   40.67
   4  -2   2  455.16   40.77
  -4   2  -2  451.08   44.35
   4   2  -2  456.11   47.48
  -4  -2   2  465.97   47.39
  -4   2   2  457.34   47.39
  -4   2  -2  501.15   47.51
  -4  -2  -2  489.32   79.68
   4   2   2  470.72   47.54
   4   2   2  450.18   47.56
   4   2  -3  904.01   77.70
   4  -2   3  891.92   77.85
  -4   2  -3  891.53   77.74
   4   2   3  952.66   77.83
  -4  -2   3  865.77   90.88
  -4   2   3  812.55   90.74
  -4   2   3  994.59   90.88
  -4  -2  -3  952.69  153.89
   4   2   3  875.29   90.90
   4   2  -4  809.22   70.35
  -4  -2   4  823.19   70.43
  -4   2   4  776.91   70.27
   4  -2   4  811.76   70.44
  -4   2  -4  782.85   70.43
   4   2   4  779.56   70.39
  -4   2   4  865.77   82.19
  -4  -2  -4  901.50  139.12
   4   2   4  797.52   82.27
   4   2  -5  303.87   25.22
  -4  -2   5  284.73   25.17
  -4   2   5  225.20   25.04
  -4   2  -5  277.82   25.23
   4   2   5  299.67   25.31
   4   2   5  303.01   25.34
  -4   2   5  320.71   29.23
  -4   2   5  228.46   48.12
   4  -2   5  291.46   29.26
  -4  -2  -5  254.04   48.35
   4   2  -6   -0.18    2.25
  -4  -2   6    2.01    2.02
   4  -2   6    1.82    1.87
  -4   2  -6    2.07    2.15
   4   2   6    0.07    2.38
   4   2   6    4.60    2.00
   4   2  -6    1.52    1.67
  -4   2   6    3.33    2.11
  -4   2   6    1.26    2.15
  -4   2   6    3.19    1.61
  -4  -2  -6   -0.67    2.68
  -4   2   7   77.07    7.72
  -4   2   7   81.20    7.76
  -4   2  -7   67.82    7.85
  -4  -2  -7   60.75    8.20
   4   2  -7   70.60    8.87
   4   2  -7   69.21   13.24
  -4  -2   7   73.42    8.92
  -4   2   7   75.49   13.23
   4  -2   7   69.76    8.82
   4   2   7   82.68    9.03
   4   2   7   68.72    8.85
   4   2  -8   34.34    5.01
   4  -2   8   40.85    5.10
   4   2   8   38.63    5.05
   4   2   8   36.87    5.37
   4   2  -8   37.74    7.81
  -4  -2   8   38.13    5.78
  -4   2   8   38.20    5.61
  -4   2   8   38.86    5.62
  -4   2   8   36.48    7.75
  -4   2  -8   43.94    5.98
  -4  -2  -8   58.19    8.16
   4   2   8   32.99    5.92
   4   2  -9   83.37    8.77
  -4   2   9   83.91    8.66
  -4   2  -9   71.29    8.73
  -4  -2  -9   77.67    9.35
   4   2   9   86.27    8.78
   4   2   9   77.03    8.80
   4   2   9   83.24    9.46
   4   2  -9   87.35   15.14
  -4  -2   9   79.94    9.93
  -4   2   9   86.89    9.80
  -4   2   9   85.29   15.03
   4  -2   9   84.83    9.94
   4   2 -10  273.33   23.89
  -4  -2  10  256.07   23.84
  -4   2  10  270.64   23.70
  -4   2  10  255.52   25.63
   4  -2  10  252.42   23.82
  -4  -2 -10  268.91   24.06
  -4  -2 -10  224.25   25.68
   4   2  10  228.48   23.74
   4   2  10  279.79   26.00
   4   2 -10  247.19   45.29
  -4   2  10  285.48   27.50
  -4   2 -10  290.46   27.59
   4   2 -11   35.82    5.06
   4   2 -11   32.83    5.21
  -4   2  11   41.59    4.86
  -4   2  11   38.34    4.95
  -4   2  11   40.27    5.15
   4  -2  11   35.88    4.86
  -4  -2 -11   36.17    5.66
  -4  -2 -11   41.24    5.21
  -4  -2  11   34.55    5.64
  -4   2 -11   38.00    5.79
   4   2  11   30.85    5.98
   4   2  11   31.87    8.27
   4   2 -12    3.86    2.44
  -4  -2  12    0.28    2.42
   4  -2  12    4.54    3.22
  -4   2 -12    0.30    2.71
  -4  -2 -12    3.00    3.72
  -4  -2 -12    5.01    2.41
   4   2 -12    4.40    3.18
  -4   2  12    3.95    2.69
  -4   2  12   -0.53    2.61
  -4   2  12    5.23    2.92
   4   2  12   -3.34    4.29
   4   2  12    2.47    4.02
   4   2 -13   19.46    3.79
   4  -2 -13   19.71    4.36
   4  -2  13   14.21    4.10
  -4   2 -13   14.11    3.70
  -4  -2 -13   27.21    3.78
   4   2  13   13.41    3.29
   4   2  13   18.46    4.33
   4   2 -13   16.21    3.94
  -4  -2  13   16.80    4.02
  -4   2  13   16.70    3.95
  -4   2  13   16.50    4.85
  -4  -2 -13   14.48    4.53
   4   2 -14  106.98   11.20
   4  -2 -14  118.25   10.80
   4  -2  14   97.04   10.55
   4   2 -14  101.51   11.87
  -4  -2  14   96.64   11.87
  -4   2  14   92.64   11.70
  -4   2  14   94.05   18.46
  -4   2 -14  105.93   11.92
  -4  -2 -14   88.86   12.05
  -4  -2 -14  102.77   18.35
   4   2  14   97.70   11.81
   4   2  14  110.75   18.49
   4   2 -15  365.57   33.96
  -4  -2  15  384.24   33.97
  -4   2  15  364.04   34.09
  -4   2 -15  371.95   33.86
  -4  -2 -15  387.21   34.07
  -4  -2 -15  382.86   36.93
   4   2  15  395.55   34.00
   4   2  15  362.65   37.06
   4   2 -15  364.72   65.49
  -4   2  15  354.87   65.53
   4  -2 -15  415.13   39.54
   4  -2  15  405.35   39.45
   4   2 -16   -2.10    2.80
   4   2 -16    6.22    4.86
  -4  -2  16    2.53    2.73
  -4   2  16    0.96    2.56
   4  -2 -16    4.38    4.42
  -4   2 -16    0.63    2.57
  -4  -2 -16    1.98    3.45
  -4   2  16    3.41    3.58
   4  -2  16    1.94    3.26
  -4  -2 -16    0.09    3.33
   4   2  16    0.22    3.47
   4   2  16    3.38    4.03
  -4  -2  17  291.69   25.34
  -4   2  17  271.50   27.43
   4  -2  17  280.46   25.31
  -4  -2 -17  280.17   25.41
  -4  -2 -17  269.00   27.39
   4   2  17  248.24   25.08
   4   2 -17  264.83   29.13
   4   2 -17  278.78   48.09
  -4   2  17  284.32   29.11
   4  -2 -17  299.87   29.48
  -4   2 -17  283.15   29.10
   4   2  17  254.17   47.94
  -4  -2  18   27.13    4.48
  -4   2  18   24.84    4.68
  -4  -2 -18   24.14    4.80
  -4  -2 -18   29.46    4.78
   4   2  18   17.74    3.94
   4   2 -18   19.37    4.81
   4   2 -18   15.86    7.57
  -4   2  18   30.75    6.32
   4  -2 -18   17.10    6.64
   4  -2  18   22.95    4.86
  -4   2 -18   26.05    4.82
   4   2  18   17.87    6.23
   4   2 -19    2.05    2.95
  -4   2  19    0.32    3.58
  -4   2  19    0.00    3.62
   4  -2  19   -1.25    2.94
  -4   2 -19    4.68    3.09
   4   2  19    3.99    3.76
   4   2 -19    4.52    6.22
  -4  -2  19    5.58    3.55
   4  -2 -19    7.79    5.96
  -4  -2 -19    6.77    4.26
  -4  -2 -19    2.84    3.81
   4   2  19    3.82    3.30
   4  -2  20   32.72    7.54
  -4   2 -20   82.04    8.07
  -4  -2 -20   70.06    8.27
   4   2  20   46.73    8.40
   4   2 -20   75.83    8.86
   4   2 -20   69.41   13.95
  -4  -2  20   63.38    8.84
  -4   2  20   60.06    9.17
  -4   2  20   79.76   13.11
   4  -2 -20   76.60   10.33
  -4  -2 -20   61.85   12.79
   4   2  20   75.10    8.88
   4   2 -21  120.49   12.16
   4   2 -21  112.07   13.98
  -4  -2  21  115.65   12.17
  -4   2  21  115.61   13.23
   4  -2 -21  120.20   13.08
  -4   2  21  133.51   14.06
   4  -2  21  101.97   13.66
  -4   2 -21  123.05   13.80
  -4  -2 -21  116.55   14.00
  -4  -2 -21  114.37   21.31
   4   2  21  126.56   13.71
   4   2  21  101.00   21.30
   4   2 -22   13.56    3.93
   4   2 -22   12.69    6.73
  -4  -2  22   14.37    4.09
  -4   2 -22   19.36    4.17
  -4  -2 -22    9.09    4.38
   4   2  22    2.42    4.45
  -4   2  22   18.23    5.92
  -4   2  22   15.61    5.65
   4  -2 -22   14.62    7.06
   4  -2  22   25.82    4.61
  -4   2 -22   13.41    4.76
  -4  -2 -22   17.21    4.69
   4   2  22   13.10    3.89
   4   2 -23    6.93    3.52
   4  -2 -23    1.44    6.21
   4   2  23    6.90    4.23
   4   2 -23    9.34    7.71
  -4  -2  23    2.93    4.04
  -4   2  23    4.88    5.73
  -4   2  23   -2.07    5.29
   4  -2  23    7.84    4.08
  -4   2 -23   10.56    4.11
  -4   2 -23   16.32    5.33
  -4  -2 -23    7.89    4.58
  -4  -2 -23    6.82    3.70
   4   2  23    3.47    4.79
   4   2 -24    7.03    7.07
  -4  -2  24    4.43    3.51
  -4   2  24    1.51    4.95
  -4   2 -24    7.90    3.56
   4   2 -24    2.42    3.26
  -4   2  24    8.18    5.66
   4  -2 -24    5.17    7.20
   4  -2  24    7.86    5.29
  -4   2 -24   -5.41    6.47
  -4  -2 -24   -2.23    4.65
  -4  -2 -24    8.38    4.49
   4   2  24    8.74    6.42
   4   2  24    3.05    4.66
  -4  -2  25    7.57    3.83
  -4   2  25    9.46    5.28
  -4   2 -25   10.86    3.86
  -4   2 -25    5.92    3.99
  -4  -2 -25    9.18    4.27
  -4  -2 -25    8.95    3.56
   4   2 -25   12.75    3.66
   4   2 -25   -6.30    8.41
  -4   2  25   19.43    5.84
   4  -2 -25    5.48    7.73
   4  -2  25    3.41    4.26
   4   2  25   18.93    7.62
   4   2  25    5.81    5.09
   4   2 -26    5.14    3.19
   4   2 -26   10.18    7.67
  -4   2  26    7.36    4.76
  -4   2 -26    6.35    3.81
  -4   2 -26   17.48    4.41
  -4  -2 -26    5.88    4.44
  -4  -2 -26   13.29    3.68
   4   2  26   16.18    6.74
   4   2  26    7.76    4.45
  -4  -2  26    1.44    4.38
  -4   2  26    5.62    6.17
   4  -2 -26    4.65    6.53
   4  -2  26   12.97    4.42
   4   2 -27   10.10    3.66
  -4  -2  27   12.32    4.21
  -4   2  27   23.27    5.34
   4  -2 -27    9.53    6.13
  -4   2 -27   13.21    4.33
  -4   2 -27   14.35    4.69
  -4  -2 -27   20.24    4.99
   4   2  27   11.59    5.47
   4   2  27   13.15    7.23
   4   2 -27   10.86    6.68
   4  -2  27   15.99    5.50
  -5  -2   0    0.99    2.20
   5  -2   0    0.98    1.91
  -5  -2   0    0.81    2.19
   5  -2   0    1.67    3.74
  -5   2   0   -1.88    2.71
   5   2  -1   12.89    3.42
  -5  -2   1   17.12    3.54
  -5   2   1   25.38    3.54
  -5   2   1   24.00    3.45
   5  -2   1   11.36    3.39
  -5  -2  -1   20.03    3.88
   5   2   1   16.43    3.35
   5  -2   1   18.99    4.25
  -5   2  -1   19.98    5.01
   5   2   1   20.20    3.85
  -5  -2   2  352.89   32.86
  -5   2   2  339.83   32.86
  -5   2  -2  349.67   35.85
   5   2   2  338.14   32.99
   5   2  -2  306.43   38.21
  -5   2   2  412.82   38.31
   5  -2   2  353.72   38.27
  -5  -2  -2  359.08   63.71
   5   2   2  516.36   38.45
   5   2  -3 1947.49  166.75
  -5   2   3 1951.54  166.58
  -5   2   3 1986.13  166.67
   5   2   3 1957.14  166.70
   5   2   3 2075.97  166.75
  -5  -2   3 1835.46  195.13
   5  -2   3 1835.72  195.24
  -5   2  -3 1858.33  195.16
  -5   2  -3 1995.08  332.24
  -5  -2  -3 2154.69  332.32
  -5   2   4  156.89   15.26
  -5   2  -4  160.94   15.39
  -5  -2  -4  168.13   16.59
   5   2   4  167.12   15.39
   5   2   4  154.15   15.35
   5   2  -4  141.50   17.55
  -5  -2   4  168.16   17.62
  -5   2   4  157.24   17.46
   5  -2   4  169.63   17.59
  -5  -2   5   11.73    2.97
  -5   2   5   17.44    3.21
   5  -2   5   19.39    3.34
   5   2   5   13.97    3.09
   5   2  -5   16.59    3.63
  -5   2   5   10.26    3.57
  -5   2  -5    8.27    3.94
  -5  -2  -5   11.72    4.12
   5   2   5   13.05    3.40
  -5  -2   6  161.11   17.57
  -5   2   6  195.89   17.74
   5  -2   6  206.20   17.84
  -5   2  -6  180.07   17.77
  -5  -2  -6  201.95   19.13
   5   2   6  194.48   17.73
   5   2  -6  170.65   20.36
  -5   2   6  188.32   20.26
   5   2   6  198.50   20.45
  -5  -2   7   80.16    8.73
  -5   2   7   84.27    8.75
  -5   2   7   77.90    8.65
   5  -2   7   75.88    8.77
   5   2   7   82.28    8.87
   5   2  -7   81.44   10.12
  -5   2  -7   87.85   10.10
  -5  -2  -7   88.12   15.32
   5   2   7   83.93   10.00
   5   2  -8   31.83    4.79
  -5   2   8   26.36    4.23
   5  -2   8   24.44    4.34
  -5   2  -8   28.09    4.58
   5   2  -8   20.66    6.09
  -5  -2   8   37.35    5.60
  -5   2   8   35.42    5.12
  -5   2   8   23.52    6.09
  -5  -2  -8   36.79    6.93
   5   2   8   39.92    5.13
   5   2   8   26.72    4.89
   5   2  -9  354.49   31.74
  -5  -2   9  384.84   31.84
  -5   2   9  377.10   31.66
   5  -2   9  376.41   31.84
  -5   2  -9  342.57   31.67
  -5  -2  -9  303.22   34.29
   5   2   9  386.44   31.77
   5   2  -9  329.82   60.86
  -5   2   9  349.51   36.59
  -5   2   9  299.90   60.79
   5   2   9  385.56   36.86
  -5  -2  10   41.24    5.82
  -5   2  10   41.35    5.77
   5  -2  10   42.92    5.76
  -5   2 -10   51.11    5.88
  -5  -2 -10   29.28    5.68
   5   2  10   54.00    6.02
   5   2 -10   56.70    6.70
   5   2 -10   46.43    9.00
  -5   2  10   43.06    6.30
  -5   2  10   30.42    8.66
   5   2  10   43.51    6.59
  -5   2  11    9.23    4.17
   5   2  11    7.29    3.13
   5   2  11   13.01    3.75
   5   2 -11    9.83    3.75
   5   2 -11    9.08    3.95
  -5  -2  11   16.69    3.70
  -5   2  11   11.51    4.98
  -5   2  11    5.39    2.86
   5  -2  11    4.49    3.12
  -5   2 -11    5.29    3.77
  -5  -2 -11    7.68    3.48
   5   2  11    7.15    3.45
   5   2 -12   23.23    4.37
  -5   2  12   31.34    5.49
  -5   2  12   23.13    4.73
   5   2  12   24.31    4.12
   5   2  12   27.66    4.39
   5   2  12   22.51    4.94
   5   2 -12   19.07    5.96
  -5  -2  12   28.31    4.90
  -5   2  12   23.45    5.68
   5  -2  12   26.37    4.54
  -5   2 -12   21.56    5.01
  -5  -2 -12   26.57    5.88
  -5  -2  13    0.89    2.63
  -5   2  13    0.06    3.04
  -5   2  13    1.03    3.27
   5  -2  13   -3.01    3.42
  -5   2 -13    0.37    2.92
  -5  -2 -13    1.44    2.34
   5   2  13    2.54    2.27
   5   2  13   -0.94    4.02
   5   2  13    1.19    3.50
   5   2 -13   -0.53    3.10
   5   2 -13   -1.10    3.42
  -5   2  13    0.80    3.30
   5   2 -14   14.72    3.97
   5   2 -14   16.39    4.65
  -5   2  14   19.79    4.39
   5  -2  14   25.86    4.80
  -5  -2 -14   16.67    3.87
   5   2  14   29.23    5.28
  -5  -2  14   28.53    4.72
  -5   2  14   19.77    4.99
  -5   2  14   17.95    5.79
  -5   2 -14   17.32    4.85
   5   2  14   20.95    4.31
   5   2  14   20.20    6.34
  -5   2  15  281.91   25.17
  -5   2 -15  281.78   25.25
  -5  -2 -15  282.39   25.47
  -5  -2 -15  268.84   27.26
   5   2  15  279.09   27.55
   5   2 -15  271.44   28.97
   5   2 -15  245.09   47.64
  -5  -2  15  261.72   28.99
  -5   2  15  287.29   28.99
  -5   2  15  274.53   47.67
   5  -2  15  272.58   29.04
   5   2  15  277.32   28.96
  -5   2  16  534.70   48.19
   5  -2  16  535.85   48.32
  -5   2 -16  575.79   48.34
  -5  -2 -16  551.11   48.45
   5   2  16  553.45   48.24
   5   2 -16  591.86   56.16
   5   2 -16  564.21   94.15
  -5  -2  16  508.17   56.04
  -5   2  16  535.24   56.12
  -5   2  16  541.17   94.03
  -5  -2 -16  574.44   94.03
   5   2  16  513.39   94.13
   5   2 -17   48.89    8.09
  -5   2  17   45.16    6.76
  -5   2  17   38.63    7.42
  -5   2 -17   49.00    6.54
  -5  -2 -17   47.63    7.07
  -5  -2 -17   39.50    7.09
   5   2  17   37.98    6.36
   5   2 -17   62.10    7.24
  -5  -2  17   49.27    7.06
  -5   2  17   48.76    7.16
   5  -2  17   44.01    7.17
   5   2  17   53.53   10.84
   5  -2  18    1.37    3.14
  -5   2 -18    4.70    3.40
  -5  -2 -18    3.09    4.31
  -5  -2 -18    3.51    4.15
   5   2 -18   -2.14    3.71
   5   2 -18    1.92    6.54
  -5  -2  18    5.01    3.65
  -5   2  18    5.72    3.97
  -5   2  18    1.30    3.60
  -5   2  18    1.10    5.74
   5   2  18    2.30    3.82
   5   2  18    9.14    6.44
   5   2 -19   94.95   10.87
  -5   2  19   91.90   10.87
   5  -2 -19   93.05   11.89
   5  -2  19  102.29   10.92
  -5   2 -19   97.20   10.90
  -5  -2 -19   93.13   12.06
   5   2 -19  103.40   19.59
  -5  -2  19  113.93   12.37
  -5   2  19  106.86   19.28
  -5  -2 -19   92.82   12.75
   5   2  19   97.70   12.02
   5   2  19  132.38   19.64
   5   2 -20   -0.88    3.12
   5  -2 -20    3.91    5.68
  -5   2 -20    5.52    3.41
   5   2  20    2.62    4.26
   5   2 -20    4.02    7.15
  -5  -2  20    4.12    3.79
  -5   2  20   11.16    4.72
  -5   2  20   -1.02    6.39
   5  -2  20   -0.32    3.74
  -5  -2 -20   -0.58    4.81
  -5  -2 -20    1.95    6.01
   5   2  20    0.91    6.73
  -5  -2  21   55.64    8.33
  -5  -2 -21   63.44    9.31
   5   2  21   76.98    8.87
   5   2  21   63.09   10.20
   5   2 -21   71.22    9.47
   5   2 -21   56.95   15.03
  -5   2  21   57.03    9.91
  -5   2  21   76.22   14.68
   5  -2 -21   58.00   10.91
   5  -2  21   83.20    9.85
  -5   2 -21   83.14    9.83
  -5  -2 -21   93.57   14.56
   5   2 -22   84.00   11.66
   5   2 -22  101.00   14.24
  -5  -2  22   90.09   11.71
  -5   2  22  151.98   12.72
   5  -2  22  119.82   12.12
  -5   2 -22  132.07   12.20
  -5  -2 -22  129.27   13.79
   5   2  22  119.02   12.15
  -5   2  22   97.06   21.22
   5  -2 -22   97.51   14.62
  -5   2 -22   96.94   21.15
  -5  -2 -22  114.16   14.19
   5   2  22  116.39   21.29
   5   2 -23   -0.71    3.26
  -5   2  23   -1.24    4.32
  -5   2  23   -0.38    6.36
   5  -2 -23   -0.04    6.08
   5  -2  23   -1.71    4.04
  -5   2 -23    4.07    6.63
  -5  -2 -23    0.00    5.35
  -5  -2 -23   -2.74    4.43
   5   2  23   -2.78    4.03
   5   2  23   10.57    5.48
   5   2 -23   10.24    8.13
  -5  -2  23   -3.32    3.97
  -5   2 -23    4.57    4.95
  -5   2  24   12.34    5.38
   5  -2  24   14.23    6.04
  -5   2 -24   22.35    5.07
  -5   2 -24   11.96    7.35
  -5  -2 -24    9.59    5.91
  -5  -2 -24   18.05    5.46
   5   2  24   12.78    4.70
   5   2 -24   14.30    4.65
   5   2 -24   14.22    9.13
  -5  -2  24    4.06    4.65
  -5   2  24   14.76    7.21
   5  -2 -24   10.49    6.98
   5   2  24   12.66    6.82
   5   2 -25    6.18    7.77
  -5  -2  25    1.89    3.55
  -5   2  25    0.09    4.99
   5  -2 -25    5.80    5.69
   5  -2  25    4.95    5.70
  -5   2 -25    3.81    4.49
  -5   2 -25    0.65    4.89
  -5  -2 -25    0.77    4.85
   5   2  25    2.81    4.28
   5   2 -25    6.83    4.22
  -5   2  25   -2.77    6.79
  -5  -2 -25   10.06    6.71
   5   2  25    4.32    6.40
  -6  -2   0    1.59    2.29
  -6  -2   0    1.47    2.20
   6  -2   0    2.83    2.24
  -6   2   0   -0.03    2.77
   6  -2   0    2.92    2.69
  -6  -2   1  215.51   18.85
  -6  -2   1  195.03   18.82
  -6   2   1  184.46   18.70
   6  -2   1  185.42   18.76
  -6   2  -1  189.01   20.28
   6   2   1  191.85   18.86
  -6   2   1  185.78   21.52
   6  -2   1  193.75   21.62
  -6  -2  -1  208.29   35.17
   6   2   1  252.06   21.93
  -6  -2   2  866.39   91.21
   6  -2   2 1141.51   91.59
  -6  -2  -2 1107.37  100.16
   6   2   2  966.42   91.54
   6   2  -2 1120.37  106.86
  -6   2   2  988.81  106.73
  -6   2   2  952.55  106.76
   6  -2   2 1210.19  106.89
  -6   2  -2 1287.21  181.02
   6   2   2 1016.78  106.84
  -6   2   3 1023.88   88.24
   6  -2   3 1027.22   88.21
   6  -2   3 1028.20   88.28
   6   2   3 1004.32   88.21
   6   2  -3 1052.93  102.98
  -6  -2   3  929.77  102.89
  -6   2   3  969.91  103.00
  -6   2  -3 1150.38  174.44
  -6  -2  -3 1130.99  174.46
   6   2   3  943.29  102.97
   6   2  -4  782.10   67.70
  -6   2   4  791.85   67.73
  -6   2   4  773.27   67.70
  -6   2  -4  711.89   67.63
  -6   2  -4  751.59   73.90
  -6  -2   4  784.15   78.95
   6  -2   4  745.67   78.88
  -6  -2  -4  858.83  133.20
   6   2   4  804.07   78.92
   6   2   4  802.34   78.93
   6   2  -5  283.25   26.41
  -6  -2   5  302.31   26.44
   6  -2   5  274.26   26.36
  -6   2  -5  288.32   26.33
  -6   2  -5  291.22   28.65
  -6  -2  -5  272.60   28.53
   6   2   5  270.29   26.28
   6   2   5  284.10   26.37
  -6   2   5  309.43   30.50
  -6   2   5  309.64   30.52
   6  -2   6   20.47    4.28
  -6   2  -6   25.49    5.66
  -6  -2  -6   32.33    5.25
   6   2   6   26.03    4.36
   6   2  -6   25.83    5.17
  -6  -2   6   29.13    4.82
  -6   2   6   40.91    6.18
  -6   2   6   25.76    5.60
  -6   2  -6   20.51    5.22
   6   2   6   27.44    4.93
   6   2  -7   62.54    7.38
  -6  -2   7   50.91    7.05
  -6   2   7   80.40    8.10
  -6   2   7   60.76    7.39
  -6  -2  -7   67.88    8.15
   6   2   7   57.51    7.20
   6   2   7   55.90    7.25
   6  -2   7   58.08    8.02
  -6   2  -7   60.43    8.41
   6   2  -8   11.24    3.53
  -6   2   8   15.29    4.85
  -6   2   8   17.93    4.42
   6  -2   8   11.11    3.26
  -6  -2  -8   13.45    4.36
   6   2   8   11.38    3.22
  -6  -2   8   21.59    4.26
  -6   2  -8   20.05    4.47
   6   2   8    8.23    3.63
   6   2  -9   -0.58    2.79
  -6  -2   9   -0.18    3.48
  -6   2   9    2.89    3.72
  -6   2  -9   -0.25    2.83
  -6  -2  -9    2.62    3.82
   6   2   9    2.14    2.35
   6   2   9   -2.40    3.16
  -6   2   9    0.23    4.12
   6  -2   9    0.35    2.83
   6   2 -10   67.81    8.27
   6  -2  10   68.89    8.17
  -6   2 -10   64.15    8.08
  -6  -2 -10   79.76    9.26
  -6  -2  10   64.39    9.32
  -6   2  10   74.93    9.20
  -6   2  10   69.56    9.33
   6   2  10   69.06    9.00
   6   2  10   77.04    9.31
   6   2 -11    2.18    3.07
  -6  -2  11    1.23    2.87
  -6   2  11   -0.06    2.99
   6  -2  11    1.71    2.33
   6   2  11    3.96    2.46
   6   2  11    0.41    2.79
   6   2 -11   -0.31    1.90
  -6   2  11   -4.21    4.67
  -6   2  11    1.46    1.97
  -6   2 -11   -1.66    3.27
  -6  -2 -11   -1.02    4.80
   6   2 -12   12.07    3.77
  -6  -2  12   16.68    3.74
  -6   2  12   14.25    4.05
  -6   2 -12    9.51    3.53
  -6  -2 -12    8.28    3.24
   6   2 -12    9.88    3.59
  -6   2  12   20.94    5.77
  -6   2  12    4.35    3.39
   6  -2  12   12.84    3.60
   6   2  12    6.56    3.60
   6   2  12    6.98    3.97
   6   2 -13    2.01    3.30
  -6   2  13    5.43    4.05
   6  -2  13    2.05    2.40
  -6   2 -13    4.26    2.99
   6   2  13    0.65    3.09
   6   2  13    4.09    4.33
   6   2 -13   -3.83    4.55
  -6  -2  13    2.02    3.53
  -6   2  13    1.53    4.12
  -6   2  13    1.03    2.84
  -6  -2 -13   -2.76    2.87
  -6   2  14   79.96    9.33
   6  -2  14   84.22    9.26
  -6   2 -14   58.01    8.68
  -6  -2 -14   84.02   10.43
   6   2  14   98.66    9.11
   6   2  14   89.36    9.56
   6   2 -14   62.23   10.01
   6   2 -14   76.44   14.87
  -6  -2  14   85.75   10.04
  -6   2  14   82.72   10.51
  -6   2  14   49.81   14.65
   6   2 -15  722.19   69.04
  -6   2  15  854.92   69.34
   6   2 -15  721.30  135.60
  -6  -2  15  753.32   80.44
  -6   2  15  789.00   80.49
  -6   2  15  606.40  135.46
   6  -2  15  959.44   80.66
  -6   2 -15  847.87   80.46
  -6  -2 -15  764.03  135.77
   6   2  15  841.25   80.52
   6   2  15  882.18   80.55
   6   2 -16   53.18    7.29
  -6  -2  16   64.36    7.38
  -6   2  16   67.10    7.64
   6  -2  16   61.20    7.34
   6   2  16   63.62    8.76
   6   2 -16   30.48   11.41
  -6   2  16   58.16    9.45
  -6   2  16   37.03   11.27
  -6   2 -16   56.21    8.14
  -6  -2 -16   48.27   11.64
   6   2  16   70.97    8.10
   6   2  16   56.26    7.69
   6   2 -17  426.97   36.77
  -6  -2  17  381.40   36.68
  -6  -2 -17  427.77   40.12
   6   2  17  445.24   36.90
   6   2  17  378.53   40.14
   6   2 -17  283.58   70.45
  -6   2  17  451.77   42.96
  -6   2  17  468.08   42.66
  -6   2  17  379.36   70.61
   6  -2  17  390.63   42.43
  -6   2 -17  441.73   42.74
   6   2  17  425.87   42.51
   6   2 -18   -3.09    3.61
  -6  -2  18    1.55    3.31
  -6   2  18    3.01    4.11
  -6   2  18    0.08    4.24
  -6  -2 -18   -1.04    5.50
   6   2  18    2.33    2.55
   6   2  18    4.20    5.78
   6   2 -18    5.82    4.41
  -6   2  18    1.22    5.91
   6  -2  18   -2.50    5.20
  -6   2 -18    1.81    6.01
   6   2  18    4.38    3.79
   6   2 -19   13.64    4.56
  -6   2  19   13.56    4.75
   6  -2  19    7.50    4.78
  -6  -2 -19   10.26    6.01
   6   2  19    9.18    3.15
   6   2  19   17.43    6.34
   6   2 -19    1.55    5.17
  -6  -2  19    9.04    5.04
  -6   2  19    3.67    4.42
  -6   2  19    6.16    6.08
  -6   2 -19    7.20    6.74
   6   2  19    6.99    3.34
  -6   2  20   -1.87    4.20
  -6   2  20   -1.61    3.43
   6  -2  20   -0.12    4.15
  -6   2 -20   -0.41    6.11
  -6  -2 -20   -0.63    5.99
   6   2  20    4.20    3.26
   6   2  20   -0.24    5.34
   6   2 -20    0.00    4.68
   6   2 -20   -4.09    6.94
  -6  -2  20   -6.42    4.79
  -6   2  20    1.14    5.93
   6   2  20   -1.25    4.91
   6   2 -21    6.03    4.45
  -6   2  21    1.93    4.47
  -6   2  21    0.46    3.70
  -6   2  21    6.06    5.83
   6  -2  21    0.99    4.40
  -6   2 -21    5.09    6.43
  -6   2 -21    4.67    6.59
  -6  -2 -21    9.07    5.11
   6   2  21   -2.36    6.01
   6   2 -21   10.95    7.62
  -6  -2  21    5.54    5.06
   6   2  21    8.82    4.16
   6   2  21    8.84    5.38
   6   2 -22    4.84    5.39
  -6  -2  22    1.55    4.32
  -6   2 -22    1.49    6.92
  -6  -2 -22    1.53    4.85
   6   2  22    6.93    3.70
   6   2 -22    6.19    7.92
  -6   2  22    1.54    5.14
  -6   2  22    6.67    4.43
  -6   2  22   -3.37    6.83
   6  -2  22    0.99    5.11
  -6   2 -22    5.40    7.77
   6   2  22    3.65    5.38
   6   2  22    6.03    6.75
  -7  -2   0    3.06    3.92
   7  -2   0   -0.34    2.55
   7  -2   0    0.72    2.55
  -7   2   0    1.65    3.92
  -7  -2   0    2.39    4.29
  -7  -2   1   89.92    9.69
  -7  -2   1   84.92    9.69
  -7   2   1   87.48    9.75
   7  -2   1   86.64    9.39
   7  -2   1   78.42    9.33
  -7   2  -1   87.07   10.08
  -7  -2  -1   97.47   10.49
   7   2   1   78.26    9.36
  -7   2   1   89.08   11.12
   7   2   1   73.18   10.38
  -7   2   2    8.18    3.92
  -7   2   2    5.87    4.30
   7  -2   2    6.76    2.88
   7  -2   2    9.39    2.99
  -7  -2  -2    5.64    4.08
  -7  -2   2   10.39    4.48
  -7  -2   2    9.96    4.53
  -7   2  -2   10.70    4.29
   7   2   2    9.83    4.21
   7   2   2    7.22    3.38
  -7  -2   3   98.80    9.51
  -7  -2   3   80.11    9.39
  -7   2   3   79.69    9.35
   7  -2   3   84.82    9.04
  -7  -2  -3   78.74    9.78
  -7   2   3   89.39   10.45
   7  -2   3   75.01   10.04
  -7   2  -3   57.72   15.08
   7   2   3   77.39   10.61
   7   2   3   83.60   10.05
  -7  -2   4    4.84    4.15
  -7   2   4   13.60    4.22
   7  -2   4    6.23    3.18
   7  -2   4    4.98    3.16
   7   2   4    4.53    2.85
   7   2  -4    7.48    4.68
  -7   2   4    6.81    4.58
  -7   2  -4   11.31    4.95
  -7  -2  -4    6.47    4.75
   7   2   4   11.79    5.04
   7   2  -5    4.25    3.85
  -7   2   5    8.86    5.10
   7  -2   5    4.28    2.82
   7  -2   5    6.76    3.07
  -7   2  -5    5.44    4.27
  -7  -2  -5    7.48    4.37
   7   2   5    2.33    2.77
  -7  -2   5   -0.98    4.65
  -7   2   5    5.82    4.68
   7   2   5    8.73    3.31
   7   2  -6   70.16    8.67
  -7  -2   6   70.05    8.16
  -7   2   6   73.04    8.79
  -7   2  -6   57.61    7.98
  -7   2  -6   62.21    8.45
  -7  -2  -6   71.30    8.83
  -7   2   6   58.95    9.19
   7  -2   6   70.05    8.71
   7   2   6   56.50    8.65
   7   2   6   72.37    8.79
  -7  -2   7   30.48    5.24
   7  -2   7   30.85    4.72
  -7   2  -7   34.08    5.26
  -7  -2  -7   19.27    5.71
   7   2   7   18.68    4.60
   7   2  -7   33.32    6.90
  -7   2   7   35.54    6.85
  -7   2   7   41.29    5.93
  -7   2  -7   27.32    7.09
   7   2   7   24.99    5.21
  -7   2   8   12.72    4.85
   7  -2   8    9.97    3.42
   7   2   8   11.45    3.48
   7   2   8   11.56    3.40
   7   2  -8   31.12    6.57
  -7  -2   8   12.53    5.48
  -7   2   8   13.64    6.10
  -7   2  -8    9.33    4.51
  -7   2  -8   18.46    6.76
  -7  -2  -8   14.98    6.03
   7   2  -9   21.43    5.73
  -7   2   9   12.67    4.84
  -7   2  -9    4.86    3.93
   7   2   9   10.17    3.98
  -7  -2   9   11.06    6.23
  -7   2   9   16.43    6.20
   7  -2   9    5.90    3.83
  -7   2  -9   14.30    6.44
  -7  -2  -9   14.45    6.08
   7   2   9   12.73    3.77
   7   2 -10   14.40    5.27
  -7  -2  10    5.58    5.28
   7  -2  10    5.22    3.12
  -7  -2 -10    6.25    3.25
   7   2  10    7.96    3.06
  -7   2  10   14.12    6.23
  -7   2  10    3.57    4.78
  -7   2 -10   10.72    4.39
   7   2  10   -0.14    4.15
  -7  -2  11    6.67    3.58
  -7   2  11    7.40    5.36
   7  -2  11   10.23    3.10
  -7   2 -11    7.43    3.46
   7   2 -11    7.04    4.36
  -7   2  11    5.93    4.85
  -7  -2 -11    0.11    3.58
   7   2  11    8.75    6.15
   7   2  11   11.31    4.61
   7   2 -12   -2.66    3.60
  -7  -2  12    2.63    3.31
  -7   2  12    3.98    5.08
  -7   2  12    3.04    5.25
  -7  -2 -12    2.23    5.72
   7   2  12    3.51    5.23
   7   2  12   -0.39    4.11
   7  -2  12    4.86    3.13
  -7   2 -12    3.71    3.78
  -7  -2  13   19.67    4.98
  -7   2  13   27.79    6.55
  -7   2 -13   25.93    4.75
  -7  -2 -13   12.03    6.64
   7   2  13   32.27    5.53
   7   2 -13   21.67    5.51
  -7   2  13   23.58    5.54
   7  -2  13   15.30    4.66
   7   2  13   28.98    7.14
   7   2 -14   80.54   11.72
  -7  -2  14  132.49   12.24
  -7   2  14  102.66   11.95
   7  -2  14  132.49   12.13
  -7   2 -14  119.16   11.92
   7   2 -14   29.06   19.84
  -7   2  14  128.78   14.07
  -7  -2 -14  112.70   21.04
   7   2  14  136.51   13.94
   7   2  14  137.50   13.66
  -7  -2  15    1.93    3.90
  -7   2  15    1.27    4.83
   7  -2  15    8.62    3.87
   7   2 -15    7.50    4.44
   7   2 -15    5.29    3.26
  -7   2  15    5.23    4.51
  -7   2 -15   10.37    4.67
  -7  -2 -15    1.92    5.70
   7   2  15    7.79    4.89
   7   2  15    4.52    4.86
  -7  -2  16   14.63    4.24
   7  -2  16   12.90    3.76
  -7  -2 -16   12.81    5.47
   7   2  16   12.57    4.92
   7   2 -16   19.32    5.13
   7   2 -16   10.03    4.69
  -7   2  16   16.99    5.49
  -7   2  16   15.92    5.70
  -7   2  16   12.07    5.01
  -7   2 -16   11.07    5.67
   7   2  16   22.21    5.97
  -7  -2  17    1.65    3.50
  -7   2  17    3.52    4.44
  -7   2  17    5.02    3.79
  -7  -2 -17    8.78    6.27
   7   2  17    7.92    4.56
   7   2  17    9.66    4.78
   7   2 -17   -1.29    4.37
   7   2 -17    8.04    5.37
  -7   2  17   -3.90    5.73
   7  -2  17    0.71    3.40
  -7   2 -17    8.80    5.32
  -7  -2  18   -4.05    3.45
  -7   2  18    2.02    4.35
  -7   2  18   -0.04    3.97
  -7   2 -18   -3.04    4.45
  -7  -2 -18    0.72    6.39
   7   2  18   -0.78    2.72
   7   2 -18    1.51    5.45
   7   2 -18   -6.41    5.59
  -7   2  18   -4.31    4.61
   7  -2  18    0.00    4.52
   7   2  18    5.52    4.96
   8  -2   0    4.98    5.98
  -8  -2   0    4.07    4.83
  -8  -2   0    1.15    5.43
   8  -2   0    6.89    4.33
  -8   2   0    0.95    4.84
  -8   2   1  138.27   14.44
   8  -2   1  161.92   15.12
   8   2   1  136.66   14.22
  -8  -2   1  159.69   16.11
  -8  -2   1  128.98   16.29
  -8   2   1  122.10   16.05
   8  -2   1  146.27   16.02
  -8   2  -1   94.13   24.59
  -8  -2  -1  129.52   24.91
   8   2   1  150.26   16.03
  -8  -2   2  638.84   50.43
   8  -2   2  687.97   50.49
  -8   2  -2  474.74   54.65
   8   2   2  502.24   50.03
   8   2   2  561.44   50.22
  -8  -2   2  603.36   58.31
  -8   2   2  528.85   58.26
  -8   2   2  502.24   58.22
   8  -2   2  624.95   58.32
  -8  -2  -2  546.08   97.50
  -8  -2   3  593.04   47.44
  -8  -2   3  576.39   47.25
  -8   2   3  504.09   47.17
  -8   2  -3  481.24   51.29
   8   2   3  479.87   46.90
   8   2   3  539.96   47.19
  -8   2   3  540.93   54.64
   8  -2   3  559.49   54.74
   8  -2   3  592.29   54.70
  -8  -2  -3  437.82   91.23
  -8  -2   4  235.38   22.43
  -8  -2   4  244.72   22.30
  -8  -2  -4  208.74   24.04
   8   2   4  212.13   21.82
   8   2   4  238.30   22.09
  -8   2   4  212.01   25.38
  -8   2   4  256.85   25.67
   8  -2   4  243.16   25.34
   8  -2   4  285.93   25.50
  -8   2  -4  202.28   40.96
  -8  -2   5  106.82   12.07
  -8   2   5  124.06   12.27
   8  -2   5  119.87   11.94
   8   2   5   86.87   11.46
  -8  -2   5  138.98   13.75
  -8   2   5  110.37   13.50
   8  -2   5  105.89   13.13
  -8   2  -5   97.96   20.11
  -8  -2  -5   99.22   20.45
   8   2   5  101.38   13.29
  -8  -2   6   31.26    5.49
   8   2   6   45.02    7.44
   8   2  -6   26.28    6.88
  -8   2   6   24.68    6.76
  -8   2   6   33.07    6.56
   8  -2   6   26.65    6.17
   8  -2   6   28.89    5.79
  -8   2  -6   29.18    7.16
  -8  -2  -6   26.04    8.64
   8   2   6   43.68    6.65
  -8  -2   7   34.93    5.98
  -8   2   7   45.93    6.85
  -8   2   7   44.57    6.38
   8  -2   7   41.86    6.49
   8  -2   7   49.64    6.80
  -8  -2  -7   25.39    7.35
   8   2   7   39.78    6.50
   8   2   7   49.06    7.72
   8   2  -7   22.55    6.36
  -8   2  -7   31.90    9.19
   8   2  -8   32.03    5.99
  -8  -2   8   28.59    5.88
  -8   2   8   23.28    7.05
   8  -2   8   34.61    6.14
  -8   2  -8   34.56    6.87
   8   2   8   41.47    7.17
  -8   2   8   24.24    7.29
  -8   2  -8   20.91    8.46
  -8  -2  -8   29.40    7.21
   8   2   8   33.07    7.03
   8   2  -9    1.57    3.94
  -8  -2   9    1.54    4.22
  -8   2   9    2.06    3.94
   8  -2   9    2.11    2.92
  -8   2  -9    0.00    5.38
  -8  -2  -9    2.28    4.57
   8   2   9    3.89    4.49
   8   2   9   -0.71    3.27
  -8   2   9    1.92    6.50
  -8   2  -9    0.17    5.06
  -8  -2  10   20.99    5.42
   8  -2  10   18.74    4.31
  -8   2 -10   15.25    6.04
   8   2  10   12.14    4.42
   8   2 -10   19.63    5.55
  -8   2  10   19.89    5.30
  -8   2  10   24.62    6.13
  -8   2 -10   25.24    7.01
  -8  -2 -10   15.02    7.48
   8   2  10   23.55    6.26
   8   2 -11    3.24    4.02
  -8  -2  11   -2.12    3.60
  -8   2  11    2.51    3.77
  -8   2  11    0.98    4.35
   8  -2  11    0.90    2.73
  -8   2 -11    0.15    5.21
  -8   2 -11   -1.38    5.10
   8   2  11   -2.52    4.47
  -8  -2 -11    7.51    6.50
   8   2  11    3.75    5.86
  -8  -2  12   11.43    4.40
   8  -2  12   14.76    3.84
  -8   2 -12   19.35    4.42
  -8  -2 -12   11.45    6.51
   8   2  12   18.04    6.09
   8   2  12   12.41    5.17
   8   2 -12   16.35    7.28
  -8   2  12    7.40    5.23
  -8   2  12   10.45    6.25
  -8   2 -12   16.32    7.94
   0   3   0    0.55    0.93
   0   3   0    0.04    0.86
   0  -3   0    4.46    2.20
   0   3  -1    1.61    0.84
   0   3  -1    0.01    0.95
   0  -3   1    2.50    2.56
   0  -3  -1    1.23    0.72
   0  -3  -1   -0.03    0.73
   0   3  -2    0.23    1.07
   0  -3   2    0.63    0.85
   0  -3   2    1.19    2.26
   0  -3  -2   -0.03    0.55
   0  -3  -2    0.57    0.50
   0  -3   3    1.81    2.10
   0   3  -3    0.31    1.08
   0  -3   3    0.98    1.09
   0  -3  -3    0.82    0.62
   0  -3  -3   -0.07    0.60
   0  -3   4    0.33    1.93
   0   3  -4    0.68    1.24
   0  -3   4    1.92    1.26
   0  -3  -4    1.23    0.74
   0  -3  -4    0.36    0.67
   0   3  -5   -0.05    1.28
   0  -3   5   -0.65    1.30
   0  -3   5   -0.55    2.32
   0   3   5    1.35    0.66
   0  -3  -5   -0.29    0.55
   0   3  -6    0.83    2.01
   0  -3   6   -0.66    2.04
   0   3  -6    0.64    1.43
   0  -3   6   -0.99    1.46
   0   3   6    0.59    0.73
   0  -3  -6    0.25    0.91
   0   3  -7    1.70    1.39
   0  -3   7   -2.31    1.73
   0   3  -7    1.21    2.71
   0  -3   7   -0.36    1.62
   0   3   7   -0.41    0.86
   0  -3  -7    0.94    1.11
   0   3  -8   -0.35    1.52
   0  -3   8    1.12    1.50
   0  -3   8    1.13    2.22
   0   3  -8   -1.86    2.73
   0   3   8    0.99    1.07
   0  -3  -8    1.52    1.12
   0   3  -9    0.21    1.74
   0   3  -9    6.97    2.81
   0  -3   9    1.31    2.03
   0  -3   9    4.09    2.60
   0   3   9    0.93    1.35
   0  -3  -9    0.90    1.16
   0   3 -10    1.08    2.60
   0  -3  10   -1.73    1.75
   0  -3  10   -0.39    2.21
   0   3  10    0.26    1.18
   0   3 -10    2.42    2.02
   0  -3 -10   -0.20    1.39
   0   3 -11   -0.30    2.63
   0  -3  11   -0.24    1.86
   0   3 -11    1.23    2.18
   0  -3  11    1.75    2.73
   0   3  11   -0.04    1.55
   0  -3 -11    1.03    1.60
   0   3 -12    3.80    2.82
   0   3 -12   -0.98    2.30
   0  -3  12    2.54    2.37
   0  -3  12    0.65    2.32
   0   3  12   -1.60    1.85
   0  -3 -12    1.33    1.77
   0  -3  13    1.98    2.10
   0  -3 -13   -1.93    1.66
   0   3 -13    1.24    2.34
   0   3 -13   -1.15    3.14
   0  -3  13   -0.52    2.29
   0   3  13   -0.53    1.57
   0   3 -14   -3.25    2.91
   0  -3  14    0.15    1.90
   0  -3 -14   -1.93    1.68
   0  -3  14   -3.51    2.94
   0   3  14    0.40    1.57
   0   3 -15    0.46    3.07
   0  -3  15   -1.70    2.64
   0  -3  15   -1.32    2.60
   0   3  15   -0.25    1.48
   0  -3 -15    0.52    2.39
   0   3 -15   -4.75    2.59
   0   3 -16    3.86    3.21
   0  -3  16    1.76    2.79
   0  -3  16    3.32    2.76
   0   3 -16   -0.41    2.72
   0   3  16   -3.07    3.09
   0  -3 -16   -1.46    3.09
   0   3 -17   -1.51    3.34
   0  -3  17   -3.28    3.02
   0   3  17   -2.01    2.75
   0   3 -17    1.66    2.75
   0  -3  17    0.48    3.32
   0  -3 -17    2.54    3.21
   0   3 -18   -0.38    3.36
   0  -3  18   -2.65    2.95
   0   3 -18   -5.02    2.92
   0  -3  18    2.43    3.44
   0   3  18    1.70    2.36
   0  -3 -18    1.23    2.62
   0  -3  19   -1.54    3.12
   0   3 -19   -0.11    2.77
   0   3 -19    3.18    3.82
   0  -3  19    1.97    3.71
   0   3  19    5.05    2.65
   0  -3 -19   -3.87    2.78
   0   3 -20   -3.14    3.70
   0  -3  20    3.41    3.20
   0  -3  20   -1.02    3.38
   0   3 -20    5.60    2.68
   0   3  20   -1.13    2.74
   0  -3 -20    3.82    2.92
   0  -3  21   -0.90    2.51
   0   3 -21   -1.84    2.62
   0   3 -21    0.26    4.06
   0  -3  21    1.72    3.79
   0   3  21   -0.63    2.81
   0  -3 -21   -2.25    2.98
   0   3 -22   -0.42    2.30
   0  -3  22   -0.68    3.35
   0  -3  22    0.63    2.65
   0   3  22   -1.13    4.14
   0   3 -22    1.78    4.22
   0   3  22    3.18    2.88
   0  -3 -22   -2.39    3.24
   0   3 -23    0.13    2.36
   0   3 -23    1.09    3.71
   0  -3  23    0.47    3.44
   0  -3  23   -0.83    2.63
   0   3  23    2.46    2.39
   0   3  23   -4.81    4.41
   0  -3 -23   -1.78    2.94
   0   3 -24    0.94    2.52
   0   3 -24   -0.94    3.81
   0  -3  24   -1.14    3.56
   0  -3  24   -1.18    3.19
   0   3  24   -0.25    2.45
   0   3  24    0.00    3.90
   0  -3 -24   -1.03    3.52
   0   3 -25   -2.72    2.61
   0   3 -25   -1.52    4.00
   0  -3 -25    3.88    3.80
   0  -3  25   -0.67    3.90
   0  -3  25   -2.98    3.60
   0   3  25    1.47    3.02
   0   3  25   -2.13    4.79
   0   3 -26    0.67    5.29
   0   3 -26    1.07    4.05
   0  -3  26    0.29    4.20
   0   3  26   -2.02    2.77
   0  -3 -26    5.50    4.05
   0   3  26   -4.20    4.07
   0   3 -27    2.29    5.30
   0   3  27   -1.49    3.62
   0   3 -27    2.94    4.65
   0  -3  27   -7.36    5.00
   0   3  27    1.91    3.43
   0  -3 -27    3.12    4.82
   0   3 -28    0.60    5.57
   0  -3  28    1.06    4.43
   0   3  28   -1.66    3.49
   0   3 -28    8.70    4.77
   0   3  28   -2.42    3.53
   0  -3 -28   -2.25    5.73
   0   3 -29   -2.65    4.47
   0   3 -29   -2.04    4.34
   0  -3  29   -1.28    4.51
   0   3  29    0.33    3.09
   0   3  29    7.02    4.02
   0  -3 -29   -0.22    6.37
   1  -3   0   -0.36    1.08
  -1  -3   0    0.43    2.15
   1  -3   0    1.79    1.23
  -1   3   0    1.87    2.31
  -1   3   1   87.40   10.27
   1  -3   1   92.48    9.46
  -1  -3  -1  108.35   10.62
   1   3  -1   92.00   10.85
  -1  -3   1  116.20   17.65
   1  -3   1   95.64   11.02
   1   3   1   97.68   11.02
   1   3   1   94.81   10.99
  -1  -3   2 1096.02  105.47
   1   3  -2 1112.58  112.55
  -1  -3   2 1067.65  112.57
   1  -3   2 1157.65  112.66
   1  -3   2 1075.45  112.68
  -1  -3  -2 1226.46  191.53
   1   3   2 1174.28  112.68
   1   3   2 1106.06  112.66
  -1  -3  -3  137.63   13.49
  -1  -3  -3  136.70   14.77
   1   3  -3  149.93   15.49
  -1  -3   3  145.89   15.53
  -1  -3   3  139.34   25.32
   1  -3   3  145.04   15.57
   1  -3   3  151.36   15.52
   1   3   3  141.93   15.61
  -1  -3   4 1255.33  117.03
  -1  -3  -4 1228.90  106.58
  -1  -3  -4 1366.60  117.04
   1   3  -4 1235.92  124.82
  -1  -3   4 1343.61  124.89
   1  -3   4 1260.43  124.92
  -1   3  -4 1262.33  124.81
   1   3   4 1043.66  124.90
   1   3  -5  770.37   72.13
  -1   3  -5  764.50   65.82
  -1  -3  -5  757.90   65.96
   1   3  -5  747.06   77.03
  -1  -3   5  762.27   77.04
  -1  -3   5  775.64  130.47
   1  -3   5  739.65   77.02
  -1  -3  -5  783.71  130.51
   1   3   5  787.70   77.07
   1   3  -6  173.51   15.56
   1   3  -6  175.01   16.96
  -1  -3   6  180.62   16.97
   1   3   6  170.60   17.02
  -1  -3   6  164.92   18.01
  -1   3   6  143.68   17.83
   1  -3  -6  130.90   17.82
   1  -3   6  178.14   18.03
  -1   3  -6  178.88   18.01
  -1  -3  -6  192.75   18.15
  -1  -3  -6  166.63   29.60
   1   3   6  164.95   18.06
   1   3  -7  593.99   54.87
   1  -3   7  525.92   50.00
  -1  -3  -7  518.32   50.08
   1   3   7  611.84   54.89
   1   3  -7  569.95   58.45
  -1  -3   7  542.43   58.42
  -1  -3   7  592.70   98.60
  -1   3   7  524.46   58.36
   1  -3  -7  481.77   58.31
  -1   3  -7  776.98   58.49
  -1  -3  -7  579.68   98.63
   1   3   7  598.59   58.53
   1   3  -8   30.37    3.82
   1   3  -8   31.80    4.36
  -1  -3   8   21.53    3.74
  -1   3  -8   23.18    3.64
  -1  -3  -8   31.52    4.03
  -1  -3  -8   23.14    4.09
   1   3   8   22.02    3.89
   1   3   8   33.55    4.67
  -1  -3   8   33.03    6.02
  -1   3   8   24.82    3.95
   1  -3  -8   23.81    3.96
   1  -3   8   33.20    4.21
  -1  -3   9  100.66   13.17
   1  -3   9  135.25   12.18
   1   3  -9  135.25   14.10
   1   3  -9  131.49   22.67
  -1  -3   9  107.87   14.03
  -1   3   9  119.35   13.90
   1  -3  -9  117.08   13.86
  -1   3  -9  117.87   13.97
  -1  -3  -9  138.84   14.23
  -1  -3  -9  124.27   22.65
   1   3   9  145.73   14.17
   1   3   9  151.12   22.81
   1   3 -10  864.65   78.62
   1   3 -10  848.64   86.16
  -1  -3 -10  998.42   86.28
   1   3  10  809.92   78.62
   1   3  10  968.93   86.39
  -1  -3  10  838.73   91.93
  -1  -3  10  994.28  155.91
  -1   3  10  904.83   91.87
   1  -3 -10  815.85   91.84
   1  -3  10 1116.72   91.96
  -1   3 -10  977.82   92.00
  -1  -3 -10  860.33   92.02
   1   3 -11  371.68   35.69
  -1   3  11  352.48   32.55
  -1   3 -11  375.06   32.66
  -1  -3 -11  362.00   32.77
   1   3  11  377.84   32.77
   1   3  11  448.40   36.01
   1   3 -11  375.88   38.07
  -1  -3  11  344.74   38.04
  -1  -3  11  388.03   63.57
   1  -3 -11  324.59   37.92
   1  -3  11  375.51   38.01
  -1  -3 -11  344.27   63.54
   1   3 -12  255.01   26.07
  -1   3  12  231.25   23.83
   1   3  12  294.44   24.15
   1   3  12  286.75   26.32
   1   3 -12  279.70   27.87
  -1  -3  12  248.37   27.81
  -1  -3  12  264.63   45.99
   1  -3 -12  237.31   27.69
   1  -3  12  270.50   27.80
  -1   3 -12  243.90   27.73
  -1  -3 -12  289.16   27.89
  -1  -3 -12  286.87   46.08
   1   3 -13   62.05    7.25
  -1  -3  13   59.90    6.64
  -1   3 -13   54.44    6.49
   1   3  13   63.26    6.78
   1   3 -13   54.25    7.51
  -1  -3  13   55.28   11.10
  -1   3  13   57.96    7.41
   1  -3 -13   57.60    7.37
   1  -3  13   56.28    7.39
  -1  -3 -13   50.80    7.52
  -1  -3 -13   60.39   11.16
   1   3  13   61.69   11.34
   1   3 -14  735.00   74.87
  -1  -3  14  814.82   68.39
  -1  -3  14  738.14   74.87
   1  -3 -14  828.36   68.29
  -1   3 -14  821.93   68.38
  -1  -3 -14  788.68   74.92
   1   3  14  761.20   74.90
   1   3 -14  788.29   79.84
  -1   3  14  838.37   79.82
   1  -3  14  746.30   79.78
  -1  -3 -14  809.45   79.88
   1   3  14  818.59   79.89
   1   3 -15  903.72   84.03
   1  -3  15  963.07   84.00
  -1  -3 -15  999.65   84.11
  -1  -3 -15  923.82   92.03
   1   3  15  953.85   92.08
   1   3 -15 1122.28  166.44
  -1  -3  15 1037.28   98.25
  -1  -3  15 1001.48  166.36
  -1   3  15  916.27   98.18
   1  -3 -15 1005.48   98.19
  -1   3 -15  889.25   98.15
   1   3  15 1008.01   98.24
  -1  -3  16  112.63   10.80
   1  -3  16  120.40   10.79
   1   3  16   80.64   10.47
   1   3  16  106.66   11.58
   1   3 -16   92.79   12.00
   1   3 -16  110.91   19.05
  -1  -3  16  105.46   18.85
  -1   3  16  109.09   12.16
   1  -3 -16  105.04   12.10
  -1   3 -16   95.00   11.99
  -1  -3 -16   95.37   12.24
  -1  -3 -16  115.10   18.92
  -1  -3  17   53.42    6.61
   1  -3  17   51.94    6.30
  -1  -3 -17   51.39    6.46
  -1  -3 -17   51.23    6.65
   1   3  17   47.66    6.80
   1   3 -17   36.17    6.69
   1   3 -17   51.21   10.13
  -1  -3  17   62.03    7.21
  -1   3  17   56.00    7.02
   1  -3 -17   40.77    6.94
  -1   3 -17   49.96    7.07
   1   3  17   40.18    6.69
   1   3 -18  109.37   12.38
   1   3 -18  124.83   13.59
  -1  -3  18  123.20   13.48
  -1   3  18  119.87   12.50
   1  -3  18  127.20   12.58
  -1  -3 -18  146.04   12.75
  -1  -3 -18  118.25   13.47
   1   3  18  122.25   12.44
   1   3  18  116.92   13.50
  -1  -3  18  144.10   14.38
   1  -3 -18  115.53   14.25
  -1   3 -18  125.35   14.17
   1   3 -19   57.70    7.62
  -1  -3  19   69.48    8.02
  -1  -3  19   50.42    7.98
  -1   3  19   68.80    8.46
   1  -3 -19   69.56    8.08
  -1   3 -19   64.80    7.63
   1   3 -19   76.85   13.17
  -1   3  19   70.41    9.27
   1  -3  19   68.55    8.83
  -1  -3 -19   67.68    8.98
  -1  -3 -19   73.87   12.95
   1   3  19   68.29    8.79
   1   3  19   67.50   13.07
   1   3 -20   20.20    4.70
  -1  -3  20   21.50    3.99
  -1   3  20   19.53    4.92
   1  -3 -20   22.01    4.74
   1   3  20   22.83    4.12
   1   3  20   14.91    4.55
   1   3 -20   18.42    4.05
  -1  -3  20   11.92    4.82
  -1   3  20   23.61    5.48
   1  -3  20   13.65    4.61
  -1   3 -20   18.87    4.24
  -1  -3 -20   19.80    4.96
  -1  -3 -20   16.45    5.36
   1   3 -21   55.18    6.58
  -1  -3  21   43.18    7.00
  -1   3  21   51.64    7.60
   1  -3  21   58.70    6.90
  -1   3 -21   44.25    6.49
  -1  -3 -21   55.01    7.16
   1   3  21   42.86    6.61
   1   3 -21   67.22   10.90
  -1  -3  21   58.38    7.87
  -1   3  21   57.96    8.65
   1  -3 -21   36.35    7.99
  -1  -3 -21   56.71    7.75
   1   3  21   55.05   10.81
  -1  -3  22  148.52   14.32
  -1   3  22  172.20   14.77
   1  -3 -22  154.33   14.45
  -1   3 -22  149.11   14.05
  -1  -3 -22  139.15   15.18
   1   3  22  134.40   15.26
   1   3 -22  139.50   15.91
   1   3 -22  146.96   25.43
  -1  -3  22   59.61   25.05
  -1   3  22  148.32   25.46
   1  -3  22  153.43   16.20
  -1  -3 -22  134.94   16.16
   1   3  22  156.42   16.05
   1   3 -23   23.21    4.39
   1   3 -23   20.70    5.32
  -1  -3  23   33.87    5.36
   1  -3  23   25.37    5.11
  -1   3 -23   21.60    4.48
  -1   3 -23   30.83    5.53
  -1  -3 -23   24.42    5.10
  -1  -3 -23   15.65    4.48
   1   3  23   22.12    4.62
   1   3  23   19.42    5.29
  -1  -3  23   20.85    6.17
  -1   3  23   36.71    7.21
  -1   3  23   22.52    7.02
   1  -3 -23   30.62    6.10
   1   3 -24   20.16    4.34
   1   3 -24   25.66    5.50
  -1   3  24   19.33    5.49
  -1   3 -24   28.94    4.77
  -1  -3 -24   32.43    5.26
   1   3  24   28.95    5.46
  -1  -3  24   23.41    5.95
  -1   3  24   24.55    7.23
   1  -3 -24   17.84    5.81
   1  -3  24   29.27    5.48
  -1   3 -24   22.73    7.29
  -1  -3 -24   25.23    6.14
   1   3  24   24.82    5.25
   1   3 -25   20.15    4.43
   1   3 -25   29.11    5.62
  -1   3  25   22.07    6.54
  -1   3  25   24.94    5.61
   1  -3 -25   15.77    5.24
   1  -3  25   20.82    4.90
  -1   3 -25   22.46    4.78
   1   3  25   24.82    5.44
  -1  -3  25   23.16    6.01
  -1   3 -25   39.01    8.22
  -1  -3 -25   22.39    5.76
  -1  -3 -25   29.43    6.68
   1   3  25   29.28    5.44
  -1   3  26   23.08    6.63
  -1  -3 -26   28.43    5.09
   1   3  26   18.29    4.60
   1   3  26   27.38    5.35
   1   3 -26   35.31    6.55
   1   3 -26   20.24    6.53
  -1  -3  26   21.32    6.60
  -1   3  26   13.05    5.95
   1  -3 -26   17.06    6.02
   1  -3  26   28.26    5.31
  -1   3 -26   12.00    5.05
  -1   3 -26   20.58    6.24
  -1  -3 -26   13.71    5.73
  -1  -3  27    2.52    5.07
  -1   3  27    6.60    3.79
  -1   3  27    1.45    3.66
   1  -3  27    5.10    3.63
  -1   3 -27    3.87    4.01
  -1  -3 -27    1.99    3.97
  -1  -3 -27    3.80    3.18
   1   3  27    6.44    4.29
   1   3 -27   12.06    6.50
   1   3 -27   12.89    4.99
   1  -3 -27    7.34    5.24
  -1   3 -27    3.50    4.07
   1   3  27    3.55    4.14
   1   3 -28    2.38    5.33
   1   3 -28    0.53    4.25
  -1  -3  28    2.81    3.98
   1  -3 -28    0.99    4.66
  -1   3 -28   -0.36    3.46
  -1   3 -28    1.02    3.79
  -1  -3 -28   -0.74    3.98
   1   3  28    1.28    4.05
  -1   3  28    1.01    4.19
  -1   3  28   -6.04    4.71
   1  -3  28   -1.50    5.88
   1   3  28    3.44    3.98
   1   3 -29   16.52    6.31
   1   3 -29    6.06    5.16
  -1  -3  29   15.84    4.89
  -1   3  29   19.47    5.27
   1  -3 -29   19.91    6.46
   1  -3  29   12.23    5.95
   1   3  29   17.45    4.52
   1   3  29    5.93    4.87
  -1   3  29   20.33    7.65
  -1   3 -29   16.26    5.36
  -1   3 -29   14.94    5.48
  -1  -3 -29   12.88    5.40
   2  -3   0   93.35   10.92
  -2  -3   0  117.96   12.46
  -2  -3   0  113.14   12.41
  -2  -3   0  120.75   20.18
   2  -3   0  121.22   12.72
  -2   3   0  114.27   20.30
  -2  -3   1    4.36    1.58
   2  -3   1    1.21    1.64
   2   3  -1    3.52    1.31
  -2  -3   1    2.92    1.21
  -2   3   1    2.06    1.07
  -2   3   1    3.93    1.15
  -2   3   1    2.46    2.10
   2  -3   1    3.47    1.97
  -2   3  -1   -0.78    2.00
  -2  -3  -1    2.77    3.04
   2   3   1    7.57    2.05
   2   3   1    5.51    2.06
  -2   3   2    8.11    1.89
   2  -3   2    7.68    1.94
   2   3   2   10.23    2.16
   2   3  -2    7.52    1.81
  -2  -3   2    8.21    1.73
  -2  -3   2    5.57    2.44
  -2   3   2    5.07    1.50
  -2   3   2    4.53    1.52
   2  -3   2    2.59    2.22
  -2  -3  -2    9.63    3.22
   2   3   2    3.88    2.34
  -2   3  -3  273.47   21.48
   2   3   3  244.00   21.49
   2   3   3  225.76   21.40
   2   3  -3  247.38   24.72
  -2  -3   3  228.80   24.73
  -2  -3   3  235.63   41.00
  -2   3   3  201.97   24.61
  -2   3   3  232.42   24.65
   2  -3   3  233.49   24.85
  -2  -3  -3  243.01   41.15
  -2  -3   4   41.13    5.68
   2   3   4   48.57    5.59
   2   3  -4   47.99    6.11
  -2  -3   4   46.59    6.12
  -2   3   4   39.06    5.90
   2  -3   4   49.31    6.28
  -2   3  -4   52.20    6.25
  -2  -3  -4   54.73    9.50
   2   3   4   53.67    6.35
  -2  -3   5   24.23    3.93
   2  -3   5   30.86    3.86
  -2  -3  -5   34.02    4.07
  -2  -3  -5   31.47    4.40
   2   3  -5   28.90    4.20
  -2  -3   5   26.91    4.19
  -2   3   5   25.05    3.95
  -2   3   5   28.64    3.92
  -2   3  -5   25.81    4.36
   2   3   5   27.08    4.45
   2   3  -6  422.44   39.69
  -2  -3   6  454.63   36.45
  -2   3  -6  429.63   36.42
  -2  -3  -6  407.96   39.92
   2   3   6  429.03   36.51
   2   3  -6  401.60   42.38
  -2  -3   6  448.14   71.17
  -2   3   6  411.41   42.26
  -2   3   6  386.04   42.27
   2  -3   6  416.39   42.54
  -2  -3  -6  360.27   42.44
  -2  -3   7    6.53    2.57
  -2  -3  -7   11.38    2.85
   2   3  -7   16.40    2.96
   2   3  -7   16.28    3.98
  -2  -3   7   20.09    3.93
  -2   3   7   11.50    2.57
  -2   3   7   14.87    2.58
   2  -3   7   11.82    2.97
  -2   3  -7   19.77    3.09
  -2  -3  -7   12.46    4.20
   2   3   7   10.04    3.27
   2   3   7   19.07    4.14
   2   3  -8  119.28   11.29
  -2  -3   8   99.82   11.12
   2  -3   8  100.70   10.41
  -2  -3  -8   95.19   10.52
  -2  -3  -8   97.34   11.28
   2   3   8  112.43   11.52
   2   3  -8  101.51   11.92
  -2  -3   8  131.88   12.02
  -2   3   8  107.61   11.69
  -2   3   8   97.31   11.70
  -2   3  -8  105.49   11.91
   2   3   8   92.80   12.01
  -2   3  -9  251.72   23.41
   2   3  -9  243.73   27.13
   2   3  -9  262.28   44.89
  -2  -3   9  287.15   27.21
  -2  -3   9  226.93   44.79
  -2   3   9  259.04   26.96
   2  -3  -9  199.13   26.90
   2  -3   9  263.95   27.15
  -2  -3  -9  251.00   27.23
  -2  -3  -9  270.37   44.94
   2   3   9  242.74   27.15
   2   3   9  359.86   45.10
   2   3 -10   10.11    2.54
  -2  -3 -10   16.84    3.64
   2   3  10   12.62    4.31
   2   3 -10   17.60    3.97
  -2  -3  10   14.11    3.20
  -2  -3  10   19.29    3.81
  -2   3  10   12.13    2.80
   2  -3 -10    8.61    2.87
   2  -3  10   12.05    3.16
  -2   3 -10   14.37    3.16
  -2  -3 -10    8.54    3.38
   2   3  10    9.16    3.27
   2   3 -11   47.48    5.65
  -2   3  11   40.44    5.03
   2  -3  11   41.45    5.41
  -2  -3 -11   55.97    6.10
   2   3  11   45.23    5.51
   2   3  11   44.76    6.30
   2   3 -11   43.56    6.01
  -2  -3  11   38.33    6.03
  -2  -3  11   38.89    8.63
   2  -3 -11   42.53    5.89
  -2   3 -11   44.66    5.96
  -2  -3 -11   36.11    6.17
   2   3 -12   76.92    9.54
  -2  -3  12   83.14    9.51
  -2   3 -12   82.52    8.99
  -2  -3 -12   74.37    9.57
   2   3 -12   80.42   10.21
  -2  -3  12   88.98   10.29
  -2   3  12   83.29   10.03
   2  -3 -12   77.01   10.15
   2  -3  12   99.31   10.32
  -2  -3 -12   90.17   10.51
   2   3  12   88.12   10.28
   2   3  12  114.73   16.23
   2   3 -13  285.65   29.03
  -2   3 -13  291.04   26.80
  -2  -3 -13  327.47   26.99
  -2  -3 -13  298.93   29.20
   2   3  13  289.61   29.29
   2   3 -13  306.48   30.96
  -2  -3  13  279.84   30.98
  -2  -3  13  266.21   51.26
  -2   3  13  325.80   30.89
   2  -3 -13  296.75   31.00
   2  -3  13  299.17   31.00
   2   3  13  294.20   31.08
   2   3 -14  846.86   79.28
  -2   3 -14  938.94   79.45
  -2  -3 -14  962.64   79.58
  -2  -3 -14  988.92   87.12
   2   3  14  947.12   79.45
   2   3  14  968.98   87.08
   2   3 -14  955.00  157.00
  -2  -3  14  925.30   92.75
  -2  -3  14  947.17  156.96
  -2   3  14  799.43   92.59
   2  -3 -14 1079.27   92.80
   2  -3  14  736.67   92.64
  -2  -3  15  414.24   35.37
  -2  -3  15  359.12   38.35
   2  -3  15  382.37   35.22
  -2   3 -15  405.75   35.28
  -2  -3 -15  407.72   35.47
   2   3  15  367.16   35.21
   2   3  15  395.88   38.56
   2   3 -15  384.03   40.85
   2   3 -15  436.73   68.39
  -2   3  15  418.43   40.90
   2  -3 -15  400.65   41.02
  -2  -3 -15  392.41   68.34
   2   3 -16    2.10    2.12
  -2  -3  16    2.81    3.17
  -2  -3  16    2.17    2.38
  -2   3  16    4.20    3.11
  -2   3  16    6.25    3.49
   2  -3  16    7.42    2.62
  -2  -3 -16    4.48    3.32
  -2  -3 -16    1.67    2.44
   2   3  16    4.20    2.33
   2   3  16    4.41    3.61
   2   3 -16   -2.63    3.83
   2  -3 -16    4.52    4.22
  -2   3 -16    6.99    2.96
   2   3 -17   27.20    4.58
  -2  -3  17   38.26    5.44
  -2  -3  17   35.17    4.98
  -2   3  17   34.21    5.30
  -2   3  17   29.37    5.60
   2  -3  17   40.86    4.99
   2   3  17   25.96    4.68
   2   3  17   32.06    5.56
   2   3 -17   29.55    7.53
   2  -3 -17   29.31    6.24
  -2   3 -17   30.82    5.35
  -2  -3 -17   33.44    6.03
  -2  -3 -17   39.51    7.33
   2   3 -18  172.48   20.32
   2   3 -18  227.69   22.41
  -2  -3  18  245.31   20.88
  -2   3  18  218.37   20.59
   2  -3 -18  220.37   20.67
  -2  -3 -18  259.13   20.94
  -2  -3 -18  229.09   22.30
   2   3  18  245.91   20.88
   2   3  18  199.80   22.26
  -2  -3  18  212.50   38.54
  -2   3  18  211.06   38.65
   2  -3  18  223.69   23.72
  -2   3 -18  207.63   23.58
   2   3 -19   39.09    4.81
   2   3 -19   38.28    5.72
  -2  -3  19   32.16    5.46
  -2  -3 -19   30.17    5.39
   2   3  19   25.03    5.51
  -2  -3  19   31.00    7.14
  -2   3  19   29.31    5.85
  -2   3  19   36.95    7.71
   2  -3 -19   37.80    6.20
   2  -3  19   25.17    5.81
  -2   3 -19   27.37    5.45
  -2  -3 -19   29.51    6.14
   2   3  19   34.70    5.62
   2   3 -20    1.01    2.33
   2   3 -20    6.70    3.78
  -2  -3  20    1.78    3.44
  -2  -3  20    2.79    2.89
  -2   3  20    7.57    3.92
   2  -3 -20    0.71    3.71
   2  -3  20    0.65    3.27
  -2   3 -20    2.15    2.76
  -2  -3 -20    4.90    3.67
  -2  -3 -20    2.98    3.32
   2   3  20    0.41    2.92
  -2   3  20   -4.42    3.90
   2   3  20    6.32    4.11
  -2  -3  21  159.16   15.65
  -2   3  21  142.75   16.73
   2  -3 -21  166.51   15.72
   2  -3  21  160.51   15.61
  -2  -3 -21  170.35   15.80
   2   3  21  135.11   15.25
   2   3  21  133.40   16.57
   2   3 -21  145.62   17.39
   2   3 -21  167.24   28.15
  -2   3  21  171.45   17.79
  -2   3 -21  162.03   17.60
  -2  -3 -21  174.38   27.98
   2   3 -22  245.85   25.70
  -2  -3  22  276.02   23.85
   2  -3  22  281.64   23.92
  -2   3 -22  244.21   23.64
   2   3  22  232.97   25.56
   2   3 -22  227.86   27.01
  -2   3  22  279.97   27.38
  -2   3  22  259.31   44.48
   2  -3 -22  253.56   27.44
  -2  -3 -22  270.73   27.45
  -2  -3 -22  282.87   44.44
   2   3  22  205.38   27.00
   2   3 -23  148.79   15.89
   2   3 -23  192.83   18.35
  -2  -3  23  154.42   16.21
  -2   3  23  168.34   17.40
   2  -3 -23  162.29   16.48
   2   3  23  131.15   15.86
  -2   3  23  165.29   18.63
   2  -3  23  152.68   18.53
  -2   3 -23  148.71   18.38
  -2  -3 -23  180.88   18.70
  -2  -3 -23  204.24   29.34
   2   3  23  163.79   29.27
   2   3 -24   61.36   10.02
  -2  -3  24   65.45    8.06
  -2   3  24   67.93    8.57
   2  -3 -24   56.99    8.52
   2   3  24   75.63    7.95
   2   3  24   52.26    8.29
   2   3 -24   57.85    8.31
  -2   3  24   46.66   12.62
   2  -3  24   59.68    8.94
  -2   3 -24   56.26    8.73
  -2  -3 -24   65.06    9.22
  -2  -3 -24   91.11   12.86
   2   3 -25   -2.19    2.69
   2   3 -25    4.53    6.74
  -2  -3  25    2.13    3.86
  -2   3  25    0.47    4.50
  -2   3  25    3.27    4.87
   2  -3 -25    1.91    4.85
  -2  -3 -25    0.27    3.94
   2   3  25    1.38    4.08
   2   3  25   -0.04    3.92
   2  -3  25    4.22    4.49
  -2   3 -25    2.98    4.01
  -2   3 -25   10.52    6.06
  -2  -3 -25   -2.38    5.05
  -2   3  26   70.45   10.14
   2  -3  26   74.59    9.80
  -2   3 -26  105.89   11.33
  -2  -3 -26   73.41    9.86
  -2  -3 -26   96.05   10.53
   2   3  26   95.61   10.00
   2   3  26   64.41   10.06
   2   3 -26  101.82   12.34
   2   3 -26   91.77   16.36
  -2  -3  26   80.12   11.36
  -2   3  26   93.70   15.96
   2  -3 -26   71.61   11.60
  -2   3 -26   56.57   10.69
   2   3 -27    6.44    5.30
  -2   3  27    1.59    4.27
   2  -3 -27    4.90    5.44
  -2   3 -27   -1.24    3.66
  -2  -3 -27    4.94    4.16
  -2  -3 -27    0.04    3.13
   2   3  27    5.06    3.58
   2   3  27   -0.60    4.00
   2   3 -27   -0.77    5.95
  -2  -3  27    3.39    5.83
  -2   3  27   -0.13    5.91
   2  -3  27    3.58    4.89
  -2   3 -27   -1.08    4.19
   2   3 -28    6.02    5.47
  -2   3 -28    0.93    3.74
  -2  -3 -28    0.19    3.00
   2   3  28    0.08    3.38
   2   3  28   -2.89    4.16
   2   3 -28   -0.04    6.33
  -2  -3  28    4.05    5.48
  -2   3  28   -7.22    6.84
  -2   3  28    0.88    5.63
   2  -3 -28   11.20    6.63
   2  -3  28    4.52    4.82
  -2   3 -28    2.57    4.25
  -2  -3 -28    2.14    4.88
  -3   3   0   -1.22    2.61
  -3  -3   0   -0.41    1.25
  -3  -3   0    0.76    1.22
  -3  -3   0    0.50    1.10
   3  -3   0    0.15    1.71
   3  -3   0    1.52    2.22
   3  -3   1    1.61    1.93
  -3   3  -1   -1.39    2.28
   3   3  -1    2.28    1.42
  -3  -3   1    0.06    1.42
  -3  -3   1    2.94    1.11
  -3   3   1   -0.20    1.09
  -3   3   1    1.35    1.30
  -3   3   1    3.10    1.23
   3  -3   1    1.02    2.20
  -3  -3  -1    0.75    2.97
   3   3   1   -0.22    2.27
   3   3   1    1.99    2.31
   3  -3   2  210.02   20.28
  -3  -3  -2  248.66   22.23
   3   3  -2  230.85   23.37
  -3  -3   2  234.29   23.42
  -3  -3   2  170.41   38.47
  -3   3   2  214.78   23.33
  -3   3   2  221.70   23.32
  -3   3   2  218.31   38.54
   3  -3   2  219.21   23.51
   3   3   2  237.92   23.57
   3   3   2  237.28   23.59
  -3   3  -3   33.70    4.58
   3   3  -3   35.36    4.81
  -3  -3   3   29.14    4.81
  -3  -3   3   35.84    6.80
  -3   3   3   33.75    4.69
  -3   3   3   34.56    4.65
  -3   3   3   33.50    6.73
   3  -3   3   31.95    5.17
  -3  -3  -3   42.78    7.22
   3   3   3   31.91    5.14
   3   3   3   30.22    5.23
   3  -3   4   13.15    2.52
  -3   3  -4   12.46    2.60
  -3  -3  -4   12.51    3.17
   3   3   4    7.05    2.65
   3   3  -4   11.58    2.70
  -3  -3   4    9.83    2.57
  -3  -3   4    8.82    2.84
  -3   3   4   10.44    2.39
  -3   3   4    8.41    2.22
   3   3   4    8.17    3.14
   3   3  -5    3.21    1.50
  -3  -3   5   -0.29    1.54
   3  -3   5    2.08    1.85
  -3  -3  -5    1.37    2.62
   3   3   5    4.00    2.18
  -3  -3   5    2.14    1.56
  -3   3   5    1.66    1.28
  -3   3   5    0.51    1.25
  -3   3  -5   -2.21    2.26
   3   3   5   -1.32    2.38
  -3  -3  -6  125.08   13.76
   3   3   6  134.67   12.74
   3   3   6  128.64   12.71
   3   3  -6  136.24   14.47
  -3  -3   6  106.83   14.41
  -3  -3   6  145.80   23.16
  -3   3   6  122.44   14.32
  -3   3   6  140.33   14.37
   3  -3   6  142.21   14.56
  -3   3  -6  124.78   14.56
   3   3  -7  274.00   23.31
  -3  -3   7  252.50   23.23
   3   3   7  243.98   23.39
   3   3  -7  229.57   44.49
  -3  -3   7  257.32   44.46
  -3   3   7  263.19   26.82
  -3   3   7  244.38   26.80
   3  -3   7  263.44   27.06
  -3   3  -7  251.92   26.97
  -3  -3  -7  295.41   44.69
   3   3   7  253.94   27.04
  -3   3  -8   45.19    5.73
  -3  -3  -8   54.84    6.32
   3   3  -8   49.75    6.35
   3   3  -8   41.74    9.28
  -3  -3   8   39.61    6.37
  -3  -3   8   44.49    9.20
  -3   3   8   49.97    6.18
  -3   3   8   55.44    6.30
   3  -3   8   46.96    6.46
  -3  -3  -8   41.65    7.14
   3   3   8   53.42    6.86
   3   3  -9    3.45    1.93
  -3  -3   9    3.72    2.38
  -3   3  -9    3.88    2.25
  -3  -3  -9    0.04    3.32
  -3  -3  -9    2.08    2.66
   3   3   9   -2.11    3.31
   3   3  -9    4.86    2.42
  -3  -3   9    4.76    2.53
  -3   3   9    3.54    2.16
  -3   3   9    4.37    1.88
   3  -3   9    1.75    2.60
   3   3   9   10.33    4.01
   3   3 -10  287.39   30.06
  -3  -3  10  310.23   27.77
   3  -3  10  311.03   27.79
  -3  -3 -10  325.36   27.86
  -3  -3 -10  317.96   30.34
   3   3  10  292.13   27.79
   3   3  10  305.73   30.30
   3   3 -10  285.84   32.17
  -3  -3  10  337.14   53.41
  -3   3  10  315.93   32.00
  -3   3  10  306.85   32.03
  -3   3 -10  310.84   32.17
   3   3 -11   14.81    3.37
  -3  -3  11   11.97    3.14
  -3   3 -11   17.68    3.42
  -3  -3 -11   13.43    3.62
  -3  -3 -11   17.58    3.86
   3   3  11   10.02    3.01
   3   3  11   12.78    4.44
   3   3 -11   16.68    3.54
  -3  -3  11   13.46    4.45
  -3   3  11   15.48    3.33
  -3   3  11   10.99    3.38
  -3   3  11   16.77    4.23
   3  -3  11   17.32    4.12
   3   3 -12   92.53    9.26
  -3   3  12   88.74    9.16
   3  -3  12   85.66    9.34
  -3   3 -12   91.06    9.44
  -3  -3 -12   90.91    9.56
  -3  -3 -12   75.71    9.78
   3   3  12  108.72   10.60
   3   3 -12   87.02   16.17
  -3  -3  12   82.30   10.51
  -3  -3  12   93.03   16.25
  -3   3  12   89.93   16.20
   3  -3 -12   75.50   10.34
   3   3  12   86.77   10.63
  -3  -3  13   12.61    3.57
  -3   3  13    7.24    3.47
   3  -3  13   17.28    3.34
  -3  -3 -13   16.23    3.31
   3   3  13   13.16    3.49
   3   3 -13    9.67    3.47
   3   3 -13   12.68    4.31
  -3  -3  13   14.77    3.64
  -3   3  13   11.92    3.58
   3  -3 -13   11.74    3.61
  -3   3 -13   14.73    3.90
  -3  -3 -13   16.37    4.30
   3   3  13   15.12    5.54
   3   3 -14  159.70   16.50
  -3  -3  14  143.14   15.29
  -3   3  14  158.39   16.63
   3  -3  14  161.30   15.37
  -3   3 -14  177.23   15.38
  -3  -3 -14  157.36   15.52
   3   3  14  167.15   16.85
   3   3 -14  170.90   17.48
  -3  -3  14  166.39   28.11
  -3   3  14  144.93   17.35
   3  -3 -14  149.33   17.54
  -3  -3 -14  152.22   28.20
   3   3  14  157.20   17.46
  -3   3  15  334.84   32.04
   3  -3  15  350.12   32.21
  -3   3 -15  380.62   32.22
  -3  -3 -15  363.89   32.38
  -3  -3 -15  327.02   35.05
   3   3 -15  346.89   37.28
   3   3 -15  386.40   62.13
  -3  -3  15  359.87   37.38
  -3   3  15  376.16   62.06
   3  -3 -15  358.26   37.35
   3   3  15  372.68   37.36
   3   3  15  356.85   62.17
  -3  -3  16  105.29    9.95
  -3   3  16   87.16   10.49
   3  -3 -16   80.63    9.79
  -3   3 -16   75.86    9.64
  -3  -3 -16   85.57    9.98
  -3  -3 -16   76.98   10.25
   3   3  16   95.07    9.92
   3   3 -16   96.34   11.02
   3   3 -16   96.12   17.22
  -3   3  16   90.88   10.99
   3  -3  16  103.27   11.11
   3   3  16  107.52   17.23
   3   3 -17   18.91    4.03
  -3  -3  17   27.13    4.26
  -3  -3 -17   15.97    4.49
  -3  -3 -17   14.59    3.85
   3   3  17   27.63    4.23
   3   3 -17   15.54    6.39
  -3   3  17   15.20    4.83
  -3   3  17   21.06    5.66
   3  -3 -17   19.84    5.87
   3  -3  17   19.20    4.47
  -3   3 -17   25.88    4.57
   3   3  17   23.96    6.10
  -3   3  18   64.95    8.82
   3  -3 -18   75.98    9.09
   3  -3  18   72.91    8.53
   3   3  18   75.36    8.36
   3   3 -18   75.79    9.42
   3   3 -18   61.91   14.59
  -3  -3  18   75.58    9.41
  -3   3  18   66.63    9.52
  -3   3 -18   71.91    9.39
  -3  -3 -18   84.98    9.71
  -3  -3 -18   71.62   13.86
   3   3  18   76.71   14.13
   3   3 -19   31.03    5.60
   3   3 -19   37.24    7.71
  -3  -3  19   40.67    5.62
  -3   3  19   32.49    6.02
   3  -3 -19   38.03    6.59
   3  -3  19   41.12    5.65
  -3  -3 -19   34.81    5.93
  -3  -3 -19   44.57    5.99
   3   3  19   44.07    5.42
  -3   3  19   43.96    8.62
  -3   3 -19   29.89    6.23
   3   3  19   41.12    8.70
   3   3 -20   32.34    4.94
  -3   3  20   23.69    5.52
  -3   3  20   27.70    5.84
  -3  -3 -20   22.22    5.18
  -3  -3 -20   28.25    5.25
   3   3  20   20.26    4.45
   3   3  20   20.54    5.48
   3   3 -20   36.85    8.95
  -3  -3  20   28.01    5.61
   3  -3 -20   39.54    6.96
   3  -3  20   21.19    5.29
  -3   3 -20   34.16    5.62
   3   3 -21   69.25    8.91
  -3   3 -21   75.47    8.96
  -3  -3 -21   66.41    9.06
  -3  -3 -21   74.86    9.37
   3   3  21   97.18    9.12
   3   3 -21   91.44   15.92
  -3  -3  21   77.70   10.30
  -3   3  21   60.29   10.43
  -3   3  21   73.31   15.08
   3  -3 -21   77.35   10.97
   3  -3  21   85.86   10.16
   3   3  21   78.94   14.89
   3   3 -22  171.87   16.19
   3   3 -22  176.01   18.23
  -3  -3  22  181.98   16.41
  -3   3  22  143.56   16.22
   3  -3 -22  183.46   16.80
   3  -3  22  160.53   16.16
  -3  -3 -22  164.95   17.17
   3   3  22  165.00   17.34
  -3   3  22  169.08   29.27
  -3   3 -22  154.32   18.33
  -3  -3 -22  150.02   18.40
   3   3  22  136.97   18.19
   3   3 -23   69.47   10.20
   3   3 -23   73.86   10.47
  -3  -3  23   60.41    8.62
  -3   3  23   74.55    9.63
   3  -3  23   67.65    8.52
  -3   3 -23   84.73    8.49
  -3  -3 -23   51.74    8.40
  -3  -3 -23   66.32    9.09
  -3   3  23   57.35    9.80
   3  -3 -23   59.46   10.59
   3   3  23   72.86    9.17
   3   3  23   75.74   13.64
   3   3 -24    0.85    6.73
   3   3 -24    1.15    6.86
  -3   3  24    1.22    4.48
   3  -3  24    1.50    3.95
  -3  -3 -24    1.66    3.87
  -3  -3 -24   -0.92    4.74
   3   3  24   -3.93    4.81
   3   3  24    3.65    4.46
  -3  -3  24   -0.12    5.19
  -3   3  24   11.41    5.90
   3  -3 -24    0.91    6.69
  -3   3 -24    2.52    3.95
   3   3 -25   37.94    8.07
   3   3 -25   29.94    8.37
  -3  -3  25   29.10    6.27
   3  -3  25   14.51    5.63
  -3   3 -25   30.50    6.77
  -3  -3 -25   29.12    5.81
  -3  -3 -25   31.66    6.26
   3   3  25   50.70    6.69
   3   3  25   26.99    6.28
  -3   3  25   24.16    6.95
  -3   3  25   28.44    8.71
   3  -3 -25   34.08    8.30
  -3   3 -25   25.42    6.02
  -3  -3  26   26.11    6.23
  -3   3  26   24.14    6.30
  -3   3  26   34.49    6.73
  -3   3 -26   24.71    5.51
  -3   3 -26   38.34    7.17
  -3  -3 -26   23.63    5.76
  -3  -3 -26   23.90    6.29
   3   3  26   25.94    6.29
   3   3 -26   32.51    9.38
   3   3 -26   23.04    8.71
   3  -3 -26   33.60    8.69
   3  -3  26   30.08    6.64
   3   3  26   49.20    7.46
   3   3 -27    1.12    6.98
  -3   3  27    0.30    5.89
  -3   3 -27    3.56    3.63
  -3   3 -27    5.06    5.86
  -3  -3 -27    1.63    4.07
  -3  -3 -27   -3.13    3.18
   3   3  27    0.36    4.21
   3   3  27    3.82    4.79
   3   3 -27    0.09    6.23
  -3  -3  27   -2.89    5.33
  -3   3  27    7.92    5.61
   3  -3 -27   -4.99    7.60
   3  -3  27    2.60    4.80
   4  -3   0  115.90   11.88
  -4   3   0  131.55   12.93
  -4  -3   0  125.24   13.56
  -4  -3   0  110.39   13.44
   4  -3   0  118.03   13.67
   4  -3   1    7.74    3.21
  -4   3  -1    4.96    2.82
   4   3   1    4.40    2.28
   4   3  -1    6.34    2.76
  -4  -3   1   13.29    2.83
  -4   3   1    5.49    2.29
  -4   3   1   10.56    3.30
   4  -3   1    2.03    2.50
  -4  -3  -1    3.00    2.98
   4   3   1    6.51    2.65
   4   3  -2    3.19    2.96
  -4   3   2   12.61    2.25
   4  -3   2    1.61    2.04
   4  -3   2    2.56    2.14
  -4   3  -2    5.60    2.66
   4   3   2    3.27    2.05
   4   3   2    3.79    2.11
  -4  -3   2    0.77    2.65
  -4   3   2    3.69    2.64
  -4  -3  -2    0.62    3.06
   4   3  -3  306.65   25.31
  -4  -3   3  278.35   25.10
   4  -3   3  270.14   25.26
   4   3   3  292.71   25.27
  -4   3   3  284.82   29.05
  -4   3   3  300.90   29.12
   4  -3   3  242.43   29.17
  -4   3  -3  246.81   48.12
   4   3   3  283.50   29.23
   4  -3   4   30.07    3.98
  -4   3  -4   26.34    4.21
  -4  -3  -4   17.69    4.38
   4   3   4   27.96    3.98
   4   3  -4   29.11    4.58
  -4  -3   4   22.31    4.31
  -4   3   4   25.87    4.35
  -4   3   4   36.08    4.64
  -4   3   4   22.78    5.24
   4   3   4   17.69    4.41
   4   3  -5   27.94    4.00
  -4   3   5   26.34    3.66
   4   3   5   24.48    3.82
  -4  -3   5   18.01    4.16
  -4   3   5   26.34    3.94
  -4   3   5   19.15    4.90
  -4   3   5   18.38    4.89
   4  -3   5   21.21    4.28
  -4   3  -5   28.48    4.50
  -4  -3  -5   24.50    5.70
   4   3   5   21.00    4.22
  -4   3   6  219.99   21.19
  -4   3   6  248.36   21.26
   4  -3   6  211.17   21.41
   4   3   6  231.37   21.53
   4   3  -6  247.66   24.76
  -4  -3   6  257.96   24.76
  -4   3   6  198.09   40.35
  -4   3  -6  248.55   24.81
  -4  -3  -6  261.08   40.72
   4   3   6  211.45   24.69
   4   3  -7   15.66    3.37
  -4  -3   7    9.47    2.98
  -4   3   7   16.22    3.23
  -4  -3  -7   10.11    3.45
  -4   3   7   10.10    3.13
  -4   3   7   10.03    3.39
   4  -3   7   16.24    3.23
  -4   3  -7   11.83    3.67
   4   3   7   14.52    3.81
   4   3   7   18.11    3.92
  -4   3   8   90.16    9.74
   4  -3   8   89.48    9.92
  -4   3  -8   99.49    9.98
  -4  -3  -8   95.61   10.70
   4   3   8  106.77   10.08
   4   3  -8  107.64   11.36
   4   3  -8   78.31   17.21
  -4  -3   8   99.49   11.26
  -4   3   8  101.11   11.22
  -4   3   8   90.34   17.21
   4   3   8   94.62   11.38
   4   3  -9  325.85   31.75
  -4  -3   9  357.27   31.88
  -4   3   9  361.03   31.73
  -4  -3  -9  383.12   34.83
   4   3   9  336.86   31.88
   4   3  -9  384.29   61.49
  -4   3   9  363.38   36.89
  -4   3   9  328.35   61.35
   4  -3   9  354.01   37.06
  -4   3  -9  350.47   36.95
   4   3   9  385.98   37.05
  -4  -3  10    2.08    2.40
   4  -3  10    1.83    2.19
  -4  -3 -10    0.86    3.21
   4   3  10    3.14    2.25
   4   3  10    7.55    3.83
   4   3 -10    5.17    4.03
   4   3 -10    4.55    3.27
  -4   3  10    1.62    2.77
  -4   3  10   -0.33    2.80
  -4   3  10    3.74    2.54
  -4   3 -10    2.70    2.93
  -4  -3  11   74.56    8.55
   4  -3  11   67.17    8.44
  -4   3 -11   78.05    8.68
   4   3  11   66.84    8.56
   4   3  11   80.75    9.33
   4   3 -11   80.72    9.99
   4   3 -11   84.93   14.61
  -4   3  11   63.56    9.59
  -4   3  11   72.17    9.66
  -4   3  11   66.65   14.48
  -4  -3 -11   88.77   14.81
   4   3  11  117.98   10.56
  -4  -3  12  107.43   11.63
  -4   3  12  110.67   11.55
   4  -3  12  122.39   11.90
  -4   3 -12  121.15   11.73
   4   3  12  131.04   11.75
   4   3 -12  117.38   13.24
   4   3 -12  104.23   20.64
  -4   3  12  125.47   13.20
  -4   3  12  106.66   20.64
  -4  -3 -12  115.66   13.74
  -4  -3 -12  110.01   20.66
   4   3  12  104.78   20.84
   4   3 -13  372.46   35.28
  -4  -3  13  429.06   35.43
  -4   3  13  401.66   35.23
   4  -3  13  421.13   35.50
  -4  -3 -13  422.68   35.55
  -4  -3 -13  373.29   38.46
   4   3  13  429.90   38.61
   4   3 -13  358.08   68.16
  -4   3  13  378.40   40.86
  -4   3  13  381.10   68.20
  -4   3 -13  401.70   40.98
   4   3  13  386.07   40.97
  -4  -3  14  904.53   72.51
  -4   3  14  801.87   72.25
  -4   3  14  729.13   78.92
   4  -3  14  830.78   72.42
   4   3  14  848.48   72.40
   4   3  14  957.10   79.37
   4   3 -14  810.08   84.33
   4   3 -14  775.08  142.48
  -4   3  14  852.43   84.28
  -4   3 -14  910.48   84.44
  -4  -3 -14  784.77   84.43
  -4  -3 -14  822.73  142.62
   4   3 -15  486.77   44.27
  -4   3  15  515.97   44.21
  -4   3  15  435.81   48.10
  -4   3 -15  495.68   44.36
  -4  -3 -15  481.31   48.37
   4   3  15  482.00   48.45
   4   3 -15  489.66   86.16
  -4  -3  15  543.95   51.61
  -4   3  15  521.92   51.49
   4  -3  15  515.51   51.55
  -4  -3 -15  501.57   51.53
   4   3  15  544.86   51.50
   4   3 -16   17.82    3.85
  -4   3  16   12.82    3.79
  -4   3  16   16.38    4.03
   4  -3  16   17.37    3.97
  -4   3 -16   13.96    4.03
  -4  -3 -16   21.22    4.40
  -4  -3 -16   12.26    3.66
   4   3 -16   19.09    5.76
  -4  -3  16   18.33    5.24
  -4   3  16   12.67    5.66
   4   3  16   15.98    4.17
   4   3  16   10.26    6.13
   4   3 -17   47.52    6.63
   4   3 -17   43.07    7.53
  -4  -3  17   57.65    7.16
   4  -3  17   48.07    6.67
  -4  -3 -17   60.23    7.06
  -4  -3 -17   52.25    6.80
   4   3  17   42.47    6.39
  -4   3  17   44.39    7.57
  -4   3  17   56.62   10.88
   4  -3 -17   51.24    7.75
  -4   3 -17   58.88    7.64
   4   3  17   53.19   11.05
   4  -3  18  288.92   27.01
   4   3  18  263.36   26.77
   4   3 -18  307.73   30.97
   4   3 -18  286.26   51.03
  -4  -3  18  288.08   30.99
  -4   3  18  309.93   31.11
  -4   3  18  296.99   50.96
   4  -3 -18  309.09   31.31
  -4   3 -18  271.33   31.03
  -4  -3 -18  308.03   31.06
  -4  -3 -18  297.86   50.86
   4   3  18  283.87   51.01
   4   3 -19   31.85    5.63
   4   3  19   40.65    5.73
   4   3 -19   29.36    9.02
  -4  -3  19   45.87    6.58
  -4   3  19   36.39    7.12
  -4   3  19   34.97    9.29
   4  -3 -19   41.78    7.79
   4  -3  19   38.29    6.89
  -4   3 -19   33.38    6.83
  -4  -3 -19   28.92    6.68
  -4  -3 -19   35.09    8.20
   4   3  19   47.09    8.73
   4   3 -20    4.94    5.16
  -4  -3  20    2.53    3.66
   4  -3  20    8.49    3.96
  -4  -3 -20    0.86    3.80
  -4  -3 -20    2.21    3.70
   4   3  20    0.87    3.19
   4   3  20    2.49    4.26
   4   3 -20    1.18    4.28
  -4   3  20    4.68    5.07
  -4   3  20    3.05    6.61
   4  -3 -20    3.05    6.20
  -4   3 -20    5.97    4.82
   4   3 -21  209.65   17.07
   4  -3  21  156.38   16.77
  -4   3 -21  172.57   16.83
  -4  -3 -21  178.38   17.93
   4   3  21  167.67   16.75
   4   3  21  138.25   18.06
   4   3 -21  152.88   30.75
  -4  -3  21  191.69   19.39
  -4   3  21  166.53   19.30
  -4   3  21  189.41   30.74
   4  -3 -21  160.80   19.70
  -4  -3 -21  149.38   19.44
  -4  -3  22  277.67   24.03
  -4  -3 -22  223.41   23.75
  -4  -3 -22  245.89   25.60
   4   3  22  263.07   23.83
   4   3  22  259.29   26.15
   4   3 -22  262.04   27.36
   4   3 -22  272.98   44.72
  -4   3  22  232.45   27.42
  -4   3  22  249.13   44.68
   4  -3 -22  224.48   27.70
   4  -3  22  239.96   27.16
  -4   3 -22  284.80   27.33
   4   3 -23  166.36   20.56
  -4   3  23  167.20   18.53
   4  -3 -23  179.95   18.93
  -4   3 -23  188.79   18.27
  -4  -3 -23  205.80   19.72
   4   3  23  201.29   18.31
   4   3  23  182.72   20.09
   4   3 -23  174.93   20.73
  -4  -3  23  201.50   20.63
  -4   3  23  215.62   33.63
   4  -3  23  180.89   20.81
  -4  -3 -23  159.09   20.70
   4   3 -24   47.28   10.22
  -4  -3  24   42.40    7.76
  -4   3  24   46.52    8.50
  -4  -3 -24   45.42    7.76
  -4  -3 -24   57.39    8.51
   4   3  24   74.15    9.33
   4   3 -24   53.72    8.79
  -4   3  24   86.30   12.95
   4  -3 -24   30.84   10.26
   4  -3  24   60.60    8.35
  -4   3 -24   52.30    8.52
   4   3  24   78.81   10.73
   4   3 -25    8.99    7.72
  -4  -3  25    1.07    4.30
   4  -3 -25    4.49    6.73
   4  -3  25   -0.75    3.50
  -4   3 -25   -0.36    3.35
  -4  -3 -25   -0.94    4.07
  -4  -3 -25   -2.82    4.68
   4   3 -25   -1.90    4.94
  -4   3  25    1.32    6.32
  -4   3  25    8.93    5.50
   4   3  25   -9.06    7.81
   4   3  25    2.08    6.52
  -5  -3   0    0.18    2.06
  -5  -3   0    3.02    3.31
   5  -3   0   -0.47    3.32
  -5   3   0   -0.97    2.32
   5  -3   0    0.17    2.47
   5  -3   1   33.51    5.12
  -5   3  -1   38.14    5.49
  -5  -3  -1   40.68    5.68
   5   3   1   43.07    5.98
   5   3   1   29.10    5.12
  -5  -3   1   42.52    6.20
  -5  -3   1   35.43    6.13
  -5   3   1   36.19    5.81
  -5   3   1   44.96    6.33
   5  -3   1   45.54    5.84
  -5   3   2   45.98    5.42
  -5   3   2   34.46    5.20
   5  -3   2   34.69    5.12
   5  -3   2   38.59    5.08
  -5  -3  -2   38.91    5.52
   5   3   2   36.05    5.13
   5   3   2   33.05    5.08
   5   3  -2   33.72    5.96
  -5  -3   2   41.58    6.00
  -5   3  -2   38.93    8.03
   5  -3   3  449.81   40.18
  -5  -3  -3  446.57   43.75
   5   3  -3  463.78   46.75
  -5  -3   3  466.02   46.61
  -5   3   3  460.12   46.58
  -5   3   3  464.25   46.66
   5  -3   3  475.08   46.69
  -5   3  -3  463.01   78.01
   5   3   3  364.22   46.56
   5   3   3  491.35   46.72
  -5   3   4 1287.25  110.03
   5  -3   4 1311.99  110.20
   5  -3   4 1269.17  110.26
  -5  -3  -4 1226.57  120.78
   5   3   4 1255.62  110.20
   5   3   4 1274.33  110.27
   5   3  -4 1351.66  128.95
  -5  -3   4 1258.58  128.77
  -5   3   4 1386.26  128.84
  -5   3  -4 1238.84  218.57
  -5   3   5  540.91   59.06
   5  -3   5  712.63   59.19
  -5  -3  -5  674.92   64.68
   5   3   5  657.39   59.16
   5   3  -5  786.77   68.95
  -5  -3   5  715.91   68.94
  -5   3   5  691.20   68.85
  -5   3  -5  635.80   68.84
   5   3   5  693.95   68.89
   5   3  -6  138.89   13.24
  -5  -3   6  137.19   13.24
  -5   3   6  132.63   13.10
   5  -3   6  134.16   13.26
  -5   3  -6  143.81   13.33
  -5  -3  -6  131.40   14.24
   5   3   6  128.38   13.19
  -5   3   6  139.70   15.04
   5   3   6  116.09   15.01
   5   3  -7   94.57    9.86
   5  -3   7   76.35    9.72
  -5   3  -7  102.50   10.08
  -5  -3  -7   95.12   10.61
   5   3   7   79.36    9.76
   5   3   7   94.29    9.86
  -5  -3   7   99.66   11.22
  -5   3   7  106.50   11.13
  -5   3   7   93.21   11.17
  -5  -3   8  301.36   25.67
   5  -3   8  262.47   25.52
  -5  -3  -8  252.68   27.70
   5   3   8  299.33   25.65
   5   3   8  292.16   25.65
   5   3  -8  244.44   29.40
  -5   3   8  280.31   29.45
  -5   3   8  298.41   29.49
  -5   3  -8  287.05   29.59
  -5   3   9   12.08    3.35
  -5   3   9   21.67    4.15
  -5  -3  -9   12.75    4.13
   5   3   9   17.82    3.44
   5   3  -9   17.42    6.13
  -5  -3   9   17.56    4.24
  -5   3   9   11.99    3.81
   5  -3   9   14.58    3.81
  -5   3  -9   10.43    4.06
   5   3   9   10.70    4.25
  -5   3  10   23.40    4.51
   5   3  10   30.62    4.66
   5   3  10   22.49    4.39
   5   3 -10   28.75    6.89
   5   3 -10   14.30    5.24
  -5  -3  10   18.03    5.32
  -5   3  10   27.84    5.26
  -5   3  10   22.34    5.48
   5  -3  10   22.84    4.66
  -5   3 -10   31.61    4.95
  -5  -3 -10   27.43    6.34
  -5  -3  11   66.32    7.68
  -5   3  11   57.41    7.41
  -5  -3 -11   49.73    7.50
   5   3 -11   72.24    9.24
   5   3 -11   68.45   11.93
  -5   3  11   63.28    8.15
  -5   3  11   46.28   11.83
   5  -3  11   60.97    8.10
  -5   3 -11   63.51    8.26
   5   3  11   70.11    8.44
   5   3  11   60.01    8.63
  -5  -3  12    0.40    3.15
  -5   3  12    3.97    3.04
   5  -3  12    3.96    2.47
  -5   3 -12    2.22    2.87
  -5  -3 -12   -0.59    2.60
   5   3  12    3.53    3.06
   5   3  12    7.19    4.41
   5   3 -12    2.87    4.19
   5   3 -12   -1.72    3.48
  -5   3  12    8.39    3.67
  -5   3  12    3.26    3.02
  -5  -3  13   -0.22    3.06
  -5   3  13   -1.19    3.02
   5  -3  13   -0.93    3.63
  -5   3 -13    2.79    2.84
   5   3  13    0.29    2.28
   5   3  13   -1.33    4.22
   5   3 -13    1.80    4.16
   5   3 -13    0.69    3.31
  -5   3  13   -1.44    3.73
  -5   3  13   -0.11    2.89
  -5  -3 -13    2.94    2.92
   5   3 -14    0.12    4.03
  -5  -3  14    1.27    3.19
  -5   3  14    4.37    4.42
  -5   3  14    1.23    3.39
  -5   3 -14    2.40    2.97
  -5  -3 -14    0.04    2.72
   5   3  14    2.34    2.45
   5   3 -14   -1.02    3.28
  -5   3  14    2.29    3.28
   5  -3  14    1.82    4.35
   5   3  14   -0.39    2.85
   5   3 -15   25.02    5.24
  -5  -3  15   25.65    5.36
  -5   3  15   18.44    5.40
  -5   3  15   18.41    4.09
   5  -3  15   19.51    4.33
  -5  -3 -15   19.38    4.09
   5   3  15   26.85    4.03
   5   3  15   18.43    3.87
   5   3 -15   12.99    5.28
  -5   3  15   17.47    5.41
  -5   3 -15   11.49    4.88
   5   3  15   12.77    5.87
  -5   3  16   46.28    7.65
  -5   3 -16   39.75    6.59
   5   3  16   47.26    6.69
   5   3 -16   69.49    8.31
   5   3 -16   37.79    9.99
  -5  -3  16   73.54    8.46
  -5   3  16   54.10    7.41
  -5   3  16   39.28   10.12
   5  -3  16   51.62    7.50
  -5  -3 -16   43.04    9.89
   5   3  16   47.11    7.10
   5   3  16   41.05   10.35
   5   3 -17    2.00    3.58
  -5   3  17    8.12    4.02
   5  -3  17    9.60    4.47
  -5   3 -17    4.10    3.54
  -5  -3 -17    1.57    3.41
   5   3  17    4.61    3.63
   5   3  17    3.16    4.20
   5   3 -17    7.81    5.61
  -5  -3  17   17.42    5.44
  -5   3  17    5.16    4.54
  -5   3  17    2.02    4.73
  -5  -3  18   23.03    5.65
  -5   3  18   21.09    5.31
  -5   3 -18   25.13    4.98
  -5  -3 -18   22.03    6.07
  -5  -3 -18   19.94    5.04
   5   3  18   20.12    4.35
   5   3  18   23.56    5.58
   5   3 -18   36.98    6.35
   5   3 -18   26.24    7.17
  -5   3  18   32.10    6.20
  -5   3  18   26.90    7.17
   5  -3  18   33.74    6.55
   5   3 -19   12.91    4.00
  -5  -3  19   19.26    4.99
  -5   3  19   11.35    4.90
   5  -3  19   19.60    5.00
  -5   3 -19   10.51    3.84
  -5  -3 -19   16.04    6.71
   5   3  19    7.52    5.18
   5   3 -19   10.51    6.19
  -5   3  19    8.41    5.09
  -5   3  19   10.94    5.31
  -5  -3 -19    9.03    5.07
   5   3  19   10.08    5.48
   5   3 -20   27.95    5.43
   5   3 -20   19.59    6.80
  -5   3  20   28.32    6.04
   5  -3  20   30.96    5.37
  -5   3 -20   47.15    7.16
  -5  -3 -20   28.81    7.50
  -5  -3  20   32.86    6.63
  -5   3  20   25.58    6.31
  -5   3  20   18.08    8.00
  -5  -3 -20   30.00    8.27
   5   3  20   43.37    6.81
   5   3  20   28.48    8.68
  -5  -3  21   77.97    9.16
  -5   3  21   51.27    9.32
   5   3  21   73.58   10.07
   5   3 -21   87.90    9.65
   5   3 -21   66.10   14.51
  -5   3  21   50.49    9.67
  -5   3  21   55.51   14.09
   5  -3  21   57.04    9.81
  -5   3 -21   92.48   11.12
  -5  -3 -21   70.27   11.40
  -5  -3 -21   76.02   14.07
   5   3  21   80.12    9.94
   5   3 -22  114.58   12.73
   5   3 -22   88.85   14.36
  -5   3  22  131.64   13.77
  -5   3  22  120.63   14.50
  -5  -3 -22  144.16   14.17
   5   3  22  116.23   12.97
   5   3  22  128.69   14.48
  -5   3  22   96.74   14.49
   5  -3  22  149.65   14.79
  -5   3 -22  179.20   15.69
  -5  -3 -22  127.08   22.15
   5   3 -23   69.79   10.80
   5   3 -23   72.13   12.61
  -5   3  23  100.52   11.96
   5  -3  23  109.17   11.44
  -5   3 -23  115.40   12.31
   5   3  23  116.03   11.39
  -5  -3  23  122.30   13.03
  -5   3  23   88.06   12.83
  -5   3  23   79.73   19.21
  -5  -3 -23   97.26   13.79
  -5  -3 -23  114.39   18.69
   5   3  23   95.90   19.19
   6  -3   0   22.17    4.28
   6  -3   0   27.82    4.50
  -6   3   0   23.38    4.87
  -6  -3   0   32.10    5.48
  -6  -3   0   27.06    5.63
  -6  -3   1    5.59    3.41
  -6   3   1   -1.12    3.17
   6  -3   1    1.27    2.47
  -6   3  -1    4.83    3.37
   6   3   1    4.33    3.81
   6   3   1    0.64    2.44
  -6  -3   1    4.62    4.04
  -6   3   1    3.08    4.14
   6  -3   1   -2.73    2.86
  -6  -3  -1    5.41    4.11
  -6   3   2   -0.61    3.08
   6  -3   2   -0.55    2.37
   6  -3   2   -0.98    2.26
  -6  -3   2    0.91    3.92
  -6  -3   2    3.65    3.79
  -6   3   2    2.43    3.71
  -6   3  -2   -0.10    4.55
  -6  -3  -2   -0.41    4.02
   6   3   2    3.76    4.41
   6   3   2   -1.32    2.73
   6   3  -3  132.66   13.03
  -6  -3   3  114.62   12.74
  -6   3   3  133.32   12.94
   6  -3   3  124.57   12.73
   6  -3   3  119.81   12.71
  -6   3  -3  129.79   14.07
   6   3   3  129.22   12.84
   6   3   3  108.02   12.70
  -6   3   3  141.73   14.77
  -6  -3  -3  134.58   23.09
   6   3  -4    3.55    3.36
   6  -3   4    3.53    2.69
  -6  -3  -4    6.01    4.34
   6   3   4    2.93    2.48
   6   3   4    4.97    2.59
  -6  -3   4    2.13    3.50
  -6   3   4    1.10    3.75
  -6   3   4    1.53    3.89
   6  -3   4    0.76    3.09
  -6   3  -4   -1.75    3.89
   6   3  -5    6.67    4.16
  -6  -3   5    4.19    4.57
  -6   3   5    2.54    3.05
   6  -3   5    4.36    2.85
  -6   3  -5    7.24    3.48
  -6  -3  -5    5.88    4.06
   6   3   5    4.49    2.64
  -6   3   5   -0.66    3.85
   6  -3   5    2.80    3.24
   6   3   5    1.51    3.07
  -6   3   6   30.76    4.91
  -6   3  -6   19.15    4.71
   6   3   6   23.06    4.26
   6   3   6   19.61    4.25
   6   3  -6   35.25    6.51
  -6  -3   6   34.19    6.52
  -6   3   6   18.81    5.34
   6  -3   6   23.40    4.72
  -6   3  -6   26.24    7.64
  -6  -3  -6   18.63    6.72
  -6  -3   7    7.65    3.44
  -6   3   7    8.04    4.17
   6  -3   7    5.64    2.96
  -6   3  -7   11.27    3.71
  -6   3  -7   16.07    5.32
   6   3   7   13.30    3.22
   6   3  -7   11.09    5.78
  -6   3   7   11.60    5.50
  -6  -3  -7   15.93    5.14
   6   3   7    4.68    3.41
  -6  -3   8   11.73    3.70
   6  -3   8    9.94    3.27
  -6   3  -8   10.33    3.81
  -6  -3  -8   11.23    4.86
   6   3   8   16.13    3.45
   6   3   8   15.03    3.99
   6   3  -8   19.12    5.19
  -6   3   8   16.49    5.50
  -6   3   8    7.52    4.51
   6   3  -9  112.38   12.12
  -6   3   9  120.52   12.42
  -6   3  -9  113.19   12.14
   6   3   9  106.08   11.92
   6   3   9  119.87   12.20
  -6  -3   9  126.20   13.88
  -6   3   9  139.20   14.05
   6  -3   9  103.25   13.63
  -6  -3  -9  110.45   21.50
   6   3 -10   -2.22    3.15
  -6   3  10    4.00    4.61
   6  -3  10    0.21    2.56
  -6  -3 -10   -3.03    4.27
  -6  -3  10    2.76    3.86
  -6   3  10    6.30    5.27
  -6   3 -10   -4.06    3.97
   6   3  10    5.42    2.95
   6   3  10   -0.26    3.49
   6   3 -11   61.13    7.36
  -6   3  11   56.26    7.83
  -6  -3 -11   57.91    8.30
   6   3  11   50.61    7.06
   6   3  11   51.13    7.28
  -6  -3  11   61.74    8.53
  -6   3  11   54.36    9.12
   6  -3  11   72.15    8.06
  -6   3 -11   59.35    8.31
   6   3 -12   73.71    8.38
  -6  -3  12   75.69    8.81
  -6   3  12   74.36    9.13
  -6   3  12   70.40    8.80
   6  -3  12   79.24    8.27
  -6   3 -12   71.43    8.45
  -6  -3 -12   22.46    8.98
   6   3  12   80.52    9.02
   6   3  12   79.34    9.18
  -6  -3  13   61.32    7.93
  -6   3  13   58.05    7.55
  -6   3  13   30.42    7.49
   6   3  13   70.65    7.48
   6   3  13   70.50    8.39
   6   3 -13   93.11    9.49
  -6   3  13   19.90   11.21
   6  -3  13   66.04    8.47
  -6   3 -13   54.09    8.34
  -6  -3 -13   71.52   12.59
   6   3 -14  131.68   12.26
  -6   3  14   87.40   10.78
  -6   3  14   97.09   11.11
   6  -3  14  125.00   11.26
  -6  -3 -14   99.44   11.47
   6   3  14  140.68   11.50
   6   3 -14   56.76   18.21
  -6  -3  14   87.45   12.21
  -6   3  14   50.88   17.95
  -6   3 -14  107.38   12.16
   6   3  14  116.04   12.58
  -6   3  15   85.90    9.97
  -6   3 -15   82.61    9.74
   6   3 -15  114.79   12.84
   6   3 -15   60.64   16.37
  -6  -3  15   98.60   11.23
  -6   3  15   84.68   11.50
  -6   3  15   46.47   15.97
   6  -3  15   90.28   11.24
  -6  -3 -15   72.29   16.16
   6   3  15  106.66   11.52
   6   3  15  111.47   11.61
  -6   3 -16   23.13    5.05
   6   3 -16    8.39    7.90
   6   3 -16    4.21    5.07
  -6  -3  16   10.90    5.65
  -6   3  16   12.16    5.46
  -6   3  16   13.22    4.79
  -6   3  16   11.06    5.00
   6  -3  16   21.03    5.49
  -6  -3 -16   16.13    6.16
   6   3  16   15.65    5.50
   6   3  16   22.33    5.84
   6   3 -17   53.99    7.28
  -6   3  17   30.53    6.70
   6  -3  17   52.61    7.09
  -6   3 -17   59.67    7.12
  -6  -3 -17   39.63    7.80
   6   3  17   42.08    6.06
   6   3 -17   25.04    9.45
  -6  -3  17   60.72    8.50
  -6   3  17   31.26    7.16
  -6   3  17   30.69    9.36
   6   3  17   53.42    7.76
   6   3 -18   69.38    8.17
  -6  -3  18   62.89    8.05
  -6   3  18   47.15    7.95
   6  -3  18   72.74    8.10
  -6   3 -18   60.43    8.01
  -6  -3 -18   57.17    8.90
   6   3  18   37.93    6.83
   6   3 -18   38.31   12.01
  -6   3  18   54.35    8.82
  -6   3  18   40.39   11.79
   6   3  18   71.07    8.77
  -6  -3  19   -0.63    3.90
  -6   3 -19   -0.95    4.47
  -6  -3 -19    4.96    5.36
   6   3  19    2.16    4.26
   6   3  19    1.03    4.32
   6   3 -19    1.02    5.20
   6   3 -19    2.06    5.27
  -6   3  19    6.01    6.18
  -6   3  19   -0.52    5.38
  -6   3  19    1.98    5.74
   6  -3  19   -3.77    5.00
  -6   3  20    4.97    7.47
  -6   3  20   -3.69    4.90
  -6   3  20    7.25    5.72
   6  -3  20    4.00    3.66
  -6   3 -20    5.37    3.99
  -6  -3 -20    3.20    5.25
   6   3  20    0.91    3.49
   6   3  20    1.41    4.68
   6   3 -20    5.97    5.46
   6   3 -20   -0.21    4.21
  -6  -3  20    0.92    4.60
  -7  -3   0   -3.48    3.98
   7  -3   0    2.61    2.63
   7  -3   0    3.57    2.68
  -7  -3   0    2.04    4.87
  -7   3   0   -0.21    4.45
  -7  -3   1   30.36    5.90
   7  -3   1   23.77    4.73
   7  -3   1   29.63    4.95
  -7   3  -1   31.02    5.73
  -7  -3  -1   33.34    6.32
   7   3   1   30.22    4.87
  -7  -3   1   29.15    6.58
  -7   3   1   24.01    6.17
  -7   3   1   35.53    6.48
   7   3   1   32.28    5.38
  -7  -3   2   17.93    5.13
  -7   3   2   18.52    4.77
   7  -3   2   20.76    4.09
   7  -3   2   22.99    4.23
   7   3   2   19.23    4.17
  -7  -3   2   25.81    5.79
  -7   3   2   24.20    5.67
  -7   3  -2   27.19    6.08
  -7  -3  -2   26.00    7.08
   7   3   2   10.04    4.30
  -7  -3   3  320.96   32.13
  -7   3   3  384.69   32.29
   7  -3   3  345.48   32.12
  -7   3  -3  338.29   34.89
  -7  -3  -3  373.50   35.16
   7   3   3  334.71   32.13
  -7  -3   3  335.90   37.16
  -7   3   3  404.39   37.37
   7  -3   3  321.22   37.05
   7   3   3  390.03   37.22
  -7  -3   4 1342.11  118.64
   7  -3   4 1366.32  118.60
  -7  -3  -4 1416.41  130.10
   7   3   4 1226.55  118.61
  -7  -3   4 1380.78  138.68
  -7   3   4 1386.06  138.69
  -7   3   4 1447.27  138.76
   7  -3   4 1224.55  138.58
  -7   3  -4 1511.36  235.22
   7   3   4 1511.54  138.66
   7   3  -5  976.22   81.27
   7  -3   5  939.23   81.13
   7  -3   5  920.59   81.06
  -7   3  -5  972.80   88.93
  -7  -3   5  966.48   94.72
  -7   3   5  852.02   94.50
  -7   3   5  822.33   94.52
  -7  -3  -5 1006.30  159.82
   7   3   5 1073.17   94.69
   7   3   5  841.47   94.52
  -7   3   6   73.60    8.24
   7  -3   6   48.71    7.45
  -7   3  -6   63.32    8.54
  -7  -3  -6   67.46    8.94
   7   3   6   71.99    8.51
   7   3  -6   55.04    9.11
  -7  -3   6   69.05   10.07
  -7   3   6   48.80    9.07
   7  -3   6   59.58    8.65
   7   3   6   78.79   10.26
  -7  -3   7   24.94    5.06
   7   3   7   27.61    5.85
   7   3  -7   31.40    6.80
  -7   3   7   28.06    6.18
  -7   3   7   23.15    6.78
   7  -3   7   24.50    5.03
   7  -3   7   34.78    6.43
  -7   3  -7   18.34    6.94
  -7  -3  -7   29.75    7.84
   7   3   7   28.66    7.62
   7   3  -8  305.33   25.34
  -7  -3   8  280.41   24.99
   7  -3   8  316.28   25.21
  -7   3  -8  333.40   25.48
  -7  -3  -8  299.85   27.23
   7   3   8  249.63   24.73
  -7   3   8  276.07   28.76
  -7   3   8  270.62   28.68
  -7   3  -8  294.67   46.71
   7   3  -9   19.59    6.35
  -7  -3   9   10.49    4.23
   7  -3   9   11.55    3.87
   7   3   9   24.49    5.97
   7   3   9   15.64    4.17
  -7   3   9   10.51    6.93
  -7   3   9   20.82    5.68
  -7   3  -9   17.65    6.77
  -7   3  -9   10.36    7.42
  -7  -3  -9   22.20    6.48
   7   3 -10    1.97    5.60
  -7  -3  10    4.57    3.87
  -7   3 -10    2.52    5.12
  -7  -3 -10    0.87    4.94
   7   3  10    0.44    4.29
  -7   3  10   -0.04    6.24
  -7   3  10    3.42    6.52
   7  -3  10    1.93    3.30
  -7   3 -10    0.11    6.43
   7   3  10   10.04    6.20
  -7  -3  11   64.23    8.10
  -7  -3 -11   66.81    9.35
   7   3  11   61.47    8.84
   7   3  11   66.90    8.36
   7   3 -11   87.15   10.22
  -7   3  11   45.77    9.77
  -7   3  11   48.24    9.91
   7  -3  11   50.38    8.33
  -7   3 -11   60.87    9.22
  -7  -3  12   -2.33    4.22
   7  -3  12   -1.76    2.69
  -7   3 -12    5.90    3.33
   7   3  12    0.60    4.23
   7   3 -12   -5.01    4.48
  -7   3  12   -3.97    6.29
  -7   3  12   -5.08    5.62
  -7  -3 -12   -2.48    5.89
   7   3  12   11.24    6.36
   7   3 -13    2.50    3.85
  -7  -3  13    0.70    4.30
  -7   3  13    0.39    4.55
   7  -3  13   -0.70    2.69
  -7   3 -13   -1.91    3.36
  -7  -3 -13   -0.04    3.14
   7   3  13    3.09    5.37
  -7   3  13    2.75    6.61
   7   3  13   -0.26    4.72
  -7  -3  14   -0.46    3.56
  -7   3  14    2.85    5.94
  -7  -3 -14    0.34    4.70
   7   3  14   -1.44    5.45
   7   3 -14   -0.20    4.42
  -7   3  14    1.71    5.24
   7  -3  14    7.07    4.50
  -7   3 -14   -0.48    4.02
   7   3  14    9.02    4.98
  -7  -3  15   -1.02    3.58
   7   3  15    4.53    5.54
   7   3 -15   -0.91    4.56
  -7   3  15    9.11    5.55
  -7   3  15   -1.77    5.46
   7  -3  15   10.07    4.76
  -7   3 -15    3.63    4.89
  -7  -3 -15   -0.85    6.35
   7   3  15   10.42    5.45
   7   3  16   18.93    5.48
  -8  -3   0    6.84    4.94
  -8   3   0   -0.18    4.73
  -8  -3   0   -0.13    5.27
   8  -3   0   -4.12    4.49
   8  -3   0    9.08    5.08
  -8  -3   1   -1.15    4.69
  -8  -3   1    5.85    5.04
  -8   3   1   -1.19    4.56
  -8   3   1    3.28    4.38
   8  -3   1    8.18    4.70
   8   3   1    1.36    4.24
   8  -3   1    0.16    6.29
  -8   3  -1   -8.30    5.88
  -8  -3  -1   -6.59    5.60
   8   3   1   -1.33    4.28
  -8  -3   2    3.78    4.17
  -8   3   2    2.34    4.50
   8  -3   2    4.71    4.59
   8  -3   2    4.65    6.45
  -8   3  -2    1.63    5.22
   8   3   2    3.84    3.00
  -8  -3   2    8.15    5.95
  -8   3   2    1.80    5.50
  -8  -3  -2    2.80    5.60
   8   3   2    4.47    4.15
  -8  -3   3   11.35    4.45
  -8  -3   3    9.86    5.30
  -8   3   3    4.38    4.62
  -8   3   3   18.13    5.29
   8  -3   3    7.69    5.05
   8  -3   3    8.09    6.66
  -8  -3  -3   10.15    5.25
   8   3   3    2.19    3.19
   8   3   3    8.98    3.43
  -8   3  -3    7.95    5.63
  -8  -3   4   12.42    5.09
  -8  -3   4   25.80    5.93
  -8   3   4   28.00    5.76
  -8   3   4   19.42    5.24
   8  -3   4   25.04    4.91
   8   3   4   13.31    4.12
   8   3   4   14.92    4.28
   8  -3   4   32.99    7.33
  -8   3  -4   12.77    6.63
  -8  -3  -4   21.37    7.53
  -8  -3   5   48.81    7.91
  -8   3   5   26.69    6.60
   8  -3   5   39.94    5.97
   8  -3   5   45.23    6.71
  -8   3  -5   23.13    6.34
  -8  -3  -5   37.47    7.56
   8   3   5   47.90    7.90
  -8  -3   5   28.64    7.26
  -8   3   5   32.49    7.00
   8   3   5   35.04    6.52
  -8  -3   6   -1.49    4.52
  -8   3   6   -5.07    4.82
  -8   3   6    2.92    5.26
   8  -3   6    4.84    4.19
   8  -3   6   -2.90    4.27
  -8   3  -6    0.52    4.11
   8   3   6   -2.75    4.24
   8   3   6    0.00    5.84
  -8  -3   6   -2.33    4.36
  -8  -3  -6   -5.24    5.82
  -8  -3   7   26.74    5.61
  -8   3   7   20.90    6.16
  -8   3  -7   30.05    7.01
   8   3   7   37.36    6.05
   8   3   7   28.24    5.34
  -8   3   7   26.75    7.75
   8  -3   7   29.32    5.67
   8  -3   7   35.65    6.65
  -8  -3  -7   17.65    8.42
  -8  -3   8   -3.24    3.80
   8  -3   8   -0.12    4.28
  -8   3  -8    3.48    5.38
  -8  -3  -8    0.53    5.57
   8   3  -8   10.61    5.38
  -8   3   8   -0.35    5.54
  -8   3   8    9.29    5.56
   8  -3   8    4.80    4.55
   8   3   8   -1.49    5.23
   8   3   8   -9.91    4.15
   0  -4   0  128.50   12.25
   0   4   0  100.01   12.43
   0   4   1  120.57   14.50
   0   4  -1  139.34   15.21
   0  -4   1  162.33   25.01
   0   4  -2   19.02    3.42
   0   4  -2   19.56    3.18
   0  -4   2   16.66    5.02
   0   4   2   21.64    4.82
   0  -4   3  184.54   18.48
   0   4  -3  182.58   19.45
   0   4  -3  181.83   19.47
   0  -4   4  424.39   41.60
   0   4  -4  458.60   44.27
   0  -4   4  418.15   44.22
   0   4  -5    7.64    2.28
   0  -4   5    3.96    2.29
   0  -4   5    8.79    3.33
   0  -4   6   85.18    9.27
   0   4  -6   80.50    9.55
   0  -4   6   77.76    9.57
   0   4  -7  553.33   53.93
   0  -4   7  547.04   53.98
   0  -4   7  556.28   90.82
   0  -4  -7  528.70   53.74
   0  -4  -7  465.76   53.71
   0  -4   8  101.24   11.08
   0   4  -8   97.25   11.60
   0  -4   8  103.09   11.63
   0  -4  -8  102.36   11.30
   0   4  -9    3.32    3.26
   0  -4   9    6.25    2.27
   0  -4   9    7.84    3.20
   0   4  -9    8.53    2.89
   0   4   9    5.56    1.76
   0  -4  -9    5.13    1.94
   0   4 -10  111.84   10.45
   0   4 -10  103.13   11.38
   0  -4  10  104.66   11.33
   0  -4  10  108.76   11.84
   0   4  10   83.40   11.55
   0  -4 -10  104.00   11.57
   0   4 -11   12.68    4.19
   0  -4  11   13.50    3.02
   0  -4  11   14.93    3.15
   0   4 -11   12.87    3.79
   0   4  11   14.79    2.89
   0  -4 -11   12.60    2.87
   0   4 -12 2453.96  210.22
   0  -4  12 2161.45  209.96
   0   4 -12 2255.23  224.06
   0  -4  12 2429.51  224.12
   0   4  12 1925.96  223.87
   0  -4 -12 2294.58  223.92
   0   4 -13 2952.03  229.54
   0   4 -13 1846.29  251.82
   0  -4  13 2727.56  252.05
   0  -4  13 2917.77  268.93
   0   4  13 2935.73  268.86
   0  -4 -13 2747.72  268.76
   0   4 -14  296.01   31.10
   0   4 -14  387.08   34.13
   0  -4  14  373.17   36.12
   0  -4  14  382.61   59.95
   0   4  14  363.50   35.95
   0  -4 -14  289.81   35.84
   0   4 -15   47.46    6.13
   0  -4  15   33.02    5.45
   0  -4  15   35.30    5.41
   0   4 -15   44.06    8.51
   0   4  15   27.24    5.42
   0  -4 -15   38.58    5.68
   0   4 -16   82.11    9.21
   0  -4 -16   69.48    8.08
   0   4 -16   73.52    9.57
   0  -4  16   84.44    9.58
   0  -4  16   54.46   13.71
   0   4  16   76.20    9.08
   0   4 -17   69.18    7.63
   0  -4  17   47.14    7.09
   0   4 -17   45.86    7.24
   0  -4  17   60.09    7.87
   0   4  17   44.30    7.29
   0  -4 -17   57.30    7.55
   0   4 -18    5.05    3.78
   0  -4  18    1.00    3.48
   0  -4  18   -2.90    3.19
   0   4  18   -0.22    3.32
   0   4 -18    1.65    2.61
   0  -4 -18    2.68    3.64
   0   4 -19  359.79   34.68
   0  -4  19  368.56   31.99
   0   4  19  353.36   31.88
   0   4 -19  307.49   36.71
   0  -4  19  405.59   61.03
   0  -4 -19  322.66   36.76
   0   4 -20  194.05   19.78
   0  -4  20  217.39   20.07
   0   4 -20  206.35   36.90
   0  -4  20  217.04   36.82
   0   4  20  205.58   22.86
   0  -4 -20  217.70   22.84
   0   4 -21    4.22    2.75
   0   4 -21    7.11    4.01
   0  -4  21    3.43    3.93
   0  -4  21    8.30    3.78
   0  -4 -21    4.52    3.61
   0   4  21    2.10    4.58
   0   4 -22    1.63    2.63
   0  -4  22   -0.75    3.75
   0  -4 -22    0.36    3.55
   0   4 -22    1.97    4.37
   0  -4  22    7.54    4.51
   0   4  22    0.73    4.71
   0   4 -23   77.49    8.53
   0   4 -23   81.60    9.47
   0  -4  23   78.97    9.57
   0   4  23   46.50    8.85
   0  -4 -23   75.12    8.94
   0  -4  23   71.42    9.91
   0   4 -24    3.41    2.81
   0   4 -24    2.11    4.49
   0  -4  24    2.70    3.97
   0   4  24    2.40    4.38
   0  -4 -24    3.01    4.99
   0  -4  24    0.59    5.09
   0   4  24    0.93    6.17
   0   4 -25  177.42   15.93
   0  -4  25  132.89   15.51
   0   4  25  139.74   15.49
   0  -4 -25  128.19   15.59
   0   4 -25  141.94   26.72
   0  -4  25  187.45   26.93
   0   4  25  132.24   27.04
   0   4 -26    2.59    5.71
   0  -4 -26    5.35    5.60
   0   4 -26    5.01    5.24
   0  -4  26    6.73    6.36
   0  -4  26    3.26    3.75
   0   4  26    2.73    5.93
   0   4  26    4.96    5.87
   0   4 -27    3.97    5.83
   0  -4  27   -0.41    5.36
   0  -4  27    3.10    3.25
   0   4  27    2.24    3.95
   0  -4 -27    4.58    4.51
   0   4 -27    7.68    5.27
   0   4  27   -1.88    5.68
  -1  -4   0    1.07    2.27
  -1   4   0    0.00    2.50
   1  -4   0    0.51    1.55
   1  -4   0    2.89    1.63
  -1  -4   1   53.06    6.93
  -1   4   1   66.23    7.08
  -1  -4  -1   48.63    6.86
   1  -4   1   57.93    7.13
   1  -4   1   50.44    7.04
  -1   4  -1   77.50   11.05
   1   4   1   41.44    7.07
   1   4   1   61.73    7.18
  -1  -4   2   18.90    3.37
  -1   4  -2   14.49    3.33
  -1  -4  -2   19.91    3.28
  -1   4   2   16.88    4.22
   1  -4   2   12.90    3.09
   1  -4   2   14.88    3.36
   1   4   2   12.64    2.93
   1   4   2   14.48    2.95
  -1  -4  -3   19.50    3.52
   1   4   3   12.58    2.76
   1   4   3   16.80    2.73
   1   4  -3   18.59    2.78
  -1  -4   3   14.71    2.81
  -1  -4   3   14.83    4.26
   1  -4   3   16.43    3.11
   1  -4   3   15.57    3.16
  -1  -4   4    9.13    2.73
   1   4   4    6.01    2.06
   1   4   4    6.13    2.08
   1   4  -4    7.54    2.19
  -1  -4   4    5.14    2.18
   1  -4   4    9.00    2.14
   1  -4   4   10.56    2.18
  -1  -4  -4    8.96    3.54
  -1  -4   5  314.85   32.85
  -1  -4  -5  317.61   32.89
   1   4  -5  353.89   34.88
  -1  -4   5  350.63   34.91
   1  -4   5  377.83   34.94
   1  -4   5  360.86   34.93
  -1  -4  -5  293.26   34.97
   1   4   5  337.08   35.06
  -1  -4   6  191.72   21.68
  -1  -4  -6  229.10   21.97
   1   4   6  219.08   20.06
   1   4  -6  235.41   23.13
  -1  -4   6  224.01   23.09
   1  -4   6  237.56   23.13
   1  -4   6  204.73   23.00
  -1  -4  -6  209.96   23.12
   1   4  -7   50.78    5.46
  -1  -4   7   38.06    5.91
  -1  -4   7   43.60    8.65
   1  -4   7   44.76    5.84
  -1   4  -7   45.19    5.75
  -1  -4  -7   41.11    5.97
  -1  -4  -7   41.93    8.87
   1   4   7   43.09    5.96
  -1  -4   8    0.41    1.94
  -1  -4   8    1.62    2.43
  -1  -4  -8    4.18    2.63
   1   4  -8   -1.24    2.96
   1  -4   8    2.87    1.86
  -1   4  -8    1.50    1.54
  -1  -4  -8   -0.55    2.28
   1   4   8    2.52    2.27
   1   4  -9   -0.49    2.83
   1   4  -9    1.16    2.93
  -1  -4   9    1.98    1.98
  -1  -4  -9    1.04    2.64
  -1  -4   9    4.14    2.74
   1  -4   9    2.42    2.06
  -1   4  -9    3.91    1.99
  -1  -4  -9   -0.66    2.38
   1   4   9    1.11    2.38
   1   4 -10   50.13    6.33
  -1  -4  10   64.02    6.28
  -1  -4 -10   48.47    5.98
  -1  -4 -10   48.25    6.65
   1   4  10   59.64    6.09
   1   4 -10   52.75    9.96
  -1  -4  10   39.41    9.57
  -1   4  10   34.83    6.11
   1  -4 -10   37.72    6.15
   1  -4  10   54.92    6.55
  -1   4 -10   53.33    6.54
   1   4  10   46.23    9.97
   1   4 -11   86.93    9.15
  -1  -4  11   82.53    8.40
  -1  -4 -11   70.27    8.18
  -1  -4 -11   86.33    8.99
   1   4  11   88.77    9.15
   1   4 -11   73.47    9.61
  -1  -4  11   65.56   13.94
  -1   4  11   60.04    8.82
   1  -4 -11   58.15    8.81
   1  -4  11   86.16    9.11
  -1   4 -11   60.34    9.00
   1   4  11   79.99    9.27
   1   4 -12   41.32    5.80
   1   4 -12   44.30    6.18
  -1  -4  12   35.35    5.34
  -1  -4 -12   41.90    5.42
   1   4  12   42.29    6.23
  -1  -4  12   41.55    6.37
  -1   4  12   26.80    5.21
   1  -4 -12   33.89    5.40
   1  -4  12   37.95    5.64
  -1   4 -12   33.07    5.56
  -1  -4 -12   44.70    6.14
   1   4  12   37.23    5.83
   1   4 -13    7.75    4.04
   1   4 -13    4.05    3.66
  -1  -4  13    1.94    2.49
  -1  -4 -13   11.80    3.44
   1   4  13   10.89    2.54
   1   4  13    5.79    4.28
  -1  -4  13   11.09    4.30
  -1   4  13    5.86    2.56
   1  -4 -13    5.59    2.95
   1  -4  13    5.43    3.10
  -1   4 -13    9.99    3.11
  -1  -4 -13    5.44    3.26
   1   4 -14    3.73    2.53
   1  -4  14    1.50    2.62
  -1   4 -14   -0.04    2.46
  -1  -4 -14    1.24    2.55
   1   4  14    4.66    4.21
   1   4 -14    3.01    3.97
  -1  -4  14    4.36    3.35
  -1  -4  14    1.82    2.96
  -1   4  14    2.29    2.19
   1  -4 -14    8.29    3.04
  -1  -4 -14   -0.97    3.66
   1   4  14    7.41    2.54
   1   4 -15    0.00    2.54
   1   4 -15    1.23    3.44
  -1  -4  15    1.51    2.81
   1  -4  15    4.26    2.94
   1   4  15   -1.42    2.17
  -1  -4  15    3.63    3.40
  -1   4  15    2.61    2.03
   1  -4 -15    4.94    3.25
  -1   4 -15    2.28    2.44
  -1  -4 -15    0.78    3.77
  -1  -4 -15    1.73    2.94
   1   4  15   -1.64    4.41
   1   4 -16   -0.95    2.61
   1   4 -16    2.78    3.58
   1  -4  16    1.04    3.02
  -1  -4 -16    0.00    3.32
  -1  -4 -16    2.79    2.52
   1   4  16    2.79    2.22
  -1  -4  16    1.65    3.65
  -1  -4  16    2.96    3.45
  -1   4  16    3.35    2.34
   1  -4 -16   -0.78    3.66
  -1   4 -16   -1.31    2.68
   1   4  16    7.31    4.28
   1   4 -17    4.65    3.66
  -1  -4 -17    5.06    3.52
   1   4  17   -4.31    3.94
   1   4 -17    3.19    3.18
  -1  -4  17    0.12    3.76
  -1  -4  17    4.17    3.66
  -1   4  17    2.27    2.62
   1  -4 -17   -0.07    4.01
   1  -4  17    2.78    3.28
  -1   4 -17    4.95    2.97
  -1  -4 -17   -0.59    2.81
   1   4  17    5.32    3.71
   1   4 -18    3.38    2.89
   1   4 -18    2.50    3.62
  -1  -4  18   -2.06    3.22
  -1  -4 -18    0.39    3.08
   1   4  18    1.71    3.18
   1   4  18    2.23    3.75
  -1  -4  18    0.35    3.87
  -1   4  18   -0.29    3.18
   1  -4 -18    0.02    4.28
   1  -4  18   -1.13    3.39
  -1   4 -18    5.17    2.91
  -1  -4 -18    1.91    3.94
   1   4 -19    0.20    3.01
   1   4 -19    1.67    3.64
  -1  -4  19    1.03    3.46
  -1  -4  19    2.87    3.40
   1  -4  19    5.69    3.29
  -1  -4 -19    2.44    3.63
  -1  -4 -19    6.18    3.27
   1   4  19    4.60    3.36
  -1   4  19    1.62    3.84
   1  -4 -19    5.32    4.70
  -1   4 -19    3.52    3.18
   1   4  19    2.17    4.45
   1   4 -20   -1.42    3.68
  -1  -4  20    2.28    3.52
  -1  -4  20    1.58    3.50
  -1  -4 -20   -1.86    3.52
   1   4  20    2.27    3.94
   1   4 -20   -1.18    3.55
  -1   4  20   -2.35    2.57
   1  -4 -20    5.53    5.13
   1  -4  20    1.92    3.91
  -1   4 -20   -2.56    3.21
  -1  -4 -20    6.57    4.05
   1   4  20   -0.90    4.78
   1   4 -21   -0.74    2.95
  -1  -4  21    0.51    2.61
  -1  -4 -21   -0.32    3.52
   1   4  21    0.07    3.89
   1   4 -21   -3.17    4.17
  -1  -4  21    1.48    4.11
  -1   4  21    1.37    2.74
   1  -4 -21   -4.92    5.47
   1  -4  21    0.46    3.51
  -1   4 -21    0.93    3.30
  -1  -4 -21   -2.06    3.90
   1   4 -22   -0.04    3.12
   1   4 -22    0.28    3.73
  -1  -4  22    2.24    3.70
  -1  -4  22    1.46    2.72
  -1   4  22    3.13    6.18
  -1   4 -22    1.63    2.94
   1   4  22   -3.59    5.05
  -1   4  22   -1.54    2.88
   1  -4 -22   -6.11    5.67
   1  -4  22   -6.23    3.68
  -1  -4 -22   -1.95    4.18
  -1  -4 -22   -2.34    3.91
   1   4  22    2.50    4.42
   1   4 -23    2.71    3.89
  -1  -4  23    7.84    4.48
  -1   4  23   -3.83    6.46
   1   4  23    3.89    4.61
   1   4 -23    4.22    4.42
  -1  -4  23    0.15    4.56
  -1   4  23    0.47    3.27
   1  -4 -23    0.88    6.17
   1  -4  23   -2.60    3.91
  -1   4 -23    2.16    3.83
  -1  -4 -23    5.23    4.55
  -1  -4 -23    0.21    4.99
   1   4  23    7.86    6.18
   1   4 -24    0.93    4.18
  -1  -4  24    4.48    3.95
  -1  -4  24    1.27    2.94
  -1   4  24   -0.04    3.68
  -1   4 -24   -0.64    3.53
  -1  -4 -24    5.65    3.98
   1   4  24    0.57    4.51
   1   4 -24    3.55    5.61
  -1   4  24    5.64    3.52
   1  -4 -24    7.86    6.61
   1  -4  24    0.54    3.96
  -1  -4 -24    8.23    5.32
   1   4  24    3.27    4.81
   1   4 -25    4.46    6.36
  -1  -4  25    6.79    6.46
  -1   4  25    3.49    3.33
   1  -4  25    4.38    3.66
  -1   4 -25    1.05    3.57
  -1  -4 -25    3.22    4.21
   1   4  25    6.31    4.34
   1   4 -25    9.41    5.94
  -1  -4  25    1.91    3.33
  -1   4  25    3.13    4.48
   1  -4 -25    4.88    7.16
  -1  -4 -25    0.80    5.23
   1   4  25    8.64    4.06
   1   4 -26    4.12    5.32
  -1  -4  26   -0.95    2.78
  -1   4 -26    7.45    3.84
  -1  -4 -26    0.21    4.16
   1   4  26    5.48    4.31
   1   4 -26   -1.30    7.58
  -1  -4  26    8.40    7.33
  -1   4  26   -1.39    4.15
  -1   4  26   -4.23    4.38
   1  -4 -26   -5.14    5.16
   1  -4  26   -0.21    4.29
  -1   4 -26    1.49    6.42
  -1  -4 -26    7.11    5.25
   1   4  26    6.30    5.45
  -2  -4   0   38.99    5.16
   2  -4   0   36.05    4.76
  -2   4   0   41.57    5.58
   2  -4   0   37.49    5.43
  -2   4   1   70.61    8.60
  -2   4  -1   62.59    8.76
  -2  -4   1   79.39   14.03
   2  -4   1   80.19    9.13
   2  -4   1   65.98    9.28
  -2  -4  -1   75.88   14.20
   2   4   1  105.02    9.31
   2   4   1   69.67    9.08
  -2  -4   2   30.27    4.77
  -2   4  -2   41.37    5.11
   2   4  -2   32.69    4.60
  -2  -4   2   29.86    4.55
  -2   4   2   36.67    7.29
   2  -4   2   36.97    5.20
   2  -4   2   36.88    5.22
  -2  -4  -2   33.49    7.25
   2   4   2   39.39    5.15
   2   4   2   28.46    5.07
  -2   4   3  140.09   14.10
   2  -4   3  143.90   13.19
  -2  -4  -3  130.19   14.30
   2   4  -3  129.25   14.83
  -2  -4   3  141.80   14.86
  -2  -4   3  133.96   24.26
   2  -4   3  135.44   15.13
   2   4   3  135.92   15.11
   2   4   3  139.06   15.10
   2  -4   4  275.54   26.52
  -2  -4  -4  310.70   29.11
   2   4   4  299.66   26.73
   2   4   4  272.45   26.61
   2   4  -4  308.14   30.69
  -2  -4   4  316.77   30.80
  -2  -4   4  283.22   51.26
   2  -4   4  308.66   30.94
  -2  -4  -5   41.79    5.65
   2   4  -5   43.33    5.30
  -2  -4   5   37.59    5.31
  -2  -4   5   33.76    7.73
   2  -4   5   49.81    5.83
   2  -4   5   31.17    5.39
   2   4   5   35.54    5.62
   2   4   5   35.98    5.38
  -2  -4  -6  152.84   17.24
   2   4   6  171.27   15.92
   2   4   6  162.56   15.91
   2   4  -6  177.50   18.14
  -2  -4   6  172.11   18.13
  -2  -4   6  161.65   29.60
   2  -4   6  178.31   18.30
  -2   4  -7  247.00   22.56
  -2  -4  -7  245.24   24.78
   2   4   7  247.73   22.70
   2   4  -7  257.41   26.15
  -2  -4   7  245.27   26.14
  -2  -4   7  237.42   43.21
   2  -4   7  262.02   26.26
  -2  -4  -8   67.69    8.05
   2   4  -8   65.98    8.04
  -2  -4   8   69.72    8.26
  -2  -4   8   62.09   12.51
   2  -4   8   85.17    8.68
  -2   4  -8   65.53    8.20
  -2  -4  -8   57.00    8.13
   2   4   8   56.84    8.29
   2   4  -9   13.39    2.88
   2   4  -9    8.84    2.90
  -2  -4   9   10.68    2.85
  -2  -4   9    8.27    3.06
  -2  -4  -9    6.73    2.81
  -2  -4  -9    3.91    3.17
   2   4   9   14.95    2.97
   2  -4   9   12.29    4.05
  -2   4  -9   13.53    3.34
   2   4 -10   41.02    5.15
   2   4 -10   30.61    5.17
  -2  -4  10   40.11    5.08
  -2   4 -10   33.88    4.66
  -2  -4 -10   33.37    5.25
  -2  -4  10   31.41    5.28
  -2   4  10   21.11    4.41
  -2   4  10   18.15    4.45
   2  -4  10   35.71    5.68
  -2  -4 -10   39.70    5.63
   2   4  10   39.25    5.20
  -2  -4  11    2.53    2.09
  -2  -4 -11    2.17    3.24
   2   4 -11    1.37    3.72
   2   4 -11    0.84    3.81
  -2  -4  11   -0.07    2.98
  -2   4  11    0.14    1.49
  -2   4  11   -2.45    1.56
   2  -4  11    2.70    3.24
  -2   4 -11    0.06    3.05
  -2  -4 -11    1.74    3.42
   2   4  11    5.67    2.97
   2   4  11    3.78    3.81
   2   4 -12 1175.36  102.20
  -2  -4  12 1180.84  102.11
  -2  -4 -12 1083.22  111.91
   2   4  12 1222.89  111.99
   2   4 -12 1359.04  202.70
  -2  -4  12 1342.40  202.65
  -2   4  12 1185.27  119.16
  -2   4  12  987.38  119.16
   2  -4  12 1133.35  119.38
  -2   4 -12 1213.97  119.40
  -2  -4 -12 1217.60  119.52
   2   4  12 1205.98  119.46
   2   4 -13 1315.91  116.99
  -2  -4  13 1385.08  117.01
  -2  -4  13 1446.34  128.41
  -2   4 -13 1082.52  116.82
  -2  -4 -13 1241.52  117.15
   2   4  13 1242.62  116.97
   2   4  13 1244.00  128.26
   2   4 -13 1805.92  232.62
  -2   4  13 1215.27  136.61
   2  -4 -13 1048.95  136.56
   2  -4  13 1804.54  136.95
  -2  -4 -13 1626.51  232.48
   2   4 -14  195.88   17.36
  -2  -4 -14  159.86   18.37
   2   4  14  204.28   18.83
   2   4 -14  191.34   31.72
  -2  -4  14  172.18   19.61
  -2  -4  14  184.20   31.66
  -2   4  14  151.73   19.29
   2  -4 -14  169.15   19.39
   2  -4  14  210.76   19.67
  -2   4 -14  174.24   19.58
  -2  -4 -14  177.43   19.76
   2   4  14  162.37   19.51
   2   4 -15   34.36    6.33
  -2  -4  15   44.60    6.12
   2  -4  15   46.83    5.90
   2   4 -15   47.34    7.58
  -2  -4  15   40.20    9.44
  -2   4  15   44.24    6.28
   2  -4 -15   51.04    6.44
  -2   4 -15   45.75    6.85
  -2  -4 -15   47.30    7.09
  -2  -4 -15   51.90    9.36
   2   4  15   34.69    6.44
   2   4  15   59.83   10.04
   2   4 -16   42.12    6.27
  -2  -4  16   34.14    5.66
  -2  -4 -16   31.08    5.49
   2   4  16   45.81    6.75
   2   4 -16   30.09    8.67
  -2  -4  16   36.67    6.20
  -2   4  16   28.07    5.59
   2  -4 -16   32.22    5.76
   2  -4  16   39.64    6.05
  -2   4 -16   44.59    6.42
  -2  -4 -16   39.08    6.41
   2   4  16   41.03    6.17
  -2  -4  17   17.99    5.31
  -2  -4  17   40.85    5.79
   2  -4  17   40.70    5.52
  -2   4 -17   35.80    5.65
   2   4  17   33.70    5.42
   2   4  17   27.16    6.48
   2   4 -17   52.64    7.23
   2   4 -17   45.62    9.23
  -2   4  17   32.99    5.49
   2  -4 -17   29.32    5.77
  -2  -4 -17   37.74    6.42
  -2  -4 -17   32.58    7.66
  -2  -4  18    5.82    4.09
   2  -4  18    4.67    3.32
  -2  -4 -18    5.49    2.82
   2   4  18    3.00    3.14
   2   4  18    1.13    4.12
   2   4 -18    7.87    5.42
   2   4 -18   -2.83    6.01
  -2  -4  18    6.61    4.06
  -2   4  18    4.25    2.96
   2  -4 -18   -1.35    3.61
  -2   4 -18    9.10    3.92
  -2  -4 -18   10.71    4.34
  -2  -4  19  173.15   17.15
  -2  -4  19  209.83   18.81
  -2   4  19  131.61   16.69
  -2   4  19  182.25   18.96
  -2  -4 -19  168.49   17.25
  -2  -4 -19  169.67   18.29
   2   4 -19  178.96   19.89
   2   4 -19  177.58   31.50
   2  -4 -19  162.34   19.43
   2  -4  19  190.00   19.60
  -2   4 -19  138.94   19.26
   2   4  19  236.23   20.04
   2   4  19  166.00   31.29
   2   4 -20  117.13   13.82
  -2  -4  20  118.13   12.51
  -2  -4  20  121.95   13.39
  -2   4  20  121.49   14.08
  -2  -4 -20  124.50   13.20
   2   4  20  127.02   12.94
   2   4 -20  109.88   14.54
  -2   4  20   95.77   14.06
   2  -4 -20   98.44   14.37
   2  -4  20  115.63   14.15
  -2   4 -20  131.70   13.96
  -2  -4 -20  109.22   14.14
   2   4  20  151.72   21.86
   2   4 -21    0.68    5.56
  -2  -4  21    3.93    3.41
  -2   4  21    4.20    3.45
  -2  -4 -21    4.11    3.84
   2   4  21    2.97    4.21
   2   4 -21   -5.34    6.07
  -2  -4  21    6.60    4.72
  -2   4  21    2.66    4.69
   2  -4 -21    3.38    5.08
   2  -4  21   -0.66    4.33
  -2   4 -21    3.46    3.68
  -2  -4 -21   -0.07    4.09
   2   4  21   -3.17    5.89
   2   4 -22   26.08    6.08
   2   4 -22   17.48    6.35
  -2   4 -22   14.84    4.46
  -2  -4 -22   20.16    5.02
   2   4  22   16.87    4.63
  -2  -4  22   19.37    6.06
  -2  -4  22   27.99    5.81
  -2   4  22    7.12    4.69
  -2   4  22    7.61    5.89
   2  -4 -22   10.02    6.23
   2  -4  22   18.79    5.50
  -2  -4 -22   36.65    7.45
   2   4  22   23.73    7.43
   2   4 -23    1.07    5.39
  -2  -4  23    9.33    4.83
  -2  -4  23    2.96    3.47
   2  -4  23    4.07    3.98
  -2   4 -23    3.99    3.65
  -2  -4 -23    2.86    4.05
   2   4  23   -0.04    5.62
   2   4 -23   12.34    5.79
  -2   4  23   -1.22    3.96
  -2   4  23    0.25    4.41
  -2  -4 -23    2.29    5.45
   2   4  23    7.15    4.37
   2   4 -24   19.64    6.43
  -2  -4  24   38.39    6.39
  -2   4  24   38.03    6.31
   2  -4  24   34.86    5.86
   2   4  24   23.83    5.39
   2   4  24   25.66    7.02
   2   4 -24   24.42    7.63
  -2   4  24   25.47    5.90
   2  -4 -24   29.66    7.68
  -2   4 -24   12.81    6.10
  -2  -4 -24   41.74    5.82
  -2  -4 -24   23.83    7.68
   2   4 -25   53.68    7.70
   2   4 -25   35.35    7.43
  -2  -4  25   37.12    7.03
  -2   4  25   36.64    6.83
  -2   4  25   29.52    6.68
   2  -4 -25   25.99    8.43
   2  -4  25   36.31    7.45
  -2   4 -25   26.79    6.94
  -2  -4 -25   28.91    7.22
  -2  -4 -25   48.97    9.33
   2   4  25   55.38   10.00
   2   4 -26    4.26    5.75
  -2   4  26    1.06    4.97
   2  -4 -26    0.58    5.91
  -2   4 -26    7.89    4.27
  -2  -4 -26    3.11    4.58
   2   4  26   11.93    4.60
   2   4  26   10.39    6.08
   2   4 -26   12.58    5.69
  -2  -4  26   13.82    6.04
  -2   4  26    6.26    5.27
   2  -4  26   12.18    5.43
  -2  -4 -26   -0.83    5.53
   3  -4   0    0.00    2.18
  -3   4   0    1.47    2.79
  -3  -4   0   -0.20    1.21
  -3  -4   0    1.50    1.34
  -3  -4   0   -0.02    2.37
   3  -4   0    4.20    2.37
  -3  -4   1  133.13   14.74
   3  -4   1  137.35   13.88
  -3   4  -1  159.48   15.23
  -3  -4  -1  155.50   15.18
  -3  -4   1  124.68   15.69
  -3  -4   1  155.00   15.70
  -3   4   1  148.27   25.56
   3  -4   1  135.82   15.99
   3   4   1  141.15   16.10
   3   4   1  156.23   16.11
   3  -4   2   82.61    9.71
  -3   4  -2   88.91   10.45
   3   4   2   90.11    9.71
   3   4  -2  109.41   10.76
  -3  -4   2   79.95   10.77
  -3  -4   2   99.93   17.17
  -3   4   2  103.00   17.15
   3  -4   2   94.38   11.09
  -3  -4  -2  108.41   17.28
   3   4   2   85.76   11.05
   3   4   3   26.72    4.50
   3   4  -3   39.76    5.33
  -3  -4   3   26.62    4.73
  -3  -4   3   23.24    6.79
  -3   4   3   33.26    6.74
   3  -4   3   27.90    5.21
   3  -4   3   45.79    5.55
  -3   4  -3   30.77    6.83
  -3  -4  -3   30.70    6.89
   3   4   3   27.32    4.98
  -3   4   4   24.79    3.89
   3  -4   4   17.40    4.10
   3   4  -4   22.32    3.85
  -3  -4   4   28.02    3.95
  -3  -4   4   20.17    5.29
   3  -4   4   24.43    4.90
  -3  -4  -4   27.77    5.79
   3   4   4   17.79    4.28
   3   4   4   21.51    4.28
  -3   4   5 1398.43  147.68
   3   4   5 1543.34  134.93
   3   4  -5 1323.97  157.73
  -3  -4   5 1753.41  157.88
  -3  -4   5 1849.79  268.55
   3  -4   5 1667.38  157.90
   3  -4   5 1721.15  157.92
  -3  -4  -5 1484.20  268.51
   3   4   5 1525.80  157.91
  -3   4  -6 1057.16   87.84
   3   4   6  939.87   87.85
   3   4  -6 1035.99  102.48
  -3  -4   6 1046.17  102.56
  -3  -4   6 1085.34  173.87
   3  -4   6 1024.00  102.61
  -3  -4  -6  940.21  173.90
   3   4   6 1037.71  102.65
  -3  -4   7  193.52   20.40
  -3   4  -7  202.47   18.99
  -3  -4  -7  174.94   20.64
   3   4   7  189.60   19.07
   3   4  -7  217.18   21.82
  -3  -4   7  207.31   21.88
   3  -4   7  237.15   22.22
   3   4   7  207.99   22.16
  -3  -4   8    4.47    2.30
  -3  -4  -8    4.58    3.01
   3   4   8    6.97    2.25
   3   4   8    2.46    2.14
   3   4  -8    2.56    3.10
  -3  -4   8    0.12    2.88
  -3   4   8    0.94    1.46
  -3   4   8    0.56    1.52
   3  -4   8    4.39    3.32
  -3   4  -8    5.39    2.69
  -3  -4   9   12.34    3.06
   3  -4   9    8.23    3.41
  -3  -4  -9   14.54    3.59
   3   4   9   14.64    3.01
   3   4   9    8.35    2.92
   3   4  -9   15.91    3.69
  -3  -4   9   14.25    3.72
  -3   4   9    9.67    2.48
  -3   4   9   11.96    2.62
  -3   4  -9   12.43    3.70
   3   4 -10  161.03   17.65
  -3  -4  10  196.92   16.63
  -3   4 -10  187.06   16.85
  -3  -4 -10  157.14   17.91
   3   4  10  168.54   16.64
   3   4 -10  178.58   18.96
  -3  -4  10  199.51   30.63
  -3   4  10  151.29   18.58
  -3   4  10  151.12   18.63
   3  -4  10  186.58   19.14
  -3  -4  11  308.35   25.99
  -3  -4  11  268.86   27.97
   3  -4  11  305.65   26.09
  -3   4 -11  263.80   25.87
   3   4 -11  301.46   30.01
   3   4 -11  254.17   49.40
  -3   4  11  256.88   29.66
  -3   4  11  265.13   29.71
  -3  -4 -11  318.02   30.25
  -3  -4 -11  333.73   49.61
   3   4  11  268.34   30.00
   3  -4  12  142.73   13.33
  -3  -4 -12  133.85   13.41
  -3  -4 -12  145.62   14.25
   3   4  12  123.00   12.98
   3   4 -12  142.20   14.97
   3   4 -12  163.13   24.10
  -3  -4  12  123.33   14.99
  -3  -4  12  130.52   23.48
  -3   4  12  105.87   14.48
  -3   4  12  106.27   14.58
  -3   4 -12  133.18   14.92
   3   4 -13   18.97    4.03
   3   4  13   15.34    3.51
   3   4  13   15.69    4.47
   3   4 -13   24.16    7.48
  -3  -4  13   18.79    4.62
  -3  -4  13   18.39    5.09
  -3   4  13   11.67    3.55
  -3   4  13   11.03    3.92
   3  -4  13   21.69    4.98
  -3   4 -13   18.09    4.42
  -3  -4 -13   17.89    5.11
  -3  -4 -13   16.48    4.69
  -3  -4 -14    9.36    3.86
  -3  -4 -14   13.32    3.26
   3   4  14    8.80    3.00
   3   4  14   14.49    4.29
   3   4 -14   13.82    4.22
   3   4 -14    2.18    5.90
  -3  -4  14    0.59    4.23
  -3  -4  14   13.88    4.72
  -3   4  14    9.75    2.80
  -3   4  14    6.71    4.35
   3  -4  14   19.37    4.68
  -3   4 -14   12.06    3.89
   3  -4  15    7.54    3.88
   3   4  15    5.73    4.19
   3   4 -15    8.08    4.08
   3   4 -15    2.09    3.94
  -3  -4  15   10.31    4.32
  -3  -4  15   12.78    4.67
  -3   4  15    4.53    3.11
  -3   4  15    9.82    4.13
  -3   4  15    6.08    6.33
  -3   4 -15    5.67    3.71
  -3  -4 -15    8.03    4.38
  -3  -4 -15    7.27    3.68
   3   4  15   15.57    3.94
   3   4 -16    4.76    3.35
  -3   4 -16   10.70    3.09
  -3  -4 -16    5.63    3.06
   3   4  16    2.98    3.16
   3   4  16    3.14    3.96
   3   4 -16   11.18    5.45
  -3  -4  16    7.41    4.39
  -3  -4  16   10.25    4.15
  -3   4  16    2.88    3.30
  -3   4  16    2.32    4.26
  -3   4  16    2.11    6.57
   3  -4  16    3.48    4.21
  -3  -4 -16    3.01    4.45
  -3  -4  17    9.62    3.78
   3   4  17   14.96    3.41
   3   4  17    9.15    4.98
   3   4 -17   19.74    7.17
   3   4 -17   15.32    5.89
  -3  -4  17   20.09    5.25
  -3   4  17   21.08    5.16
  -3   4  17   15.70    4.83
   3  -4 -17   12.67    3.82
   3  -4  17    5.36    4.74
  -3   4 -17   10.12    4.19
  -3  -4 -17   12.41    4.91
  -3  -4 -17    9.05    4.37
   3   4 -18    5.47    6.00
  -3  -4  18   -0.63    2.93
  -3   4  18    3.01    3.42
   3  -4  18    0.31    2.99
  -3   4 -18    2.46    3.01
  -3  -4 -18    1.63    2.60
   3   4  18   -0.45    2.48
   3   4  18    0.18    4.44
   3   4 -18    8.85    6.13
  -3  -4  18   -1.32    4.82
  -3   4  18   -1.75    4.98
   3  -4 -18    0.53    3.23
  -3  -4 -18   -3.44    4.29
  -3   4  19    4.56    3.91
   3  -4  19    6.97    3.61
  -3   4 -19   10.57    3.70
  -3  -4 -19    7.04    4.22
  -3  -4 -19    9.45    3.79
   3   4  19    9.91    3.29
   3   4  19   11.61    4.99
   3   4 -19   12.13    7.59
   3   4 -19    9.02    6.68
  -3  -4  19   13.68    5.43
  -3   4  19    7.39    4.53
   3  -4 -19   11.65    5.69
  -3   4 -20    6.18    4.38
  -3  -4 -20    1.51    3.96
  -3  -4 -20    4.73    5.42
   3   4  20    0.90    3.45
   3   4  20   10.40    5.06
   3   4 -20   12.98    7.63
   3   4 -20   11.43    6.58
  -3  -4  20    1.69    5.26
  -3   4  20   -1.20    4.74
  -3   4  20   -4.58    4.79
   3  -4 -20   -0.96    5.95
   3  -4  20    7.98    4.57
   3   4 -21    3.46    6.72
   3   4 -21    3.38    5.72
  -3   4  21    1.45    3.99
  -3   4 -21    3.92    4.32
  -3  -4 -21   -1.35    5.49
  -3  -4  21   -4.18    5.15
  -3   4  21    0.22    5.04
   3  -4 -21   -2.89    6.25
   3  -4  21    8.35    4.63
  -3  -4 -21    3.37    5.14
   3   4  21    3.02    5.39
   3   4 -22    5.33    6.94
  -3  -4 -22    3.83    5.31
   3   4  22    2.88    5.29
   3   4  22    3.70    4.95
   3   4 -22    3.52    6.67
  -3  -4  22    7.74    4.96
  -3   4  22   -3.26    5.24
  -3   4  22   -1.11    4.73
   3  -4 -22    3.33    7.04
   3  -4  22    3.25    4.62
  -3   4 -22   -0.54    5.20
  -3  -4 -22   -1.84    6.15
   3   4 -23    8.76    7.15
   3   4 -23    6.05    6.42
  -3   4  23    7.79    5.60
   3  -4  23   11.92    4.83
  -3  -4 -23   16.52    5.84
   3   4  23    9.69    5.71
  -3  -4  23   11.56    5.68
  -3   4  23    9.74    5.56
   3  -4 -23   12.85    7.27
  -3   4 -23    8.40    5.75
  -3  -4 -23   17.16    6.58
   3   4  23   11.75    6.69
   3   4 -24    2.53    7.07
   3  -4 -24   -0.50    6.05
   3  -4  24    4.79    4.46
  -3   4 -24    1.12    4.72
   3   4  24    4.51    5.90
   3   4 -24    4.08    6.20
  -3  -4  24    7.49    5.53
  -3   4  24    0.35    6.30
  -3   4  24   -6.02    5.05
  -3  -4 -24    3.93    6.30
  -3  -4 -24    3.05    5.08
   3   4  24    1.94    6.39
  -4  -4   0    9.18    3.24
  -4  -4   0    7.43    2.64
  -4  -4   0    4.85    2.42
   4  -4   0    1.55    3.92
   4  -4   0    2.69    2.65
  -4   4   0    6.16    3.15
   4  -4   1   11.60    2.89
  -4   4  -1    9.84    3.69
  -4  -4  -1   11.49    3.22
  -4  -4   1   11.09    3.28
  -4  -4   1   11.08    3.49
  -4  -4   1   12.99    3.31
  -4   4   1   15.98    3.25
  -4   4   1   14.13    3.21
   4  -4   1   11.51    3.26
   4   4   1   13.59    4.50
   4   4   1   10.91    3.31
  -4   4  -2   24.56    4.79
  -4  -4  -2   28.33    4.81
   4   4   2   23.43    4.25
  -4  -4   2   33.56    4.57
  -4  -4   2   27.05    4.63
  -4  -4   2   24.97    5.73
  -4   4   2   28.02    4.46
  -4   4   2   28.04    4.25
  -4   4   2   29.15    5.90
   4  -4   2   28.04    4.72
   4  -4   2   32.70    4.80
   4   4   2   25.53    4.75
   4  -4   3   82.85    8.75
   4   4   3   67.01    7.88
   4   4   3   69.39    7.92
   4   4  -3   71.74    8.86
  -4  -4   3   68.30    8.63
  -4  -4   3   73.10   13.10
  -4   4   3   56.69    8.50
  -4   4   3   54.69    8.46
  -4   4   3   65.80   13.16
   4  -4   3   87.87    9.35
  -4   4  -3   68.85   13.44
  -4  -4  -3   87.34   13.54
   4   4  -4  155.68   12.47
   4  -4   4  137.54   12.36
  -4   4  -4  121.60   13.02
  -4  -4  -4  108.75   13.09
   4   4   4  118.90   12.14
   4   4   4   95.50   11.99
  -4  -4   4  131.67   13.65
  -4  -4   4  113.60   21.59
  -4   4   4  120.57   13.52
  -4   4   4  116.64   13.51
  -4   4   4  111.20   21.58
   4  -4   4  128.56   13.99
   4   4  -5   59.27    7.07
   4  -4   5   75.75    7.65
   4  -4   5   60.37    7.16
  -4  -4  -5   61.39    7.80
   4   4   5   78.01    7.53
  -4  -4   5   68.21    8.05
  -4  -4   5   60.37   11.71
  -4   4   5   53.68    7.82
  -4   4   5   49.64    7.69
  -4   4   5   58.36   11.73
   4   4   5   61.42    8.05
   4   4  -6  355.64   39.31
  -4  -4   6  416.83   39.39
  -4  -4   6  371.14   65.50
  -4   4   6  362.58   39.14
  -4   4   6  374.36   39.16
  -4   4   6  401.70   65.55
   4  -4   6  410.97   39.46
   4  -4   6  365.27   39.45
  -4  -4  -6  418.07   65.73
   4   4   6  320.68   39.35
   4   4   6  395.11   39.49
  -4   4  -7    2.16    3.44
   4   4   7   11.95    2.66
   4   4   7    6.43    2.91
   4   4  -7    5.16    3.16
  -4  -4   7    5.10    3.01
  -4  -4   7    3.97    2.89
  -4   4   7    3.95    2.22
  -4   4   7    3.46    1.90
  -4   4   7   -3.90    3.54
   4  -4   7    6.29    2.92
  -4  -4  -7    8.30    3.70
   4  -4   8   31.25    4.76
  -4  -4  -8   31.26    5.13
   4   4   8   30.25    4.66
   4   4   8   29.66    5.64
   4   4  -8   37.95    5.40
  -4  -4   8   32.47    5.06
  -4  -4   8   25.04    6.67
  -4   4   8   24.94    4.59
  -4   4   8   20.84    4.59
  -4   4   8   25.65    6.51
  -4   4  -8   43.10    5.81
  -4   4  -9   47.88    5.92
  -4  -4  -9   42.19    6.11
   4   4  -9   40.03    6.43
  -4  -4   9   40.84    6.16
  -4  -4   9   35.40    8.50
  -4   4   9   38.52    5.83
  -4   4   9   29.94    5.97
  -4   4   9   42.26    8.50
   4  -4   9   49.69    6.61
   4   4   9   40.00    6.49
   4   4   9   50.60    7.33
   4   4  10    9.22    2.78
   4   4 -10    6.75    3.83
  -4  -4  10    8.60    4.02
  -4  -4  10    2.82    3.45
  -4   4  10    1.82    2.25
  -4   4  10    4.81    2.69
  -4   4  10    2.90    3.54
   4  -4  10    7.70    4.36
  -4   4 -10    6.40    3.97
  -4  -4 -10    8.59    3.92
   4   4  10   15.04    3.72
  -4  -4 -11   37.45    5.67
   4   4  11   28.35    4.80
   4   4 -11   38.64    6.16
  -4  -4  11   33.66    5.59
  -4  -4  11   29.52    7.04
  -4   4  11   30.98    5.01
  -4   4  11   25.11    4.81
  -4   4  11   28.47    7.25
   4  -4  11   29.78    6.18
  -4   4 -11   35.19    6.88
   4   4  11   32.42    5.45
   4   4 -12   57.16    6.82
  -4   4  12   43.36    6.56
   4   4  12   43.23    6.05
   4   4 -12   35.08    9.42
  -4  -4  12   51.54    7.06
  -4   4  12   38.26    6.41
  -4   4  12   32.72    6.30
   4  -4  12   65.40    7.71
  -4   4 -12   52.07    8.03
  -4  -4 -12   59.19    9.85
   4   4  12   38.43    6.87
  -4  -4  13   48.99    7.21
  -4  -4 -13   58.53    7.33
   4   4 -13   60.91    8.37
   4   4 -13   58.26   11.32
  -4   4  13   51.37    7.73
  -4   4  13   42.18    7.54
  -4   4  13   50.66   11.40
   4  -4  13   76.24    8.64
  -4   4 -13   60.56    8.59
   4   4  13   57.13    7.79
   4   4  13   65.71    8.19
   4   4 -14   22.19    6.44
  -4   4  14   11.15    4.05
   4   4  14   11.28    3.69
   4   4  14   12.91    4.15
   4   4 -14   19.49    4.42
  -4  -4  14   20.51    5.11
  -4   4  14   14.01    4.15
  -4   4  14   12.83    4.20
   4  -4  14   21.50    5.50
  -4   4 -14   19.67    4.89
  -4  -4 -14   20.30    4.87
   4   4 -15   51.40    8.04
   4  -4  15   42.90    6.16
  -4   4 -15   32.78    5.71
  -4  -4 -15   40.47    6.59
  -4  -4 -15   26.59    5.38
   4   4  15   32.84    5.14
   4   4 -15   34.67    6.00
  -4  -4  15   39.63    6.85
  -4   4  15   35.82    5.87
  -4   4  15   25.83    5.81
  -4   4  15   21.81    7.77
   4   4 -16   -0.44    2.79
   4   4 -16   -2.07    3.21
  -4  -4  16    0.56    3.94
  -4  -4 -16    0.83    2.78
   4   4  16   -3.36    2.63
   4   4  16   -1.89    3.83
  -4   4  16    1.18    3.49
  -4   4  16    0.51    2.83
  -4   4  16    0.13    4.21
   4  -4  16    4.58    4.82
  -4   4 -16    3.74    4.08
  -4  -4 -16   -2.41    5.37
   4   4 -17   10.82    3.47
  -4  -4  17    5.50    4.38
  -4   4  17   10.47    4.75
  -4   4 -17    7.31    3.72
   4   4  17    7.34    3.56
   4   4  17    8.49    4.31
   4   4 -17    2.14    4.06
  -4   4  17    2.26    4.14
  -4   4  17    5.89    3.32
   4  -4  17   -2.45    5.20
  -4  -4 -17    5.98    5.57
  -4  -4 -17    4.22    3.56
   4   4 -18   11.65    3.70
   4   4 -18    2.75    3.75
  -4   4  18    4.88    3.86
   4  -4  18    6.40    4.36
  -4   4 -18    8.62    3.92
  -4  -4 -18   12.80    5.09
   4   4  18    8.48    3.71
   4   4  18    6.07    3.73
  -4  -4  18    5.07    4.98
  -4   4  18   11.90    5.06
  -4   4  18   12.76    5.79
  -4  -4 -18    4.76    4.01
   4   4 -19    1.00    3.72
   4  -4  19    5.21    4.33
  -4   4 -19    4.97    3.81
  -4  -4 -19   12.68    6.39
  -4  -4 -19    7.51    5.68
   4   4  19    3.91    4.21
   4   4  19    2.85    3.54
   4   4 -19    8.71    4.20
  -4  -4  19    5.10    5.06
  -4   4  19    5.16    4.53
  -4   4  19   15.33    5.08
  -4   4  19    7.31    5.94
   4   4 -20    5.13    3.55
   4   4 -20    0.12    6.26
  -4  -4  20   10.16    4.53
  -4   4  20    1.48    5.67
  -4   4 -20    6.04    3.86
  -4  -4 -20    3.03    5.52
  -4  -4 -20    5.02    5.88
   4   4  20   -0.23    4.49
  -4   4  20    6.12    4.62
  -4   4  20    5.43    4.32
   4  -4  20   11.43    4.74
   4   4  20    3.84    4.04
   4   4 -21    4.79    6.46
  -4  -4  21    1.65    4.38
  -4   4  21    0.08    4.00
   4  -4  21   -1.12    3.49
  -4   4 -21    0.77    3.40
  -4  -4 -21   -1.30    5.72
   4   4 -21    0.57    3.98
  -4   4  21   -1.76    4.49
  -4   4  21    2.28    6.25
  -4  -4 -21   -7.16    5.96
   4   4  21    2.59    5.15
   4   4  21    1.69    4.62
   4   4 -22   70.94   10.44
  -4   4  22   66.79   10.70
   4  -4  22   91.83   10.85
  -4   4 -22  127.22   11.93
  -4  -4 -22  102.92   11.20
  -4  -4 -22  118.04   12.02
   4   4  22   85.64   11.40
   4   4 -22   90.68   18.26
  -4  -4  22   75.35   12.19
  -4   4  22   59.01   12.05
  -4   4  22   77.44   17.89
   4   4  22  122.63   12.63
   4   4 -23   84.49   10.01
   4   4 -23   64.59   11.30
  -4   4  23   64.49   10.11
   4  -4  23   70.73    9.52
  -4  -4 -23   88.93   11.04
   4   4  23   63.37   10.36
  -4  -4  23  115.03   11.72
  -4   4  23   67.38   11.32
  -4   4  23   68.77   16.14
  -4   4 -23  100.40   12.43
  -4  -4 -23   86.60   11.65
   4   4  23   77.13   15.67
   5  -4   0   -1.24    2.17
   5  -4   0   -2.79    2.32
  -5  -4   0    1.61    2.89
  -5  -4   0    4.18    3.16
  -5   4   0   -5.44    3.12
  -5   4   1   18.09    3.50
   5  -4   1   16.89    3.80
  -5   4  -1   14.02    3.87
  -5  -4  -1   21.06    4.26
  -5  -4   1   14.90    4.33
  -5  -4   1   17.62    4.74
  -5   4   1   21.59    4.95
   5  -4   1   21.56    4.86
   5   4   1   30.10    5.35
   5   4   1   18.70    4.19
  -5  -4   2  100.29    9.92
   5  -4   2   94.57   10.66
   5  -4   2   83.55   10.22
  -5   4  -2   84.39   10.40
   5   4   2   75.50    9.76
  -5  -4   2  101.25   11.42
  -5   4   2   75.16   10.84
  -5   4   2   98.24   11.10
  -5  -4  -2  103.65   16.96
   5   4   2   94.55   11.49
  -5  -4  -3    0.72    3.28
   5   4   3    3.95    2.53
  -5  -4   3    4.39    3.23
  -5  -4   3    4.11    3.63
  -5   4   3    5.57    2.99
  -5   4   3    2.52    2.83
   5  -4   3    7.15    4.72
   5  -4   3    4.52    4.40
  -5   4  -3   -3.26    3.59
   5   4   3    3.47    2.88
   5  -4   4    2.27    3.48
  -5   4  -4    0.76    3.06
  -5  -4  -4   -0.32    3.05
   5   4   4   -1.39    2.38
   5   4  -4    5.81    3.36
  -5  -4   4    2.43    3.93
  -5   4   4    2.38    3.65
  -5   4   4    2.72    2.80
   5  -4   4   -0.22    3.65
   5   4   4    2.59    2.77
  -5   4  -5  825.20   80.14
   5   4   5  776.78   73.30
   5   4  -5  934.76   85.60
  -5  -4   5  891.77   85.53
  -5   4   5  728.57   85.38
  -5   4   5  834.51   85.37
   5  -4   5  931.51   85.69
   5  -4   5  901.35   85.57
  -5  -4  -5  909.59  144.53
   5   4   5  737.04   85.47
  -5   4  -6  458.88   44.97
  -5  -4  -6  467.78   45.18
   5   4   6  468.95   41.41
   5   4   6  456.04   41.42
   5   4  -6  540.24   48.21
  -5  -4   6  427.45   47.94
  -5   4   6  389.91   47.75
  -5   4   6  439.69   47.87
   5  -4   6  518.98   48.11
   5  -4   6  503.48   48.05
   5  -4   7   49.61    6.59
   5   4   7   42.24    6.42
   5   4  -7   56.77    7.72
  -5  -4   7   50.05    7.33
  -5   4   7   52.85    7.29
  -5   4   7   52.10    7.16
   5  -4   7   58.14    7.83
  -5  -4  -7   62.85   10.46
   5   4   7   37.58    7.45
  -5   4  -8    1.05    3.77
  -5  -4  -8    1.01    3.10
   5   4  -8    2.71    3.28
  -5  -4   8   -2.96    3.29
  -5   4   8   -0.12    2.38
  -5   4   8    1.47    2.88
  -5   4   8   -1.40    1.75
  -5   4   8   -2.44    1.32
   5  -4   8    0.34    3.84
   5   4   8   -1.40    2.77
   5   4   8    4.48    3.37
   5  -4   9   16.29    3.99
  -5   4  -9   19.90    4.76
   5   4   9   14.85    4.05
   5   4  -9   28.13    4.50
  -5  -4   9   22.98    5.50
  -5   4   9   18.14    4.35
  -5   4   9   16.01    4.41
  -5   4   9   16.91    4.56
  -5   4   9   12.32    4.55
  -5  -4  -9   24.27    5.53
   5   4   9   15.00    4.18
   5  -4  10   90.63    9.04
  -5  -4 -10   73.76    9.21
   5   4  10   79.00    8.47
   5   4 -10   71.26    9.37
  -5  -4  10   82.33   10.09
  -5   4  10   72.27    9.34
  -5   4  10   55.79    9.16
  -5   4  10   52.91   13.58
  -5   4  10   54.85   13.66
  -5   4 -10   85.65    9.85
   5   4  10   82.06   10.24
  -5  -4  11  121.77   11.38
   5  -4  11  116.74   11.20
   5   4  11  112.02   10.84
   5   4 -11  124.78   13.33
  -5   4  11   75.92   11.70
  -5   4  11   67.99   11.55
  -5   4  11   60.24   18.27
  -5   4 -11  103.73   12.31
  -5  -4 -11  105.28   18.57
   5   4  11  110.00   12.82
   5   4 -12   49.57    8.19
  -5  -4 -12   40.14    6.52
   5   4  12   46.53    6.37
  -5  -4  12   60.28    7.98
  -5   4  12   45.73    7.13
  -5   4  12   44.07    7.22
  -5   4  12   37.43    9.75
   5  -4  12   52.14    8.00
  -5   4 -12   58.72    7.71
   5   4  12   48.26    7.29
  -5  -4  13    5.40    4.19
   5  -4  13    2.44    4.35
  -5   4 -13    0.11    5.14
  -5  -4 -13   -1.15    2.79
   5   4  13    6.14    3.46
   5   4  13    3.30    2.79
   5   4 -13    5.48    5.85
  -5   4  13    3.28    3.67
  -5   4  13    3.03    3.94
  -5   4  13    8.75    3.76
  -5   4  14    4.92    3.22
   5  -4  14    9.54    4.52
   5   4  14    5.68    3.57
   5   4  14    5.21    3.61
   5   4 -14    5.73    5.03
  -5  -4  14    2.64    4.99
  -5   4  14    1.38    4.07
  -5   4  14    7.03    4.24
  -5   4 -14    7.38    6.14
  -5  -4 -14    6.32    3.56
   5   4 -15   12.39    4.60
  -5   4  15   10.43    4.52
  -5   4 -15   13.50    5.49
  -5  -4 -15   10.71    3.87
   5   4  15    9.14    4.09
   5   4 -15    7.70    4.53
  -5  -4  15    7.00    4.66
  -5   4  15    8.53    4.85
  -5   4  15   11.12    4.99
   5  -4  15    9.40    5.56
   5   4  15   10.21    4.25
   5   4 -16    4.08    3.83
  -5   4  16   -0.27    3.09
   5  -4  16    1.93    4.52
  -5  -4 -16   -0.80    3.25
   5   4 -16    3.01    5.12
  -5  -4  16    4.14    4.37
  -5   4  16   -0.45    5.08
  -5   4  16   -7.37    5.78
  -5   4 -16    8.67    5.36
   5   4  16   -8.82    4.28
   5   4  16   -4.68    4.03
   5   4 -17   13.67    7.82
  -5  -4  17    5.25    4.32
  -5  -4 -17    5.62    3.72
   5   4  17    8.35    3.92
   5   4 -17   10.50    6.05
  -5   4  17    7.77    4.70
  -5   4  17   12.45    5.09
  -5   4  17    5.49    6.64
   5  -4  17   16.09    5.81
  -5   4 -17   11.32    5.17
   5   4  17    9.17    5.57
   5  -4  18    3.86    4.70
   5   4  18    0.16    4.55
   5   4 -18    6.54    6.02
  -5  -4  18   -3.35    5.05
  -5   4  18   -5.59    4.69
  -5   4  18   -0.36    4.76
  -5   4  18    0.55    6.54
  -5   4 -18   -1.42    4.84
  -5  -4 -18    1.07    3.40
   5   4  18   -2.57    3.95
  -5  -4  19   16.12    5.43
  -5   4  19   10.07    4.86
   5  -4  19    6.74    4.12
  -5   4 -19   13.98    5.31
   5   4  19    6.81    5.18
   5   4 -19   18.24    6.65
   5   4 -19    8.65    8.63
  -5   4  19   12.73    5.66
  -5   4  19   14.97    7.59
  -5  -4 -19   15.63    7.13
   5   4  19   11.69    4.76
   5   4 -20    4.13    6.14
   5   4  20    7.11    4.60
   5   4  20    0.04    4.69
   5   4 -20   12.58    6.68
  -5  -4  20    0.90    5.68
  -5   4  20    4.84    7.20
  -5   4  20    5.67    4.49
  -5   4  20   -2.37    7.38
   5  -4  20   -3.50    5.23
  -5   4 -20   -0.96    5.63
  -5  -4 -20   -0.93    6.65
   6  -4   0    2.70    6.08
  -6  -4   0   10.07    5.27
  -6  -4   0    1.95    4.29
   6  -4   0   11.52    3.46
  -6   4   0    6.25    4.32
  -6  -4   1    1.91    4.35
  -6   4   1   -2.89    2.98
  -6  -4  -1   -3.89    4.09
  -6  -4   1    2.85    4.35
  -6   4   1    2.66    3.92
   6  -4   1    3.16    6.38
   6  -4   1   -0.32    2.93
  -6   4  -1    0.07    3.92
   6   4   1   -5.42    6.85
   6   4   1    4.40    3.80
   6  -4   2    5.97    5.46
   6  -4   2    5.28    4.39
  -6   4  -2    4.07    4.44
   6   4   2    4.97    4.24
   6   4   2    3.30    4.12
  -6  -4   2   10.01    3.56
  -6  -4   2    8.92    4.55
  -6   4   2    2.48    3.55
  -6   4   2    2.75    3.93
  -6  -4  -2    3.67    4.76
  -6  -4   3   19.72    4.67
   6  -4   3   15.65    5.19
  -6   4  -3   21.48    5.42
  -6  -4  -3   12.66    5.23
   6   4   3   26.06    5.24
   6   4   3   20.81    4.06
  -6  -4   3   18.28    4.56
  -6   4   3   19.46    5.03
  -6   4   3   19.00    4.63
   6  -4   3   20.69    5.17
  -6  -4   4   51.70    6.76
   6  -4   4   50.21    6.98
   6  -4   4   62.01    7.29
  -6  -4  -4   57.06    7.75
   6   4   4   69.87    7.52
  -6  -4   4   42.42    7.55
  -6   4   4   39.91    7.52
  -6   4   4   42.36    7.63
  -6   4  -4   49.45   10.57
   6   4   4   27.66    6.98
  -6   4   5   36.02    5.51
   6  -4   5   35.46    5.92
   6   4   5   37.36    5.15
   6   4  -5   17.99    6.14
  -6  -4   5   28.61    5.96
  -6   4   5   32.26    5.97
   6  -4   5   34.72    6.57
  -6   4  -5   35.36    7.75
  -6  -4  -5   37.56    8.13
   6   4   5   24.47    5.38
   6  -4   6  465.75   37.70
   6  -4   6  454.28   37.71
  -6  -4  -6  439.54   41.03
   6   4   6  397.15   37.49
   6   4   6  412.78   37.57
   6   4  -6  366.11   43.43
  -6  -4   6  391.18   43.48
  -6   4   6  369.61   43.24
  -6   4   6  418.30   43.55
  -6   4  -6  478.88   72.29
  -6   4   7   17.00    5.54
   6  -4   7   25.85    4.46
   6   4   7   19.50    4.22
   6   4   7   27.60    5.06
   6   4  -7   20.54    6.38
  -6  -4   7   24.19    5.69
  -6   4   7   18.39    5.39
   6  -4   7   23.79    5.85
  -6   4  -7   25.82    7.92
  -6  -4  -7   27.10    6.79
   6   4  -8   27.55    6.55
   6  -4   8   45.00    6.15
  -6  -4  -8   27.42    6.07
   6   4   8   26.44    4.87
   6   4   8   30.41    5.24
  -6  -4   8   36.20    6.22
  -6   4   8   21.76    6.05
  -6   4   8   30.73    6.31
   6  -4   8   24.47    5.58
  -6   4  -8   36.08    8.84
  -6   4  -9   62.86    9.22
  -6  -4  -9   72.91    9.06
   6   4  -9   68.71   10.00
  -6  -4   9   83.36    8.95
  -6   4   9   50.22    8.81
  -6   4   9   41.43    8.74
   6  -4   9   61.96    8.69
   6   4   9   63.17    8.21
   6   4   9   59.63    8.65
   6   4 -10   48.80    6.17
  -6  -4  10   41.92    6.17
   6  -4  10   34.67    5.69
  -6   4 -10   32.29    6.54
  -6   4  10   27.16    6.68
  -6   4  10   34.56    6.70
  -6  -4 -10   51.58    9.20
   6   4  10   30.27    6.01
   6   4  10   35.16    7.07
   6   4 -11   47.79    7.46
  -6  -4  11   59.21    8.25
  -6  -4 -11   58.96    8.27
   6   4  11   69.14    8.52
  -6   4  11   39.49    8.31
  -6   4  11   47.55    8.54
   6  -4  11   65.26    8.91
  -6   4 -11   58.24    8.80
   6   4  11   56.94    8.58
   6   4 -12   48.41    7.25
   6  -4  12   47.99    7.65
  -6   4 -12   50.14    7.67
  -6  -4 -12   51.74    7.84
   6   4  12   52.14    7.61
  -6  -4  12   57.48    9.05
  -6   4  12   54.39    8.79
  -6   4  12   44.95    8.27
   6   4  12   63.87    9.28
   6   4 -13   82.36    9.01
  -6  -4 -13   85.22    9.89
   6   4  13   81.76    9.30
   6   4  13   99.53    9.71
  -6  -4  13   81.23   10.95
  -6   4  13   44.71   10.29
  -6   4  13   45.76    9.96
   6  -4  13   69.78    9.97
  -6   4 -13   71.27    9.74
  -6  -4  14   -1.82    4.78
  -6   4  14    1.94    5.04
   6  -4  14    0.12    3.80
  -6   4 -14   -0.08    3.50
   6   4  14    3.31    4.26
   6   4  14    1.36    4.60
   6   4 -14    2.47    4.12
  -6   4  14    8.69    4.88
  -6  -4 -14   -4.22    5.61
  -6   4  15    5.11    4.63
  -6  -4 -15   17.10    5.72
   6   4  15   10.17    4.83
   6   4  15    8.06    3.30
   6   4 -15   11.42    6.52
  -6  -4  15    5.54    5.96
  -6   4  15   -1.07    6.59
  -6   4  15   -1.75    4.24
   6  -4  15   12.53    5.35
  -6   4 -15   13.76    4.61
  -6  -4  16    4.45    5.22
  -6  -4 -16   12.75    5.14
   6   4  16    9.89    4.81
   6   4 -16   16.77    8.54
  -6   4  16   -4.50    6.28
  -6   4  16   10.24    5.73
  -6   4  16    1.58    4.37
   6  -4  16   13.57    5.65
  -6   4 -16   18.53    5.46
   6   4  16    2.40    5.62
  -6   4  17    0.57    3.79
   6   4  17   -1.86    5.60
  -7  -4   0   -1.07    4.40
   7  -4   0    3.96    3.81
   7  -4   0   -0.36    4.12
  -7  -4   0    3.52    6.35
  -7   4   0    5.27    4.91
  -7  -4   1   10.81    6.05
   7  -4   1   13.54    4.34
   7  -4   1   11.73    4.78
  -7   4  -1    8.49    4.71
   7   4   1   13.75    4.59
   7   4   1   14.31    4.54
  -7  -4   1   15.29    5.61
  -7   4   1    9.77    4.95
  -7   4   1   18.17    5.72
  -7  -4  -1   13.86    6.38
  -7  -4   2   10.76    4.22
   7  -4   2   11.59    4.92
  -7   4  -2    7.35    4.43
  -7  -4  -2   11.63    5.66
   7   4   2   17.15    4.94
   7   4   2   10.35    4.52
  -7  -4   2   13.77    6.10
  -7   4   2   14.35    5.03
  -7   4   2   20.39    5.24
   7  -4   2   17.62    5.47
  -7   4   3    4.39    4.35
   7  -4   3    2.98    4.46
  -7   4  -3   -1.58    3.96
  -7  -4  -3    2.38    4.76
   7   4   3    0.11    4.10
   7   4   3   -0.65    5.93
  -7  -4   3    0.86    4.10
  -7  -4   3    4.78    5.60
  -7   4   3    3.53    4.82
   7  -4   3    6.13    5.05
   7  -4   4   48.16    6.21
  -7   4  -4   29.35    6.37
  -7  -4  -4   37.72    7.02
   7   4   4   39.08    7.16
   7   4   4   47.11    7.75
  -7  -4   4   31.40    6.83
  -7  -4   4   19.49    7.38
  -7   4   4   35.33    7.44
  -7   4   4   35.16    8.24
   7  -4   4   49.25    7.46
   7  -4   5   24.24    4.65
  -7   4  -5   11.90    5.04
   7   4   5   16.75    6.13
   7   4   5   12.39    6.26
  -7  -4   5   22.35    5.72
  -7  -4   5   26.42    5.98
  -7   4   5    8.40    5.93
  -7   4   5   13.07    5.83
   7  -4   5   28.00    5.40
  -7  -4  -5   21.07    6.07
  -7  -4   6    3.42    4.49
   7  -4   6    2.88    3.77
   7  -4   6    2.87    2.95
  -7   4  -6    4.03    4.13
  -7  -4  -6   -1.19    4.19
   7   4   6   -0.39    4.18
  -7  -4   6    6.99    4.78
  -7   4   6    1.42    4.93
  -7   4   6    4.51    5.06
   7   4   6    1.98    6.15
  -7   4   7   13.93    5.44
   7  -4   7   16.98    4.28
  -7   4  -7   31.92    5.92
  -7  -4  -7   23.08    5.56
   7   4   7   30.41    5.56
   7   4  -7   18.03    6.43
  -7  -4   7   27.89    6.38
  -7   4   7   11.79    5.87
   7  -4   7   26.22    5.86
   7   4   7   15.13    6.32
  -7  -4   8    6.32    4.65
   7  -4   8    4.13    3.24
  -7   4  -8    5.95    4.79
   7   4   8    6.82    4.76
   7   4   8    3.03    4.27
   7   4  -8    7.25    3.98
  -7   4   8   11.66    5.21
  -7   4   8    2.64    5.40
   7  -4   8   -0.16    3.46
  -7  -4  -8    4.94    5.62
  -7  -4   9    1.68    4.95
   7  -4   9    4.98    3.48
   7  -4   9    8.05    3.46
   7   4   9   10.44    4.62
   7   4  -9   26.89    6.67
  -7   4   9    7.48    5.74
  -7   4   9    1.27    5.72
  -7   4  -9   14.07    5.69
  -7  -4  -9    8.13    5.79
   7   4   9   15.69    5.76
  -7   4 -10    0.20    4.86
  -7  -4 -10    3.86    4.66
   7   4  10    1.37    4.40
   7   4  10   10.22    4.47
   7   4 -10   10.23    4.56
  -7  -4  10    3.52    4.59
  -7   4  10    1.07    5.55
  -7   4  10    4.27    4.93
   7  -4  10    6.16    4.05
   7  -4  10    8.67    3.70
  -7   4  11   -3.15    4.68
   7  -4  11   -1.39    2.91
  -7   4 -11   -0.28    4.66
  -7  -4 -11    3.09    4.81
   7   4  11   -4.63    4.41
   7   4 -11    4.67    5.66
  -7  -4  11    2.36    4.33
  -7   4  11    2.39    5.25
   7  -4  11    4.38    4.12
   0  -5   0    0.08    2.53
   0  -5   1   -1.26    2.97
   0   5   1   -0.23    2.78
   0  -5   2   -2.29    2.79
   0   5   2   -2.80    3.01
   0   5   3    1.69    2.79
   0   5  -3   -0.08    1.48
   0   5  -3    1.83    1.76
   0  -5   3    5.93    3.34
   0   5   4    1.68    2.56
   0   5  -4   -1.58    1.66
   0   5  -4   -0.01    1.98
   0  -5   4   -2.43    3.18
   0   5  -5    2.00    3.01
   0   5  -5    4.21    2.29
   0  -5   5    2.24    3.27
   0   5  -6   -0.80    2.12
   0   5  -6   -0.92    2.37
   0  -5   6    1.85    3.16
   0   5  -7   -1.15    2.50
   0  -5   7   -3.42    2.39
   0  -5   7    0.14    2.94
   0   5  -8   -1.91    2.74
   0  -5   8    0.74    3.34
   0  -5   8   -1.56    3.06
   0  -5   9    2.83    3.02
   0   5  -9    2.53    3.11
   0  -5   9    1.31    2.90
   0  -5  10    3.13    3.29
   0   5 -10   -3.04    3.27
   0  -5  10   -1.65    3.40
   0   5 -11   -2.01    3.55
   0  -5  11    2.97    3.91
   0  -5  11   -0.33    3.23
   0   5 -12   -0.76    1.93
   0  -5  12    4.63    2.46
   0  -5  12   -3.30    3.34
   0  -5  13    2.43    3.16
   0  -5  13    1.40    2.60
   0   5 -13   -0.03    2.47
   0   5  13    2.66    1.62
   0  -5 -13    1.50    2.09
   0   5 -14   -0.12    3.62
   0  -5  14   -0.28    2.68
   0   5 -14    1.74    2.67
   0  -5  14   13.31    3.95
   0   5  14   -1.74    2.21
   0  -5 -14    1.76    2.68
   0   5 -15    1.38    2.35
   0  -5  15    2.15    2.75
   0   5 -15   -2.60    4.14
   0  -5  15    0.63    4.05
   0   5  15    3.26    2.63
   0  -5 -15    6.83    2.75
   0  -5  16    3.83    2.67
   0   5 -16    2.49    2.79
   0   5 -16    4.14    4.30
   0  -5  16   -2.01    4.07
   0   5  16   -2.36    2.78
   0  -5 -16    1.92    2.63
   0   5 -17    3.68    4.06
   0   5 -17   -0.80    2.83
   0  -5  17    3.61    4.25
   0  -5  17   -0.14    3.28
   0   5  17   -0.68    2.66
   0  -5 -17   -1.80    2.99
   0   5 -18    0.95    2.51
   0   5 -18    0.25    4.44
   0  -5  18    1.10    3.75
   0  -5  18    2.73    3.72
   0   5  18   -1.81    3.82
   0  -5 -18   -1.85    3.35
   0   5 -19   -0.41    4.42
   0  -5  19   -2.06    3.43
   0   5 -19    1.51    2.96
   0  -5  19    0.23    4.50
   0   5  19    1.94    3.64
   0  -5 -19   -5.78    3.74
   0  -5  20    2.39    5.43
   0   5 -20    0.51    3.11
   0   5 -20   -1.35    5.19
   0  -5  20   -3.18    4.78
   0   5  20   -1.61    3.87
   0  -5 -20    3.79    4.05
   0   5 -21    2.75    4.71
   0  -5  21    3.25    4.13
   0  -5  21   -2.92    5.46
   0   5 -21    0.69    3.28
   0   5  21    1.21    3.36
   0  -5 -21   -3.07    4.34
   0   5 -22   -1.47    2.81
   0   5 -22    0.00    4.70
   0  -5  22   -2.26    4.19
   0  -5  22   -1.64    4.45
   0   5  22   -0.58    3.73
   0  -5 -22   -4.95    4.65
   0   5 -23   -1.78    5.72
   0  -5  23   -3.78    4.34
   0  -5  23    0.78    3.41
   0   5  23   -2.00    3.51
   0   5 -23    0.08    7.67
   0  -5 -23    0.42    5.03
  -1   5   0    3.20    2.55
  -1  -5   0    3.99    3.14
   1  -5   0    1.77    2.09
   1  -5   0    4.42    2.06
  -1   5   1   91.76   10.69
  -1  -5  -1  103.87   10.77
  -1  -5   1  107.81   17.62
   1  -5   1   96.44   11.01
   1  -5   1   85.90   11.05
  -1   5  -1   94.16   17.78
   1   5   1   92.76   11.22
   1   5   1   97.91   11.11
  -1  -5   2   43.21    6.57
  -1   5   2   75.81    7.04
  -1   5  -2   57.99    6.92
  -1  -5  -2   49.00    6.70
   1  -5   2   40.41    6.45
   1  -5   2   48.39    6.50
   1   5   2   44.16    6.63
   1   5   2   55.81    6.86
  -1  -5   3  433.52   40.36
  -1   5   3  448.10   40.43
  -1   5  -3  438.29   40.41
  -1  -5  -3  453.00   40.41
   1  -5   3  519.81   42.75
   1  -5   3  359.23   42.63
   1   5   3  247.65   42.75
   1   5   3  442.47   42.88
  -1   5   4   21.07    4.22
  -1   5  -4   25.24    4.36
  -1  -5   4   17.70    5.88
   1  -5   4   23.58    3.78
   1  -5   4   17.11    3.79
  -1  -5  -4   32.68    6.09
   1   5   4   24.52    4.28
   1   5   4   31.78    4.43
  -1   5   5  122.45   11.92
   1   5   5  125.50   11.38
   1   5  -5   92.23   12.22
  -1  -5   5  122.81   19.86
   1  -5   5  106.02   12.17
   1  -5   5   85.33   12.16
  -1  -5  -5  112.63   19.87
   1   5   5  108.84   12.60
  -1  -5  -6 1098.01   98.79
   1   5   6 1028.29   90.07
   1   5  -6 1056.65  105.00
  -1  -5   6 1048.06  104.98
  -1  -5   6 1104.03  178.31
   1  -5   6  980.59  104.94
   1  -5   6  982.05  104.92
   1   5   6 1084.97  105.23
  -1  -5  -7 1981.94  190.32
   1   5  -7 2178.59  203.00
  -1  -5   7 1792.38  202.88
  -1  -5   7 2011.90  345.74
   1  -5   7 1956.88  202.78
   1  -5   7 1996.00  202.81
   1   5   7 2254.31  203.08
   1   5   7 2131.82  203.06
  -1  -5  -8  301.01   31.34
   1   5  -8  314.26   33.20
  -1  -5   8  317.56   33.32
  -1  -5   8  373.86   55.39
   1  -5   8  297.82   33.07
   1  -5   8  301.61   33.08
   1   5   8  333.02   33.38
  -1  -5  -9  382.50   36.02
   1   5   9  417.36   36.12
   1   5  -9  394.44   41.73
  -1  -5   9  321.22   41.78
  -1  -5   9  459.69   69.89
   1  -5   9  426.12   41.67
   1  -5   9  389.64   41.62
  -1  -5  -9  453.16   69.91
  -1  -5 -10   28.17    5.02
  -1  -5 -10   28.37    4.66
   1   5 -10   14.98    4.89
  -1  -5  10   22.77    4.99
  -1  -5  10   20.57    5.47
   1  -5  10   23.73    3.97
   1  -5  10   23.58    4.11
   1   5  10   21.79    4.90
  -1  -5  11  720.19   81.29
  -1  -5 -11  840.41   81.47
   1   5 -11  934.34   86.82
  -1  -5  11  875.91   86.81
   1  -5  11  846.65   86.57
  -1  -5 -11  879.77   86.87
   1   5  11  913.74   86.90
  -1  -5  12  316.58   26.11
  -1  -5 -12  273.90   28.22
   1   5 -12  326.23   30.17
  -1  -5  12  267.05   49.38
   1  -5  12  278.06   29.72
  -1   5 -12  264.49   29.69
  -1  -5 -12  263.81   30.11
   1   5  12  282.33   30.12
   1   5 -13    3.34    3.22
  -1  -5  13   11.79    4.51
  -1  -5 -13    0.94    2.65
   1   5  13    3.24    3.13
  -1  -5  13    4.31    3.60
   1  -5  13    3.51    3.43
  -1   5 -13    6.69    2.40
  -1  -5 -13    3.36    4.42
   1   5 -14   11.37    4.02
  -1  -5  14   11.77    4.32
  -1  -5 -14    8.53    4.12
  -1  -5 -14    8.19    3.12
   1   5  14   11.02    3.60
   1   5 -14    4.29    4.16
  -1  -5  14    2.85    4.00
   1  -5  14    9.09    3.48
  -1   5 -14    8.95    3.31
   1   5 -15   62.10    8.58
  -1  -5  15   62.81    8.63
   1   5  15   72.82    8.16
   1   5  15   67.82    8.56
   1   5 -15   64.53    9.16
  -1  -5  15   71.61    9.07
   1  -5  15   61.61    9.08
  -1   5 -15   67.20    8.67
  -1  -5 -15   71.88    9.25
  -1  -5 -15   67.92   12.94
   1   5 -16    1.12    3.79
  -1  -5 -16    0.11    2.76
   1   5  16    1.03    3.80
   1   5 -16    1.49    4.25
  -1  -5  16    2.32    3.96
  -1  -5  16    6.79    5.85
  -1   5  16    2.94    2.20
   1  -5 -16    0.52    2.27
   1  -5  16    1.01    3.52
  -1   5 -16   -0.03    3.52
  -1  -5 -16   -0.24    4.16
   1   5  16    3.99    4.80
   1   5 -17    5.45    4.06
   1   5 -17    2.01    4.39
  -1  -5  17    0.17    4.23
  -1  -5  17    0.86    6.07
  -1   5  17    2.15    2.70
   1  -5 -17   -2.05    2.92
   1  -5  17    2.07    3.80
  -1   5 -17    0.86    3.97
  -1  -5 -17    2.17    4.36
  -1  -5 -17    4.95    3.20
   1   5  17    9.21    5.89
   1   5  17    5.82    4.53
  -1  -5  18   20.61    5.04
   1   5 -18   19.02    5.25
   1   5 -18   14.67    8.47
  -1  -5  18   12.09    5.06
  -1   5  18    6.49    3.87
   1  -5 -18   19.80    4.31
   1  -5  18   16.34    4.79
  -1   5 -18    9.31    4.58
  -1  -5 -18   11.78    5.10
  -1  -5 -18   18.37    4.58
   1   5  18   12.90    6.48
   1   5  18   11.97    5.67
  -1  -5  19   -0.29    3.94
  -1  -5 -19   -1.61    3.92
  -1  -5 -19    2.14    5.46
   1   5  19   -1.71    3.40
   1   5 -19    4.64    4.76
   1   5 -19    8.70    8.06
  -1  -5  19    4.21    4.54
  -1   5  19    2.76    3.22
   1  -5 -19   -1.34    4.14
   1  -5  19   -1.19    3.28
  -1   5 -19    3.28    3.45
   1   5  19   -3.59    6.16
   1   5 -20   25.66    5.67
   1   5 -20   31.08    8.39
  -1  -5  20   25.70    5.25
  -1   5 -20   17.01    4.77
  -1  -5 -20   34.42    6.92
   1   5  20   46.25    6.14
  -1  -5  20   21.38    6.02
  -1   5  20   16.68    5.36
   1  -5 -20   11.33    5.40
   1  -5  20   14.56    5.14
  -1  -5 -20   24.26    6.15
   1   5  20   27.29    7.49
   1   5 -21   31.06    7.80
  -1  -5  21   18.08    4.78
   1  -5  21   19.12    4.96
  -1  -5 -21   17.83    5.35
  -1  -5 -21   32.41    6.84
   1   5  21   19.48    4.47
   1   5  21   34.09    6.13
   1   5 -21   28.65    6.31
  -1  -5  21   28.77    6.01
  -1   5  21   13.18    6.24
   1  -5 -21    6.18    5.61
  -1   5 -21   16.03    5.82
  -1  -5  22   20.43    5.17
  -1  -5 -22   24.72    5.69
  -1  -5 -22   30.71    6.85
   1   5  22   29.08    5.84
   1   5 -22   31.89    6.56
   1   5 -22   20.88    9.25
  -1  -5  22   19.43    6.20
  -1   5  22    9.86    6.19
   1  -5 -22   17.57    6.77
   1  -5  22   22.88    6.16
  -1   5 -22   24.48    5.57
   1   5  22   25.23    6.38
   1   5 -23   30.79    7.77
   1   5 -23   42.70    8.10
  -1  -5  23   24.06    6.07
  -1   5  23   28.15    6.79
  -1  -5 -23   26.28    6.65
   1   5  23   27.97    5.86
   1   5  23   16.31    6.00
  -1  -5  23   15.45    7.60
  -1   5  23   16.05    5.75
   1  -5 -23    8.93    7.12
   1  -5  23   20.66    6.44
  -1   5 -23   16.76    5.58
  -1  -5 -23    7.84    6.13
  -2  -5   0    8.63    3.73
   2  -5   0    5.71    3.03
   2  -5   0    8.33    2.99
  -2   5   0    4.98    3.35
  -2  -5   1   13.53    3.80
  -2   5   1   22.53    5.65
  -2   5  -1   13.27    3.93
  -2  -5  -1   12.98    3.37
   2   5   1   16.93    3.34
   2  -5   1   14.98    3.56
   2  -5   1   11.40    3.54
   2   5   1   10.52    3.96
   2   5   2    7.02    3.35
  -2  -5   2   14.56    3.93
  -2   5   2   15.47    4.72
   2  -5   2   16.15    3.48
   2  -5   2   13.90    3.98
  -2   5  -2   13.48    4.58
  -2  -5  -2   11.27    4.45
   2   5   2   16.27    3.71
  -2  -5   3    1.73    3.67
  -2   5   3    1.74    3.26
  -2   5  -3    3.61    2.95
  -2  -5  -3   -0.40    2.83
   2  -5   3    2.89    2.60
   2  -5   3    3.76    3.26
   2   5   3    1.37    3.00
   2   5   3    2.35    3.06
  -2  -5  -4   17.70    4.07
  -2  -5   4   18.94    5.34
  -2   5   4   10.32    5.07
   2  -5   4   23.69    4.11
   2  -5   4   11.72    4.29
  -2   5  -4   21.99    4.81
   2   5   4   16.26    4.15
   2   5   4   10.95    3.98
  -2  -5   5   33.05    5.05
   2   5   5   29.17    4.37
   2   5  -5   17.38    3.80
  -2  -5   5   11.85    3.80
  -2   5   5   30.63    6.33
   2  -5   5   22.77    4.42
   2  -5   5   29.49    4.69
  -2  -5  -5   22.75    6.28
   2   5   5   32.02    5.03
  -2  -5   6  110.50   12.54
  -2   5   6   98.70   12.23
  -2  -5  -6  118.89   12.58
   2   5  -6   98.03   12.63
  -2  -5   6   75.89   12.71
   2  -5   6  133.90   13.19
   2  -5   6  110.24   12.98
   2   5   6  158.74   13.98
   2   5   6  120.19   13.30
  -2  -5   7   85.09   11.54
  -2  -5  -7  113.49   11.69
   2   5   7  126.94   11.37
   2   5  -7   92.21   11.97
  -2  -5   7   97.22   11.87
   2  -5   7  112.17   12.28
   2  -5   7  114.39   12.09
   2   5   7   90.25   12.37
  -2  -5   8   39.92    6.25
   2   5  -8   28.92    5.86
  -2  -5   8   40.04    5.92
   2  -5   8   43.20    6.40
   2  -5   8   39.22    6.37
  -2  -5  -8   51.63    8.85
   2   5   8   49.56    6.78
   2   5   8   44.26    7.28
  -2  -5   9   20.44    4.79
  -2  -5  -9   17.57    4.10
   2   5  -9   15.83    3.95
  -2  -5   9   12.60    3.90
   2  -5   9   15.35    4.16
   2  -5   9   20.15    4.06
   2   5   9   13.21    5.55
   2   5   9   23.48    5.52
  -2  -5  10   27.25    5.57
   2   5 -10   28.89    4.97
  -2  -5  10   18.78    4.94
   2  -5  10   28.84    5.01
   2  -5  10   23.77    4.70
  -2  -5 -10   20.47    6.57
   2   5  10   40.20    8.30
   2   5  10   29.25    6.28
  -2  -5 -11  551.55   58.97
  -2  -5 -11  766.17   64.55
   2   5 -11  631.69   68.38
  -2  -5  11  589.57   68.45
  -2  -5  11  815.75  115.51
   2  -5  11  651.50   68.42
  -2   5 -11  614.73   68.40
   2   5  11  793.56   68.77
  -2  -5  12  280.21   28.63
  -2   5 -12  251.79   26.05
  -2  -5 -12  285.88   26.62
   2   5  12  344.66   26.86
   2   5 -12  267.84   30.32
  -2  -5  12  284.21   30.44
   2  -5  12  295.65   30.34
  -2  -5 -12  300.41   50.10
   2   5 -13    3.40    5.25
  -2  -5  13    4.40    3.16
  -2  -5 -13    1.16    2.56
  -2  -5  13    2.23    5.40
   2  -5  13    7.31    3.57
  -2   5 -13    0.99    2.88
  -2  -5 -13    3.53    5.11
   2   5  13    1.61    5.62
  -2  -5  14    6.09    5.08
  -2   5 -14    1.18    3.15
   2   5 -14   -2.35    5.34
  -2  -5  14   -2.01    3.76
   2  -5  14   -0.65    3.61
  -2  -5 -14    0.85    4.94
  -2  -5 -14    1.52    2.90
   2   5  14    6.61    5.60
   2   5 -15    1.53    3.08
   2   5 -15    4.45    3.82
  -2  -5  15    5.02    3.52
  -2  -5  15    1.09    3.95
  -2  -5 -15   -2.21    2.92
   2   5  15    0.14    4.98
   2  -5  15    4.99    3.64
  -2   5 -15    0.41    4.90
  -2  -5 -15    7.21    5.22
   2   5 -16    2.08    3.23
  -2  -5  16    1.99    3.62
  -2  -5 -16    7.59    4.58
  -2  -5 -16    0.23    2.88
   2   5 -16    0.41    4.36
  -2  -5  16    6.47    4.49
   2  -5  16   -1.68    3.93
  -2   5 -16   -1.09    3.90
   2   5  16    6.18    5.83
  -2  -5  17   15.35    4.48
  -2  -5 -17   15.27    5.10
   2   5  17   22.10    5.88
   2   5  17    9.76    3.92
   2   5 -17   12.83    4.61
   2   5 -17   15.34    5.48
  -2  -5  17    8.00    5.13
  -2   5  17    3.31    2.85
   2  -5  17   14.94    4.72
  -2   5 -17    6.62    4.63
  -2  -5 -17   20.65    4.80
   2   5 -18    4.77    3.62
   2   5 -18   -0.19    7.20
  -2  -5  18    5.46    4.06
  -2   5 -18    3.10    3.42
  -2  -5 -18    4.54    4.53
   2   5  18    2.19    3.32
  -2  -5  18    4.82    4.32
  -2   5  18    1.05    2.33
  -2   5  18    0.74    2.84
   2  -5  18    6.72    4.37
  -2  -5 -18    1.61    3.65
   2   5  18    9.05    6.35
   2   5 -19   18.84    4.59
   2   5 -19   28.18    7.81
  -2  -5  19   10.30    4.73
   2  -5  19   15.72    4.54
  -2  -5 -19   19.87    5.55
  -2  -5 -19   16.61    4.08
   2   5  19   20.16    4.72
   2   5  19    9.30    4.03
  -2  -5  19   12.13    5.65
  -2   5  19    0.89    4.07
  -2   5 -19   15.95    4.90
   2   5 -20   31.86    5.93
   2   5 -20   41.13    9.05
  -2  -5 -20   48.19    7.44
   2   5  20   36.47    6.12
   2   5  20   32.10    5.67
  -2  -5  20   20.56    6.65
  -2  -5  20   40.46    8.61
  -2   5  20    5.15    5.58
   2  -5  20   38.16    6.70
  -2   5 -20   33.25    6.52
  -2  -5 -20   32.11    7.33
   2   5 -21   52.74    7.09
  -2  -5  21   31.01    6.96
  -2  -5 -21   50.20    8.16
  -2  -5 -21   76.77    8.51
   2   5 -21   60.37   11.90
  -2  -5  21   51.66   10.26
  -2   5  21   17.99    6.65
  -2   5  21   55.81   10.87
   2  -5 -21   12.76    7.17
   2  -5  21   45.80    7.89
  -2   5 -21   40.59    7.90
   2   5  21   47.47    7.60
   2   5  21   34.88    9.39
   2   5 -22   -2.44    3.88
   2   5 -22    3.64    7.09
  -2  -5  22   -3.56    4.28
  -2  -5 -22    2.27    5.79
   2   5  22    1.22    3.93
   2   5  22    0.08    3.48
  -2  -5  22   -0.38    4.37
  -2   5  22    3.95    3.82
  -2   5  22   -4.78    7.10
   2  -5 -22    2.95    4.54
   2  -5  22    3.80    5.34
  -2   5 -22    2.76    5.80
  -2  -5 -22    4.72    6.62
  -3  -5   0   -1.00    2.89
   3  -5   0   -0.61    3.51
   3  -5   0    4.00    4.35
  -3   5   0   -3.75    2.83
  -3  -5   1   87.12   10.83
  -3   5  -1   91.99   11.10
  -3  -5  -1   95.65   11.21
   3   5   1  102.03   10.56
  -3   5   1   90.26   18.12
   3  -5   1  101.88   11.82
   3  -5   1  114.78   12.24
   3   5   1  107.19   12.09
   3  -5   2    2.15    3.92
  -3   5  -2    4.49    3.20
   3   5   2    3.67    5.79
  -3  -5   2    1.73    3.91
  -3   5   2    1.32    3.84
   3  -5   2    2.81    3.37
  -3  -5  -2    0.48    3.42
   3   5   2    2.61    2.83
  -3  -5  -3  132.54   14.02
   3   5   3  147.71   13.14
  -3  -5   3  141.59   23.46
  -3   5   3  134.85   23.38
   3  -5   3  127.69   14.82
   3  -5   3  133.24   15.00
  -3   5  -3  125.32   23.36
   3   5   3   96.58   14.61
  -3  -5   4   18.75    4.49
  -3   5  -4   19.35    4.13
  -3   5   4   18.47    5.43
   3  -5   4   17.63    4.47
   3  -5   4   16.32    4.65
  -3  -5  -4   19.52    5.49
   3   5   4   21.84    5.61
   3   5   4   21.82    4.79
   3  -5   5  109.50   10.80
  -3   5  -5   89.16   11.00
  -3  -5  -5  117.80   11.35
   3   5  -5   95.23   11.39
  -3  -5   5   71.78   11.22
  -3  -5   5   78.95   18.10
  -3   5   5  112.49   18.25
   3  -5   5   93.48   11.87
   3   5   5  124.82   12.48
   3   5   5  100.89   12.02
  -3   5   6  191.74   20.02
   3  -5   6  192.08   18.71
   3   5  -6  172.30   20.94
  -3  -5   6  176.95   21.04
  -3  -5   6  235.22   34.65
   3  -5   6  200.19   21.43
  -3  -5  -6  199.04   34.60
   3   5   6  200.63   21.67
   3   5   6  204.37   21.53
   3  -5   7  568.98   47.38
  -3  -5  -7  525.55   51.67
   3   5   7  492.54   47.33
   3   5  -7  476.43   54.70
  -3  -5   7  508.94   54.79
  -3  -5   7  563.82   92.23
  -3   5   7  556.73   92.09
   3  -5   7  533.48   54.93
   3   5   7  614.08   55.20
   3   5  -8   77.60    9.39
  -3  -5   8   76.44    9.45
  -3  -5   8   66.89   14.41
   3  -5   8   69.82   10.15
   3  -5   8   87.79   10.00
  -3  -5  -8   70.23   14.38
   3   5   8   89.41   10.65
   3   5   8   70.73    9.91
  -3  -5  -9   41.48    6.05
   3   5   9   41.05    6.35
   3   5  -9   37.78    6.00
  -3  -5   9   43.10    6.23
  -3  -5   9   38.48    8.98
   3  -5   9   38.24    6.70
   3  -5   9   35.99    5.72
   3   5   9   48.05    7.27
  -3  -5  10    8.55    4.98
   3  -5  10    5.13    2.91
  -3  -5 -10    3.72    3.66
   3   5  10   12.57    5.21
   3   5 -10   12.45    4.41
  -3  -5  10    8.83    3.90
   3  -5  10   17.10    4.56
   3   5  10   16.22    5.07
   3  -5  11  372.89   32.55
   3   5  11  379.94   32.88
   3   5 -11  340.43   37.50
  -3  -5  11  323.59   37.48
  -3  -5  11  403.63   62.29
  -3   5 -11  359.95   37.55
  -3  -5 -11  309.96   62.19
   3   5  11  387.88   37.96
  -3  -5  12   71.50    8.95
   3  -5  12   72.49    8.61
  -3   5 -12   71.33    8.47
  -3  -5 -12   81.84    9.13
   3   5  12   62.40    9.24
   3   5 -12   55.02    9.03
  -3  -5  12   71.88    9.47
   3   5  12   81.82   11.85
   3   5 -13   50.01    7.13
  -3  -5  13   64.08    7.89
   3  -5  13   57.29    7.71
   3   5  13   77.10   10.18
  -3  -5  13   50.59    8.48
  -3   5 -13   48.28    8.31
  -3  -5 -13   58.01   11.63
   3   5  13   69.29    8.67
   3  -5  14   -0.47    3.61
  -3  -5 -14    1.45    2.66
   3   5 -14   -0.37    3.42
  -3  -5  14    1.66    4.32
  -3  -5  14   -0.71    3.83
  -3   5 -14    1.76    4.04
   3   5  14    9.33    5.91
   3   5 -15    7.13    3.56
  -3  -5  15    9.42    4.47
  -3  -5 -15   11.05    5.75
  -3  -5 -15   12.85    4.64
  -3  -5  15   -1.17    4.50
   3  -5  15    6.24    4.64
  -3   5 -15    3.87    5.97
   3   5  15   15.63    6.30
  -3  -5 -16    1.21    5.45
  -3  -5 -16   -0.08    3.17
   3   5  16   -2.13    5.55
   3   5 -16    1.13    4.16
   3   5 -16    0.28    4.30
  -3  -5  16   -0.19    5.06
  -3  -5  16    4.39    4.94
   3  -5  16    5.71    3.75
  -3   5 -16   -3.24    5.91
  -3   5  17   13.49    6.92
  -3  -5 -17    5.66    5.76
   3   5  17    5.45    5.81
   3   5 -17    2.50    5.08
   3   5 -17    1.73    5.04
  -3  -5  17   12.76    5.50
  -3  -5  17    6.92    5.40
   3  -5  17    9.73    4.21
  -3   5 -17   16.72    5.66
  -3  -5 -17   -2.85    4.07
   3   5 -18    9.15    4.59
   3   5 -18    5.55    4.51
  -3  -5  18    2.24    4.86
  -3  -5  18    6.55    4.96
  -3   5  18   11.90    7.28
  -3   5 -18    9.88    4.43
  -3  -5 -18   10.25    5.86
  -3  -5 -18    7.63    3.58
  -3   5  18    1.51    3.05
  -3   5  18    1.45    2.81
   3  -5  18   14.90    5.01
   3   5  18    5.77    6.82
   3   5 -19   -3.12    4.58
  -3  -5  19    7.88    3.94
  -3   5  19    3.06    3.91
  -3  -5 -19    5.67    5.25
  -3  -5 -19    5.48    3.23
   3   5 -19   -0.53    5.18
  -3  -5  19   -2.04    5.59
  -3   5  19    0.83    2.90
  -3   5  19   -1.36    3.41
   3  -5  19    6.19    4.88
  -3   5 -19    1.34    4.85
   3   5  19   -4.31    6.55
   3   5 -20   18.92    8.60
  -3  -5  20   25.02    6.08
  -3   5  20   14.67    5.10
  -3  -5 -20   19.13    6.17
  -3  -5 -20   21.87    6.37
   3   5  20   23.29    6.37
   3   5  20   15.15    4.27
   3   5 -20   22.32    6.20
  -3  -5  20   12.54    5.49
  -3   5  20    0.43    4.66
   3  -5  20   11.06    5.84
  -3   5 -20   10.43    5.06
   3   5 -21    4.79    8.34
  -3  -5  21    4.90    5.29
   3  -5  21    1.95    4.71
  -3  -5 -21    3.84    5.92
   3   5 -21    3.98    5.53
  -3   5  21    1.75    4.72
  -3   5  21    1.58    4.87
  -3   5 -21   -1.61    4.98
  -3  -5 -21    3.20    6.50
   3   5  21   11.66    6.77
   3   5  21    8.20    4.08
  -4  -5   0    5.67    3.59
   4  -5   0   17.51    6.21
   4  -5   0    6.32    4.03
  -4   5   0    5.17    3.93
   4  -5   1    2.84    4.71
   4  -5   1    3.72    3.56
  -4   5  -1    2.51    2.67
  -4  -5   1    4.11    2.81
  -4   5   1   -1.55    3.38
  -4  -5  -1    0.45    3.53
   4   5   1   -0.65    6.05
   4   5   1    0.37    3.76
   4  -5   2   14.59    4.00
  -4   5  -2   12.97    3.72
  -4  -5  -2   18.01    4.14
   4   5   2   16.67    7.28
   4   5   2   22.11    4.34
  -4  -5   2   13.69    4.75
  -4   5   2   15.61    4.86
   4  -5   2   18.38    5.05
   4  -5   3    1.51    2.32
  -4   5  -3    3.57    3.32
   4   5   3    6.11    6.98
  -4  -5   3    1.28    1.89
  -4  -5   3   -0.67    2.24
  -4  -5   3    1.17    3.03
  -4   5   3    0.67    2.47
   4  -5   3    0.25    3.95
  -4  -5  -3    9.52    3.92
   4   5   3    2.77    3.69
   4  -5   4   17.64    4.44
   4  -5   4   21.49    3.82
  -4   5  -4   29.19    4.51
   4   5   4   16.96    3.77
   4   5   4   11.97    3.95
  -4  -5   4   17.98    3.72
  -4  -5   4   21.24    4.22
  -4  -5   4   13.36    4.82
  -4   5   4   18.62    5.04
  -4  -5  -4   19.38    5.63
  -4   5  -5   37.66    5.35
  -4  -5  -5   34.90    5.45
   4   5  -5   32.28    4.98
  -4  -5   5   27.49    4.92
  -4  -5   5   30.28    6.75
  -4   5   5   28.70    7.09
   4  -5   5   30.71    6.01
   4  -5   5   38.10    6.47
   4   5   5   13.64    6.10
   4   5   5   37.94    5.91
   4  -5   6   99.11   10.68
  -4   5  -6   75.77   10.68
   4   5   6  107.18   10.63
   4   5  -6  106.49   11.51
  -4  -5   6   94.94   11.30
  -4  -5   6   63.23   17.37
  -4   5   6  106.15   17.56
   4  -5   6   98.72   11.75
  -4  -5  -6   77.44   17.57
   4   5   6  120.91   12.42
   4  -5   7   56.29    7.72
  -4   5  -7   62.46    8.17
  -4  -5  -7   57.51    8.33
   4   5  -7   74.98    9.38
  -4  -5   7   58.53    8.62
  -4  -5   7   57.22   12.57
  -4   5   7   57.33   12.72
   4  -5   7   72.85    9.22
   4   5   7   84.17   10.00
   4   5   7   76.56    9.36
  -4   5   8   27.19    5.18
   4  -5   8   26.88    5.42
  -4  -5  -8   28.54    5.31
   4   5   8   46.85    6.57
   4   5  -8   23.42    5.35
  -4  -5   8   29.67    5.64
  -4  -5   8   32.22    7.05
   4  -5   8   23.09    6.20
   4   5   8   37.81    6.40
   4   5  -9    9.20    3.88
  -4  -5   9   10.08    4.17
  -4  -5   9    2.18    4.28
  -4   5   9    5.08    4.39
   4  -5   9    6.94    4.85
   4  -5   9   13.03    3.54
  -4  -5  -9    6.48    4.25
   4   5   9    7.84    6.06
   4   5   9   11.68    4.92
  -4  -5  10   23.34    5.15
  -4  -5 -10   26.31    4.99
   4   5  10   21.35    5.17
   4   5 -10   18.14    5.26
  -4  -5  10   21.10    5.40
  -4   5  10   18.69    6.47
   4  -5  10   32.36    6.11
   4  -5  10   19.46    4.88
   4   5  10   36.87    7.17
  -4  -5  11  738.25   79.68
  -4   5  11  744.05   79.61
  -4  -5 -11  893.71   79.90
   4   5  11  812.44   73.00
   4   5 -11  871.84   85.15
  -4  -5  11  861.06   85.08
   4  -5  11  821.83   85.08
   4   5  11  983.00   85.36
   4   5 -12  319.89   30.39
  -4  -5  12  284.34   32.92
  -4   5  12  292.87   33.13
   4   5  12  368.48   30.85
   4   5  12  349.50   30.82
  -4  -5  12  320.59   35.20
   4  -5  12  335.76   35.28
  -4   5 -12  336.60   35.20
  -4  -5 -12  397.26   57.98
  -4  -5 -13    6.28    4.31
   4   5  13    1.28    5.65
   4   5 -13    9.09    4.67
  -4  -5  13    6.39    5.07
  -4  -5  13   -2.84    3.71
  -4   5  13    1.19    5.77
   4  -5  13    0.83    5.16
  -4   5 -13    5.96    5.02
   4   5  13    8.00    5.30
   4  -5  14    4.54    4.59
  -4  -5 -14    3.70    4.28
   4   5  14    1.30    4.69
   4   5  14    8.22    5.71
   4   5 -14    2.36    5.34
  -4  -5  14   -0.27    5.10
  -4  -5  14    3.05    3.79
  -4   5  14   11.76    4.33
  -4   5 -14    3.79    4.59
  -4  -5  15    2.23    4.38
   4  -5  15   -0.12    4.60
  -4  -5 -15    1.25    4.40
   4   5  15    0.41    5.85
   4   5 -15   -1.04    5.56
  -4  -5  15   -0.44    2.50
  -4   5  15   -2.52    4.08
  -4   5 -15   -1.22    4.61
   4   5  15   -0.89    7.33
  -4   5  16    4.24    4.56
  -4   5 -16   -1.00    4.23
   4   5  16    1.06    8.23
   4   5 -16    5.82    6.19
  -4  -5  16    8.45    5.55
   4  -5  16   14.91    5.58
  -4  -5 -16    4.22    4.05
   4   5  16    9.89    5.02
   4   5 -17    3.98    4.15
   4  -5  17   17.72    4.86
   4   5  17    7.28    4.68
  -4  -5  17   14.00    5.56
  -4   5  17    6.16    3.02
  -4   5  17   17.57    5.56
  -4   5 -17    4.85    7.16
  -4  -5 -17   10.18    4.40
   4   5  17   -2.31    5.63
   4   5 -18    3.44    3.85
  -4  -5  18    4.72    4.38
  -4   5  18    1.96    4.49
  -4  -5 -18    3.03    3.42
   4   5  18    5.58    4.67
  -4   5  18    6.01    3.37
  -4   5  18    6.98    3.83
   4  -5  18    6.17    4.98
  -4   5 -18   -7.18    7.15
   4   5  18    5.49    5.55
   4   5 -19   23.20    5.20
   4   5 -19   21.62    5.85
  -4  -5  19   22.37    5.57
  -4   5 -19   29.69    6.06
  -4  -5 -19   20.79    4.69
   4   5  19   24.12    5.88
   4   5  19   30.50    6.23
  -4   5  19    7.84    4.62
  -4   5  19    6.38    5.75
  -4   5  19   14.54    7.20
   4  -5  19   22.35    5.69
   5  -5   0    0.59    5.43
   5  -5   0    0.45    3.59
  -5   5   0    1.36    3.15
  -5  -5   0    1.21    2.29
  -5  -5   0    0.70    2.42
  -5   5  -1   46.14    6.54
  -5  -5  -1   48.11    6.55
   5   5   1   49.03    6.58
  -5  -5   1   40.71    6.14
  -5  -5   1   34.20    6.16
  -5   5   1   16.87    5.74
  -5   5   1   23.03    5.72
   5  -5   1   69.76    7.62
   5  -5   1   30.62    7.45
   5   5   1   71.08    9.39
  -5   5  -2   32.11    5.07
  -5  -5   2   25.42    5.17
  -5  -5   2   27.70    5.25
   5  -5   2   29.07    5.98
   5  -5   2   31.46    5.69
  -5  -5  -2   27.71    7.21
   5   5   2   37.44    8.09
   5   5   2   27.03    6.13
   5  -5   3    3.67    2.64
  -5   5  -3    1.00    2.76
   5   5   3    6.82    7.48
  -5  -5   3   -1.43    2.78
  -5  -5   3   -6.14    4.09
   5  -5   3   -2.03    4.45
  -5  -5  -3    4.63    4.07
   5   5   3   -1.63    4.45
  -5   5  -4    7.26    3.66
  -5  -5  -4    5.29    3.63
   5   5   4    7.39    4.18
  -5  -5   4    0.24    4.09
  -5  -5   4    3.36    4.52
   5  -5   4    7.12    4.74
   5  -5   4    3.72    3.34
   5   5   4    8.66    9.27
   5  -5   5   34.29    6.00
  -5   5  -5   37.59    5.95
  -5  -5  -5   39.05    6.05
   5   5   5   29.20    5.39
   5   5   5   35.41    5.71
  -5  -5   5   35.31    6.06
  -5  -5   5   30.23    6.30
   5  -5   5   44.87    7.35
   5  -5   6   18.02    5.29
  -5   5  -6   21.96    4.68
   5   5   6   18.86    4.26
   5   5  -6   20.29    5.06
  -5  -5   6   29.06    5.14
   5  -5   6   25.14    6.31
  -5  -5  -6   21.34    5.52
   5   5   6   18.88    5.07
   5  -5   7    0.56    3.00
   5  -5   7    1.36    4.11
   5   5   7    1.81    5.16
   5   5  -7    3.61    4.49
  -5  -5   7   -0.47    3.99
  -5   5   7   -1.34    2.30
  -5   5   7    1.01    2.54
  -5   5  -7    1.74    4.79
  -5  -5  -7   -3.75    5.01
   5   5   7    0.92    4.64
   5  -5   8    1.64    4.03
  -5  -5  -8    2.15    5.90
   5   5   8    4.50    5.21
   5   5   8    2.58    3.99
   5   5  -8   -2.45    4.98
  -5  -5   8   -4.92    4.43
  -5   5   8    0.05    2.37
  -5   5   8    1.39    3.02
   5  -5   8    0.15    3.42
  -5   5  -8   -4.42    4.74
   5  -5   9   29.60    5.62
  -5   5  -9   27.84    5.62
  -5  -5  -9   28.03    7.25
   5   5   9   26.40    6.62
   5   5   9   25.64    5.71
   5   5  -9   34.04    6.96
  -5  -5   9   20.17    6.04
  -5   5   9   14.82    5.86
  -5   5   9   24.08    6.52
   5  -5   9   21.43    6.43
   5  -5  10    0.04    3.14
  -5  -5 -10    5.46    6.35
   5   5  10   11.26    5.66
   5   5  10    3.30    4.49
   5   5 -10   11.77    4.25
  -5  -5  10   -4.51    5.10
  -5   5  10    4.00    3.80
  -5   5  10    6.22    4.10
   5  -5  10   10.51    5.42
   5  -5  11   50.00    7.78
   5   5  11   66.12    7.84
   5   5 -11   54.62    7.96
  -5  -5  11   37.26    8.29
  -5   5  11   39.14   10.43
  -5   5  11   37.21   10.71
   5  -5  11   41.96    7.65
  -5  -5 -11   70.28   11.32
   5   5  11   68.73    9.44
   5   5  12    2.83    4.29
   5   5 -12    2.41    3.96
  -5  -5  12    2.66    4.98
  -5   5  12   -0.24    3.84
  -5   5  12    0.64    5.07
   5  -5  12    8.66    5.64
  -5  -5 -12    1.29    5.26
   5   5  12    5.33    6.40
  -5   5 -13  126.45   12.86
  -5  -5 -13  105.80   13.04
   5   5  13  161.09   13.05
   5   5  13  128.19   12.72
   5   5 -13  118.49   13.66
  -5  -5  13   98.38   13.97
  -5   5  13   78.30   20.84
  -5   5  13   80.13   21.06
   5  -5  13  127.89   14.43
   5  -5  14   -1.75    5.04
  -5  -5 -14    6.42    4.56
   5   5  14   -0.30    4.75
   5   5  14    0.91    5.38
   5   5 -14    3.66    5.24
  -5  -5  14   -2.15    5.25
  -5   5  14    4.53    5.95
  -5   5 -14   -1.76    5.65
  -5   5 -15   10.55    5.14
  -5  -5 -15   -0.21    3.49
   5   5  15    7.84    6.03
   5   5 -15   10.65    5.61
  -5  -5  15    4.17    5.60
  -5   5  15   -4.65    2.59
  -5   5  15    7.43    6.10
   5  -5  15    8.32    6.15
   5   5  15    7.27    5.83
   5   5 -16    3.71    4.83
   5  -5  16    3.08    5.11
  -5   5 -16    6.05    4.41
  -5  -5 -16    1.05    3.47
   5   5  16    2.95    6.02
  -5  -5  16    1.27    5.61
  -5   5  16   -2.57    3.10
  -5   5  16   -1.83    2.79
  -5   5  16    0.34    6.57
   5   5  16   -2.15    5.81
   6  -5   0    3.29    5.99
  -6  -5   0   -2.34    3.71
  -6  -5   0    3.51    3.62
   6  -5   0    7.85    5.08
  -6   5   0    7.48    4.79
   6   5   1   21.69    6.73
  -6  -5   1    8.81    4.43
  -6  -5   1   20.47    5.24
  -6   5   1    7.86    4.76
   6  -5   1    6.67    5.06
   6  -5   1   15.34    5.93
  -6   5  -1   15.80    5.12
  -6  -5  -1   25.16    5.97
   6   5   1   13.47    5.33
   6  -5   2    6.76    4.10
  -6  -5   2   10.32    4.87
  -6  -5   2    0.79    4.88
  -6   5   2    1.71    3.13
  -6   5   2    3.53    3.36
   6  -5   2    7.02    5.47
  -6   5  -2    1.52    4.11
  -6  -5  -2    1.61    5.20
   6   5   2    5.51    7.86
   6   5   2    5.70    4.66
  -6  -5   3   -0.07    4.12
  -6  -5   3    4.83    5.01
  -6   5   3   -1.12    3.33
  -6   5   3   -0.35    3.25
   6  -5   3    3.04    5.18
   6  -5   3    1.20    3.40
  -6   5  -3    2.95    5.27
  -6  -5  -3    2.74    5.39
   6   5   3  -10.84    7.71
   6   5   3   11.93    4.98
   6  -5   4    2.58    4.32
  -6   5  -4    3.50    5.71
  -6  -5  -4    3.30    5.08
   6   5   4    3.48    8.39
  -6  -5   4    5.72    4.02
  -6  -5   4    0.07    4.51
  -6   5   4    4.89    3.87
  -6   5   4    0.40    3.83
   6  -5   4    0.78    3.44
   6   5   4   -0.47    5.00
  -6   5  -5    4.37    4.05
  -6  -5  -5    0.85    3.61
   6   5   5    2.37    5.52
  -6  -5   5    0.91    3.96
  -6  -5   5   -0.30    4.20
  -6   5   5    0.57    3.65
  -6   5   5    0.65    3.32
   6  -5   5   -1.51    4.91
   6  -5   5    7.21    4.83
   6   5   5    2.04    5.05
   6  -5   6    1.01    4.38
  -6   5  -6    2.15    4.41
  -6  -5  -6   -0.56    3.52
   6   5   6    1.99    5.67
  -6  -5   6   -0.23    4.02
  -6  -5   6    1.88    3.70
  -6   5   6   -1.09    4.31
  -6   5   6   -1.65    2.95
   6  -5   6   -4.37    5.71
   6   5   6    4.74    4.93
   6  -5   7   -2.01    5.09
  -6  -5  -7    0.96    4.00
   6   5   7    4.05    4.93
   6   5   7    8.09    4.56
  -6  -5   7    7.76    4.42
  -6  -5   7    3.70    4.99
  -6   5   7    3.32    4.43
  -6   5   7    2.09    3.52
   6  -5   7    0.57    4.05
  -6   5  -7    9.84    5.17
   6  -5   8    0.09    3.20
   6  -5   8    0.61    4.52
  -6   5  -8   -1.50    4.28
  -6  -5  -8   -1.89    3.99
   6   5   8    1.87    4.31
   6   5  -8   -7.70    5.07
  -6  -5   8    0.57    4.21
  -6   5   8    4.69    3.25
  -6   5   8    2.43    3.09
   6   5   8    0.29    5.40
  -6   5  -9   -2.46    4.71
   6   5   9    0.81    4.43
   6   5  -9    5.68    4.64
  -6  -5   9    4.34    4.25
  -6   5   9    1.94    2.86
  -6   5   9    0.90    2.64
   6  -5   9    1.28    4.20
   6  -5   9    2.96    3.53
  -6  -5  -9   -3.27    4.80
   6   5   9    1.27    5.34
  -6  -5  10   -1.45    3.66
   6  -5  10   -3.91    3.57
  -6   5 -10    3.58    4.51
   6   5  10   -0.80    4.46
   6   5  10    2.73    4.57
   6   5 -10   -7.34    4.24
  -6   5  10    1.59    2.69
   6  -5  10   -4.42    3.50
  -6  -5 -10    1.89    5.08
   6  -5  11   63.43    8.58
   6   5 -11  103.68   11.47
  -6  -5  11   63.39   10.05
   6  -5  11   81.90   10.23
  -6   5 -11   79.39   14.12
  -6  -5 -11   85.11   14.26
   6   5  11  110.17   10.53
   6   5  11   87.45   10.56
   0  -6   0    4.63    3.71
   0  -6   1  162.07   16.62
   0   6   1  153.90   16.70
   0  -6   2    2.86    4.22
   0   6   2   12.22    3.66
   0  -6   3   63.94    8.03
   0   6   3   60.62    7.86
   0   6   4  179.28   18.77
   0  -6   4  180.76   31.86
   0  -6   5   -1.67    3.13
   0   6   5   -0.44    3.49
   0   6  -6   97.14   15.05
   0   6  -6  102.55   15.09
   0  -6   6  181.71   24.64
   0   6   6  164.66   24.60
   0  -6   7  125.13   11.45
   0   6   7  112.11   11.31
   0   6  -7   83.09   11.53
   0   6  -7   74.31   11.56
   0   6  -8  950.74   95.93
   0   6  -8  906.05   95.86
   0  -6   8  999.78  162.32
   0  -6   9  329.22   30.38
   0   6  -9  275.04   31.93
   0   6  -9  311.37   32.21
   0   6 -10  409.14   47.59
   0   6 -10  435.67   47.68
   0  -6  10  539.52   79.61
   0  -6  11   43.17    6.16
   0   6 -11   33.81    6.98
   0  -6  11   20.46    6.09
   0  -6  12  189.29   19.35
   0   6 -12  166.89   20.30
   0  -6  12  196.42   20.65
   0   6 -13   15.34    4.42
   0  -6  13    6.68    5.53
   0  -6  13   18.52    5.99
   0   6 -14   -0.45    3.19
   0  -6  14    3.86    4.93
   0  -6  14   -0.74    5.25
   0   6 -15    0.32    3.38
   0  -6  15    2.50    4.86
   0  -6  15    1.59    5.27
   0   6 -16   12.15    4.70
   0  -6  16    8.94    5.98
   0  -6  16    8.86    5.57
   0  -6  17    8.84    5.57
   0   6 -17   16.74    7.41
   0  -6  17   19.27    6.01
   0  -6  18   30.52    7.56
   0   6 -18   33.84    8.94
   0  -6  18   50.63    9.45
   0   6 -19   20.34    7.01
   0  -6  19    9.27    6.31
   0  -6  19   14.31    5.58
  -1  -6   0    2.85    3.51
  -1   6   0   -2.83    3.19
  -1  -6   1    1.05    3.62
  -1   6   1    1.49    6.97
  -1   6  -1   -3.22    2.93
  -1  -6  -1    2.26    3.39
  -1   6   2   -2.10    6.47
  -1  -6  -2    5.75    3.56
  -1  -6   2    5.47    2.99
  -1   6  -2    5.49    3.22
   1   6   2    1.00    2.12
  -1  -6   3    4.62    2.77
  -1   6  -3    4.51    3.49
  -1  -6  -3   -0.16    3.37
  -1   6   3    2.88    4.50
   1   6   3    2.63    2.27
   1   6   3    0.57    2.27
  -1  -6   4   50.31    6.68
  -1   6   4   42.11    6.26
  -1   6  -4   29.13    5.65
  -1  -6  -4   35.14    7.73
   1   6   4   24.26    5.73
   1   6   4   24.91    5.15
  -1   6  -5   -0.51    3.09
  -1  -6  -5    2.09    3.18
  -1  -6   5   -3.03    4.92
  -1   6   5   -4.27    4.39
   1   6   5   -0.96    2.54
  -1  -6   6   -0.82    4.30
  -1   6   6   -0.44    3.85
  -1   6  -6    3.01    3.19
  -1  -6  -6    5.07    3.76
   1   6   6    5.58    3.08
   1   6   6    1.32    2.98
  -1  -6   7   61.63    8.17
  -1   6   7   55.12    7.77
  -1   6  -7   66.87    7.51
  -1  -6  -7   66.90    7.66
   1   6   7   51.74    7.78
   1   6   7   33.15    7.64
  -1  -6  -8   43.11    6.16
   1   6  -8   33.70    5.96
   1   6  -8   22.33    5.56
  -1  -6   8   54.00    9.20
  -1   6   8   50.24    8.81
   1   6   8   37.21    7.77
   1   6   8   32.91    6.35
  -1  -6   9    1.61    4.31
  -1  -6  -9    1.31    3.99
   1   6   9   15.05    6.16
   1   6   9    1.24    2.92
  -1  -6 -10  133.57   15.14
  -1  -6  10   97.40   15.55
  -1  -6  10  154.92   25.05
   1   6  10  138.59   16.05
   1   6  10  169.51   16.37
  -1  -6  11    4.00    4.29
  -1  -6 -11   -1.74    3.83
   1   6 -11   -1.61    4.66
  -1  -6  11    2.89    4.61
   1   6  11   10.68    7.68
   1   6  11    3.89    5.50
  -1  -6  12    0.16    4.75
   1   6 -12   -2.65    4.80
  -1  -6  12    0.25    3.88
  -1  -6 -12    0.29    3.62
   1   6  12    6.60    8.47
   1   6  12   -4.55    5.53
  -1  -6 -13    6.31    4.41
   1   6 -13    8.38    3.95
  -1  -6  13    8.63    4.52
  -1  -6  13   17.49    5.93
  -1  -6 -13    3.87    6.47
   1   6  13    3.84    4.92
  -1  -6  14    1.50    4.23
  -1  -6 -14    5.49    4.44
   1   6 -14    3.59    3.71
  -1  -6  14   -3.11    4.21
  -1  -6 -14    3.29    6.31
   1   6  14    0.99    4.85
  -1  -6  15    1.17    4.35
  -1  -6 -15   -2.27    3.36
   1   6 -15   -0.66    5.18
  -1  -6  15    4.56    5.51
  -1  -6 -15   -0.74    6.03
   1   6  15    4.02    3.26
   1   6 -16    2.35    5.11
  -1  -6 -16    2.92    5.17
  -1  -6  16    7.22    6.84
  -1  -6  16    5.16    5.36
   1  -6  16   -3.96    3.15
   1  -6  16    0.92    2.40
  -1  -6 -16    1.48    3.90
   1   6  16   -2.64    3.41
  -1  -6 -17    1.53    3.58
   1   6  17    1.14    3.30
   1   6 -17   15.91    6.39
  -1  -6  17    9.89    7.91
  -1  -6  17    7.24    5.80
   1  -6  17    4.64    4.17
   1  -6  17   11.14    3.59
  -1  -6 -17    6.32    6.37
  -1  -6 -18    1.69    3.24
   1   6  18   -2.41    4.19
   1   6 -18   -8.24    6.63
  -1  -6  18    3.27    8.09
  -1  -6  18    1.04    5.16
   1  -6  18  -10.47    4.20
   1  -6  18    3.92    2.49
  -1  -6 -18    6.73    6.30
  -2  -6   0    3.06    2.62
  -2   6   0    6.18    3.34
   2  -6   0    1.21    2.76
   2  -6   0    0.42    2.91
  -2   6   1  111.05   11.85
  -2  -6  -1  105.27   11.64
  -2  -6   1   84.84   18.84
   2  -6   1  110.34   12.30
   2  -6   1   91.07   12.04
  -2   6  -1  126.40   18.98
   2   6   1   94.53   12.23
   2   6   1  103.52   12.24
  -2   6   2   -0.36    6.55
  -2  -6  -2   -1.84    3.66
  -2  -6   2    0.00    5.38
   2  -6   2    3.70    2.72
   2  -6   2    4.30    3.18
   2   6   2    2.56    3.29
   2   6   2   -1.67    3.44
  -2  -6   3   62.02   11.28
  -2   6   3   82.36   12.51
   2  -6   3   42.17    7.36
   2  -6   3   40.07    7.00
  -2   6  -3   53.24   10.77
  -2  -6  -3   53.85   10.77
   2   6   3   47.06    7.95
   2   6   3   43.93    7.57
  -2  -6  -4   67.03    8.52
  -2  -6   4   75.00   13.42
  -2   6   4   86.29   13.45
   2  -6   4   59.40    8.66
   2  -6   4   48.30    8.51
  -2   6  -4   74.59   13.17
   2   6   4   59.77    8.89
   2   6   4   71.35    9.15
  -2  -6   5    3.01    4.28
  -2   6   5    1.05    4.05
  -2  -6  -5   -1.88    3.32
   2  -6   5    1.21    3.03
   2  -6   5    0.40    2.92
  -2   6  -5    3.43    3.57
   2   6   5    0.92    3.84
   2   6   5    5.34    4.06
  -2  -6   6  120.87   12.24
  -2   6   6  119.09   19.35
   2  -6   6   70.56   11.96
   2  -6   6   81.26   11.98
  -2   6  -6  144.29   19.09
  -2  -6  -6  113.24   19.08
   2   6   6   55.06   12.39
   2   6   6  122.30   12.80
  -2   6   7   75.99    9.61
  -2  -6   7   88.02   14.65
   2  -6   7   51.85    9.27
   2  -6   7   57.62    9.26
  -2   6  -7   88.81   14.32
  -2  -6  -7   57.27   14.36
   2   6   7   78.67   10.63
   2   6   7  106.69   10.89
  -2  -6   8  372.46   35.13
  -2   6  -8  353.40   34.85
  -2  -6  -8  349.24   34.99
   2   6   8  395.39   32.65
  -2   6   8  378.96   61.67
   2  -6   8  289.61   36.91
   2  -6   8  342.20   36.97
   2   6   8  372.42   37.55
  -2   6   9  243.56   22.40
  -2  -6  -9  254.46   22.44
   2   6   9  259.92   21.25
   2   6  -9  130.16   23.09
  -2  -6   9  128.17   23.11
  -2  -6   9  274.11   38.50
   2  -6   9  184.42   23.21
   2  -6   9  225.14   23.34
   2   6   9  273.16   24.28
  -2  -6  10  148.94   14.67
   2   6  10  166.46   14.11
   2   6 -10   98.24   14.55
  -2  -6  10   74.78   14.35
   2  -6  10  100.49   14.37
   2  -6  10   98.32   14.38
  -2  -6 -10  170.33   23.67
   2   6  10  158.66   15.61
  -2  -6 -11    2.91    4.67
   2   6  11    7.20    5.25
   2   6 -11    4.90    3.01
  -2  -6  11   -0.84    3.93
  -2  -6  11   -1.26    5.13
   2  -6  11   -4.73    2.96
   2  -6  11    2.87    3.57
   2   6  11    7.86    5.24
  -2  -6  12  148.35   15.63
  -2  -6 -12  177.09   15.82
   2   6  12  148.20   14.79
   2   6 -12  116.86   16.01
  -2  -6  12  109.95   16.28
   2  -6  12  114.59   15.98
   2   6  12  170.27   17.15
  -2  -6 -13    4.53    4.32
   2   6  13    5.36    8.13
   2   6 -13    4.48    4.30
  -2  -6  13    4.15    5.16
  -2  -6  13   -1.82    5.89
   2  -6  13   10.49    3.46
   2  -6  13    4.45    3.55
   2   6  13    0.00    6.71
   2   6  14   -2.41    8.49
   2   6 -14    4.06    4.57
  -2  -6  14   11.56    6.17
  -2  -6  14    1.29    6.48
   2  -6  14   -4.96    3.66
   2  -6  14    0.29    3.60
  -2  -6 -14    2.23    4.86
   2   6  14    2.84    5.72
  -2  -6  15    4.45    6.05
   2   6  15    2.97    4.15
   2   6 -15    4.99    4.79
  -2  -6  15   -1.37    5.75
   2  -6  15    1.88    4.06
   2  -6  15    0.25    3.88
  -2  -6 -15    3.70    4.53
   2   6  15    3.02   10.13
  -2  -6  16    0.00    4.64
  -2  -6 -16    3.00    6.51
  -2  -6 -16   -2.20    3.41
   2   6  16    0.89    4.09
   2   6 -16   -3.60    4.95
  -2  -6  16    0.42    5.98
   2  -6  16   -1.62    4.39
   2  -6  16    0.67    2.97
  -2  -6  17    6.10    4.79
  -2  -6 -17   10.68    3.95
   2   6 -17    7.86    5.51
  -2  -6  17    2.04    6.46
   2  -6  17    8.13    5.15
   2  -6  17    6.41    3.78
  -2  -6 -17   12.82    7.83
   2   6  17    9.77    5.25
  -3  -6   0    4.56    5.02
   3  -6   0    5.05    3.86
   3  -6   0    4.31    4.12
  -3   6   0   -1.22    3.76
  -3  -6   1    3.20    4.70
  -3   6   1    5.38    4.42
   3  -6   1    2.58    3.96
   3  -6   1    8.26    4.17
  -3   6  -1    7.21    3.69
  -3  -6  -1    2.62    3.82
   3   6   1    1.10    3.68
   3   6   1    6.87    4.25
  -3  -6   2    8.29    4.90
  -3   6   2   10.03    3.44
   3  -6   2    5.67    4.19
   3  -6   2    5.72    4.11
  -3   6  -2    7.46    3.58
  -3  -6  -2    3.15    4.27
   3   6   2    5.36    6.04
   3   6   2    7.53    4.43
  -3   6   3   16.43    4.76
   3  -6   3   20.62    4.57
  -3  -6  -3   18.98    4.76
  -3  -6   3   20.57    6.44
   3  -6   3   22.03    5.83
  -3   6  -3   16.27    5.42
   3   6   3   25.27    7.30
   3   6   3   24.22    5.39
  -3   6   4  115.47   14.88
  -3  -6  -4  147.20   15.01
   3   6   4  121.30   14.14
  -3  -6   4  146.87   25.01
   3  -6   4  117.12   15.82
   3  -6   4  130.81   16.03
  -3   6  -4  142.49   24.96
   3   6   4  185.84   17.62
  -3   6   5    1.04    6.33
  -3  -6  -5    6.89    4.60
   3   6   5   -1.33    7.53
   3   6   5    1.54    4.97
  -3  -6   5   -1.78    4.38
   3  -6   5   -1.30    5.05
   3  -6   5   -2.64    5.16
  -3   6  -5    0.57    5.49
  -3  -6   6    1.43    4.64
  -3   6  -6   13.84    5.24
   3   6   6   12.10    5.51
  -3   6   6    7.52    6.63
   3  -6   6    4.14    5.42
   3  -6   6    5.58    5.27
  -3  -6  -6   14.22    5.57
   3   6   6    5.06    3.55
  -3   6  -7  280.79   27.39
  -3  -6   7  257.11   47.68
  -3   6   7  273.40   47.64
   3  -6   7  252.39   29.28
   3  -6   7  250.52   29.26
  -3  -6  -7  304.88   47.65
   3   6   7  257.88   29.49
   3   6   7  303.15   29.72
  -3  -6  -8  232.72   22.81
  -3  -6   8  205.51   38.87
  -3   6   8  161.67   38.78
   3  -6   8  198.05   24.10
   3  -6   8  179.76   24.02
  -3   6  -8  305.88   38.86
   3   6   8  234.91   24.24
   3   6   8  231.56   24.66
  -3  -6   9    8.94    4.72
  -3   6   9   12.70    4.79
  -3   6  -9   10.42    4.54
  -3  -6  -9    9.37    6.30
  -3  -6   9    6.12    3.57
   3  -6   9   13.68    4.34
   3  -6   9   12.98    4.79
   3   6   9   11.11    6.67
   3   6   9   15.09    6.83
  -3  -6 -10  600.09   48.23
   3   6 -10  307.25   50.29
  -3  -6  10  293.07   50.41
  -3  -6  10  584.09   84.78
  -3   6  10  527.01   84.59
   3  -6  10  479.45   50.72
   3  -6  10  546.83   50.93
   3   6  10  537.83   51.15
   3   6  10  551.64   51.16
   3   6  11   11.67    6.21
   3   6 -11    7.93    4.09
  -3  -6  11    2.94    4.64
  -3  -6  11   21.40    7.25
  -3   6  11    3.32    5.34
   3  -6  11    7.86    4.78
   3  -6  11    8.26    5.73
  -3  -6 -11   21.25    6.08
   3   6  11   12.72    7.13
  -3  -6  12    4.16    4.64
   3   6 -12    5.51    3.80
  -3  -6  12    2.69    5.55
   3  -6  12    3.33    4.23
   3  -6  12    3.37    5.11
  -3  -6 -12    5.76    5.61
   3   6  12   12.41    7.07
   3   6  12    7.79    7.13
  -3  -6  13   33.19    6.56
   3   6  13   37.53    7.69
   3   6 -13   30.57    5.95
  -3  -6  13   13.72    6.91
   3  -6  13   24.46    5.93
   3  -6  13   27.84    6.63
  -3  -6 -13   51.55    8.23
   3   6  13   29.24    8.05
  -3  -6 -14   11.22    4.74
   3   6 -14    5.96    4.16
  -3  -6  14    9.83    5.70
  -3  -6  14    8.37    5.16
   3  -6  14   -2.17    4.19
   3  -6  14    8.28    5.13
   3   6  14    8.12    6.28
   3   6  14    1.23    7.33
  -3  -6 -15    3.49    4.52
   3   6  15    6.42    5.27
   3   6 -15    7.38    4.50
  -3  -6  15    3.96    6.16
  -3  -6  15    4.13    5.37
   3  -6  15    2.85    4.34
   3  -6  15   -0.46    4.60
   3   6  15   12.26    7.32
   3   6 -16    3.86    5.16
  -3  -6  16    7.06    6.22
   3  -6  16   20.06    5.88
   3  -6  16    7.65    3.69
   3   6  16   12.77    8.86
   3   6  16   22.42    8.03
   4  -6   0    7.88    3.73
  -4   6   0   10.57    3.77
  -4  -6   0    8.88    5.28
   4  -6   0    9.33    4.61
  -4   6  -1   21.57    4.63
  -4  -6  -1   20.96    5.09
  -4  -6   1   15.34    6.40
  -4   6   1   22.12    5.93
   4  -6   1   13.65    5.84
   4  -6   1   13.49    4.92
   4   6   1   20.06    6.44
   4   6   1   27.28    5.86
  -4   6  -2   17.05    5.85
  -4  -6  -2   12.58    4.65
   4   6   2   14.69    6.30
  -4  -6   2   11.44    5.34
  -4   6   2   12.14    5.73
   4  -6   2   16.63    5.24
   4  -6   2    6.59    5.25
   4   6   2   10.45    5.37
  -4   6  -3   31.90    6.77
  -4  -6  -3   36.64    5.92
   4   6   3   34.49    7.78
  -4  -6   3   25.60    7.06
  -4   6   3   23.09    7.11
   4  -6   3   21.77    6.30
   4  -6   3   32.48    6.26
   4   6   3   15.93    6.42
   4  -6   4    0.85    3.00
  -4  -6  -4    2.84    4.57
   4   6   4    3.85    6.28
  -4  -6   4   -1.77    4.13
  -4   6   4    1.65    4.43
   4  -6   4    4.41    4.20
  -4   6  -4   -1.72    6.09
   4   6   4   -0.93    5.06
   4  -6   5    4.44    3.73
  -4   6  -5    4.96    5.12
  -4  -6  -5    6.05    4.68
  -4  -6   5    2.42    4.96
  -4   6   5    2.63    5.10
   4  -6   5    3.95    4.42
   4   6   5   -4.48    9.95
   4   6   5  -10.52    5.12
  -4   6  -6   57.24    7.77
  -4  -6  -6   52.35    7.53
   4   6   6   34.11    7.06
  -4  -6   6   41.05   10.21
  -4   6   6   43.30   10.19
   4  -6   6   39.98    7.92
   4  -6   6   43.85    7.96
   4   6   6   48.07    9.87
   4   6   7   20.09    5.04
   4   6   7   31.29    6.16
  -4  -6   7   21.56    7.58
  -4   6   7   23.72    8.19
   4  -6   7   27.31    5.96
   4  -6   7   36.51    6.90
  -4   6  -7   41.48    8.32
  -4  -6  -7   35.38    7.99
   4  -6   8   -2.87    3.42
   4  -6   8    4.99    5.54
  -4   6  -8    2.13    4.40
   4   6   8    1.73    5.48
  -4  -6   8   -5.36    4.39
  -4   6   8   -2.50    5.81
  -4  -6  -8   -1.56    5.90
   4   6   8    2.25    5.36
  -4  -6   9  106.70   14.89
  -4   6  -9  162.35   15.23
  -4  -6   9   59.77   15.24
  -4   6   9  112.65   24.86
   4  -6   9  113.80   16.14
   4  -6   9  144.75   16.86
  -4  -6  -9  194.39   25.34
   4   6   9  166.25   17.12
   4   6   9  164.33   17.20
  -4   6 -10   35.04    6.36
   4   6 -10   22.31    6.10
  -4  -6  10   12.82    5.69
  -4  -6  10   22.14    8.38
  -4   6  10   40.53    8.67
   4  -6  10   39.55    7.59
   4  -6  10   53.15    8.16
  -4  -6 -10   45.77    9.93
   4   6  10   34.54    7.31
   4   6  10   37.84    8.88
  -4  -6 -11   83.41    9.97
   4   6  11   84.82   10.56
   4   6 -11   71.34    9.76
  -4  -6  11   39.98    9.86
  -4  -6  11   63.56   14.30
  -4   6  11   51.91   14.60
   4  -6  11   78.99   10.77
   4  -6  11   81.85   10.90
   4   6  11   86.17   11.77
  -4   6  12   35.57    7.99
  -4  -6 -12   59.58    7.71
   4   6  12   41.59    8.68
   4   6 -12   39.42    7.52
  -4  -6  12   21.84    7.38
  -4  -6  12   35.09   10.25
  -4   6  12   40.57   10.63
   4  -6  12   52.89    8.57
   4  -6  12   46.70    8.76
   4   6  12   61.18    9.59
  -4  -6  13   -3.42    5.30
  -4   6  13    7.23    6.20
   4  -6  13    4.14    5.26
  -4  -6 -13    1.43    4.48
   4   6  13    1.70    6.45
   4   6 -13    4.95    4.19
  -4   6  13   13.09    6.25
   4  -6  13    0.47    5.76
   4   6  13    3.15    7.37
  -5   6   0    0.45    4.20
   5  -6   0    5.24    4.89
   5  -6   0   -0.09    4.84
  -5  -6  -1    7.82    4.57
   5   6   1    7.61    4.53
   5  -6   1   15.13    6.01
   5  -6   1   13.93    5.76
  -5   6  -1    7.00    4.61
   5   6   1   10.13    4.79
   5  -6   2   13.52    5.44
  -5  -6  -2   18.71    5.34
   5  -6   2    9.99    6.06
  -5   6  -2   16.75    5.57
   5   6   2   31.16    8.38
   5   6   2   12.87    5.25
   5  -6   3   18.26    5.73
   5  -6   3   30.77    6.43
  -5   6  -3   23.71    5.23
  -5  -6  -3   30.93    6.22
   5   6   3   16.25    7.82
   5   6   3   25.94    6.79
   5  -6   4   35.87    7.80
   5  -6   4   45.70    7.98
  -5   6  -4   61.58    8.67
  -5  -6  -4   49.09    8.07
   5   6   4   52.54   10.65
   5   6   4   47.37    8.60
   5  -6   5    3.59    4.83
  -5  -6  -5    0.98    4.86
   5   6   5    1.83    7.13
  -5   6   5   -2.24    2.37
   5  -6   5   -6.70    5.21
  -5   6  -5   11.56    6.50
   5   6   5    4.32    5.62
   5  -6   6   14.16    5.50
  -5   6  -6    9.16    5.83
  -5  -6  -6    6.62    5.10
  -5   6   6   -6.62    4.02
  -5   6   6    2.19    3.77
   5  -6   6    9.12    5.57
   5   6   6   25.25   10.84
   5   6   6    6.40    5.91
   5  -6   7   75.00    9.10
  -5   6  -7   73.55    9.35
  -5  -6  -7   81.69    9.15
  -5   6   7   14.23   11.62
  -5   6   7   29.19   11.52
   5  -6   7   74.26    9.68
   5   6   7   79.60   13.92
   5   6   7   48.98    9.69
   0  -7   0    3.94    4.78
   0   7   1    0.46    4.22
   0  -7   1   -2.93    4.94
   0   7   2    3.13    5.08
   0  -7   2    6.14    5.43
   0  -7   3   -0.60    4.72
   0   7   3    0.59    5.02
   0  -7   4   -0.51    4.18
   0   7   4   -0.12    4.31
   0   7   5   -0.83    4.46
   0  -7   5   -5.86    4.71
   0  -7   6   -0.12    4.71
   0   7   6   -0.58    5.10
   0  -7   7   -0.16    4.23
   0   7   7  -10.52    5.13
   0  -7   8   -2.22    4.46
   0   7   8    2.07    4.50
   0  -7   9    2.30    4.43
   0   7   9   -3.98    4.39
   0   7 -10   -4.63    3.42
   0   7 -10    0.75    3.10
   0  -7  10   -2.32    4.87
   0   7  10    0.24    4.85
   0   7  11    1.42    4.20
   0   7 -11   -0.41    4.41
   0   7 -11   -4.03    3.90
   0  -7  11    1.41    5.00
  -1  -7   0    0.16    2.77
  -1   7   0   -0.71    4.04
  -1   7   1   24.64    5.40
  -1   7  -1   19.11    5.84
  -1  -7  -1   17.58    5.11
  -1  -7   1   14.19    5.32
  -1  -7   2   26.82    6.61
  -1   7   2   12.96    5.54
  -1   7  -2   26.75    6.23
  -1  -7  -2   29.43    5.99
  -1  -7   3   42.72    7.56
  -1   7  -3   34.22    7.35
  -1  -7  -3   31.50    6.90
  -1   7   3   47.15   11.43
  -1   7  -4   79.46   11.04
  -1  -7  -4   92.81   11.30
  -1  -7   4   69.17   17.30
  -1   7   4  119.03   18.56
  -1   7  -5   69.63   10.36
  -1  -7  -5   80.46   10.31
  -1  -7   5   88.98   16.06
  -1   7   5   87.60   16.76
  -1  -7   6    1.80    5.05
  -1   7   6    5.74    5.33
  -1   7  -6   -0.61    5.04
  -1  -7  -6   -0.58    4.85
  -1   7  -7   55.81    7.12
  -1  -7   7   41.55    9.08
  -1   7   7   49.24    9.32
  -1  -7  -7   61.18    9.00
   1   7   7    8.72    5.65
   1   7   7    5.19    5.44
  -1   7  -8   24.34    5.34
  -1  -7   8    8.60    5.88
  -1   7   8   17.46    6.29
  -1  -7  -8   22.76    6.03
   1   7   8    4.40    4.10
   1   7   8    0.84    5.44
  -1  -7   9   23.33    5.88
  -1  -7  -9   36.06    6.18
  -1   7   9   35.09    7.49
  -1   7  -9   27.46    7.11
   1   7   9   13.68    6.01
   1   7   9    7.77    5.88
  -1  -7  10    0.43    4.68
  -1   7  10    6.84    4.73
  -1   7 -10    4.45    4.43
  -1  -7 -10    5.32    4.81
   1   7  10    3.98    5.55
   1   7  10   -5.59    5.55
  -1  -7  11   11.54    5.79
  -2  -7   0   45.33    8.59
  -2   7   0   52.64   10.52
  -2  -7   1   13.67    6.05
  -2   7   1    2.94    4.87
  -2   7  -1   21.56    5.30
  -2  -7  -1   22.17    5.95
  -2   7   2    0.00    3.01
  -2  -7  -2   -1.38    4.25
  -2  -7   2   -0.91    5.75
  -2   7  -2    1.07    3.88
  -2  -7   3   14.29    5.48
  -2   7  -3   15.30    4.30
  -2  -7  -3   15.00    5.43
  -2   7   3   17.85    5.94
   2   7   3   -3.03    3.56
  -2   7  -4   22.81    6.31
  -2  -7  -4   16.31    5.49
  -2  -7   4   18.95    6.61
  -2   7   4   17.96    6.08
   2   7   4   -2.61    4.40
   2   7   4    6.63    3.94
  -2  -7   5    0.96    5.11
  -2   7   5    7.05    7.81
  -2  -7  -5    7.52    5.04
  -2   7  -5   13.23    6.71
   2   7   5   -1.10    4.02
   2   7   5    0.21    3.19
  -2  -7   6   48.52    8.18
  -2   7   6   58.85   10.42
  -2   7  -6   61.95   11.38
  -2  -7  -6   53.29   10.87
   2   7   6   17.54    7.91
  -2   7   7    8.54    5.03
  -2   7  -7    3.85    5.49
  -2  -7   7   20.75    5.71
  -2  -7  -7   -1.51    6.39
   2   7   7    6.47    5.47
  -2  -7   8   54.95    9.21
  -2   7   8   55.56   13.34
  -2   7  -8   99.36   13.59
  -2  -7  -8   94.57   14.18
   2   7   8   62.89   11.24
   2   7   8   11.65    9.20
  -2  -7   9   -0.85    5.67
  -2   7   9    5.76    5.18
  -2   7  -9    7.32    5.43
  -2  -7  -9   10.77    7.56
   2   7   9    2.21    5.56
   2   7   9    4.87    5.49
  -3  -7   0    2.15    4.74
  -3   7   0    0.53    4.19
   3  -7   0   -6.58    5.29
   3  -7   0    3.93    4.40
  -3   7  -1    6.71    3.55
  -3  -7   1   -0.41    5.62
  -3   7   1    4.38    5.68
   3  -7   1   -0.03    6.10
   3  -7   1    0.15    5.21
  -3  -7  -1    9.05    4.92
   3   7   1    2.78    5.04
   3   7   1   -7.59    5.58
  -3  -7   2   -2.93    4.97
  -3   7  -2   -0.43    3.50
  -3   7   2    1.35    5.77
   3  -7   2    3.68    5.37
   3  -7   2    1.25    4.08
  -3  -7  -2   -4.53    5.08
   3   7   2    0.50    4.15
   3   7   2    3.68    4.91
  -3  -7   3    1.24    5.64
  -3   7   3    5.67    6.57
   3  -7   3   -1.20    4.84
   3  -7   3    5.45    4.84
  -3   7  -3    4.55    4.21
  -3  -7  -3   12.36    5.63
   3   7   3    2.20    5.23
   3   7   3    9.93    5.22
  -3  -7   4   24.85    7.01
  -3   7  -4   71.09    8.10
  -3   7   4   44.77   10.03
   3  -7   4   20.58    6.42
  -3  -7  -4   49.93    9.23
   3   7   4   25.67    8.80
   3   7   4   13.18    7.46
   0   0   0    0.00    0.00

_computing_structure_solution     'SHELXT 2018/2 (Sheldrick, 2018)'
