# Supplementary material for: Practical aspects of teaching a graduate-level small-mol­ecule chemical crystallography course
Source: Acta Crystallogr E Crystallogr Commun. 2026 Jan 1;82(Pt 1):107–20. doi: 10.1107/S2056989025010527 (PMC12810306; doi:10.1107/S2056989025010527)
Supplement: Supplementary file 1 [file e-82-00107-sup2.zip › Berry_Guzei_Structures/Structure 26/Structure26.txt]

Unit cell and scattering factor information.


CELL 0.80246 7.0879 5.8521 24.9832 90 90 90
ZERR 4 0.0014 0.0012 0.005 0 0 0

SFAC C H N O
DISP C 0.0048 0.0021 15.0714
DISP H -0 0 0.6288
DISP N 0.0088 0.0043 26.6936
DISP O 0.0152 0.008 45.1376


From the Shelx manual:

SFAC elements

Element symbols which define the order of scattering factors to be employed by the program. The first 94 elements of the periodic system are recognized. The element name may be preceded by '$' but this is not obligatory (the '$' character is allowed for logical consistency but is ignored). The program uses the neutral atom scattering factors, f', f" and absorption coefficients from International Tables for Crystallography, Volume C (1992), Ed. A.J.C. Wilson, Kluwer Academic Publishers, Dordrecht: Tables 6.1.1.4 (pp. 500-502), 4.2.6.8 (pp. 219-222) and 4.2.4.2 (pp. 193-199) respectively. The covalent radii stored in the program are based on experience rather than taken from a specific source, and are deliberately overestimated for elements which tend to have variable coordination numbers so that 'bonds' are not missed, at the cost of generating the occasional 'non-bond'. The default radii (not those set for individual atoms by CONN) are printed before the connectivity table.

DISP E f' f"[#] mu[#]

The DISP instruction allows the dispersion and (optionally) the absorption coefficient of a particular element (the name may be optionally prefaced by '$') to be read in without having to use the full form of the SFAC instruction. It will typically be used for synchrotron data where the wavelength does not correspond to the values (for Ga, Cu, Mo and AgKα radiation) for which these terms are stored in the program. All other terms on the SFAC instruction are independent of the wavelength, so its short form may then be used. DISP instructions, if present, must come between the last SFAC and the UNIT instruction.
