# Supplementary material for: Practical aspects of teaching a graduate-level small-mol­ecule chemical crystallography course
Source: Acta Crystallogr E Crystallogr Commun. 2026 Jan 1;82(Pt 1):107–20. doi: 10.1107/S2056989025010527 (PMC12810306; doi:10.1107/S2056989025010527)
Supplement: Supplementary file 1 [file e-82-00107-sup2.zip › Berry_Guzei_Structures/Structure 27/Structure27.hkl]

   0   0   3    0.11    0.07
   0   0   3    0.13    0.07
   0   0   4   49.18    1.68
   0   0   4   47.48    1.61
   0   0   5    0.12    0.14
   0   0   5   -0.14    0.12
   0   0   6  120.85    4.03
   0   0   6  117.10    3.86
   0   0   7   -0.04    0.13
   0   0   7    0.04    0.12
   0   0   8  318.26   10.67
   0   0   8  322.64   10.22
   0   0   9    0.09    0.14
   0   0   9    0.04    0.16
   0   0  10   66.38    2.30
   0   0  10   65.76    2.38
   0   0  11    0.16    0.20
   0   0  11    0.14    0.17
   0   0  12   12.53    0.67
   0   0  12   13.23    0.69
   0   0  13    0.40    0.25
   0   0  13    0.09    0.20
   0   0  14   16.67    0.86
   0   0  14   17.99    0.88
   0   0  15    0.01    0.23
   0   0  15    0.79    0.29
   0   0  16    0.12    0.28
   0   0  16    0.14    0.24
   0   0  17    0.59    0.26
   0   0  17   -0.32    0.25
   0   0  18    6.87    0.61
   0   0  18    8.24    0.61
   0   0  19   -0.16    0.29
   0   0  19   -0.21    0.25
   0   0  20    0.46    0.37
   0   0  21    0.20    0.35
   0   0  22    2.77    0.54
   0   0  23    0.12    0.44
   0   1   0    0.02    0.02
   0  -1   0    0.00    0.02
   0  -1   1   -0.04    0.02
   0   1  -1    0.11    0.03
   0   1   1    0.00    0.02
   0   1  -2  140.04    4.44
   0  -1   2  147.57    4.58
   0   1   2  144.59    4.58
   0   1   2  142.24    4.78
   0  -1   2  145.22    4.79
   0   1   3   82.62    2.65
   0  -1   3   81.64    2.62
   0  -1   3   82.16    2.77
   0   1   3   80.98    2.74
   0   1   4   10.45    0.42
   0  -1   4    9.80    0.41
   0  -1   4    9.38    0.45
   0   1   4    9.69    0.45
   0  -1   5  142.32    4.77
   0   1   5  142.15    4.73
   0   1   5  139.10    4.56
   0  -1   5  142.20    4.53
   0   1   6    2.06    0.19
   0  -1   6    1.98    0.22
   0  -1   6    2.10    0.19
   0   1   6    2.01    0.21
   0  -1   7    7.29    0.39
   0   1   7    6.24    0.37
   0   1   7    7.44    0.42
   0  -1   7    6.95    0.40
   0  -1   8   21.10    0.84
   0  -1   8   21.14    0.90
   0   1   8   21.55    0.88
   0   1   8   21.34    0.86
   0  -1   9   49.32    1.74
   0   1   9   48.17    1.76
   0  -1   9   49.31    1.83
   0   1   9   50.21    1.80
   0  -1  10   12.67    0.62
   0   1  10   12.71    0.64
   0   1  10   11.99    0.62
   0  -1  10   13.18    0.66
   0   1  11   65.47    2.32
   0   1  11   64.56    2.36
   0  -1  11   66.27    2.41
   0  -1  11   65.64    2.29
   0   1  12   45.25    1.73
   0   1  12   45.07    1.73
   0  -1  12   46.40    1.79
   0  -1  12   45.69    1.69
   0  -1  13    0.68    0.24
   0   1  13    0.20    0.20
   0   1  13    0.73    0.28
   0  -1  13    0.46    0.24
   0   1  14    0.21    0.23
   0  -1  14    0.83    0.30
   0   1  14    0.31    0.28
   0  -1  14    0.39    0.23
   0  -1  15    2.04    0.36
   0   1  15    1.98    0.35
   0   1  15    1.55    0.31
   0  -1  15    1.91    0.34
   0   1  16    3.92    0.43
   0  -1  16    4.75    0.47
   0  -1  16    4.99    0.48
   0   1  16    4.78    0.49
   0   1  17   13.85    0.84
   0  -1  17   13.64    0.81
   0  -1  17   12.80    0.79
   0   1  17   13.38    0.81
   0   1  18    4.30    0.46
   0  -1  18    3.23    0.45
   0   1  18    4.78    0.53
   0  -1  18    4.44    0.51
   0   1  19    3.72    0.49
   0  -1  19    3.74    0.47
   0  -1  19    3.12    0.47
   0   1  20    6.88    0.66
   0  -1  20    7.72    0.66
   0  -1  20    8.02    0.67
   0   1  21   -0.13    0.37
   0  -1  21    0.07    0.37
   0  -1  21    0.54    0.33
   0   1  22    1.71    0.48
   0   1  23   -0.09    0.44
   0   1  24    1.26    0.55
   0   1  25    0.49    0.53
   0   2   0  106.92    3.36
   0  -2   0  107.99    3.61
   0   2   0  109.14    3.44
   0  -2   1   12.14    0.51
   0   2  -1   12.85    0.49
   0   2   1   13.70    0.47
   0  -2  -1   13.39    0.48
   0  -2  -2  148.42    4.87
   0   2  -2  146.15    4.55
   0  -2   2  147.08    4.90
   0   2   2  144.87    4.68
   0  -2   3  161.22    4.98
   0   2   3  157.18    5.21
   0   2   3  155.21    5.02
   0   2  -3  154.35    4.88
   0  -2   3  156.78    5.26
   0  -2   4  225.54    6.89
   0   2   4  217.28    7.21
   0   2  -4  212.62    6.74
   0  -2   4  216.06    7.27
   0   2   4  217.11    6.94
   0  -2   5   19.33    0.81
   0   2   5   18.93    0.77
   0   2   5   19.94    0.73
   0  -2   5   18.89    0.69
   0  -2   6    0.28    0.16
   0   2   6    0.38    0.12
   0   2   6    0.64    0.16
   0  -2   6    0.63    0.13
   0  -2   7   84.50    2.77
   0  -2   7   83.13    2.96
   0   2   7   84.50    2.84
   0   2   7   85.36    2.88
   0  -2   8   54.67    1.87
   0   2   8   55.65    1.95
   0  -2   8   55.20    2.03
   0   2   8   54.48    1.94
   0   2   9   41.80    1.53
   0  -2   9   41.79    1.62
   0  -2   9   42.89    1.49
   0   2   9   40.71    1.54
   0   2  10   25.28    1.07
   0  -2  10   25.01    1.11
   0   2  10   25.96    1.03
   0  -2  10   27.28    1.02
   0  -2  11    0.50    0.22
   0   2  11    0.50    0.23
   0   2  11    0.49    0.18
   0  -2  11    0.72    0.23
   0   2  12    0.01    0.23
   0   2  12    0.25    0.18
   0  -2  12    0.26    0.23
   0  -2  12    0.06    0.20
   0   2  13    4.64    0.37
   0  -2  13    4.09    0.39
   0  -2  13    4.67    0.44
   0   2  13    4.68    0.46
   0  -2  14   30.49    1.26
   0   2  14   31.16    1.28
   0  -2  14   30.66    1.36
   0   2  14   30.40    1.32
   0  -2  15   41.33    1.77
   0  -2  15   44.86    1.68
   0   2  15   42.12    1.69
   0  -2  16    5.21    0.51
   0   2  16    5.10    0.47
   0  -2  16    5.18    0.51
   0   2  16    5.06    0.51
   0  -2  17    1.25    0.33
   0   2  17    0.49    0.33
   0  -2  17    0.75    0.30
   0   2  18    0.63    0.34
   0  -2  18    0.35    0.31
   0  -2  18    0.42    0.27
   0   2  19    2.27    0.46
   0  -2  19    2.18    0.41
   0  -2  19    2.04    0.42
   0  -2  20    1.02    0.36
   0   2  20    1.26    0.41
   0   2  21    1.46    0.48
   0  -2  21    2.36    0.45
   0  -2  22    9.09    0.77
   0   2  22    8.52    0.80
   0   2  23    0.53    0.47
   0   2  24    0.96    0.52
   0   2  25   -0.03    0.50
   0  -3   0    0.04    0.10
   0   3   0    0.01    0.12
   0   3   0    0.19    0.09
   0  -3  -1  210.99    6.96
   0   3  -1  205.84    6.49
   0   3   1  211.51    6.65
   0   3  -1  211.36    6.64
   0  -3   1  208.39    6.98
   0  -3  -2   61.66    2.07
   0   3   2   60.62    2.00
   0   3  -2   60.18    1.97
   0  -3   2   60.31    2.12
   0  -3  -3   67.89    2.28
   0  -3   3   66.09    2.35
   0   3   3   68.35    2.24
   0   3  -3   67.35    2.19
   0   3   4  257.12    8.30
   0   3  -4  260.21    8.07
   0  -3   4  267.88    8.24
   0  -3   4  261.49    8.70
   0   3   4  259.27    7.59
   0   3   4  257.21    8.61
   0  -3   5   16.28    0.59
   0   3   5   16.25    0.69
   0  -3   5   17.12    0.73
   0   3   5   16.33    0.62
   0   3  -5   16.33    0.68
   0   3  -6   13.41    0.60
   0   3   6   14.40    0.63
   0  -3   6   14.08    0.54
   0   3   6   12.91    0.55
   0  -3   6   14.09    0.66
   0   3   7   87.48    3.01
   0  -3   7   87.63    3.13
   0   3   7   88.72    2.99
   0  -3   7   90.65    2.89
   0  -3   8   15.31    0.63
   0   3   8   14.86    0.71
   0  -3   8   15.65    0.74
   0   3   8   14.62    0.63
   0   3   9   14.71    0.71
   0   3   9   12.96    0.61
   0  -3   9   14.31    0.62
   0  -3   9   13.98    0.72
   0  -3  10    0.27    0.18
   0  -3  10    0.45    0.18
   0   3  10    0.31    0.15
   0   3  10    0.20    0.20
   0  -3  11    5.64    0.38
   0   3  11    5.03    0.42
   0  -3  11    5.14    0.44
   0   3  11    4.57    0.34
   0   3  12   21.94    0.91
   0  -3  12   20.20    1.00
   0   3  12   21.22    0.98
   0  -3  12   20.36    0.89
   0  -3  13   21.18    0.91
   0   3  13   20.14    0.90
   0   3  13   18.36    0.95
   0  -3  13   20.48    1.01
   0   3  14    8.91    0.55
   0   3  14    8.76    0.62
   0  -3  14    8.31    0.56
   0  -3  14    9.01    0.64
   0  -3  15    1.64    0.34
   0  -3  15    2.29    0.37
   0   3  15    1.56    0.30
   0   3  15    1.82    0.37
   0  -3  16    0.14    0.29
   0  -3  16    0.08    0.25
   0   3  16    0.60    0.29
   0   3  17    0.19    0.30
   0  -3  17    0.27    0.26
   0  -3  18    0.48    0.31
   0   3  18    1.42    0.41
   0  -3  19    0.53    0.31
   0   3  19    0.24    0.35
   0  -3  20    2.42    0.46
   0   3  20    2.94    0.50
   0   3  21    0.37    0.40
   0  -3  21    0.54    0.31
   0   3  22    1.26    0.52
   0  -3  22    2.45    0.50
   0  -3  23    0.08    0.33
   0   3  23   -0.18    0.44
   0   3  24   -0.37    0.43
   0   3  25   -0.14    0.51
   0   4   0   10.68    0.41
   0   4   0   10.08    0.46
   0  -4   0    9.45    0.48
   0   4  -1    9.48    0.36
   0   4   1    9.50    0.41
   0  -4   1    9.32    0.46
   0   4  -1    9.38    0.45
   0  -4  -1    9.35    0.44
   0   4   2   32.84    1.15
   0  -4  -2   33.48    1.19
   0   4  -2   32.53    1.16
   0  -4   2   33.20    1.25
   0  -4  -3   71.89    2.38
   0  -4   3   68.01    2.46
   0   4  -3   69.25    2.29
   0   4   3   70.24    2.33
   0   4  -4   22.32    0.86
   0  -4  -4   21.71    0.81
   0   4   4   22.01    0.85
   0  -4   4   21.83    0.91
   0  -4   5    4.11    0.33
   0  -4   5    3.26    0.19
   0   4   5    3.73    0.23
   0   4   5    3.28    0.27
   0   4  -5    3.69    0.30
   0   4   5    4.26    0.22
   0   4  -6    3.30    0.29
   0   4   6    3.24    0.23
   0   4   6    3.65    0.29
   0  -4   6    3.21    0.23
   0  -4   6    3.78    0.33
   0   4  -7   49.65    1.73
   0   4   7   51.11    1.79
   0   4   7   51.48    1.74
   0  -4   7   46.50    1.87
   0  -4   7   50.11    1.65
   0  -4   8   14.41    0.72
   0   4   8   13.46    0.68
   0  -4   8   14.53    0.58
   0   4   8   13.49    0.59
   0   4   9   19.50    0.92
   0  -4   9   22.69    1.00
   0   4   9   21.50    0.85
   0  -4   9   22.97    0.84
   0   4  10    6.11    0.47
   0  -4  10    6.94    0.42
   0  -4  10    6.19    0.47
   0   4  10    6.42    0.38
   0  -4  11    3.60    0.32
   0   4  11    3.28    0.39
   0   4  11    3.79    0.29
   0  -4  11    3.26    0.38
   0   4  12    4.00    0.33
   0  -4  12    4.01    0.44
   0   4  12    4.45    0.45
   0  -4  12    4.85    0.37
   0   4  13    4.29    0.46
   0   4  13    4.30    0.35
   0  -4  13    3.48    0.42
   0  -4  13    4.94    0.40
   0   4  14   14.57    0.87
   0  -4  14   15.91    0.89
   0   4  15    9.79    0.70
   0  -4  15    8.54    0.66
   0  -4  16   11.92    0.81
   0   4  16   12.55    0.82
   0   4  17    1.87    0.44
   0  -4  17    1.26    0.36
   0  -4  18    4.28    0.54
   0   4  18    4.78    0.58
   0   4  19    1.72    0.46
   0  -4  19    2.13    0.42
   0   4  20   13.89    0.97
   0  -4  20   13.11    0.89
   0  -4  21    1.90    0.48
   0   4  21    2.30    0.53
   0  -4  22    0.51    0.34
   0   4  22    0.35    0.42
   0  -4  23    2.85    0.56
   0   4  23    2.71    0.62
   0  -4  24    0.08    0.40
   0   4  24   -0.23    0.43
   0   5   0    0.12    0.14
   0   5   0    0.08    0.09
   0  -5   0    0.20    0.14
   0   5   1    9.05    0.45
   0  -5   1    8.30    0.47
   0   5   1    9.42    0.41
   0   5  -1    8.50    0.46
   0   5  -1    9.51    0.36
   0  -5  -1    8.84    0.46
   0  -5   2    3.09    0.27
   0   5  -2    2.58    0.16
   0   5   2    3.23    0.23
   0  -5  -2    3.53    0.24
   0   5  -2    2.89    0.26
   0  -5  -3    5.00    0.29
   0  -5   3    4.36    0.34
   0   5   3    4.72    0.31
   0   5  -3    4.04    0.30
   0   5  -4    0.41    0.17
   0  -5  -4    0.16    0.12
   0   5   4    0.27    0.13
   0  -5   4   -0.04    0.16
   0   5  -5    0.34    0.19
   0   5   5    0.35    0.16
   0   5   5    0.45    0.11
   0  -5   5    0.23    0.18
   0   5   5    0.70    0.12
   0  -5   6    2.09    0.29
   0   5   6    2.06    0.25
   0   5   6    2.41    0.18
   0   5  -6    1.99    0.26
   0   5  -7   24.01    0.96
   0   5   7   23.61    0.97
   0   5   7   22.39    0.87
   0  -5   7   23.22    0.80
   0  -5   7   22.16    1.02
   0  -5   8   17.56    0.67
   0   5   8   17.70    0.83
   0   5  -8   19.11    0.82
   0   5   8   17.44    0.71
   0  -5   8   17.60    0.87
   0   5   9    4.31    0.28
   0  -5   9    4.20    0.40
   0   5   9    3.93    0.37
   0  -5   9    4.07    0.27
   0  -5  10    2.38    0.34
   0  -5  10    2.26    0.24
   0   5  10    2.56    0.33
   0   5  11   12.70    0.60
   0  -5  11   13.90    0.78
   0   5  11   11.65    0.69
   0  -5  12    2.54    0.38
   0   5  12    2.75    0.37
   0  -5  13    7.41    0.59
   0   5  13    7.94    0.59
   0  -5  14    0.64    0.28
   0   5  14    0.54    0.29
   0  -5  15    0.86    0.32
   0   5  15    0.57    0.33
   0   5  16    8.23    0.68
   0  -5  16    8.49    0.67
   0   5  17    2.42    0.47
   0  -5  17    1.76    0.40
   0  -5  18   10.59    0.79
   0   5  18    9.87    0.79
   0  -5  19   11.90    0.87
   0   5  19    9.72    0.82
   0   5  20    0.10    0.42
   0  -5  20    0.01    0.32
   0  -5  21    2.19    0.48
   0   5  21    1.77    0.55
   0  -5  22   -0.16    0.33
   0   5  22   -0.14    0.47
   0  -5  23    0.44    0.39
   0   5  23    0.04    0.46
   0  -5  24    1.41    0.56
   0   5  24    0.03    0.52
   0  -5  25    5.42    0.81
   0   6   0   13.87    0.53
   0  -6   0   13.41    0.63
   0   6   0   11.90    0.61
   0  -6  -1    9.50    0.49
   0   6  -1    9.33    0.51
   0   6   1    9.80    0.44
   0  -6   1    9.79    0.53
   0   6   1   10.03    0.52
   0   6  -1    9.66    0.40
   0  -6  -2    6.44    0.38
   0  -6   2    5.94    0.42
   0   6  -2    5.63    0.38
   0   6   2    5.87    0.35
   0   6  -2    5.61    0.26
   0  -6   3   22.59    0.98
   0   6  -3   22.34    0.92
   0   6   3   22.40    0.89
   0  -6  -3   23.37    0.90
   0  -6  -4   24.64    0.94
   0   6  -4   24.24    0.98
   0   6   4   25.38    0.97
   0  -6   4   23.13    1.04
   0   6   5  149.97    4.99
   0  -6   5  152.21    5.27
   0  -6  -5  154.80    5.13
   0   6  -5  152.70    4.88
   0   6   6   23.59    0.88
   0  -6   6   22.95    1.05
   0   6  -6   22.50    0.95
   0   6   6   22.66    0.96
   0   6   6   23.32    0.79
   0   6   7   38.92    1.44
   0   6   7   39.89    1.52
   0  -6   7   39.69    1.62
   0   6  -7   42.38    1.51
   0   6   8    2.87    0.34
   0   6  -8    3.18    0.35
   0   6   8    3.22    0.24
   0  -6   8    4.18    0.42
   0   6   9    3.15    0.36
   0  -6   9    3.92    0.42
   0   6  -9    4.14    0.40
   0   6   9    3.80    0.26
   0   6  10   14.92    0.79
   0  -6  10   14.04    0.83
   0   6  11    0.32    0.22
   0  -6  11    0.16    0.22
   0   6  12    4.12    0.44
   0  -6  12    4.35    0.47
   0   6  13   41.55    1.68
   0  -6  13   37.98    1.71
   0  -6  14    0.89    0.32
   0   6  14    0.08    0.26
   0   6  15    9.40    0.70
   0  -6  15    9.21    0.72
   0  -6  16    1.10    0.35
   0   6  16    1.37    0.40
   0   6  17   10.46    0.80
   0  -6  17   11.23    0.79
   0   6  18    1.23    0.42
   0  -6  18    1.31    0.38
   0  -6  19    1.58    0.42
   0   6  19    1.16    0.48
   0  -6  20    1.12    0.42
   0   6  20    1.48    0.54
   0  -6  21    1.32    0.43
   0   6  21    1.41    0.57
   0  -6  22    2.05    0.51
   0   6  22    1.82    0.58
   0   6  23    3.56    0.70
   0  -6  23    5.76    0.77
   0  -6  24   -0.48    0.39
   0   7   0   -0.01    0.16
   0  -7   0    0.06    0.17
   0   7   0    0.00    0.11
   0  -7  -1   13.20    0.66
   0  -7   1   14.02    0.70
   0   7   1   14.88    0.68
   0   7   1   14.49    0.60
   0   7  -1   14.64    0.56
   0   7  -1   14.79    0.69
   0   7   2    0.06    0.16
   0  -7   2    0.28    0.19
   0   7   2    0.29    0.15
   0   7  -2    0.21    0.17
   0  -7  -2    0.36    0.17
   0   7  -2    0.33    0.10
   0  -7  -3   11.48    0.56
   0   7   3   12.28    0.57
   0   7  -3   11.16    0.61
   0  -7   3   11.77    0.65
   0   7  -4   16.92    0.78
   0  -7  -4   16.74    0.72
   0  -7   4   16.44    0.81
   0   7   4   16.49    0.74
   0   7  -5    8.73    0.57
   0   7   5   10.82    0.56
   0  -7  -5    9.82    0.50
   0  -7   5   11.77    0.66
   0  -7   6    0.68    0.26
   0  -7  -6    0.54    0.17
   0   7  -6    0.38    0.23
   0   7   6    0.69    0.22
   0   7   7    0.52    0.22
   0   7   7    0.42    0.13
   0   7   7    0.32    0.13
   0  -7   7    0.22    0.23
   0   7  -7    0.29    0.22
   0   7  -8   10.85    0.66
   0   7   8   10.52    0.64
   0   7   8   11.54    0.51
   0  -7   8   11.33    0.71
   0  -7   9    0.12    0.24
   0   7   9    0.07    0.23
   0   7  -9    0.46    0.27
   0  -7  10    6.06    0.56
   0   7 -10    7.68    0.56
   0   7  10    5.41    0.48
   0   7  11    4.09    0.44
   0  -7  11    4.33    0.48
   0  -7  12   -0.09    0.21
   0   7  12    0.29    0.24
   0   7  13    1.33    0.35
   0  -7  13    1.21    0.35
   0  -7  14    1.90    0.39
   0   7  14    1.82    0.38
   0   7  15    4.43    0.53
   0  -7  15    3.46    0.52
   0  -7  16    0.76    0.35
   0   7  16    0.98    0.35
   0   7  17    2.10    0.47
   0  -7  17    1.79    0.42
   0  -7  18    3.23    0.53
   0   7  18    2.88    0.50
   0  -7  19    3.76    0.60
   0   7  19    4.18    0.62
   0  -7  20    0.17    0.33
   0   7  20   -0.47    0.42
   0   7  21    0.20    0.48
   0  -7  21    0.00    0.33
   0  -7  22    1.81    0.53
   0   7  22    1.22    0.56
   0  -7  23    1.21    0.52
   0   8   0    2.40    0.23
   0   8   0    2.14    0.30
   0  -8   0    3.21    0.32
   0  -8   1    9.92    0.61
   0   8   1   10.55    0.59
   0  -8  -1   10.83    0.58
   0   8   1   11.07    0.51
   0   8  -1   10.09    0.47
   0   8  -1   11.11    0.61
   0   8  -2    4.00    0.38
   0   8   2    3.32    0.34
   0  -8  -2    3.22    0.31
   0  -8   2    3.93    0.37
   0   8   2    3.21    0.28
   0   8  -2    3.70    0.23
   0  -8  -3   20.03    0.87
   0   8  -3   19.36    0.88
   0  -8   3   19.34    0.94
   0   8   3   20.46    0.84
   0  -8  -4    9.20    0.50
   0   8   4    9.24    0.51
   0   8  -4    7.68    0.53
   0  -8   4    8.25    0.58
   0   8   5    9.49    0.56
   0   8  -5   10.32    0.63
   0  -8  -5   10.70    0.54
   0  -8   5    9.79    0.66
   0  -8   6    0.62    0.28
   0   8  -6    0.39    0.26
   0   8   6    0.34    0.21
   0   8  -7    5.39    0.46
   0   8   7    5.36    0.44
   0  -8   7    6.16    0.53
   0  -8   8    9.75    0.69
   0   8  -8   10.56    0.65
   0   8   8    9.92    0.63
   0  -8   9    2.09    0.39
   0   8  -9    2.29    0.37
   0   8   9    2.29    0.35
   0   8  10    1.46    0.32
   0  -8  10    1.43    0.35
   0   8 -10    1.55    0.37
   0   8 -11    7.94    0.61
   0  -8  11    7.88    0.65
   0   8  12   12.56    0.79
   0  -8  12   11.66    0.81
   0   8  13    0.58    0.29
   0  -8  13    0.61    0.34
   0   8  14    3.34    0.46
   0  -8  14    2.91    0.48
   0  -8  15    3.56    0.52
   0   8  15    2.91    0.47
   0   8  16   12.31    0.87
   0  -8  16   10.47    0.84
   0   8  17    5.63    0.64
   0  -8  17    6.64    0.69
   0  -8  18    0.20    0.29
   0   8  18    0.45    0.35
   0   8  19    0.36    0.37
   0  -8  19    0.02    0.31
   0  -8  20    0.36    0.36
   0   8  20    0.57    0.43
   0   8  21    0.08    0.42
   0  -8  21    0.72    0.42
   0  -8  22    0.80    0.48
   0   8  22   -0.25    0.50
   0  -9   0    0.22    0.23
   0   9   0    0.04    0.16
   0   9   0    0.01    0.19
   0   9   1    0.34    0.18
   0  -9  -1    0.45    0.23
   0   9   1    0.00    0.20
   0   9  -1    0.04    0.23
   0  -9   1    0.10    0.23
   0  -9  -2    1.37    0.26
   0   9  -2    0.94    0.27
   0   9   2    0.58    0.20
   0  -9   2    0.76    0.27
   0   9   2    0.97    0.27
   0   9   3   12.27    0.71
   0  -9  -3   12.78    0.66
   0  -9   3   12.31    0.71
   0   9  -3   12.50    0.69
   0   9   3   12.33    0.63
   0   9   4    3.45    0.35
   0   9  -4    3.79    0.41
   0  -9  -4    3.57    0.33
   0  -9   4    3.59    0.42
   0   9  -5    1.22    0.31
   0   9   5    1.03    0.27
   0  -9   5    0.78    0.31
   0   9  -6    0.30    0.28
   0   9   6    0.26    0.21
   0  -9   6    0.08    0.24
   0   9   7    3.70    0.40
   0  -9   7    3.80    0.46
   0   9  -7    4.22    0.45
   0   9  -8    2.22    0.40
   0  -9   8    2.64    0.40
   0   9   8    2.01    0.35
   0  -9   9    0.43    0.28
   0   9  -9    0.63    0.31
   0   9   9    0.53    0.29
   0  -9  10    0.33    0.30
   0   9  10    0.41    0.28
   0   9 -10   -0.15    0.27
   0   9 -11    0.53    0.33
   0   9  11   -0.24    0.21
   0  -9  11    0.09    0.29
   0  -9  12    0.52    0.31
   0   9  12    0.47    0.30
   0   9 -12    0.06    0.30
   0   9  13    1.07    0.34
   0  -9  13    0.75    0.33
   0   9  14    3.04    0.49
   0  -9  14    3.14    0.54
   0   9  15    0.12    0.32
   0  -9  15    0.10    0.28
   0   9  16    0.35    0.38
   0  -9  16    1.51    0.42
   0   9  17   -0.35    0.33
   0  -9  17    0.16    0.30
   0   9  18    1.42    0.46
   0  -9  18    1.98    0.48
   0   9  19    0.72    0.43
   0  -9  19    0.79    0.41
   0  -9  20    0.56    0.39
   0   9  20    0.60    0.51
   0  -9  21    0.38    0.44
   0   9  21    0.69    0.51
   0  10   0    4.37    0.45
   0 -10   0    5.54    0.47
   0  10  -1    3.44    0.42
   0 -10   1    3.65    0.43
   0  10   1    3.90    0.42
   0 -10  -1    4.54    0.42
   0  10  -2   10.27    0.69
   0  10   2    9.89    0.57
   0 -10  -2   11.34    0.65
   0 -10   2   10.56    0.68
   0  10  -3    0.02    0.23
   0 -10   3    0.21    0.27
   0  10   3   -0.07    0.20
   0 -10  -3    0.07    0.23
   0  10   3   -0.14    0.19
   0 -10   4   -0.03    0.20
   0  10   4    0.20    0.22
   0  10  -4    0.25    0.28
   0  10   4    0.25    0.25
   0  10   5    6.68    0.51
   0  10  -5    7.55    0.59
   0 -10   5    8.49    0.62
   0  10  -6    1.10    0.34
   0  10   6    1.11    0.29
   0 -10   6    0.89    0.30
   0  10  -7   19.47    0.98
   0  10   7   17.70    0.92
   0  10  -8   10.50    0.71
   0  10   8   10.15    0.67
   0 -10   8   10.23    0.75
   0  10   9    0.08    0.25
   0 -10   9    0.44    0.31
   0  10  -9    0.11    0.32
   0  10 -10    2.61    0.44
   0  10  10    2.16    0.39
   0 -10  10    2.24    0.45
   0  10  11    1.88    0.39
   0 -10  11    1.98    0.46
   0  10 -11    2.05    0.42
   0  10  12    1.83    0.40
   0 -10  12    1.60    0.44
   0  10 -12    1.90    0.43
   0  10  13    0.00    0.30
   0 -10  13    0.47    0.39
   0  10  14   30.98    1.51
   0 -10  14   32.55    1.63
   0  10  15    1.34    0.42
   0 -10  15    0.79    0.45
   0 -10  16    0.82    0.48
   0  10  16    1.76    0.45
   0  10  17   -0.23    0.32
   0 -10  17    0.33    0.31
   0  10  18    1.68    0.50
   0 -10  18    1.83    0.51
   0 -10  19    0.62    0.46
   0  10  19    0.66    0.46
   0  10  20    5.50    0.81
   0 -10  20    5.45    0.76
   0 -11   0   -0.04    0.26
   0  11   0   -0.23    0.24
   0 -11   1    4.86    0.49
   0  11   1    4.52    0.49
   0 -11  -1    5.20    0.48
   0  11  -1    4.37    0.49
   0  11  -2    0.06    0.28
   0 -11   2    0.24    0.27
   0  11   2    0.19    0.26
   0  11   3    7.60    0.60
   0  11  -3    6.26    0.55
   0 -11   3    6.97    0.57
   0  11  -4    6.36    0.55
   0  11   4    6.08    0.54
   0  11   4    6.11    0.48
   0 -11   4    5.66    0.55
   0 -11   5    0.96    0.34
   0  11   5    0.92    0.31
   0  11   5    0.55    0.28
   0  11  -5    1.70    0.38
   0 -11   6    7.97    0.66
   0  11  -6    8.22    0.64
   0  11   6    7.94    0.58
   0  11   7    1.66    0.35
   0 -11   7    2.31    0.43
   0  11  -7    2.31    0.42
   0  11   8    0.30    0.26
   0  11  -8    0.35    0.33
   0 -11   8   -0.09    0.23
   0 -11   9    1.47    0.43
   0  11  -9    1.74    0.39
   0  11   9    1.31    0.34
   0 -11  10    7.04    0.68
   0  11  10    7.20    0.61
   0  11 -10    5.83    0.60
   0  11 -11    1.63    0.43
   0 -11  11    1.38    0.41
   0  11  11    1.75    0.40
   0  11 -12   14.45    0.92
   0 -11  12   12.96    0.97
   0  11  12   14.88    0.91
   0  11  13    0.41    0.34
   0  11 -13    0.75    0.40
   0 -11  13    1.05    0.43
   0  11  14    2.57    0.50
   0 -11  14    1.89    0.50
   0  11  15    0.91    0.42
   0 -11  15    0.12    0.46
   0  11  16    0.16    0.38
   0 -11  16    0.58    0.46
   0  11  17    0.13    0.38
   0 -11  17    0.73    0.50
   0  11  18    1.34    0.56
   0 -11  18    0.51    0.44
   0 -11  19    1.03    0.55
   0  11  19    1.19    0.58
   0  12   0   13.88    0.85
   0 -12   0   13.31    0.81
   0 -12   1    5.24    0.52
   0  12  -1    4.66    0.53
   0  12   1    5.99    0.56
   0  12  -2    0.25    0.31
   0 -12   2   -0.09    0.26
   0  12   2    0.50    0.31
   0  12  -3    0.49    0.32
   0  12   3   -0.43    0.20
   0 -12   3   -0.11    0.28
   0  12   4    0.43    0.32
   0 -12   4    0.46    0.31
   0  12  -4    0.42    0.32
   0  12  -5    1.76    0.41
   0  12   5    1.30    0.35
   0 -12   5    1.12    0.35
   0  12  -6   15.36    0.88
   0  12   6   14.58    0.88
   0 -12   6   14.04    0.91
   0 -12   7    6.52    0.64
   0  12   7    6.79    0.56
   0  12  -7    6.03    0.59
   0  12   8   24.14    1.16
   0 -12   8   25.19    1.28
   0  12  -8   22.36    1.19
   0 -12   9    1.63    0.43
   0  12  -9    2.35    0.47
   0  12   9    1.57    0.38
   0  12  10    9.05    0.71
   0 -12  10    9.00    0.79
   0  12 -10    8.49    0.72
   0  12  11    0.82    0.38
   0 -12  11    0.61    0.39
   0  12 -11    1.61    0.43
   0  12 -12    0.79    0.42
   0  12  12    0.73    0.38
   0 -12  12    1.40    0.47
   0  12 -13    6.28    0.68
   0  12  13    7.45    0.71
   0 -12  13    7.09    0.79
   0 -12  14   10.79    0.96
   0  12  14    8.93    0.81
   0 -12  15    0.17    0.44
   0  12  15   -0.12    0.38
   0 -12  16    1.62    0.52
   0  12  16    1.73    0.49
   0 -12  17    4.90    0.72
   0  12  17    3.50    0.68
   0  12  18   -0.43    0.44
   0  13   0    0.21    0.32
   0  13  -1    0.95    0.37
   0  13   1    0.71    0.32
   0 -13   2    9.90    0.72
   0  13  -2    8.92    0.72
   0  13   2    9.35    0.73
   0  13  -3    0.63    0.37
   0 -13   3    1.61    0.40
   0  13   3    0.80    0.35
   0 -13   4   11.31    0.80
   0  13  -4   11.25    0.80
   0  13   4   11.08    0.79
   0  13   5    3.81    0.53
   0  13  -5    5.16    0.58
   0 -13   5    3.50    0.52
   0  13   6    1.49    0.39
   0 -13   6    2.09    0.46
   0  13  -6    1.32    0.43
   0  13  -7    1.51    0.42
   0 -13   7    1.52    0.43
   0  13   7    2.86    0.49
   0  13  -8    0.28    0.38
   0  13   8    0.53    0.33
   0 -13   8    0.62    0.33
   0 -13   9    2.60    0.52
   0  13  -9    1.12    0.45
   0  13  10    5.54    0.61
   0  13 -10    6.03    0.66
   0 -13  10    5.41    0.66
   0 -13  11    4.26    0.65
   0  13  11    3.39    0.53
   0  13 -11    3.19    0.57
   0 -13  12    0.57    0.45
   0  13 -12    0.75    0.46
   0  13  12    1.03    0.43
   0  13 -13    3.41    0.59
   0  13  13    3.67    0.58
   0 -13  13    3.71    0.66
   0 -13  14    0.41    0.47
   0  13  14    0.05    0.40
   0 -13  15   -0.31    0.39
   0  13  15    0.07    0.44
   0  13  16    0.51    0.55
   0 -13  16    0.41    0.45
   0  13  17   -0.39    0.50
   0  14   0   19.55    1.10
   0  14   1   16.94    1.04
   0  14  -1   15.91    1.01
   0  14   2    3.99    0.55
   0  14  -2    2.66    0.53
   0  14  -3    0.16    0.33
   0  14   3   -0.35    0.33
   0  14   4    0.05    0.33
   0  14  -4    0.13    0.39
   0 -14   4    0.06    0.35
   0  14  -5    0.89    0.44
   0  14   5    0.57    0.37
   0 -14   5    1.47    0.42
   0 -14   6    0.25    0.37
   0  14  -6   -0.14    0.33
   0  14   6   -0.28    0.33
   0 -14   7    0.56    0.39
   0  14  -7   -0.25    0.37
   0  14   7    0.73    0.38
   0  14  -8   -0.01    0.41
   0  14   8    0.46    0.35
   0 -14   8    0.63    0.40
   0 -14   9    1.54    0.50
   0  14   9    1.53    0.47
   0  14  -9    0.50    0.43
   0 -14  10    0.14    0.43
   0  14 -10    0.49    0.44
   0  14  10   -0.42    0.31
   0  14 -11    0.54    0.47
   0 -14  11    0.45    0.42
   0 -14  12    0.49    0.47
   0  14 -12   -0.37    0.44
   0 -14  13    0.17    0.41
   0  14 -13    0.04    0.49
   0  14  14    0.88    0.56
   0 -14  14    0.72    0.47
   0  14 -14    1.27    0.64
   0  14  15    4.04    0.72
   0  14  16   -0.22    0.55
   0  15   0   -0.53    0.28
   0  15   1    3.38    0.59
   0  15  -1    3.47    0.59
   0  15   2   -0.25    0.32
   0  15  -2   -0.49    0.31
   0  15   3    3.95    0.61
   0  15  -3    2.43    0.55
   0  15  -4    0.14    0.43
   0  15   4    0.02    0.38
   0  15   5   -0.14    0.38
   0  15  -5    0.45    0.46
   0 -15   6    0.43    0.41
   0  15   6    0.20    0.39
   0  15  -6    0.55    0.46
   0  15   7    0.01    0.40
   0 -15   7    0.45    0.41
   0  15  -7   -0.36    0.39
   0 -15   8    1.22    0.50
   0  15  -8    1.46    0.53
   0  15   8    1.51    0.51
   0  15   9    0.12    0.44
   0 -15   9    0.58    0.46
   0  15  -9    0.02    0.46
   0 -15  10    1.04    0.50
   0  15 -10    1.13    0.55
   0  15  10    1.34    0.51
   0 -15  11    7.39    0.84
   0  15 -11    8.39    0.86
   0  15  11    7.43    0.85
   0 -15  12    1.19    0.52
   0  15  12    0.73    0.51
   0  15 -12    0.18    0.58
   0 -15  13    2.91    0.67
   0  15 -13    2.50    0.70
   0  15 -14   -0.44    0.68
   0  16   0   -0.19    0.44
   0  16   1    7.02    0.78
   0  16  -1    6.99    0.80
   0  16   2    0.38    0.46
   0  16  -2    0.20    0.47
   0  16   3   -0.27    0.43
   0  16  -3   -0.60    0.39
   0  16   4    0.02    0.46
   0  16  -4    0.34    0.52
   0  16   5    0.49    0.51
   0  16  -5    0.32    0.51
   0  16  -6    0.23    0.53
   0  16   6    0.29    0.50
   0  16  -7    2.48    0.62
   0  16   7    2.18    0.64
   0  16   8    0.15    0.51
   0 -16   8    0.53    0.45
   0  16  -8    0.88    0.60
   0  16   9    2.59    0.71
   0  16  -9    2.64    0.69
   0 -16   9    3.25    0.64
   0  16 -10   -0.11    0.61
   0 -16  10   -0.17    0.46
   0 -16  11   -0.02    0.47
   0  16 -11    0.52    0.66
   0  17   0   -0.37    0.56
   0  17   1   -0.02    0.58
   0  17  -1    0.35    0.60
   0  17   2    1.39    0.64
   0  17  -2    0.62    0.63
   0  17  -3   -0.28    0.58
   0  17   3   -0.22    0.56
   0  17  -4   -1.02    0.56
   0  17   4    0.88    0.60
   0  17   5    2.67    0.69
   0  17  -5    3.19    0.75
   0  17  -6    0.22    0.63
   0  17   6    0.31    0.67
   0  17  -7   -0.35    0.65
   0  17  -8    0.68    0.73
  -1   0  23   -0.04    0.47
  -1   0  22    2.98    0.55
  -1   0  21    0.39    0.39
  -1   0  20    8.39    0.71
  -1   0  19   -0.49    0.27
  -1   0  19    0.01    0.26
  -1   0  18   17.34    0.98
  -1   0  18   18.50    0.96
  -1   0  17    0.07    0.26
  -1   0  17    0.51    0.26
  -1   0  16    9.73    0.67
  -1   0  16    8.57    0.64
  -1   0  15    0.10    0.23
  -1   0  15    0.04    0.24
  -1   0  14    0.16    0.24
  -1   0  14    0.03    0.21
  -1   0  13   -0.09    0.22
  -1   0  13    0.17    0.19
  -1   0  12    3.47    0.34
  -1   0  12    3.74    0.36
  -1   0  11    0.16    0.16
  -1   0  11   -0.15    0.20
  -1   0  10   93.99    3.21
  -1   0  10   96.28    3.33
  -1   0   9   -0.12    0.16
  -1   0   9    0.28    0.16
  -1   0   8    9.13    0.48
  -1   0   8    9.35    0.50
  -1   0   7    0.00    0.12
  -1   0   7    0.09    0.12
  -1   0   6    2.10    0.21
  -1   0   6    2.16    0.22
  -1   0   5    0.06    0.14
  -1   0   5   -0.16    0.11
  -1   0   4  823.80   25.90
  -1   0   4  823.36   27.10
  -1   0   3    0.05    0.06
  -1   0   3    0.16    0.08
  -1   0   1   -0.02    0.01
   1   0   1    0.01    0.01
   1   0   2   95.64    3.19
   1   0   3    0.08    0.07
   1   0   4  350.41   11.59
   1   0   5    0.02    0.13
   1   0   5    0.11    0.14
   1   0   6  207.47    6.88
   1   0   6  203.57    6.57
   1   0   7   -0.01    0.14
   1   0   7    0.06    0.13
   1   0   8    2.37    0.25
   1   0   8    2.76    0.25
   1   0   9   -0.04    0.14
   1   0   9   -0.20    0.15
   1   0  10    0.65    0.20
   1   0  10    0.26    0.17
   1   0  11    0.10    0.19
   1   0  11    0.12    0.18
   1   0  12    3.73    0.37
   1   0  12    3.56    0.35
   1   0  13   -0.23    0.19
   1   0  13    0.27    0.23
   1   0  14    3.80    0.40
   1   0  14    3.61    0.41
   1   0  15    0.16    0.23
   1   0  15   -0.19    0.22
   1   0  16    1.71    0.35
   1   0  16    1.68    0.35
   1   0  17    0.21    0.24
   1   0  17    0.12    0.26
   1   0  18   20.67    1.08
   1   0  18   22.47    1.11
   1   0  19    0.45    0.31
   1   0  19    0.05    0.24
   1   0  20    4.27    0.51
   1   0  20    3.39    0.52
   1   0  21    0.35    0.38
   1   0  22    4.70    0.61
   1   0  23   -0.14    0.41
  -1   1  25   -0.24    0.48
  -1   1  24    2.71    0.64
  -1   1  23   -0.03    0.45
  -1   1  22    8.65    0.79
  -1  -1  21    0.11    0.37
  -1   1  21   -0.22    0.36
  -1  -1  20    0.28    0.36
  -1  -1  20    0.10    0.29
  -1   1  20    0.55    0.37
  -1  -1  19   -0.17    0.31
  -1   1  19    0.44    0.35
  -1  -1  19   -0.16    0.23
  -1  -1  18    5.20    0.53
  -1   1  18    5.09    0.55
  -1  -1  18    5.21    0.52
  -1   1  17    0.23    0.25
  -1  -1  17    0.43    0.25
  -1   1  17    0.13    0.28
  -1  -1  17   -0.03    0.28
  -1  -1  16    9.62    0.66
  -1  -1  16    8.90    0.63
  -1   1  16    9.91    0.64
  -1   1  16    9.68    0.68
  -1   1  15    1.20    0.29
  -1  -1  15    0.90    0.29
  -1   1  15    1.22    0.31
  -1  -1  15    0.98    0.33
  -1   1  14   17.36    0.84
  -1  -1  14   15.64    0.86
  -1  -1  14   16.93    0.85
  -1   1  14   17.02    0.89
  -1   1  13    0.92    0.24
  -1  -1  13    1.49    0.30
  -1   1  13    1.40    0.31
  -1  -1  13    1.16    0.27
  -1  -1  12    4.65    0.40
  -1   1  12    4.81    0.38
  -1   1  12    4.94    0.43
  -1  -1  12    4.92    0.41
  -1   1  11    8.07    0.54
  -1  -1  11    8.26    0.53
  -1   1  11    8.73    0.50
  -1  -1  11    8.72    0.53
  -1   1  10   29.91    1.19
  -1  -1  10   28.46    1.22
  -1  -1  10   30.60    1.18
  -1   1  10   32.17    1.22
  -1  -1   9    5.63    0.37
  -1   1   9    5.28    0.39
  -1  -1   9    5.65    0.41
  -1   1   9    5.87    0.38
  -1   1   8   38.18    1.39
  -1  -1   8   37.80    1.36
  -1   1   8   37.49    1.39
  -1  -1   8   37.37    1.43
  -1   1   7   13.13    0.62
  -1  -1   7   14.32    0.63
  -1  -1   7   12.76    0.58
  -1   1   7   13.60    0.58
  -1   1   6   20.45    0.77
  -1   1   6   18.81    0.78
  -1  -1   6   19.80    0.81
  -1  -1   6   20.32    0.77
  -1   1   5   19.70    0.79
  -1  -1   5   21.30    0.77
  -1  -1   5   20.66    0.82
  -1   1   5   20.83    0.77
  -1  -1   4   -0.11    0.11
  -1  -1   4    0.14    0.11
  -1   1   4   -0.04    0.11
  -1   1   4    0.19    0.09
  -1   1   3   17.14    0.60
  -1  -1   3   16.99    0.60
  -1  -1   3   17.17    0.65
  -1   1   3   16.75    0.63
  -1  -1   2  348.07   11.26
  -1  -1   2  345.88   10.76
   1   1  -2  335.07   10.44
  -1   1   2  334.89   10.76
   1   1  -1    2.40    0.12
  -1  -1  -1  122.98    4.09
   1  -1   2  278.11    9.20
   1   1   2  278.24    9.19
   1   1   3    0.93    0.10
   1  -1   3    0.94    0.13
   1   1   4  118.89    4.05
   1  -1   4  123.93    3.87
   1  -1   4  120.32    4.08
   1   1   5    3.03    0.24
   1  -1   5    2.83    0.24
   1  -1   5    2.93    0.21
   1   1   5    3.15    0.22
   1   1   6   16.68    0.70
   1   1   6   17.28    0.70
   1  -1   6   17.75    0.68
   1  -1   6   17.25    0.73
   1  -1   7   13.57    0.62
   1  -1   7   13.67    0.58
   1   1   7   13.05    0.60
   1   1   7   13.81    0.60
   1   1   8   59.90    2.09
   1   1   8   56.15    2.03
   1  -1   8   59.56    2.01
   1  -1   8   59.41    2.13
   1   1   9   15.26    0.70
   1  -1   9   14.43    0.70
   1   1   9   14.54    0.69
   1  -1   9   16.22    0.68
   1   1  10   34.93    1.34
   1  -1  10   36.50    1.40
   1  -1  10   33.32    1.30
   1   1  10   35.26    1.35
   1  -1  11    3.44    0.36
   1   1  11    4.90    0.40
   1  -1  11    5.20    0.38
   1   1  11    4.75    0.37
   1  -1  12    4.87    0.42
   1  -1  12    4.47    0.39
   1   1  12    5.79    0.41
   1   1  12    5.52    0.44
   1  -1  13    4.81    0.41
   1   1  13    4.87    0.43
   1   1  13    4.82    0.40
   1  -1  13    3.55    0.40
   1   1  14   19.10    0.94
   1  -1  14   20.06    0.99
   1   1  14   20.14    0.94
   1  -1  14   19.92    0.94
   1  -1  15    3.95    0.43
   1   1  15    4.00    0.43
   1   1  15    3.97    0.41
   1  -1  15    3.75    0.43
   1  -1  16    6.86    0.58
   1   1  16    7.81    0.58
   1  -1  16    7.77    0.57
   1   1  16    7.19    0.57
   1   1  17    7.53    0.59
   1  -1  17    6.69    0.58
   1   1  17    7.19    0.58
   1  -1  17    7.75    0.60
   1   1  18    2.07    0.42
   1  -1  18    2.17    0.40
   1   1  18    2.41    0.38
   1  -1  18    2.30    0.40
   1  -1  19   -0.16    0.25
   1  -1  19   -0.23    0.29
   1   1  19   -0.16    0.26
   1   1  19    0.18    0.31
   1   1  20    0.39    0.35
   1  -1  20    0.75    0.35
   1  -1  20    1.05    0.40
   1   1  21   -0.45    0.34
   1  -1  21   -0.32    0.34
   1  -1  21   -0.19    0.30
   1   1  22    3.25    0.56
   1   1  23    0.40    0.46
   1   1  24    3.87    0.66
   1   1  25    0.13    0.50
  -1   2  25    0.33    0.53
  -1   2  24   -0.26    0.46
  -1   2  23    0.11    0.45
  -1  -2  22    0.06    0.32
  -1   2  22   -0.51    0.40
  -1   2  21    3.66    0.58
  -1  -2  21    3.52    0.51
  -1  -2  20    2.32    0.44
  -1   2  20    3.21    0.53
  -1  -2  19    1.18    0.34
  -1  -2  19    0.64    0.34
  -1   2  19    1.14    0.37
  -1   2  18    5.63    0.59
  -1  -2  18    6.53    0.59
  -1  -2  18    6.66    0.59
  -1  -2  17    8.51    0.62
  -1  -2  17    9.56    0.67
  -1   2  17    7.17    0.64
  -1   2  16    1.88    0.38
  -1  -2  16    2.14    0.38
  -1  -2  16    1.40    0.35
  -1   2  16    1.97    0.33
  -1  -2  15    2.33    0.38
  -1   2  15    3.09    0.43
  -1   2  15    2.44    0.34
  -1  -2  15    3.76    0.43
  -1   2  14   12.42    0.67
  -1   2  14   12.17    0.72
  -1  -2  14   12.65    0.71
  -1  -2  14   11.74    0.74
  -1   2  13    3.01    0.40
  -1  -2  13    2.08    0.34
  -1   2  13    2.39    0.30
  -1  -2  13    2.61    0.34
  -1   2  12    6.62    0.44
  -1   2  12    6.94    0.51
  -1  -2  12    6.13    0.47
  -1  -2  12    6.34    0.46
  -1  -2  11   12.55    0.69
  -1   2  11   13.13    0.63
  -1  -2  11   13.19    0.64
  -1   2  11   13.27    0.71
  -1  -2  10   74.59    2.70
  -1   2  10   74.11    2.60
  -1   2  10   73.85    2.61
  -1  -2  10   75.44    2.54
  -1   2   9    4.26    0.31
  -1  -2   9    4.74    0.33
  -1   2   9    4.89    0.37
  -1  -2   9    4.33    0.36
  -1  -2   8    1.76    0.24
  -1   2   8    1.52    0.18
  -1  -2   8    1.84    0.21
  -1   2   8    1.15    0.23
  -1   2   7   47.87    1.72
  -1  -2   7   46.94    1.78
  -1   2   7   51.57    1.70
  -1  -2   7   47.87    1.65
  -1  -2   6    0.38    0.13
  -1  -2   6    0.31    0.14
  -1   2   6    0.59    0.10
  -1   2   6    0.83    0.18
  -1  -2   5   85.09    2.74
  -1  -2   5   83.05    2.92
  -1   2   5   83.36    2.80
  -1   2   5   86.36    2.84
   1   2  -4  209.12    6.51
  -1  -2   4  214.14    6.66
  -1   2   4  211.57    6.96
  -1   2   4  212.14    6.72
  -1  -2   4  204.53    7.02
  -1   2   3    3.86    0.26
   1   2  -3    4.08    0.23
  -1  -2   3    3.42    0.26
  -1  -2   3    4.23    0.22
  -1  -2   2  293.44    9.22
  -1  -2   2  289.51    9.65
   1   2  -2  287.85    8.95
  -1   2   2  294.75    9.22
  -1   2   1   96.01    3.08
   1  -2  -1   94.28    3.20
  -1  -2   1   96.33    3.06
   1   2  -1   98.71    3.00
  -1  -2   1   95.62    3.24
  -1  -2   0   14.81    0.60
  -1   2   0   17.06    0.55
   1  -2   0   16.09    0.59
  -1   2   0   16.36    0.58
  -1   2  -1   75.05    2.42
   1  -2   1   77.68    2.59
  -1  -2  -1   77.36    2.59
   1  -2   2  264.54    8.72
  -1   2  -2  263.65    8.10
  -1  -2  -2  260.78    8.70
  -1   2  -3   95.68    3.02
   1  -2   3   94.69    3.25
   1   2   3   95.50    2.83
   1   2   3   96.42    3.21
   1   2   4  126.36    4.05
  -1   2  -4  123.80    3.93
   1   2   4  123.86    4.18
   1  -2   4  126.16    3.98
   1  -2   4  124.98    4.24
   1   2   5  208.97    6.75
   1   2   5  205.39    7.00
   1  -2   5  211.57    7.07
   1  -2   5  216.80    6.68
   1  -2   6   18.04    0.68
   1   2   6   18.43    0.72
   1   2   6   17.51    0.73
   1  -2   6   17.99    0.77
   1   2   7   90.56    3.03
   1  -2   7   88.80    3.16
   1  -2   7   90.79    2.96
   1   2   7   91.72    3.10
   1   2   8    0.54    0.18
   1  -2   8    0.65    0.15
   1  -2   8    0.58    0.18
   1   2   8    0.47    0.15
   1   2   9    4.84    0.37
   1   2   9    4.96    0.35
   1  -2   9    4.57    0.32
   1  -2   9    4.50    0.37
   1   2  10   36.94    1.43
   1   2  10   36.48    1.44
   1  -2  10   39.25    1.39
   1  -2  10   39.02    1.52
   1   2  11   31.66    1.30
   1  -2  11   34.42    1.26
   1   2  11   33.07    1.29
   1  -2  11   31.47    1.35
   1  -2  12   63.86    2.42
   1   2  12   64.99    2.34
   1  -2  12   62.96    2.25
   1   2  12   65.46    2.34
   1   2  13   11.59    0.69
   1  -2  13    9.91    0.60
   1  -2  13   10.38    0.65
   1   2  13   10.63    0.60
   1  -2  14   11.09    0.67
   1   2  14   10.59    0.69
   1   2  14   11.47    0.66
   1  -2  14   10.98    0.71
   1  -2  15    2.40    0.37
   1   2  15    3.10    0.43
   1   2  15    3.34    0.37
   1  -2  15    3.01    0.39
   1  -2  16    5.22    0.53
   1   2  16    5.96    0.55
   1   2  16    6.96    0.53
   1  -2  16    6.77    0.54
   1   2  17    5.75    0.56
   1   2  17    5.97    0.52
   1  -2  17    6.12    0.56
   1  -2  17    4.65    0.50
   1   2  18    0.24    0.27
   1  -2  18    0.23    0.30
   1  -2  18   -0.11    0.23
   1   2  19    0.03    0.32
   1  -2  19   -0.20    0.32
   1  -2  19    0.25    0.27
   1   2  20    0.37    0.38
   1  -2  20    0.08    0.29
   1  -2  21    1.13    0.37
   1   2  21    1.06    0.44
   1  -2  22    1.14    0.43
   1   2  22    0.99    0.43
   1   2  23    1.29    0.53
   1  -2  23    1.16    0.43
   1   2  24   -0.59    0.43
   1   2  25   -0.23    0.47
  -1   3  25    0.42    0.56
  -1   3  24    0.85    0.53
  -1   3  23    0.12    0.46
  -1  -3  23   -0.21    0.34
  -1   3  22    1.11    0.50
  -1  -3  22    1.52    0.44
  -1  -3  21    2.70    0.48
  -1   3  21    3.02    0.57
  -1   3  20   11.49    0.86
  -1  -3  20   11.54    0.83
  -1   3  19    0.25    0.34
  -1  -3  19   -0.34    0.25
  -1  -3  18    0.36    0.27
  -1   3  18   -0.09    0.28
  -1  -3  17    2.90    0.42
  -1   3  17    1.78    0.40
  -1  -3  16    2.24    0.41
  -1  -3  16    1.98    0.38
  -1   3  16    2.65    0.44
  -1  -3  15   26.71    1.14
  -1  -3  15   25.48    1.24
  -1   3  15   25.98    1.21
  -1  -3  14    4.33    0.46
  -1  -3  14    4.27    0.41
  -1   3  14    3.59    0.36
  -1   3  14    4.16    0.47
  -1   3  13   14.38    0.69
  -1  -3  13   13.72    0.79
  -1  -3  13   14.74    0.75
  -1   3  12    0.68    0.19
  -1   3  12    0.72    0.27
  -1  -3  12    0.76    0.25
  -1  -3  12    0.97    0.26
  -1  -3  11   12.89    0.74
  -1   3  11   14.79    0.75
  -1   3  11   13.95    0.64
  -1  -3  11   13.89    0.67
  -1   3  10    3.13    0.35
  -1  -3  10    3.65    0.35
  -1  -3  10    3.05    0.29
  -1   3  10    3.39    0.27
  -1  -3   9   14.61    0.71
  -1   3   9   19.46    0.73
  -1  -3   9   16.87    0.82
  -1   3   9   19.12    0.84
  -1  -3   8   20.70    0.91
  -1   3   8   20.41    0.79
  -1  -3   8   19.34    0.78
  -1   3   8   20.99    0.89
  -1  -3   7  165.90    5.25
  -1  -3   7  162.15    5.59
  -1   3   7  165.08    5.46
  -1   3   7  162.15    5.34
  -1  -3   6   21.63    0.89
  -1   3   6   20.98    0.76
  -1  -3   6   20.67    0.76
  -1   3   6   19.44    0.83
  -1  -3   5   10.04    0.41
  -1   3   5   10.55    0.40
  -1  -3   5    9.88    0.53
  -1   3   5   10.23    0.49
   1   3  -5   10.34    0.49
  -1  -3   4   28.40    1.09
  -1   3   4   26.32    1.00
   1   3  -4   27.72    0.99
  -1  -3   4   27.97    0.93
  -1   3   4   27.04    0.95
   1  -3  -3  373.03   12.16
  -1  -3   3  372.27   11.63
   1   3  -3  368.58   11.32
  -1  -3   3  361.91   12.21
  -1   3   3  365.51   11.66
   1   3  -2  474.32   14.48
  -1  -3   2  468.92   15.61
  -1   3   2  468.03   14.89
   1  -3  -2  477.45   15.57
   1  -3  -1    8.42    0.38
  -1  -3   1    9.07    0.45
  -1   3   1    9.96    0.40
   1   3  -1    8.16    0.41
  -1   3   0  536.36   16.76
   1  -3   0  536.27   17.55
   1   3   0  520.19   16.30
  -1   3   0  533.23   16.32
  -1  -3   0  536.05   17.56
  -1   3  -1   51.35    1.69
  -1   3  -1   52.44    1.66
   1  -3   1   50.81    1.80
  -1  -3  -1   51.40    1.79
   1  -3   2   72.10    2.50
  -1   3  -2   72.42    2.33
  -1  -3  -2   72.36    2.46
  -1   3  -3    5.05    0.32
  -1  -3  -3    5.14    0.29
   1  -3   3    4.95    0.33
   1  -3   4   16.04    0.69
   1   3   4   16.34    0.62
   1   3   4   15.82    0.54
   1  -3   4   15.51    0.54
   1   3   4   14.89    0.64
  -1   3  -4   15.37    0.65
   1   3   5   40.24    1.44
  -1   3  -5   39.51    1.41
   1  -3   5   40.45    1.52
   1  -3   5   41.53    1.34
   1   3   5   41.16    1.43
  -1   3  -6   52.68    1.81
   1  -3   6   52.12    1.95
   1   3   6   53.01    1.85
   1  -3   6   55.77    1.76
   1   3   6   52.46    1.85
   1   3   7   24.67    1.03
   1   3   7   26.81    0.99
   1  -3   7   26.20    1.08
   1  -3   7   27.32    0.94
   1   3   8    1.95    0.20
   1  -3   8    1.59    0.25
   1   3   8    1.63    0.25
   1  -3   8    1.86    0.20
   1   3   9   18.73    0.78
   1   3   9   17.80    0.83
   1  -3   9   19.55    0.88
   1  -3   9   19.09    0.76
   1   3  10    3.35    0.29
   1   3  10    3.48    0.36
   1  -3  10    3.19    0.34
   1  -3  11    0.84    0.24
   1   3  11    0.61    0.18
   1   3  11    0.91    0.26
   1  -3  11    0.53    0.20
   1  -3  12    0.59    0.25
   1   3  12    0.92    0.30
   1   3  12    1.05    0.22
   1  -3  12    1.12    0.25
   1   3  13    1.73    0.34
   1  -3  13    1.38    0.33
   1  -3  13    1.83    0.29
   1   3  13    1.87    0.27
   1   3  14   12.34    0.69
   1  -3  14   13.56    0.69
   1  -3  14   13.19    0.77
   1   3  14   11.59    0.75
   1   3  15   23.40    1.09
   1  -3  15   25.45    1.10
   1  -3  15   24.49    1.19
   1  -3  16    2.67    0.41
   1   3  16    2.46    0.41
   1  -3  16    2.63    0.41
   1   3  17    0.50    0.32
   1  -3  17    1.02    0.34
   1  -3  18    3.33    0.47
   1   3  18    4.54    0.54
   1   3  19    2.35    0.46
   1  -3  19    1.04    0.37
   1  -3  20    0.13    0.29
   1   3  20    0.43    0.38
   1   3  21    3.14    0.56
   1  -3  21    3.08    0.52
   1  -3  22    0.12    0.32
   1   3  22    0.52    0.47
   1  -3  23    5.26    0.65
   1   3  23    6.26    0.76
   1  -3  24    1.42    0.50
   1   3  24    0.79    0.51
   1   3  25   -0.08    0.46
  -1  -4  24    0.23    0.45
  -1   4  24   -0.05    0.48
  -1  -4  23    0.71    0.41
  -1   4  23   -0.23    0.46
  -1   4  22    0.07    0.45
  -1  -4  22    0.26    0.34
  -1   4  21    0.04    0.42
  -1  -4  21    0.27    0.31
  -1   4  20    4.93    0.62
  -1  -4  20    4.80    0.57
  -1   4  19    6.27    0.65
  -1  -4  19    7.39    0.66
  -1   4  18   22.65    1.22
  -1  -4  18   23.40    1.22
  -1  -4  17   15.13    0.90
  -1   4  17   13.22    0.86
  -1  -4  16   -0.01    0.24
  -1   4  16    0.27    0.34
  -1  -4  15    1.60    0.36
  -1   4  15    1.11    0.36
  -1   4  14   42.15    1.76
  -1  -4  14   44.92    1.83
  -1   4  13   13.82    0.80
  -1  -4  13   14.37    0.71
  -1  -4  13   12.65    0.78
  -1   4  12    7.97    0.47
  -1   4  12    7.12    0.55
  -1  -4  12    9.10    0.52
  -1  -4  12    7.51    0.57
  -1  -4  11    6.51    0.41
  -1   4  11    6.00    0.50
  -1   4  11    6.25    0.39
  -1  -4  11    5.56    0.48
  -1   4  10    4.90    0.32
  -1   4  10    4.06    0.40
  -1  -4  10    5.20    0.34
  -1  -4  10    4.57    0.41
  -1   4   9   31.86    1.12
  -1   4   9   29.53    1.22
  -1  -4   9   29.04    1.27
  -1  -4   9   31.01    1.11
  -1  -4   8   23.80    1.05
  -1   4   8   22.88    1.00
  -1   4   8   25.63    0.91
  -1  -4   8   24.93    0.91
  -1   4   7    0.96    0.12
   1   4  -7    0.70    0.20
  -1  -4   7    0.83    0.15
  -1   4   7    0.92    0.20
  -1  -4   7    1.19    0.22
  -1   4   6   30.74    1.09
  -1  -4   6   30.63    1.06
  -1   4   6   31.57    1.19
  -1  -4   6   32.38    1.26
   1   4  -6   30.74    1.14
  -1  -4   5   12.48    0.47
   1   4  -5   13.34    0.59
  -1   4   5   12.76    0.49
  -1   4   5   12.62    0.59
  -1  -4   5   12.77    0.65
   1  -4  -4    5.05    0.26
  -1   4   4    5.56    0.35
  -1  -4   4    5.33    0.24
  -1  -4   4    6.48    0.42
   1   4  -4    5.47    0.37
  -1  -4   3   71.87    2.54
   1   4  -3   73.33    2.35
   1  -4  -3   72.92    2.44
  -1   4   3   70.56    2.40
   1   4  -2  113.49    3.54
  -1   4   2  112.17    3.62
   1  -4  -2  113.24    3.75
  -1  -4   2  107.75    3.81
  -1   4   1   30.77    1.06
   1  -4  -1   29.85    1.08
  -1   4   1   30.02    1.03
   1   4  -1   28.82    1.04
  -1  -4   1   28.25    1.12
   1  -4   0    8.79    0.43
  -1   4   0    8.87    0.37
   1   4   0    8.49    0.42
  -1  -4   0    8.50    0.44
  -1   4   0    7.98    0.43
  -1   4  -1   31.57    1.03
  -1  -4  -1   30.81    1.14
   1  -4   1   30.17    1.16
  -1   4  -1   31.35    1.11
   1  -4   2   49.13    1.77
  -1   4  -2   48.01    1.66
  -1  -4  -2   51.18    1.74
  -1   4  -3  109.08    3.49
   1   4   3  108.84    3.57
  -1  -4  -3  110.92    3.70
   1  -4   3  108.64    3.75
  -1  -4  -4   35.02    1.25
   1  -4   4   36.17    1.34
   1   4   4   34.33    1.25
  -1   4  -4   33.69    1.24
   1  -4   5   59.55    1.91
  -1   4  -5   58.74    2.01
   1  -4   5   58.49    2.16
   1   4   5   60.84    2.07
   1   4   5   58.63    2.05
   1   4   5   61.40    1.82
   1  -4   6    0.21    0.09
   1  -4   6    0.60    0.19
  -1   4  -6    0.51    0.17
   1   4   6    0.64    0.18
   1   4   6    0.38    0.12
  -1   4  -7   13.60    0.64
   1  -4   7   13.64    0.68
   1   4   7   11.48    0.61
   1   4   7   13.12    0.56
   1  -4   7   12.63    0.51
   1   4   8    9.37    0.47
   1  -4   8    9.61    0.45
   1  -4   8    9.61    0.57
   1   4   8   10.70    0.56
   1  -4   9   42.27    1.42
   1  -4   9   38.46    1.61
   1   4   9   41.79    1.55
   1   4   9   39.63    1.48
   1   4  10   -0.04    0.21
   1  -4  10    0.36    0.17
   1   4  10    0.14    0.15
   1  -4  10    0.04    0.19
   1   4  11   67.52    2.38
   1  -4  11   68.34    2.28
   1  -4  11   66.72    2.53
   1   4  11   63.91    2.41
   1  -4  12    8.77    0.61
   1   4  12    7.96    0.57
   1  -4  12    9.86    0.53
   1   4  12    8.35    0.51
   1   4  13   30.39    1.33
   1  -4  13   31.02    1.21
   1  -4  13   29.58    1.37
   1   4  13   31.09    1.24
   1   4  14    0.97    0.34
   1  -4  14    0.19    0.27
   1   4  14    0.91    0.25
   1  -4  15    0.31    0.25
   1   4  15    0.42    0.29
   1   4  16    4.70    0.54
   1  -4  16    5.78    0.57
   1  -4  17    4.17    0.50
   1   4  17    4.43    0.52
   1  -4  18    6.67    0.64
   1   4  18    7.58    0.68
   1  -4  19    5.97    0.62
   1   4  19    4.03    0.56
   1   4  20    0.86    0.44
   1  -4  20   -0.01    0.29
   1  -4  21    4.39    0.59
   1   4  21    3.60    0.59
   1   4  22    1.00    0.52
   1  -4  22    1.85    0.47
   1   4  23    0.41    0.47
   1  -4  23    0.14    0.37
   1   4  24    0.36    0.47
   1  -4  24    0.05    0.42
   1  -4  25    3.56    0.69
  -1  -5  25    1.31    0.59
  -1   5  24    0.86    0.58
  -1  -5  24    1.12    0.52
  -1   5  23    4.94    0.72
  -1  -5  23    5.49    0.70
  -1   5  22   -0.15    0.48
  -1  -5  22    0.81    0.40
  -1   5  21    4.93    0.68
  -1  -5  21    5.34    0.65
  -1  -5  20    1.55    0.43
  -1   5  20    0.93    0.48
  -1   5  19    3.55    0.58
  -1  -5  19    3.79    0.53
  -1   5  18    0.93    0.39
  -1  -5  18    0.31    0.27
  -1   5  17    1.79    0.44
  -1  -5  17    1.82    0.39
  -1  -5  16   11.74    0.81
  -1   5  16   11.92    0.80
  -1   5  15    6.22    0.59
  -1  -5  15    5.73    0.57
  -1  -5  14    4.12    0.49
  -1   5  14    4.22    0.50
  -1  -5  13    0.26    0.23
  -1   5  13    0.40    0.28
  -1  -5  12    0.70    0.26
  -1   5  12    0.94    0.29
  -1   5  11    5.44    0.48
  -1  -5  11    6.19    0.52
  -1  -5  10    0.29    0.21
  -1   5  10    0.38    0.14
  -1   5  10    0.26    0.20
  -1  -5  10    0.28    0.18
  -1   5   9   32.42    1.15
  -1   5   9   30.31    1.27
  -1  -5   9   31.27    1.12
  -1  -5   9   32.14    1.35
  -1   5   8    4.40    0.40
  -1  -5   8    6.21    0.33
  -1  -5   8    5.21    0.44
   1   5  -8    6.10    0.42
  -1   5   8    5.52    0.31
  -1   5   7   26.45    1.08
  -1   5   7   25.84    0.96
  -1  -5   7   26.84    0.93
  -1  -5   7   28.60    1.18
   1   5  -7   25.65    1.04
  -1  -5   6   15.63    0.77
  -1   5   6   15.74    0.70
  -1   5   6   15.24    0.59
  -1  -5   6   14.56    0.55
   1   5  -6   16.11    0.71
  -1   5   5   43.19    1.55
  -1   5   5   43.19    1.50
  -1   5   5   44.17    1.32
  -1  -5   5   41.56    1.65
   1   5  -5   43.27    1.52
   1  -5  -4   37.70    1.29
  -1   5   4   38.05    1.33
   1   5  -4   34.64    1.30
  -1  -5   4   35.48    1.42
  -1  -5   3   31.79    1.25
  -1   5   3   31.35    1.15
   1  -5  -3   31.84    1.14
   1   5  -3   31.34    1.15
   1  -5  -2   77.96    2.70
  -1  -5   2   78.84    2.78
  -1   5   2   78.55    2.61
   1   5  -2   80.88    2.58
  -1  -5   1   78.62    2.76
   1  -5  -1   80.55    2.72
   1   5  -1   78.72    2.57
  -1   5   1   78.28    2.58
  -1   5   1   77.86    2.59
  -1   5   0   22.08    0.78
   1   5   0   20.16    0.82
   1  -5   0   23.32    0.88
  -1  -5   0   21.31    0.88
  -1   5   0   21.51    0.85
   1   5   1    0.96    0.15
  -1   5  -1    1.08    0.12
   1  -5   1    1.04    0.18
  -1   5  -1    1.09    0.19
  -1   5  -2   22.17    0.89
   1   5   2   22.42    0.86
  -1   5  -2   22.88    0.77
  -1  -5  -2   23.30    0.90
   1  -5   2   23.81    0.95
  -1  -5  -3   12.36    0.55
   1  -5   3   12.46    0.62
  -1   5  -3   11.39    0.58
   1   5   3   12.26    0.55
  -1   5  -4   24.28    0.97
   1   5   4   26.25    0.98
  -1  -5  -4   25.72    0.97
   1  -5   4   25.19    1.04
   1   5   5    1.10    0.20
   1   5   5    0.69    0.13
  -1   5  -5    0.44    0.18
   1  -5   5    0.91    0.21
   1   5   5    0.74    0.14
   1   5   6    0.42    0.12
   1   5   6    0.73    0.19
  -1   5  -6    0.47    0.20
   1   5   6    0.73    0.14
   1  -5   6    0.82    0.23
   1   5   7   28.80    1.08
  -1   5  -7   29.21    1.13
   1  -5   7   29.58    0.98
   1   5   7   29.60    1.15
   1  -5   7   27.58    1.21
   1   5   8   37.17    1.42
   1  -5   8   34.98    1.49
  -1   5  -8   38.22    1.41
   1  -5   8   37.65    1.25
   1   5   8   36.42    1.35
   1  -5   9    2.72    0.22
   1  -5   9    2.31    0.33
   1   5   9    2.66    0.31
   1   5   9    2.46    0.23
   1   5  10    0.35    0.22
   1  -5  10    0.71    0.28
   1   5  10    0.62    0.17
   1  -5  11    4.30    0.45
   1   5  11    3.76    0.31
   1   5  11    3.73    0.39
   1  -5  12   -0.01    0.20
   1   5  12    0.34    0.24
   1   5  12    0.33    0.20
   1   5  13   11.70    0.73
   1  -5  13   12.80    0.79
   1   5  14    4.64    0.48
   1  -5  14    3.42    0.45
   1  -5  15   12.41    0.84
   1   5  15   14.50    0.87
   1   5  16   -0.23    0.25
   1  -5  16   -0.19    0.26
   1   5  17    4.88    0.58
   1  -5  17    6.30    0.61
   1   5  18    0.62    0.38
   1  -5  18    0.81    0.34
   1   5  19    0.47    0.38
   1  -5  19    0.02    0.29
   1   5  20    0.00    0.39
   1  -5  20    0.43    0.32
   1   5  21    2.38    0.57
   1  -5  21    2.06    0.48
   1  -5  22    2.24    0.51
   1   5  22    1.66    0.57
   1  -5  23    3.34    0.57
   1   5  23    1.92    0.58
   1   5  24    0.16    0.53
   1  -5  24   -0.13    0.40
   1  -5  25   -0.08    0.51
  -1  -6  24    2.28    0.59
  -1  -6  23    0.73    0.45
  -1   6  23    0.06    0.50
  -1  -6  22    2.62    0.55
  -1   6  22    2.02    0.60
  -1   6  21    2.07    0.57
  -1  -6  21    2.46    0.53
  -1  -6  20    1.27    0.42
  -1   6  20    0.82    0.50
  -1  -6  19    1.90    0.43
  -1   6  19    1.27    0.51
  -1   6  18    2.43    0.52
  -1  -6  18    3.61    0.54
  -1   6  17    5.64    0.61
  -1  -6  17    5.57    0.60
  -1   6  16    5.75    0.60
  -1  -6  16    5.63    0.60
  -1  -6  15   -0.22    0.23
  -1   6  15    0.43    0.32
  -1   6  14    5.41    0.55
  -1  -6  14    5.19    0.55
  -1  -6  13   23.88    1.19
  -1  -6  12   -0.11    0.22
  -1   6  12   -0.06    0.23
  -1   6  10    0.59    0.24
  -1  -6  10    0.45    0.24
  -1   6   9    1.98    0.31
  -1  -6   9    2.61    0.38
   1   6  -9    2.09    0.32
  -1   6   9    2.95    0.21
  -1   6   8    1.29    0.15
  -1  -6   8    1.91    0.34
   1   6  -8    2.13    0.30
  -1   6   8    1.73    0.27
  -1   6   7    0.12    0.18
   1   6  -7    0.33    0.22
  -1  -6   7    0.39    0.24
  -1   6   7    0.32    0.11
  -1   6   6    5.42    0.29
  -1   6   6    5.18    0.40
  -1   6   6    5.31    0.27
   1   6  -6    5.70    0.41
  -1  -6   6    5.60    0.44
   1   6  -5   86.70    2.88
  -1   6   5   87.06    2.95
   1  -6  -5   87.33    2.96
  -1  -6   5   86.54    3.12
  -1  -6   4    8.40    0.53
   1   6  -4    8.25    0.48
  -1   6   4    9.75    0.50
   1  -6  -4    8.35    0.42
  -1  -6   3    9.94    0.59
   1   6  -3   10.47    0.54
   1  -6  -3   10.91    0.49
  -1   6   3   10.71    0.51
   1   6  -2    3.25    0.21
   1   6  -2    3.36    0.28
  -1   6   2    3.92    0.27
   1  -6  -2    4.26    0.28
  -1  -6   2    3.77    0.33
   1   6  -1    1.88    0.16
   1  -6  -1    1.77    0.22
   1   6  -1    1.38    0.22
  -1  -6   1    1.77    0.24
  -1   6   1    1.74    0.24
  -1   6   1    2.18    0.20
   1   6   0    1.00    0.15
   1   6   0    0.73    0.19
  -1   6   0    0.86    0.14
  -1   6   0    1.11    0.20
   1  -6   0    0.82    0.18
  -1  -6   0    0.65    0.18
  -1  -6  -1    7.69    0.43
  -1   6  -1    7.31    0.34
   1  -6   1    6.99    0.43
   1   6   1    7.00    0.42
   1   6   1    6.85    0.37
  -1   6  -1    6.49    0.42
  -1   6  -2    1.11    0.11
   1   6   2    1.16    0.18
   1  -6   2    1.54    0.23
  -1  -6  -2    0.96    0.18
  -1   6  -2    0.86    0.20
  -1   6  -3   58.32    2.02
  -1  -6  -3   60.99    2.10
   1   6   3   57.90    2.02
   1  -6   3   58.09    2.15
  -1  -6  -4   43.08    1.58
  -1   6  -4   43.26    1.56
   1   6   4   44.08    1.56
   1  -6   4   42.74    1.67
  -1   6  -5    9.34    0.53
  -1  -6  -5    9.29    0.47
   1  -6   5    8.14    0.54
   1   6   5    8.32    0.49
   1   6   6  127.65    4.32
   1   6   6  128.30    3.81
   1  -6   6  124.79    4.45
  -1   6  -6  128.59    4.15
   1   6   6  128.16    4.24
   1   6   7    9.54    0.46
   1   6   7    9.46    0.55
  -1   6  -7    9.29    0.56
   1  -6   7    9.51    0.62
   1  -6   8    0.57    0.24
   1   6   8    0.56    0.15
   1   6   8    0.69    0.23
  -1   6  -8    1.02    0.25
  -1   6  -9    4.81    0.43
   1   6   9    4.30    0.41
   1   6   9    4.23    0.30
   1  -6   9    4.75    0.46
   1  -6  10   18.02    0.98
   1   6  10   20.59    0.83
   1   6  10   20.99    0.97
   1   6  11    4.08    0.41
   1  -6  11    3.15    0.42
   1  -6  12    1.52    0.35
   1   6  12    1.48    0.31
   1  -6  13    0.13    0.25
   1   6  13   -0.19    0.20
   1   6  14    0.53    0.29
   1  -6  14    0.19    0.26
   1  -6  15    6.40    0.61
   1   6  15    4.98    0.54
   1  -6  16    0.77    0.31
   1   6  16    0.91    0.35
   1   6  17    2.25    0.46
   1  -6  17    1.20    0.37
   1  -6  18    0.48    0.30
   1   6  18    0.02    0.35
   1   6  19   -0.43    0.38
   1  -6  19    0.29    0.33
   1  -6  20    3.15    0.54
   1   6  20    2.69    0.57
   1  -6  21    5.67    0.69
   1   6  21    5.80    0.75
   1   6  22    0.42    0.50
   1  -6  22    0.79    0.41
   1  -6  23    0.27    0.44
   1   6  23   -0.31    0.43
   1  -6  24    6.15    0.80
  -1  -7  23    1.53    0.53
  -1   7  22    0.55    0.49
  -1  -7  22    0.09    0.42
  -1   7  21    1.50    0.57
  -1  -7  21    1.61    0.47
  -1   7  20   -0.30    0.40
  -1  -7  20    0.19    0.34
  -1   7  19    0.55    0.47
  -1  -7  19    0.11    0.30
  -1   7  18    0.64    0.37
  -1  -7  18    0.56    0.33
  -1  -7  17    2.67    0.49
  -1   7  17    1.73    0.41
  -1   7  16   10.12    0.76
  -1  -7  16   10.35    0.80
  -1  -7  15   39.60    1.80
  -1   7  15   38.74    1.70
  -1   7  14    2.76    0.43
  -1  -7  14    2.09    0.42
  -1  -7  13   21.47    1.17
  -1   7  13   23.58    1.15
  -1  -7  12   15.16    0.90
  -1   7  12   15.76    0.86
  -1   7  11    1.65    0.35
  -1  -7  11    1.58    0.36
  -1   7  10    0.15    0.23
   1   7 -10   -0.12    0.26
  -1  -7  10   -0.10    0.22
  -1   7   9   16.31    0.85
  -1  -7   9   17.74    0.93
   1   7  -9   16.04    0.83
  -1  -7   8    0.44    0.27
  -1   7   8   -0.18    0.19
   1   7  -8    0.39    0.25
  -1  -7   7    0.75    0.30
  -1   7   7    0.79    0.24
  -1   7   7    0.78    0.13
  -1   7   7    0.71    0.13
   1   7  -7    0.27    0.23
   1  -7  -6    0.59    0.15
  -1  -7   6    0.57    0.27
   1   7  -6    0.44    0.22
  -1   7   6    0.35    0.20
   1   7  -5    9.53    0.54
   1  -7  -5    9.04    0.46
  -1   7   5    8.55    0.51
  -1  -7   5    9.45    0.61
  -1   7   4   10.23    0.56
  -1  -7   4   10.67    0.65
   1   7  -4   12.16    0.62
   1  -7  -4   11.89    0.53
   1  -7  -3    8.92    0.47
  -1   7   3    9.20    0.49
  -1  -7   3    8.56    0.57
   1   7  -3    9.18    0.36
   1   7  -3   10.31    0.54
  -1   7   2   35.94    1.29
   1   7  -2   35.43    1.20
  -1  -7   2   36.82    1.42
   1   7  -2   34.47    1.32
   1  -7  -2   36.25    1.34
  -1   7   2   34.22    1.34
  -1   7   1   88.48    2.88
   1   7  -1   85.68    2.89
  -1  -7   1   85.34    3.09
   1   7  -1   90.23    2.84
   1  -7  -1   87.15    3.05
  -1   7   1   86.02    2.91
  -1  -7   0   -0.15    0.15
  -1   7   0    0.07    0.13
  -1   7   0    0.11    0.19
   1  -7   0    0.01    0.17
   1   7   0    0.01    0.16
   1   7   0   -0.02    0.12
  -1  -7  -1   13.13    0.65
   1  -7   1   12.68    0.65
  -1   7  -1   12.84    0.53
   1   7   1   13.09    0.57
  -1   7  -1   13.14    0.66
   1   7   1   12.02    0.62
   1  -7   2    2.95    0.31
  -1  -7  -2    2.55    0.27
   1   7   2    2.90    0.25
  -1   7  -2    2.84    0.18
  -1   7  -2    2.12    0.28
   1   7   3    2.42    0.25
  -1   7  -3    2.45    0.29
   1  -7   3    2.78    0.32
  -1  -7  -3    2.28    0.26
   1   7   4   20.76    0.88
  -1  -7  -4   20.91    0.88
   1  -7   4   21.70    0.98
  -1   7  -4   20.11    0.91
   1  -7   5   15.36    0.80
  -1   7  -5   15.68    0.76
   1   7   5   16.11    0.74
  -1  -7  -5   16.47    0.71
   1  -7   6    9.63    0.64
  -1  -7  -6   10.06    0.51
  -1   7  -6    9.07    0.56
   1   7   6   10.18    0.55
   1   7   7   13.54    0.53
   1   7   7   12.36    0.67
   1   7   7   13.24    0.59
   1  -7   7   12.10    0.75
  -1   7  -7   12.42    0.70
   1   7   8    2.54    0.25
  -1   7  -8    2.69    0.36
   1   7   8    3.10    0.36
   1  -7   8    2.73    0.39
   1   7   9    5.87    0.38
   1  -7   9    5.67    0.51
   1   7   9    5.80    0.47
  -1   7  -9    6.79    0.50
   1  -7  10    1.30    0.34
  -1   7 -10    0.95    0.31
   1   7  10    0.77    0.29
   1  -7  11    0.19    0.26
   1   7  11    0.14    0.23
   1  -7  12   -0.35    0.24
   1   7  12    0.24    0.25
   1   7  13    3.58    0.46
   1  -7  13    2.88    0.45
   1   7  14    0.28    0.30
   1  -7  14    0.44    0.27
   1  -7  15    4.68    0.54
   1   7  15    3.93    0.52
   1  -7  16    6.24    0.62
   1   7  16    5.86    0.60
   1   7  17    4.93    0.58
   1  -7  17    6.11    0.65
   1   7  18    0.32    0.33
   1  -7  18   -0.21    0.29
   1   7  19    0.64    0.43
   1  -7  19    0.36    0.34
   1   7  20    0.23    0.46
   1  -7  20    0.81    0.40
   1   7  21    1.69    0.56
   1  -7  21    1.56    0.46
   1  -7  22    0.23    0.42
   1   7  22   -0.10    0.48
   1  -7  23   -0.27    0.39
  -1  -8  22    0.41    0.47
  -1   8  22    0.13    0.53
  -1  -8  21    1.03    0.49
  -1   8  21    0.87    0.48
  -1   8  20    0.27    0.44
  -1  -8  20    1.46    0.47
  -1  -8  19    0.84    0.40
  -1   8  19    1.11    0.44
  -1   8  18    3.28    0.53
  -1  -8  18    3.48    0.56
  -1  -8  17    2.63    0.50
  -1   8  17    1.60    0.44
  -1  -8  16    0.16    0.27
  -1   8  16   -0.02    0.30
  -1  -8  15    3.65    0.52
  -1   8  15    3.18    0.51
  -1   8  14    0.37    0.31
  -1  -8  14    0.94    0.32
  -1   8  13    0.51    0.28
  -1  -8  13    0.11    0.25
  -1  -8  12    0.61    0.34
  -1   8  12    0.45    0.28
   1   8 -11    2.65    0.42
  -1  -8  11    2.04    0.41
  -1   8  11    3.81    0.45
  -1   8  10   14.82    0.81
   1   8 -10   14.87    0.82
  -1  -8  10   14.39    0.87
  -1  -8   9    2.43    0.40
   1   8  -9    2.34    0.37
  -1   8   9    2.57    0.37
   1   8  -8   -0.24    0.24
  -1  -8   8    0.03    0.23
  -1   8   8   -0.29    0.20
  -1   8   7    0.15    0.21
   1   8  -7    0.20    0.25
  -1  -8   7    0.24    0.27
   1   8  -6    8.15    0.54
  -1  -8   6    8.65    0.60
  -1   8   6    7.13    0.50
  -1   8   5   33.37    1.29
   1  -8  -5   32.66    1.24
   1   8  -5   31.55    1.29
  -1  -8   5   32.27    1.40
   1  -8  -4    3.28    0.29
  -1  -8   4    3.32    0.38
   1   8  -4    3.11    0.35
  -1   8   4    2.92    0.30
  -1   8   3   82.46    2.71
  -1  -8   3   78.88    2.91
   1  -8  -3   80.61    2.80
  -1   8   3   78.44    2.73
   1   8  -3   77.75    2.70
   1   8  -2   10.46    0.60
  -1   8   2    9.73    0.61
   1  -8  -2   11.59    0.58
  -1   8   2   11.66    0.55
  -1  -8   2   10.95    0.65
   1   8  -2   11.55    0.46
  -1  -8   1    6.54    0.47
   1   8  -1    6.95    0.36
  -1   8   1    6.81    0.47
   1  -8  -1    6.79    0.46
   1   8  -1    6.53    0.45
  -1   8   1    7.00    0.41
  -1   8   0   33.92    1.33
   1   8   0   33.75    1.31
   1  -8   0   34.71    1.36
  -1  -8   0   32.15    1.36
   1   8   0   34.46    1.22
  -1   8   0   35.50    1.22
   1  -8   1    5.02    0.40
   1   8   1    4.95    0.40
  -1   8  -1    4.83    0.32
  -1  -8  -1    4.85    0.39
  -1   8  -1    5.32    0.41
   1   8   1    4.96    0.34
   1   8   2   25.45    0.99
  -1   8  -2   25.38    0.89
   1  -8   2   25.44    1.11
  -1   8  -2   24.32    1.07
  -1  -8  -2   26.18    1.07
   1   8   2   25.42    1.06
  -1  -8  -3   61.24    2.17
  -1   8  -3   56.42    2.09
   1   8   3   59.44    2.07
   1  -8   3   60.05    2.24
  -1  -8  -4    9.37    0.52
  -1   8  -4    7.69    0.53
   1   8   4    8.89    0.51
   1  -8   4    9.31    0.60
  -1  -8  -5   20.29    0.87
   1   8   5   19.94    0.89
   1  -8   5   20.91    0.99
  -1   8  -5   19.87    0.94
  -1   8  -6    0.02    0.24
  -1  -8  -6    0.20    0.18
   1   8   6    0.07    0.19
   1  -8   6    0.09    0.25
  -1   8  -7    7.83    0.56
   1   8   7    7.36    0.41
   1   8   7    7.53    0.43
   1   8   7    6.89    0.51
   1  -8   7    8.53    0.60
   1  -8   8   15.44    0.86
   1   8   8   14.47    0.78
  -1   8  -8   13.32    0.79
   1  -8   9    2.72    0.41
   1   8   9    1.77    0.33
  -1   8  -9    3.39    0.41
   1   8  10    2.48    0.38
   1  -8  10    3.27    0.45
  -1   8 -10    4.11    0.47
   1   8  11    1.01    0.32
   1  -8  11    0.73    0.31
  -1   8 -11    0.50    0.33
   1   8  12   -0.23    0.24
   1  -8  12    0.24    0.30
   1  -8  13    1.85    0.43
   1   8  13    1.04    0.32
   1   8  14    4.76    0.55
   1  -8  14    5.85    0.60
   1  -8  15    0.07    0.26
   1   8  15    0.06    0.31
   1   8  16    0.57    0.33
   1  -8  16    0.98    0.37
   1   8  17    8.00    0.75
   1  -8  17    9.58    0.82
   1  -8  18    1.78    0.45
   1   8  18    0.97    0.42
   1   8  19    2.08    0.49
   1  -8  19    2.13    0.49
   1  -8  20    1.72    0.50
   1   8  20    1.83    0.49
   1   8  21    1.21    0.51
   1  -8  21    2.40    0.58
   1   8  22    0.30    0.48
   1  -8  22    0.24    0.43
  -1  -9  21   -0.05    0.42
  -1   9  21   -0.02    0.46
  -1   9  20    3.90    0.71
  -1  -9  20    4.76    0.70
  -1   9  19    0.64    0.43
  -1  -9  19    0.22    0.37
  -1  -9  18    0.15    0.33
  -1   9  18    0.58    0.42
  -1  -9  17    0.99    0.39
  -1   9  17    0.72    0.40
  -1  -9  16   20.24    1.21
  -1   9  16   20.27    1.15
  -1  -9  15    6.35    0.68
  -1   9  15    6.46    0.65
  -1   9  14    6.42    0.63
  -1  -9  14    6.08    0.67
  -1   9  13    1.19    0.38
  -1  -9  13    0.61    0.32
  -1   9  12    0.49    0.31
  -1  -9  12    0.18    0.32
  -1   9  11    0.70    0.32
   1   9 -11    1.52    0.37
  -1  -9  11    0.92    0.37
   1   9 -10    0.98    0.34
  -1  -9  10    0.97    0.34
  -1   9  10    0.74    0.31
  -1   9   9   -0.03    0.22
   1   9  -9   -0.02    0.30
  -1  -9   9    0.57    0.31
  -1  -9   8   12.98    0.81
  -1   9   8   11.31    0.72
   1   9  -8   14.50    0.79
  -1   9   7    3.87    0.40
  -1  -9   7    2.92    0.43
   1   9  -7    4.30    0.45
  -1   9   6    2.61    0.34
  -1  -9   6    2.59    0.38
   1   9  -6    3.10    0.40
  -1  -9   5    5.14    0.49
   1   9  -5    4.27    0.42
  -1   9   5    4.61    0.40
  -1   9   4    0.23    0.22
  -1  -9   4    1.76    0.34
   1   9  -4    1.37    0.29
  -1   9   4    1.26    0.26
  -1   9   3    2.42    0.29
  -1   9   3    2.65    0.36
  -1  -9   3    2.53    0.37
   1   9  -3    2.38    0.34
   1  -9  -3    3.08    0.31
  -1   9   2    1.23    0.30
   1  -9  -2    1.49    0.26
   1   9  -2    1.53    0.32
  -1   9   2    1.57    0.25
  -1  -9   2    1.77    0.32
  -1  -9   1    0.12    0.24
  -1   9   1    0.26    0.25
   1  -9  -1    1.19    0.25
   1   9  -1    0.08    0.20
  -1   9   1    0.46    0.19
   1   9  -1    0.24    0.15
   1   9   0   10.69    0.53
  -1   9   0   11.20    0.64
   1  -9   0   11.10    0.63
   1   9   0   10.29    0.62
  -1   9   0   11.65    0.54
  -1  -9   0   10.91    0.64
   1   9   1   37.50    1.36
  -1   9  -1   36.82    1.46
   1  -9   1   38.28    1.52
  -1  -9  -1   37.47    1.50
   1   9   1   36.67    1.46
  -1   9  -2   28.00    1.18
   1   9   2   26.56    1.06
   1  -9   2   26.15    1.18
   1   9   2   25.28    1.13
  -1  -9  -2   27.67    1.15
  -1  -9  -3    5.68    0.42
   1   9   3    5.38    0.46
  -1   9  -3    5.25    0.47
   1  -9   3    5.05    0.46
   1   9   3    4.28    0.37
   1  -9   4    0.35    0.25
  -1  -9  -4    0.38    0.21
  -1   9  -4    0.56    0.26
   1   9   4    0.18    0.21
   1  -9   5    2.61    0.39
   1   9   5    1.91    0.29
  -1  -9  -5    2.82    0.31
  -1   9  -5    1.57    0.34
  -1   9  -6   12.96    0.76
   1   9   6   14.88    0.75
   1  -9   6   13.83    0.81
   1  -9   7    2.36    0.38
  -1   9  -7    1.97    0.37
   1   9   7    2.39    0.34
   1   9   8    0.15    0.24
  -1   9  -8    0.34    0.28
   1  -9   8   -0.14    0.24
   1   9   9   15.59    0.88
  -1   9  -9   17.69    0.94
   1  -9   9   17.95    1.00
  -1   9 -10    1.85    0.38
   1  -9  10    2.30    0.42
   1   9  10    2.87    0.41
  -1   9 -11    0.13    0.29
   1  -9  11    0.06    0.28
   1   9  11   -0.11    0.25
   1   9  12    0.21    0.30
   1  -9  12    0.11    0.31
  -1   9 -12    0.11    0.32
   1   9  13    0.41    0.30
   1  -9  13    0.26    0.30
   1  -9  14    6.87    0.71
   1   9  14    7.01    0.65
   1   9  15    7.02    0.65
   1  -9  15    4.78    0.63
   1  -9  16    7.92    0.76
   1   9  16    6.57    0.67
   1   9  17    3.01    0.54
   1  -9  17    2.88    0.53
   1  -9  18    0.52    0.34
   1   9  18    0.45    0.38
   1   9  19    0.14    0.42
   1  -9  19    0.78    0.39
   1   9  20    1.56    0.57
   1  -9  20    1.85    0.56
   1   9  21    0.69    0.53
   1  -9  21    0.86    0.50
  -1 -10  20    6.30    0.83
  -1  10  20    6.60    0.85
  -1  10  19    0.25    0.48
  -1 -10  19    1.93    0.55
  -1  10  18    3.17    0.60
  -1 -10  18    2.27    0.54
  -1 -10  17    0.34    0.31
  -1  10  17   -0.11    0.37
  -1 -10  16    0.70    0.35
  -1  10  16    0.67    0.38
  -1 -10  15    3.11    0.57
  -1  10  15    2.24    0.49
  -1  10  14    2.90    0.51
  -1 -10  14    3.61    0.59
  -1  10  13   -0.01    0.31
  -1 -10  13    0.23    0.36
  -1 -10  12   10.05    0.83
  -1  10  12   10.82    0.77
   1  10 -12   11.99    0.79
   1  10 -11    2.48    0.44
  -1 -10  11    3.13    0.51
  -1  10  11    2.70    0.43
  -1 -10  10    0.10    0.27
  -1  10  10    0.22    0.26
   1  10 -10    0.23    0.32
  -1  10   9    0.98    0.31
   1  10  -9    0.67    0.34
  -1 -10   9    0.83    0.34
  -1  10   8    0.19    0.25
   1  10  -8   -0.29    0.29
  -1 -10   8   -0.23    0.26
  -1  10   7    8.87    0.62
   1  10  -7    8.93    0.64
  -1 -10   7    9.16    0.69
   1  10  -6   24.71    1.14
  -1  10   6   25.93    1.11
  -1 -10   6   23.88    1.21
  -1  10   5    0.55    0.27
   1  10  -5    0.47    0.30
  -1 -10   5    0.43    0.26
  -1  10   4    2.96    0.40
  -1  10   4    4.17    0.39
   1  10  -4    3.84    0.44
  -1 -10   4    3.68    0.45
  -1  10   3    5.05    0.41
  -1 -10   3    5.03    0.50
  -1  10   3    5.40    0.50
   1  10  -3    5.34    0.48
   1  10  -2    0.39    0.25
  -1 -10   2    0.60    0.30
  -1  10   2    1.21    0.32
   1 -10  -2    0.96    0.27
  -1  10   2    0.50    0.22
  -1 -10   1    3.54    0.40
  -1  10   1    2.39    0.36
   1  10  -1    2.63    0.38
   1 -10  -1    3.08    0.36
   1  10   0    5.85    0.49
  -1  10   0    5.41    0.50
   1 -10   0    5.94    0.48
  -1 -10   0    6.00    0.49
   1  10   1    3.84    0.44
  -1  10  -1    4.29    0.46
   1 -10   1    5.29    0.45
  -1 -10  -1    4.72    0.44
   1  10   2    0.14    0.21
  -1  10  -2    0.15    0.26
   1  10   2    0.29    0.19
  -1 -10  -2    0.33    0.24
   1 -10   2    0.50    0.27
  -1  10  -3    1.83    0.36
  -1 -10  -3    3.19    0.36
   1 -10   3    2.82    0.39
   1  10   3    2.12    0.35
   1  10   3    2.55    0.32
   1  10   4   24.79    1.03
   1 -10   4   21.12    1.11
   1  10   4   23.70    1.08
  -1  10  -4   24.40    1.12
   1 -10   5    7.58    0.59
  -1  10  -5    7.05    0.59
   1  10   5    7.36    0.52
  -1  10  -6   31.37    1.41
   1 -10   6   34.04    1.51
   1  10   6   35.03    1.39
   1  10   7    6.13    0.51
  -1  10  -7    5.76    0.55
   1 -10   7    5.37    0.56
   1  10   8    0.78    0.30
   1 -10   8    0.78    0.34
  -1  10  -8    1.00    0.37
   1  10   9    8.77    0.62
   1 -10   9    8.01    0.69
  -1  10  -9    8.48    0.66
   1 -10  10    0.39    0.29
   1  10  10   -0.04    0.24
  -1  10 -10    0.30    0.32
  -1  10 -11    6.97    0.60
   1 -10  11    5.73    0.62
   1  10  11    7.08    0.61
  -1  10 -12   19.69    1.08
   1  10  12   20.24    1.09
   1 -10  12   20.62    1.18
   1 -10  13    0.06    0.34
   1  10  13   -0.14    0.26
   1  10  14    0.77    0.35
   1 -10  14    0.50    0.39
   1  10  15    0.24    0.33
   1 -10  15    0.59    0.40
   1 -10  16    0.03    0.42
   1  10  16    0.18    0.32
   1 -10  17    4.41    0.64
   1  10  17    4.96    0.65
   1 -10  18    6.74    0.76
   1  10  18    5.55    0.72
   1  10  19   -0.16    0.39
   1 -10  19    1.26    0.50
   1  10  20    3.17    0.71
   1 -10  20    3.69    0.69
  -1 -11  19    0.60    0.42
  -1  11  19    0.17    0.53
  -1 -11  18   -0.31    0.40
  -1  11  18   -0.39    0.41
  -1  11  17    3.67    0.64
  -1 -11  17    3.53    0.65
  -1  11  16    1.46    0.48
  -1 -11  16    2.17    0.56
  -1  11  15    1.52    0.44
  -1 -11  15    1.14    0.53
  -1  11  14    4.22    0.58
  -1 -11  14    5.81    0.70
  -1 -11  13   -0.08    0.36
   1  11 -13    0.22    0.35
  -1  11  13   -0.55    0.28
  -1  11  12    2.96    0.48
  -1 -11  12    2.50    0.50
   1  11 -12    4.05    0.53
  -1 -11  11    5.84    0.65
   1  11 -11    7.30    0.63
  -1  11  11    7.19    0.63
  -1 -11  10    0.08    0.32
  -1  11  10    0.29    0.29
   1  11 -10    0.25    0.34
   1  11  -9   -0.19    0.30
  -1 -11   9    0.46    0.34
  -1  11   9    0.55    0.29
   1  11  -8   19.22    1.02
  -1 -11   8   19.08    1.09
  -1  11   8   19.39    0.98
  -1 -11   7    1.56    0.38
   1  11  -7    1.15    0.36
  -1  11   7    1.17    0.31
  -1  11   6   62.95    2.33
  -1 -11   6   64.90    2.54
   1  11  -6   62.27    2.35
  -1  11   6   62.77    2.39
   1  11  -5    0.95    0.35
  -1  11   5    0.70    0.32
  -1  11   5    0.82    0.30
  -1 -11   5    1.06    0.35
   1  11  -4    1.36    0.36
  -1 -11   4    1.00    0.34
  -1  11   4    1.28    0.31
  -1  11   4    1.18    0.35
  -1 -11   3    7.38    0.61
   1  11  -3    8.01    0.61
  -1  11   3    7.34    0.61
  -1  11   2    8.43    0.64
  -1 -11   2    9.63    0.69
   1  11  -2   10.18    0.67
   1  11  -1   -0.13    0.23
  -1  11   1    0.03    0.28
   1 -11  -1    0.06    0.25
  -1 -11   1    0.17    0.28
  -1 -11   0   16.56    0.90
   1  11   0   16.33    0.88
  -1  11   0   16.97    0.92
   1 -11   0   16.63    0.87
   1  11   1    0.68    0.31
  -1  11  -1    0.39    0.28
  -1 -11  -1    0.74    0.30
   1 -11   1    0.23    0.27
   1 -11   2    8.21    0.61
  -1  11  -2    7.60    0.62
  -1 -11  -2    8.86    0.62
   1  11   2    7.47    0.61
   1 -11   3    7.01    0.59
  -1  11  -3    7.19    0.61
   1  11   3    9.52    0.64
  -1  11  -4    3.06    0.45
   1  11   4    3.41    0.39
   1  11   4    3.28    0.43
   1 -11   4    2.90    0.41
   1  11   5    2.13    0.34
   1  11   5    1.67    0.37
  -1  11  -5    2.84    0.43
   1 -11   5    3.17    0.44
   1  11   6   22.17    1.08
   1 -11   6   24.49    1.21
  -1  11  -6   24.23    1.17
  -1  11  -7    3.98    0.51
   1 -11   7    4.24    0.53
   1  11   7    6.04    0.50
  -1  11  -8   15.08    0.90
   1  11   8   14.56    0.83
   1 -11   8   14.10    0.91
   1  11   9    3.15    0.43
   1 -11   9    2.80    0.48
  -1  11  -9    2.98    0.48
  -1  11 -10   -0.19    0.31
   1 -11  10    0.34    0.35
   1  11  10    0.38    0.30
   1  11  11    2.07    0.42
  -1  11 -11    0.93    0.40
   1 -11  11    1.70    0.44
   1  11  12    5.09    0.58
  -1  11 -12    7.38    0.67
   1 -11  12    6.61    0.70
  -1  11 -13    0.62    0.38
   1  11  13    0.95    0.37
   1 -11  13    0.45    0.40
   1  11  14    6.12    0.67
   1 -11  14    7.23    0.76
   1  11  15    0.10    0.37
   1 -11  15    0.65    0.48
   1  11  16   -0.23    0.34
   1 -11  16    0.47    0.47
   1  11  17    1.88    0.55
   1 -11  17    2.53    0.58
   1  11  18    0.23    0.49
   1 -11  18    0.48    0.43
   1 -11  19    0.87    0.50
   1  11  19   -0.01    0.50
  -1  12  18    0.91    0.57
  -1 -12  17    0.39    0.44
  -1  12  17    0.78    0.55
  -1  12  16    1.31    0.52
  -1 -12  16    1.81    0.57
  -1 -12  15   -0.07    0.42
  -1  12  15   -0.15    0.40
  -1  12  14    0.37    0.37
  -1 -12  14   -0.48    0.37
  -1 -12  13   -0.11    0.40
   1  12 -13   -0.03    0.37
  -1  12  13   -0.42    0.33
  -1 -12  12    8.08    0.79
   1  12 -12    9.04    0.75
  -1  12  12    8.67    0.74
   1  12 -11    0.90    0.42
  -1 -12  11    1.45    0.45
  -1  12  11    1.40    0.41
  -1 -12  10    5.16    0.63
   1  12 -10    4.60    0.56
  -1  12  10    4.33    0.53
   1  12  -9    8.99    0.73
  -1  12   9   10.53    0.73
  -1 -12   9   10.16    0.80
   1  12  -8    0.24    0.34
  -1  12   8   -0.29    0.29
  -1 -12   8    0.72    0.34
  -1  12   7    1.66    0.38
  -1 -12   7    1.38    0.41
   1  12  -7    2.82    0.45
  -1  12   7    1.69    0.38
  -1 -12   6   11.52    0.82
  -1  12   6   10.96    0.78
   1  12  -6   12.33    0.78
  -1  12   5    1.36    0.35
   1  12  -5    0.99    0.39
  -1 -12   5    1.31    0.38
  -1  12   4    7.17    0.63
   1  12  -4    7.43    0.61
  -1 -12   4    7.65    0.65
  -1 -12   3    1.20    0.36
  -1  12   3    0.62    0.34
   1  12  -3    1.18    0.36
  -1 -12   2   -0.18    0.24
  -1  12   2    0.08    0.26
   1  12  -2    0.15    0.28
  -1  12   1    0.59    0.32
   1  12  -1    0.46    0.31
  -1 -12   1    0.60    0.31
  -1 -12   0    0.88    0.33
  -1  12   0   -0.02    0.29
   1  12   0    0.30    0.30
   1 -12   1    0.30    0.26
   1  12   1    0.27    0.27
  -1  12  -1   -0.43    0.26
   1  12   2    7.15    0.60
  -1  12  -2    6.06    0.58
   1 -12   2    5.95    0.55
  -1  12  -3    0.71    0.35
   1 -12   3    0.87    0.34
   1  12   3    0.42    0.31
   1 -12   4    9.15    0.69
  -1  12  -4    8.06    0.67
   1  12   4    9.14    0.68
   1  12   5    4.30    0.52
   1 -12   5    3.89    0.49
  -1  12  -5    4.92    0.55
   1  12   6    3.65    0.50
   1 -12   6    2.93    0.47
  -1  12  -6    4.38    0.53
  -1  12  -7    7.53    0.66
   1 -12   7    7.49    0.67
   1  12   7    6.29    0.56
   1  12   8   -0.32    0.24
   1 -12   8    0.35    0.31
  -1  12  -8    0.22    0.35
   1  12   9   11.91    0.78
  -1  12  -9   12.97    0.86
   1 -12   9   11.76    0.88
   1  12  10    5.15    0.56
   1 -12  10    5.88    0.64
  -1  12 -10    4.89    0.59
   1 -12  11    0.47    0.38
  -1  12 -11    0.45    0.38
   1  12  11    0.42    0.32
  -1  12 -12   11.31    0.85
   1 -12  12   10.38    0.90
   1  12  12   11.87    0.81
   1 -12  13    1.11    0.49
   1  12  13   -0.28    0.32
  -1  12 -13    0.82    0.39
   1  12  14    0.66    0.39
   1 -12  14    0.58    0.49
   1 -12  15    1.41    0.53
   1  12  15    1.32    0.46
   1  12  16    0.29    0.42
   1 -12  16   -0.01    0.43
   1 -12  17    3.31    0.63
   1  12  17    2.17    0.63
   1  12  18    0.37    0.50
  -1  13  17    0.22    0.54
  -1 -13  16    1.78    0.56
  -1  13  16    0.82    0.56
  -1 -13  15   -0.33    0.41
  -1  13  15    0.00    0.42
  -1 -13  14    2.55    0.61
  -1  13  14    2.70    0.57
  -1 -13  13    0.71    0.47
   1  13 -13    0.27    0.41
  -1  13  13    0.30    0.40
   1  13 -12    0.62    0.44
  -1 -13  12    0.45    0.39
  -1  13  12    0.49    0.40
  -1 -13  11    4.62    0.66
   1  13 -11    2.70    0.55
  -1  13  11    3.85    0.56
  -1 -13  10    2.94    0.54
  -1  13  10    2.38    0.49
   1  13 -10    3.22    0.54
   1  13  -9    2.63    0.51
  -1 -13   9    3.52    0.58
  -1 -13   8    2.15    0.48
  -1  13   8    1.34    0.40
   1  13  -8    1.10    0.42
  -1  13   7    4.66    0.58
  -1 -13   7    4.73    0.60
   1  13  -7    4.86    0.58
  -1 -13   6    0.06    0.32
  -1  13   6    0.52    0.36
   1  13  -6    0.14    0.35
  -1 -13   5    1.85    0.43
   1  13  -5    1.19    0.41
  -1  13   5    1.24    0.41
  -1  13   4    2.49    0.47
   1  13  -4    2.09    0.46
  -1 -13   4    2.73    0.47
  -1  13   3    2.69    0.48
   1  13  -3    2.48    0.46
  -1 -13   3    3.30    0.48
  -1  13   2    0.34    0.30
  -1 -13   2    0.23    0.30
   1  13  -2    0.01    0.31
  -1 -13   1    0.60    0.33
   1  13  -1    0.47    0.34
  -1  13   1    0.88    0.35
  -1  13   0    1.01    0.38
   1  13   0    1.17    0.38
  -1  13  -1    1.20    0.39
   1  13   1    0.26    0.30
   1  13   2   -0.23    0.28
  -1  13  -2    0.03    0.32
   1 -13   3    0.61    0.35
   1  13   3    0.64    0.32
  -1  13  -3    0.69    0.37
   1 -13   4   -0.06    0.29
  -1  13  -4   -0.18    0.33
   1  13   4    0.06    0.31
  -1  13  -5   -0.10    0.33
   1 -13   5    0.10    0.30
   1  13   5   -0.05    0.29
   1  13   6   -0.02    0.31
   1 -13   6    0.08    0.30
  -1  13  -6    0.98    0.39
   1  13   7    4.62    0.58
   1 -13   7    4.63    0.57
  -1  13  -7    4.32    0.56
  -1  13  -8    5.81    0.62
   1 -13   8    5.70    0.65
  -1  13  -9    0.85    0.42
   1 -13   9   -0.30    0.32
  -1  13 -10    3.97    0.58
   1 -13  10    4.06    0.61
   1  13  10    4.00    0.55
  -1  13 -11    4.58    0.62
   1  13  11    4.41    0.57
   1 -13  11    3.63    0.61
   1 -13  12    0.22    0.42
  -1  13 -12    0.13    0.41
   1  13  12    0.43    0.37
   1  13  13    0.19    0.39
  -1  13 -13   -0.06    0.42
   1 -13  13    0.24    0.43
   1 -13  14    2.95    0.63
   1  13  14    2.72    0.56
  -1  13 -14    2.57    0.58
   1  13  15   -0.22    0.44
   1 -13  15    0.49    0.46
   1 -13  16    4.07    0.70
   1  13  16    3.10    0.67
   1  13  17    2.01    0.65
  -1  14  16   -0.34    0.55
  -1  14  15    1.06    0.58
   1  14 -14   -0.17    0.53
  -1 -14  14    0.38    0.44
  -1  14  14    0.26    0.52
  -1 -14  13    1.41    0.55
   1  14 -13    1.43    0.58
   1  14 -12    2.45    0.59
  -1 -14  12    1.00    0.50
   1  14 -11    1.56    0.53
  -1 -14  11    1.77    0.56
  -1  14  10    3.42    0.59
   1  14 -10    4.11    0.60
  -1 -14  10    3.23    0.62
  -1  14   9   -0.06    0.34
   1  14  -9   -0.50    0.38
  -1 -14   9    0.19    0.40
   1  14  -8   -0.03    0.41
  -1  14   8   -0.19    0.33
  -1 -14   8    0.85    0.42
  -1 -14   7   -0.23    0.32
  -1  14   7    0.17    0.36
   1  14  -7    0.00    0.39
  -1  14   6    0.75    0.39
   1  14  -6    0.06    0.38
  -1 -14   6    0.20    0.37
  -1 -14   5    0.73    0.39
   1  14  -5    0.57    0.39
  -1  14   5    0.99    0.41
   1  14  -4    2.22    0.51
  -1 -14   4    2.53    0.49
  -1  14   4    1.95    0.47
  -1  14   3   11.54    0.86
   1  14  -3   11.34    0.85
  -1 -14   3   11.94    0.85
   1  14  -2    5.87    0.65
  -1  14   2    5.76    0.65
  -1  14   1    1.37    0.41
   1  14  -1    2.70    0.48
  -1  14   0    0.25    0.37
   1  14   0   -0.17    0.33
  -1  14  -1    4.82    0.60
   1  14   1    5.01    0.60
  -1  14  -2    5.50    0.64
   1  14   2    3.70    0.56
  -1  14  -3   15.07    0.99
   1  14   3   17.41    1.02
   1  14   4    3.76    0.55
   1 -14   4    2.84    0.49
  -1  14  -4    3.39    0.55
   1  14   5    2.25    0.49
   1 -14   5    1.32    0.42
  -1  14  -5    1.81    0.49
   1  14   6    0.34    0.33
  -1  14  -6    0.46    0.42
   1 -14   6   -0.01    0.36
  -1  14  -7    0.08    0.40
   1  14   7    0.40    0.35
   1 -14   7    0.34    0.34
   1 -14   8    0.01    0.35
  -1  14  -8    0.07    0.41
   1  14   8    0.10    0.35
   1 -14   9    1.42    0.49
  -1  14  -9    0.54    0.44
   1  14   9    0.86    0.42
  -1  14 -10    1.35    0.51
   1 -14  10    1.47    0.49
  -1  14 -11    4.04    0.65
   1 -14  11    4.15    0.66
  -1  14 -12    3.08    0.62
   1 -14  12    2.08    0.57
   1  14  13    9.17    0.86
  -1  14 -13   10.27    0.91
   1 -14  13    8.74    0.88
  -1  14 -14   -0.10    0.52
   1  14  14    0.16    0.50
   1 -14  14    0.54    0.43
   1  14  15   -0.01    0.52
   1  14  16    0.94    0.63
  -1  15  12    0.29    0.54
   1  15 -12    0.14    0.58
  -1 -15  12    0.26    0.46
   1  15 -11    0.41    0.56
  -1 -15  11    1.53    0.50
  -1  15  11    0.56    0.55
  -1  15  10    1.14    0.53
   1  15 -10    1.41    0.56
  -1 -15  10    1.69    0.55
  -1  15   9    0.65    0.42
   1  15  -9    1.23    0.53
  -1 -15   9    0.49    0.49
   1  15  -8    0.86    0.50
  -1 -15   8    0.36    0.44
  -1  15   8   -0.06    0.37
   1  15  -7    0.63    0.47
  -1  15   7    1.10    0.47
  -1 -15   7    1.04    0.47
   1  15  -6   -0.02    0.42
  -1  15   6    0.60    0.43
  -1 -15   6    0.49    0.40
  -1 -15   5    0.34    0.40
   1  15  -5   -0.15    0.41
  -1  15   5   -0.07    0.39
   1  15  -4    0.42    0.43
  -1  15   4    0.79    0.42
  -1  15   3    0.25    0.38
   1  15  -3   -0.21    0.38
  -1  15   2    2.43    0.53
   1  15  -2    1.36    0.47
   1  15  -1    5.05    0.64
  -1  15   1    5.54    0.67
   1  15   0    1.16    0.47
  -1  15   0    0.30    0.42
  -1  15  -1    9.82    0.85
   1  15   1   10.77    0.86
  -1  15  -2    0.08    0.36
   1  15   2    0.18    0.39
  -1  15  -3    0.13    0.42
   1  15   3    0.79    0.44
  -1  15  -4    0.32    0.46
   1  15   4    0.86    0.44
  -1  15  -5    0.69    0.48
   1  15   5    0.44    0.43
   1  15   6    1.05    0.47
   1 -15   6    1.34    0.50
  -1  15  -6    1.29    0.50
  -1  15  -7    1.50    0.54
   1  15   7    1.64    0.51
   1 -15   7    1.66    0.49
  -1  15  -8    0.03    0.39
   1 -15   8    0.27    0.45
   1  15   8   -0.44    0.38
  -1  15  -9    2.00    0.60
   1  15   9    3.43    0.62
   1 -15   9    3.81    0.65
  -1  15 -10    0.38    0.52
   1 -15  10    0.31    0.47
   1  15  10   -0.09    0.45
   1 -15  11   -0.07    0.43
   1  15  11   -0.33    0.48
  -1  15 -11   -0.33    0.52
   1 -15  12    1.27    0.51
  -1  15 -12    1.19    0.61
  -1  15 -13    5.29    0.82
   1 -15  13    4.27    0.77
  -1  15 -14   -0.23    0.67
  -1 -16  10    0.04    0.47
   1  16 -10    0.00    0.63
  -1  16   9    1.79    0.66
  -1 -16   9    1.43    0.52
   1  16  -9    1.66    0.66
  -1 -16   8   -0.04    0.42
   1  16  -8   -0.40    0.53
  -1  16   8   -0.34    0.46
  -1 -16   7    0.67    0.47
   1  16  -7   -0.03    0.50
  -1  16   7    0.37    0.55
  -1  16   6    0.33    0.51
   1  16  -6    0.66    0.52
  -1  16   5    0.07    0.45
   1  16  -5   -0.08    0.47
  -1  16   4    3.70    0.66
   1  16  -4    3.35    0.64
  -1  16   3    1.71    0.56
   1  16  -3    2.52    0.60
  -1  16   2    1.28    0.54
   1  16  -2    2.03    0.58
   1  16  -1    1.82    0.55
  -1  16   1    1.78    0.56
  -1  16   0   -0.07    0.41
   1  16   0    0.32    0.45
  -1  16  -1    0.94    0.52
   1  16   1    0.40    0.46
   1  16   2    0.89    0.53
  -1  16  -2    1.26    0.55
   1  16   3    4.38    0.68
  -1  16  -3    2.92    0.64
   1  16   4   -0.04    0.47
  -1  16  -4   -0.42    0.43
   1  16   5    0.60    0.51
  -1  16  -5    0.23    0.52
   1  16   6   -0.36    0.40
  -1  16  -6   -0.40    0.51
   1  16   7    1.02    0.56
  -1  16  -7    0.40    0.54
   1 -16   8    0.15    0.46
  -1  16  -8    0.94    0.60
   1  16   8    0.52    0.56
   1 -16   9    0.49    0.49
  -1  16  -9    0.37    0.61
   1  16   9    0.26    0.56
  -1  16 -10    0.09    0.60
   1 -16  10    0.81    0.51
   1  16  10    0.96    0.66
   1 -16  11    7.77    0.88
  -1  16 -11    6.30    0.91
   1  17  -8    0.15    0.71
   1  17  -7    2.67    0.77
   1  17  -6   -0.01    0.60
   1  17  -5    0.10    0.62
  -1  17   5    0.03    0.63
  -1  17   4    0.23    0.57
   1  17  -4   -0.44    0.59
   1  17  -3    1.35    0.66
  -1  17   3    2.15    0.69
   1  17  -2   -0.70    0.55
  -1  17   2    0.50    0.59
   1  17  -1    3.11    0.73
  -1  17   1    2.82    0.73
  -1  17   0    1.85    0.68
   1  17   0    2.97    0.67
   1  17   1    3.39    0.74
  -1  17  -1    3.15    0.74
   1  17   2    2.87    0.71
  -1  17  -2    1.23    0.67
   1  17   3    0.90    0.59
  -1  17  -3    1.50    0.67
   1  17   4    1.60    0.66
  -1  17  -4    1.04    0.67
   1  17   5    1.01    0.65
  -1  17  -5    0.12    0.63
   1  17   6   -0.40    0.62
  -1  17  -6    0.40    0.64
  -1  17  -7    3.14    0.81
  -1  17  -8    1.50    0.78
  -2   0  23    0.22    0.46
  -2   0  22    7.14    0.73
  -2   0  21   -0.23    0.37
  -2   0  20   -0.37    0.33
  -2   0  19    0.00    0.31
  -2   0  18    2.03    0.40
  -2   0  18    1.95    0.37
  -2   0  17   -0.19    0.23
  -2   0  17   -0.12    0.26
  -2   0  16   56.81    2.23
  -2   0  16   60.90    2.29
  -2   0  15    0.41    0.25
  -2   0  15    0.15    0.27
  -2   0  14    4.89    0.48
  -2   0  14    4.70    0.42
  -2   0  13    0.01    0.23
  -2   0  13    0.01    0.20
  -2   0  12   11.94    0.65
  -2   0  12   11.48    0.66
  -2   0  11   -0.14    0.20
  -2   0  11    0.04    0.15
  -2   0  10   10.67    0.60
  -2   0  10   11.13    0.57
  -2   0   9    0.21    0.15
  -2   0   9    0.27    0.18
  -2   0   8   39.73    1.47
  -2   0   8   39.82    1.44
  -2   0   7   -0.08    0.12
  -2   0   7    0.11    0.13
  -2   0   6  119.16    3.95
  -2   0   6  114.15    3.80
  -2   0   5   -0.08    0.10
  -2   0   5   -0.03    0.14
  -2   0   4    0.61    0.15
  -2   0   4    0.93    0.13
  -2   0   3    0.22    0.08
  -2   0   3    0.22    0.09
  -2   0   2   57.44    1.90
  -2   0   2   59.31    1.97
  -2   0   1    0.04    0.04
  -2   0   1    0.04    0.03
  -2   0   0    0.08    0.03
  -2   0  -1    0.15    0.04
   2   0   1    0.11    0.04
   2   0   2   11.85    0.46
   2   0   3   -0.02    0.08
   2   0   4    0.73    0.14
   2   0   5    0.17    0.14
   2   0   6  248.66    8.30
   2   0   7    0.08    0.14
   2   0   7    0.06    0.14
   2   0   8   61.16    2.19
   2   0   8   60.66    2.09
   2   0   9    0.08    0.15
   2   0   9   -0.04    0.15
   2   0  10   14.01    0.66
   2   0  10   13.03    0.67
   2   0  11    0.29    0.18
   2   0  11   -0.06    0.19
   2   0  12   11.83    0.67
   2   0  12   13.41    0.68
   2   0  13    0.00    0.20
   2   0  13   -0.20    0.21
   2   0  14    1.08    0.29
   2   0  14    1.23    0.29
   2   0  15   -0.08    0.23
   2   0  15   -0.18    0.22
   2   0  16    4.88    0.48
   2   0  16    4.23    0.46
   2   0  17   -0.11    0.22
   2   0  17   -0.28    0.25
   2   0  18    1.70    0.35
   2   0  18    1.68    0.38
   2   0  19   -0.34    0.26
   2   0  19    0.01    0.27
   2   0  20    2.81    0.46
   2   0  20    2.43    0.47
   2   0  21    0.44    0.38
   2   0  21   -0.20    0.27
   2   0  22    1.47    0.47
   2   0  23   -0.14    0.46
  -2   1  25    0.37    0.50
  -2   1  24    3.53    0.67
  -2   1  23    1.22    0.50
  -2   1  22    2.38    0.54
  -2   1  21    2.20    0.48
  -2  -1  21    2.07    0.51
  -2   1  20   14.00    0.94
  -2  -1  20   14.85    0.91
  -2  -1  20   12.60    0.85
  -2  -1  19    3.86    0.47
  -2   1  19    3.57    0.51
  -2  -1  19    3.24    0.48
  -2   1  18   14.68    0.89
  -2  -1  18   14.38    0.87
  -2  -1  18   14.86    0.86
  -2   1  17   11.69    0.73
  -2  -1  17   11.26    0.75
  -2  -1  17   11.52    0.73
  -2   1  17   10.31    0.74
  -2  -1  16    1.34    0.35
  -2   1  16    1.72    0.38
  -2   1  16    1.45    0.31
  -2  -1  16    0.93    0.31
  -2   1  15    3.12    0.37
  -2  -1  15    3.00    0.41
  -2  -1  15    2.11    0.35
  -2   1  15    2.57    0.39
  -2  -1  14    5.61    0.48
  -2   1  14    5.11    0.43
  -2   1  14    4.38    0.47
  -2  -1  14    5.08    0.45
  -2   1  13    8.16    0.52
  -2   1  13    7.58    0.55
  -2  -1  13    8.68    0.58
  -2  -1  13    9.02    0.57
  -2   1  12    1.52    0.29
  -2   1  12    1.30    0.24
  -2  -1  12    1.32    0.26
  -2  -1  12    1.85    0.29
  -2  -1  11   39.26    1.54
  -2   1  11   39.30    1.52
  -2   1  11   40.37    1.50
  -2  -1  11   38.56    1.48
  -2  -1  10    7.93    0.50
  -2   1  10    8.15    0.47
  -2   1  10    8.21    0.53
  -2  -1   9   33.28    1.23
  -2  -1   9   33.27    1.29
  -2   1   9   32.10    1.26
  -2   1   9   32.25    1.24
  -2   1   8   16.59    0.75
  -2   1   8   17.64    0.71
  -2  -1   8   16.91    0.75
  -2  -1   8   16.92    0.72
  -2  -1   7  129.49    4.43
  -2   1   7  126.87    4.25
  -2   1   7  130.88    4.38
  -2  -1   7  132.30    4.23
  -2  -1   6    0.99    0.17
  -2   1   6    1.04    0.14
  -2  -1   6    0.87    0.16
  -2   1   6    1.30    0.19
  -2   1   5  104.39    3.45
  -2  -1   5  104.68    3.51
  -2  -1   5  103.15    3.34
  -2   1   5   99.52    3.36
  -2  -1   4   48.16    1.62
  -2   1   4   48.33    1.65
  -2  -1   4   47.51    1.71
  -2   1   4   50.06    1.66
  -2   1   3   49.55    1.65
  -2  -1   3   48.38    1.70
  -2  -1   3   48.01    1.61
  -2   1   3   49.53    1.64
  -2  -1   2  101.93    3.42
  -2   1   2  101.53    3.27
  -2  -1   2  102.52    3.26
  -2  -1   1   36.13    1.18
  -2   1   1   36.29    1.18
  -2  -1   1   34.77    1.24
   2  -1   0    2.18    0.13
  -2  -1   0    2.26    0.14
  -2  -1   0    2.45    0.14
  -2   1   0    2.09    0.13
  -2   1   0    2.56    0.13
  -2   1  -1   49.95    1.58
  -2  -1  -1   50.01    1.70
  -2   1  -1   50.88    1.61
   2  -1   1   48.96    1.70
  -2   1  -2    9.99    0.40
   2   1   2   10.51    0.37
   2  -1   2   10.31    0.43
   2   1   2   10.99    0.42
   2  -1   3    0.13    0.11
   2   1   3    0.23    0.10
   2   1   4    1.73    0.18
   2  -1   4    1.95    0.20
   2  -1   5    2.06    0.21
   2   1   5    2.21    0.20
   2  -1   6   34.00    1.28
   2   1   6   34.07    1.26
   2   1   7    5.08    0.34
   2  -1   7    4.56    0.33
   2  -1   7    4.94    0.31
   2   1   7    5.28    0.35
   2   1   8    0.14    0.14
   2  -1   8    0.14    0.15
   2  -1   8   -0.12    0.13
   2   1   8   -0.19    0.14
   2  -1   9    0.00    0.14
   2   1   9    0.33    0.17
   2   1   9    0.32    0.16
   2  -1  10    1.22    0.22
   2   1  10    1.07    0.21
   2  -1  10    0.67    0.22
   2   1  10    2.05    0.28
   2   1  11    7.16    0.49
   2   1  11    7.06    0.46
   2  -1  11    6.41    0.45
   2  -1  11    6.65    0.48
   2   1  12   13.40    0.73
   2  -1  12   14.66    0.72
   2   1  12   13.94    0.72
   2  -1  12   15.56    0.76
   2   1  13    0.84    0.25
   2   1  13    0.59    0.27
   2  -1  13    0.56    0.25
   2  -1  13    0.90    0.27
   2   1  14    4.64    0.45
   2  -1  14    4.33    0.44
   2  -1  14    4.10    0.43
   2   1  14    4.00    0.41
   2  -1  15    6.71    0.52
   2   1  15    6.36    0.52
   2   1  15    5.81    0.48
   2  -1  15    4.19    0.47
   2   1  16    8.44    0.60
   2   1  16    8.29    0.62
   2  -1  16    8.06    0.62
   2  -1  16    7.46    0.58
   2  -1  17    0.83    0.31
   2  -1  17    0.38    0.28
   2   1  17    0.74    0.33
   2   1  17    0.55    0.26
   2  -1  18    1.10    0.34
   2   1  18    0.92    0.29
   2  -1  18    0.49    0.28
   2   1  18    0.60    0.31
   2  -1  19    2.08    0.41
   2   1  19    2.50    0.44
   2   1  19    2.77    0.42
   2  -1  19    3.02    0.47
   2  -1  20    5.44    0.58
   2  -1  20    4.79    0.56
   2   1  20    5.92    0.61
   2  -1  21    4.91    0.59
   2  -1  21    5.00    0.60
   2   1  21    4.70    0.61
   2  -1  22    3.14    0.52
   2   1  22    3.06    0.55
   2   1  23   -0.43    0.40
   2   1  24   -0.25    0.45
   2   1  25   -0.30    0.50
  -2   2  25    1.46    0.60
  -2   2  24    1.53    0.56
  -2   2  23    2.71    0.61
  -2   2  22    2.25    0.55
  -2  -2  21    4.10    0.55
  -2   2  21    2.85    0.57
  -2  -2  20    8.11    0.69
  -2   2  20    8.04    0.73
  -2  -2  19    2.69    0.44
  -2  -2  19    3.41    0.48
  -2   2  19    3.57    0.52
  -2   2  18    0.14    0.30
  -2  -2  18    0.68    0.30
  -2  -2  18    0.40    0.35
  -2   2  17    1.82    0.41
  -2  -2  17    2.02    0.37
  -2  -2  17    2.31    0.39
  -2  -2  16    2.12    0.36
  -2   2  16    1.72    0.40
  -2  -2  16    2.45    0.40
  -2   2  15    1.19    0.33
  -2  -2  15    1.90    0.35
  -2   2  15    2.05    0.31
  -2  -2  15    1.99    0.37
  -2  -2  14    0.17    0.27
  -2  -2  14    0.43    0.24
  -2   2  14    0.32    0.22
  -2   2  14    0.37    0.28
  -2   2  13   31.30    1.40
  -2  -2  13   35.26    1.45
  -2   2  13   34.43    1.35
  -2  -2  13   34.92    1.36
  -2  -2  12    7.46    0.50
  -2  -2  12    7.91    0.55
  -2   2  12    7.89    0.48
  -2   2  12    7.93    0.56
  -2   2  11   40.05    1.60
  -2  -2  11   42.29    1.54
  -2  -2  11   41.45    1.65
  -2   2  11   42.73    1.56
  -2   2  10    9.69    0.56
  -2  -2  10    9.36    0.56
  -2  -2  10    7.97    0.51
  -2   2  10    9.28    0.48
  -2   2   9    0.31    0.14
  -2  -2   9    0.26    0.18
  -2  -2   9    0.47    0.19
  -2   2   9    0.37    0.20
  -2  -2   8    1.18    0.21
  -2   2   8    1.29    0.17
  -2  -2   8    1.44    0.21
  -2   2   8    1.67    0.25
  -2  -2   7    0.08    0.13
  -2   2   7    0.35    0.17
  -2   2   7   -0.03    0.10
  -2  -2   7    0.05    0.13
  -2  -2   6   28.26    1.04
  -2   2   6   29.76    1.11
  -2  -2   6   29.20    1.13
  -2   2   6   29.53    1.04
  -2  -2   5   24.36    0.96
  -2   2   5   23.13    0.93
  -2   2   5   24.69    0.85
  -2  -2   5   24.78    0.88
  -2  -2   4    4.01    0.28
  -2   2   4    4.51    0.29
  -2  -2   4    4.01    0.24
   2   2  -3   41.17    1.36
  -2   2   3   41.48    1.43
  -2  -2   3   41.60    1.38
  -2  -2   3   42.46    1.50
  -2  -2   2    4.15    0.30
  -2  -2   2    4.24    0.22
  -2   2   2    4.13    0.28
   2   2  -2    5.05    0.25
   2  -2  -1  251.38    8.37
  -2   2   1  252.21    8.00
  -2  -2   1  253.36    7.99
  -2  -2   1  253.53    8.39
   2   2  -1  254.37    7.77
  -2   2   0    8.14    0.37
  -2  -2   0    9.40    0.40
  -2   2   0    9.06    0.35
   2  -2   0    8.75    0.36
  -2   2  -1    0.12    0.10
  -2  -2  -1    0.25    0.09
   2  -2   1    0.26    0.09
  -2   2  -1    0.19    0.06
  -2  -2  -2    6.31    0.32
  -2   2  -2    5.82    0.25
  -2   2  -2    6.02    0.36
   2  -2   2    6.16    0.34
  -2   2  -3   41.54    1.43
   2   2   3   44.06    1.32
   2   2   3   43.37    1.50
   2  -2   3   41.38    1.52
   2  -2   4   64.38    2.22
  -2   2  -4   60.13    2.05
   2   2   4   64.26    2.17
   2   2   5    1.99    0.18
   2  -2   5    1.56    0.21
   2  -2   6    2.01    0.18
   2   2   6    1.72    0.19
   2  -2   6    1.87    0.22
   2  -2   7    6.98    0.43
   2   2   7    7.60    0.43
   2  -2   7    6.76    0.37
   2   2   7    7.47    0.41
   2  -2   8   73.89    2.51
   2  -2   8   76.94    2.70
   2   2   8   74.45    2.58
   2   2   8   76.37    2.64
   2  -2   9   31.84    1.27
   2   2   9   30.38    1.21
   2   2   9   32.32    1.23
   2  -2   9   30.25    1.14
   2  -2  10    7.26    0.43
   2   2  10    7.16    0.48
   2   2  10    6.95    0.45
   2  -2  10    7.05    0.48
   2  -2  11    1.31    0.27
   2  -2  11    1.79    0.26
   2   2  11    1.32    0.27
   2   2  11    1.01    0.21
   2   2  12    0.20    0.22
   2   2  12    0.33    0.19
   2  -2  12   -0.11    0.19
   2  -2  12    0.00    0.20
   2  -2  13   32.93    1.47
   2   2  13   34.95    1.41
   2  -2  13   35.40    1.37
   2   2  13   35.99    1.43
   2  -2  14   24.65    1.04
   2  -2  14   22.20    1.09
   2   2  14   22.05    1.03
   2  -2  15   31.91    1.35
   2   2  15   33.41    1.41
   2   2  15   33.53    1.40
   2  -2  15   31.52    1.44
   2   2  16    4.75    0.47
   2   2  16    4.02    0.47
   2  -2  16    5.01    0.51
   2  -2  16    4.78    0.47
   2  -2  17    6.74    0.58
   2   2  17    4.82    0.48
   2   2  17    4.69    0.53
   2  -2  17    5.64    0.52
   2  -2  18    3.77    0.46
   2  -2  18    3.66    0.48
   2   2  18    3.62    0.48
   2   2  18    3.14    0.42
   2   2  19    1.13    0.39
   2  -2  19    1.63    0.39
   2  -2  20    0.97    0.35
   2   2  20    1.60    0.43
   2   2  21    6.45    0.68
   2  -2  21    5.71    0.63
   2   2  22    6.80    0.72
   2  -2  22    6.07    0.66
   2   2  23    3.14    0.61
   2  -2  23    4.40    0.59
   2   2  24    1.03    0.52
   2   2  25   -0.03    0.48
  -2   3  25   -0.29    0.52
  -2   3  24    0.71    0.49
  -2   3  23    0.63    0.51
  -2  -3  22    0.72    0.41
  -2   3  22   -0.19    0.44
  -2  -3  21    0.15    0.30
  -2   3  21    0.63    0.45
  -2  -3  20    2.37    0.45
  -2   3  20    1.67    0.45
  -2   3  19    2.37    0.49
  -2  -3  19    1.33    0.37
  -2   3  18    0.75    0.37
  -2  -3  18    0.84    0.31
  -2  -3  17   -0.09    0.22
  -2  -3  17    0.39    0.31
  -2   3  17   -0.16    0.27
  -2  -3  16   10.37    0.69
  -2   3  16   10.80    0.73
  -2  -3  16   10.71    0.73
  -2  -3  15    2.37    0.38
  -2   3  15    2.93    0.42
  -2  -3  15    1.52    0.34
  -2  -3  14    8.06    0.54
  -2  -3  14    5.46    0.50
  -2   3  14    6.87    0.57
  -2   3  13   -0.01    0.17
  -2   3  13   -0.06    0.22
  -2  -3  13    0.03    0.22
  -2  -3  13    0.29    0.26
  -2   3  12   54.61    2.05
  -2  -3  12   53.84    2.10
  -2  -3  12   54.79    1.95
  -2   3  12   54.62    1.97
  -2  -3  11    3.00    0.35
  -2  -3  11    3.03    0.32
  -2   3  11    3.18    0.38
  -2   3  11    3.25    0.27
  -2   3  10    0.16    0.14
  -2   3  10   -0.09    0.19
  -2  -3  10    0.06    0.17
  -2  -3  10   -0.12    0.17
  -2  -3   9   23.70    0.92
  -2   3   9   23.09    1.00
  -2  -3   9   22.15    1.01
  -2   3   9   23.94    0.89
  -2  -3   8   34.79    1.44
  -2  -3   8   37.66    1.32
  -2   3   8   38.34    1.32
  -2   3   8   37.15    1.40
  -2  -3   7   57.19    1.95
  -2   3   7   59.02    1.99
  -2   3   7   58.67    2.04
  -2  -3   7   58.13    2.13
  -2   3   6    0.15    0.15
  -2   3   6    0.24    0.08
  -2  -3   6    0.21    0.14
  -2  -3   6    0.37    0.14
  -2   3   5  196.46    6.39
  -2  -3   5  202.94    6.70
   2   3  -5  196.92    6.18
  -2  -3   5  198.34    6.31
  -2   3   5  198.49    6.59
   2   3  -4  216.21    6.63
  -2  -3   4  215.62    6.77
  -2  -3   4  209.09    7.17
  -2   3   4  213.74    6.84
  -2   3   3   55.06    1.85
  -2  -3   3   53.88    1.95
  -2  -3   3   54.20    1.78
   2   3  -3   55.22    1.78
  -2  -3   2    8.76    0.37
   2  -3  -2    8.47    0.35
  -2   3   2    9.22    0.44
   2   3  -2    9.22    0.42
  -2  -3   2    8.49    0.45
   2  -3  -1  104.70    3.57
   2   3  -1  106.49    3.34
  -2  -3   1  105.94    3.63
  -2   3   1  107.18    3.38
  -2   3   1  109.67    3.44
   2  -3   0    9.61    0.43
  -2   3   0    9.28    0.47
  -2  -3   0    9.70    0.47
  -2   3   0    9.88    0.40
   2  -3   1  193.62    6.39
  -2   3  -1  189.73    5.96
  -2   3  -1  191.99    6.07
  -2  -3  -1  191.73    6.40
  -2   3  -2   14.21    0.49
   2  -3   2   14.77    0.61
  -2  -3  -2   14.05    0.58
  -2   3  -2   12.64    0.59
  -2  -3  -3    5.29    0.32
  -2   3  -3    5.13    0.31
   2  -3   3    4.95    0.33
  -2   3  -4   33.41    1.19
   2   3   4   33.47    1.20
   2  -3   4   32.37    1.26
   2   3   4   33.59    1.06
   2   3   5    0.10    0.11
   2  -3   5    0.21    0.16
  -2   3  -5    0.25    0.16
   2   3   6    0.84    0.15
   2  -3   6    0.86    0.13
  -2   3  -6    0.69    0.18
   2   3   6    0.96    0.19
   2  -3   6    0.61    0.20
   2  -3   7    9.19    0.43
   2   3   7    9.24    0.45
   2   3   7   10.34    0.52
   2  -3   7    8.91    0.54
   2  -3   8   33.39    1.32
   2  -3   8   33.16    1.16
   2   3   8   32.11    1.24
   2   3   8   31.74    1.25
   2  -3   9   11.33    0.52
   2   3   9   11.21    0.55
   2  -3   9   10.71    0.61
   2   3   9   10.29    0.58
   2  -3  10   38.45    1.34
   2   3  10   35.72    1.43
   2   3  10   37.13    1.40
   2  -3  10   35.93    1.50
   2  -3  11   16.09    0.85
   2   3  11   17.73    0.79
   2  -3  11   17.75    0.76
   2   3  11   17.33    0.83
   2  -3  12   11.84    0.61
   2   3  12   11.22    0.60
   2  -3  12   10.71    0.68
   2   3  12   12.28    0.69
   2  -3  13   20.29    1.03
   2  -3  13   22.88    0.94
   2   3  13   21.44    0.96
   2   3  13   20.25    1.00
   2   3  14    5.88    0.52
   2  -3  14    7.54    0.50
   2  -3  14    6.86    0.57
   2   3  14    6.12    0.47
   2  -3  15    2.02    0.39
   2  -3  15    3.58    0.41
   2   3  15    3.74    0.45
   2   3  15    3.64    0.39
   2   3  16    3.48    0.41
   2   3  16    2.58    0.42
   2  -3  16    3.71    0.42
   2  -3  16    3.31    0.45
   2  -3  17    0.64    0.29
   2   3  17   -0.09    0.25
   2   3  18    5.61    0.58
   2  -3  18    4.32    0.54
   2  -3  19   12.67    0.85
   2   3  19   10.08    0.80
   2  -3  20    1.54    0.40
   2   3  20    0.98    0.42
   2   3  21    2.40    0.53
   2  -3  21    2.66    0.47
   2   3  22    9.30    0.84
   2  -3  22    8.52    0.78
   2  -3  23    1.21    0.45
   2   3  23    0.86    0.53
   2   3  24    0.00    0.45
   2  -3  24    0.31    0.42
   2   3  25    0.38    0.54
  -2   4  24   -0.09    0.48
  -2   4  23    0.51    0.45
  -2  -4  23    0.39    0.37
  -2   4  22    1.44    0.54
  -2  -4  22    1.93    0.47
  -2   4  21    1.69    0.54
  -2  -4  21    1.95    0.46
  -2  -4  20    3.51    0.53
  -2   4  20    3.52    0.58
  -2   4  19    4.04    0.57
  -2  -4  19    3.96    0.55
  -2   4  18    9.38    0.76
  -2  -4  18    9.30    0.74
  -2   4  17    9.27    0.73
  -2  -4  17    8.60    0.70
  -2  -4  16    4.11    0.49
  -2   4  16    5.16    0.56
  -2   4  15   17.90    0.99
  -2  -4  15   16.78    0.96
  -2   4  14    2.24    0.39
  -2  -4  14    2.54    0.38
  -2  -4  14    2.26    0.37
  -2   4  13    0.21    0.29
  -2  -4  13    0.61    0.28
  -2  -4  13    0.66    0.27
  -2   4  12    0.18    0.23
  -2  -4  12   -0.03    0.20
  -2  -4  12    0.20    0.24
  -2   4  11    3.30    0.38
  -2  -4  11    3.31    0.38
  -2   4  11    3.24    0.26
  -2  -4  11    4.03    0.35
  -2   4  10    1.11    0.26
  -2  -4  10    1.19    0.22
  -2   4  10    1.10    0.16
  -2   4   9   17.99    0.70
  -2  -4   9   18.61    0.74
  -2  -4   9   17.56    0.86
  -2   4   9   18.01    0.83
  -2   4   8    2.86    0.30
  -2  -4   8    2.27    0.30
  -2   4   8    2.84    0.19
  -2  -4   8    2.76    0.24
  -2   4   7  100.40    3.27
  -2   4   7   98.23    3.30
  -2  -4   7   97.38    3.18
  -2  -4   7   95.40    3.45
  -2   4   6   55.56    1.85
  -2   4   6   53.92    1.93
  -2  -4   6   55.40    1.81
  -2  -4   6   53.07    2.03
   2   4  -6   56.00    1.85
  -2  -4   5   60.14    2.14
  -2   4   5   56.69    2.02
  -2  -4   5   58.65    1.91
   2   4  -5   59.07    1.95
  -2   4   5   57.75    1.96
   2   4  -4  257.33    8.00
   2  -4  -4  254.73    8.53
  -2   4   4  263.23    8.25
  -2  -4   4  256.07    8.66
  -2  -4   4  259.15    8.16
  -2  -4   3   11.49    0.44
  -2  -4   3   11.37    0.56
   2   4  -3   11.08    0.51
  -2   4   3   11.91    0.53
   2  -4  -3   11.25    0.44
  -2  -4   2   55.35    2.05
  -2   4   2   59.21    1.93
   2   4  -2   56.25    1.88
   2  -4  -2   59.07    1.96
  -2  -4   1   24.86    1.02
  -2   4   1   25.33    0.96
   2   4  -1   25.54    0.93
  -2   4   1   27.80    0.94
   2  -4  -1   26.73    0.96
   2   4   0  283.09    8.78
   2  -4   0  284.83    9.43
  -2   4   0  284.63    8.81
  -2   4   0  288.20    8.99
  -2  -4   0  281.26    9.47
  -2   4  -1  195.14    6.13
  -2  -4  -1  192.73    6.48
  -2   4  -1  196.22    6.05
   2  -4   1  189.96    6.47
  -2   4  -2   54.43    1.70
   2  -4   2   49.75    1.87
  -2  -4  -2   51.33    1.86
  -2   4  -2   54.69    1.78
  -2  -4  -3   27.91    1.05
  -2   4  -3   28.63    1.04
   2  -4   3   26.77    1.08
  -2  -4  -4    4.14    0.29
  -2   4  -4    4.05    0.31
   2  -4   4    4.18    0.31
   2  -4   5    0.17    0.17
   2   4   5   -0.01    0.11
   2  -4   5    0.26    0.08
   2   4   5    0.23    0.11
  -2   4  -5    0.53    0.17
  -2   4  -6    4.63    0.35
   2  -4   6    5.66    0.41
   2  -4   6    5.32    0.26
   2   4   6    5.07    0.32
   2   4   6    5.90    0.38
  -2   4  -7   12.76    0.65
   2   4   7   13.22    0.64
   2  -4   7   13.59    0.69
   2   4   7   13.18    0.58
   2  -4   7   13.74    0.52
   2  -4   8    4.44    0.29
   2   4   8    4.93    0.37
   2  -4   8    4.29    0.39
   2   4   8    4.56    0.32
   2   4   9   36.61    1.38
   2   4   9   38.05    1.44
   2  -4   9   35.41    1.50
   2  -4   9   38.00    1.30
   2  -4  10   14.14    0.61
   2   4  10   12.72    0.63
   2  -4  10   12.73    0.73
   2   4  10   13.57    0.72
   2   4  11    7.36    0.54
   2  -4  11    7.85    0.57
   2   4  11    7.33    0.46
   2  -4  11    8.40    0.47
   2   4  12    0.54    0.21
   2  -4  12    0.82    0.23
   2  -4  12    0.79    0.28
   2   4  12    0.86    0.28
   2   4  13    3.51    0.43
   2  -4  13    4.76    0.39
   2   4  13    4.25    0.37
   2  -4  13    3.65    0.44
   2  -4  14    4.45    0.48
   2   4  14    3.40    0.37
   2   4  14    3.56    0.45
   2  -4  15   13.52    0.84
   2   4  15   14.07    0.83
   2   4  16    1.23    0.35
   2  -4  16    1.62    0.36
   2  -4  17    1.47    0.37
   2   4  17    1.23    0.37
   2   4  18    1.93    0.42
   2  -4  18    3.09    0.48
   2  -4  19    0.30    0.30
   2   4  19    0.38    0.37
   2  -4  20    0.28    0.30
   2   4  20   -0.10    0.38
   2  -4  21    3.65    0.56
   2   4  21    1.91    0.54
   2   4  22    0.31    0.45
   2  -4  22   -0.54    0.26
   2  -4  23    8.21    0.80
   2   4  23    9.12    0.87
   2  -4  24    0.91    0.45
   2   4  24    0.96    0.52
   2  -4  25    0.10    0.46
  -2  -5  25    1.38    0.58
  -2   5  24    1.42    0.62
  -2  -5  24    1.75    0.56
  -2  -5  23    0.12    0.38
  -2   5  23    0.58    0.46
  -2  -5  22    0.65    0.38
  -2   5  22   -0.04    0.46
  -2  -5  21    0.97    0.38
  -2   5  21   -0.21    0.46
  -2  -5  20    1.25    0.40
  -2   5  20    0.83    0.47
  -2  -5  19   16.14    1.02
  -2   5  19   15.76    1.02
  -2  -5  18    2.18    0.43
  -2   5  18    2.83    0.50
  -2   5  17   12.68    0.89
  -2  -5  17   15.02    0.93
  -2  -5  16    2.52    0.44
  -2   5  16    1.98    0.41
  -2  -5  15    3.68    0.48
  -2   5  15    3.02    0.47
  -2  -5  14    6.16    0.56
  -2   5  14    5.59    0.56
  -2   5  13   38.21    1.59
  -2  -5  12   20.65    1.05
  -2   5  11   37.43    1.53
  -2  -5  11   38.51    1.61
  -2   5  10    0.64    0.24
  -2  -5  10    1.21    0.23
  -2  -5  10    0.61    0.25
  -2  -5   9    1.10    0.20
  -2  -5   9    1.34    0.28
  -2   5   9    1.02    0.25
  -2   5   9    1.48    0.15
  -2  -5   8   11.62    0.66
   2   5  -8   12.16    0.62
  -2   5   8   11.77    0.63
  -2  -5   8   11.89    0.53
  -2   5   8   12.55    0.48
   2   5  -7   16.97    0.75
  -2   5   7   16.38    0.61
  -2  -5   7   16.95    0.64
  -2   5   7   16.07    0.76
  -2  -5   7   17.23    0.83
   2   5  -6   17.03    0.73
  -2  -5   6   16.91    0.81
  -2   5   6   16.15    0.60
  -2   5   6   16.79    0.76
  -2  -5   6   16.75    0.62
  -2  -5   5   38.87    1.28
   2   5  -5   38.83    1.37
  -2   5   5   38.68    1.32
  -2  -5   5   37.92    1.50
  -2   5   5   37.31    1.40
  -2   5   5   39.02    1.17
  -2  -5   4   68.97    2.50
   2   5  -4   70.71    2.30
  -2  -5   4   68.40    2.23
   2  -5  -4   68.72    2.34
  -2   5   4   69.59    2.36
   2  -5  -3   18.19    0.70
  -2  -5   3   18.12    0.83
   2   5  -3   18.89    0.75
  -2   5   3   18.32    0.75
   2  -5  -2    4.21    0.27
   2   5  -2    3.58    0.27
  -2   5   2    4.07    0.27
  -2  -5   2    3.72    0.31
   2  -5  -1   34.83    1.26
  -2   5   1   35.09    1.21
  -2  -5   1   34.06    1.32
  -2   5   1   34.17    1.25
   2   5  -1   35.09    1.22
  -2  -5   0    5.98    0.39
   2   5   0    5.82    0.36
  -2   5   0    5.83    0.39
   2  -5   0    6.65    0.38
  -2   5   0    6.65    0.33
  -2   5  -1   39.42    1.31
  -2   5  -1   39.48    1.40
   2  -5   1   39.59    1.46
  -2  -5  -1   39.41    1.47
   2  -5   2   31.67    1.24
  -2   5  -2   31.28    1.19
  -2  -5  -2   33.74    1.24
  -2   5  -2   33.67    1.08
  -2  -5  -3    1.17    0.18
  -2   5  -3    1.42    0.21
   2  -5   3    1.25    0.20
  -2   5  -4   12.68    0.64
  -2  -5  -4   14.05    0.61
   2  -5   4   14.00    0.67
   2  -5   5    0.91    0.22
   2   5   5    0.40    0.13
   2   5   5    0.64    0.14
   2   5   5    0.43    0.16
  -2   5  -5    0.45    0.20
  -2   5  -6    7.85    0.50
   2   5   6    7.74    0.46
   2   5   6    7.57    0.41
   2  -5   6    7.67    0.52
   2   5   6    7.58    0.37
   2   5   7    0.28    0.18
   2  -5   7    0.12    0.19
   2  -5   7    0.34    0.10
  -2   5  -7    0.48    0.21
   2   5   7    0.36    0.14
   2  -5   8    3.36    0.38
   2   5   8    3.67    0.35
   2   5   8    3.20    0.26
   2  -5   8    3.54    0.22
  -2   5  -8    3.07    0.34
   2  -5   9    2.45    0.36
   2  -5   9    2.10    0.20
   2   5   9    2.29    0.23
  -2   5  -9    1.08    0.26
   2   5   9    2.18    0.29
   2  -5  10    0.89    0.28
   2   5  10    1.54    0.22
   2   5  10    1.20    0.27
   2  -5  11    0.75    0.29
   2   5  11    0.87    0.25
   2   5  11    1.13    0.22
   2   5  12    1.90    0.27
   2  -5  12    1.59    0.34
   2   5  12    1.32    0.30
   2   5  13    7.75    0.59
   2   5  13    7.90    0.53
   2  -5  13    8.23    0.64
   2  -5  14    0.25    0.26
   2   5  14    0.47    0.30
   2   5  15   10.13    0.74
   2  -5  15   13.28    0.84
   2  -5  16    0.51    0.29
   2   5  16    0.10    0.30
   2  -5  17    0.05    0.27
   2   5  17    0.79    0.36
   2  -5  18   -0.28    0.24
   2   5  18   -0.13    0.31
   2   5  19    4.24    0.58
   2  -5  19    4.02    0.56
   2   5  20    1.63    0.51
   2  -5  20    2.03    0.48
   2   5  21    2.18    0.58
   2  -5  21    2.47    0.50
   2  -5  22    0.51    0.36
   2   5  22    0.88    0.47
   2  -5  23    0.54    0.36
   2   5  23    0.06    0.39
   2   5  24    0.35    0.53
   2  -5  24    1.78    0.55
  -2  -6  24    0.40    0.45
  -2  -6  23    2.66    0.62
  -2   6  23    2.52    0.67
  -2   6  22    1.93    0.56
  -2  -6  22    2.25    0.53
  -2  -6  21    6.29    0.72
  -2   6  21    6.27    0.79
  -2   6  20    1.17    0.48
  -2  -6  20    0.78    0.37
  -2  -6  19    1.34    0.42
  -2   6  19    1.02    0.46
  -2   6  18    0.15    0.34
  -2  -6  18    0.26    0.27
  -2   6  17    4.89    0.59
  -2  -6  17    7.20    0.66
  -2  -6  16    5.99    0.60
  -2   6  16    5.18    0.57
  -2  -6  15   18.44    1.06
  -2   6  15   19.59    1.06
  -2  -6  14    0.47    0.31
  -2   6  14    0.38    0.30
  -2  -6  13   10.57    0.75
  -2   6  13   11.87    0.76
  -2   6  12    6.00    0.53
  -2  -6  12    4.10    0.48
  -2   6  11    1.75    0.34
  -2  -6  11    1.72    0.34
  -2   6  10    0.62    0.26
  -2  -6  10   -0.08    0.19
  -2  -6   9   17.51    0.91
   2   6  -9   17.85    0.83
  -2   6   9   17.94    0.86
   2   6  -8    2.89    0.32
  -2   6   8    2.23    0.17
  -2  -6   8    2.45    0.36
  -2   6   8    2.44    0.32
  -2   6   7   32.76    1.16
  -2  -6   7   32.79    1.13
  -2  -6   7   35.15    1.43
   2   6  -7   34.31    1.28
  -2   6   7   32.05    1.31
   2   6  -6   22.63    0.93
  -2  -6   6   21.44    1.03
  -2   6   6   23.77    0.73
  -2  -6   6   22.61    0.78
  -2   6   6   23.06    0.82
  -2   6   6   22.31    0.95
  -2   6   5   19.30    0.81
  -2  -6   5   18.26    0.88
   2  -6  -5   18.98    0.70
   2   6  -5   17.52    0.79
  -2   6   4   38.19    1.41
   2   6  -4   37.78    1.39
  -2  -6   4   38.13    1.52
   2  -6  -4   40.05    1.37
  -2  -6   3   73.25    2.69
   2   6  -3   75.71    2.49
  -2   6   3   75.44    2.53
   2  -6  -3   75.12    2.57
  -2  -6   2   40.40    1.55
   2  -6  -2   40.36    1.45
  -2   6   2   40.70    1.42
  -2   6   2   38.79    1.44
   2   6  -2   39.45    1.41
  -2  -6   1   80.08    2.84
  -2   6   1   80.48    2.63
  -2   6   1   78.37    2.66
   2   6  -1   79.56    2.62
   2  -6  -1   80.29    2.77
   2  -6   0    8.57    0.46
  -2   6   0    8.20    0.48
  -2   6   0    8.37    0.39
  -2  -6   0    8.29    0.48
   2   6   0    7.41    0.44
  -2  -6  -1   12.94    0.64
   2  -6   1   13.92    0.64
   2   6   1   13.07    0.61
  -2   6  -1   13.76    0.53
  -2   6  -1   13.35    0.64
  -2   6  -2   10.59    0.57
  -2  -6  -2   11.19    0.56
  -2   6  -2   10.69    0.43
   2  -6   2   12.15    0.60
  -2   6  -3   50.95    1.84
   2   6   3   53.08    1.84
  -2  -6  -3   54.87    1.92
   2  -6   3   52.26    1.95
   2   6   4   10.10    0.52
  -2  -6  -4   10.60    0.52
   2  -6   4   10.35    0.59
  -2   6  -4    8.83    0.54
   2   6   5   59.13    2.18
  -2  -6  -5   64.36    2.23
  -2   6  -5   64.27    2.17
   2  -6   5   62.48    2.31
  -2   6  -6   85.08    2.99
   2   6   6   90.86    3.11
   2  -6   6   88.26    3.22
   2   6   6   93.39    3.07
   2   6   6   90.29    2.74
   2   6   7   80.08    2.80
   2   6   7   80.33    2.48
   2   6   7   81.47    2.81
   2  -6   7   80.29    2.95
  -2   6  -7   80.82    2.75
  -2   6  -8    3.42    0.36
   2  -6   8    4.09    0.42
   2   6   8    2.81    0.33
   2   6   8    2.95    0.26
   2   6   9   18.35    0.90
   2   6   9   18.81    0.81
  -2   6  -9   19.58    0.91
   2  -6   9   19.73    0.97
   2   6  10    3.87    0.39
   2   6  10    3.95    0.31
   2  -6  10    3.31    0.41
  -2   6 -10    3.65    0.41
   2  -6  11    3.40    0.43
   2   6  11    4.28    0.34
   2   6  11    3.70    0.40
   2   6  12    0.37    0.23
   2  -6  12    0.36    0.27
   2   6  13   12.89    0.78
   2  -6  13   11.86    0.80
   2  -6  14    8.12    0.65
   2   6  14    6.01    0.56
   2  -6  15   33.79    1.58
   2  -6  16    1.87    0.43
   2   6  16    3.00    0.47
   2  -6  17    4.97    0.58
   2   6  17    4.26    0.55
   2   6  18    1.19    0.44
   2  -6  18    1.93    0.42
   2   6  19    2.69    0.54
   2  -6  19    3.90    0.57
   2  -6  20    0.20    0.34
   2   6  20    0.18    0.44
   2  -6  21    1.04    0.41
   2   6  21    0.51    0.46
   2  -6  22    1.13    0.43
   2   6  22    0.38    0.47
   2   6  23    4.42    0.73
   2  -6  23    4.46    0.68
   2  -6  24    1.21    0.55
  -2  -7  23    0.62    0.45
  -2   7  22    1.33    0.55
  -2  -7  22    0.64    0.44
  -2   7  21   -0.23    0.42
  -2  -7  21    0.68    0.41
  -2  -7  20    0.29    0.32
  -2   7  20    0.46    0.49
  -2   7  19    2.40    0.58
  -2  -7  19    2.39    0.49
  -2  -7  18    3.70    0.55
  -2   7  18    3.63    0.56
  -2   7  17    4.25    0.56
  -2  -7  17    5.26    0.60
  -2   7  16    5.73    0.61
  -2  -7  16    6.83    0.66
  -2  -7  15    0.60    0.33
  -2   7  15    0.36    0.33
  -2  -7  14   21.94    1.18
  -2   7  14   21.84    1.13
  -2   7  13   13.24    0.81
  -2  -7  13   13.70    0.86
  -2   7  12   16.84    0.91
  -2  -7  12   16.29    0.94
  -2   7  11   23.15    1.11
  -2  -7  11   23.75    1.18
  -2   7  10   10.27    0.65
   2   7 -10   11.44    0.68
  -2  -7  10   11.01    0.72
  -2   7   9    0.26    0.24
  -2  -7   9    0.25    0.23
   2   7  -9    0.20    0.25
  -2   7   8    1.99    0.32
  -2  -7   8    2.30    0.37
   2   7  -8    2.30    0.33
   2   7  -7   16.52    0.80
  -2  -7   7   17.31    0.91
  -2   7   7   17.22    0.82
  -2   7   6   29.33    1.20
  -2  -7   6   32.21    1.33
   2   7  -6   27.85    1.16
  -2   7   5   57.59    2.06
  -2  -7   5   57.10    2.20
   2  -7  -5   58.90    2.02
   2   7  -5   58.07    2.02
  -2   7   4   18.92    0.81
  -2  -7   4   18.44    0.90
   2   7  -4   18.51    0.82
   2  -7  -4   18.41    0.75
   2   7  -3   51.75    1.81
  -2  -7   3   51.06    1.97
  -2   7   3   51.11    1.82
   2  -7  -3   52.54    1.84
  -2   7   2    4.56    0.32
  -2  -7   2    5.05    0.41
  -2   7   2    4.82    0.38
   2   7  -2    4.23    0.35
   2  -7  -2    5.08    0.35
  -2   7   1   19.55    0.77
   2  -7  -1   19.25    0.82
   2   7  -1   19.54    0.82
  -2  -7   1   18.82    0.88
  -2   7   1   18.33    0.83
  -2   7   0   82.73    2.85
  -2  -7   0   86.13    3.02
   2  -7   0   84.09    2.98
  -2   7   0   85.34    2.79
   2   7   0   86.43    2.83
  -2   7  -1    0.10    0.12
  -2   7  -1    0.01    0.19
   2  -7   1    0.28    0.19
  -2  -7  -1    0.33    0.18
   2   7   1    0.28    0.18
   2   7   1   -0.06    0.13
   2  -7   2    3.31    0.32
  -2   7  -2    2.85    0.31
  -2   7  -2    3.23    0.20
  -2  -7  -2    3.48    0.32
   2   7   2    3.26    0.28
  -2  -7  -3   18.36    0.80
   2  -7   3   18.09    0.84
   2   7   3   17.42    0.76
  -2   7  -3   16.31    0.80
   2  -7   4   23.46    1.04
  -2   7  -4   22.37    0.98
  -2  -7  -4   22.50    0.96
   2   7   4   23.63    0.95
  -2   7  -5   18.49    0.87
   2  -7   5   19.93    0.94
   2   7   5   20.26    0.86
  -2  -7  -5   19.67    0.85
   2   7   6    2.97    0.31
  -2   7  -6    3.84    0.38
  -2  -7  -6    3.32    0.30
   2  -7   6    2.77    0.35
   2   7   7    2.61    0.26
   2  -7   7    3.70    0.41
   2   7   7    3.61    0.35
   2   7   7    3.06    0.25
  -2   7  -7    2.40    0.35
   2   7   8    1.59    0.23
   2   7   8    1.61    0.28
   2  -7   8    2.21    0.35
  -2   7  -8    1.69    0.33
   2   7   9    3.22    0.29
   2   7   9    4.06    0.40
  -2   7  -9    2.72    0.39
   2  -7   9    3.15    0.41
  -2   7 -10    2.10    0.38
   2   7  10    1.84    0.33
   2  -7  10    3.38    0.43
   2  -7  11    8.46    0.64
   2   7  11    6.94    0.55
   2  -7  12    1.25    0.36
   2   7  12    1.39    0.34
   2   7  13    0.55    0.30
   2  -7  13    1.07    0.36
   2   7  14    8.39    0.65
   2  -7  14    7.53    0.67
   2  -7  15    0.53    0.30
   2   7  15    0.06    0.28
   2  -7  16    0.14    0.26
   2   7  16   -0.56    0.24
   2  -7  17    9.43    0.77
   2   7  17    8.86    0.75
   2  -7  18    4.62    0.59
   2   7  18    4.75    0.64
   2   7  19    4.95    0.69
   2  -7  19    5.33    0.65
   2   7  20    0.32    0.42
   2  -7  20    0.11    0.33
   2   7  21    0.50    0.48
   2  -7  21    1.14    0.45
   2  -7  22    1.84    0.56
   2   7  22    0.96    0.54
   2  -7  23    4.97    0.76
  -2  -8  22   -0.21    0.44
  -2  -8  21    0.05    0.40
  -2   8  21   -0.40    0.40
  -2   8  20   -0.03    0.36
  -2  -8  20    0.45    0.38
  -2  -8  19    0.41    0.36
  -2   8  19    0.52    0.35
  -2   8  18    0.30    0.33
  -2  -8  18    0.20    0.32
  -2   8  17    3.40    0.56
  -2  -8  17    3.03    0.53
  -2   8  16    8.08    0.72
  -2  -8  16    9.27    0.79
  -2   8  15   10.79    0.79
  -2  -8  15    8.96    0.78
  -2   8  14    7.79    0.67
  -2  -8  14    7.96    0.70
  -2   8  13   19.24    1.04
  -2  -8  13   18.68    1.08
  -2   8  12    4.63    0.52
  -2  -8  12    4.40    0.53
  -2   8  11    0.00    0.25
  -2  -8  11    0.34    0.32
   2   8 -11   -0.16    0.27
  -2   8  10    4.20    0.45
  -2  -8  10    4.44    0.51
   2   8 -10    4.86    0.47
  -2   8   9    3.71    0.42
  -2  -8   9    4.10    0.47
   2   8  -9    4.19    0.43
  -2  -8   8   27.21    1.26
  -2   8   8   26.37    1.17
   2   8  -8   27.38    1.16
  -2   8   7    8.16    0.55
  -2  -8   7    6.86    0.56
   2   8  -7    7.55    0.53
   2   8  -6   13.15    0.73
  -2  -8   6   16.05    0.85
  -2   8   6   13.51    0.72
  -2   8   5   36.30    1.41
   2   8  -5   36.89    1.42
  -2  -8   5   37.20    1.56
   2   8  -4    0.10    0.21
  -2   8   4    0.24    0.20
  -2  -8   4    0.28    0.24
   2  -8  -4   -0.27    0.15
  -2   8   3    5.25    0.43
   2  -8  -3    5.22    0.38
   2   8  -3    5.33    0.29
  -2   8   3    5.09    0.37
  -2  -8   3    5.17    0.45
   2   8  -3    4.88    0.40
   2   8  -2    7.43    0.38
  -2   8   2    8.20    0.52
   2  -8  -2    7.54    0.46
  -2  -8   2    7.77    0.55
   2   8  -2    7.39    0.49
  -2   8   2    7.42    0.46
   2   8  -1   11.15    0.61
   2  -8  -1   13.05    0.61
  -2   8   1   11.10    0.54
   2   8  -1   10.93    0.50
  -2   8   1   10.26    0.62
  -2  -8   1   11.13    0.64
   2   8   0   56.27    2.03
  -2  -8   0   60.68    2.19
  -2   8   0   55.09    2.06
   2  -8   0   58.34    2.13
   2   8   0   59.60    1.98
  -2   8   0   57.98    1.96
  -2  -8  -1   60.74    2.17
  -2   8  -1   54.97    2.06
   2   8   1   56.97    2.05
  -2   8  -1   58.40    1.94
   2   8   1   58.41    2.00
   2  -8   1   59.27    2.16
   2   8   2   17.93    0.76
  -2   8  -2   17.32    0.66
  -2  -8  -2   18.32    0.83
   2   8   2   16.42    0.79
   2  -8   2   17.54    0.84
  -2   8  -2   17.93    0.85
   2   8   3    5.72    0.39
  -2  -8  -3    5.35    0.40
  -2   8  -3    5.06    0.44
   2  -8   3    5.38    0.44
   2   8   4    0.15    0.17
  -2  -8  -4    0.43    0.20
  -2   8  -4    0.41    0.25
   2  -8   4    0.11    0.20
   2  -8   5   13.20    0.76
  -2   8  -5   11.74    0.72
  -2  -8  -5   13.16    0.66
   2   8   5   13.85    0.68
   2   8   6   20.60    0.94
  -2   8  -6   20.58    0.96
   2  -8   6   21.56    1.03
  -2  -8  -6   21.25    0.92
   2   8   7    9.79    0.49
  -2   8  -7    8.63    0.61
   2   8   7   10.47    0.54
   2   8   7   10.42    0.61
   2  -8   7    9.80    0.66
   2   8   8    0.14    0.22
   2   8   8    0.63    0.19
   2   8   8    0.44    0.18
   2  -8   8    0.34    0.25
  -2   8  -8    0.35    0.26
   2  -8   9    4.20    0.47
  -2   8  -9    3.99    0.46
   2   8   9    3.76    0.40
   2  -8  10    1.71    0.38
  -2   8 -10    1.74    0.38
   2   8  10    1.23    0.31
   2   8  11    0.12    0.25
  -2   8 -11    0.19    0.31
   2  -8  11   -0.13    0.27
   2  -8  12    0.06    0.28
   2   8  12    0.07    0.26
   2   8  13    0.54    0.30
   2  -8  13    0.10    0.30
   2  -8  14    1.35    0.40
   2   8  14    1.66    0.40
   2  -8  15    3.34    0.51
   2   8  15    2.00    0.44
   2   8  16    1.93    0.46
   2  -8  16    1.98    0.45
   2  -8  17    0.30    0.31
   2   8  17   -0.01    0.32
   2   8  18    0.02    0.33
   2  -8  18    0.31    0.32
   2   8  19    0.58    0.40
   2  -8  19    1.23    0.43
   2  -8  20    3.34    0.59
   2   8  20    3.62    0.61
   2  -8  21    1.00    0.47
   2   8  21    0.95    0.51
   2  -8  22    2.22    0.59
  -2   9  21   -1.03    0.40
  -2  -9  21   -0.10    0.43
  -2   9  20    1.37    0.53
  -2  -9  20    2.55    0.59
  -2   9  19    2.22    0.53
  -2  -9  19    2.49    0.54
  -2   9  18    4.41    0.63
  -2  -9  18    6.18    0.72
  -2  -9  17    1.77    0.45
  -2   9  17    1.79    0.48
  -2   9  16   -0.02    0.35
  -2  -9  16    0.00    0.28
  -2  -9  15    0.04    0.30
  -2   9  15    0.11    0.34
  -2  -9  14    0.84    0.34
  -2   9  14    0.27    0.34
  -2  -9  13    4.59    0.57
  -2   9  13    3.32    0.48
  -2   9  12    1.80    0.37
  -2  -9  12    0.92    0.38
  -2  -9  11    0.61    0.34
   2   9 -11    1.31    0.35
  -2   9  11    0.42    0.31
  -2  -9  10    1.59    0.36
   2   9 -10    1.33    0.36
  -2   9  10    1.12    0.34
   2   9  -9    3.28    0.43
  -2   9   9    3.27    0.42
  -2  -9   9    3.16    0.45
  -2  -9   8    2.09    0.40
  -2   9   8    1.45    0.33
   2   9  -8    1.71    0.36
  -2  -9   7    1.34    0.33
  -2   9   7    1.09    0.29
   2   9  -7    0.78    0.31
  -2   9   6   19.10    0.90
   2   9  -6   19.05    0.92
  -2  -9   6   19.03    1.00
   2   9  -5    0.77    0.27
  -2  -9   5    0.20    0.25
  -2   9   5    0.02    0.21
  -2  -9   4   28.45    1.31
  -2   9   4   29.90    1.26
   2   9  -4   29.05    1.22
  -2   9   4   30.53    1.20
  -2   9   3    2.90    0.31
  -2  -9   3    3.13    0.38
   2  -9  -3    2.73    0.29
  -2   9   3    1.96    0.33
   2   9  -3    2.68    0.35
  -2   9   2    3.05    0.31
  -2  -9   2    3.22    0.39
  -2   9   2    3.07    0.38
   2   9  -2    2.00    0.32
   2  -9  -2    2.87    0.31
   2  -9  -1   10.92    0.62
  -2  -9   1   11.13    0.67
  -2   9   1   10.68    0.55
   2   9  -1   10.93    0.52
   2   9  -1   10.09    0.62
  -2   9   1   12.31    0.69
   2   9   0    0.39    0.23
  -2   9   0    0.08    0.24
   2  -9   0    0.13    0.20
   2   9   0    0.11    0.15
  -2  -9   0    0.35    0.23
  -2   9   0    0.06    0.18
   2  -9   1    0.55    0.26
  -2  -9  -1    0.77    0.25
   2   9   1    0.74    0.20
   2   9   1    0.61    0.23
  -2   9  -1    0.57    0.25
   2  -9   2   20.32    0.99
  -2  -9  -2   23.51    1.01
   2   9   2   21.75    0.90
  -2   9  -2   21.09    0.99
   2   9   2   20.55    0.95
  -2   9  -3   18.27    0.91
  -2  -9  -3   18.48    0.89
   2   9   3   19.24    0.90
   2   9   3   19.77    0.84
   2  -9   3   18.77    0.94
  -2  -9  -4   93.44    3.27
   2  -9   4   92.15    3.34
  -2   9  -4   85.94    3.13
   2   9   4   94.75    3.14
  -2   9  -5    0.84    0.30
   2  -9   5    0.78    0.30
   2   9   5    0.46    0.22
  -2  -9  -5    0.38    0.22
   2   9   6    0.20    0.23
   2  -9   6   -0.10    0.21
  -2   9  -6    0.01    0.27
  -2   9  -7   20.84    1.03
   2  -9   7   22.08    1.08
   2   9   7   20.84    0.99
   2  -9   8    1.35    0.37
   2   9   8    0.96    0.28
  -2   9  -8    1.31    0.34
   2  -9   9    0.65    0.31
  -2   9  -9   -0.24    0.27
   2   9   9    0.38    0.27
   2  -9  10    1.65    0.39
  -2   9 -10    1.20    0.39
   2   9  10    1.59    0.35
  -2   9 -11   -0.08    0.28
   2   9  11   -0.02    0.22
   2  -9  11   -0.17    0.27
   2   9  12    0.26    0.28
  -2   9 -12   -0.25    0.29
   2  -9  12   -0.02    0.25
   2   9  13    0.55    0.29
   2  -9  13   -0.40    0.23
   2  -9  14    4.31    0.58
   2   9  14    5.20    0.57
   2   9  15    4.09    0.56
   2  -9  15    5.81    0.68
   2   9  16    0.69    0.34
   2  -9  16    0.07    0.35
   2   9  17    0.72    0.36
   2  -9  17    0.10    0.33
   2  -9  18    4.72    0.66
   2   9  18    4.70    0.63
   2  -9  19    2.53    0.56
   2   9  19    2.90    0.59
   2  -9  20    0.43    0.38
   2   9  20    0.14    0.47
   2   9  21    0.86    0.58
   2  -9  21    1.58    0.54
  -2 -10  20    3.32    0.64
  -2  10  20    1.41    0.62
  -2 -10  19    1.86    0.51
  -2  10  19    2.20    0.60
  -2 -10  18    0.23    0.37
  -2  10  18   -0.27    0.34
  -2 -10  17    0.75    0.36
  -2  10  17    0.88    0.44
  -2  10  16    7.49    0.73
  -2 -10  16    5.57    0.69
  -2 -10  15    0.91    0.43
  -2  10  15    1.35    0.44
  -2  10  14   15.76    1.00
  -2 -10  14   17.11    1.08
  -2  10  13    0.73    0.34
  -2 -10  13    1.32    0.43
  -2 -10  12    0.09    0.29
   2  10 -12   -0.34    0.28
  -2  10  12    0.26    0.30
  -2  10  11    3.29    0.47
   2  10 -11    4.96    0.52
  -2 -10  11    4.44    0.55
   2  10 -10    0.99    0.35
  -2  10  10    1.74    0.36
  -2 -10  10    0.99    0.37
   2  10  -9    0.91    0.36
  -2 -10   9    0.40    0.29
  -2  10   9    0.37    0.28
   2  10  -8   24.20    1.13
  -2 -10   8   23.06    1.20
  -2  10   8   23.77    1.11
  -2 -10   7   -0.27    0.24
  -2  10   7    0.42    0.28
   2  10  -7    0.13    0.28
  -2  10   6   11.51    0.71
  -2 -10   6   11.90    0.80
   2  10  -6   12.62    0.76
  -2  10   5   43.74    1.72
  -2 -10   5   42.64    1.80
  -2  10   5   42.29    1.64
   2  10  -5   41.39    1.66
  -2  10   4   14.60    0.81
  -2  10   4   14.93    0.74
   2  10  -4   13.18    0.78
  -2 -10   4   15.46    0.86
  -2  10   3    2.28    0.37
  -2 -10   3    1.76    0.35
  -2  10   3    2.22    0.31
   2  10  -3    2.42    0.37
   2  10  -2   25.34    1.12
  -2 -10   2   24.11    1.15
  -2  10   2   23.34    1.01
   2 -10  -1    1.41    0.29
  -2 -10   1    0.77    0.30
   2  10  -1    1.30    0.31
  -2  10   1    0.54    0.29
   2  10   0   10.87    0.70
  -2 -10   0   15.12    0.80
   2 -10   0   14.14    0.76
  -2  10   0   14.51    0.79
   2  10   1    0.61    0.27
  -2 -10  -1    1.23    0.31
   2 -10   1    1.49    0.32
   2  10   1    1.38    0.25
  -2  10  -1    1.31    0.33
   2 -10   2   21.43    1.02
  -2  10  -2   20.18    0.99
   2  10   2   20.73    0.99
  -2 -10  -2   21.01    1.00
   2  10   2   19.64    0.88
   2 -10   3    5.48    0.51
  -2  10  -3    4.84    0.49
   2  10   3    5.07    0.41
  -2 -10  -3    5.81    0.46
   2  10   3    5.04    0.47
   2  10   4    6.78    0.48
  -2 -10  -4    6.73    0.50
  -2  10  -4    6.30    0.54
   2 -10   4    6.95    0.57
   2  10   4    6.68    0.53
   2 -10   5    4.02    0.45
  -2  10  -5    2.79    0.44
   2  10   5    3.41    0.39
   2  10   6   16.91    0.88
  -2  10  -6   19.15    0.96
   2 -10   6   18.21    0.99
   2 -10   7   -0.08    0.23
   2  10   7   -0.05    0.21
  -2  10  -7    0.13    0.28
  -2  10  -8   11.14    0.76
   2  10   8   11.43    0.72
   2 -10   8   12.33    0.81
   2  10   9    0.28    0.24
   2 -10   9    0.54    0.32
  -2  10  -9    0.60    0.33
   2  10  10    3.99    0.47
  -2  10 -10    3.90    0.51
   2 -10  10    4.28    0.55
   2 -10  11    0.94    0.35
  -2  10 -11    0.95    0.38
   2  10  11    1.38    0.35
   2  10  12    4.73    0.54
   2 -10  12    5.94    0.63
  -2  10 -12    6.07    0.61
  -2  10 -13   11.83    0.82
   2  10  13   12.02    0.82
   2 -10  13   13.40    0.95
   2  10  14    8.10    0.72
   2 -10  14    7.31    0.73
   2 -10  15    0.03    0.41
   2  10  15    0.02    0.33
   2 -10  16    5.29    0.73
   2  10  16    5.05    0.63
   2 -10  17    2.74    0.63
   2  10  17    2.25    0.51
   2 -10  18   -0.58    0.30
   2  10  18   -0.02    0.40
   2 -10  19    3.84    0.66
   2  10  19    3.92    0.67
   2  10  20   13.84    1.13
   2 -10  20   15.43    1.20
  -2 -11  19    0.69    0.47
  -2  11  19   -1.28    0.42
  -2 -11  18    3.96    0.67
  -2  11  18    2.38    0.63
  -2  11  17   -0.49    0.38
  -2 -11  17    0.65    0.39
  -2 -11  16    0.43    0.43
  -2  11  16    0.13    0.39
  -2 -11  15   -0.06    0.42
  -2  11  15   -0.21    0.35
  -2 -11  14    0.88    0.48
  -2  11  14    0.19    0.36
  -2  11  13    0.08    0.32
  -2 -11  13   -0.07    0.36
   2  11 -12    3.60    0.51
  -2 -11  12    4.23    0.61
  -2  11  12    4.10    0.54
  -2 -11  11    0.10    0.34
  -2  11  11    0.07    0.31
   2  11 -11    0.59    0.34
   2  11 -10    7.08    0.62
  -2 -11  10    7.53    0.71
  -2  11  10    6.95    0.61
   2  11  -9   -0.12    0.30
  -2  11   9    0.09    0.28
  -2 -11   9    0.56    0.31
  -2 -11   8    7.67    0.67
  -2  11   8    7.09    0.58
   2  11  -8    7.91    0.63
  -2  11   7   -0.04    0.23
   2  11  -7   -0.18    0.27
  -2 -11   7    0.35    0.31
  -2  11   6    1.46    0.34
  -2 -11   6    1.55    0.38
   2  11  -6    1.90    0.39
  -2  11   6    1.73    0.37
  -2  11   5    9.27    0.61
   2  11  -5    8.06    0.63
  -2 -11   5    9.11    0.70
  -2  11   5    9.85    0.69
  -2 -11   4   16.31    0.92
  -2  11   4   13.33    0.85
   2  11  -4   14.79    0.84
  -2  11   3    0.11    0.27
   2  11  -3    0.05    0.25
  -2 -11   3    0.03    0.25
  -2  11   2   -0.44    0.22
  -2 -11   2    0.06    0.25
   2  11  -2    0.00    0.27
   2  11  -1    0.43    0.29
  -2 -11   1    0.28    0.27
  -2  11   1    0.75    0.32
   2 -11   0    0.26    0.28
  -2  11   0    0.61    0.29
   2  11   0    0.11    0.26
  -2 -11   0    0.53    0.30
  -2 -11  -1    6.49    0.53
   2 -11   1    6.26    0.52
  -2  11  -1    4.70    0.50
   2  11   1    6.50    0.55
   2  11   2    0.12    0.24
   2 -11   2    0.57    0.31
  -2  11  -2    0.02    0.29
  -2 -11  -2    0.05    0.26
   2  11   3   11.67    0.75
  -2  11  -3   11.72    0.75
   2 -11   3   11.29    0.74
   2  11   4   10.43    0.65
  -2  11  -4    9.64    0.71
   2 -11   4   10.13    0.70
   2  11   4   10.79    0.72
   2  11   5    0.18    0.25
  -2  11  -5   -0.20    0.28
   2 -11   5    0.02    0.26
   2  11   5   -0.38    0.22
  -2  11  -6    4.01    0.52
   2  11   6    4.48    0.45
   2 -11   6    4.72    0.52
   2 -11   7    0.22    0.28
  -2  11  -7    0.37    0.33
   2  11   7    0.15    0.24
   2 -11   8    0.45    0.31
  -2  11  -8    1.18    0.39
   2  11   8    0.83    0.29
  -2  11  -9    2.11    0.44
   2  11   9    1.33    0.34
   2 -11   9    1.30    0.39
  -2  11 -10    1.00    0.39
   2 -11  10    0.80    0.37
   2  11  10    0.39    0.29
   2 -11  11    2.61    0.48
  -2  11 -11    3.17    0.51
   2  11  11    3.04    0.46
   2  11  12    6.09    0.62
  -2  11 -12    6.58    0.67
   2 -11  12    6.18    0.69
  -2  11 -13    3.38    0.53
   2  11  13    4.34    0.56
   2 -11  13    3.32    0.58
   2 -11  14    1.45    0.47
   2  11  14    2.04    0.48
   2 -11  15   -0.40    0.35
   2  11  15    0.73    0.40
   2  11  16    0.15    0.38
   2 -11  16    0.61    0.49
   2 -11  17    3.52    0.68
   2  11  17    3.06    0.63
   2 -11  18    1.47    0.55
   2  11  18    0.41    0.50
   2  11  19    0.33    0.48
   2 -11  19    0.32    0.46
  -2  12  18   -0.73    0.48
  -2  12  17   -0.90    0.43
  -2 -12  17    0.61    0.44
  -2 -12  16    3.03    0.62
  -2  12  16    4.03    0.65
  -2  12  15    0.37    0.42
  -2 -12  15    0.26    0.47
  -2 -12  14    9.58    0.89
  -2  12  14    7.19    0.74
  -2  12  13    0.59    0.39
  -2 -12  13    0.31    0.46
   2  12 -13    0.14    0.41
   2  12 -12   -0.06    0.35
  -2 -12  12   -0.16    0.31
  -2  12  12   -0.42    0.32
   2  12 -11    0.17    0.36
  -2 -12  11   -0.59    0.32
  -2  12  11   -0.08    0.32
   2  12 -10    4.61    0.56
  -2 -12  10    4.11    0.60
  -2  12  10    4.12    0.52
  -2 -12   9    0.32    0.36
  -2  12   9    0.49    0.33
   2  12  -9    0.48    0.38
  -2  12   8   10.38    0.71
   2  12  -8    9.64    0.72
  -2 -12   8    8.77    0.77
  -2 -12   7   20.55    1.15
  -2  12   7   20.55    1.10
  -2  12   7   18.27    1.00
   2  12  -7   20.55    1.06
   2  12  -6   12.62    0.83
  -2 -12   6   12.85    0.88
  -2  12   6   14.35    0.88
  -2  12   5    9.21    0.71
   2  12  -5    8.48    0.67
  -2 -12   5    9.78    0.73
  -2  12   4    1.84    0.40
  -2 -12   4    2.06    0.41
   2  12  -4    1.39    0.38
   2  12  -3   -0.08    0.27
  -2  12   3   -0.06    0.27
  -2 -12   3    0.17    0.28
  -2 -12   2   -0.14    0.25
   2  12  -2   -0.24    0.24
  -2  12   2   -0.36    0.27
   2  12  -1    3.26    0.45
  -2  12   1    4.34    0.51
  -2 -12   1    3.50    0.47
   2  12   0    2.77    0.43
  -2  12   0    2.25    0.42
  -2 -12   0    2.43    0.41
   2  12   1   14.05    0.84
   2 -12   1   11.75    0.77
  -2 -12  -1   13.69    0.80
  -2  12  -1   13.18    0.86
   2 -12   2    2.28    0.39
  -2  12  -2    2.06    0.43
   2  12   2    1.99    0.40
  -2  12  -3   13.45    0.86
   2  12   3   13.34    0.84
   2 -12   3   13.39    0.82
   2 -12   4    1.66    0.38
   2  12   4    0.76    0.32
  -2  12  -4    1.43    0.38
  -2  12  -5    1.10    0.37
   2  12   5    0.76    0.33
   2 -12   5    0.63    0.31
   2  12   6    3.64    0.48
   2 -12   6    3.60    0.49
   2  12   6    2.32    0.40
  -2  12  -6    3.26    0.48
  -2  12  -7    8.92    0.73
   2 -12   7    9.87    0.76
   2  12   7    9.78    0.68
   2 -12   8   24.66    1.29
  -2  12  -8   22.83    1.20
   2  12   8   24.71    1.17
   2 -12   9    1.07    0.40
  -2  12  -9    0.55    0.36
   2  12   9    1.20    0.37
   2 -12  10    8.11    0.76
  -2  12 -10    8.38    0.71
   2  12  10    6.40    0.63
   2  12  11    3.88    0.52
   2 -12  11    3.13    0.56
  -2  12 -11    3.20    0.55
   2 -12  12    3.54    0.58
   2  12  12    2.20    0.47
  -2  12 -12    3.12    0.53
   2 -12  13    0.75    0.44
  -2  12 -13   -0.40    0.36
   2  12  13   -0.20    0.34
   2 -12  14    9.89    0.91
   2  12  14   10.27    0.84
   2  12  15    2.31    0.51
   2 -12  15    2.62    0.62
   2  12  16   11.18    0.92
   2 -12  16   11.50    1.02
   2 -12  17    0.16    0.40
   2  12  17    1.57    0.55
   2  12  18    2.35    0.66
  -2  13  17   -0.03    0.54
  -2 -13  16    1.73    0.59
  -2  13  16    1.37    0.61
  -2 -13  15   -0.06    0.38
  -2  13  15   -0.18    0.42
  -2 -13  14    1.02    0.52
  -2  13  14    0.52    0.45
  -2 -13  13    3.20    0.66
  -2  13  13    2.65    0.54
   2  13 -13    3.47    0.60
  -2 -13  12   -0.07    0.41
   2  13 -12    0.84    0.46
  -2  13  12    0.24    0.38
   2  13 -11    1.97    0.49
  -2 -13  11    1.95    0.53
  -2  13  11    1.47    0.45
   2  13 -10    0.63    0.41
  -2  13  10    0.11    0.36
  -2 -13  10    0.78    0.43
   2  13  -9   -0.38    0.37
  -2 -13   9    0.52    0.39
  -2  13   9    0.01    0.31
   2  13  -8    1.40    0.44
  -2  13   8    1.51    0.40
  -2 -13   8    1.83    0.46
  -2 -13   7    5.18    0.63
  -2  13   7    4.59    0.57
   2  13  -7    3.88    0.55
  -2 -13   6   10.49    0.81
  -2  13   6    8.32    0.75
   2  13  -6   10.31    0.76
  -2  13   5    0.31    0.34
   2  13  -5    0.38    0.34
  -2 -13   5   -0.09    0.30
   2  13  -4    6.50    0.61
  -2 -13   4    6.99    0.65
  -2  13   4    6.04    0.63
   2  13  -3    0.30    0.33
  -2 -13   3    1.14    0.38
  -2  13   3    0.70    0.33
  -2 -13   2    1.58    0.39
   2  13  -2    1.23    0.39
  -2  13   2    2.14    0.45
  -2  13   1    0.40    0.31
  -2 -13   1    0.56    0.31
   2  13  -1    0.51    0.34
  -2  13   0    1.80    0.42
   2  13   0    1.32    0.38
  -2  13  -1    0.45    0.33
   2  13   1    0.33    0.33
  -2  13  -2    1.06    0.38
   2  13   2    1.09    0.38
   2 -13   3    0.37    0.31
   2  13   3    0.56    0.31
  -2  13  -3    0.24    0.32
  -2  13  -4    1.29    0.43
   2  13   4    1.61    0.41
   2 -13   4    1.03    0.36
   2 -13   5   13.29    0.88
  -2  13  -5   12.58    0.88
   2  13   5   11.94    0.84
  -2  13  -6    0.51    0.39
   2 -13   6    0.38    0.34
   2  13   6    0.31    0.32
   2  13   7    0.23    0.32
   2 -13   7   -0.59    0.26
  -2  13  -7    0.04    0.36
  -2  13  -8   -0.07    0.38
   2 -13   8   -0.16    0.33
  -2  13  -9    0.66    0.42
   2 -13   9   -0.31    0.32
   2 -13  10    2.33    0.54
   2  13  10    2.60    0.48
  -2  13 -10    2.48    0.54
  -2  13 -11    4.16    0.61
   2 -13  11    3.18    0.57
   2  13  11    3.27    0.52
   2 -13  12    2.09    0.55
  -2  13 -12    2.31    0.55
   2  13  12    1.75    0.45
  -2  13 -13    1.92    0.54
   2  13  13    1.08    0.43
   2 -13  13    1.16    0.46
  -2  13 -14    0.01    0.40
   2  13  14    0.19    0.42
   2 -13  14   -0.20    0.37
   2 -13  15   -0.06    0.41
   2  13  15   -0.36    0.42
   2  13  16    2.06    0.63
   2 -13  16    2.61    0.64
   2  13  17   -0.17    0.55
  -2  14  16   -0.33    0.58
  -2  14  15    0.35    0.54
  -2 -14  14    5.92    0.79
  -2  14  14    5.30    0.76
  -2 -14  13    2.90    0.63
  -2 -14  12    1.36    0.53
   2  14 -12    0.84    0.54
  -2 -14  11    3.28    0.62
   2  14 -11    1.70    0.54
  -2  14  11    1.19    0.47
  -2  14  10    0.39    0.40
  -2 -14  10    0.39    0.41
   2  14 -10   -0.47    0.41
  -2 -14   9    0.85    0.45
  -2  14   9    0.67    0.40
   2  14  -9    0.75    0.45
  -2 -14   8    0.03    0.38
  -2  14   8    0.36    0.36
   2  14  -8    0.26    0.42
  -2  14   7    3.61    0.56
   2  14  -7    3.34    0.55
  -2 -14   7    3.23    0.57
   2  14  -6    0.39    0.40
  -2  14   6   -0.13    0.35
  -2 -14   6    0.26    0.37
  -2 -14   5    1.78    0.46
   2  14  -5    2.12    0.50
  -2  14   5    2.29    0.49
  -2  14   4    0.24    0.36
   2  14  -4    0.02    0.35
  -2 -14   4   -0.28    0.31
  -2 -14   3    0.17    0.34
  -2  14   3   -0.11    0.34
   2  14  -3   -0.14    0.34
  -2  14   2    0.67    0.37
  -2 -14   2    1.77    0.45
   2  14  -2    0.73    0.39
   2  14  -1    0.77    0.39
  -2  14   1    1.50    0.43
  -2  14   0    4.60    0.61
   2  14   0    5.13    0.59
  -2  14  -1    5.95    0.65
   2  14   1    5.30    0.62
  -2  14  -2    0.60    0.37
   2  14   2    0.51    0.39
  -2  14  -3   -0.11    0.37
   2  14   3    0.16    0.35
   2  14   4    4.72    0.60
  -2  14  -4    3.99    0.59
   2 -14   5    6.90    0.68
   2  14   5    7.38    0.69
  -2  14  -5    6.27    0.71
  -2  14  -6    1.26    0.47
   2  14   6    0.99    0.39
   2 -14   6    0.58    0.39
   2  14   7    2.33    0.50
  -2  14  -7    1.51    0.47
   2 -14   7    1.46    0.45
   2 -14   8    2.25    0.52
   2  14   8    1.60    0.47
  -2  14  -8    1.64    0.50
   2 -14   9    0.16    0.36
   2  14   9   -0.16    0.35
  -2  14  -9   -0.21    0.40
   2 -14  10    0.70    0.40
  -2  14 -10    0.13    0.47
   2 -14  11   -0.47    0.40
  -2  14 -11   -0.42    0.42
   2 -14  12   -0.33    0.42
  -2  14 -12    0.57    0.50
   2  14  13   -0.33    0.45
  -2  14 -13    0.16    0.53
   2 -14  13   -0.11    0.34
   2 -14  14    0.20    0.43
   2  14  14   -0.06    0.48
  -2  14 -14   -0.38    0.53
   2  14  15    3.86    0.69
   2  14  16    0.63    0.64
  -2 -15  12    3.38    0.68
  -2  15  12    3.88    0.69
  -2 -15  11    1.16    0.48
  -2  15  11    2.32    0.64
  -2 -15  10   -0.02    0.38
   2  15 -10   -0.18    0.52
  -2  15  10    0.20    0.45
   2  15  -9    3.95    0.67
  -2 -15   9    4.06    0.68
  -2  15   9    4.72    0.71
  -2 -15   8   -0.04    0.42
   2  15  -8    0.01    0.46
  -2  15   8   -0.31    0.41
  -2  15   7    3.00    0.57
  -2 -15   7    3.13    0.61
   2  15  -7    2.63    0.57
   2  15  -6   -0.12    0.41
  -2  15   6   -0.62    0.34
  -2 -15   6    1.09    0.45
  -2  15   5    1.19    0.47
   2  15  -5    1.87    0.54
  -2 -15   5    1.88    0.51
   2  15  -4   -0.01    0.41
  -2 -15   4    0.35    0.40
  -2  15   4   -0.61    0.34
   2  15  -3    2.56    0.55
  -2  15   3    2.45    0.56
  -2  15   2    0.88    0.45
   2  15  -2    0.85    0.45
  -2  15   1    2.86    0.54
   2  15  -1    2.22    0.53
   2  15   0   -0.17    0.38
  -2  15   0    1.07    0.43
  -2  15  -1    5.36    0.65
   2  15   1    5.78    0.68
  -2  15  -2    0.42    0.44
   2  15   2    1.22    0.46
  -2  15  -3    6.36    0.74
   2  15   3    7.10    0.73
   2  15   4    0.71    0.38
  -2  15  -4    0.20    0.42
   2  15   5    5.29    0.65
  -2  15  -5    3.58    0.61
  -2  15  -6   -0.12    0.44
   2  15   6    0.28    0.44
   2 -15   7   -0.01    0.40
  -2  15  -7    0.32    0.46
   2  15   7    0.22    0.39
   2  15   8   -0.04    0.38
  -2  15  -8   -0.36    0.45
   2 -15   8   -0.13    0.39
  -2  15  -9    1.44    0.58
   2  15   9    0.83    0.51
   2 -15   9    0.27    0.46
  -2  15 -10    2.47    0.63
   2 -15  10    0.79    0.51
   2  15  10    2.29    0.57
   2 -15  11    7.10    0.81
   2  15  11    7.47    0.85
  -2  15 -11    6.87    0.84
   2 -15  12    1.14    0.52
  -2  15 -12    0.33    0.58
   2 -15  13    1.02    0.51
  -2  15 -13    1.00    0.65
  -2  15 -14   -0.29    0.70
  -2 -16  10   -0.07    0.43
  -2 -16   9    0.22    0.44
  -2  16   9    1.20    0.63
   2  16  -8    2.72    0.69
  -2 -16   8    1.70    0.58
  -2  16   8    2.50    0.69
   2  16  -7    4.53    0.73
  -2 -16   7    6.26    0.77
  -2  16   7    5.48    0.80
   2  16  -6    0.06    0.50
  -2  16   6    0.55    0.48
  -2 -16   6   -0.26    0.40
  -2  16   5   -0.10    0.48
   2  16  -5    0.07    0.53
  -2  16   4    0.57    0.51
   2  16  -4    0.22    0.48
   2  16  -3   -0.67    0.44
  -2  16   3    0.13    0.47
  -2  16   2    0.51    0.45
   2  16  -2    0.58    0.47
   2  16  -1    1.16    0.53
  -2  16   1    2.56    0.61
  -2  16   0    0.06    0.47
   2  16   0   -0.02    0.44
  -2  16  -1   11.56    0.94
   2  16   1   11.39    0.93
  -2  16  -2   -0.17    0.48
   2  16   2    0.43    0.48
  -2  16  -3    0.24    0.50
   2  16   3   -0.13    0.44
   2  16   4    0.67    0.48
  -2  16  -4    0.87    0.54
   2  16   5    4.46    0.70
  -2  16  -5    4.89    0.74
  -2  16  -6    0.64    0.56
   2  16   6    0.79    0.53
   2  16   7    1.36    0.60
  -2  16  -7    2.29    0.66
  -2  16  -8   -0.75    0.55
   2  16   8    0.42    0.58
   2  16   9    5.94    0.82
   2 -16   9    3.95    0.69
  -2  16  -9    4.59    0.80
   2  16  10   -0.05    0.53
  -2  16 -10    0.51    0.59
   2 -16  10   -0.32    0.40
   2 -16  11    0.69    0.52
  -2  16 -11    1.75    0.75
  -2 -17   8   -0.33    0.52
  -2  17   5    0.17    0.67
   2  17  -5    1.09    0.68
   2  17  -4   -0.80    0.56
  -2  17   4    0.05    0.59
  -2  17   3    1.13    0.65
   2  17  -3    1.36    0.65
  -2  17   2   -0.42    0.57
   2  17  -2   -0.02    0.61
  -2  17   1    0.80    0.65
   2  17  -1    0.62    0.59
   2  17   0    1.82    0.66
  -2  17   0    2.74    0.73
  -2  17  -1    0.32    0.62
   2  17   1   -0.23    0.49
   2  17   2    1.33    0.65
  -2  17  -2    0.27    0.63
   2  17   3    0.32    0.52
  -2  17  -3   -0.19    0.54
  -2  17  -4    0.26    0.63
   2  17   4    0.16    0.60
   2  17   5   -0.26    0.56
  -2  17  -5    0.89    0.67
  -2  17  -6   -0.34    0.57
   2  17   6   -0.50    0.64
   2  17   7    0.51    0.63
  -2  17  -7    0.29    0.72
  -3   0  24    4.51    0.69
  -3   0  23    1.12    0.51
  -3   0  22    1.26    0.48
  -3   0  21    0.00    0.38
  -3   0  20    4.28    0.56
  -3   0  19    0.51    0.35
  -3   0  18    2.98    0.41
  -3   0  18    3.24    0.47
  -3   0  17   -0.47    0.23
  -3   0  17   -0.03    0.23
  -3   0  16   14.61    0.82
  -3   0  16   14.58    0.86
  -3   0  15   -0.13    0.20
  -3   0  15    0.03    0.25
  -3   0  14   -0.16    0.20
  -3   0  14    0.19    0.31
  -3   0  13    0.52    0.28
  -3   0  13    0.36    0.21
  -3   0  12  137.83    4.74
  -3   0  12  136.35    4.59
  -3   0  11    0.08    0.20
  -3   0  11    0.13    0.16
  -3   0  10   19.62    0.87
  -3   0  10   18.99    0.83
  -3   0   9    0.06    0.19
  -3   0   9    0.17    0.14
  -3   0   8    0.30    0.14
  -3   0   8    0.47    0.19
  -3   0   7    0.28    0.17
  -3   0   7    0.22    0.12
  -3   0   6   41.13    1.46
  -3   0   6   40.03    1.44
  -3   0   5   -0.08    0.11
  -3   0   5   -0.05    0.15
  -3   0   4  256.29    8.40
  -3   0   4  250.27    8.05
  -3   0   3    0.13    0.09
  -3   0   3    0.34    0.13
  -3   0   2   16.80    0.61
  -3   0   2   16.36    0.62
  -3   0   1    0.07    0.05
  -3   0   1    0.00    0.07
   3   0   0    1.33    0.11
   3   0   0    1.32    0.10
  -3   0   0    1.31    0.11
  -3   0   0    1.24    0.08
   3   0   1    0.11    0.06
  -3   0  -1    0.15    0.06
   3   0   2   11.60    0.48
   3   0   3    0.09    0.11
   3   0   4  331.61   10.99
   3   0   5    0.23    0.13
   3   0   6   23.06    0.93
   3   0   7    0.00    0.14
   3   0   8    2.32    0.24
   3   0   9    0.45    0.19
   3   0   9   -0.19    0.15
   3   0  10    3.98    0.35
   3   0  10    3.57    0.34
   3   0  11    0.03    0.19
   3   0  11    0.00    0.18
   3   0  12    7.23    0.52
   3   0  12    7.59    0.51
   3   0  13    0.10    0.22
   3   0  13   -0.16    0.22
   3   0  14    0.45    0.25
   3   0  14    1.07    0.30
   3   0  15   -0.15    0.20
   3   0  15    0.09    0.24
   3   0  16    1.62    0.35
   3   0  16    1.65    0.34
   3   0  17    0.05    0.27
   3   0  17    0.21    0.26
   3   0  18   15.94    0.91
   3   0  18   15.05    0.89
   3   0  19   -0.11    0.29
   3   0  19   -0.06    0.25
   3   0  20   32.06    1.49
   3   0  20   33.20    1.54
   3   0  21    0.18    0.32
   3   0  21    0.45    0.38
   3   0  22    5.41    0.64
   3   0  23   -0.09    0.43
  -3   1  25    2.65    0.65
  -3   1  24    6.78    0.79
  -3   1  23    0.85    0.50
  -3   1  22   12.29    0.93
  -3  -1  21    0.01    0.38
  -3   1  21   -0.10    0.36
  -3  -1  20    2.47    0.48
  -3   1  20    2.13    0.49
  -3  -1  19   -0.09    0.32
  -3   1  19   -0.22    0.32
  -3  -1  19   -0.19    0.24
  -3  -1  18    9.40    0.70
  -3   1  18    9.14    0.69
  -3  -1  18    9.18    0.66
  -3  -1  17    0.69    0.35
  -3  -1  17    0.70    0.29
  -3   1  17    1.64    0.41
  -3  -1  16   28.85    1.33
  -3   1  16   29.08    1.28
  -3   1  16   30.59    1.34
  -3  -1  16   29.83    1.31
  -3  -1  15    4.88    0.48
  -3   1  15    3.94    0.45
  -3   1  15    4.77    0.42
  -3  -1  15    4.73    0.45
  -3   1  14    0.28    0.22
  -3   1  14    0.56    0.29
  -3  -1  14    0.31    0.23
  -3  -1  14    1.10    0.31
  -3   1  13   21.10    0.92
  -3  -1  13   20.02    0.96
  -3  -1  13   20.27    0.96
  -3   1  13   20.40    0.98
  -3   1  12   13.40    0.73
  -3  -1  12   12.46    0.69
  -3  -1  12   13.25    0.70
  -3   1  12   12.69    0.65
  -3  -1  11   55.31    2.05
  -3   1  11   52.65    2.00
  -3  -1  11   56.15    1.98
  -3   1  11   55.27    2.00
  -3   1  10    0.29    0.15
  -3  -1  10    0.01    0.16
  -3   1  10    0.55    0.23
  -3  -1  10    0.44    0.20
  -3  -1   9   13.17    0.65
  -3  -1   9   13.06    0.63
  -3   1   9   13.28    0.67
  -3   1   9   13.73    0.61
  -3   1   8    0.87    0.15
  -3  -1   8    0.88    0.18
  -3  -1   8    0.85    0.19
  -3   1   8    1.05    0.22
  -3  -1   7   54.22    1.88
  -3   1   7   56.04    1.91
  -3  -1   7   53.92    1.97
  -3   1   7   54.88    1.91
  -3  -1   6   -0.01    0.14
  -3   1   6    0.00    0.14
  -3  -1   6    0.06    0.12
  -3   1   6    0.19    0.11
  -3  -1   5    1.91    0.20
  -3   1   5    1.68    0.22
  -3  -1   5    1.77    0.19
  -3   1   5    2.10    0.16
  -3   1   4   34.89    1.23
  -3   1   4   35.28    1.20
  -3  -1   4   33.78    1.20
  -3  -1   4   34.24    1.26
  -3  -1   3    0.16    0.12
  -3  -1   3    0.32    0.13
  -3   1   3    0.38    0.08
  -3   1   3    0.40    0.15
  -3  -1   2   45.43    1.53
  -3   1   2   45.73    1.54
  -3  -1   2   45.89    1.60
  -3   1   2   46.84    1.56
  -3  -1   1    3.24    0.19
   3  -1  -1    2.43    0.14
   3  -1  -1    2.34    0.13
  -3  -1   1    2.41    0.16
  -3   1   1    2.43    0.16
  -3   1   1    2.63    0.15
   3  -1   0    0.71    0.08
  -3  -1   0    0.61    0.09
  -3   1   0    0.66    0.09
  -3  -1   0    0.82    0.11
  -3   1   0    0.87    0.10
  -3   1  -1   28.49    0.94
  -3   1  -1   27.84    0.93
   3  -1   1   27.10    0.99
  -3  -1  -1   27.81    1.00
   3  -1   2   11.18    0.49
   3   1   2   11.40    0.48
  -3   1  -2   11.94    0.46
   3   1   2   12.25    0.43
  -3   1  -2   11.46    0.45
   3  -1   3    0.43    0.13
  -3   1  -3    0.71    0.15
   3   1   3    0.29    0.12
   3   1   4  170.59    5.63
   3  -1   4  165.23    5.64
   3  -1   5  134.75    4.62
   3   1   5  137.97    4.61
   3  -1   6   30.26    1.16
   3   1   6   30.03    1.15
   3   1   7   14.04    0.63
   3  -1   7   12.75    0.63
   3   1   8   41.08    1.51
   3  -1   8   39.35    1.53
   3   1   9    0.20    0.16
   3  -1   9    0.47    0.19
   3  -1   9    0.27    0.17
   3   1   9    0.12    0.16
   3   1  10   29.56    1.16
   3  -1  10   28.62    1.11
   3   1  10   27.68    1.16
   3  -1  10   28.30    1.19
   3  -1  11    8.90    0.55
   3  -1  11    9.28    0.59
   3   1  11   10.37    0.59
   3   1  11    9.48    0.56
   3  -1  12   11.87    0.69
   3   1  12   10.98    0.64
   3  -1  12   12.81    0.65
   3   1  12   11.77    0.67
   3  -1  13    6.55    0.47
   3  -1  13    5.62    0.48
   3   1  13    6.86    0.50
   3   1  13    5.36    0.45
   3   1  14   17.75    0.90
   3  -1  14   19.57    0.94
   3   1  14   15.23    0.87
   3  -1  14   18.70    0.89
   3  -1  15    0.00    0.27
   3   1  15    0.09    0.24
   3   1  15   -0.23    0.23
   3  -1  15    0.14    0.24
   3   1  16    2.75    0.39
   3   1  16    2.43    0.41
   3  -1  16    3.10    0.41
   3  -1  16    2.87    0.39
   3   1  17   -0.52    0.24
   3  -1  17   -0.40    0.21
   3   1  17    0.30    0.25
   3  -1  17    0.16    0.27
   3   1  18    2.53    0.43
   3   1  18    1.56    0.35
   3  -1  18    2.82    0.44
   3  -1  18    2.30    0.39
   3   1  19    0.41    0.29
   3   1  19    0.80    0.35
   3  -1  19    0.30    0.28
   3  -1  19    0.27    0.31
   3   1  20    0.25    0.32
   3  -1  20    0.01    0.30
   3  -1  20    0.19    0.35
   3   1  20    0.02    0.30
   3  -1  21    8.21    0.73
   3   1  21    9.06    0.76
   3  -1  21    9.05    0.75
   3   1  22    7.84    0.74
   3  -1  22    6.87    0.69
   3   1  23   -0.06    0.43
   3   1  24    3.95    0.65
   3   1  25   -0.22    0.52
  -3   2  25   -0.41    0.50
  -3   2  24    1.05    0.49
  -3   2  23    1.32    0.56
  -3   2  22    0.67    0.42
  -3   2  21    5.72    0.67
  -3  -2  21    5.81    0.62
  -3  -2  20    6.33    0.63
  -3   2  20    6.39    0.68
  -3  -2  19    1.39    0.37
  -3  -2  19    1.11    0.40
  -3   2  19    1.25    0.42
  -3   2  18    3.44    0.51
  -3  -2  18    3.54    0.46
  -3  -2  18    3.34    0.48
  -3  -2  17    0.09    0.24
  -3  -2  17    0.57    0.32
  -3   2  17    0.60    0.32
  -3  -2  16    0.16    0.24
  -3   2  16    0.61    0.33
  -3  -2  16    0.02    0.28
  -3   2  15   12.94    0.80
  -3  -2  15   12.72    0.76
  -3  -2  15   13.03    0.77
  -3  -2  14    1.80    0.34
  -3   2  14    1.69    0.36
  -3   2  14    1.65    0.27
  -3  -2  14    2.20    0.35
  -3   2  13   10.36    0.66
  -3  -2  13   10.92    0.64
  -3   2  13    9.65    0.58
  -3  -2  13   10.57    0.65
  -3  -2  12   39.10    1.64
  -3   2  12   41.49    1.56
  -3  -2  12   41.33    1.56
  -3   2  12   43.53    1.64
  -3   2  11    4.59    0.31
  -3   2  11    3.79    0.40
  -3  -2  11    3.99    0.37
  -3  -2  11    4.06    0.36
  -3   2  10   94.72    3.22
  -3  -2  10   95.28    3.15
  -3  -2  10   90.30    3.32
  -3   2  10   93.87    3.21
  -3   2   9   18.66    0.73
  -3  -2   9   18.64    0.78
  -3   2   9   16.58    0.80
  -3  -2   9   17.24    0.82
  -3   2   8   22.98    0.95
  -3  -2   8   23.54    0.98
  -3  -2   8   22.11    0.91
  -3   2   8   23.50    0.88
  -3   2   7   60.28    2.10
  -3   2   7   62.00    2.06
  -3  -2   7   59.86    2.04
  -3  -2   7   58.21    2.16
  -3  -2   6    1.97    0.20
  -3   2   6    1.73    0.14
  -3  -2   6    1.56    0.20
  -3   2   6    1.76    0.22
  -3   2   5   -0.02    0.06
  -3  -2   5   -0.04    0.12
  -3  -2   5   -0.13    0.11
  -3   2   5    0.15    0.14
  -3  -2   4  170.87    5.75
  -3   2   4  171.22    5.50
  -3  -2   4  170.82    5.45
  -3  -2   3  170.81    5.76
  -3  -2   3  174.39    5.47
  -3   2   3  168.17    5.50
   3   2  -3  173.15    5.30
  -3  -2   2  221.33    7.62
   3   2  -2  230.88    7.03
   3  -2  -2  230.11    7.60
  -3   2   2  230.88    7.28
  -3  -2   2  230.95    7.25
   3  -2  -1    2.01    0.14
  -3  -2   1    1.96    0.19
  -3  -2   1    1.95    0.16
  -3   2   1    2.15    0.18
  -3   2   1    2.19    0.17
   3   2  -1    2.35    0.13
  -3   2   0    0.63    0.13
  -3  -2   0    0.63    0.12
  -3   2   0    0.89    0.13
   3  -2   0    0.62    0.10
  -3  -2   0    0.54    0.12
  -3   2  -1  149.44    4.76
   3  -2   1  148.12    4.99
  -3  -2  -1  148.57    5.01
  -3   2  -1  152.20    4.66
  -3   2  -2  104.93    3.30
  -3   2  -2  105.56    3.34
  -3  -2  -2  103.77    3.53
   3  -2   2  103.54    3.53
   3   2   3  443.31   14.58
   3  -2   3  434.50   14.59
  -3   2  -3  443.03   13.56
   3   2   3  444.29   12.85
   3   2   4   19.65    0.77
   3  -2   4   19.39    0.81
  -3   2  -4   18.66    0.77
   3  -2   5   35.51    1.32
   3   2   5   33.23    1.26
   3  -2   6  102.79    3.58
   3   2   6  104.21    3.54
   3   2   7   95.23    3.26
   3  -2   7   93.66    3.31
   3  -2   8   16.34    0.76
   3   2   8   14.89    0.69
   3  -2   8   15.74    0.66
   3  -2   9    1.18    0.20
   3   2   9    1.02    0.20
   3  -2   9    1.22    0.25
   3   2   9    1.35    0.25
   3  -2  10   53.39    2.10
   3   2  10   56.81    2.05
   3  -2  10   54.97    1.94
   3   2  10   57.91    2.03
   3   2  11    4.75    0.41
   3  -2  11    4.52    0.39
   3   2  11    3.42    0.33
   3  -2  12   50.30    1.94
   3  -2  12   50.26    1.79
   3   2  12   48.47    1.86
   3   2  12   47.34    1.84
   3  -2  13    7.46    0.51
   3   2  13    7.52    0.51
   3  -2  13    6.32    0.53
   3   2  13    6.64    0.51
   3   2  14    0.40    0.25
   3   2  14    0.55    0.27
   3  -2  14    0.06    0.23
   3  -2  14    0.31    0.23
   3   2  15    3.54    0.40
   3  -2  15    3.50    0.40
   3  -2  15    3.34    0.44
   3   2  15    3.01    0.42
   3  -2  16    2.13    0.38
   3   2  16    1.75    0.38
   3  -2  16    1.54    0.37
   3   2  16    1.43    0.33
   3   2  17    3.47    0.47
   3  -2  17    3.63    0.43
   3   2  17    3.56    0.42
   3  -2  17    4.22    0.49
   3  -2  18    0.45    0.30
   3   2  18    0.77    0.31
   3  -2  18    0.71    0.33
   3   2  18    0.16    0.30
   3   2  19   10.95    0.79
   3  -2  19   10.93    0.79
   3   2  20    6.80    0.68
   3  -2  20    7.73    0.68
   3  -2  21    5.21    0.60
   3   2  21    4.83    0.61
   3  -2  22    4.14    0.58
   3   2  22    3.54    0.60
   3  -2  23    9.99    0.84
   3   2  23   10.18    0.86
   3   2  24   -0.47    0.42
   3   2  25    0.05    0.49
  -3   3  25   -0.34    0.53
  -3   3  24    0.18    0.42
  -3   3  23    0.81    0.55
  -3  -3  22    1.01    0.39
  -3   3  22   -0.23    0.39
  -3  -3  21    3.90    0.55
  -3   3  21    2.98    0.58
  -3  -3  20   16.21    0.98
  -3   3  20   13.54    0.98
  -3  -3  19    5.08    0.56
  -3   3  19    5.01    0.62
  -3  -3  18    0.23    0.27
  -3   3  18   -0.32    0.29
  -3  -3  17    0.69    0.29
  -3  -3  17    0.54    0.32
  -3   3  17    0.66    0.32
  -3  -3  16    5.29    0.53
  -3  -3  16    6.41    0.55
  -3   3  16    5.59    0.57
  -3   3  15   24.99    1.23
  -3  -3  15   26.74    1.19
  -3  -3  15   26.77    1.25
  -3  -3  14   30.15    1.22
  -3  -3  14   24.59    1.26
  -3   3  14   30.13    1.29
  -3  -3  13   30.43    1.25
  -3   3  13   30.98    1.20
  -3  -3  13   29.37    1.34
  -3   3  13   29.79    1.31
  -3   3  12    0.00    0.16
  -3  -3  12   -0.16    0.23
  -3   3  12   -0.11    0.23
  -3  -3  12   -0.15    0.20
  -3   3  11    1.14    0.19
  -3  -3  11    0.66    0.23
  -3   3  11    0.61    0.26
  -3  -3  11    0.62    0.24
  -3  -3  10    1.35    0.23
  -3  -3  10    1.12    0.25
  -3   3  10    0.89    0.17
  -3   3  10    0.80    0.27
  -3  -3   9  131.95    4.57
  -3   3   9  135.06    4.41
  -3   3   9  127.82    4.38
  -3  -3   9  130.19    4.29
  -3  -3   8    2.28    0.24
  -3   3   8    1.91    0.27
  -3   3   8    1.77    0.16
  -3  -3   8    1.77    0.26
  -3   3   7   28.24    1.11
  -3  -3   7   27.68    1.16
  -3  -3   7   29.47    1.05
  -3   3   7   28.73    1.00
  -3  -3   6   97.47    3.11
  -3  -3   6   93.38    3.32
  -3   3   6   94.53    3.18
  -3  -3   5    8.37    0.47
  -3  -3   5    9.09    0.42
   3   3  -5    8.18    0.41
  -3   3   5    8.18    0.46
   3   3  -4   66.06    2.10
  -3  -3   4   64.41    2.14
  -3  -3   4   64.28    2.31
  -3   3   4   66.08    2.21
  -3  -3   3    0.90    0.19
  -3   3   3    1.09    0.18
   3   3  -3    1.01    0.15
  -3  -3   3    1.19    0.15
  -3   3   2  984.48   31.15
  -3  -3   2  984.65   32.62
   3  -3  -2 1000.00   32.65
   3   3  -2  995.19   30.25
  -3  -3   2  989.21   31.13
   3   3  -1  336.69   10.29
  -3   3   1  334.44   10.33
  -3  -3   1  333.51   11.13
   3  -3  -1  333.55   11.07
  -3   3   1  335.67   10.60
  -3  -3   1  337.25   10.59
  -3   3   0    9.99    0.48
  -3   3   0   10.37    0.45
   3  -3   0    9.95    0.45
  -3  -3   0   11.03    0.49
  -3   3  -1   15.32    0.65
   3  -3   1   15.41    0.63
  -3  -3  -1   15.00    0.64
  -3   3  -1   16.12    0.57
  -3   3  -2    4.75    0.25
  -3  -3  -2    4.69    0.32
   3  -3   2    4.85    0.34
  -3   3  -2    4.79    0.32
  -3   3  -3   64.13    2.08
   3  -3   3   63.01    2.26
  -3   3  -3   62.93    2.12
  -3  -3  -3   67.39    2.25
   3  -3   4    1.70    0.22
   3   3   4    1.03    0.16
   3   3   4    1.37    0.15
  -3   3  -4    1.24    0.20
   3  -3   5   36.60    1.37
   3   3   5   35.79    1.31
  -3   3  -5   34.92    1.28
   3  -3   6    1.47    0.22
  -3   3  -6    0.75    0.18
   3   3   6    0.54    0.15
   3   3   7    0.14    0.13
   3  -3   7    0.29    0.19
   3   3   8  116.59    3.90
   3   3   8  116.73    4.00
   3  -3   8  118.07    3.80
   3  -3   8  115.74    4.08
   3   3   9   17.69    0.84
   3  -3   9   18.14    0.86
   3   3   9   18.99    0.81
   3  -3  10    0.75    0.24
   3   3  10    0.39    0.24
   3  -3  10    1.37    0.21
   3   3  10    0.25    0.16
   3   3  11    3.02    0.37
   3  -3  11    2.57    0.34
   3   3  11    2.86    0.30
   3  -3  11    3.35    0.30
   3   3  12    0.09    0.19
   3  -3  12    0.05    0.24
   3   3  12    0.16    0.26
   3  -3  12    0.32    0.22
   3  -3  13    1.76    0.30
   3   3  13    1.25    0.31
   3   3  13    2.05    0.29
   3  -3  13    2.72    0.37
   3  -3  14    0.59    0.25
   3  -3  14    0.32    0.25
   3   3  14    0.18    0.20
   3   3  14    0.08    0.25
   3   3  15    1.66    0.37
   3   3  15    2.16    0.34
   3  -3  15    2.17    0.35
   3  -3  15    2.15    0.38
   3  -3  16    3.40    0.46
   3  -3  16    4.27    0.44
   3   3  16    3.58    0.46
   3   3  16    4.48    0.45
   3   3  17   13.20    0.80
   3   3  17   11.92    0.80
   3  -3  17   14.11    0.86
   3  -3  18    0.89    0.35
   3   3  18    0.53    0.35
   3  -3  19    4.36    0.55
   3   3  19    4.52    0.55
   3  -3  20   -0.08    0.27
   3   3  20    0.03    0.35
   3  -3  21    8.85    0.79
   3   3  21    9.27    0.80
   3   3  22    1.35    0.48
   3  -3  22    2.38    0.50
   3   3  23    2.04    0.59
   3  -3  23    2.37    0.51
   3   3  24    5.23    0.72
   3  -3  24    4.02    0.67
   3   3  25    0.11    0.54
   3  -3  25    0.09    0.47
  -3   4  24    1.05    0.52
  -3   4  23    1.68    0.57
  -3  -4  23    2.97    0.58
  -3   4  22    1.66    0.54
  -3  -4  22    2.81    0.51
  -3  -4  21    1.72    0.46
  -3   4  21    1.22    0.50
  -3  -4  20    0.37    0.32
  -3   4  20    0.42    0.43
  -3  -4  19   14.07    0.90
  -3   4  19   13.00    0.93
  -3  -4  18    3.62    0.51
  -3   4  18    4.51    0.58
  -3  -4  17   11.43    0.79
  -3   4  17   11.49    0.80
  -3  -4  16    1.18    0.34
  -3   4  16   -0.02    0.33
  -3  -4  15    0.82    0.30
  -3   4  15    0.89    0.37
  -3  -4  14   13.12    0.83
  -3   4  14   14.22    0.83
  -3  -4  14   15.64    0.80
  -3  -4  13   25.01    1.21
  -3  -4  13   27.49    1.12
  -3  -4  12   22.43    0.94
  -3  -4  12   21.27    1.05
  -3   4  12   21.43    1.02
  -3  -4  11    3.96    0.41
  -3  -4  11    4.18    0.35
  -3   4  11    3.83    0.27
  -3   4  11    3.39    0.39
  -3  -4  10   18.05    0.90
  -3  -4  10   19.42    0.79
  -3   4  10   17.69    0.86
  -3   4  10   18.93    0.73
  -3  -4   9   31.48    1.13
  -3  -4   9   27.20    1.25
  -3   4   9   32.36    1.08
  -3   4   9   29.87    1.22
  -3   4   8    3.82    0.21
  -3   4   8    3.38    0.34
  -3  -4   8    3.98    0.37
  -3  -4   8    3.77    0.29
  -3  -4   7    0.50    0.20
  -3   4   7    0.43    0.18
  -3  -4   7    0.37    0.16
  -3   4   6    0.57    0.19
  -3  -4   6    0.88    0.21
   3   4  -6    0.89    0.19
  -3  -4   6    0.73    0.16
  -3  -4   5   93.67    3.02
  -3   4   5   93.07    3.11
   3   4  -5   95.08    2.99
  -3  -4   5   90.45    3.27
   3   4  -4   27.70    1.00
  -3  -4   4   26.77    0.96
  -3   4   4   29.04    1.06
  -3  -4   4   27.06    1.11
  -3  -4   3  101.25    3.28
   3   4  -3  102.04    3.23
   3  -4  -3  102.49    3.40
  -3  -4   3  102.18    3.54
  -3   4   3  101.37    3.35
   3   4  -2    2.24    0.20
  -3  -4   2    2.50    0.26
  -3   4   2    2.15    0.21
  -3  -4   2    2.40    0.18
   3  -4  -2    2.63    0.17
  -3  -4   1    6.11    0.38
   3   4  -1    6.11    0.34
  -3   4   1    6.49    0.34
   3  -4  -1    6.09    0.33
  -3   4   1    6.76    0.40
  -3   4   0    8.05    0.44
  -3   4   0    8.30    0.38
   3  -4   0    8.18    0.41
  -3  -4   0    8.59    0.45
   3  -4   1   58.22    2.05
  -3   4  -1   57.88    1.96
  -3   4  -1   60.92    1.92
  -3  -4  -1   57.30    2.07
  -3   4  -2   49.40    1.57
  -3  -4  -2   47.29    1.73
   3  -4   2   47.39    1.73
  -3   4  -2   47.73    1.65
  -3   4  -3    7.44    0.31
   3  -4   3    8.51    0.46
  -3  -4  -3    7.48    0.42
  -3   4  -3    8.20    0.48
  -3  -4  -4    6.11    0.37
  -3   4  -4    6.18    0.39
   3  -4   4    5.70    0.39
   3  -4   5    2.28    0.28
  -3   4  -5    2.24    0.27
   3   4   5    2.59    0.22
   3   4   5    2.62    0.20
   3   4   6   47.44    1.73
   3  -4   6   48.29    1.81
  -3   4  -6   47.60    1.69
   3   4   7    1.24    0.19
   3  -4   7    1.61    0.27
   3  -4   7    1.57    0.17
  -3   4  -7    1.70    0.27
   3  -4   8   31.87    1.32
   3   4   8   31.90    1.22
   3   4   8   31.45    1.25
   3  -4   8   31.39    1.12
   3   4   9   16.78    0.80
   3  -4   9   16.98    0.69
   3   4   9   16.77    0.75
   3  -4   9   17.60    0.86
   3   4  10   25.86    1.14
   3  -4  10   27.51    1.21
   3  -4  10   27.33    1.02
   3   4  10   27.82    1.11
   3   4  11   28.54    1.19
   3  -4  11   28.32    1.30
   3  -4  11   30.90    1.13
   3   4  11   30.92    1.26
   3  -4  12    6.81    0.55
   3  -4  12    7.18    0.47
   3   4  12    6.49    0.51
   3   4  12    7.15    0.48
   3  -4  13   27.87    1.31
   3  -4  13   29.02    1.15
   3   4  13   27.88    1.19
   3   4  14    2.57    0.39
   3  -4  14    2.75    0.42
   3   4  14    2.16    0.33
   3   4  15    0.28    0.28
   3  -4  15    0.21    0.27
   3   4  15    0.00    0.24
   3  -4  16   18.61    1.05
   3   4  16   19.81    1.05
   3  -4  17    1.42    0.38
   3   4  17    1.70    0.39
   3  -4  18   12.54    0.86
   3   4  18   12.05    0.84
   3   4  19   -0.30    0.33
   3  -4  19    0.12    0.27
   3  -4  20    0.07    0.30
   3   4  20   -0.24    0.33
   3  -4  21    5.34    0.63
   3   4  21    6.25    0.69
   3  -4  22    1.14    0.40
   3   4  22    0.54    0.47
   3   4  23   -0.20    0.43
   3  -4  23    0.29    0.38
   3  -4  24   -0.39    0.37
   3   4  24    0.13    0.46
   3  -4  25    0.97    0.51
  -3  -5  24    0.47    0.49
  -3  -5  23    0.72    0.43
  -3   5  23    0.76    0.51
  -3  -5  22    0.02    0.34
  -3   5  22    0.03    0.47
  -3   5  21    3.92    0.68
  -3  -5  21    4.47    0.61
  -3  -5  20    0.36    0.32
  -3   5  20    0.47    0.46
  -3  -5  19   -0.44    0.27
  -3   5  19    0.41    0.45
  -3  -5  18    0.77    0.34
  -3   5  18    0.93    0.43
  -3  -5  17    3.68    0.50
  -3   5  17    2.93    0.49
  -3   5  16    6.19    0.62
  -3  -5  16    5.55    0.58
  -3   5  15    3.75    0.51
  -3  -5  15    3.94    0.48
  -3  -5  14    0.81    0.30
  -3   5  14    1.25    0.37
  -3   5  13    2.65    0.41
  -3  -5  13    2.31    0.39
  -3   5  12   -0.05    0.21
  -3  -5  12   -0.37    0.19
  -3   5  11    3.45    0.40
  -3  -5  11    4.69    0.47
  -3  -5  11    4.17    0.36
  -3  -5  10    5.90    0.49
  -3   5  10    5.21    0.45
  -3  -5  10    7.15    0.44
  -3  -5   9   12.17    0.69
  -3  -5   9   11.66    0.56
  -3   5   9   11.29    0.64
  -3  -5   8    1.43    0.27
  -3   5   8    1.90    0.29
  -3  -5   8    1.93    0.21
  -3  -5   7   15.40    0.78
   3   5  -7   15.96    0.70
  -3  -5   7   15.30    0.63
  -3   5   7   15.90    0.76
   3   5  -6   35.63    1.29
  -3  -5   6   34.91    1.44
  -3   5   6   37.07    1.37
  -3  -5   6   35.98    1.23
   3   5  -5    6.58    0.43
  -3  -5   5    7.33    0.36
  -3  -5   5    8.62    0.53
  -3   5   5    7.12    0.45
  -3  -5   4    1.95    0.25
   3   5  -4    1.34    0.20
  -3   5   4    1.23    0.21
   3  -5  -4    1.45    0.12
  -3  -5   4    1.54    0.15
  -3  -5   3   15.25    0.73
  -3   5   3   14.69    0.64
   3  -5  -3   14.32    0.57
   3   5  -3   14.95    0.63
  -3   5   2   -0.15    0.16
  -3  -5   2   -0.11    0.14
   3  -5  -2    0.05    0.11
   3   5  -2   -0.07    0.12
  -3   5   2   -0.01    0.12
  -3   5   1   88.79    2.87
   3   5  -1   89.22    2.82
  -3   5   1   82.93    2.86
  -3  -5   1   88.85    3.07
   3  -5  -1   88.11    2.99
   3   5   0    1.47    0.19
  -3   5   0    1.62    0.22
  -3   5   0    1.41    0.16
  -3  -5   0    1.38    0.21
  -3   5  -1   68.04    2.16
  -3  -5  -1   66.50    2.35
  -3   5  -1   64.69    2.21
   3  -5   1   64.35    2.31
   3  -5   2    0.74    0.18
  -3  -5  -2    0.62    0.16
  -3   5  -2    0.58    0.10
  -3   5  -2    0.78    0.19
  -3  -5  -3    7.61    0.43
   3  -5   3    7.07    0.44
  -3   5  -3    7.13    0.46
  -3   5  -3    6.44    0.28
   3  -5   4   28.56    1.15
  -3   5  -4   27.58    1.08
  -3  -5  -4   28.41    1.10
   3   5   5   22.86    0.93
   3  -5   5   23.43    1.01
  -3   5  -5   23.34    0.96
   3   5   5   23.22    0.83
   3   5   6   62.70    1.94
   3  -5   6   59.83    2.28
  -3   5  -6   60.03    2.13
   3   5   6   63.87    2.20
   3  -5   6   61.72    1.99
   3   5   7   39.78    1.40
   3  -5   7   36.22    1.49
   3  -5   7   36.94    1.24
   3   5   7   35.52    1.41
  -3   5  -7   36.26    1.39
   3   5   8    1.36    0.26
   3  -5   8    1.03    0.15
  -3   5  -8    1.04    0.25
   3   5   8    1.07    0.19
   3  -5   8    1.08    0.27
   3   5   9   11.52    0.65
   3  -5   9   11.42    0.50
   3   5   9   11.99    0.58
  -3   5  -9   11.48    0.64
   3  -5   9   11.30    0.70
   3  -5  10   19.38    0.97
   3   5  10   17.10    0.80
   3   5  10   18.13    0.87
   3  -5  11    0.29    0.23
   3   5  11    0.08    0.18
   3   5  11   -0.10    0.16
   3   5  12    0.07    0.20
   3   5  12    0.31    0.19
   3  -5  12    0.14    0.25
   3  -5  13   24.57    1.21
   3   5  13   24.46    1.15
   3   5  13   23.87    1.06
   3  -5  14    3.96    0.48
   3   5  14    3.87    0.46
   3   5  15   30.40    1.40
   3   5  16    0.10    0.31
   3  -5  16    0.83    0.33
   3   5  17    4.61    0.54
   3  -5  17    4.48    0.56
   3  -5  18    3.84    0.54
   3   5  18    4.19    0.55
   3   5  19    2.45    0.51
   3  -5  19    2.04    0.46
   3   5  20    2.92    0.57
   3  -5  20    2.14    0.47
   3  -5  21    1.53    0.47
   3   5  21    1.20    0.51
   3   5  22   -0.09    0.44
   3  -5  22    0.30    0.36
   3   5  23    2.38    0.59
   3  -5  23    2.60    0.57
   3  -5  24    0.09    0.40
  -3  -6  24    1.05    0.53
  -3  -6  23   -0.06    0.40
  -3   6  23    0.16    0.51
  -3   6  22   -0.14    0.47
  -3  -6  22    0.05    0.37
  -3   6  21    0.88    0.55
  -3  -6  21    0.88    0.43
  -3   6  20    0.09    0.43
  -3  -6  20    0.12    0.32
  -3  -6  19    4.97    0.61
  -3   6  19    5.53    0.69
  -3   6  18   -0.20    0.35
  -3  -6  18    0.18    0.29
  -3   6  17    2.39    0.49
  -3  -6  17    2.53    0.44
  -3  -6  16    2.40    0.45
  -3   6  16    2.70    0.47
  -3   6  15    5.29    0.57
  -3  -6  15    5.88    0.58
  -3   6  14    5.43    0.56
  -3  -6  14    5.87    0.58
  -3  -6  13    3.75    0.47
  -3   6  13    5.27    0.53
  -3   6  12   32.09    1.43
  -3  -6  12   35.06    1.52
  -3   6  11    5.49    0.49
  -3  -6  11    6.99    0.57
  -3  -6  10    0.01    0.19
  -3   6  10    0.43    0.26
   3   6  -9    2.26    0.31
  -3  -6   9    2.04    0.34
  -3   6   9    2.46    0.34
  -3  -6   8    7.88    0.56
  -3   6   8    6.01    0.48
   3   6  -8    7.47    0.49
  -3   6   7   12.45    0.63
  -3  -6   7   10.73    0.67
  -3  -6   7   11.45    0.49
   3   6  -7   11.38    0.60
  -3  -6   6   14.08    0.74
  -3  -6   6   13.53    0.54
   3   6  -6   13.05    0.65
  -3   6   6   13.50    0.67
   3  -6  -5  159.09    5.33
   3   6  -5  161.07    5.10
  -3  -6   5  158.83    5.54
  -3  -6   5  164.01    5.11
  -3   6   5  159.01    5.25
  -3  -6   4   63.99    2.40
   3  -6  -4   64.46    2.21
  -3   6   4   66.07    2.24
   3   6  -4   64.70    2.18
   3  -6  -3   64.77    2.20
   3   6  -3   63.12    2.14
  -3  -6   3   62.44    2.35
  -3   6   3   65.16    2.19
  -3   6   2   56.01    1.93
  -3  -6   2   56.42    2.10
  -3   6   2   54.88    1.96
   3   6  -2   57.14    1.91
   3  -6  -2   58.15    1.98
  -3   6   1    0.47    0.15
  -3  -6   1    0.95    0.22
   3  -6  -1    0.73    0.17
  -3   6   1    0.75    0.21
   3   6  -1    0.82    0.18
  -3   6   0    3.10    0.30
   3  -6   0    3.62    0.27
  -3   6   0    3.74    0.25
   3   6   0    2.72    0.26
  -3   6  -1   32.22    1.10
   3  -6   1   32.18    1.24
  -3  -6  -1   31.53    1.25
  -3   6  -1   30.99    1.20
  -3   6  -2    6.13    0.41
   3  -6   2    6.58    0.43
  -3  -6  -2    6.38    0.43
  -3   6  -2    5.67    0.30
  -3   6  -3   23.05    0.79
  -3  -6  -3   22.44    0.96
  -3   6  -3   23.80    0.96
   3  -6   3   23.88    1.00
  -3   6  -4   12.76    0.65
   3  -6   4   12.96    0.67
  -3  -6  -4   12.64    0.63
  -3   6  -5   74.16    2.52
   3  -6   5   72.14    2.68
  -3  -6  -5   74.92    2.62
   3  -6   6   11.85    0.67
   3   6   6   11.99    0.57
   3   6   6   11.30    0.61
  -3   6  -6   11.08    0.63
   3   6   6   11.31    0.51
   3   6   7    4.78    0.35
   3  -6   7    5.68    0.47
   3   6   7    4.76    0.39
  -3   6  -7    5.17    0.43
   3   6   7    5.41    0.33
  -3   6  -8    4.45    0.41
   3  -6   8    3.92    0.43
   3   6   8    3.66    0.38
   3   6   8    3.98    0.31
  -3   6  -9    6.04    0.49
   3  -6   9    6.04    0.52
   3   6   9    6.26    0.41
   3   6   9    7.75    0.52
   3   6  10    5.51    0.47
  -3   6 -10    6.64    0.52
   3  -6  10    5.23    0.49
   3   6  10    5.67    0.41
   3  -6  11    0.88    0.29
   3   6  11    0.40    0.20
   3   6  11    0.48    0.25
   3  -6  12    0.10    0.24
   3   6  12   -0.25    0.17
   3   6  12    0.21    0.23
   3  -6  13    4.30    0.51
   3   6  13    3.92    0.46
   3  -6  14    0.01    0.25
   3   6  14   -0.34    0.25
   3  -6  15   10.66    0.77
   3   6  15   11.09    0.78
   3   6  16    0.21    0.31
   3  -6  16    0.58    0.31
   3  -6  17    3.05    0.48
   3   6  17    2.23    0.47
   3  -6  18    7.39    0.70
   3   6  18    5.28    0.66
   3   6  19   -0.10    0.41
   3  -6  19    0.02    0.32
   3   6  20    1.31    0.52
   3  -6  20    1.58    0.47
   3  -6  21    5.82    0.71
   3   6  21    4.93    0.69
   3   6  22   -0.51    0.36
   3  -6  22    0.69    0.38
   3  -6  23    0.72    0.48
   3   6  23    1.28    0.56
  -3  -7  23    1.18    0.52
  -3   7  22   -0.13    0.47
  -3  -7  22    1.02    0.48
  -3   7  21    0.02    0.51
  -3  -7  21    0.39    0.40
  -3   7  20   -0.63    0.44
  -3  -7  20   -0.46    0.30
  -3  -7  19    0.56    0.36
  -3   7  19    0.76    0.48
  -3  -7  18    0.57    0.35
  -3   7  18   -0.05    0.28
  -3  -7  17    9.71    0.80
  -3   7  17    8.72    0.76
  -3   7  16    4.29    0.55
  -3  -7  16    3.75    0.53
  -3   7  15   26.63    1.32
  -3  -7  15   27.25    1.38
  -3  -7  14   -0.16    0.23
  -3   7  14   -0.11    0.27
  -3  -7  13   -0.13    0.23
  -3   7  13    0.05    0.30
  -3   7  12    0.59    0.32
  -3  -7  12    0.72    0.31
  -3  -7  11    1.48    0.35
  -3   7  11    1.77    0.36
  -3   7  10    0.73    0.28
  -3  -7  10    0.42    0.24
  -3  -7   9   11.05    0.72
   3   7  -9   10.34    0.63
  -3   7   9    9.86    0.63
   3   7  -8    4.31    0.41
  -3  -7   8    5.66    0.50
  -3   7   8    4.37    0.42
  -3   7   7   53.50    2.00
   3   7  -7   54.67    1.94
  -3  -7   7   55.81    2.15
  -3   7   6   33.23    1.33
   3   7  -6   35.49    1.31
  -3  -7   6   33.21    1.45
  -3   7   5   -0.05    0.18
   3   7  -5    0.19    0.19
  -3  -7   5    0.10    0.21
   3  -7  -5    0.03    0.10
  -3   7   4   17.68    0.79
  -3  -7   4   18.53    0.89
   3   7  -4   17.77    0.79
   3  -7  -4   18.13    0.72
  -3   7   3    8.31    0.47
  -3   7   3    7.35    0.50
   3   7  -3    7.78    0.49
   3  -7  -3    8.48    0.43
  -3  -7   3    9.71    0.59
   3  -7  -2   34.77    1.28
  -3   7   2   33.70    1.25
  -3   7   2   32.18    1.30
   3   7  -2   33.47    1.26
  -3  -7   2   35.69    1.41
  -3  -7   1    1.70    0.27
   3   7  -1    1.25    0.22
   3  -7  -1    1.15    0.20
  -3   7   1    0.91    0.19
  -3   7   1    1.56    0.27
  -3  -7   0    1.06    0.23
   3   7   0    0.96    0.20
  -3   7   0    0.74    0.16
   3  -7   0    0.85    0.19
  -3   7   0    0.55    0.21
   3  -7   1   15.22    0.71
  -3   7  -1   14.52    0.59
  -3  -7  -1   14.58    0.71
   3   7   1   13.85    0.66
  -3   7  -1   13.51    0.70
   3  -7   2    7.84    0.51
  -3   7  -2    8.12    0.37
  -3  -7  -2    8.10    0.50
  -3   7  -2    8.26    0.52
  -3  -7  -3   23.20    1.00
   3  -7   3   23.95    1.03
  -3   7  -3   23.81    1.01
   3  -7   4    9.95    0.61
  -3   7  -4   10.41    0.59
  -3  -7  -4   10.79    0.57
   3   7   5   22.69    0.97
  -3   7  -5   23.05    1.01
   3  -7   5   21.99    1.04
  -3  -7  -5   23.86    0.98
  -3  -7  -6   25.98    1.08
   3   7   6   25.83    1.09
  -3   7  -6   26.64    1.11
   3  -7   6   25.62    1.17
   3   7   7   29.19    1.03
  -3   7  -7   27.35    1.20
   3   7   7   29.16    1.21
   3   7   7   29.07    1.16
   3  -7   7   30.98    1.30
   3  -7   8   22.34    1.07
  -3   7  -8   21.34    1.00
   3   7   8   21.43    0.92
   3   7   8   21.77    1.00
   3  -7   9   12.68    0.75
   3   7   9   11.23    0.60
   3   7   9   11.21    0.67
  -3   7  -9   12.36    0.73
  -3   7 -10    4.29    0.47
   3  -7  10    4.26    0.47
   3   7  10    3.90    0.34
   3   7  10    2.99    0.39
   3  -7  11    2.66    0.43
   3   7  11    2.48    0.38
  -3   7 -11    2.74    0.42
   3  -7  12    0.46    0.30
   3   7  12    0.22    0.23
   3  -7  13    1.68    0.40
   3   7  13    1.19    0.33
   3   7  14    0.17    0.25
   3  -7  14    0.40    0.27
   3  -7  15    5.67    0.62
   3   7  15    6.99    0.62
   3   7  16    2.66    0.47
   3  -7  16    3.94    0.54
   3   7  17    2.39    0.47
   3  -7  17    2.95    0.52
   3   7  18   -0.10    0.40
   3  -7  18   -0.01    0.29
   3   7  19    1.38    0.52
   3  -7  19    1.48    0.44
   3   7  20   -0.38    0.38
   3  -7  20    0.38    0.33
   3   7  21    1.39    0.55
   3  -7  21    1.41    0.46
   3  -7  22    0.54    0.45
   3   7  22   -0.34    0.43
   3  -7  23    0.19    0.42
  -3  -8  22    1.12    0.52
  -3  -8  21    0.55    0.45
  -3   8  21   -0.60    0.45
  -3   8  20    1.32    0.50
  -3  -8  20    1.41    0.45
  -3  -8  19    3.22    0.57
  -3   8  19    3.61    0.58
  -3   8  18    3.40    0.58
  -3  -8  18    3.55    0.58
  -3   8  17    1.18    0.40
  -3  -8  17    1.26    0.44
  -3  -8  16    0.64    0.36
  -3   8  16    0.15    0.31
  -3  -8  15    0.28    0.28
  -3   8  15    0.73    0.33
  -3  -8  14    0.27    0.30
  -3   8  14    0.28    0.31
  -3  -8  13    3.18    0.48
  -3   8  13    2.83    0.46
  -3  -8  12    7.04    0.63
  -3   8  12    8.30    0.65
  -3   8  11    2.77    0.43
  -3  -8  11    3.25    0.48
  -3   8  10    1.29    0.34
   3   8 -10    1.34    0.34
  -3  -8  10    1.05    0.34
  -3  -8   9    6.13    0.56
  -3   8   9    5.07    0.48
   3   8  -9    5.31    0.47
  -3  -8   8    1.63    0.34
   3   8  -8    1.48    0.32
  -3   8   8    1.04    0.29
  -3  -8   7   27.97    1.26
   3   8  -7   26.26    1.14
  -3   8   7   27.28    1.17
  -3  -8   6    4.42    0.45
  -3   8   6    3.59    0.38
   3   8  -6    3.37    0.37
   3   8  -5   15.04    0.74
  -3  -8   5   14.26    0.83
  -3   8   5   14.24    0.73
  -3   8   4   52.14    1.84
  -3   8   4   47.30    1.85
   3   8  -4   49.69    1.81
  -3  -8   4   53.34    2.01
  -3  -8   3    2.42    0.35
   3  -8  -3    1.99    0.24
  -3   8   3    1.77    0.26
  -3   8   3    1.92    0.31
   3   8  -3    1.86    0.29
   3  -8  -2    5.76    0.40
   3   8  -2    4.97    0.39
  -3  -8   2    5.62    0.46
  -3   8   2    5.11    0.37
  -3   8   2    5.48    0.44
   3   8  -1   -0.02    0.19
  -3   8   1   -0.01    0.16
   3  -8  -1   -0.01    0.16
  -3  -8   1   -0.15    0.19
  -3   8   1   -0.08    0.18
  -3  -8   0    3.66    0.37
   3  -8   0    3.85    0.33
  -3   8   0    3.18    0.36
   3   8   0    3.53    0.34
  -3   8   0    3.62    0.28
  -3   8  -1    8.81    0.45
   3  -8   1   10.26    0.58
  -3  -8  -1    9.23    0.57
  -3   8  -1    8.57    0.55
   3   8   1    9.17    0.54
   3   8   2   34.85    1.36
  -3   8  -2   34.61    1.39
   3  -8   2   35.74    1.44
  -3  -8  -2   37.38    1.45
  -3   8  -2   35.58    1.22
  -3   8  -3   21.50    1.02
  -3  -8  -3   25.73    1.06
   3  -8   3   24.91    1.08
   3   8   3   23.87    0.98
   3  -8   4   29.05    1.27
   3   8   4   30.23    1.19
  -3   8  -4   29.59    1.23
  -3  -8  -4   29.87    1.22
  -3   8  -5   22.84    1.03
   3   8   5   21.97    0.97
  -3  -8  -5   22.01    0.97
   3  -8   5   22.79    1.06
   3   8   6    2.26    0.32
  -3   8  -6    2.72    0.36
   3  -8   6    2.65    0.38
  -3  -8  -6    3.29    0.32
  -3   8  -7    3.43    0.43
   3   8   7    3.37    0.30
   3  -8   7    3.36    0.43
   3   8   7    3.19    0.37
   3   8   7    3.92    0.33
   3   8   8   -0.16    0.16
  -3   8  -8    0.29    0.29
   3   8   8    0.19    0.16
   3  -8   8    0.08    0.23
   3   8   8    0.17    0.23
  -3   8  -9    6.18    0.54
   3   8   9    6.34    0.43
   3   8   9    4.56    0.46
   3  -8   9    5.55    0.54
   3  -8  10   16.28    0.93
   3   8  10   16.08    0.86
  -3   8 -10   16.01    0.88
  -3   8 -11    6.69    0.59
   3  -8  11    5.69    0.59
   3   8  11    6.11    0.54
   3  -8  12    2.46    0.45
   3   8  12    2.02    0.39
   3   8  13    0.45    0.29
   3  -8  13    0.41    0.29
   3   8  14    2.69    0.45
   3  -8  14    2.20    0.45
   3  -8  15    2.99    0.50
   3   8  15    3.90    0.51
   3   8  16   -0.04    0.30
   3  -8  16   -0.23    0.25
   3   8  17    4.29    0.58
   3  -8  17    4.26    0.57
   3  -8  18    8.62    0.79
   3   8  18    8.57    0.78
   3  -8  19    3.64    0.58
   3   8  19    3.90    0.60
   3  -8  20    8.04    0.83
   3   8  20    8.44    0.81
   3   8  21    1.05    0.54
   3  -8  21    0.69    0.43
   3  -8  22    0.14    0.44
  -3   9  21   -0.57    0.44
  -3  -9  21   -0.17    0.38
  -3   9  20    2.74    0.66
  -3  -9  20    2.94    0.59
  -3   9  19    0.25    0.43
  -3  -9  19    0.45    0.36
  -3  -9  18    0.14    0.35
  -3   9  18    0.13    0.37
  -3  -9  17    2.02    0.44
  -3   9  17    1.75    0.46
  -3  -9  16   11.51    0.88
  -3   9  16    9.07    0.78
  -3  -9  15    4.15    0.58
  -3   9  15    3.51    0.54
  -3   9  14   13.28    0.88
  -3  -9  14   12.96    0.89
  -3  -9  13    0.64    0.32
  -3   9  13    0.43    0.33
  -3  -9  12    0.75    0.34
  -3   9  12    0.23    0.29
  -3  -9  11    0.26    0.32
  -3   9  11    0.31    0.30
   3   9 -11    0.08    0.29
  -3  -9  10    0.86    0.35
   3   9 -10    0.17    0.30
  -3   9  10    0.47    0.30
   3   9  -9   15.14    0.86
  -3  -9   9   16.16    0.95
  -3   9   9   18.07    0.91
  -3  -9   8   16.61    0.96
   3   9  -8   19.20    0.92
  -3   9   8   17.02    0.90
  -3   9   7    2.60    0.37
  -3  -9   7    3.09    0.42
   3   9  -7    3.17    0.41
  -3  -9   6   39.74    1.68
   3   9  -6   37.28    1.51
  -3   9   6   40.07    1.54
   3   9  -5    1.65    0.32
  -3   9   5    1.11    0.28
  -3  -9   5    1.18    0.30
  -3   9   4   -0.13    0.20
  -3   9   4   -0.15    0.23
  -3  -9   4   -0.03    0.22
   3   9  -4    0.34    0.25
  -3   9   3   12.36    0.64
   3   9  -3   11.97    0.67
  -3   9   3   12.08    0.71
  -3  -9   3   12.41    0.74
   3   9  -2   19.70    0.91
  -3  -9   2   22.09    1.02
  -3   9   2   21.58    0.88
   3  -9  -2   21.70    0.91
  -3   9   2   16.78    0.91
   3   9  -1   -0.21    0.20
   3  -9  -1    0.22    0.20
  -3   9   1   -0.15    0.17
  -3   9   1   -0.10    0.22
   3   9  -1    0.15    0.16
  -3  -9   1    0.05    0.23
  -3   9   0   26.85    1.04
   3   9   0   27.05    1.14
  -3  -9   0   27.10    1.21
  -3   9   0   28.75    1.20
   3  -9   0   27.07    1.15
   3   9   0   27.03    1.05
   3   9   1   22.26    1.04
   3  -9   1   26.21    1.11
   3   9   1   25.59    0.99
  -3  -9  -1   25.77    1.12
  -3   9  -1   23.84    1.10
   3   9   2   44.26    1.61
   3   9   2   43.47    1.65
  -3  -9  -2   45.20    1.74
  -3   9  -2   41.24    1.67
   3  -9   2   45.21    1.75
   3  -9   3    0.33    0.25
  -3   9  -3    0.53    0.28
   3   9   3    0.66    0.22
  -3  -9  -3    0.66    0.24
   3  -9   4    0.10    0.26
  -3  -9  -4    0.19    0.21
  -3   9  -4    0.06    0.25
   3   9   4    0.49    0.22
   3  -9   5    1.04    0.32
  -3  -9  -5    0.89    0.26
  -3   9  -5    1.18    0.32
   3   9   5    0.75    0.25
   3   9   6    0.36    0.22
  -3   9  -6   -0.17    0.23
  -3  -9  -6   -0.13    0.20
   3  -9   6   -0.16    0.22
   3   9   7   17.27    0.88
   3  -9   7   16.97    0.94
  -3   9  -7   17.24    0.94
   3   9   7   18.91    0.84
   3   9   7   18.89    0.76
   3  -9   8    2.97    0.42
  -3   9  -8    2.80    0.44
   3   9   8    2.82    0.38
   3   9   9    1.52    0.31
   3  -9   9    0.60    0.31
  -3   9  -9    0.99    0.35
  -3   9 -10    0.56    0.32
   3   9  10    0.47    0.27
   3  -9  10    0.67    0.33
   3   9  11    0.08    0.25
   3  -9  11    0.08    0.29
  -3   9 -11    0.04    0.31
   3   9  12    0.01    0.23
   3  -9  12    0.12    0.27
  -3   9 -12    0.68    0.36
   3   9  13    5.70    0.56
   3  -9  13    5.26    0.60
   3  -9  14    1.37    0.43
   3   9  14    1.00    0.35
   3  -9  15    5.60    0.67
   3   9  15    5.88    0.61
   3  -9  16   10.96    0.89
   3   9  16    7.10    0.72
   3   9  17    0.89    0.42
   3  -9  17    1.40    0.44
   3   9  18   -0.19    0.34
   3  -9  18    1.08    0.39
   3   9  19    0.43    0.42
   3  -9  19    0.02    0.31
   3  -9  20    3.24    0.62
   3   9  20    3.26    0.65
   3  -9  21    1.09    0.50
   3   9  21    0.59    0.55
  -3 -10  20    1.33    0.54
  -3  10  20   -0.12    0.52
  -3  10  19   -0.90    0.36
  -3 -10  19    0.14    0.39
  -3  10  18    4.06    0.64
  -3 -10  18    5.06    0.69
  -3 -10  17   -0.10    0.31
  -3  10  17   -0.44    0.35
  -3  10  16    2.55    0.52
  -3 -10  16    3.07    0.55
  -3  10  15    0.18    0.37
  -3 -10  15    0.15    0.30
  -3 -10  14    0.31    0.35
  -3  10  14   -0.05    0.32
  -3 -10  13    4.57    0.61
  -3  10  13    4.32    0.55
  -3  10  12    6.03    0.58
   3  10 -12    5.85    0.56
  -3 -10  12    5.55    0.63
  -3  10  11    0.61    0.33
   3  10 -11    0.51    0.32
  -3 -10  11    0.32    0.34
  -3 -10  10   12.34    0.86
  -3  10  10   11.73    0.76
   3  10 -10   11.43    0.75
  -3  10   9    4.14    0.47
  -3 -10   9    4.44    0.53
   3  10  -9    3.71    0.46
   3  10  -8    0.07    0.29
  -3 -10   8    0.86    0.34
  -3  10   8    0.12    0.28
   3  10  -7    2.54    0.41
  -3 -10   7    1.66    0.37
  -3  10   7    2.17    0.37
  -3 -10   6    1.31    0.35
   3  10  -6    2.33    0.37
  -3  10   6    1.67    0.33
  -3 -10   5    0.60    0.30
   3  10  -5    0.44    0.28
  -3  10   5   -0.09    0.26
  -3  10   5    0.05    0.24
   3  10  -4    8.39    0.59
  -3  10   4    8.99    0.58
  -3  10   4    8.20    0.61
  -3 -10   4    8.24    0.64
   3  10  -3    6.30    0.51
  -3 -10   3    6.06    0.53
  -3  10   3    6.78    0.46
  -3  10   3    4.66    0.49
  -3  10   2   24.42    1.04
  -3  10   2   27.70    1.20
  -3 -10   2   25.42    1.20
   3  10  -2   24.71    1.15
   3 -10  -1    6.32    0.47
  -3  10   1    6.44    0.53
   3  10  -1    5.42    0.48
  -3 -10   1    6.21    0.53
  -3 -10   0    0.92    0.31
   3  10   0    1.18    0.30
  -3  10   0    1.04    0.33
   3 -10   0    0.88    0.28
   3 -10   1    7.39    0.53
   3  10   1    7.32    0.55
  -3  10  -1    7.09    0.58
  -3 -10  -1    8.12    0.58
   3  10   1    7.57    0.49
  -3 -10  -2    2.45    0.35
   3  10   2    2.85    0.31
   3 -10   2    2.08    0.36
   3  10   2    2.16    0.34
  -3  10  -2    2.01    0.38
   3 -10   3    9.64    0.66
   3  10   3    8.23    0.58
  -3  10  -3    8.39    0.63
  -3 -10  -3    9.79    0.64
   3  10   3    9.07    0.55
   3  10   4   12.54    0.69
  -3  10  -4   13.42    0.78
   3 -10   4   12.45    0.77
  -3 -10  -4   12.50    0.73
  -3 -10  -5    1.00    0.29
   3  10   5    0.52    0.25
   3 -10   5    1.48    0.32
  -3  10  -5    0.76    0.33
   3 -10   6   15.36    0.88
  -3  10  -6   15.28    0.87
   3  10   6   15.91    0.82
  -3  10  -7    3.19    0.45
   3 -10   7    3.14    0.44
   3  10   7    2.93    0.38
   3 -10   8    4.99    0.55
   3  10   8    4.70    0.47
  -3  10  -8    6.54    0.57
  -3  10  -9    0.02    0.29
   3 -10   9   -0.01    0.28
   3  10   9   -0.29    0.23
   3 -10  10    6.71    0.65
  -3  10 -10    6.31    0.62
   3  10  10    6.56    0.58
   3 -10  11    0.93    0.36
  -3  10 -11    0.81    0.35
   3  10  11    1.52    0.36
   3 -10  12    8.90    0.78
  -3  10 -12    8.96    0.73
   3  10  12    9.46    0.72
   3 -10  13    1.42    0.43
  -3  10 -13    0.79    0.37
   3  10  13    1.38    0.41
   3  10  14    2.04    0.44
   3 -10  14    3.62    0.57
   3 -10  15    0.97    0.47
   3  10  15    0.98    0.40
   3 -10  16   -0.24    0.38
   3  10  16   -0.40    0.31
   3 -10  17    0.55    0.44
   3  10  17    1.00    0.42
   3 -10  18    8.81    0.89
   3  10  18    8.59    0.84
   3 -10  19    0.53    0.43
   3  10  19   -0.05    0.48
   3  10  20   -0.34    0.49
   3 -10  20    1.04    0.51
  -3  11  19    0.90    0.54
  -3 -11  19    1.00    0.47
  -3  11  18   -0.13    0.43
  -3 -11  18    0.49    0.44
  -3 -11  17    0.84    0.42
  -3  11  17   -0.04    0.40
  -3 -11  16    2.69    0.57
  -3  11  16    1.80    0.50
  -3 -11  15    0.39    0.45
  -3  11  15   -0.67    0.32
  -3  11  14    5.54    0.64
  -3 -11  14    5.94    0.72
  -3  11  13    2.76    0.50
  -3 -11  13    2.65    0.56
  -3 -11  12    3.65    0.58
   3  11 -12    2.57    0.47
  -3  11  12    2.86    0.49
   3  11 -11    0.41    0.37
  -3  11  11    0.17    0.31
  -3 -11  11    0.34    0.34
   3  11 -10    1.95    0.41
  -3  11  10    1.31    0.38
  -3 -11  10    2.13    0.47
  -3  11   9    1.15    0.33
  -3 -11   9    0.85    0.36
   3  11  -9    0.64    0.37
   3  11  -8   10.62    0.70
  -3  11   8    8.73    0.65
  -3 -11   8   10.09    0.78
   3  11  -7    2.10    0.39
  -3  11   7    1.65    0.34
  -3 -11   7    2.62    0.46
  -3  11   6   20.52    1.00
  -3  11   6   19.66    1.03
   3  11  -6   20.46    1.02
  -3 -11   6   19.51    1.08
   3  11  -5    8.33    0.60
  -3  11   5    7.45    0.56
  -3  11   5    7.40    0.61
  -3 -11   5    6.73    0.63
  -3  11   4    0.06    0.29
   3  11  -4    0.01    0.28
  -3 -11   4   -0.17    0.26
   3  11  -3    5.80    0.52
  -3 -11   3    5.17    0.52
  -3  11   3    5.48    0.55
   3  11  -2   13.32    0.78
  -3  11   2   12.53    0.80
  -3 -11   2   12.43    0.80
  -3  11   1    7.69    0.63
  -3 -11   1    7.02    0.59
   3  11  -1    8.07    0.59
  -3 -11   0    3.18    0.42
   3  11   0    2.87    0.41
  -3  11   0    3.29    0.45
   3 -11   1   10.50    0.67
   3  11   1    9.47    0.66
  -3 -11  -1    9.92    0.70
  -3  11  -1    9.03    0.68
  -3 -11  -2    0.87    0.33
   3 -11   2    1.06    0.34
  -3  11  -2    1.81    0.38
   3  11   2    1.29    0.32
   3 -11   3   10.57    0.72
   3  11   3   11.75    0.74
  -3  11  -3   11.33    0.75
  -3 -11  -3   12.42    0.75
   3  11   4    2.04    0.32
   3  11   4    1.53    0.34
   3 -11   4    2.10    0.37
  -3  11  -4    1.71    0.41
  -3  11  -5    1.54    0.42
   3 -11   5    1.96    0.39
   3  11   5    1.72    0.33
   3 -11   6    2.64    0.42
   3  11   6    2.87    0.37
  -3  11  -6    3.33    0.48
  -3  11  -7   13.42    0.86
   3 -11   7   14.77    0.89
   3  11   7   12.41    0.76
  -3  11  -8   10.69    0.75
   3  11   8   10.92    0.71
   3 -11   8   10.56    0.76
   3  11   9    6.03    0.55
  -3  11  -9    4.27    0.55
   3 -11   9    4.51    0.56
  -3  11 -10    0.34    0.35
   3 -11  10    0.14    0.29
   3  11  10    0.08    0.26
   3 -11  11    0.96    0.41
   3  11  11    1.34    0.37
  -3  11 -11    0.16    0.36
   3 -11  12    2.40    0.51
  -3  11 -12    2.29    0.47
   3  11  12    3.31    0.48
   3  11  13    0.42    0.34
  -3  11 -13   -0.08    0.36
   3 -11  13    0.30    0.38
   3 -11  14   11.40    0.97
   3  11  14   13.50    0.93
   3  11  15    0.08    0.31
   3 -11  15    0.24    0.46
   3  11  16    1.80    0.50
   3 -11  16    1.74    0.54
   3 -11  17    1.05    0.49
   3  11  17    0.68    0.44
   3  11  18   -0.02    0.45
   3 -11  18    0.19    0.41
   3  11  19   -0.32    0.50
  -3  12  18    0.01    0.53
  -3  12  17    3.22    0.65
  -3 -12  17    3.40    0.65
  -3 -12  16    1.38    0.54
  -3  12  16    1.05    0.51
  -3  12  15   -0.08    0.41
  -3 -12  15   -0.22    0.43
  -3  12  14    0.84    0.46
  -3 -12  14    1.75    0.57
  -3 -12  13    0.87    0.49
   3  12 -13    1.30    0.45
  -3  12  13    0.75    0.42
  -3  12  12    2.84    0.54
   3  12 -12    3.61    0.54
  -3 -12  12    3.12    0.61
  -3 -12  11    2.61    0.54
  -3  12  11    0.93    0.42
   3  12 -11    1.81    0.48
  -3 -12  10    3.37    0.55
   3  12 -10    3.30    0.51
  -3  12  10    3.43    0.50
  -3  12   9    2.06    0.42
   3  12  -9    1.60    0.42
  -3 -12   9    3.00    0.53
   3  12  -8    0.23    0.33
  -3  12   8    0.15    0.33
  -3  12   8    0.73    0.34
  -3 -12   8    0.08    0.31
  -3  12   7    2.72    0.41
  -3 -12   7    3.53    0.52
  -3  12   7    2.17    0.43
   3  12  -7    2.56    0.45
  -3  12   6    0.12    0.26
  -3 -12   6    0.00    0.27
   3  12  -6    0.12    0.33
  -3 -12   5    0.91    0.37
   3  12  -5    0.39    0.32
  -3  12   5    0.36    0.33
  -3 -12   4    0.19    0.30
  -3  12   4    0.07    0.29
   3  12  -4    0.12    0.29
  -3 -12   3    0.38    0.29
   3  12  -3    0.18    0.31
  -3  12   3    0.06    0.25
  -3  12   2   12.87    0.84
  -3 -12   2   12.63    0.82
   3  12  -2   12.11    0.78
  -3  12   1    4.57    0.53
   3  12  -1    5.52    0.52
  -3 -12   1    4.92    0.54
  -3  12   0    1.05    0.35
   3  12   0    1.57    0.37
  -3 -12   0    1.06    0.36
   3  12   1    2.16    0.40
  -3  12  -1    1.93    0.43
  -3 -12  -1    2.28    0.40
   3  12   2    0.25    0.28
   3 -12   2   -0.33    0.22
  -3  12  -2   -0.20    0.30
  -3 -12  -2    0.12    0.27
   3 -12   3    0.37    0.29
  -3  12  -3    0.06    0.28
   3  12   3    0.58    0.31
  -3  12  -4    2.87    0.48
   3  12   4    3.40    0.45
   3 -12   4    3.81    0.47
   3 -12   5    4.22    0.49
  -3  12  -5    2.77    0.49
   3  12   5    2.72    0.44
   3  12   6    9.97    0.69
   3 -12   6    8.84    0.72
  -3  12  -6   10.87    0.77
   3 -12   7   12.21    0.83
  -3  12  -7   11.41    0.82
   3  12   7   11.49    0.76
   3 -12   8    0.23    0.29
   3  12   8    0.06    0.27
  -3  12  -8   -0.02    0.35
   3 -12   9    9.42    0.78
   3  12   9   10.03    0.73
  -3  12  -9   11.02    0.81
   3  12  10    4.78    0.55
  -3  12 -10    6.30    0.63
   3 -12  10    4.52    0.61
   3 -12  11    1.54    0.46
   3  12  11    0.84    0.38
  -3  12 -11    1.70    0.48
   3  12  12    5.69    0.63
  -3  12 -12    6.95    0.71
   3 -12  12    6.76    0.74
  -3  12 -13    0.03    0.39
   3  12  13    0.15    0.36
   3 -12  13    0.17    0.41
   3 -12  14    1.19    0.51
   3  12  14    0.70    0.42
   3 -12  15    0.19    0.45
   3  12  15    0.50    0.43
   3 -12  16    0.31    0.44
   3  12  16    0.54    0.46
   3  12  17    0.60    0.50
   3 -12  17    0.89    0.44
   3  12  18    2.22    0.67
  -3  13  17   -0.74    0.50
  -3  13  16    3.49    0.67
  -3 -13  16    3.18    0.73
  -3 -13  15    0.20    0.42
  -3  13  15   -0.16    0.43
  -3 -13  14    4.83    0.73
  -3  13  14    3.88    0.63
  -3 -13  13   -0.10    0.44
  -3  13  13    0.34    0.41
  -3  13  12   -0.10    0.36
   3  13 -12   -0.37    0.40
  -3 -13  12    0.44    0.45
  -3 -13  11    0.05    0.41
  -3  13  11   -0.16    0.36
   3  13 -11    0.62    0.43
   3  13 -10   -0.11    0.41
  -3 -13  10    0.42    0.41
   3  13  -9   -0.07    0.37
  -3 -13   9    0.03    0.32
  -3  13   9    0.55    0.36
  -3 -13   8    0.17    0.34
   3  13  -8    0.38    0.38
  -3  13   8    0.40    0.34
   3  13  -7   -0.04    0.36
  -3 -13   7    0.31    0.38
  -3  13   7    0.78    0.37
   3  13  -6    3.03    0.50
  -3 -13   6    3.14    0.53
  -3  13   6    2.81    0.51
   3  13  -5   10.95    0.78
  -3  13   5   13.00    0.89
  -3 -13   5   10.96    0.84
   3  13  -4    0.45    0.34
  -3  13   4   -0.36    0.27
  -3 -13   4   -0.19    0.30
  -3 -13   3    1.44    0.39
   3  13  -3    2.14    0.43
  -3  13   3    1.39    0.41
  -3 -13   2    0.23    0.32
  -3  13   2    0.19    0.31
   3  13  -2    0.22    0.32
  -3 -13   1    3.07    0.47
  -3  13   1    3.43    0.52
   3  13  -1    2.82    0.47
  -3 -13   0    0.64    0.35
   3  13   0    0.54    0.33
  -3  13   0    1.11    0.39
  -3  13  -1    0.94    0.38
   3  13   1    0.73    0.35
   3  13   2    0.76    0.34
  -3  13  -2    1.31    0.39
  -3  13  -3    5.65    0.62
   3  13   3    4.95    0.56
  -3  13  -4    0.05    0.34
   3 -13   4   -0.15    0.27
   3  13   4   -0.30    0.28
   3  13   5    0.59    0.34
   3 -13   5    0.76    0.35
  -3  13  -5    1.41    0.42
   3 -13   6    3.01    0.48
   3  13   6    2.22    0.45
  -3  13  -6    2.75    0.52
   3  13   7    8.76    0.73
   3 -13   7    7.68    0.71
  -3  13  -7    6.76    0.69
  -3  13  -8   13.56    0.95
   3 -13   8   13.79    0.95
  -3  13  -9    0.06    0.35
   3 -13   9    0.74    0.38
   3  13   9   -0.03    0.31
   3 -13  10   12.96    0.95
  -3  13 -10   10.44    0.87
   3  13  10   11.57    0.83
  -3  13 -11   -0.38    0.36
   3  13  11    0.51    0.38
   3 -13  11    0.89    0.46
   3 -13  12    0.55    0.41
   3  13  12    0.27    0.36
  -3  13 -12   -0.17    0.40
   3  13  13    3.93    0.59
  -3  13 -13    3.08    0.61
   3 -13  13    3.58    0.66
  -3  13 -14    1.43    0.56
   3 -13  14    3.12    0.61
   3  13  14    1.29    0.50
   3  13  15    1.32    0.53
   3 -13  15    1.79    0.56
   3  13  16    3.22    0.69
   3 -13  16    3.50    0.71
   3  13  17    0.96    0.61
  -3  14  16    1.08    0.66
  -3  14  15    1.08    0.58
  -3 -14  14   -0.01    0.43
  -3  14  14   -0.35    0.48
  -3 -14  13    0.31    0.42
  -3 -14  12    1.04    0.49
  -3  14  11    1.24    0.44
  -3 -14  11    0.34    0.47
  -3  14  10   -0.15    0.37
  -3 -14  10   -0.08    0.41
   3  14 -10    0.16    0.47
  -3 -14   9    2.05    0.55
  -3  14   9    2.35    0.51
   3  14  -9    2.28    0.54
   3  14  -8   -0.60    0.39
  -3  14   8    0.10    0.37
  -3 -14   8    0.82    0.43
   3  14  -7    0.42    0.42
  -3 -14   7    0.48    0.40
  -3  14   7   -0.39    0.28
  -3 -14   6    3.47    0.57
  -3  14   6    2.68    0.50
   3  14  -6    3.04    0.53
  -3  14   5    0.45    0.40
  -3 -14   5    1.82    0.49
   3  14  -5    1.64    0.47
   3  14  -4    2.78    0.51
  -3  14   4    2.94    0.55
  -3 -14   4    3.19    0.54
  -3  14   3    0.05    0.34
   3  14  -3    0.41    0.36
  -3 -14   3    0.19    0.34
  -3  14   2    0.86    0.41
  -3 -14   2    0.99    0.39
   3  14  -2    1.16    0.44
   3  14  -1    6.78    0.67
  -3  14   1    8.26    0.75
   3  14   0    0.06    0.34
  -3  14   0    0.18    0.38
   3  14   1    1.80    0.45
  -3  14  -1    0.84    0.40
  -3  14  -2    8.53    0.77
   3  14   2    8.67    0.73
  -3  14  -3    5.75    0.67
   3  14   3    5.03    0.59
   3  14   4    4.72    0.58
  -3  14  -4    4.84    0.64
  -3  14  -5   10.22    0.86
   3  14   5   10.07    0.81
   3 -14   6    0.33    0.35
   3  14   6    0.12    0.35
  -3  14  -6    0.36    0.43
   3 -14   7    1.46    0.47
  -3  14  -7    0.96    0.47
   3  14   7    1.85    0.46
   3  14   8    0.16    0.35
   3 -14   8    0.24    0.37
  -3  14  -8   -0.19    0.39
   3 -14   9    0.85    0.44
  -3  14  -9    0.28    0.44
  -3  14 -10    1.83    0.55
   3 -14  10    1.08    0.49
   3 -14  11    0.08    0.41
  -3  14 -11    0.35    0.47
  -3  14 -12   -0.59    0.46
   3 -14  12   -0.23    0.43
   3  14  13    6.86    0.79
   3 -14  13    7.60    0.84
  -3  14 -13    7.39    0.82
   3 -14  14    0.14    0.43
   3  14  14    0.18    0.50
  -3  14 -14    0.45    0.60
   3  14  15    1.09    0.56
   3  14  16    0.23    0.63
  -3  15  12    0.15    0.50
  -3 -15  12   -0.15    0.46
  -3  15  11    2.79    0.66
  -3 -15  11    4.14    0.69
  -3 -15  10    0.17    0.44
  -3  15  10    0.60    0.52
  -3  15   9    8.26    0.84
  -3 -15   9    7.59    0.84
   3  15  -8    0.18    0.52
  -3  15   8   -0.10    0.40
  -3 -15   8    0.16    0.42
  -3 -15   7    4.10    0.66
  -3  15   7    3.97    0.66
   3  15  -7    2.67    0.58
  -3 -15   6    6.56    0.75
   3  15  -6    7.44    0.77
  -3  15   6    7.00    0.76
   3  15  -5    0.86    0.48
  -3  15   5    1.08    0.48
  -3 -15   5    0.77    0.44
  -3  15   4   -0.33    0.37
  -3 -15   4    0.38    0.42
   3  15  -4    0.46    0.43
  -3  15   3    1.10    0.45
   3  15  -3    1.33    0.47
   3  15  -2    1.10    0.47
  -3  15   2    1.98    0.52
   3  15  -1    1.18    0.47
  -3  15   1    2.11    0.50
   3  15   0    1.73    0.49
  -3  15   0    2.19    0.51
  -3  15  -1    8.60    0.82
   3  15   1    9.45    0.81
   3  15   2    0.56    0.41
  -3  15  -2    1.09    0.44
  -3  15  -3    1.25    0.50
   3  15   3    0.84    0.41
   3  15   4    1.08    0.46
  -3  15  -4    0.50    0.47
  -3  15  -5    2.86    0.58
   3  15   5    2.96    0.56
  -3  15  -6   -0.22    0.44
   3  15   6    0.24    0.38
  -3  15  -7    2.11    0.54
   3  15   7    1.81    0.51
   3  15   8    0.67    0.44
   3 -15   8    1.64    0.51
  -3  15  -8    1.08    0.56
  -3  15  -9    2.70    0.61
   3 -15   9    2.31    0.57
   3  15   9    2.79    0.57
  -3  15 -10    0.79    0.56
   3  15  10    0.17    0.46
   3 -15  10    0.70    0.48
   3 -15  11    1.23    0.51
  -3  15 -11    1.27    0.63
  -3  15 -12    2.58    0.70
   3 -15  12    0.56    0.47
  -3  15 -13    3.46    0.76
   3 -15  13    2.84    0.66
  -3 -16  10   -0.19    0.46
  -3  16   9   10.55    1.00
  -3 -16   9   10.79    0.99
  -3  16   8    0.37    0.58
  -3 -16   8    0.84    0.49
  -3  16   7    4.33    0.75
  -3 -16   7    4.05    0.69
  -3 -16   6    0.76    0.49
  -3  16   6    0.47    0.55
  -3  16   5   10.48    0.95
   3  16  -5   10.46    0.94
   3  16  -4    1.69    0.60
  -3  16   4    3.81    0.66
   3  16  -3    0.96    0.54
  -3  16   3    1.59    0.57
  -3  16   2    0.17    0.45
   3  16  -2    0.84    0.53
  -3  16   1    2.52    0.60
   3  16  -1    1.41    0.53
   3  16   0   -0.21    0.45
  -3  16   0    0.04    0.48
  -3  16  -1   -0.52    0.44
   3  16   1    0.14    0.44
  -3  16  -2    0.40    0.53
   3  16   2    1.14    0.52
  -3  16  -3   14.41    1.08
   3  16   3   14.56    1.05
   3  16   4   -0.80    0.41
  -3  16  -4    0.79    0.56
  -3  16  -5    0.34    0.52
   3  16   5   -0.05    0.47
  -3  16  -6   -0.70    0.49
   3  16   6   -0.43    0.47
   3  16   7    1.27    0.59
  -3  16  -7    0.39    0.58
   3  16   8   -0.56    0.51
  -3  16  -8   -0.47    0.50
   3  16   9    0.61    0.57
  -3  16  -9    0.95    0.60
   3  16  10    0.87    0.67
   3 -16  10    0.84    0.54
  -3  16 -10    0.08    0.61
   3 -16  11    1.64    0.58
  -3 -17   8    0.81    0.60
  -3  17   4   -0.37    0.61
  -3  17   3    6.64    0.90
   3  17  -3    7.67    0.92
  -3  17   2    1.03    0.66
   3  17  -2    0.19    0.64
  -3  17   1    5.39    0.81
   3  17  -1    3.53    0.74
   3  17   0    1.59    0.64
  -3  17   0    1.02    0.67
  -3  17  -1    4.56    0.83
   3  17   1    4.81    0.77
   3  17   2    0.09    0.57
  -3  17  -2    0.50    0.65
   3  17   3    0.62    0.63
  -3  17  -3    0.78    0.63
   3  17   4    1.49    0.66
  -3  17  -4    1.76    0.73
  -3  17  -5    3.08    0.76
   3  17   5    2.60    0.72
  -3  17  -6    0.66    0.73
   3  17   6   -0.16    0.61
   3  17   7    1.92    0.77
  -4   0  24    1.68    0.59
  -4   0  23    0.23    0.46
  -4   0  22   25.81    1.38
  -4   0  21   -0.33    0.37
  -4   0  20    6.29    0.65
  -4   0  19    0.07    0.34
  -4   0  18    0.34    0.34
  -4   0  17   -0.18    0.25
  -4   0  17   -0.06    0.29
  -4   0  16   57.40    2.23
  -4   0  16   56.95    2.20
  -4   0  15   -0.22    0.21
  -4   0  15   -0.51    0.25
  -4   0  14    4.27    0.46
  -4   0  14    4.22    0.40
  -4   0  13    0.15    0.19
  -4   0  13    0.16    0.27
  -4   0  12   83.97    3.03
  -4   0  12   85.79    2.97
  -4   0  11    0.20    0.21
  -4   0  11    0.07    0.16
  -4   0  10   34.53    1.33
  -4   0  10   33.77    1.32
  -4   0   9    0.41    0.21
  -4   0   9    0.16    0.13
  -4   0   8  308.42    9.86
  -4   0   8  308.10   10.27
  -4   0   7   -0.04    0.11
  -4   0   7    0.09    0.17
  -4   0   6  293.31    9.48
  -4   0   6  301.31    9.88
  -4   0   5    0.14    0.16
  -4   0   5    0.01    0.11
  -4   0   4   11.67    0.56
  -4   0   4   12.02    0.51
  -4   0   3    0.10    0.10
  -4   0   3    0.04    0.14
  -4   0   2   22.95    0.82
  -4   0   2   21.31    0.81
  -4   0   1    0.14    0.08
  -4   0   1    0.14    0.06
  -4   0   1   -0.16    0.09
   4   0   0  349.16   11.66
  -4   0   0  356.65   10.83
  -4   0   0  353.52   11.16
   4   0   0  352.89   10.28
   4   0   1   -0.11    0.08
  -4   0  -1    0.13    0.09
  -4   0  -2  738.91   23.61
   4   0   2  762.10   24.72
   4   0   3   -0.03    0.13
   4   0   4    0.11    0.13
   4   0   5    0.03    0.14
   4   0   6  137.26    4.67
   4   0   7    0.05    0.14
   4   0   8   32.29    1.28
   4   0   9   -0.08    0.16
   4   0  10   57.27    2.13
   4   0  11    0.01    0.20
   4   0  11    0.10    0.16
   4   0  12   -0.20    0.20
   4   0  12   -0.06    0.17
   4   0  13    0.02    0.22
   4   0  13    0.11    0.22
   4   0  14    1.66    0.31
   4   0  14    1.70    0.33
   4   0  15    0.01    0.23
   4   0  15    0.06    0.23
   4   0  16    3.22    0.43
   4   0  16    3.56    0.43
   4   0  17   -0.07    0.24
   4   0  17   -0.21    0.25
   4   0  18    5.54    0.53
   4   0  18    5.50    0.54
   4   0  19   -0.18    0.24
   4   0  19   -0.08    0.29
   4   0  20    0.73    0.34
   4   0  20    1.09    0.38
   4   0  21   -0.21    0.32
   4   0  21    0.42    0.36
   4   0  22   25.73    1.34
   4   0  23   -0.09    0.41
  -4   1  25    0.65    0.57
  -4   1  24    3.12    0.65
  -4   1  23   -0.10    0.46
  -4   1  22   -0.60    0.39
  -4  -1  22   -0.25    0.46
  -4   1  21    2.24    0.51
  -4  -1  21    1.66    0.49
  -4  -1  20   19.33    1.10
  -4   1  20   19.99    1.14
  -4   1  19    2.15    0.46
  -4  -1  19    1.99    0.44
  -4  -1  19    1.73    0.38
  -4  -1  18    7.02    0.62
  -4  -1  18    7.29    0.60
  -4   1  18    7.18    0.63
  -4   1  17    6.53    0.59
  -4  -1  17    6.77    0.56
  -4  -1  17    7.02    0.60
  -4   1  16    0.70    0.35
  -4   1  16    0.23    0.26
  -4  -1  16    0.91    0.35
  -4  -1  16    0.75    0.29
  -4  -1  15    0.43    0.30
  -4   1  15    1.30    0.34
  -4   1  15    1.15    0.29
  -4  -1  15    0.96    0.29
  -4   1  14    0.94    0.33
  -4   1  14    1.14    0.25
  -4  -1  14    0.53    0.32
  -4  -1  14    0.38    0.25
  -4  -1  13   10.03    0.63
  -4   1  13   10.75    0.60
  -4   1  13   10.27    0.69
  -4  -1  13   11.01    0.68
  -4  -1  12   11.05    0.64
  -4   1  12   11.69    0.67
  -4   1  12   11.51    0.60
  -4  -1  12   11.59    0.67
  -4   1  11   37.63    1.36
  -4  -1  11   34.37    1.37
  -4  -1  11   33.51    1.39
  -4   1  11   34.25    1.39
  -4  -1  10   38.15    1.44
  -4  -1  10   38.21    1.41
  -4   1  10   35.13    1.38
  -4   1  10   34.69    1.40
  -4  -1   9    0.49    0.22
  -4  -1   9    0.25    0.16
  -4   1   9    0.53    0.22
  -4   1   9    0.17    0.14
  -4   1   8   56.83    2.01
  -4  -1   8   55.06    2.06
  -4   1   8   57.87    2.01
  -4  -1   8   58.26    1.99
  -4   1   7   23.15    0.87
  -4   1   7   21.93    0.91
  -4  -1   7   22.29    0.90
  -4  -1   7   22.77    0.92
  -4   1   6    1.83    0.17
  -4  -1   6    1.87    0.20
  -4   1   6    1.84    0.23
  -4  -1   6    1.63    0.20
  -4   1   5  168.93    5.57
  -4   1   5  167.23    5.40
  -4  -1   5  163.76    5.37
  -4  -1   5  168.72    5.62
  -4   1   4    0.10    0.15
  -4   1   4    0.47    0.10
  -4  -1   4    0.12    0.13
  -4  -1   4    0.26    0.16
  -4  -1   3   12.38    0.55
  -4   1   3   11.74    0.55
  -4   1   3   12.86    0.48
  -4  -1   3   12.95    0.55
  -4  -1   2  177.89    5.96
  -4   1   2  177.40    5.92
  -4   1   2  178.74    5.71
  -4  -1   2  180.36    5.70
   4  -1  -1    5.39    0.25
  -4   1   1    5.40    0.30
  -4  -1   1    5.78    0.32
  -4  -1   1    5.28    0.30
   4  -1  -1    5.27    0.27
  -4   1   1    5.95    0.28
  -4  -1   0   38.10    1.35
  -4   1   0   37.28    1.28
  -4   1   0   38.15    1.23
  -4  -1   0   37.94    1.29
   4  -1   0   37.29    1.32
  -4   1  -1  249.75    7.98
  -4  -1  -1  251.18    7.99
  -4  -1  -1  253.77    8.37
  -4   1  -1  251.70    7.75
   4  -1   1  252.61    8.35
  -4   1  -2  257.23    7.99
   4   1   2  260.57    8.62
  -4   1  -2  260.11    8.22
   4  -1   2  260.59    8.62
   4   1   2  258.62    7.59
   4  -1   3   70.32    2.45
  -4   1  -3   70.73    2.28
   4   1   3   71.11    2.45
   4   1   4    7.57    0.43
   4  -1   4    8.07    0.46
   4   1   5   22.92    0.92
   4  -1   5   23.86    0.95
   4  -1   6    2.86    0.26
   4   1   6    2.33    0.24
   4  -1   7    1.47    0.23
   4   1   7    1.84    0.21
   4  -1   8    1.00    0.21
   4   1   8    0.97    0.20
   4  -1   9   15.15    0.73
   4   1   9   14.58    0.70
   4   1  10   99.09    3.52
   4  -1  10   99.79    3.55
   4  -1  10  100.82    3.35
   4  -1  11   10.27    0.63
   4   1  11   11.15    0.61
   4  -1  11    9.81    0.58
   4   1  11   11.52    0.63
   4   1  12   15.75    0.81
   4  -1  12   16.09    0.77
   4   1  12   16.13    0.81
   4  -1  12   16.50    0.83
   4   1  13    4.21    0.42
   4  -1  13    5.20    0.44
   4  -1  13    5.66    0.49
   4   1  13    5.94    0.49
   4   1  14    0.54    0.26
   4  -1  14    0.95    0.29
   4  -1  14    0.46    0.27
   4   1  14    0.79    0.27
   4  -1  15    0.27    0.25
   4  -1  15    0.29    0.28
   4   1  15    0.49    0.28
   4   1  15    0.24    0.25
   4   1  16   29.24    1.30
   4  -1  16   30.22    1.36
   4   1  16   28.81    1.32
   4  -1  16   27.83    1.25
   4   1  17   -0.12    0.23
   4   1  17   -0.09    0.26
   4  -1  17    0.49    0.29
   4  -1  17   -0.04    0.26
   4   1  18    1.12    0.32
   4  -1  18    1.62    0.38
   4  -1  18    1.76    0.37
   4   1  18    1.31    0.36
   4  -1  19    9.81    0.73
   4   1  19   12.13    0.78
   4   1  19   11.59    0.79
   4  -1  19   10.81    0.78
   4   1  20   28.40    1.37
   4  -1  20   28.35    1.34
   4  -1  20   27.66    1.39
   4   1  20   26.30    1.35
   4  -1  21    0.91    0.37
   4   1  21    1.48    0.45
   4  -1  22    0.63    0.38
   4   1  22    0.91    0.44
   4  -1  23    0.02    0.34
   4   1  23    0.39    0.46
   4   1  24    9.53    0.87
   4   1  25    0.05    0.52
  -4   2  25   -0.22    0.52
  -4   2  24    1.10    0.54
  -4   2  23    4.12    0.68
  -4   2  22    1.21    0.52
  -4   2  21    5.27    0.67
  -4   2  20    3.29    0.56
  -4  -2  20    2.99    0.47
  -4  -2  19    4.32    0.54
  -4   2  19    4.30    0.55
  -4  -2  19    3.94    0.49
  -4   2  18   -0.33    0.31
  -4  -2  18    0.09    0.32
  -4  -2  18    0.02    0.25
  -4   2  17   -0.40    0.29
  -4  -2  17    0.09    0.24
  -4  -2  17   -0.26    0.29
  -4  -2  16    1.65    0.40
  -4  -2  16    1.07    0.32
  -4   2  16    1.47    0.40
  -4  -2  15    4.48    0.49
  -4  -2  15    4.72    0.47
  -4   2  15    3.99    0.47
  -4   2  14    2.56    0.30
  -4  -2  14    2.65    0.39
  -4   2  14    2.52    0.40
  -4  -2  14    2.38    0.35
  -4   2  13   12.73    0.65
  -4   2  13   10.35    0.71
  -4  -2  13   15.10    0.76
  -4  -2  13   13.56    0.75
  -4   2  12    3.97    0.43
  -4   2  12    3.61    0.31
  -4  -2  12    3.63    0.38
  -4  -2  12    2.70    0.35
  -4   2  11   20.88    0.97
  -4  -2  11   20.78    0.95
  -4   2  11   20.62    0.85
  -4  -2  11   19.94    0.91
  -4  -2  10   13.44    0.65
  -4   2  10   11.84    0.68
  -4   2  10   12.18    0.56
  -4  -2  10   11.37    0.64
  -4  -2   9    2.15    0.28
  -4   2   9    2.42    0.21
  -4   2   9    2.76    0.31
  -4  -2   9    1.95    0.26
  -4   2   8    8.48    0.40
  -4  -2   8    8.16    0.47
  -4   2   8    8.10    0.52
  -4  -2   8    8.23    0.48
  -4   2   7    0.74    0.20
  -4   2   7    0.49    0.11
  -4  -2   7    0.80    0.18
  -4  -2   7    0.38    0.16
  -4  -2   6    0.78    0.19
  -4   2   6    0.91    0.11
  -4   2   6    0.95    0.22
  -4  -2   6    1.03    0.18
  -4  -2   5    6.11    0.36
  -4  -2   5    5.25    0.37
  -4   2   5    5.20    0.35
  -4   2   5    5.59    0.25
  -4   2   4    3.00    0.25
  -4   2   4    2.40    0.15
  -4  -2   4    2.99    0.23
  -4  -2   4    3.10    0.25
  -4   2   3    1.99    0.22
   4  -2  -3    2.06    0.13
   4  -2  -3    1.96    0.14
  -4  -2   3    1.80    0.20
  -4  -2   3    1.56    0.20
  -4  -2   2   12.93    0.56
  -4  -2   2   13.84    0.60
  -4   2   2   12.98    0.59
   4   2  -2   14.56    0.49
   4  -2  -2   13.86    0.51
  -4   2   1  408.67   12.33
  -4  -2   1  397.16   13.29
   4   2  -1  408.41   12.31
   4  -2  -1  406.97   13.24
  -4  -2   1  396.51   12.68
  -4   2   1  391.01   12.68
  -4   2   0  105.51    3.32
  -4  -2   0  103.18    3.42
  -4   2   0  108.07    3.41
  -4  -2   0  106.77    3.60
   4  -2   0  104.86    3.55
  -4   2  -1   21.26    0.79
  -4   2  -1   22.39    0.81
   4  -2   1   21.18    0.83
  -4  -2  -1   22.06    0.85
  -4   2  -2  173.13    5.40
   4  -2   2  172.22    5.80
  -4  -2  -2  171.72    5.81
  -4   2  -2  175.98    5.52
   4   2   3  168.19    4.96
   4  -2   3  167.22    5.63
   4   2   3  168.04    5.63
  -4   2  -3  168.80    5.34
  -4   2  -3  165.27    5.24
   4  -2   4   43.62    1.63
  -4   2  -4   45.54    1.54
   4   2   4   45.74    1.62
  -4   2  -5   46.43    1.59
   4  -2   5   46.38    1.71
   4   2   5   46.57    1.68
   4   2   6   54.56    1.98
   4  -2   6   56.06    2.02
   4   2   7  117.51    3.99
   4  -2   7  114.71    4.03
   4  -2   8   29.41    1.19
   4   2   8   27.96    1.13
   4   2   9   83.73    2.95
   4  -2   9   82.96    2.99
   4  -2  10    1.07    0.24
   4   2  10    2.12    0.26
   4  -2  10    1.61    0.23
   4   2  10    2.05    0.30
   4  -2  11    5.11    0.38
   4   2  11    5.29    0.41
   4  -2  11    4.83    0.44
   4   2  11    5.34    0.44
   4   2  12    0.86    0.28
   4   2  12    0.78    0.23
   4  -2  12    0.40    0.22
   4  -2  12    0.32    0.24
   4  -2  13   15.71    0.84
   4   2  13   13.20    0.78
   4   2  13   16.54    0.82
   4  -2  13   15.81    0.76
   4  -2  14    6.94    0.55
   4   2  14    6.84    0.51
   4   2  14    6.56    0.54
   4  -2  14    6.48    0.49
   4   2  15    6.04    0.54
   4  -2  15    6.11    0.50
   4  -2  15    6.15    0.55
   4   2  15    7.02    0.54
   4  -2  16   13.60    0.83
   4   2  16   13.99    0.80
   4   2  16   11.82    0.75
   4  -2  16   12.86    0.77
   4  -2  17   -0.21    0.25
   4   2  17    0.19    0.30
   4  -2  17   -0.14    0.25
   4   2  17    0.27    0.24
   4  -2  18    4.07    0.46
   4   2  18    3.13    0.47
   4  -2  18    3.67    0.49
   4   2  18    3.61    0.44
   4   2  19    0.11    0.31
   4   2  19    0.30    0.29
   4  -2  19    0.18    0.29
   4  -2  20    1.93    0.44
   4   2  20    2.29    0.49
   4   2  21   11.34    0.87
   4  -2  21   12.17    0.87
   4   2  22    9.41    0.82
   4  -2  22    9.56    0.81
   4  -2  23    0.03    0.33
   4   2  23   -0.20    0.43
   4   2  24    1.50    0.54
   4  -2  24    1.09    0.49
   4   2  25    0.16    0.51
  -4   3  24    0.16    0.48
  -4   3  23    0.26    0.51
  -4   3  22   -0.02    0.43
  -4  -3  21    0.69    0.37
  -4   3  21    0.91    0.45
  -4  -3  20    7.06    0.66
  -4   3  20    6.32    0.70
  -4   3  19    0.25    0.38
  -4  -3  19    0.08    0.29
  -4   3  18    7.76    0.70
  -4  -3  18    7.59    0.65
  -4  -3  17    1.61    0.36
  -4   3  17    1.45    0.40
  -4  -3  17    1.45    0.40
  -4  -3  16    0.43    0.36
  -4   3  16   -0.02    0.29
  -4  -3  16   -0.02    0.22
  -4  -3  15    0.10    0.31
  -4  -3  15    0.60    0.27
  -4   3  15    0.74    0.35
  -4  -3  14    0.68    0.28
  -4   3  14    0.51    0.29
  -4  -3  14    0.59    0.32
  -4  -3  13   26.32    1.12
  -4  -3  13   25.82    1.20
  -4  -3  12   49.79    1.98
  -4   3  12   49.78    1.93
  -4  -3  12   50.46    1.85
  -4   3  12   51.60    1.82
  -4   3  11   29.94    1.29
  -4   3  11   31.28    1.17
  -4  -3  11   30.90    1.32
  -4  -3  11   32.33    1.22
  -4  -3  10    6.02    0.45
  -4   3  10    5.82    0.47
  -4   3  10    5.50    0.34
  -4  -3  10    6.84    0.43
  -4  -3   9    1.59    0.25
  -4   3   9    1.33    0.26
  -4  -3   9    1.17    0.23
  -4   3   9    1.12    0.15
  -4  -3   8    0.39    0.18
  -4   3   8    0.36    0.10
  -4  -3   8    0.60    0.20
  -4   3   8    0.46    0.21
  -4  -3   7   23.58    1.00
  -4  -3   7   23.70    0.91
  -4   3   7   23.28    0.96
  -4   3   7   22.94    0.82
  -4   3   6    7.33    0.43
  -4  -3   6    7.27    0.41
  -4  -3   6    6.79    0.45
  -4  -3   5   11.28    0.56
  -4  -3   5   10.52    0.50
  -4   3   5   11.75    0.56
   4   3  -4  178.48    5.48
  -4  -3   4  175.94    5.98
  -4   3   4  175.77    5.70
  -4  -3   4  176.36    5.65
  -4  -3   3   80.62    2.65
   4   3  -3   84.80    2.57
   4  -3  -3   79.88    2.71
  -4   3   3   81.35    2.70
  -4  -3   3   79.40    2.84
  -4   3   2    3.46    0.25
  -4  -3   2    3.53    0.24
  -4  -3   2    3.38    0.28
   4  -3  -2    3.39    0.21
   4   3  -2    3.47    0.20
   4   3  -1    6.34    0.30
  -4  -3   1    6.01    0.34
  -4   3   1    5.71    0.37
   4  -3  -1    6.17    0.31
  -4   3   1    5.95    0.35
  -4  -3   1    5.67    0.36
  -4   3   0   42.46    1.44
  -4   3   0   42.62    1.45
   4  -3   0   42.23    1.50
  -4  -3   0   43.05    1.56
  -4   3  -1   64.34    2.03
   4  -3   1   62.14    2.14
  -4   3  -1   60.49    2.03
  -4  -3  -1   59.84    2.17
  -4   3  -2    0.22    0.17
  -4   3  -2    0.39    0.10
  -4  -3  -2   -0.01    0.12
   4  -3   2    0.37    0.15
   4  -3   3   87.07    3.02
  -4  -3  -3   87.13    3.01
  -4   3  -3   86.57    2.82
  -4   3  -3   88.06    2.82
   4   3   4    0.07    0.12
   4   3   4   -0.06    0.11
  -4   3  -4    0.36    0.19
   4  -3   4    0.41    0.17
  -4   3  -5   31.78    1.20
   4  -3   5   32.77    1.27
   4   3   5   33.02    1.23
  -4   3  -6   68.78    2.31
   4   3   6   69.21    2.43
   4  -3   6   68.47    2.48
   4  -3   7    3.07    0.33
   4   3   7    3.21    0.27
   4  -3   8    3.22    0.34
   4   3   8    3.27    0.28
   4  -3   9    9.41    0.59
   4   3   9    9.95    0.54
   4  -3  10   47.80    1.62
   4  -3  10   46.77    1.81
   4   3  10   43.81    1.71
   4   3  10   43.38    1.71
   4  -3  11   12.09    0.73
   4   3  11   12.77    0.70
   4   3  11   12.65    0.67
   4  -3  11   13.04    0.63
   4   3  12   23.35    1.06
   4  -3  12   22.56    1.08
   4  -3  12   22.52    0.95
   4   3  12   22.38    1.01
   4   3  13    0.37    0.24
   4  -3  13    0.65    0.25
   4  -3  13    0.44    0.25
   4   3  13    0.51    0.26
   4   3  14    2.43    0.37
   4   3  14    2.57    0.35
   4  -3  14    3.06    0.37
   4  -3  14    2.44    0.40
   4   3  15   -0.18    0.21
   4   3  15   -0.07    0.28
   4  -3  15   -0.03    0.27
   4  -3  15    0.38    0.29
   4   3  16    0.57    0.28
   4   3  16    0.13    0.29
   4  -3  16    0.27    0.27
   4  -3  17    2.63    0.44
   4   3  17    2.41    0.38
   4   3  17    1.95    0.40
   4   3  18    1.04    0.35
   4  -3  18    1.13    0.34
   4   3  19    9.57    0.75
   4  -3  19    9.31    0.76
   4  -3  20    1.88    0.43
   4   3  20    1.93    0.48
   4  -3  21    1.07    0.38
   4   3  21   -0.08    0.37
   4   3  22    4.28    0.64
   4  -3  22    4.01    0.59
   4   3  23    1.26    0.53
   4  -3  23    0.38    0.38
   4  -3  24   -0.06    0.41
   4   3  24   -0.17    0.39
   4  -3  25    0.05    0.44
  -4   4  24    1.66    0.59
  -4   4  23    0.46    0.47
  -4  -4  22    0.96    0.40
  -4   4  22    0.37    0.48
  -4   4  21    2.21    0.55
  -4  -4  21    2.15    0.47
  -4  -4  20    2.37    0.47
  -4   4  20    1.80    0.50
  -4  -4  19    0.62    0.32
  -4   4  19    0.26    0.42
  -4   4  18   10.39    0.79
  -4  -4  18    9.41    0.75
  -4   4  17    6.10    0.62
  -4  -4  17    6.64    0.62
  -4   4  16    1.39    0.40
  -4  -4  16    1.01    0.33
  -4  -4  15   16.25    0.92
  -4   4  15   14.91    0.89
  -4  -4  14    0.93    0.30
  -4   4  14    0.48    0.32
  -4  -4  14    0.96    0.34
  -4   4  13   14.48    0.84
  -4  -4  13   15.19    0.85
  -4  -4  13   14.05    0.75
  -4  -4  12   12.45    0.67
  -4  -4  12   10.66    0.69
  -4   4  12   12.35    0.74
  -4  -4  11    3.81    0.36
  -4   4  11    3.39    0.42
  -4  -4  11    4.50    0.43
  -4   4  10    0.31    0.11
  -4  -4  10    0.21    0.20
  -4   4  10    0.30    0.23
  -4  -4  10    0.45    0.22
  -4   4   9   26.45    0.95
  -4  -4   9   27.69    1.19
  -4  -4   9   27.45    1.05
  -4   4   9   26.90    1.14
  -4  -4   8    2.47    0.25
  -4   4   8    1.84    0.27
  -4  -4   8    1.67    0.27
  -4   4   7   24.28    1.02
  -4  -4   7   25.68    1.08
  -4  -4   7   24.41    0.94
  -4   4   6   44.24    1.58
  -4  -4   6   41.99    1.65
  -4  -4   6   43.39    1.48
   4   4  -6   41.73    1.46
  -4   4   5  202.93    6.57
  -4  -4   5  204.50    6.90
   4   4  -5  204.87    6.33
  -4  -4   5  201.15    6.49
  -4  -4   4    1.70    0.25
  -4  -4   4    2.28    0.20
  -4   4   4    1.57    0.21
   4   4  -4    1.86    0.20
  -4  -4   3   12.49    0.63
   4  -4  -3   11.98    0.47
  -4   4   3   12.76    0.58
   4   4  -3   13.24    0.53
  -4  -4   3   13.44    0.53
  -4   4   2   11.18    0.51
  -4  -4   2   10.88    0.48
   4  -4  -2   10.38    0.44
  -4   4   2   11.93    0.55
   4   4  -2   11.14    0.50
  -4  -4   2   10.44    0.55
   4   4  -1   83.68    2.63
  -4   4   1   81.10    2.69
   4  -4  -1   84.01    2.81
  -4   4   1   84.00    2.72
  -4  -4   1   81.28    2.90
  -4  -4   0    1.68    0.22
  -4   4   0    1.99    0.22
   4  -4   0    1.91    0.19
  -4   4   0    2.13    0.19
  -4   4  -1    0.90    0.20
  -4   4  -1    0.49    0.13
   4  -4   1    0.84    0.17
  -4  -4  -1    0.76    0.17
  -4   4  -2   72.38    2.42
  -4  -4  -2   73.71    2.57
   4  -4   2   72.07    2.55
  -4   4  -2   74.42    2.38
   4  -4   3   13.43    0.65
  -4   4  -3   14.82    0.54
  -4  -4  -3   14.39    0.65
  -4   4  -3   14.71    0.66
   4  -4   4   37.83    1.42
  -4  -4  -4   37.29    1.39
  -4   4  -4   36.01    1.34
   4   4   5   -0.01    0.11
  -4   4  -5    0.33    0.22
   4  -4   5   -0.05    0.15
   4   4   5    0.04    0.12
  -4   4  -6   28.07    1.08
   4   4   6   27.22    1.07
   4  -4   6   25.73    1.12
   4  -4   7    1.75    0.27
   4   4   7    1.45    0.20
  -4   4  -7    1.51    0.25
   4  -4   8  149.47    5.22
   4   4   8  151.90    5.14
   4   4   9   22.08    0.95
   4  -4   9   22.88    1.06
   4  -4   9   22.81    0.87
   4   4  10    2.83    0.36
   4   4  10    2.49    0.27
   4  -4  10    2.24    0.35
   4  -4  10    3.10    0.27
   4   4  11   11.81    0.66
   4  -4  11   12.76    0.62
   4  -4  11   13.04    0.76
   4   4  11   13.31    0.73
   4  -4  12    6.89    0.56
   4   4  12    5.31    0.49
   4   4  12    7.26    0.50
   4  -4  12    7.68    0.48
   4   4  13   13.34    0.78
   4   4  13   11.41    0.68
   4  -4  13   13.49    0.79
   4  -4  14    0.15    0.25
   4   4  14    0.30    0.26
   4   4  14    0.15    0.24
   4   4  15   10.85    0.75
   4  -4  15   11.29    0.77
   4   4  15   12.07    0.69
   4  -4  16   17.69    1.02
   4   4  16   18.43    1.00
   4   4  16   17.35    0.91
   4   4  17    0.25    0.31
   4  -4  17    0.86    0.34
   4   4  18    2.76    0.47
   4  -4  18    2.60    0.47
   4   4  19    0.03    0.32
   4  -4  19    0.05    0.30
   4  -4  20    5.33    0.63
   4   4  20    4.80    0.64
   4  -4  21    2.79    0.53
   4   4  21    2.63    0.54
   4  -4  22    2.00    0.49
   4   4  22    1.64    0.53
   4   4  23    3.40    0.64
   4  -4  23    4.99    0.67
   4   4  24    1.72    0.58
   4  -4  24    0.42    0.47
   4  -4  25    0.02    0.49
  -4  -5  24    0.21    0.48
  -4  -5  23    0.66    0.43
  -4   5  23    0.03    0.48
  -4  -5  22   -0.06    0.37
  -4   5  22    0.04    0.49
  -4  -5  21    1.80    0.47
  -4   5  21    1.88    0.56
  -4  -5  20    0.20    0.32
  -4   5  20   -0.02    0.44
  -4  -5  19    9.81    0.79
  -4   5  19    8.39    0.78
  -4   5  18    0.17    0.39
  -4  -5  18    0.33    0.27
  -4  -5  17    9.48    0.74
  -4   5  17    8.10    0.73
  -4  -5  16    2.97    0.46
  -4   5  16    3.13    0.49
  -4  -5  15   -0.23    0.23
  -4   5  15    0.11    0.32
  -4   5  14   -0.33    0.25
  -4  -5  14   -0.08    0.24
  -4   5  13    0.53    0.28
  -4  -5  13    1.11    0.30
  -4   5  12    0.44    0.28
  -4  -5  12    0.76    0.26
  -4  -5  11   26.99    1.07
  -4  -5  11   26.97    1.23
  -4   5  11   26.25    1.18
  -4  -5  10    0.09    0.19
  -4  -5  10    0.22    0.22
  -4   5  10    0.44    0.23
  -4  -5   9    0.55    0.22
  -4   5   9    0.65    0.23
  -4  -5   9    1.21    0.22
  -4  -5   8   12.09    0.55
  -4  -5   8   11.42    0.66
  -4   5   8   11.16    0.64
  -4  -5   7    0.61    0.18
   4   5  -7    0.63    0.20
  -4   5   7    0.61    0.21
  -4  -5   7    0.58    0.20
  -4  -5   6    0.35    0.20
  -4   5   6   -0.01    0.18
  -4  -5   6    0.18    0.15
   4   5  -6    0.22    0.17
  -4  -5   5    7.87    0.40
   4   5  -5    8.39    0.47
  -4  -5   5    8.33    0.53
  -4   5   5    8.44    0.49
  -4  -5   4   25.69    0.92
  -4  -5   4   24.32    1.07
   4   5  -4   25.15    0.94
  -4   5   4   25.16    0.99
  -4   5   3  224.54    7.20
  -4  -5   3  222.60    7.14
   4  -5  -3  222.94    7.43
  -4  -5   3  225.77    7.59
   4   5  -3  225.82    6.98
  -4   5   2   47.71    1.66
  -4   5   2   48.36    1.68
   4   5  -2   47.54    1.60
   4  -5  -2   50.15    1.68
  -4  -5   2   46.07    1.79
   4   5  -1   15.80    0.65
  -4  -5   1   15.99    0.76
  -4   5   1   16.80    0.73
  -4   5   1   16.77    0.67
   4  -5  -1   16.21    0.67
   4  -5   0    2.92    0.24
  -4  -5   0    3.03    0.28
  -4   5   0    3.24    0.23
   4   5   0    3.26    0.24
  -4   5   0    3.60    0.30
   4  -5   1    3.07    0.26
  -4   5  -1    3.15    0.29
  -4   5  -1    2.95    0.21
  -4  -5  -1    3.42    0.29
  -4   5  -2    3.55    0.23
   4  -5   2    3.21    0.29
  -4   5  -2    3.58    0.33
  -4  -5  -2    3.89    0.30
  -4  -5  -3   55.63    2.02
   4  -5   3   55.31    2.02
  -4   5  -3   54.46    1.92
  -4   5  -3   56.78    1.82
  -4   5  -4    3.18    0.32
  -4  -5  -4    3.75    0.30
   4  -5   4    4.21    0.34
   4   5   5   62.03    1.88
  -4   5  -5   56.58    2.04
   4  -5   5   56.90    2.17
   4   5   5   60.28    2.13
  -4   5  -6    9.19    0.56
   4   5   6    8.78    0.44
   4   5   6    9.07    0.49
   4  -5   6   10.36    0.59
   4   5   7   13.89    0.65
   4  -5   7   13.44    0.72
  -4   5  -7   13.66    0.69
   4  -5   8    1.90    0.19
   4   5   8    1.46    0.23
   4  -5   8    2.04    0.33
  -4   5  -8    1.98    0.31
   4   5   9    8.28    0.49
  -4   5  -9    8.98    0.56
   4  -5   9    9.00    0.43
   4   5   9    7.84    0.55
   4  -5   9    8.12    0.58
   4  -5  10   18.88    0.97
   4   5  10   17.84    0.89
   4   5  10   18.59    0.83
   4   5  11    1.59    0.25
   4   5  11    1.23    0.29
   4  -5  11    1.24    0.32
   4   5  12    2.01    0.29
   4  -5  12    2.09    0.37
   4   5  12    1.89    0.35
   4  -5  13   15.96    0.92
   4   5  13   15.62    0.88
   4   5  13   15.15    0.79
   4   5  14    1.29    0.37
   4  -5  14    0.73    0.31
   4   5  14    0.97    0.29
   4   5  15   12.30    0.80
   4  -5  15   11.51    0.79
   4  -5  16    2.75    0.46
   4   5  16    1.74    0.40
   4  -5  17    1.74    0.41
   4   5  17    1.68    0.43
   4   5  18    6.38    0.65
   4  -5  18    7.06    0.67
   4   5  19    2.81    0.54
   4  -5  19    3.54    0.56
   4   5  20    5.15    0.66
   4  -5  20    6.52    0.68
   4  -5  21    0.14    0.30
   4   5  21    0.05    0.44
   4   5  22    0.22    0.48
   4  -5  22    0.31    0.37
   4  -5  23    0.42    0.43
   4   5  23    0.17    0.41
   4  -5  24   -0.06    0.38
  -4  -6  24    0.60    0.51
  -4  -6  23    0.53    0.44
  -4   6  23    0.02    0.53
  -4   6  22    0.18    0.49
  -4  -6  22   -0.52    0.33
  -4   6  21    4.16    0.67
  -4  -6  21    3.09    0.56
  -4  -6  20    1.86    0.45
  -4   6  20    0.90    0.51
  -4   6  19    0.49    0.47
  -4  -6  19    0.82    0.37
  -4   6  18    0.60    0.42
  -4  -6  18    0.35    0.32
  -4   6  17    1.17    0.43
  -4  -6  17    2.27    0.45
  -4  -6  16    1.06    0.35
  -4   6  16    0.53    0.32
  -4  -6  15    1.38    0.35
  -4   6  15    1.40    0.39
  -4  -6  14   -0.13    0.25
  -4   6  14   -0.32    0.25
  -4  -6  13    7.80    0.64
  -4   6  13    8.59    0.64
  -4  -6  12    3.73    0.46
  -4   6  12    2.86    0.41
  -4   6  11    4.91    0.48
  -4  -6  11    4.69    0.47
  -4   6  10    0.01    0.22
  -4  -6  10    0.33    0.21
  -4   6   9    2.95    0.38
  -4  -6   9    2.82    0.37
  -4   6   8    3.91    0.38
  -4  -6   8    3.55    0.39
   4   6  -8    4.25    0.37
  -4  -6   8    4.05    0.28
  -4  -6   7   32.81    1.16
   4   6  -7   33.76    1.23
  -4   6   7   32.30    1.30
  -4  -6   7   31.04    1.39
  -4  -6   6    0.56    0.25
  -4  -6   6    1.02    0.17
  -4   6   6    1.18    0.24
   4   6  -6    0.50    0.21
  -4  -6   5  179.24    6.28
   4   6  -5  183.72    5.76
  -4   6   5  186.02    5.96
  -4  -6   5  181.31    5.83
   4   6  -4   54.77    1.88
  -4  -6   4   51.90    2.08
  -4   6   4   57.85    1.96
   4  -6  -4   56.51    1.89
  -4  -6   3   18.16    0.87
  -4   6   3   17.53    0.76
   4  -6  -3   18.44    0.70
   4   6  -3   18.20    0.75
  -4   6   3   16.90    0.81
  -4   6   2    7.12    0.47
   4  -6  -2    7.61    0.39
  -4  -6   2    7.62    0.49
   4   6  -2    7.43    0.43
  -4   6   2    7.13    0.42
  -4  -6   1    1.13    0.23
   4   6  -1    0.86    0.18
  -4   6   1    1.43    0.25
  -4   6   1    1.30    0.19
   4  -6  -1    1.65    0.19
  -4   6   0    9.43    0.47
   4  -6   0    9.54    0.50
   4   6   0   10.24    0.51
  -4  -6   0    9.98    0.57
  -4   6   0   11.25    0.57
  -4   6  -1   31.02    1.25
  -4  -6  -1   34.12    1.31
  -4   6  -1   33.23    1.15
   4  -6   1   33.01    1.26
  -4   6  -2    8.84    0.54
  -4   6  -2    8.14    0.38
  -4  -6  -2    7.81    0.48
   4  -6   2    8.82    0.50
   4  -6   3    2.29    0.28
  -4   6  -3    2.67    0.17
  -4   6  -3    1.93    0.28
  -4  -6  -3    2.51    0.27
   4  -6   4    2.73    0.31
  -4   6  -4    2.28    0.15
  -4  -6  -4    2.58    0.27
  -4   6  -4    1.98    0.30
  -4  -6  -5   14.42    0.69
   4  -6   5   14.39    0.73
  -4   6  -5   13.96    0.70
  -4   6  -6    3.06    0.34
   4   6   6    3.73    0.28
   4   6   6    3.23    0.29
   4  -6   6    3.16    0.36
   4  -6   7   44.08    1.75
   4   6   7   44.15    1.64
   4   6   7   42.53    1.44
  -4   6  -7   42.83    1.63
   4   6   8    1.75    0.23
   4   6   8    1.38    0.28
  -4   6  -8    0.84    0.29
   4  -6   8    1.85    0.33
   4  -6   9   28.73    1.30
  -4   6  -9   28.73    1.22
   4   6   9   28.57    1.17
   4   6   9   29.49    1.23
   4  -6  10    2.58    0.40
   4   6  10    3.87    0.40
   4   6  10    3.59    0.33
  -4   6 -10    4.15    0.44
   4   6  11    0.22    0.20
   4   6  11    0.64    0.25
   4  -6  11    0.44    0.28
   4   6  12    1.49    0.28
   4  -6  12    1.27    0.36
   4   6  12    1.76    0.34
   4   6  13   45.07    1.83
   4  -6  13   44.77    1.92
   4  -6  14    3.71    0.49
   4   6  14    3.47    0.46
   4  -6  15   38.34    1.78
   4   6  15   41.86    1.73
   4   6  16    2.06    0.45
   4  -6  16    2.86    0.48
   4   6  17    8.20    0.73
   4  -6  17    9.15    0.77
   4   6  18    0.22    0.35
   4  -6  18    0.91    0.36
   4  -6  19    2.07    0.46
   4   6  19    0.78    0.43
   4  -6  20   -0.14    0.32
   4   6  20    0.31    0.42
   4  -6  21    1.55    0.45
   4   6  21    1.45    0.56
   4  -6  22    0.21    0.39
   4   6  22   -0.27    0.44
   4  -6  23    9.98    0.95
   4   6  23    9.16    0.93
  -4  -7  23    0.99    0.47
  -4  -7  22    0.84    0.46
  -4   7  22    0.31    0.48
  -4   7  21   -0.73    0.38
  -4  -7  21    0.27    0.39
  -4   7  20    0.05    0.50
  -4  -7  20    0.79    0.41
  -4   7  19    1.89    0.53
  -4  -7  19    2.27    0.49
  -4  -7  18    6.33    0.67
  -4   7  18    5.14    0.64
  -4   7  17    6.44    0.69
  -4  -7  17    9.94    0.80
  -4   7  16   -0.58    0.25
  -4  -7  16   -0.09    0.27
  -4  -7  15    0.90    0.35
  -4   7  15    1.45    0.38
  -4  -7  14    5.92    0.60
  -4   7  14    5.60    0.58
  -4   7  13   11.23    0.77
  -4  -7  13   10.67    0.76
  -4   7  12    4.98    0.53
  -4  -7  12    6.36    0.58
  -4   7  11    0.25    0.28
  -4  -7  11    0.53    0.25
  -4  -7  10    0.91    0.27
  -4   7  10    0.83    0.30
  -4   7   9   19.95    0.98
   4   7  -9   20.81    0.93
  -4  -7   8    0.03    0.23
  -4   7   8   -0.01    0.22
   4   7  -8    0.13    0.23
  -4  -7   7    1.88    0.36
   4   7  -7    2.42    0.31
  -4   7   7    2.71    0.33
   4   7  -6   11.02    0.60
  -4  -7   6   10.08    0.68
  -4   7   6   11.63    0.63
  -4  -7   5    0.26    0.22
   4   7  -5    0.20    0.19
  -4   7   5   -0.03    0.18
  -4   7   4   22.49    0.94
  -4  -7   4   22.59    1.04
   4   7  -4   21.74    0.91
   4  -7  -4   22.49    0.85
  -4   7   3    3.07    0.29
  -4   7   3    2.74    0.35
   4   7  -3    2.88    0.29
   4  -7  -3    3.15    0.24
  -4  -7   3    2.80    0.35
  -4   7   2   40.81    1.44
   4   7  -2   38.43    1.42
   4  -7  -2   40.09    1.46
  -4   7   2   39.25    1.49
  -4  -7   2   39.20    1.58
   4   7  -1   22.78    0.94
  -4   7   1   23.57    1.01
  -4  -7   1   24.07    1.06
  -4   7   1   24.75    0.94
   4  -7  -1   24.77    0.97
  -4   7   0    4.49    0.40
   4  -7   0    5.13    0.36
  -4   7   0    5.08    0.32
   4   7   0    4.73    0.35
  -4  -7   0    5.21    0.41
  -4   7  -1    3.82    0.36
   4  -7   1    4.24    0.34
   4   7   1    5.03    0.35
  -4   7  -1    3.94    0.28
  -4  -7  -1    4.16    0.37
  -4   7  -2    9.83    0.59
   4  -7   2    8.31    0.54
  -4  -7  -2   10.42    0.57
  -4   7  -2    9.09    0.42
  -4   7  -3   47.15    1.52
  -4   7  -3   44.54    1.69
   4  -7   3   44.34    1.75
  -4  -7  -3   48.07    1.76
   4  -7   4   37.95    1.51
  -4   7  -4   36.99    1.45
  -4  -7  -4   37.68    1.47
   4  -7   5   66.25    2.51
  -4  -7  -5   69.30    2.46
  -4   7  -5   67.31    2.38
   4   7   6   17.30    0.78
   4  -7   6   17.21    0.88
  -4   7  -6   17.12    0.83
   4   7   6   16.17    0.69
   4   7   7    0.13    0.16
  -4   7  -7   -0.03    0.24
   4   7   7   -0.06    0.15
   4   7   7    0.15    0.20
   4  -7   7   -0.01    0.26
   4   7   8    7.66    0.48
   4  -7   8    8.19    0.62
  -4   7  -8    8.31    0.59
   4   7   8    8.02    0.56
   4   7   9   23.65    0.97
   4   7   9   18.26    0.98
  -4   7  -9   23.28    1.04
   4  -7   9   22.20    1.09
  -4   7 -10    0.96    0.32
   4   7  10    0.71    0.27
   4   7  10    0.98    0.23
   4  -7  10    1.26    0.33
   4   7  11    9.24    0.56
   4  -7  11    8.44    0.69
   4   7  11    9.17    0.63
  -4   7 -11    9.45    0.65
   4  -7  12    5.32    0.57
   4   7  12    5.48    0.53
   4   7  13    1.59    0.38
   4  -7  13    2.94    0.47
   4  -7  14    0.25    0.28
   4   7  14   -0.20    0.23
   4  -7  15    0.76    0.33
   4   7  15    0.23    0.27
   4   7  16    0.71    0.33
   4  -7  16    1.19    0.37
   4   7  17    3.19    0.50
   4  -7  17    3.34    0.54
   4  -7  18    0.84    0.34
   4   7  18    0.30    0.38
   4  -7  19    4.38    0.64
   4   7  19    4.90    0.66
   4  -7  20    0.52    0.37
   4   7  20    0.20    0.44
   4  -7  21    0.12    0.37
   4   7  21    0.30    0.44
   4  -7  22    0.17    0.40
   4   7  22    0.02    0.42
  -4  -8  22    0.01    0.45
  -4   8  21    1.81    0.60
  -4  -8  21    3.06    0.62
  -4   8  20    1.11    0.48
  -4  -8  20    2.44    0.55
  -4  -8  19    0.72    0.35
  -4   8  19    0.21    0.35
  -4  -8  18    1.18    0.40
  -4   8  18   -0.06    0.35
  -4  -8  17    2.16    0.46
  -4   8  17    1.74    0.48
  -4  -8  16    0.81    0.34
  -4   8  16    1.40    0.41
  -4  -8  15    5.92    0.64
  -4   8  15    5.70    0.61
  -4   8  14   11.44    0.81
  -4  -8  14   12.54    0.87
  -4  -8  13    1.45    0.36
  -4   8  13    0.83    0.33
  -4  -8  12    1.28    0.34
  -4   8  12    1.85    0.40
  -4  -8  11    1.56    0.37
  -4   8  11    1.28    0.35
   4   8 -10   -0.23    0.28
  -4  -8  10    0.03    0.28
  -4   8  10    0.71    0.31
  -4  -8   9   16.01    0.91
  -4   8   9   15.38    0.84
   4   8  -9   15.40    0.81
  -4   8   8    5.61    0.49
   4   8  -8    5.66    0.48
  -4  -8   8    6.34    0.55
   4   8  -7   22.28    0.98
  -4  -8   7   20.79    1.08
  -4   8   7   23.39    1.03
   4   8  -6   71.97    2.39
  -4  -8   6   63.81    2.62
  -4   8   6   70.83    2.47
   4   8  -5    1.93    0.30
  -4   8   5    1.63    0.28
  -4  -8   5    1.81    0.34
  -4   8   4   29.58    1.17
   4   8  -4   29.94    1.16
  -4   8   4   27.18    1.22
  -4  -8   4   28.97    1.30
  -4  -8   3   29.90    1.28
   4   8  -3   26.64    1.12
  -4   8   3   28.72    1.13
  -4   8   3   29.65    1.22
   4  -8  -3   28.08    1.11
  -4  -8   2    4.74    0.44
  -4   8   2    4.91    0.35
   4   8  -2    4.22    0.37
   4  -8  -2    4.46    0.33
  -4   8   2    3.77    0.42
   4  -8  -1   12.53    0.62
   4   8  -1   12.27    0.63
  -4   8   1   12.61    0.60
  -4  -8   1   11.43    0.68
  -4   8   1   12.74    0.69
   4  -8   0   27.73    1.12
  -4   8   0   27.84    1.04
  -4   8   0   26.38    1.14
   4   8   0   28.19    1.10
  -4  -8   0   27.45    1.20
  -4  -8  -1   15.13    0.78
  -4   8  -1   14.10    0.75
   4   8   1   14.62    0.72
  -4   8  -1   16.16    0.64
   4  -8   1   16.11    0.76
  -4   8  -2   20.29    0.96
  -4   8  -2   20.42    0.78
  -4  -8  -2   21.22    0.97
   4  -8   2   21.56    0.96
  -4   8  -3    2.93    0.36
  -4  -8  -3    3.33    0.34
   4  -8   3    2.78    0.34
  -4   8  -4    3.36    0.40
   4  -8   4    3.44    0.38
  -4  -8  -4    3.56    0.36
  -4  -8  -5    0.21    0.22
   4  -8   5    0.54    0.26
  -4   8  -5    0.48    0.25
  -4   8  -6    9.47    0.65
   4   8   6   10.32    0.62
  -4  -8  -6   11.91    0.64
   4  -8   6   11.90    0.72
   4   8   7    5.28    0.46
  -4   8  -7    5.27    0.50
   4   8   7    5.87    0.42
   4  -8   7    5.60    0.52
   4   8   7    5.65    0.38
   4   8   8    0.62    0.23
   4   8   8    0.32    0.21
   4  -8   8    0.35    0.26
   4   8   8    0.60    0.21
  -4   8  -8    0.49    0.29
   4   8   9   12.54    0.74
  -4   8  -9   12.45    0.79
   4   8   9   13.04    0.68
   4  -8   9   11.95    0.77
   4   8  10    0.41    0.27
  -4   8 -10    0.47    0.34
   4  -8  10    0.35    0.29
   4  -8  11    4.79    0.53
  -4   8 -11    4.21    0.51
   4   8  11    4.26    0.48
   4  -8  12    7.74    0.69
   4   8  12    7.80    0.63
   4  -8  13    0.40    0.31
   4   8  13    0.11    0.26
   4   8  14    0.71    0.30
   4  -8  14    0.71    0.38
   4  -8  15    0.26    0.34
   4   8  15   -0.12    0.27
   4  -8  16    2.01    0.48
   4   8  16    1.96    0.46
   4  -8  17    5.54    0.65
   4   8  17    5.54    0.63
   4  -8  18    3.90    0.60
   4   8  18    4.65    0.60
   4  -8  19    2.68    0.53
   4   8  19    3.82    0.60
   4  -8  20    1.21    0.45
   4   8  20    1.19    0.49
   4   8  21    0.92    0.53
   4  -8  21    1.62    0.49
  -4   9  21   -0.88    0.48
  -4  -9  21    0.24    0.45
  -4  -9  20    2.99    0.61
  -4   9  20    2.18    0.63
  -4   9  19    2.05    0.56
  -4  -9  19    2.12    0.54
  -4  -9  18    3.91    0.62
  -4   9  18    3.85    0.63
  -4   9  17   -0.40    0.34
  -4  -9  17   -0.46    0.27
  -4   9  16    2.70    0.53
  -4  -9  16    2.52    0.50
  -4  -9  15    8.92    0.79
  -4   9  15    8.24    0.75
  -4   9  14   -0.04    0.32
  -4  -9  14    0.25    0.29
  -4   9  13    8.39    0.69
  -4  -9  13    7.39    0.68
  -4  -9  12    1.80    0.41
  -4   9  12    1.56    0.39
  -4   9  11   18.60    1.02
  -4  -9  11   18.69    1.11
   4   9 -11   21.84    1.02
  -4  -9  10    0.12    0.29
  -4   9  10    0.02    0.28
   4   9 -10    0.11    0.28
  -4  -9   9    0.08    0.28
   4   9  -9    0.29    0.31
  -4   9   9   -0.14    0.26
  -4  -9   8    1.45    0.35
   4   9  -8    1.25    0.34
  -4   9   8    0.60    0.30
   4   9  -7   10.94    0.68
  -4   9   7   11.15    0.69
   4   9  -6    1.82    0.34
  -4  -9   6    1.55    0.37
  -4   9   6    2.17    0.34
  -4   9   5   -0.17    0.22
  -4  -9   5    0.12    0.27
   4   9  -5    0.15    0.25
  -4   9   5    0.69    0.27
  -4   9   4    0.27    0.26
   4   9  -4   -0.06    0.23
  -4   9   4   -0.02    0.23
  -4  -9   4    0.39    0.28
  -4   9   3    1.64    0.33
  -4   9   3    2.34    0.31
  -4  -9   3    1.84    0.36
   4   9  -3    2.05    0.31
  -4  -9   2    6.47    0.54
  -4   9   2    7.38    0.48
   4  -9  -2    6.87    0.46
   4   9  -2    5.69    0.46
  -4   9   2    7.63    0.55
  -4   9   1   -0.15    0.23
   4  -9  -1    0.18    0.19
   4   9  -1   -0.25    0.19
  -4   9   1    0.12    0.20
  -4  -9   1   -0.08    0.23
  -4   9   0   14.02    0.75
  -4   9   0   13.78    0.63
  -4  -9   0   13.11    0.77
   4   9   0   13.35    0.71
   4  -9   0   13.37    0.70
  -4  -9  -1    0.32    0.25
   4   9   1    0.87    0.27
  -4   9  -1    0.86    0.28
   4  -9   1    1.63    0.28
   4  -9   2   22.91    1.04
  -4   9  -2   22.14    1.03
   4   9   2   22.38    0.99
  -4  -9  -2   22.37    1.04
   4  -9   3    1.66    0.33
  -4   9  -3    1.78    0.34
   4   9   3    1.31    0.27
  -4  -9  -3    1.68    0.32
  -4  -9  -4   25.68    1.13
  -4   9  -4   24.58    1.12
   4  -9   4   25.52    1.17
   4   9   4   24.71    1.06
  -4   9  -5    0.80    0.30
   4  -9   5    0.72    0.32
  -4  -9  -5    0.92    0.27
   4   9   5    0.74    0.25
   4  -9   6    1.27    0.32
   4   9   6    1.14    0.28
  -4   9  -6    0.64    0.32
  -4  -9  -6    0.38    0.25
   4   9   7    0.06    0.20
   4   9   7    0.52    0.23
   4   9   7    0.61    0.26
   4  -9   7    0.44    0.27
  -4   9  -7    0.46    0.33
   4   9   8    2.95    0.39
  -4   9  -8    2.45    0.42
   4   9   8    3.09    0.32
   4   9   8    2.97    0.33
   4  -9   8    3.17    0.43
   4  -9   9    5.40    0.55
   4   9   9    5.87    0.53
  -4   9  -9    5.66    0.55
  -4   9 -10    1.09    0.35
   4  -9  10    0.90    0.33
   4   9  10    1.27    0.32
  -4   9 -11    1.14    0.39
   4  -9  11    0.43    0.33
   4   9  11    1.02    0.33
  -4   9 -12    2.62    0.45
   4   9  12    1.72    0.37
   4  -9  12    3.60    0.51
   4  -9  13    1.56    0.41
   4   9  13    1.89    0.40
   4  -9  14    0.03    0.33
   4   9  14   -0.13    0.26
   4   9  15   -0.37    0.27
   4  -9  15   -0.23    0.32
   4  -9  16    1.06    0.46
   4   9  16    0.57    0.37
   4  -9  17    1.96    0.54
   4   9  17    2.28    0.48
   4  -9  18    3.01    0.53
   4   9  18    1.50    0.47
   4  -9  19    6.29    0.75
   4   9  19    8.58    0.81
   4   9  20    1.33    0.56
   4  -9  20    0.87    0.47
  -4  10  20    0.84    0.58
  -4 -10  20    0.98    0.52
  -4  10  19    0.29    0.48
  -4 -10  19    0.57    0.41
  -4  10  18    1.58    0.54
  -4 -10  18    1.99    0.51
  -4 -10  17    1.37    0.44
  -4  10  17    0.95    0.43
  -4 -10  16    2.03    0.47
  -4  10  16    3.36    0.58
  -4  10  15    0.17    0.33
  -4 -10  15    0.35    0.31
  -4  10  14    7.20    0.67
  -4 -10  14    5.34    0.64
  -4 -10  13   -0.30    0.33
  -4  10  13    0.45    0.35
  -4  10  12    1.68    0.40
  -4 -10  12    0.82    0.40
  -4  10  11    3.28    0.47
  -4 -10  11    3.00    0.49
   4  10 -11    3.08    0.45
  -4 -10  10    1.18    0.38
  -4  10  10    1.35    0.36
   4  10 -10    1.45    0.36
   4  10  -9    2.86    0.43
  -4 -10   9    2.81    0.47
  -4  10   9    2.10    0.40
  -4 -10   8   -0.01    0.29
   4  10  -8   -0.08    0.29
  -4  10   8   -0.07    0.26
   4  10  -7    0.92    0.33
  -4 -10   7    0.84    0.33
  -4  10   7    0.89    0.30
  -4  10   6   12.36    0.72
  -4 -10   6   11.07    0.80
   4  10  -6   11.85    0.74
  -4  10   6   12.77    0.81
  -4 -10   5   28.26    1.35
   4  10  -5   28.26    1.23
  -4  10   5   28.61    1.30
  -4  10   5   29.38    1.22
  -4 -10   4    8.07    0.63
  -4  10   4    9.13    0.57
   4  10  -4    8.35    0.58
  -4 -10   3    8.99    0.65
   4  10  -3    8.20    0.57
  -4  10   3    8.01    0.62
  -4  10   3    9.44    0.60
  -4  10   2    4.48    0.47
  -4 -10   2    4.12    0.47
   4  10  -2    4.99    0.46
  -4  10   2    4.85    0.40
  -4 -10   1    1.26    0.33
  -4  10   1    1.91    0.37
   4  10  -1    1.23    0.30
  -4  10   0    0.25    0.25
   4 -10   0    0.33    0.23
  -4 -10   0    0.32    0.26
   4  10   0    0.33    0.24
   4  10   1    2.75    0.37
   4 -10   1    3.12    0.38
   4  10   1    2.56    0.31
  -4  10  -1    3.98    0.47
  -4 -10  -1    2.47    0.38
   4  10   2    0.43    0.23
   4 -10   2    0.04    0.27
  -4 -10  -2    1.02    0.29
   4  10   2   -0.20    0.22
  -4  10  -2    0.59    0.31
   4 -10   3    0.54    0.28
   4  10   3    0.34    0.25
  -4  10  -3   -0.03    0.28
  -4 -10  -3    0.27    0.25
   4  10   3   -0.02    0.21
   4 -10   4    0.74    0.32
   4  10   4    0.93    0.27
  -4 -10  -4    1.07    0.30
  -4  10  -4    0.87    0.33
  -4  10  -5    3.04    0.44
  -4 -10  -5    2.50    0.36
   4  10   5    2.49    0.35
   4 -10   5    3.13    0.41
   4 -10   6    0.52    0.31
  -4  10  -6    1.31    0.38
   4  10   6    0.53    0.28
   4  10   7    1.97    0.34
  -4  10  -7    1.95    0.42
   4 -10   7    2.19    0.40
   4  10   8   28.51    1.26
   4 -10   8   28.29    1.37
  -4  10  -8   28.51    1.32
   4  10   9    0.50    0.28
   4 -10   9    0.46    0.29
  -4  10  -9   -0.04    0.31
  -4  10 -10   10.87    0.79
   4 -10  10   12.45    0.85
   4  10  10   12.56    0.78
   4  10  11    0.76    0.30
   4 -10  11    0.77    0.36
  -4  10 -11    0.54    0.34
   4 -10  12    0.33    0.31
   4  10  12    0.09    0.27
  -4  10 -12    0.69    0.37
  -4  10 -13    5.19    0.62
   4  10  13    6.39    0.61
   4 -10  13    5.90    0.65
   4  10  14    8.82    0.74
   4 -10  14    8.86    0.82
   4 -10  15   -0.28    0.33
   4  10  15   -0.32    0.26
   4 -10  16   14.46    1.09
   4  10  16   16.11    1.03
   4  10  17    0.01    0.37
   4 -10  17   -0.14    0.38
   4 -10  18    0.32    0.48
   4  10  18    0.02    0.40
   4  10  19   -0.21    0.44
   4 -10  19   -0.58    0.34
   4  10  20    0.97    0.54
  -4  11  19   -0.01    0.55
  -4 -11  18   -0.04    0.44
  -4  11  18   -0.19    0.46
  -4  11  17    0.05    0.40
  -4 -11  17    0.86    0.45
  -4 -11  16    1.78    0.49
  -4  11  16    0.63    0.43
  -4 -11  15    1.35    0.49
  -4  11  15    1.46    0.46
  -4  11  14    1.17    0.44
  -4 -11  14    1.37    0.53
  -4 -11  13    0.71    0.40
  -4  11  13    0.66    0.38
  -4 -11  12   10.96    0.89
   4  11 -12   11.14    0.78
  -4  11  12   11.05    0.81
  -4 -11  11    1.89    0.48
   4  11 -11    2.34    0.44
  -4  11  11    1.34    0.40
  -4 -11  10    4.49    0.58
   4  11 -10    3.29    0.47
  -4  11  10    4.03    0.50
  -4 -11   9    1.39    0.42
   4  11  -9    1.42    0.37
  -4  11   9    1.65    0.37
  -4 -11   8   -0.16    0.26
  -4  11   8   -0.25    0.23
   4  11  -8    0.23    0.31
  -4 -11   7    0.25    0.29
  -4  11   7   -0.10    0.27
   4  11  -7    0.39    0.32
  -4  11   7    0.73    0.36
  -4  11   6   11.57    0.77
  -4 -11   6   12.27    0.83
   4  11  -6   12.18    0.75
  -4  11   6    9.51    0.67
  -4  11   5    0.64    0.30
  -4 -11   5    0.85    0.34
  -4  11   5    0.64    0.30
   4  11  -5    1.38    0.36
  -4  11   4   13.81    0.86
   4  11  -4   14.37    0.80
  -4 -11   4   12.76    0.84
  -4  11   3    5.87    0.57
  -4 -11   3    7.53    0.62
   4  11  -3    6.77    0.55
  -4  11   2   24.28    1.14
  -4 -11   2   22.28    1.13
   4  11  -2   20.77    1.04
  -4 -11   1   14.02    0.85
   4  11  -1   14.69    0.80
  -4  11   1   13.29    0.83
  -4 -11   0    1.56    0.35
   4  11   0    1.59    0.34
  -4  11   0    1.15    0.34
   4  11   1    1.14    0.32
  -4 -11  -1    1.58    0.35
   4 -11   1    1.97    0.36
  -4  11  -1    1.80    0.41
   4 -11   2   11.79    0.75
   4  11   2   10.95    0.72
  -4 -11  -2   11.74    0.74
  -4  11  -2   10.75    0.76
  -4  11  -3    2.50    0.44
   4  11   3    2.66    0.36
  -4 -11  -3    3.15    0.42
   4 -11   3    2.40    0.38
   4  11   3    2.95    0.41
  -4  11  -4    5.74    0.58
   4  11   4    4.93    0.45
   4  11   4    5.60    0.51
  -4 -11  -4    6.70    0.53
   4 -11   4    5.61    0.53
  -4  11  -5    1.30    0.38
   4 -11   5    1.61    0.37
   4  11   5    1.32    0.31
  -4  11  -6    2.00    0.41
   4 -11   6    1.76    0.39
   4  11   6    1.74    0.33
   4 -11   7    3.19    0.47
  -4  11  -7    2.64    0.47
   4  11   7    2.93    0.40
  -4  11  -8   -0.25    0.26
   4 -11   8    0.14    0.26
   4  11   8   -0.13    0.24
   4 -11   9    3.95    0.53
  -4  11  -9    2.81    0.48
   4  11   9    3.23    0.44
  -4  11 -10    3.16    0.49
   4  11  10    2.85    0.44
   4 -11  10    3.38    0.53
   4  11  11    1.07    0.35
  -4  11 -11    0.29    0.38
   4 -11  11    0.21    0.34
  -4  11 -12   19.24    1.11
   4 -11  12   19.69    1.20
   4  11  12   21.28    1.13
   4 -11  13    1.59    0.47
   4  11  13    2.03    0.42
  -4  11 -13    2.01    0.47
   4  11  14    7.19    0.69
   4 -11  14    5.52    0.70
   4 -11  15    0.24    0.46
   4  11  15    0.30    0.37
   4  11  16    0.25    0.40
   4 -11  16    0.33    0.47
   4  11  17    1.06    0.46
   4 -11  17    0.68    0.48
   4 -11  18    2.21    0.56
   4  11  18    1.60    0.55
   4  11  19    0.77    0.55
  -4  12  18   -0.40    0.53
  -4  12  17    0.22    0.51
  -4 -12  17    0.79    0.48
  -4  12  16    2.10    0.59
  -4 -12  16    1.57    0.57
  -4 -12  15    2.94    0.64
  -4  12  15    0.57    0.43
  -4  12  14    4.94    0.64
  -4 -12  14    4.90    0.72
  -4 -12  13    1.35    0.54
  -4  12  13    1.34    0.45
  -4  12  12    0.94    0.42
  -4 -12  12    2.17    0.57
  -4  12  11    0.06    0.34
   4  12 -11    0.47    0.40
  -4 -12  11    0.94    0.44
   4  12 -10    0.92    0.39
  -4 -12  10    0.87    0.40
  -4  12  10    0.52    0.35
   4  12  -9    0.32    0.36
  -4  12   9   -0.06    0.30
  -4 -12   9    0.24    0.34
   4  12  -8   10.86    0.75
  -4  12   8    9.71    0.78
  -4  12   8   10.00    0.72
  -4 -12   8   11.26    0.86
  -4 -12   7    9.02    0.76
   4  12  -7    8.52    0.67
  -4  12   7    8.60    0.71
   4  12  -6    0.33    0.32
  -4  12   6    0.50    0.33
  -4 -12   6    1.05    0.36
   4  12  -5    0.61    0.33
  -4 -12   5    0.49    0.33
  -4  12   5    0.48    0.31
  -4 -12   4    1.46    0.40
  -4  12   4    1.13    0.36
   4  12  -4    1.08    0.35
  -4  12   3   -0.10    0.25
  -4 -12   3    0.26    0.30
   4  12  -3   -0.08    0.28
   4  12  -2    1.22    0.35
  -4  12   2    1.26    0.36
  -4 -12   2    1.05    0.35
   4  12  -1    0.55    0.30
  -4  12   1    0.24    0.28
  -4 -12   1    1.02    0.34
  -4 -12   0   24.44    1.24
   4  12   0   23.76    1.17
  -4  12   0   27.56    1.28
  -4 -12  -1   21.13    1.11
  -4  12  -1   22.18    1.12
   4  12   1   21.58    1.07
  -4  12  -2    0.14    0.30
   4  12   2    0.28    0.29
  -4 -12  -2   -0.06    0.24
   4 -12   3    1.79    0.37
   4  12   3    2.40    0.40
  -4  12  -3    1.72    0.42
   4  12   4    3.03    0.44
   4 -12   4    4.03    0.47
  -4  12  -4    2.94    0.49
  -4  12  -5   -0.19    0.30
   4 -12   5    0.18    0.27
   4  12   5    0.41    0.28
   4  12   6    3.28    0.42
   4 -12   6    2.82    0.46
  -4  12  -6    2.62    0.49
   4  12   7    5.81    0.54
  -4  12  -7    6.22    0.64
   4 -12   7    5.59    0.58
   4 -12   8   16.46    1.03
   4  12   8   17.48    0.96
  -4  12  -8   17.89    1.03
   4  12   9    0.68    0.33
  -4  12  -9    0.48    0.40
   4 -12   9   -0.17    0.30
  -4  12 -10    8.74    0.77
   4  12  10    8.07    0.68
   4 -12  10    8.72    0.77
   4 -12  11    4.23    0.58
   4  12  11    3.20    0.50
  -4  12 -11    3.57    0.58
   4 -12  12    0.61    0.42
  -4  12 -12    0.02    0.39
   4  12  12    0.53    0.35
  -4  12 -13    0.17    0.39
   4  12  13    0.26    0.35
   4 -12  13   -0.02    0.36
   4 -12  14    9.92    0.93
   4  12  14    8.88    0.81
  -4  12 -14    9.40    0.83
   4  12  15    0.35    0.43
   4 -12  15    1.30    0.52
   4  12  16    4.79    0.71
   4 -12  16    6.65    0.80
   4 -12  17    1.93    0.58
   4  12  17    1.63    0.62
   4  12  18    1.20    0.59
  -4  13  17   -0.55    0.53
  -4  13  16    0.89    0.59
  -4  13  15    3.29    0.64
  -4 -13  15    2.16    0.54
  -4  13  14   -0.06    0.41
  -4 -13  14    0.19    0.47
  -4 -13  13    2.62    0.63
  -4  13  13    2.66    0.55
  -4  13  12    3.24    0.55
  -4 -13  12    3.28    0.64
  -4  13  11    0.56    0.40
  -4 -13  11    0.77    0.49
  -4 -13  10    1.27    0.49
  -4  13  10    1.55    0.45
  -4  13   9    3.48    0.54
  -4 -13   9    2.12    0.51
   4  13  -9    3.22    0.54
  -4 -13   8    8.24    0.79
  -4  13   8    9.14    0.77
   4  13  -8    7.28    0.68
  -4  13   7    0.78    0.38
   4  13  -7   -0.37    0.36
  -4 -13   7    0.29    0.35
  -4 -13   6    7.60    0.72
   4  13  -6    6.65    0.63
  -4  13   6    8.52    0.72
   4  13  -5    0.59    0.37
  -4  13   5    0.66    0.35
  -4 -13   5    1.00    0.38
   4  13  -4    1.66    0.42
  -4  13   4    1.12    0.39
  -4 -13   4    1.54    0.44
   4  13  -3    1.37    0.40
  -4  13   3    1.77    0.42
  -4 -13   3    1.62    0.42
  -4  13   2    3.17    0.50
  -4 -13   2    2.03    0.45
   4  13  -2    2.46    0.44
   4  13  -1    2.60    0.45
  -4 -13   1    1.85    0.44
  -4  13   1    1.32    0.42
  -4 -13   0    0.01    0.31
  -4  13   0    0.14    0.33
   4  13   0    0.33    0.30
  -4 -13  -1    0.53    0.36
   4  13   1    0.75    0.33
  -4  13  -1    0.36    0.32
  -4  13  -2    1.20    0.41
   4  13   2    0.46    0.32
  -4  13  -3    1.08    0.41
   4  13   3    0.86    0.35
   4  13   4    0.69    0.35
  -4  13  -4    0.15    0.34
   4 -13   4    0.67    0.34
   4 -13   5    2.37    0.46
   4  13   5    2.67    0.45
  -4  13  -5    2.54    0.52
   4  13   6    0.02    0.31
  -4  13  -6    0.49    0.40
   4 -13   6    0.39    0.33
   4 -13   7    3.90    0.53
  -4  13  -7    2.13    0.48
   4  13   7    3.22    0.51
  -4  13  -8    1.51    0.49
   4 -13   8    1.14    0.42
   4 -13   9    3.03    0.55
   4  13   9    2.84    0.49
  -4  13  -9    2.14    0.53
   4 -13  10    3.81    0.59
  -4  13 -10    2.04    0.53
   4  13  10    2.03    0.46
   4  13  11    6.10    0.66
   4 -13  11    6.43    0.74
  -4  13 -11    5.82    0.69
  -4  13 -12   -0.26    0.35
   4  13  12    0.13    0.36
   4 -13  12   -0.05    0.39
   4 -13  13    7.35    0.81
   4  13  13    7.28    0.75
  -4  13 -13    6.65    0.77
   4  13  14    1.09    0.49
  -4  13 -14    0.89    0.55
   4 -13  14    1.49    0.53
   4 -13  15    0.96    0.48
   4  13  15    1.04    0.54
   4  13  16    4.22    0.74
   4 -13  16    4.53    0.73
   4  13  17    1.28    0.64
  -4  14  16    1.47    0.69
  -4  14  15    2.25    0.65
  -4 -14  14    1.60    0.58
  -4 -14  13    1.69    0.53
  -4  14  12   -0.29    0.44
  -4 -14  12    1.09    0.53
  -4 -14  11    0.26    0.46
  -4  14  11    0.24    0.41
  -4  14  10    0.11    0.39
  -4 -14  10    0.02    0.43
  -4 -14   9    1.13    0.48
  -4  14   9    2.56    0.54
  -4  14   8   15.88    1.05
  -4 -14   8   15.93    1.11
  -4 -14   7    8.17    0.80
  -4  14   7    9.65    0.81
   4  14  -7    9.73    0.79
  -4 -14   6   16.41    1.09
   4  14  -6   15.41    1.02
  -4  14   6   16.17    1.03
  -4  14   5    2.47    0.52
  -4 -14   5    3.49    0.57
   4  14  -5    1.53    0.47
  -4  14   4   -0.10    0.33
   4  14  -4   -0.16    0.36
  -4 -14   4   -0.35    0.31
  -4  14   3    2.66    0.54
   4  14  -3    2.77    0.53
  -4 -14   3    2.65    0.51
  -4  14   2    1.97    0.48
  -4 -14   2    2.17    0.46
   4  14  -2    1.61    0.45
  -4  14   1    2.54    0.50
   4  14  -1    3.16    0.50
  -4 -14   1    2.57    0.49
   4  14   0    7.78    0.69
  -4  14   0    8.54    0.75
  -4  14  -1    7.37    0.75
   4  14   1    9.46    0.75
  -4  14  -2    5.47    0.65
   4  14   2    4.77    0.58
   4  14   3    0.00    0.31
  -4  14  -3   -0.17    0.37
  -4  14  -4    0.22    0.37
   4  14   4    0.26    0.35
   4  14   5    8.12    0.73
  -4  14  -5    7.94    0.75
  -4  14  -6    2.23    0.55
   4 -14   6    2.82    0.53
   4  14   6    2.59    0.51
  -4  14  -7    4.93    0.66
   4 -14   7    4.08    0.59
   4  14   7    4.96    0.62
   4  14   8    0.27    0.39
  -4  14  -8    0.63    0.47
   4 -14   8    0.73    0.41
   4 -14   9    1.31    0.48
  -4  14  -9    1.11    0.49
  -4  14 -10    0.25    0.47
   4 -14  10    0.64    0.43
  -4  14 -11    0.06    0.48
   4 -14  11    0.34    0.43
  -4  14 -12    0.66    0.55
   4 -14  12    1.57    0.52
   4  14  13   -0.62    0.44
   4 -14  13    0.71    0.46
  -4  14 -13   -0.82    0.50
  -4  14 -14   -0.22    0.57
   4 -14  14   -0.16    0.45
   4  14  14    0.11    0.49
   4  14  15    2.75    0.66
  -4 -15  12    0.44    0.50
  -4  15  11   13.03    1.07
  -4 -15  11   10.89    1.01
  -4 -15  10    0.34    0.45
  -4  15  10    0.04    0.50
  -4 -15   9    2.31    0.60
  -4  15   9    1.85    0.59
  -4  15   8    0.73    0.43
  -4 -15   8    0.65    0.48
  -4 -15   7    4.68    0.68
  -4  15   7    5.06    0.71
  -4  15   6    1.07    0.44
  -4 -15   6    1.90    0.54
  -4  15   5    3.42    0.60
   4  15  -5    5.08    0.70
  -4 -15   5    3.63    0.62
   4  15  -4    1.25    0.50
  -4  15   4    0.78    0.46
  -4 -15   4    1.96    0.51
  -4 -15   3    0.24    0.40
  -4  15   3    1.20    0.43
   4  15  -3    0.39    0.43
   4  15  -2    0.70    0.43
  -4  15   2    0.29    0.37
  -4  15   1    2.67    0.56
   4  15  -1    2.32    0.52
  -4  15   0    0.28    0.39
   4  15   0    0.03    0.39
   4  15   1    4.03    0.60
  -4  15  -1    4.58    0.66
  -4  15  -2    4.45    0.66
   4  15   2    4.52    0.62
   4  15   3    2.60    0.54
  -4  15  -3    2.47    0.57
   4  15   4    1.93    0.50
  -4  15  -4    0.98    0.48
  -4  15  -5    1.59    0.54
   4  15   5    2.52    0.55
   4  15   6    0.32    0.43
  -4  15  -6    0.13    0.46
   4  15   7    0.06    0.40
  -4  15  -7   -0.52    0.41
  -4  15  -8   -0.14    0.49
   4  15   8    0.57    0.44
   4 -15   8    0.72    0.42
  -4  15  -9    0.08    0.49
   4  15   9    0.87    0.51
   4 -15   9    0.43    0.43
   4  15  10    0.22    0.47
   4 -15  10   -0.15    0.41
  -4  15 -10   -0.13    0.57
  -4  15 -11    0.77    0.61
   4 -15  11    0.32    0.46
  -4  15 -12    0.57    0.61
   4 -15  12    0.19    0.45
  -4  15 -13   -0.21    0.67
  -4 -16  10    1.77    0.63
  -4 -16   9    4.64    0.76
  -4  16   8    0.06    0.55
  -4 -16   8    0.29    0.46
  -4 -16   7    5.60    0.77
  -4  16   7    4.26    0.77
  -4 -16   6    1.74    0.56
  -4  16   6    1.55    0.62
  -4 -16   5    0.26    0.45
  -4  16   5    0.40    0.52
  -4  16   4    0.11    0.49
  -4  16   3   -0.27    0.47
   4  16  -3    0.03    0.53
   4  16  -2    1.77    0.59
  -4  16   2    1.30    0.56
  -4  16   1    0.76    0.51
   4  16  -1   -0.31    0.48
  -4  16   0    0.37    0.47
   4  16   0   -0.04    0.47
  -4  16  -1   14.60    1.11
   4  16   1   14.66    1.04
  -4  16  -2    1.50    0.59
   4  16   2    1.52    0.55
  -4  16  -3    2.93    0.67
   4  16   3    2.85    0.61
  -4  16  -4    0.68    0.50
   4  16   4    0.43    0.48
  -4  16  -5    0.67    0.54
   4  16   5    0.73    0.50
   4  16   6    0.52    0.53
  -4  16  -6    0.06    0.57
   4  16   7    0.59    0.56
  -4  16  -7    0.45    0.59
   4  16   8   -0.12    0.56
  -4  16  -8    0.00    0.59
   4  16   9    2.06    0.67
  -4  16  -9    1.89    0.73
   4  16  10   -0.33    0.63
   4 -16  10   -0.04    0.42
   4 -16  11    3.20    0.69
  -4 -17   7    0.40    0.53
  -4  17   3    5.46    0.93
  -4  17   2    0.25    0.64
  -4  17   1    1.34    0.68
   4  17   0    0.09    0.66
  -4  17   0    0.11    0.61
  -4  17  -1    0.57    0.65
   4  17   1   -0.30    0.55
   4  17   2    1.29    0.64
  -4  17  -2    0.79    0.68
   4  17   3    4.91    0.80
  -4  17  -3    5.40    0.89
   4  17   4    2.34    0.74
  -4  17  -4    0.36    0.73
  -4  17  -5    5.05    0.86
   4  17   5    4.58    0.81
   4  17   6    1.69    0.70
   4  17   7    0.52    0.71
  -5   0  24    5.01    0.73
  -5   0  23   -0.08    0.48
  -5   0  22   -0.31    0.41
  -5   0  21   -0.14    0.40
  -5   0  20    2.51    0.51
  -5   0  19   -0.11    0.34
  -5   0  18   15.52    0.91
  -5   0  17    0.04    0.32
  -5   0  17   -0.36    0.23
  -5   0  16    8.35    0.61
  -5   0  16    9.89    0.70
  -5   0  15   -0.27    0.18
  -5   0  15    0.12    0.30
  -5   0  14    3.35    0.37
  -5   0  14    3.37    0.43
  -5   0  13   -0.27    0.26
  -5   0  13   -0.16    0.17
  -5   0  12    3.04    0.37
  -5   0  12    2.65    0.29
  -5   0  11   -0.52    0.12
  -5   0  11    0.11    0.23
  -5   0  10   27.38    1.10
  -5   0  10   27.07    1.13
  -5   0   9    0.34    0.22
  -5   0   9    0.10    0.14
  -5   0   8    0.27    0.15
  -5   0   8    0.81    0.23
  -5   0   7   -0.03    0.17
  -5   0   7   -0.09    0.11
  -5   0   6   15.07    0.68
  -5   0   6   15.50    0.64
  -5   0   5   -0.07    0.16
  -5   0   5   -0.04    0.10
  -5   0   4   65.89    2.26
  -5   0   4   64.79    2.20
  -5   0   3    0.17    0.11
  -5   0   3    0.06    0.15
  -5   0   2   83.89    2.79
  -5   0   2   79.94    2.70
  -5   0   1    0.07    0.10
  -5   0   1    0.05    0.08
  -5   0   1    0.09    0.15
   5   0   0    3.53    0.22
   5   0   0    3.25    0.24
  -5   0   0    3.77    0.26
  -5   0   0    3.78    0.22
   5   0   1    0.07    0.11
   5   0   1    0.31    0.13
  -5   0  -1    0.20    0.12
   5   0   2  497.46   16.40
  -5   0  -2  495.25   15.67
   5   0   3    0.06    0.13
   5   0   4  111.53    3.81
   5   0   5    0.17    0.14
   5   0   6    4.77    0.33
   5   0   7    0.19    0.14
   5   0   8    2.19    0.27
   5   0   9   -0.10    0.17
   5   0  10   46.85    1.80
   5   0  11    0.15    0.18
   5   0  12   10.06    0.60
   5   0  12    8.38    0.59
   5   0  13   -0.27    0.21
   5   0  13    0.07    0.24
   5   0  14    2.35    0.36
   5   0  14    2.02    0.35
   5   0  15   -0.21    0.24
   5   0  15    0.33    0.25
   5   0  16    2.32    0.38
   5   0  16    2.97    0.41
   5   0  17   -0.06    0.26
   5   0  17    0.13    0.25
   5   0  18   20.36    1.05
   5   0  18   16.93    0.97
   5   0  19   -0.04    0.25
   5   0  19   -0.21    0.27
   5   0  20   16.26    0.99
   5   0  20   17.08    0.99
   5   0  21   -0.27    0.27
   5   0  21   -0.20    0.34
   5   0  22    2.69    0.51
   5   0  22    2.14    0.51
  -5   1  25   -0.33    0.52
  -5   1  24    0.14    0.51
  -5   1  23   -0.89    0.42
  -5  -1  22    7.59    0.77
  -5   1  22    6.09    0.73
  -5   1  21    1.11    0.45
  -5  -1  21    0.32    0.42
  -5  -1  20    3.84    0.56
  -5   1  20    3.30    0.56
  -5  -1  19    1.38    0.42
  -5   1  19    1.31    0.43
  -5   1  18   12.89    0.85
  -5  -1  18   14.06    0.88
  -5  -1  18   14.30    0.84
  -5  -1  17    0.99    0.30
  -5   1  17    1.30    0.40
  -5  -1  17    1.40    0.39
  -5  -1  16    9.98    0.69
  -5  -1  16   10.82    0.75
  -5   1  16   11.89    0.79
  -5   1  15    3.85    0.38
  -5  -1  15    2.45    0.42
  -5   1  15    3.55    0.46
  -5  -1  15    3.05    0.38
  -5   1  14    0.08    0.21
  -5  -1  14   -0.12    0.30
  -5  -1  14   -0.02    0.20
  -5   1  14   -0.10    0.25
  -5   1  13   13.03    0.67
  -5  -1  13   11.98    0.71
  -5   1  13   13.23    0.78
  -5  -1  13   13.50    0.76
  -5   1  12    0.46    0.19
  -5   1  12   -0.07    0.24
  -5  -1  12    0.17    0.26
  -5  -1  12    0.20    0.20
  -5   1  11   24.99    1.10
  -5  -1  11   24.64    1.06
  -5   1  11   25.28    1.02
  -5  -1  11   24.40    1.07
  -5   1  10    4.86    0.36
  -5   1  10    5.36    0.42
  -5  -1  10    5.99    0.44
  -5  -1  10    5.67    0.41
  -5   1   9    0.53    0.24
  -5   1   9    0.39    0.14
  -5  -1   9    0.31    0.16
  -5  -1   9    0.74    0.21
  -5  -1   8  127.37    4.38
  -5   1   8  130.10    4.32
  -5   1   8  120.94    4.22
  -5  -1   8  131.40    4.21
  -5   1   7    9.35    0.55
  -5   1   7    9.74    0.46
  -5  -1   7   10.28    0.52
  -5  -1   7   10.06    0.51
  -5   1   6    2.42    0.19
  -5   1   6    2.07    0.25
  -5  -1   6    2.34    0.23
  -5  -1   6    2.25    0.25
  -5  -1   5    2.95    0.26
  -5   1   5    2.61    0.18
  -5  -1   5    2.65    0.23
  -5   1   5    1.93    0.24
  -5  -1   4   43.46    1.56
  -5   1   4   44.89    1.56
  -5   1   4   45.45    1.59
  -5  -1   4   46.28    1.63
  -5   1   3    1.26    0.13
  -5  -1   3    1.18    0.17
  -5   1   3    0.98    0.21
  -5  -1   3    1.03    0.19
  -5  -1   2   47.08    1.69
  -5  -1   2   47.00    1.62
  -5   1   2   48.53    1.65
  -5   1   2   47.16    1.63
   5  -1  -1   55.51    1.91
  -5  -1   1   54.11    1.87
  -5   1   1   56.53    1.77
   5  -1  -1   55.96    1.69
  -5  -1   1   55.75    1.95
  -5   1   1   55.12    1.87
   5  -1   0  102.96    3.48
  -5   1   0  100.73    3.34
  -5   1   0  106.06    3.22
  -5  -1   0  103.43    3.35
  -5  -1   0  101.64    3.50
   5   1   1   15.69    0.68
  -5  -1  -1   17.09    0.68
  -5  -1  -1   16.30    0.69
   5   1   1   15.90    0.60
   5  -1   1   16.47    0.68
  -5   1  -1   16.99    0.65
  -5   1  -1   16.47    0.63
   5   1   2  424.56   12.64
  -5   1  -2  441.97   13.71
   5  -1   2  438.85   14.35
   5   1   2  428.50   14.35
  -5   1  -2  435.02   13.31
   5   1   3   55.83    1.93
   5  -1   3   54.02    1.93
  -5   1  -3   54.14    1.82
  -5   1  -3   52.74    1.78
   5  -1   4    2.23    0.23
   5   1   4    2.08    0.22
   5  -1   5    3.38    0.28
   5   1   5    3.42    0.27
   5   1   6   91.08    3.22
   5  -1   6   94.55    3.24
   5   1   7   20.43    0.88
   5  -1   7   21.31    0.92
   5   1   8   21.21    0.92
   5  -1   8   21.25    0.94
   5  -1   9    0.90    0.22
   5   1   9    0.88    0.21
   5   1  10   23.92    1.03
   5  -1  10   23.16    1.04
   5   1  11    0.06    0.20
   5  -1  11    0.20    0.21
   5   1  12    0.85    0.25
   5  -1  12    0.93    0.28
   5  -1  12    0.39    0.24
   5   1  12    0.53    0.26
   5  -1  13   13.70    0.79
   5   1  13   12.23    0.73
   5  -1  13   14.10    0.74
   5   1  13   13.75    0.77
   5   1  14   45.83    1.80
   5  -1  14   45.57    1.89
   5   1  14   46.46    1.87
   5  -1  14   48.27    1.79
   5  -1  15    3.10    0.39
   5   1  15    3.35    0.42
   5   1  15    3.52    0.42
   5  -1  15    3.21    0.43
   5   1  16    3.03    0.41
   5   1  16    3.00    0.43
   5  -1  16    3.44    0.44
   5  -1  16    3.05    0.40
   5   1  17    0.33    0.27
   5   1  17    0.38    0.29
   5  -1  17    0.04    0.27
   5  -1  17   -0.39    0.22
   5  -1  18    6.89    0.57
   5   1  18    6.53    0.58
   5  -1  18    5.72    0.57
   5   1  18    6.52    0.59
   5   1  19    0.77    0.33
   5   1  19    1.16    0.36
   5  -1  19    1.58    0.38
   5  -1  19    1.21    0.37
   5  -1  20    3.67    0.52
   5   1  20    4.22    0.55
   5  -1  20    4.34    0.53
   5   1  20    3.90    0.52
   5   1  21    5.72    0.64
   5  -1  21    6.59    0.66
   5   1  21    4.97    0.59
   5   1  22    8.48    0.77
   5  -1  22    8.78    0.78
   5  -1  23    1.07    0.42
   5   1  23    0.58    0.47
   5   1  24    0.73    0.49
  -5   2  25    0.97    0.61
  -5   2  24    0.43    0.46
  -5   2  23   -0.77    0.44
  -5   2  22    3.01    0.61
  -5   2  21    5.57    0.68
  -5  -2  20    8.19    0.73
  -5   2  20    7.36    0.74
  -5  -2  19    3.13    0.48
  -5  -2  19    3.67    0.53
  -5   2  19    3.53    0.54
  -5   2  18    5.72    0.60
  -5  -2  18    4.06    0.52
  -5  -2  18    4.62    0.50
  -5   2  17    5.41    0.58
  -5  -2  17    5.77    0.56
  -5  -2  17    5.35    0.52
  -5   2  16    0.18    0.35
  -5  -2  16   -0.02    0.30
  -5  -2  16    0.05    0.24
  -5  -2  15    5.69    0.52
  -5   2  15    4.28    0.52
  -5  -2  15    4.49    0.48
  -5  -2  14    1.65    0.32
  -5  -2  14    2.41    0.39
  -5   2  14    1.24    0.36
  -5  -2  13    5.57    0.49
  -5   2  13    6.33    0.43
  -5  -2  13    6.05    0.49
  -5   2  13    5.86    0.53
  -5  -2  12   55.59    2.12
  -5   2  12   55.77    2.00
  -5   2  12   51.44    2.05
  -5  -2  12   57.58    2.04
  -5  -2  11   16.73    0.81
  -5   2  11   15.81    0.70
  -5  -2  11   16.31    0.80
  -5   2  11   15.55    0.81
  -5   2  10  102.96    3.51
  -5  -2  10  103.15    3.63
  -5   2  10  101.50    3.51
  -5  -2  10  102.72    3.45
  -5  -2   9    6.01    0.40
  -5   2   9    5.03    0.32
  -5   2   9    5.05    0.42
  -5  -2   9    4.43    0.37
  -5   2   8    0.78    0.22
  -5  -2   8    0.72    0.19
  -5   2   8    0.95    0.15
  -5  -2   8    0.88    0.22
  -5  -2   7    0.14    0.17
  -5  -2   7    0.09    0.14
  -5   2   7    0.01    0.19
  -5   2   7    0.10    0.09
  -5  -2   6    4.72    0.34
  -5   2   6    3.87    0.32
  -5  -2   6    4.62    0.33
  -5   2   6    4.88    0.24
  -5   2   5   15.64    0.57
  -5  -2   5   15.79    0.67
  -5   2   5   14.47    0.68
  -5  -2   5   15.35    0.68
  -5  -2   4   11.58    0.54
  -5   2   4   11.81    0.46
  -5   2   4   11.90    0.55
  -5  -2   4   12.15    0.56
  -5  -2   3    2.85    0.23
   5  -2  -3    2.12    0.16
  -5  -2   3    2.12    0.21
   5  -2  -3    2.11    0.13
  -5   2   3    2.27    0.22
   5  -2  -2   67.23    2.28
   5   2  -2   68.00    2.10
  -5   2   2   67.27    2.26
  -5  -2   2   65.53    2.24
  -5  -2   2   67.80    2.37
  -5   2   2   68.68    2.17
  -5   2   1   12.24    0.54
  -5   2   1   12.62    0.53
   5   2  -1   12.41    0.43
  -5  -2   1   12.67    0.55
  -5  -2   1   12.89    0.57
   5  -2  -1   12.66    0.52
  -5  -2   0   40.85    1.49
   5  -2   0   40.99    1.44
  -5  -2   0   40.44    1.41
  -5   2   0   40.70    1.38
  -5   2   0   40.70    1.40
  -5  -2  -1   36.47    1.37
   5  -2   1   34.87    1.34
  -5   2  -1   36.98    1.27
  -5   2  -1   37.36    1.29
  -5  -2  -1   39.99    1.32
  -5   2  -2   72.61    2.32
  -5  -2  -2   70.86    2.46
   5  -2   2   69.56    2.44
  -5   2  -2   68.22    2.28
  -5   2  -3    0.73    0.13
   5  -2   3    0.43    0.16
  -5   2  -3    0.60    0.18
   5   2   3    0.79    0.15
   5   2   3    0.73    0.15
   5  -2   4   41.20    1.51
   5   2   4   38.78    1.48
  -5   2  -4   41.31    1.41
  -5   2  -5    1.59    0.23
   5  -2   5    2.00    0.25
   5   2   5    2.12    0.22
   5  -2   6    4.86    0.37
   5   2   6    4.80    0.35
   5   2   7    5.65    0.38
   5  -2   7    4.96    0.38
   5  -2   8   34.10    1.39
   5   2   8   35.49    1.36
   5   2   9   10.26    0.58
   5  -2   9    9.13    0.58
   5  -2  10   19.38    0.93
   5   2  10   19.32    0.88
   5   2  11    7.36    0.51
   5  -2  11    8.39    0.58
   5  -2  12   13.49    0.68
   5   2  12   12.10    0.73
   5  -2  12   12.54    0.76
   5   2  12   13.43    0.72
   5   2  13    7.40    0.53
   5  -2  13    8.10    0.55
   5  -2  13    6.93    0.56
   5   2  13    7.12    0.53
   5   2  14   -0.09    0.22
   5  -2  14   -0.13    0.23
   5  -2  14    0.17    0.21
   5   2  14    0.03    0.23
   5  -2  15    3.53    0.41
   5   2  15    3.22    0.41
   5  -2  15    3.15    0.44
   5   2  15    2.67    0.41
   5  -2  16    0.77    0.30
   5   2  16    0.56    0.28
   5   2  16    0.28    0.31
   5  -2  16    0.61    0.29
   5   2  17   -0.02    0.25
   5   2  17   -0.29    0.26
   5  -2  17   -0.16    0.23
   5  -2  17   -0.07    0.26
   5  -2  18   22.59    1.11
   5  -2  18   25.21    1.26
   5   2  18   22.01    1.15
   5   2  18   23.83    1.17
   5  -2  19    1.59    0.40
   5   2  19    2.35    0.41
   5   2  19    2.30    0.46
   5   2  20    4.35    0.56
   5  -2  20    4.16    0.56
   5   2  21    2.30    0.50
   5  -2  21    4.20    0.57
   5  -2  22    1.27    0.44
   5   2  22    0.63    0.41
   5  -2  23    0.04    0.35
   5   2  23    0.51    0.42
   5   2  24   -0.19    0.42
   5  -2  24   -0.25    0.41
   5   2  25    0.66    0.55
  -5   3  24    0.03    0.49
  -5   3  23    7.17    0.83
  -5   3  22   -0.20    0.40
  -5  -3  21    4.54    0.59
  -5   3  21    5.40    0.69
  -5   3  20   19.26    1.16
  -5  -3  20   21.68    1.18
  -5  -3  19    1.90    0.41
  -5   3  19    2.23    0.51
  -5  -3  18    0.35    0.28
  -5   3  18    1.02    0.42
  -5   3  17   -0.33    0.28
  -5  -3  17   -0.09    0.23
  -5  -3  17    0.00    0.33
  -5  -3  16    1.98    0.38
  -5   3  16    1.48    0.42
  -5  -3  16    1.32    0.34
  -5  -3  15    8.34    0.64
  -5  -3  15   10.18    0.67
  -5   3  15    9.45    0.70
  -5  -3  14    6.41    0.54
  -5  -3  14    7.68    0.57
  -5  -3  13   28.43    1.28
  -5  -3  13   29.79    1.21
  -5   3  13   27.20    1.25
  -5   3  12    3.53    0.43
  -5  -3  12    3.64    0.38
  -5  -3  12    3.90    0.41
  -5   3  11    1.22    0.30
  -5  -3  11    0.93    0.26
  -5  -3  11    1.45    0.30
  -5   3  11    1.52    0.19
  -5  -3  10    2.59    0.31
  -5   3  10    1.58    0.32
  -5  -3  10    2.48    0.31
  -5   3  10    2.05    0.19
  -5  -3   9   40.09    1.54
  -5   3   9   38.41    1.35
  -5   3   9   37.21    1.49
  -5  -3   9   37.86    1.42
  -5   3   8   90.99    3.18
  -5  -3   8   92.89    3.12
  -5  -3   8   95.56    3.33
  -5   3   8   93.87    3.13
  -5   3   7   72.31    2.45
  -5  -3   7   71.59    2.46
  -5  -3   7   73.53    2.64
  -5   3   7   74.52    2.54
  -5  -3   6   10.66    0.56
  -5   3   6   10.46    0.56
  -5  -3   6   10.25    0.52
  -5  -3   5   60.36    2.24
  -5   3   5   62.57    2.15
  -5  -3   5   63.00    2.10
   5   3  -4    7.88    0.36
  -5  -3   4    7.24    0.44
  -5  -3   4    7.79    0.41
  -5   3   4    7.91    0.43
   5   3  -3    4.58    0.26
  -5  -3   3    4.76    0.29
  -5   3   3    4.38    0.31
   5  -3  -3    4.13    0.22
  -5  -3   3    4.41    0.32
  -5  -3   2    1.20    0.18
   5  -3  -2    1.16    0.12
  -5  -3   2    0.78    0.17
  -5   3   2    1.03    0.18
  -5   3   2    0.94    0.17
   5   3  -2    0.95    0.12
   5  -3  -1  121.02    4.11
  -5   3   1  124.76    3.98
  -5   3   1  121.77    3.88
  -5  -3   1  121.90    4.20
   5   3  -1  124.02    3.81
  -5  -3   1  123.04    3.98
  -5  -3   0    0.86    0.17
  -5  -3   0    1.25    0.18
   5  -3   0    1.06    0.16
   5  -3   1    9.39    0.47
  -5   3  -1    9.65    0.44
  -5   3  -1   10.12    0.51
  -5  -3  -1   10.00    0.51
  -5   3  -2   19.08    0.68
  -5   3  -2   16.81    0.72
  -5  -3  -2   18.30    0.76
   5  -3   2   17.04    0.74
  -5  -3  -3    3.83    0.29
  -5   3  -3    3.76    0.25
  -5   3  -3    4.07    0.30
   5  -3   3    3.52    0.28
   5   3   4    3.03    0.23
  -5   3  -4    3.27    0.30
   5  -3   4    3.25    0.29
   5   3   4    2.87    0.26
   5  -3   5   10.32    0.55
   5   3   5    9.38    0.49
  -5   3  -5    8.30    0.50
   5   3   6  120.19    4.15
   5  -3   6  120.81    4.19
  -5   3  -6  121.23    3.90
   5  -3   7    0.37    0.21
   5   3   7    0.20    0.15
   5  -3   8    0.48    0.22
   5   3   8    0.57    0.18
   5   3   9   20.65    0.94
   5  -3   9   23.18    1.02
   5  -3  10    2.15    0.33
   5   3  10    2.20    0.29
   5  -3  11    1.89    0.27
   5   3  11    2.16    0.29
   5  -3  11    1.92    0.33
   5   3  12    0.94    0.29
   5  -3  12    0.54    0.25
   5  -3  12    1.02    0.26
   5   3  12    1.26    0.26
   5   3  13    0.06    0.27
   5  -3  13    0.56    0.27
   5   3  13    0.52    0.25
   5  -3  13    0.57    0.25
   5   3  14    8.51    0.59
   5  -3  14    9.37    0.59
   5   3  14    7.99    0.61
   5  -3  14    9.17    0.67
   5  -3  15   10.41    0.65
   5   3  15    8.12    0.63
   5  -3  15    8.24    0.65
   5   3  15    9.09    0.65
   5  -3  16    0.71    0.31
   5   3  16   -0.20    0.27
   5   3  16   -0.02    0.24
   5   3  17   13.24    0.78
   5   3  17   12.19    0.82
   5  -3  17   12.64    0.85
   5  -3  18    2.34    0.44
   5   3  18    2.59    0.41
   5   3  18    1.95    0.44
   5   3  19    1.22    0.37
   5  -3  19    2.19    0.45
   5  -3  20    3.56    0.52
   5   3  20    2.64    0.49
   5   3  21    2.26    0.49
   5  -3  21    1.31    0.43
   5  -3  22    1.26    0.43
   5   3  22    1.00    0.46
   5   3  23    1.55    0.54
   5  -3  23    0.87    0.43
   5   3  24    0.67    0.50
   5  -3  24    1.97    0.55
   5  -3  25    0.10    0.45
  -5   4  24   -0.51    0.49
  -5   4  23    1.79    0.61
  -5   4  22    1.62    0.57
  -5  -4  22    1.40    0.45
  -5   4  21   -0.06    0.42
  -5  -4  21    0.33    0.34
  -5  -4  20    0.34    0.33
  -5   4  20    0.13    0.44
  -5   4  19   13.27    0.95
  -5  -4  19   13.13    0.89
  -5   4  18    1.16    0.44
  -5  -4  18    0.99    0.35
  -5   4  17    0.04    0.34
  -5  -4  17    0.34    0.28
  -5  -4  16    1.92    0.37
  -5   4  16    2.25    0.43
  -5  -4  15   12.29    0.80
  -5   4  15   13.31    0.85
  -5   4  14    3.33    0.45
  -5  -4  14    4.47    0.47
  -5  -4  14    3.33    0.42
  -5   4  13    0.64    0.31
  -5  -4  13    0.90    0.30
  -5  -4  13    0.91    0.32
  -5  -4  12    0.61    0.27
  -5  -4  12    0.56    0.29
  -5   4  12    0.75    0.29
  -5  -4  11    6.07    0.50
  -5  -4  11    6.36    0.46
  -5   4  11    6.43    0.53
  -5  -4  10    7.16    0.46
  -5  -4  10    6.74    0.50
  -5   4  10    6.05    0.48
  -5   4   9    4.88    0.42
  -5  -4   9    4.05    0.34
  -5  -4   9    4.53    0.41
  -5  -4   8    1.30    0.26
  -5  -4   8    1.58    0.24
  -5   4   8    1.27    0.26
  -5  -4   7    3.36    0.33
  -5   4   7    2.94    0.33
  -5  -4   7    2.64    0.27
  -5  -4   6    4.42    0.38
  -5  -4   6    4.58    0.31
  -5   4   6    4.55    0.35
  -5  -4   5    7.43    0.48
  -5  -4   5    8.65    0.43
   5   4  -5    8.15    0.42
  -5   4   5    7.97    0.47
   5   4  -4   30.60    1.06
  -5   4   4   30.73    1.15
  -5  -4   4   29.03    1.21
  -5  -4   4   30.77    1.10
   5   4  -3   99.48    3.07
   5  -4  -3   99.20    3.25
  -5   4   3   97.48    3.22
  -5  -4   3   97.80    3.18
  -5  -4   3   91.52    3.39
  -5   4   2   17.69    0.73
  -5  -4   2   18.02    0.80
  -5  -4   2   17.25    0.70
   5   4  -2   18.15    0.68
   5  -4  -2   17.74    0.67
  -5   4   2   18.07    0.74
  -5   4   1   34.84    1.25
   5  -4  -1   35.11    1.25
  -5  -4   1   34.42    1.24
  -5  -4   1   34.83    1.35
   5   4  -1   35.74    1.18
  -5   4   1   35.19    1.25
  -5   4   0   14.19    0.63
  -5  -4   0   13.86    0.65
  -5   4   0   13.71    0.57
   5  -4   0   12.92    0.58
  -5  -4  -1    1.45    0.22
  -5   4  -1    1.02    0.20
  -5   4  -1    1.32    0.17
   5  -4   1    1.33    0.19
   5  -4   2    9.13    0.49
  -5   4  -2    9.30    0.51
  -5   4  -2    9.52    0.42
  -5  -4  -2    9.51    0.51
   5  -4   3   49.54    1.85
  -5   4  -3   51.40    1.70
  -5   4  -3   50.90    1.76
  -5  -4  -3   51.54    1.86
  -5   4  -4    6.52    0.32
  -5   4  -4    6.64    0.43
   5  -4   4    6.35    0.44
   5   4   4    6.29    0.36
   5   4   4    6.36    0.40
  -5   4  -5   33.12    1.24
   5  -4   5   33.04    1.32
   5   4   5   33.03    1.27
   5   4   5   32.35    1.12
   5  -4   6    1.98    0.28
   5   4   6    1.49    0.21
  -5   4  -6    2.06    0.30
   5  -4   7    4.82    0.40
  -5   4  -7    4.94    0.40
   5   4   7    4.99    0.36
   5  -4   8  115.08    4.13
  -5   4  -8  119.51    3.86
   5   4   8  116.91    4.06
   5  -4   9    0.13    0.24
   5   4   9    0.49    0.18
   5   4  10    3.35    0.33
   5  -4  10    3.43    0.39
   5   4  11   12.01    0.73
   5  -4  11   11.85    0.74
   5  -4  11   13.92    0.63
   5   4  11   12.22    0.66
   5  -4  12    0.63    0.26
   5  -4  12    0.46    0.23
   5   4  12    1.01    0.25
   5   4  12    1.18    0.32
   5  -4  13   45.30    1.87
   5   4  13   44.13    1.76
   5   4  14    5.82    0.49
   5  -4  14    4.58    0.53
   5   4  14    5.88    0.55
   5  -4  15    0.08    0.27
   5   4  15   -0.15    0.25
   5   4  15    0.12    0.30
   5   4  16    2.78    0.41
   5  -4  16    4.31    0.52
   5   4  16    3.21    0.45
   5  -4  17    1.17    0.34
   5   4  17    1.53    0.40
   5   4  18    4.63    0.56
   5  -4  18    4.43    0.55
   5   4  19    1.71    0.45
   5  -4  19    1.29    0.42
   5  -4  20    2.43    0.50
   5   4  20    2.60    0.51
   5   4  21   11.02    0.88
   5  -4  21   11.56    0.91
   5  -4  22    0.59    0.37
   5   4  22   -0.09    0.44
   5   4  23   -0.51    0.41
   5  -4  23    0.31    0.38
   5   4  24    0.77    0.53
   5  -4  24    0.38    0.44
  -5  -5  23    3.34    0.64
  -5   5  23    2.28    0.62
  -5  -5  22    0.02    0.35
  -5   5  22    0.52    0.45
  -5   5  21    1.37    0.55
  -5  -5  21    2.66    0.52
  -5  -5  20   -0.27    0.27
  -5   5  20   -0.03    0.41
  -5  -5  19    0.24    0.30
  -5   5  19   -0.47    0.39
  -5  -5  18    2.14    0.45
  -5   5  18    2.57    0.53
  -5  -5  17    1.11    0.36
  -5   5  17    0.89    0.38
  -5   5  16    0.05    0.32
  -5  -5  16    0.37    0.27
  -5  -5  15    7.94    0.66
  -5   5  15    7.45    0.64
  -5  -5  14    0.28    0.27
  -5   5  14   -0.36    0.25
  -5  -5  13   52.77    2.17
  -5   5  13   55.29    2.12
  -5   5  12    1.16    0.33
  -5  -5  12    0.65    0.25
  -5  -5  11    3.91    0.44
  -5  -5  11    4.46    0.40
  -5   5  11    4.61    0.46
  -5  -5  10    6.83    0.54
  -5   5  10    7.31    0.54
  -5  -5  10    6.71    0.47
  -5  -5   9    9.54    0.62
  -5   5   9    8.42    0.59
  -5  -5   9    9.62    0.53
  -5  -5   8   10.32    0.63
  -5  -5   8   10.80    0.55
  -5   5   8   11.06    0.61
   5   5  -7    6.23    0.41
  -5   5   7    5.14    0.42
  -5  -5   7    5.52    0.38
  -5  -5   7    4.97    0.42
  -5   5   6   21.35    0.89
  -5  -5   6   18.75    0.78
   5   5  -6   19.84    0.80
  -5  -5   6   19.18    0.92
  -5  -5   5   61.04    2.28
  -5   5   5   61.46    2.15
   5   5  -5   61.91    2.03
  -5  -5   5   60.07    2.06
  -5  -5   4   58.43    2.01
   5   5  -4   61.47    1.98
  -5   5   4   59.32    2.09
  -5  -5   4   60.14    2.23
   5  -5  -3   -0.10    0.08
  -5  -5   3    0.22    0.15
   5   5  -3    0.27    0.15
  -5  -5   3    0.28    0.17
  -5   5   3    0.10    0.16
  -5   5   3    0.55    0.20
  -5   5   2    4.75    0.32
   5   5  -2    3.86    0.27
  -5  -5   2    3.97    0.34
   5  -5  -2    4.25    0.27
  -5   5   2    4.70    0.34
  -5  -5   1   70.69    2.52
   5  -5  -1   69.39    2.40
  -5   5   1   68.58    2.34
  -5   5   1   69.30    2.34
   5   5  -1   69.98    2.26
  -5   5   0    0.79    0.16
  -5  -5   0    1.01    0.21
   5  -5   0    0.95    0.18
   5   5   0    0.64    0.15
  -5   5   0    0.84    0.22
   5  -5   1   16.23    0.70
  -5  -5  -1   17.47    0.77
  -5   5  -1   15.53    0.74
  -5   5  -1   15.60    0.63
   5  -5   2   -0.04    0.15
  -5  -5  -2    0.04    0.14
  -5   5  -2    0.03    0.11
  -5   5  -2   -0.04    0.19
  -5  -5  -3    7.83    0.48
  -5   5  -3    7.79    0.49
  -5   5  -3    7.53    0.36
   5  -5   3    8.44    0.48
   5  -5   4    2.98    0.30
  -5  -5  -4    2.75    0.28
  -5   5  -4    2.81    0.19
  -5   5  -4    2.68    0.31
   5   5   5   10.64    0.49
   5  -5   5   10.10    0.57
  -5   5  -5    9.88    0.58
   5   5   5    9.85    0.53
   5   5   6   14.46    0.61
   5   5   6   14.81    0.70
  -5   5  -6   14.96    0.73
   5  -5   6   14.16    0.75
  -5   5  -7   54.83    1.99
   5   5   7   58.40    2.05
   5  -5   7   53.40    2.11
   5  -5   8    0.34    0.24
   5   5   8    0.52    0.18
  -5   5  -8    0.74    0.25
  -5   5  -9   16.25    0.80
   5   5   9   16.38    0.77
   5  -5   9   15.40    0.84
   5   5  10    4.20    0.37
   5  -5  10    3.98    0.46
   5   5  11    8.19    0.53
   5  -5  11    8.73    0.63
   5   5  11    8.29    0.57
   5  -5  12    8.00    0.61
   5   5  12    6.97    0.52
   5   5  12    7.18    0.56
   5   5  13   14.49    0.85
   5  -5  13   13.06    0.84
   5   5  13   14.86    0.78
   5  -5  14    0.39    0.29
   5   5  14    0.50    0.30
   5   5  14    0.78    0.26
   5   5  15    8.65    0.63
   5  -5  15    9.51    0.72
   5   5  15    8.39    0.68
   5  -5  16    1.30    0.38
   5   5  16    1.12    0.39
   5  -5  17    2.92    0.48
   5   5  17    1.74    0.44
   5   5  18   -0.03    0.34
   5  -5  18    0.31    0.27
   5  -5  19    6.13    0.69
   5   5  19    7.22    0.72
   5   5  20    3.23    0.57
   5  -5  20    3.28    0.56
   5   5  21    4.95    0.70
   5  -5  21    4.01    0.63
   5  -5  22    0.03    0.36
   5   5  22    0.17    0.41
   5  -5  23    2.47    0.57
   5   5  23    1.67    0.55
   5  -5  24    0.80    0.46
  -5  -6  24   -0.37    0.48
  -5  -6  23    5.11    0.74
  -5   6  23    2.91    0.67
  -5   6  22    0.45    0.49
  -5  -6  22    0.34    0.38
  -5   6  21   -0.04    0.50
  -5  -6  21    0.15    0.37
  -5   6  20    1.17    0.54
  -5  -6  20    1.12    0.42
  -5  -6  19    5.20    0.64
  -5   6  19    5.51    0.69
  -5   6  18    1.36    0.45
  -5  -6  18    1.39    0.40
  -5  -6  17    5.28    0.61
  -5   6  17    5.57    0.65
  -5  -6  16    1.33    0.37
  -5   6  16    1.67    0.42
  -5  -6  15   -0.17    0.25
  -5   6  15    0.42    0.33
  -5  -6  14    1.21    0.35
  -5   6  14    1.16    0.38
  -5  -6  13    1.89    0.39
  -5   6  13    1.74    0.38
  -5   6  12    2.15    0.40
  -5  -6  12    2.09    0.37
  -5  -6  11   14.14    0.84
  -5   6  11   13.97    0.80
  -5   6  10    7.78    0.57
  -5  -6  10    8.90    0.62
  -5  -6   9   24.64    1.16
  -5   6   9   23.92    1.10
   5   6  -8    0.72    0.23
  -5   6   8    0.53    0.25
  -5  -6   8    0.74    0.21
  -5  -6   8    0.42    0.23
  -5   6   7   29.46    1.20
   5   6  -7   30.72    1.13
  -5  -6   7   28.25    1.07
  -5  -6   7   27.91    1.27
  -5  -6   6    0.51    0.17
  -5   6   6    1.15    0.25
   5   6  -6    0.65    0.21
  -5  -6   6    0.97    0.26
   5   6  -5   54.06    1.82
  -5   6   5   50.70    1.90
  -5  -6   5   53.52    2.05
  -5  -6   5   54.39    1.81
  -5   6   4   20.00    0.83
   5  -6  -4   18.31    0.69
   5   6  -4   18.20    0.76
  -5  -6   4   18.54    0.74
  -5  -6   4   17.95    0.89
  -5   6   3    0.92    0.21
   5  -6  -3    0.73    0.14
   5   6  -3    0.53    0.18
  -5  -6   3    0.62    0.24
  -5   6   3    0.82    0.25
   5  -6  -2    7.34    0.39
  -5  -6   2    5.55    0.45
   5   6  -2    5.99    0.37
  -5   6   2    6.25    0.42
  -5   6   2    6.85    0.46
   5  -6  -1   46.94    1.67
   5   6  -1   46.08    1.59
  -5   6   1   45.59    1.67
  -5   6   1   47.18    1.63
  -5  -6   1   46.45    1.79
   5  -6   0   13.36    0.61
  -5   6   0   11.35    0.64
  -5   6   0   14.25    0.60
   5   6   0   13.47    0.59
  -5  -6   0   13.26    0.68
  -5   6  -1    0.66    0.24
   5  -6   1    1.02    0.20
  -5  -6  -1    1.27    0.23
  -5   6  -1    0.79    0.16
  -5  -6  -2    0.18    0.18
  -5   6  -2    0.30    0.23
  -5   6  -2    0.17    0.12
   5  -6   2    0.11    0.17
   5  -6   3    0.15    0.19
  -5  -6  -3    0.17    0.18
  -5   6  -3    0.14    0.21
  -5   6  -3    0.11    0.11
   5  -6   4   13.45    0.69
  -5  -6  -4   12.63    0.68
  -5   6  -4   13.10    0.51
  -5   6  -4   13.80    0.72
  -5   6  -5   47.73    1.77
   5  -6   5   47.90    1.86
  -5  -6  -5   49.31    1.83
   5  -6   6    6.76    0.49
   5   6   6    6.15    0.43
  -5   6  -6    6.49    0.48
   5   6   6    6.77    0.40
  -5   6  -7   22.88    1.03
   5  -6   7   25.21    1.12
   5   6   7   23.37    1.01
   5   6   7   24.63    0.91
   5  -6   8    1.59    0.32
   5   6   8    1.46    0.24
  -5   6  -8    1.27    0.29
  -5   6  -9    0.06    0.25
   5  -6   9    0.24    0.26
   5   6   9    0.13    0.18
   5  -6  10    3.68    0.45
   5   6  10    3.45    0.40
   5   6  10    3.88    0.36
  -5   6 -10    3.95    0.44
   5   6  11    7.55    0.50
   5  -6  11    7.45    0.60
   5   6  11    6.38    0.54
   5   6  12    4.55    0.41
   5   6  12    4.11    0.46
   5  -6  12    3.86    0.48
   5   6  13    7.61    0.63
   5  -6  13    7.62    0.67
   5   6  13    7.96    0.55
   5   6  14    0.45    0.29
   5  -6  14    0.66    0.29
   5  -6  15    0.29    0.31
   5   6  15    0.03    0.32
   5   6  16    0.03    0.28
   5  -6  16    0.30    0.30
   5  -6  17    0.73    0.37
   5   6  17    1.32    0.41
   5  -6  18    1.00    0.39
   5   6  18    1.48    0.46
   5   6  19    0.80    0.43
   5  -6  19    0.88    0.37
   5   6  20    1.95    0.56
   5  -6  20    3.50    0.58
   5   6  21    1.39    0.55
   5  -6  21    1.12    0.42
   5  -6  22    0.23    0.43
   5   6  22    0.18    0.42
   5  -6  23    2.94    0.63
  -5  -7  23    2.36    0.60
  -5   7  22    1.85    0.59
  -5  -7  22    1.58    0.57
  -5  -7  21    3.96    0.64
  -5   7  21    3.53    0.70
  -5  -7  20    0.26    0.34
  -5   7  20    0.81    0.53
  -5  -7  19    1.86    0.45
  -5   7  19    1.25    0.44
  -5   7  18    0.23    0.32
  -5  -7  18    0.81    0.37
  -5  -7  17    4.71    0.59
  -5   7  17    3.64    0.56
  -5   7  16    0.03    0.28
  -5  -7  16    0.12    0.29
  -5  -7  15    4.01    0.53
  -5   7  15    2.85    0.48
  -5  -7  14    1.99    0.41
  -5   7  14    2.42    0.44
  -5  -7  13    3.85    0.49
  -5   7  13    3.17    0.45
  -5  -7  12    1.37    0.34
  -5   7  12    0.30    0.29
  -5   7  11    0.18    0.27
  -5  -7  11    0.20    0.25
  -5  -7  10    0.89    0.28
  -5   7  10    0.70    0.27
  -5   7   9   10.87    0.69
   5   7  -9   11.22    0.66
  -5  -7   9   11.97    0.75
  -5  -7   8    0.59    0.28
  -5   7   8    0.33    0.23
   5   7  -8    0.71    0.26
   5   7  -7   53.29    1.84
  -5   7   7   52.26    1.93
  -5  -7   7   49.39    2.06
   5   7  -6   13.52    0.69
  -5   7   6   14.15    0.73
  -5  -7   6   14.80    0.81
  -5  -7   5    0.14    0.24
   5   7  -5    0.41    0.22
  -5   7   5    0.17    0.20
  -5   7   4   12.71    0.68
  -5   7   4   12.35    0.64
  -5  -7   4   12.25    0.73
   5   7  -4   12.56    0.62
  -5  -7   3   31.37    1.33
  -5   7   3   30.41    1.20
  -5   7   3   31.07    1.25
   5  -7  -3   31.76    1.16
   5   7  -3   31.70    1.17
  -5  -7   2   65.83    2.49
   5   7  -2   64.27    2.24
  -5   7   2   68.08    2.30
   5  -7  -2   68.39    2.34
  -5   7   2   67.53    2.34
  -5  -7   1   30.58    1.33
   5  -7  -1   32.21    1.23
  -5   7   1   32.10    1.27
   5   7  -1   31.98    1.18
  -5   7   1   33.06    1.20
  -5   7   0    0.34    0.25
   5   7   0    0.26    0.17
   5  -7   0    0.72    0.19
  -5   7   0    0.41    0.17
  -5  -7   0    0.39    0.21
  -5   7  -1   16.67    0.85
  -5  -7  -1   14.57    0.77
   5   7   1   14.04    0.68
  -5   7  -1   16.52    0.65
   5  -7   1   15.15    0.72
  -5   7  -2   26.74    0.97
   5  -7   2   26.95    1.12
  -5  -7  -2   27.92    1.16
  -5   7  -2   26.38    1.14
   5  -7   3    2.14    0.30
  -5   7  -3    2.14    0.18
  -5   7  -3    1.75    0.31
  -5  -7  -3    1.97    0.28
  -5  -7  -4    9.11    0.54
   5  -7   4    7.72    0.54
  -5   7  -4    7.93    0.36
  -5   7  -4    8.34    0.56
  -5   7  -5    5.72    0.47
  -5  -7  -5    5.34    0.42
   5  -7   5    5.76    0.45
   5   7   6   17.03    0.70
  -5   7  -6   14.23    0.81
   5  -7   6   16.72    0.85
   5   7   6   17.11    0.79
   5  -7   7   20.26    1.01
   5   7   7   20.72    0.91
   5   7   7   20.14    0.81
  -5   7  -7   18.81    0.93
  -5   7  -8    1.62    0.35
   5  -7   8    1.94    0.37
   5   7   8    1.74    0.24
   5   7   8    1.54    0.26
   5   7   9   40.20    1.60
   5   7   9   39.28    1.56
  -5   7  -9   40.90    1.59
   5  -7   9   37.53    1.67
  -5   7 -10   -0.07    0.27
   5   7  10    0.05    0.22
   5   7  10    0.10    0.20
   5  -7  10    0.05    0.24
  -5   7 -11   27.22    1.24
   5  -7  11   27.26    1.31
   5   7  11   26.03    1.14
   5   7  11   25.27    1.20
   5  -7  12    9.02    0.71
   5   7  12    9.90    0.67
   5   7  12    8.73    0.58
   5  -7  13    1.90    0.42
   5   7  13    1.11    0.35
   5   7  14    9.71    0.73
   5  -7  14   10.83    0.81
   5  -7  15   10.79    0.83
   5   7  15   11.68    0.78
   5  -7  16    3.35    0.53
   5   7  16    3.53    0.51
   5  -7  17   11.91    0.91
   5   7  17   12.06    0.88
   5  -7  18    1.98    0.48
   5   7  18    1.80    0.50
   5   7  19    0.94    0.49
   5  -7  19    0.43    0.35
   5   7  20    0.32    0.47
   5  -7  20    0.44    0.37
   5   7  21    1.81    0.57
   5  -7  21    2.13    0.55
   5  -7  22   -0.49    0.35
   5   7  22    0.39    0.49
  -5  -8  22    0.20    0.44
  -5   8  21   -0.17    0.48
  -5  -8  21    1.13    0.48
  -5   8  20    2.19    0.57
  -5  -8  20    3.43    0.62
  -5   8  19    4.72    0.66
  -5  -8  19    6.01    0.71
  -5   8  18    0.41    0.36
  -5  -8  18    1.03    0.42
  -5  -8  17    2.13    0.47
  -5   8  17    2.03    0.49
  -5  -8  16    0.35    0.31
  -5   8  16    0.62    0.35
  -5   8  15    0.51    0.35
  -5  -8  15    0.45    0.33
  -5  -8  14    1.45    0.38
  -5   8  14    1.29    0.38
  -5  -8  13    2.80    0.47
  -5   8  13    2.81    0.45
  -5  -8  12    0.44    0.28
  -5   8  12    0.36    0.30
  -5  -8  11    0.57    0.29
  -5   8  11    1.34    0.36
  -5  -8  10    0.25    0.30
   5   8 -10   -0.08    0.26
  -5   8  10    0.08    0.26
  -5  -8   9   29.00    1.40
  -5   8   9   30.24    1.29
   5   8  -9   29.12    1.22
  -5  -8   8    1.89    0.38
  -5   8   8    1.81    0.35
   5   8  -8    2.47    0.34
  -5  -8   7    1.09    0.31
   5   8  -7    0.70    0.28
  -5   8   7    1.23    0.31
   5   8  -6    0.44    0.24
  -5  -8   6    0.42    0.27
  -5   8   6    0.56    0.26
   5   8  -5   36.19    1.37
  -5  -8   5   35.06    1.55
  -5   8   5   35.96    1.41
   5   8  -4    7.42    0.48
  -5   8   4    7.08    0.47
  -5  -8   4    7.08    0.55
  -5   8   4    6.84    0.54
  -5   8   3    3.88    0.35
   5   8  -3    4.17    0.36
  -5  -8   3    3.86    0.43
  -5   8   3    3.17    0.39
  -5   8   2    0.16    0.19
  -5   8   2    0.24    0.23
   5   8  -2    0.02    0.17
   5  -8  -2    0.26    0.17
  -5  -8   2    0.06    0.23
   5   8  -1    0.58    0.20
  -5   8   1    0.55    0.27
  -5  -8   1    0.48    0.24
   5  -8  -1    0.44    0.20
  -5   8   1    0.63    0.20
   5  -8   0    7.21    0.48
  -5   8   0    6.98    0.54
   5   8   0    6.77    0.45
  -5  -8   0    6.98    0.52
  -5   8   0    7.31    0.44
  -5   8  -1    4.72    0.46
  -5  -8  -1    4.01    0.39
   5   8   1    3.62    0.34
   5  -8   1    3.69    0.35
  -5   8  -1    3.45    0.28
   5  -8   2   -0.17    0.20
  -5   8  -2    0.28    0.16
  -5   8  -2   -0.14    0.23
  -5  -8  -2    0.24    0.20
   5  -8   3    0.63    0.25
  -5  -8  -3    0.48    0.23
  -5   8  -3    0.76    0.28
   5  -8   4   45.82    1.80
  -5   8  -4   44.39    1.72
  -5  -8  -4   45.64    1.78
  -5  -8  -5   20.64    0.93
  -5   8  -5   15.84    0.90
   5  -8   5   20.24    0.97
  -5  -8  -6    0.67    0.25
   5  -8   6    0.16    0.27
  -5   8  -6    0.02    0.28
   5   8   7    3.30    0.33
   5  -8   7    2.11    0.37
  -5   8  -7    2.45    0.38
   5   8   7    2.41    0.28
  -5   8  -8    1.25    0.36
   5   8   8    0.80    0.24
   5   8   8    0.88    0.23
   5   8   8    0.98    0.29
   5  -8   8    1.30    0.34
  -5   8  -9    0.95    0.34
   5   8   9    0.58    0.28
   5  -8   9    0.92    0.33
   5   8   9    0.67    0.24
   5  -8  10    1.35    0.38
  -5   8 -10    1.65    0.38
   5   8  10    0.95    0.32
   5   8  10    1.38    0.28
   5  -8  11   16.18    0.95
   5   8  11   15.68    0.88
  -5   8 -11   15.65    0.92
   5   8  12   -0.16    0.25
   5  -8  12   -0.05    0.27
   5  -8  13    0.26    0.30
   5   8  13    0.17    0.28
   5   8  14    0.19    0.25
   5  -8  14    0.27    0.31
   5  -8  15    0.23    0.35
   5   8  15    0.17    0.29
   5   8  16   -0.36    0.27
   5  -8  16    0.08    0.37
   5   8  17    0.08    0.28
   5  -8  17   -0.01    0.28
   5   8  18    0.85    0.36
   5  -8  18    0.54    0.34
   5   8  19    2.69    0.53
   5  -8  19    2.54    0.54
   5   8  20    1.73    0.54
   5  -8  20    2.31    0.54
   5  -8  21    1.80    0.52
   5   8  21    1.94    0.55
  -5  -9  21    2.01    0.59
  -5  -9  20    2.29    0.61
  -5   9  20    2.75    0.66
  -5   9  19    0.78    0.47
  -5  -9  19    1.12    0.43
  -5  -9  18    2.06    0.51
  -5   9  18    1.53    0.51
  -5   9  17    2.40    0.51
  -5  -9  17    2.35    0.52
  -5  -9  16    8.92    0.81
  -5   9  16   10.95    0.85
  -5   9  15    5.32    0.62
  -5  -9  15    4.69    0.61
  -5  -9  14   13.72    0.93
  -5   9  14   13.88    0.91
  -5   9  13    1.08    0.37
  -5  -9  13    1.09    0.36
  -5   9  12    3.56    0.49
  -5  -9  12    4.66    0.55
  -5   9  11    1.16    0.34
  -5  -9  11    0.42    0.31
   5   9 -10    6.95    0.54
  -5  -9  10    4.73    0.56
  -5   9  10    5.55    0.54
   5   9  -9   -0.32    0.29
  -5   9   9    0.02    0.26
  -5  -9   9   -0.09    0.24
  -5  -9   8    1.90    0.39
  -5   9   8    1.63    0.35
   5   9  -8    1.17    0.34
  -5   9   7   12.43    0.75
  -5  -9   7   14.49    0.87
   5   9  -7   12.96    0.74
  -5   9   6   15.40    0.83
   5   9  -6   15.87    0.81
  -5  -9   6   17.05    0.95
   5   9  -5    0.26    0.25
  -5  -9   5   -0.02    0.24
  -5   9   5    0.03    0.23
  -5   9   5    0.27    0.29
  -5   9   4    7.43    0.57
  -5  -9   4    5.88    0.53
   5   9  -4    6.24    0.48
  -5   9   4    6.93    0.48
  -5  -9   3   14.20    0.83
   5   9  -3   15.71    0.76
  -5   9   3   15.28    0.75
  -5   9   2    5.14    0.41
  -5   9   2    5.22    0.48
   5   9  -2    5.23    0.42
  -5  -9   2    4.82    0.49
   5   9  -1    5.80    0.46
  -5  -9   1    6.51    0.53
   5  -9  -1    6.64    0.46
  -5   9   1    6.03    0.42
  -5   9   1    6.58    0.52
   5   9   0    8.90    0.57
  -5   9   0    9.68    0.53
  -5  -9   0    9.81    0.65
  -5   9   0    8.01    0.61
   5  -9   0   10.08    0.58
   5   9   1   17.66    0.85
   5  -9   1   18.41    0.88
  -5   9  -1   18.61    0.94
  -5  -9  -1   19.12    0.94
   5   9   2   27.18    1.15
   5  -9   2   27.41    1.21
  -5   9  -2   26.68    1.21
  -5  -9  -2   29.82    1.26
  -5   9  -3   16.94    0.89
  -5  -9  -3   17.67    0.90
   5  -9   3   18.28    0.90
  -5   9  -4    2.81    0.42
   5  -9   4    3.82    0.42
  -5  -9  -4    4.55    0.44
   5  -9   5   -0.16    0.26
  -5   9  -5    0.17    0.25
  -5  -9  -5   -0.02    0.21
  -5   9  -6   12.35    0.76
   5  -9   6   11.76    0.75
  -5  -9  -6   13.38    0.72
   5   9   6   12.17    0.71
   5  -9   7   46.34    1.91
  -5   9  -7   44.37    1.83
   5   9   7   46.98    1.82
   5   9   7   47.56    1.83
   5   9   7   47.42    1.62
   5   9   8    8.77    0.59
   5   9   8    8.03    0.54
   5  -9   8    6.41    0.58
  -5   9  -8    6.82    0.59
   5   9   8    6.27    0.46
   5   9   9   12.56    0.77
  -5   9  -9   12.89    0.81
   5  -9   9   12.90    0.85
   5  -9  10    7.25    0.63
  -5   9 -10    5.99    0.60
   5   9  10    6.55    0.57
   5  -9  11    2.05    0.44
   5   9  11    1.98    0.39
  -5   9 -11    2.17    0.44
   5   9  12    1.53    0.35
   5  -9  12    1.46    0.40
  -5   9 -12    1.21    0.37
   5   9  13    0.16    0.26
   5  -9  13    0.09    0.33
   5   9  14    4.30    0.54
   5  -9  14    4.95    0.63
   5  -9  15    0.09    0.36
   5   9  15    0.44    0.34
   5   9  16   14.92    0.98
   5  -9  16   13.80    1.01
   5   9  17    1.97    0.47
   5  -9  17    1.99    0.51
   5  -9  18    0.04    0.27
   5   9  18   -0.07    0.34
   5   9  19   -0.05    0.40
   5  -9  19    0.62    0.36
   5   9  20    0.10    0.49
   5  -9  20   -0.02    0.44
  -5  10  20    1.67    0.61
  -5 -10  20    1.70    0.58
  -5 -10  19    0.32    0.44
  -5  10  19    1.46    0.57
  -5 -10  18    3.97    0.64
  -5  10  18    4.08    0.68
  -5 -10  17   -0.22    0.27
  -5  10  17   -0.51    0.31
  -5 -10  16    0.56    0.37
  -5  10  16   -0.41    0.29
  -5 -10  15    0.38    0.34
  -5  10  15    0.16    0.32
  -5 -10  14    1.60    0.41
  -5  10  14    0.91    0.40
  -5 -10  13    0.31    0.38
  -5  10  13    0.33    0.30
  -5 -10  12    3.10    0.54
  -5  10  12    5.61    0.57
  -5  10  11   -0.06    0.28
   5  10 -11   -0.01    0.30
  -5 -10  11    0.95    0.38
   5  10 -10    1.41    0.39
  -5  10  10    2.11    0.40
  -5 -10  10    1.34    0.39
  -5  10   9    2.99    0.44
  -5 -10   9    2.37    0.45
   5  10  -9    3.62    0.46
  -5 -10   8    7.59    0.68
  -5  10   8    8.05    0.61
   5  10  -8    7.88    0.59
   5  10  -7    4.80    0.48
  -5  10   7    4.30    0.45
  -5 -10   7    4.03    0.53
  -5  10   6    0.60    0.35
   5  10  -6    0.89    0.32
  -5 -10   6    0.67    0.33
  -5  10   6    0.95    0.31
  -5  10   5   28.89    1.29
  -5 -10   5   27.30    1.34
   5  10  -5   27.90    1.22
  -5  10   5   27.82    1.21
  -5  10   4   51.69    1.88
   5  10  -4   49.04    1.85
  -5  10   4   50.33    1.96
  -5 -10   4   48.99    2.06
  -5 -10   3    6.04    0.55
  -5  10   3    5.56    0.46
  -5  10   3    6.18    0.56
   5  10  -3    5.73    0.48
   5  10  -2   11.68    0.74
  -5 -10   2    8.58    0.66
  -5  10   2    8.77    0.66
  -5 -10   1    0.36    0.28
   5  10  -1    0.07    0.24
  -5  10   1    0.59    0.32
  -5 -10   0    0.27    0.26
   5 -10   0    0.04    0.25
   5  10   0    0.27    0.24
  -5  10   0    0.67    0.32
  -5 -10  -1   16.69    0.89
   5 -10   1   15.27    0.82
   5  10   1   14.13    0.80
  -5  10  -1   16.20    0.90
   5 -10   2   10.28    0.67
  -5  10  -2    9.82    0.70
  -5 -10  -2   10.72    0.69
   5  10   2    9.43    0.63
   5  10   3    2.10    0.35
  -5 -10  -3    2.36    0.38
  -5  10  -3    2.68    0.41
   5 -10   3    2.44    0.39
   5  10   4   24.71    1.09
  -5 -10  -4   24.93    1.16
  -5  10  -4   24.52    1.18
   5 -10   4   24.58    1.18
   5 -10   5    0.15    0.26
  -5  10  -5   -0.16    0.28
  -5 -10  -5   -0.06    0.24
   5  10   5   -0.11    0.25
   5  10   6   18.54    0.94
  -5 -10  -6   19.09    0.96
   5 -10   6   19.16    1.02
  -5  10  -6   18.86    0.99
   5  10   7    0.21    0.24
   5  10   7    0.54    0.26
   5  10   7    0.25    0.23
  -5  10  -7    0.39    0.31
   5 -10   7    0.03    0.28
   5  10   8    5.04    0.49
   5 -10   8    4.00    0.48
  -5  10  -8    3.93    0.49
   5  10   9    2.36    0.40
  -5  10  -9    1.99    0.44
   5 -10   9    2.96    0.46
  -5  10 -10    0.94    0.39
   5  10  10    1.32    0.37
   5 -10  10    1.22    0.37
   5  10  11    0.13    0.24
   5 -10  11   -0.33    0.28
  -5  10 -11    0.43    0.31
  -5  10 -12    1.70    0.45
   5 -10  12    1.85    0.44
   5  10  12    2.09    0.42
   5 -10  13    0.78    0.37
  -5  10 -13    0.81    0.41
   5  10  13    0.42    0.30
   5  10  14    2.90    0.51
   5 -10  14    4.15    0.61
   5 -10  15    0.20    0.44
   5  10  15    0.37    0.35
   5 -10  16    0.62    0.47
   5  10  16    0.64    0.35
   5  10  17    0.78    0.42
   5 -10  17   -0.23    0.37
   5 -10  18    1.00    0.53
   5  10  18    1.70    0.49
   5  10  19   -0.62    0.46
   5 -10  19    0.14    0.42
  -5  11  19   -0.97    0.50
  -5  11  18   -0.53    0.46
  -5 -11  18   -0.13    0.47
  -5 -11  17    0.15    0.36
  -5  11  17   -0.40    0.35
  -5  11  16    7.72    0.78
  -5 -11  16    6.19    0.76
  -5  11  15    0.22    0.36
  -5 -11  15    1.00    0.41
  -5  11  14    8.91    0.79
  -5 -11  14    9.12    0.87
  -5  11  13    0.16    0.35
  -5 -11  13   -0.25    0.37
  -5 -11  12   -0.15    0.32
  -5  11  12    0.35    0.36
  -5 -11  11    0.46    0.38
  -5  11  11    0.63    0.37
  -5  11  10   12.57    0.81
  -5 -11  10   10.71    0.86
   5  11 -10   12.49    0.80
   5  11  -9   -0.11    0.33
  -5 -11   9    0.53    0.35
  -5  11   9    0.02    0.28
  -5  11   8   43.06    1.73
   5  11  -8   41.24    1.67
  -5  11   8   41.62    1.78
  -5 -11   8   41.26    1.89
  -5  11   7    1.24    0.33
  -5  11   7    0.81    0.37
   5  11  -7    0.54    0.34
  -5 -11   7    0.93    0.37
  -5  11   6    9.30    0.72
   5  11  -6    7.11    0.58
  -5  11   6    9.16    0.63
  -5 -11   6    7.90    0.69
   5  11  -5    0.21    0.29
  -5 -11   5    0.28    0.28
  -5  11   5    0.22    0.28
  -5  11   5    0.42    0.31
  -5  11   4    0.77    0.37
  -5 -11   4    1.62    0.39
   5  11  -4    1.12    0.32
   5  11  -3    9.69    0.66
  -5 -11   3   10.57    0.76
  -5  11   3    9.95    0.72
  -5  11   2    1.92    0.40
   5  11  -2    1.73    0.37
  -5 -11   2    1.80    0.40
  -5  11   1    1.96    0.42
   5  11  -1    1.37    0.32
  -5 -11   1    1.54    0.37
   5  11   0    3.62    0.43
  -5 -11   0    4.53    0.49
  -5  11   0    3.32    0.48
  -5 -11  -1    2.19    0.39
   5  11   1    2.45    0.37
  -5  11  -1    2.07    0.42
  -5  11  -2    3.00    0.47
   5  11   2    2.48    0.38
  -5 -11  -2    3.43    0.44
   5 -11   2    2.49    0.41
   5 -11   3    2.52    0.38
  -5  11  -3    2.75    0.45
   5  11   3    3.38    0.39
  -5 -11  -3    3.12    0.43
   5  11   3    3.15    0.41
  -5  11  -4   10.40    0.75
   5 -11   4    8.69    0.65
  -5 -11  -4    8.09    0.64
   5  11   4    9.47    0.65
   5  11   4    9.50    0.64
   5 -11   5    2.63    0.41
  -5  11  -5    1.36    0.40
   5  11   5    2.15    0.34
   5  11   6    0.46    0.28
  -5  11  -6   -0.55    0.30
   5 -11   6    0.96    0.34
   5 -11   7   -0.21    0.25
   5  11   7    0.04    0.22
  -5  11  -7    0.01    0.30
  -5  11  -8    2.53    0.46
   5 -11   8    2.22    0.43
   5  11   8    1.87    0.37
   5  11   9    3.51    0.46
  -5  11  -9    4.41    0.55
   5 -11   9    4.13    0.55
   5  11  10    0.13    0.27
   5 -11  10    0.02    0.30
  -5  11 -10   -0.04    0.35
   5  11  11    6.65    0.62
  -5  11 -11    5.44    0.61
   5 -11  11    5.33    0.63
   5  11  12   -0.33    0.26
  -5  11 -12    0.35    0.35
   5 -11  12    0.44    0.37
   5  11  13    0.24    0.35
   5 -11  13    0.73    0.42
  -5  11 -13    0.67    0.41
   5 -11  14    6.17    0.74
   5  11  14    5.65    0.65
   5 -11  15    0.08    0.44
   5  11  15    0.18    0.36
   5  11  16    3.23    0.58
   5 -11  16    4.51    0.69
   5  11  17    1.08    0.48
   5 -11  17    1.79    0.52
   5  11  18    0.14    0.51
   5 -11  18    0.10    0.43
  -5  12  18   -0.50    0.54
  -5 -12  17    0.30    0.49
  -5  12  17    0.09    0.51
  -5 -12  16    0.19    0.44
  -5  12  16   -0.52    0.43
  -5 -12  15   -0.25    0.43
  -5  12  15   -0.54    0.35
  -5 -12  14    0.31    0.44
  -5  12  14    0.20    0.40
  -5  12  13    0.61    0.41
  -5 -12  13    1.63    0.52
  -5  12  12    3.59    0.54
  -5 -12  12    3.28    0.62
  -5 -12  11    0.06    0.37
  -5  12  11   -0.78    0.27
  -5  12  10    9.78    0.77
  -5 -12  10   12.17    0.93
  -5  12   9    4.30    0.53
  -5  12   9    3.45    0.55
  -5 -12   9    3.79    0.56
   5  12  -9    3.78    0.52
  -5  12   8    1.04    0.39
  -5  12   8    1.52    0.46
  -5 -12   8    1.40    0.44
   5  12  -8    1.50    0.41
   5  12  -7   21.70    1.08
  -5 -12   7   21.80    1.21
  -5  12   7   19.81    1.13
   5  12  -6    2.98    0.44
  -5  12   6    2.63    0.50
  -5 -12   6    2.39    0.47
   5  12  -5   -0.10    0.30
  -5  12   5   -0.04    0.25
  -5 -12   5    0.20    0.31
  -5 -12   4    7.74    0.67
   5  12  -4    6.63    0.58
  -5  12   4    4.83    0.58
   5  12  -3    4.99    0.51
  -5  12   3    3.99    0.54
  -5 -12   3    4.11    0.54
  -5  12   2    9.25    0.72
  -5 -12   2    8.65    0.68
   5  12  -2    7.63    0.61
   5  12  -1   12.18    0.74
  -5 -12   1   10.93    0.78
  -5  12   1   10.95    0.79
  -5  12   0    0.19    0.33
  -5 -12   0    0.61    0.31
   5  12   0    0.72    0.32
  -5 -12  -1    7.25    0.61
  -5  12  -1    6.20    0.61
   5  12   1    6.36    0.55
  -5  12  -2    0.15    0.34
   5  12   2    0.46    0.28
  -5 -12  -2    0.39    0.30
   5  12   3    1.87    0.39
  -5  12  -3    1.54    0.44
   5 -12   3    2.20    0.38
  -5 -12  -3    2.99    0.43
  -5  12  -4    1.46    0.43
   5  12   4    0.88    0.32
   5 -12   4    0.47    0.31
   5 -12   5   13.72    0.87
   5  12   5   15.45    0.88
  -5  12  -5   13.54    0.89
   5  12   6    3.02    0.42
   5 -12   6    2.25    0.43
  -5  12  -6    2.70    0.48
  -5  12  -7   13.18    0.91
   5  12   7   14.54    0.84
   5 -12   7   14.13    0.91
   5 -12   8    0.52    0.33
  -5  12  -8   -0.38    0.34
   5  12   8    0.22    0.28
   5 -12   9    0.26    0.33
  -5  12  -9    0.15    0.37
   5  12   9    0.04    0.29
  -5  12 -10    5.80    0.65
   5  12  10    7.32    0.64
   5 -12  10    6.30    0.69
   5 -12  11    1.78    0.49
  -5  12 -11    0.63    0.40
   5  12  11    1.15    0.41
   5  12  12    7.40    0.69
  -5  12 -12    6.13    0.69
   5 -12  12    6.73    0.75
  -5  12 -13    3.98    0.63
   5 -12  13    4.01    0.65
   5  12  13    4.50    0.59
   5  12  14    2.13    0.51
   5 -12  14    2.25    0.58
  -5  12 -14    1.93    0.55
   5  12  15    1.03    0.47
   5 -12  15    0.92    0.51
   5 -12  16    0.35    0.43
   5  12  16   -0.37    0.37
   5  12  17    0.09    0.50
   5 -12  17    0.64    0.46
  -5  13  17    2.07    0.70
  -5  13  16    1.23    0.58
  -5 -13  15    0.20    0.45
  -5  13  15    0.05    0.46
  -5  13  14    0.59    0.47
  -5 -13  14    0.49    0.45
  -5 -13  13    0.30    0.48
  -5  13  13    0.16    0.42
  -5  13  12    0.30    0.41
  -5 -13  12    0.05    0.45
  -5  13  11    4.82    0.70
  -5  13  11    3.79    0.58
  -5 -13  11    3.36    0.66
  -5  13  10   -0.12    0.41
  -5 -13  10    0.52    0.42
  -5  13   9   16.30    1.07
  -5 -13   9   17.13    1.14
  -5  13   8   13.45    0.99
  -5 -13   8   14.42    1.01
  -5 -13   7    1.64    0.49
  -5  13   7    0.80    0.42
   5  13  -6    2.58    0.49
  -5 -13   6    2.35    0.50
  -5  13   6    3.13    0.54
  -5 -13   5    7.29    0.72
   5  13  -5    7.02    0.65
  -5  13   5    8.28    0.73
  -5 -13   4    1.36    0.41
  -5  13   4    1.41    0.44
   5  13  -4    0.95    0.40
  -5 -13   3   -0.02    0.32
  -5  13   3    0.16    0.31
   5  13  -3    0.17    0.31
  -5  13   2    8.79    0.74
  -5 -13   2    9.50    0.75
   5  13  -2    9.41    0.70
   5  13  -1    6.89    0.62
  -5 -13   1    8.02    0.69
  -5  13   1    5.20    0.62
  -5 -13   0   17.38    1.04
   5  13   0   18.15    0.99
  -5  13   0   19.20    1.08
   5  13   1    3.45    0.47
  -5 -13  -1    2.82    0.47
  -5  13  -1    2.92    0.51
   5  13   2    4.75    0.53
  -5  13  -2    4.11    0.57
  -5  13  -3    1.20    0.42
   5  13   3    0.26    0.32
   5  13   4   -0.41    0.27
  -5  13  -4   -0.60    0.32
   5  13   5    3.01    0.47
   5 -13   5    3.38    0.49
  -5  13  -5    2.89    0.52
  -5  13  -6    4.24    0.59
   5 -13   6    3.71    0.53
   5  13   6    4.15    0.54
   5 -13   7    2.31    0.48
  -5  13  -7    2.69    0.54
   5 -13   8    7.96    0.72
  -5  13  -8    6.99    0.73
  -5  13  -9    0.21    0.39
   5 -13   9    0.23    0.35
   5  13   9    0.26    0.35
  -5  13 -10    7.34    0.77
   5  13  10    8.02    0.72
   5 -13  10    9.24    0.81
   5  13  11    2.98    0.52
  -5  13 -11    2.75    0.58
   5 -13  11    2.50    0.53
   5 -13  12   -0.23    0.40
  -5  13 -12    0.40    0.46
   5  13  12    0.33    0.37
   5 -13  13    0.17    0.41
  -5  13 -13    0.65    0.48
   5  13  13    0.06    0.37
   5  13  14    5.14    0.69
  -5  13 -14    5.67    0.77
   5 -13  14    5.08    0.73
   5 -13  15    0.19    0.42
   5  13  15   -0.65    0.44
   5  13  16    2.76    0.66
  -5  14  15    1.46    0.64
  -5 -14  13    2.65    0.61
  -5  14  13    3.57    0.68
  -5 -14  12    0.20    0.41
  -5  14  12    0.25    0.45
  -5  14  11    1.85    0.59
  -5 -14  11    2.25    0.57
  -5  14  10    8.63    0.84
  -5 -14  10    8.46    0.88
  -5  14   9    2.79    0.60
  -5 -14   9    2.48    0.56
  -5  14   8    5.53    0.67
  -5 -14   8    5.43    0.71
  -5  14   7    4.24    0.62
  -5 -14   7    4.21    0.63
  -5 -14   6    0.44    0.41
  -5  14   6    0.59    0.39
  -5  14   5   -0.10    0.34
  -5 -14   5   -0.01    0.35
   5  14  -4   -0.10    0.38
  -5  14   4   -0.13    0.36
  -5 -14   4   -0.63    0.29
  -5 -14   3   -0.22    0.34
  -5  14   3    0.25    0.38
   5  14  -3    0.24    0.38
   5  14  -2   -0.55    0.33
  -5 -14   2   -0.12    0.34
  -5  14   2   -0.03    0.31
  -5 -14   1   11.33    0.86
   5  14  -1   11.79    0.82
  -5  14   1   12.38    0.93
   5  14   0    0.06    0.34
  -5  14   0    0.56    0.41
  -5  14  -1    0.15    0.38
   5  14   1    0.01    0.34
  -5  14  -2   -0.17    0.33
   5  14   2    0.10    0.34
  -5  14  -3    4.37    0.63
   5  14   3    3.79    0.55
   5  14   4    1.98    0.46
  -5  14  -4    2.64    0.53
  -5  14  -5    1.55    0.49
   5  14   5    0.81    0.40
   5  14   6   -0.20    0.32
  -5  14  -6    0.25    0.40
  -5  14  -7    0.31    0.46
   5  14   7    1.17    0.39
   5 -14   7    0.88    0.40
   5 -14   8    0.95    0.43
   5  14   8    1.56    0.46
  -5  14  -8    1.56    0.53
  -5  14  -9   -0.29    0.37
   5 -14   9    0.02    0.39
   5 -14  10    0.99    0.47
  -5  14 -10    1.35    0.52
   5 -14  11    0.71    0.48
  -5  14 -11    1.72    0.58
  -5  14 -12    0.61    0.55
   5 -14  12    0.71    0.48
   5  14  13    1.71    0.59
  -5  14 -13    3.67    0.69
   5 -14  13    2.98    0.60
   5 -14  14   -0.06    0.44
  -5  14 -14    0.55    0.62
   5  14  14    0.42    0.51
   5  14  15    1.95    0.65
  -5  15  11    0.73    0.58
  -5 -15  11    0.49    0.47
  -5  15  10    0.94    0.52
  -5 -15  10    1.10    0.51
  -5 -15   9    3.44    0.65
  -5  15   9    2.93    0.66
  -5  15   8    1.55    0.53
  -5 -15   8    1.21    0.50
  -5 -15   7    0.56    0.48
  -5  15   7    0.55    0.47
  -5  15   6    0.65    0.45
  -5 -15   6    0.44    0.45
  -5  15   5    0.11    0.37
  -5 -15   5    1.26    0.48
  -5 -15   4    1.84    0.52
  -5  15   4    1.61    0.52
  -5  15   3    0.12    0.41
  -5 -15   3    0.27    0.39
   5  15  -2   -0.18    0.44
  -5 -15   2   -0.10    0.38
  -5  15   2   -0.03    0.40
  -5  15   1   10.82    0.90
   5  15  -1    8.17    0.77
  -5  15   0    0.41    0.46
   5  15   0    0.62    0.46
  -5  15  -1    5.17    0.70
   5  15   1    5.98    0.66
   5  15   2    3.00    0.55
  -5  15  -2    3.40    0.62
   5  15   3    3.27    0.55
  -5  15  -3    2.12    0.57
   5  15   4   -0.06    0.36
  -5  15  -4    0.58    0.48
  -5  15  -5    0.93    0.49
   5  15   5    0.59    0.42
   5  15   6   -0.03    0.40
  -5  15  -6    0.34    0.50
   5  15   7    3.27    0.60
  -5  15  -7    1.86    0.57
  -5  15  -8   -0.20    0.45
   5  15   8    1.03    0.49
   5  15   9    2.63    0.60
   5 -15   9    2.49    0.58
  -5  15  -9    1.79    0.64
   5 -15  10    0.56    0.45
   5  15  10    0.44    0.50
  -5  15 -10    0.56    0.60
  -5  15 -11    0.65    0.62
   5 -15  11    2.19    0.55
   5 -15  12    4.46    0.73
  -5  15 -12    2.54    0.77
  -5 -16   9    3.36    0.71
  -5  16   8    0.18    0.59
  -5 -16   8    0.46    0.48
  -5  16   7   -0.53    0.52
  -5 -16   7    0.16    0.44
  -5  16   6    1.40    0.61
  -5 -16   6    0.42    0.50
  -5  16   5    1.24    0.57
  -5 -16   5    1.49    0.53
  -5  16   4   -0.52    0.43
  -5 -16   4    0.39    0.46
  -5  16   3    0.17    0.46
  -5  16   2    0.27    0.55
  -5  16   1    3.91    0.70
  -5  16   0    1.90    0.60
   5  16   0    0.71    0.55
  -5  16  -1    0.64    0.53
   5  16   1    0.04    0.47
  -5  16  -2    1.49    0.61
   5  16   2    1.95    0.60
  -5  16  -3    6.68    0.81
   5  16   3    6.71    0.79
  -5  16  -4    0.06    0.55
   5  16   4    0.84    0.49
   5  16   5    0.93    0.51
  -5  16  -5   -0.07    0.56
   5  16   6   -0.11    0.51
  -5  16  -6   -0.21    0.52
   5  16   7    3.71    0.71
  -5  16  -7    4.64    0.81
  -5  16  -8   -0.45    0.61
   5  16   8    0.50    0.54
  -5  16  -9    0.88    0.73
   5  16   9    2.67    0.69
   5  16  10   -0.26    0.61
  -5 -17   7    0.00    0.53
  -5  17   1    0.13    0.67
  -5  17   0    2.92    0.81
  -5  17  -1    3.01    0.76
  -5  17  -2    0.42    0.65
   5  17   3    0.38    0.65
  -5  17  -3    1.36    0.71
   5  17   4    1.59    0.69
   5  17   5    1.75    0.69
   5  17   6    1.24    0.75
   5  17   7    2.82    0.81
  -6   0  24    0.24    0.49
  -6   0  23    0.23    0.48
  -6   0  22   15.25    1.06
  -6   0  21    0.19    0.43
  -6   0  20    1.06    0.43
  -6   0  19    0.12    0.34
  -6   0  18    0.10    0.30
  -6   0  17    0.06    0.33
  -6   0  16   52.85    2.12
  -6   0  16   55.04    2.12
  -6   0  15    0.06    0.31
  -6   0  15   -0.02    0.20
  -6   0  14   23.68    1.03
  -6   0  14   20.45    1.06
  -6   0  13    0.31    0.20
  -6   0  13    0.32    0.32
  -6   0  12    4.59    0.46
  -6   0  12    5.22    0.40
  -6   0  11   -0.01    0.25
  -6   0  11   -0.09    0.14
  -6   0  10   65.31    2.34
  -6   0  10   65.95    2.36
  -6   0   9   -0.08    0.21
  -6   0   9    0.19    0.13
  -6   0   8    9.03    0.48
  -6   0   8    9.84    0.57
  -6   0   7    0.05    0.11
  -6   0   7    0.05    0.19
  -6   0   6   77.48    2.64
  -6   0   6   77.66    2.69
  -6   0   5    0.12    0.11
  -6   0   5    0.20    0.17
  -6   0   4   48.23    1.71
  -6   0   4   48.30    1.69
  -6   0   3   -0.03    0.10
  -6   0   3    0.04    0.15
  -6   0   2    9.51    0.50
  -6   0   2    9.81    0.37
  -6   0   2   10.36    0.47
  -6   0   1    0.13    0.09
  -6   0   1    0.08    0.11
  -6   0   1    0.07    0.14
   6   0   0  153.21    4.62
  -6   0   0  156.99    5.03
  -6   0   0  156.21    4.81
   6   0   0  157.35    5.25
  -6   0  -1    0.14    0.13
   6   0   1   -0.04    0.12
   6   0   1    0.16    0.14
   6   0   2  148.01    5.05
  -6   0  -2  151.19    4.83
   6   0   3    0.24    0.14
   6   0   4   71.74    2.53
   6   0   5   -0.02    0.14
   6   0   6   14.73    0.69
   6   0   7   -0.07    0.15
   6   0   8   26.49    1.12
   6   0   9   -0.02    0.17
   6   0  10    1.34    0.27
   6   0  11    0.06    0.21
   6   0  12    7.72    0.56
   6   0  13    0.14    0.26
   6   0  13   -0.25    0.22
   6   0  14    9.34    0.64
   6   0  14    8.28    0.59
   6   0  15   -0.09    0.25
   6   0  15   -0.25    0.21
   6   0  16    9.06    0.66
   6   0  16    8.82    0.63
   6   0  17   -0.13    0.26
   6   0  17   -0.05    0.23
   6   0  18   13.56    0.86
   6   0  18   13.16    0.82
   6   0  19   -0.32    0.25
   6   0  19    0.32    0.32
   6   0  20    0.54    0.33
   6   0  20    0.22    0.32
   6   0  21    0.39    0.31
   6   0  21   -0.14    0.33
   6   0  22    3.41    0.57
   6   0  22    2.98    0.53
  -6   1  25    0.41    0.58
  -6   1  24    2.69    0.64
  -6   1  23   -0.22    0.49
  -6  -1  22    0.44    0.48
  -6   1  22    1.16    0.52
  -6  -1  21    3.93    0.59
  -6   1  21    2.90    0.59
  -6   1  20   19.67    1.17
  -6  -1  20   20.59    1.15
  -6   1  19    0.06    0.38
  -6  -1  19    0.29    0.38
  -6   1  18   26.78    1.33
  -6  -1  18   27.59    1.32
  -6   1  17    7.88    0.67
  -6  -1  17    8.17    0.65
  -6  -1  17    8.45    0.63
  -6  -1  16    0.21    0.32
  -6   1  16    0.01    0.30
  -6  -1  16    0.07    0.26
  -6  -1  15    0.66    0.27
  -6   1  15    0.22    0.30
  -6  -1  15    0.45    0.33
  -6   1  14   11.11    0.72
  -6  -1  14   10.89    0.73
  -6   1  14   11.92    0.65
  -6  -1  14   11.23    0.69
  -6  -1  13   -0.03    0.20
  -6   1  13    0.02    0.25
  -6  -1  13    0.17    0.29
  -6   1  13    0.16    0.20
  -6   1  12   16.41    0.76
  -6   1  12   16.34    0.87
  -6  -1  12   16.41    0.84
  -6  -1  12   15.38    0.80
  -6  -1  11   37.59    1.51
  -6   1  11   37.10    1.52
  -6  -1  11   39.15    1.51
  -6   1  11   40.12    1.47
  -6   1  10    4.23    0.31
  -6   1  10    3.59    0.38
  -6  -1   9    8.97    0.51
  -6   1   9    8.47    0.44
  -6   1   9    7.92    0.53
  -6  -1   9    8.18    0.52
  -6   1   8   -0.01    0.19
  -6  -1   8    0.20    0.20
  -6  -1   8    0.01    0.14
  -6   1   8    0.02    0.12
  -6  -1   7   42.10    1.54
  -6   1   7   43.92    1.52
  -6  -1   7   42.79    1.58
  -6   1   7   40.02    1.55
  -6  -1   6    2.22    0.23
  -6   1   6    2.21    0.26
  -6  -1   6    2.23    0.26
  -6   1   6    2.47    0.20
  -6   1   5   28.91    1.10
  -6   1   5   29.16    1.06
  -6  -1   5   29.89    1.12
  -6  -1   5   27.32    1.08
  -6   1   4   53.08    1.81
  -6  -1   4   49.91    1.79
  -6   1   4   51.20    1.81
  -6  -1   4   53.95    1.87
  -6   1   3    3.24    0.21
  -6   1   3    2.74    0.27
  -6  -1   3    2.62    0.23
  -6  -1   3    2.82    0.25
   6  -1  -2   53.31    1.85
  -6  -1   2   53.20    1.90
  -6   1   2   54.23    1.84
   6  -1  -2   53.06    1.64
  -6   1   2   54.88    1.72
  -6  -1   2   51.49    1.82
   6  -1  -1  570.66   16.55
  -6   1   1  580.29   17.43
  -6  -1   1  568.25   18.82
  -6   1   1  563.91   17.99
   6  -1  -1  567.88   18.79
  -6  -1   1  567.13   17.99
  -6  -1   0    2.40    0.23
  -6  -1   0    1.84    0.19
   6  -1   0    1.43    0.18
  -6   1   0    1.54    0.17
  -6   1   0    1.42    0.19
   6   1   1  548.48   16.03
  -6  -1  -1  550.40   17.40
   6  -1   1  553.84   18.18
  -6   1  -1  548.22   17.38
  -6   1  -1  555.19   16.86
   6   1   1  548.03   18.20
   6   1   2    0.50    0.16
  -6  -1  -2    0.26    0.16
  -6   1  -2    0.39    0.14
   6   1   2    0.51    0.16
  -6   1  -2    0.40    0.15
   6  -1   2    0.14    0.15
  -6   1  -3  144.94    4.67
   6  -1   3  144.72    4.89
   6   1   3  146.75    4.90
  -6   1  -3  140.89    4.52
   6   1   4  188.47    6.27
   6  -1   4  183.12    6.26
   6  -1   5    1.78    0.23
   6   1   5    1.62    0.21
   6  -1   6    2.67    0.27
   6   1   6    2.93    0.27
   6   1   7    0.64    0.19
   6  -1   7    0.80    0.20
   6   1   8   31.61    1.27
   6  -1   8   30.57    1.27
   6   1   9   83.87    2.95
   6  -1   9   80.21    2.96
   6   1  10   10.91    0.63
   6  -1  10   10.68    0.62
   6  -1  11    7.10    0.51
   6   1  11    6.49    0.48
   6   1  12   15.12    0.82
   6  -1  12   15.86    0.85
   6   1  13    3.21    0.41
   6   1  13    3.28    0.38
   6  -1  13    3.39    0.39
   6  -1  13    2.98    0.40
   6  -1  14    0.19    0.25
   6   1  14   -0.08    0.25
   6  -1  14    0.14    0.26
   6   1  14   -0.04    0.21
   6   1  15   13.41    0.80
   6   1  15   14.02    0.80
   6  -1  15   13.98    0.84
   6  -1  15   12.66    0.75
   6   1  16    0.81    0.32
   6  -1  16    0.33    0.27
   6   1  16    0.61    0.30
   6  -1  16    0.98    0.30
   6  -1  17   22.00    1.06
   6   1  17   22.02    1.10
   6  -1  17   21.73    1.15
   6   1  17   21.87    1.12
   6   1  18    0.56    0.32
   6  -1  18    0.13    0.28
   6  -1  18    0.09    0.25
   6   1  18   -0.35    0.23
   6   1  19    0.80    0.34
   6   1  19    0.59    0.33
   6  -1  19    0.19    0.28
   6  -1  19    0.20    0.31
   6  -1  20    6.39    0.65
   6  -1  20    7.08    0.64
   6   1  20    6.55    0.65
   6   1  20    7.04    0.65
   6  -1  21    2.41    0.47
   6   1  21    2.70    0.51
   6   1  21    2.52    0.47
   6   1  22    0.03    0.39
   6  -1  22    1.25    0.42
   6   1  23    2.62    0.57
   6  -1  23    3.40    0.58
   6   1  24    0.15    0.45
   6  -1  24    0.63    0.48
  -6   2  25    0.58    0.60
  -6   2  24   -0.24    0.47
  -6   2  23    1.55    0.54
  -6   2  22    0.79    0.53
  -6   2  21    2.41    0.58
  -6   2  20    2.47    0.54
  -6  -2  20    1.82    0.48
  -6  -2  19    0.70    0.39
  -6  -2  19    0.89    0.34
  -6   2  19    0.94    0.42
  -6   2  18    1.58    0.43
  -6  -2  18    1.40    0.42
  -6  -2  18    1.37    0.35
  -6  -2  17    0.03    0.22
  -6  -2  17   -0.08    0.32
  -6   2  17    0.69    0.38
  -6  -2  16    4.48    0.51
  -6  -2  16    4.47    0.47
  -6   2  16    4.49    0.52
  -6   2  15    6.36    0.60
  -6  -2  15    6.91    0.56
  -6  -2  15    7.10    0.56
  -6  -2  14    0.31    0.23
  -6  -2  14    0.49    0.33
  -6   2  14    0.28    0.32
  -6  -2  13    4.39    0.43
  -6  -2  13    3.50    0.43
  -6   2  13    3.76    0.44
  -6  -2  12    0.71    0.29
  -6  -2  12    0.42    0.22
  -6   2  12    0.50    0.29
  -6   2  12    0.67    0.19
  -6  -2  11   15.64    0.76
  -6   2  11   14.20    0.64
  -6  -2  11   13.52    0.74
  -6   2  11   13.75    0.79
  -6   2  10    2.65    0.23
  -6   2  10    2.60    0.37
  -6  -2  10    2.36    0.29
  -6  -2  10    2.00    0.31
  -6   2   9   22.47    0.89
  -6  -2   9   22.71    0.97
  -6  -2   9   23.47    1.00
  -6   2   9   22.93    1.00
  -6   2   8   25.46    1.04
  -6  -2   8   23.91    1.04
  -6   2   8   24.39    0.92
  -6  -2   8   24.65    1.00
  -6  -2   7   18.86    0.81
  -6   2   7   18.84    0.84
  -6   2   7   18.49    0.73
  -6  -2   7   19.57    0.84
  -6   2   6    0.68    0.11
  -6   2   6    0.63    0.21
  -6  -2   6    0.76    0.19
  -6  -2   6    0.98    0.19
  -6  -2   5    0.80    0.17
  -6   2   5    0.71    0.10
  -6  -2   5    1.02    0.20
  -6   2   5    0.67    0.19
  -6  -2   4   16.24    0.74
  -6   2   4   17.54    0.74
  -6   2   4   17.85    0.66
  -6  -2   4   18.16    0.73
  -6   2   3    3.60    0.28
   6  -2  -3    3.19    0.21
   6  -2  -3    3.23    0.19
  -6  -2   3    3.57    0.28
  -6  -2   3    3.90    0.28
  -6  -2   2   14.98    0.65
  -6   2   2   16.31    0.68
   6  -2  -2   15.58    0.61
  -6  -2   2   16.34    0.69
  -6   2   2   14.95    0.61
   6  -2  -1   40.88    1.44
  -6  -2   1   41.65    1.50
  -6   2   1   39.55    1.36
  -6  -2   1   40.00    1.42
  -6   2   1   40.18    1.42
   6  -2   0   33.40    1.19
  -6  -2   0   32.17    1.17
  -6  -2   0   30.85    1.23
  -6   2   0   33.66    1.17
  -6   2   0   32.13    1.13
  -6  -2  -1   77.68    2.72
  -6  -2  -1   77.64    2.60
  -6   2  -1   78.84    2.58
   6  -2   1   77.37    2.68
  -6   2  -1   77.25    2.51
   6  -2   2   49.37    1.80
  -6   2  -2   51.72    1.71
  -6   2  -2   47.54    1.67
   6   2   2   51.97    1.83
   6   2   2   50.70    1.61
  -6   2  -3   52.20    1.78
   6   2   3   52.16    1.69
   6  -2   3   53.38    1.91
   6   2   3   52.91    1.91
  -6   2  -3   54.10    1.80
   6  -2   4    0.01    0.14
  -6   2  -4    0.15    0.17
   6   2   4    0.17    0.13
   6   2   5    6.21    0.40
  -6   2  -5    6.01    0.38
   6  -2   5    5.95    0.43
   6  -2   6   44.43    1.67
   6   2   6   42.99    1.64
   6   2   7    0.15    0.17
   6  -2   7    0.42    0.22
   6  -2   8   72.35    2.61
   6   2   8   70.43    2.57
   6  -2   9    0.73    0.23
   6   2   9    0.95    0.23
   6   2  10    8.92    0.58
   6  -2  10    9.61    0.61
   6  -2  11   31.56    1.37
   6   2  11   32.57    1.34
   6   2  12    1.59    0.30
   6  -2  12    1.64    0.33
   6   2  13   23.11    1.10
   6  -2  13   22.99    1.02
   6   2  13   24.23    1.10
   6   2  14    0.04    0.23
   6   2  14    0.41    0.25
   6  -2  14    0.56    0.27
   6  -2  14    0.08    0.25
   6   2  15    0.17    0.26
   6  -2  15    0.69    0.30
   6   2  15   -0.02    0.24
   6  -2  15    0.10    0.26
   6   2  16   46.63    1.85
   6  -2  16   41.47    1.86
   6  -2  16   44.12    1.73
   6   2  16   43.93    1.81
   6  -2  17    0.12    0.27
   6  -2  17    0.48    0.29
   6   2  17   -0.18    0.23
   6   2  17   -0.30    0.27
   6  -2  18    0.13    0.28
   6  -2  18    0.78    0.32
   6   2  18    0.40    0.31
   6   2  18    0.97    0.33
   6   2  19    4.74    0.54
   6  -2  19    5.81    0.60
   6   2  19    4.69    0.57
   6   2  20    2.10    0.47
   6  -2  20    1.76    0.44
   6   2  20    1.82    0.42
   6   2  21    5.98    0.66
   6  -2  21    5.24    0.64
   6  -2  22    1.64    0.46
   6   2  22    0.47    0.45
   6   2  23    3.92    0.64
   6  -2  23    3.16    0.58
   6  -2  24    0.28    0.44
   6   2  24   -0.05    0.44
   6   2  25    1.03    0.55
   6  -2  25    0.28    0.51
  -6   3  24   -0.64    0.46
  -6   3  23    2.39    0.64
  -6   3  22    0.31    0.44
  -6   3  21    0.06    0.45
  -6  -3  20    5.25    0.60
  -6   3  20    3.94    0.63
  -6  -3  19    0.35    0.31
  -6   3  19    0.30    0.41
  -6  -3  18    1.24    0.34
  -6   3  18    0.69    0.41
  -6  -3  17    0.41    0.28
  -6  -3  17    0.60    0.37
  -6   3  17    0.08    0.30
  -6   3  16    0.48    0.33
  -6  -3  16    0.89    0.31
  -6  -3  16    0.67    0.35
  -6   3  15    2.58    0.44
  -6  -3  15    2.00    0.37
  -6  -3  15    3.56    0.46
  -6  -3  14    0.09    0.24
  -6  -3  14    0.44    0.32
  -6   3  14    0.29    0.30
  -6  -3  13    0.06    0.29
  -6  -3  13    0.83    0.27
  -6   3  13    0.25    0.28
  -6  -3  12   11.12    0.69
  -6  -3  12   11.02    0.67
  -6   3  12   11.73    0.71
  -6   3  11   19.61    0.96
  -6  -3  11   18.77    0.92
  -6  -3  11   18.01    0.87
  -6  -3  10   15.58    0.82
  -6   3  10   16.97    0.67
  -6  -3  10   15.74    0.78
  -6   3  10   18.35    0.88
  -6   3   9    4.21    0.42
  -6  -3   9    4.11    0.36
  -6   3   9    3.14    0.23
  -6  -3   9    3.67    0.36
  -6   3   8    8.21    0.53
  -6   3   8    8.65    0.38
  -6  -3   8    9.12    0.52
  -6  -3   8    9.83    0.57
  -6  -3   7   75.56    2.60
  -6   3   7   78.16    2.66
  -6  -3   7   76.84    2.76
  -6   3   7   75.88    2.57
  -6  -3   6   26.99    1.12
  -6   3   6   26.17    1.08
  -6  -3   6   27.64    1.04
  -6   3   5   44.51    1.65
  -6  -3   5   46.58    1.62
   6  -3  -5   44.08    1.56
  -6  -3   5   48.63    1.74
  -6   3   4    9.54    0.51
  -6  -3   4    9.23    0.52
   6  -3  -4    9.19    0.38
  -6  -3   4    9.56    0.47
  -6  -3   3   20.68    0.81
  -6   3   3   20.85    0.84
   6   3  -3   20.75    0.71
  -6  -3   3   20.62    0.88
   6  -3  -3   20.30    0.75
  -6   3   2    1.33    0.20
   6   3  -2    1.76    0.13
  -6   3   2    1.24    0.19
  -6  -3   2    2.01    0.21
  -6  -3   2    1.76    0.21
   6  -3  -2    1.37    0.15
  -6  -3   1    0.35    0.16
   6  -3  -1    0.07    0.11
  -6  -3   1    0.08    0.14
  -6   3   1    0.16    0.15
   6   3  -1    0.26    0.09
  -6   3   1    0.19    0.15
  -6   3   0    1.40    0.20
  -6   3   0    1.52    0.19
   6  -3   0    1.31    0.18
  -6  -3   0    1.38    0.20
  -6  -3   0    1.19    0.20
   6  -3   1    1.58    0.19
  -6  -3  -1    1.54    0.21
  -6   3  -1    1.32    0.20
  -6   3  -1    1.71    0.19
   6  -3   2   -0.02    0.15
  -6   3  -2    0.06    0.11
  -6   3  -2    0.09    0.17
  -6  -3  -2    0.08    0.13
   6   3   3  132.44    4.01
  -6   3  -3  133.86    4.23
   6   3   3  132.57    4.55
  -6   3  -3  133.05    4.29
   6  -3   3  132.23    4.53
  -6   3  -4    8.07    0.40
  -6   3  -4    8.38    0.47
   6  -3   4    8.28    0.49
   6   3   4    7.99    0.45
   6   3   4    8.47    0.41
   6   3   5    0.15    0.12
   6   3   5    0.29    0.14
  -6   3  -5   -0.03    0.18
   6  -3   5   -0.04    0.16
  -6   3  -6   19.85    0.86
   6   3   6   21.60    0.89
   6  -3   6   19.89    0.92
   6   3   7    1.76    0.24
   6  -3   7    2.10    0.31
   6   3   8    7.18    0.47
   6  -3   8    7.51    0.52
   6  -3   9    1.85    0.32
   6   3   9    1.96    0.26
   6  -3  10    5.10    0.45
   6   3  10    4.30    0.38
   6   3  11   13.34    0.74
   6  -3  11   13.51    0.77
   6  -3  12    0.68    0.24
   6  -3  12    0.25    0.23
   6   3  12    0.97    0.25
   6  -3  13   10.17    0.60
   6   3  13    8.83    0.60
   6  -3  13    8.40    0.63
   6   3  13    8.29    0.63
   6   3  14   10.50    0.73
   6   3  14   11.91    0.73
   6  -3  14   10.74    0.73
   6  -3  14   11.24    0.67
   6  -3  15    7.01    0.53
   6   3  15    6.14    0.53
   6  -3  15    5.92    0.57
   6   3  15    5.12    0.52
   6   3  16    2.43    0.41
   6  -3  16    1.83    0.40
   6   3  16    2.27    0.37
   6  -3  17    1.38    0.38
   6   3  17    0.93    0.35
   6   3  17    0.95    0.30
   6   3  18    2.88    0.42
   6  -3  18    2.53    0.46
   6   3  18    1.43    0.42
   6  -3  19    7.62    0.71
   6   3  19    7.56    0.69
   6  -3  20   -0.08    0.29
   6   3  20    0.04    0.36
   6   3  21    3.11    0.54
   6  -3  21    2.87    0.53
   6   3  22    1.34    0.50
   6  -3  22    1.63    0.48
   6  -3  23    0.41    0.38
   6   3  23    0.07    0.44
   6   3  24   -0.40    0.43
   6  -3  24    0.27    0.47
   6  -3  25    0.05    0.49
  -6   4  24    1.85    0.65
  -6   4  23    1.48    0.54
  -6   4  22    3.04    0.67
  -6  -4  21    5.71    0.65
  -6   4  21    3.64    0.64
  -6  -4  20   -0.34    0.26
  -6   4  20   -0.19    0.39
  -6  -4  19    0.89    0.35
  -6   4  19    0.43    0.41
  -6   4  18    1.19    0.46
  -6  -4  18    1.00    0.37
  -6  -4  17    1.71    0.38
  -6   4  17    1.77    0.44
  -6   4  16    0.93    0.37
  -6  -4  16    1.03    0.33
  -6  -4  15    1.48    0.34
  -6  -4  15    1.46    0.41
  -6   4  15    1.30    0.39
  -6   4  14    3.36    0.47
  -6  -4  14    2.67    0.41
  -6  -4  14    3.91    0.45
  -6  -4  13    7.79    0.57
  -6   4  13    7.41    0.60
  -6  -4  13    7.75    0.59
  -6  -4  12    2.68    0.38
  -6   4  12    2.46    0.41
  -6  -4  12    2.78    0.38
  -6   4  11    1.81    0.35
  -6  -4  11    2.70    0.35
  -6  -4  11    3.02    0.37
  -6   4  10    0.30    0.25
  -6  -4  10    0.40    0.19
  -6  -4  10    0.54    0.25
  -6  -4   9   13.08    0.74
  -6  -4   9   14.70    0.69
  -6   4   9   13.37    0.72
  -6  -4   8   10.12    0.62
  -6  -4   8   11.22    0.57
  -6   4   8   10.02    0.59
  -6  -4   7   70.35    2.38
  -6   4   7   68.61    2.45
  -6  -4   7   70.75    2.58
  -6   4   6   12.90    0.66
  -6  -4   6   12.66    0.68
  -6  -4   6   12.51    0.60
  -6  -4   5   48.13    1.88
  -6  -4   5   50.25    1.73
  -6   4   5   51.66    1.80
   6   4  -5   49.02    1.64
  -6  -4   4    5.61    0.41
  -6  -4   4    6.43    0.38
   6  -4  -4    5.48    0.26
  -6   4   4    5.55    0.38
   6   4  -4    6.17    0.33
  -6  -4   3    3.22    0.30
  -6   4   3    2.59    0.25
   6  -4  -3    2.54    0.18
  -6  -4   3    3.10    0.26
  -6   4   3    2.39    0.26
   6   4  -3    2.65    0.20
   6   4  -2   18.20    0.67
  -6  -4   2   18.11    0.74
  -6   4   2   18.18    0.76
  -6  -4   2   17.97    0.81
   6  -4  -2   18.13    0.70
  -6   4   2   17.72    0.75
  -6  -4   1    0.20    0.16
   6   4  -1    0.33    0.11
  -6   4   1    0.39    0.15
  -6   4   1    0.52    0.19
   6  -4  -1    0.35    0.14
  -6  -4   1    0.47    0.16
  -6  -4   0    0.08    0.15
  -6   4   0    0.22    0.14
   6  -4   0    0.15    0.14
  -6   4   0    0.14    0.15
  -6  -4  -1   20.16    0.87
  -6   4  -1   19.51    0.76
  -6   4  -1   19.61    0.81
   6  -4   1   19.36    0.81
  -6   4  -2   54.04    1.81
  -6  -4  -2   52.61    1.97
  -6   4  -2   54.06    1.85
   6  -4   2   53.30    1.93
  -6   4  -3   -0.29    0.16
  -6   4  -3   -0.06    0.11
  -6  -4  -3   -0.10    0.12
   6  -4   3    0.06    0.16
   6   4   4    0.38    0.16
  -6   4  -4    0.70    0.14
  -6   4  -4    0.77    0.22
   6   4   4    0.29    0.15
   6  -4   4    0.49    0.20
   6  -4   5   38.66    1.54
  -6   4  -5   38.84    1.46
   6   4   5   41.92    1.54
   6   4   5   39.94    1.35
   6   4   6    0.10    0.16
  -6   4  -6   -0.08    0.22
   6  -4   6    0.15    0.19
   6   4   7   17.77    0.83
  -6   4  -7   18.42    0.86
   6  -4   7   19.12    0.91
   6  -4   8   10.43    0.64
   6   4   8    8.14    0.52
   6  -4   9    2.02    0.33
   6   4   9    1.42    0.25
   6  -4  10    1.43    0.32
   6   4  10    1.02    0.23
   6   4  11   13.82    0.75
   6  -4  11   15.31    0.82
   6   4  12    0.23    0.22
   6   4  12    0.03    0.25
   6  -4  12   -0.17    0.23
   6  -4  12    0.18    0.22
   6   4  13    9.95    0.62
   6  -4  13    8.02    0.65
   6   4  13    9.90    0.67
   6  -4  14    1.72    0.38
   6   4  14    1.96    0.36
   6   4  14    2.22    0.41
   6   4  15   17.10    0.94
   6   4  15   18.75    1.02
   6  -4  15   19.55    1.05
   6   4  16    8.55    0.62
   6  -4  16    7.54    0.68
   6   4  16    8.77    0.69
   6  -4  17    9.98    0.77
   6   4  17    7.63    0.67
   6   4  17   10.30    0.71
   6   4  18    9.50    0.76
   6  -4  18    8.27    0.74
   6   4  19    1.01    0.40
   6  -4  19    0.73    0.36
   6   4  20    3.34    0.55
   6  -4  20    4.08    0.59
   6  -4  21    0.81    0.39
   6   4  21    1.49    0.49
   6   4  22    0.75    0.44
   6  -4  22    1.39    0.44
   6   4  23    1.14    0.47
   6  -4  23    1.14    0.49
   6   4  24    0.04    0.52
   6  -4  24   -0.18    0.42
  -6  -5  23    2.76    0.59
  -6   5  23    1.80    0.60
  -6   5  22    0.28    0.48
  -6  -5  22    0.09    0.37
  -6  -5  21    0.96    0.42
  -6   5  21    1.56    0.58
  -6  -5  20   -0.09    0.32
  -6   5  20    0.04    0.47
  -6   5  19    7.41    0.79
  -6  -5  19   10.35    0.80
  -6  -5  18    0.13    0.30
  -6   5  18    0.19    0.41
  -6  -5  17    1.97    0.44
  -6   5  17    1.98    0.49
  -6   5  16    5.36    0.59
  -6  -5  16    5.86    0.59
  -6   5  15    0.04    0.33
  -6  -5  15    0.15    0.26
  -6   5  14    3.10    0.47
  -6  -5  14    3.32    0.46
  -6   5  13    1.96    0.38
  -6  -5  13    2.24    0.39
  -6  -5  12    4.28    0.42
  -6   5  12    4.75    0.49
  -6  -5  12    4.16    0.45
  -6  -5  11   27.67    1.15
  -6  -5  10    1.61    0.31
  -6  -5  10    1.57    0.29
  -6   5  10    1.14    0.30
  -6   5   9   11.07    0.68
  -6  -5   9   12.05    0.62
  -6  -5   9   11.55    0.69
  -6  -5   8   30.78    1.33
  -6  -5   8   30.39    1.17
  -6   5   8   31.91    1.29
  -6   5   7    2.08    0.30
  -6  -5   7    2.15    0.30
  -6  -5   7    2.07    0.26
  -6  -5   6   36.85    1.51
  -6  -5   6   36.91    1.34
  -6   5   6   37.17    1.42
   6   5  -6   36.67    1.30
  -6  -5   5   38.37    1.52
  -6   5   5   35.90    1.41
  -6  -5   5   38.04    1.35
   6   5  -5   37.64    1.31
   6   5  -4   53.78    1.77
  -6  -5   4   51.39    2.01
  -6   5   4   53.85    1.90
   6  -5  -4   53.27    1.80
  -6  -5   4   54.06    1.84
  -6   5   3   38.30    1.39
  -6  -5   3   37.39    1.35
  -6   5   3   36.82    1.39
   6   5  -3   37.89    1.29
  -6  -5   3   37.85    1.50
   6  -5  -3   37.71    1.32
   6   5  -2    5.13    0.32
  -6   5   2    5.45    0.40
  -6   5   2    4.97    0.35
  -6  -5   2    5.58    0.41
   6  -5  -2    5.61    0.31
  -6  -5   2    5.51    0.36
   6   5  -1    7.08    0.36
  -6   5   1    7.15    0.44
   6  -5  -1    6.57    0.37
  -6   5   1    6.56    0.41
  -6  -5   1    6.72    0.47
  -6   5   0    8.50    0.51
  -6  -5   0    7.35    0.49
   6  -5   0    8.41    0.44
  -6   5   0    9.16    0.44
  -6   5  -1   10.28    0.49
  -6  -5  -1   10.29    0.59
   6  -5   1   11.04    0.54
  -6   5  -1   11.26    0.59
  -6  -5  -2   -0.01    0.16
   6  -5   2   -0.12    0.16
  -6   5  -2    0.05    0.13
  -6   5  -2    0.24    0.21
  -6   5  -3   20.27    0.90
   6  -5   3   21.17    0.92
  -6  -5  -3   21.47    0.94
  -6   5  -3   21.94    0.80
  -6   5  -4    0.91    0.27
   6  -5   4    1.51    0.26
  -6  -5  -4    1.45    0.24
  -6   5  -4    1.20    0.16
   6   5   5   15.78    0.73
   6   5   5   14.88    0.64
   6  -5   5   14.73    0.76
  -6   5  -5   14.85    0.75
  -6   5  -6   39.21    1.51
   6   5   6   40.35    1.36
   6   5   6   39.42    1.54
   6  -5   6   39.35    1.58
  -6   5  -7    6.05    0.48
   6   5   7    5.20    0.40
   6  -5   7    5.49    0.46
   6  -5   8    0.92    0.29
  -6   5  -8    1.16    0.30
   6   5   8    0.49    0.19
  -6   5  -9   17.47    0.87
   6  -5   9   16.25    0.91
   6   5   9   18.99    0.84
   6  -5  10    0.14    0.24
   6   5  10   -0.32    0.17
   6  -5  11    3.08    0.41
   6   5  11    3.24    0.36
   6   5  12    6.42    0.57
   6   5  12    6.89    0.50
   6  -5  12    7.53    0.62
   6  -5  13    7.88    0.65
   6   5  13    7.47    0.54
   6   5  13    6.67    0.60
   6   5  14    9.20    0.71
   6   5  14    8.84    0.63
   6  -5  14   11.38    0.76
   6  -5  15    2.46    0.44
   6   5  15    2.09    0.41
   6   5  15    1.94    0.36
   6  -5  16    2.90    0.48
   6   5  16    3.29    0.50
   6   5  17   16.54    1.00
   6  -5  17   17.83    1.07
   6   5  18    0.52    0.38
   6  -5  18    1.69    0.42
   6   5  19   13.55    0.96
   6  -5  19   14.63    0.98
   6  -5  20    1.63    0.44
   6   5  20    1.71    0.50
   6   5  21   -0.34    0.36
   6  -5  21   -0.20    0.33
   6  -5  22    2.08    0.53
   6   5  22    0.23    0.47
   6  -5  23   -0.07    0.38
   6   5  23   -0.31    0.44
  -6  -6  24    0.16    0.52
  -6  -6  23    0.64    0.50
  -6  -6  22    0.25    0.37
  -6   6  22   -0.16    0.45
  -6  -6  21    7.23    0.76
  -6   6  21    6.36    0.81
  -6   6  20    0.56    0.53
  -6  -6  20    0.00    0.33
  -6   6  19    1.51    0.55
  -6  -6  19    2.50    0.51
  -6   6  18    0.72    0.46
  -6  -6  18    0.40    0.32
  -6   6  17    5.70    0.66
  -6  -6  17    4.18    0.56
  -6   6  16    2.89    0.48
  -6  -6  16    3.49    0.51
  -6  -6  15   11.13    0.78
  -6   6  15    9.83    0.76
  -6   6  14    2.07    0.41
  -6  -6  14    2.80    0.45
  -6   6  13    9.35    0.70
  -6  -6  13   10.26    0.73
  -6  -6  12    0.05    0.23
  -6   6  12    0.09    0.27
  -6  -6  11    5.32    0.51
  -6   6  11    5.31    0.50
  -6   6  10    1.38    0.33
  -6  -6  10    0.80    0.26
  -6   6   9    5.68    0.48
  -6  -6   9    5.68    0.40
  -6  -6   9    4.84    0.48
  -6  -6   8    0.31    0.20
  -6   6   8    0.12    0.21
  -6  -6   8   -0.10    0.18
  -6  -6   7   36.74    1.52
  -6  -6   7   35.14    1.30
  -6   6   7   34.18    1.41
   6   6  -7   36.25    1.30
   6   6  -6   19.16    0.80
  -6  -6   6   19.16    0.97
  -6  -6   6   18.75    0.80
  -6   6   6   20.97    0.91
  -6  -6   5    1.88    0.31
  -6   6   5    1.96    0.28
  -6  -6   5    2.11    0.24
   6   6  -5    1.92    0.25
   6   6  -4    1.89    0.23
   6  -6  -4    2.18    0.16
  -6  -6   4    1.80    0.23
  -6   6   4    1.47    0.29
  -6  -6   4    2.17    0.31
  -6   6   4    1.79    0.26
  -6   6   3   32.60    1.26
  -6  -6   3   34.33    1.38
   6   6  -3   31.98    1.17
  -6   6   3   31.31    1.24
   6  -6  -3   33.07    1.18
  -6   6   2   26.38    1.01
  -6   6   2   24.84    1.04
   6   6  -2   24.86    0.94
  -6  -6   2   26.31    1.13
   6  -6  -2   25.24    0.97
  -6  -6   1    1.52    0.28
  -6   6   1    1.33    0.27
  -6   6   1    1.53    0.23
   6   6  -1    1.39    0.20
   6  -6  -1    1.65    0.20
   6   6   0    1.22    0.20
  -6   6   0    1.36    0.21
  -6   6   0    1.36    0.28
  -6  -6   0    1.00    0.24
   6  -6   0    1.49    0.23
   6  -6   1   22.26    0.94
  -6  -6  -1   23.04    1.01
  -6   6  -1   23.06    0.88
  -6   6  -1   23.49    1.00
  -6   6  -2   20.64    0.80
  -6   6  -2   21.36    0.93
  -6  -6  -2   21.44    0.95
   6  -6   2   19.98    0.90
   6  -6   3    5.34    0.40
  -6  -6  -3    5.79    0.42
  -6   6  -3    5.44    0.43
  -6   6  -3    4.71    0.31
   6  -6   4    7.94    0.52
  -6   6  -4    7.67    0.37
  -6  -6  -4    8.58    0.52
  -6   6  -4    6.83    0.49
  -6  -6  -5   19.29    0.88
  -6   6  -5   18.44    0.87
   6  -6   5   18.24    0.89
   6   6   6    1.56    0.23
   6   6   6    1.41    0.25
   6  -6   6    1.76    0.32
  -6   6  -6    1.50    0.30
   6   6   7   78.08    2.80
  -6   6  -7   74.94    2.69
   6  -6   7   77.92    2.87
   6   6   7   78.19    2.47
   6  -6   8   72.84    2.71
   6   6   8   74.63    2.63
  -6   6  -8   67.83    2.52
   6  -6   9   13.49    0.82
  -6   6  -9   14.56    0.78
   6   6   9   14.54    0.73
   6  -6  10   17.97    0.98
   6   6  10   17.54    0.86
  -6   6 -10   18.43    0.93
   6   6  11    2.09    0.32
   6   6  11    2.74    0.38
   6  -6  11    1.71    0.39
   6   6  12   -0.17    0.21
   6  -6  12    0.21    0.29
   6   6  12   -0.08    0.20
   6   6  13    8.89    0.67
   6   6  13    7.76    0.56
   6  -6  13    8.24    0.70
   6   6  14   13.84    0.78
   6   6  14   11.93    0.78
   6  -6  14   11.79    0.83
   6   6  15   10.24    0.76
   6  -6  15    9.53    0.77
   6   6  16    6.10    0.63
   6  -6  16    6.29    0.65
   6  -6  17    3.41    0.55
   6   6  17    4.10    0.57
   6  -6  18    3.52    0.56
   6   6  18    3.66    0.58
   6  -6  19   -0.29    0.30
   6   6  19    0.27    0.40
   6   6  20    0.91    0.48
   6  -6  20    0.37    0.36
   6  -6  21    6.41    0.72
   6   6  21    3.43    0.66
   6  -6  22    0.35    0.42
   6   6  22    0.08    0.41
   6  -6  23    2.69    0.64
  -6  -7  23    0.75    0.52
  -6  -7  22    1.22    0.53
  -6   7  22    1.03    0.61
  -6  -7  21    3.85    0.63
  -6   7  21    3.51    0.69
  -6   7  20    4.11    0.68
  -6  -7  20    3.94    0.63
  -6  -7  19    9.52    0.85
  -6   7  19    7.99    0.79
  -6  -7  18    0.08    0.32
  -6   7  18    0.20    0.35
  -6   7  17    6.88    0.70
  -6  -7  17    6.67    0.70
  -6  -7  16    0.97    0.36
  -6   7  16    0.24    0.30
  -6  -7  15    0.86    0.34
  -6   7  15    0.60    0.34
  -6  -7  14    2.23    0.43
  -6   7  14    3.25    0.47
  -6  -7  13    8.22    0.66
  -6   7  13    6.11    0.61
  -6  -7  12    0.06    0.25
  -6   7  12    0.04    0.27
  -6   7  11   29.85    1.35
  -6  -7  11   30.58    1.43
  -6   7  10    0.03    0.27
  -6  -7  10    0.23    0.24
  -6  -7   9   19.84    1.02
  -6   7   9   17.79    0.93
  -6   7   8    0.41    0.27
  -6  -7   8    0.80    0.28
   6   7  -8    1.05    0.28
   6   7  -7    1.76    0.29
  -6   7   7    1.82    0.32
  -6  -7   7    0.66    0.27
  -6  -7   6    4.32    0.32
   6   7  -6    4.19    0.35
  -6   7   6    4.09    0.39
  -6  -7   6    3.29    0.41
   6   7  -5   48.05    1.66
  -6  -7   5   46.49    1.89
  -6   7   5   46.09    1.74
  -6  -7   5   46.92    1.64
  -6  -7   4   15.58    0.84
  -6   7   4   15.57    0.75
   6   7  -4   14.91    0.69
  -6   7   4   15.17    0.77
  -6  -7   3   14.02    0.76
  -6   7   3   15.00    0.73
   6   7  -3   13.36    0.64
  -6   7   3   12.33    0.65
   6  -7  -3   13.35    0.59
  -6   7   2    4.57    0.36
   6  -7  -2    5.05    0.35
  -6  -7   2    4.99    0.44
   6   7  -2    5.28    0.35
  -6   7   2    4.93    0.44
  -6   7   1   13.32    0.69
  -6   7   1   12.30    0.61
  -6  -7   1   12.47    0.71
   6  -7  -1   12.83    0.60
   6   7  -1   12.00    0.59
   6  -7   0    2.33    0.26
  -6  -7   0    2.65    0.33
  -6   7   0    2.51    0.33
  -6   7   0    2.42    0.25
   6   7   0    2.33    0.26
   6  -7   1    9.32    0.53
  -6   7  -1    8.91    0.46
  -6  -7  -1    8.92    0.56
  -6   7  -1    7.96    0.55
  -6   7  -2    0.47    0.25
  -6   7  -2    0.39    0.16
  -6  -7  -2    0.64    0.23
   6  -7   2    0.37    0.21
  -6   7  -3   12.41    0.71
   6  -7   3   13.61    0.70
  -6   7  -3   13.64    0.56
  -6  -7  -3   12.57    0.70
  -6   7  -4    0.64    0.30
  -6   7  -4    0.50    0.14
  -6  -7  -4    0.89    0.25
   6  -7   4    0.85    0.26
   6  -7   5   23.06    1.11
  -6  -7  -5   26.85    1.11
  -6   7  -5   23.82    1.09
   6   7   6    0.21    0.18
   6  -7   6    0.02    0.21
  -6   7  -6   -0.21    0.27
   6   7   6   -0.04    0.16
  -6   7  -7    3.46    0.43
   6   7   7    4.35    0.35
   6   7   7    4.64    0.39
   6  -7   7    3.48    0.44
   6  -7   8    1.75    0.35
  -6   7  -8    0.99    0.33
   6   7   8    1.87    0.27
   6   7   8    1.65    0.28
  -6   7  -9   39.25    1.57
   6   7   9   39.26    1.56
   6  -7   9   37.40    1.66
  -6   7 -10    6.50    0.58
   6   7  10    6.45    0.48
   6  -7  10    6.74    0.58
   6   7  10    6.32    0.53
   6  -7  11    5.05    0.56
   6   7  11    5.87    0.46
  -6   7 -11    5.41    0.53
   6   7  11    4.91    0.50
   6   7  12    3.09    0.38
   6   7  12    3.00    0.43
   6  -7  12    3.95    0.51
   6   7  13    8.55    0.67
   6  -7  13    8.36    0.70
   6   7  14    2.80    0.45
   6  -7  14    2.66    0.49
   6   7  15    2.98    0.46
   6  -7  15    1.91    0.46
   6   7  16    0.18    0.29
   6  -7  16    0.03    0.31
   6   7  17    0.09    0.34
   6  -7  17    0.75    0.35
   6   7  18    0.16    0.38
   6  -7  18    0.58    0.36
   6  -7  19    0.66    0.36
   6   7  19    0.59    0.48
   6  -7  20    0.74    0.40
   6   7  20    0.86    0.47
   6  -7  21    0.77    0.44
   6   7  21    0.01    0.43
   6   7  22    1.00    0.57
   6  -7  22    0.99    0.52
  -6  -8  22    2.93    0.68
  -6  -8  21    2.91    0.63
  -6   8  21    2.46    0.67
  -6   8  20    2.25    0.61
  -6  -8  20    4.09    0.66
  -6  -8  19    0.37    0.33
  -6   8  19   -0.31    0.35
  -6   8  18    0.41    0.37
  -6  -8  18    0.28    0.33
  -6   8  17    3.95    0.57
  -6  -8  17    5.04    0.63
  -6   8  16    5.17    0.61
  -6  -8  16    5.19    0.62
  -6   8  15   16.97    1.01
  -6  -8  15   15.97    1.03
  -6   8  14   20.58    1.16
  -6  -8  14   24.14    1.26
  -6   8  13    4.18    0.53
  -6  -8  13    4.06    0.53
  -6   8  12    8.20    0.66
  -6  -8  12    8.94    0.71
  -6  -8  11    4.13    0.51
  -6   8  11    4.49    0.49
  -6   8  10    5.31    0.54
  -6  -8  10    5.82    0.58
   6   8  -9   12.90    0.72
  -6   8   9   14.92    0.81
  -6  -8   9   11.77    0.81
  -6   8   8    0.45    0.28
  -6  -8   8    0.29    0.27
   6   8  -8    0.28    0.27
   6   8  -7   24.41    1.05
  -6  -8   7   23.88    1.19
  -6   8   7   25.41    1.12
  -6   8   6   53.90    2.01
   6   8  -6   53.68    1.91
  -6  -8   5    0.53    0.25
  -6   8   5    0.13    0.25
   6   8  -5    0.40    0.23
  -6   8   5   -0.19    0.21
  -6   8   4    1.37    0.29
   6   8  -4    1.94    0.29
  -6   8   4    1.65    0.36
  -6  -8   4    1.66    0.34
  -6   8   3    2.62    0.32
  -6  -8   3    3.71    0.43
   6   8  -3    3.13    0.32
  -6   8   3    2.82    0.39
   6   8  -2    5.36    0.40
  -6   8   2    6.27    0.42
  -6   8   2    5.88    0.51
  -6  -8   2    5.36    0.49
   6  -8  -2    5.70    0.41
   6  -8  -1   31.07    1.22
  -6   8   1   28.18    1.26
   6   8  -1   32.37    1.20
  -6  -8   1   31.17    1.35
  -6   8   1   31.85    1.20
   6   8   0    1.27    0.25
  -6  -8   0    1.23    0.29
  -6   8   0    1.51    0.24
  -6   8   0    1.52    0.34
   6  -8   0    1.25    0.24
   6  -8   1    8.33    0.54
  -6   8  -1    8.78    0.47
  -6  -8  -1    7.95    0.57
   6   8   1    8.64    0.51
  -6   8  -1    8.51    0.59
   6  -8   2   14.44    0.74
  -6   8  -2   14.36    0.81
  -6   8  -2   14.77    0.62
  -6  -8  -2   14.12    0.79
   6  -8   3   23.91    1.07
  -6  -8  -3   24.35    1.10
  -6   8  -3   23.68    1.09
  -6   8  -4   -0.10    0.23
   6  -8   4   -0.12    0.22
  -6  -8  -4    0.17    0.22
   6  -8   5    1.22    0.32
  -6   8  -5    1.55    0.33
  -6  -8  -5    1.24    0.28
   6  -8   6   14.06    0.81
  -6  -8  -6   13.13    0.77
  -6   8  -6   14.33    0.81
   6   8   7    9.16    0.53
   6  -8   7    9.85    0.67
  -6   8  -7    9.19    0.65
   6   8   7    8.62    0.58
   6   8   8    1.02    0.25
   6  -8   8    1.70    0.36
   6   8   8    1.46    0.29
  -6   8  -8    1.67    0.37
   6   8   9   20.60    0.96
   6  -8   9   20.50    1.08
   6   8   9   19.97    1.01
  -6   8  -9   19.12    1.00
   6  -8  10    1.29    0.39
   6   8  10    1.10    0.33
   6   8  10    1.25    0.30
  -6   8 -10    1.66    0.41
   6   8  11   -0.13    0.24
   6   8  11    0.06    0.23
   6  -8  11    0.35    0.31
  -6   8 -11   -0.20    0.30
   6  -8  12    5.22    0.57
   6   8  12    4.55    0.52
   6   8  13    3.83    0.49
   6  -8  13    2.76    0.50
   6   8  14    1.22    0.36
   6  -8  14    1.54    0.42
   6   8  15    0.56    0.33
   6  -8  15    0.07    0.31
   6   8  16    3.80    0.53
   6  -8  16    2.98    0.58
   6  -8  17    2.19    0.49
   6   8  17    1.03    0.37
   6   8  18    0.34    0.34
   6  -8  18    0.56    0.33
   6  -8  19    0.13    0.36
   6   8  19    0.13    0.36
   6  -8  20    2.25    0.58
   6   8  20    3.15    0.61
   6   8  21    0.77    0.51
   6  -8  21    1.06    0.51
  -6  -9  21    4.43    0.76
  -6  -9  20    1.64    0.52
  -6   9  20    1.40    0.59
  -6  -9  19    2.24    0.57
  -6   9  19    1.77    0.53
  -6   9  18    2.29    0.54
  -6  -9  18    3.68    0.62
  -6  -9  17    0.47    0.35
  -6   9  17   -0.48    0.31
  -6  -9  16    0.21    0.32
  -6   9  16   -0.61    0.30
  -6  -9  15    0.55    0.36
  -6   9  15    0.47    0.38
  -6  -9  14   13.19    0.94
  -6   9  14   12.41    0.89
  -6   9  13    0.22    0.33
  -6  -9  13   -0.11    0.27
  -6   9  12   10.33    0.75
  -6  -9  12   10.08    0.78
  -6   9  11    1.70    0.40
  -6  -9  11    1.66    0.41
  -6   9  10    1.64    0.37
   6   9 -10    1.13    0.35
  -6  -9  10    1.41    0.40
   6   9  -9    3.01    0.40
  -6  -9   9    2.44    0.45
  -6   9   9    2.09    0.39
  -6   9   8   13.08    0.79
   6   9  -8   14.04    0.79
  -6  -9   8   13.00    0.87
   6   9  -7   25.20    1.06
  -6  -9   7   23.64    1.18
  -6   9   7   20.02    1.04
  -6   9   6   34.95    1.43
  -6   9   6   33.40    1.44
   6   9  -6   34.49    1.37
  -6  -9   6   35.73    1.57
  -6   9   5   10.59    0.63
  -6  -9   5    8.06    0.64
  -6   9   5    9.35    0.64
   6   9  -5    9.62    0.62
   6   9  -4   25.75    1.06
  -6  -9   4   25.26    1.21
  -6   9   4   25.36    1.09
  -6   9   4   25.00    1.15
  -6  -9   3    5.02    0.49
  -6   9   3    3.62    0.46
  -6   9   3    4.72    0.41
   6   9  -3    5.03    0.43
  -6   9   2    1.99    0.37
  -6  -9   2    1.45    0.32
  -6   9   2    2.07    0.30
   6   9  -2    1.40    0.28
  -6   9   1    8.04    0.59
  -6  -9   1    8.21    0.60
   6   9  -1    8.09    0.53
  -6   9   1    9.09    0.55
  -6   9   0    0.13    0.22
  -6   9   0    0.14    0.27
   6  -9   0    0.13    0.21
   6   9   0    0.10    0.20
  -6  -9   0    0.38    0.26
   6   9   1    3.98    0.39
  -6  -9  -1    4.27    0.45
  -6   9  -1    2.96    0.41
   6  -9   1    3.93    0.38
   6   9   2    3.03    0.35
  -6  -9  -2    3.15    0.40
   6  -9   2    2.66    0.36
  -6   9  -2    2.52    0.39
  -6  -9  -3   21.43    1.01
   6  -9   3   19.44    0.96
  -6   9  -3   19.59    1.01
   6  -9   4   16.82    0.89
  -6  -9  -4   17.65    0.89
  -6   9  -4   16.44    0.91
   6  -9   5   14.17    0.82
  -6  -9  -5   13.14    0.77
  -6   9  -5   15.05    0.85
   6  -9   6    9.22    0.65
  -6   9  -6    7.64    0.61
  -6  -9  -6    8.90    0.63
   6  -9   7    1.14    0.32
   6   9   7    1.15    0.27
  -6   9  -7    0.52    0.34
   6   9   7    0.60    0.26
   6   9   8    0.71    0.26
   6   9   8    0.29    0.23
  -6   9  -8    0.72    0.35
   6   9   8    0.39    0.28
   6  -9   8    1.34    0.37
   6   9   9    2.61    0.35
   6   9   9    2.93    0.35
   6  -9   9    2.37    0.44
  -6   9  -9    2.79    0.45
   6   9   9    3.50    0.44
   6   9  10    0.36    0.25
   6  -9  10    0.19    0.30
  -6   9 -10    0.45    0.32
  -6   9 -11    2.62    0.46
   6  -9  11    3.35    0.49
   6   9  11    3.89    0.48
   6  -9  12    0.74    0.32
   6   9  12    0.26    0.29
  -6   9 -12   -0.09    0.31
   6   9  13    1.48    0.37
   6  -9  13    0.92    0.39
   6  -9  14    1.10    0.41
   6   9  14    0.37    0.33
   6   9  15    0.56    0.36
   6  -9  15    0.75    0.43
   6  -9  16    4.50    0.65
   6   9  16    3.78    0.56
   6  -9  17    0.94    0.45
   6   9  17   -0.08    0.34
   6  -9  18    0.71    0.46
   6   9  18    1.43    0.47
   6  -9  19    0.69    0.43
   6   9  19    1.11    0.48
   6   9  20    4.93    0.75
   6  -9  20    3.26    0.64
  -6 -10  20    0.45    0.53
  -6 -10  19    0.81    0.50
  -6  10  19   -0.52    0.47
  -6  10  18    2.59    0.60
  -6 -10  18    2.95    0.61
  -6 -10  17    1.20    0.46
  -6  10  17    0.72    0.44
  -6 -10  16    1.16    0.41
  -6  10  16    0.46    0.40
  -6 -10  15    1.44    0.44
  -6  10  15    1.23    0.43
  -6 -10  14    2.27    0.48
  -6  10  14    1.88    0.47
  -6 -10  13    0.16    0.31
  -6  10  13   -0.72    0.28
  -6 -10  12    3.11    0.55
  -6  10  12    3.98    0.51
  -6  10  11    0.57    0.33
  -6 -10  11    0.83    0.38
  -6 -10  10    0.07    0.31
  -6  10  10    0.04    0.27
  -6  10   9   40.33    1.68
   6  10  -9   41.85    1.62
  -6 -10   9   38.68    1.81
   6  10  -8    0.76    0.36
  -6 -10   8    1.18    0.37
  -6  10   8    0.87    0.32
  -6  10   7    5.69    0.56
  -6  10   7    5.98    0.54
  -6 -10   7    5.54    0.57
   6  10  -7    5.76    0.51
   6  10  -6   24.65    1.12
  -6  10   6   27.24    1.25
  -6 -10   6   24.76    1.26
  -6  10   6   24.98    1.16
  -6  10   5   20.52    0.99
  -6  10   5   21.46    1.06
   6  10  -5   19.12    0.96
  -6 -10   5   18.79    1.06
  -6  10   4    4.11    0.50
   6  10  -4    5.12    0.47
  -6 -10   4    5.04    0.54
  -6  10   4    5.16    0.46
  -6 -10   3   13.78    0.84
   6  10  -3   15.14    0.77
  -6  10   3   14.88    0.76
  -6  10   3   12.61    0.84
   6  10  -2    0.02    0.25
  -6  10   2    0.04    0.31
  -6 -10   2   -0.02    0.26
  -6 -10   1   -0.13    0.22
  -6  10   1    0.06    0.28
   6  10  -1    0.00    0.22
  -6 -10   0   -0.15    0.24
   6  10   0   -0.14    0.24
  -6  10   0    0.11    0.30
   6 -10   1    3.43    0.40
  -6 -10  -1    2.58    0.40
  -6  10  -1    3.24    0.47
   6  10   1    3.40    0.39
   6  10   2   29.19    1.21
   6 -10   2   29.60    1.26
  -6  10  -2   28.12    1.26
  -6 -10  -2   24.48    1.26
   6 -10   3    2.23    0.37
  -6  10  -3    1.88    0.39
   6  10   3    1.51    0.32
  -6 -10  -3    2.67    0.40
  -6  10  -4    3.52    0.46
  -6 -10  -4    2.36    0.39
   6 -10   4    2.36    0.40
  -6  10  -5    2.04    0.40
  -6 -10  -5    1.34    0.34
   6 -10   5    1.33    0.34
   6  10   6   11.69    0.70
  -6  10  -6    8.46    0.69
   6 -10   6   10.61    0.73
  -6 -10  -6   12.08    0.73
   6 -10   7    7.78    0.62
   6  10   7    8.10    0.52
   6  10   7    8.24    0.59
  -6  10  -7    8.20    0.66
   6  10   7    7.41    0.58
  -6  10  -8   11.89    0.79
   6 -10   8   11.30    0.79
   6  10   8   11.91    0.75
   6 -10   9    4.35    0.53
   6  10   9    4.36    0.49
  -6  10  -9    4.51    0.56
   6 -10  10    0.10    0.31
  -6  10 -10    0.12    0.30
   6  10  10    0.27    0.28
  -6  10 -11    0.15    0.36
   6  10  11    0.10    0.28
   6 -10  11    0.49    0.34
  -6  10 -12    1.85    0.45
   6  10  12    1.72    0.40
   6 -10  12    1.73    0.45
  -6  10 -13    1.39    0.44
   6 -10  13    0.68    0.40
   6  10  13    1.33    0.38
   6 -10  14   10.44    0.89
   6  10  14   10.34    0.80
   6 -10  15    0.94    0.47
   6  10  15    0.88    0.39
   6 -10  16    8.73    0.87
   6  10  16    9.76    0.83
   6  10  17    0.89    0.42
   6 -10  17    1.03    0.49
   6 -10  18    2.01    0.54
   6  10  18    1.64    0.52
   6  10  19    1.99    0.61
   6 -10  19    1.78    0.51
  -6  11  18    5.93    0.78
  -6 -11  18    6.96    0.87
  -6 -11  17    0.41    0.40
  -6  11  17    0.18    0.42
  -6 -11  16    4.24    0.67
  -6  11  16    4.77    0.67
  -6 -11  15    1.36    0.43
  -6  11  15    0.29    0.40
  -6  11  14    0.63    0.40
  -6 -11  14    0.83    0.48
  -6 -11  13    3.19    0.61
  -6  11  13    2.09    0.48
  -6  11  12    2.71    0.49
  -6 -11  12    2.53    0.54
  -6 -11  11    2.72    0.55
  -6  11  11    1.90    0.44
  -6  11  10   20.92    1.09
  -6 -11  10   19.55    1.18
  -6 -11   9    0.88    0.38
  -6  11   9    0.55    0.33
  -6 -11   8    0.04    0.31
   6  11  -8   -0.03    0.32
  -6  11   8   -0.11    0.31
  -6  11   8    0.17    0.28
  -6  11   7   15.74    0.97
   6  11  -7   17.50    0.93
  -6  11   7   16.58    0.89
  -6 -11   7   14.68    0.96
  -6 -11   6   35.65    1.61
   6  11  -6   32.20    1.39
  -6  11   6   33.31    1.50
  -6  11   6   33.82    1.44
  -6 -11   5    9.86    0.76
  -6  11   5    9.80    0.76
  -6  11   5    9.55    0.67
   6  11  -5   10.99    0.70
   6  11  -4   27.39    1.19
  -6 -11   4   27.98    1.37
  -6  11   4   26.82    1.29
  -6  11   3    6.08    0.61
   6  11  -3    5.47    0.51
  -6 -11   3    6.67    0.61
   6  11  -2    7.30    0.56
  -6 -11   2    7.98    0.65
  -6  11   2    7.07    0.65
   6  11  -1    0.21    0.25
  -6 -11   1    0.09    0.29
  -6  11   1   -0.04    0.28
  -6 -11   0    4.61    0.51
   6  11   0    4.76    0.46
  -6  11   0    3.59    0.50
  -6 -11  -1    1.65    0.38
  -6  11  -1    2.20    0.42
   6  11   1    1.62    0.34
   6  11   2   20.97    0.98
   6 -11   2   19.39    0.98
  -6  11  -2   17.75    1.02
  -6 -11  -2   17.71    1.00
   6 -11   3    1.95    0.36
   6  11   3    1.57    0.34
  -6  11  -3    1.48    0.41
  -6 -11  -3    1.85    0.37
   6  11   4    1.58    0.33
  -6 -11  -4    1.25    0.34
   6 -11   4    1.37    0.34
   6  11   4    1.99    0.35
  -6  11  -4    1.86    0.40
   6 -11   5    1.57    0.36
  -6  11  -5    0.68    0.35
  -6 -11  -5    0.81    0.33
   6  11   5    0.38    0.27
   6  11   6   11.51    0.72
   6 -11   6   12.82    0.81
  -6  11  -6   11.51    0.81
  -6  11  -7    1.04    0.40
   6  11   7    0.37    0.26
   6 -11   7   -0.09    0.27
  -6  11  -8    2.08    0.47
   6  11   8    2.09    0.40
   6 -11   8    1.98    0.42
   6  11   9    0.96    0.32
   6 -11   9    0.82    0.37
  -6  11  -9    2.52    0.48
  -6  11 -10    0.71    0.39
   6  11  10    0.43    0.29
   6 -11  10    0.39    0.36
   6 -11  11    0.01    0.33
   6  11  11   -0.27    0.23
  -6  11 -11    0.12    0.35
   6  11  12    7.46    0.68
   6 -11  12    7.79    0.75
  -6  11 -12    7.62    0.74
   6 -11  13    0.65    0.40
  -6  11 -13    0.14    0.34
   6  11  13    0.27    0.33
   6  11  14    3.99    0.57
   6 -11  14    3.70    0.64
   6  11  15    0.38    0.38
   6 -11  15    0.16    0.44
   6 -11  16    0.55    0.47
   6  11  16    0.46    0.40
   6 -11  17    2.62    0.60
   6  11  17    2.42    0.56
   6 -11  18    3.23    0.62
   6  11  18    2.17    0.63
  -6  12  18   -0.48    0.57
  -6 -12  17    1.02    0.53
  -6  12  17    0.66    0.52
  -6  12  16    0.52    0.50
  -6 -12  16    0.88    0.50
  -6 -12  15    2.67    0.65
  -6  12  15    2.49    0.57
  -6 -12  14    3.18    0.67
  -6  12  14    1.55    0.49
  -6  12  13    1.46    0.47
  -6 -12  13    1.48    0.52
  -6 -12  12    3.70    0.66
  -6  12  12    4.39    0.59
  -6  12  11    3.43    0.53
  -6 -12  11    4.82    0.68
  -6 -12  10    5.49    0.67
  -6  12  10    5.47    0.60
  -6  12  10    5.76    0.66
  -6 -12   9   10.06    0.84
  -6  12   9    8.12    0.75
  -6  12   9   10.02    0.76
  -6 -12   8   33.67    1.64
  -6  12   8   32.49    1.46
  -6  12   8   31.36    1.54
  -6  12   7    9.20    0.77
  -6 -12   7   10.33    0.82
  -6 -12   6    8.95    0.74
   6  12  -6    7.68    0.64
  -6  12   6    7.11    0.71
   6  12  -5    9.82    0.69
  -6 -12   5    8.36    0.75
  -6  12   5   10.07    0.77
  -6 -12   4    0.26    0.33
  -6  12   4    0.94    0.41
   6  12  -4    0.49    0.33
  -6 -12   3    7.52    0.68
  -6  12   3    7.62    0.71
   6  12  -3    8.46    0.63
  -6  12   2    5.30    0.58
   6  12  -2    4.99    0.51
  -6 -12   2    5.42    0.58
   6  12  -1    1.26    0.35
  -6 -12   1    1.90    0.42
  -6  12   1    1.53    0.43
  -6 -12   0   15.99    0.98
  -6  12   0   17.42    1.03
   6  12   0   15.95    0.89
   6  12   1   21.42    1.03
  -6  12  -1   19.56    1.08
  -6 -12  -1   19.66    1.08
  -6 -12  -2    1.49    0.39
  -6  12  -2    1.86    0.45
   6  12   2    2.00    0.37
   6  12   3    6.59    0.57
  -6 -12  -3    6.54    0.61
  -6  12  -3    7.31    0.66
   6  12   4   -0.01    0.25
  -6  12  -4    0.28    0.37
   6 -12   4    0.20    0.27
  -6  12  -5    5.13    0.58
   6 -12   5    5.15    0.54
   6  12   5    4.52    0.51
   6 -12   6    8.35    0.68
   6  12   6    8.63    0.63
  -6  12  -6    6.81    0.68
  -6  12  -7    0.28    0.33
   6  12   7   -0.23    0.28
   6 -12   7    0.12    0.30
   6  12   8    4.64    0.51
   6 -12   8    4.63    0.57
  -6  12  -8    3.18    0.55
   6 -12   9    0.76    0.39
   6  12   9    1.25    0.37
  -6  12  -9    0.18    0.38
   6  12  10    1.43    0.39
  -6  12 -10    0.24    0.40
   6 -12  10    0.47    0.38
   6 -12  11    1.35    0.43
  -6  12 -11    1.45    0.47
   6  12  11    0.69    0.36
   6  12  12    0.75    0.38
   6 -12  12    0.09    0.38
  -6  12 -12    0.05    0.35
   6 -12  13   -0.27    0.35
   6  12  13    0.10    0.36
  -6  12 -13   -0.06    0.41
   6  12  14    2.15    0.52
   6 -12  14    3.38    0.63
  -6  12 -14    3.36    0.61
   6  12  15    0.51    0.44
   6 -12  15    0.30    0.44
   6 -12  16    1.61    0.49
   6  12  16    3.36    0.65
   6 -12  17    1.24    0.54
   6  12  17    0.28    0.51
  -6  13  17    0.15    0.62
  -6  13  16    0.59    0.54
  -6 -13  15    0.37    0.48
  -6  13  15   -0.70    0.43
  -6  13  14   -0.57    0.41
  -6 -13  14    0.12    0.40
  -6 -13  13    0.17    0.42
  -6  13  13    0.34    0.46
  -6  13  12    3.55    0.61
  -6 -13  12    4.92    0.74
  -6  13  11    3.50    0.58
  -6 -13  11    4.67    0.72
  -6  13  11    4.38    0.69
  -6 -13  10    4.78    0.69
  -6  13  10    4.55    0.66
  -6 -13   9    3.14    0.60
  -6  13   9    2.75    0.57
  -6 -13   8    0.65    0.40
  -6  13   8    0.64    0.47
  -6  13   7    0.98    0.47
  -6 -13   7    1.26    0.44
  -6 -13   6   -0.05    0.36
  -6  13   6    0.09    0.44
  -6  13   5    1.17    0.44
  -6 -13   5    0.83    0.41
  -6 -13   4    0.61    0.38
   6  13  -4   -0.25    0.32
  -6  13   4    0.32    0.34
   6  13  -3    7.26    0.63
  -6  13   3    6.71    0.69
  -6 -13   3    6.45    0.67
  -6 -13   2    2.67    0.48
   6  13  -2    2.94    0.47
  -6  13   2    2.26    0.50
  -6 -13   1    4.43    0.56
   6  13  -1    3.30    0.50
  -6  13   1    4.12    0.57
   6  13   0    1.80    0.40
  -6  13   0    1.51    0.43
  -6 -13   0    2.32    0.46
  -6  13  -1   -0.26    0.33
   6  13   1    0.23    0.30
  -6 -13  -1    0.64    0.35
  -6  13  -2    1.22    0.40
  -6 -13  -2    0.82    0.38
   6  13   2    0.96    0.35
   6  13   3    0.86    0.36
  -6  13  -3    0.51    0.37
   6  13   4    0.59    0.33
  -6  13  -4    1.33    0.43
  -6  13  -5    0.77    0.40
   6  13   5    0.88    0.35
   6 -13   6    1.82    0.44
   6  13   6    1.78    0.43
  -6  13  -6    1.66    0.47
  -6  13  -7    1.08    0.46
   6 -13   7    2.08    0.46
  -6  13  -8    0.44    0.42
   6 -13   8    0.55    0.38
   6  13   9    1.10    0.38
   6 -13   9    0.90    0.42
  -6  13  -9    0.82    0.46
  -6  13 -10    2.52    0.54
   6  13  10    3.67    0.53
   6 -13  10    3.47    0.57
   6  13  11    0.71    0.39
   6 -13  11    0.39    0.41
  -6  13 -11   -0.07    0.44
   6  13  12    2.37    0.51
   6 -13  12    2.47    0.55
  -6  13 -12    1.91    0.56
   6 -13  13    2.90    0.60
   6  13  13    3.04    0.56
  -6  13 -13    2.59    0.59
   6 -13  14    1.40    0.48
  -6  13 -14    1.16    0.56
   6  13  14    0.43    0.44
   6  13  15   -0.12    0.45
   6 -13  15   -0.16    0.38
   6  13  16    0.50    0.54
  -6  14  13    0.63    0.49
  -6 -14  13    0.46    0.48
  -6  14  12    0.82    0.53
  -6 -14  12    1.01    0.49
  -6  14  11   -0.55    0.45
  -6 -14  11   -0.49    0.41
  -6 -14  10   -0.17    0.40
  -6  14  10    0.19    0.50
  -6 -14   9    0.89    0.50
  -6  14   9    0.36    0.53
  -6  14   8    0.70    0.52
  -6 -14   8    0.49    0.42
  -6  14   7    4.91    0.69
  -6 -14   7    4.93    0.69
  -6  14   6    0.74    0.47
  -6 -14   6    0.84    0.44
  -6 -14   5    2.33    0.54
  -6  14   5    2.40    0.52
  -6 -14   4    1.40    0.48
  -6  14   4    0.59    0.43
  -6  14   3    1.18    0.45
  -6 -14   3    1.84    0.48
  -6  14   2    0.46    0.35
  -6 -14   2    0.10    0.36
   6  14  -2   -0.27    0.36
  -6 -14   1   16.09    1.04
   6  14  -1   15.69    0.97
  -6  14   1   17.29    1.11
  -6  14   0    3.98    0.58
  -6 -14   0    3.45    0.55
   6  14   0    3.67    0.53
   6  14   1    2.88    0.51
  -6  14  -1    2.90    0.54
  -6  14  -2    0.02    0.37
   6  14   2    0.33    0.34
   6  14   3    0.78    0.38
  -6  14  -3    1.26    0.47
   6  14   4   -0.44    0.30
  -6  14  -4    0.56    0.40
  -6  14  -5    0.23    0.40
   6  14   5    0.09    0.34
  -6  14  -6   -0.16    0.40
   6  14   6   -0.30    0.33
  -6  14  -7    1.87    0.54
   6  14   7    1.85    0.49
  -6  14  -8    1.08    0.51
   6 -14   8    1.81    0.52
   6  14   8    2.73    0.53
   6 -14   9    3.83    0.61
  -6  14  -9    2.97    0.60
   6 -14  10    1.48    0.49
  -6  14 -10    1.34    0.55
  -6  14 -11    0.22    0.52
   6 -14  11    0.26    0.39
  -6  14 -12    0.27    0.55
   6 -14  12    0.15    0.45
   6  14  13    0.13    0.48
   6 -14  13    0.20    0.42
  -6  14 -13    0.62    0.59
   6  14  14    1.05    0.56
   6 -14  14    1.80    0.57
  -6  14 -14    0.31    0.63
   6  14  15    2.58    0.70
  -6 -15  11    3.68    0.69
  -6 -15  10    0.33    0.46
  -6  15  10    0.05    0.54
  -6  15   9    0.06    0.48
  -6 -15   9    0.71    0.45
  -6  15   8   -0.80    0.46
  -6 -15   8   -0.38    0.41
  -6  15   7    0.51    0.45
  -6 -15   7    0.23    0.46
  -6  15   6    1.19    0.48
  -6 -15   6    0.41    0.46
  -6  15   5    4.91    0.68
  -6 -15   5    3.69    0.64
  -6  15   4    0.93    0.46
  -6 -15   4    0.51    0.44
  -6 -15   3    3.05    0.59
  -6  15   3    2.53    0.57
  -6  15   2    2.97    0.63
  -6 -15   2    2.21    0.55
  -6  15   1    0.37    0.47
  -6  15   0    1.10    0.49
  -6  15  -1    1.02    0.47
   6  15   1    1.01    0.49
  -6  15  -2    0.22    0.45
   6  15   2    1.51    0.50
  -6  15  -3    3.08    0.63
   6  15   3    2.70    0.54
  -6  15  -4    0.90    0.50
   6  15   4    0.28    0.40
  -6  15  -5    2.51    0.62
   6  15   5    3.86    0.59
  -6  15  -6    0.03    0.47
   6  15   6   -0.17    0.37
  -6  15  -7    0.10    0.51
   6  15   7   -0.19    0.40
   6  15   8   -0.33    0.41
  -6  15  -8    0.12    0.52
   6  15   9    0.16    0.46
  -6  15  -9    0.30    0.56
   6 -15  10    0.50    0.43
  -6  15 -10    0.72    0.58
   6  15  10    0.37    0.54
   6 -15  11    3.62    0.66
  -6  15 -11    2.63    0.75
   6 -15  12    0.20    0.48
  -6 -16   9    2.00    0.64
  -6 -16   8    0.08    0.49
  -6 -16   7    1.00    0.52
  -6  16   7    1.43    0.62
  -6 -16   6    0.39    0.47
  -6  16   6    1.42    0.64
  -6 -16   5    0.16    0.46
  -6  16   5   -0.01    0.50
  -6  16   4    0.03    0.54
  -6 -16   4    0.81    0.49
  -6  16   3    0.18    0.53
  -6  16   2    2.95    0.66
  -6  16   1   -0.88    0.49
  -6  16   0    0.04    0.54
  -6  16  -1   11.13    1.02
  -6  16  -2    0.50    0.58
  -6  16  -3   -0.20    0.49
   6  16   4    0.24    0.54
  -6  16  -4    0.19    0.59
  -6  16  -5    0.34    0.61
   6  16   5    1.74    0.61
   6  16   6    0.12    0.54
  -6  16  -6    0.43    0.63
  -6  16  -7    5.45    0.82
   6  16   7    3.96    0.73
  -6  16  -8    3.79    0.83
   6  16   8    2.84    0.69
   6  16   9    1.91    0.64
   6  16  10   -0.36    0.62
  -6 -17   6    1.00    0.56
  -7   0  24    8.22    0.86
  -7   0  23   -0.61    0.46
  -7   0  22   -0.49    0.44
  -7   0  21   -0.34    0.40
  -7   0  20    5.28    0.65
  -7   0  19   -0.21    0.37
  -7   0  18   17.53    1.03
  -7   0  17    0.40    0.37
  -7   0  16    4.70    0.55
  -7   0  15    0.22    0.34
  -7   0  15    0.04    0.22
  -7   0  14    9.79    0.60
  -7   0  14    9.27    0.67
  -7   0  13    0.11    0.26
  -7   0  13   -0.04    0.18
  -7   0  12   12.03    0.65
  -7   0  12   13.74    0.78
  -7   0  11    0.14    0.15
  -7   0  11    0.21    0.26
  -7   0  10    1.34    0.22
  -7   0  10    1.31    0.29
  -7   0   9   -0.12    0.23
  -7   0   9   -0.04    0.12
  -7   0   8    3.52    0.35
  -7   0   8    3.83    0.29
  -7   0   7    0.33    0.20
  -7   0   7    0.13    0.13
  -7   0   6   34.85    1.30
  -7   0   6   34.62    1.32
  -7   0   5   -0.03    0.17
  -7   0   5    0.13    0.11
  -7   0   4   56.98    1.97
  -7   0   4   53.98    1.93
  -7   0   3   -0.05    0.16
  -7   0   3    0.03    0.11
  -7   0   2   17.09    0.72
  -7   0   2   15.98    0.68
  -7   0   2   15.94    0.56
  -7   0   1    0.37    0.15
  -7   0   1    0.23    0.09
  -7   0   1    0.32    0.12
   7   0   0  325.86    9.49
  -7   0   0  324.26    9.93
   7   0   0  317.94   10.76
  -7   0   0  326.83   10.31
  -7   0  -1    0.15    0.14
   7   0   1    0.22    0.13
   7   0   1    0.30    0.14
   7   0   2   36.72    1.38
  -7   0  -2   37.18    1.33
   7   0   3   -0.10    0.14
  -7   0  -3    0.19    0.13
   7   0   4   13.80    0.66
   7   0   5    0.08    0.15
   7   0   6   63.48    2.31
   7   0   7    0.07    0.17
   7   0   8   29.80    1.23
   7   0   9    0.05    0.17
   7   0  10    1.33    0.26
   7   0  11   -0.25    0.20
   7   0  12   10.41    0.68
   7   0  13   -0.17    0.21
   7   0  14    1.33    0.32
   7   0  14    1.02    0.30
   7   0  15    0.28    0.28
   7   0  15   -0.03    0.25
   7   0  16    5.04    0.53
   7   0  16    4.86    0.50
   7   0  17    0.15    0.28
   7   0  17    0.28    0.26
   7   0  18    2.52    0.42
   7   0  18    1.91    0.41
   7   0  19    0.62    0.32
   7   0  19   -0.26    0.28
   7   0  20   11.80    0.85
   7   0  20   10.65    0.80
   7   0  21   -0.32    0.34
   7   0  21    0.41    0.34
   7   0  22    0.25    0.42
   7   0  22   -0.04    0.32
   7   0  23   -0.53    0.37
  -7   1  25   -0.10    0.56
  -7   1  24   -0.29    0.50
  -7   1  23   -0.14    0.48
  -7   1  22    7.47    0.81
  -7  -1  22    8.09    0.81
  -7  -1  21    0.24    0.43
  -7   1  21    0.05    0.43
  -7   1  20    1.95    0.52
  -7  -1  20    1.91    0.49
  -7   1  19    0.41    0.40
  -7  -1  19    0.30    0.38
  -7  -1  18    1.34    0.41
  -7   1  18    0.40    0.40
  -7   1  17    0.87    0.36
  -7  -1  17    0.80    0.31
  -7  -1  17    0.80    0.38
  -7  -1  16    9.98    0.66
  -7  -1  16    9.17    0.69
  -7   1  16    9.44    0.73
  -7  -1  15   23.20    1.12
  -7   1  15   22.35    1.13
  -7  -1  15   23.43    1.10
  -7  -1  14   14.67    0.84
  -7   1  14   14.68    0.74
  -7  -1  14   14.32    0.79
  -7   1  14   14.24    0.86
  -7   1  13    6.43    0.54
  -7  -1  13    7.95    0.57
  -7   1  13    6.34    0.46
  -7  -1  13    6.49    0.49
  -7  -1  12   -0.32    0.16
  -7   1  12    0.11    0.15
  -7   1  12   -0.17    0.27
  -7  -1  12    0.13    0.28
  -7  -1  11    3.13    0.39
  -7   1  11    2.48    0.36
  -7   1  11    2.02    0.25
  -7  -1  11    2.31    0.29
  -7  -1  10    0.65    0.25
  -7  -1  10    0.51    0.20
  -7   1  10    0.81    0.18
  -7   1  10    0.91    0.28
  -7   1   9   33.62    1.24
  -7   1   9   32.85    1.31
  -7  -1   9   30.98    1.28
  -7  -1   9   32.07    1.29
  -7   1   8    1.01    0.27
  -7  -1   8    1.27    0.27
  -7   1   8    1.09    0.17
  -7  -1   8    1.09    0.20
  -7   1   7    2.39    0.32
  -7  -1   7    3.50    0.34
  -7  -1   7    3.58    0.29
  -7   1   7    3.14    0.24
  -7   1   6   43.53    1.54
  -7   1   6   44.27    1.59
  -7  -1   6   41.63    1.56
  -7  -1   6   41.77    1.59
  -7   1   5    0.64    0.22
  -7   1   5    0.72    0.13
  -7  -1   5    0.37    0.15
  -7  -1   5    0.96    0.22
  -7  -1   4   16.43    0.71
  -7   1   4   16.50    0.73
  -7   1   4   16.09    0.66
  -7  -1   4   15.61    0.70
  -7  -1   3    0.58    0.19
  -7  -1   3    0.70    0.16
  -7   1   3    0.88    0.18
  -7   1   3    0.71    0.13
  -7   1   2    6.21    0.39
  -7   1   2    6.94    0.34
  -7  -1   2    7.22    0.40
   7  -1  -2    6.13    0.36
   7  -1  -2    6.83    0.33
  -7  -1   2    7.48    0.43
   7  -1  -1    0.17    0.13
  -7   1   1    0.16    0.14
  -7   1   1    0.21    0.12
  -7  -1   1    0.21    0.14
   7  -1  -1    0.26    0.12
  -7  -1   1    0.15    0.12
   7  -1   0  367.65   12.15
  -7  -1   0  358.16   11.64
  -7   1   0  375.48   11.25
  -7   1   0  361.77   11.63
  -7  -1   0  368.29   12.18
   7   1   1   12.99    0.60
   7   1   1   12.10    0.53
   7  -1   1   12.47    0.58
  -7   1  -1   12.28    0.55
  -7  -1  -1   11.63    0.58
  -7   1  -1   12.67    0.54
   7   1   2  144.47    4.34
  -7   1  -2  145.00    4.70
  -7  -1  -2  144.06    4.71
   7  -1   2  143.82    4.91
   7   1   2  147.70    4.93
  -7   1  -2  143.55    4.53
   7   1   3    2.49    0.25
  -7   1  -3    2.47    0.22
   7  -1   3    2.59    0.25
  -7   1  -3    2.42    0.23
   7   1   4    0.63    0.17
   7  -1   4    0.59    0.18
   7  -1   5    0.87    0.20
   7   1   5    0.61    0.18
   7  -1   6  105.33    3.65
   7   1   6  103.07    3.64
   7  -1   7   21.49    0.96
   7   1   7   21.76    0.95
   7  -1   8    6.56    0.46
   7   1   8    6.24    0.44
   7  -1   9    6.87    0.49
   7   1   9    6.22    0.46
   7   1  10   42.39    1.71
   7  -1  10   44.43    1.74
   7  -1  11    0.28    0.24
   7   1  11    0.12    0.20
   7  -1  12    7.50    0.57
   7   1  12    8.09    0.57
   7  -1  13    0.89    0.30
   7   1  13    1.32    0.32
   7  -1  14   12.79    0.77
   7  -1  14   11.86    0.73
   7   1  14   13.29    0.77
   7   1  14   11.66    0.75
   7  -1  15    1.48    0.33
   7   1  15    1.81    0.36
   7  -1  15    1.71    0.37
   7   1  15    1.74    0.38
   7  -1  16    2.09    0.38
   7  -1  16    1.51    0.37
   7   1  16    1.70    0.38
   7   1  16    1.56    0.37
   7   1  17    6.43    0.58
   7  -1  17    5.39    0.56
   7   1  17    5.62    0.56
   7  -1  17    6.36    0.54
   7   1  18    4.57    0.52
   7  -1  18    4.09    0.53
   7   1  18    4.53    0.52
   7  -1  18    4.41    0.49
   7   1  19    0.24    0.27
   7  -1  19    0.12    0.29
   7  -1  19   -0.27    0.23
   7   1  19   -0.25    0.25
   7  -1  20    2.39    0.47
   7  -1  20    2.63    0.46
   7   1  20    1.95    0.43
   7   1  20    1.85    0.46
   7   1  21    5.15    0.61
   7   1  21    5.60    0.64
   7  -1  21    6.75    0.68
   7   1  22    0.32    0.40
   7   1  22    0.25    0.38
   7  -1  22    0.23    0.36
   7   1  23    2.25    0.56
   7  -1  23    2.48    0.54
   7  -1  24    0.72    0.46
   7   1  24    0.63    0.49
  -7   2  24    3.36    0.67
  -7   2  23    0.49    0.52
  -7   2  22    2.87    0.64
  -7   2  21    6.21    0.74
  -7   2  20    6.27    0.69
  -7  -2  20    7.06    0.70
  -7  -2  19    2.42    0.49
  -7   2  19    1.85    0.51
  -7  -2  18   10.11    0.73
  -7  -2  18   10.70    0.76
  -7   2  18    9.60    0.79
  -7  -2  17    0.90    0.31
  -7   2  17    0.88    0.39
  -7  -2  17    1.35    0.42
  -7  -2  16    0.28    0.33
  -7   2  16    0.12    0.34
  -7  -2  16    0.17    0.23
  -7   2  15    0.65    0.37
  -7  -2  15    0.83    0.36
  -7  -2  15    0.89    0.29
  -7   2  14    5.69    0.56
  -7  -2  14    5.75    0.50
  -7  -2  14    6.13    0.55
  -7  -2  13    2.48    0.34
  -7  -2  13    3.07    0.42
  -7   2  13    2.55    0.40
  -7   2  12   22.98    0.95
  -7   2  12   23.25    1.10
  -7  -2  12   23.14    1.06
  -7  -2  12   22.87    1.06
  -7   2  11    0.77    0.18
  -7  -2  11    0.67    0.29
  -7  -2  11    0.49    0.20
  -7   2  11    1.39    0.32
  -7   2  10   24.41    0.94
  -7   2  10   23.62    1.07
  -7  -2  10   23.31    1.04
  -7  -2  10   24.77    1.07
  -7   2   9    0.89    0.28
  -7  -2   9    0.85    0.22
  -7   2   9    0.61    0.15
  -7  -2   9    1.13    0.27
  -7   2   8    0.77    0.25
  -7   2   8    0.58    0.13
  -7  -2   8    0.38    0.22
  -7  -2   8    0.53    0.19
  -7  -2   7   13.42    0.64
  -7   2   7   11.94    0.52
  -7  -2   7   12.07    0.62
  -7   2   7   11.17    0.63
  -7  -2   6    9.00    0.53
  -7   2   6   10.02    0.56
  -7  -2   6    9.91    0.54
  -7   2   6   10.08    0.44
  -7  -2   5   10.53    0.54
  -7   2   5    9.46    0.53
  -7  -2   5   10.30    0.54
  -7   2   5   10.50    0.44
  -7   2   4    9.61    0.53
  -7  -2   4    9.33    0.51
   7  -2  -4    9.53    0.42
   7  -2  -4    9.22    0.38
  -7  -2   4   10.79    0.53
  -7   2   3    0.34    0.17
  -7   2   3    0.19    0.14
   7  -2  -3    0.02    0.10
   7  -2  -3   -0.20    0.10
  -7  -2   3    0.15    0.14
  -7  -2   3    0.01    0.11
  -7   2   2   30.92    1.17
  -7  -2   2   30.55    1.23
  -7  -2   2   30.65    1.17
  -7   2   2   33.54    1.11
   7  -2  -2   32.94    1.16
  -7   2   1    0.60    0.16
  -7  -2   1    0.82    0.17
  -7   2   1    0.70    0.15
   7  -2  -1    0.86    0.15
  -7  -2   1    0.77    0.18
   7  -2   0   49.97    1.77
  -7   2   0   47.41    1.65
  -7  -2   0   50.11    1.74
  -7   2   0   51.28    1.73
  -7  -2   0   49.43    1.82
   7  -2   1   47.28    1.71
  -7  -2  -1   47.54    1.75
  -7   2  -1   48.26    1.60
  -7   2  -1   48.14    1.65
  -7  -2  -1   46.40    1.68
   7  -2   2   86.15    3.03
   7   2   2   88.13    2.69
  -7   2  -2   87.66    2.89
   7   2   2   86.98    3.05
  -7   2  -2   87.39    2.81
   7   2   3   43.80    1.45
  -7   2  -3   44.48    1.55
   7   2   3   45.34    1.66
   7  -2   3   44.59    1.64
  -7   2  -3   42.99    1.52
   7  -2   4    0.20    0.15
  -7   2  -4    0.14    0.12
  -7   2  -4    0.11    0.17
   7   2   4    0.12    0.14
   7  -2   5    3.69    0.32
   7   2   5    3.60    0.31
   7   2   6   75.51    2.72
   7  -2   6   76.59    2.74
   7  -2   7   10.76    0.64
   7   2   7   10.76    0.59
   7   2   8    0.29    0.18
   7  -2   8    0.07    0.19
   7   2   9   31.41    1.29
   7  -2   9   31.46    1.33
   7  -2  10    9.45    0.60
   7   2  10    8.93    0.63
   7   2  11   42.41    1.70
   7  -2  11   42.51    1.74
   7  -2  12    0.16    0.22
   7   2  12    0.01    0.20
   7  -2  13    1.77    0.36
   7   2  13    2.11    0.35
   7  -2  14    8.57    0.65
   7   2  14    9.36    0.65
   7  -2  14    8.58    0.59
   7   2  14    7.92    0.62
   7   2  15    4.29    0.47
   7  -2  15    4.01    0.48
   7  -2  15    3.61    0.43
   7   2  15    3.41    0.44
   7   2  16    6.97    0.59
   7   2  16    7.24    0.59
   7  -2  16    7.81    0.63
   7  -2  16    6.55    0.54
   7   2  17    7.44    0.62
   7   2  17    8.09    0.66
   7  -2  17    7.87    0.59
   7  -2  17    7.46    0.66
   7   2  18   11.14    0.78
   7  -2  18   12.06    0.83
   7   2  18   11.27    0.79
   7  -2  19    0.52    0.33
   7   2  19    0.83    0.34
   7   2  19    1.00    0.39
   7   2  20    1.73    0.42
   7   2  20    1.31    0.41
   7  -2  20    1.49    0.40
   7   2  21    4.54    0.61
   7  -2  21    4.52    0.62
   7  -2  22    0.35    0.38
   7   2  22    0.77    0.46
   7   2  23   -0.56    0.39
   7  -2  23    0.09    0.38
   7  -2  24    0.54    0.46
   7   2  24   -0.20    0.44
   7  -2  25    0.63    0.51
  -7   3  24    1.35    0.62
  -7   3  23    4.38    0.73
  -7   3  22    1.19    0.52
  -7   3  21    4.55    0.67
  -7   3  20   10.48    0.89
  -7  -3  20   12.15    0.86
  -7  -3  19    2.06    0.43
  -7   3  19    2.92    0.55
  -7   3  18    1.84    0.49
  -7  -3  18    2.23    0.42
  -7   3  17   -0.08    0.35
  -7  -3  17   -0.17    0.32
  -7  -3  17    0.13    0.22
  -7  -3  16    0.67    0.29
  -7  -3  16    0.06    0.35
  -7   3  16    0.42    0.33
  -7  -3  15    5.72    0.53
  -7   3  15    5.93    0.58
  -7  -3  15    7.39    0.60
  -7   3  14    7.00    0.61
  -7  -3  14    7.84    0.60
  -7  -3  14    8.38    0.63
  -7  -3  13   37.59    1.61
  -7  -3  13   38.82    1.55
  -7   3  13   37.82    1.59
  -7   3  12    0.41    0.30
  -7  -3  12    0.14    0.30
  -7  -3  12    0.35    0.22
  -7  -3  11   -0.23    0.25
  -7  -3  11   -0.08    0.18
  -7   3  11   -0.13    0.27
  -7   3  10   23.41    0.88
  -7  -3  10   22.75    1.00
  -7  -3  10   23.15    1.06
  -7   3  10   23.52    1.07
  -7  -3   9   32.14    1.22
  -7  -3   9   30.24    1.27
  -7   3   9   29.39    1.08
  -7   3   9   27.63    1.23
  -7   3   8   71.81    2.56
  -7  -3   8   72.61    2.66
  -7   3   8   74.99    2.46
  -7  -3   8   70.84    2.50
  -7  -3   7  165.20    5.58
  -7  -3   7  160.75    5.28
  -7   3   7  162.87    5.38
  -7   3   7  158.47    5.33
   7  -3  -6    1.19    0.12
   7  -3  -6    1.22    0.12
  -7  -3   6    1.36    0.24
  -7  -3   6    1.29    0.23
  -7   3   6    1.51    0.25
   7  -3  -5   11.40    0.46
  -7   3   5   11.41    0.60
  -7  -3   5   11.79    0.62
  -7  -3   5   12.52    0.60
  -7  -3   4    6.20    0.39
  -7   3   4    5.20    0.37
   7  -3  -4    5.70    0.29
  -7  -3   4    5.46    0.40
  -7   3   3   27.18    1.07
   7  -3  -3   28.79    1.01
  -7   3   3   29.30    1.03
   7   3  -3   26.91    0.90
  -7  -3   3   26.82    1.05
  -7  -3   3   27.63    1.13
  -7  -3   2   35.39    1.39
  -7  -3   2   36.36    1.31
   7   3  -2   37.05    1.15
  -7   3   2   36.07    1.27
  -7   3   2   34.45    1.31
   7  -3  -2   36.61    1.29
   7   3  -1   22.03    0.74
  -7   3   1   22.73    0.87
   7  -3  -1   22.22    0.86
  -7   3   1   21.83    0.85
  -7  -3   1   22.64    0.95
  -7  -3   1   21.75    0.89
  -7  -3   0    3.89    0.32
  -7  -3   0    3.53    0.30
  -7   3   0    5.00    0.33
   7  -3   0    5.00    0.31
  -7   3   0    4.53    0.31
   7  -3   1   31.87    1.21
  -7   3  -1   30.93    1.16
  -7   3  -1   31.51    1.16
  -7  -3  -1   33.08    1.27
  -7   3  -2   33.86    1.27
  -7   3  -2   35.82    1.27
   7  -3   2   36.81    1.35
  -7  -3  -2   35.61    1.38
   7  -3   3    0.98    0.20
  -7   3  -3    0.74    0.15
   7   3   3    0.81    0.17
  -7   3  -3    0.57    0.20
   7   3   3    0.55    0.18
  -7   3  -4    2.72    0.30
  -7   3  -4    2.32    0.22
   7   3   4    2.96    0.26
   7   3   4    3.29    0.30
   7  -3   4    2.47    0.27
  -7   3  -5    3.46    0.33
   7  -3   5    4.82    0.36
   7   3   5    3.41    0.28
   7   3   5    3.72    0.32
  -7   3  -6   -0.05    0.20
   7  -3   6    0.03    0.18
   7   3   6    0.10    0.17
   7   3   7    3.71    0.34
   7  -3   7    3.73    0.36
   7   3   8    2.28    0.29
   7  -3   8    2.50    0.33
   7   3   9    2.39    0.30
   7  -3   9    1.79    0.32
   7  -3  10    1.43    0.29
   7   3  10    1.44    0.27
   7   3  11    1.49    0.28
   7  -3  11    1.38    0.32
   7   3  12    1.16    0.29
   7  -3  12    0.76    0.28
   7   3  13    0.04    0.23
   7  -3  13   -0.13    0.23
   7  -3  14   30.75    1.43
   7   3  14   31.33    1.36
   7  -3  14   29.74    1.26
   7   3  14   29.85    1.36
   7   3  15   15.37    0.91
   7   3  15   14.46    0.86
   7  -3  15   15.83    0.93
   7  -3  15   16.91    0.85
   7   3  16   14.60    0.88
   7  -3  16   15.14    0.91
   7   3  16   15.29    0.88
   7  -3  17    8.23    0.70
   7   3  17    7.66    0.67
   7   3  17    9.22    0.66
   7   3  18    2.21    0.42
   7  -3  18    2.84    0.49
   7   3  18    2.27    0.46
   7  -3  19    0.91    0.37
   7   3  19    1.24    0.38
   7   3  19    0.79    0.36
   7   3  20    3.28    0.55
   7  -3  20    1.91    0.46
   7  -3  21    2.03    0.48
   7   3  21    2.51    0.54
   7   3  22    2.89    0.60
   7  -3  22    3.06    0.56
   7   3  23    1.18    0.49
   7  -3  23    0.53    0.44
   7  -3  24    2.67    0.57
   7   3  24    1.73    0.59
  -7   4  23    1.20    0.57
  -7   4  22    1.85    0.62
  -7   4  21    0.06    0.48
  -7  -4  21    0.20    0.34
  -7  -4  20    2.17    0.48
  -7   4  20    1.85    0.57
  -7  -4  19    9.63    0.77
  -7   4  19    8.14    0.78
  -7   4  18   -0.13    0.38
  -7  -4  18    0.27    0.28
  -7  -4  17   -0.05    0.25
  -7   4  17   -0.37    0.34
  -7  -4  16    1.99    0.39
  -7   4  16    1.59    0.43
  -7  -4  15    1.64    0.36
  -7   4  15    1.26    0.41
  -7  -4  15    1.80    0.43
  -7  -4  14    2.74    0.40
  -7  -4  14    2.04    0.42
  -7   4  14    1.59    0.41
  -7  -4  13    4.47    0.48
  -7   4  13    5.08    0.54
  -7  -4  13    5.58    0.49
  -7  -4  12    0.51    0.29
  -7   4  12    0.55    0.31
  -7  -4  12    0.12    0.21
  -7   4  11   15.43    0.85
  -7  -4  11   16.92    0.89
  -7  -4  11   17.02    0.83
  -7   4  10    3.32    0.39
  -7  -4  10    3.18    0.38
  -7  -4  10    4.18    0.40
  -7   4   9    8.83    0.60
  -7  -4   9   10.18    0.64
  -7  -4   9   12.19    0.62
  -7   4   8   13.85    0.75
  -7  -4   8   14.37    0.77
  -7  -4   8   15.62    0.70
  -7   4   7   17.14    0.83
  -7  -4   7   18.24    0.87
  -7  -4   7   17.64    0.78
  -7  -4   6    3.73    0.33
  -7   4   6    3.36    0.35
  -7  -4   6    3.57    0.34
  -7  -4   5   53.34    1.83
   7  -4  -5   51.02    1.76
  -7  -4   5   53.00    1.98
  -7   4   5   50.64    1.87
  -7   4   4   15.35    0.72
   7   4  -4   15.37    0.58
  -7  -4   4   15.78    0.69
  -7  -4   4   14.37    0.73
   7  -4  -4   15.01    0.58
  -7   4   3    0.94    0.21
  -7  -4   3    0.60    0.20
  -7   4   3    0.91    0.20
   7  -4  -3    0.98    0.14
  -7  -4   3    0.87    0.19
   7   4  -3    1.11    0.14
  -7  -4   2   25.58    0.97
  -7  -4   2   24.24    1.05
  -7   4   2   24.50    0.96
  -7   4   2   24.09    0.97
   7  -4  -2   24.38    0.93
   7   4  -2   25.65    0.85
   7   4  -1   17.41    0.63
  -7   4   1   18.94    0.75
  -7   4   1   16.07    0.74
  -7  -4   1   17.12    0.81
   7  -4  -1   17.75    0.72
  -7  -4   1   18.24    0.75
   7  -4   0    0.22    0.15
  -7  -4   0    0.62    0.19
  -7   4   0    0.22    0.15
  -7   4   0    0.58    0.20
  -7   4  -1    7.35    0.42
   7  -4   1    8.68    0.47
  -7  -4  -1    8.33    0.49
  -7   4  -1    8.50    0.50
  -7  -4  -2   41.03    1.62
  -7   4  -2   44.48    1.52
   7  -4   2   41.60    1.58
  -7   4  -2   42.98    1.49
  -7  -4  -3  168.29    5.77
  -7   4  -3  169.49    5.44
  -7   4  -3  169.44    5.37
   7  -4   3  168.15    5.74
  -7   4  -4   43.76    1.59
   7  -4   4   42.92    1.66
   7   4   4   45.47    1.68
   7   4   4   43.51    1.47
  -7   4  -4   43.54    1.52
  -7   4  -5   22.57    0.97
   7  -4   5   23.82    1.01
   7   4   5   23.12    0.98
   7   4   5   21.00    0.86
  -7   4  -6    4.34    0.40
   7   4   6    3.93    0.34
   7  -4   6    4.25    0.40
  -7   4  -7    4.95    0.42
   7  -4   7    5.22    0.44
   7   4   7    4.94    0.39
   7  -4   8    2.23    0.35
   7   4   8    1.84    0.27
   7  -4   9    9.64    0.65
   7   4   9   10.57    0.60
   7  -4  10    9.90    0.70
   7   4  10    9.85    0.60
   7   4  11    1.60    0.29
   7  -4  11    1.64    0.34
   7   4  12    2.64    0.34
   7  -4  12    1.82    0.36
   7   4  13   16.39    0.87
   7  -4  13   16.53    0.93
   7   4  14    0.84    0.30
   7   4  14    0.98    0.34
   7  -4  14    0.90    0.34
   7   4  15    7.82    0.66
   7  -4  15    7.78    0.66
   7   4  15    8.49    0.61
   7  -4  16    2.42    0.45
   7   4  16    1.83    0.43
   7   4  16    1.45    0.35
   7   4  17   -0.43    0.24
   7  -4  17    0.45    0.29
   7   4  17   -0.11    0.31
   7   4  18    1.78    0.46
   7  -4  18    2.23    0.47
   7  -4  19    4.97    0.63
   7   4  19    5.23    0.60
   7   4  20    0.42    0.41
   7  -4  20    0.92    0.36
   7   4  21    1.67    0.51
   7  -4  21    1.33    0.45
   7  -4  22    1.85    0.51
   7   4  22    1.64    0.53
   7   4  23   -0.12    0.38
   7  -4  23   -0.06    0.43
   7  -4  24    2.43    0.62
  -7   5  23    0.92    0.60
  -7  -5  22    0.13    0.37
  -7   5  22   -0.21    0.50
  -7  -5  21    1.74    0.48
  -7   5  21    1.25    0.57
  -7  -5  20    0.45    0.34
  -7   5  20   -0.65    0.46
  -7  -5  19    0.93    0.37
  -7   5  19    0.71    0.46
  -7  -5  18    0.28    0.30
  -7   5  18    0.34    0.43
  -7   5  17    7.33    0.72
  -7  -5  17    6.61    0.64
  -7   5  16    2.18    0.45
  -7  -5  16    2.36    0.43
  -7   5  15    0.55    0.37
  -7  -5  15    0.62    0.30
  -7  -5  14    0.25    0.25
  -7   5  14    0.86    0.37
  -7  -5  13    4.24    0.49
  -7   5  13    4.54    0.50
  -7   5  12   -0.10    0.24
  -7  -5  12    0.11    0.21
  -7  -5  12   -0.16    0.28
  -7   5  11    2.39    0.39
  -7  -5  11    2.54    0.36
  -7  -5  11    2.95    0.40
  -7  -5  10    0.32    0.25
  -7  -5  10    0.33    0.22
  -7   5  10    0.29    0.25
  -7  -5   9    9.60    0.56
  -7   5   9    8.67    0.59
  -7  -5   9    8.87    0.60
  -7   5   8    4.08    0.39
  -7  -5   8    3.60    0.34
  -7  -5   8    3.19    0.39
  -7  -5   7   29.88    1.12
  -7   5   7   27.10    1.18
  -7  -5   7   29.42    1.27
  -7  -5   6    0.54    0.20
   7   5  -6    0.50    0.17
  -7  -5   6    0.21    0.18
  -7   5   6    0.13    0.20
  -7  -5   5    2.72    0.32
  -7   5   5    2.94    0.31
  -7  -5   5    2.45    0.26
   7   5  -5    2.54    0.23
  -7   5   4    1.68    0.26
   7  -5  -4    1.97    0.15
  -7   5   4    2.00    0.27
  -7  -5   4    1.99    0.24
   7   5  -4    1.71    0.21
  -7  -5   4    1.62    0.27
  -7  -5   3   41.48    1.51
   7  -5  -3   41.32    1.47
  -7   5   3   42.73    1.55
  -7   5   3   42.27    1.53
   7   5  -3   43.21    1.41
  -7  -5   3   41.09    1.65
  -7  -5   2    2.00    0.23
  -7   5   2    1.38    0.26
   7   5  -2    1.83    0.18
   7  -5  -2    1.29    0.18
  -7  -5   2    1.61    0.26
  -7   5   2    1.27    0.22
  -7   5   1   10.29    0.55
   7  -5  -1   10.16    0.50
  -7   5   1    9.24    0.52
  -7  -5   1   10.33    0.59
   7   5  -1   10.11    0.46
  -7   5   0    7.55    0.49
  -7  -5   0    7.88    0.50
   7  -5   0    7.94    0.44
  -7   5   0    7.25    0.43
   7  -5   1   10.00    0.55
  -7  -5  -1   10.70    0.59
  -7   5  -1   11.72    0.62
  -7   5  -1    9.49    0.50
  -7   5  -2   16.62    0.78
  -7   5  -2   17.75    0.71
   7  -5   2   17.80    0.78
  -7  -5  -2   16.94    0.82
  -7  -5  -3    0.35    0.19
  -7   5  -3    0.47    0.15
  -7   5  -3    0.46    0.24
   7  -5   3    0.14    0.19
  -7  -5  -4   12.14    0.64
  -7   5  -4   11.65    0.51
   7  -5   4   10.67    0.62
  -7   5  -4   10.29    0.61
   7  -5   5   52.23    2.02
  -7   5  -5   53.70    1.93
   7   5   5   54.41    1.79
   7   5   5   54.57    2.02
   7   5   6   16.23    0.79
   7   5   6   16.35    0.69
  -7   5  -6   16.30    0.80
   7  -5   6   15.64    0.82
   7   5   7  122.35    4.22
[truncated: 669,698 more chars]
