# Supplementary material for: Practical aspects of teaching a graduate-level small-mol­ecule chemical crystallography course
Source: Acta Crystallogr E Crystallogr Commun. 2026 Jan 1;82(Pt 1):107–20. doi: 10.1107/S2056989025010527 (PMC12810306; doi:10.1107/S2056989025010527)
Supplement: Supplementary file 1 [file e-82-00107-sup2.zip › Berry_Guzei_Structures/Structure 28/Structure 28 readme.txt]

Please download the frame data from https://xray.chem.wisc.edu/crystallographic-problems/. 
It is large zip file. 
If you have questions don't hesitate to contact Dr. Ilia A. Guzei at iguzei@chem.wisc.edu
October 29, 2025.
