# Supplementary material for: Practical aspects of teaching a graduate-level small-mol­ecule chemical crystallography course
Source: Acta Crystallogr E Crystallogr Commun. 2026 Jan 1;82(Pt 1):107–20. doi: 10.1107/S2056989025010527 (PMC12810306; doi:10.1107/S2056989025010527)
Supplement: Supplementary file 1 [file e-82-00107-sup2.zip › Berry_Guzei_Structures/Structure 29/Structure29 unit cell.txt]

CELL 0.71073 8.1917 14.0237 14.4898 112.597 92.507 105.199
ZERR 1 0.0006 0.0011 0.0011 0.001 0.001 0.001
