# Supplementary material for: Practical aspects of teaching a graduate-level small-mol­ecule chemical crystallography course
Source: Acta Crystallogr E Crystallogr Commun. 2026 Jan 1;82(Pt 1):107–20. doi: 10.1107/S2056989025010527 (PMC12810306; doi:10.1107/S2056989025010527)
Supplement: Supplementary file 1 [file e-82-00107-sup2.zip › Berry_Guzei_Structures/Structure 29/Structure29.hkl]

   1   0   0  179.82    3.81
   2   0   0   98.49    2.13
   3   0   0   62.03    1.40
   4   0   0   15.76    0.48
   5   0   0   36.83    1.10
   6   0   0   13.47    0.51
   7   0   0   58.83    1.88
   8   0   0   56.17    1.87
   9   0   0   23.32    1.62
  -9   1   0   26.11    1.13
  -8   1   0   22.55    0.99
  -7   1   0   75.63    2.32
  -6   1   0   59.77    1.85
  -5   1   0   85.02    1.93
  -4   1   0   47.38    1.12
  -3   1   0    3.46    0.24
  -2   1   0    5.80    0.22
  -1   1   0  530.24   11.22
   0   1   0  100.96    3.88
   1   1   0  603.48   12.73
   2   1   0  140.91    3.03
   3   1   0   18.48    0.51
   4   1   0    4.68    0.27
   5   1   0    0.09    0.25
   6   1   0    0.21    0.30
   7   1   0   44.54    1.52
   8   1   0   41.24    1.50
   9   1   0    7.97    1.05
 -10   2   0   12.51    0.84
  -9   2   0   11.09    0.74
  -8   2   0   15.03    0.78
  -7   2   0    9.39    0.60
  -6   2   0   15.17    0.71
  -5   2   0   58.94    1.38
  -4   2   0    7.05    0.29
  -3   2   0    0.57    0.16
  -2   2   0   21.51    0.53
  -1   2   0   72.94    1.58
   0   2   0  233.84    4.96
   1   2   0  108.16    2.33
   2   2   0  159.65    3.43
   3   2   0   38.46    0.93
   4   2   0   24.28    0.66
   5   2   0    0.60    0.25
   6   2   0    5.12    0.38
   7   2   0   28.38    1.11
   8   2   0    7.85    1.00
   9   2   0    1.17    0.74
 -10   3   0    4.85    0.64
  -9   3   0    3.20    0.53
  -8   3   0    8.77    0.62
  -7   3   0    2.04    0.43
  -6   3   0    0.75    0.37
  -5   3   0   34.27    0.87
  -4   3   0    0.78    0.19
  -3   3   0    4.17    0.22
  -2   3   0  986.53   20.79
  -1   3   0  468.42    9.88
   0   3   0   14.02    0.37
   1   3   0   20.74    0.52
   2   3   0   30.17    0.74
   3   3   0   10.87    0.38
   4   3   0    8.08    0.36
   5   3   0    0.75    0.26
   6   3   0   -0.01    0.30
   7   3   0   -0.04    0.60
   8   3   0    1.31    0.74
   9   3   0    2.18    0.85
 -10   4   0   -0.33    0.50
  -9   4   0    0.79    0.47
  -8   4   0    0.77    0.43
  -7   4   0    6.35    0.52
  -6   4   0   13.49    0.67
  -5   4   0   57.04    1.37
  -4   4   0   23.22    0.54
  -3   4   0    5.53    0.25
  -2   4   0  574.07   12.10
  -1   4   0  197.00    4.21
   0   4   0   59.30    1.32
   1   4   0   47.05    1.34
   2   4   0    7.49    0.29
   3   4   0    8.52    0.35
   4   4   0   18.70    0.58
   5   4   0    6.49    0.37
   6   4   0    6.07    0.49
   7   4   0   16.12    1.26
   8   4   0   11.74    1.19
 -10   5   0    2.97    0.57
  -9   5   0   14.58    0.83
  -8   5   0    3.44    0.48
  -7   5   0   17.13    1.13
  -6   5   0   40.10    1.34
  -5   5   0   44.12    1.08
  -4   5   0   23.98    0.64
  -3   5   0    5.01    0.26
  -2   5   0    0.26    0.17
  -1   5   0   86.03    1.89
   0   5   0   92.15    2.03
   1   5   0   97.09    2.14
   2   5   0   42.54    1.02
   3   5   0   58.70    1.38
   4   5   0   41.02    1.05
   5   5   0    9.54    0.58
   6   5   0   24.69    0.98
   7   5   0   19.90    1.46
   8   5   0    9.84    1.15
 -10   6   0    5.15    0.64
  -9   6   0   17.53    0.91
  -8   6   0   13.59    0.76
  -7   6   0   21.38    0.92
  -6   6   0   47.83    1.55
  -5   6   0   51.91    1.25
  -4   6   0    0.84    0.21
  -3   6   0  191.52    4.15
  -2   6   0   87.09    1.94
  -1   6   0   98.85    2.18
   0   6   0   38.13    0.92
   1   6   0   50.68    1.19
   2   6   0  146.05    3.20
   3   6   0   30.09    0.79
   4   6   0    5.60    0.33
   5   6   0   35.19    1.21
   6   6   0   21.60    0.89
   7   6   0   19.13    1.31
 -10   7   0   13.45    0.87
  -9   7   0   15.38    0.85
  -8   7   0   11.81    1.03
  -7   7   0   32.33    1.21
  -6   7   0   13.16    0.67
  -5   7   0   37.48    0.97
  -4   7   0  137.26    3.04
  -3   7   0   61.49    1.44
  -2   7   0  122.83    2.71
  -1   7   0   60.69    1.40
   0   7   0   72.93    1.67
   1   7   0   35.36    0.90
   2   7   0   52.76    1.27
   3   7   0   18.05    0.57
   4   7   0    4.98    0.43
   5   7   0    8.13    0.52
   6   7   0   11.37    0.64
   7   7   0   12.66    1.10
 -10   8   0    3.95    0.89
  -9   8   0   14.65    0.85
  -8   8   0    7.38    0.61
  -7   8   0    6.39    0.55
  -6   8   0   22.95    0.93
  -5   8   0   47.51    1.20
  -4   8   0    7.96    0.37
  -3   8   0  145.37    3.21
  -2   8   0   44.29    1.09
  -1   8   0   43.78    1.07
   0   8   0    9.55    0.37
   1   8   0   29.85    0.80
   2   8   0   24.66    0.70
   3   8   0    9.05    0.53
   4   8   0    6.66    0.49
   5   8   0    2.72    0.41
   6   8   0   14.20    0.74
  -9   9   0    7.59    0.67
  -8   9   0    1.57    0.47
  -7   9   0    1.05    0.42
  -6   9   0    2.33    0.41
  -5   9   0   19.44    0.63
  -4   9   0   12.29    0.47
  -3   9   0    8.43    0.39
  -2   9   0    3.22    0.27
  -1   9   0    0.93    0.22
   0   9   0    1.34    0.23
   1   9   0    2.16    0.26
   2   9   0   -0.09    0.32
   3   9   0    7.24    0.93
   4   9   0   -0.33    0.33
   5   9   0    0.76    0.36
   6   9   0    1.29    0.43
  -9  10   0    1.75    0.54
  -8  10   0    0.04    0.44
  -7  10   0    2.10    0.44
  -6  10   0   -0.15    0.36
  -5  10   0   47.26    1.22
  -4  10   0    7.83    0.40
  -3  10   0    5.57    0.35
  -2  10   0   10.49    0.43
  -1  10   0    0.43    0.24
   0  10   0   11.45    0.46
   1  10   0    4.05    0.40
   2  10   0    2.66    0.37
   3  10   0    5.18    0.48
   4  10   0   -0.06    0.37
   5  10   0    0.66    0.42
  -9  11   0   -0.58    0.73
  -8  11   0    0.23    0.46
  -7  11   0    4.27    0.50
  -6  11   0   16.74    0.81
  -5  11   0    0.21    0.27
  -4  11   0   17.64    0.62
  -3  11   0    0.01    0.27
  -2  11   0   -0.05    0.26
  -1  11   0    3.44    0.31
   0  11   0    5.03    0.35
   1  11   0    3.78    0.40
   2  11   0   16.87    0.77
   3  11   0   15.03    0.75
   4  11   0    0.60    0.42
   5  11   0    2.07    0.72
  -8  12   0    7.82    0.96
  -7  12   0   11.57    1.06
  -6  12   0    8.83    0.93
  -5  12   0   38.75    1.34
  -4  12   0   15.87    0.76
  -3  12   0   14.61    0.73
  -2  12   0    1.93    0.42
  -1  12   0    4.21    0.64
   0  12   0    7.94    0.84
   1  12   0   12.54    1.05
   2  12   0   32.67    1.79
   3  12   0   15.31    1.18
   4  12   0   12.32    1.10
  -8  13   0   11.25    1.16
  -7  13   0   21.92    1.04
  -6  13   0    0.56    0.66
  -5  13   0   11.10    0.99
  -4  13   0   12.08    0.71
  -3  13   0   28.79    1.12
  -2  13   0   21.78    0.94
  -1  13   0    4.52    0.76
   0  13   0   10.26    0.98
   1  13   0   15.71    1.23
   2  13   0    9.79    1.05
   3  13   0    9.36    1.03
  -7  14   0    5.26    0.91
  -6  14   0   14.68    1.19
  -5  14   0    6.31    0.85
  -4  14   0    8.32    0.65
  -3  14   0    8.93    0.66
  -2  14   0   13.19    1.12
  -1  14   0   11.79    1.07
   0  14   0   16.27    1.25
   1  14   0    6.05    0.90
   2  14   0    4.90    0.91
  -6  15   0    3.27    0.78
  -5  15   0    4.34    0.82
  -4  15   0    1.70    0.53
  -3  15   0    7.00    0.93
  -2  15   0    2.15    0.73
  -1  15   0    7.35    0.96
   0  15   0    4.73    0.87
  -4  16   0    1.08    0.81
  -3  16   0    0.78    0.81
  -2  16   0    1.39    0.78
   1 -16   1    6.77    1.00
   2 -16   1   10.23    1.09
   3 -16   1    9.32    1.05
   4 -16   1    3.25    0.83
   5 -16   1   10.03    1.06
  -1 -15   1    2.83    0.83
   0 -15   1    5.92    0.90
   1 -15   1    8.33    0.95
   2 -15   1    8.04    0.92
   3 -15   1    7.69    0.93
   4 -15   1   13.03    0.78
   5 -15   1   12.87    1.11
   6 -15   1    4.83    0.89
  -2 -14   1    6.96    0.95
  -1 -14   1   10.67    1.10
   0 -14   1   14.94    1.22
   1 -14   1    9.63    0.94
   2 -14   1   14.34    1.13
   3 -14   1   10.85    0.68
   4 -14   1    9.68    0.65
   5 -14   1    4.88    0.77
   7 -14   1   12.67    1.12
  -3 -13   1    8.38    0.96
  -2 -13   1    4.36    0.81
  -1 -13   1    7.70    0.88
   0 -13   1   17.16    1.24
   1 -13   1   18.42    1.24
   2 -13   1    6.51    0.55
   3 -13   1   14.89    0.75
   4 -13   1   11.41    0.67
   5 -13   1   10.48    0.91
   6 -13   1    1.64    0.63
   7 -13   1    1.75    0.72
   8 -13   1    5.49    0.88
  -4 -12   1    2.41    0.46
  -3 -12   1    0.77    0.39
  -2 -12   1   -0.23    0.37
  -1 -12   1   -0.44    0.35
   0 -12   1    1.09    0.35
   1 -12   1    8.45    0.52
   2 -12   1    6.10    0.38
   3 -12   1    0.75    0.28
   4 -12   1    9.73    0.46
   5 -12   1    0.12    0.35
   6 -12   1   -0.29    0.36
   7 -12   1    0.20    0.41
   8 -12   1    0.41    0.63
  -5 -11   1    1.97    0.48
  -4 -11   1   -0.22    0.38
  -3 -11   1    0.27    0.37
  -2 -11   1    1.46    0.37
  -1 -11   1    3.05    0.39
   0 -11   1    1.42    0.40
   1 -11   1    1.60    0.28
   2 -11   1    0.23    0.26
   3 -11   1    0.77    0.28
   4 -11   1   20.18    0.66
   5 -11   1    4.27    0.43
   6 -11   1    2.61    0.43
   7 -11   1    6.26    0.55
   8 -11   1    1.30    0.47
   9 -11   1    0.78    0.55
  -5 -10   1    0.55    0.41
  -4 -10   1   -0.09    0.36
  -3 -10   1    0.19    0.35
  -2 -10   1    1.80    0.36
  -1 -10   1    1.05    0.32
   0 -10   1   22.81    0.68
   1 -10   1    8.79    0.39
   2 -10   1    6.67    0.36
   3 -10   1    1.32    0.27
   4 -10   1    7.63    0.39
   5 -10   1    9.79    0.58
   6 -10   1    1.85    0.40
   7 -10   1   16.28    0.81
   8 -10   1    6.54    0.59
   9 -10   1    7.39    0.68
  -6  -9   1    1.79    0.43
  -5  -9   1    7.17    0.53
  -4  -9   1    6.01    0.48
  -3  -9   1   10.21    0.58
  -2  -9   1   15.11    0.68
  -1  -9   1   15.05    0.51
   0  -9   1   64.07    1.52
   1  -9   1   75.81    1.75
   2  -9   1   34.22    0.89
   3  -9   1   50.28    1.24
   4  -9   1    4.54    0.32
   5  -9   1   14.88    0.71
   6  -9   1    5.99    0.51
   7  -9   1   27.38    1.09
   8  -9   1   16.64    0.86
   9  -9   1   11.40    0.78
  -7  -8   1    9.36    0.97
  -6  -8   1   11.53    0.65
  -5  -8   1   18.61    0.82
  -4  -8   1   14.58    0.68
  -3  -8   1   23.34    0.89
  -2  -8   1   30.28    0.82
  -1  -8   1   44.53    1.09
   0  -8   1   72.45    1.67
   1  -8   1   50.50    1.20
   2  -8   1   54.36    1.29
   3  -8   1   47.01    1.15
   4  -8   1   92.78    2.12
   5  -8   1   56.20    1.19
   6  -8   1    8.02    0.55
   7  -8   1   16.53    0.80
   8  -8   1   37.48    1.40
   9  -8   1   14.17    0.83
  10  -8   1   11.02    0.81
  -7  -7   1   11.96    1.05
  -6  -7   1   13.94    0.70
  -5  -7   1   22.05    0.89
  -4  -7   1   17.99    0.75
  -3  -7   1   32.48    1.09
  -2  -7   1  110.49    2.81
  -1  -7   1  152.56    3.33
   0  -7   1   70.15    1.60
   1  -7   1   25.48    0.67
   2  -7   1  153.24    3.34
   3  -7   1   44.32    1.08
   4  -7   1    1.63    0.24
   5  -7   1   23.58    0.68
   6  -7   1   12.66    0.66
   7  -7   1   28.63    1.11
   8  -7   1   17.21    0.87
   9  -7   1   12.62    0.79
  10  -7   1    7.01    0.68
  -8  -6   1    9.56    1.06
  -7  -6   1   20.68    1.39
  -6  -6   1   20.18    0.85
  -5  -6   1   24.73    0.93
  -4  -6   1    6.35    0.44
  -3  -6   1   20.13    0.58
  -2  -6   1   36.90    0.90
  -1  -6   1   70.15    1.59
   0  -6   1   23.85    0.62
   1  -6   1    8.22    0.30
   2  -6   1    4.34    0.24
   3  -6   1   35.43    0.89
   4  -6   1   24.49    0.66
   5  -6   1   28.67    0.76
   6  -6   1   28.27    1.05
   7  -6   1   19.78    0.89
   8  -6   1    8.64    0.63
   9  -6   1    6.39    0.60
  10  -6   1    5.72    0.65
  -8  -5   1   13.66    1.27
  -7  -5   1    3.72    0.78
  -6  -5   1    7.18    0.70
  -5  -5   1    5.41    0.47
  -4  -5   1    4.77    0.29
  -3  -5   1    9.52    0.35
  -2  -5   1    0.55    0.17
  -1  -5   1   65.09    1.46
   0  -5   1   77.85    1.72
   1  -5   1   33.31    0.79
   2  -5   1  139.55    3.02
   3  -5   1    5.37    0.26
   4  -5   1    1.08    0.31
   5  -5   1    5.52    0.28
   6  -5   1   19.37    0.82
   7  -5   1    1.68    0.41
   8  -5   1    3.40    0.48
   9  -5   1   -0.69    0.41
  10  -5   1    0.71    0.52
  -8  -4   1   -0.55    0.63
  -7  -4   1    3.92    0.77
  -6  -4   1    0.67    0.37
  -5  -4   1   -0.04    0.26
  -4  -4   1    2.19    0.25
  -3  -4   1    0.32    0.20
  -2  -4   1  106.38    2.33
  -1  -4   1   17.56    0.46
   0  -4   1    1.40    0.16
   1  -4   1   69.25    1.53
   2  -4   1  168.82    3.62
   3  -4   1   28.82    0.70
   4  -4   1    1.90    0.19
   5  -4   1   18.34    0.53
   6  -4   1   22.25    0.89
   7  -4   1    3.11    0.66
   8  -4   1   13.02    0.73
   9  -4   1   10.53    0.71
  10  -4   1    3.88    0.62
  -9  -3   1    1.72    0.88
  -8  -3   1    3.35    0.83
  -7  -3   1   33.11    1.91
  -6  -3   1   55.95    1.41
  -5  -3   1   11.99    0.47
  -4  -3   1   21.00    0.61
  -3  -3   1   48.64    1.15
  -2  -3   1   84.00    1.85
  -1  -3   1    3.30    0.17
   0  -3   1   75.28    1.63
   1  -3   1    9.21    0.28
   2  -3   1   11.97    0.34
   3  -3   1   58.21    1.30
   4  -3   1   21.92    0.57
   5  -3   1   83.78    1.97
   6  -3   1   25.23    0.96
   7  -3   1   18.57    0.84
   8  -3   1   12.06    1.08
   9  -3   1   13.21    0.81
  10  -3   1    9.44    0.76
  -9  -2   1    6.34    0.98
  -8  -2   1    7.29    0.94
  -7  -2   1   45.70    1.53
  -6  -2   1   17.72    0.62
  -5  -2   1   32.63    0.88
  -4  -2   1   69.12    1.59
  -3  -2   1   19.50    0.54
  -2  -2   1   49.64    1.13
  -1  -2   1    0.22    0.12
   0  -2   1  155.68    3.31
   1  -2   1  524.34   11.26
   2  -2   1  227.32    6.01
   3  -2   1  274.87    5.87
   4  -2   1   29.52    0.74
   5  -2   1  152.50    3.34
   6  -2   1   88.54    2.60
   7  -2   1   22.08    0.94
   8  -2   1   23.70    1.03
   9  -2   1   15.28    0.85
  -9  -1   1    6.73    0.99
  -8  -1   1   10.78    1.06
  -7  -1   1   20.84    0.90
  -6  -1   1   42.76    1.12
  -5  -1   1  101.27    2.29
  -4  -1   1  344.85    7.35
  -3  -1   1  436.60    9.25
  -2  -1   1  231.63    4.92
  -1  -1   1  372.59    7.87
   0  -1   1  559.96   20.66
   1  -1   1  164.21    4.33
   2  -1   1    5.69    0.21
   3  -1   1   34.03    0.81
   4  -1   1  272.27    6.06
   5  -1   1   70.58    1.63
   6  -1   1   50.21    1.61
   7  -1   1   50.14    1.67
   8  -1   1   16.33    0.83
   9  -1   1   11.51    0.75
  -9   0   1   14.43    1.29
  -8   0   1   24.65    1.05
  -7   0   1    3.82    0.49
  -6   0   1   11.27    0.47
  -5   0   1   57.10    1.36
  -4   0   1  121.82    2.69
  -3   0   1  162.60    3.51
  -2   0   1  204.34    4.35
  -1   0   1   95.26    2.52
   1   0   1  100.83    2.16
   2   0   1    4.55    0.21
   3   0   1    3.11    0.21
   4   0   1    9.95    0.36
   5   0   1   63.02    1.48
   6   0   1   23.86    0.94
   7   0   1   25.12    1.02
   8   0   1   29.43    1.19
   9   0   1    3.92    0.83
  -9   1   1    9.90    0.72
  -8   1   1    0.68    0.42
  -7   1   1    4.70    0.73
  -6   1   1    5.49    0.34
  -5   1   1    2.36    0.35
  -4   1   1   50.79    1.19
  -3   1   1   84.07    1.86
  -2   1   1  193.55    4.13
  -1   1   1  433.16    9.16
   0   1   1   14.57    0.34
   1   1   1    0.18    0.14
   2   1   1  119.59    2.59
   3   1   1    0.29    0.18
   4   1   1   10.18    0.37
   5   1   1    0.37    0.24
   6   1   1   19.77    0.85
   7   1   1   11.40    0.68
   8   1   1   10.30    0.71
   9   1   1    0.09    0.68
 -10   2   1    7.07    1.04
  -9   2   1    3.34    0.53
  -8   2   1    3.62    0.49
  -7   2   1    0.73    0.39
  -6   2   1    5.28    0.33
  -5   2   1    1.64    0.23
  -4   2   1   31.19    0.78
  -3   2   1   13.65    0.40
  -2   2   1    1.06    0.17
  -1   2   1    0.47    0.13
   0   2   1   44.91    0.99
   1   2   1    2.57    0.18
   2   2   1   38.10    0.90
   3   2   1   64.74    1.48
   4   2   1    7.27    0.34
   5   2   1    1.32    0.28
   6   2   1    1.07    0.42
   7   2   1    0.50    0.46
   8   2   1    1.23    0.70
   9   2   1    0.76    0.79
 -10   3   1    0.99    0.52
  -9   3   1    2.25    0.47
  -8   3   1   12.41    0.71
  -7   3   1   11.61    0.66
  -6   3   1    7.75    0.51
  -5   3   1   27.57    0.74
  -4   3   1   24.02    0.64
  -3   3   1    1.61    0.19
  -2   3   1    5.79    0.24
  -1   3   1    4.00    0.19
   0   3   1  109.73    2.37
   1   3   1    9.16    0.31
   2   3   1   86.83    1.93
   3   3   1    1.09    0.21
   4   3   1   25.99    0.72
   5   3   1   14.99    0.54
   6   3   1   -0.16    0.27
   7   3   1   14.63    1.19
   8   3   1    8.49    1.06
 -10   4   1    6.67    0.66
  -9   4   1    1.28    0.46
  -8   4   1   15.58    1.17
  -7   4   1   36.20    1.29
  -6   4   1   21.22    0.86
  -5   4   1   48.83    1.18
  -4   4   1   25.08    0.80
  -3   4   1    3.39    0.23
  -2   4   1   15.18    0.43
  -1   4   1  160.68    3.45
   0   4   1  374.72    7.95
   1   4   1   46.34    1.07
   2   4   1   46.23    1.10
   3   4   1  132.84    2.93
   4   4   1   31.70    0.86
   5   4   1   24.68    0.75
   6   4   1   16.33    0.74
   7   4   1   32.35    1.91
   8   4   1   16.92    1.44
 -10   5   1    5.16    0.62
  -9   5   1   26.93    1.15
  -8   5   1   15.84    0.81
  -7   5   1   36.39    1.30
  -6   5   1   79.64    2.37
  -5   5   1   70.17    1.64
  -4   5   1   72.38    1.66
  -3   5   1   10.45    0.37
  -2   5   1    4.87    0.24
  -1   5   1   38.15    0.97
   0   5   1   34.71    0.84
   1   5   1  197.19    4.25
   2   5   1   90.63    2.03
   3   5   1   55.79    1.34
   4   5   1   27.04    0.77
   5   5   1    9.71    0.45
   6   5   1    7.50    0.55
   7   5   1    7.22    0.93
   8   5   1    5.91    0.97
 -10   6   1   15.75    0.92
  -9   6   1    6.28    0.61
  -8   6   1   14.97    0.79
  -7   6   1    2.02    0.65
  -6   6   1   26.53    1.01
  -5   6   1   68.85    1.62
  -4   6   1    8.20    0.36
  -3   6   1   26.21    0.69
  -2   6   1   35.64    0.88
  -1   6   1   61.80    1.41
   0   6   1  100.62    2.23
   1   6   1    0.00    0.19
   2   6   1   78.01    1.79
   3   6   1   30.68    0.82
   4   6   1    6.62    0.35
   5   6   1   13.71    0.65
   6   6   1    8.41    0.55
   7   6   1   19.47    1.34
 -10   7   1   11.15    0.82
  -9   7   1   18.89    0.95
  -8   7   1   17.99    0.89
  -7   7   1    5.50    0.52
  -6   7   1   24.49    0.96
  -5   7   1   52.96    1.30
  -4   7   1   43.09    1.09
  -3   7   1   89.78    2.04
  -2   7   1   58.29    1.36
  -1   7   1   33.95    0.85
   0   7   1    0.39    0.18
   1   7   1   41.80    1.04
   2   7   1   21.35    0.63
   3   7   1   16.80    0.55
   4   7   1   14.53    0.67
   5   7   1    1.83    0.38
   6   7   1    8.86    0.59
   7   7   1    8.15    0.92
  -9   8   1    4.28    0.58
  -8   8   1   17.86    0.89
  -7   8   1    1.79    0.43
  -6   8   1    4.83    0.48
  -5   8   1   -0.17    0.26
  -4   8   1    1.21    0.26
  -3   8   1    9.96    0.40
  -2   8   1    3.28    0.25
  -1   8   1   33.18    0.86
   0   8   1    4.59    0.28
   1   8   1    5.97    0.33
   2   8   1    1.96    0.27
   3   8   1    0.36    0.37
   4   8   1   -0.16    0.33
   5   8   1   -0.02    0.34
   6   8   1    2.11    0.44
  -9   9   1    1.88    0.53
  -8   9   1    8.00    0.64
  -7   9   1    0.09    0.33
  -6   9   1    5.14    0.49
  -5   9   1    1.91    0.31
  -4   9   1    0.55    0.26
  -3   9   1    1.55    0.26
  -2   9   1   -0.25    0.22
  -1   9   1   15.32    0.51
   0   9   1    0.01    0.21
   1   9   1    2.19    0.27
   2   9   1    0.50    0.33
   3   9   1    0.51    0.35
   4   9   1    0.12    0.35
   5   9   1    0.46    0.39
   6   9   1   -0.08    0.42
  -9  10   1    4.64    0.87
  -8  10   1    1.26    0.72
  -7  10   1    0.77    0.60
  -6  10   1    3.18    0.45
  -5  10   1   12.48    0.52
  -4  10   1    3.55    0.33
  -3  10   1    1.85    0.28
  -2  10   1   20.27    0.64
  -1  10   1    0.61    0.25
   0  10   1   12.81    0.49
   1  10   1    8.00    0.40
   2  10   1   16.61    0.74
   3  10   1   19.38    1.25
   4  10   1    0.93    0.40
   5  10   1    2.31    0.72
  -9  11   1   10.88    1.14
  -8  11   1    9.90    1.05
  -7  11   1   19.39    1.36
  -6  11   1   10.72    0.98
  -5  11   1   11.00    0.63
  -4  11   1    4.44    0.49
  -3  11   1    4.20    0.46
  -2  11   1   34.09    1.20
  -1  11   1   27.97    1.04
   0  11   1    8.36    0.57
   1  11   1   26.69    1.53
   2  11   1   38.99    1.99
   3  11   1   10.65    0.99
   4  11   1    2.63    0.70
  -8  12   1   19.91    1.42
  -7  12   1   16.51    1.27
  -6  12   1   11.87    1.02
  -5  12   1    7.97    0.60
  -4  12   1   13.38    0.71
  -3  12   1   35.14    1.26
  -2  12   1   13.09    0.71
  -1  12   1   16.08    0.79
   0  12   1   21.21    1.38
   1  12   1   26.19    1.56
   2  12   1   21.07    1.41
   3  12   1   10.95    1.05
  -8  13   1    9.45    1.07
  -7  13   1   16.96    1.33
  -6  13   1    8.60    0.96
  -5  13   1    4.20    0.52
  -4  13   1   10.68    0.69
  -3  13   1    8.49    0.63
  -2  13   1   27.54    1.09
  -1  13   1   12.36    1.07
   0  13   1   19.24    1.32
   1  13   1   14.37    1.21
   2  13   1    5.93    0.94
  -7  14   1    2.93    0.78
  -6  14   1    3.41    0.78
  -5  14   1    0.61    0.48
  -4  14   1    1.96    0.50
  -3  14   1    9.32    0.67
  -2  14   1    2.31    0.76
  -1  14   1    6.82    0.95
   0  14   1    5.61    0.87
   1  14   1    0.10    0.78
  -5  15   1    1.22    0.74
  -4  15   1    0.81    0.54
  -3  15   1   -0.68    0.77
  -2  15   1    2.20    0.78
  -1  15   1    2.07    0.87
   0  15   1   -0.24    0.80
   0 -16   2    6.55    1.01
   1 -16   2    5.76    0.92
   2 -16   2    9.52    1.02
   3 -16   2    4.94    0.84
   5 -16   2    8.88    0.99
  -1 -15   2    2.77    0.85
   0 -15   2   10.73    1.04
   1 -15   2   10.20    1.01
   2 -15   2   12.52    1.07
   3 -15   2   10.50    0.96
   4 -15   2    8.51    0.65
   5 -15   2    4.30    0.78
   6 -15   2   18.61    1.26
   7 -15   2    5.10    0.90
  -2 -14   2    5.85    0.91
  -1 -14   2   14.25    1.18
   0 -14   2    5.37    0.82
   1 -14   2    7.82    0.89
   2 -14   2   15.03    1.08
   3 -14   2    2.39    0.61
   4 -14   2    5.39    0.53
   5 -14   2    9.44    0.93
   7 -14   2   15.53    1.21
  -3 -13   2    1.96    0.43
  -2 -13   2    0.92    0.40
  -1 -13   2   -0.43    0.36
   0 -13   2    6.91    0.53
   1 -13   2    6.62    0.50
   2 -13   2    0.88    0.34
   3 -13   2    0.03    0.28
   4 -13   2    0.39    0.29
   5 -13   2    0.28    0.35
   6 -13   2    4.38    0.47
   7 -13   2    0.50    0.43
   8 -13   2    1.84    0.51
  -4 -12   2    2.07    0.44
  -3 -12   2    1.80    0.41
  -2 -12   2    1.38    0.43
  -1 -12   2    2.66    0.39
   0 -12   2    4.02    0.42
   1 -12   2    6.55    0.48
   2 -12   2    0.43    0.25
   3 -12   2    2.15    0.31
   4 -12   2    0.43    0.28
   5 -12   2   19.41    0.85
   6 -12   2   11.63    0.66
   7 -12   2    2.20    0.46
   8 -12   2    0.45    0.46
   9 -12   2    2.93    0.60
  -5 -11   2    0.52    0.44
  -4 -11   2    7.73    0.57
  -3 -11   2    6.21    0.50
  -2 -11   2   25.31    0.98
  -1 -11   2    1.03    0.34
   0 -11   2    0.38    0.32
   1 -11   2   16.05    0.55
   2 -11   2    0.13    0.25
   3 -11   2    3.48    0.33
   4 -11   2   54.87    1.71
   5 -11   2    5.98    0.40
   6 -11   2   37.05    1.31
   7 -11   2   12.85    0.72
   8 -11   2    5.68    0.57
   9 -11   2   -0.21    0.48
  -6 -10   2    1.73    0.46
  -5 -10   2    8.71    0.90
  -4 -10   2   25.95    1.03
  -3 -10   2   53.89    1.72
  -2 -10   2    6.59    0.49
  -1 -10   2   10.60    0.56
   0 -10   2   52.55    1.28
   1 -10   2   10.01    0.41
   2 -10   2   11.54    0.56
   3 -10   2   23.34    0.69
   4 -10   2    2.70    0.30
   5 -10   2   99.79    2.88
   6 -10   2   28.96    1.09
   7 -10   2   38.22    1.37
   8 -10   2   23.13    1.04
   9 -10   2    7.67    0.68
  -6  -9   2    5.54    0.53
  -5  -9   2   15.57    0.76
  -4  -9   2   27.70    1.04
  -3  -9   2   31.94    1.13
  -2  -9   2   37.69    1.25
  -1  -9   2   51.01    1.57
   0  -9   2  116.19    2.60
   1  -9   2   80.18    1.83
   2  -9   2   35.75    0.92
   3  -9   2   73.47    1.71
   4  -9   2  105.60    2.39
   5  -9   2   18.79    0.79
   6  -9   2   10.52    0.62
   7  -9   2   18.15    0.86
   8  -9   2   57.26    1.92
   9  -9   2   20.05    1.00
  -7  -8   2    5.52    0.80
  -6  -8   2   19.51    0.88
  -5  -8   2   30.56    1.13
  -4  -8   2   67.03    2.04
  -3  -8   2   28.55    1.02
  -2  -8   2   31.28    1.06
  -1  -8   2  103.73    2.32
   0  -8   2   16.27    0.49
   1  -8   2   20.41    0.58
   2  -8   2   47.43    1.14
   3  -8   2    0.50    0.22
   4  -8   2   74.45    1.72
   5  -8   2    6.15    0.47
   6  -8   2   10.16    0.60
   7  -8   2   15.16    0.77
   8  -8   2   17.44    0.87
   9  -8   2   13.33    0.82
  -7  -7   2   14.73    1.18
  -6  -7   2   17.38    0.81
  -5  -7   2   32.47    1.16
  -4  -7   2    0.33    0.32
  -3  -7   2   22.64    0.84
  -2  -7   2   35.84    0.89
  -1  -7   2   -0.03    0.17
   0  -7   2   46.14    1.09
   1  -7   2    5.11    0.26
   2  -7   2    0.25    0.25
   3  -7   2  218.26    4.71
   4  -7   2   16.53    0.50
   5  -7   2   14.23    0.66
   6  -7   2    3.83    0.46
   7  -7   2   11.73    0.68
   8  -7   2    4.03    0.53
   9  -7   2    3.86    0.54
  10  -7   2    0.65    0.55
  -8  -6   2    0.96    0.65
  -7  -6   2    2.64    0.64
  -6  -6   2    2.75    0.43
  -5  -6   2    4.66    0.44
  -4  -6   2   19.69    0.78
  -3  -6   2    9.53    0.35
  -2  -6   2   10.67    0.36
  -1  -6   2   29.54    0.73
   0  -6   2    0.25    0.16
   1  -6   2    0.14    0.15
   2  -6   2   51.38    1.19
   3  -6   2   36.06    0.88
   4  -6   2    0.19    0.18
   5  -6   2    1.06    0.33
   6  -6   2   18.90    0.81
   7  -6   2    0.23    0.53
   8  -6   2    3.50    0.49
   9  -6   2    2.01    0.49
  10  -6   2    1.46    0.54
  -7  -5   2    0.53    0.42
  -6  -5   2    3.37    0.36
  -5  -5   2   17.18    0.74
  -4  -5   2    7.11    0.33
  -3  -5   2   14.23    0.44
  -2  -5   2   81.32    1.81
  -1  -5   2   18.92    0.49
   0  -5   2   32.51    0.81
   1  -5   2   62.65    1.40
   2  -5   2   20.19    0.67
   3  -5   2   44.84    1.05
   4  -5   2   20.39    0.55
   5  -5   2   23.87    0.89
   6  -5   2   28.27    1.05
   7  -5   2    6.07    0.53
   8  -5   2    9.18    0.65
   9  -5   2   13.04    0.79
  10  -5   2    2.86    0.62
  -8  -4   2   11.00    1.13
  -7  -4   2   12.21    1.09
  -6  -4   2   87.32    2.58
  -5  -4   2    4.80    0.34
  -4  -4   2    6.37    0.33
  -3  -4   2   72.13    1.63
  -2  -4   2   -0.10    0.14
  -1  -4   2   97.81    2.12
   0  -4   2   33.47    0.78
   1  -4   2   22.90    0.56
   2  -4   2  372.83    7.88
   3  -4   2   61.50    1.38
   4  -4   2  134.14    3.68
   5  -4   2   26.95    0.96
   6  -4   2   24.23    0.94
   7  -4   2   19.99    0.88
   8  -4   2   15.01    0.81
   9  -4   2    9.41    0.69
  10  -4   2   12.38    1.25
  -9  -3   2    8.32    1.12
  -8  -3   2   18.09    1.40
  -7  -3   2   13.67    1.14
  -6  -3   2    6.93    0.53
  -5  -3   2   90.67    2.09
  -4  -3   2   27.83    0.75
  -3  -3   2   14.94    0.45
  -2  -3   2  266.54    5.67
  -1  -3   2  197.85    5.22
   0  -3   2   10.83    0.30
   1  -3   2  832.05   17.47
   2  -3   2  296.45    6.26
   3  -3   2   80.03    2.23
   4  -3   2   21.34    0.77
   5  -3   2  101.51    2.88
   6  -3   2   45.48    1.49
   7  -3   2   40.27    1.41
   8  -3   2   13.15    0.75
   9  -3   2   18.15    0.94
  -9  -2   2    9.07    1.13
  -8  -2   2   32.85    1.95
  -7  -2   2   39.64    2.11
  -6  -2   2   71.18    1.71
  -5  -2   2   94.58    2.70
  -4  -2   2   69.83    1.61
  -3  -2   2   59.99    1.37
  -2  -2   2   16.91    0.45
  -1  -2   2  189.69    4.97
   0  -2   2  176.79    3.76
   1  -2   2   64.39    1.39
   2  -2   2  505.12   13.24
   3  -2   2  135.57    3.67
   4  -2   2  167.38    4.55
   5  -2   2    0.09    0.17
   6  -2   2   17.81    0.80
   7  -2   2   17.05    0.82
   8  -2   2    1.89    0.47
   9  -2   2   18.76    0.96
  -9  -1   2    4.74    0.89
  -8  -1   2   26.38    1.69
  -7  -1   2    1.91    0.45
  -6  -1   2   52.76    1.32
  -5  -1   2   87.73    2.02
  -4  -1   2   21.16    0.60
  -3  -1   2  171.94    3.71
  -2  -1   2    9.03    0.30
  -1  -1   2   68.00    1.48
   0  -1   2  154.98    3.28
   1  -1   2    3.35    0.15
   2  -1   2  369.23    7.83
   3  -1   2   36.55    0.86
   4  -1   2   31.52    0.87
   5  -1   2   16.10    0.51
   6  -1   2   21.24    0.88
   7  -1   2    3.46    0.48
   8  -1   2    2.48    0.50
   9  -1   2    8.45    0.70
  -9   0   2    1.21    0.71
  -8   0   2    0.49    0.43
  -7   0   2   42.77    1.44
  -6   0   2   26.79    0.78
  -5   0   2   23.87    0.68
  -4   0   2   99.16    2.21
  -3   0   2   14.19    0.42
  -2   0   2   64.77    1.43
  -1   0   2   91.62    1.98
   0   0   2  227.43    4.82
   1   0   2   54.17    1.19
   2   0   2    0.10    0.15
   3   0   2   55.24    1.26
   4   0   2   30.12    0.77
   5   0   2    5.54    0.32
   6   0   2    0.02    0.40
   7   0   2   -0.46    0.41
   8   0   2    6.93    0.62
   9   0   2    1.82    0.56
 -10   1   2    1.41    0.80
  -9   1   2    1.41    0.49
  -8   1   2   -0.19    0.39
  -7   1   2   11.21    0.64
  -6   1   2    2.70    0.29
  -5   1   2    0.21    0.22
  -4   1   2   54.19    1.27
  -3   1   2    0.48    0.17
  -2   1   2    0.13    0.16
  -1   1   2  114.31    2.45
   0   1   2    9.77    0.27
   1   1   2   -0.12    0.15
   2   1   2    5.31    0.25
   3   1   2  126.76    2.78
   4   1   2    8.33    0.35
   5   1   2    0.03    0.25
   6   1   2    1.21    0.43
   7   1   2    0.05    0.42
   8   1   2   14.45    1.12
   9   1   2    2.45    0.83
 -10   2   2    1.78    0.85
  -9   2   2    2.15    0.49
  -8   2   2    1.35    0.42
  -7   2   2    8.98    0.59
  -6   2   2   -0.05    0.24
  -5   2   2    0.30    0.21
  -4   2   2   43.95    1.06
  -3   2   2    1.16    0.19
  -2   2   2    3.42    0.21
  -1   2   2   17.38    0.44
   0   2   2   35.08    0.80
   1   2   2    7.33    0.27
   2   2   2   18.31    0.50
   3   2   2    5.12    0.28
   4   2   2    8.06    0.36
   5   2   2   14.68    0.53
   6   2   2    4.11    0.64
   7   2   2   15.53    0.80
   8   2   2   14.21    1.26
 -10   3   2   11.51    0.79
  -9   3   2    0.09    0.43
  -8   3   2   25.77    1.05
  -7   3   2   29.11    1.11
  -6   3   2    6.95    0.38
  -5   3   2   55.28    1.32
  -4   3   2   65.23    1.51
  -3   3   2  123.34    2.70
  -2   3   2  124.13    2.69
  -1   3   2   57.92    1.29
   0   3   2  287.66    6.25
   1   3   2   37.23    0.88
   2   3   2   29.97    0.76
   3   3   2   92.10    2.08
   4   3   2  114.82    2.57
   5   3   2   30.44    0.85
   6   3   2   36.17    1.29
   7   3   2   18.85    1.37
   8   3   2    8.27    1.05
 -10   4   2   23.42    1.11
  -9   4   2   35.93    1.37
  -8   4   2   11.23    0.69
  -7   4   2   18.48    0.83
  -6   4   2   32.20    0.88
  -5   4   2   20.98    0.62
  -4   4   2   11.44    0.41
  -3   4   2  151.41    3.30
  -2   4   2   15.26    0.44
  -1   4   2   49.86    1.14
   0   4   2  223.83    5.01
   1   4   2  206.69    4.44
   2   4   2    1.88    0.23
   3   4   2   12.52    0.44
   4   4   2    5.70    0.35
   5   4   2   20.68    0.67
   6   4   2   13.78    0.72
   7   4   2    8.80    0.98
   8   4   2   11.34    1.24
 -10   5   2   13.45    0.86
  -9   5   2   12.90    0.77
  -8   5   2   17.19    0.85
  -7   5   2   10.25    0.90
  -6   5   2   14.17    0.52
  -5   5   2   35.58    0.94
  -4   5   2   21.79    0.63
  -3   5   2   43.87    1.06
  -2   5   2   52.36    1.21
  -1   5   2   97.36    2.15
   0   5   2  113.45    2.48
   1   5   2   21.62    0.59
   2   5   2   64.30    1.49
   3   5   2   12.25    0.46
   4   5   2   25.55    0.75
   5   5   2   21.24    0.69
   6   5   2    6.80    0.86
 -10   6   2   23.11    1.11
  -9   6   2   12.52    0.78
  -8   6   2   18.29    0.87
  -7   6   2   18.16    0.83
  -6   6   2   16.43    0.58
  -5   6   2   53.31    1.32
  -4   6   2    7.58    0.37
  -3   6   2   18.55    0.54
  -2   6   2   79.79    1.81
  -1   6   2   49.84    1.17
   0   6   2   23.85    0.63
   1   6   2   51.60    1.23
   2   6   2   37.01    0.94
   3   6   2    0.77    0.23
   4   6   2    4.58    0.33
   5   6   2   -0.07    0.27
   6   6   2    1.12    0.41
   7   6   2    4.98    0.76
 -10   7   2   -0.36    0.51
  -9   7   2    1.58    0.49
  -8   7   2    9.61    0.67
  -7   7   2   10.74    0.53
  -6   7   2    3.03    0.43
  -5   7   2    5.61    0.36
  -4   7   2    0.85    0.25
  -3   7   2    2.06    0.32
  -2   7   2   10.45    0.38
  -1   7   2    1.95    0.20
   0   7   2    6.76    0.43
   1   7   2    0.52    0.22
   2   7   2    0.20    0.22
   3   7   2    7.74    0.37
   4   7   2    0.10    0.31
   5   7   2   -0.01    0.33
   6   7   2    1.35    0.59
  -9   8   2    0.66    0.49
  -8   8   2    0.00    0.44
  -7   8   2    4.36    0.51
  -6   8   2    0.07    0.38
  -5   8   2   16.59    0.59
  -4   8   2    3.54    0.32
  -3   8   2    0.17    0.23
  -2   8   2    6.60    0.32
  -1   8   2   10.42    0.39
   0   8   2    0.57    0.25
   1   8   2    2.41    0.27
   2   8   2   -0.07    0.23
   3   8   2    4.34    0.33
   4   8   2    5.95    0.48
   5   8   2    1.64    0.39
   6   8   2    1.53    0.58
  -9   9   2    8.61    1.02
  -8   9   2    3.51    0.75
  -7   9   2   -0.43    0.57
  -6   9   2   14.66    0.74
  -5   9   2   27.88    0.83
  -4   9   2    3.77    0.45
  -3   9   2    8.83    0.53
  -2   9   2   19.91    0.80
  -1   9   2   18.86    0.77
   0   9   2   11.24    0.49
   1   9   2    8.58    0.40
   2   9   2   24.88    0.75
   3   9   2   24.63    0.95
   4   9   2    3.96    0.72
   5   9   2    4.15    0.77
  -9  10   2   19.26    1.44
  -8  10   2   14.97    1.22
  -7  10   2    9.82    0.98
  -6  10   2   15.75    1.15
  -5  10   2   14.84    0.72
  -4  10   2   11.61    0.64
  -3  10   2   21.13    0.86
  -2  10   2   32.52    1.15
  -1  10   2   43.73    1.42
   0  10   2    8.36    0.55
   1  10   2    3.15    0.41
   2  10   2   33.65    1.76
   3  10   2    9.88    0.92
   4  10   2    8.40    0.93
   5  10   2    8.48    0.95
  -8  11   2   15.54    0.91
  -7  11   2   22.29    1.47
  -6  11   2   13.20    1.09
  -5  11   2   13.56    0.73
  -4  11   2   16.62    0.79
  -3  11   2   26.37    1.03
  -2  11   2   24.81    0.98
  -1  11   2   42.42    1.42
   0  11   2   23.92    0.96
   1  11   2   39.33    2.00
   2  11   2   31.16    1.71
   3  11   2   11.28    1.03
   4  11   2    7.99    0.99
  -7  12   2   10.47    1.06
  -6  12   2    9.18    0.95
  -5  12   2   10.38    0.66
  -4  12   2    9.51    0.64
  -3  12   2   19.16    1.21
  -2  12   2   15.89    0.79
  -1  12   2   11.85    0.69
   0  12   2   17.35    1.23
   1  12   2   10.72    1.06
   2  12   2    2.71    0.74
   3  12   2    0.14    0.71
  -7  13   2    1.07    0.71
  -6  13   2    3.74    0.77
  -5  13   2    2.74    0.51
  -4  13   2    3.63    0.53
  -3  13   2    4.81    0.56
  -2  13   2   -0.17    0.40
  -1  13   2    1.42    0.69
   1  13   2    0.84    0.74
   2  13   2    1.43    0.75
  -6  14   2    0.95    0.73
  -5  14   2    0.78    0.50
  -4  14   2    0.49    0.50
  -3  14   2    0.08    0.48
  -2  14   2   -0.59    0.69
  -1  14   2    2.16    0.83
   0  14   2    0.98    0.73
  -5  15   2    1.50    0.57
  -4  15   2    2.11    0.60
  -3  15   2    5.21    0.99
  -2  15   2    1.73    0.82
   3 -17   3    5.66    0.90
   0 -16   3   17.63    1.41
   1 -16   3    7.08    0.90
   2 -16   3   10.48    1.01
   3 -16   3    8.74    0.93
   6 -16   3    7.77    0.95
  -2 -15   3    4.44    0.90
  -1 -15   3    5.94    0.93
   0 -15   3   -0.09    0.67
   1 -15   3    7.76    0.88
   2 -15   3   12.21    1.04
   3 -15   3   10.87    0.95
   5 -15   3    2.07    0.69
   6 -15   3    1.65    0.70
   7 -15   3    7.33    0.93
  -3 -14   3    0.83    0.46
  -2 -14   3    1.34    0.42
  -1 -14   3    0.76    0.42
   0 -14   3    0.68    0.40
   1 -14   3    0.11    0.35
   2 -14   3    5.65    0.48
   3 -14   3    6.29    0.49
   4 -14   3    2.20    0.35
   5 -14   3    0.72    0.40
   6 -14   3    0.04    0.41
   7 -14   3    0.32    0.43
   8 -14   3   -0.13    0.46
  -4 -13   3    1.66    0.44
  -3 -13   3    0.21    0.39
  -2 -13   3    2.20    0.41
  -1 -13   3    4.82    0.47
   0 -13   3    1.56    0.38
   1 -13   3    3.19    0.42
   2 -13   3    9.05    0.54
   3 -13   3    0.24    0.28
   4 -13   3    0.21    0.33
   5 -13   3    4.15    0.45
   6 -13   3    4.46    0.49
   7 -13   3    2.76    0.49
   8 -13   3    0.87    0.46
  -5 -12   3    1.70    0.48
  -4 -12   3    5.84    0.54
  -3 -12   3    5.56    0.51
  -2 -12   3   10.88    0.63
  -1 -12   3    0.59    0.34
   0 -12   3    3.50    0.41
   1 -12   3   21.83    0.86
   2 -12   3   50.49    1.27
   3 -12   3   10.01    0.45
   4 -12   3    6.51    0.40
   5 -12   3    6.17    0.49
   6 -12   3    6.40    0.52
   7 -12   3    5.03    0.52
   8 -12   3    7.24    0.62
   9 -12   3    6.76    0.69
  -5 -11   3   15.03    0.80
  -4 -11   3   25.06    1.03
  -3 -11   3   14.54    0.72
  -2 -11   3   -0.31    0.33
  -1 -11   3    2.66    0.38
   0 -11   3   11.10    0.58
   1 -11   3   46.68    1.18
   2 -11   3   65.38    1.57
   3 -11   3   69.89    1.67
   4 -11   3   74.89    1.77
   5 -11   3   30.60    1.10
   6 -11   3   12.41    0.68
   7 -11   3    8.42    0.61
   8 -11   3    1.71    0.48
   9 -11   3   22.49    1.55
  -6 -10   3    9.68    0.66
  -5 -10   3   23.79    1.00
  -4 -10   3   25.57    1.01
  -3 -10   3  109.20    3.15
  -2 -10   3   16.11    0.72
  -1 -10   3   16.68    0.72
   0 -10   3   70.46    2.08
   1 -10   3   44.35    1.11
   2 -10   3   64.48    1.53
   3 -10   3   66.07    1.57
   4 -10   3  119.72    2.69
   5 -10   3   34.45    1.20
   6 -10   3    4.46    0.45
   7 -10   3   10.54    0.68
   8 -10   3    8.71    0.66
   9 -10   3   13.72    0.85
  -6  -9   3   27.40    1.10
  -5  -9   3   22.55    0.95
  -4  -9   3   57.77    1.83
  -3  -9   3    1.74    0.36
  -2  -9   3   14.81    0.66
  -1  -9   3   15.83    0.67
   0  -9   3   19.67    0.58
   1  -9   3    7.35    0.33
   2  -9   3    8.00    0.35
   3  -9   3   29.14    0.79
   4  -9   3   74.23    1.73
   5  -9   3   18.72    0.79
   6  -9   3    4.12    0.46
   7  -9   3    0.66    0.40
   8  -9   3    5.90    0.58
   9  -9   3    5.46    0.61
  -7  -8   3    5.57    0.57
  -6  -8   3   13.34    0.72
  -5  -8   3    8.58    0.56
  -4  -8   3    0.14    0.34
  -3  -8   3   19.07    0.79
  -2  -8   3    8.89    0.49
  -1  -8   3   17.77    0.52
   0  -8   3    0.45    0.19
   1  -8   3   35.42    0.88
   2  -8   3   26.44    0.70
   3  -8   3    3.67    0.27
   4  -8   3   26.93    0.73
   5  -8   3    3.70    0.40
   6  -8   3    0.43    0.39
   7  -8   3   10.82    0.66
   8  -8   3    0.58    0.43
   9  -8   3    2.28    0.50
  -7  -7   3    2.66    0.49
  -6  -7   3   11.27    0.66
  -5  -7   3   19.67    0.83
  -4  -7   3    1.11    0.33
  -3  -7   3    9.36    0.51
  -2  -7   3   -0.12    0.17
  -1  -7   3    2.68    0.20
   0  -7   3   16.23    0.47
   1  -7   3    3.15    0.22
   2  -7   3   23.76    0.63
   3  -7   3    4.08    0.26
   4  -7   3    4.98    0.28
   5  -7   3    0.81    0.33
   6  -7   3   -0.01    0.35
   7  -7   3   20.03    0.89
   8  -7   3    5.44    0.56
   9  -7   3    0.93    0.46
  -8  -6   3   -0.46    0.65
  -7  -6   3    1.63    0.44
  -6  -6   3    0.67    0.39
  -5  -6   3   76.63    2.29
  -4  -6   3    2.69    0.37
  -3  -6   3   35.85    1.16
  -2  -6   3   17.02    0.65
  -1  -6   3   14.58    0.44
   0  -6   3  108.57    2.37
   1  -6   3    0.68    0.16
   2  -6   3    6.90    0.28
   3  -6   3    9.56    0.34
   4  -6   3   45.31    1.07
   5  -6   3   40.70    1.32
   6  -6   3    3.68    0.45
   7  -6   3   32.06    1.20
   8  -6   3   18.82    0.91
   9  -6   3    5.89    0.62
  10  -6   3    3.55    0.61
  -8  -5   3   11.68    1.08
  -7  -5   3    6.61    0.57
  -6  -5   3    9.89    0.60
  -5  -5   3    3.92    0.42
  -4  -5   3   40.94    1.31
  -3  -5   3   27.53    0.70
  -2  -5   3   63.62    1.82
  -1  -5   3    6.55    0.34
   0  -5   3  137.15    2.95
   1  -5   3  124.46    2.69
   2  -5   3  106.16    2.31
   3  -5   3   94.71    2.51
   4  -5   3  100.23    2.81
   5  -5   3    9.51    0.54
   6  -5   3   23.37    0.93
   7  -5   3   30.98    1.18
   8  -5   3   27.37    1.13
   9  -5   3   19.44    0.97
  -8  -4   3   11.61    1.14
  -7  -4   3    7.03    0.58
  -6  -4   3   22.45    0.93
  -5  -4   3  134.08    3.76
  -4  -4   3   56.35    1.34
  -3  -4   3   69.11    1.57
  -2  -4   3   54.92    1.58
  -1  -4   3  200.58    5.31
   0  -4   3   23.00    0.56
   1  -4   3    0.03    0.15
   2  -4   3  445.64    9.41
   3  -4   3  165.55    4.46
   4  -4   3   67.99    1.97
   5  -4   3  111.49    3.15
   6  -4   3    3.29    0.43
   7  -4   3   15.48    0.77
   8  -4   3   11.16    0.69
   9  -4   3    8.41    0.67
  -9  -3   3   11.85    1.26
  -8  -3   3   19.55    1.45
  -7  -3   3   42.06    1.46
  -6  -3   3    0.24    0.38
  -5  -3   3   54.34    1.33
  -4  -3   3   28.30    0.76
  -3  -3   3   49.22    1.14
  -2  -3   3  134.81    2.90
  -1  -3   3   94.37    2.55
   0  -3   3  175.66    3.74
   1  -3   3    3.41    0.19
   2  -3   3  145.51    3.13
   3  -3   3  177.94    4.78
   4  -3   3   39.02    1.22
   5  -3   3   11.70    0.59
   6  -3   3   11.31    0.64
   7  -3   3   17.85    0.84
   8  -3   3    3.05    0.51
   9  -3   3   14.56    1.27
  -9  -2   3    6.12    0.96
  -8  -2   3   11.61    1.12
  -7  -2   3    1.59    0.42
  -6  -2   3   81.17    1.92
  -5  -2   3   34.87    0.92
  -4  -2   3   63.10    1.46
  -3  -2   3   12.85    0.41
  -2  -2   3  148.50    3.19
  -1  -2   3  408.75    8.61
   0  -2   3   84.66    1.83
   1  -2   3    1.17    0.15
   2  -2   3   20.14    0.50
   3  -2   3   48.90    1.44
   4  -2   3   46.02    1.41
   5  -2   3    5.77    0.44
   6  -2   3   33.56    1.20
   7  -2   3   11.57    0.68
   8  -2   3   -0.18    0.43
   9  -2   3    0.48    0.49
  -9  -1   3    2.52    0.77
  -8  -1   3    8.89    0.97
  -7  -1   3   38.20    1.32
  -6  -1   3    2.51    0.31
  -5  -1   3    4.61    0.32
  -4  -1   3    8.04    0.34
  -3  -1   3    8.25    0.31
  -2  -1   3   51.66    1.17
  -1  -1   3    8.91    0.27
   0  -1   3  147.49    3.15
   1  -1   3    0.19    0.16
   2  -1   3    3.42    0.19
   3  -1   3    4.11    0.22
   4  -1   3   55.96    1.30
   5  -1   3    1.68    0.24
   6  -1   3    0.50    0.39
   7  -1   3    0.35    0.41
   8  -1   3    0.41    0.46
   9  -1   3    0.22    0.51
  -9   0   3   -0.37    0.61
  -8   0   3    4.70    0.52
  -7   0   3    0.79    0.38
  -6   0   3    0.45    0.27
  -5   0   3    0.43    0.24
  -4   0   3    1.41    0.22
  -3   0   3   89.43    1.99
  -2   0   3    7.41    0.28
  -1   0   3   62.58    1.38
   0   0   3    0.46    0.13
   1   0   3  120.06    2.58
   2   0   3    0.05    0.17
   3   0   3   37.30    0.90
   4   0   3    0.32    0.20
   5   0   3   -0.03    0.24
   6   0   3    1.57    0.43
   7   0   3   -0.33    0.41
   8   0   3    1.01    0.49
   9   0   3    4.87    0.66
 -10   1   3    3.54    0.90
  -9   1   3    2.62    0.76
  -8   1   3    4.69    0.49
  -7   1   3    9.42    0.60
  -6   1   3    2.63    0.30
  -5   1   3   38.41    0.98
  -4   1   3    0.25    0.25
  -3   1   3   12.76    0.40
  -2   1   3  134.58    2.91
  -1   1   3   37.78    0.86
   0   1   3    0.23    0.13
   1   1   3   49.72    1.13
   2   1   3    7.77    0.30
   3   1   3   35.23    0.87
   4   1   3   35.81    0.92
   5   1   3   59.93    1.45
   6   1   3   43.10    1.48
   7   1   3   33.09    1.26
   8   1   3    3.66    0.58
   9   1   3    6.72    1.04
 -10   2   3    7.77    1.05
  -9   2   3    2.03    0.47
  -8   2   3   30.30    1.17
  -7   2   3   20.16    0.87
  -6   2   3   64.30    1.55
  -5   2   3   14.49    0.49
  -4   2   3   96.64    2.17
  -3   2   3  132.26    2.89
  -2   2   3   30.48    0.74
  -1   2   3   86.30    2.30
   0   2   3   63.20    1.40
   1   2   3  107.98    2.36
   2   2   3  212.87    4.58
   3   2   3   32.47    0.83
   4   2   3   98.81    2.25
   5   2   3   34.53    0.94
   6   2   3   35.94    1.30
   7   2   3   19.20    0.93
   8   2   3    1.45    0.69
 -10   3   3   16.62    0.92
  -9   3   3    9.79    0.69
  -8   3   3    2.43    0.45
  -7   3   3   19.63    0.86
  -6   3   3   32.50    0.90
  -5   3   3  113.40    2.55
  -4   3   3   36.61    0.92
  -3   3   3  190.49    4.12
  -2   3   3  104.30    2.29
  -1   3   3   -0.10    0.22
   0   3   3   36.40    0.85
   1   3   3  113.94    2.49
   2   3   3   17.51    0.51
   3   3   3   18.47    0.56
   4   3   3   47.46    1.19
   5   3   3   48.80    1.24
   6   3   3   44.02    1.51
   7   3   3   15.54    0.82
   8   3   3    1.84    0.77
 -10   4   3    3.79    0.61
  -9   4   3   17.85    0.91
  -8   4   3    6.03    0.55
  -7   4   3   22.46    0.93
  -6   4   3   19.50    0.63
  -5   4   3   32.26    0.87
  -4   4   3  150.92    3.32
  -3   4   3   96.38    2.15
  -2   4   3   64.85    1.47
  -1   4   3   31.65    0.96
   0   4   3   56.90    1.29
   1   4   3   60.73    1.39
   2   4   3   62.13    1.45
   3   4   3   22.77    0.67
   4   4   3   32.03    0.88
   5   4   3   43.60    1.15
   6   4   3    7.57    0.57
   7   4   3    3.77    0.83
   8   4   3    7.53    1.12
 -10   5   3   15.84    0.92
  -9   5   3    4.07    0.53
  -8   5   3    4.29    0.51
  -7   5   3    0.50    0.40
  -6   5   3   50.95    1.29
  -5   5   3   24.12    0.71
  -4   5   3   24.72    0.69
  -3   5   3   59.45    1.62
  -2   5   3   64.02    1.81
  -1   5   3   66.25    1.50
   0   5   3    2.74    0.19
   1   5   3    1.15    0.19
   2   5   3    2.50    0.24
   3   5   3    1.50    0.27
   4   5   3    5.60    0.36
   5   5   3    3.77    0.35
   6   5   3    6.81    0.88
   7   5   3    1.38    0.77
 -10   6   3    1.08    0.56
  -9   6   3    6.49    0.60
  -8   6   3    0.45    0.43
  -7   6   3   11.41    0.67
  -6   6   3    3.07    0.34
  -5   6   3    3.01    0.31
  -4   6   3    0.78    0.25
  -3   6   3    5.80    0.30
  -2   6   3   10.17    0.36
  -1   6   3    6.44    0.27
   0   6   3    1.62    0.19
   1   6   3    7.35    0.33
   2   6   3    0.05    0.26
   3   6   3    1.89    0.26
   4   6   3    1.00    0.25
   5   6   3    0.62    0.39
   6   6   3    0.05    0.63
   7   6   3    0.08    0.58
  -9   7   3    0.16    0.47
  -8   7   3    1.08    0.45
  -7   7   3    3.76    0.49
  -6   7   3    3.90    0.36
  -5   7   3   22.42    0.70
  -4   7   3   10.29    0.43
  -3   7   3   10.07    0.40
  -2   7   3    4.40    0.27
  -1   7   3    7.86    0.32
   0   7   3    6.18    0.29
   1   7   3    2.99    0.27
   2   7   3    7.92    0.37
   3   7   3    8.24    0.40
   4   7   3   31.39    0.89
   5   7   3   14.46    0.70
   6   7   3    2.89    0.61
  -9   8   3    8.83    0.97
  -8   8   3    2.29    0.66
  -7   8   3    9.13    0.92
  -6   8   3   18.88    0.82
  -5   8   3   30.43    1.10
  -4   8   3   16.92    0.75
  -3   8   3   27.51    0.98
  -2   8   3   37.85    1.23
  -1   8   3   32.21    1.09
   0   8   3   29.85    1.03
   1   8   3    6.80    0.49
   2   8   3    8.88    0.53
   3   8   3   15.52    0.71
   4   8   3    8.02    0.84
   5   8   3   17.07    1.17
  -9   9   3    4.14    0.83
  -8   9   3   13.51    1.17
  -7   9   3    8.23    0.91
  -6   9   3   23.70    0.96
  -5   9   3   35.69    1.24
  -4   9   3   12.18    0.64
  -3   9   3   23.19    0.90
  -2   9   3   18.92    0.79
  -1   9   3   18.39    0.78
   0   9   3   25.94    0.96
   1   9   3    9.69    0.57
   2   9   3   30.08    1.09
   3   9   3   21.58    1.33
   4   9   3   20.91    1.32
   5   9   3   13.58    1.11
  -9  10   3   12.73    1.23
  -8  10   3    4.83    0.83
  -7  10   3   16.27    1.24
  -6  10   3   13.78    1.10
  -5  10   3   26.10    1.02
  -4  10   3   30.03    1.11
  -3  10   3   37.03    1.28
  -2  10   3   29.95    1.09
  -1  10   3   37.94    1.30
   0  10   3   34.15    1.19
   1  10   3   27.90    1.05
   2  10   3   37.10    1.91
   3  10   3    9.70    0.98
   4  10   3    7.09    0.93
  -8  11   3   16.32    1.34
  -7  11   3    5.03    0.85
  -6  11   3    6.31    0.82
  -5  11   3   11.38    0.69
  -4  11   3   16.09    0.78
  -3  11   3   17.50    0.82
  -2  11   3    9.32    0.61
  -1  11   3    3.18    0.44
   0  11   3    5.84    0.51
   1  11   3    6.82    0.88
   2  11   3    1.29    0.66
   3  11   3    3.63    0.79
  -8  12   3    6.49    1.01
  -7  12   3    2.44    0.78
  -6  12   3    0.37    0.69
  -5  12   3    0.65    0.45
  -4  12   3    2.76    0.46
  -3  12   3    1.45    0.42
  -2  12   3    0.96    0.43
  -1  12   3    1.10    0.42
   0  12   3    0.71    0.66
   1  12   3    0.22    0.68
   2  12   3    1.07    0.74
  -7  13   3    2.33    0.82
  -6  13   3    0.90    0.71
  -5  13   3    1.19    0.51
  -4  13   3    0.12    0.44
  -3  13   3    1.41    0.47
  -2  13   3    2.61    0.47
  -1  13   3    2.07    0.78
   0  13   3   -0.41    0.73
   1  13   3    0.72    0.75
  -6  14   3    1.31    0.72
  -5  14   3    3.26    0.61
  -4  14   3    2.79    0.60
  -3  14   3    7.86    0.69
  -2  14   3    7.78    0.67
  -1  14   3    3.99    0.89
   0  14   3    7.49    1.06
   2 -17   4    9.83    1.05
   3 -17   4    8.93    0.99
  -1 -16   4    0.95    0.86
   0 -16   4    1.02    0.78
   1 -16   4    5.41    0.87
   2 -16   4    6.53    0.89
   3 -16   4   15.45    1.14
   6 -16   4    4.53    0.80
  -2 -15   4    0.31    0.44
  -1 -15   4    7.29    0.62
   0 -15   4    0.41    0.40
   1 -15   4    0.24    0.39
   2 -15   4    0.84    0.39
   3 -15   4    0.80    0.38
   4 -15   4    2.13    0.56
   5 -15   4    0.19    0.39
   6 -15   4   -0.24    0.42
   7 -15   4   -0.48    0.44
  -3 -14   4    1.23    0.45
  -2 -14   4    1.98    0.44
  -1 -14   4   16.22    0.81
   0 -14   4    0.61    0.38
   1 -14   4    0.16    0.35
   2 -14   4    7.51    0.53
   3 -14   4    2.64    0.40
   4 -14   4    1.67    0.38
   5 -14   4   10.01    0.62
   6 -14   4    4.42    0.50
   7 -14   4    6.52    0.58
   8 -14   4    3.72    0.55
  -4 -13   4    4.40    0.54
  -3 -13   4   14.14    0.77
  -2 -13   4   12.59    0.70
  -1 -13   4    0.85    0.35
   0 -13   4    5.80    0.48
   1 -13   4    4.54    0.43
   2 -13   4   23.12    0.90
   3 -13   4    9.80    0.44
   4 -13   4    5.16    0.45
   5 -13   4   16.50    0.76
   6 -13   4   15.63    0.78
   7 -13   4   15.19    0.81
   8 -13   4    5.06    0.58
  -5 -12   4    5.38    0.56
  -4 -12   4    7.70    0.59
  -3 -12   4    6.93    0.55
  -2 -12   4   33.76    1.23
  -1 -12   4   23.15    0.93
   0 -12   4   39.76    1.33
   1 -12   4   37.72    1.26
   2 -12   4   35.49    0.97
   3 -12   4   42.33    1.10
   4 -12   4   25.38    0.76
   5 -12   4   15.78    0.74
   6 -12   4   19.10    0.85
   7 -12   4   20.27    0.93
   8 -12   4    8.68    0.67
   9 -12   4   21.16    1.53
  -5 -11   4   15.67    0.82
  -4 -11   4   19.22    0.88
  -3 -11   4   72.31    2.23
  -2 -11   4    3.61    0.42
  -1 -11   4   30.82    1.11
   0 -11   4   50.40    1.59
   1 -11   4   42.80    1.37
   2 -11   4   53.77    1.32
   3 -11   4   30.58    0.84
   4 -11   4   30.91    0.86
   5 -11   4   14.99    0.72
   6 -11   4    6.21    0.51
   7 -11   4   13.52    0.73
   8 -11   4    8.34    0.65
   9 -11   4    7.88    0.70
  -6 -10   4    7.03    0.61
  -5 -10   4   12.91    0.73
  -4 -10   4   12.05    0.68
  -3 -10   4    0.42    0.34
  -2 -10   4   17.76    0.77
  -1 -10   4   19.76    0.80
   0 -10   4   18.46    0.74
   1 -10   4   13.59    0.47
   2 -10   4   16.74    0.53
   3 -10   4   21.37    0.64
   4 -10   4   12.97    0.48
   5 -10   4    5.23    0.47
   6 -10   4   -0.06    0.37
   7 -10   4    1.39    0.42
   8 -10   4    8.23    0.63
   9 -10   4    3.45    0.57
  -7  -9   4    1.03    0.49
  -6  -9   4    3.14    0.49
  -5  -9   4    3.73    0.45
  -4  -9   4   13.20    0.68
  -3  -9   4    7.35    0.51
  -2  -9   4    6.85    0.47
  -1  -9   4    6.63    0.44
   0  -9   4    0.60    0.21
   1  -9   4    6.56    0.32
   2  -9   4    1.69    0.28
   3  -9   4    1.69    0.25
   4  -9   4    4.64    0.31
   5  -9   4    0.20    0.35
   6  -9   4    0.06    0.37
   7  -9   4    0.20    0.41
   8  -9   4    0.95    0.44
   9  -9   4    0.24    0.47
  -7  -8   4   -0.30    0.41
  -6  -8   4    0.65    0.38
  -5  -8   4    0.34    0.34
  -4  -8   4   45.96    1.51
  -3  -8   4    3.13    0.38
  -2  -8   4    1.19    0.31
  -1  -8   4   10.13    0.50
   0  -8   4    0.59    0.25
   1  -8   4    8.16    0.31
   2  -8   4    1.38    0.22
   3  -8   4    3.44    0.26
   4  -8   4   18.34    0.55
   5  -8   4   10.63    0.58
   6  -8   4    0.29    0.37
   7  -8   4   11.01    0.66
   8  -8   4    2.26    0.49
   9  -8   4    0.43    0.46
  -7  -7   4    1.95    0.45
  -6  -7   4    1.79    0.42
  -5  -7   4   27.75    1.05
  -4  -7   4    9.16    0.54
  -3  -7   4   46.29    1.45
  -2  -7   4    6.68    0.41
  -1  -7   4    0.01    0.24
   0  -7   4    2.21    0.19
   1  -7   4    2.78    0.21
   2  -7   4   23.30    0.62
   3  -7   4   21.91    0.60
   4  -7   4  104.63    2.54
   5  -7   4   27.57    1.00
   6  -7   4    6.36    0.52
   7  -7   4   18.28    0.85
   8  -7   4    9.10    0.66
   9  -7   4    4.57    0.56
  -8  -6   4    5.38    0.85
  -7  -6   4    5.87    0.56
  -6  -6   4    1.45    0.40
  -5  -6   4   11.23    0.62
  -4  -6   4  125.74    3.52
  -3  -6   4  141.44    3.89
  -2  -6   4   64.95    1.89
  -1  -6   4    2.63    0.28
   0  -6   4   30.80    0.74
   1  -6   4   27.10    0.68
   2  -6   4   10.65    0.36
   3  -6   4  140.55    3.09
   4  -6   4  146.61    4.03
   5  -6   4  107.13    3.05
   6  -6   4   41.80    1.41
   7  -6   4   19.76    0.88
   8  -6   4   21.10    0.97
   9  -6   4    7.06    0.64
  -8  -5   4   13.24    1.14
  -7  -5   4   15.67    0.79
  -6  -5   4   37.82    1.33
  -5  -5   4    7.47    0.52
  -4  -5   4   65.55    1.96
  -3  -5   4   35.22    1.13
  -2  -5   4   82.34    2.31
  -1  -5   4  154.38    4.14
   0  -5   4   10.99    0.33
   1  -5   4   27.87    0.68
   2  -5   4   24.59    0.63
   3  -5   4   77.56    1.73
   4  -5   4   68.54    2.00
   5  -5   4   69.11    2.07
   6  -5   4   13.76    0.70
   7  -5   4    3.39    0.47
   8  -5   4    7.82    0.62
   9  -5   4    6.46    0.62
  -9  -4   4    9.29    1.05
  -7  -4   4    9.84    0.52
  -6  -4   4    3.85    0.45
  -5  -4   4   44.65    1.45
  -4  -4   4   23.47    0.65
  -3  -4   4   59.74    1.36
  -2  -4   4   69.82    1.97
  -1  -4   4  181.24    4.82
   0  -4   4   96.08    2.09
   1  -4   4   11.42    0.34
   2  -4   4    5.98    0.25
   3  -4   4   25.24    0.85
   4  -4   4   97.39    2.74
   5  -4   4   21.94    0.85
   6  -4   4   34.12    1.21
   7  -4   4   18.24    0.85
   8  -4   4   10.80    0.70
   9  -4   4   13.01    0.80
  -9  -3   4    6.37    1.00
  -8  -3   4    7.62    0.95
  -7  -3   4   17.32    0.84
  -6  -3   4  108.75    3.13
  -5  -3   4   29.18    0.81
  -4  -3   4   12.43    0.38
  -3  -3   4    1.03    0.18
  -2  -3   4  112.78    2.45
  -1  -3   4  217.13    4.75
   0  -3   4   10.37    0.32
   1  -3   4  269.33    5.72
   2  -3   4    2.16    0.17
   3  -3   4   84.17    2.36
   4  -3   4    3.79    0.35
   5  -3   4    0.16    0.34
   6  -3   4   19.60    0.85
   7  -3   4    0.50    0.41
   8  -3   4    1.90    0.48
   9  -3   4    0.88    0.53
  -9  -2   4    1.37    0.74
  -8  -2   4    1.56    0.65
  -7  -2   4    3.96    0.46
  -6  -2   4   17.24    0.60
  -5  -2   4   -0.03    0.25
  -4  -2   4    7.28    0.33
  -3  -2   4    0.66    0.18
  -2  -2   4   36.21    0.86
  -1  -2   4    0.41    0.15
   0  -2   4    8.58    0.27
   1  -2   4   15.17    0.41
   2  -2   4    1.29    0.19
   3  -2   4    1.48    0.17
   4  -2   4   14.96    0.44
   5  -2   4    5.85    0.47
   6  -2   4    1.44    0.40
   7  -2   4    0.24    0.41
   8  -2   4    1.36    0.47
   9  -2   4    0.14    0.51
  -9  -1   4    3.72    0.79
  -8  -1   4    1.92    0.64
  -7  -1   4   15.00    0.58
  -6  -1   4   -0.19    0.27
  -5  -1   4    5.66    0.43
  -4  -1   4    7.09    0.32
  -3  -1   4   16.61    0.48
  -2  -1   4   62.57    1.41
  -1  -1   4   95.88    2.58
   0  -1   4    9.56    0.29
   1  -1   4  148.31    3.19
   2  -1   4   56.65    1.28
   3  -1   4   15.64    0.46
   4  -1   4    3.80    0.24
   5  -1   4    6.88    0.51
   6  -1   4    2.38    0.43
   7  -1   4    8.90    0.63
   8  -1   4    3.65    0.55
   9  -1   4    1.49    0.54
  -9   0   4    3.17    0.79
  -8   0   4    0.18    0.59
  -7   0   4    7.15    0.42
  -6   0   4   13.81    0.52
  -5   0   4   77.31    1.79
  -4   0   4    6.22    0.30
  -3   0   4    9.28    0.34
  -2   0   4  163.54    3.52
  -1   0   4   64.84    1.44
   0   0   4   27.06    0.64
   1   0   4   64.18    1.43
   2   0   4  194.80    4.18
   3   0   4   49.13    1.16
   4   0   4   41.89    1.04
   5   0   4   66.80    2.03
   6   0   4   30.43    1.16
   7   0   4   37.80    1.40
   8   0   4    0.31    0.47
   9   0   4    3.98    0.65
  -9   1   4   11.98    1.12
  -8   1   4   24.62    1.01
  -7   1   4   13.36    0.53
  -6   1   4   23.25    0.71
  -5   1   4   45.88    1.14
  -4   1   4   61.20    1.43
  -3   1   4   46.52    1.10
  -2   1   4  150.68    3.26
  -1   1   4  384.12    8.14
   0   1   4   14.19    0.39
   1   1   4   49.20    1.13
   2   1   4   97.27    2.16
   3   1   4   63.50    1.48
   4   1   4   27.40    0.76
   5   1   4   22.99    0.70
   6   1   4   39.91    1.40
   7   1   4   35.21    1.33
   8   1   4    5.66    0.64
 -10   2   4    8.66    1.12
  -9   2   4    3.43    0.52
  -8   2   4   33.91    1.26
  -7   2   4   39.34    1.07
  -6   2   4   74.18    1.76
  -5   2   4   35.15    0.92
  -4   2   4   27.24    0.73
  -3   2   4   96.89    2.16
  -2   2   4   56.62    1.29
  -1   2   4   56.63    1.57
   0   2   4   52.38    1.19
   1   2   4  199.71    4.29
   2   2   4  169.76    3.69
   3   2   4   82.51    1.89
   4   2   4   33.69    0.90
   5   2   4   48.23    1.23
   6   2   4   51.49    1.72
   7   2   4    9.91    0.70
   8   2   4    3.67    0.59
 -10   3   4    6.76    1.00
  -9   3   4   11.49    0.73
  -8   3   4   16.86    0.82
  -7   3   4   33.40    1.21
  -6   3   4   35.41    0.96
  -5   3   4   45.18    1.13
  -4   3   4   66.35    1.55
  -3   3   4   82.11    1.85
  -2   3   4   10.25    0.33
  -1   3   4   43.82    1.27
   0   3   4  205.25    5.54
   1   3   4   54.65    1.27
   2   3   4   71.58    1.65
   3   3   4   15.39    0.52
   4   3   4    9.78    0.43
   5   3   4    9.47    0.45
   6   3   4    0.86    0.41
   7   3   4    3.38    0.54
   8   3   4    1.60    0.85
 -10   4   4    3.18    0.57
  -9   4   4    0.44    0.45
  -8   4   4    5.01    0.52
  -7   4   4    9.83    0.61
  -6   4   4   87.45    2.05
  -5   4   4   25.21    0.73
  -4   4   4   25.37    0.70
  -3   4   4   18.29    0.53
  -2   4   4   29.18    0.93
  -1   4   4    2.39    0.30
   0   4   4    3.71    0.21
   1   4   4   59.67    1.38
   2   4   4    9.81    0.39
   3   4   4    2.84    0.29
   4   4   4   12.04    0.49
   5   4   4    4.47    0.36
   6   4   4    2.44    0.46
   7   4   4    1.15    0.77
 -10   5   4    1.21    0.57
  -9   5   4    0.69    0.47
  -8   5   4    0.44    0.42
  -7   5   4    1.35    0.40
  -6   5   4   11.50    0.49
  -5   5   4   24.79    0.73
  -4   5   4    3.79    0.29
  -3   5   4    2.76    0.24
  -2   5   4    2.38    0.30
  -1   5   4    1.69    0.30
   0   5   4    0.28    0.15
   1   5   4    3.65    0.25
   2   5   4    1.10    0.23
   3   5   4    3.43    0.31
   4   5   4    1.07    0.29
   5   5   4    9.11    0.46
   6   5   4    4.57    0.81
   7   5   4    1.78    0.80
  -9   6   4    1.06    0.49
  -8   6   4    2.06    0.46
  -7   6   4   14.47    0.74
  -6   6   4    3.04    0.43
  -5   6   4    0.59    0.27
  -4   6   4   10.60    0.43
  -3   6   4   16.57    0.51
  -2   6   4   29.77    0.99
  -1   6   4   61.81    1.79
   0   6   4   49.46    1.48
   1   6   4   36.98    1.13
   2   6   4    6.72    0.34
   3   6   4    8.43    0.39
   4   6   4   19.47    0.64
   5   6   4   10.43    0.51
   6   6   4   11.80    1.12
  -9   7   4    4.56    0.78
  -8   7   4    2.33    0.69
  -7   7   4   35.51    1.87
  -6   7   4   50.56    1.60
  -5   7   4   30.65    1.10
  -4   7   4   29.66    1.05
  -3   7   4   27.77    0.99
  -2   7   4   39.71    1.27
  -1   7   4    1.22    0.33
   0   7   4   41.03    1.30
   1   7   4   34.11    1.15
   2   7   4   12.24    0.62
   3   7   4    7.39    0.50
   4   7   4   14.06    0.69
   5   7   4   27.44    1.51
  -9   8   4    9.18    1.01
  -8   8   4    7.03    0.91
  -7   8   4    9.25    0.97
  -6   8   4   41.77    1.40
  -5   8   4   36.40    1.26
  -4   8   4   15.16    0.72
  -3   8   4   33.79    1.16
  -2   8   4    9.58    0.54
  -1   8   4   17.14    0.73
   0   8   4   25.40    0.95
   1   8   4   55.45    1.69
   2   8   4   33.70    1.17
   3   8   4   34.62    1.21
   4   8   4   23.78    1.39
   5   8   4   12.15    1.04
  -9   9   4    4.13    0.89
  -8   9   4    7.35    0.93
  -7   9   4   10.87    1.01
  -6   9   4   28.81    1.11
  -5   9   4   32.51    1.19
  -4   9   4   60.13    1.86
  -3   9   4   31.83    1.14
  -2   9   4   19.31    0.81
  -1   9   4   10.64    0.60
   0   9   4    6.81    0.51
   1   9   4   39.36    1.33
   2   9   4   28.55    1.07
   3   9   4    7.30    0.91
   4   9   4   14.72    1.16
  -8  10   4    4.75    0.84
  -7  10   4    3.45    0.77
  -6  10   4    5.61    0.56
  -5  10   4   13.58    1.00
  -4  10   4   23.94    0.97
  -3  10   4    7.27    0.56
  -2  10   4    8.49    0.78
  -1  10   4    1.19    0.39
   0  10   4    1.01    0.36
   1  10   4    3.52    0.46
   2  10   4    2.24    0.74
   3  10   4   12.91    1.12
   4  10   4    3.33    0.82
  -8  11   4   -1.15    0.70
  -7  11   4    2.01    0.71
  -6  11   4   -0.64    0.45
  -5  11   4    1.42    0.45
  -4  11   4    3.23    0.48
  -3  11   4    3.69    0.48
  -2  11   4   -0.22    0.36
  -1  11   4    0.61    0.38
   0  11   4    0.35    0.40
   1  11   4    0.52    0.63
   2  11   4    1.92    0.76
   3  11   4   -0.43    0.68
  -7  12   4    0.34    0.72
  -6  12   4    1.58    0.66
  -5  12   4    4.19    0.57
  -4  12   4    0.96    0.44
  -3  12   4    1.39    0.42
  -2  12   4    2.44    0.46
  -1  12   4    0.93    0.43
   0  12   4    1.66    0.47
   1  12   4    8.68    1.02
   2  12   4    2.38    0.86
  -6  13   4    3.19    0.87
  -5  13   4    6.15    0.65
  -4  13   4    6.80    0.63
  -3  13   4    5.75    0.57
  -2  13   4    3.76    0.54
  -1  13   4    7.65    0.63
   0  13   4    3.60    0.89
  -4  14   4   12.66    0.84
  -3  14   4    9.36    0.74
  -2  14   4    7.30    0.67
   1 -17   5    0.42    0.72
   2 -17   5    3.32    0.79
   3 -17   5   -0.04    0.65
  -1 -16   5    1.76    0.52
   0 -16   5    3.69    0.51
   1 -16   5   -0.04    0.41
   2 -16   5   -0.18    0.38
   3 -16   5    0.77    0.41
   4 -16   5    0.63    0.61
   5 -16   5    1.46    0.61
   6 -16   5   -0.15    0.43
  -2 -15   5    4.09    0.53
  -1 -15   5    8.16    0.63
   0 -15   5    2.06    0.43
   1 -15   5    2.65    0.45
   2 -15   5    0.64    0.37
   3 -15   5   14.99    0.73
   4 -15   5    2.83    0.60
   5 -15   5    6.58    0.54
   6 -15   5    6.80    0.58
   7 -15   5    4.48    0.56
  -3 -14   5    5.33    0.57
  -2 -14   5    5.11    0.78
  -1 -14   5   12.52    0.71
   0 -14   5    8.84    0.58
   1 -14   5   12.57    0.67
   2 -14   5   14.04    0.69
   3 -14   5    8.36    0.55
   4 -14   5   23.90    0.94
   5 -14   5   12.59    0.69
   6 -14   5   10.81    0.67
   7 -14   5    8.65    0.65
   8 -14   5    7.22    0.66
  -4 -13   5   12.06    0.75
  -3 -13   5    8.87    0.62
  -2 -13   5   37.54    1.36
  -1 -13   5   21.79    1.00
   0 -13   5   21.81    0.90
   1 -13   5   10.40    0.59
   2 -13   5   30.94    1.10
   3 -13   5   27.93    0.82
   4 -13   5   26.80    1.00
   5 -13   5   21.51    0.90
   6 -13   5   26.32    1.06
   7 -13   5   14.29    0.78
   8 -13   5    7.85    0.66
  -5 -12   5   13.41    0.79
  -4 -12   5   16.03    0.81
  -3 -12   5   20.81    0.92
  -2 -12   5    7.10    0.53
  -1 -12   5   35.92    1.27
   0 -12   5   20.80    0.85
   1 -12   5   47.12    1.51
   2 -12   5    5.10    0.41
   3 -12   5   27.90    0.80
   4 -12   5   19.75    0.81
   5 -12   5    6.23    0.50
   6 -12   5   17.96    0.83
   7 -12   5   12.26    0.72
   8 -12   5    4.63    0.56
  -5 -11   5    3.21    0.47
  -4 -11   5   10.81    0.65
  -3 -11   5   15.51    0.75
  -2 -11   5   15.68    0.74
  -1 -11   5   26.59    0.99
   0 -11   5    8.68    0.52
   1 -11   5   -0.07    0.31
   2 -11   5   17.50    0.57
   3 -11   5    6.58    0.37
   4 -11   5    2.78    0.40
   5 -11   5    0.93    0.37
   6 -11   5    9.76    0.62
   7 -11   5    6.58    0.57
   8 -11   5    8.20    0.64
   9 -11   5    0.22    0.50
  -6 -10   5    2.20    0.67
  -5 -10   5    1.79    0.43
  -4 -10   5    7.75    0.55
  -3 -10   5   -0.07    0.31
  -2 -10   5    1.21    0.34
  -1 -10   5    1.86    0.34
   0 -10   5    1.87    0.33
   1 -10   5    1.54    0.25
   2 -10   5    0.44    0.24
   3 -10   5    1.63    0.27
   4 -10   5    0.91    0.34
   5 -10   5    1.53    0.39
   6 -10   5   -0.11    0.46
   7 -10   5   -0.70    0.37
   8 -10   5    0.87    0.45
   9 -10   5    0.31    0.49
  -7  -9   5   -0.08    0.46
  -6  -9   5    5.16    0.70
  -5  -9   5    0.63    0.37
  -4  -9   5    5.70    0.50
  -3  -9   5    0.01    0.33
  -2  -9   5    1.12    0.33
  -1  -9   5    0.03    0.28
   0  -9   5   32.92    0.83
   1  -9   5    0.14    0.20
   2  -9   5   12.19    0.43
   3  -9   5    1.76    0.25
   4  -9   5   -0.03    0.32
   5  -9   5    2.92    0.41
   6  -9   5    1.00    0.40
   7  -9   5    3.66    0.47
   8  -9   5    3.09    0.49
   9  -9   5    1.65    0.52
  -7  -8   5    6.33    0.60
  -6  -8   5    2.41    0.44
  -5  -8   5    2.25    0.41
  -4  -8   5    2.13    0.40
  -3  -8   5   17.58    0.75
  -2  -8   5    9.33    0.50
  -1  -8   5   57.53    1.71
   0  -8   5    2.85    0.29
   1  -8   5   38.12    0.93
   2  -8   5   43.47    1.05
   3  -8   5   20.57    0.59
   4  -8   5   15.70    0.67
   5  -8   5    5.47    0.46
   6  -8   5   13.35    0.69
   7  -8   5   31.37    1.20
   8  -8   5   11.33    0.74
   9  -8   5    7.42    0.69
  -7  -7   5   11.70    0.70
  -6  -7   5   30.82    1.18
  -5  -7   5   18.23    0.81
  -4  -7   5   17.61    0.77
  -3  -7   5   71.67    2.12
  -2  -7   5    3.25    0.33
  -1  -7   5    6.83    0.40
   0  -7   5   86.40    2.12
   1  -7   5  105.88    2.34
   2  -7   5  126.79    2.78
   3  -7   5  127.86    2.81
   4  -7   5  119.08    3.33
   5  -7   5   23.26    0.90
   6  -7   5   25.06    0.99
   7  -7   5   12.34    0.97
   8  -7   5    5.14    0.56
   9  -7   5   15.65    0.89
  -8  -6   5   17.88    1.37
  -7  -6   5   14.30    0.77
  -6  -6   5   32.77    1.22
  -5  -6   5    5.74    0.49
  -4  -6   5   19.85    0.80
  -3  -6   5   38.01    1.23
  -2  -6   5   77.51    2.21
  -1  -6   5   12.70    0.54
   0  -6   5   34.70    0.83
   1  -6   5   51.50    1.19
   2  -6   5   71.91    1.63
   3  -6   5   27.85    0.71
   4  -6   5   49.26    1.52
   5  -6   5   31.71    1.11
   6  -6   5   17.63    0.80
   7  -6   5    2.23    0.46
   8  -6   5    3.62    0.51
   9  -6   5    9.95    0.73
  -8  -5   5    7.48    0.90
  -7  -5   5    8.13    0.60
  -6  -5   5   32.15    1.19
  -5  -5   5   54.93    1.74
  -4  -5   5   26.88    0.98
  -3  -5   5   63.87    2.60
  -2  -5   5    0.67    0.27
  -1  -5   5  168.55    4.52
   0  -5   5    4.98    0.23
   1  -5   5  130.06    2.82
   2  -5   5   88.76    1.97
   3  -5   5    8.60    0.31
   4  -5   5  138.45    3.82
   5  -5   5   55.99    1.74
   6  -5   5   16.35    0.78
   7  -5   5    3.33    0.48
   8  -5   5    8.09    0.63
   9  -5   5    7.70    0.67
  -8  -4   5    9.07    0.96
  -7  -4   5    2.55    0.44
  -6  -4   5   39.29    1.36
  -5  -4   5   51.08    1.62
  -4  -4   5    6.29    0.31
  -3  -4   5    5.21    0.26
  -2  -4   5  188.37    5.05
  -1  -4   5   72.86    1.62
   0  -4   5    4.23    0.21
   1  -4   5   24.64    0.62
   2  -4   5   50.91    1.17
   3  -4   5    0.13    0.16
   4  -4   5    6.31    0.42
   5  -4   5    0.26    0.32
   6  -4   5    6.59    0.54
   7  -4   5    3.10    0.65
   8  -4   5    0.65    0.46
   9  -4   5    5.65    0.63
  -9  -3   5    0.31    0.68
  -8  -3   5   -0.13    0.61
  -7  -3   5    0.19    0.41
  -6  -3   5   12.55    0.69
  -5  -3   5    4.60    0.32
  -4  -3   5    6.67    0.32
  -3  -3   5    2.28    0.20
  -2  -3   5    3.21    0.20
  -1  -3   5    1.41    0.16
   0  -3   5   15.86    0.44
   1  -3   5   27.60    0.68
   2  -3   5   13.14    0.39
   3  -3   5    8.19    0.29
   4  -3   5    1.58    0.32
   5  -3   5    0.84    0.35
   6  -3   5    4.94    0.49
   7  -3   5    0.28    0.40
   8  -3   5    0.14    0.43
   9  -3   5   -0.23    0.51
  -9  -2   5    2.32    0.78
  -8  -2   5    3.20    0.75
  -7  -2   5    3.63    0.73
  -6  -2   5    3.02    0.44
  -5  -2   5   24.17    0.71
  -4  -2   5   57.65    1.36
  -3  -2   5   19.77    0.55
  -2  -2   5   17.53    0.48
  -1  -2   5    7.66    0.28
   0  -2   5   25.80    0.63
   1  -2   5    9.99    0.32
   2  -2   5   11.09    0.36
   3  -2   5   30.86    0.77
   4  -2   5   47.15    1.12
   5  -2   5   20.15    0.84
   6  -2   5    3.88    0.49
   7  -2   5    9.53    0.65
   8  -2   5   13.61    0.81
   9  -2   5    0.66    0.54
  -9  -1   5    8.35    1.01
  -8  -1   5    9.23    0.94
  -7  -1   5    5.25    0.50
  -6  -1   5   29.44    0.85
  -5  -1   5   70.24    1.66
  -4  -1   5    2.25    0.24
  -3  -1   5   56.17    1.30
  -2  -1   5   22.83    0.60
  -1  -1   5  240.77    5.14
   0  -1   5    4.95    0.21
   1  -1   5    3.06    0.20
   2  -1   5  105.40    2.32
   3  -1   5  123.13    2.71
   4  -1   5   41.44    1.02
   5  -1   5   21.39    0.89
   6  -1   5   42.95    1.49
   7  -1   5   10.20    0.68
   8  -1   5   10.42    0.74
   9  -1   5    9.21    0.80
  -9   0   5    3.85    0.80
  -8   0   5   17.57    1.28
  -7   0   5   23.65    0.75
  -6   0   5   37.74    1.01
  -5   0   5   80.38    1.87
  -4   0   5  129.14    2.86
  -3   0   5   36.18    0.90
  -2   0   5   60.91    1.39
  -1   0   5  188.55    4.04
   0   0   5    0.61    0.15
   1   0   5    0.75    0.17
   2   0   5  124.96    2.74
   3   0   5  131.66    2.90
   4   0   5   66.35    1.56
   5   0   5   54.16    1.73
   6   0   5   33.16    1.24
   7   0   5   33.59    1.30
   8   0   5   12.13    0.78
  -9   1   5    6.28    0.89
  -8   1   5   24.24    1.00
  -7   1   5   40.46    1.09
  -6   1   5   53.20    1.33
  -5   1   5   15.97    0.53
  -4   1   5   78.13    1.79
  -3   1   5   70.70    1.62
  -2   1   5  239.60    5.13
  -1   1   5  162.73    3.50
   0   1   5  135.15    2.93
   1   1   5  158.77    3.44
   2   1   5  121.43    2.68
   3   1   5  104.57    2.35
   4   1   5   53.87    1.32
   5   1   5   27.84    1.07
   6   1   5   49.98    1.67
   7   1   5    5.89    0.59
   8   1   5    6.80    0.69
  -9   2   5    4.55    0.54
  -8   2   5   10.29    0.64
  -7   2   5   23.77    0.75
  -6   2   5   21.47    0.67
  -5   2   5   64.05    1.53
  -4   2   5   35.82    0.92
  -3   2   5  197.88    4.28
  -2   2   5    2.04    0.17
  -1   2   5   13.68    0.53
   0   2   5   88.73    1.96
   1   2   5   35.87    0.88
   2   2   5    0.99    0.22
   3   2   5    2.66    0.27
   4   2   5   23.73    0.74
   5   2   5    0.42    0.40
   6   2   5    4.49    0.53
   7   2   5    4.21    0.56
   8   2   5    2.07    0.58
  -9   3   5    2.32    0.49
  -8   3   5    1.74    0.43
  -7   3   5    9.27    0.46
  -6   3   5   13.95    0.54
  -5   3   5    0.28    0.25
  -4   3   5   18.76    0.57
  -3   3   5    4.00    0.25
  -2   3   5    0.60    0.27
  -1   3   5    1.75    0.27
   0   3   5   25.40    0.83
   1   3   5   33.41    0.84
   2   3   5    2.28    0.25
   3   3   5    0.98    0.27
   4   3   5    0.05    0.27
   5   3   5    6.38    0.53
   6   3   5    0.19    0.43
   7   3   5    1.38    0.49
  -9   4   5    0.18    0.44
  -8   4   5    0.74    0.42
  -7   4   5    0.68    0.38
  -6   4   5    0.94    0.30
  -5   4   5    2.78    0.30
  -4   4   5   10.61    0.41
  -3   4   5    3.69    0.24
  -2   4   5    0.38    0.26
  -1   4   5   23.89    0.82
   0   4   5    0.60    0.26
   1   4   5    1.34    0.22
   2   4   5    2.55    0.27
   3   4   5    4.57    0.34
   4   4   5    0.12    0.27
   5   4   5   13.64    0.55
   6   4   5    8.66    0.63
   7   4   5    4.01    0.91
  -9   5   5    0.37    0.52
  -8   5   5    1.21    0.35
  -7   5   5    2.76    0.44
  -6   5   5   43.79    1.22
  -5   5   5    7.57    0.39
  -4   5   5   53.54    1.30
  -3   5   5   42.33    1.32
  -2   5   5   46.62    1.42
  -1   5   5   53.66    1.58
   0   5   5   27.20    0.93
   1   5   5   18.11    0.54
   2   5   5   10.75    0.42
   3   5   5   14.64    0.54
   4   5   5   19.55    0.67
   5   5   5   14.70    0.75
   6   5   5   28.31    1.56
  -9   6   5    5.84    0.81
  -8   6   5    7.43    0.86
  -7   6   5   22.99    1.40
  -6   6   5   37.06    1.27
  -5   6   5   44.30    1.43
  -4   6   5   12.72    0.62
  -3   6   5   47.26    1.47
  -2   6   5   24.69    0.89
  -1   6   5   20.58    0.78
   0   6   5   12.19    0.59
   1   6   5   43.44    1.37
   2   6   5   45.21    1.43
   3   6   5    2.47    0.39
   4   6   5   29.40    1.07
   5   6   5   24.47    0.97
  -9   7   5    8.61    0.98
  -8   7   5    9.51    0.98
  -7   7   5    3.35    0.74
  -6   7   5   31.02    1.13
  -5   7   5   26.44    0.99
  -4   7   5   25.91    0.97
  -3   7   5   67.19    1.99
  -2   7   5   24.01    0.91
  -1   7   5   15.73    0.69
   0   7   5   14.49    0.67
   1   7   5   54.45    1.67
   2   7   5   27.03    1.00
   3   7   5   25.77    0.98
   4   7   5   16.76    0.78
   5   7   5   12.35    1.03
  -9   8   5    9.28    1.02
  -8   8   5   15.32    1.23
  -7   8   5    6.59    0.85
  -6   8   5   20.05    0.88
  -5   8   5   10.54    0.62
  -4   8   5   31.84    1.15
  -3   8   5   16.26    0.75
  -2   8   5   14.29    0.69
  -1   8   5   10.86    0.59
   0   8   5    9.98    0.59
   1   8   5   21.68    0.88
   2   8   5   22.69    0.92
   3   8   5    4.53    0.47
   4   8   5   12.54    1.06
   5   8   5    5.25    0.86
  -8   9   5    6.46    0.93
  -7   9   5    5.74    0.89
  -6   9   5    2.31    0.46
  -5   9   5    8.36    0.60
  -4   9   5    9.29    0.60
  -3   9   5    6.95    0.53
  -2   9   5   -0.20    0.50
  -1   9   5    9.09    0.57
   0   9   5    4.39    0.59
   1   9   5    1.29    0.39
   2   9   5    5.26    0.50
   3   9   5    3.52    0.77
   4   9   5    2.00    0.76
  -8  10   5    2.42    0.84
  -7  10   5   -0.57    0.61
  -6  10   5    2.98    0.50
  -5  10   5    3.62    0.50
  -4  10   5   -0.11    0.52
  -3  10   5    2.76    0.43
  -2  10   5    0.83    0.48
  -1  10   5   -0.10    0.34
   0  10   5    2.09    0.42
   1  10   5    0.68    0.40
   2  10   5    0.40    0.70
   3  10   5    0.50    0.72
  -7  11   5   -1.57    0.60
  -6  11   5    0.83    0.45
  -5  11   5    2.06    0.67
  -4  11   5    1.58    0.43
  -3  11   5    8.22    0.61
  -2  11   5    2.67    0.47
  -1  11   5    5.68    0.55
   0  11   5    3.40    0.48
   1  11   5    5.33    0.55
   2  11   5   -0.17    0.78
  -7  12   5    0.27    0.79
  -6  12   5    2.54    0.53
  -5  12   5    3.05    0.51
  -4  12   5   10.92    0.72
  -3  12   5    5.09    0.55
  -2  12   5    3.92    0.52
  -1  12   5    3.77    0.50
   0  12   5    5.68    0.58
   1  12   5    1.26    0.86
  -5  13   5   13.35    0.83
  -4  13   5    9.80    0.72
  -3  13   5   10.68    0.75
  -2  13   5    4.64    0.59
  -1  13   5    6.32    0.65
   1 -17   6    0.18    0.47
   2 -17   6    1.46    0.46
   3 -17   6   -0.27    0.57
   4 -17   6    4.67    0.77
  -1 -16   6    1.88    0.48
   0 -16   6    4.93    0.56
   1 -16   6    5.96    0.57
   2 -16   6    3.53    0.49
   3 -16   6    6.62    0.55
   4 -16   6   14.34    1.08
   5 -16   6    7.18    0.84
   6 -16   6    3.83    0.52
  -2 -15   6    5.29    0.56
  -1 -15   6   18.40    0.88
   0 -15   6   11.76    0.70
   1 -15   6   14.38    0.74
   2 -15   6    5.36    0.49
   3 -15   6    3.94    0.45
   4 -15   6   21.00    1.30
   5 -15   6   19.11    0.88
   6 -15   6   13.86    0.76
   7 -15   6    9.07    0.68
  -3 -14   6    8.63    0.64
  -2 -14   6    9.61    0.64
  -1 -14   6   17.01    0.82
   0 -14   6   22.60    0.95
   1 -14   6   11.91    0.98
   2 -14   6   25.54    1.07
   3 -14   6    6.55    0.74
   4 -14   6   14.09    1.00
   5 -14   6   19.17    0.85
   6 -14   6   14.82    0.77
   7 -14   6   14.56    0.82
  -4 -13   6    8.87    0.66
  -3 -13   6    8.61    0.61
  -2 -13   6   15.58    0.78
  -1 -13   6   35.19    1.28
   0 -13   6   20.26    0.87
   1 -13   6   15.58    0.72
   2 -13   6    6.39    0.49
   3 -13   6    9.56    0.56
   4 -13   6    8.85    0.55
   5 -13   6    2.67    0.43
   6 -13   6   21.07    0.93
   7 -13   6   12.93    0.76
   8 -13   6    6.23    0.60
  -5 -12   6    2.50    0.50
  -4 -12   6    9.04    0.64
  -3 -12   6   13.32    0.72
  -2 -12   6    8.53    0.56
  -1 -12   6   12.16    0.64
   0 -12   6    2.10    0.37
   1 -12   6    1.95    0.38
   2 -12   6    4.43    0.43
   3 -12   6   10.97    0.47
   4 -12   6    2.21    0.38
   5 -12   6    0.59    0.37
   6 -12   6    3.48    0.45
   7 -12   6    6.55    0.59
   8 -12   6    2.51    0.50
  -6 -11   6    1.57    0.70
  -5 -11   6    0.10    0.40
  -4 -11   6   -0.15    0.35
  -3 -11   6    0.69    0.35
  -2 -11   6    4.79    0.44
  -1 -11   6    0.19    0.33
   0 -11   6    0.18    0.32
   1 -11   6    1.62    0.34
   2 -11   6    1.29    0.27
   3 -11   6    0.29    0.26
   4 -11   6    1.05    0.36
   5 -11   6    0.11    0.34
   6 -11   6    0.17    0.34
   7 -11   6    1.96    0.48
   8 -11   6   -0.53    0.42
   9 -11   6    0.76    0.53
  -6 -10   6    1.06    0.45
  -5 -10   6    3.70    0.49
  -4 -10   6    0.31    0.36
  -3 -10   6    0.20    0.33
  -2 -10   6    1.39    0.34
  -1 -10   6   11.40    0.58
   0 -10   6   21.05    0.81
   1 -10   6    5.58    0.32
   2 -10   6    2.48    0.27
   3 -10   6    7.36    0.37
   4 -10   6    0.72    0.34
   5 -10   6    0.65    0.37
   6 -10   6    3.47    0.45
   7 -10   6    7.94    0.61
   8 -10   6    1.70    0.49
   9 -10   6    2.88    0.57
  -7  -9   6    5.13    0.57
  -6  -9   6    1.64    0.45
  -5  -9   6   11.63    0.68
  -4  -9   6    5.57    0.49
  -3  -9   6   10.55    0.60
  -2  -9   6   15.37    0.69
  -1  -9   6   37.83    1.24
   0  -9   6    6.55    0.42
   1  -9   6   -0.16    0.20
   2  -9   6   33.66    0.87
   3  -9   6   30.78    0.82
   4  -9   6   29.44    1.04
   5  -9   6    6.91    0.51
   6  -9   6   39.56    1.38
   7  -9   6   42.18    1.50
   8  -9   6   10.15    0.71
   9  -9   6    5.62    0.63
  -7  -8   6   11.28    0.73
  -6  -8   6   15.80    0.82
  -5  -8   6    8.88    0.58
  -4  -8   6    3.92    0.44
  -3  -8   6   32.10    1.13
  -2  -8   6   61.74    1.86
  -1  -8   6  100.58    2.84
   0  -8   6   72.40    1.64
   1  -8   6   85.07    1.92
   2  -8   6   40.68    1.01
   3  -8   6   35.35    0.91
   4  -8   6   20.58    0.80
   5  -8   6    9.87    0.58
   6  -8   6   41.93    1.44
   7  -8   6   44.33    1.54
   8  -8   6   12.43    0.77
   9  -8   6    5.12    0.63
  -7  -7   6   12.59    0.74
  -6  -7   6    8.08    0.58
  -5  -7   6   14.86    0.74
  -4  -7   6   15.43    0.71
  -3  -7   6   40.09    1.32
  -2  -7   6   75.71    2.20
  -1  -7   6   12.16    0.55
   0  -7   6   85.48    1.91
   1  -7   6   71.85    1.63
   2  -7   6   36.65    0.91
   3  -7   6   18.22    0.54
   4  -7   6    7.66    0.49
   5  -7   6   38.93    1.31
   6  -7   6   23.05    0.96
   7  -7   6   27.07    1.10
   8  -7   6   11.14    0.72
   9  -7   6   13.16    0.84
  -8  -6   6    7.11    0.90
  -7  -6   6   14.80    0.79
  -6  -6   6   10.23    0.62
  -5  -6   6   17.90    0.79
  -4  -6   6   16.30    0.73
  -3  -6   6   27.12    0.97
  -2  -6   6   36.25    1.16
  -1  -6   6   85.07    2.40
   0  -6   6  123.84    2.73
   1  -6   6  108.79    2.40
   2  -6   6  128.01    2.81
   3  -6   6    2.17    0.22
   4  -6   6    9.53    0.53
   5  -6   6   16.16    0.72
   6  -6   6    6.44    0.52
   7  -6   6    4.74    0.51
   8  -6   6   15.88    0.85
   9  -6   6    6.85    0.65
  -8  -5   6    5.44    0.84
  -7  -5   6    4.30    0.50
  -6  -5   6    9.00    0.59
  -5  -5   6   26.76    1.01
  -4  -5   6   35.91    1.21
  -3  -5   6    6.67    0.43
  -2  -5   6   39.88    1.24
  -1  -5   6   28.76    0.70
   0  -5   6    0.77    0.18
   1  -5   6    5.35    0.26
   2  -5   6    2.21    0.22
   3  -5   6   24.72    0.65
   4  -5   6    0.00    0.30
   5  -5   6    6.85    0.51
   6  -5   6    0.88    0.56
   7  -5   6   -0.12    0.39
   8  -5   6    2.70    0.49
   9  -5   6    5.83    0.63
  -8  -4   6   -0.60    0.59
  -7  -4   6    3.24    0.46
  -6  -4   6    1.98    0.41
  -5  -4   6    4.55    0.46
  -4  -4   6   -0.04    0.29
  -3  -4   6   19.69    0.55
  -2  -4   6    9.09    0.31
  -1  -4   6    7.76    0.28
   0  -4   6    0.18    0.16
   1  -4   6   18.27    0.50
   2  -4   6    0.81    0.19
   3  -4   6   45.21    1.11
   4  -4   6    3.12    0.38
   5  -4   6   -0.16    0.33
   6  -4   6    4.12    0.48
   7  -4   6    1.91    0.64
   8  -4   6    2.61    0.49
   9  -4   6    3.02    0.58
  -9  -3   6    0.99    0.72
  -8  -3   6    7.69    0.88
  -7  -3   6    5.13    0.51
  -6  -3   6    4.49    0.69
  -5  -3   6    1.72    0.36
  -4  -3   6    4.49    0.28
  -3  -3   6    7.51    0.31
  -2  -3   6    6.81    0.28
  -1  -3   6   56.00    1.29
   0  -3   6   43.04    1.00
   1  -3   6  198.52    4.27
   2  -3   6   46.01    1.08
   3  -3   6    2.96    0.22
   4  -3   6   20.98    0.59
   5  -3   6   13.09    0.66
   6  -3   6    8.03    0.81
   7  -3   6   26.03    1.08
   8  -3   6   17.25    0.91
   9  -3   6   16.34    0.97
  -9  -2   6   15.71    1.24
  -8  -2   6   17.07    1.27
  -7  -2   6   18.08    0.84
  -6  -2   6   23.98    0.78
  -5  -2   6   31.14    0.85
  -4  -2   6   16.04    0.51
  -3  -2   6   74.15    1.69
  -2  -2   6   73.26    1.66
  -1  -2   6   89.59    1.98
   0  -2   6  109.42    2.40
   1  -2   6   24.13    0.62
   2  -2   6  125.23    2.74
   3  -2   6   16.95    0.50
   4  -2   6   32.92    0.85
   5  -2   6   15.51    0.74
   6  -2   6   25.53    1.04
   7  -2   6   10.93    0.70
   8  -2   6   21.35    1.03
   9  -2   6   30.40    1.33
  -9  -1   6   18.14    1.39
  -8  -1   6   24.84    1.56
  -7  -1   6   40.53    1.40
  -6  -1   6   71.02    1.71
  -5  -1   6   18.11    0.59
  -4  -1   6    8.98    0.37
  -3  -1   6   31.84    0.82
  -2  -1   6   15.03    0.45
  -1  -1   6  185.49    3.99
   0  -1   6   55.33    1.26
   1  -1   6  212.56    4.57
   2  -1   6  173.60    3.77
   3  -1   6   95.61    2.15
   4  -1   6   88.77    2.03
   5  -1   6   18.15    0.81
   6  -1   6   30.32    1.17
   7  -1   6   18.66    0.91
   8  -1   6   14.38    0.85
  -9   0   6   16.34    1.30
  -8   0   6   17.38    1.24
  -7   0   6   36.62    1.02
  -6   0   6   50.28    1.28
  -5   0   6   38.81    1.01
  -4   0   6   70.84    1.65
  -3   0   6   70.22    1.62
  -2   0   6  154.89    3.37
  -1   0   6  179.42    3.86
   0   0   6  125.66    2.74
   1   0   6  140.83    3.07
   2   0   6   91.86    2.06
   3   0   6   65.06    1.53
   4   0   6   47.79    1.19
   5   0   6   35.85    1.28
   6   0   6    8.89    0.64
   7   0   6    4.75    0.59
   8   0   6    5.11    0.66
  -9   1   6    6.69    0.90
  -8   1   6    7.58    0.56
  -7   1   6   24.82    0.77
  -6   1   6   24.77    0.75
  -5   1   6   21.53    0.65
  -4   1   6   34.13    0.89
  -3   1   6   11.29    0.39
  -2   1   6   19.99    0.54
  -1   1   6    0.62    0.13
   0   1   6   40.78    0.97
   1   1   6   26.26    0.71
   2   1   6    2.24    0.25
   3   1   6    5.90    0.33
   4   1   6   18.34    0.60
   5   1   6    0.25    0.41
   6   1   6    2.41    0.71
   7   1   6    0.01    0.49
   8   1   6    0.72    0.57
  -9   2   6    2.36    0.70
  -8   2   6    0.68    0.39
  -7   2   6    0.60    0.29
  -6   2   6    1.66    0.30
  -5   2   6    0.04    0.22
  -4   2   6   18.43    0.57
  -3   2   6   19.77    0.57
  -2   2   6   -0.14    0.14
  -1   2   6   10.01    0.46
   0   2   6    4.26    0.32
   1   2   6    6.77    0.31
   2   2   6    1.27    0.25
   3   2   6    0.18    0.25
   4   2   6    0.06    0.28
   5   2   6    2.98    0.46
   6   2   6   -0.18    0.43
   7   2   6    1.18    0.51
  -9   3   6    1.40    0.44
  -8   3   6    1.20    0.40
  -7   3   6    0.92    0.30
  -6   3   6    0.98    0.29
  -5   3   6   11.87    0.47
  -4   3   6    0.55    0.22
  -3   3   6    5.27    0.26
  -2   3   6    4.02    0.34
  -1   3   6   58.48    1.68
   0   3   6    9.57    0.48
   1   3   6    1.97    0.23
   2   3   6   14.08    0.49
   3   3   6    4.97    0.42
   4   3   6   11.58    0.50
   5   3   6    5.18    0.52
   6   3   6    8.87    0.66
   7   3   6    5.97    0.64
  -9   4   6   -0.18    0.59
  -8   4   6    8.03    0.62
  -7   4   6    8.21    0.45
  -6   4   6   22.03    0.71
  -5   4   6   59.39    1.45
  -4   4   6   21.94    0.65
  -3   4   6   40.47    1.27
  -2   4   6   11.76    0.55
  -1   4   6   35.66    1.13
   0   4   6   38.04    1.20
   1   4   6    8.93    0.50
   2   4   6   29.10    1.01
   3   4   6   30.58    1.06
   4   4   6   11.10    0.50
   5   4   6   13.73    1.02
   6   4   6   11.43    0.97
  -9   5   6    7.46    0.88
  -8   5   6   12.24    1.03
  -7   5   6   20.79    0.87
  -6   5   6   14.17    0.70
  -5   5   6   29.99    1.07
  -4   5   6   39.64    1.30
  -3   5   6   21.11    0.82
  -2   5   6   73.96    2.12
  -1   5   6   29.83    1.01
   0   5   6   24.97    0.90
   1   5   6   22.05    0.84
   2   5   6   41.48    1.33
   3   5   6   17.81    0.76
   4   5   6   31.00    1.11
   5   5   6   20.00    1.24
   6   5   6   17.18    1.20
  -9   6   6    6.85    0.87
  -8   6   6   12.77    1.07
  -7   6   6   20.33    0.88
  -6   6   6   18.46    0.81
  -5   6   6   15.49    0.72
  -4   6   6   22.56    0.89
  -3   6   6   67.27    1.99
  -2   6   6   10.73    0.57
  -1   6   6   19.07    0.77
   0   6   6   20.08    0.81
   1   6   6   28.78    1.03
   2   6   6   27.72    1.01
   3   6   6   19.99    0.84
   4   6   6   14.75    0.73
   5   6   6    9.30    0.87
  -9   7   6    8.10    0.98
  -8   7   6    6.31    0.86
  -7   7   6   10.04    1.00
  -6   7   6    3.67    0.47
  -5   7   6    6.06    0.50
  -4   7   6   12.75    0.67
  -3   7   6   20.23    0.84
  -2   7   6   22.26    0.88
  -1   7   6    6.14    0.49
   0   7   6   20.70    0.85
   1   7   6    9.89    0.58
   2   7   6    4.02    0.45
   3   7   6    6.44    0.52
   4   7   6    3.07    0.46
  -8   8   6    2.07    0.72
  -7   8   6    0.50    0.66
  -6   8   6    2.63    0.45
  -5   8   6    3.17    0.46
  -4   8   6   24.68    0.98
  -3   8   6    4.58    0.45
  -2   8   6    2.62    0.53
  -1   8   6    6.07    0.49
   0   8   6    9.73    0.59
   1   8   6    2.14    0.41
   2   8   6    0.72    0.39
   3   8   6    0.42    0.40
   4   8   6    1.60    0.74
  -8   9   6    2.13    0.80
  -7   9   6    0.72    0.70
  -6   9   6    1.16    0.43
  -5   9   6    2.96    0.46
  -4   9   6    1.17    0.39
  -3   9   6    1.63    0.41
  -2   9   6    0.34    0.35
  -1   9   6    0.64    0.37
   0   9   6   -0.05    0.36
   1   9   6    2.45    0.44
   2   9   6    5.94    0.54
   3   9   6    0.49    0.70
  -7  10   6    1.25    0.77
  -6  10   6    5.26    0.77
  -5  10   6    2.14    0.47
  -4  10   6    1.57    0.43
  -3  10   6   14.46    0.75
  -2  10   6    1.65    0.42
  -1  10   6    2.30    0.44
   0  10   6    0.29    0.40
   1  10   6    5.01    0.53
   2  10   6    1.92    0.48
   3  10   6   -0.81    0.78
  -7  11   6    1.58    0.82
  -6  11   6    4.05    0.57
  -5  11   6    9.04    0.67
  -4  11   6   10.52    0.68
  -3  11   6    8.03    0.62
  -2  11   6    3.76    0.51
  -1  11   6    1.80    0.47
   0  11   6    5.03    0.54
   1  11   6    5.83    0.58
  -6  12   6   10.94    0.78
  -5  12   6    8.47    0.68
  -4  12   6   11.59    0.77
  -3  12   6    7.30    0.64
  -2  12   6    9.18    0.70
  -1  12   6    7.54    0.65
   0  12   6    8.02    0.68
  -3  13   6    6.75    1.03
   1 -17   7    6.71    0.62
   2 -17   7    5.08    0.55
   3 -17   7    0.15    0.57
   4 -17   7    3.85    0.72
  -1 -16   7   10.21    0.71
   0 -16   7   15.06    0.81
   1 -16   7   15.03    0.79
   2 -16   7    8.25    0.60
   3 -16   7    6.87    0.78
   4 -16   7    2.45    0.60
   5 -16   7   14.85    1.15
   6 -16   7   10.34    1.01
  -2 -15   7    6.05    0.57
  -1 -15   7   11.93    0.71
   0 -15   7   15.49    0.80
   1 -15   7   22.23    0.94
   2 -15   7   19.04    0.85
   3 -15   7    3.48    0.61
   4 -15   7    4.85    0.70
   5 -15   7    8.44    0.88
   6 -15   7    7.55    0.61
   7 -15   7    6.22    0.61
  -3 -14   7    8.24    0.64
  -2 -14   7    9.58    0.66
  -1 -14   7    9.46    0.62
   0 -14   7   12.64    0.69
   1 -14   7    9.92    0.61
   2 -14   7    8.16    0.55
   3 -14   7   16.82    0.76
   4 -14   7    7.92    0.80
   5 -14   7    7.23    0.54
   6 -14   7   10.60    0.67
   7 -14   7    4.33    0.54
  -4 -13   7    5.71    0.57
  -3 -13   7    4.14    0.48
  -2 -13   7    9.89    0.62
  -1 -13   7    4.04    0.47
   0 -13   7    0.99    0.36
   1 -13   7    1.35    0.35
   2 -13   7    1.66    0.36
   3 -13   7   15.60    0.71
   4 -13   7    0.30    0.36
   5 -13   7    2.63    0.42
   6 -13   7    0.27    0.38
   7 -13   7    0.18    0.42
   8 -13   7   -0.05    0.46
  -5 -12   7    0.42    0.44
  -4 -12   7    1.17    0.42
  -3 -12   7    1.78    0.41
  -2 -12   7    1.12    0.36
  -1 -12   7    0.43    0.32
   0 -12   7   14.06    0.69
   1 -12   7   13.14    0.65
   2 -12   7    0.04    0.31
   3 -12   7    0.36    0.27
   4 -12   7   -0.07    0.37
   5 -12   7    0.10    0.37
   6 -12   7    0.85    0.42
   7 -12   7    1.27    0.45
   8 -12   7    0.29    0.46
  -6 -11   7    3.00    0.81
  -5 -11   7    0.38    0.41
  -4 -11   7    2.43    0.42
  -3 -11   7    0.03    0.34
  -2 -11   7    0.52    0.33
  -1 -11   7   13.69    0.68
   0 -11   7   17.69    0.75
   1 -11   7    0.11    0.32
   2 -11   7    0.94    0.26
   3 -11   7    1.64    0.28
   4 -11   7    0.85    0.37
   5 -11   7   -0.49    0.34
   6 -11   7    3.14    0.47
   7 -11   7    5.68    0.55
   8 -11   7    5.99    0.60
  -6 -10   7    7.80    0.63
  -5 -10   7   13.41    0.76
  -4 -10   7    3.47    0.44
  -3 -10   7    0.30    0.36
  -2 -10   7    3.47    0.41
  -1 -10   7   46.04    1.48
   0 -10   7   28.68    1.02
   1 -10   7   21.44    0.63
   2 -10   7   45.55    1.13
   3 -10   7   32.38    0.88
   4 -10   7   29.91    1.07
   5 -10   7    2.52    0.40
   6 -10   7   17.61    0.82
   7 -10   7   28.19    1.15
   8 -10   7   15.47    0.85
   9 -10   7    5.41    0.67
  -7  -9   7   12.84    0.80
  -6  -9   7   12.30    0.74
  -5  -9   7   15.55    0.79
  -4  -9   7   29.33    1.11
  -3  -9   7    9.02    0.57
  -2  -9   7   60.80    1.87
  -1  -9   7   48.95    1.54
   0  -9   7   19.04    0.76
   1  -9   7   79.85    1.82
   2  -9   7   22.81    0.66
   3  -9   7   69.88    1.64
   4  -9   7   16.78    0.74
   5  -9   7   21.87    0.89
   6  -9   7   30.47    1.16
   7  -9   7   35.65    1.34
   8  -9   7   12.62    0.78
   9  -9   7    5.95    0.65
  -7  -8   7    6.56    0.61
  -6  -8   7   21.90    0.97
  -5  -8   7    7.95    0.57
  -4  -8   7   25.80    1.02
  -3  -8   7   44.31    1.46
  -2  -8   7   31.81    1.11
  -1  -8   7   22.59    0.84
   0  -8   7   46.22    1.10
   1  -8   7   64.98    1.51
   2  -8   7   75.18    1.73
   3  -8   7   71.82    1.67
   4  -8   7   24.94    0.94
   5  -8   7   11.14    0.62
   6  -8   7   34.46    1.25
   7  -8   7   16.17    0.82
   8  -8   7   10.91    0.74
   9  -8   7    8.91    0.74
  -7  -7   7   10.38    0.70
  -6  -7   7    3.74    0.48
  -5  -7   7    1.62    0.38
  -4  -7   7   56.49    1.79
  -3  -7   7   83.14    2.44
  -2  -7   7   45.12    1.42
  -1  -7   7   38.27    1.22
   0  -7   7   20.36    0.57
   1  -7   7   37.42    0.93
   2  -7   7    7.93    0.35
   3  -7   7    3.23    0.27
   4  -7   7   17.02    0.73
   5  -7   7   18.48    0.80
   6  -7   7   10.64    0.65
   7  -7   7    0.31    0.43
   8  -7   7   12.04    0.77
   9  -7   7    2.16    0.74
  -8  -6   7    3.36    0.55
  -7  -6   7    4.80    0.52
  -6  -6   7    4.64    0.66
  -5  -6   7   -0.08    0.35
  -4  -6   7   34.04    1.18
  -3  -6   7    6.55    0.46
  -2  -6   7   23.50    0.84
  -1  -6   7    3.89    0.21
   0  -6   7    5.84    0.27
   1  -6   7   19.79    0.56
   2  -6   7   16.16    0.50
   3  -6   7   28.84    0.76
   4  -6   7   10.47    0.55
   5  -6   7    8.54    0.56
   6  -6   7    0.61    0.39
   7  -6   7   -0.84    0.36
   8  -6   7    0.90    0.47
   9  -6   7    1.08    0.53
  -8  -5   7    2.23    0.51
  -7  -5   7    0.55    0.41
  -6  -5   7    1.68    0.40
  -5  -5   7   -0.28    0.35
  -4  -5   7    1.42    0.35
  -3  -5   7    3.06    0.35
  -2  -5   7   10.24    0.35
  -1  -5   7    2.09    0.19
   0  -5   7    0.03    0.17
   1  -5   7   12.95    0.42
   2  -5   7   67.46    1.54
   3  -5   7   16.13    0.49
   4  -5   7    7.66    0.49
   5  -5   7    0.23    0.37
   6  -5   7    1.85    0.43
   7  -5   7    8.67    0.63
   8  -5   7    4.35    0.57
   9  -5   7    6.68    0.68
  -8  -4   7    5.41    0.61
  -7  -4   7    3.48    0.49
  -6  -4   7    7.57    0.56
  -5  -4   7   16.06    0.74
  -4  -4   7   23.52    0.89
  -3  -4   7   68.60    1.59
  -2  -4   7   79.26    1.88
  -1  -4   7   12.95    0.41
   0  -4   7   58.34    1.34
   1  -4   7  107.22    2.37
   2  -4   7   66.81    1.53
   3  -4   7   20.06    0.56
   4  -4   7   29.50    1.04
   5  -4   7   24.62    0.95
   6  -4   7    9.60    0.63
   7  -4   7   30.68    1.22
   8  -4   7   12.02    0.78
   9  -4   7   19.80    1.04
  -9  -3   7   13.84    1.19
  -8  -3   7   10.27    0.69
  -7  -3   7   17.89    0.85
  -6  -3   7   42.74    1.46
  -5  -3   7   41.62    1.39
  -4  -3   7   12.18    0.44
  -3  -3   7  143.48    3.15
  -2  -3   7  120.47    2.65
  -1  -3   7    5.75    0.27
   0  -3   7   20.50    0.56
   1  -3   7    6.17    0.28
   2  -3   7  116.50    2.57
   3  -3   7   41.17    1.01
   4  -3   7   45.63    1.46
   5  -3   7   30.14    1.12
   6  -3   7   36.19    1.31
   7  -3   7   14.91    0.81
   8  -3   7   13.29    0.81
  -9  -2   7   26.83    1.67
  -8  -2   7   17.24    1.24
  -7  -2   7    9.08    0.86
  -6  -2   7   31.71    1.16
  -5  -2   7    2.53    0.29
  -4  -2   7   36.10    0.94
  -3  -2   7  117.62    2.62
  -2  -2   7  193.53    4.19
  -1  -2   7  206.44    4.44
   0  -2   7   67.10    1.52
   1  -2   7  171.22    3.70
   2  -2   7    7.67    0.32
   3  -2   7   37.45    1.22
   4  -2   7   42.14    1.38
   5  -2   7   99.06    2.90
   6  -2   7   49.09    1.65
   7  -2   7   18.81    0.92
   8  -2   7   16.38    0.92
  -9  -1   7   14.98    1.16
  -8  -1   7   21.81    1.38
  -7  -1   7   21.98    0.92
  -6  -1   7   15.22    0.55
  -5  -1   7   34.63    0.93
  -4  -1   7   45.53    1.13
  -3  -1   7   35.03    0.89
  -2  -1   7  232.93    5.02
  -1  -1   7  198.80    4.28
   0  -1   7   40.42    0.96
   1  -1   7   43.37    1.04
   2  -1   7   57.31    1.35
   3  -1   7    3.96    0.29
   4  -1   7    7.85    0.38
   5  -1   7   40.67    1.41
   6  -1   7   15.29    0.79
   7  -1   7    5.68    0.60
   8  -1   7    5.13    0.63
  -9   0   7    9.28    1.00
  -8   0   7   11.60    1.01
  -7   0   7    0.71    0.30
  -6   0   7    0.65    0.28
  -5   0   7    7.67    0.38
  -4   0   7    9.61    0.40
  -3   0   7    7.73    0.34
  -2   0   7   21.85    0.59
  -1   0   7   42.39    1.01
   0   0   7   88.00    1.96
   1   0   7    2.70    0.23
   2   0   7    4.36    0.28
   3   0   7    1.82    0.27
   4   0   7    3.80    0.33
   5   0   7    0.68    0.40
   6   0   7    5.54    0.56
   7   0   7    2.56    0.54
   8   0   7    3.15    0.63
  -9   1   7    1.21    0.67
  -8   1   7    0.53    0.56
  -7   1   7    0.70    0.28
  -6   1   7    3.60    0.33
  -5   1   7    0.03    0.24
  -4   1   7    6.12    0.33
  -3   1   7    3.54    0.25
  -2   1   7    0.15    0.16
  -1   1   7   22.17    0.58
   0   1   7   31.12    0.87
   1   1   7    6.19    0.30
   2   1   7   13.05    0.46
   3   1   7    5.28    0.34
   4   1   7    6.18    0.39
   5   1   7   -0.46    0.40
   6   1   7   -0.06    0.41
   7   1   7    0.99    0.74
  -9   2   7   -0.28    0.58
  -8   2   7    7.58    0.62
  -7   2   7    0.85    0.33
  -6   2   7    7.84    0.51
  -5   2   7   16.11    0.56
  -4   2   7    8.28    0.36
  -3   2   7    4.46    0.26
  -2   2   7   12.61    0.56
  -1   2   7   12.28    0.54
   0   2   7   -0.15    0.25
   1   2   7   58.51    1.39
   2   2   7   22.38    0.66
   3   2   7   16.73    0.58
   4   2   7    9.32    0.46
   5   2   7    6.72    0.57
   6   2   7    6.12    0.90
   7   2   7    0.76    0.53
  -9   3   7   10.12    0.93
  -8   3   7   11.68    0.98
  -7   3   7   18.99    0.67
  -6   3   7   13.72    0.54
  -5   3   7   17.34    0.59
  -4   3   7   56.90    1.72
  -3   3   7    8.64    0.50
  -2   3   7    1.67    0.32
  -1   3   7   39.45    1.23
   0   3   7   54.54    1.61
   1   3   7   19.07    0.75
   2   3   7    5.82    0.46
   3   3   7   35.99    1.20
   4   3   7   22.26    0.87
   5   3   7   10.74    0.92
   6   3   7    4.68    0.76
   7   3   7    8.59    0.99
  -9   4   7    6.48    0.82
  -8   4   7   12.24    1.04
  -7   4   7   39.60    1.36
  -6   4   7   24.53    0.96
  -5   4   7   19.42    0.81
  -4   4   7   51.63    1.60
  -3   4   7   19.73    0.78
  -2   4   7   72.90    2.10
  -1   4   7   28.19    0.98
   0   4   7   28.41    0.99
   1   4   7    6.95    0.47
   2   4   7   51.41    1.59
   3   4   7   43.01    1.40
   4   4   7   46.67    1.51
   5   4   7   23.23    1.39
   6   4   7   13.16    1.10
  -9   5   7    7.46    0.88
  -8   5   7   16.99    1.21
  -7   5   7   25.96    1.03
  -6   5   7   20.59    0.87
  -5   5   7    2.85    0.43
  -4   5   7   24.21    0.93
  -3   5   7   29.22    1.04
  -2   5   7   10.50    0.57
  -1   5   7   44.17    1.40
   0   5   7   19.38    0.78
   1   5   7   36.31    1.21
   2   5   7    0.08    0.35
   3   5   7   20.66    0.86
   4   5   7   15.97    0.77
   5   5   7    5.60    0.74
   6   5   7   10.51    1.00
  -9   6   7    6.46    0.94
  -8   6   7    4.06    0.81
  -7   6   7    9.86    0.64
  -6   6   7   13.33    0.70
  -5   6   7    0.56    0.36
  -4   6   7    7.23    0.54
  -3   6   7   24.75    0.95
  -2   6   7   29.28    1.05
  -1   6   7    3.75    0.42
   0   6   7    9.65    0.58
   1   6   7   16.73    0.75
   2   6   7    2.52    0.42
   3   6   7    1.80    0.42
   4   6   7    2.41    0.45
   5   6   7   11.50    1.00
  -8   7   7    2.83    0.76
  -7   7   7    1.55    0.43
  -6   7   7    1.77    0.43
  -5   7   7    4.73    0.49
  -4   7   7   19.46    0.84
  -3   7   7    2.07    0.39
  -2   7   7    2.75    0.40
  -1   7   7    1.33    0.38
   0   7   7   20.17    0.85
   1   7   7    3.96    0.45
   2   7   7    0.05    0.38
   3   7   7    0.42    0.40
   4   7   7    0.55    0.44
  -8   8   7   -0.32    0.77
  -7   8   7    0.20    0.46
  -6   8   7    0.20    0.42
  -5   8   7    1.01    0.40
  -4   8   7    0.22    0.36
  -3   8   7    0.40    0.36
  -2   8   7    1.45    0.37
  -1   8   7    0.50    0.36
   0   8   7   16.79    0.79
   1   8   7   -0.32    0.36
   2   8   7    4.25    0.50
   3   8   7    1.93    0.48
   4   8   7   -1.20    0.76
  -8   9   7    2.60    0.88
  -7   9   7    2.80    0.82
  -6   9   7    6.15    0.58
  -5   9   7    0.32    0.40
  -4   9   7    0.01    0.37
  -3   9   7    8.61    0.59
  -2   9   7    5.56    0.52
  -1   9   7    6.46    0.55
   0   9   7    1.23    0.40
   1   9   7   13.36    0.74
   2   9   7    4.14    0.57
   3   9   7    0.14    0.46
  -7  10   7    2.32    0.79
  -6  10   7    5.55    0.60
  -5  10   7   10.34    0.68
  -4  10   7    5.93    0.57
  -3  10   7    3.53    0.48
  -2  10   7    1.16    0.43
  -1  10   7    9.27    0.64
   0  10   7   14.00    0.78
   1  10   7   12.19    0.75
   2  10   7    6.37    0.62
  -6  11   7    9.74    1.04
  -5  11   7    5.51    0.59
  -4  11   7   11.60    0.73
  -3  11   7    4.31    0.53
  -2  11   7   16.79    0.88
  -1  11   7    5.08    0.57
   0  11   7   10.22    0.73
  -4  12   7    5.33    0.59
  -3  12   7    5.15    0.61
  -2  12   7    1.17    0.51
   1 -17   8   10.53    0.70
   2 -17   8    6.07    0.83
   4 -17   8    4.68    0.75
  -1 -16   8    9.47    0.71
   0 -16   8    9.05    0.66
   1 -16   8    8.75    0.63
   2 -16   8    9.11    0.63
   3 -16   8    6.35    0.79
   4 -16   8    3.95    0.71
   5 -16   8    6.50    0.85
   6 -16   8    7.99    0.96
  -2 -15   8    8.55    0.68
  -1 -15   8   13.46    0.76
   0 -15   8    8.55    0.61
   1 -15   8   16.33    0.80
   2 -15   8    7.70    0.57
   3 -15   8    3.81    0.66
   4 -15   8    5.83    0.74
   5 -15   8    5.67    0.78
   6 -15   8    9.21    0.66
  -3 -14   8    0.38    0.43
  -2 -14   8    7.06    0.57
  -1 -14   8    7.07    0.56
   0 -14   8    2.48    0.42
   1 -14   8    2.35    0.41
   2 -14   8   -0.01    0.33
   3 -14   8    2.88    0.59
   4 -14   8    0.13    0.54
   5 -14   8   -0.15    0.39
   6 -14   8    1.31    0.44
   7 -14   8    0.10    0.45
  -4 -13   8   -0.16    0.40
  -3 -13   8    0.68    0.40
  -2 -13   8    0.51    0.37
  -1 -13   8    1.93    0.42
   0 -13   8    0.59    0.34
   1 -13   8    2.97    0.40
   2 -13   8    1.11    0.36
   3 -13   8    2.46    0.56
   4 -13   8    5.55    0.49
   5 -13   8    0.59    0.40
   6 -13   8    1.13    0.42
   7 -13   8    1.72    0.50
   8 -13   8    1.32    0.52
  -5 -12   8    2.38    0.48
  -4 -12   8    1.70    0.45
  -3 -12   8    2.57    0.43
  -2 -12   8    4.00    0.46
  -1 -12   8    3.57    0.55
   0 -12   8   12.93    0.65
   1 -12   8    8.15    0.54
   2 -12   8    0.67    0.36
   3 -12   8    0.56    0.35
   4 -12   8    3.48    0.44
   5 -12   8   18.35    0.84
   6 -12   8    5.21    0.53
   7 -12   8    8.52    0.64
   8 -12   8    6.14    0.63
  -5 -11   8    9.18    0.66
  -4 -11   8    8.23    0.61
  -3 -11   8    7.99    0.58
  -2 -11   8   10.59    0.63
  -1 -11   8   54.60    1.74
   0 -11   8   23.19    0.91
   1 -11   8   20.10    0.83
   2 -11   8   21.96    0.68
   3 -11   8   13.08    0.64
   4 -11   8    9.09    0.57
   5 -11   8    8.43    0.57
   6 -11   8   36.22    1.33
   7 -11   8   20.81    0.98
   8 -11   8   24.62    1.11
  -6 -10   8   14.06    0.81
  -5 -10   8   16.55    0.85
  -4 -10   8   24.69    1.02
  -3 -10   8   20.22    0.88
  -2 -10   8   14.74    0.72
  -1 -10   8   49.96    1.60
   0 -10   8   16.58    0.72
   1 -10   8   48.69    1.53
   2 -10   8   82.21    1.92
   3 -10   8   26.75    0.78
   4 -10   8   32.49    1.16
   5 -10   8   25.81    1.02
   6 -10   8   29.59    1.15
   7 -10   8   22.52    1.02
   8 -10   8   13.72    0.82
  -7  -9   8    4.69    0.81
  -6  -9   8   10.94    0.72
  -5  -9   8    9.70    0.64
  -4  -9   8   25.26    1.02
  -3  -9   8   43.45    1.46
  -2  -9   8   72.31    2.18
  -1  -9   8   37.53    1.26
   0  -9   8   36.25    1.20
   1  -9   8   51.19    1.24
   2  -9   8   35.04    0.92
   3  -9   8   73.73    1.74
   4  -9   8   11.23    0.62
   5  -9   8   10.30    0.62
   6  -9   8   19.21    0.88
   7  -9   8   17.68    0.87
   8  -9   8    6.80    0.65
  -7  -8   8    4.91    0.58
  -6  -8   8    8.02    0.61
  -5  -8   8    2.23    0.44
  -4  -8   8   11.89    0.66
  -3  -8   8   85.60    2.53
  -2  -8   8   19.52    0.80
  -1  -8   8    7.49    0.48
   0  -8   8    5.27    0.28
   1  -8   8    7.56    0.35
   2  -8   8    1.56    0.34
   3  -8   8   -0.23    0.26
   4  -8   8   44.85    1.46
   5  -8   8    5.77    0.51
   6  -8   8    7.73    0.58
   7  -8   8   -0.23    0.40
   8  -8   8    3.12    0.53
  -7  -7   8    4.13    0.52
  -6  -7   8   -0.10    0.36
  -5  -7   8    0.58    0.36
  -4  -7   8    0.85    0.36
  -3  -7   8   21.70    0.87
  -2  -7   8   24.27    0.91
  -1  -7   8    4.96    0.39
   0  -7   8    5.16    0.28
   1  -7   8    0.65    0.28
   2  -7   8   -0.11    0.28
   3  -7   8    3.87    0.29
   4  -7   8    0.81    0.35
   5  -7   8   11.50    0.64
   6  -7   8    0.27    0.38
   7  -7   8    1.84    0.47
   8  -7   8    0.24    0.46
  -8  -6   8    0.11    0.48
  -7  -6   8    0.10    0.40
  -6  -6   8    0.67    0.40
  -5  -6   8    1.50    0.37
  -4  -6   8    1.08    0.35
  -3  -6   8    1.33    0.32
  -2  -6   8    0.05    0.28
  -1  -6   8   20.18    0.56
   0  -6   8   17.21    0.55
   1  -6   8    0.95    0.21
   2  -6   8   51.93    1.24
   3  -6   8   60.72    1.43
   4  -6   8   -0.20    0.34
   5  -6   8    0.59    0.37
   7  -6   8   10.48    0.70
   8  -6   8    6.94    0.64
  -8  -5   8    4.90    0.58
  -7  -5   8    9.97    0.68
  -6  -5   8   21.54    0.94
  -5  -5   8   15.88    0.76
  -4  -5   8   59.77    1.85
  -3  -5   8   28.17    1.00
  -2  -5   8   81.10    2.34
  -1  -5   8   39.88    0.98
   0  -5   8   21.57    0.59
   1  -5   8   88.52    2.00
   2  -5   8    2.02    0.29
   3  -5   8  105.06    2.34
   4  -5   8   34.12    1.17
   5  -5   8   29.46    1.10
   6  -5   8   11.98    0.68
   7  -5   8   17.07    0.86
   8  -5   8   19.09    0.97
  -8  -4   8   20.21    0.98
  -7  -4   8   22.20    0.99
  -6  -4   8   39.96    1.40
  -5  -4   8   15.32    0.73
  -4  -4   8    9.23    0.54
  -3  -4   8   35.86    0.91
  -2  -4   8   88.10    1.99
  -1  -4   8   75.92    1.73
   0  -4   8    7.52    0.32
   1  -4   8   92.08    2.07
   2  -4   8   94.66    2.13
   3  -4   8   22.49    0.63
   4  -4   8   54.45    1.70
   5  -4   8    6.60    0.54
   6  -4   8   51.29    1.71
   7  -4   8   19.81    0.94
   8  -4   8   17.03    0.93
  -8  -3   8   18.98    0.93
  -7  -3   8   28.22    1.13
  -6  -3   8   28.98    1.11
  -5  -3   8   29.50    1.08
  -4  -3   8   35.93    0.94
  -3  -3   8   72.35    1.68
  -2  -3   8  111.54    2.49
  -1  -3   8   13.68    0.44
   0  -3   8   76.46    1.74
   1  -3   8  108.79    2.42
   2  -3   8   31.39    0.81
   3  -3   8   66.54    1.55
   4  -3   8   37.67    1.27
   5  -3   8   69.86    2.15
   6  -3   8   27.66    1.11
   7  -3   8    5.53    0.57
   8  -3   8   12.95    0.81
  -9  -2   8   13.60    1.17
  -8  -2   8   16.98    0.87
  -7  -2   8   21.13    0.93
  -6  -2   8   11.66    0.65
  -5  -2   8    9.99    0.44
  -4  -2   8   68.36    1.62
  -3  -2   8   21.64    0.64
  -2  -2   8   50.24    1.21
  -1  -2   8   68.42    1.57
   0  -2   8    1.58    0.19
   1  -2   8   52.17    1.23
   2  -2   8   26.71    0.72
   3  -2   8   20.28    0.61
   4  -2   8    2.03    0.39
   5  -2   8   25.96    1.05
   6  -2   8   16.63    0.84
   7  -2   8    0.30    0.44
   8  -2   8    3.52    0.60
  -9  -1   8    3.12    0.72
  -8  -1   8    5.95    0.55
  -7  -1   8    1.60    0.40
  -6  -1   8    0.43    0.31
  -5  -1   8   17.45    0.59
  -4  -1   8   32.57    0.88
  -3  -1   8   24.99    0.70
  -2  -1   8    4.02    0.25
  -1  -1   8   20.44    0.58
   0  -1   8   35.00    0.87
   1  -1   8   27.74    0.73
   2  -1   8    3.97    0.28
   3  -1   8    1.67    0.33
   4  -1   8   39.09    1.34
   5  -1   8    3.31    0.48
   6  -1   8    2.68    0.46
   7  -1   8    0.25    0.48
   8  -1   8    0.79    0.57
  -9   0   8   -0.07    0.59
  -8   0   8   -0.10    0.38
  -7   0   8    0.96    0.30
  -6   0   8    3.49    0.40
  -5   0   8    3.92    0.31
  -4   0   8    0.41    0.23
  -3   0   8   22.74    0.66
  -2   0   8    3.31    0.23
  -1   0   8    0.07    0.16
   0   0   8    0.02    0.18
   1   0   8   23.38    0.65
   2   0   8   59.03    1.41
   3   0   8    4.42    0.33
   4   0   8   13.19    0.69
   5   0   8    1.64    0.44
   6   0   8    0.27    0.43
   7   0   8    0.87    0.51
  -9   1   8    2.90    0.66
  -8   1   8   10.57    0.66
  -7   1   8    3.32    0.34
  -6   1   8    0.93    0.32
  -5   1   8    0.52    0.26
  -4   1   8    9.44    0.36
  -3   1   8   19.70    0.59
  -2   1   8   46.16    1.11
  -1   1   8    5.65    0.27
   0   1   8    1.78    0.22
   1   1   8   71.19    1.66
   2   1   8   33.22    0.89
   3   1   8    1.19    0.30
   4   1   8    0.81    0.30
   5   1   8    7.94    0.61
   6   1   8    4.77    0.56
   7   1   8    0.62    0.52
  -8   2   8   20.02    1.25
  -7   2   8    7.07    0.55
  -6   2   8   12.53    0.66
  -5   2   8   -0.23    0.37
  -4   2   8   21.47    0.84
  -3   2   8   31.44    1.07
  -2   2   8   13.11    0.60
  -1   2   8  103.58    2.85
   0   2   8   36.94    1.17
   1   2   8   31.56    1.06
   2   2   8    2.80    0.38
   3   2   8   19.10    0.79
   4   2   8   24.72    0.94
   5   2   8   13.07    1.04
   6   2   8   13.52    1.10
   7   2   8    9.54    1.05
  -8   3   8   47.03    2.25
  -7   3   8   27.24    1.06
  -6   3   8   33.00    1.18
  -5   3   8    8.21    0.56
  -4   3   8    1.64    0.39
  -3   3   8   20.62    0.81
  -2   3   8   31.99    1.08
  -1   3   8   97.54    2.72
   0   3   8  107.49    2.97
   1   3   8   25.63    0.93
   2   3   8   67.71    2.01
   3   3   8    6.07    0.49
   4   3   8   23.03    0.92
   5   3   8   12.57    1.02
   6   3   8   13.66    1.14
  -9   4   8   10.40    0.95
  -8   4   8   14.61    1.15
  -7   4   8   29.07    1.11
  -6   4   8   29.56    1.11
  -5   4   8    5.62    0.48
  -4   4   8    7.37    0.53
  -3   4   8    0.40    0.35
  -2   4   8   12.95    0.63
  -1   4   8   65.91    1.95
   0   4   8   40.39    1.31
   1   4   8   41.53    1.35
   2   4   8    0.42    0.48
   3   4   8   12.88    0.68
   4   4   8    8.12    0.57
   5   4   8    1.83    0.64
   6   4   8    3.97    0.81
  -9   5   8    3.50    0.86
  -8   5   8    7.43    0.93
  -7   5   8    7.74    0.59
  -6   5   8   18.44    0.91
  -5   5   8   10.49    0.62
  -4   5   8    0.68    0.53
  -3   5   8   10.94    0.60
  -2   5   8    6.31    0.49
  -1   5   8    6.34    0.50
   0   5   8    5.80    0.48
   1   5   8   42.34    1.40
   2   5   8   20.99    0.88
   3   5   8    1.79    0.42
   4   5   8    1.45    0.44
   5   5   8    1.75    0.67
  -8   6   8   -0.91    0.67
  -7   6   8    1.35    0.44
  -6   6   8    2.43    0.43
  -5   6   8    6.41    0.52
  -4   6   8    6.96    0.53
  -3   6   8    5.89    0.50
  -2   6   8    2.00    0.39
  -1   6   8   -0.41    0.47
   0   6   8   10.49    0.61
   1   6   8    1.36    0.38
   2   6   8    2.13    0.43
   3   6   8   -0.25    0.60
   4   6   8    0.01    0.43
  -8   7   8    0.51    0.77
  -7   7   8    0.36    0.43
  -6   7   8   -0.10    0.39
  -5   7   8    0.30    0.38
  -4   7   8   -0.02    0.38
  -3   7   8    0.40    0.37
  -2   7   8    1.90    0.40
  -1   7   8    3.25    0.44
   0   7   8   23.33    0.95
   1   7   8    0.23    0.36
   2   7   8    2.66    0.44
   3   7   8    1.04    0.45
   4   7   8    1.87    0.53
  -8   8   8    3.59    0.89
  -7   8   8    3.92    0.54
  -6   8   8    4.85    0.55
  -5   8   8    1.19    0.43
  -4   8   8    9.62    0.64
  -3   8   8    6.37    0.55
  -2   8   8    4.99    0.49
  -1   8   8    9.32    0.61
   0   8   8    6.81    0.55
   1   8   8   17.59    0.85
   2   8   8    3.00    0.50
   3   8   8    3.85    0.54
  -7   9   8    8.15    0.69
  -6   9   8    5.86    0.59
  -5   9   8    7.54    0.61
  -4   9   8   10.04    0.67
  -3   9   8    6.99    0.58
  -2   9   8    4.74    0.51
  -1   9   8   31.37    1.21
   0   9   8   10.87    0.67
   1   9   8    8.43    0.64
   2   9   8    4.27    0.55
  -6  10   8    8.13    0.70
  -5  10   8    8.49    0.65
  -4  10   8    7.73    0.63
  -3  10   8    5.85    0.57
  -2  10   8   16.30    0.84
  -1  10   8    3.12    0.51
   0  10   8   17.30    0.89
   1  10   8    9.90    0.70
  -5  11   8    7.02    0.67
  -4  11   8    5.76    0.61
  -3  11   8    5.95    0.61
  -2  11   8    5.58    0.62
  -1  11   8   18.31    0.94
   1 -17   9    8.64    0.68
   2 -17   9   10.64    0.71
   3 -17   9    5.70    0.81
   4 -17   9    7.81    0.91
  -1 -16   9    5.67    0.58
   0 -16   9    7.22    0.62
   1 -16   9   10.27    0.68
   2 -16   9    4.91    0.52
   3 -16   9    1.89    0.59
   4 -16   9    3.97    0.74
   5 -16   9    6.84    0.92
  -2 -15   9    2.69    0.49
  -1 -15   9    0.15    0.39
   0 -15   9    2.44    0.46
   1 -15   9    0.21    0.38
   2 -15   9   -0.01    0.39
   3 -15   9    1.23    0.56
   4 -15   9    0.50    0.57
   5 -15   9    1.81    0.64
   6 -15   9    1.36    0.49
  -3 -14   9    0.14    0.41
  -2 -14   9    0.67    0.41
  -1 -14   9   -0.04    0.37
   0 -14   9    0.30    0.38
   1 -14   9    2.97    0.46
   2 -14   9    3.13    0.45
   3 -14   9    1.27    0.54
   4 -14   9    5.17    0.72
   5 -14   9    1.67    0.45
   6 -14   9    1.18    0.46
   7 -14   9   -0.14    0.47
  -4 -13   9    3.76    0.54
  -3 -13   9    4.38    0.69
  -2 -13   9    4.66    0.50
  -1 -13   9    3.08    0.43
   0 -13   9    6.38    0.67
   1 -13   9   10.21    0.62
   2 -13   9   16.27    0.77
   3 -13   9   10.04    0.86
   4 -13   9   12.79    0.69
   5 -13   9   17.93    0.85
   6 -13   9    5.04    0.54
   7 -13   9    1.96    0.50
  -5 -12   9   14.79    0.85
  -4 -12   9   19.49    0.95
  -3 -12   9   14.45    0.77
  -2 -12   9    8.69    0.60
  -1 -12   9   12.32    0.66
   0 -12   9    2.73    0.60
   1 -12   9   15.61    0.73
   2 -12   9   27.99    1.04
   3 -12   9   34.29    1.19
   4 -12   9   15.63    0.74
   5 -12   9   27.61    1.09
   6 -12   9   35.49    1.33
   7 -12   9    7.12    0.63
   8 -12   9    5.59    0.63
  -5 -11   9   16.77    0.86
  -4 -11   9   19.44    0.92
  -3 -11   9   10.65    0.66
  -2 -11   9   33.12    1.21
  -1 -11   9   22.03    0.90
   0 -11   9   22.66    0.90
   1 -11   9   43.99    1.59
   2 -11   9   56.92    1.77
   3 -11   9   43.23    1.41
   4 -11   9   35.88    1.25
   5 -11   9   30.75    1.16
   6 -11   9   31.63    1.23
   7 -11   9    8.60    0.66
   8 -11   9   10.23    0.77
  -6 -10   9    9.45    0.70
  -5 -10   9   23.68    1.03
  -4 -10   9   15.14    0.77
  -3 -10   9   27.30    1.07
  -2 -10   9   40.65    1.39
  -1 -10   9   11.56    0.62
   0 -10   9   33.63    1.17
   1 -10   9   20.38    0.83
   2 -10   9   32.77    0.90
   3 -10   9   40.50    1.33
   4 -10   9   11.33    0.75
   5 -10   9   18.83    0.85
   6 -10   9   11.46    0.68
   7 -10   9   12.92    0.77
   8 -10   9   -0.04    0.48
  -6  -9   9    9.50    0.67
  -5  -9   9    6.25    0.55
  -4  -9   9    1.92    0.40
  -3  -9   9    4.89    0.47
  -2  -9   9    5.02    0.46
  -1  -9   9    3.25    0.39
   0  -9   9    6.31    0.47
   1  -9   9    6.71    0.35
   2  -9   9    0.15    0.27
   3  -9   9    8.16    0.52
   4  -9   9    8.31    0.56
   5  -9   9    3.19    0.44
   6  -9   9   -0.04    0.40
   7  -9   9    0.27    0.43
   8  -9   9    5.15    0.61
  -7  -8   9    5.42    0.85
  -6  -8   9    1.41    0.42
  -5  -8   9    3.31    0.46
  -4  -8   9    5.49    0.48
  -3  -8   9    0.11    0.33
  -2  -8   9    6.85    0.49
  -1  -8   9    2.87    0.36
   0  -8   9    1.27    0.23
   1  -8   9    7.57    0.36
   2  -8   9    0.08    0.25
   3  -8   9    0.00    0.32
   4  -8   9    0.67    0.38
   5  -8   9    4.61    0.47
   6  -8   9   -0.34    0.62
   7  -8   9    0.47    0.42
   8  -8   9    1.89    0.53
  -7  -7   9    1.72    0.47
  -6  -7   9    2.32    0.47
  -5  -7   9   -0.09    0.35
  -4  -7   9   11.12    0.63
  -3  -7   9    5.92    0.48
  -2  -7   9    1.38    0.33
  -1  -7   9   44.30    1.41
   0  -7   9   21.76    0.62
   1  -7   9   25.67    0.71
   2  -7   9   23.14    0.67
   3  -7   9    6.48    0.47
   4  -7   9   15.06    0.70
   5  -7   9    0.09    0.36
   6  -7   9   27.96    1.12
   7  -7   9    5.14    0.56
   8  -7   9    4.66    0.60
  -8  -6   9    7.30    0.68
  -7  -6   9   14.18    0.81
  -6  -6   9   16.22    0.82
  -5  -6   9   22.17    0.94
  -4  -6   9   24.53    0.97
  -3  -6   9   10.57    0.58
  -2  -6   9   22.31    0.86
  -1  -6   9   52.93    1.27
   0  -6   9   74.73    1.72
   1  -6   9   45.72    1.12
   2  -6   9   24.92    0.70
   3  -6   9   40.60    1.03
   4  -6   9   53.61    1.69
   5  -6   9   18.62    0.83
   6  -6   9    0.68    0.41
   7  -6   9   21.06    0.99
   8  -6   9   16.57    0.91
  -8  -5   9   15.95    0.90
  -7  -5   9   18.45    0.92
  -6  -5   9   19.49    0.91
  -5  -5   9   30.17    1.17
  -4  -5   9   22.81    0.92
  -3  -5   9   50.52    1.60
  -2  -5   9   44.10    1.09
  -1  -5   9   61.94    1.46
   0  -5   9   15.68    0.50
   1  -5   9   68.61    1.60
   2  -5   9   54.87    1.32
   3  -5   9   29.59    0.79
   4  -5   9   46.48    1.51
   5  -5   9   14.80    0.75
   6  -5   9   48.55    1.65
   7  -5   9   13.25    0.78
   8  -5   9   16.77    0.93
  -8  -4   9   17.61    0.92
  -7  -4   9   27.45    1.14
  -6  -4   9   38.02    1.37
  -5  -4   9    0.81    0.37
  -4  -4   9   22.79    0.91
  -3  -4   9   48.58    1.20
  -2  -4   9   41.83    1.05
  -1  -4   9   25.74    0.69
   0  -4   9   71.38    1.65
   1  -4   9   56.51    1.34
   2  -4   9   42.29    1.05
   3  -4   9   26.41    0.73
   4  -4   9   44.09    1.45
   5  -4   9    8.18    0.56
   6  -4   9    6.21    0.56
   7  -4   9   10.33    0.70
   8  -4   9    8.50    0.71
  -8  -3   9    9.82    0.70
  -7  -3   9   32.48    1.26
  -6  -3   9    2.38    0.41
  -5  -3   9    1.41    0.38
  -4  -3   9   14.80    0.53
  -3  -3   9   39.45    1.02
  -2  -3   9   46.79    1.15
  -1  -3   9    9.19    0.36
   0  -3   9   37.45    0.94
   1  -3   9   49.13    1.18
   2  -3   9   17.94    0.55
   3  -3   9    5.41    0.33
   4  -3   9    2.61    0.42
   5  -3   9   25.80    1.03
   6  -3   9    4.54    0.54
   7  -3   9    2.64    0.52
   8  -3   9    3.96    0.62
  -8  -2   9    7.20    0.62
  -7  -2   9   14.42    0.75
  -6  -2   9    2.01    0.39
  -5  -2   9    5.05    0.34
  -4  -2   9    5.85    0.35
  -3  -2   9    1.23    0.25
  -2  -2   9    0.07    0.21
  -1  -2   9    9.09    0.35
   0  -2   9   22.48    0.62
   1  -2   9   10.17    0.39
   2  -2   9    1.03    0.24
   3  -2   9    0.08    0.25
   4  -2   9   26.76    1.02
   5  -2   9    2.37    0.45
   6  -2   9    1.93    0.47
   7  -2   9   -0.15    0.47
  -9  -1   9    1.40    0.67
  -8  -1   9    1.24    0.42
  -7  -1   9    1.87    0.41
  -6  -1   9    0.43    0.34
  -5  -1   9    0.28    0.25
  -4  -1   9    0.23    0.24
  -3  -1   9   22.63    0.67
  -2  -1   9    5.29    0.29
  -1  -1   9    6.35    0.30
   0  -1   9    0.35    0.19
   1  -1   9   11.63    0.43
   2  -1   9   14.62    0.51
   3  -1   9    7.69    0.39
   4  -1   9   10.86    0.64
   5  -1   9    0.36    0.42
   6  -1   9    7.63    0.64
   7  -1   9    2.30    0.55
  -8   0   9    7.26    0.58
  -7   0   9    1.04    0.38
  -6   0   9    7.88    0.41
  -5   0   9    0.22    0.25
  -4   0   9    7.69    0.39
  -3   0   9   53.34    1.30
  -2   0   9   40.21    1.00
  -1   0   9    4.75    0.26
   0   0   9    3.22    0.25
   1   0   9   24.21    0.69
   2   0   9   36.34    0.97
   3   0   9    4.25    0.36
   4   0   9    2.74    0.45
   5   0   9    9.82    0.66
   6   0   9    9.83    0.70
   7   0   9    2.83    0.82
  -8   1   9    8.21    0.84
  -7   1   9   12.47    0.68
  -6   1   9   13.11    0.68
  -5   1   9   29.32    1.08
  -4   1   9   16.17    0.73
  -3   1   9   29.36    1.03
  -2   1   9   35.12    1.15
  -1   1   9   12.99    0.59
   0   1   9   42.71    1.33
   1   1   9   13.94    0.64
   2   1   9    0.06    0.33
   3   1   9   61.11    1.84
   4   1   9   25.13    1.45
   5   1   9   27.00    1.55
   6   1   9   13.09    1.08
  -8   2   9    9.70    0.66
  -7   2   9   13.67    0.73
  -6   2   9   11.31    0.65
  -5   2   9   46.92    1.53
  -4   2   9   34.76    1.19
  -3   2   9   32.84    1.12
  -2   2   9   46.83    1.45
  -1   2   9   74.37    2.14
   0   2   9   35.03    1.16
   1   2   9   21.77    0.84
   2   2   9   30.06    1.07
   3   2   9    1.65    0.39
   4   2   9   29.64    1.64
   5   2   9   23.13    1.43
   6   2   9   19.88    1.38
  -8   3   9   12.12    1.06
  -7   3   9    5.01    0.53
  -6   3   9    6.78    0.54
  -5   3   9   25.69    1.01
  -4   3   9   23.74    0.93
  -3   3   9    8.11    0.52
  -2   3   9   34.61    1.17
  -1   3   9   53.46    1.64
   0   3   9   46.66    1.47
   1   3   9   -0.05    0.34
   2   3   9    2.27    0.40
   3   3   9   19.31    0.84
   4   3   9    4.89    0.75
   5   3   9    8.53    0.89
   6   3   9    8.56    1.01
  -8   4   9    0.63    0.68
  -7   4   9    5.37    0.54
  -6   4   9    0.11    0.39
  -5   4   9    9.62    0.59
  -4   4   9    7.76    0.54
  -3   4   9    7.24    0.52
  -2   4   9   37.83    1.27
  -1   4   9   21.23    0.85
   0   4   9   15.12    0.71
   1   4   9   20.37    0.84
   2   4   9    0.23    0.35
   3   4   9    0.85    0.41
   4   4   9    0.74    0.62
   5   4   9    2.29    0.67
  -8   5   9   -0.40    0.69
  -7   5   9    0.50    0.43
  -6   5   9    1.08    0.42
  -5   5   9    0.88    0.42
  -4   5   9    1.38    0.54
  -3   5   9    2.89    0.41
  -2   5   9    1.16    0.38
  -1   5   9    5.57    0.49
   0   5   9    5.86    0.49
   1   5   9   10.92    0.63
   2   5   9    1.41    0.41
   3   5   9    0.21    0.39
   4   5   9    1.23    0.67
  -8   6   9    1.08    0.77
  -7   6   9    0.90    0.44
  -6   6   9    1.26    0.42
  -5   6   9    0.37    0.39
  -4   6   9    3.46    0.45
  -3   6   9    1.90    0.43
  -2   6   9    0.08    0.34
  -1   6   9   10.34    0.61
   0   6   9    4.29    0.48
   1   6   9    0.91    0.40
   2   6   9    3.42    0.46
   3   6   9    2.23    0.46
   4   6   9    6.48    0.86
  -7   7   9    6.99    0.62
  -6   7   9    7.95    0.63
  -5   7   9    4.82    0.52
  -4   7   9   12.91    0.71
  -3   7   9   10.47    0.66
  -2   7   9    6.33    0.52
  -1   7   9    8.20    0.59
   0   7   9   29.77    1.16
   1   7   9   17.92    0.86
   2   7   9    6.52    0.58
   3   7   9    5.83    0.61
  -7   8   9   21.26    1.02
  -6   8   9   12.90    0.79
  -5   8   9   10.61    0.68
  -4   8   9   15.89    0.81
  -3   8   9    5.75    0.52
  -2   8   9    7.66    0.58
  -1   8   9   25.96    1.07
   0   8   9    7.41    0.59
   1   8   9    9.14    0.64
   2   8   9    4.54    0.58
  -6   9   9   16.82    0.92
  -5   9   9   10.50    0.73
  -4   9   9    4.92    0.54
  -3   9   9    9.75    0.67
  -2   9   9    7.79    0.61
  -1   9   9    2.54    0.46
   0   9   9   16.19    0.85
   1   9   9   10.53    0.73
  -5  10   9    6.80    0.63
  -4  10   9    6.83    0.64
  -3  10   9    3.15    0.52
  -2  10   9   14.50    0.83
  -1  10   9    5.92    0.62
   1 -17  10    4.68    0.59
   2 -17  10    4.85    0.82
   3 -17  10    0.30    0.63
  -1 -16  10    0.29    0.46
   0 -16  10    2.92    0.51
   1 -16  10    3.93    0.53
   2 -16  10   -0.06    0.54
   3 -16  10   -0.13    0.57
   4 -16  10    1.29    0.67
   5 -16  10    0.85    0.66
  -2 -15  10    2.47    0.50
  -1 -15  10    2.74    0.47
   0 -15  10    1.91    0.62
   1 -15  10    0.22    0.39
   2 -15  10    3.27    0.49
   3 -15  10    3.05    0.67
   4 -15  10    4.28    0.74
   5 -15  10    3.52    0.73
   6 -15  10    5.02    0.86
  -3 -14  10    5.34    0.59
  -2 -14  10   14.11    0.79
  -1 -14  10   14.44    0.78
   0 -14  10    3.45    0.46
   1 -14  10   15.29    0.77
   2 -14  10    5.27    0.53
   3 -14  10   11.73    0.99
   4 -14  10   13.67    1.09
   5 -14  10    6.38    0.84
   6 -14  10   12.49    0.77
  -4 -13  10    6.12    0.61
  -3 -13  10    8.79    0.64
  -2 -13  10    8.02    0.59
  -1 -13  10    8.43    0.58
   0 -13  10   17.91    0.83
   1 -13  10   21.35    0.92
   2 -13  10   24.36    0.99
   3 -13  10   30.16    1.68
   4 -13  10    8.99    0.87
   5 -13  10   14.02    0.77
   6 -13  10   15.41    0.84
   7 -13  10   10.05    0.73
  -5 -12  10    5.71    0.62
  -4 -12  10   18.99    0.93
  -3 -12  10    7.97    0.62
  -2 -12  10   27.89    1.12
  -1 -12  10   13.81    0.71
   0 -12  10   19.71    0.86
   1 -12  10   41.84    1.43
   2 -12  10   41.56    1.41
   3 -12  10   37.26    1.93
   4 -12  10   18.74    0.84
   5 -12  10   20.58    0.92
   6 -12  10   16.38    0.85
   7 -12  10    3.39    0.55
  -5 -11  10    8.85    0.66
  -4 -11  10   14.45    0.80
  -3 -11  10    5.40    0.51
  -2 -11  10    6.15    0.51
  -1 -11  10   25.15    0.99
   0 -11  10   14.85    0.71
   1 -11  10   40.91    1.39
   2 -11  10   18.70    0.83
   3 -11  10    8.69    0.55
   4 -11  10    7.19    0.55
   5 -11  10    6.14    0.55
   6 -11  10    2.28    0.48
   7 -11  10    4.99    0.58
  -6 -10  10    1.10    0.49
  -5 -10  10    2.08    0.45
  -4 -10  10    2.37    0.43
  -3 -10  10    0.40    0.35
  -2 -10  10    4.53    0.47
  -1 -10  10    4.17    0.43
   0 -10  10   24.95    0.96
   1 -10  10    5.52    0.47
   2 -10  10    2.59    0.38
   3 -10  10    1.39    0.39
   4 -10  10    1.33    0.41
   5 -10  10    0.57    0.37
   6 -10  10    0.03    0.39
   7 -10  10    0.28    0.44
   8 -10  10    6.39    0.68
  -6  -9  10    1.74    0.48
  -5  -9  10    0.49    0.37
  -4  -9  10   -0.08    0.34
  -3  -9  10   16.82    0.78
  -2  -9  10   10.98    0.61
  -1  -9  10    1.44    0.35
   0  -9  10    5.40    0.47
   1  -9  10   -0.24    0.25
   2  -9  10    0.61    0.27
   3  -9  10    0.25    0.34
   4  -9  10   11.71    0.65
   5  -9  10   23.62    0.99
   6  -9  10    2.16    0.45
   7  -9  10    1.01    0.45
   8  -9  10   -0.46    0.48
  -7  -8  10    0.52    0.49
  -6  -8  10    1.66    0.44
  -5  -8  10    6.02    0.53
  -4  -8  10   25.98    1.04
  -3  -8  10   12.79    0.67
  -2  -8  10   31.36    1.13
  -1  -8  10    5.25    0.44
   0  -8  10   10.71    0.58
   1  -8  10    6.22    0.35
   2  -8  10    0.58    0.26
   3  -8  10    4.89    0.44
   4  -8  10   13.72    0.69
   5  -8  10   37.89    1.34
   6  -8  10   53.12    1.78
   7  -8  10    1.02    0.47
   8  -8  10    1.36    0.54
  -7  -7  10    3.71    0.56
  -6  -7  10    6.51    0.58
  -5  -7  10   14.30    0.76
  -4  -7  10   28.35    1.10
  -3  -7  10   52.96    1.70
  -2  -7  10   25.94    0.98
  -1  -7  10   64.83    1.96
   0  -7  10   66.45    1.57
   1  -7  10    6.60    0.35
   2  -7  10   11.70    0.46
   3  -7  10    3.73    0.42
   4  -7  10   12.93    0.68
   5  -7  10   57.46    1.85
   6  -7  10   13.24    0.75
   7  -7  10   37.51    1.42
   8  -7  10   19.68    1.02
  -7  -6  10   21.16    1.02
  -6  -6  10   15.71    0.83
  -5  -6  10   34.01    1.27
  -4  -6  10   39.50    1.37
  -3  -6  10   13.00    0.67
  -2  -6  10   35.36    1.21
  -1  -6  10   32.67    0.86
   0  -6  10   60.20    1.44
   1  -6  10   41.92    1.06
   2  -6  10   35.08    0.93
   3  -6  10   39.91    1.31
   4  -6  10   12.20    0.66
   5  -6  10   25.95    1.03
   6  -6  10   23.24    1.02
   7  -6  10   19.15    0.95
   8  -6  10   21.95    1.08
  -8  -5  10    6.48    0.67
  -7  -5  10   18.46    1.02
  -6  -5  10   25.78    1.07
  -5  -5  10    1.75    0.40
  -4  -5  10   17.14    0.79
  -3  -5  10   26.39    0.99
  -2  -5  10   52.39    1.29
  -1  -5  10    2.62    0.26
   0  -5  10   36.97    0.96
   1  -5  10   63.38    1.50
   2  -5  10   14.01    0.49
   3  -5  10   34.57    0.91
   4  -5  10   18.21    0.80
   5  -5  10    0.18    0.37
   6  -5  10    2.65    0.46
   7  -5  10   10.53    0.71
   8  -5  10   13.11    1.23
  -8  -4  10    4.16    0.58
  -7  -4  10   12.33    0.75
  -6  -4  10   10.12    0.65
  -5  -4  10   16.24    0.78
  -4  -4  10    1.30    0.37
  -3  -4  10   52.64    1.31
  -2  -4  10   22.04    0.66
  -1  -4  10    0.88    0.22
   0  -4  10   20.86    0.62
   1  -4  10   10.02    0.40
   2  -4  10   34.37    0.90
   3  -4  10   16.75    0.56
   4  -4  10    0.66    0.37
   5  -4  10   30.38    1.17
   6  -4  10    0.39    0.41
   7  -4  10    2.00    0.51
  -8  -3  10    2.70    0.52
  -7  -3  10    5.78    0.54
  -6  -3  10    1.99    0.41
  -5  -3  10    0.14    0.33
  -4  -3  10    4.85    0.34
  -3  -3  10    5.59    0.36
  -2  -3  10   15.78    0.52
  -1  -3  10    4.33    0.37
   0  -3  10    0.63    0.30
   1  -3  10    7.44    0.35
   2  -3  10    0.07    0.23
   3  -3  10    3.80    0.32
   4  -3  10    0.71    0.38
   5  -3  10    0.19    0.39
   6  -3  10    1.12    0.44
   7  -3  10    0.70    0.50
  -8  -2  10    0.36    0.44
  -7  -2  10    3.64    0.46
  -6  -2  10    0.27    0.40
  -5  -2  10    0.75    0.35
  -4  -2  10    2.60    0.38
  -3  -2  10   20.24    0.63
  -2  -2  10    4.84    0.32
  -1  -2  10    0.87    0.22
   0  -2  10   15.09    0.49
   1  -2  10    6.32    0.33
   2  -2  10    4.56    0.33
   3  -2  10   30.92    0.87
   4  -2  10    6.63    0.55
   5  -2  10    0.56    0.41
   6  -2  10    2.51    0.49
   7  -2  10    2.72    0.56
  -8  -1  10    2.09    0.68
  -7  -1  10    4.21    0.47
  -6  -1  10   17.26    0.78
  -5  -1  10    2.11    0.30
  -4  -1  10   35.98    0.99
  -3  -1  10    6.59    0.35
  -2  -1  10   30.53    0.82
  -1  -1  10   11.44    0.41
   0  -1  10   -0.25    0.20
   1  -1  10   31.21    0.84
   2  -1  10   14.17    0.51
   3  -1  10    0.38    0.28
   4  -1  10   26.67    1.05
   5  -1  10   12.31    0.73
   6  -1  10    9.56    0.74
   7  -1  10    2.11    0.83
  -8   0  10   12.98    1.07
  -7   0  10   29.94    1.64
  -6   0  10    9.67    0.60
  -5   0  10   28.41    1.05
  -4   0  10   16.11    0.73
  -3   0  10   17.48    0.75
  -2   0  10   38.34    1.25
  -1   0  10    7.58    0.47
   0   0  10   45.67    1.41
   1   0  10   52.97    1.60
   2   0  10   10.03    0.55
   3   0  10   61.48    1.85
   4   0  10   19.30    1.25
   5   0  10   18.90    1.28
   6   0  10    6.07    0.87
  -8   1  10   11.47    1.05
  -7   1  10   23.67    1.00
  -6   1  10   39.93    1.92
  -5   1  10   56.57    1.78
  -4   1  10   51.00    1.62
  -3   1  10    5.09    0.45
  -2   1  10   19.22    0.78
  -1   1  10   19.93    0.79
   0   1  10   24.56    0.90
   1   1  10   46.03    1.46
   2   1  10   37.91    1.27
   3   1  10   37.45    1.27
   4   1  10   21.54    1.37
   5   1  10   14.67    1.15
   6   1  10   13.18    1.13
  -8   2  10   14.82    1.15
  -7   2  10   19.01    0.89
  -6   2  10   26.05    1.04
  -5   2  10   15.30    0.75
  -4   2  10   68.96    2.08
  -3   2  10    4.79    0.46
  -2   2  10    0.48    0.34
  -1   2  10   21.78    0.86
   0   2  10   17.58    0.75
   1   2  10   10.27    0.57
   2   2  10   42.33    1.40
   3   2  10   59.36    1.85
   4   2  10   15.52    1.17
   5   2  10    2.40    0.67
   6   2  10    4.32    0.85
  -8   3  10   -0.49    0.46
  -7   3  10    6.92    0.60
  -6   3  10    2.22    0.47
  -5   3  10   31.41    1.17
  -4   3  10   24.23    0.96
  -3   3  10    4.55    0.45
  -2   3  10    8.04    0.54
  -1   3  10    0.18    0.34
   0   3  10    0.67    0.35
   1   3  10    3.84    0.42
   2   3  10   -0.16    0.37
   3   3  10   10.79    0.65
   4   3  10    3.36    0.74
   5   3  10    4.43    0.84
  -8   4  10   -0.41    0.46
  -7   4  10   -0.27    0.42
  -6   4  10    1.46    0.43
  -5   4  10   -0.09    0.38
  -4   4  10    4.39    0.48
  -3   4  10    2.33    0.40
  -2   4  10    0.37    0.33
  -1   4  10   -0.10    0.34
   0   4  10    0.08    0.32
   1   4  10    9.56    0.59
   2   4  10    3.52    0.47
   3   4  10   -0.18    0.39
   4   4  10    1.42    0.65
  -8   5  10    0.58    0.82
  -7   5  10    4.52    0.55
  -6   5  10    0.12    0.56
  -5   5  10    0.60    0.38
  -4   5  10    3.99    0.46
  -3   5  10    1.27    0.38
  -2   5  10    1.45    0.38
  -1   5  10    4.59    0.46
   0   5  10    5.81    0.51
   1   5  10    9.65    0.62
   2   5  10   14.67    0.76
   3   5  10    8.32    0.62
   4   5  10    2.50    0.75
  -7   6  10    2.98    0.51
  -6   6  10   17.30    1.24
  -5   6  10    8.92    0.62
  -4   6  10   15.42    0.78
  -3   6  10   22.57    0.97
  -2   6  10   13.30    0.71
  -1   6  10   11.05    0.65
   0   6  10   30.00    1.15
   1   6  10   13.89    0.75
   2   6  10   10.24    0.68
   3   6  10   10.30    0.72
  -7   7  10   15.52    0.86
  -6   7  10   10.36    0.71
  -5   7  10   14.18    0.80
  -4   7  10   12.33    1.02
  -3   7  10    8.37    0.61
  -2   7  10    8.92    0.61
  -1   7  10   19.54    0.89
   0   7  10   10.37    0.68
   1   7  10    7.06    0.60
   2   7  10    4.10    0.78
  -6   8  10   12.50    0.80
  -5   8  10   11.13    0.72
  -4   8  10    4.05    0.53
  -3   8  10    2.85    0.49
  -2   8  10   10.70    0.68
  -1   8  10    9.78    0.67
   0   8  10   10.43    0.69
   1   8  10   10.10    0.73
  -5   9  10    5.13    0.61
  -4   9  10    1.82    0.51
  -3   9  10    2.41    0.48
  -2   9  10    9.81    0.70
  -1   9  10    2.43    0.51
   0   9  10    2.05    0.52
   0 -16  11    4.98    0.58
   1 -16  11    2.15    0.48
   2 -16  11    1.95    0.70
   3 -16  11    5.01    0.80
   4 -16  11    7.45    0.95
  -2 -15  11   12.17    0.77
  -1 -15  11    4.50    0.54
   0 -15  11    7.27    0.61
   1 -15  11    6.19    0.57
   2 -15  11   10.96    0.97
   3 -15  11   14.63    1.12
   4 -15  11   16.10    1.26
   5 -15  11   12.35    1.14
  -3 -14  11   13.56    1.11
  -2 -14  11   12.13    0.74
  -1 -14  11   16.46    0.83
   0 -14  11    5.45    0.53
   1 -14  11   17.01    0.83
   2 -14  11    6.48    0.78
   3 -14  11   15.54    1.16
   4 -14  11   20.29    1.37
   5 -14  11   17.06    1.31
   6 -14  11   12.56    0.79
  -4 -13  11    6.66    0.63
  -3 -13  11   12.68    0.76
  -2 -13  11   14.63    0.78
  -1 -13  11    7.16    0.56
   0 -13  11   17.54    0.84
   1 -13  11   25.50    1.03
   2 -13  11   36.25    1.31
   3 -13  11    6.73    0.78
   4 -13  11    9.36    0.93
   5 -13  11   23.38    1.02
   6 -13  11   10.84    0.73
   7 -13  11    7.18    0.69
  -4 -12  11    9.12    0.67
  -3 -12  11    4.97    0.52
  -2 -12  11    3.56    0.47
  -1 -12  11    6.41    0.52
   0 -12  11   24.11    0.98
   1 -12  11   24.05    0.98
   2 -12  11   11.90    0.67
   3 -12  11    1.34    0.55
   4 -12  11    0.21    0.39
   5 -12  11    3.20    0.50
   6 -12  11    3.78    0.53
   7 -12  11    0.83    0.53
  -5 -11  11    4.47    0.55
  -4 -11  11    6.98    0.59
  -3 -11  11    7.86    0.58
  -2 -11  11    5.77    0.51
  -1 -11  11    0.25    0.36
   0 -11  11    0.62    0.36
   1 -11  11    5.05    0.49
   2 -11  11    0.25    0.39
   3 -11  11    0.33    0.37
   4 -11  11   -0.13    0.37
   5 -11  11    0.27    0.41
   6 -11  11    2.24    0.69
   7 -11  11    1.27    0.48
  -6 -10  11    3.86    0.57
  -5 -10  11   -0.36    0.41
  -4 -10  11    0.37    0.38
  -3 -10  11    0.21    0.36
  -2 -10  11    1.83    0.39
  -1 -10  11    4.57    0.46
   0 -10  11    3.27    0.43
   1 -10  11   29.61    1.10
   2 -10  11    8.90    0.44
   3 -10  11    1.02    0.54
   4 -10  11    1.40    0.39
   5 -10  11    9.01    0.64
   6 -10  11    5.18    0.56
   7 -10  11    0.05    0.45
  -6  -9  11   11.53    0.76
  -5  -9  11    9.18    0.64
  -4  -9  11    8.03    0.59
  -3  -9  11   -0.20    0.32
  -2  -9  11    3.51    0.44
  -1  -9  11    2.75    0.68
   0  -9  11   17.33    0.79
   1  -9  11   31.57    1.13
   2  -9  11   28.28    0.82
   3  -9  11   20.90    0.85
   4  -9  11    0.09    0.37
   5  -9  11   18.20    0.86
   6  -9  11   12.16    0.73
   7  -9  11    1.47    0.51
  -6  -8  11   21.56    1.02
  -5  -8  11   28.98    1.17
  -4  -8  11   67.35    2.14
  -3  -8  11    7.63    0.55
  -2  -8  11    5.20    0.48
  -1  -8  11    0.56    0.34
   0  -8  11   10.71    0.61
   1  -8  11   48.58    1.23
   2  -8  11   36.09    0.98
   3  -8  11   67.54    2.04
   4  -8  11   36.21    1.27
   5  -8  11   17.94    0.85
   6  -8  11   20.62    0.97
   7  -8  11    5.30    0.84
  -7  -7  11   10.16    0.77
  -6  -7  11   22.59    1.03
  -5  -7  11   47.95    1.65
  -4  -7  11   39.00    1.39
  -3  -7  11   29.64    1.12
  -2  -7  11    0.62    0.34
  -1  -7  11   27.96    1.04
   0  -7  11    8.85    0.40
   1  -7  11   23.46    0.70
   2  -7  11   44.70    1.15
   3  -7  11   90.89    2.65
   4  -7  11   46.18    1.52
   5  -7  11   22.77    0.97
   6  -7  11    7.70    0.63
   7  -7  11    4.74    0.58
  -7  -6  11   10.14    0.74
  -6  -6  11   11.81    0.73
  -5  -6  11   21.70    0.96
  -4  -6  11   36.23    1.30
  -3  -6  11   12.02    0.65
  -2  -6  11   40.23    1.36
  -1  -6  11    0.30    0.25
   0  -6  11   13.02    0.49
   1  -6  11   12.26    0.47
   2  -6  11    5.14    0.34
   3  -6  11   58.76    1.81
   4  -6  11   27.87    1.06
   5  -6  11    3.94    0.48
   6  -6  11    6.30    0.57
   7  -6  11    4.35    0.57
  -7  -5  11    6.39    0.61
  -6  -5  11    9.71    0.66
  -5  -5  11    8.87    0.60
  -4  -5  11    5.67    0.49
  -3  -5  11    4.31    0.44
  -2  -5  11   16.37    0.56
  -1  -5  11   28.89    0.81
   0  -5  11    6.37    0.35
   1  -5  11   10.83    0.44
   2  -5  11   28.05    0.78
   3  -5  11    8.27    0.53
   4  -5  11    7.64    0.54
   5  -5  11    4.30    0.48
   6  -5  11    0.82    0.44
   7  -5  11    1.30    0.52
  -8  -4  11    1.82    0.53
  -7  -4  11    4.09    0.53
  -6  -4  11    0.31    0.39
  -5  -4  11   11.33    0.66
  -4  -4  11    0.07    0.33
  -3  -4  11   13.88    0.68
  -2  -4  11   -0.31    0.23
  -1  -4  11    0.34    0.23
   0  -4  11    0.24    0.22
   1  -4  11    0.46    0.24
   2  -4  11    0.90    0.25
   3  -4  11    0.01    0.32
   4  -4  11    2.47    0.41
   5  -4  11    0.84    0.41
   6  -4  11   -0.15    0.43
   7  -4  11    0.13    0.47
  -8  -3  11    1.02    0.50
  -7  -3  11    0.97    0.43
  -6  -3  11    0.22    0.39
  -5  -3  11    0.78    0.37
  -4  -3  11    2.22    0.39
  -3  -3  11   45.28    1.22
  -2  -3  11    0.49    0.24
  -1  -3  11    8.83    0.38
   0  -3  11   17.56    0.49
   1  -3  11    8.84    0.39
   2  -3  11    1.44    0.26
   3  -3  11    5.55    0.47
   4  -3  11    7.51    0.55
   5  -3  11    2.75    0.46
   6  -3  11    2.52    0.68
   7  -3  11    6.27    0.66
  -8  -2  11    1.77    0.73
  -6  -2  11   11.37    1.02
  -5  -2  11   10.84    0.96
  -4  -2  11   40.52    1.10
  -3  -2  11    1.83    0.40
  -2  -2  11   26.72    0.97
  -1  -2  11    9.09    0.51
   0  -2  11   11.28    0.56
   1  -2  11   59.33    1.43
   2  -2  11   11.73    0.48
   3  -2  11   15.93    0.58
   4  -2  11   23.96    0.99
   5  -2  11   15.59    1.16
   6  -2  11    5.94    0.84
  -8  -1  11    9.37    0.99
  -7  -1  11    6.41    0.84
  -6  -1  11   24.98    1.48
  -5  -1  11   16.91    0.84
  -4  -1  11   66.33    2.01
  -3  -1  11   49.83    1.58
  -2  -1  11   12.08    0.60
  -1  -1  11   19.05    0.76
   0  -1  11   21.69    0.82
   1  -1  11   26.03    0.94
   2  -1  11   36.26    1.21
   3  -1  11   39.00    1.29
   4  -1  11   29.40    1.64
   5  -1  11   10.71    0.99
   6  -1  11    4.89    0.85
  -8   0  11   15.19    1.19
  -7   0  11   18.58    1.27
  -6   0  11   16.29    1.16
  -5   0  11   45.48    1.24
  -4   0  11    9.32    0.79
  -3   0  11   47.50    1.52
  -2   0  11   26.06    0.96
  -1   0  11   21.60    0.84
   0   0  11   14.89    0.66
   1   0  11   25.56    0.94
   2   0  11   45.62    1.46
   3   0  11   43.79    1.44
   4   0  11   24.81    1.50
   5   0  11   13.63    1.13
   6   0  11    7.30    0.96
  -8   1  11   16.23    1.26
  -7   1  11   13.66    1.16
  -6   1  11   13.96    0.76
  -5   1  11    0.86    0.42
  -4   1  11   26.95    1.03
  -3   1  11   13.85    0.68
  -2   1  11   27.07    1.00
  -1   1  11   34.96    1.19
   0   1  11   17.47    0.75
   1   1  11   22.58    0.88
   2   1  11   23.47    0.92
   3   1  11   19.89    0.86
   4   1  11    8.02    0.90
   5   1  11    1.85    0.68
  -8   2  11   14.44    1.19
  -7   2  11    7.31    0.64
  -6   2  11    5.07    0.55
  -5   2  11    4.68    0.51
  -4   2  11    5.86    0.51
  -3   2  11    3.13    0.42
  -2   2  11    0.95    0.36
  -1   2  11    2.37    0.38
   0   2  11    9.83    0.57
   1   2  11    4.28    0.44
   2   2  11    2.54    0.43
   3   2  11    1.31    0.42
   4   2  11    0.18    0.58
   5   2  11    0.57    0.68
  -8   3  11    1.73    0.56
  -7   3  11    4.53    0.57
  -6   3  11   -0.12    0.42
  -5   3  11    0.16    0.39
  -4   3  11    6.91    0.86
  -3   3  11    4.21    0.46
  -2   3  11    8.89    0.77
  -1   3  11    0.22    0.34
   0   3  11    2.32    0.40
   1   3  11   -0.15    0.46
   2   3  11    0.84    0.39
   3   3  11    4.03    0.50
   4   3  11    1.51    0.69
  -7   4  11    0.62    0.47
  -6   4  11    1.82    0.47
  -5   4  11    4.11    0.50
  -4   4  11    6.66    0.55
  -3   4  11   16.93    0.79
  -2   4  11   24.68    0.98
  -1   4  11    9.37    0.59
   0   4  11    3.48    0.46
   1   4  11    3.63    0.46
   2   4  11    4.16    0.50
   3   4  11   13.61    0.77
   4   4  11    6.36    0.90
  -7   5  11    3.76    0.56
  -6   5  11   16.85    0.87
  -5   5  11    8.02    0.61
  -4   5  11   25.40    1.05
  -3   5  11   18.53    0.85
  -2   5  11   25.79    1.04
  -1   5  11   19.53    0.87
   0   5  11   14.00    0.74
   1   5  11   16.09    0.81
   2   5  11    5.10    0.54
   3   5  11   11.66    0.75
  -7   6  11    5.52    0.82
  -6   6  11    5.64    0.57
  -5   6  11   27.71    1.15
  -4   6  11   20.34    0.94
  -3   6  11    6.57    0.57
  -2   6  11    9.20    0.62
  -1   6  11   12.87    0.73
   0   6  11   11.52    0.71
   1   6  11    4.22    0.53
   2   6  11    5.92    0.59
  -6   7  11    5.19    0.63
  -5   7  11   14.19    0.83
  -4   7  11    7.48    0.62
  -3   7  11    3.19    0.47
  -2   7  11    5.81    0.54
  -1   7  11    7.00    0.58
   0   7  11    5.22    0.56
   1   7  11    3.76    0.54
  -5   8  11    2.43    0.54
  -4   8  11    1.28    0.48
  -3   8  11    2.20    0.49
  -2   8  11    3.22    0.51
  -1   8  11    4.22    0.57
   0   8  11    1.98    0.51
   0 -16  12   13.14    0.81
   1 -16  12    7.02    0.63
   2 -16  12    9.51    1.01
   3 -16  12    5.56    0.85
   4 -16  12   13.70    1.21
  -1 -15  12    9.23    0.69
   0 -15  12    6.16    0.60
   1 -15  12   19.95    0.94
   2 -15  12    4.13    0.76
   3 -15  12   21.84    1.46
   4 -15  12   12.56    1.14
   5 -15  12   11.64    1.15
  -2 -14  12    5.39    0.56
  -1 -14  12    1.87    0.47
   0 -14  12   17.99    0.89
   1 -14  12   11.27    0.70
   2 -14  12   28.75    1.68
   3 -14  12    6.33    0.82
   4 -14  12    5.42    0.82
   5 -14  12   12.48    1.15
   6 -14  12    4.38    0.62
  -3 -13  12    6.10    0.59
  -2 -13  12    6.90    0.58
  -1 -13  12    0.20    0.39
   0 -13  12    5.39    0.55
   1 -13  12    6.08    0.55
   2 -13  12   14.36    1.11
   3 -13  12    5.30    0.76
   4 -13  12    0.15    0.56
   5 -13  12    5.69    0.61
   6 -13  12    0.68    0.49
  -4 -12  12    2.18    0.50
  -3 -12  12    2.74    0.47
  -2 -12  12    0.22    0.36
  -1 -12  12    0.23    0.39
   0 -12  12   -0.19    0.38
   1 -12  12    9.97    0.64
   2 -12  12   -0.24    0.49
   3 -12  12    1.20    0.57
   4 -12  12    0.32    0.41
   5 -12  12    1.09    0.45
   6 -12  12    1.80    0.51
  -5 -11  12    0.11    0.44
  -4 -11  12    0.67    0.41
  -3 -11  12    2.04    0.74
  -2 -11  12    1.49    0.41
  -1 -11  12   13.05    0.71
   0 -11  12    0.74    0.38
   1 -11  12   24.25    0.99
   2 -11  12    0.79    0.51
   3 -11  12    0.59    0.53
   4 -11  12    4.77    0.53
   5 -11  12    5.72    0.84
   6 -11  12    4.24    0.56
   7 -11  12    2.30    0.56
  -5 -10  12    3.05    0.51
  -4 -10  12    2.67    0.45
  -3 -10  12   12.86    0.73
  -2 -10  12   17.48    0.83
  -1 -10  12   11.23    0.65
   0 -10  12   13.45    0.72
   1 -10  12    9.40    0.60
   2 -10  12    8.83    0.58
   3 -10  12    0.96    0.37
   4 -10  12    2.92    0.44
   5 -10  12    3.49    0.48
   6 -10  12   15.01    0.84
   7 -10  12    6.13    0.68
  -6  -9  12    6.26    0.63
  -5  -9  12    5.96    0.56
  -4  -9  12   12.37    0.72
  -3  -9  12   12.05    0.71
  -2  -9  12   14.15    0.74
  -1  -9  12    8.50    0.58
   0  -9  12   72.91    2.22
   1  -9  12   49.09    1.60
   2  -9  12   20.78    0.68
   3  -9  12   16.11    0.75
   4  -9  12   10.87    0.65
   5  -9  12    8.56    0.62
   6  -9  12   11.67    0.74
   7  -9  12   13.44    0.83
  -6  -8  12    9.69    0.73
  -5  -8  12   14.75    0.81
  -4  -8  12   16.80    0.84
  -3  -8  12   13.58    0.72
  -2  -8  12    2.16    0.40
  -1  -8  12   72.52    2.21
   0  -8  12   19.22    0.83
   1  -8  12   43.16    1.13
   2  -8  12   63.28    1.55
   3  -8  12   25.22    0.97
   4  -8  12   16.02    1.10
   5  -8  12    4.36    0.51
   6  -8  12    1.65    0.47
   7  -8  12    9.59    0.72
  -6  -7  12    3.32    0.53
  -5  -7  12   20.06    0.94
  -4  -7  12   16.70    0.82
  -3  -7  12    0.37    0.35
  -2  -7  12    2.86    0.42
  -1  -7  12    2.17    0.39
   0  -7  12   56.55    1.40
   1  -7  12   24.63    0.74
   2  -7  12   35.47    0.97
   3  -7  12   28.17    1.05
   4  -7  12   23.14    0.96
   5  -7  12    0.61    0.42
   6  -7  12    0.73    0.64
   7  -7  12    5.06    0.61
  -7  -6  12    2.86    0.54
  -6  -6  12    2.72    0.50
  -5  -6  12    7.17    0.57
  -4  -6  12    7.69    0.56
  -3  -6  12    4.04    0.44
  -2  -6  12    8.57    0.55
  -1  -6  12    9.69    0.43
   0  -6  12   12.98    0.50
   1  -6  12    4.29    0.32
   2  -6  12   12.50    0.49
   3  -6  12   18.32    0.79
   4  -6  12    2.53    0.41
   5  -6  12    0.46    0.41
   6  -6  12    0.27    0.43
   7  -6  12    0.54    0.51
  -7  -5  12    0.71    0.47
  -6  -5  12    0.78    0.44
  -5  -5  12    0.17    0.37
  -4  -5  12    0.08    0.36
  -3  -5  12    7.45    0.53
  -2  -5  12   17.14    0.76
  -1  -5  12    3.49    0.31
   0  -5  12    1.80    0.27
   1  -5  12    2.53    0.29
   2  -5  12   -0.11    0.24
   3  -5  12   -0.07    0.32
   4  -5  12    0.63    0.50
   5  -5  12    3.19    0.46
   6  -5  12    3.17    0.49
   7  -5  12    0.70    0.52
  -7  -4  12    0.32    0.44
  -6  -4  12    1.03    0.40
  -5  -4  12    9.12    0.60
  -4  -4  12   12.28    0.67
  -3  -4  12   30.59    1.13
  -2  -4  12    2.65    0.30
  -1  -4  12    6.26    0.36
   0  -4  12   14.87    0.53
   1  -4  12   15.92    0.54
   2  -4  12    3.51    0.31
   3  -4  12   12.43    0.64
   4  -4  12   10.38    0.63
   5  -4  12    8.38    0.62
   6  -4  12    9.32    0.70
  -7  -3  12    5.63    0.93
  -6  -3  12    5.10    0.82
  -5  -3  12   21.07    1.39
  -4  -3  12   54.22    2.55
  -3  -3  12   34.15    1.18
  -2  -3  12   27.64    1.01
  -1  -3  12   12.85    0.62
   0  -3  12   29.82    1.02
   1  -3  12   11.61    0.57
   2  -3  12   33.40    1.12
   3  -3  12   24.76    1.39
   4  -3  12   17.72    1.19
   5  -3  12   25.81    1.56
   6  -3  12    9.82    1.04
  -7  -2  12   11.32    1.06
  -6  -2  12    9.64    0.98
  -5  -2  12   35.39    1.89
  -4  -2  12   71.93    2.17
  -3  -2  12   27.00    1.02
  -2  -2  12   24.40    0.93
  -1  -2  12   11.72    0.59
   0  -2  12   26.41    0.94
   1  -2  12   16.11    0.69
   2  -2  12   16.75    0.72
   3  -2  12   41.15    2.02
   4  -2  12   33.46    1.80
   5  -2  12   14.79    1.15
   6  -2  12    6.35    0.91
  -7  -1  12   13.70    1.14
  -6  -1  12   15.12    1.16
  -5  -1  12   41.58    1.43
  -4  -1  12   -0.33    0.39
  -3  -1  12   52.47    1.66
  -2  -1  12   53.11    1.66
  -1  -1  12   20.43    0.82
   0  -1  12   10.77    0.83
   1  -1  12   16.06    0.71
   2  -1  12   40.46    1.34
   3  -1  12   35.97    1.88
   4  -1  12   21.51    1.38
   5  -1  12   10.75    1.04
   6  -1  12    7.04    0.98
  -7   0  12   10.44    1.09
  -6   0  12   12.89    1.10
  -5   0  12   12.08    0.71
  -4   0  12    5.66    0.52
  -3   0  12    8.21    0.55
  -2   0  12   38.61    1.29
  -1   0  12    6.35    0.47
   0   0  12   16.84    0.74
   1   0  12    1.83    0.37
   2   0  12   17.67    0.78
   3   0  12   15.30    1.13
   4   0  12    0.81    0.63
   5   0  12    3.39    0.80
  -7   1  12    4.63    0.88
  -6   1  12    2.87    0.52
  -5   1  12    0.73    0.43
  -4   1  12    1.43    0.42
  -3   1  12    0.23    0.36
  -2   1  12    8.53    0.56
  -1   1  12    2.61    0.38
   0   1  12    0.23    0.32
   1   1  12    0.12    0.35
   2   1  12    1.44    0.39
   3   1  12    5.91    0.79
   4   1  12    3.56    0.76
   5   1  12    1.33    0.76
  -7   2  12   -0.13    0.49
  -6   2  12    7.89    0.63
  -5   2  12   -0.11    0.41
  -4   2  12    2.51    0.42
  -3   2  12    2.36    0.41
  -2   2  12    4.78    0.46
  -1   2  12    0.76    0.35
   0   2  12   -0.24    0.33
   1   2  12    2.08    0.40
   2   2  12    3.59    0.46
   3   2  12   13.56    1.13
   4   2  12    9.06    0.97
  -7   3  12    2.56    0.55
  -6   3  12    1.87    0.48
  -5   3  12   14.65    0.78
  -4   3  12    9.00    0.62
  -3   3  12   15.10    0.75
  -2   3  12    7.16    0.53
  -1   3  12   15.31    0.75
   0   3  12    0.54    0.54
   1   3  12    3.45    0.46
   2   3  12   17.03    0.83
   3   3  12   17.84    1.29
   4   3  12   15.11    1.26
  -7   4  12   12.07    1.13
  -6   4  12    9.35    0.68
  -5   4  12   15.51    0.82
  -4   4  12   19.20    0.90
  -3   4  12   12.88    0.70
  -2   4  12   33.31    1.23
  -1   4  12    7.16    0.57
   0   4  12    6.23    0.54
   1   4  12   13.33    0.73
   2   4  12    8.28    0.65
   3   4  12   10.28    1.05
  -6   5  12    9.43    0.69
  -5   5  12   14.54    0.81
  -4   5  12   18.44    0.88
  -3   5  12    8.13    0.61
  -2   5  12    3.39    0.47
  -1   5  12    9.74    0.64
   0   5  12   11.06    0.69
   1   5  12    4.32    0.56
   2   5  12    8.41    0.68
  -5   6  12    6.73    0.62
  -4   6  12    2.48    0.49
  -3   6  12    4.54    0.55
  -2   6  12    0.33    0.41
  -1   6  12    2.48    0.47
   0   6  12    7.56    0.64
   1   6  12    4.22    0.58
  -4   7  12    2.45    0.51
  -3   7  12    0.50    0.44
  -2   7  12    0.23    0.44
  -1   7  12    0.59    0.70
   1 -16  13    5.61    0.83
   2 -16  13    6.37    0.89
  -1 -15  13    8.29    0.68
   0 -15  13    7.45    0.66
   1 -15  13   10.78    0.73
   2 -15  13    1.36    0.67
   3 -15  13    5.70    0.83
   4 -15  13    6.61    0.94
  -2 -14  13    3.03    0.82
  -1 -14  13    2.85    0.51
   0 -14  13    5.79    0.60
   1 -14  13    1.83    0.46
   2 -14  13   15.06    1.18
   3 -14  13    1.84    0.66
   4 -14  13    1.77    0.68
   5 -14  13    4.77    0.89
  -3 -13  13   -0.02    0.44
  -2 -13  13    2.51    0.48
  -1 -13  13    0.56    0.43
   0 -13  13    1.18    0.46
   1 -13  13    1.36    0.45
   2 -13  13    2.76    0.68
   3 -13  13    0.38    0.55
   4 -13  13    0.77    0.61
   5 -13  13    1.15    0.70
  -4 -12  13    0.76    0.47
  -3 -12  13    3.36    0.49
  -2 -12  13    2.81    0.47
  -1 -12  13    0.02    0.38
   0 -12  13   14.07    0.78
   1 -12  13    9.99    0.65
   2 -12  13    0.26    0.51
   3 -12  13    3.71    0.68
   4 -12  13    1.32    0.63
   5 -12  13    6.94    0.62
   6 -12  13    1.13    0.52
  -4 -11  13   10.63    0.72
  -3 -11  13    8.92    0.66
  -2 -11  13    9.83    0.65
  -1 -11  13    2.74    0.45
   0 -11  13    1.89    0.44
   1 -11  13   16.56    0.82
   2 -11  13    8.88    0.83
   3 -11  13    7.81    0.80
   4 -11  13   12.54    0.71
   5 -11  13   13.47    0.78
   6 -11  13    3.02    0.54
  -5 -10  13   17.69    0.94
  -4 -10  13   10.39    0.70
  -3 -10  13   30.92    1.24
  -2 -10  13   27.05    1.10
  -1 -10  13    3.04    0.45
   0 -10  13   40.88    1.44
   1 -10  13    3.07    0.44
   2 -10  13   18.38    1.18
   3 -10  13   12.52    0.67
   4 -10  13   33.21    1.24
   5 -10  13   41.76    1.50
   6 -10  13    7.71    0.67
  -5  -9  13   12.80    0.79
  -4  -9  13   26.55    1.13
  -3  -9  13   24.05    1.04
  -2  -9  13   34.73    1.87
  -1  -9  13   28.01    1.10
   0  -9  13    6.56    0.52
   1  -9  13   13.02    0.69
   2  -9  13    7.46    0.51
   3  -9  13   29.33    1.09
   4  -9  13   12.67    0.71
   5  -9  13   36.85    1.38
   6  -9  13   18.00    0.92
  -6  -8  13    1.55    0.49
  -5  -8  13    2.66    0.46
  -4  -8  13   13.65    0.76
  -3  -8  13   22.50    0.98
  -2  -8  13   12.70    0.69
  -1  -8  13   26.53    1.04
   0  -8  13   37.25    1.31
   1  -8  13    3.93    0.34
   2  -8  13    6.02    0.46
   3  -8  13    3.59    0.43
   4  -8  13    4.53    0.48
   5  -8  13   10.41    0.68
   6  -8  13    5.43    0.58
  -6  -7  13   -0.05    0.45
  -5  -7  13    4.76    0.54
  -4  -7  13    3.74    0.48
  -3  -7  13    8.90    0.60
  -2  -7  13   10.68    0.63
  -1  -7  13   -0.08    0.37
   0  -7  13   19.85    0.65
   1  -7  13    0.29    0.26
   2  -7  13    0.96    0.33
   3  -7  13    0.03    0.35
   4  -7  13   -0.11    0.37
   5  -7  13   -0.55    0.37
   6  -7  13    0.81    0.46
  -6  -6  13    0.11    0.43
  -5  -6  13    1.09    0.42
  -4  -6  13    0.33    0.37
  -3  -6  13    3.19    0.43
  -2  -6  13    5.61    0.61
  -1  -6  13    1.81    0.38
   0  -6  13    0.76    0.26
   1  -6  13    0.49    0.25
   2  -6  13   11.79    0.48
   3  -6  13    2.70    0.39
   4  -6  13    0.40    0.39
   5  -6  13    5.80    0.56
   6  -6  13    2.83    0.52
  -7  -5  13    5.62    0.62
  -6  -5  13    0.44    0.43
  -5  -5  13    2.27    0.45
  -4  -5  13   14.81    0.75
  -3  -5  13    3.77    0.46
  -2  -5  13    2.78    0.40
  -1  -5  13   17.27    0.59
   0  -5  13   18.39    0.61
   1  -5  13   33.01    0.91
   2  -5  13    7.57    0.39
   3  -5  13   23.10    0.93
   4  -5  13    8.22    0.59
   5  -5  13    4.41    0.54
   6  -5  13   16.46    0.89
  -7  -4  13    8.20    1.07
  -6  -4  13    9.86    1.04
  -5  -4  13   18.81    1.38
  -4  -4  13   44.06    2.24
  -3  -4  13   35.00    1.86
  -2  -4  13   14.78    0.70
  -1  -4  13   17.00    0.74
   0  -4  13   35.15    1.17
   1  -4  13   24.25    0.90
   2  -4  13   31.04    1.07
   3  -4  13   35.35    1.78
   4  -4  13   15.66    1.14
   5  -4  13   17.71    1.26
   6  -4  13   12.24    1.14
  -7  -3  13   16.43    1.31
  -6  -3  13    8.19    0.94
  -5  -3  13   30.83    1.78
  -4  -3  13   46.95    2.33
  -3  -3  13    8.05    0.55
  -2  -3  13   30.15    1.09
  -1  -3  13    7.66    0.50
   0  -3  13   43.46    1.38
   1  -3  13    9.35    0.54
   2  -3  13   12.41    0.63
   3  -3  13   43.20    2.11
   4  -3  13   27.54    1.60
   5  -3  13   12.17    1.10
   6  -3  13    5.86    0.93
  -7  -2  13    6.39    0.91
  -6  -2  13   16.17    1.24
  -5  -2  13   20.22    1.37
  -4  -2  13   10.85    0.64
  -3  -2  13   17.65    0.80
  -2  -2  13   25.55    0.97
  -1  -2  13   34.88    1.19
   0  -2  13    2.65    0.38
   1  -2  13   15.29    0.69
   2  -2  13   14.40    0.68
   3  -2  13   26.58    1.53
   4  -2  13   26.02    1.57
   5  -2  13    8.37    0.99
  -7  -1  13    4.97    0.88
  -6  -1  13   11.41    1.07
  -5  -1  13   10.23    1.03
  -4  -1  13    2.16    0.43
  -3  -1  13    0.19    0.37
  -2  -1  13   20.23    0.85
  -1  -1  13   10.98    0.60
   0  -1  13    6.79    0.49
   1  -1  13    2.32    0.37
   2  -1  13    5.89    0.48
   3  -1  13   10.08    0.94
   4  -1  13   -0.19    0.59
   5  -1  13    1.13    0.77
  -7   0  13    0.41    0.79
  -6   0  13    1.46    0.70
  -5   0  13    0.13    0.42
  -4   0  13    0.04    0.38
  -3   0  13    0.83    0.37
  -2   0  13    2.96    0.43
  -1   0  13    0.16    0.33
   0   0  13    3.43    0.42
   1   0  13   -0.11    0.34
   2   0  13    0.77    0.39
   3   0  13    2.11    0.66
   4   0  13    5.51    0.82
  -7   1  13    2.90    0.88
  -6   1  13    1.01    0.49
  -5   1  13    0.93    0.42
  -4   1  13    2.40    0.45
  -3   1  13    0.69    0.37
  -2   1  13   14.58    0.71
  -1   1  13    0.93    0.37
   0   1  13    7.76    0.54
   1   1  13    2.42    0.42
   2   1  13    2.34    0.44
   3   1  13    7.22    0.89
  -7   2  13    6.16    0.95
  -6   2  13    6.08    0.86
  -5   2  13    9.24    0.67
  -4   2  13    2.16    0.44
  -3   2  13    8.82    0.60
  -2   2  13   11.22    0.64
  -1   2  13   21.05    0.90
   0   2  13    7.20    0.56
   1   2  13    6.13    0.53
   2   2  13   19.17    0.89
   3   2  13    6.76    0.90
  -6   3  13    8.09    0.68
  -5   3  13    9.96    0.68
  -4   3  13    9.92    0.66
  -3   3  13   15.22    0.79
  -2   3  13   22.97    0.97
  -1   3  13    5.37    0.52
   0   3  13    9.05    0.62
   1   3  13   12.45    0.72
   2   3  13   13.27    0.76
   3   3  13    9.01    1.00
  -6   4  13   12.82    0.79
  -5   4  13    6.02    0.59
  -4   4  13    9.96    0.66
  -3   4  13    8.66    0.63
  -2   4  13   11.10    0.69
  -1   4  13    4.89    0.52
   0   4  13    9.49    0.65
   1   4  13    4.84    0.53
   2   4  13   12.45    0.79
  -5   5  13    2.25    0.52
  -4   5  13    0.24    0.43
  -3   5  13    6.92    0.61
  -2   5  13    2.40    0.48
  -1   5  13    2.23    0.48
   0   5  13    4.71    0.54
   1   5  13    3.15    0.56
  -4   6  13   -0.43    0.46
  -3   6  13   -0.23    0.46
  -2   6  13    0.80    0.45
  -1   6  13    1.20    0.46
   0 -15  14    2.78    0.55
   3 -15  14    1.47    0.72
  -1 -14  14    0.70    0.49
   0 -14  14    0.62    0.47
   1 -14  14    4.37    0.76
   2 -14  14    2.59    0.69
   3 -14  14    2.59    0.73
   4 -14  14   -0.53    0.63
  -2 -13  14    3.52    0.54
  -1 -13  14    1.54    0.48
   0 -13  14    5.33    0.56
   1 -13  14    4.14    0.55
   2 -13  14    3.78    0.71
   3 -13  14    6.26    0.81
   4 -13  14    7.55    0.90
   5 -13  14    8.38    1.01
  -3 -12  14    5.84    0.61
  -2 -12  14   20.16    1.32
  -1 -12  14   10.82    0.71
   0 -12  14    7.95    0.62
   1 -12  14   17.61    0.88
   2 -12  14    1.99    0.58
   3 -12  14    7.35    0.87
   4 -12  14   10.81    1.02
   5 -12  14   24.38    1.10
  -4 -11  14    8.40    0.70
  -3 -11  14    9.91    0.70
  -2 -11  14   22.16    1.00
  -1 -11  14   22.77    1.00
   0 -11  14   27.14    1.12
   1 -11  14    8.94    0.63
   2 -11  14    5.86    0.74
   3 -11  14   10.64    0.97
   4 -11  14   25.61    1.08
   5 -11  14   21.33    1.01
  -4 -10  14    7.98    0.66
  -3 -10  14    9.92    0.68
  -2 -10  14   15.73    0.82
  -1 -10  14   23.01    1.01
   0 -10  14   21.09    0.95
   1 -10  14   16.97    0.84
   2 -10  14   22.82    1.37
   3 -10  14   24.69    1.00
   4 -10  14    6.04    0.56
   5 -10  14   21.07    1.00
   6 -10  14   22.00    1.08
  -5  -9  14    8.81    0.68
  -4  -9  14   10.32    0.70
  -3  -9  14    8.31    0.62
  -2  -9  14    9.93    0.66
  -1  -9  14   11.55    0.69
   0  -9  14    1.48    0.41
   1  -9  14    9.27    0.61
   2  -9  14   11.45    0.90
   3  -9  14    9.95    0.62
   4  -9  14    4.27    0.49
   5  -9  14    2.57    0.51
   6  -9  14    6.63    0.99
  -5  -8  14    2.28    0.48
  -4  -8  14    1.66    0.45
  -3  -8  14    7.78    0.61
  -2  -8  14    2.08    0.43
  -1  -8  14   -0.12    0.38
   0  -8  14    0.40    0.37
   1  -8  14    0.34    0.35
   2  -8  14    4.71    0.43
   3  -8  14    0.64    0.37
   4  -8  14   -0.59    0.37
   5  -8  14    0.50    0.44
   6  -8  14    0.90    0.52
  -6  -7  14    0.40    0.48
  -5  -7  14    1.18    0.46
  -4  -7  14    0.10    0.40
  -3  -7  14    0.33    0.38
  -2  -7  14    1.73    0.41
  -1  -7  14    4.89    0.50
   0  -7  14    5.58    0.50
   1  -7  14    2.85    0.32
   2  -7  14    9.87    0.57
   3  -7  14    1.12    0.38
   4  -7  14    0.52    0.40
   5  -7  14    3.22    0.50
   6  -7  14    1.30    0.51
  -6  -6  14    2.15    0.85
  -5  -6  14    3.76    0.50
  -4  -6  14    5.80    0.55
  -3  -6  14   14.30    0.76
  -2  -6  14   25.90    1.03
  -1  -6  14   19.59    0.85
   0  -6  14   31.71    0.91
   1  -6  14   17.91    0.62
   2  -6  14    7.57    0.51
   3  -6  14   16.86    0.78
   4  -6  14    6.75    0.55
   5  -6  14    6.21    0.58
  -6  -5  14    5.80    0.97
  -5  -5  14    6.35    0.93
  -4  -5  14   24.72    1.61
  -3  -5  14   33.28    1.88
  -2  -5  14   31.60    1.76
  -1  -5  14   36.29    1.24
   0  -5  14   36.70    1.25
   1  -5  14   33.97    1.15
   2  -5  14   12.48    0.93
   3  -5  14   13.54    1.03
   4  -5  14    8.32    0.90
   5  -5  14   13.44    1.15
  -6  -4  14    5.51    0.90
  -5  -4  14    9.94    1.05
  -4  -4  14   18.41    1.35
  -3  -4  14   20.89    1.41
  -2  -4  14   11.73    0.65
  -1  -4  14   40.69    1.37
   0  -4  14   45.73    1.46
   1  -4  14    5.97    0.46
   2  -4  14   13.66    0.66
   3  -4  14    4.84    0.71
   4  -4  14   13.18    1.07
   5  -4  14   13.95    1.19
  -6  -3  14    5.69    0.90
  -5  -3  14   11.23    1.09
  -4  -3  14    5.27    0.80
  -3  -3  14    4.73    0.80
  -2  -3  14    6.11    0.51
  -1  -3  14   23.03    0.91
   0  -3  14   13.06    0.64
   1  -3  14   20.70    0.83
   2  -3  14   10.48    0.60
   3  -3  14    5.73    0.78
   4  -3  14    9.86    0.98
   5  -3  14    1.30    0.74
  -6  -2  14    5.31    0.88
  -5  -2  14    4.17    0.78
  -4  -2  14    0.71    0.45
  -3  -2  14    5.20    0.50
  -2  -2  14    0.33    0.35
  -1  -2  14    7.09    0.51
   0  -2  14    3.76    0.41
   1  -2  14    1.65    0.37
   2  -2  14    4.16    0.45
   3  -2  14    2.15    0.65
   4  -2  14    0.75    0.62
  -6  -1  14    0.99    0.74
  -5  -1  14    1.00    0.68
  -4  -1  14   -0.22    0.39
  -3  -1  14    4.46    0.48
  -2  -1  14    1.04    0.38
  -1  -1  14    4.84    0.46
   0  -1  14    2.75    0.41
   1  -1  14    2.81    0.41
   2  -1  14    0.99    0.38
   3  -1  14    1.50    0.65
   4  -1  14    1.83    0.75
  -6   0  14    1.94    0.78
  -5   0  14    3.27    0.53
  -4   0  14    1.26    0.43
  -3   0  14    0.28    0.39
  -2   0  14    7.24    0.54
  -1   0  14    4.40    0.45
   0   0  14   21.23    0.89
   1   0  14    7.44    0.55
   2   0  14    5.57    0.53
   3   0  14    8.57    0.94
  -6   1  14    5.32    0.90
  -5   1  14    4.28    0.56
  -4   1  14    8.23    0.71
  -3   1  14    5.23    0.51
  -2   1  14   10.82    0.65
  -1   1  14   15.19    0.77
   0   1  14   13.06    0.70
   1   1  14    8.65    0.60
   2   1  14   12.04    0.71
   3   1  14    6.12    0.91
  -6   2  14   12.78    0.81
  -5   2  14    7.94    0.65
  -4   2  14    6.46    0.58
  -3   2  14   11.39    0.68
  -2   2  14   17.29    0.84
  -1   2  14    9.58    0.63
   0   2  14    4.94    0.52
   1   2  14   15.48    0.80
   2   2  14   11.49    0.73
  -5   3  14   12.10    0.78
  -4   3  14    2.47    0.49
  -3   3  14    6.04    0.56
  -2   3  14   16.56    0.83
  -1   3  14    4.60    0.52
   0   3  14    5.78    0.56
   1   3  14    7.15    0.62
  -4   4  14    0.81    0.47
  -3   4  14    2.63    0.50
  -2   4  14    3.13    0.48
  -1   4  14    2.87    0.50
   0   4  14    1.47    0.45
  -2   5  14    0.83    0.49
   0 -14  15    9.29    0.76
   1 -14  15    6.76    0.93
   2 -14  15    5.99    0.88
   3 -14  15    1.77    0.76
  -2 -13  15    7.38    0.67
  -1 -13  15   21.79    1.06
   0 -13  15   25.46    1.14
   2 -13  15    5.81    0.83
   3 -13  15    5.70    0.86
   4 -13  15    6.56    0.95
  -3 -12  15    5.41    0.98
  -2 -12  15    9.61    0.72
  -1 -12  15   20.06    1.00
   0 -12  15   24.33    1.09
   1 -12  15   10.95    1.02
   2 -12  15    9.15    0.93
   3 -12  15    6.91    0.86
   4 -12  15   30.15    1.83
  -3 -11  15   11.57    0.77
  -2 -11  15    8.66    0.65
  -1 -11  15   28.83    1.67
   0 -11  15   16.47    0.87
   1 -11  15    6.53    0.60
   2 -11  15   13.92    1.09
   3 -11  15   12.96    1.06
   4 -11  15   12.55    1.10
   5 -11  15    9.96    0.84
  -4 -10  15    1.53    0.63
  -3 -10  15    4.57    0.56
  -2 -10  15    9.10    0.66
  -1 -10  15    7.58    0.62
   0 -10  15    1.02    0.45
   1 -10  15    1.33    0.45
   2 -10  15   12.66    1.00
   3 -10  15    5.06    0.75
   4 -10  15    0.76    0.45
   5 -10  15    1.14    0.50
  -4  -9  15    1.52    0.49
  -3  -9  15    0.54    0.42
  -2  -9  15    0.98    0.44
  -1  -9  15    0.75    0.56
   0  -9  15    4.86    0.52
   1  -9  15    1.90    0.44
   2  -9  15    3.18    0.61
   3  -9  15    3.35    0.46
   4  -9  15   -0.10    0.43
   5  -9  15    2.71    0.54
  -5  -8  15    0.69    0.47
  -4  -8  15    0.44    0.45
  -3  -8  15    0.17    0.42
  -2  -8  15    6.27    0.58
  -1  -8  15    8.29    0.60
   0  -8  15   11.53    0.68
   1  -8  15    4.81    0.48
   2  -8  15    4.53    0.46
   3  -8  15    2.00    0.40
   4  -8  15    4.36    0.53
   5  -8  15    4.58    0.58
  -5  -7  15    7.41    1.06
  -4  -7  15    0.62    0.69
  -3  -7  15   12.27    0.74
  -2  -7  15   20.01    0.92
  -1  -7  15   23.40    0.99
   0  -7  15   16.05    0.78
   1  -7  15   20.79    0.71
   2  -7  15   18.23    0.80
   3  -7  15    8.87    0.58
   4  -7  15   11.49    1.03
   5  -7  15    9.63    1.00
  -5  -6  15   24.24    1.66
  -3  -6  15   18.85    1.41
  -2  -6  15   31.45    1.79
  -1  -6  15   20.46    1.36
   0  -6  15   22.31    1.38
   1  -6  15   17.49    0.75
   2  -6  15   16.92    1.10
   3  -6  15   10.78    0.94
   4  -6  15    4.66    0.77
   5  -6  15   20.02    1.42
  -5  -5  15   12.70    1.21
  -4  -5  15   23.42    1.56
  -3  -5  15   22.91    1.50
  -2  -5  15    7.85    0.93
  -1  -5  15   12.09    1.05
   0  -5  15   19.87    0.82
   1  -5  15    2.48    0.39
   2  -5  15   17.69    1.14
   3  -5  15    5.28    0.77
   4  -5  15    6.99    0.89
  -6  -4  15    1.59    0.82
  -5  -4  15   10.10    1.11
  -4  -4  15    7.79    0.96
  -3  -4  15   17.89    1.34
  -2  -4  15    6.38    0.86
  -1  -4  15    4.94    0.48
   0  -4  15    5.84    0.48
   1  -4  15    4.12    0.42
   2  -4  15    5.42    0.72
   3  -4  15    1.75    0.63
   4  -4  15    4.88    0.84
  -6  -3  15    0.85    0.79
  -5  -3  15    0.01    0.72
  -4  -3  15    3.00    0.76
  -3  -3  15   11.52    1.04
  -2  -3  15    8.27    0.58
  -1  -3  15    0.78    0.38
   0  -3  15    1.04    0.36
   1  -3  15    0.71    0.36
   2  -3  15   -0.05    0.53
   3  -3  15    0.75    0.62
   4  -3  15    1.01    0.66
  -6  -2  15   -0.78    0.73
  -5  -2  15    1.63    0.75
  -4  -2  15    0.30    0.67
  -3  -2  15    4.39    0.50
  -2  -2  15    0.66    0.38
  -1  -2  15    2.83    0.42
   0  -2  15    1.47    0.37
   1  -2  15    2.81    0.42
   2  -2  15    0.89    0.55
   3  -2  15    3.21    0.74
  -5  -1  15    4.17    0.86
  -4  -1  15    3.99    0.53
  -3  -1  15    4.07    0.49
  -2  -1  15    2.82    0.44
  -1  -1  15    4.91    0.48
   0  -1  15   13.59    0.71
   1  -1  15    8.88    0.58
   2  -1  15    7.64    0.87
   3  -1  15   10.08    1.01
  -5   0  15    5.09    0.91
  -4   0  15    7.99    0.64
  -3   0  15   19.05    0.89
  -2   0  15    6.35    0.53
  -1   0  15    9.25    0.62
   0   0  15   12.08    0.69
   1   0  15    5.40    0.52
   2   0  15    9.35    0.95
  -5   1  15    5.81    0.64
  -4   1  15    9.64    0.69
  -3   1  15   15.44    0.81
  -2   1  15   18.87    0.88
  -1   1  15   13.25    0.73
   0   1  15    5.86    0.55
   1   1  15    8.82    0.65
   2   1  15    7.64    0.93
  -4   2  15    4.62    0.58
  -3   2  15    8.97    0.66
  -2   2  15   15.45    0.81
  -1   2  15   13.63    0.77
   0   2  15    7.17    0.61
   1   2  15    3.24    0.50
  -3   3  15    2.69    0.50
  -2   3  15    3.88    0.52
  -1   3  15    8.63    0.67
   0 -13  16   27.01    1.21
   1 -13  16   11.72    1.11
   2 -13  16    4.29    0.79
  -2 -12  16    8.07    1.04
  -1 -12  16   11.96    0.82
   0 -12  16   13.41    0.83
   1 -12  16    9.78    0.97
   2 -12  16    6.75    0.87
   3 -12  16    8.63    0.98
  -2 -11  16    1.65    0.54
  -1 -11  16    4.36    0.59
   0 -11  16    3.19    0.55
   1 -11  16    0.68    0.61
   2 -11  16    7.01    0.82
   3 -11  16    2.43    0.70
  -3 -10  16    0.36    0.49
  -2 -10  16   -0.19    0.49
  -1 -10  16    0.01    0.44
   0 -10  16    4.68    0.62
   1 -10  16    0.05    0.53
   2 -10  16    0.44    0.55
   3 -10  16    0.56    0.62
   4 -10  16    4.33    0.55
  -4  -9  16   -0.54    0.87
  -3  -9  16    1.58    0.49
  -2  -9  16   10.09    0.71
  -1  -9  16   13.24    1.05
   0  -9  16   10.95    0.71
   1  -9  16    3.89    0.65
   2  -9  16    7.61    0.81
   3  -9  16    2.82    0.46
   4  -9  16    4.90    0.56
  -3  -8  16    2.80    0.80
  -2  -8  16   19.29    1.43
  -1  -8  16   32.78    1.89
   0  -8  16   13.07    1.12
   2  -8  16   13.79    1.01
   3  -8  16    6.03    0.79
   4  -8  16    4.19    0.78
  -4  -7  16    7.22    1.06
  -3  -7  16    6.83    0.99
  -2  -7  16   22.81    1.56
  -1  -7  16   16.68    1.27
   0  -7  16   22.62    1.44
   1  -7  16   12.68    0.96
   2  -7  16   17.37    1.14
   3  -7  16    8.61    0.89
   4  -7  16    2.60    0.70
  -4  -6  16   10.41    1.16
  -3  -6  16    8.67    1.00
  -2  -6  16    7.33    0.96
  -1  -6  16    8.94    0.98
   0  -6  16   10.92    0.89
   1  -6  16   10.14    0.60
   2  -6  16   16.28    1.12
   3  -6  16   10.72    0.97
   4  -6  16    3.18    0.74
  -5  -5  16    2.54    0.91
  -4  -5  16    7.49    1.03
  -3  -5  16    6.86    0.96
  -2  -5  16    4.28    0.81
  -1  -5  16    2.07    0.67
   0  -5  16    0.26    0.37
   1  -5  16    6.01    0.49
   2  -5  16    7.88    0.84
   3  -5  16    5.32    0.79
  -5  -4  16    0.34    0.83
  -4  -4  16    2.26    0.82
  -3  -4  16    3.40    0.76
  -2  -4  16    5.48    0.80
  -1  -4  16   -0.36    0.36
   0  -4  16    0.45    0.37
   1  -4  16    1.42    0.38
   2  -4  16    0.12    0.56
   3  -4  16    1.09    0.64
  -5  -3  16    2.02    0.58
  -4  -3  16   -0.90    0.70
  -3  -3  16    0.44    0.70
  -2  -3  16   -0.02    0.40
  -1  -3  16    1.28    0.40
   0  -3  16    6.87    0.53
   1  -3  16    0.99    0.40
   2  -3  16    4.01    0.72
   3  -3  16    1.38    0.68
  -5  -2  16    9.48    1.11
  -4  -2  16    1.66    0.74
  -3  -2  16    5.73    0.90
  -2  -2  16    7.91    0.58
  -1  -2  16    2.81    0.44
   0  -2  16   11.73    0.67
   1  -2  16    8.16    0.57
   2  -2  16   14.57    1.16
  -4  -1  16    5.77    0.91
  -3  -1  16   18.83    0.90
  -2  -1  16    7.98    0.60
  -1  -1  16    4.97    0.50
   0  -1  16    9.21    0.61
   1  -1  16    9.23    0.63
   2  -1  16   10.47    1.02
  -4   0  16   16.78    0.90
  -3   0  16   17.75    0.88
  -2   0  16   12.94    0.75
  -1   0  16    3.88    0.50
   0   0  16    8.72    0.62
   1   0  16    6.70    0.59
  -3   1  16   13.31    0.81
  -2   1  16    6.26    0.59
  -1   1  16    4.61    0.53
   0   1  16    6.11    0.58
  -1 -11  17    0.22    0.52
   0 -11  17    2.15    0.57
   1 -11  17    0.16    0.63
   2 -11  17    3.55    0.74
  -2 -10  17    0.52    0.54
  -1 -10  17    4.27    0.61
   0 -10  17    7.64    0.67
   1 -10  17    1.20    0.62
   2 -10  17   13.27    1.08
  -2  -9  17    8.23    1.11
  -1  -9  17   13.76    1.27
   0  -9  17    5.87    0.90
  -3  -8  17   14.92    1.37
  -2  -8  17    9.22    1.10
  -1  -8  17    8.42    1.01
   0  -8  17    9.19    1.00
   3  -8  17    8.35    0.90
  -3  -7  17   11.68    1.23
  -2  -7  17    6.37    0.96
  -1  -7  17    9.52    1.04
   0  -7  17    6.12    0.81
   2  -7  17    8.27    0.85
   3  -7  17    5.82    0.82
  -3  -6  17    2.73    0.90
  -2  -6  17    1.93    0.73
  -1  -6  17    8.81    0.98
   0  -6  17   -0.40    0.57
   1  -6  17    1.43    0.58
   2  -6  17    6.24    0.78
  -3  -5  17    0.93    0.78
  -2  -5  17    2.01    0.77
  -1  -5  17    1.38    0.68
   0  -5  17   -0.18    0.38
   1  -5  17    0.19    0.53
   2  -5  17    0.88    0.60
  -3  -4  17    0.55    0.73
  -2  -4  17    2.80    0.75
  -1  -4  17    0.48    0.65
   0  -4  17    0.04    0.38
   1  -4  17    1.26    0.41
   2  -4  17    3.61    0.70
  -3  -3  17    2.60    0.78
  -2  -3  17   14.97    1.22
  -1  -3  17    7.30    0.58
   0  -3  17    3.86    0.48
   1  -3  17    6.60    0.56
  -3  -2  17   17.39    1.36
  -2  -2  17   14.25    0.78
  -1  -2  17    9.61    0.64
   0  -2  17    6.50    0.56
  -2  -1  17    7.91    0.62
  -1  -1  17    6.26    0.57
   0  -8  18    8.16    1.04
  -1  -7  18    6.31    0.98
   0  -7  18    5.99    0.85
  -1  -6  18   -0.05    0.67
   0  -6  18    1.81    0.71
  -1  -5  18    3.14    0.78
   0   0   0    0.00    0.00
