# Supplementary material for: Practical aspects of teaching a graduate-level small-mol­ecule chemical crystallography course
Source: Acta Crystallogr E Crystallogr Commun. 2026 Jan 1;82(Pt 1):107–20. doi: 10.1107/S2056989025010527 (PMC12810306; doi:10.1107/S2056989025010527)
Supplement: Supplementary file 1 [file e-82-00107-sup2.zip › Berry_Guzei_Structures/Structure 30/Structure30.hkl]

   2   0   0 -0.8904 1.10693   3
   2   0   0 0.63074 1.03136   4
   2   0   0 1.26226 1.19269   5
   2   0   0 -0.8657 0.83169  10
   2   0   0 0.58356 0.65934  11
   2   0   0 1.55822 1.36302  12
   2   0   0 -0.0019 0.80697  13
   2   0   0 0.65403 1.05884  17
   2   0   0 -0.1624 0.93763   2
  -2   0   0 -0.9965 0.95834   5
  -2   0   0 0.09608 1.00414  10
  -2   0   0 0.85141 0.77595  11
  -2   0   0 -0.4866 0.77078  12
  -2   0   0 -0.3525 0.75511  13
  -2   0   0 0.45466 1.04350  17
  -2   0   0 0.35415 1.00749   2
  -2   0   0 -1.0225 1.04790   3
  -2   0   0 -0.4972 0.86914   4
  -4   0   0 923.586 28.4254  17
   4   0   0 878.356 28.0946   2
  -4   0   0 923.119 25.5714   1
  -4   0   0 934.518 25.5918   1
  -4   0   0 931.815 28.7286   3
  -4   0   0 942.485 28.1570   4
   4   0   0 921.495 27.5111  11
   4   0   0 944.624 28.3995   3
   4   0   0 916.865 28.8421   5
   4   0   0 882.898 27.8492  10
  -4   0   0 965.033 27.9147  13
   4   0   0 895.259 29.2056  12
   4   0   0 932.945 27.6870  13
   4   0   0 907.938 28.1694  17
  -4   0   0 934.245 28.5585   5
  -4   0   0 928.424 28.2710  10
  -4   0   0 927.960 27.5925  11
   4   0   0 867.492 28.2300   4
  -4   0   0 911.608 29.2986  12
   6   0   0 -1.3483 1.69818  13
   6   0   0 2.45137 1.91839  17
  -6   0   0 0.12078 2.35200   3
  -6   0   0 2.35657 2.10039  13
  -6   0   0 7.27288 3.44689  12
   6   0   0 1.78727 1.77947  10
   6   0   0 0.30094 3.25609  12
  -6   0   0 2.06974 1.90120  11
  -6   0   0 1.30824 0.66011   1
  -6   0   0 0.89811 0.54728   1
  -6   0   0 3.43940 2.58002  17
  -6   0   0 2.76724 2.16949   4
   6   0   0 2.15069 1.96962   2
   6   0   0 -0.7849 2.26827   3
   6   0   0 -0.3086 2.92355   5
  -6   0   0 -3.0780 1.99149  10
  -6   0   0 -1.6888 2.11957   5
  -8   0   0 671.256 24.2741  10
  -8   0   0 684.744 23.2559  11
   8   0   0 684.805 23.8566   2
  -8   0   0 700.134 24.7691   5
  -8   0   0 665.892 24.7928   3
   8   0   0 655.534 23.1866  13
   8   0   0 658.646 23.9846   3
  -8   0   0 642.578 19.1017   1
  -8   0   0 684.230 18.9400   1
   8   0   0 626.921 25.0100   5
   8   0   0 694.970 23.7944  17
  10   0   0 51.7328 6.29921  13
 -10   0   0 49.5390 2.02913  18
  10   0   0 54.7187 7.11584   2
  10   0   0 65.0633 9.18004   5
 -10   0   0 40.8746 6.01995   6
 -10   0   0 50.7947 2.31401  18
  10   0   0 52.4681 6.91657  17
 -10   0   0 67.1729 8.21960  10
  12   0   0 1180.97 44.4366   5
  12   0   0 1245.19 41.3015  13
 -12   0   0 1231.48 43.0202   6
 -12   0   0 1234.60 36.0287  18
 -12   0   0 1188.44 41.5726  14
  12   0   0 1215.62 41.7951   2
 -12   0   0 1213.54 46.0841  15
 -14   0   0 3.95026 3.40822  15
 -14   0   0 -0.0619 3.47389   6
 -14   0   0 2.81357 3.77823  14
  14   0   0 7.50122 5.53457   2
 -16   0   0 101.582 18.2291   9
 -16   0   0 95.1734 10.8472   8
  16   0   0 76.0871 11.5199   2
 -16   0   0 80.3167 12.4241  15
 -16   0   0 84.5458 10.6912  14
 -16   0   0 98.5754 11.7944   6
  -1   1   0 -0.1969 0.50134  18
  -1  -1   0 -0.3992 0.66065  15
  -1  -1   0 0.12894 0.53949  16
  -1   1   0 0.34450 0.62101  18
   1  -1   0 0.18595 0.42646  18
   1  -1   0 -0.0620 0.37661   1
  -1  -1   0 -0.1921 0.65510  17
   1   1   0 -0.0434 0.48324  16
   1   1   0 -1.0235 0.57220  17
   1   1   0 -0.0735 0.51436   1
   1   1   0 0.32807 0.60091  18
  -1   1   0 -0.6903 1.08063   7
   1  -1   0 1.02996 1.00846   3
   1   1   0 -0.3168 0.48867   1
   1   1   0 -0.3033 0.63171   2
   1  -1   0 0.36064 0.53377  18
  -1  -1   0 -0.4968 0.60105  18
  -1  -1   0 0.16159 0.64785  18
  -1   1   0 0.52376 0.57484   1
  -1  -1   0 -0.1202 0.54100   1
   1  -1   0 0.63614 0.51677   1
  -1  -1   0 -0.1242 0.68936   2
  -1  -1   0 -0.5490 0.58914   6
  -1  -1   0 -0.3953 0.56641  10
  -1  -1   0 0.18068 0.84711  12
  -1  -1   0 0.46802 0.59684  14
   1   1   0 0.77106 0.93121  12
   1   1   0 0.05794 0.46763  14
  -1   1   0 -0.2187 0.45602   1
  -1   1   0 -0.4023 0.95265   3
  -1   1   0 0.76449 0.79765   5
   1   1   0 0.23284 0.62194   6
  -1   1   0 0.03984 0.66414   9
  -1   1   0 0.12691 0.80902  11
  -1   1   0 0.94435 0.85532  16
   1  -1   0 -0.3269 0.48329   9
   1  -1   0 -0.4718 0.70626  11
   1   1   0 0.45802 0.69168  18
  -1  -1   0 -0.3446 0.54744   1
   1  -1   0 0.03108 0.86463  16
   1  -1   0 0.24925 0.42103   4
   1  -1   0 1.31249 0.82741   5
   1  -1   0 -0.1761 1.19530   7
   1   1   0 -0.3396 0.54558  10
  -3   1   0 -2.5863 1.70717   4
  -3   1   0 -0.8792 1.55486  13
  -3   1   0 -0.2786 1.84856  12
  -3   1   0 0.00123 1.44000  17
   3  -1   0 -1.5807 1.58960   2
  -3  -1   0 0.25365 0.91133  18
  -3   1   0 0.30415 0.68067   1
  -3  -1   0 0.85776 1.76071  17
  -3  -1   0 -0.1925 1.06548   1
  -3  -1   0 0.03129 1.67676   3
   3  -1   0 0.14619 2.19765   5
  -3  -1   0 -2.5151 2.04216  10
  -3  -1   0 -1.6092 2.47238  12
  -3  -1   0 -0.9881 0.94103   1
  -3  -1   0 -0.6166 1.30660  14
   3   1   0 -0.0362 0.14952   1
  -3   1   0 -0.7089 1.51515   2
  -3   1   0 -1.3566 2.40001   3
   3   1   0 -5.0725 1.40108  10
  -3   1   0 0.97804 1.99761   5
  -3   1   0 0.62022 1.77995  11
   3   1   0 -0.3533 1.57030  13
  -3  -1   0 -1.4060 1.12375  18
  -3  -1   0 0.54842 1.60243   5
  -3  -1   0 -1.1441 1.52919   6
   3  -1   0 -1.4909 2.90976   3
   3  -1   0 -3.7331 1.89384  12
  -3  -1   0 -2.9184 1.46363  13
   3   1   0 0.02977 0.91377   1
   3   1   0 2.06997 1.86616   2
   3   1   0 -1.5463 1.72784   5
   3   1   0 -0.7993 2.17453  12
   3  -1   0 1.13890 1.64861   4
   3  -1   0 -1.2127 1.63996  11
  -3   1   0 0.28601 0.61599   1
   3   1   0 -3.1111 2.36801  17
  -5  -1   0 -1.9209 1.48309  17
  -5  -1   0 -0.0901 1.92006   5
   5  -1   0 4.91881 3.27387   3
   5   1   0 0.17379 1.56286  10
  -5  -1   0 0.72922 0.78201  18
   5  -1   0 -1.1639 2.44883  12
   5  -1   0 -1.5802 1.66294  13
   5  -1   0 0.71630 1.95818   4
  -5   1   0 -0.1010 2.46230   5
   5  -1   0 -2.2497 2.77249   5
  -5  -1   0 0.47805 0.96310  18
  -5  -1   0 -0.2020 2.13370   3
   5  -1   0 -0.4606 1.71803  11
  -5   1   0 -0.4628 0.34607   1
  -5   1   0 0.01383 2.62308   3
  -5   1   0 -0.4220 1.56130   4
  -5  -1   0 -0.4499 0.99032   1
  -5  -1   0 1.36247 1.01204   1
  -5   1   0 -3.0640 1.50811  11
  -5  -1   0 1.05647 2.12443   4
  -5   1   0 -1.0272 1.47577  13
  -5  -1   0 0.37462 1.75037   6
  -5  -1   0 0.09357 1.59763  10
   5   1   0 3.35365 2.73356   5
   5  -1   0 1.47266 1.99710  17
  -5   1   0 -0.3215 0.46643   1
  -5   1   0 -1.2297 2.12589  12
  -5  -1   0 -2.6885 1.50762  13
  -5  -1   0 2.12817 1.61969  14
   5   1   0 3.37974 3.21798  12
   5   1   0 1.08362 1.90951  13
   5   1   0 1.76410 2.60959  17
  -5   1   0 -2.7940 1.41937  10
  -5  -1   0 -0.9856 1.37039  11
  -5  -1   0 -1.2151 1.94695  12
   5  -1   0 2.30518 2.03338   2
   5   1   0 1.02098 0.62878   1
   5   1   0 -5.3685 1.97767   2
  -5   1   0 -1.5045 1.67003  17
  -7   1   0 -1.4943 2.54368  12
   7  -1   0 -4.4303 2.38871   4
   7  -1   0 0.48198 3.67377   5
   7  -1   0 0.20041 1.94685  11
  -7  -1   0 -1.3776 1.05360   1
  -7  -1   0 0.28227 0.96914   1
  -7   1   0 1.28784 2.19168  13
  -7   1   0 -0.4578 2.34904  17
   7   1   0 4.40377 3.23440   5
  -7  -1   0 -0.8733 2.45695  10
  -7   1   0 -3.5355 1.92893  11
   7   1   0 -1.7097 2.08631  13
  -7  -1   0 -2.0603 2.63277   3
   7  -1   0 1.03325 2.53553   2
   7   1   0 0.79049 2.66110  10
   7  -1   0 0.76562 3.38404   3
  -7   1   0 -0.9754 2.70460   5
  -7  -1   0 3.81768 2.45067   6
  -7  -1   0 3.89225 2.44083   5
  -7  -1   0 0.28941 2.32168  13
  -7  -1   0 -0.0559 1.84501  14
  -7  -1   0 0.33031 1.02750  18
  -7  -1   0 0.57349 0.88780  18
  -7   1   0 -2.8423 2.86674   3
  -7   1   0 0.24823 2.18908   4
   7   1   0 -0.8515 2.90568  17
   7  -1   0 2.43010 3.50146  12
  -7  -1   0 1.41987 1.98401  11
   7  -1   0 1.50996 2.33297  13
  -7  -1   0 3.54743 2.87745   4
   7   1   0 -3.2127 3.75163  12
   7  -1   0 2.05753 2.49078  17
  -7   1   0 -1.3469 2.08839  10
   7   1   0 -1.3252 2.72423   2
  -9  -1   0 -0.6456 1.07726   1
  -9  -1   0 2.42027 3.39688   3
  -9  -1   0 1.52668 2.18615  14
   9   1   0 7.70461 4.89576   5
   9  -1   0 5.49212 4.92545   5
   9  -1   0 -1.7675 2.33881  11
   9  -1   0 -2.9907 2.36894  13
   9  -1   0 4.89333 3.19293   2
   9  -1   0 0.72304 3.88706   3
  -9   1   0 2.26174 2.79739  10
   9   1   0 0.84198 3.44881   2
  -9  -1   0 0.05404 1.10200  18
  -9  -1   0 -0.1005 0.90520   1
   9   1   0 0.78435 3.63152  17
  -9  -1   0 0.96707 2.37379   6
   9   1   0 1.72843 2.72103  13
  -9  -1   0 -0.9747 1.17657  18
  -9  -1   0 -1.2490 2.88000  10
   9   1   0 1.05142 3.51999  10
  11   1   0 0.04534 3.24447  17
  11   1   0 -0.0280 5.09818   5
 -11  -1   0 -1.3883 0.86112   1
 -11  -1   0 0.70131 1.69292  18
 -11   1   0 4.39898 4.15004  10
  11   1   0 -1.8991 4.07444   2
 -11  -1   0 -1.9054 2.15256   6
 -11  -1   0 1.08573 3.44524  14
 -11  -1   0 1.14556 2.64874  15
  11  -1   0 3.56012 6.64573   5
 -11  -1   0 -1.9117 1.00095   1
 -11  -1   0 -1.0532 1.61996  18
  11   1   0 -2.5132 3.22835  13
  11  -1   0 -5.6831 3.68542   2
  13   1   0 -1.5455 3.67699  13
  13   1   0 3.06047 4.79780   2
 -13  -1   0 -0.4382 3.12441  14
  13   1   0 -3.0187 6.18585   5
  13  -1   0 0.73455 4.51108   2
 -13   1   0 -1.0701 2.72438  15
 -13  -1   0 2.41900 3.43207   6
 -13   1   0 13.1067 6.57769   9
  13   1   0 -3.6066 3.25218  17
 -13  -1   0 0.49574 3.50887  15
 -13   1   0 0.89940 2.85551   6
 -15  -1   0 1.78154 4.16731  15
 -15  -1   0 0.00044 3.92875   6
 -15   1   0 4.81581 3.79715   6
 -15   1   0 7.54538 4.35776  14
  15   1   0 -2.8114 5.37263   2
 -15   1   0 21.2426 6.10119   9
  15  -1   0 -6.2218 4.77114   2
  15   1   0 -0.6668 4.46874  13
 -15  -1   0 5.13085 4.46916  14
 -15   1   0 0.70422 3.19877  15
 -17   1   0 6.28113 4.38131  14
 -17   1   0 27.0547 7.96001   9
  17   1   0 7.62102 7.31257   2
 -17  -1   0 1.87791 3.55451   6
 -17  -1   0 9.71772 5.44295  15
 -17   1   0 4.80458 4.28876   6
 -17   1   0 6.81564 4.24405  15
   0   2   0 2705.30 75.5978  18
   0   2   0 2773.11 75.4636  18
   0   2   0 2653.84 75.4425   1
   0  -2   0 2626.42 75.1803   1
   0  -2   0 2645.00 75.5608   6
   0  -2   0 2440.13 77.0034  15
   0  -2   0 2556.91 75.4565  18
   0   2   0 2805.19 75.2521  14
   0   2   0 2594.68 75.8822  16
   0  -2   0 2730.01 76.1283  12
   0  -2   0 2342.71 75.3005   1
   0   2   0 2878.17 75.7867   6
   0   2   0 2759.28 75.3758   3
   0  -2   0 2760.18 75.3827   3
   0   2   0 2726.51 86.9783   7
   0   2   0 2643.02 76.0602  12
   0  -2   0 2733.60 87.6048   7
   0   2   0 2669.18 74.9892  15
   0  -2   0 2823.22 75.5498  18
   0   2   0 2706.02 75.1721   1
   0  -2   0 2875.66 76.0443  16
  -2  -2   0 2.02743 1.83678  17
   2  -2   0 -0.9706 1.16742  18
   2   2   0 -0.8738 1.58031  18
  -2  -2   0 1.81362 1.70260   6
  -2   2   0 -0.0153 2.99579   7
  -2   2   0 -0.0116 1.66337   9
   2   2   0 1.74904 2.08281   2
  -2  -2   0 -1.2889 1.29544   1
  -2   2   0 1.86711 1.24512   1
   2  -2   0 -0.0821 3.45447   7
  -2  -2   0 -2.1460 1.38050  10
  -2  -2   0 0.18118 1.64178  12
  -2  -2   0 4.58205 1.63302  14
  -2  -2   0 -2.2328 1.65080  15
  -2  -2   0 7.20605 1.97845  16
   2  -2   0 -0.2210 2.07532  11
  -2   2   0 1.86943 1.85823   5
  -2   2   0 -0.5324 2.04714  11
   2  -2   0 -0.7803 1.49830   9
   2   2   0 4.08704 1.68455   1
   2  -2   0 -3.2300 1.83749  16
   2  -2   0 0.55811 1.25781   1
  -2  -2   0 1.96076 1.62736  18
   2   2   0 -0.7768 1.47461  18
   2   2   0 2.56161 1.47409  14
  -2   2   0 2.73626 2.63296   3
  -2   2   0 -0.3137 1.44568  18
  -2  -2   0 4.04495 2.43163   2
  -2   2   0 -1.7889 2.02394  16
  -2   2   0 0.59181 1.26370   1
   2   2   0 0.46445 1.56665   6
   2  -2   0 1.19293 1.45262  18
  -2   2   0 -0.6175 0.96599  12
  -2  -2   0 2.31215 1.51112   1
   2   2   0 0.99037 1.59998  16
   2   2   0 -0.3264 1.88559  17
  -2  -2   0 0.98113 1.75370  18
   2  -2   0 2.87791 1.51153   4
   2  -2   0 1.26160 1.35226   1
   2   2   0 0.03392 1.25486   1
   2   2   0 -1.8585 2.44442  12
   2  -2   0 3.18980 2.81616   3
   2   2   0 2.09139 1.70729  10
  -2   2   0 2.34704 1.83005  18
  -4  -2   0 1150.82 35.2205   6
  -4   2   0 1123.39 32.5794   1
  -4  -2   0 1113.59 33.6118   1
  -4  -2   0 1195.74 33.5032   1
  -4  -2   0 1125.87 33.0757   3
   4   2   0 1118.63 33.0873   1
  -4  -2   0 1162.31 33.4335  18
  -4   2   0 1157.36 36.1965   5
  -4   2   0 1124.46 55.3732   7
   4   2   0 1152.80 33.5882   5
   4   2   0 1189.38 35.2111   6
   4   2   0 1127.64 34.8876  10
  -4  -2   0 1147.15 36.4815  12
  -4   2   0 1165.14 32.3368  18
   4  -2   0 1177.25 32.2564   1
   4   2   0 1115.96 35.4182   2
   4   2   0 1104.87 34.0844  13
  -4   2   0 1164.93 35.0160  11
  -4   2   0 1153.75 34.3685  12
  -4   2   0 1160.95 34.2106  13
  -4  -2   0 1136.57 33.9539  14
  -4   2   0 1158.12 33.9420   4
   4  -2   0 1148.15 36.4073   5
  -4   2   0 1137.12 33.5126  17
   4   2   0 1134.77 32.3444  18
  -4  -2   0 1094.81 33.2973   5
  -4  -2   0 1138.95 35.2793  10
   4   2   0 1132.81 35.4452  17
   4   2   0 1143.16 32.6716  18
   4  -2   0 1121.91 34.3487  11
  -4  -2   0 1070.59 35.8493  17
  -4   2   0 1162.69 32.3899  18
  -4  -2   0 1125.07 33.7410  18
  -4   2   0 1144.09 36.2784   3
   4  -2   0 1178.21 32.1096   1
   4  -2   0 1106.03 36.1592   3
   4  -2   0 1113.01 33.6791   4
   4   2   0 1117.45 36.4112  12
   4   2   0 1167.24 33.6949  14
   4  -2   0 1108.44 34.1786  12
   4   2   0 1201.92 33.3807   1
  -4   2   0 1134.92 32.8489   1
  -4  -2   0 1187.82 34.8961  13
  -4   2   0 1120.35 37.4166   9
   6   2   0 37.7071 2.62230   1
   6   2   0 47.5772 4.94238   5
  -6   2   0 42.0076 2.65550   1
   6  -2   0 43.0252 6.43334   5
   6   2   0 36.3413 6.30365  12
   6   2   0 52.9930 4.89841  13
  -6  -2   0 40.2958 3.39895   1
  -6   2   0 47.9436 3.88326  13
  -6   2   0 43.4638 1.73280  18
  -6  -2   0 56.8688 6.96725  17
  -6   2   0 48.3842 4.96977   4
  -6  -2   0 50.3558 4.89997  14
  -6   2   0 29.8545 9.45754   7
  -6  -2   0 42.9468 6.56065  12
   6   2   0 40.8654 5.35126  17
   6   2   0 43.6970 2.66443   1
   6  -2   0 47.2308 4.87729   2
   6  -2   0 49.3064 6.52941   3
   6  -2   0 39.3980 4.34876   4
  -6   2   0 43.7854 1.76484  18
  -6   2   0 45.1529 2.31069   1
  -6  -2   0 47.1424 3.60203  18
  -6  -2   0 49.5884 3.35638  18
  -6  -2   0 41.1513 5.24869   6
  -6  -2   0 52.7899 5.94530  10
   6  -2   0 42.9343 4.55424  11
  -6  -2   0 43.6876 5.62566   4
  -6  -2   0 43.8976 3.90582   5
   6   2   0 43.0303 5.31880   2
  -6  -2   0 51.3054 5.36861  13
   6   2   0 51.1719 5.36002  10
  -6   2   0 54.8488 5.77689  12
  -6   2   0 47.2295 4.87342  17
  -6   2   0 46.9014 4.07771  10
  -6   2   0 65.4390 7.35484   3
  -6  -2   0 41.5441 3.26251   1
  -6  -2   0 47.4456 4.69673   3
  -6   2   0 53.0206 5.54316  11
  -6   2   0 40.9647 6.27163   5
  -8  -2   0 392.738 15.8424   5
  -8  -2   0 428.388 17.8760   6
  -8  -2   0 406.181 19.7589  15
   8  -2   0 461.226 18.9802   3
  -8  -2   0 416.377 14.4055   1
  -8  -2   0 408.283 14.5951  18
   8   2   0 415.805 19.4831  12
   8   2   0 420.398 16.3789  13
  -8   2   0 402.215 16.4668   4
   8   2   0 436.229 17.3595   5
  -8  -2   0 448.658 18.2215  10
   8  -2   0 412.934 16.3693  11
  -8  -2   0 432.188 14.1437  18
  -8   2   0 409.295 12.4597   1
   8  -2   0 423.547 16.5749   2
  -8   2   0 424.877 18.0915  12
   8   2   0 397.799 17.4341  17
   8  -2   0 412.393 19.0286   5
   8   2   0 407.650 17.4042   2
  -8  -2   0 423.091 16.4563   3
  -8  -2   0 427.460 17.0403  11
   8   2   0 443.779 12.4453   1
  -8  -2   0 422.856 16.5063  14
   8  -2   0 435.288 16.7903   4
   8   2   0 413.208 16.9331  10
  -8   2   0 406.799 12.1970   1
  -8  -2   0 405.489 13.8012   1
  -8   2   0 432.326 16.4569  10
  10   2   0 29.8517 5.17401  13
 -10   2   0 31.4396 5.36787  10
 -10  -2   0 31.6658 3.48905   1
  10  -2   0 32.3713 7.31956   5
  10   2   0 33.0579 6.45823   2
 -10  -2   0 33.7597 3.89438  18
 -10  -2   0 32.2551 3.94955  18
 -10  -2   0 28.6878 5.13909  14
  10   2   0 29.9602 6.55502  17
 -10  -2   0 30.9359 3.00424   1
 -10  -2   0 30.3556 5.87128   3
  10  -2   0 29.4642 5.11608  11
  10  -2   0 43.7695 6.43119   2
  10  -2   0 35.8451 7.42688   3
 -10  -2   0 30.7484 7.25995  10
 -10  -2   0 30.3657 5.95963   6
 -10  -2   0 29.7567 6.76437  15
  10   2   0 31.6157 6.34361  10
  10   2   0 32.2518 6.94191   5
 -12  -2   0 290.146 9.83027   1
 -12   2   0 322.609 23.4146   9
  12   2   0 274.933 16.1834   5
 -12  -2   0 282.880 10.3331   1
  12   2   0 279.520 14.2892  13
 -12  -2   0 267.532 11.5501  18
  12   2   0 283.185 15.3223   2
 -12  -2   0 274.217 16.1398   6
 -12  -2   0 251.418 14.5093  14
 -12  -2   0 303.350 19.0546  15
  12  -2   0 277.633 15.2827   2
 -12   2   0 314.233 46.4857   7
  12   2   0 300.073 15.6362  17
 -14  -2   0 15.9353 5.17520   6
 -14   2   0 12.4596 5.71722   9
 -14   2   0 1.96749 3.19666  15
 -14  -2   0 4.61044 1.20265   1
  14   2   0 13.2436 6.18789  17
  14   2   0 3.24364 4.91240  13
 -14   2   0 -0.3025 2.74921   6
 -14   2   0 27.1308 14.6968   7
  14   2   0 8.98361 4.75751   2
 -14  -2   0 3.89693 3.43928  15
 -14  -2   0 10.1824 3.61537   8
 -14  -2   0 0.48467 3.10966  14
 -16  -2   0 263.481 20.1306  15
 -16   2   0 258.183 17.1075   8
 -16  -2   0 254.606 17.3343   6
 -16   2   0 260.165 18.5246  15
  16   2   0 246.393 17.2866   2
 -16   2   0 224.165 15.5770   6
 -16   2   0 307.221 26.5541   9
 -16   2   0 248.180 16.1188  14
  16   2   0 249.798 15.6873  13
 -16   2   0 267.884 19.2143  16
 -16  -2   0 241.894 16.3950  14
  18   2   0 28.3477 9.67406   2
 -18   2   0 49.7074 10.9463   9
 -18  -2   0 52.2807 12.4265   9
 -18  -2   0 21.1394 8.00243  15
 -18   2   0 20.8922 7.21259  15
 -18   2   0 60.0168 9.57979  16
 -18   2   0 21.1381 7.03806  14
 -18  -2   0 20.3440 6.92913   6
   1   3   0 3.09401 2.04974  14
   1   3   0 -3.0636 2.99064  17
  -1  -3   0 -1.2951 1.04637  15
   1  -3   0 -0.4998 0.85480  12
  -1   3   0 -1.0627 2.03292   3
   1  -3   0 2.68753 2.43251   9
   1  -3   0 -1.0234 2.13396   3
   1  -3   0 0.62071 1.20813  15
   1   3   0 2.56383 2.02368  10
  -1   3   0 5.43844 2.22730   6
  -1  -3   0 -5.1701 1.80119   3
  -1  -3   0 0.72892 1.62833   6
  -1  -3   0 2.30954 4.47696   7
  -1   3   0 -2.2628 1.83690  16
  -1   3   0 3.65033 2.43270  18
  -1   3   0 1.92879 2.39619  18
   1  -3   0 1.24455 2.03865   1
   1   3   0 0.57280 2.19729  12
  -1  -3   0 -2.7007 1.90698  12
  -1  -3   0 1.06934 2.01017  14
   1   3   0 1.27545 1.93070   1
   1   3   0 2.88082 2.39916  16
  -1  -3   0 -2.5680 2.29485  16
  -1  -3   0 1.76754 2.56370  18
  -1  -3   0 2.87270 2.48651  18
  -1   3   0 3.61607 2.21344   1
   1   3   0 2.62396 2.42959   2
   1   3   0 -1.7625 2.49890  18
  -1  -3   0 -0.4470 2.29282   1
  -1  -3   0 -0.2032 1.98335   1
   1   3   0 -0.0688 1.98940   6
   1  -3   0 -1.8084 2.16866  18
   1  -3   0 -1.5202 1.68385   1
   1   3   0 1.31907 4.45177   7
   1  -3   0 4.55728 2.19082   6
   1  -3   0 -1.2417 2.39062  16
  -1   3   0 0.15516 4.64895   7
  -1   3   0 0.97951 1.71216   1
  -1   3   0 1.19151 1.14098  15
   1  -3   0 3.29597 4.55349   7
   1   3   0 0.65208 1.68295   1
   1   3   0 -1.8956 1.56397  15
   1   3   0 -4.1749 2.29359  18
  -3   3   0 -1.8044 1.76120   9
  -3   3   0 -2.8519 2.54300  16
   3   3   0 -2.5004 1.38382   1
   3   3   0 -0.3616 3.27009  12
  -3   3   0 -2.2348 2.07846   5
   3  -3   0 -0.7800 3.22324   3
   3   3   0 1.55359 1.87638   1
  -3  -3   0 0.70377 1.86810   1
   3  -3   0 -1.9427 1.54891   9
   3   3   0 1.09476 2.38276   2
   3   3   0 -2.3588 1.51781   6
   3   3   0 -2.9570 1.53849  10
  -3  -3   0 0.48990 2.05976   6
  -3  -3   0 0.07415 2.10416  12
  -3   3   0 0.17022 3.22901   3
   3   3   0 -1.7099 2.06933  18
  -3  -3   0 -1.4995 2.04646  18
   3   3   0 0.77213 2.45705  17
   3   3   0 6.42549 2.45843  18
   3  -3   0 1.58253 1.64840   1
  -3  -3   0 -0.3462 1.96637  16
  -3   3   0 -2.7878 1.63127  18
   3  -3   0 -2.6908 2.38553  11
  -3  -3   0 -0.9150 1.96254  18
  -3   3   0 -0.1520 3.61935   7
   3  -3   0 5.19997 1.92493   4
  -3  -3   0 0.83377 2.00072  10
  -3   3   0 1.23231 1.19986  12
  -3   3   0 -2.1149 2.51779  11
   3  -3   0 -2.7283 1.50879  18
   3  -3   0 1.89840 1.49012  18
   3  -3   0 -1.6589 3.09892   7
   3  -3   0 0.96209 1.35631   1
  -3   3   0 -0.0478 1.28985   1
  -3  -3   0 0.62236 1.53390  14
   3   3   0 1.89646 1.76887  14
  -3  -3   0 -0.0099 1.76039   1
  -3   3   0 1.06622 1.96626   1
  -3  -3   0 -1.8019 2.06829  15
  -3  -3   0 0.69509 2.23170  17
   5   3   0 -0.4801 1.62480   6
  -5   3   0 -0.9910 1.29012  18
  -5   3   0 -0.4650 1.17305   1
  -5  -3   0 1.14822 2.56372  10
  -5   3   0 3.33597 1.94638   4
   5   3   0 0.92830 2.62934  10
   5   3   0 -2.6435 1.28062  14
  -5   3   0 -1.1013 1.36800   1
   5   3   0 -3.9223 1.63262   5
   5   3   0 -0.2175 1.18825  18
   5  -3   0 -0.5446 0.63714   1
  -5   3   0 -1.4297 3.14548   3
   5  -3   0 1.28985 2.75428   3
   5  -3   0 0.26223 1.02832   1
   5   3   0 -0.4310 1.46721   1
   5   3   0 1.81459 3.76421  12
   5  -3   0 0.75435 1.95475   4
   5  -3   0 -0.1885 2.20903  11
  -5  -3   0 -3.2301 1.97335  15
  -5  -3   0 0.21884 1.51890   1
   5   3   0 -1.8134 1.66669  13
  -5  -3   0 1.53862 1.73639  14
   5   3   0 -0.4176 3.15377   2
   5   3   0 -0.9806 1.54228  18
  -5   3   0 1.63706 2.55991  11
  -5   3   0 -6.6699 2.04278  16
  -5  -3   0 -0.6227 1.24376   3
  -5  -3   0 -0.9038 2.12105  12
  -5  -3   0 1.74844 2.13348   6
  -5   3   0 1.05556 1.91926  12
  -5  -3   0 0.40150 2.04793  18
  -5   3   0 1.78692 4.01372   7
  -5  -3   0 0.35643 1.86104  18
  -5  -3   0 -1.3624 1.56408   1
   5   3   0 -0.6477 1.22344   1
  -5  -3   0 0.50180 1.83786  16
  -5   3   0 -0.2180 2.02311   9
   5   3   0 -1.1799 3.04996  17
  -5   3   0 -0.6292 1.62528  18
  -5  -3   0 1.71756 2.44496  17
  -5   3   0 -2.4101 1.86184   5
  -7  -3   0 -2.4481 1.88783  18
  -7  -3   0 0.61722 2.05008   3
  -7  -3   0 0.78568 2.17946  14
  -7   3   0 1.80785 2.75292  12
   7   3   0 -0.8048 0.97684   1
  -7  -3   0 0.16420 1.71937   1
   7   3   0 -3.7620 2.34000   5
  -7  -3   0 -4.9623 1.67317   6
   7  -3   0 1.78322 2.65963  11
   7   3   0 -0.3924 4.12483  12
  -7  -3   0 -1.3286 1.54008   1
   7   3   0 0.26282 3.44795   2
   7   3   0 -3.9444 2.94029  17
  -7   3   0 0.57751 1.32960   1
  -7  -3   0 -1.4043 1.77050  18
  -7  -3   0 3.35497 3.35943  10
   7   3   0 0.55112 2.15454  13
   7   3   0 -1.4059 1.08656   1
  -7   3   0 -0.0177 1.91332  17
   7   3   0 1.18061 3.26957  10
  -7   3   0 1.15443 2.45939   4
  -7   3   0 0.49770 0.96128   1
  -7   3   0 -3.0915 4.13053   7
  -7   3   0 0.09492 3.16699   9
   7  -3   0 -0.6464 3.99942   3
  -7  -3   0 -3.9534 2.09362  15
   7  -3   0 1.23796 2.54927   4
  -7   3   0 1.85624 1.30059  18
  -7   3   0 -0.5621 1.78205  10
  -7   3   0 -2.0405 2.96750  16
  -7   3   0 -0.4789 1.44089  18
  -9  -3   0 1.45763 2.64875   5
   9   3   0 3.18914 4.15942   2
   9   3   0 -4.3064 3.00006   5
  -9  -3   0 0.45572 2.19224  15
  -9  -3   0 -2.7001 2.03367  18
   9   3   0 2.58067 2.84689  13
  -9  -3   0 -1.5091 1.61459   1
  -9   3   0 0.31647 2.60310  16
  -9  -3   0 0.16605 1.77982   1
  -9   3   0 0.37508 0.87886   1
  -9  -3   0 -1.5127 2.48143  14
   9  -3   0 -1.5318 2.80911  11
   9  -3   0 0.10323 4.82855   3
  -9   3   0 1.00609 1.59629  18
  -9   3   0 -2.7020 4.33457   7
   9   3   0 -0.7121 3.60673  10
  -9   3   0 -3.2770 2.35067   9
  -9   3   0 2.75739 1.29975   1
  -9  -3   0 1.31980 2.65238   6
  -9  -3   0 -0.2353 2.23940  18
   9   3   0 0.61248 0.99370   1
  -9   3   0 -0.9504 2.02843  10
  -9  -3   0 -2.2098 3.32873  10
   9   3   0 2.86504 4.65269  17
  -9   3   0 1.42915 1.30428  18
   9  -3   0 -1.7908 2.88304   4
  -9  -3   0 5.36907 3.20664   3
  11   3   0 -5.5368 3.01633  13
  11  -3   0 2.69897 3.74348  11
 -11   3   0 3.12621 3.35512  10
 -11  -3   0 -0.0832 2.73730  18
 -11   3   0 -0.2817 4.28948  16
 -11   3   0 -3.5415 6.67055   7
 -11   3   0 2.83039 5.25753   9
 -11  -3   0 0.68053 1.61871   1
 -11  -3   0 -4.3579 3.81768   3
  11   3   0 2.79496 3.87564  17
  11   3   0 -0.5706 3.74363   2
 -11   3   0 -1.9599 1.65697  18
  11  -3   0 -0.4941 4.24733   4
 -11  -3   0 -1.1889 2.73994  15
  11   3   0 -0.6965 3.44972  10
  11   3   0 2.89994 5.19879   5
 -11  -3   0 -1.9389 3.12579  14
 -11  -3   0 0.63595 2.07093   1
 -11  -3   0 -0.1586 3.10958   6
 -11   3   0 0.13586 1.33920  18
  11  -3   0 5.23210 6.13177   3
  13  -3   0 1.57560 4.81670   3
 -13  -3   0 2.95042 3.82578  14
  13   3   0 -7.1991 2.98782  13
 -13   3   0 3.50340 3.34722  15
 -13  -3   0 1.59477 2.88188  15
 -13  -3   0 -0.1259 2.58156   6
 -13   3   0 6.68172 10.0547   7
  13   3   0 -6.5196 5.15518   5
  13   3   0 7.17041 5.47019   2
 -13   3   0 9.14089 5.70991   9
  13  -3   0 0.20141 3.95204  11
 -13  -3   0 0.97410 1.57831   1
 -13  -3   0 4.48159 3.05761   8
 -13   3   0 3.21595 4.46307  16
  13   3   0 3.64354 5.37885  17
 -15   3   0 30.8583 16.3929   7
  15   3   0 2.33730 4.79564  13
 -15   3   0 10.6096 4.63785  16
 -15  -3   0 0.58172 4.22731   6
 -15  -3   0 -1.3173 4.30499  14
 -15   3   0 25.0459 6.93286   9
 -15  -3   0 3.45314 4.81896  15
  15   3   0 1.87389 5.94971  17
  15   3   0 8.75534 6.58906   2
 -15   3   0 10.4345 4.60134  15
 -17   3   0 23.9546 6.78000   9
 -17   3   0 6.10086 4.19798  14
  17   3   0 11.3083 6.29827   2
 -17   3   0 21.8802 6.98286  16
 -17  -3   0 5.25897 5.06554  15
 -17   3   0 4.23501 4.06041   6
 -17  -3   0 0.33422 5.08781   6
 -17   3   0 2.38549 3.64219  15
  17   3   0 -4.0690 4.58910  13
 -17   3   0 13.6163 4.99759   8
   0  -4   0 134.902 7.29691   1
   0   4   0 156.111 7.59227  14
   0  -4   0 156.708 6.58816  12
   0   4   0 148.130 8.15638  16
   0  -4   0 148.780 8.05148  16
   0  -4   0 147.989 7.69174   6
   0  -4   0 147.638 7.46830   1
   0   4   0 159.461 8.08665   6
   0   4   0 158.556 20.0215   7
   0   4   0 141.269 7.68564   3
   0  -4   0 142.343 6.66832  15
   0  -4   0 146.195 7.66524   3
   0  -4   0 146.845 7.79438  18
   0  -4   0 166.485 20.4117   7
   0  -4   0 151.745 8.13284  18
   0   4   0 141.145 7.91305  18
   0   4   0 157.928 7.12360   1
   0   4   0 163.102 8.18667  18
   0   4   0 161.649 6.92376  15
   0   4   0 148.700 7.47572   1
   2   4   0 3.26207 2.70895   2
   2  -4   0 0.01849 4.19948   7
   2  -4   0 -1.5639 3.03248   3
   2  -4   0 6.47843 2.98230  18
   2  -4   0 6.70989 1.61874  15
  -2  -4   0 3.70384 2.24017  14
   2  -4   0 2.59569 2.14804   1
   2   4   0 3.28829 2.92092  12
  -2   4   0 3.07819 3.42283   3
   2   4   0 0.58639 2.02341  10
   2  -4   0 2.07982 1.89609   1
  -2   4   0 6.65974 2.63074   9
  -2   4   0 -1.1363 2.21773  18
  -2   4   0 4.05977 2.51164  16
   2  -4   0 2.85237 2.52184  18
   2   4   0 4.60212 2.14240   1
  -2   4   0 3.78766 2.34930   6
   2   4   0 3.04177 2.32070  14
  -2  -4   0 7.72012 2.50138   1
   2   4   0 4.08174 3.36799  17
  -2  -4   0 3.92423 5.16632   7
  -2  -4   0 2.77619 2.31211  18
  -2  -4   0 4.23502 2.80684  18
  -2  -4   0 7.07557 2.97998  16
   2  -4   0 2.03102 3.07208  11
  -2   4   0 2.65725 1.72092   1
   2  -4   0 0.42663 2.68517  16
   2   4   0 3.18978 2.61940  18
   2   4   0 4.35202 2.25370   1
  -2  -4   0 5.84922 3.00476  12
  -2   4   0 4.26951 3.32500   5
  -2  -4   0 4.71206 2.08931   3
  -2  -4   0 4.75411 2.15149   6
   2   4   0 2.22062 2.53366  16
   2   4   0 5.69683 2.88597  18
  -2  -4   0 4.48364 2.38373   1
  -2   4   0 3.57540 2.71076  18
   2  -4   0 3.98231 2.34594   9
  -2   4   0 6.48217 5.78406   7
   2   4   0 4.86877 2.42788   6
   2  -4   0 5.88812 2.48105   6
  -2  -4   0 6.34398 2.26601  15
  -2   4   0 4.86366 2.34858   1
   2   4   0 3.82820 1.10822   8
  -2   4   0 3.97560 1.37984  15
   4   4   0 913.091 29.7230  10
  -4  -4   0 903.216 29.5850  18
  -4  -4   0 935.701 29.3140  18
   4   4   0 912.739 28.8019   1
   4  -4   0 930.401 27.3914  18
   4  -4   0 877.428 28.0811   4
   4   4   0 913.693 30.6402   2
  -4   4   0 908.202 31.5553  16
   4  -4   0 938.311 28.1699   1
  -4  -4   0 891.446 28.8568   1
  -4  -4   0 906.088 31.2177  17
  -4  -4   0 893.377 31.5325  15
   4   4   0 926.517 30.0995   6
  -4   4   0 917.601 30.3200   9
   4  -4   0 942.922 52.1592   7
   4  -4   0 887.001 29.6877  11
  -4  -4   0 918.226 29.4970   1
   4  -4   0 923.862 27.1827  18
  -4   4   0 971.171 31.5593   5
  -4  -4   0 900.986 30.1825   6
  -4   4   0 884.891 27.9535   1
  -4   4   0 932.190 26.8111  12
   4  -4   0 919.390 27.6952   1
  -4  -4   0 926.641 30.4191  10
  -4   4   0 925.006 31.8947   3
  -4   4   0 882.858 28.4273   1
   4   4   0 914.664 28.5566   1
   4   4   0 884.930 28.2986  14
  -4  -4   0 912.435 28.4476  14
   4   4   0 942.133 28.4301  18
   4   4   0 864.380 31.0205  12
  -4  -4   0 881.472 29.3456  16
   4   4   0 926.286 30.6188  17
   4   4   0 967.736 29.0750  18
   4  -4   0 897.904 31.4354   3
  -4   4   0 944.854 28.5548  18
  -4   4   0 884.233 52.1846   7
  -4  -4   0 913.444 31.1311  12
   4   4   0 797.014 29.1216  13
  -4   4   0 895.194 30.6069  11
   6   4   0 50.4022 6.26169  10
   6   4   0 47.6400 3.93159   1
   6   4   0 57.2807 5.79745  13
   6   4   0 58.7365 7.15546  17
   6   4   0 47.5682 4.09793   5
  -6   4   0 50.1027 4.14630  18
  -6  -4   0 47.6682 4.88426   1
   6   4   0 43.9367 7.27886  12
   6   4   0 58.6816 5.29508   1
  -6  -4   0 50.0872 5.19886  14
  -6  -4   0 53.0316 5.44980  18
  -6   4   0 43.0491 7.00118   9
  -6  -4   0 49.5929 6.07571   6
  -6   4   0 46.7443 5.02529   4
  -6   4   0 42.7036 4.66517  12
  -6   4   0 38.6545 6.47760  16
   6   4   0 44.4321 4.18225  18
   6  -4   0 40.5590 5.28578  11
  -6   4   0 50.2846 4.61306   1
  -6   4   0 38.2485 11.8512   7
  -6  -4   0 48.7682 5.55925  18
  -6   4   0 41.5559 3.43690   1
   6  -4   0 45.8043 3.27826   1
  -6  -4   0 41.0118 4.97621   1
   6  -4   0 57.9316 7.93969   3
  -6  -4   0 40.1927 6.48418  15
   6   4   0 40.1528 6.29627   2
   6   4   0 49.4060 4.80178  14
  -6  -4   0 38.3313 3.25852   3
   6  -4   0 47.3519 4.80356   4
  -6  -4   0 52.2137 5.79513  16
  -6  -4   0 57.5505 6.99838  10
   6   4   0 53.4605 3.64127  18
   8   4   0 313.282 12.4392   1
   8  -4   0 367.583 15.0471  11
  -8   4   0 347.454 12.2446  18
  -8   4   0 357.766 39.4129   7
   8   4   0 333.135 16.2675  17
  -8   4   0 311.113 13.3414  10
  -8   4   0 316.730 17.5178  16
  -8   4   0 326.752 18.8362   9
   8   4   0 324.137 15.7236  10
  -8  -4   0 342.991 13.0730   1
  -8  -4   0 346.354 13.0623   3
  -8   4   0 322.949 14.5199  12
  -8   4   0 341.263 12.1595   1
  -8   4   0 316.932 12.6525  18
  -8   4   0 345.057 14.3490   4
  -8  -4   0 333.789 16.0080   6
   8  -4   0 340.174 13.8013   4
  -8   4   0 320.800 11.4652   1
  -8  -4   0 333.540 13.7098   1
   8   4   0 300.715 15.9612   2
  -8  -4   0 328.683 14.2831  14
   8   4   0 341.742 13.7795   5
  -8  -4   0 313.438 17.6075  15
   8  -4   0 326.145 16.8422   3
  -8  -4   0 326.249 14.0078  18
  -8  -4   0 315.337 14.5155  18
   8   4   0 321.209 14.0905  13
  -8  -4   0 350.012 16.7969  10
 -10  -4   0 14.8778 4.15011   3
  10   4   0 12.8215 5.43426  10
  10   4   0 7.55661 5.47157   2
 -10   4   0 11.8544 2.82663  18
 -10   4   0 9.74041 6.27024   9
 -10   4   0 15.7907 3.96842  10
  10   4   0 17.3819 4.44177  13
 -10   4   0 8.62016 11.0088   7
 -10  -4   0 18.2197 5.83459  15
 -10  -4   0 13.2056 3.35309   1
  10   4   0 10.6020 6.29939  17
 -10   4   0 12.7139 2.44152   1
 -10  -4   0 18.1341 4.12613  18
 -10   4   0 7.40823 5.57523  16
 -10  -4   0 21.0574 4.81330  14
 -10   4   0 18.6671 3.48554  18
 -10  -4   0 19.1901 4.93792   6
 -10  -4   0 14.8423 2.90204   1
  10   4   0 14.8037 5.00738   5
  10  -4   0 28.7409 7.77264   3
 -10   4   0 14.7402 2.00612   1
  10  -4   0 18.1235 4.99019   4
  10  -4   0 15.4420 4.71867  11
  12   4   0 282.995 15.6782  10
  12  -4   0 268.578 16.4565   3
 -12  -4   0 267.383 16.2654   6
 -12   4   0 286.099 21.7743   9
  12   4   0 287.972 15.3541   5
  12  -4   0 275.712 14.6715  11
 -12   4   0 239.857 8.11936   1
 -12  -4   0 246.272 14.4078  14
 -12  -4   0 274.333 11.1440   1
  12  -4   0 279.697 15.5418   4
 -12   4   0 283.087 47.3133   7
  12   4   0 272.958 16.0073   2
 -12   4   0 251.491 8.42589   1
 -12   4   0 280.355 18.6224  16
  12   4   0 267.762 14.4411  13
 -12  -4   0 273.992 13.0241  18
  12   4   0 290.697 16.3882  17
 -12  -4   0 281.298 19.1232  15
  14   4   0 10.4961 6.89790   5
  14   4   0 12.5344 6.96534  17
 -14   4   0 27.1470 7.49919  16
 -14   4   0 17.8600 7.74734   9
  14   4   0 8.52998 5.63449  13
  14  -4   0 19.5776 5.86880  11
 -14   4   0 21.0078 5.28393  15
 -14  -4   0 12.6839 5.62756  15
 -14  -4   0 13.2792 5.41041  14
  14   4   0 31.5040 7.96330   2
 -14   4   0 20.9594 15.5327   7
 -14  -4   0 10.2783 5.38263   6
 -14  -4   0 14.4887 2.90795   1
 -16   4   0 358.255 21.4404  15
  16   4   0 345.203 19.2460  13
 -16  -4   0 333.627 21.3954   6
 -16   4   0 350.775 21.3122   8
 -16   4   0 352.807 23.6100  16
 -16   4   0 391.492 29.0313   9
 -16   4   0 493.722 64.9728   7
  16   4   0 318.599 20.7331   2
 -16  -4   0 381.416 25.2456  15
  16   4   0 338.988 20.8569  17
   1  -5   0 0.62908 4.99563   7
  -1   5   0 -3.3459 2.66851   3
   1  -5   0 -0.0612 2.35066   6
   1   5   0 -3.4689 1.48419  18
   1   5   0 4.18836 3.51312   2
  -1  -5   0 -3.2405 2.29359   3
  -1  -5   0 -2.4301 3.53011   7
  -1  -5   0 -0.5922 2.06379  12
  -1  -5   0 -0.7254 1.57001  15
   1   5   0 -0.6011 2.45434   1
  -1  -5   0 0.87979 1.83614   1
  -1  -5   0 2.00271 2.69587   6
  -1   5   0 3.72630 2.87027  18
   1  -5   0 -2.3477 2.35553  18
  -1   5   0 3.87001 5.94083   7
  -1  -5   0 0.82658 2.07610  18
   1  -5   0 2.02454 3.05061   9
   1  -5   0 0.40460 1.38532  12
   1  -5   0 0.87665 1.42354  15
   1  -5   0 0.90420 2.56864  16
   1   5   0 2.45819 2.99455  18
  -1   5   0 0.67150 1.91958   6
  -1  -5   0 1.80949 2.95635  18
   1   5   0 2.06899 1.79756  15
   1   5   0 1.14087 2.73206  10
   1   5   0 2.59475 2.11665   1
  -1  -5   0 1.06126 2.73118  16
   1   5   0 -0.1746 2.10791  14
  -1   5   0 0.46594 2.52206   1
  -1   5   0 2.05956 2.11917   1
  -1  -5   0 1.20886 2.55373   1
  -1   5   0 -0.3031 1.23672  15
  -1   5   0 1.73596 2.23416  18
   1  -5   0 -2.1150 1.40601   1
   1   5   0 0.02746 1.62189   6
   1  -5   0 -2.1947 1.78198   1
   1   5   0 2.35303 2.98395  16
   1  -5   0 2.70048 3.40807   3
   1   5   0 3.70031 3.36450  17
   1   5   0 2.93691 5.50969   7
  -1   5   0 -0.3935 2.87768  16
  -3  -5   0 -1.3503 1.85139  14
   3   5   0 1.03567 2.96939  10
  -3  -5   0 4.75239 3.08148  12
   3   5   0 1.34593 2.27886  16
  -3   5   0 1.11684 1.86612   1
   3   5   0 0.72592 1.89764  14
  -3   5   0 4.81880 3.61335   3
   3   5   0 1.17770 1.90627   1
   3   5   0 0.34565 2.53883  18
  -3  -5   0 -0.5390 1.79280   3
   3  -5   0 1.13124 1.98025   1
   3   5   0 0.30253 0.72215   8
  -3   5   0 1.09886 2.52214  18
   3   5   0 -0.7157 3.13299  17
   3   5   0 -2.8330 2.06505   1
  -3  -5   0 1.98235 1.92502  15
  -3  -5   0 0.23621 2.60126  18
  -3  -5   0 -0.6728 2.36427   1
  -3   5   0 2.28295 5.25584   7
  -3  -5   0 -0.0750 2.70312  18
  -3   5   0 0.43633 2.56965   9
  -3   5   0 -2.9412 2.72124  16
   3  -5   0 1.73190 2.63787  16
   3  -5   0 -1.4220 4.04156   7
   3  -5   0 -0.6697 1.68873   1
  -3   5   0 2.52689 1.42547  15
  -3  -5   0 -2.3251 2.36412  16
  -3   5   0 -0.9113 1.93585  18
  -3  -5   0 1.58568 5.48211   7
  -3   5   0 -1.5524 2.14245   6
  -3  -5   0 0.26785 2.10860   1
  -3   5   0 -2.0550 1.98198   1
   3  -5   0 -0.1489 2.16033  11
   3  -5   0 -3.4518 2.04998  18
  -3  -5   0 1.30094 2.80299  17
   3  -5   0 -1.0801 2.37073   3
   3   5   0 2.70591 3.20634  12
   3  -5   0 0.32198 1.91059   9
   3  -5   0 -3.2260 2.25064  18
  -3  -5   0 -0.5135 1.81205   6
  -3   5   0 4.15009 2.68489   5
   3   5   0 -3.1094 3.30848   2
   3   5   0 6.06805 2.96831  18
   3   5   0 -0.4129 1.50746   6
  -5   5   0 -0.8244 1.60433   1
  -5  -5   0 1.95078 2.40547  14
  -5   5   0 1.69767 2.26313  18
  -5   5   0 -1.4341 2.46170   9
  -5  -5   0 0.05771 2.48791   6
   5  -5   0 -0.9930 1.57039  18
  -5  -5   0 -4.1883 2.24444  18
   5   5   0 -1.3784 2.10328  10
   5   5   0 5.16345 4.17518  12
   5  -5   0 0.40825 1.98005  18
  -5   5   0 -0.3821 3.60604  16
   5   5   0 -2.3757 2.35956  18
  -5   5   0 1.43436 2.78762  18
   5   5   0 -0.4137 2.22165   1
  -5   5   0 -2.6403 4.53846   7
   5   5   0 2.02672 2.95467  17
  -5   5   0 -0.5755 1.83380  15
   5   5   0 -1.3897 2.54978   2
   5   5   0 1.30468 2.83583  13
   5  -5   0 3.63667 2.72910  11
   5   5   0 -1.1051 1.62912   5
   5  -5   0 -1.6749 1.51909   1
   5   5   0 -0.0809 2.49061  18
  -5  -5   0 -0.5222 2.44132  18
   5  -5   0 -3.7650 2.07447   4
  -5  -5   0 1.37042 2.36138   1
  -5  -5   0 -1.3585 2.36384  10
  -5   5   0 0.55312 1.44345  12
  -5   5   0 2.34387 2.40174   1
   5  -5   0 2.01242 1.76437   1
   5  -5   0 0.77929 3.81032   7
  -5  -5   0 1.20334 2.24844   1
   5  -5   0 2.13865 4.46539   3
  -5  -5   0 -3.3302 2.30682  16
  -5   5   0 -2.0900 2.21681   6
   5   5   0 0.56859 1.59046  14
  -5  -5   0 -0.5206 2.51421  15
  -7  -5   0 0.28503 1.91586   1
   7  -5   0 -1.3738 2.99050  11
   7   5   0 -0.3552 2.22252   5
   7  -5   0 -0.3484 0.39790   1
   7   5   0 2.66258 3.04785   2
   7   5   0 4.36440 3.13101  10
  -7   5   0 2.88491 3.96191  16
  -7  -5   0 -4.7184 1.98603  14
  -7  -5   0 -2.3687 1.55119  15
  -7  -5   0 -0.0623 0.70614   8
   7   5   0 0.38554 2.12718  18
  -7   5   0 0.82553 2.36222  12
  -7   5   0 -0.3767 5.15301   7
  -7  -5   0 -1.4715 2.22125   1
   7   5   0 -0.8181 1.69309  14
   7  -5   0 -0.6877 1.31316   1
  -7   5   0 -1.7373 2.48574   9
  -7  -5   0 -0.6187 2.68533  16
  -7  -5   0 1.17967 2.30445   6
   7   5   0 -3.5892 2.40114  17
  -7  -5   0 -1.0276 0.93581   8
   7  -5   0 -3.8142 2.16014   4
  -7  -5   0 -0.1676 2.58192  18
  -7   5   0 -0.8826 1.87362   1
   7   5   0 -0.8200 2.16822   1
  -7   5   0 -0.7441 1.41628   1
   7   5   0 1.40021 1.96502  18
  -7  -5   0 2.99944 2.96895  10
   7  -5   0 -0.9906 4.65103   3
  -7  -5   0 -0.3447 1.42862   3
  -7   5   0 0.87812 2.18736  18
   7   5   0 0.34646 2.73249  13
   9   5   0 -1.0681 2.91497  13
  -9  -5   0 1.89154 3.20541  15
   9  -5   0 -0.4538 5.92699   3
   9   5   0 1.64936 3.16273   5
   9  -5   0 1.18156 3.23265   4
  -9  -5   0 0.47125 2.51618   1
  -9   5   0 -0.6881 1.31121   1
  -9   5   0 4.76001 2.30072   1
  -9  -5   0 1.67319 1.47144   8
  -9  -5   0 2.05023 2.27928   3
  -9  -5   0 -0.1297 3.07783  18
   9   5   0 0.82873 4.31243  10
  -9  -5   0 2.13873 2.47392   1
   9  -5   0 -0.5121 3.70073  11
   9   5   0 -0.0093 4.67358   2
  -9   5   0 1.74099 3.53477  12
  -9   5   0 0.84056 7.74991   7
  -9   5   0 1.39784 4.56247  16
   9   5   0 -1.9244 2.09577   1
  -9  -5   0 2.23103 3.27958  14
   9  -5   0 0.04531 0.63709   1
   9   5   0 -0.1242 0.54597  18
   9   5   0 0.68152 0.94139  18
  -9   5   0 -3.2922 2.41928  10
  -9  -5   0 -0.9692 3.19505   6
  -9   5   0 -5.4496 3.41711   9
  -9   5   0 5.41592 2.82663  18
   9   5   0 6.69973 5.21812  17
   9  -5   0 0.07752 0.58271   1
 -11   5   0 -1.0128 1.34846   1
 -11   5   0 -6.6152 6.88991   7
 -11   5   0 -0.6668 4.81604  16
 -11  -5   0 0.52067 3.77151  15
  11  -5   0 0.75411 3.99048   4
 -11  -5   0 -3.8262 2.99044  18
  11   5   0 2.95709 6.65280  17
 -11   5   0 -1.8205 2.02585   1
 -11  -5   0 1.47225 2.07128   8
  11   5   0 -1.4085 1.90721   1
 -11   5   0 4.54403 6.16400   9
  11  -5   0 7.43721 5.28120   3
 -11   5   0 3.72488 3.55678  10
  11   5   0 -2.7109 3.85262   5
 -11  -5   0 4.23512 4.11010   6
  11  -5   0 8.19063 4.84849  11
 -11  -5   0 3.80492 2.83321   1
 -11  -5   0 0.73814 3.72928  14
  11   5   0 0.84899 4.94428  10
  11   5   0 0.48593 5.43154   2
  11   5   0 3.43924 3.82309  13
  13   5   0 1.65397 5.04518   5
 -13   5   0 -1.8573 1.24869   1
 -13  -5   0 -2.8207 3.49852   6
  13   5   0 -2.0311 3.94475  13
  13  -5   0 7.01723 4.77849  11
 -13   5   0 9.05783 5.21659  16
 -13  -5   0 -2.2748 2.12747   1
  13  -5   0 -1.7189 3.87238   4
 -13   5   0 13.0132 12.9382   7
  13   5   0 4.65206 4.44609  10
 -13  -5   0 5.23536 4.81592  15
  13  -5   0 -2.5843 6.17546   3
  13   5   0 5.19167 5.28577  17
  13   5   0 9.80205 5.60585   2
 -13   5   0 1.44797 2.60423  15
 -13   5   0 22.4846 7.30543   9
 -13  -5   0 -1.1068 3.72654  14
  15  -5   0 -3.2536 4.61444  11
 -15  -5   0 0.84476 4.51726   6
 -15   5   0 9.98689 5.29307  16
 -15  -5   0 2.68701 4.06500  15
  15   5   0 -6.2041 6.06383   2
 -15   5   0 20.0462 6.06077   9
 -15   5   0 28.5643 17.6285   7
 -15  -5   0 1.70772 2.42318   1
  15   5   0 -0.4361 4.48790  13
 -15   5   0 5.68790 4.29682  15
  15   5   0 -1.5210 6.66248  17
 -17   5   0 10.9699 6.39261  16
  17   5   0 -2.2307 7.19753   2
 -17  -5   0 1.83177 4.94408   6
  17   5   0 -5.3804 7.37410  17
 -17   5   0 9.19614 4.32478   8
  17   5   0 -3.7761 4.71375  13
 -17  -5   0 12.7781 5.72457  15
   0   6   0 242.345 27.6708   7
   0   6   0 249.398 12.9952  16
   0   6   0 249.914 10.7856  15
   0  -6   0 255.513 12.3166  18
   0   6   0 254.765 12.2910  18
   0  -6   0 250.450 10.6436  15
   0  -6   0 255.689 12.0290   1
   0  -6   0 259.904 11.6910   3
   0   6   0 261.494 11.8120   3
   0   6   0 243.452 11.3249   1
   0  -6   0 253.914 10.1166  12
   0  -6   0 239.611 12.6587  16
   0  -6   0 237.856 11.7400  18
   0  -6   0 243.614 12.0768   6
   0   6   0 252.625 11.7825  14
   0  -6   0 245.610 29.1743   7
   0  -6   0 229.259 11.2730   1
   0   6   0 232.888 11.5402  18
   0   6   0 256.283 12.1914   6
   0   6   0 216.433 11.4414   1
   2   6   0 4.54162 3.24783   1
  -2  -6   0 1.34383 2.11099  15
  -2  -6   0 -1.7889 2.33511   1
  -2  -6   0 1.66197 3.32488  18
   2   6   0 4.22469 3.10161  16
  -2  -6   0 2.63991 5.71940   7
  -2  -6   0 1.06102 3.11554   6
   2  -6   0 2.99647 2.17632   6
  -2   6   0 -0.1250 2.48198   6
   2  -6   0 1.45451 0.96859  12
   2   6   0 0.75901 4.18677   7
  -2   6   0 -0.6853 1.92261   1
   2  -6   0 2.31722 3.53431   3
   2   6   0 1.99411 2.64937   1
  -2   6   0 7.68279 3.66004  18
  -2   6   0 2.00863 2.62510   5
  -2  -6   0 4.61860 2.94974  12
  -2   6   0 0.17420 4.46814   7
  -2   6   0 5.19371 3.63467   3
   2   6   0 -0.4145 2.87485  18
   2   6   0 1.45524 1.37131   8
  -2  -6   0 2.60169 2.55646   3
   2   6   0 4.30267 2.61881  14
  -2   6   0 -1.1487 1.15766  15
  -2   6   0 2.48333 3.08081  18
   2  -6   0 -0.4417 2.22748   1
   2  -6   0 3.37987 3.41465  18
   2   6   0 1.54946 3.19623  10
   2  -6   0 0.39372 3.90841   7
   2  -6   0 0.50297 3.06484   9
  -2   6   0 -0.1177 3.25398  16
   2  -6   0 1.60601 2.86858  18
  -2   6   0 -0.0510 2.48351   1
   2  -6   0 0.60192 2.51237   1
  -2  -6   0 0.73024 3.31570  18
  -2  -6   0 3.22744 3.25229  16
  -2  -6   0 0.89629 2.47646  14
   2   6   0 -1.2164 2.57878  18
  -2  -6   0 1.58588 2.33426   1
   2   6   0 4.08321 3.21015   6
   2   6   0 2.91978 4.04156   2
   2   6   0 0.86128 2.73749  17
   2  -6   0 -0.2415 2.70743  16
   2  -6   0 2.30980 1.83655  15
   4  -6   0 849.963 31.9832   3
  -4  -6   0 934.255 31.2900  16
   4   6   0 905.380 29.9720  18
  -4  -6   0 923.422 31.2024   1
   4  -6   0 957.577 29.6147  18
  -4   6   0 890.818 29.9586   1
   4   6   0 880.525 30.7410  10
   4  -6   0 897.390 28.9210   1
  -4  -6   0 865.702 27.3673   3
   4   6   0 898.743 30.6062  18
  -4   6   0 974.293 32.6114  18
   4  -6   0 898.963 29.7504   9
  -4  -6   0 827.835 29.9114   1
  -4   6   0 851.657 27.2482  15
   4  -6   0 900.169 31.8665  11
  -4   6   0 897.424 29.4438   1
  -4   6   0 944.263 30.8124   6
   4   6   0 893.129 32.2405   2
   4   6   0 895.286 29.9386  16
  -4   6   0 909.250 30.2255  18
  -4   6   0 937.313 58.8691   7
   4   6   0 889.998 30.1425   1
   4   6   0 869.341 31.8856  17
  -4  -6   0 928.516 32.5061  15
  -4   6   0 884.042 30.1241   9
  -4  -6   0 893.983 31.2488  18
   4   6   0 903.352 29.4618  14
   4  -6   0 946.383 58.8873   7
  -4   6   0 853.944 32.8563  16
   4  -6   0 869.932 28.6583  18
  -4  -6   0 895.874 31.5155   6
  -4  -6   0 875.060 29.3947  14
   6  -6   0 2.95642 2.09999  18
  -6  -6   0 2.67025 3.45421  18
   6   6   0 2.78365 2.11812  14
  -6  -6   0 -2.3054 3.09261  16
  -6   6   0 0.85245 4.00062  16
  -6  -6   0 1.78804 3.20836   6
   6   6   0 4.41157 3.48069  13
  -6   6   0 4.91136 2.92170   1
  -6   6   0 4.18735 2.24327   1
  -6   6   0 3.09258 2.33827  15
   6   6   0 2.43920 1.97001   5
  -6  -6   0 3.08997 2.70674  15
  -6   6   0 -1.1266 3.21525  18
   6  -6   0 5.81653 3.22147  11
   6   6   0 2.36562 2.89050  18
   6   6   0 5.54172 3.03080  10
  -6   6   0 1.33993 6.50346   7
  -6  -6   0 -0.2351 2.79309  10
   6  -6   0 2.80777 1.99585   1
   6   6   0 2.05547 2.92032   1
  -6  -6   0 2.99643 2.90799  14
  -6   6   0 2.94023 3.32254   9
   6   6   0 6.31772 3.27288  18
   6  -6   0 0.67194 4.55742   3
  -6  -6   0 2.68205 2.63648   1
   6   6   0 5.63619 3.60847   2
  -6  -6   0 5.48119 3.19036   1
   6   6   0 3.92652 3.40677  17
   6  -6   0 4.67632 2.74649   4
   6  -6   0 3.09861 1.85692  18
   8   6   0 337.319 17.3410   2
  -8  -6   0 337.307 16.0077  18
  -8  -6   0 321.228 11.4236   3
  -8   6   0 311.680 18.1401  16
  -8   6   0 331.305 13.6022   1
   8  -6   0 318.493 15.7498  11
   8   6   0 334.144 14.2265   1
  -8   6   0 314.582 14.2127  18
   8  -6   0 325.738 13.8083   4
  -8   6   0 337.976 41.9144   7
  -8   6   0 340.307 12.8947   1
   8   6   0 300.218 12.9036   5
  -8   6   0 323.959 18.1962   9
  -8   6   0 328.652 13.2845  12
  -8  -6   0 326.942 18.7002  15
   8   6   0 325.826 17.2400  17
   8   6   0 330.494 16.6022  10
  -8  -6   0 309.919 14.9268   1
  -8  -6   0 341.258 17.3306   6
   8  -6   0 281.781 17.1455   3
   8   6   0 332.257 15.3257  13
   8   6   0 298.947 12.7440  18
  -8  -6   0 310.164 14.3029  14
  -8  -6   0 338.965 14.3563   1
   8   6   0 335.595 12.4214  18
 -10  -6   0 2.86765 1.33330   8
 -10   6   0 4.30139 2.31262   1
  10   6   0 6.59252 1.00883  18
  10  -6   0 3.38723 0.76833   1
 -10  -6   0 -0.4304 3.98835  15
  10  -6   0 3.75921 4.08595   4
 -10  -6   0 2.07468 2.69354   3
 -10   6   0 1.86108 3.24271  10
 -10  -6   0 -0.9291 2.61163   1
 -10   6   0 3.51942 6.02145  16
  10   6   0 7.02192 4.05339   5
 -10  -6   0 4.26191 3.91906  18
 -10   6   0 6.57749 2.94865   1
  10   6   0 1.24862 3.84578  13
 -10   6   0 6.98503 5.78722   9
 -10   6   0 6.90600 4.26438  12
 -10  -6   0 2.48639 1.66029   8
  10  -6   0 6.66924 4.80190  11
 -10  -6   0 7.54818 3.66404   1
  10   6   0 9.00835 3.29654   1
  10  -6   0 -0.3190 6.91944   3
  10   6   0 4.70888 4.58318   2
 -10  -6   0 2.44746 3.78677  14
  10   6   0 1.68612 0.60971  18
 -10   6   0 2.04375 9.13103   7
  10   6   0 3.96433 4.29283  17
  10   6   0 4.55417 4.48918  10
 -10   6   0 12.0676 4.17854  18
 -10  -6   0 10.0431 5.07659   6
 -12  -6   0 323.179 16.4876  14
  12   6   0 328.580 15.6148   5
 -12  -6   0 345.855 21.6248  15
  12  -6   0 328.466 16.1619   4
 -12   6   0 276.600 19.6912  16
  12  -6   0 315.710 16.9259  11
  12   6   0 328.128 16.5100  13
  12   6   0 323.536 19.0476   2
 -12  -6   0 321.616 14.0437   1
  12   6   0 349.107 20.1523  17
  12   6   0 354.790 18.7856  10
 -12   6   0 321.834 22.7043   9
 -12   6   0 304.511 12.5332   1
 -12  -6   0 311.728 19.0739   6
 -12  -6   0 316.879 16.2048  18
  12  -6   0 336.056 20.7553   3
 -12   6   0 406.516 56.4846   7
 -14   6   0 24.5017 5.71265  15
  14  -6   0 28.5259 7.01724   4
 -14   6   0 39.4914 10.0342  16
 -14  -6   0 30.3907 4.74509   1
 -14   6   0 42.8936 25.4529   7
  14  -6   0 44.7989 8.58971  11
  14  -6   0 19.2025 8.77346   3
 -14  -6   0 17.4111 6.20781  15
  14   6   0 21.1724 9.01254  10
 -14  -6   0 30.7550 8.27879   6
  14   6   0 44.8906 9.87766  17
  14   6   0 31.7405 7.50973  13
  14   6   0 22.9312 8.61913   2
 -14   6   0 37.4685 9.82478   9
 -16   6   0 149.205 18.9194  16
 -16  -6   0 163.611 20.0111  15
  16   6   0 165.533 17.2520   2
 -16  -6   0 174.835 11.7814   1
 -16   6   0 211.428 16.2503   8
  16   6   0 164.360 13.1267  13
  16  -6   0 185.127 13.9175  11
 -16  -6   0 153.596 17.1953   6
  16   6   0 158.068 17.1498  17
  -1  -7   0 -0.0920 3.27696  18
   1  -7   0 -0.4516 3.11929  18
  -1   7   0 -0.2847 6.53370   7
  -1   7   0 0.65763 2.98562   1
  -1  -7   0 1.76536 3.12749   1
  -1  -7   0 -0.4667 1.84454  15
   1   7   0 -0.4110 2.52250  14
  -1   7   0 0.68920 1.84282   1
   1   7   0 0.70095 3.41068  18
  -1   7   0 -2.2770 3.19940  18
  -1  -7   0 3.22278 3.34991   3
   1   7   0 3.60590 6.49214   7
   1  -7   0 2.53374 1.97351  12
   1   7   0 -0.9465 2.42877  10
   1   7   0 0.18191 1.63172   8
   1  -7   0 0.20052 3.76051   9
  -1  -7   0 0.18110 2.66214  12
   1   7   0 3.60460 4.09039  17
  -1   7   0 1.96729 3.09215  16
   1  -7   0 0.74503 2.36376   6
  -1  -7   0 -0.6736 3.07912  16
   1  -7   0 -0.3474 1.69142  15
   1   7   0 2.14958 1.92520  15
   1   7   0 1.80050 2.80939   1
   1   7   0 -0.0596 4.11224   2
   1  -7   0 -0.3990 3.67894   3
   1   7   0 -4.1932 3.06926  16
  -1  -7   0 -0.4975 2.21841   6
  -1   7   0 2.57386 3.55128   3
  -1   7   0 1.15183 1.52546  15
   1  -7   0 -5.3733 2.29678   1
   3  -7   0 -4.6769 2.79015  18
   3   7   0 -4.0984 3.20806  18
  -3  -7   0 -0.5403 3.47334  16
  -3  -7   0 -2.1911 2.94816  12
   3  -7   0 -0.1804 2.40990   9
   3  -7   0 -3.1290 3.65595  11
  -3   7   0 0.25124 2.31975   1
   3   7   0 -1.3558 1.12133   8
  -3   7   0 -0.1635 6.82082   7
   3  -7   0 -3.8584 2.55994   3
   3   7   0 1.25966 3.10404  16
  -3   7   0 2.20967 3.75112  18
   3   7   0 6.40939 3.69975  10
   3   7   0 1.49342 4.58806   2
  -3  -7   0 -3.0747 2.74893   1
   3   7   0 1.32090 2.95475  14
  -3   7   0 0.59466 3.63163  16
  -3  -7   0 -1.1158 2.48790  18
  -3  -7   0 -1.5245 2.49957   1
   3   7   0 0.36360 4.24850  17
  -3  -7   0 3.15409 2.81722  14
   3  -7   0 -0.1237 1.87439  15
  -3  -7   0 1.38077 2.58945  15
   3  -7   0 -4.7156 2.98050  18
  -3   7   0 -6.9425 2.02641   1
  -3   7   0 -2.4403 1.02668  15
   3   7   0 -3.8864 1.66007   1
  -3  -7   0 -1.2201 3.04404   6
  -3  -7   0 -2.4696 2.17448   3
   3  -7   0 0.52455 2.41370   1
  -5  -7   0 2.21537 3.58400  18
  -5   7   0 -0.9085 2.29823   1
   5   7   0 -1.9610 3.30545  16
   5  -7   0 0.00421 2.06372   1
  -5  -7   0 0.78764 3.17885   6
   5   7   0 -0.0108 2.32539  14
   5  -7   0 2.02090 2.93638   4
   5   7   0 1.90771 3.34514  18
  -5   7   0 0.69714 3.01462  16
   5   7   0 0.08519 2.87641   1
   5  -7   0 -3.1285 2.61874  18
   5  -7   0 -3.7162 2.04789  18
  -5   7   0 1.39137 2.12805   1
  -5  -7   0 -0.4738 1.97052  15
   5  -7   0 0.37253 4.80629   3
   5   7   0 1.47692 3.07665  18
   5   7   0 -4.7596 2.55155   2
  -5   7   0 1.56590 6.87118   7
  -5  -7   0 3.03314 3.19412  14
   5   7   0 -0.7926 2.60784  10
   5   7   0 -2.7618 4.00004  17
  -5  -7   0 -1.0787 1.80756   3
   5  -7   0 2.63110 3.05924  11
  -5   7   0 -1.0510 1.36177  15
  -5  -7   0 -1.4304 3.07500   1
  -5   7   0 1.43671 3.42672  18
  -5  -7   0 0.69111 2.53689   1
  -5   7   0 -2.5882 2.94756   9
   7   7   0 -0.8850 2.63886  18
   7   7   0 -4.6338 2.45067   2
   7  -7   0 3.95949 4.36108  11
   7   7   0 2.24306 3.26062   1
  -7   7   0 -2.5025 4.49031  16
  -7   7   0 -2.7003 2.16875  15
   7   7   0 -5.5491 2.94551  17
   7   7   0 -1.4132 2.88127  10
  -7   7   0 2.31360 7.63643   7
   7   7   0 -2.4149 2.01436   5
  -7   7   0 0.01550 2.03200   1
  -7   7   0 2.53642 4.24084   9
  -7  -7   0 -5.2789 3.03650   6
   7  -7   0 3.23925 2.06156  18
  -7  -7   0 -1.4235 2.70685   1
  -7   7   0 2.35802 2.56500   1
   7  -7   0 4.17418 3.00795   4
  -7  -7   0 0.25214 2.76417  15
  -7  -7   0 -0.5999 2.86885   1
   7  -7   0 3.09297 2.16333   1
  -7  -7   0 2.89906 3.98834  18
  -7   7   0 1.20983 3.53785  18
   7  -7   0 -4.7274 5.25247   3
  -7  -7   0 0.30201 3.28577  14
   7   7   0 -3.4841 3.26934  13
   7   7   0 2.96752 2.52627  14
   7   7   0 1.37765 3.06758  18
   7  -7   0 2.08645 1.86176  18
   9   7   0 -4.7230 4.51463  10
   9   7   0 4.28816 3.23862   5
   9   7   0 -3.8392 4.85338  17
  -9  -7   0 0.29392 3.13162   6
  -9   7   0 -2.5755 4.95137  16
   9   7   0 -1.8725 2.48210  13
   9  -7   0 -0.0906 3.00452   4
   9   7   0 -7.1419 4.72463   2
  -9  -7   0 -3.5624 2.88444   1
  -9   7   0 -6.7311 3.15766  15
  -9   7   0 -0.1057 2.99261  12
   9   7   0 -0.2048 3.04448  18
  -9   7   0 -1.8987 4.41217   9
  -9  -7   0 -0.8248 1.62414   3
  -9  -7   0 0.22580 3.53267  14
   9   7   0 0.41512 2.78174   1
   9  -7   0 -1.1343 4.43338   3
  -9   7   0 3.92760 2.94238   1
  -9   7   0 3.69938 10.3252   7
   9   7   0 2.90505 2.85448  18
   9  -7   0 0.52750 4.67493  11
   9  -7   0 -0.1196 0.91085   1
  -9   7   0 1.48610 3.70710  18
  -9  -7   0 -1.6346 3.58017  15
  -9  -7   0 5.11913 4.10512  18
  -9   7   0 0.29906 2.12444   1
  -9  -7   0 4.56537 3.46212   1
 -11  -7   0 -2.2745 3.74301  18
 -11   7   0 1.14933 2.52670   1
 -11   7   0 -8.5427 3.08416  18
 -11   7   0 0.74974 10.9807   7
 -11  -7   0 -3.9182 3.50518  14
 -11   7   0 -1.6553 4.75282   9
  11  -7   0 -2.9970 4.92396   3
 -11  -7   0 1.75914 3.30891   1
 -11   7   0 -4.5642 2.81767  10
  11   7   0 2.11483 4.29025  13
  11   7   0 -10.237 4.44890  17
  11   7   0 4.46280 5.36936  10
 -11  -7   0 0.45202 4.07553   6
  11   7   0 -0.6671 3.23583   5
  11  -7   0 0.04561 3.22404   4
  11  -7   0 0.16749 4.44721  11
 -11  -7   0 3.60757 4.07730  15
 -11   7   0 4.88263 5.62360  16
  11   7   0 -2.9183 5.47544   2
 -13  -7   0 -3.9853 3.05535   6
 -13   7   0 -0.2533 2.35084   1
  13   7   0 -0.2506 4.45970   2
  13  -7   0 -4.6990 6.92977   3
 -13  -7   0 -3.4552 2.48466   1
  13  -7   0 -2.2017 4.22845   4
 -13   7   0 15.4132 7.16696   9
  13  -7   0 -3.7666 4.91654  11
  13   7   0 -2.4422 4.36832  10
  13   7   0 2.20978 4.85558  13
 -13   7   0 9.45796 15.9650   7
 -13   7   0 6.42453 6.51729  16
 -13  -7   0 -1.8840 3.62039  15
  13   7   0 -6.9689 4.47730  17
 -15   7   0 3.67936 6.24024  16
 -15  -7   0 -4.7096 2.41122   1
  15   7   0 -7.4468 7.25871  17
 -15   7   0 20.6773 16.2943   7
  15   7   0 8.86962 8.46425   2
  15   7   0 -2.3414 5.30576  13
 -15  -7   0 -2.2243 5.00547   6
  15  -7   0 1.23276 5.52054  11
 -15  -7   0 13.5997 6.60804  15
  15  -7   0 -19.837 6.71994   3
   0   8   0 8.65796 8.24551   7
   0   8   0 2.28649 4.11847  18
   0  -8   0 4.83950 3.43780   1
   0  -8   0 8.52848 5.33278   9
   0   8   0 13.7921 3.17061  15
   0  -8   0 8.96764 3.59868   6
   0   8   0 10.5239 4.42938   3
   0   8   0 10.8477 5.26982  16
   0  -8   0 14.2253 4.27152  18
   0  -8   0 8.29791 3.14557  12
   0  -8   0 8.41140 4.17084   3
   0  -8   0 8.62929 3.04053  15
   0   8   0 6.82109 3.89612   1
  -2   8   0 1.47377 8.10703   7
   2   8   0 -2.9071 3.29008  18
  -2  -8   0 -1.3194 2.12855  15
   2   8   0 -5.6998 3.32865  10
  -2  -8   0 -2.1361 2.65160   1
   2   8   0 4.32324 4.02927  16
  -2  -8   0 5.19699 3.96513  18
  -2   8   0 -3.5305 3.88533  16
   2  -8   0 0.95687 1.68882  12
   2  -8   0 -0.0873 2.76908   1
  -2   8   0 1.18864 2.28524   1
   2  -8   0 -5.1439 3.45830   3
   2  -8   0 -1.9906 1.97914  15
  -2  -8   0 -1.2228 2.95378   3
   2   8   0 -0.5730 1.55700   8
  -2   8   0 -0.9666 3.63532  18
   2   8   0 7.96947 5.17344   2
  -2  -8   0 -4.2453 3.03580   6
   2  -8   0 3.29169 3.24482  18
   2   8   0 -1.8104 5.95187   7
  -2  -8   0 -2.8175 2.43329  12
   2  -8   0 -0.3935 3.87169   9
   2  -8   0 3.22458 3.70716   6
   2   8   0 2.59634 3.68286  17
   2   8   0 -1.0070 3.01371   1
  -2   8   0 1.53645 1.61392  15
   4   8   0 1474.03 43.8066   8
  -4  -8   0 1583.70 46.8751   3
   4   8   0 1508.18 49.7099  16
  -4  -8   0 1571.78 52.2561  15
  -4   8   0 1621.74 46.0812  15
   4  -8   0 1574.26 48.7322   1
   4  -8   0 1695.06 50.2611  18
  -4   8   0 1572.63 50.3971  18
  -4  -8   0 1600.19 52.2174   6
   4   8   0 1521.31 51.7896  17
  -4  -8   0 1648.86 49.0747  14
   4   8   0 1508.46 51.9026   2
  -4   8   0 1511.63 53.8857  16
   4  -8   0 1507.39 48.6066  18
  -4  -8   0 1479.30 50.8777  18
   4   8   0 1577.70 50.0256  18
  -4  -8   0 1446.20 49.6678   1
   4   8   0 1657.81 49.6942  14
   4  -8   0 1520.59 52.4379   3
   4  -8   0 1535.35 51.9412  11
   4   8   0 1530.11 50.2937  10
   4  -8   0 1546.56 48.8855   9
   4   8   0 1578.17 50.2481   1
  -4   8   0 1572.38 49.2051   1
  -4   8   0 1573.90 89.6357   7
  -4   8   0 1426.82 49.4733   1
  -6  -8   0 0.12891 4.12068  18
  -6   8   0 -1.7150 7.94706   7
   6   8   0 8.02190 4.72006  10
  -6  -8   0 4.30161 3.82089  14
   6  -8   0 9.13247 3.88327  18
   6  -8   0 4.04338 3.05866  18
  -6  -8   0 0.66971 1.94300   3
  -6  -8   0 5.42170 4.08920  15
   6   8   0 9.27912 4.18356  18
  -6   8   0 -0.1418 3.93403  18
  -6   8   0 5.72225 2.98275   1
   6  -8   0 8.12149 6.42913   3
   6  -8   0 6.68904 5.19591  11
   6  -8   0 5.72617 2.94236   1
   6   8   0 6.97946 5.58027  17
   6   8   0 2.10644 3.72688   1
  -6   8   0 4.81264 2.04020  15
   6  -8   0 1.58241 3.68926   4
  -6   8   0 9.20632 4.52612   9
   6   8   0 5.44941 5.68304   2
  -6  -8   0 6.01978 3.59742   6
   6   8   0 3.93240 3.12865  14
  -6   8   0 4.86733 5.16040  16
  -6  -8   0 4.12626 3.58872   1
  -6   8   0 0.31545 3.24619   1
  -8   8   0 802.680 29.7461  18
  -8   8   0 817.482 35.7553  16
  -8  -8   0 793.773 23.0672   3
  -8   8   0 838.109 32.4367   9
   8  -8   0 781.723 33.7747   3
   8  -8   0 839.438 31.6485  11
  -8   8   0 808.575 27.1213  15
  -8  -8   0 794.774 29.1536  14
   8   8   0 800.603 25.9478   5
   8  -8   0 862.005 28.7171   4
  -8   8   0 812.666 28.0626   1
   8   8   0 776.027 29.4996   1
   8   8   0 781.521 32.5290   2
  -8  -8   0 759.228 23.0690   3
   8  -8   0 825.916 26.7863   1
  -8  -8   0 787.970 34.6208  15
  -8  -8   0 813.625 33.3131   6
   8   8   0 792.855 32.6902  17
  -8  -8   0 797.931 31.4807  18
   8   8   0 829.223 31.6735  10
   8   8   0 800.344 29.1062  18
  -8  -8   0 865.608 30.1189   1
   8  -8   0 813.066 24.4216  18
  -8   8   0 822.609 29.1055   1
  -8  -8   0 830.144 33.8411   1
   8   8   0 872.988 31.2563  13
  -8   8   0 836.854 71.4945   7
   8  -8   0 829.801 24.2913  18
 -10   8   0 4.12911 4.31711  18
 -10  -8   0 -1.9632 3.60360   6
  10   8   0 -1.3004 2.59884  18
  10  -8   0 -3.7279 3.29761   4
  10   8   0 5.25870 6.41556   2
 -10  -8   0 -2.1556 2.83065   1
 -10   8   0 2.03790 6.20377  16
  10   8   0 7.15442 3.59990   1
  10  -8   0 -0.8137 4.41621   3
 -10   8   0 -6.0538 4.75931   9
  10   8   0 -2.3387 2.79081   5
 -10  -8   0 1.60105 4.55670  15
  10   8   0 1.44363 4.54510  10
 -10   8   0 -0.0067 2.95401   1
 -10  -8   0 2.78871 3.94253  14
  10   8   0 -4.0740 3.66334  13
  10   8   0 0.28310 5.14097  17
 -10  -8   0 2.45601 4.45926  18
 -10   8   0 0.67088 13.0771   7
  10  -8   0 -0.4810 4.94470  11
 -12  -8   0 65.1262 11.4222  15
 -12  -8   0 49.8572 9.61446   6
 -12   8   0 63.1221 12.7223  16
  12   8   0 53.4314 9.23837   2
  12   8   0 71.8905 11.2507  17
  12   8   0 62.9816 9.64474  10
 -12  -8   0 60.9767 8.81902  14
  12  -8   0 62.9578 9.70918  11
 -12  -8   0 66.0723 9.32225  18
 -12   8   0 58.0893 6.66438   1
 -12   8   0 60.1368 26.1305   7
  12  -8   0 71.7854 12.1983   3
  12   8   0 71.3753 9.28272  13
  12  -8   0 64.8074 8.10197   4
 -12  -8   0 76.0997 8.01245   1
 -14  -8   0 17.9524 4.63831   1
  14   8   0 16.6569 9.66535  17
 -14  -8   0 16.6637 7.70573   6
  14  -8   0 12.1700 7.31476   3
  14   8   0 20.1594 8.34783   2
  14  -8   0 19.7867 7.23256  11
 -14   8   0 33.2795 23.0863   7
 -14  -8   0 12.0161 6.66537  15
 -14   8   0 28.7235 10.1703  16
 -14   8   0 15.6651 3.84583   1
  14   8   0 21.3854 6.62145  13
 -16   8   0 119.404 15.1921   8
  16   8   0 132.130 17.5972  17
  16   8   0 99.9945 12.5424  13
  16  -8   0 128.305 14.1373  11
  16   8   0 129.445 16.0952   2
 -16   8   0 130.363 18.4792  16
 -16  -8   0 130.416 9.37187   1
 -16  -8   0 126.078 16.4607   6
  -1   9   0 1.17307 1.78721  15
  -1  -9   0 -5.1495 3.59054  18
  -1  -9   0 -0.5745 3.08062   1
   1   9   0 -2.2641 2.68237  10
   1  -9   0 -2.6875 3.34214   6
  -1   9   0 1.16058 3.43927  18
  -1   9   0 1.58691 8.48422   7
   1  -9   0 -0.3218 2.79881  18
   1   9   0 -2.1305 5.33185   7
   1  -9   0 7.52545 4.26639   3
   1  -9   0 -1.7651 4.39892   9
   1   9   0 14.4705 5.92736   2
  -1  -9   0 1.40995 3.23019   6
   1  -9   0 -2.9552 2.90415   1
   1   9   0 0.44101 4.44771  18
   1   9   0 2.82614 4.77966  17
   1   9   0 3.75224 3.03702   1
  -1  -9   0 0.42512 2.50357  15
   1   9   0 -0.4273 1.68735   8
   1  -9   0 0.85485 2.49951  12
  -1   9   0 -0.6312 2.61918   1
  -1   9   0 -1.4345 4.55343  16
  -1  -9   0 0.64582 3.41125  12
  -1  -9   0 1.42051 3.44068   3
   1  -9   0 -0.0232 2.27034  15
   1   9   0 -0.8782 4.19219  16
  -3  -9   0 0.69610 4.25875  18
  -3  -9   0 3.12509 2.81708   1
   3  -9   0 -1.5763 2.18265  15
   3  -9   0 4.61150 4.05908   6
  -3   9   0 1.50395 9.45166   7
   3  -9   0 0.01760 2.90727   1
   3   9   0 0.90618 3.75520   1
  -3  -9   0 -2.4739 2.56847  15
   3   9   0 -1.0138 4.80949  17
   3  -9   0 3.26312 5.22801  11
  -3  -9   0 1.78287 3.25547   3
  -3   9   0 1.20479 1.66043  15
   3  -9   0 -4.2229 3.07226   9
   3   9   0 -0.3395 1.60785   8
  -3   9   0 3.71115 4.39082  18
   3   9   0 -3.7920 3.84240  18
   3  -9   0 -6.1452 3.06568  18
  -3  -9   0 0.38198 4.08553   6
  -3   9   0 -3.3355 4.56836  16
  -3   9   0 2.61103 3.54620   1
   3   9   0 1.90970 4.16797   2
   3   9   0 -0.3861 3.97831  16
   3  -9   0 -0.7955 3.55021   3
   3   9   0 3.17438 3.13712  10
  -5  -9   0 -1.3747 1.97491  15
  -5   9   0 4.39141 4.93879  18
  -5  -9   0 3.73967 4.79812  18
   5   9   0 -2.1383 3.49456   1
   5  -9   0 -3.4925 4.74670  11
   5  -9   0 1.46427 4.06190  18
   5   9   0 4.25552 4.83871  10
   5   9   0 -0.7272 5.71353  17
   5  -9   0 0.02725 2.74896   1
  -5  -9   0 0.06920 3.37719   6
   5   9   0 -4.7049 4.20720  18
  -5   9   0 -2.4138 4.93675  16
   5  -9   0 3.38928 1.93233   9
  -5   9   0 0.42860 1.27302  15
   5  -9   0 -1.3939 3.44978  18
  -5   9   0 -1.4873 2.77157   1
  -5  -9   0 -0.9717 2.47774   3
   5   9   0 2.12233 3.95804  16
   5   9   0 -6.4706 5.12335   2
  -5  -9   0 0.59705 3.48792   1
  -5  -9   0 2.76126 3.37314  14
  -5   9   0 -2.6029 3.03073   1
  -5   9   0 0.24506 9.53139   7
   5  -9   0 -2.9203 3.82147   3
  -7  -9   0 -2.1732 4.69895  18
   7  -9   0 -0.5652 2.82317  18
  -7  -9   0 -3.7807 3.78879  14
  -7  -9   0 -1.6275 1.45100   3
  -7  -9   0 3.76949 5.03757   6
   7  -9   0 -0.0149 4.98333   3
   7   9   0 -3.1068 3.95665   1
   7  -9   0 -0.0484 5.32853  11
  -7   9   0 0.06679 4.16454   9
   7   9   0 -1.7053 2.47695   5
  -7   9   0 0.86804 3.18527   1
   7  -9   0 0.20414 2.79088   1
  -7   9   0 13.6990 7.04349  16
  -7   9   0 4.59716 5.11097  18
   7   9   0 -5.3476 3.67937  18
   7  -9   0 -1.0800 3.45990  18
  -7   9   0 -0.4908 1.65886  15
  -7   9   0 -0.1301 10.0603   7
   7   9   0 -3.5628 3.73747   2
  -7  -9   0 2.26213 3.69696   1
   7   9   0 -2.1473 3.49735  13
  -7   9   0 -3.9359 3.29735   1
   7   9   0 -4.3042 3.79677  17
   7   9   0 5.45217 4.07587  10
  -7  -9   0 1.38863 4.04305  15
   7  -9   0 2.66283 3.70244   4
  -9   9   0 2.07875 3.63934   1
  -9   9   0 -2.3526 10.6820   7
   9   9   0 7.62861 6.49609  17
  -9  -9   0 2.49154 3.98200  15
   9  -9   0 1.61472 3.59352   4
   9  -9   0 -1.1946 2.11892   1
  -9  -9   0 0.71129 3.80800  14
   9   9   0 1.19006 5.35870  10
  -9   9   0 -1.7485 5.31365   9
   9  -9   0 8.47248 5.91802   3
   9   9   0 -3.1195 4.01368  13
   9   9   0 4.62669 4.24968   1
  -9  -9   0 0.14159 3.35224   1
   9   9   0 -4.1072 2.66144   2
  -9   9   0 -5.0226 5.05541  16
  -9   9   0 3.48002 4.80595  18
  -9  -9   0 -2.1806 3.45449   6
   9   9   0 2.06476 2.68564   5
   9  -9   0 -2.1414 5.09301  11
  -9  -9   0 2.16103 4.60225  18
   9   9   0 1.50474 3.82967  18
 -11   9   0 -6.3188 13.4337   7
  11  -9   0 3.40018 5.85363   3
 -11   9   0 -3.2581 4.58274  18
 -11   9   0 -2.6588 3.29293   1
 -11  -9   0 2.87384 3.75091  15
 -11  -9   0 -1.8789 3.62369   6
 -11   9   0 9.57813 6.03710  16
  11   9   0 -1.1212 4.55386   2
 -11  -9   0 -0.8302 4.51544  18
  11   9   0 4.95863 4.39825  10
  11   9   0 1.22711 2.86139  18
  11  -9   0 -2.7601 3.74399   4
  11   9   0 3.54004 4.68275  17
  11  -9   0 3.68383 5.10124  11
  11   9   0 1.40786 4.73139  13
 -11  -9   0 0.79733 4.87363  14
 -11  -9   0 2.06494 3.65274   1
  13   9   0 -0.6719 3.92886  10
 -13  -9   0 7.93290 5.12343  18
 -13  -9   0 -8.6485 4.73131   6
  13   9   0 -2.5485 6.57999  17
 -13   9   0 3.02682 3.48924   1
  13  -9   0 6.23747 6.94908   3
  13  -9   0 2.28335 6.08689  11
 -13   9   0 7.97147 7.14056  16
  13   9   0 11.3378 7.01335   2
 -13  -9   0 2.72205 5.05572  15
  13   9   0 -2.7110 4.38083  13
 -13   9   0 4.46002 16.3746   7
 -13  -9   0 -1.2059 3.38630   1
 -15  -9   0 -6.7003 5.04404   6
 -15   9   0 19.7712 7.03420   8
 -15   9   0 20.0838 23.1871   7
 -15   9   0 5.33989 6.09290  16
  15  -9   0 7.41932 6.41797  11
  15   9   0 1.51046 4.89402  13
  15  -9   0 -14.290 5.40932   3
 -15  -9   0 1.02822 3.47009  15
  15   9   0 -4.6155 8.14393  17
 -15  -9   0 -0.9228 3.56094   1
  15   9   0 6.48208 7.89793   2
   0  10   0 1099.46 39.3696  18
   0 -10   0 1111.87 38.5633   3
   0 -10   0 1143.10 35.8962  12
   0 -10   0 1002.68 39.6212   6
   0  10   0 1106.71 41.7351  16
   0  10   0 1132.45 39.6495   1
   0  10   0 1102.55 39.7142  17
   0 -10   0 1019.92 39.5289  18
   0  10   0 1070.47 37.9366  10
   0  10   0 1159.19 75.3036   7
   0 -10   0 1169.56 43.5814   9
   0 -10   0 1069.79 38.5205   1
   0 -10   0 1090.14 37.1436  15
  -2 -10   0 -0.4248 3.91935   3
   2  10   0 6.62220 5.54801  18
   2  10   0 -0.5119 6.60402   7
   2  10   0 4.00604 3.44406  10
   2 -10   0 -0.7778 2.20507  12
  -2  10   0 -1.0325 3.72010   1
   2  10   0 -2.4974 4.02551   1
  -2  10   0 6.57672 10.9285   7
  -2 -10   0 1.60451 3.74483   1
   2  10   0 3.32571 2.37064   8
   2 -10   0 2.42615 5.21822   9
   2 -10   0 2.36468 5.36147   3
   2 -10   0 5.25739 4.53750  18
   2 -10   0 -0.7395 2.67324  15
   2  10   0 2.73330 5.34014  17
   2 -10   0 8.01371 4.02189   1
  -2 -10   0 -1.0086 2.97616  15
  -2  10   0 1.85074 1.86648  15
  -2 -10   0 7.39219 4.32296   6
  -2  10   0 3.70799 4.86992  16
   2  10   0 -6.9016 3.55816   2
   2 -10   0 5.08182 4.65574   6
   2  10   0 4.81406 5.43081  16
  -2  10   0 -3.1308 3.37647  18
  -2 -10   0 1.87077 4.90398  18
  -4  10   0 383.577 19.8419  18
  -4 -10   0 411.823 16.3787   3
   4  10   0 407.905 13.5506   8
   4  10   0 420.976 19.8706  16
   4 -10   0 380.512 18.1199  18
  -4  10   0 422.151 19.5193   1
   4 -10   0 374.845 21.3534   3
   4 -10   0 396.883 20.7092  11
   4  10   0 377.867 20.5987  17
  -4 -10   0 404.624 20.5652  18
  -4 -10   0 383.941 20.1706  15
   4  10   0 401.516 19.4929  10
   4  10   0 412.160 19.6506   1
  -4 -10   0 402.443 18.9971   1
  -4  10   0 376.224 22.2836  16
  -4  10   0 406.176 47.7358   7
  -4 -10   0 402.920 21.2203   6
   4 -10   0 427.477 18.3109   1
   4  10   0 407.482 21.2682   2
   4 -10   0 418.139 17.7772   9
   4  10   0 392.103 19.4162  18
   6 -10   0 2.08060 6.47352   3
   6 -10   0 2.82160 4.64856   4
  -6 -10   0 -7.8825 4.78856  18
   6  10   0 0.44431 5.00565  18
  -6  10   0 -1.2678 5.59432  16
   6  10   0 6.68379 4.51971  10
  -6  10   0 0.16201 1.40438  15
  -6  10   0 -2.3737 3.87110   1
  -6 -10   0 2.31517 4.22383  14
   6  10   0 2.42233 4.75712   2
   6 -10   0 -3.5936 2.66119   1
  -6 -10   0 -3.2598 3.74171  15
  -6 -10   0 2.29886 2.51157   3
  -6 -10   0 -3.3190 3.04936   1
   6 -10   0 -2.0515 3.72006  18
   6  10   0 -4.8020 4.40772   1
   6 -10   0 0.08274 6.14219  11
  -6 -10   0 1.06926 4.85731   6
   6  10   0 -1.9962 4.79997  16
  -6  10   0 -1.1211 5.16050  18
  -6  10   0 -1.7748 11.5781   7
   6  10   0 1.81020 6.18482  17
  -8 -10   0 622.392 29.5168   6
  -8 -10   0 681.741 28.7435  18
   8  10   0 637.535 26.3196   1
  -8 -10   0 630.091 30.9507  15
   8 -10   0 590.555 23.8023   4
   8 -10   0 671.091 23.3647   1
   8 -10   0 616.164 29.7540   3
   8  10   0 641.774 20.9563   5
   8 -10   0 634.441 21.5495  18
  -8  10   0 639.455 25.5171   1
   8  10   0 630.353 29.1726   2
  -8 -10   0 607.048 24.8905  14
   8  10   0 641.884 27.8467  10
   8  10   0 590.287 27.0217  13
  -8  10   0 671.922 71.1774   7
  -8  10   0 576.349 31.0783  16
   8  10   0 582.457 28.5277  17
   8 -10   0 614.280 27.8348  11
  -8 -10   0 593.766 25.6360   1
  -8  10   0 623.545 26.6798  18
  10  10   0 10.2016 6.46037   2
 -10  10   0 2.85113 5.57940  18
  10  10   0 15.3154 7.08916   1
 -10 -10   0 2.06869 4.35980  15
  10  10   0 5.28759 6.48549  17
  10 -10   0 12.8757 4.65348   4
  10  10   0 7.50578 4.08603  18
 -10  10   0 22.3643 8.26242  16
 -10 -10   0 7.76114 4.57797   1
  10 -10   0 2.57807 5.19483   3
 -10 -10   0 12.0201 6.16847  18
 -10  10   0 6.49672 4.42319   1
 -10 -10   0 12.7758 6.32276   6
 -10 -10   0 9.03651 5.10024  14
  10  10   0 17.3647 6.20967  13
  10  10   0 17.5531 6.43808  10
 -10  10   0 4.13521 16.0769   7
  10 -10   0 8.58509 6.41135  11
 -12  10   0 215.483 13.1109   1
 -12  10   0 162.339 38.9275   7
  12  10   0 238.680 17.5486   2
 -12  10   0 228.737 21.1093  16
 -12 -10   0 249.023 14.1731   1
  12  10   0 224.697 15.3998  13
  12  10   0 237.554 16.7541  10
 -12 -10   0 254.606 16.9743  18
  12 -10   0 226.856 18.3163   3
  12 -10   0 241.741 16.6220  11
 -12 -10   0 231.674 18.9289   6
 -12 -10   0 252.133 20.2053  15
 -14  10   0 15.7651 4.75009   1
  14  10   0 8.59581 7.94589   2
 -14  10   0 7.71615 16.2169   7
 -14 -10   0 5.05571 6.36309   6
 -14  10   0 17.4307 10.1110  16
  14 -10   0 11.3259 10.0932   3
  14 -10   0 22.7978 8.36740  11
 -14  10   0 19.3259 6.06828   8
 -14 -10   0 11.9840 4.99938   1
  14  10   0 -1.2585 8.43156  17
  14  10   0 3.62891 5.75456  13
 -14 -10   0 17.7195 7.41371  15
  -1 -11   0 -1.9202 2.66003  15
   1 -11   0 1.07748 4.92439   6
  -1  11   0 -14.488 4.00784  18
  -1  11   0 -1.5784 6.32458  16
  -1 -11   0 -1.4461 4.88469   3
   1  11   0 1.18540 2.75314   8
   1  11   0 -4.8370 5.65416   2
   1  11   0 -0.7635 4.65582  10
   1 -11   0 -4.9319 5.81054   9
   1 -11   0 -5.8508 2.84129  12
  -1  11   0 5.53721 12.1024   7
   1  11   0 -2.7597 9.83887   7
  -1 -11   0 -5.9976 4.19171  18
  -1  11   0 3.99772 3.54362   8
  -1 -11   0 6.69995 4.32559   6
   1  11   0 3.56472 6.02432  16
   1  11   0 0.20870 4.46704   1
   1  11   0 1.29246 4.11905  18
   1 -11   0 -1.1600 3.95399   1
   1 -11   0 4.35209 3.28425  15
   1 -11   0 1.25049 5.09447  18
   1 -11   0 3.66646 5.81368   3
   1  11   0 -2.9173 5.14621  17
  -1 -11   0 1.46416 4.18542   1
  -1 -11   0 2.12591 4.06134  12
  -1  11   0 -2.0388 4.34484   1
   3  11   0 9.80825 5.53145   1
  -3  11   0 3.97048 5.74849  18
  -3 -11   0 4.56976 5.68232   6
  -3  11   0 -5.0884 11.2664   7
  -3 -11   0 2.42418 4.22649   3
  -3 -11   0 -1.6896 4.19595   1
   3  11   0 2.14120 4.93755  17
   3 -11   0 -2.2171 4.24833   9
  -3  11   0 -7.0991 3.30704   1
   3 -11   0 4.50349 5.06632   6
   3  11   0 0.67930 6.60018   2
   3  11   0 -3.9976 4.43498  10
   3 -11   0 -0.4008 3.75503   1
  -3  11   0 -5.6138 6.25986  16
   3  11   0 3.22728 5.70967  18
   3  11   0 0.68603 2.32763   8
   3 -11   0 -5.7344 4.36386  18
  -3 -11   0 4.15378 3.48503  15
  -3 -11   0 1.86403 4.39359  18
   3 -11   0 2.91579 6.21475   3
   3 -11   0 5.71182 5.55579  11
   3 -11   0 -1.8157 2.92816  15
  -3  11   0 0.73126 1.61784  15
   3  11   0 5.21242 5.75631  16
   5 -11   0 -4.1161 6.37789   3
  -5 -11   0 1.43075 5.16415   6
  -5  11   0 -2.6573 6.66567  16
  -5 -11   0 0.96340 3.89941  15
  -5 -11   0 4.68555 3.95455   1
  -5 -11   0 -0.7251 5.90478  18
   5 -11   0 -4.0470 4.39721  18
   5  11   0 -5.5763 4.32284  10
   5 -11   0 -4.8595 3.13686   1
   5  11   0 -5.4545 4.92956  16
   5  11   0 -3.1088 4.58267   1
   5  11   0 2.04131 5.55974  18
   5 -11   0 7.99625 2.47407   9
   5 -11   0 0.59989 5.23681  11
  -5  11   0 -4.9258 11.7381   7
   5  11   0 -5.8697 6.31278  17
  -5  11   0 7.57978 4.82631   1
   5  11   0 2.18344 6.67607   2
  -5 -11   0 3.05169 3.41638   3
  -5  11   0 -3.5861 5.17435  18
  -7 -11   0 -2.1052 4.06960  15
   7 -11   0 -2.7681 4.01071   4
   7 -11   0 3.48845 3.96215  18
   7  11   0 0.16884 4.53885  18
  -7  11   0 -4.0750 3.51700   1
  -7  11   0 1.97760 6.04556  16
  -7  11   0 -4.9045 4.51038  18
   7 -11   0 -1.6402 2.86275   1
  -7 -11   0 -0.8611 3.51521   6
   7 -11   0 -1.6256 4.26784  11
   7  11   0 -4.4381 5.19592   2
   7 -11   0 5.94987 7.09034   3
   7  11   0 -3.9803 4.72783  10
  -7  11   0 -5.3761 10.9815   7
  -7 -11   0 -3.8714 3.63517   1
   7  11   0 -2.4773 5.95221  17
   7  11   0 1.16697 4.41965   1
  -7 -11   0 -1.1628 5.18694  18
   9  11   0 -2.4655 5.14003  13
   9  11   0 -2.2411 6.51674   2
   9 -11   0 1.03180 2.62310  18
  -9  11   0 -4.3217 4.83798  18
   9 -11   0 -0.4311 5.39550   3
  -9 -11   0 -1.4514 3.91204   1
   9 -11   0 0.07789 4.16112  11
   9  11   0 1.52412 7.27553  17
   9  11   0 -4.1107 4.47665  18
   9 -11   0 -2.9365 3.59040   4
  -9 -11   0 0.08886 4.35899  14
  -9 -11   0 -5.4320 4.72758   6
  -9  11   0 -4.6401 13.3753   7
  -9 -11   0 -0.1151 5.48207  18
  -9  11   0 -5.4287 3.79863   1
  -9 -11   0 3.71625 5.14753  15
  -9  11   0 -0.0166 5.17305  16
   9  11   0 5.40662 5.38603   1
   9  11   0 -11.198 4.17949  10
  11  11   0 3.01533 6.85453  17
 -11  11   0 -21.007 13.0492   7
  11  11   0 4.31183 5.21730  13
 -11  11   0 5.42802 5.83119  16
 -11 -11   0 6.60360 4.94933  18
  11  11   0 22.5075 6.87646  10
  11  11   0 -0.1198 5.47837   2
 -11 -11   0 -3.9741 3.74052   1
  11 -11   0 -3.2417 5.13464   3
  11  11   0 -2.7283 3.63368  18
  11 -11   0 -4.1659 5.91684  11
  11 -11   0 -0.1707 3.55623   4
 -11  11   0 8.02206 4.52474   1
 -11 -11   0 -2.7673 5.82546   6
 -11 -11   0 -3.6720 4.82966  15
  13 -11   0 -9.9715 5.25767   3
 -13 -11   0 -3.3586 3.85267   1
 -13  11   0 -24.097 15.5040   7
 -13 -11   0 37.4249 8.68983  18
 -13  11   0 1.96565 3.91653   1
 -13 -11   0 0.71609 6.30713  15
  13  11   0 -1.8723 4.84125   2
  13  11   0 2.82486 5.11209  17
 -13  11   0 12.5866 5.01487   8
 -13  11   0 2.39449 7.22761  16
 -13 -11   0 -7.8367 5.86658   6
  13  11   0 2.43245 5.72565  13
  13 -11   0 1.12304 6.70572  11
   0 -12   0 483.653 23.3498   6
   0 -12   0 449.029 21.9246   1
   0  12   0 479.169 20.0528   8
   0 -12   0 468.686 22.4846   3
   0  12   0 448.521 23.2859  17
   0  12   0 504.503 61.3077   7
   0  12   0 479.777 25.4896  16
   0 -12   0 499.396 21.3431  15
   0  12   0 491.480 22.1711  10
   0 -12   0 466.696 23.4827  18
   0  12   0 486.806 24.1912   2
   0  12   0 492.547 23.6310   1
   0  12   0 418.462 22.8649  18
   2  12   0 0.68378 6.16682  18
   2 -12   0 -0.0353 6.37643  11
   2 -12   0 -0.8608 6.74767   9
  -2 -12   0 -2.0051 4.76786   3
   2  12   0 4.10086 6.50367  16
  -2  12   0 9.52266 4.81379   8
   2 -12   0 -1.1337 5.70079   3
   2 -12   0 0.84518 3.38701  15
  -2  12   0 -1.8284 4.31775  18
  -2 -12   0 3.02565 3.94198  15
   2  12   0 -4.8064 5.89369  17
   2  12   0 1.18189 12.9817   7
   2  12   0 5.76740 5.58574   1
   2  12   0 6.98506 5.41078  10
  -2  12   0 1.10121 4.70801   1
   2 -12   0 -0.6765 4.46315   1
   2 -12   0 6.14685 5.57324   6
  -2 -12   0 1.59734 4.66325   1
   2 -12   0 -2.1443 5.41100  18
  -2 -12   0 10.9128 6.36703   6
  -2  12   0 10.6786 15.1786   7
   2  12   0 4.04969 2.98431   8
  -2 -12   0 12.1137 6.76000  18
  -2  12   0 2.10695 7.01626  16
   2  12   0 4.17914 5.30234   2
  -4 -12   0 48.1828 8.75221   1
  -4 -12   0 70.7088 10.5292   6
   4 -12   0 70.6631 11.3260   3
  -4 -12   0 65.4886 10.8348  18
   4  12   0 68.8901 10.4366  16
   4  12   0 51.6129 9.69278  18
   4  12   0 64.8167 11.1285   2
   4  12   0 78.7556 11.0451   1
  -4 -12   0 53.8817 7.18543   3
  -4  12   0 58.3344 11.2439  16
   4  12   0 60.9969 9.36604  10
  -4  12   0 59.6197 10.5396  18
   4 -12   0 51.0338 9.68911  11
  -4  12   0 55.5264 22.1000   7
  -4 -12   0 59.3677 9.25297  15
   4  12   0 50.0852 9.26756  17
   4 -12   0 55.4101 8.39735  18
   4  12   0 59.4206 4.65397   8
  -4  12   0 55.9203 8.88769   1
   4 -12   0 55.0615 8.28839   1
   6 -12   0 -1.8445 3.98523   3
  -6  12   0 0.87823 14.6818   7
  -6 -12   0 -1.9368 3.85816  15
   6  12   0 2.49999 4.94971   1
   6  12   0 -3.7922 4.22879  16
  -6  12   0 3.79427 7.36830  16
  -6 -12   0 -1.1083 4.03732   1
   6  12   0 -2.4239 3.46608  10
   6 -12   0 0.77198 3.96457   4
   6  12   0 1.70406 5.32500  18
   6  12   0 9.20159 5.98555   2
  -6  12   0 -4.9311 3.69287   1
   6 -12   0 11.6753 6.11810  11
  -6 -12   0 -7.1618 4.34481  18
   6 -12   0 -2.0202 3.75203  18
  -6  12   0 -0.4799 5.18828  18
  -6 -12   0 1.98892 6.06823   6
   6  12   0 -0.8118 5.97827  17
   6 -12   0 -1.3563 3.10876   1
  -8  12   0 217.905 42.6920   7
  -8 -12   0 291.527 19.1205  18
  -8  12   0 230.155 19.6488  16
   8  12   0 297.693 18.6067  13
   8 -12   0 297.033 21.0174   3
   8 -12   0 231.487 17.9402  11
   8  12   0 236.032 18.1925  17
  -8 -12   0 251.327 19.6684   6
   8  12   0 245.449 17.6393   2
   8  12   0 264.606 16.8287   1
   8  12   0 276.187 17.2466  10
  -8 -12   0 267.276 19.3798  15
   8 -12   0 286.853 15.0356   4
  -8 -12   0 259.027 16.2016   1
   8  12   0 256.559 15.2836  18
  -8  12   0 280.921 16.7668   1
  -8  12   0 271.225 17.9173  18
   8 -12   0 272.708 13.0379  18
  10  12   0 21.0579 7.51048  13
  10  12   0 15.0453 5.87103  18
  10 -12   0 17.5871 8.04106  11
 -10 -12   0 21.1264 6.23124   1
 -10 -12   0 18.7332 9.01301   6
 -10 -12   0 20.2029 7.80817  18
  10 -12   0 8.16601 8.42563   3
  10  12   0 19.4444 7.09318   2
 -10  12   0 16.2833 5.91553   1
  10  12   0 38.5320 9.08411  17
  10 -12   0 22.3999 5.61081   4
 -10  12   0 18.8032 9.18250  16
 -10  12   0 11.7748 18.5149   7
 -10  12   0 17.8277 7.39407  18
 -10 -12   0 20.6072 8.19517  15
  10  12   0 21.3265 7.03863  10
  12  12   0 125.816 16.1967   2
  12  12   0 130.914 16.5115  17
 -12  12   0 84.7445 32.5329   7
 -12 -12   0 145.458 18.2077   6
 -12 -12   0 142.392 11.9793   1
  12  12   0 134.418 14.3819  13
  12 -12   0 140.666 15.4976  11
 -12  12   0 143.864 11.8536   1
 -12  12   0 136.445 16.3076   8
 -12 -12   0 110.019 17.0650  15
 -12 -12   0 115.350 14.2665  18
 -12  12   0 134.700 19.9169  16
  12 -12   0 120.272 16.0333   3
  -1 -13   0 0.06635 3.95005   6
   1 -13   0 1.33948 3.64141  15
   1  13   0 -3.1719 5.94131  18
   1 -13   0 8.16778 6.00505   6
   1 -13   0 2.76448 4.94655   1
  -1 -13   0 2.72815 4.82016   3
  -1  13   0 -5.4399 6.59611  16
  -1  13   0 -4.2539 5.78583  18
   1 -13   0 5.13902 5.67340   3
  -1  13   0 -8.5154 4.32260  10
   1 -13   0 3.93442 5.88961  18
   1  13   0 -1.6635 12.9392   7
   1  13   0 6.93921 3.16894   8
   1  13   0 -8.2796 5.62241  16
   1  13   0 2.01917 5.01338  10
   1  13   0 -4.1955 5.83978  17
  -1  13   0 -5.9397 4.78816   1
   1  13   0 3.59659 4.54934   1
  -1 -13   0 -2.5555 3.46932  15
   1  13   0 -5.0802 6.39973   2
  -1  13   0 -17.972 6.36330   2
  -1  13   0 7.13769 3.42688   8
  -1 -13   0 3.37675 4.80211   1
  -1 -13   0 9.37881 5.69661  18
  -1  13   0 2.13892 14.8339   7
  -1  13   0 5.03891 6.64340  17
   3  13   0 -4.7667 5.95223  17
  -3 -13   0 -1.8520 5.48467   6
  -3 -13   0 -2.7998 4.15513   1
   3 -13   0 6.06453 6.47972   3
   3  13   0 5.51077 2.83227   8
  -3  13   0 -2.0573 5.54118  16
  -3  13   0 12.4068 6.81710  18
  -3 -13   0 1.29883 4.52437   3
   3 -13   0 -4.5057 3.12927   6
   3  13   0 0.48607 4.09450   1
   3  13   0 0.51037 6.49080   2
   3 -13   0 -0.9272 4.15612   1
  -3  13   0 3.95125 4.41760   1
  -3 -13   0 1.56662 4.20065  15
  -3  13   0 5.62947 4.03902   8
   3  13   0 -3.5107 5.35155  16
   3 -13   0 1.26841 4.99043  18
  -3 -13   0 -0.9177 3.55913  18
   3  13   0 -0.2089 6.01809  18
   3 -13   0 -5.8381 6.30213  11
  -3  13   0 4.01470 15.2631   7
   3  13   0 -0.6070 4.85448  10
   3 -13   0 -4.0009 3.23942  15
   5  13   0 -8.6703 4.78585   1
   5  13   0 -2.6163 5.01806  16
   5 -13   0 -7.4263 3.02551   1
  -5  13   0 1.38997 4.74323   1
   5 -13   0 -0.8574 4.67907   3
  -5 -13   0 24.2812 7.47448  18
   5  13   0 2.99551 5.02793  17
   5  13   0 -6.6900 5.40197  18
   5 -13   0 0.13083 4.36433  18
  -5 -13   0 -1.7484 3.91243   6
   5  13   0 -8.2454 4.20819  10
  -5 -13   0 0.23955 4.34552  15
  -5 -13   0 -4.6631 3.90598   1
  -5  13   0 2.05143 5.32129  16
  -5  13   0 6.60647 4.59373   8
   5 -13   0 -4.3562 4.18707  11
   5  13   0 -2.8783 6.39641   2
  -5  13   0 -5.8846 5.59299  18
  -5  13   0 -8.9027 13.5069   7
  -7 -13   0 0.23519 5.35413  18
   7  13   0 -1.9250 6.43264   2
   7 -13   0 -2.3092 5.22765   1
   7  13   0 -2.0986 4.68518  10
   7 -13   0 -9.1512 6.57742  11
  -7  13   0 2.60162 5.56550   1
   7  13   0 5.50498 5.76778  18
   7  13   0 -0.0409 5.41032   1
   7 -13   0 -2.3810 4.65522   4
  -7 -13   0 0.05124 3.53670  15
  -7  13   0 0.43229 5.59142  16
   7 -13   0 1.84995 7.58222   3
  -7  13   0 -14.906 5.46991  18
  -7 -13   0 -5.4846 5.05144   6
  -7  13   0 -14.970 13.3396   7
  -7  13   0 -0.5783 3.16131   8
   7  13   0 0.23875 4.17078  16
  -7 -13   0 1.35542 4.72838   1
   7 -13   0 5.51903 4.34237  18
   7  13   0 -3.7989 4.14085  17
  -9  13   0 -11.920 4.65186  18
   9 -13   0 -1.7078 5.13078   3
  -9 -13   0 -2.2141 3.13015  15
  -9 -13   0 -3.0265 6.17356   6
   9  13   0 12.9386 8.15671   2
   9  13   0 9.17728 5.30282  13
   9  13   0 -4.7349 5.44698  18
   9  13   0 3.02562 7.72544  17
   9  13   0 1.68084 9.69013   1
  -9  13   0 -1.7131 4.14229   1
  -9 -13   0 -5.5996 4.12760   1
  -9  13   0 -5.1784 6.51952  16
   9 -13   0 -1.1848 6.80207  11
  -9 -13   0 8.21872 5.22509  18
  -9  13   0 -14.708 17.5644   7
   9 -13   0 -1.1093 4.54825   4
   9  13   0 8.06663 6.46127  10
  -9  13   0 12.2047 5.39130   8
  11  13   0 -2.6432 5.24900  13
 -11  13   0 10.6139 5.43721   8
 -11 -13   0 3.51616 5.32309  15
  11  13   0 5.04063 5.39001  17
  11  13   0 5.27566 6.05733   2
 -11 -13   0 -2.1477 7.32385   6
 -11  13   0 -19.890 15.6744   7
 -11  13   0 -1.0943 4.45940   1
 -11  13   0 5.08807 8.30161  16
  11  13   0 2.06040 4.75610  18
  11 -13   0 -12.063 5.75518  11
 -11 -13   0 -1.9794 4.44429   1
  11 -13   0 -15.218 6.82864   3
 -11 -13   0 20.0344 7.21250  18
   0  14   0 52.2698 10.1319  10
   0  14   0 55.6941 11.9509  16
   0 -14   0 56.9039 10.1297  18
   0  14   0 45.2764 24.1705   7
   0  14   0 71.1945 10.9965  17
   0 -14   0 51.3512 9.76381   6
   0  14   0 55.0944 7.39977   8
   0  14   0 56.6773 10.7247   1
   0 -14   0 41.2099 8.31768   1
   0 -14   0 46.3557 7.90610  15
   0  14   0 56.9924 11.1976  18
   0 -14   0 50.9271 9.13376   3
   0  14   0 65.4329 12.7509   2
   2  14   0 -6.5043 4.37595  17
   2  14   0 3.52025 5.31396   1
   2  14   0 -6.2351 6.90851   2
   2 -14   0 5.24318 5.86007  18
  -2  14   0 -4.2156 7.26102  16
  -2 -14   0 0.87552 4.48790   3
  -2 -14   0 -8.7060 4.75182  18
  -2 -14   0 -3.9737 3.80046   1
   2 -14   0 -4.2250 3.71785  15
   2 -14   0 -2.0155 4.95822   3
  -2  14   0 8.51988 6.95756  18
  -2  14   0 -1.4451 5.19553  10
   2  14   0 3.82554 2.84012   8
  -2  14   0 -7.2852 10.5957   7
   2 -14   0 5.38034 5.73237   6
   2  14   0 7.17920 5.10585  10
   2  14   0 6.71208 7.39306  16
   2 -14   0 -3.7452 3.09419   1
   2  14   0 -0.2205 4.32690  18
  -2  14   0 -3.3736 4.17947   1
  -2  14   0 4.92286 3.52770   8
  -2  14   0 -7.7822 6.20353  17
   2 -14   0 3.47799 8.26625  11
  -2 -14   0 0.34310 4.29958  15
  -2 -14   0 3.29313 6.41863   6
  -2  14   0 -1.7321 7.32752   2
   4 -14   0 178.698 18.8114  11
   4 -14   0 180.820 13.7170  18
  -4  14   0 167.537 14.0989   1
  -4  14   0 179.819 17.5369  18
   4  14   0 177.045 16.9533  18
  -4 -14   0 173.544 16.3088   6
  -4 -14   0 169.690 13.4362   1
  -4 -14   0 153.123 14.0427  15
   4  14   0 164.938 16.6346   1
   4  14   0 170.986 14.9677  16
   4  14   0 128.447 15.3270  17
   4 -14   0 172.518 17.6503   3
  -4 -14   0 169.632 17.7653  18
   4 -14   0 173.622 12.8115   1
  -4  14   0 180.753 21.1183  16
  -4  14   0 134.874 36.3448   7
   4  14   0 171.086 14.0620  10
   4  14   0 165.142 17.7427   2
  -4  14   0 212.542 14.5568   8
   6 -14   0 6.62908 4.61927   1
   6  14   0 -0.1855 7.41533   2
   6 -14   0 9.33802 6.05704  18
   6  14   0 -9.2770 5.11235  18
  -6 -14   0 5.01949 5.62635  15
  -6  14   0 17.5991 5.75981   8
   6  14   0 4.13546 5.72527  16
  -6  14   0 0.07935 16.7831   7
  -6  14   0 6.23805 6.26177  18
  -6 -14   0 1.83575 5.11353   1
   6 -14   0 9.12998 6.00582   4
   6 -14   0 16.1461 7.51306  11
  -6 -14   0 5.75765 5.77134   6
   6 -14   0 -2.5543 6.94266   3
   6  14   0 6.38117 6.26478  10
  -6  14   0 26.6054 11.2473  16
  -6  14   0 3.84449 5.13244   1
  -6 -14   0 10.4772 6.66225  18
   6  14   0 1.26202 7.44448  17
   6  14   0 3.05305 5.36985   1
   8 -14   0 201.364 15.2421   4
   8  14   0 179.852 18.8966  17
  -8  14   0 209.208 15.5537   1
  -8  14   0 196.463 16.5343  18
   8  14   0 224.671 18.7869   2
  -8 -14   0 162.281 17.8866  18
   8  14   0 175.108 17.1987   1
   8  14   0 205.135 16.4248  10
   8 -14   0 166.387 18.3840  11
  -8 -14   0 199.098 14.7331   1
   8  14   0 175.269 18.1763  13
  -8 -14   0 174.880 19.3833   6
  -8  14   0 144.082 39.5304   7
  -8 -14   0 190.554 17.7441  15
  -8  14   0 138.277 20.5030  16
  -8  14   0 207.836 15.9386   8
   8  14   0 190.322 14.6350  18
   8 -14   0 192.187 20.5149   3
 -10  14   0 15.1943 6.08140   8
  10  14   0 -14.599 5.27625  18
  10  14   0 2.41475 5.37870  17
 -10 -14   0 3.90492 4.91123   1
  10 -14   0 1.12037 6.77869   3
 -10 -14   0 28.0187 8.78008  18
 -10  14   0 -1.2495 8.08537  16
 -10 -14   0 -7.5786 5.31379   6
 -10  14   0 -12.643 22.4141   7
  10 -14   0 22.7743 8.97831  11
 -10 -14   0 11.6048 7.32399  15
  10  14   0 -7.2153 6.50999  13
 -10  14   0 0.86432 6.87684  18
 -10  14   0 3.85740 6.17202   1
  10  14   0 12.6461 8.81623   2
  -1  15   0 -5.5594 4.87679  10
  -1  15   0 -1.9286 6.13593   1
  -1  15   0 1.11399 3.07280   8
  -1 -15   0 -7.9464 4.13406   1
   1  15   0 0.81846 6.67413  18
  -1 -15   0 5.21845 5.85911   3
  -1  15   0 -21.227 5.48780   2
   1 -15   0 1.05583 4.99189   3
   1  15   0 -3.5505 6.62689  16
  -1  15   0 0.63628 6.77163  17
   1 -15   0 13.5497 7.76976  18
   1 -15   0 -14.377 7.53037  11
   1  15   0 -14.283 15.0264   7
  -1 -15   0 9.05493 6.77263  18
   1  15   0 -1.3913 5.84933   1
   1 -15   0 -0.2964 4.81495   1
   1 -15   0 1.97759 4.91537   6
  -1  15   0 -2.0954 7.11095  16
   1  15   0 -6.7613 7.11442   2
   1  15   0 -2.4584 4.98320  10
   1  15   0 7.61109 3.63805   8
  -1 -15   0 -7.6537 5.42958   6
  -1 -15   0 2.34735 4.67386  15
   1  15   0 -8.3795 6.05334  17
  -1  15   0 -6.4428 6.50994  18
  -1  15   0 -24.761 14.5351   7
   3  15   0 -9.5923 5.98064   1
   3 -15   0 -2.6670 4.67583   1
   3  15   0 -1.3534 5.78493  10
  -3 -15   0 -2.4128 6.37033   6
   3  15   0 -3.5155 6.53280   2
   3 -15   0 -5.2224 7.07681  11
  -3  15   0 13.8908 8.18541  18
   3  15   0 8.66611 6.54815  17
  -3 -15   0 0.91042 4.69969  15
   3 -15   0 -1.6181 5.93794   3
  -3  15   0 2.60224 6.03365   1
   3 -15   0 4.31351 5.62663  18
  -3  15   0 -5.0884 5.17524  16
   3  15   0 10.3080 7.53356  18
   3  15   0 3.75464 6.89854  16
  -3  15   0 -11.113 17.8589   7
  -3 -15   0 -0.0657 5.41255   1
  -3  15   0 -6.7273 5.19038  10
  -3  15   0 2.29955 3.60981   8
  -3 -15   0 -6.5807 4.36365  18
  -5 -15   0 0.52557 4.18835   1
  -5  15   0 -6.9834 6.19139  18
   5  15   0 2.26989 6.67620  18
  -5 -15   0 -7.5760 5.58304   6
   5  15   0 -0.4113 6.06543  16
  -5 -15   0 3.51002 5.66865  15
  -5  15   0 -14.062 7.92663  16
   5  15   0 17.0579 9.15514   2
   5 -15   0 -8.9475 3.51708   1
   5  15   0 2.93479 7.37113  17
  -5  15   0 -20.390 17.4380   7
  -5  15   0 6.20891 4.77530   8
  -5  15   0 3.51903 5.57774   1
   5  15   0 -0.1227 6.61426   1
  -5 -15   0 4.43858 6.54479  18
   5  15   0 10.1645 5.97572  10
   5 -15   0 0.06911 7.44849   3
   5 -15   0 0.61289 7.25739  11
   5 -15   0 8.51008 6.08938  18
   7 -15   0 -5.8855 4.93708   4
  -7 -15   0 1.13204 5.38802   1
   7  15   0 -0.1939 5.29442  16
   7 -15   0 6.66844 9.12857  11
  -7  15   0 4.03280 10.2720  16
   7  15   0 8.51187 8.86136   2
  -7  15   0 -22.207 15.4597   7
  -7 -15   0 -11.839 6.40697   6
   7  15   0 -1.4188 6.34352  10
  -7  15   0 -5.1243 6.55645  18
   7 -15   0 7.39489 8.67058   3
   7  15   0 -8.6822 4.88026  18
   7 -15   0 5.99514 5.00351  18
  -7  15   0 1.80533 3.13346   8
   7  15   0 15.3562 7.84260  17
   7  15   0 -5.0133 6.06103   1
  -7  15   0 -8.1219 4.28078   1
  -7 -15   0 2.64266 5.29448  18
  -7 -15   0 5.71797 6.37015  15
  -9 -15   0 6.23535 7.15648  18
  -9  15   0 -6.7466 5.25902   1
  -9  15   0 4.75590 9.41927  16
  -9 -15   0 4.76130 6.44049  15
   9  15   0 3.51021 7.30582   2
   9  15   0 -3.6389 7.92050  17
  -9 -15   0 -2.5075 6.18505   6
   9 -15   0 -0.8379 7.99417   3
  -9  15   0 8.16289 4.25828   8
   9 -15   0 -0.6119 6.25907  11
  -9  15   0 -2.8222 6.22122  18
  -9  15   0 -28.370 19.4590   7
   9  15   0 -15.835 5.35935  18
   9  15   0 -8.1599 6.31604  13
  -9 -15   0 1.54212 5.25723   1
   0 -16   0 174.731 15.7152   6
   0 -16   0 138.748 15.3716   3
   0  16   0 175.790 14.2098  10
   0  16   0 183.067 18.7673  17
   0  16   0 184.729 18.8874  18
   0 -16   0 159.894 17.6168  18
   0  16   0 139.946 19.1236  16
   0  16   0 178.656 43.4219   7
   0  16   0 178.013 18.7310   1
   0 -16   0 161.220 15.7903   1
   0  16   0 173.164 19.5978   2
   2  16   0 -7.6157 7.00950  16
   2  16   0 -1.3376 7.95866   2
   2  16   0 4.98658 7.57577  17
  -2 -16   0 -3.1388 4.68678  15
  -2  16   0 -0.0810 6.73739   1
  -2  16   0 5.02731 8.37840  16
  -2 -16   0 2.04120 5.78696  18
  -2 -16   0 -0.4408 6.13549   1
  -2  16   0 -4.1609 6.38770  18
   2 -16   0 1.55742 5.86345   3
   2  16   0 -5.8334 6.80121  18
   2  16   0 -6.6626 4.70091  10
  -2  16   0 -0.4579 6.08480  10
  -2  16   0 7.55570 3.70333   8
   2 -16   0 14.9911 9.84424  11
  -2  16   0 -13.695 15.9083   7
   2 -16   0 -0.2575 4.85988   1
  -2  16   0 1.16296 6.41138  17
   2 -16   0 6.49975 6.16505  18
   2  16   0 3.19391 7.63758   1
  -2  16   0 -14.781 8.00449   2
  -2 -16   0 -2.0556 6.71340   6
   2 -16   0 -2.5703 6.26786   6
   4  16   0 84.4860 12.0995  10
  -4  16   0 86.0652 12.9298   1
  -4 -16   0 84.6940 12.1076  15
  -4 -16   0 89.6332 13.5371  18
  -4  16   0 67.9984 32.2875   7
  -4 -16   0 85.3433 14.2802   6
   4 -16   0 83.4727 11.7130  18
   4 -16   0 95.5315 15.9526  11
   4  16   0 119.901 15.5782   2
  -4  16   0 89.3458 16.3656  16
  -4  16   0 100.823 15.0178  18
   4 -16   0 88.2117 11.7500   1
  -4  16   0 101.507 11.9925   8
   4 -16   0 82.0003 13.5609   3
   4  16   0 86.3038 13.6155  16
   4  16   0 72.7448 13.0938  17
   4  16   0 65.5801 12.9214  18
  -4 -16   0 116.183 13.9605   1
   4  16   0 83.1685 13.3884   1
   6 -16   0 0.73296 8.35783  11
   6  16   0 9.84163 7.17712  18
  -6 -16   0 4.58394 5.83582  18
   6  16   0 12.6051 7.80591  17
  -6  16   0 -3.5533 5.47257   1
  -6  16   0 -31.197 21.3969   7
   6 -16   0 16.0252 8.75261   3
   6  16   0 -1.5395 5.52455  16
  -6 -16   0 11.4211 6.84225  15
   6 -16   0 17.7296 6.54342  18
  -6  16   0 -8.1619 6.57989  18
   6  16   0 3.62605 6.33596   1
  -6 -16   0 1.33436 6.91983   6
  -6 -16   0 -0.9199 4.34859   1
  -6  16   0 -6.9041 8.66125  16
  -6  16   0 14.4964 5.87978   8
   6  16   0 -2.8348 8.02328   2
  -8  16   0 28.8932 10.2347  18
  -8 -16   0 9.99989 6.94200   6
   8  16   0 15.1148 10.1523   2
  -8  16   0 22.2453 8.64701   1
  -8 -16   0 9.35241 6.51288   1
  -8  16   0 -8.0284 27.7049   7
  -8 -16   0 23.0904 7.92749  18
  -8  16   0 38.7043 8.51552   8
   8  16   0 13.9875 9.62562  13
   8  16   0 24.0566 8.79473  17
   8 -16   0 36.2829 12.9072  11
   8  16   0 -1.7223 7.55787  18
   8 -16   0 13.1271 9.91867   3
  -8  16   0 21.2257 14.5390  16
  -8 -16   0 14.7671 8.37900  15
  -1 -17   0 1.63903 6.66784  18
   1 -17   0 -23.829 6.79746  11
   1  17   0 -2.1191 6.30929  17
  -1  17   0 -2.5120 8.12715  17
  -1  17   0 -5.8715 18.1696   7
   1 -17   0 1.93338 6.39223   3
  -1  17   0 0.63826 9.48414   2
  -1 -17   0 0.38781 5.88219   1
   1  17   0 -17.823 7.39964  16
   1  17   0 0.74082 7.89353  18
   1 -17   0 3.09503 7.41772   6
  -1  17   0 -1.2267 5.31550  18
   1  17   0 7.79012 8.72194   2
  -1 -17   0 -10.089 6.46128   6
   1  17   0 7.70280 7.68892   1
   1  17   0 6.65738 6.50206  10
  -1  17   0 -3.9546 6.88389   1
  -1  17   0 0.89175 9.09248  16
   1 -17   0 -2.3947 5.37227   1
   1 -17   0 8.23348 6.38726  18
  -3  17   0 -9.3360 7.92210  16
   3  17   0 -2.6923 7.38986   1
   3  17   0 -0.4642 7.78753  18
   3 -17   0 -7.3162 5.27838   1
  -3 -17   0 -4.1845 5.66568   1
   3 -17   0 0.44571 6.29424  18
   3  17   0 -0.5553 6.50714  10
  -3  17   0 6.69236 6.29181  18
  -3 -17   0 14.3220 8.36226  18
  -3  17   0 14.1086 4.94515   8
  -3 -17   0 -7.2903 5.57137   6
   3  17   0 2.08537 9.08862   2
  -3  17   0 -8.8339 6.64731   1
  -3  17   0 -20.784 19.8851   7
   3  17   0 -1.8493 7.05070  16
   3 -17   0 5.12882 6.86940   3
  -3 -17   0 -8.2250 4.07984  15
   3 -17   0 7.01482 9.52835  11
   3  17   0 7.50691 7.71849  17
   5  17   0 -2.7379 7.05594  17
   5 -17   0 7.54065 8.34157  11
  -5 -17   0 2.22377 7.55204  18
  -5 -17   0 -8.0240 6.86779   6
  -5 -17   0 -7.1067 5.86193   1
  -5  17   0 -24.006 17.3755   7
   5 -17   0 7.47170 5.53721   3
  -5  17   0 4.93921 6.11542   1
   5  17   0 -9.6745 7.96326   2
  -5  17   0 0.44304 8.15041  16
   5  17   0 8.20530 7.96613  18
  -5  17   0 8.28920 9.40141  18
   5  17   0 -7.7964 5.57042   1
  -5 -17   0 0.11292 6.12992  15
   5  17   0 1.48506 7.05184  16
   5 -17   0 9.13565 7.48271  18
  -7  17   0 -34.534 20.3743   7
  -7  17   0 0.84565 8.78247  18
  -7 -17   0 3.81246 6.41243  15
  -7 -17   0 -8.7661 6.82937   6
  -7  17   0 0.27858 11.7827  16
   7  17   0 1.23687 5.74257  16
  -7  17   0 2.28942 4.29088   8
   0  18   0 135.584 18.2115   1
   0  18   0 95.8164 15.6987  18
   0  18   0 118.600 16.8349  17
   0 -18   0 80.0718 14.9226   6
   0  18   0 88.0770 17.4692  16
   0 -18   0 88.7580 14.4455  18
   0  18   0 136.392 17.6913   2
   0 -18   0 99.0650 13.7992   1
   0 -18   0 89.9186 18.5044  11
  -2  18   0 -2.4055 8.18078   1
   2  18   0 24.0050 10.7257   2
   2 -18   0 22.0148 9.01374   3
   2  18   0 -7.1870 7.19430  10
  -2 -18   0 -9.1450 5.74427   6
  -2  18   0 -6.9667 20.5186   7
  -2 -18   0 6.47989 6.05814  18
  -2  18   0 -9.2509 7.17717  18
   2 -18   0 9.13031 7.67266  18
   2  18   0 -3.2344 5.70195   1
   2  18   0 13.7106 8.93737  17
   2  18   0 12.4369 10.8741  16
   2 -18   0 8.47033 6.79152   1
  -2  18   0 -22.881 8.67725  16
   2  18   0 -3.4985 6.89946  18
  -2 -18   0 1.43985 6.02014   1
   2 -18   0 9.44610 10.2792  11
   0   0  -1 -0.1908 0.31211   1
   0   0   1 0.55886 0.38836   4
   0   0  -1 -0.0204 0.30544   1
   0   0   1 -0.4562 0.36570  18
   0   0   1 -0.4834 0.41148   1
   0   0  -1 0.63613 0.37126  14
   0   0   1 0.00450 0.27835   1
   0   0   1 0.15427 0.43155   7
   0   0   1 -0.1479 0.41346   8
   0   0   1 -0.3028 0.42783  14
   0   0  -1 -0.6195 0.89624   9
   0   0   1 -0.1765 0.16559  13
   0   0  -1 -0.0975 0.24150  18
   0   0  -1 0.16918 0.52665  15
   0   0  -1 0.09002 0.26698  13
   0   0  -1 0.15395 0.45425   8
   0   0   1 -0.5457 0.18025  18
   0   0   1 0.46538 0.51919  15
   0   0   1 -0.1757 0.42611   9
   0   0  -1 -0.1450 0.42450  18
   0   0  -1 -0.2256 0.31184   4
   2   0   1 871.824 25.4352   8
  -2   0   1 888.467 25.6544   5
   2   0   1 870.514 26.2408  12
  -2   0   1 889.604 24.4365  11
  -2   0  -1 885.115 25.7331  14
  -2   0  -1 826.298 24.2199  18
  -2   0  -1 890.457 25.5157  17
  -2   0  -1 885.252 24.5079  18
  -2   0   1 884.833 25.6383   3
   2   0   1 897.908 25.4997   2
  -2   0  -1 905.783 25.6588   4
   2   0  -1 873.166 25.7161   5
  -2   0   1 898.233 24.5565  18
   2   0  -1 863.384 24.4359  18
  -2   0  -1 858.304 24.4958   1
   2   0   1 808.779 25.2363  11
  -2   0   1 840.702 24.4968   1
   2   0  -1 865.851 25.3880   2
   2   0   1 823.789 25.3411  17
   2   0   1 854.311 25.1154  10
  -2   0  -1 850.091 25.3515   8
  -2   0  -1 868.752 25.2449  10
  -2   0   1 871.153 25.3858   2
   2   0   1 847.600 24.4871  13
   2   0   1 818.927 25.5247   4
   2   0  -1 850.063 25.7922  15
  -2   0   1 836.839 24.6108   1
  -2   0  -1 849.761 24.4504   1
   2   0  -1 863.999 24.3701  11
  -2   0  -1 877.331 26.4299  12
  -2   0  -1 854.876 24.5516  13
   2   0  -1 871.249 24.4262  18
  -2   0  -1 881.592 25.3976  11
  -2   0  -1 923.655 25.7082   2
   2   0  -1 865.977 24.4949   1
   2   0   1 897.806 24.4104   1
  -2   0   1 824.438 25.3894  13
  -2   0   1 861.966 25.8829  15
  -2   0   1 850.555 28.6329   9
  -2   0   1 876.847 25.3634  17
  -2   0   1 862.142 24.7035   6
  -2   0   1 870.972 24.5480  18
   2   0  -1 868.737 25.5255  13
   2   0  -1 880.375 25.6726   3
   4   0   1 7.86734 2.52076  17
   4   0  -1 8.56412 1.00535   1
  -4   0  -1 6.48594 2.60817   4
  -4   0  -1 5.79490 2.37748  11
  -4   0  -1 8.24348 1.09876   1
  -4   0  -1 8.38117 0.99888   1
   4   0   1 7.72739 2.61337   2
  -4   0   1 7.03821 2.26106   4
  -4   0  -1 7.69284 2.64743   5
  -4   0   1 8.89508 2.55965  12
   4   0  -1 7.76184 0.98738   1
   4   0   1 9.80515 2.46784   4
   4   0  -1 8.89176 2.18770  13
  -4   0  -1 7.78122 2.76671   3
  -4   0   1 6.38036 2.68132  17
  -4   0  -1 10.8784 2.37582  10
  -4   0  -1 9.99024 3.47066  12
  -4   0   1 6.85762 1.16835   1
  -4   0   1 4.89427 1.02400   1
  -4   0  -1 8.54514 1.90536  13
  -4   0   1 6.97778 2.39354  10
   4   0   1 4.24022 2.26992  10
  -4   0   1 9.57093 1.21632  18
  -4   0   1 9.26534 2.60181  13
   4   0  -1 6.70812 1.76890  11
  -4   0   1 8.60223 2.63105  15
  -4   0   1 7.40645 1.25642  18
  -4   0   1 5.94890 3.12340   3
   4   0   1 8.02011 1.81327  13
  -4   0   1 8.47836 2.77792   5
  -4   0   1 7.91692 1.73626  11
  -4   0  -1 10.7075 2.86437  17
   4   0  -1 6.51077 2.71881   3
   4   0  -1 8.02923 3.05981   5
   4   0  -1 8.67170 2.62162   2
   4   0  -1 11.5353 2.74608  17
   4   0   1 3.75188 3.46920  12
   6   0   1 115.655 8.32010  12
  -6   0   1 109.312 7.79753  12
   6   0   1 111.672 6.65071  17
  -6   0   1 102.632 5.63651  11
  -6   0   1 111.788 6.66698  10
   6   0  -1 101.042 6.22180  13
   6   0  -1 99.6885 6.48616   2
  -6   0  -1 112.023 6.68446  10
  -6   0  -1 112.879 6.86950   4
   6   0  -1 102.144 7.38172   5
  -6   0   1 99.2684 6.74990  17
   6   0  -1 105.997 6.53667  17
   6   0  -1 87.5847 6.52532   3
  -6   0   1 98.3180 3.92730   1
  -6   0  -1 101.987 6.18075  11
   6   0   1 99.4417 6.79222   4
  -6   0  -1 97.9405 3.59892   1
  -6   0  -1 111.662 6.93841  17
  -6   0  -1 111.900 6.84515   3
  -6   0   1 102.050 3.72260  18
  -6   0  -1 102.687 6.93855   5
  -6   0   1 107.025 6.22655   4
   6   0   1 91.3012 6.22956   2
  -6   0  -1 98.7565 3.68973   1
  -6   0   1 109.558 6.94962   5
  -6   0   1 98.1018 6.96681   3
  -6   0   1 105.710 3.91314  18
   6   0   1 103.039 6.13878  10
  -6   0   1 106.129 7.21086  15
  -6   0   1 108.898 6.19854   6
  -6   0   1 110.390 6.46705  13
   6   0   1 100.861 5.67036  13
  -6   0  -1 98.5811 7.37700  12
  -6   0  -1 105.320 5.73213  13
  -6   0   1 107.091 4.17666   1
  -8   0   1 7.60919 1.19112  18
   8   0  -1 9.60911 3.88017   3
  -8   0   1 7.54780 3.32828   4
  -8   0  -1 9.80663 3.58516  10
   8   0   1 14.7361 4.37271  12
   8   0   1 5.41661 2.82584  13
  -8   0   1 8.97090 1.30652   1
  -8   0  -1 6.80410 2.68767  13
  -8   0   1 8.25043 1.40456  18
   8   0   1 8.87335 4.08143   4
  -8   0   1 10.3051 3.10498  10
  -8   0  -1 11.5185 4.85546   3
   8   0  -1 7.01342 3.51014   2
   8   0   1 16.5034 3.90579  10
  -8   0  -1 7.36459 0.92392   1
  -8   0  -1 10.7348 1.15039   1
   8   0   1 6.72669 3.35152  17
   8   0  -1 12.9053 3.53380  13
  -8   0  -1 8.84689 3.55469   5
   8   0   1 4.19414 3.19669   2
  -8   0   1 9.84661 4.06483   3
  -8   0   1 10.9394 3.74138  15
   8   0  -1 12.4858 4.62618   5
  -8   0   1 8.04814 2.70398   6
   8   0  -1 9.73549 3.69049  17
  -8   0   1 6.14764 2.60404  11
  -8   0   1 12.4244 1.61477   1
  10   0  -1 966.677 33.9601   2
 -10   0   1 949.629 28.6769  18
 -10   0   1 971.412 34.8002  10
  10   0  -1 991.651 34.1164   3
  10   0  -1 955.792 36.2215   5
 -10   0   1 949.771 28.2243  18
 -10   0  -1 1000.08 34.8759  10
 -10   0  -1 1001.11 27.7314  18
 -10   0  -1 1018.94 34.5940  14
 -10   0   1 979.487 34.1350   6
 -10   0  -1 1026.28 27.6018  18
 -10   0   1 920.863 36.6859  15
  10   0   1 1023.51 37.6725  12
 -10   0   1 990.959 28.3879   1
  10   0   1 972.923 33.4569  17
 -10   0   1 1009.35 28.0728   1
  10   0   1 970.738 33.4667   2
  10   0  -1 955.906 33.5402  13
  10   0   1 994.771 32.8504  13
  12   0   1 54.6140 7.41241  13
 -12   0  -1 62.5245 8.60484  14
 -12   0   1 58.1072 3.69400  18
 -12   0   1 60.5656 7.83981   6
  12   0   1 64.2554 8.43214   2
 -12   0  -1 74.6310 8.98542   6
 -12   0   1 63.0695 9.65994  15
 -12   0  -1 60.0941 7.68799   8
  12   0  -1 57.0989 10.2997   5
 -12   0   1 60.2088 13.7107   9
  12   0  -1 67.2086 8.99513   2
  12   0  -1 63.0723 8.22415  13
  12   0   1 54.2557 7.75727  17
 -14   0   1 77.5214 9.41926   6
 -14   0  -1 80.1127 10.0639  14
  14   0   1 97.2604 10.8084   2
 -14   0  -1 105.763 11.0731   8
 -14   0   1 86.5669 11.6506  15
  14   0  -1 95.6108 10.6451  13
  14   0  -1 85.8160 12.6010   5
 -14   0  -1 74.5219 11.2224  15
 -14   0   1 97.5380 17.1812   9
 -14   0   1 78.9708 9.12203  14
 -14   0  -1 73.9783 9.64093   6
  14   0  -1 92.7712 10.8687   2
 -16   0   1 8.86297 4.16180   6
 -16   0   1 8.37331 4.87216  14
 -16   0  -1 23.5854 5.62737  16
 -16   0  -1 17.2602 4.96168   8
 -16   0  -1 15.1066 5.44627  15
  16   0  -1 12.7098 7.48411   2
 -16   0  -1 18.1565 5.90281  14
 -16   0   1 5.69853 4.89277  15
 -16   0   1 29.9975 7.89587   9
 -16   0  -1 6.16684 4.64511   6
  16   0   1 12.2705 6.52522   2
 -18   0  -1 150.411 16.7035   9
 -18   0  -1 69.8114 16.7803  14
 -18   0  -1 72.8979 12.5189  15
 -18   0   1 69.7820 12.1705  15
  18   0   1 82.2124 13.3454   2
 -18   0   1 145.899 18.3637   9
 -18   0  -1 92.8178 12.8355   6
   1  -1   1 480.083 14.2431  18
   1  -1   1 490.828 14.5125   1
   1   1  -1 471.619 14.4821  10
  -1   1   1 477.992 24.2494   7
  -1  -1  -1 480.708 15.4985  12
  -1   1   1 479.671 14.7285  18
  -1  -1  -1 492.313 15.0241   6
   1   1  -1 496.605 15.4668  15
   1   1  -1 489.338 14.5115   8
  -1   1   1 488.256 16.9281   9
   1   1  -1 474.560 14.8609  13
   1  -1   1 493.813 14.2777   1
  -1   1   1 494.473 14.5377   1
  -1  -1  -1 488.832 21.3630   7
   1  -1   1 498.401 18.1182   7
   1   1  -1 486.564 14.6496   2
  -1   1   1 468.762 14.0144   6
   1   1  -1 493.800 14.7462  17
  -1  -1  -1 449.636 15.0648  14
   1  -1   1 478.426 15.0107   8
   1  -1   1 490.024 14.7748  11
  -1   1   1 476.497 14.9835  14
   1   1  -1 485.815 14.7466  18
  -1  -1  -1 475.302 14.2961   8
  -1  -1  -1 509.128 14.6558   1
  -1   1   1 502.564 14.0600  15
   1   1  -1 491.915 14.4769   1
   1  -1   1 490.196 14.4516  18
   1   1  -1 499.253 14.7401   6
  -1  -1  -1 492.258 14.8250   4
   1   1  -1 514.476 14.6971   1
  -1  -1  -1 483.686 14.6644  18
  -1   1   1 495.027 14.5593  18
  -1   1   1 497.773 15.1201   5
   1  -1   1 474.053 14.8375   4
  -1  -1  -1 479.184 14.4863   1
  -1   1   1 470.870 14.3926   1
   1  -1   1 446.356 15.1650  16
  -1  -1  -1 503.956 14.9618  18
   1   1  -1 487.145 14.3939  18
  -1   1  -1 500.689 17.9375   7
   1  -1  -1 490.307 14.8875  14
  -1   1  -1 480.086 15.2962  16
  -1  -1   1 509.123 14.8158   6
   1   1   1 488.676 15.5972  12
  -1  -1   1 507.282 14.9992  13
   1  -1  -1 472.166 14.3928   1
  -1  -1   1 484.758 14.5402  10
  -1  -1   1 474.968 14.6641  18
  -1   1  -1 489.906 14.3503  18
  -1   1  -1 480.766 14.9915   8
   1   1   1 512.085 15.0371   6
  -1   1  -1 483.247 14.8530   4
  -1   1  -1 474.316 14.4425  18
   1   1   1 480.880 14.3310   8
   1  -1  -1 487.638 24.0251   7
   1  -1  -1 475.535 14.7226  18
  -1  -1   1 476.524 16.8214   9
  -1  -1   1 479.639 14.5673   8
   1  -1  -1 493.293 15.4572   3
   1  -1  -1 500.149 14.4813   1
  -1   1  -1 491.955 14.8114  11
  -1   1  -1 502.071 15.2334  15
   1   1   1 502.736 15.0770  18
  -1  -1   1 485.369 14.4568   1
  -1   1  -1 489.405 14.9652   9
  -1   1  -1 488.278 14.5460   1
  -1  -1   1 500.181 14.7191   2
   1  -1  -1 467.595 15.1381   5
   1   1   1 501.007 21.0354   7
  -1  -1   1 503.872 15.4507  15
   1   1   1 468.390 14.6380   1
  -1  -1   1 484.470 14.7344   1
   1  -1  -1 501.410 13.9829   6
   1   1   1 489.027 14.4755   1
  -1  -1   1 473.997 15.1347  16
  -1  -1   1 481.574 14.7593  17
   1  -1  -1 503.812 14.4584  18
   1   1   1 460.868 14.8046   4
   1  -1  -1 506.800 14.0725  15
  -1   1  -1 482.320 14.2540   1
  -1  -1   1 483.187 14.4867  18
   1  -1  -1 502.016 16.8985   9
   1   1   1 496.580 14.6364  18
   1   1   1 482.698 15.0996  14
   3  -1   1 2.24473 2.87638   3
  -3   1   1 0.77723 1.45512  15
  -3  -1  -1 2.38517 1.31668   1
  -3   1   1 2.68548 3.13607   3
   3   1  -1 4.81127 1.33877   1
  -3   1   1 -0.4933 3.10592   9
   3  -1   1 -0.6367 2.45530  12
   3  -1   1 2.48295 1.68187  11
  -3  -1  -1 4.12235 1.23481   1
  -3  -1  -1 1.89639 1.54994  18
  -3  -1  -1 1.59729 2.08029   6
   3  -1   1 2.42061 1.52643  17
  -3  -1  -1 2.28494 1.67498  13
   3   1  -1 1.84229 1.68292  10
  -3   1   1 2.78694 2.94190   5
  -3  -1  -1 0.66756 1.91450  14
  -3  -1  -1 5.73950 2.95624  17
   3   1  -1 3.55232 1.07683  18
  -3   1   1 4.27306 1.56408   4
  -3  -1  -1 6.08504 1.87466   5
  -3  -1  -1 1.43516 1.40314   8
  -3   1   1 2.03139 1.04322   1
   3  -1   1 2.97828 0.73938   1
   3   1  -1 1.03114 1.51315  13
  -3   1   1 1.76465 1.01520  18
   3  -1   1 2.29214 1.53622   2
   3   1  -1 -0.1360 1.71834   2
  -3   1   1 3.22925 1.53209  13
  -3  -1  -1 2.61302 1.95621   4
   3   1  -1 3.50348 2.14235  17
  -3   1   1 3.87213 1.30452  18
  -3   1   1 1.52381 1.81979  11
   3   1  -1 5.32651 2.05978   3
  -3  -1  -1 3.67933 2.51091  12
  -3   1   1 2.87471 1.11929   1
   3   1  -1 -2.0762 1.90862  15
  -3  -1  -1 1.17797 1.27527  18
   3  -1   1 3.88300 1.02605   1
   3  -1   1 5.69617 1.65352  10
   3   1  -1 2.67453 2.11718   5
   3   1  -1 3.01593 1.48522  18
  -3  -1  -1 1.46715 1.85973  10
   3   1  -1 1.72539 1.64805   6
   3  -1   1 3.87597 1.80438   4
  -3   1  -1 3.56744 2.33561   4
   3   1   1 0.56362 0.80450   1
  -3   1  -1 0.14367 2.70382   3
  -3  -1   1 -0.8332 1.96887  15
  -3  -1   1 4.21370 2.01178  17
   3  -1  -1 4.27176 1.93604  11
  -3  -1   1 3.50585 1.16267   1
   3   1   1 4.30593 0.89989  18
  -3  -1   1 -0.4376 1.74462  10
   3   1   1 0.40312 2.01249   4
  -3  -1   1 1.23022 1.68168  18
   3  -1  -1 3.70715 2.48969   3
   3   1   1 5.12725 1.62388  13
  -3   1  -1 4.46824 1.77703   2
   3  -1  -1 2.59241 0.93806   1
  -3   1  -1 2.38783 1.07476   1
  -3   1  -1 2.18064 0.85332   1
  -3  -1   1 3.17356 1.26286  18
   3  -1  -1 2.13782 2.40186   5
  -3  -1   1 2.81867 1.47507   1
  -3   1  -1 2.87610 0.88440  18
   3   1   1 2.55696 2.96832   2
   3   1   1 3.20651 1.15402  18
  -3  -1   1 2.95767 1.74581   6
  -3   1  -1 -2.1091 2.09144  16
  -3   1  -1 1.02749 2.53624  12
  -3   1  -1 4.64742 1.09980  18
   3   1   1 2.84378 2.60804  12
   3  -1  -1 3.72641 2.26642  13
   3   1   1 0.97447 2.34631  10
  -3   1  -1 1.39424 1.55065  10
   3   1   1 3.31788 1.18814   1
   3   1   1 1.55052 2.20224  17
  -3   1  -1 3.03614 1.75121  11
  -3  -1   1 0.73107 1.97956   3
  -3   1  -1 2.87820 1.75469  17
  -3  -1   1 3.29253 1.74104  13
  -3  -1   1 2.06070 1.93621   5
   3   1   1 3.19184 1.96192  14
  -3   1  -1 1.71800 1.44947  13
  -5  -1  -1 31.7022 2.31022  18
  -5   1   1 37.3213 3.82996  11
  -5   1   1 33.6015 1.92920  18
  -5   1   1 36.2212 4.40017  15
  -5  -1  -1 31.7164 5.32680  12
   5  -1   1 33.3284 4.17193   4
  -5   1   1 34.4928 3.52686   4
   5   1  -1 25.1393 1.79797   1
  -5  -1  -1 38.2138 3.69084   8
  -5  -1  -1 36.1116 2.45767   1
   5   1  -1 30.0035 4.36829   5
  -5   1   1 32.7277 4.92037   5
   5  -1   1 38.6865 5.05133   3
   5   1  -1 35.1315 4.22419  10
   5   1  -1 33.3183 2.25905   1
  -5  -1  -1 44.0008 5.57053  17
  -5  -1  -1 32.8866 4.30396  14
   5  -1   1 37.3109 3.63848  10
  -5   1   1 36.6457 4.63763  12
  -5   1   1 40.0075 4.38232  13
   5  -1   1 29.6934 3.88263  11
  -5   1   1 32.6037 1.66132  18
  -5   1   1 32.5856 5.19106   3
  -5  -1  -1 27.6479 2.19626   1
  -5  -1  -1 30.5020 2.14040  18
   5  -1   1 34.5434 4.86959  12
   5   1  -1 33.1566 4.11342   2
  -5  -1  -1 34.2796 3.73582  11
  -5   1   1 29.7194 2.01680   1
  -5   1   1 37.0595 3.94523  17
  -5  -1  -1 36.9183 4.46497  10
  -5  -1  -1 45.3643 4.91627   4
  -5   1   1 25.4227 5.75691   9
   5  -1   1 33.0128 3.71020  17
  -5  -1  -1 41.0104 4.08746   5
  -5  -1  -1 32.3577 3.87138   3
  -5   1   1 35.3869 3.67936  10
   5  -1   1 38.6386 3.88409   2
  -5  -1  -1 32.5345 4.12255   6
   5   1  -1 33.7727 3.93207   3
   5   1  -1 34.7873 3.89672  13
   5   1  -1 33.6839 4.48674  17
  -5  -1  -1 30.8022 3.43516  13
  -5   1   1 31.1446 1.87290   1
   5  -1  -1 36.2845 3.47616  11
  -5  -1   1 34.4567 4.04061   5
  -5   1  -1 36.5290 5.00990   5
   5   1   1 27.5726 5.17910  12
  -5  -1   1 32.2300 2.58844   1
  -5   1  -1 40.9581 4.14203  10
  -5  -1   1 33.3637 2.89833  11
  -5  -1   1 35.4249 4.14451  13
  -5   1  -1 31.3750 4.56704  12
  -5   1  -1 28.9925 1.58412   1
   5  -1  -1 34.3331 1.37289   1
   5   1   1 33.7664 1.80003   1
   5  -1  -1 32.0580 1.29087   1
   5  -1  -1 34.4613 4.73894   5
  -5  -1   1 33.3135 4.66337  17
   5   1   1 35.7998 3.62997  13
   5   1   1 30.2493 4.28118  10
  -5  -1   1 31.3080 2.25697   1
  -5  -1   1 33.8494 4.78973  15
   5   1   1 39.5065 4.11728   5
  -5   1  -1 38.3197 5.20910   3
   5   1   1 36.2146 4.27166  17
  -5  -1   1 34.0949 3.92041   6
  -5  -1   1 35.4049 2.74923  18
  -5   1  -1 39.9521 4.23661  17
  -5  -1   1 34.7811 4.01631   3
  -5  -1   1 36.5223 4.69196  10
  -5  -1   1 34.0687 2.13972  18
   5  -1  -1 36.8868 4.19080  13
   5   1   1 32.4206 4.39175   2
   5  -1  -1 36.3688 4.97956   3
  -5   1  -1 33.6347 4.26226   4
  -5  -1   1 34.5597 4.90350  12
  -5   1  -1 29.9271 3.98201  11
  -5   1  -1 41.6473 3.88779  13
   5  -1  -1 33.4392 4.12874   2
   5   1   1 34.2143 2.03612   1
  -7  -1  -1 19.5766 4.06088   3
   7  -1   1 16.3561 3.57144   4
   7   1  -1 19.4547 4.56167  17
  -7  -1  -1 19.9407 5.20312  17
  -7   1   1 17.0699 3.26257  10
  -7   1   1 18.0622 1.52962  18
  -7   1   1 16.7238 1.28061  18
   7   1  -1 15.7198 1.09541   1
   7  -1   1 20.8853 3.84271  11
  -7  -1  -1 22.9162 2.10974  18
  -7   1   1 14.9647 5.91305   9
  -7  -1  -1 20.5764 2.13859   1
  -7  -1  -1 24.0108 4.19337  10
   7  -1   1 23.2197 3.78565  17
  -7  -1  -1 19.0880 2.12870   1
  -7  -1  -1 18.7492 3.71801   5
  -7   1   1 18.9475 1.66045   1
  -7   1   1 26.7413 5.09723   3
   7  -1   1 11.2628 4.48021  12
  -7   1   1 16.6788 3.38922   4
   7   1  -1 23.3665 4.10372   3
   7   1  -1 18.6916 1.16966   1
   7  -1   1 19.8881 3.68107   2
  -7   1   1 19.3863 1.63662   1
  -7   1   1 12.1730 3.58357  15
  -7   1   1 19.1573 4.38931  12
   7   1  -1 9.87015 3.94678   5
  -7  -1  -1 20.0240 4.16098   6
   7   1  -1 17.6259 3.77769  13
  -7  -1  -1 18.7937 2.05852  18
  -7  -1  -1 17.6200 3.70344  14
  -7  -1  -1 17.2405 3.41152  13
  -7  -1  -1 15.6768 3.31308  11
  -7   1   1 20.5755 3.74118  11
   7   1  -1 15.0430 3.98710   2
  -7   1  -1 13.3833 3.74958   5
   7  -1  -1 22.9578 4.27070   2
   7  -1  -1 17.6923 5.09622   5
  -7  -1   1 18.7289 3.97287   5
   7  -1  -1 22.2129 4.43430   3
   7  -1  -1 18.6101 3.46099  13
  -7   1  -1 23.4408 5.23200   3
  -7  -1   1 22.0085 2.09766   1
   7   1   1 16.4981 4.44626  17
  -7  -1   1 16.5628 3.68742  10
  -7  -1   1 17.7876 3.17913  11
  -7   1  -1 16.2430 1.03844   1
  -7   1  -1 24.1851 4.96891  12
   7  -1  -1 17.5847 3.11328  11
  -7  -1   1 13.9314 3.76411  15
  -7  -1   1 22.3708 3.90440   6
  -7   1  -1 21.3731 3.81567  10
  -7   1  -1 19.9536 3.84833   4
   7   1   1 22.8589 4.77253   5
  -7   1  -1 22.2452 4.19982  17
  -7  -1   1 17.2412 2.27127   1
   7   1   1 20.3782 5.63740  12
  -7   1  -1 18.2125 4.12591  11
   7   1   1 22.5538 3.43954  13
  -7  -1   1 20.0497 1.99950  18
  -7  -1   1 14.5649 3.61829   4
   7   1   1 23.6405 4.59079   2
   7   1   1 20.7075 4.08216  10
  -7  -1   1 18.1061 4.25899   3
  -7   1  -1 18.2521 1.04319   1
  -7   1  -1 17.7559 3.35601  13
  -7  -1   1 19.7130 2.42511  18
  -9   1   1 12.9017 1.41141  18
   9  -1   1 12.4799 3.25938   2
  -9   1   1 11.5290 5.89213   9
  -9  -1  -1 15.1375 2.07516  18
   9   1  -1 13.6177 4.48131   3
   9   1  -1 13.5928 3.74616   2
   9   1  -1 12.9039 5.11701   5
  -9   1   1 11.6692 1.42380  18
   9   1  -1 1.34759 2.77430  13
  -9   1   1 7.87510 3.54487  15
  -9  -1  -1 21.8742 5.11344  10
  -9  -1  -1 12.2696 4.04325   5
  -9   1   1 11.4226 1.35186   1
   9   1  -1 8.73230 4.20307  17
  -9  -1  -1 14.8674 2.11167  18
  -9  -1  -1 9.43404 3.32037   6
  -9  -1  -1 8.60618 3.54800  14
   9  -1   1 15.5711 4.81131   4
   9  -1   1 8.93198 4.78798  12
  -9   1   1 12.4848 1.46303   1
  -9  -1  -1 13.2704 1.90680   1
  -9   1   1 9.58929 3.09127  10
  -9  -1  -1 12.3602 1.72759   1
   9  -1   1 7.06827 3.46317  17
   9   1   1 15.0202 3.50970  13
  -9  -1   1 12.3612 3.43218  11
   9   1   1 17.1583 4.42353  10
  -9  -1   1 8.88478 4.26375  10
   9  -1  -1 10.0402 3.12645  11
  -9  -1   1 13.1820 3.81518   6
   9   1   1 9.77969 4.56069  12
  -9  -1   1 12.7143 1.85894  18
   9   1   1 13.3081 4.48857   2
  -9  -1   1 17.3365 4.84437   3
   9  -1  -1 13.5419 4.76287   3
   9  -1  -1 10.3791 4.29405   2
  -9   1  -1 10.6015 3.35033  10
  -9  -1   1 9.77396 1.66338   1
   9  -1  -1 13.9021 5.92581   5
  -9  -1   1 12.6873 3.31906  14
   9  -1  -1 13.5801 3.60721  13
  -9  -1   1 12.2364 2.10667   1
  -9  -1   1 13.5933 2.33402  18
   9   1   1 10.1345 4.48968  17
  -9  -1   1 15.2466 4.80473  15
  11   1  -1 134.027 11.6038   5
 -11   1   1 127.549 4.89830  18
  11   1  -1 117.726 9.20804  17
 -11  -1  -1 124.952 4.80163   1
 -11   1   1 123.330 4.88456  18
 -11  -1  -1 124.984 4.82052   1
  11   1  -1 153.591 9.93697  13
 -11  -1  -1 124.307 9.80534  14
 -11  -1  -1 122.233 5.91189  18
 -11  -1  -1 128.390 6.05578  18
  11  -1   1 130.229 8.77545  17
 -11  -1  -1 131.194 9.36776   8
 -11   1   1 129.174 9.39979   6
  11  -1   1 126.311 9.33585   2
 -11   1   1 122.218 14.7758   9
 -11  -1  -1 128.407 10.2544   6
 -11   1   1 123.326 10.6212  15
  11   1  -1 124.757 10.0478   2
  11  -1   1 137.518 12.2831  12
  11   1   1 145.685 9.86592  17
  11   1   1 126.729 13.6862  12
  11   1   1 140.389 9.02518  13
 -11  -1   1 128.273 8.89858  14
  11   1   1 136.818 9.58716   2
 -11  -1   1 123.011 6.28887  18
 -11  -1   1 126.347 5.86889   1
  11  -1  -1 135.506 9.88789  13
 -11  -1   1 134.775 11.6190  15
 -11   1  -1 127.452 9.89748  10
 -11  -1   1 127.606 5.76376  18
 -11  -1   1 129.107 5.17594   1
 -11  -1   1 124.937 9.82053   6
  11   1   1 142.274 9.43040  10
  11  -1  -1 134.805 10.2489   2
  11  -1  -1 134.761 13.7476   5
  11  -1  -1 130.054 10.7377   3
 -13  -1  -1 0.78254 2.74159   8
 -13  -1  -1 1.05480 3.06304   6
  13  -1   1 -2.7256 4.15952   2
 -13  -1  -1 5.66985 4.11131  14
  13   1  -1 4.87230 5.08987   2
 -13   1   1 1.91227 2.52987   6
  13   1  -1 -6.1183 5.40360   5
 -13   1   1 1.05207 4.79652   9
 -13  -1  -1 1.13138 3.60867  15
  13   1  -1 -2.3987 3.87873  13
 -13   1   1 5.95502 3.99821  15
  13   1   1 -4.4753 3.27598  13
  13   1   1 9.84349 5.17680   2
 -13   1  -1 0.79673 3.26648   6
 -13  -1   1 2.85407 3.86537  15
 -13  -1   1 -0.1885 3.03314  14
  13  -1  -1 -3.5795 6.44007   5
 -13   1  -1 -2.3063 2.65066   8
  13   1   1 5.94733 4.90384  17
 -13  -1   1 2.31029 3.04589   6
 -13  -1   1 0.34384 0.91558   1
  13  -1  -1 5.25533 5.22734   2
 -13   1  -1 1.45617 3.42461  14
  15   1  -1 -9.5660 6.61357   5
 -15  -1  -1 12.7280 5.40858  15
 -15   1   1 4.39694 3.07954   6
 -15   1   1 13.2671 4.54092   9
  15  -1   1 2.40522 5.11661   2
  15   1  -1 -3.5276 4.41637  13
 -15   1   1 4.11266 3.73294  15
 -15  -1  -1 4.94141 4.56526  14
 -15  -1  -1 3.08794 3.66958   6
 -15  -1  -1 14.1240 4.50496   8
 -15   1   1 23.9970 14.3011   7
  15   1  -1 13.9173 5.74128   2
 -15   1   1 6.43486 4.29527  14
 -15  -1   1 10.1715 4.64612   6
 -15  -1   1 7.67855 5.06320   9
 -15   1  -1 9.72367 4.67814  14
  15   1   1 -7.4621 5.22499  17
 -15   1  -1 10.1344 5.33541  16
 -15   1  -1 8.90411 4.68487   6
  15   1   1 12.6700 5.26152  13
  15   1   1 -5.9195 4.96138   2
 -15  -1   1 -0.8949 3.72150  15
 -15   1  -1 3.15049 4.07794   8
 -15  -1   1 2.11851 3.51647  14
 -15   1  -1 4.75279 4.03388  15
 -17   1   1 10.7276 5.88946  14
 -17  -1  -1 11.0366 6.16866  14
  17   1  -1 3.44931 6.73287   2
 -17   1   1 7.62086 5.18087  15
 -17   1   1 31.5510 8.49819   9
 -17   1   1 6.85020 5.06152   6
 -17  -1  -1 8.63644 5.23928  15
 -17  -1  -1 10.9080 4.96119   6
  17  -1   1 4.01987 6.97849   2
 -17   1  -1 8.10519 4.69101  15
  17   1   1 -6.6522 6.25234   2
 -17   1  -1 13.6943 4.41514   8
 -17   1  -1 8.51121 5.07034  14
 -17   1  -1 25.5242 6.28657   9
 -17   1  -1 7.78679 4.45117   6
 -17   1  -1 22.0185 5.87733  16
 -17  -1   1 35.3105 8.21219   9
 -17  -1   1 7.90865 5.22812  15
   0  -2  -1 -0.7026 1.12321   5
   0   2   1 0.71140 1.12916  16
   0  -2  -1 0.30931 1.52156  14
   0   2   1 -2.1566 0.97368   5
   0  -2  -1 -2.0241 1.12814   1
   0   2  -1 -0.6036 0.89390   8
   0  -2  -1 -0.3499 2.03437   9
   0   2  -1 1.91412 1.21029  15
   0  -2  -1 -0.4604 1.44275  18
   0   2   1 0.42587 1.55257   9
   0   2  -1 0.51049 0.90736  10
   0   2  -1 2.45590 1.77287  16
   0  -2   1 -0.2156 1.33330  11
   0  -2  -1 0.03417 0.98836   6
   0  -2   1 -1.3211 0.83063   8
   0   2   1 -1.4272 1.28575   1
   0   2   1 -0.5450 1.42511  18
   0  -2  -1 -0.5943 1.27867  12
   0   2   1 0.17198 1.12926   1
   0   2   1 0.06236 0.98731   6
   0  -2   1 -0.6348 1.04221   2
   0  -2   1 0.97348 1.23130  15
   0  -2   1 0.65737 0.88376  10
   0  -2  -1 1.08076 2.97320   7
   0  -2  -1 -0.7603 0.80812   1
   0   2  -1 -2.2796 0.93471   3
   0  -2   1 1.04699 1.10280  18
   0   2   1 0.01660 2.29051   7
   0   2  -1 0.46667 1.89594   7
   0  -2   1 -0.1889 1.91449   7
   0   2  -1 1.01462 1.03766   1
   0  -2   1 1.76852 1.31568   6
   0  -2  -1 0.14285 1.06743  16
   0   2  -1 -0.1284 1.35269  18
   0   2  -1 0.91355 1.01743   2
   0   2   1 -0.7029 1.12379  12
   0   2  -1 -2.5778 1.17454  18
   0  -2   1 0.42410 1.01264  18
   0  -2   1 -1.1225 1.00135  17
   0   2   1 0.04106 1.13147  14
   0  -2   1 0.59718 0.86530   1
   0   2  -1 0.82813 1.01628   1
   0   2  -1 0.87655 1.10478   6
   0  -2   1 0.25993 1.03696   3
   0  -2   1 0.03923 1.30518   1
   0   2  -1 -0.1192 1.12203  17
   0  -2  -1 2.30943 1.64462  18
   0  -2   1 1.08097 1.75972  16
   0   2   1 -0.6898 1.65605  18
  -2   2   1 260.388 8.70048   1
  -2  -2  -1 241.516 9.27769   1
   2   2  -1 261.627 9.11588   1
  -2  -2  -1 277.061 10.5681  12
   2  -2   1 253.791 9.41291   4
   2  -2   1 269.487 8.89412  18
   2  -2   1 255.112 10.1609  16
   2  -2   1 272.728 17.4473   7
  -2   2   1 240.786 8.95520   1
   2  -2   1 252.288 8.88614  12
  -2   2   1 253.500 9.26703  18
   2   2  -1 252.840 9.49211   6
   2  -2   1 252.425 9.98108   3
   2   2  -1 265.137 7.95278  14
   2   2  -1 260.168 9.61272  17
   2   2  -1 257.859 9.41473  18
   2  -2   1 259.809 8.83310   1
   2  -2   1 257.981 8.38374  18
   2  -2   1 263.261 8.45280   1
   2   2  -1 255.150 9.83315  13
  -2   2   1 263.488 11.6769   9
  -2   2   1 266.985 11.0227   3
   2   2  -1 263.704 9.79828   2
  -2  -2  -1 250.666 9.51422  18
  -2  -2  -1 247.345 9.54927  18
  -2  -2  -1 259.879 7.92121   8
   2  -2   1 258.428 9.52368  11
   2   2  -1 259.439 8.84636  18
   2   2  -1 258.965 10.2503  15
  -2   2   1 262.582 7.73811  15
   2   2  -1 265.643 9.26216   1
  -2  -2  -1 248.629 8.97555   1
  -2  -2  -1 258.501 9.69860  14
  -2  -2  -1 259.686 19.0486   7
   2   2  -1 253.714 8.37036   8
  -2   2   1 256.400 8.72219   6
  -2   2   1 252.382 21.2251   7
  -2  -2  -1 255.425 9.83770   6
  -2   2   1 249.325 9.04061  18
  -2   2   1 255.974 10.4103   5
  -2  -2  -1 268.960 8.64081  16
   2   2  -1 233.559 9.40604  10
  -2   2  -1 260.223 8.77235  18
   2  -2  -1 262.836 10.9960   3
   2  -2  -1 241.946 11.3925   9
   2  -2  -1 261.611 8.78957   1
  -2   2  -1 255.718 7.86194   2
   2   2   1 258.444 9.97797  10
  -2  -2   1 261.566 8.45097   8
  -2  -2   1 254.133 9.58715  18
  -2  -2   1 244.590 7.91447  14
  -2   2  -1 259.359 8.99370   1
   2  -2  -1 249.082 8.71409  18
   2   2   1 262.129 8.88455   1
   2   2   1 240.479 9.39414   1
   2   2   1 251.720 9.67721   6
  -2   2  -1 264.233 10.0100  11
   2  -2  -1 243.185 10.5166   5
   2  -2  -1 252.198 20.8289   7
  -2   2  -1 259.962 8.91634  18
   2  -2  -1 249.526 7.92309   4
   2   2   1 241.047 10.4753   2
   2   2   1 252.433 9.25243  18
   2  -2  -1 240.018 9.64420  11
   2  -2  -1 255.854 9.07295  18
   2   2   1 254.251 8.40959  16
  -2   2  -1 270.355 17.6697   7
  -2   2  -1 244.771 9.81855   8
  -2  -2   1 268.546 9.01160   1
   2   2   1 224.006 10.1768  17
  -2  -2   1 255.198 9.31027   1
  -2  -2   1 261.220 9.64925   6
   2   2   1 255.890 10.6501  12
  -2  -2   1 264.066 10.5686  15
  -2  -2   1 247.700 9.87841  17
  -2   2  -1 252.367 10.5088  16
   2   2   1 264.857 9.18560  18
  -2  -2   1 262.804 9.43374  10
   2  -2  -1 264.850 8.77806   1
   2   2   1 263.943 7.87716   8
  -2  -2   1 272.636 10.7665   2
   2   2   1 258.215 9.56474  14
  -2  -2   1 257.353 9.09513  18
  -2   2  -1 250.365 8.53066   1
  -2   2  -1 257.524 9.51881  15
  -2   2  -1 248.231 10.3485   3
  -2  -2   1 254.485 9.78008  16
  -4   2   1 3.30248 1.62336  18
   4   2  -1 3.41560 1.19922  18
  -4  -2  -1 1.20645 1.27701   5
  -4   2   1 3.59583 2.01821  13
   4  -2   1 0.72054 1.60259   4
   4   2  -1 2.44148 1.54676   1
  -4  -2  -1 2.00368 1.68044   6
  -4   2   1 -0.2132 2.66738   9
  -4   2   1 2.86427 2.67239   3
   4  -2   1 -0.1792 2.35678  12
   4  -2   1 3.58122 3.22632   3
   4   2  -1 -0.0158 1.42111   1
   4   2  -1 4.50651 2.29101  13
  -4  -2  -1 1.25733 1.98623  14
  -4   2   1 3.00274 1.33541   1
   4  -2   1 2.08545 1.70792  11
  -4  -2  -1 2.11275 1.61916   1
  -4  -2  -1 3.98477 1.88112  18
  -4   2   1 1.99248 1.35097  18
  -4   2   1 2.04777 3.70977   7
   4  -2   1 2.59581 1.45672   2
   4   2  -1 3.14184 1.70240  18
  -4  -2  -1 4.06946 2.67817  12
  -4  -2  -1 0.78453 1.35470   1
   4   2  -1 2.05849 1.30981   3
   4   2  -1 4.30587 2.49869  10
   4  -2   1 1.32431 0.66015   1
  -4  -2  -1 2.26911 1.82689  18
   4   2  -1 0.46475 2.52048   2
  -4   2   1 -0.3456 2.10331  11
  -4  -2  -1 5.23451 2.35930  10
  -4   2   1 1.77514 1.49934   4
  -4   2   1 2.69919 2.90471   5
   4   2  -1 3.76229 1.82511   6
   4  -2   1 1.69576 1.10035   1
  -4  -2  -1 1.69231 1.28537   8
  -4   2   1 1.85660 1.06513   1
  -4   2   1 1.98178 1.98236  12
  -4  -2  -1 1.23345 1.91403   4
   4   2  -1 1.86766 1.88266   5
   4   2  -1 2.73797 2.87569  17
  -4  -2  -1 0.12490 2.83064  17
   4  -2  -1 2.28909 3.47462   5
  -4   2  -1 0.87868 1.37113  17
  -4   2  -1 1.62080 2.89426   5
  -4   2  -1 -0.9209 2.37588  12
  -4   2  -1 2.00450 2.00939   4
  -4  -2   1 3.10748 2.73186  17
  -4  -2   1 1.41066 1.89547  15
  -4  -2   1 2.70039 3.06106  12
   4  -2  -1 2.25217 0.99643   1
  -4  -2   1 2.03020 2.00634  18
  -4  -2   1 3.65086 1.60061  18
   4   2   1 1.65982 1.33790  18
   4   2   1 4.54138 1.76174   1
  -4   2  -1 1.27264 1.33060   1
  -4  -2   1 2.10838 1.46851   1
   4   2   1 4.14247 1.30082  18
  -4   2  -1 2.13089 1.57441   2
  -4  -2   1 1.21678 2.10564  13
   4   2   1 4.29485 1.39507   1
  -4  -2   1 3.09251 1.80783   1
   4   2   1 -0.3281 1.89009  14
  -4  -2   1 0.10827 1.71267  10
  -4  -2   1 4.29832 1.70358   3
  -4   2  -1 0.23313 2.40760  16
   4   2   1 0.39192 1.69320   5
   4  -2  -1 2.33795 2.59249   3
  -4   2  -1 3.23129 1.41830  10
  -4   2  -1 2.09875 1.37775  18
  -4   2  -1 1.97489 3.16793   3
   4  -2  -1 4.81872 2.29268  11
  -4   2  -1 -2.0763 3.43086   7
   4   2   1 2.07639 2.93914  17
   4  -2  -1 7.10284 1.78967   4
   4   2   1 2.27679 1.62506  13
   4   2   1 2.64474 1.99486  10
  -4   2  -1 3.46202 1.11360  18
  -4  -2   1 2.51011 1.83124   6
   4   2   1 4.40120 2.49986   2
  -4   2  -1 2.90210 1.94330  11
   4   2   1 0.67463 3.32792  12
  -4  -2   1 2.33430 1.38726  14
  -4   2  -1 2.49246 1.01058   1
  -6  -2  -1 925.651 31.7399  17
  -6  -2  -1 898.315 27.7199  18
  -6  -2  -1 915.477 27.8590  18
   6  -2   1 922.545 29.4879   4
  -6  -2  -1 858.455 27.6769   1
  -6   2   1 927.408 26.3301  18
  -6   2   1 952.809 30.4430  12
   6   2  -1 930.932 29.3001  13
  -6  -2  -1 982.428 29.5999  13
  -6   2   1 923.805 26.7885   1
  -6  -2  -1 960.306 30.1484  14
  -6   2   1 927.414 32.2275   3
  -6  -2  -1 922.033 31.0526   6
  -6   2   1 881.069 26.4628   1
   6   2  -1 886.812 29.6825  10
  -6  -2  -1 936.278 30.5957   4
   6  -2   1 907.474 28.4793   2
  -6   2   1 899.679 57.1825   7
   6   2  -1 937.472 27.3398   1
  -6  -2  -1 890.779 27.4978   1
   6  -2   1 914.352 30.8694   3
   6   2  -1 825.611 30.0389  17
  -6  -2  -1 912.280 28.1990   5
   6   2  -1 898.966 29.5729   5
  -6   2   1 908.313 29.0336  17
  -6   2   1 945.686 29.4443  13
  -6  -2  -1 928.056 30.7261  10
   6   2  -1 911.727 30.3201   2
  -6   2   1 882.521 26.7355  18
   6  -2   1 908.440 29.4159  11
   6  -2   1 913.228 30.3402  12
  -6   2   1 871.977 28.4677   4
  -6  -2  -1 972.105 35.2071  12
  -6  -2  -1 930.159 28.7266   3
  -6  -2  -1 907.795 28.1298   8
  -6   2   1 976.052 29.9582  11
  -6   2   1 870.746 35.8033   9
  -6   2   1 992.136 31.7726   5
  -6   2  -1 949.318 29.9011   4
  -6   2  -1 903.215 26.2843   1
  -6  -2   1 922.274 29.2820   5
  -6  -2   1 905.138 34.4773  12
   6   2   1 904.241 28.3590  13
  -6  -2   1 904.589 27.8642   1
  -6  -2   1 910.698 32.4576  15
  -6  -2   1 907.704 28.6183   3
   6  -2  -1 900.459 28.6524  11
   6  -2  -1 932.999 25.4153   1
  -6   2  -1 917.697 25.8150  18
   6   2   1 925.276 26.7541   1
  -6   2  -1 910.045 30.0353  11
  -6   2  -1 886.041 28.7081  10
   6   2   1 924.042 30.1991  10
   6  -2  -1 917.720 28.5659   4
   6   2   1 923.357 30.8341   2
  -6  -2   1 912.626 30.5426  10
  -6   2  -1 931.586 28.9747  17
   6  -2  -1 898.132 31.5019   3
   6   2   1 934.716 32.7578  12
  -6  -2   1 934.194 27.2786  18
  -6   2  -1 913.168 30.4499  12
  -6   2  -1 952.939 32.1114   3
  -6   2  -1 920.927 28.6866  13
  -6  -2   1 931.616 30.0543   6
  -6  -2   1 918.340 27.3205   1
   6  -2  -1 938.339 25.4600   1
  -6   2  -1 923.337 31.4250   5
   6  -2  -1 862.508 31.7894   5
  -6  -2   1 905.539 30.1712  13
   6   2   1 908.057 30.6725  17
  -6  -2   1 919.855 28.2029  14
  -6   2  -1 915.575 52.3732   7
   6   2   1 882.016 28.7052   5
  -6   2  -1 898.578 26.4036   1
  -6   2  -1 885.203 31.4124  16
  -6  -2   1 917.308 28.0126  18
  -8   2   1 9.47778 1.59200   1
  -8  -2  -1 12.5738 2.63199  18
   8   2  -1 17.0208 3.99999  10
  -8  -2  -1 8.93996 2.05596   1
   8   2  -1 15.6076 4.32573   5
  -8   2   1 9.55411 3.62102  12
   8   2  -1 11.0861 3.58939  13
  -8  -2  -1 11.2405 2.89614   8
  -8  -2  -1 11.8893 4.17480  10
  -8   2   1 12.4441 3.64301  15
   8   2  -1 13.0425 3.85316   2
   8  -2   1 17.4954 4.06578  11
  -8   2   1 7.87721 2.89852   4
   8  -2   1 20.7815 5.30218   3
  -8   2   1 10.4465 1.37412   1
  -8  -2  -1 8.67763 2.04808   1
  -8  -2  -1 12.3633 3.21088   5
  -8  -2  -1 10.0392 3.72364   3
  -8  -2  -1 10.4841 2.48780  18
   8   2  -1 10.3218 1.50490   1
   8  -2   1 5.83281 2.94852   2
   8  -2   1 8.45444 3.61797   4
  -8   2   1 10.2572 3.57447  11
  -8  -2  -1 11.1102 3.77753  14
  -8   2   1 9.29510 1.40457  18
   8   2  -1 10.9471 3.72883  17
  -8  -2  -1 9.14622 3.83494  13
   8   2  -1 10.8240 1.49737   1
  -8  -2  -1 11.1185 3.79522   6
   8  -2   1 13.6326 4.58957  12
  -8   2   1 11.5834 2.86330  10
  -8   2   1 6.93828 4.45310   9
  -8   2   1 4.89449 6.56076   7
  -8   2   1 11.8596 1.76432  18
  -8  -2   1 10.8612 2.34859   1
  -8  -2   1 9.59717 2.81667  11
  -8   2  -1 11.3382 4.26466  12
  -8  -2   1 10.1730 1.93231   1
  -8  -2   1 14.9068 3.68527   6
  -8   2  -1 11.4315 3.32317  10
   8  -2  -1 14.0776 3.44604  11
   8   2   1 10.5855 4.17302   5
   8   2   1 16.8366 5.03079  12
  -8  -2   1 9.43513 2.49257  18
  -8   2  -1 9.66238 0.95430  18
   8  -2  -1 14.4067 5.24151   3
   8  -2  -1 16.3076 5.86349   5
   8   2   1 5.04427 3.77145   2
  -8   2  -1 11.0892 1.20389   1
  -8   2  -1 5.25171 3.64167  16
  -8  -2   1 14.6775 3.72775   3
   8   2   1 12.8056 1.22796   1
   8   2   1 7.41013 3.67812  10
  -8   2  -1 20.2974 4.11528  17
  -8  -2   1 10.0241 2.21018  18
  -8  -2   1 11.2298 3.16521  14
  -8  -2   1 14.4705 3.75956   5
  -8  -2   1 12.6518 3.84182  15
  -8  -2   1 11.1236 3.70161  10
  -8   2  -1 10.0817 0.83125  18
   8   2   1 7.78507 4.08513  17
   8   2   1 10.4601 3.33486  13
   8   2   1 12.6631 1.33538   1
 -10  -2  -1 330.413 17.1799  10
 -10   2   1 324.842 10.4906   1
 -10   2   1 341.355 15.6952  10
  10   2  -1 329.112 15.8071  17
 -10   2   1 317.473 16.7294  15
 -10  -2  -1 331.924 17.0222   6
 -10  -2  -1 324.501 15.7273  14
  10   2  -1 318.018 15.0775  13
  10  -2   1 347.219 16.2630   4
 -10   2   1 321.500 10.4901  18
 -10   2   1 336.792 10.9561  18
  10  -2   1 342.065 15.0193   2
 -10  -2  -1 333.678 11.7789   1
  10   2  -1 362.193 17.0072   5
  10  -2   1 368.156 15.5015  11
 -10  -2  -1 325.018 12.4608  18
 -10  -2  -1 321.864 14.4563   8
 -10  -2  -1 335.297 12.5498  18
 -10   2   1 321.780 22.5631   9
 -10   2   1 329.521 44.4637   7
  10   2  -1 333.077 15.8600   2
 -10  -2  -1 317.013 11.5978   1
 -10  -2  -1 330.915 15.6085   5
  10  -2   1 370.996 17.9828  12
  10   2   1 324.576 14.2279  13
  10   2   1 311.784 15.6578  10
  10   2   1 338.007 16.7572  17
  10  -2  -1 344.027 17.5293   3
  10   2   1 324.846 16.4137   2
 -10   2  -1 313.193 17.4962  16
 -10  -2   1 330.948 12.3805   1
 -10   2  -1 340.093 15.4570  10
 -10  -2   1 334.996 11.4829   1
  10  -2  -1 351.527 18.9650   5
  10   2   1 328.861 19.2201  12
 -10  -2   1 341.706 12.1463  18
 -10  -2   1 316.971 14.4173  14
 -10  -2   1 328.374 18.5784  15
 -10  -2   1 337.282 16.2101   6
 -10  -2   1 348.110 12.9150  18
 -10  -2   1 344.981 15.9340   3
  10  -2  -1 328.117 14.5075  11
  12   2  -1 19.3612 7.27699   5
  12  -2   1 25.8058 5.87568   2
 -12   2   1 21.5079 5.45989  15
 -12  -2  -1 16.5719 2.45400   1
 -12  -2  -1 18.9820 2.44368   1
 -12  -2  -1 20.5056 4.61886   8
 -12   2   1 26.5342 9.33543   9
 -12  -2  -1 16.7930 3.44887  18
 -12  -2  -1 23.3076 5.89781  14
  12   2  -1 19.8994 5.48785  17
 -12  -2  -1 17.2234 5.50477   6
 -12  -2  -1 24.0535 6.51166  15
  12   2  -1 29.8832 6.98289   2
  12   2  -1 24.7484 5.61092  13
 -12   2   1 21.6590 15.6988   7
 -12   2  -1 16.3749 6.20797  16
  12  -2  -1 15.1270 6.67170   3
  12   2   1 27.1234 6.96955  17
 -12  -2   1 20.3293 3.61377  18
 -12  -2   1 16.7512 2.43881   1
  12   2   1 24.5256 6.53844  10
 -12   2  -1 18.2335 12.4962   7
  12   2   1 19.4720 4.95707  13
 -12  -2   1 18.3501 3.05518   1
 -12  -2   1 18.2970 4.89601  14
 -12  -2   1 19.0262 6.16662  15
 -12  -2   1 19.8041 5.39551   6
  12  -2  -1 23.1709 8.66677   5
  12   2   1 26.0597 6.58700   2
 -14   2   1 70.0471 8.80084   6
 -14  -2  -1 61.9021 7.60647   8
 -14  -2  -1 66.1713 4.30872   1
  14  -2   1 67.1030 9.65429   2
 -14   2   1 76.8292 14.8875   9
 -14  -2  -1 54.9026 9.24869   6
  14   2  -1 49.4172 8.93051   2
  14   2  -1 82.5701 12.0166   5
 -14   2   1 53.5392 8.97367  15
 -14  -2  -1 50.7358 9.80206  15
 -14   2   1 76.6169 27.4439   7
 -14  -2  -1 46.6391 8.19968  14
  14   2  -1 55.4744 8.45414  13
  14   2  -1 52.6433 9.47816  17
  14   2   1 62.9053 8.41109  13
 -14   2  -1 74.3234 9.96209   8
 -14  -2   1 59.1949 8.78552   6
 -14   2  -1 76.8323 24.2302   7
  14   2   1 63.1588 9.34275  17
 -14  -2   1 58.4454 8.14909  14
 -14  -2   1 58.1320 10.2460  15
  14   2   1 70.7406 10.0622   2
 -14   2  -1 71.1721 13.8102   9
 -14  -2   1 56.7229 3.40441   1
 -14   2  -1 66.3418 10.9563  16
 -16   2   1 18.5099 5.33401   6
 -16  -2  -1 13.0779 5.37645  14
 -16  -2  -1 19.1679 6.98013  15
 -16   2   1 13.0635 5.55695  15
  16   2  -1 13.4560 7.38323   2
  16   2  -1 15.3852 6.39020  13
 -16   2   1 44.1650 10.7267   9
 -16  -2  -1 12.9737 5.64154   6
 -16   2  -1 16.7016 6.09183  14
  16   2   1 13.8017 7.41676  17
  16   2   1 18.3676 6.32587  13
 -16   2  -1 14.9117 5.32668  15
 -16  -2   1 14.2577 5.92680   6
 -16   2  -1 31.7078 7.28197   8
 -16   2  -1 35.9717 9.50118   9
 -16   2  -1 24.6525 6.91413   6
 -16   2  -1 38.8789 8.19259  16
 -16  -2   1 29.4833 8.01643   9
  16   2   1 13.9657 6.04918   2
 -16  -2   1 7.00886 5.76696  15
 -18   2   1 89.4449 13.2569  15
 -18  -2  -1 82.6809 13.2146  15
  18   2  -1 79.2524 11.4230  13
 -18   2   1 97.0754 12.4808   8
 -18   2   1 161.746 15.0503  16
  18   2  -1 127.916 15.3814   2
 -18  -2  -1 105.389 13.8424   6
 -18   2  -1 84.3267 12.2527  14
 -18  -2   1 161.860 19.7896   9
 -18  -2   1 78.9477 13.5689  15
 -18   2  -1 167.697 18.4733   9
 -18   2  -1 111.642 15.4636  15
 -18   2  -1 114.091 13.7511   8
  18   2   1 118.595 15.4429   2
 -18  -2   1 93.9118 13.3729   6
   1  -3   1 6.90520 2.41402  18
   1   3  -1 1.93591 2.42940   1
   1   3  -1 6.36051 2.74856  18
   1   3  -1 1.12775 2.40735   2
   1  -3   1 6.19376 2.16809  15
  -1   3   1 5.90700 3.57748   9
  -1  -3  -1 0.24699 2.27884  16
  -1  -3  -1 1.58012 2.01154   1
   1  -3   1 5.34504 3.08205   3
  -1   3   1 5.46023 2.22231   6
   1   3  -1 1.33443 1.51060   8
  -1   3   1 0.97237 1.79088   1
   1   3  -1 7.17033 2.62992   6
   1  -3   1 3.63741 1.77974   1
   1  -3   1 0.59983 2.49144  18
  -1  -3  -1 7.98890 3.12385  18
  -1   3   1 5.18794 1.72590  12
   1   3  -1 3.99508 1.97938   3
  -1   3   1 4.31282 2.61005  18
   1  -3   1 0.36978 2.27727  16
  -1  -3  -1 6.26144 1.97388   6
   1  -3   1 1.13415 2.99315  11
   1  -3   1 1.81470 1.75875   1
  -1  -3  -1 3.05223 2.62676  12
  -1   3   1 1.16700 2.85459   5
   1  -3   1 5.58219 2.72044   6
  -1  -3  -1 6.24751 2.80761  14
   1   3  -1 3.11744 1.69099  10
  -1  -3  -1 8.61673 6.06570   7
   1   3  -1 3.68037 2.90284  16
  -1   3   1 8.37996 3.66031   3
  -1   3   1 6.17317 5.67496   7
  -1   3   1 -1.5440 2.77523  18
  -1   3   1 3.69858 2.35438   1
   1  -3   1 5.58296 4.71732   7
   1   3  -1 2.45003 1.66214  15
   1   3  -1 1.10099 2.52970  17
   1   3  -1 4.44192 2.14725  18
   1   3  -1 3.23566 2.11530   1
  -1  -3  -1 0.65209 2.29543   1
  -1   3   1 7.72832 3.07518  14
  -1   3   1 3.03114 2.74342  16
  -1   3  -1 6.26635 4.56634   7
   1   3   1 4.08635 2.11875  14
   1  -3  -1 0.96650 2.80008   5
  -1  -3   1 4.97771 2.12944   1
  -1  -3   1 6.60120 2.84336   2
  -1  -3   1 0.48097 2.48418   6
   1   3   1 2.07434 2.55320  18
   1  -3  -1 0.05870 3.38771   3
  -1  -3   1 2.41611 2.22077   1
   1   3   1 5.65975 3.23761  18
  -1   3  -1 0.43983 1.63128  15
  -1  -3   1 4.10260 2.10039  18
  -1   3  -1 5.77028 2.53774  18
   1   3   1 5.53919 5.66923   7
  -1   3  -1 1.54573 2.42028  16
  -1   3  -1 5.35916 2.00304   6
   1   3   1 7.88649 2.46572  16
  -1  -3   1 2.71082 1.49080   8
  -1  -3   1 3.19591 4.45037   7
   1  -3  -1 1.59107 4.64848   7
  -1  -3   1 0.87434 2.45183  17
  -1  -3   1 1.37023 2.25179  10
  -1  -3   1 -0.1876 2.06472  15
   1   3   1 4.01453 1.73221   1
   1  -3  -1 6.46985 2.42110   1
   1  -3  -1 6.08792 2.24070   6
   1  -3  -1 10.4428 4.33694   9
   1  -3  -1 6.58898 2.87647  18
  -1  -3   1 2.20172 2.68940  18
   1   3   1 2.86388 1.70041   6
  -1   3  -1 -1.5751 1.95823   8
   1  -3  -1 5.75071 2.11760   1
  -1   3  -1 6.68244 2.94258   3
   1   3   1 4.59578 1.71732   5
   1  -3  -1 2.07056 0.87268  15
   1  -3  -1 1.10055 1.96403  16
   1   3   1 2.49446 2.79178  12
   1  -3  -1 2.71016 2.50562  18
   1   3   1 1.71924 2.64777   1
  -1  -3   1 11.6500 3.44617  16
  -1   3  -1 3.60033 2.26155   1
  -1   3  -1 4.86775 2.05987   1
  -1   3  -1 2.90938 2.60080  18
  -1  -3   1 5.60700 1.78554   3
  -3   3   1 -0.5679 1.65404   1
  -3  -3  -1 -1.5830 2.99594  12
   3   3  -1 0.61199 1.25205  14
   3   3  -1 0.15483 1.74473  18
   3  -3   1 -1.2044 3.15088   7
   3  -3   1 -0.8249 3.11901   3
   3   3  -1 0.20058 1.87650   2
   3  -3   1 -0.1468 1.46864   4
   3  -3   1 -1.6130 1.31453   1
   3   3  -1 -0.3880 1.49646  15
  -3  -3  -1 0.23617 4.29051   7
   3   3  -1 1.56570 1.89168   1
   3  -3   1 0.63458 1.26580  18
   3   3  -1 -1.2694 2.26337  13
  -3   3   1 2.03913 3.53566   3
  -3   3   1 -1.1240 1.52797   6
   3  -3   1 -2.8539 1.44103  11
   3  -3   1 1.52550 1.77400  12
  -3   3   1 -0.9876 2.77442   9
  -3   3   1 3.04753 3.00667   5
  -3  -3  -1 -0.2244 2.05088  18
  -3  -3  -1 -1.9475 2.60877  10
  -3  -3  -1 0.48948 1.49652   6
   3   3  -1 0.54912 1.82762   6
  -3   3   1 -2.1877 3.81659   7
  -3   3   1 -2.8389 2.55968  16
   3   3  -1 1.24395 2.10980  18
   3   3  -1 -1.7776 1.48316  10
   3   3  -1 -1.7932 1.84754  17
  -3  -3  -1 0.84774 1.95552  14
   3  -3   1 0.80309 2.55866  16
  -3   3   1 1.15095 2.06091  18
  -3  -3  -1 1.57009 1.83853  16
  -3  -3  -1 1.28071 1.79872   1
  -3  -3  -1 1.26885 0.72416   8
  -3  -3  -1 1.43200 1.68061   1
  -3   3   1 -0.8019 2.11204  18
   3  -3   1 1.11591 1.29570   1
   3   3  -1 -1.0641 1.56769   1
  -3  -3  -1 -0.5649 2.04178  18
  -3  -3  -1 4.84495 3.41171  17
  -3   3   1 -1.1120 1.17134   1
  -3  -3   1 0.00701 2.69801  12
   3   3   1 1.60121 1.54378   1
  -3   3  -1 2.15060 3.27045   3
   3   3   1 -1.3730 2.36625  12
  -3  -3   1 2.33627 2.22515  18
   3   3   1 -1.3859 0.58699   8
   3   3   1 -1.8262 1.84322   1
   3   3   1 -3.9190 1.77410  18
  -3   3  -1 0.05073 2.68090  11
   3   3   1 -0.8844 3.59327   2
   3  -3  -1 -2.2648 3.08403   7
   3  -3  -1 -2.6835 1.51685  18
   3   3   1 -0.0047 1.92092  14
  -3   3  -1 -1.0153 1.54963  18
   3   3   1 1.11280 3.53615  17
  -3  -3   1 -0.7908 1.83500  18
   3  -3  -1 -2.2064 1.33397   1
  -3   3  -1 1.81921 2.05630  18
  -3  -3   1 -0.0169 2.07827   6
   3  -3  -1 1.60024 1.37216   4
  -3  -3   1 0.55423 2.44551  10
  -3   3  -1 -0.6491 1.40744   1
   3  -3  -1 -0.9785 2.43699   3
   3  -3  -1 -0.1178 1.54639   1
  -3  -3   1 0.21804 1.55112   1
   3  -3  -1 -0.3523 1.73104  18
   3   3   1 -2.2117 1.40312  16
  -3   3  -1 2.17024 2.29589  16
   3   3   1 -3.3245 2.00452  18
  -3   3  -1 1.61826 4.10031   7
  -3  -3   1 2.42620 2.40068  16
   3   3   1 0.88803 1.46561   6
   3  -3  -1 -0.4815 2.58821   9
  -3   3  -1 -1.7226 1.25315   9
  -3  -3   1 -0.7318 1.83604   1
  -3  -3   1 1.40909 1.22000   8
  -3   3  -1 0.75273 1.91964  15
   3   3   1 0.42002 0.70207   5
   3  -3  -1 -0.2484 2.45510  11
  -3  -3   1 0.40435 1.45417  14
   3   3   1 -2.1697 2.56009  10
  -3  -3   1 -3.2953 1.92848  15
  -3   3  -1 0.05957 1.35859   1
  -3  -3   1 3.68649 3.07442  17
   3  -3  -1 -1.3233 3.40108   5
   5   3  -1 561.194 17.7320   1
   5   3  -1 509.993 19.2336  10
  -5  -3  -1 509.494 19.7996   6
  -5   3   1 539.412 16.7960   1
   5  -3   1 524.663 18.2385  12
  -5  -3  -1 530.754 18.3109  18
  -5   3   1 530.729 17.4849  18
   5   3  -1 537.512 18.8574  13
   5   3  -1 493.051 19.5360  17
  -5   3   1 544.767 18.6522  13
  -5  -3  -1 513.026 18.9690  14
   5   3  -1 554.363 19.3682   6
  -5   3   1 536.271 17.1990  18
  -5   3   1 531.766 20.6274   5
  -5   3   1 544.583 19.7308  11
  -5  -3  -1 521.831 19.9568  10
  -5  -3  -1 548.449 16.4115   8
  -5   3   1 569.724 21.6431   3
  -5   3   1 518.493 17.3461   1
  -5   3   1 540.924 41.2830   7
   5   3  -1 547.833 17.8509   1
   5   3  -1 531.504 17.7910   5
  -5  -3  -1 532.148 19.8919   4
   5   3  -1 539.530 17.4955  18
  -5  -3  -1 502.190 17.7381   1
   5  -3   1 561.533 16.7003   1
  -5  -3  -1 566.424 21.7620  12
   5   3  -1 519.517 19.7067   2
  -5   3   1 517.404 22.9345   9
  -5  -3  -1 558.277 18.3033  18
  -5  -3  -1 548.731 18.0837   1
  -5  -3  -1 555.766 21.0606  17
  -5  -3  -1 551.851 18.1752  16
  -5   3   1 542.381 17.4098   4
   5  -3   1 495.927 18.3061   4
   5   3  -1 515.522 16.5281  18
  -5   3   1 510.433 18.0461  12
   5  -3   1 553.498 20.5125   3
   5  -3   1 529.833 18.9575  11
  -5   3  -1 568.191 20.0400  11
  -5  -3   1 525.252 20.2860  17
   5  -3  -1 511.299 17.1244   4
  -5   3  -1 543.388 17.1286  18
   5  -3  -1 517.771 20.4388   3
   5  -3  -1 542.052 16.4953   1
  -5   3  -1 542.182 20.7920   5
   5   3   1 547.935 16.9026  18
  -5  -3   1 549.181 16.4474   3
   5   3   1 527.652 17.7262   1
   5   3   1 541.682 20.5300   2
  -5  -3   1 551.876 18.4772  18
   5   3   1 576.649 20.6768  17
   5   3   1 545.043 16.9300  18
  -5   3  -1 508.762 17.1497  17
   5   3   1 545.967 17.2179   1
  -5  -3   1 544.523 17.3087  14
  -5   3  -1 544.974 20.7900  16
  -5   3  -1 513.915 16.9936   1
  -5  -3   1 526.059 19.5441  13
  -5  -3   1 519.913 17.9985   1
  -5  -3   1 536.234 19.6154  10
   5  -3  -1 531.563 18.5848  11
  -5  -3   1 541.673 17.5886   1
  -5  -3   1 507.588 19.1987   6
  -5   3  -1 546.696 36.7793   7
  -5   3  -1 540.956 16.9322   1
  -5   3  -1 559.041 21.1147   3
  -5  -3   1 551.970 18.0532  18
  -5   3  -1 549.161 18.8035   4
  -5  -3   1 522.121 21.0696  15
  -5  -3   1 542.611 16.9421   8
   5   3   1 553.616 19.7880   6
   5   3   1 505.521 19.3638  10
   5   3   1 499.811 20.8712  12
   5   3   1 533.856 18.1612  13
   5  -3  -1 511.768 21.0431   5
  -5   3  -1 539.036 18.6195  12
  -5   3  -1 529.179 17.1399  10
  -5  -3   1 543.436 21.1241  12
   5   3   1 535.638 16.8753   5
  -5   3  -1 554.207 16.8362  18
   5   3   1 551.889 18.6782  14
   7   3  -1 60.8033 7.14173   2
  -7  -3  -1 63.6280 4.89845  18
   7   3  -1 63.6283 6.17671  13
  -7  -3  -1 65.7307 4.53845   1
  -7  -3  -1 60.0850 4.21510   5
   7   3  -1 56.6553 5.95987   5
   7  -3   1 61.5121 7.82771   3
  -7   3   1 64.8014 3.50265   1
  -7   3   1 67.5632 7.41297  11
   7  -3   1 59.7921 6.11613   4
   7   3  -1 66.1316 4.25162   1
  -7   3   1 67.2955 5.16828  17
   7   3  -1 58.4551 6.37038  10
  -7  -3  -1 63.9929 4.84967   3
  -7  -3  -1 65.6530 7.34427   6
  -7   3   1 67.6419 3.97207  18
  -7   3   1 63.9464 4.09599  18
   7  -3   1 63.3019 5.34275  11
  -7   3   1 39.6567 13.0576   7
  -7   3   1 67.6464 10.3853   9
   7   3  -1 66.5556 4.12412   1
  -7   3   1 67.5255 5.67554  12
  -7  -3  -1 60.2016 7.29806  10
  -7  -3  -1 56.1028 4.89001  18
   7   3  -1 57.7272 7.12819  17
   7  -3   1 64.7587 6.60267  12
  -7  -3  -1 61.7504 4.59247   1
  -7  -3  -1 67.7645 5.80087  14
  -7   3   1 60.9766 4.79558   4
  -7  -3  -1 60.8362 4.21869   8
  -7   3   1 65.0229 4.08884   1
  -7   3  -1 55.8752 4.72537  17
   7   3   1 63.2996 3.78551   1
  -7  -3   1 64.8300 4.77747   3
  -7  -3   1 61.9630 4.76633  14
  -7   3  -1 53.0693 4.48175  10
  -7  -3   1 61.4883 5.85363   6
   7  -3  -1 65.4051 2.47723   1
  -7   3  -1 63.4845 3.48201   1
   7   3   1 67.8428 5.00167  13
   7  -3  -1 54.2442 8.04175   5
   7   3   1 51.9839 7.92834  12
   7   3   1 62.4975 7.00346  10
   7  -3  -1 63.4009 5.29547  11
   7  -3  -1 61.6929 5.10812   4
  -7  -3   1 64.7560 4.91182   1
   7  -3  -1 77.7444 8.99211   3
   7   3   1 58.8111 5.01363   5
  -7  -3   1 58.2424 7.70385  15
  -7  -3   1 53.6807 6.82826  10
  -7  -3   1 67.3611 4.37791   1
  -7   3  -1 55.4541 3.64120   1
   7  -3  -1 61.7749 2.50002   1
  -7   3  -1 67.4518 6.69141  13
  -7   3  -1 59.5299 7.84887  16
  -7   3  -1 70.9683 6.29107  12
   7   3   1 66.2165 7.59215   2
  -7  -3   1 69.3940 5.18094  18
   7   3   1 70.9587 7.91795  17
  -7   3  -1 65.8726 3.42292  18
  -7  -3   1 66.2551 4.78291  18
  -7   3  -1 72.2946 7.22591   4
  -9   3   1 20.6847 4.31960   4
   9   3  -1 24.0276 5.00123  10
  -9   3   1 22.6300 2.18097   1
  -9  -3  -1 18.6614 3.78757   5
  -9   3   1 11.0093 9.52929   7
  -9  -3  -1 26.4103 4.01705  18
   9  -3   1 16.2425 6.07971   3
   9  -3   1 20.7345 5.25000  12
   9  -3   1 22.6388 4.81165  11
  -9  -3  -1 18.6320 3.74690  18
   9   3  -1 17.3455 4.32112  13
  -9  -3  -1 24.2472 4.83163  14
  -9  -3  -1 32.6892 5.29432   3
  -9   3   1 23.6781 2.80220  18
   9   3  -1 22.1236 5.55304   5
   9  -3   1 21.1965 4.84784   4
  -9  -3  -1 17.0258 4.61074  10
  -9   3   1 12.3811 6.35169   9
  -9   3   1 19.0669 2.71724  18
   9   3  -1 17.1694 2.17255   1
  -9   3   1 26.7241 2.96165   1
  -9  -3  -1 25.9417 3.78481   8
  -9   3   1 23.8306 4.53964  10
  -9  -3  -1 26.7051 3.66056   1
  -9  -3  -1 25.5313 5.48290   6
  -9  -3  -1 23.6397 3.44811   1
  -9   3   1 18.1196 4.32324  15
   9   3  -1 19.7700 4.79757   2
   9   3  -1 24.8748 5.24841  17
   9   3  -1 22.2528 2.72872   1
   9   3   1 20.1385 2.06380   1
  -9  -3   1 18.6347 2.90884   1
  -9  -3   1 24.4000 4.06210  18
  -9   3  -1 12.6684 9.57869   7
  -9   3  -1 21.4846 4.33379  10
  -9  -3   1 20.1784 4.06533  14
  -9  -3   1 36.4561 5.12378   3
   9  -3  -1 24.0360 4.97435   4
  -9  -3   1 27.5231 5.29427   6
   9   3   1 20.7016 4.91577  10
   9   3   1 21.0193 5.23913  17
  -9   3  -1 26.0212 2.37860   1
  -9   3  -1 21.1834 6.09469  16
  -9  -3   1 26.5638 3.87856   1
   9   3   1 24.4293 4.33197  13
   9  -3  -1 19.9831 5.55030   3
  -9  -3   1 17.5506 4.68821  10
   9   3   1 30.1188 5.21561   5
   9   3   1 21.0599 2.43635   1
   9  -3  -1 17.3569 4.12140  11
  -9   3  -1 21.0124 2.02700   1
  -9   3  -1 20.9793 2.23587  18
   9   3   1 32.9475 5.83898   2
   9  -3  -1 22.3257 7.52239   5
   9   3   1 15.6570 6.87356  12
  -9  -3   1 21.4618 3.67875  18
  -9  -3   1 16.1205 4.74003  15
 -11  -3  -1 3.77693 2.12540   1
  11   3  -1 1.89061 5.32747   5
 -11   3   1 -0.0244 1.82264  18
  11   3  -1 2.96080 3.77969  13
 -11   3   1 2.84878 10.3745   7
  11   3  -1 -2.5165 3.28287   2
 -11   3   1 -0.3488 0.87801   1
 -11   3   1 1.51830 1.33154   1
  11  -3   1 5.60006 4.40850  11
 -11  -3  -1 0.70074 2.59230   8
  11   3  -1 -4.8904 3.17101  17
  11   3  -1 1.46934 3.70757  10
 -11  -3  -1 0.56179 3.30159  14
 -11   3   1 -1.9857 1.67283  18
 -11  -3  -1 0.61013 3.81886  15
 -11   3   1 0.92813 2.66999  15
 -11  -3  -1 -0.8703 3.13582   6
  11  -3   1 -0.7312 3.97469   4
 -11   3   1 0.92135 4.94598   9
 -11  -3  -1 2.81283 2.97821  18
 -11  -3  -1 -0.0515 1.77137   1
 -11   3  -1 9.86652 5.16660  16
 -11   3  -1 1.67869 1.26502  18
  11  -3  -1 -2.0670 5.07137   5
  11   3   1 -4.2461 6.55063  12
 -11  -3   1 -1.2713 3.63752  15
 -11  -3   1 0.11158 3.74416   3
  11   3   1 -1.1220 5.15923  17
 -11   3  -1 0.40102 1.59489  18
 -11  -3   1 2.68370 1.93979   1
 -11   3  -1 -5.8209 5.27725   7
  11   3   1 0.86755 3.78989  13
 -11   3  -1 5.42207 3.45562  10
 -11  -3   1 1.63835 2.72878  18
  11   3   1 -4.7811 4.26838  10
  11  -3  -1 0.88966 4.56577   3
 -11  -3   1 -2.3104 2.97838   6
  11   3   1 1.51054 5.07849   2
  11  -3  -1 0.88500 3.60939  11
 -11  -3   1 -1.8216 2.74576  14
 -11  -3   1 1.31666 2.26552   1
 -13  -3  -1 1.73724 4.44018  14
  13   3  -1 13.1603 6.25549  17
  13   3  -1 7.76488 4.50209   2
 -13  -3  -1 4.55813 4.28068  15
 -13  -3  -1 12.0632 5.03127   6
 -13   3   1 18.4751 7.82836   9
 -13  -3  -1 1.69758 1.78506   1
 -13   3   1 14.2655 13.1466   7
  13   3  -1 3.96672 5.90033   5
 -13   3   1 3.17350 3.08024  15
  13   3  -1 5.02425 4.62517  13
  13  -3   1 2.10274 4.34528  11
 -13  -3  -1 4.81226 2.96875   8
  13   3   1 9.32524 5.01445  17
  13  -3  -1 0.67986 3.92273  11
 -13  -3   1 -0.2414 3.15367  14
  13   3   1 9.75874 4.21989  13
 -13   3  -1 10.3487 5.23820  16
 -13   3  -1 18.3662 11.9762   7
 -13   3  -1 6.66148 4.23972   8
  13   3   1 0.50317 3.59840   2
 -13   3  -1 15.8078 5.78712   9
 -13  -3   1 2.10826 3.37639   6
 -13  -3   1 5.29203 1.83518   1
  13  -3  -1 4.49894 6.24349   3
  13   3   1 1.60822 4.12551  10
 -13  -3   1 0.80150 4.12055  15
  15   3  -1 3.57820 6.64580  17
 -15   3   1 11.2400 4.72590  15
  15   3  -1 3.18285 4.82759  13
 -15   3   1 20.4062 6.72306   9
 -15   3   1 19.5868 7.01194  16
 -15   3   1 5.40118 3.39466   6
 -15  -3  -1 8.01443 5.07786  15
  15   3  -1 17.3214 8.02989   5
 -15  -3  -1 -3.6294 3.60952  14
  15   3  -1 9.78822 5.50757   2
 -15  -3  -1 1.18770 4.00603   6
 -15   3   1 27.6903 15.7060   7
  15   3   1 8.29836 6.61038   2
 -15   3  -1 9.21702 4.02256   8
 -15   3  -1 24.6241 7.02319   9
  15   3   1 6.62201 4.64858  13
 -15  -3   1 6.46525 4.56088   6
 -15   3  -1 4.85654 3.65721  15
 -15   3  -1 15.5049 5.99584  16
 -15  -3   1 16.0576 6.29102  15
  15   3   1 0.51621 5.79649  17
 -15   3  -1 50.3830 19.2291   7
 -17   3   1 67.4737 11.4385  15
 -17  -3  -1 68.9286 12.1412  15
  17   3  -1 46.3601 9.05315  13
 -17   3   1 122.730 15.5308   9
  17   3  -1 61.3375 10.9790   2
 -17  -3  -1 75.6990 12.1152   6
 -17   3   1 90.2756 13.7737  16
 -17  -3   1 55.0903 10.0767   6
 -17   3  -1 54.0269 9.24625  14
 -17   3  -1 56.7713 10.1457  15
  17   3   1 81.5857 12.4362   2
  17   3   1 77.7030 12.4779  17
 -17   3  -1 67.1831 10.4505   8
 -17  -3   1 71.0431 12.8242  15
  17   3   1 74.4202 10.7069  13
 -17   3  -1 91.3611 13.1302  16
 -17  -3   1 108.008 19.6658   9
 -17   3  -1 57.6250 9.41790   6
   0  -4   1 0.37445 1.72064  15
   0   4  -1 -2.8858 1.37515   8
   0   4  -1 3.91186 2.09296  10
   0  -4   1 1.63234 2.46636  16
   0   4  -1 -0.6428 1.73760   6
   0   4   1 2.63777 2.77552  14
   0  -4   1 -0.4101 2.29173   3
   0  -4  -1 -2.6026 1.85193  18
   0  -4  -1 2.87243 5.89128   7
   0   4   1 0.38492 2.00371  12
   0  -4  -1 -2.3682 2.13459   1
   0   4   1 1.25091 2.29442   5
   0   4  -1 1.66299 2.23098  18
   0  -4   1 0.73771 4.72784   7
   0  -4   1 -2.1127 2.55339  18
   0  -4   1 3.10362 2.77081  18
   0   4  -1 -0.2976 1.54211  15
   0   4  -1 1.72000 2.35895  17
   0  -4  -1 2.60102 3.27199   3
   0   4  -1 0.84175 4.64869   7
   0   4  -1 2.55772 2.54046  16
   0   4   1 2.87051 2.00213   1
   0  -4  -1 -1.3514 1.51269   1
   0   4  -1 0.84297 2.45623   3
   0  -4  -1 0.72309 2.36309  16
   0   4   1 0.86960 6.06511   7
   0  -4   1 -4.4146 1.98779   1
   0   4   1 -0.6180 2.41394  18
   0   4   1 2.45629 2.11544   6
   0  -4  -1 3.65285 2.52472   6
   0  -4  -1 2.77801 3.73063   9
   0   4   1 -4.0302 2.16789   1
   0   4  -1 4.07132 2.79667   2
   0  -4  -1 0.49633 2.30727  12
   0   4  -1 0.46289 2.40032   1
   0   4  -1 -2.1588 1.83503   1
   0  -4  -1 -1.7181 1.16025  15
   0  -4  -1 0.64209 3.16719  18
   0  -4   1 -0.4741 2.03484   1
   0   4   1 -2.6565 2.07870  18
   0  -4   1 0.57775 2.62734   6
   0   4   1 2.28608 2.65495  16
   0  -4  -1 2.65379 2.74056  14
   0   4  -1 1.71212 2.59003  18
   2   4  -1 1373.61 42.7614  17
  -2   4   1 1404.15 42.3462   1
   2   4  -1 1408.53 42.2290  18
   2   4  -1 1453.18 43.2583   6
  -2  -4  -1 1362.10 43.2478  12
  -2   4   1 1381.50 43.8522  16
   2   4  -1 1456.72 43.7171  15
  -2   4   1 1451.93 41.8260   1
   2   4  -1 1395.75 43.0495  16
   2  -4   1 1421.76 41.4642   1
   2  -4   1 1409.26 43.4352   3
  -2  -4  -1 1468.86 65.5360   7
   2   4  -1 1452.62 42.6008   1
  -2  -4  -1 1327.31 42.1817   1
  -2   4   1 1471.26 43.4064  18
   2   4  -1 1372.06 42.7235   2
  -2  -4  -1 1378.75 42.5332  14
  -2   4   1 1394.51 44.1463   3
   2  -4   1 1445.88 61.9902   7
   2   4  -1 1394.16 40.1135   3
   2  -4   1 1373.70 43.3056  11
   2  -4   1 1425.58 41.6470  15
  -2  -4  -1 1345.19 43.1400  18
   2  -4   1 1374.08 42.1632  18
  -2   4   1 1396.83 45.0164   9
  -2  -4  -1 1369.70 43.0930  18
   2   4  -1 1378.44 42.3517   1
   2   4  -1 1402.80 40.3018   8
   2  -4   1 1459.22 41.7388  18
   2   4  -1 1418.32 41.2387  14
  -2  -4  -1 1437.66 42.6261   1
  -2   4   1 1390.40 42.8697  18
  -2   4   1 1412.44 42.3820   6
  -2   4   1 1421.57 67.0099   7
   2   4  -1 1401.73 41.9786  10
  -2  -4  -1 1426.01 42.5408  16
  -2   4   1 1384.39 39.5601  12
  -2  -4  -1 1381.42 42.9879   6
   2  -4   1 1442.06 44.3881  16
   2   4  -1 1437.88 43.0107  18
   2  -4   1 1402.94 42.2964   1
  -2   4   1 1406.44 43.4480   5
  -2  -4   1 1393.81 42.9910  12
  -2   4  -1 1453.93 43.6899   3
   2  -4  -1 1436.57 68.4056   7
  -2  -4   1 1360.44 43.5746  15
   2   4   1 1422.75 43.1451  12
  -2  -4   1 1416.65 42.6757  18
   2  -4  -1 1440.38 42.3076  18
   2  -4  -1 1400.19 39.1152  15
  -2   4  -1 1413.31 44.4319  16
   2  -4  -1 1329.02 42.1400  18
  -2  -4   1 1369.42 43.5497  16
  -2   4  -1 1480.83 42.6693  18
   2  -4  -1 1440.93 42.1487   1
   2   4   1 1417.90 44.1678   2
   2   4   1 1390.89 41.9999   1
   2   4   1 1391.48 42.0411  16
   2   4   1 1415.96 42.6768  14
   2   4   1 1403.05 62.3393   7
  -2   4  -1 1480.55 42.1409   1
   2  -4  -1 1508.73 44.3611  16
   2   4   1 1375.83 42.5675  18
  -2  -4   1 1435.34 42.7857   1
   2  -4  -1 1428.24 44.7720   9
  -2  -4   1 1258.22 42.6398  18
   2   4   1 1277.40 42.6348   1
  -2   4  -1 1464.43 41.7064  15
  -2  -4   1 1449.78 40.0622   3
  -2  -4   1 1433.65 40.2841   8
   2  -4  -1 1384.34 44.0706   3
  -2   4  -1 1417.88 42.1266   1
   2  -4  -1 1421.17 41.8328   1
  -2  -4   1 1251.89 43.0197   6
   2   4   1 1407.50 43.9885  17
  -2  -4   1 1426.88 43.2799  17
  -2  -4   1 1403.00 42.1549   1
  -2   4  -1 1419.31 42.3240  18
  -2  -4   1 1478.18 62.4501   7
  -2   4  -1 1463.30 62.1502   7
   2   4   1 1437.39 42.9970   6
   2   4   1 1465.34 42.9476  18
   2   4   1 1390.81 43.0440  10
   2  -4  -1 1369.43 43.4338   5
  -2   4  -1 1437.56 42.8972   6
  -2  -4   1 1331.55 42.3268  10
   2  -4  -1 1388.54 41.9336   6
   4   4  -1 1.87418 2.69413  10
  -4   4   1 -0.7381 1.30507   1
   4   4  -1 -0.6826 1.96958  18
  -4  -4  -1 3.82481 2.53713  18
   4  -4   1 -1.6908 1.88062  18
  -4  -4  -1 1.12477 2.22664   6
   4   4  -1 0.57477 1.46496  14
  -4   4   1 -0.2076 2.48863  18
   4   4  -1 0.94435 1.67075   1
  -4   4   1 1.72008 1.87757   6
  -4   4   1 1.93592 1.81484   1
   4  -4   1 4.22845 2.25672  11
   4  -4   1 1.25623 1.47555  18
  -4  -4  -1 2.07547 1.89966   1
  -4  -4  -1 2.35715 2.13579   1
  -4  -4  -1 1.87876 3.92839  17
   4  -4   1 -0.6968 2.62360   3
  -4  -4  -1 1.43842 3.74349   7
   4   4  -1 -1.4368 1.55266  18
   4  -4   1 1.24646 2.37539  16
  -4   4   1 -2.9682 2.49046  16
  -4  -4  -1 2.89422 2.56400  18
  -4  -4  -1 4.74186 3.17200  10
  -4   4   1 1.57086 5.04841   7
   4  -4   1 2.90764 1.57593   1
   4   4  -1 -0.0616 1.86146   6
  -4   4   1 -1.4170 2.79143   9
   4   4  -1 3.70636 2.56248  15
  -4   4   1 0.08549 1.20942  12
  -4   4   1 1.84541 2.10004  18
   4   4  -1 3.13929 3.36106  17
   4  -4   1 -0.5665 1.66654  12
   4   4  -1 0.84924 1.75075  13
  -4   4   1 3.65886 2.66217   5
  -4  -4  -1 -1.6196 1.85573  14
   4  -4   1 1.06176 1.82874   1
  -4  -4  -1 4.90361 3.30389  12
   4   4  -1 2.40245 3.04566   2
  -4   4   1 0.49880 3.52436   3
   4   4  -1 1.51705 2.02202   1
   4  -4   1 4.92657 2.45234   4
  -4  -4  -1 -0.2114 2.11437  16
   4  -4   1 2.01223 3.87665   7
  -4   4  -1 1.23326 2.19636  15
  -4  -4   1 -0.8119 1.49384  14
   4  -4  -1 -0.0847 1.63764  18
  -4  -4   1 2.37717 1.95764   1
   4   4   1 1.04429 2.14828  18
  -4  -4   1 2.14205 2.39539  17
  -4  -4   1 -0.2640 2.20902   6
  -4   4  -1 1.83442 1.46458   1
  -4   4  -1 -1.4200 1.69775  18
  -4  -4   1 1.41176 1.97336   1
  -4  -4   1 0.37949 1.96971  18
   4   4   1 -1.3889 1.45358   1
  -4  -4   1 3.98459 2.54459  18
   4   4   1 -0.6757 2.06566  14
   4   4   1 -1.3903 2.57563   2
   4   4   1 4.03576 2.43007  10
  -4   4  -1 2.78253 3.30940   3
   4  -4  -1 -2.2726 1.48163   1
   4   4   1 2.49064 1.73536   6
  -4   4  -1 1.04555 2.94117  16
   4  -4  -1 1.05948 3.90369   5
   4  -4  -1 1.77872 2.13025   9
   4   4   1 -0.8940 1.87791  18
   4  -4  -1 0.35725 3.84634   7
  -4   4  -1 -2.2266 2.12680   5
  -4  -4   1 -0.5028 1.53982  15
  -4   4  -1 1.00145 4.08112   7
  -4  -4   1 0.81082 2.70315  12
   4   4   1 0.67201 0.96919   5
   4   4   1 4.02327 2.36047   1
  -4   4  -1 -1.2145 1.57019   1
   4  -4  -1 -2.5398 3.50258   3
  -4  -4   1 0.82452 2.39847  16
  -4   4  -1 -3.3525 2.55424  11
  -4   4  -1 -0.0558 1.49210   9
  -4  -4   1 -1.0198 1.82383  10
   4  -4  -1 5.14796 3.18617  11
  -4  -4   1 1.42907 1.10099   8
  -4   4  -1 1.03843 1.93242  18
   4   4   1 -1.8464 2.17278  12
   4  -4  -1 -0.4805 1.50143   4
   4  -4  -1 1.24317 1.47091   1
   4  -4  -1 -0.4565 1.63840  18
   4   4   1 -0.9247 2.68926  17
   6   4  -1 1428.43 42.3417  18
   6  -4   1 1426.16 41.2996   1
  -6  -4  -1 1409.43 42.7203   1
  -6   4   1 1433.53 42.6525  18
   6   4  -1 1408.13 42.3478   5
   6   4  -1 1419.07 41.1273  18
  -6  -4  -1 1454.83 43.1488  16
   6  -4   1 1357.82 42.7373  12
  -6  -4  -1 1429.28 43.2068   1
  -6  -4  -1 1439.34 43.5997  18
  -6   4   1 1398.91 41.4743   1
  -6   4   1 1420.85 42.4097  18
  -6   4   1 1402.37 78.7827   7
   6   4  -1 1380.29 43.9510  13
   6  -4   1 1454.12 46.6071   3
  -6   4   1 1401.24 42.1918   4
   6  -4   1 1377.68 44.1233  11
  -6  -4  -1 1431.98 43.9277  18
   6   4  -1 1349.44 43.9523   1
  -6  -4  -1 1345.47 44.1300  14
  -6   4   1 1389.09 42.5230  12
   6  -4   1 1394.31 43.4398   4
  -6  -4  -1 1440.08 40.1208   8
  -6   4   1 1410.95 42.2734   1
   6   4  -1 1396.49 44.7340  10
   6   4  -1 1439.14 42.7550   1
  -6   4   1 1457.22 45.6887  11
  -6  -4  -1 1433.47 46.1199  10
  -6  -4  -1 1387.98 45.5298   6
  -6   4   1 1368.30 49.1518   9
   6   4  -1 1386.20 45.2624   2
   6   4  -1 1402.46 45.1998  17
   6   4   1 1440.82 41.1807   5
   6  -4  -1 1407.90 46.6901   3
  -6   4  -1 1436.36 71.6820   7
  -6  -4   1 1397.57 43.5983  18
  -6  -4   1 1410.14 40.2373   3
  -6   4  -1 1453.19 41.8297  17
  -6  -4   1 1347.58 45.2501  10
  -6  -4   1 1460.12 40.9467   8
  -6   4  -1 1478.23 41.7958   1
   6   4   1 1386.51 47.1280  12
   6  -4  -1 1441.08 41.1264   1
  -6   4  -1 1444.31 47.1746  16
  -6  -4   1 1448.99 47.5352  15
  -6  -4   1 1395.41 43.3033  18
   6   4   1 1459.90 41.4800  18
  -6   4  -1 1370.05 41.8269   1
  -6   4  -1 1447.81 42.1744  18
   6   4   1 1433.88 42.7137   1
   6  -4  -1 1391.19 46.9794   5
   6   4   1 1481.42 43.7122  14
  -6   4  -1 1372.12 46.5286   9
  -6  -4   1 1384.41 45.0098   6
  -6  -4   1 1340.41 43.3249   1
   6  -4  -1 1419.70 41.8959   4
  -6   4  -1 1406.30 43.7476   4
   6   4   1 1436.94 41.6656  18
   6   4   1 1394.53 45.8974  17
  -6   4  -1 1394.71 41.8927  18
  -6  -4   1 1451.56 45.0787  16
  -6  -4   1 1399.12 42.5087   1
   6  -4  -1 1385.92 43.7967  11
   6   4   1 1393.77 43.3532  13
   6   4   1 1471.67 42.1660   1
  -6  -4   1 1413.09 41.9927  14
   6   4   1 1360.89 45.9472   2
   6   4   1 1371.48 44.8596  10
  -6   4  -1 1432.47 43.1096  12
   8   4  -1 1.49323 3.05565  17
   8  -4   1 -1.4632 3.04542  12
  -8  -4  -1 0.93313 2.86113   6
   8   4  -1 0.57560 2.80088   2
  -8   4   1 1.80930 1.94488  18
  -8   4   1 1.47728 3.12305  16
  -8   4   1 1.65858 4.64172   9
   8   4  -1 -5.3586 2.95616   5
   8  -4   1 1.74688 4.95270   3
  -8  -4  -1 -0.7503 2.30947   3
  -8   4   1 2.16817 2.46277  18
   8  -4   1 0.70002 0.42119   1
  -8  -4  -1 0.78354 2.18389   1
  -8  -4  -1 0.74037 4.01545  10
  -8  -4  -1 1.29612 3.14387  14
  -8   4   1 0.98486 1.88116   1
  -8  -4  -1 -1.9840 1.79229   1
  -8   4   1 0.30045 2.69027   4
  -8  -4  -1 2.12637 1.63940   8
   8   4  -1 0.72328 1.89164   1
   8   4  -1 3.13902 3.00235  10
  -8  -4  -1 3.51637 2.97668  18
   8  -4   1 4.48325 3.08410   4
   8   4  -1 1.13979 0.99940  18
  -8  -4  -1 -0.9686 2.70107  16
  -8   4   1 -0.6873 5.12417   7
  -8   4   1 -1.4702 2.35911  12
   8  -4   1 0.71927 2.44369  11
  -8   4   1 0.77074 1.42974   1
   8   4  -1 3.22119 2.92417  13
   8   4  -1 -0.3373 0.74694  18
   8   4   1 1.29448 2.80239  10
  -8  -4   1 2.07045 2.70025  18
  -8   4  -1 -0.2572 1.64327   1
   8   4   1 0.87871 2.69357   5
  -8   4  -1 1.38620 1.33405   1
  -8   4  -1 0.15893 2.76236   9
   8   4   1 2.09114 3.81992  12
  -8  -4   1 6.11992 2.47192   3
   8  -4  -1 0.85015 0.80625   1
  -8  -4   1 -1.0103 1.75328   6
  -8  -4   1 1.48573 2.27483  14
  -8  -4   1 -1.5276 1.63155   1
   8  -4  -1 0.13563 0.71195   1
  -8  -4   1 2.90104 2.47099   1
   8   4   1 6.93210 4.54204  17
  -8  -4   1 1.77874 2.28692  15
   8  -4  -1 -1.1514 5.11720   3
  -8   4  -1 -1.5671 3.31995  16
  -8  -4   1 1.76583 2.82348  10
   8   4   1 1.78391 4.24244   2
  -8   4  -1 1.45912 2.16738  18
  -8   4  -1 -0.5048 2.42191  12
  -8   4  -1 0.07093 2.09514  17
  -8   4  -1 0.95271 1.55780  18
   8   4   1 1.78943 2.49647  13
   8  -4  -1 1.49660 2.82375   4
   8   4   1 1.42239 2.05970   1
  -8   4  -1 1.00290 1.88307  10
   8  -4  -1 1.35284 2.75014  11
   8  -4  -1 -4.6609 4.81796   5
  -8   4  -1 -0.4678 5.79825   7
  10  -4   1 234.314 13.2788  11
 -10   4   1 267.928 10.6029  18
  10  -4   1 246.371 13.1071   4
  10   4  -1 257.689 13.1763  13
 -10   4   1 253.730 12.7682  10
 -10   4   1 252.098 19.3650   9
 -10  -4  -1 239.601 13.5478  14
 -10   4   1 247.760 13.2004  15
  10   4  -1 228.918 14.6442  17
 -10  -4  -1 240.181 14.3850   6
 -10  -4  -1 253.651 11.0669   1
 -10   4   1 249.191 9.96730   1
 -10  -4  -1 244.256 10.7523   8
 -10  -4  -1 250.432 12.2813  18
  10  -4   1 243.065 15.7690   3
 -10   4   1 255.859 10.5629  18
 -10   4   1 207.992 39.4077   7
 -10   4   1 248.871 9.13009   1
 -10  -4  -1 264.263 12.8700   3
  10   4  -1 265.817 14.5243  10
 -10  -4  -1 261.803 17.0535  15
 -10   4   1 204.021 15.1363  16
  10   4  -1 238.539 14.5537   2
 -10  -4  -1 238.328 11.2373   1
  10   4  -1 237.953 13.1309   5
 -10   4  -1 248.393 12.6290  10
 -10   4  -1 244.063 16.0976  16
  10   4   1 260.771 16.7885  12
 -10   4  -1 245.787 9.25113   1
 -10  -4   1 253.210 10.6752   1
  10  -4  -1 267.020 13.0044  11
  10   4   1 257.803 14.7874  10
 -10   4  -1 246.296 17.6728   9
  10   4   1 254.921 14.7019  17
 -10  -4   1 259.814 12.4065  14
 -10  -4   1 250.702 11.7165   3
  10  -4  -1 232.081 17.4317   5
 -10   4  -1 260.721 9.03462   1
 -10  -4   1 260.004 16.8017  15
  10  -4  -1 266.800 12.7655   4
 -10  -4   1 260.471 12.0061   1
 -10   4  -1 232.876 9.85623  18
  10   4   1 283.333 12.8436   5
 -10   4  -1 268.311 9.98296  18
 -10   4  -1 259.659 37.6905   7
  10   4   1 283.369 12.8150  13
  10   4   1 247.594 14.5232   2
 -10  -4   1 271.504 12.4936  18
 -10  -4   1 236.400 13.8133   6
  10  -4  -1 260.871 16.6051   3
  10   4   1 240.225 9.64063   1
 -12   4   1 0.87839 12.0341   7
  12  -4   1 7.03050 4.91267   4
  12   4  -1 12.6086 6.05150   2
  12  -4   1 0.97005 3.98395  11
 -12  -4  -1 -3.6984 3.71605  14
 -12   4   1 2.57928 1.21802   1
 -12  -4  -1 5.19209 2.52908   1
 -12  -4  -1 5.60529 2.62920   8
  12   4  -1 -1.6407 4.00952  13
  12   4  -1 5.84526 5.27059   5
 -12   4   1 4.77737 5.41907  16
 -12   4   1 6.63052 5.55970   9
 -12   4   1 3.38692 1.73755   1
  12   4  -1 -3.6091 5.16072  10
 -12   4   1 4.66257 2.97724  15
 -12  -4  -1 1.52148 2.78360  15
  12   4  -1 3.25113 5.85917  17
 -12  -4  -1 1.78076 3.28330  18
 -12  -4  -1 6.27061 4.43341   6
 -12   4  -1 6.56475 5.30715  16
 -12  -4   1 -0.3635 3.22410   6
  12   4   1 0.84305 5.05011  10
  12  -4  -1 -2.1412 6.27086   3
  12   4   1 1.52286 3.88284   2
  12   4   1 8.46159 4.09596  13
 -12  -4   1 -0.8093 1.80102   1
 -12   4  -1 2.95366 4.19767  10
 -12   4  -1 -3.3357 8.76941   7
 -12   4  -1 2.74029 3.99781   9
 -12  -4   1 2.56527 2.94129  18
 -12  -4   1 1.97383 4.52826  15
 -12  -4   1 5.95974 4.05058  14
  12  -4  -1 7.02396 4.82551  11
 -12   4  -1 0.88481 0.72018   1
  12   4   1 4.89058 6.13610  17
  14   4  -1 170.531 12.3927  13
 -14   4   1 190.279 19.9235   9
 -14  -4  -1 161.278 12.9206  14
 -14  -4  -1 162.639 13.3371   6
  14   4  -1 154.661 13.5842   5
  14   4  -1 179.029 13.3039  17
 -14   4   1 179.536 13.2811  15
  14   4  -1 158.747 12.8145   2
 -14   4   1 164.549 43.0565   7
 -14  -4  -1 176.617 8.38756   1
 -14  -4  -1 193.087 17.0230  15
  14  -4   1 197.550 13.1393  11
 -14   4   1 196.077 16.7939  16
 -14   4  -1 171.021 15.2609  16
  14  -4  -1 194.225 12.2287  11
 -14   4  -1 194.034 18.2782   9
  14  -4  -1 198.088 16.0422   3
  14   4   1 170.916 13.0939  10
 -14   4  -1 147.004 35.5447   7
  14   4   1 161.524 11.4667  13
 -14   4  -1 185.027 14.2383   8
  14   4   1 178.645 13.5893  17
 -14  -4   1 182.208 8.43757   1
 -14  -4   1 181.458 16.4007  15
  14   4   1 189.561 14.0324   2
 -14  -4   1 174.115 13.7895   6
 -14  -4   1 168.590 12.0860  14
  16   4  -1 15.9907 6.45796   2
 -16   4   1 26.7559 6.26555   6
 -16   4   1 9.43293 5.50436  15
  16   4  -1 5.95267 6.22747  13
 -16  -4  -1 9.39119 4.87727  15
 -16   4   1 64.7732 21.6374   7
 -16   4   1 47.9329 10.9311   9
  16   4  -1 12.0312 6.15453  17
 -16   4   1 29.1632 7.21738  16
 -16  -4  -1 13.9787 6.15681   6
 -16   4  -1 22.8804 6.38185   8
  16   4   1 2.95453 6.82910  17
 -16   4  -1 17.3046 5.28155  15
  16   4   1 9.14513 7.61431   2
 -16  -4   1 8.74111 6.08644  15
 -16   4  -1 34.5898 8.71580  16
 -16   4  -1 45.5589 9.12371   9
  16   4   1 12.3688 5.34083  13
 -16  -4   1 13.3024 6.51791   6
  -1  -5  -1 141.885 7.59599  12
  -1  -5  -1 154.818 8.35899  16
   1   5  -1 130.789 8.64396  16
  -1  -5  -1 140.689 8.22581   6
   1   5  -1 142.931 7.94072  15
   1   5  -1 148.330 8.14377   1
   1  -5   1 155.650 8.25825  18
   1  -5   1 144.273 7.86420  18
   1   5  -1 140.169 7.92460  17
   1  -5   1 143.260 8.32498  11
   1   5  -1 149.762 19.3950   7
  -1   5   1 149.284 8.11146   6
  -1   5   1 128.841 7.90755  18
  -1  -5  -1 149.749 8.06410   1
   1  -5   1 142.549 8.87993  16
  -1   5   1 157.063 23.4915   7
  -1  -5  -1 143.137 7.85604   3
   1   5  -1 127.568 7.82824  18
   1  -5   1 132.227 8.07865   3
  -1   5   1 146.174 8.29935   1
   1   5  -1 137.226 7.18545  14
  -1   5   1 133.996 5.92652  12
   1  -5   1 143.656 7.98860   1
   1   5  -1 165.725 8.51438  18
   1  -5   1 143.098 7.25734  15
   1   5  -1 139.217 7.13787   3
   1   5  -1 143.355 7.73608   1
  -1   5   1 150.168 8.24606  18
  -1   5   1 133.443 8.24714  14
   1   5  -1 135.417 6.39604   8
  -1   5   1 141.993 8.07988   5
   1   5  -1 147.414 7.42045  10
  -1  -5  -1 139.278 21.8262   7
  -1  -5  -1 142.982 8.51071  18
   1  -5   1 151.416 8.01153   6
   1   5  -1 144.292 8.07248   2
   1  -5   1 141.988 7.38040   1
  -1   5   1 142.568 8.72834   3
  -1   5   1 145.381 7.29278   1
  -1  -5  -1 141.191 7.53760  15
  -1  -5  -1 142.715 8.14279  14
  -1  -5  -1 140.067 7.42807   1
  -1   5   1 147.275 8.64214  16
   1  -5   1 150.118 20.4704   7
   1   5  -1 153.849 8.57563   6
  -1  -5   1 156.314 20.9754   7
   1  -5  -1 157.342 22.0867   7
   1   5   1 144.625 8.53176   1
   1   5   1 136.671 7.41968  12
   1   5   1 154.453 20.0773   7
  -1   5  -1 137.648 7.57191   1
   1   5   1 140.762 8.30688  16
   1  -5  -1 131.807 7.95786  18
  -1  -5   1 146.345 7.59565  12
  -1  -5   1 146.002 7.13657   3
   1   5   1 134.922 7.61560   6
  -1  -5   1 137.986 7.57849   1
   1  -5  -1 142.828 6.06493  12
   1  -5  -1 136.210 5.98784  15
   1  -5  -1 138.409 7.88443   6
   1  -5  -1 137.352 7.39693   1
   1  -5  -1 154.104 9.00063  18
   1   5   1 140.276 7.50080   1
  -1  -5   1 151.058 9.37296  16
  -1   5  -1 130.641 7.21607   8
  -1   5  -1 157.982 8.70684   6
  -1  -5   1 132.823 8.07638   6
  -1   5  -1 145.136 8.11995  18
   1   5   1 147.051 8.22193  14
   1  -5  -1 143.243 8.46229  16
  -1   5  -1 159.777 7.50710  15
  -1   5  -1 149.486 9.63482  16
  -1   5  -1 150.474 8.21597  18
  -1  -5   1 134.356 7.92417  18
  -1  -5   1 151.929 8.20140   1
  -1   5  -1 146.074 8.37549   3
  -1   5  -1 141.215 19.3303   7
   1  -5  -1 150.198 10.2685   9
   1   5   1 137.745 8.19110  18
  -1  -5   1 142.488 7.94264  15
   1  -5  -1 146.756 8.54440   3
  -1   5  -1 134.009 7.66418   1
  -1  -5   1 141.612 8.24693  18
   1   5   1 161.837 8.67497  18
   1  -5  -1 126.851 7.62712   1
  -3  -5  -1 28.5656 9.74370   7
   3  -5   1 54.4497 6.90945   3
  -3   5   1 34.2063 10.1590   7
   3  -5   1 56.4186 6.69947  16
   3   5  -1 48.9261 3.09503   8
   3   5  -1 48.9584 4.70417  16
   3   5  -1 57.9350 5.02008   6
  -3   5   1 59.4716 6.89844   5
   3   5  -1 53.1665 6.16213  17
  -3  -5  -1 52.1759 6.12834  15
  -3   5   1 52.2102 6.46409  16
   3   5  -1 53.8684 5.36952  10
  -3   5   1 57.5948 6.14766  18
   3  -5   1 58.4120 4.25066   1
   3  -5   1 56.7904 5.54668   1
  -3  -5  -1 60.0212 6.52047  18
   3   5  -1 55.5161 6.02296  18
   3  -5   1 57.4061 4.40811  18
  -3  -5  -1 57.8445 6.80834  12
   3  -5   1 32.1539 9.20801   7
   3   5  -1 48.6389 5.26353  18
   3   5  -1 60.5845 6.19547   2
  -3  -5  -1 46.4923 5.90928  18
  -3  -5  -1 51.2782 5.33215   1
  -3   5   1 56.9243 4.39721   1
   3   5  -1 57.4268 4.81090   1
  -3  -5  -1 55.7942 5.80129  14
   3  -5   1 52.1711 2.78909  12
  -3   5   1 55.7005 5.70580   1
   3   5  -1 48.5685 4.10984  14
   3  -5   1 43.6600 5.95866  11
  -3   5   1 43.8286 6.38772   3
  -3   5   1 52.6234 6.65253   9
  -3  -5  -1 51.5434 5.88142   6
   3   5  -1 54.4109 6.14396  15
   3   5  -1 56.8418 5.73714   1
  -3   5   1 50.8835 2.15851  15
  -3   5   1 55.7662 5.00536   6
  -3  -5  -1 63.2934 6.16533   1
  -3  -5  -1 59.0972 5.52405  16
  -3   5  -1 48.6758 6.81609   3
  -3  -5   1 49.9847 2.91999   3
   3   5   1 60.3220 7.60355   2
   3   5   1 44.2033 6.02317  12
  -3  -5   1 56.1248 6.70621  16
   3  -5  -1 61.1518 5.68552  18
  -3  -5   1 49.7354 5.57029   1
  -3  -5   1 55.3115 6.12879  18
  -3  -5   1 33.1724 9.45031   7
   3   5   1 58.4472 6.05343  14
  -3   5  -1 42.8193 5.21575  18
  -3   5  -1 50.4474 5.60117  18
  -3   5  -1 61.7694 7.87894  16
   3  -5  -1 41.0385 6.52651   3
  -3  -5   1 52.5866 4.06864  14
  -3  -5   1 54.3083 6.05902  10
   3  -5  -1 53.1693 5.03424   1
  -3  -5   1 48.8755 2.88922   8
   3   5   1 59.8116 6.19537   1
   3   5   1 47.2076 5.44987   6
   3   5   1 51.8548 7.02257  17
   3   5   1 55.5074 6.44424  10
  -3  -5   1 69.2709 7.12628  12
   3  -5  -1 55.4127 6.48477  11
  -3  -5   1 57.0011 6.76443  17
  -3  -5   1 51.1509 6.25807  15
   3   5   1 50.0938 5.22753  16
   3   5   1 61.6217 6.24847  18
  -3   5  -1 30.5611 9.47974   7
   3  -5  -1 34.9981 10.3062   7
   3  -5  -1 55.3947 5.93341   9
  -3   5  -1 52.8563 5.10403   1
  -3   5  -1 55.0559 5.31873   1
   3  -5  -1 56.5427 5.48768  18
  -3   5  -1 60.2081 6.08469   6
  -3   5  -1 59.5843 4.42076  15
  -3  -5   1 57.5677 6.04807  18
   3  -5  -1 55.8636 5.23427   1
   3   5   1 52.9076 2.40065   8
   3   5   1 57.8722 4.42182   1
  -3  -5   1 59.1146 6.37785   6
   3   5   1 48.6710 5.61477  18
  -3  -5   1 56.3498 5.42062   1
  -5   5   1 174.462 6.93536  12
   5   5  -1 167.990 8.16952  18
  -5  -5  -1 167.262 9.81496  18
  -5   5   1 159.363 11.0838  16
  -5   5   1 168.445 7.97923   1
   5  -5   1 183.361 10.9538   3
  -5   5   1 175.680 9.82188  18
   5  -5   1 171.660 7.73237  18
   5   5  -1 175.256 9.77166  10
   5   5  -1 168.676 10.4136  17
   5  -5   1 187.249 8.38943   1
   5  -5   1 172.518 7.22667  12
  -5   5   1 173.620 9.24736   6
   5   5  -1 182.154 10.6038   2
  -5  -5  -1 183.993 9.32338  16
  -5   5   1 186.967 9.37908  18
  -5   5   1 169.371 11.3916   9
  -5  -5  -1 174.770 10.5907  18
   5   5  -1 179.149 9.04176   1
  -5  -5  -1 178.531 10.1558   6
   5  -5   1 193.450 23.8948   7
   5   5  -1 179.069 7.71684  14
  -5  -5  -1 175.071 10.8454  10
  -5   5   1 157.313 25.9339   7
   5  -5   1 168.076 6.90569  18
  -5  -5  -1 179.379 9.28532   1
   5  -5   1 152.046 8.90366   4
   5  -5   1 165.223 7.47921   1
   5   5  -1 187.926 9.30861  18
   5   5  -1 151.054 9.61703  13
  -5   5   1 173.662 8.83692   1
  -5  -5  -1 174.893 11.2098  15
   5  -5   1 168.390 9.80264  11
  -5  -5  -1 170.419 9.24342  14
  -5  -5  -1 171.515 8.75415   1
   5  -5  -1 175.393 7.95853   1
  -5   5  -1 181.363 8.76702  15
   5  -5  -1 175.378 7.63861   4
   5   5   1 153.274 9.83226  10
  -5   5  -1 170.304 8.83410  18
  -5  -5   1 177.966 9.99844  10
   5   5   1 172.387 6.22473   5
   5   5   1 151.174 10.9785   2
   5  -5  -1 152.291 11.0642   3
  -5  -5   1 174.108 9.63735  18
   5  -5  -1 165.542 7.50717  18
  -5   5  -1 187.025 8.91192  18
   5   5   1 164.395 10.7120  12
   5  -5  -1 171.941 7.47211  18
   5   5   1 175.048 9.23201   1
  -5  -5   1 190.036 10.4231  16
   5   5   1 169.948 8.90180  14
   5  -5  -1 166.605 10.7475   9
  -5   5  -1 180.852 11.1939  16
  -5  -5   1 179.264 5.99575   8
  -5   5  -1 177.036 8.82663   9
  -5  -5   1 177.726 9.47313   1
   5   5   1 173.446 8.92044  18
   5   5   1 177.186 9.25565  13
   5   5   1 182.501 11.4672  17
  -5  -5   1 175.111 8.76940   1
  -5  -5   1 169.858 10.8479  15
   5  -5  -1 167.414 10.0295  11
  -5   5  -1 165.837 8.40177   1
  -5   5  -1 180.972 24.1714   7
   5   5   1 174.714 8.72831  18
  -5  -5   1 168.177 10.1139   6
  -5  -5   1 180.293 7.96897  14
   5  -5  -1 156.293 7.93347   1
  -5   5  -1 165.162 8.08798   1
   7  -5   1 4.65345 2.79291  12
  -7  -5  -1 -1.2482 2.69359   6
  -7   5   1 4.31050 2.53517  18
  -7   5   1 -0.1151 2.75176  18
  -7  -5  -1 1.51611 3.08984  10
  -7   5   1 4.75709 1.95168   1
   7   5  -1 4.07913 2.74231   5
   7   5  -1 4.10607 2.06088  18
   7   5  -1 2.56931 3.05232  17
   7  -5   1 3.50132 4.70545   3
   7  -5   1 2.65049 3.68511  11
  -7  -5  -1 0.71069 2.36494   1
  -7   5   1 2.07240 3.02366  16
   7   5  -1 -1.1438 2.10886  18
  -7  -5  -1 2.43139 3.15067  16
  -7  -5  -1 3.83473 3.05867  15
  -7  -5  -1 3.22402 3.27347  18
   7   5  -1 5.02767 3.38919   2
   7  -5   1 4.13475 3.34817   4
  -7  -5  -1 2.71053 0.79776   8
  -7  -5  -1 4.32812 2.89911  14
   7   5  -1 2.48683 2.70011   1
  -7   5   1 2.10632 3.97910   9
  -7  -5  -1 -0.6612 2.12304   1
  -7   5   1 4.08444 2.58783   1
  -7   5   1 0.70391 5.91360   7
   7  -5   1 2.80558 1.72626   1
  -7   5   1 1.24448 2.14635  12
   7   5  -1 1.84831 2.98391  13
   7   5  -1 4.33694 3.05186  10
  -7  -5   1 2.03574 3.53590  10
  -7   5  -1 4.05481 3.29532   9
   7   5   1 2.16215 2.27164  18
  -7   5  -1 -0.6167 1.84927  17
   7  -5  -1 6.01251 4.60940   3
   7   5   1 5.74930 4.57484   2
  -7  -5   1 10.4916 2.82594  14
  -7  -5   1 2.18802 1.16875   3
  -7  -5   1 1.71903 2.73738   1
   7   5   1 -0.8281 3.47881  12
   7  -5  -1 -4.9532 3.22462   5
   7  -5  -1 3.48504 2.47400   4
   7   5   1 1.18903 2.57882   1
   7  -5  -1 1.18956 1.28224   1
  -7  -5   1 1.21899 3.16529  18
  -7   5  -1 1.95660 2.63737  18
  -7  -5   1 2.65362 3.05525   6
  -7   5  -1 0.10919 4.11214  16
  -7   5  -1 5.58591 2.37940  18
  -7   5  -1 3.80511 1.91722   1
  -7   5  -1 2.63899 2.17141   1
  -7  -5   1 7.19817 2.55560   1
   7   5   1 -1.7367 1.84545   5
  -7   5  -1 4.30029 2.76162  12
  -7  -5   1 8.37455 4.09011  15
   7  -5  -1 2.45522 3.44841  11
   7   5   1 1.18332 2.01777  14
   7   5   1 1.80593 4.27719  17
   7   5   1 2.62447 3.84279  10
   7   5   1 3.68963 2.30482  18
  -7  -5   1 1.19270 1.49985   8
   7   5   1 3.96681 2.76952  13
  -7   5  -1 -0.4359 4.99480   7
  -9  -5  -1 50.4474 5.46071   3
  -9  -5  -1 43.4935 5.66886   1
  -9  -5  -1 52.0062 6.87405  18
  -9   5   1 38.4530 8.28555  16
   9   5  -1 41.0169 6.15225   5
   9  -5   1 43.2376 6.60593  11
   9   5  -1 40.7943 7.23778  17
  -9   5   1 40.2563 5.59997  18
  -9   5   1 53.6658 6.40404   4
  -9   5   1 45.5947 9.85051   9
  -9  -5  -1 43.8372 6.74915  14
   9   5  -1 34.6169 6.27051   2
  -9  -5  -1 49.4821 7.76529   6
  -9  -5  -1 51.5991 3.61606   8
   9   5  -1 42.2258 2.62870  18
   9   5  -1 58.8992 7.44206  10
  -9   5   1 51.9763 5.65780  18
   9   5  -1 46.2914 5.04478   1
   9   5  -1 42.4353 6.30482  13
  -9   5   1 26.3934 14.2013   7
   9  -5   1 49.7656 8.95103   3
  -9  -5  -1 43.6954 5.80556   1
  -9  -5  -1 46.6375 8.30023  15
   9  -5   1 35.9379 6.22561   4
  -9   5   1 54.0230 5.38811   1
  -9   5   1 51.9917 6.56119  12
  -9   5   1 44.7568 3.71612   1
   9  -5  -1 51.3475 9.70440   3
  -9   5  -1 53.0381 5.45452  18
  -9  -5   1 43.6503 5.09087   1
   9   5   1 40.1609 4.86890   1
   9   5   1 47.5384 5.34565   5
  -9  -5   1 48.6586 4.27437   8
  -9  -5   1 51.1598 6.61456  18
  -9   5  -1 48.3553 5.57909  10
   9  -5  -1 50.3880 2.55093   1
  -9   5  -1 46.2136 3.86441   1
   9   5   1 39.0868 8.73470  12
  -9  -5   1 39.9130 7.34140  15
   9   5   1 51.6886 8.54438   2
  -9   5  -1 53.1096 4.88129   1
   9  -5  -1 41.1643 5.26476   4
   9   5   1 47.1465 7.44029  17
   9  -5  -1 42.8077 6.17963  11
  -9   5  -1 41.4505 8.14313   9
   9  -5  -1 48.3427 2.53450   1
   9   5   1 45.3767 7.75651  10
  -9  -5   1 46.8439 4.36498   3
  -9   5  -1 23.2733 11.9350   7
  -9   5  -1 47.1753 6.74270  12
   9   5   1 45.3179 6.02522  13
  -9   5  -1 44.4500 8.24396  16
  -9  -5   1 50.5119 7.49753   6
  -9  -5   1 56.2264 6.55690   1
  -9   5  -1 37.9726 4.79901  18
  -9  -5   1 52.6986 6.05386  14
  11   5  -1 -1.6705 5.18323   2
 -11   5   1 -1.6405 5.38666  16
  11   5  -1 6.56575 4.36149  13
  11   5  -1 7.66243 5.54484  10
 -11   5   1 3.66665 3.41052  18
 -11  -5  -1 6.50339 4.58700  14
 -11   5   1 6.40668 2.54466   1
  11  -5   1 5.35201 4.54408  11
  11  -5   1 -3.0605 6.42256   3
 -11  -5  -1 8.29925 3.28516   1
  11   5  -1 1.48870 5.47674  17
 -11   5   1 -0.1799 9.91182   7
  11   5  -1 1.83933 4.51487   5
 -11  -5  -1 4.68952 2.42865   8
 -11   5   1 0.86540 1.60896   1
  11  -5   1 11.9225 5.40886   4
 -11  -5  -1 -1.4442 3.34531  18
 -11   5   1 5.30788 5.80191   9
 -11  -5  -1 10.4785 5.61545  15
 -11   5   1 5.62126 2.97809  15
 -11  -5  -1 3.40984 4.43155   6
 -11   5  -1 3.28788 3.54837  10
 -11  -5   1 7.02402 4.63747   6
 -11  -5   1 5.66329 3.59496  14
 -11   5  -1 2.94383 9.32022   7
  11   5   1 4.10012 3.80455  13
 -11   5  -1 2.09769 2.17135   1
 -11  -5   1 0.07919 3.60172  18
  11   5   1 -4.9029 5.46555  17
  11   5   1 6.94928 2.68840   1
 -11  -5   1 3.06638 2.54706   1
 -11   5  -1 -5.3819 4.79633  16
  11   5   1 -0.1893 5.35264  10
  11  -5  -1 -6.5366 3.69802   4
  11  -5  -1 4.75652 6.98533   3
 -11  -5   1 6.34717 4.77466  15
 -11   5  -1 4.91780 1.78200   1
  11   5   1 10.5610 6.36285   2
 -11   5  -1 2.55811 2.97567  18
  11  -5  -1 -0.4634 3.87885  11
 -11   5  -1 0.32817 4.41206   9
  13   5  -1 111.563 11.5676  13
  13   5  -1 117.334 12.8077  10
 -13   5   1 98.0919 16.6475   9
  13   5  -1 103.769 12.1527   2
 -13  -5  -1 91.5131 10.8973  14
 -13   5   1 117.716 15.3457  16
 -13  -5  -1 94.6307 6.83009   1
  13  -5   1 126.702 10.7226  11
 -13  -5  -1 103.396 14.1331  15
 -13   5   1 114.337 35.5977   7
 -13  -5  -1 97.6013 12.2357   6
 -13   5   1 102.374 9.16041  15
 -13   5   1 101.956 5.35164   1
  13  -5   1 105.857 11.6755   4
  13   5  -1 109.577 13.0694  17
  13   5  -1 103.702 11.2164   5
 -13   5  -1 84.6406 27.2255   7
  13   5   1 104.678 13.0949  17
  13  -5  -1 108.746 10.8193  11
 -13  -5   1 97.1045 10.0169  14
 -13   5  -1 91.8250 11.4907   8
  13   5   1 110.512 12.8876   2
 -13  -5   1 100.030 13.6851  15
  13   5   1 105.768 10.5419  13
  13  -5  -1 119.521 14.2079   3
  13   5   1 118.151 12.7055  10
 -13  -5   1 118.030 12.8448   6
 -13   5  -1 125.490 15.2931  16
 -13   5  -1 129.625 14.4172   9
 -13  -5   1 108.938 6.99003   1
  15   5  -1 4.46010 5.41695  17
  15  -5   1 11.8497 5.62157  11
 -15   5   1 28.4705 9.14319   9
 -15  -5  -1 3.87186 6.11573  14
 -15  -5  -1 10.4336 5.85630  15
 -15  -5  -1 3.05550 2.51950   1
 -15   5   1 31.9567 18.6746   7
  15   5  -1 1.77999 5.16011  13
 -15   5   1 15.3484 7.22440  16
 -15  -5  -1 -1.2088 4.34124   6
  15   5  -1 7.70833 7.00860   2
 -15   5  -1 19.8711 6.11432   8
  15   5   1 10.1379 5.89462  10
  15   5   1 6.31696 5.69933   2
  15   5   1 2.64505 4.55801  13
  15  -5  -1 3.96892 4.59826  11
 -15  -5   1 7.63385 5.60874  15
 -15   5  -1 29.9184 16.1616   7
 -15   5  -1 8.31306 5.71870  16
 -15  -5   1 4.60655 2.45461   1
 -15   5  -1 33.1391 7.85576   9
  15   5   1 -2.8210 3.99563  17
  15  -5  -1 -3.0657 7.43953   3
 -15  -5   1 6.07388 5.44642   6
  17   5  -1 13.3170 7.06047   2
  17   5  -1 24.2194 8.57922  17
 -17  -5  -1 11.9728 7.09827   6
  17   5  -1 4.60543 5.67951  13
 -17   5   1 34.3853 8.47240  16
 -17  -5  -1 25.1315 8.47779  15
 -17  -5   1 18.1783 7.06336  15
 -17   5  -1 53.3359 11.5815  16
 -17  -5   1 20.0111 7.88678   6
  17   5   1 19.4085 8.98152   2
  17   5   1 18.8626 6.96825  13
 -17   5  -1 23.3403 6.68723   8
  17   5   1 9.45958 8.23920  17
   0  -6   1 -1.8874 2.28077   1
   0  -6   1 -2.3412 4.94186   7
   0  -6  -1 -1.0320 1.93693  18
   0   6   1 2.35311 2.61069  18
   0   6  -1 0.30582 2.63628  16
   0   6   1 3.28446 2.37641   1
   0   6   1 1.20998 6.38440   7
   0  -6  -1 2.79664 4.10606   9
   0  -6   1 -0.2358 2.79105  18
   0  -6  -1 1.78164 3.67814  18
   0   6  -1 -2.6347 1.66871   8
   0   6   1 -2.3840 2.53557   1
   0   6  -1 -0.5198 2.67601  17
   0   6   1 1.70966 2.99068   5
   0  -6  -1 -3.3281 2.54129   3
   0   6  -1 0.19842 5.23935   7
   0   6   1 -1.0749 2.79764  16
   0   6   1 -5.1934 2.08713  14
   0  -6  -1 1.50380 2.52077   1
   0   6  -1 1.26663 2.63101   1
   0   6  -1 0.51291 2.17200   1
   0   6  -1 -1.0025 2.39384  18
   0   6  -1 -1.8428 2.13210  18
   0  -6  -1 2.53216 2.08124   1
   0  -6   1 -3.8225 2.65236  18
   0  -6  -1 -2.1023 5.45397   7
   0   6  -1 -2.6098 2.77627   3
   0   6   1 0.11179 2.57417  18
   0  -6  -1 -2.5073 1.25509  15
   0   6  -1 -2.1182 1.79587   6
   0  -6   1 -2.8864 1.77634  12
   0  -6  -1 0.83058 2.00589  16
   0   6  -1 1.15442 2.92891   2
   0  -6  -1 -1.3297 2.12494  12
   0   6  -1 0.28596 1.75869  15
   0  -6   1 0.59683 2.72589   3
   0  -6   1 2.17594 2.00006  15
   0   6  -1 0.81177 2.30130  10
   0  -6  -1 0.28742 2.80805   6
   0  -6   1 -2.3747 2.07262   1
   0  -6   1 -0.3035 2.68213   6
   0   6   1 1.34579 2.14639  12
   0   6   1 0.73889 1.89149   6
   2  -6   1 966.817 32.1320   6
  -2   6   1 947.151 32.6434  18
  -2  -6  -1 996.103 32.0644   1
  -2  -6  -1 923.990 32.4046   6
   2  -6   1 959.593 30.8111   1
   2   6  -1 949.826 32.5961  15
   2  -6   1 991.611 30.5253  15
  -2   6   1 1034.33 33.9032   3
  -2  -6  -1 972.863 30.9291   3
   2  -6   1 952.249 29.9367   9
  -2   6   1 962.389 31.0693   1
  -2   6   1 918.463 32.2355  18
  -2  -6  -1 911.210 32.4105  18
   2   6  -1 925.670 32.6327  16
   2  -6   1 997.096 32.1948  18
   2  -6   1 941.934 32.4767   3
  -2  -6  -1 973.031 32.1439  12
   2   6  -1 886.471 31.7822  17
  -2   6   1 959.853 33.4412   9
  -2   6   1 946.665 27.5063  12
   2  -6   1 908.966 32.6575  11
  -2  -6  -1 1007.18 32.3752  16
   2   6  -1 953.839 31.8463   1
   2   6  -1 936.265 31.6391  18
   2   6  -1 961.477 29.5488   3
   2   6  -1 1013.62 32.8640  18
   2   6  -1 984.615 30.8423  14
   2  -6   1 1006.72 57.2261   7
  -2  -6  -1 971.783 32.1290  15
  -2   6   1 941.103 31.9326   6
   2  -6   1 908.461 31.0457  18
  -2  -6  -1 928.524 31.3249   1
   2   6  -1 972.656 32.1468   2
   2   6  -1 950.162 30.9858  10
  -2   6   1 912.730 33.3657  16
  -2   6   1 958.147 32.1501   1
  -2   6   1 944.850 60.1066   7
  -2  -6  -1 929.553 31.7284  14
   2   6  -1 943.436 29.0099   8
  -2   6   1 999.289 32.8529   5
  -2   6  -1 933.064 34.1201  16
   2   6   1 971.939 32.4711  18
   2   6   1 1030.30 32.2374  14
  -2   6  -1 998.020 32.7112   6
   2  -6  -1 959.508 31.5588  18
  -2  -6   1 1002.04 32.1733  12
  -2  -6   1 981.326 32.3973   1
  -2   6  -1 943.254 31.4346   1
   2  -6  -1 937.396 33.3487  16
  -2  -6   1 985.735 56.4768   7
  -2  -6   1 967.246 32.6526  15
   2   6   1 936.075 32.1009  18
  -2  -6   1 848.397 32.1023  18
  -2   6  -1 962.534 30.4661  15
  -2   6  -1 1005.00 32.1956  18
   2  -6  -1 961.281 34.4813   9
  -2   6  -1 981.909 56.0611   7
   2   6   1 982.209 34.2811   6
  -2  -6   1 942.708 32.8535   6
   2   6   1 905.508 31.6780  12
   2  -6  -1 959.740 28.2107  15
   2   6   1 995.646 31.8934  16
   2  -6  -1 927.326 33.1248   3
  -2  -6   1 966.187 29.5723   3
   2   6   1 934.820 33.1826  17
  -2  -6   1 918.083 31.2182   1
   2  -6  -1 943.914 31.2348   6
  -2  -6   1 930.487 33.6046  16
   2   6   1 984.079 56.5839   7
  -2   6  -1 951.020 31.2212   1
   2   6   1 918.919 32.0909  10
   2  -6  -1 930.684 31.0154   1
   2   6   1 972.327 33.7610   2
  -2   6  -1 945.315 31.7018  18
   2   6   1 928.872 32.1296   1
   2  -6  -1 982.828 32.2849  18
  -2   6  -1 1010.36 33.4211   3
   2  -6  -1 1000.10 60.8479   7
   4  -6   1 3.21407 5.17081   7
   4   6  -1 3.85528 2.65398  10
   4   6  -1 3.54723 1.41976   8
  -4   6   1 2.46824 2.28206   1
   4   6  -1 3.70382 2.88544   1
   4   6  -1 5.69757 3.94384  17
   4  -6   1 1.62440 4.16217   3
  -4  -6  -1 5.08936 3.32249   1
   4  -6   1 5.58419 3.14126  11
   4  -6   1 4.79132 2.49926  18
  -4   6   1 -1.7914 2.30232   1
  -4  -6  -1 2.54948 3.50010  18
  -4   6   1 4.29277 6.96959   7
   4   6  -1 7.68581 3.45819   2
  -4   6   1 3.20067 3.83133  16
  -4  -6  -1 -0.2532 2.79969  14
   4  -6   1 5.19396 3.09506   4
   4   6  -1 7.56274 3.45215  18
   4  -6   1 4.51080 3.62207  18
  -4  -6  -1 0.81897 2.90734   6
   4   6  -1 1.40872 2.16328  14
  -4  -6  -1 0.15794 2.42848   1
   4  -6   1 3.10387 2.05830   1
  -4   6   1 1.30442 2.63120   6
  -4  -6  -1 2.45452 3.39223  16
  -4   6   1 3.49953 0.79888  15
  -4   6   1 8.08968 4.69747   9
   4   6  -1 2.54780 2.70657  18
  -4  -6  -1 2.69410 2.33228  15
   4   6  -1 1.64976 3.05049  16
   4   6   1 1.41742 3.17946  18
  -4   6  -1 3.22504 2.37848   1
  -4  -6   1 1.04650 2.16453   1
  -4   6  -1 3.27153 2.15050  15
  -4  -6   1 2.13889 2.58663  10
  -4   6  -1 7.03951 4.80098  16
  -4  -6   1 4.21481 1.30547   3
   4  -6  -1 3.86325 2.54892   1
  -4  -6   1 -1.1211 2.58601  15
   4   6   1 0.77683 2.56152  10
   4  -6  -1 3.74392 3.02019   9
   4  -6  -1 0.67300 2.42035  18
   4  -6  -1 12.3959 4.43170   3
  -4   6  -1 5.77270 2.80974   1
  -4  -6   1 8.27575 2.73801  14
  -4  -6   1 0.90470 3.57512  16
  -4  -6   1 2.84091 2.60351   6
   4   6   1 2.82974 2.81909  14
   4   6   1 6.18286 5.00425  17
  -4   6  -1 4.75425 6.63249   7
  -4  -6   1 3.98915 3.56278  18
   4   6   1 0.73385 2.66387  16
   4   6   1 1.51540 2.95660  18
  -4   6  -1 2.97449 3.23817  18
   4   6   1 -0.3888 3.78045  12
   4   6   1 0.91502 3.51004   2
   4  -6  -1 1.33612 3.66210  11
  -4  -6   1 4.71462 3.17677   1
   4  -6  -1 7.70531 3.07104  18
   4   6   1 3.57902 3.19447   1
  -6  -6  -1 404.362 16.3524   1
  -6   6   1 401.467 42.9809   7
  -6  -6  -1 348.437 18.5960  15
   6   6  -1 343.847 16.8048   2
   6  -6   1 345.850 16.1138  11
  -6  -6  -1 391.308 18.0508  10
  -6   6   1 385.996 15.8036   1
  -6  -6  -1 351.674 15.6940  14
  -6  -6  -1 361.978 17.4329   6
  -6  -6  -1 386.841 16.3341  16
  -6   6   1 394.615 14.7322   1
   6  -6   1 380.666 12.7710  18
  -6   6   1 365.356 18.8517   9
   6   6  -1 371.205 17.2586  17
  -6   6   1 367.495 12.5235  12
   6  -6   1 372.305 13.3197  18
  -6   6   1 348.170 18.3941  16
   6   6  -1 351.542 16.1648  10
   6  -6   1 364.673 18.4418   3
   6   6  -1 383.067 14.1221  14
  -6  -6  -1 376.438 15.7916   1
   6   6  -1 378.983 15.7910  18
   6  -6   1 374.249 13.6413   1
   6   6  -1 392.200 15.8463   1
   6   6  -1 377.725 14.4620  18
   6   6  -1 387.861 14.2518   5
  -6  -6  -1 393.453 17.3364  18
   6   6  -1 384.204 16.9498  13
  -6   6   1 370.898 12.6614  15
   6  -6   1 392.023 15.4893   4
  -6   6  -1 408.704 38.7949   7
  -6   6  -1 365.164 18.9734  16
   6   6   1 374.445 18.5972   2
  -6   6  -1 373.381 15.0044   1
   6   6   1 350.708 18.1592  12
  -6  -6   1 365.291 17.3970   6
  -6   6  -1 379.448 14.9532  15
  -6   6  -1 371.372 15.5641  18
   6   6   1 371.195 18.3845  17
   6  -6  -1 393.542 13.2914  18
   6   6   1 356.259 16.9215  10
  -6  -6   1 374.328 18.7902  15
   6  -6  -1 376.081 16.6394  11
  -6  -6   1 371.512 14.3618  14
   6  -6  -1 372.210 14.3286   1
  -6  -6   1 372.890 15.4063   1
  -6   6  -1 370.783 15.5087   9
   6  -6  -1 354.923 18.4878   3
  -6   6  -1 370.157 14.4882   1
  -6  -6   1 383.375 16.5501   1
  -6  -6   1 370.861 16.5717  18
   6   6   1 384.274 16.4622  13
   6   6   1 384.528 12.1740   5
   6   6   1 382.131 15.5219  18
   6   6   1 382.399 15.2323  18
   6  -6  -1 372.227 14.0720   4
   6   6   1 377.228 15.6718   1
  -6  -6   1 411.165 18.2636  10
   6  -6  -1 387.281 13.3263  18
   6   6   1 393.270 15.9124  14
  -8   6   1 0.51459 4.36743  16
  -8   6   1 0.77279 2.46490  12
  -8  -6  -1 3.50207 4.11495   6
  -8   6   1 2.70237 8.34788   7
   8  -6   1 2.40622 4.29454   3
   8   6  -1 7.97555 3.13171   1
  -8   6   1 4.84983 2.19741   1
  -8  -6  -1 -0.9768 3.01591  16
  -8  -6  -1 5.49182 3.17998   1
  -8  -6  -1 1.53124 2.99990   1
   8  -6   1 1.94577 3.91492  11
   8   6  -1 7.47758 3.34584   5
   8   6  -1 -3.5106 3.11588   2
   8   6  -1 -3.2405 2.99679  17
   8   6  -1 4.89229 2.54546  18
   8   6  -1 5.50377 2.88491  18
  -8  -6  -1 1.89523 3.44544  18
   8   6  -1 3.65912 3.02166  13
   8  -6   1 -0.4487 3.19119   4
  -8   6   1 2.29764 4.63879   9
   8   6  -1 3.80024 3.66776  10
  -8   6   1 4.15287 3.03560   1
  -8  -6  -1 7.59208 3.73615  14
  -8  -6  -1 3.42709 4.18104  15
  -8  -6   1 3.84859 1.34819   8
   8  -6  -1 8.50504 5.40990   3
  -8   6  -1 3.91687 5.12343  16
   8  -6  -1 2.82716 1.51850   1
  -8  -6   1 6.25326 3.89347   6
  -8  -6   1 5.93481 3.88117  18
  -8  -6   1 3.55374 3.83881  15
  -8  -6   1 3.81332 2.52472   1
   8   6   1 6.78150 2.73021  18
   8   6   1 2.15504 2.55018  18
   8   6   1 8.47203 5.10228  10
  -8   6  -1 4.98436 3.65088  18
  -8   6  -1 5.78578 2.94681   1
  -8   6  -1 3.99948 3.85351   9
   8   6   1 4.17409 3.64131  13
  -8  -6   1 3.89896 3.50909   1
   8  -6  -1 2.71003 2.80967   4
   8   6   1 0.03144 5.90231  12
  -8   6  -1 4.15477 2.51461  17
   8  -6  -1 3.96233 3.98398  11
   8   6   1 1.25409 3.04416   1
  -8   6  -1 4.97342 7.44358   7
   8   6   1 -1.9687 4.91368   2
  -8   6  -1 2.11739 2.13589   1
   8   6   1 2.79973 5.16958  17
   8   6   1 1.73814 2.41923   5
  -8  -6   1 4.12078 3.13200  14
 -10  -6  -1 151.090 5.44349   8
 -10  -6  -1 175.269 11.5262  18
  10   6  -1 162.926 9.04461   1
 -10   6   1 169.322 10.4118  12
 -10  -6  -1 165.359 9.48366   3
 -10   6   1 158.582 15.5771   9
 -10   6   1 167.021 8.99237   1
 -10  -6  -1 158.859 5.56722   8
  10   6  -1 174.971 11.2207  13
  10   6  -1 182.340 11.7924  10
 -10   6   1 158.639 14.2942  16
  10  -6   1 156.855 11.5976  11
  10   6  -1 150.459 12.0883  17
 -10  -6  -1 154.729 12.5827   6
 -10   6   1 114.093 28.2685   7
  10  -6   1 157.913 12.9535   3
  10  -6   1 150.813 10.4729   4
  10   6  -1 159.887 10.0174   5
 -10  -6  -1 169.040 9.92769   1
 -10  -6  -1 177.433 14.3228  15
 -10  -6  -1 171.471 11.6230  14
  10   6  -1 160.845 11.8754   2
 -10   6   1 148.746 7.71093   1
 -10  -6  -1 149.982 10.2171   1
  10   6  -1 161.101 5.87047  18
  10  -6  -1 155.786 13.4421   3
 -10  -6   1 161.744 10.6986   1
 -10   6  -1 161.185 9.11018  10
  10   6   1 168.461 9.19399   1
  10   6   1 165.225 12.4939  17
 -10   6  -1 117.731 25.8860   7
  10  -6  -1 162.792 5.68437   1
  10   6   1 158.068 12.3088   2
 -10  -6   1 161.036 7.20544   8
 -10   6  -1 153.005 14.1218  16
  10   6   1 178.488 9.04557   5
 -10  -6   1 163.085 9.77382  14
  10   6   1 156.982 11.7459  10
 -10  -6   1 174.153 14.0714  15
  10  -6  -1 157.377 9.77313   4
 -10   6  -1 151.266 10.4256  12
 -10   6  -1 175.546 8.73494   1
 -10   6  -1 154.986 7.87517   1
  10  -6  -1 170.889 11.3230  11
 -10  -6   1 162.552 9.18084   1
 -10  -6   1 175.140 12.8846   6
 -10   6  -1 173.435 9.68710  18
 -10   6  -1 160.617 13.8494   9
  10   6   1 165.259 10.3615  13
  10   6   1 161.383 13.9946  12
 -10  -6   1 157.649 11.0335  18
 -12  -6  -1 1.37543 4.37013   6
  12  -6   1 4.23821 5.53717   3
 -12   6   1 6.08525 14.5193   7
  12   6  -1 6.64560 4.56118  13
 -12  -6  -1 5.93576 4.64456  18
 -12  -6  -1 3.48753 2.87393   1
 -12  -6  -1 3.61230 3.82852  15
 -12  -6  -1 0.17514 4.84763  14
  12   6  -1 -2.7745 4.92802  10
 -12   6   1 10.2031 3.42860  15
  12  -6   1 15.9312 5.84128  11
 -12   6   1 11.7383 7.16628   9
 -12   6   1 11.6303 6.14493  16
  12   6  -1 14.1330 5.67912   5
  12   6  -1 3.29398 6.13699  17
  12   6  -1 4.57760 5.59226   2
 -12   6   1 7.03380 2.86539   1
  12  -6   1 4.57235 4.35039   4
 -12  -6   1 9.92536 5.67866  15
 -12  -6   1 8.18817 5.15751   6
  12   6   1 9.21067 4.50566  13
 -12   6  -1 8.39579 2.59613   1
 -12  -6   1 7.39320 4.42127  14
 -12   6  -1 5.38308 3.71499  10
  12   6   1 3.09162 4.43746   2
  12  -6  -1 6.02553 7.19012   3
 -12  -6   1 10.9270 3.41810   1
 -12  -6   1 12.7347 4.48787  18
 -12   6  -1 10.3642 5.38330   9
 -12   6  -1 7.52445 5.38880  16
  12   6   1 6.56374 5.54042  17
  12   6   1 8.86824 4.85962  10
 -12   6  -1 6.34345 11.1243   7
  12  -6  -1 5.08258 4.14230   4
  12  -6  -1 8.91092 5.02064  11
  14  -6   1 245.036 15.6002  11
 -14  -6  -1 217.957 15.6209  14
 -14  -6  -1 206.635 17.8439  15
  14   6  -1 196.044 15.8510  10
 -14  -6  -1 233.687 17.1695   6
  14   6  -1 214.372 14.6495  13
 -14   6   1 264.248 52.9168   7
 -14   6   1 228.229 18.8740  16
  14   6  -1 210.607 16.4721  17
 -14   6   1 235.476 21.8783   9
  14   6  -1 188.734 15.6452   2
 -14  -6   1 207.174 17.9981  15
 -14   6  -1 212.972 18.3753  16
  14   6   1 221.963 17.3193  17
  14   6   1 224.846 17.3240   2
 -14   6  -1 146.943 35.8229   7
  14  -6  -1 200.420 13.9022  11
 -14   6  -1 233.199 19.9323   9
  14   6   1 198.767 13.5246  13
 -14  -6   1 213.452 16.0149   6
 -14   6  -1 224.522 16.7107   8
  14   6   1 203.124 15.9977  10
  14  -6  -1 217.709 16.7707   3
 -14  -6   1 212.128 10.8144   1
 -16   6   1 75.8533 29.1188   7
 -16   6   1 39.3387 9.65416  16
 -16  -6  -1 8.56343 5.81827   6
  16  -6   1 8.27716 6.51784  11
  16   6  -1 7.52290 5.88032   2
 -16  -6  -1 3.27717 5.60790  15
  16   6  -1 5.99895 6.01276  13
  16   6  -1 4.53175 5.88416  17
 -16  -6   1 -0.9943 5.21754   6
  16   6   1 11.2630 8.14252  17
  16  -6  -1 12.4130 6.31910  11
 -16  -6   1 5.62898 4.63054  15
  16   6   1 13.9748 8.97135   2
 -16   6  -1 19.3514 8.40962  16
 -16   6  -1 44.9723 19.2850   7
 -16   6  -1 25.6005 6.47707   8
  16  -6  -1 4.66450 9.44621   3
  16   6   1 17.3577 6.20461  13
 -16  -6   1 10.8889 3.73579   1
  -1   7   1 -0.2246 5.27773   7
  -1   7   1 -3.8668 2.59117   5
   1  -7   1 3.99657 2.00853  12
   1   7  -1 2.14008 3.84288   2
   1   7  -1 3.67245 3.61300  18
   1   7  -1 2.69639 3.25281   3
   1  -7   1 4.27335 3.36441  18
  -1   7   1 7.78916 3.02890   1
  -1   7   1 1.13902 3.51528   3
  -1  -7  -1 2.10291 3.63305  18
   1   7  -1 2.60134 2.21881  15
   1  -7   1 3.52346 3.28574   6
   1  -7   1 3.72492 2.40102   1
  -1   7   1 -2.0296 2.22685  16
  -1  -7  -1 0.96232 3.22290   3
  -1  -7  -1 -1.2536 2.91005   6
   1   7  -1 -2.0593 2.78816  17
  -1   7   1 -1.5768 3.42640  18
   1   7  -1 1.25776 3.03385   1
   1   7  -1 4.67730 3.09443  10
  -1  -7  -1 0.12209 1.72405  15
   1  -7   1 1.44420 3.10410   9
   1  -7   1 -6.6538 2.91930   3
  -1   7   1 6.15844 3.06942   1
  -1  -7  -1 -0.2557 2.64707   1
   1   7  -1 3.39892 1.98000   8
  -1  -7  -1 1.37492 2.53486  12
   1  -7   1 -0.0933 3.49593  18
   1   7  -1 1.32669 5.74204   7
  -1   7   1 2.26875 1.88609  12
   1  -7   1 0.27607 1.94119  15
   1   7  -1 2.75547 2.86111  16
   1   7  -1 0.71657 2.78006  14
  -1  -7  -1 0.33976 2.73828  16
   1  -7  -1 1.11048 1.73144  15
   1  -7  -1 -0.8395 3.20075  18
   1   7   1 2.52092 3.29834   1
  -1   7  -1 -3.3148 3.15660  18
   1   7   1 -1.4640 3.25928  14
  -1   7  -1 1.63381 2.21527   8
  -1   7  -1 -2.2880 2.20913   1
   1   7   1 -2.5133 3.32408  16
   1  -7  -1 4.19969 4.07206   3
  -1  -7   1 -1.9490 3.47219  18
  -1   7  -1 2.26422 1.99296  15
  -1  -7   1 3.26180 3.34920   6
  -1   7  -1 -2.3294 3.03474   3
  -1  -7   1 -4.2345 2.27312   3
  -1  -7   1 -0.8742 2.04974  15
   1  -7  -1 1.34639 2.22042  12
   1   7   1 0.71383 5.19033   7
  -1  -7   1 0.78399 2.16419   1
   1  -7  -1 2.17522 2.29392   1
  -1  -7   1 4.61090 3.05420  12
   1   7   1 2.90762 2.67949   5
   1   7   1 2.57384 2.52731  12
  -1   7  -1 2.36637 6.50574   7
  -1   7  -1 5.37568 3.50654  16
   1   7   1 0.07564 3.51525  18
   1  -7  -1 3.15361 3.25794   6
  -1   7  -1 -0.5798 2.01149   1
   1  -7  -1 1.64928 4.77259   9
  -3   7   1 104.691 8.40801  18
  -3  -7  -1 100.002 7.53771   1
  -3  -7  -1 98.4893 9.59688  18
   3  -7   1 98.9800 9.96521   3
  -3  -7  -1 111.231 7.41085   3
   3  -7   1 103.064 6.52311  15
   3  -7   1 101.084 6.69600   1
   3   7  -1 113.046 8.87465  17
  -3   7   1 99.3186 8.85925   9
   3   7  -1 103.595 5.17860   8
   3   7  -1 113.424 8.87098   2
   3   7  -1 102.185 7.87149   1
  -3  -7  -1 108.039 8.03816   1
  -3  -7  -1 103.987 8.01231  15
  -3   7   1 64.4387 16.3894   7
  -3   7   1 101.003 7.02615   1
  -3  -7  -1 98.2365 7.68235  14
   3   7  -1 117.625 8.76144  16
  -3   7   1 92.8091 8.89274   1
   3   7  -1 108.382 7.32778  10
  -3   7   1 89.6726 8.87125  16
   3  -7   1 110.066 8.56019  11
   3   7  -1 100.172 7.06848  14
  -3  -7  -1 109.841 8.20493   6
  -3  -7  -1 109.112 8.65989  12
  -3  -7  -1 110.410 8.29966  16
   3  -7   1 108.309 7.13418  18
   3  -7   1 100.423 5.23399   9
   3   7  -1 98.5191 7.73909  18
   3   7   1 77.2182 9.28960   2
  -3   7  -1 95.5605 9.35840  16
   3   7   1 104.062 8.14123   1
   3   7   1 93.5472 7.46235  16
   3   7   1 116.580 11.3537  17
  -3   7  -1 94.2105 6.12241  15
  -3  -7   1 98.1110 5.74734   3
  -3  -7   1 100.979 8.38844  18
  -3  -7   1 110.641 11.1608   1
   3   7   1 108.509 8.36637  18
   3  -7  -1 101.589 7.33900   1
   3  -7  -1 96.0316 8.44485   3
  -3  -7   1 103.227 8.31588   6
   3   7   1 103.993 8.04705  10
   3  -7  -1 113.740 8.10195  18
  -3  -7   1 98.0395 7.01415   1
   3  -7  -1 102.079 8.74540   9
   3   7   1 99.2179 7.70767  14
  -3   7  -1 106.215 7.16113   1
  -3  -7   1 103.925 8.28148  12
   3  -7  -1 97.7172 7.51500   6
  -3  -7   1 113.088 8.65901  15
  -3   7  -1 104.970 7.64433   1
  -3   7  -1 123.739 23.7701   7
  -3   7  -1 105.240 8.18514  18
   3  -7  -1 100.157 7.54186  18
   3   7   1 108.508 8.53648  12
   3   7   1 113.636 22.8232   7
  -5   7   1 108.600 3.96937  15
   5   7  -1 95.8166 8.08376  10
   5   7  -1 105.006 10.8734  18
   5  -7   1 112.880 6.77814   1
   5   7  -1 96.8514 8.20509  16
   5   7  -1 103.205 10.1198  17
  -5  -7  -1 91.8448 8.09800   6
   5  -7   1 110.130 9.09877  11
  -5   7   1 103.858 9.78480   9
   5  -7   1 101.908 6.57554  18
   5  -7   1 112.257 10.9715   3
  -5   7   1 102.731 8.40518  18
  -5  -7  -1 110.407 7.90863   1
  -5  -7  -1 105.029 8.56948  16
  -5   7   1 102.551 6.88166   1
  -5   7   1 66.6908 17.3478   7
  -5  -7  -1 93.8818 8.90863  15
  -5   7   1 101.549 7.85557   1
   5   7  -1 94.6225 8.28038   2
   5   7  -1 99.9205 6.89725  14
   5  -7   1 107.031 7.56173   4
   5   7  -1 105.919 7.59772  18
  -5  -7  -1 103.241 7.94558  14
   5  -7   1 108.043 7.70151  18
  -5  -7  -1 95.0855 9.55472  18
  -5  -7  -1 119.144 8.47106   1
   5   7  -1 102.997 7.90475   1
  -5   7   1 104.031 9.89928  16
   5   7   1 109.938 11.5437   2
   5   7   1 91.6838 10.3758  12
   5  -7  -1 122.054 7.40736   1
  -5   7  -1 117.715 12.9275  16
   5   7   1 105.877 8.09944   1
  -5   7  -1 106.958 7.71452   1
   5   7   1 98.1106 7.83344  18
   5   7   1 102.376 7.27292  16
  -5  -7   1 102.258 8.46858   6
   5  -7  -1 101.518 8.43896   9
  -5  -7   1 116.885 9.83907  15
   5   7   1 103.997 8.04047  18
   5  -7  -1 108.084 6.63220   4
  -5   7  -1 75.4786 16.5588   7
  -5  -7   1 109.060 8.82199  18
  -5  -7   1 129.028 9.12005   1
   5  -7  -1 99.1658 10.1931  11
   5   7   1 102.107 9.90801  10
   5  -7  -1 95.8017 10.2162   3
  -5  -7   1 105.158 7.60377   1
   5  -7  -1 113.779 7.36757  18
  -5   7  -1 102.455 7.05799   1
  -5   7  -1 86.5271 7.65591  18
  -5   7  -1 107.276 6.66163  15
   5   7   1 106.165 7.97726  14
  -5  -7   1 96.1409 9.72734  10
   5  -7  -1 101.018 7.06153  18
  -5  -7   1 111.552 7.06553  14
   5   7   1 104.029 11.3795  17
  -7  -7  -1 56.7766 8.01699  18
   7  -7   1 54.8265 6.85978   4
  -7  -7  -1 46.2647 6.96664  14
   7   7  -1 49.2272 5.10019  14
   7  -7   1 37.4619 3.87343  18
  -7  -7  -1 42.0369 7.50925  16
  -7   7   1 44.8558 3.19844  12
   7   7  -1 44.3418 7.52531   2
  -7   7   1 37.3673 15.3793   7
   7   7  -1 44.7738 6.23043  18
  -7   7   1 34.0806 7.86918  16
   7   7  -1 51.7094 5.50203   5
  -7  -7  -1 48.6477 6.57173   1
   7   7  -1 37.3309 6.83537  13
   7   7  -1 35.8177 6.82466  10
  -7  -7  -1 44.1642 7.39922   6
   7  -7   1 31.9076 7.05692   3
  -7   7   1 45.2819 8.88071   9
  -7   7   1 41.5321 6.17777   1
   7  -7   1 48.6883 6.89663  11
  -7   7   1 45.2873 3.74703  15
  -7  -7  -1 33.1919 6.78198  15
   7   7  -1 25.4528 6.59682  17
   7   7  -1 42.7249 6.34231   1
   7  -7   1 40.6235 4.41958   1
  -7   7   1 50.8304 5.70196   1
  -7  -7  -1 42.4242 6.38292   1
   7   7  -1 47.9049 5.57084  18
   7  -7   1 46.1444 3.52761  18
   7  -7  -1 30.7944 7.51446   3
  -7   7  -1 55.7591 7.00019  18
  -7   7  -1 25.2472 11.8257   7
   7   7   1 43.0463 6.30404   1
   7   7   1 48.2994 7.86854  10
  -7  -7   1 33.9684 5.47882   1
   7   7   1 35.6639 5.52783  18
  -7  -7   1 42.3062 6.93169  18
   7  -7  -1 50.4329 5.45899   4
  -7  -7   1 39.1909 7.36959  15
   7  -7  -1 45.9658 4.97351   1
  -7  -7   1 42.1984 7.11950   6
  -7   7  -1 42.6114 5.58460  15
   7   7   1 49.9959 6.14112  18
   7   7   1 42.6049 6.78931  13
  -7  -7   1 45.7610 6.92387   1
   7  -7  -1 44.4162 7.35025  11
   7  -7  -1 44.5495 4.20687  18
   7   7   1 44.9745 3.61524   5
   7   7   1 41.5363 8.32278   2
   7   7   1 27.9174 7.92109  12
  -7   7  -1 41.3390 5.27567   1
  -7  -7   1 46.0190 5.59990  14
  -7   7  -1 42.9005 6.30368   9
  -7  -7   1 36.4794 7.63186  10
  -7   7  -1 46.0503 8.48108  16
   7   7   1 42.9328 8.05923  17
  -7   7  -1 51.0837 5.99552   1
   7  -7  -1 48.0688 3.93637  18
   9   7  -1 12.1301 4.21275   1
  -9   7   1 4.30611 3.12576  12
  -9   7   1 11.4001 13.6113   7
   9   7  -1 3.62538 5.85696   2
  -9  -7  -1 6.75673 4.00959   1
   9   7  -1 5.23570 2.96178  18
  -9  -7  -1 13.2447 5.22465  14
   9  -7   1 1.31911 1.02374   1
   9   7  -1 4.16187 4.60569  13
  -9  -7  -1 4.34863 2.65383   3
  -9   7   1 5.01258 2.60836   1
   9   7  -1 7.86376 3.80862   5
   9  -7   1 12.1092 4.54034   4
  -9  -7  -1 5.47404 4.65951   6
   9   7  -1 7.80173 3.64314  18
  -9  -7  -1 2.74616 4.39379  18
  -9  -7  -1 14.7085 4.37102   1
   9   7  -1 15.3535 6.13976  10
   9  -7   1 -3.9868 6.35132   3
  -9   7   1 2.86891 5.80700   9
  -9  -7  -1 10.8091 5.02404  15
  -9   7   1 15.9813 7.10479  16
   9  -7   1 8.53113 5.13639  11
   9   7  -1 8.41775 6.02348  17
  -9   7   1 9.88110 3.94266   1
  -9   7  -1 1.50340 4.15228  15
   9   7   1 -0.4957 4.87182  12
   9   7   1 4.33089 5.52967  10
  -9   7  -1 3.88861 4.65506   9
  -9   7  -1 -1.6444 5.60933  16
  -9  -7   1 8.35815 4.96287   6
   9  -7  -1 8.64921 5.15456  11
   9  -7  -1 8.22661 3.82725   4
  -9  -7   1 7.85169 4.52717  15
   9   7   1 10.0687 3.30957  18
  -9  -7   1 5.47642 4.33516  18
   9   7   1 1.51884 3.11972  18
   9   7   1 13.1388 4.78691  13
  -9   7  -1 8.37448 10.0131   7
   9   7   1 11.9138 2.96485   5
   9   7   1 7.26169 3.52565   1
  -9   7  -1 10.6186 3.72569   1
   9   7   1 10.1993 6.75905  17
  -9  -7   1 12.6956 4.68104   1
  -9  -7   1 9.62126 3.90576  14
  -9   7  -1 -0.5647 3.56504  18
   9  -7  -1 -0.3344 6.88372   3
  -9   7  -1 3.53787 2.63966   1
   9   7   1 13.4591 6.59334   2
  -9  -7   1 7.29992 3.63436   1
 -11  -7  -1 4.37384 4.60741  15
 -11   7   1 2.17993 1.97336  15
  11  -7   1 6.50079 7.39978   3
  11   7  -1 2.57086 4.64005  10
 -11   7   1 1.10828 3.68370  16
 -11  -7  -1 -2.8042 3.38088  18
 -11  -7  -1 -3.4045 3.48784   6
 -11  -7  -1 -5.2307 3.93452  14
  11   7  -1 1.42605 4.19839  13
 -11   7   1 -6.2793 5.47216   9
  11  -7   1 1.85745 3.93844   4
  11  -7   1 -2.0865 4.65156  11
 -11   7   1 4.43276 3.03152   1
 -11   7   1 2.16050 12.3810   7
  11   7  -1 -3.2767 4.97842   2
  11   7  -1 2.55894 3.91440   5
 -11  -7  -1 -2.5969 2.71408   1
  11   7  -1 -0.5761 5.60867  17
  11   7   1 2.07868 4.99772  10
 -11  -7   1 -0.9180 4.15410   6
  11  -7  -1 7.37102 4.75035  11
 -11   7  -1 -2.9644 3.21620  18
 -11   7  -1 4.45916 4.50431   9
 -11  -7   1 1.00065 2.70857   1
 -11   7  -1 5.19824 5.86851  16
 -11   7  -1 -4.2607 2.50904  10
 -11  -7   1 -4.9176 3.23988  14
  11  -7  -1 0.88135 3.61664   4
  11   7   1 -8.5779 5.19822   2
  11   7   1 -10.376 4.57995  17
  11   7   1 3.73819 3.62383  13
  11  -7  -1 -1.9177 4.82407   3
 -11   7  -1 -4.4137 1.83436   1
 -11   7  -1 -1.9231 9.44462   7
 -11  -7   1 -1.5556 2.74641  15
 -11  -7   1 1.77868 3.63950  18
 -13  -7  -1 20.2176 6.89217  14
 -13  -7  -1 21.7444 4.69723   1
 -13  -7  -1 15.0874 6.60007   6
  13   7  -1 20.6582 7.50659  10
 -13   7   1 23.1420 8.50731  16
 -13  -7  -1 15.6172 6.90956  15
  13   7  -1 24.1525 7.78392   2
 -13   7   1 35.3913 11.0676   9
 -13   7   1 33.6758 21.2295   7
  13  -7   1 22.4464 6.68286   4
  13   7  -1 14.8901 7.59469  17
  13   7  -1 16.8521 6.05110  13
 -13   7   1 22.0682 4.07107   1
  13  -7   1 6.51566 5.91747  11
  13  -7   1 9.88091 8.45853   3
  13  -7  -1 31.4173 6.50415   4
 -13  -7   1 13.7346 6.64926   6
 -13   7  -1 31.3120 7.73789   8
 -13   7  -1 24.1794 9.56540  16
  13   7   1 21.0884 8.23986   2
  13   7   1 12.4585 7.53704  10
 -13  -7   1 14.7437 3.99530   1
 -13   7  -1 17.5764 14.8895   7
 -13  -7   1 23.5210 7.39533  15
  13   7   1 5.87489 7.88995  17
  13   7   1 26.4073 6.11601  13
  13  -7  -1 20.4337 9.28289   3
  13  -7  -1 16.5219 6.53586  11
 -13   7  -1 30.4755 4.15542   1
  15   7  -1 10.1724 6.69057  17
 -15   7   1 18.8669 7.82430  16
 -15  -7  -1 20.3567 7.08443  15
 -15  -7  -1 7.09538 3.72647   1
  15  -7   1 23.0800 7.35843   4
  15   7  -1 11.1634 6.42606  13
 -15   7   1 45.0532 25.1964   7
  15   7  -1 9.13840 6.04215   2
 -15  -7  -1 5.85143 6.06492   6
  15  -7   1 16.5340 7.32331  11
 -15   7  -1 18.6224 8.22583  16
  15  -7  -1 -5.5021 7.77208   3
  15   7   1 5.66886 8.26664   2
  15   7   1 14.9480 5.96900  13
 -15  -7   1 16.0662 7.56425   6
 -15  -7   1 13.0052 6.04040  15
  15   7   1 13.9137 8.72467  17
 -15   7  -1 24.2676 6.93462   8
  15  -7  -1 17.9253 5.99616  11
 -15   7  -1 34.1398 18.2791   7
 -15  -7   1 11.7256 3.92644   1
   0  -8   1 3.99539 2.52927  12
   0   8  -1 1.64507 2.16366  15
   0  -8  -1 -0.2198 5.48304   9
   0  -8   1 -5.8827 3.09764   3
   0   8  -1 -2.2127 3.59162  18
   0  -8  -1 -0.7483 3.42087   6
   0  -8  -1 6.69182 3.05054  12
   0  -8   1 2.48504 2.81915  15
   0   8  -1 1.82854 2.96756   3
   0  -8   1 -0.8134 2.23231  18
   0   8   1 0.62970 2.74329   1
   0   8  -1 -1.1109 6.28479   7
   0   8   1 -0.0652 3.99998  18
   0  -8  -1 3.02403 3.29454  18
   0  -8   1 2.43955 2.80039   1
   0   8  -1 4.60764 3.89075  17
   0  -8  -1 0.84139 1.65648  15
   0   8   1 -0.7750 3.81942  16
   0   8  -1 -1.9444 2.52721  10
   0  -8  -1 -3.3075 2.61599   1
   0   8   1 -0.6608 3.00514   5
   0   8  -1 -0.3431 1.92888   8
   0  -8   1 -4.0828 3.04799   6
   0   8   1 -1.4038 7.24458   7
   0   8  -1 0.05427 3.13052   1
   0   8  -1 0.99597 4.45389  16
   0   8  -1 1.76685 4.48771   2
   0  -8  -1 2.91279 4.02859   3
   2  -8   1 190.661 10.5858   1
  -2  -8  -1 215.448 11.5422   3
   2   8  -1 205.637 11.0679  14
   2   8  -1 207.742 9.17234   8
   2  -8   1 204.989 13.0980  11
  -2  -8  -1 178.314 11.8023   6
  -2  -8  -1 203.689 11.3568  15
   2  -8   1 188.855 10.3147  15
   2  -8   1 215.557 12.2496   6
   2  -8   1 207.743 12.0859   3
  -2   8   1 200.262 12.9266  16
   2   8  -1 206.907 10.7620  10
  -2   8   1 215.756 33.6789   7
   2   8  -1 205.240 11.9529  18
   2   8  -1 209.295 12.2110  17
  -2  -8  -1 225.066 12.0038   1
   2  -8   1 189.606 11.1810  18
  -2   8   1 200.681 11.7586  18
   2  -8   1 206.647 8.06488  12
   2  -8   1 202.374 11.1106   9
   2   8  -1 220.024 12.4360   2
  -2   8   1 188.933 11.4062   1
   2   8  -1 202.586 12.6629  16
  -2  -8  -1 218.550 11.6614  12
  -2  -8  -1 202.386 11.3370  14
  -2  -8  -1 217.151 12.4312  18
   2   8  -1 208.994 11.6196   1
  -2  -8   1 203.214 11.5784  15
  -2  -8   1 199.645 10.0792   3
  -2   8  -1 226.567 11.9979  18
   2  -8  -1 193.765 12.7001   3
  -2   8  -1 216.298 10.3867  15
  -2  -8   1 195.376 11.1324   1
  -2  -8   1 223.551 11.6931  12
   2   8   1 205.938 12.1930   1
   2  -8  -1 207.445 11.6551  18
   2   8   1 212.158 12.3901  10
  -2   8  -1 189.604 13.1690  16
  -2  -8   1 201.618 12.3451   6
   2   8   1 220.034 11.6309  12
   2   8   1 214.477 12.2089  16
   2   8   1 209.245 13.7609   2
   2  -8  -1 213.473 11.6770   6
  -2   8  -1 209.307 29.7691   7
   2   8   1 188.484 11.4641  18
   2  -8  -1 200.854 11.3152   1
  -2   8  -1 180.541 10.6566   8
   2  -8  -1 196.909 13.7849   9
   2   8   1 228.745 13.9001  17
  -2  -8   1 210.895 12.5457  18
  -2   8  -1 207.548 11.3076   1
   2  -8  -1 211.699 8.76993  15
   2   8   1 214.522 30.8765   7
   4   8  -1 11.7467 2.24057   8
   4  -8   1 11.5123 5.14525  11
   4   8  -1 7.72436 5.02374   2
   4  -8   1 9.07455 3.38747   1
  -4  -8  -1 15.1503 4.39466   6
   4   8  -1 9.59345 4.34822  18
   4  -8   1 10.0597 3.72229  18
  -4   8   1 8.79836 3.92537   1
   4  -8   1 9.73189 5.36386   3
   4   8  -1 19.7273 5.02086   1
  -4   8   1 6.33524 4.00789  16
   4   8  -1 8.50652 4.92583  17
  -4  -8  -1 10.9170 4.87794  18
   4  -8   1 10.5285 4.88800  18
  -4   8   1 9.50727 4.65372  18
  -4   8   1 14.1867 3.78765   1
   4   8  -1 14.3608 4.60907  10
  -4  -8  -1 5.92067 3.09056   1
  -4  -8  -1 15.6676 4.46970  15
   4   8  -1 12.5216 4.73523  16
  -4   8   1 8.17276 10.1722   7
  -4   8   1 7.23933 4.64518   9
  -4  -8  -1 16.2884 5.11595  14
  -4  -8  -1 15.6010 4.27709   3
   4   8  -1 20.4116 4.29238  14
   4   8   1 15.7883 5.13181  17
  -4  -8   1 9.13572 4.84920  18
   4  -8  -1 5.09181 5.15038  11
   4   8   1 13.2603 4.78410  18
   4  -8  -1 18.6380 5.64736   3
  -4   8  -1 6.94629 8.76225   7
   4  -8  -1 13.7523 4.57894   9
   4  -8  -1 3.21774 4.08967  18
   4   8   1 6.10902 4.96069  12
  -4   8  -1 13.0498 3.90503   1
  -4  -8   1 14.3069 4.19843  15
  -4  -8   1 13.8216 2.78971   3
   4   8   1 14.5657 4.94736   1
   4   8   1 14.0371 5.20137  10
   4  -8  -1 11.5362 3.80403   1
  -4   8  -1 14.6642 4.36576   1
   4   8   1 13.2983 4.53676  16
  -4   8  -1 12.9880 2.97152  15
  -4  -8   1 12.0799 4.94190   6
  -4  -8   1 12.4406 4.04528   1
   4  -8  -1 12.0891 4.15153  18
   4   8   1 12.6612 1.65588   8
  -4   8  -1 8.47733 4.68061  16
   4   8   1 11.4144 1.44669   8
   4   8   1 13.8987 6.32400   2
  -4   8  -1 20.6932 5.35048  18
  -6  -8  -1 359.780 17.0846  14
  -6   8   1 401.408 18.3364  18
   6   8  -1 412.600 16.0720  14
  -6  -8  -1 371.623 19.8321  15
  -6   8   1 375.319 16.1117   1
   6  -8   1 383.254 15.2678   1
   6   8  -1 391.607 19.4614   2
   6   8  -1 360.740 18.4440  13
   6  -8   1 377.857 16.6597   4
   6  -8   1 403.945 15.0146  18
  -6   8   1 375.979 17.3358   1
   6   8  -1 386.145 18.1538  10
   6  -8   1 384.871 18.8837  11
   6   8  -1 384.830 16.3368  18
   6  -8   1 358.254 19.4355   3
  -6   8   1 406.441 20.1751   9
   6  -8   1 385.226 16.0103  18
  -6   8   1 372.605 20.9084  16
   6   8  -1 376.250 17.5361   1
  -6  -8  -1 381.407 17.6028   1
  -6   8   1 366.211 46.1301   7
   6   8  -1 383.710 19.2942  17
  -6   8   1 382.003 11.4707  15
  -6  -8  -1 376.095 19.0869   6
  -6  -8  -1 389.885 19.0743  18
   6   8   1 402.203 20.0462  12
  -6  -8   1 386.985 18.8245  18
   6   8   1 379.320 17.4729   1
   6   8   1 390.988 17.4146  18
  -6  -8   1 409.679 19.4364  10
   6  -8  -1 363.647 18.9602  11
   6  -8  -1 408.195 16.2381   1
  -6  -8   1 392.351 15.7230  14
  -6   8  -1 422.128 45.4567   7
   6  -8  -1 376.781 18.3561   9
   6  -8  -1 394.801 15.7277  18
  -6   8  -1 388.203 17.0845   1
  -6   8  -1 381.053 21.1161  16
   6  -8  -1 379.386 15.4444  18
   6   8   1 376.680 18.2689  10
   6  -8  -1 377.429 15.4075   4
   6   8   1 392.391 20.4658  17
   6  -8  -1 388.264 20.8264   3
   6   8   1 372.100 19.7230   2
  -6   8  -1 429.035 15.6488  15
  -6   8  -1 404.001 18.1622  18
  -6  -8   1 372.819 20.2746  15
  -6   8  -1 395.471 16.7029   1
  -6  -8   1 392.989 19.3347   6
  -6  -8   1 371.467 17.0091   1
  -8  -8  -1 29.6500 7.03504   1
   8  -8   1 30.6074 7.08734  11
  -8   8   1 27.9575 4.83623   1
   8  -8   1 25.2411 3.75637   1
   8   8  -1 30.4850 6.17827   1
   8   8  -1 20.3015 6.80293   2
  -8   8   1 25.7429 5.70356   1
   8   8  -1 14.7814 6.71074  17
  -8  -8  -1 24.0692 5.49630   1
   8  -8   1 21.3957 2.59608  18
  -8   8   1 22.3795 15.7748   7
   8   8  -1 29.5560 4.10215  14
   8   8  -1 29.0476 4.60798   5
   8   8  -1 21.5424 6.43520  10
  -8  -8  -1 25.9067 6.31900   6
  -8  -8  -1 25.1847 6.79730  18
  -8   8   1 18.1262 2.72961  15
   8   8  -1 26.8626 4.89320  18
   8  -8   1 20.6868 2.46266  18
  -8   8   1 26.8736 8.19431   9
  -8   8   1 34.7073 6.85650  18
   8  -8   1 36.9100 6.34991   4
   8  -8   1 22.2941 7.88316   3
   8   8  -1 21.7251 4.89457  18
  -8  -8  -1 17.6432 6.20204  15
   8   8  -1 21.3049 6.19980  13
  -8  -8  -1 22.3454 5.83699  14
  -8   8   1 35.4489 8.96440  16
  -8   8  -1 14.4065 3.89071   1
  -8  -8   1 24.0657 4.94602   1
   8  -8  -1 35.2506 8.67605   3
   8   8   1 30.8695 5.78461   1
   8   8   1 30.0551 7.32043  17
   8   8   1 38.3933 5.94977  18
  -8   8  -1 24.0645 5.62737   9
   8  -8  -1 18.7892 2.77166  18
   8  -8  -1 29.5842 4.23641   1
  -8  -8   1 25.3378 6.85864  15
  -8  -8   1 29.1149 7.37551  18
  -8   8  -1 22.7427 13.6140   7
  -8  -8   1 34.4240 5.22245  14
  -8  -8   1 32.3287 7.46150   6
  -8   8  -1 15.9564 4.65890  15
   8   8   1 24.5138 6.99884   2
   8   8   1 17.8155 4.67639  18
   8   8   1 22.9984 7.23188  12
  -8   8  -1 22.8778 7.17355  16
   8   8   1 25.9238 2.97609   5
   8   8   1 28.6064 6.63465  13
   8  -8  -1 20.2441 6.47026  11
   8   8   1 17.7625 5.67323  10
  -8   8  -1 26.1069 5.34099   1
   8  -8  -1 32.9884 5.16397   4
  -8   8  -1 28.7084 6.24013  18
   8  -8  -1 26.3921 3.07906  18
 -10   8   1 41.3219 7.10239  18
  10   8  -1 53.6782 7.11912   1
  10   8  -1 47.8644 7.98355  10
 -10  -8  -1 42.2301 7.51632  14
 -10   8   1 49.6072 6.84496   1
  10   8  -1 55.4369 9.07362  17
 -10   8   1 46.7030 10.6409   9
  10  -8   1 46.6863 7.35861   4
  10  -8   1 45.3270 10.3269   3
 -10   8   1 48.0756 4.42042  15
  10   8  -1 63.5302 8.64125  13
 -10   8   1 54.5519 10.5569  16
 -10   8   1 44.3331 22.5871   7
  10  -8   1 47.7130 8.28624  11
 -10  -8  -1 44.1253 8.42486  18
  10   8  -1 43.7371 5.00617  18
  10   8  -1 58.7817 6.60759   5
 -10  -8  -1 55.3303 10.0686  15
  10   8  -1 41.0218 8.04322   2
 -10  -8  -1 47.4205 8.77159   6
 -10  -8  -1 50.3656 7.45652   1
  10   8   1 45.2028 5.07814  18
  10   8   1 48.8332 9.88683  17
  10   8   1 41.1980 6.93235  13
  10  -8  -1 59.5643 6.75353   4
 -10   8  -1 40.6585 5.76309  10
  10  -8  -1 36.0681 10.2426   3
  10  -8  -1 43.4961 8.00875  11
 -10  -8   1 45.9624 6.42477  14
  10   8   1 41.2329 7.85571  10
 -10   8  -1 54.7800 7.51896  18
 -10  -8   1 41.9832 8.53447   6
 -10   8  -1 44.2976 8.30522   9
  10   8   1 49.8184 6.60139   1
 -10  -8   1 52.7759 6.86160   1
 -10   8  -1 44.5943 10.4698  16
 -10  -8   1 53.2405 9.78597  15
 -10  -8   1 43.2463 8.23964  18
  10   8   1 29.4407 8.50331   2
 -10   8  -1 31.2923 17.6788   7
 -10   8  -1 54.9993 6.59875   1
 -12  -8  -1 4.72729 4.48678  18
  12   8  -1 0.46991 5.53548   2
 -12   8   1 -1.1581 7.28019   9
  12   8  -1 -5.8575 3.58799  13
 -12  -8  -1 -2.0833 5.09977   6
 -12   8   1 -1.6297 2.71833   1
 -12   8   1 7.43184 6.12327  16
  12  -8   1 0.61107 5.33535  11
 -12  -8  -1 -1.9109 4.76088  14
  12  -8   1 0.57250 3.96077   4
 -12  -8  -1 6.54606 4.12204   1
 -12   8   1 8.86231 17.8550   7
  12   8  -1 14.8928 6.18012  10
 -12  -8  -1 5.23666 4.37310  15
  12   8  -1 -5.1792 6.00426  17
  12  -8   1 -1.9147 5.35460   3
  12  -8  -1 -4.1218 4.64289   3
 -12   8  -1 4.72533 3.15067   1
  12   8   1 13.9407 7.88447  17
 -12   8  -1 9.40860 6.70463  16
 -12  -8   1 2.87930 5.64068   6
 -12  -8   1 8.40898 4.79529  15
  12   8   1 4.30283 6.79592   2
  12  -8  -1 6.18184 5.50744  11
 -12  -8   1 -1.8958 2.71050   1
 -12   8  -1 -4.8220 10.6774   7
  12  -8  -1 6.49558 4.42818   4
  12   8   1 -5.2602 3.16040  13
 -12  -8   1 7.04544 4.85460  18
 -12   8  -1 11.6710 5.67261   8
  12   8   1 5.84445 6.26820  10
 -14   8   1 168.280 20.3240  16
 -14  -8  -1 149.824 17.1805   6
  14  -8   1 162.099 14.0707  11
  14  -8   1 147.224 17.2612   3
 -14  -8  -1 124.052 16.3845  15
  14   8  -1 158.893 16.3422  17
  14  -8   1 177.588 13.4337   4
 -14   8   1 199.887 49.6130   7
  14   8  -1 117.668 14.2355   2
 -14   8   1 157.256 9.09554   1
  14   8  -1 160.101 13.1011  13
 -14   8  -1 152.034 8.88350   1
  14   8   1 166.568 12.3831  13
 -14  -8   1 127.412 16.7503  15
 -14   8  -1 168.960 16.7628  16
 -14   8  -1 146.909 39.5650   7
  14  -8  -1 124.871 16.9356   3
 -14  -8   1 154.990 17.0198   6
 -14   8  -1 144.573 16.6570   8
  14  -8  -1 140.417 13.9564  11
  14   8   1 137.512 16.1957   2
  14   8   1 141.822 16.9517  17
 -16  -8  -1 -1.5535 6.13273   6
 -16   8   1 26.7408 9.87551  16
  16   8  -1 14.9892 8.69943   2
  16   8  -1 -4.5590 5.38190  13
 -16  -8  -1 7.00531 3.89654   1
 -16  -8  -1 10.2973 5.02213  15
 -16   8   1 60.0429 24.5276   7
  16   8  -1 5.63055 10.2120  17
  16  -8   1 18.9872 7.62659  11
 -16  -8   1 0.53231 3.17971   1
 -16   8  -1 28.5913 10.4544  16
  16   8   1 19.6025 8.24595   2
 -16  -8   1 10.6972 7.50294  15
  16   8   1 18.3225 8.37598  17
 -16   8  -1 40.0798 29.9992   7
 -16   8  -1 28.7139 7.84775   8
  16  -8  -1 22.7231 7.23005  11
  16  -8  -1 -3.2496 9.46044   3
 -16  -8   1 -0.3748 6.75544   6
  16   8   1 10.0196 6.87179  13
   1   9  -1 4.74169 3.76570  18
   1  -9   1 -2.7948 2.68973   1
  -1  -9  -1 4.97417 4.03666   3
   1   9  -1 3.22315 4.10699   3
  -1  -9  -1 3.62659 4.08923   1
   1   9  -1 5.48247 4.90124   2
  -1   9   1 6.62579 4.18204  16
   1  -9   1 7.42559 4.64110   3
   1  -9   1 -0.6932 3.78169   6
   1   9  -1 0.04980 7.23847   7
  -1  -9  -1 5.10864 3.55221   6
   1  -9   1 6.34056 4.54255  18
   1  -9   1 4.68770 4.81157   9
  -1   9   1 -2.5582 8.21856   7
   1   9  -1 0.45317 4.09178  17
  -1  -9  -1 6.83668 4.19642  12
  -1   9   1 4.41798 4.92328  18
   1  -9   1 3.59330 3.05625  15
   1   9  -1 9.12924 4.52305  16
   1   9  -1 1.35470 3.50115  10
  -1  -9  -1 4.89414 2.65478  15
   1   9  -1 1.60585 2.33702   8
   1  -9   1 5.27081 2.77605  12
  -1  -9  -1 6.99697 4.78524  18
   1   9  -1 -1.4172 3.77887   1
  -1   9   1 3.12405 3.90096   1
  -1   9  -1 -1.4979 5.10393  16
   1  -9  -1 5.05562 2.48213  15
  -1   9  -1 -2.7437 3.26822   1
   1  -9  -1 1.89771 3.01928  12
  -1   9  -1 -5.9004 3.95818  18
   1   9   1 7.43490 9.33578   7
   1  -9  -1 2.79821 3.92419   6
   1   9   1 0.88336 4.20814  18
   1  -9  -1 1.59021 3.49626   1
   1  -9  -1 -1.0399 3.83592   3
  -1  -9   1 3.39539 4.00689   6
  -1   9  -1 -1.3895 2.49847   8
  -1  -9   1 -0.0345 3.97686  18
   1   9   1 3.61115 4.06914   1
  -1   9  -1 2.76095 6.61534   7
   1  -9  -1 4.63640 4.26815  18
   1   9   1 0.48527 3.48977   5
  -1   9  -1 4.97496 2.36161  15
  -1   9  -1 -2.3097 4.51192  17
  -1  -9   1 2.28688 3.35660  12
   1  -9  -1 0.98926 5.83066   9
   1   9   1 5.75201 4.96705  16
  -1  -9   1 3.71232 4.02786   3
  -1  -9   1 1.01173 3.34371   1
  -1  -9   1 8.28705 3.84918  15
  -3  -9  -1 91.0305 10.6037   6
   3  -9   1 113.162 9.89447  11
  -3   9   1 113.508 9.39527   1
  -3  -9  -1 111.807 8.69558   3
  -3  -9  -1 115.689 9.19669  15
   3   9  -1 99.7663 10.0300   1
   3   9  -1 108.023 9.25087   2
   3   9  -1 118.948 10.9327  18
  -3   9   1 75.5742 19.9504   7
   3  -9   1 97.0893 8.23980  18
  -3   9   1 106.168 10.8198  18
  -3   9   1 106.411 12.3622  16
   3   9  -1 96.2268 9.63240  16
  -3  -9  -1 110.817 9.06677   1
   3  -9   1 116.135 8.03206   1
   3   9  -1 103.826 8.68421  10
   3   9  -1 129.800 10.4591  17
  -3  -9  -1 115.304 11.9952  18
   3  -9   1 119.353 11.7583   3
   3  -9   1 112.612 7.53920  15
  -3  -9  -1 107.789 8.65262  14
   3   9  -1 111.802 6.17584   8
   3  -9   1 105.276 6.90366   9
   3   9   1 97.0335 10.4040   1
   3   9   1 67.2470 17.5228   7
   3  -9  -1 113.934 10.3390   9
  -3   9  -1 97.1032 8.40964   8
  -3  -9   1 93.8929 8.39126  15
  -3   9  -1 114.006 9.78352  18
   3  -9  -1 102.006 5.77325  15
  -3  -9   1 121.653 10.6195   6
   3   9   1 100.049 10.3341  18
  -3  -9   1 114.710 11.5161  18
   3  -9  -1 112.229 8.67310   6
  -3   9  -1 118.258 9.16438   1
  -3   9  -1 113.390 7.22504  15
  -3   9  -1 70.3349 17.6103   7
  -3  -9   1 99.6569 8.45685   1
   3  -9  -1 91.0880 9.79283  18
  -3  -9   1 102.289 7.08419   3
   3   9   1 100.052 5.43633   8
   3  -9  -1 103.808 11.3674   3
   3  -9  -1 106.647 8.42179   1
   3   9   1 103.997 10.8686  10
  -3   9  -1 108.407 10.6640  16
   3   9   1 102.807 11.7992  17
   3   9   1 93.8165 8.85003  16
   3   9   1 103.223 9.21715  12
   3   9   1 106.848 12.5475   2
   5   9  -1 3.63574 3.66291  14
   5  -9   1 0.93865 3.70087  18
  -5   9   1 4.74143 5.20604   9
  -5   9   1 14.1152 4.94465   1
   5   9  -1 5.52323 1.43944   8
  -5   9   1 12.9250 5.68711  18
   5   9  -1 12.0106 4.93061   2
   5   9  -1 9.22886 4.86844  16
  -5  -9  -1 10.2558 5.15387   6
   5   9  -1 9.48586 5.78227  17
  -5  -9  -1 5.92529 4.93510  18
  -5  -9  -1 -1.6923 3.12025   1
  -5  -9  -1 9.01179 3.95987   3
  -5   9   1 6.30192 3.73442   1
  -5  -9  -1 10.5473 4.55331  14
   5   9  -1 9.81187 4.14058  10
  -5   9   1 9.41392 6.00188  16
   5  -9   1 2.80854 4.83955  18
  -5   9   1 8.59757 11.7204   7
   5  -9   1 2.04411 4.23809   3
   5  -9   1 16.5488 5.00984   4
   5  -9   1 9.71262 3.50916   1
   5   9  -1 5.36632 4.75106  18
  -5  -9  -1 8.87822 3.79774  15
   5  -9   1 9.73004 5.86407  11
   5   9  -1 11.9289 5.04348   1
  -5   9  -1 6.67632 6.10694  16
   5   9   1 13.5119 5.65047  18
   5  -9  -1 2.99857 3.56271   1
   5   9   1 7.81378 4.26989  16
   5   9   1 8.75022 4.82345   1
  -5   9  -1 6.80331 3.64771   1
   5   9   1 18.5899 6.07681   2
   5  -9  -1 10.9171 5.43964   3
   5   9   1 7.57499 4.44948  10
   5  -9  -1 8.11532 3.65988   9
   5  -9  -1 5.60565 4.42644  18
  -5  -9   1 11.7530 5.65017  18
  -5  -9   1 5.36271 3.22412   1
   5  -9  -1 8.72166 5.40045  18
  -5   9  -1 12.0815 5.37603  18
  -5  -9   1 6.32583 5.19015   6
  -5   9  -1 5.69092 3.96535   1
   5   9   1 9.78273 5.37902  17
  -5   9  -1 10.5081 2.83763  15
  -5  -9   1 5.98685 2.04327   3
   5  -9  -1 9.27017 6.31610  11
  -5  -9   1 3.74373 3.39101  15
   5   9   1 -2.3625 5.03363  12
  -5   9  -1 4.96542 11.4331   7
   7   9  -1 62.9103 9.90725  17
  -7  -9  -1 62.2734 8.30543   1
  -7  -9  -1 69.7288 10.0108  18
   7  -9   1 60.9246 6.59294  18
  -7   9   1 62.3207 7.14018   1
   7  -9   1 59.1923 5.84326  18
   7  -9   1 39.6525 8.31167  11
   7  -9   1 63.8929 6.51007   1
  -7   9   1 74.9316 11.0187   9
   7   9  -1 54.1540 8.38179  13
  -7   9   1 66.5120 9.05679  18
   7  -9   1 60.2229 10.7716   3
   7  -9   1 55.2948 7.59025   4
  -7   9   1 71.0075 8.58219   1
   7   9  -1 69.7290 8.82040   1
   7   9  -1 57.2532 9.70602   2
  -7  -9  -1 60.2943 9.22075  15
   7   9  -1 61.4419 7.21758  18
  -7  -9  -1 60.8998 8.69659  14
  -7   9   1 43.0023 19.4173   7
  -7  -9  -1 57.0624 8.90402   6
  -7   9   1 67.2386 11.7603  16
   7   9  -1 66.6066 6.79064  14
   7   9  -1 52.6773 8.35330  10
  -7  -9  -1 51.9527 5.84354   3
  -7  -9   1 60.5795 9.59171  15
   7   9   1 58.1819 3.84996   5
   7  -9  -1 63.2298 6.48666  18
   7   9   1 53.4624 7.93746   1
  -7   9  -1 55.3019 5.92378  15
   7   9   1 58.1475 8.61310  10
   7  -9  -1 60.3343 6.79484   1
  -7   9  -1 46.2084 18.2894   7
  -7   9  -1 57.3986 8.57803  18
   7  -9  -1 38.8832 8.21529  11
   7   9   1 52.6587 9.20640   2
  -7   9  -1 62.4027 7.54339   1
  -7   9  -1 76.6812 12.4895  16
   7  -9  -1 67.0934 6.70029  18
   7   9   1 53.5946 7.68269  18
  -7   9  -1 69.2315 8.33013   1
  -7  -9   1 47.5670 8.71962   6
   7   9   1 57.7760 8.82436  13
  -7  -9   1 49.0668 9.07248  18
   7   9   1 53.3996 9.18586  17
   7  -9  -1 68.3628 7.05850   4
  -7  -9   1 66.8760 7.37500  14
  -7  -9   1 64.1661 8.06519   1
   7  -9  -1 56.7069 11.3089   3
   9   9  -1 33.1735 8.63206  17
  -9  -9  -1 16.4061 6.55701  15
   9   9  -1 26.8644 4.63813   5
  -9  -9  -1 20.6069 5.63675   1
   9   9  -1 19.4206 6.43601  13
   9   9  -1 25.9830 6.67815   2
  -9   9   1 10.6938 14.7076   7
  -9  -9  -1 26.2903 6.55928  14
   9   9  -1 21.2902 5.02878  18
  -9  -9  -1 14.5776 5.71461  18
  -9  -9  -1 16.0752 6.54894   6
   9  -9   1 23.6331 7.26399  11
   9   9  -1 21.2735 5.45303   1
   9  -9   1 18.2082 7.79055   3
  -9   9   1 26.0991 5.60863   1
  -9   9   1 18.6444 5.71143  18
   9  -9   1 17.1902 5.20880   4
  -9   9   1 22.1163 8.44151   9
  -9   9   1 24.7085 8.02006  16
   9   9  -1 22.2916 6.83890  10
  -9  -9   1 14.1459 6.13256   6
   9   9   1 32.9366 7.28348  13
  -9   9  -1 28.8672 6.70090  18
   9   9   1 16.2270 4.76413  18
   9  -9  -1 12.8573 7.88340   3
   9  -9  -1 28.4646 5.15630   4
   9  -9  -1 21.3891 4.27954   1
  -9   9  -1 14.1504 14.7814   7
  -9   9  -1 17.4318 8.20783  16
  -9  -9   1 24.6281 8.02656  15
   9   9   1 21.6211 7.47895  17
   9  -9  -1 21.7620 1.74329  18
   9  -9  -1 9.67382 6.17603  11
  -9  -9   1 34.6689 7.70378  18
  -9  -9   1 16.2465 4.55498  14
   9   9   1 2.81664 6.35809   2
  -9  -9   1 23.1741 5.45285   1
  -9   9  -1 31.1576 5.89739   1
   9   9   1 20.3993 5.64544   1
   9   9   1 14.7496 6.22096  10
  11  -9   1 5.82888 5.27488  11
  11  -9   1 6.92804 6.07717   3
 -11  -9  -1 10.0629 5.54105  18
 -11   9   1 6.08987 3.57609   1
 -11  -9  -1 4.46172 4.19131   1
  11   9  -1 -1.2602 4.24151  17
  11  -9   1 11.1675 4.69547   4
  11   9  -1 8.58050 4.56345  13
  11   9  -1 10.8499 5.75861   2
 -11   9   1 8.47692 5.57867  18
  11   9  -1 4.87324 4.18560  10
 -11   9   1 0.13185 16.8068   7
 -11  -9  -1 5.46884 6.06541   6
  11   9  -1 -3.1896 2.64122  18
 -11  -9  -1 0.44753 3.91161  15
 -11  -9  -1 11.1454 5.88218  14
 -11   9   1 -3.0389 5.88271  16
  11  -9  -1 2.40622 7.53547   3
 -11  -9   1 9.16982 5.40583  15
 -11  -9   1 9.92313 5.30317  18
  11   9   1 5.55881 6.81441  17
  11   9   1 2.07406 2.78741  18
  11  -9  -1 10.9246 4.35655   4
 -11   9  -1 5.54170 7.28421  16
  11  -9  -1 14.5105 6.58914  11
 -11   9  -1 3.15096 3.62413   1
 -11  -9   1 4.83912 3.93197   1
 -11   9  -1 -1.6704 13.1323   7
 -11   9  -1 3.84213 4.79889  18
  11   9   1 13.0903 5.89108  10
 -11  -9   1 0.83580 5.52641   6
 -11   9  -1 4.38075 3.75151   8
  11   9   1 3.91648 6.40578   2
  11   9   1 9.30177 5.01703  13
  13   9  -1 11.4050 8.01401  17
 -13  -9  -1 1.46305 3.56409   1
  13  -9   1 5.44400 4.51309   4
 -13  -9  -1 -3.4973 3.85776   6
 -13   9   1 5.39596 3.41625   1
 -13   9   1 6.03640 21.1218   7
  13   9  -1 5.79784 5.14455  13
 -13  -9  -1 7.69679 5.96975  18
  13   9  -1 0.92551 6.22269   2
 -13  -9  -1 6.82966 5.79300  15
 -13   9   1 -0.0400 6.90450  16
  13  -9   1 11.3074 9.07319   3
  13  -9   1 -1.1910 5.38062  11
 -13   9  -1 3.20146 15.3768   7
  13   9   1 -7.5627 5.67783   2
 -13  -9   1 3.23367 3.73258   1
 -13  -9   1 2.82365 3.75938  15
 -13  -9   1 4.14544 5.00628   6
 -13  -9   1 6.32207 4.92144  18
  13  -9  -1 -1.5199 5.82344   3
 -13   9  -1 14.3131 8.60672  16
 -13   9  -1 8.81277 4.69149   8
  13   9   1 -1.2757 4.31421  13
  13   9   1 4.96764 7.50703  17
  13  -9  -1 0.61588 5.78375  11
 -13   9  -1 2.73780 3.28927   1
 -15  -9  -1 22.9237 7.43420  15
  15  -9   1 10.4442 7.39337  11
 -15  -9  -1 11.9920 7.46718   6
 -15   9   1 39.4472 10.1783  16
  15   9  -1 5.52652 5.91852  13
  15   9  -1 19.6588 9.43421  17
  15   9  -1 13.7902 8.27552   2
 -15  -9  -1 11.1272 4.67759   1
 -15   9   1 43.1556 26.7551   7
  15   9   1 16.7780 8.47498  17
 -15   9  -1 11.4962 23.4684   7
  15  -9  -1 10.4231 10.1377   3
 -15  -9   1 10.7750 4.53425   1
  15  -9  -1 16.6459 7.37849  11
 -15  -9   1 16.5736 7.87756  15
  15   9   1 11.3675 5.79435  13
 -15   9  -1 24.7626 7.98633   8
 -15  -9   1 3.54529 7.15840   6
  15   9   1 18.3535 7.95379   2
 -15   9  -1 11.9705 9.06783  16
   0  10   1 1.55331 10.0006   7
   0  10  -1 6.03905 5.35104   2
   0  10  -1 3.40891 4.81551  18
   0 -10  -1 4.96882 4.83084   6
   0 -10   1 2.30019 3.81368   1
   0 -10  -1 0.60146 2.65259   1
   0 -10   1 -3.7717 4.21548  18
   0  10   1 -0.2351 4.28082   1
   0 -10   1 3.15064 3.52731  12
   0 -10   1 0.60732 4.46435   6
   0 -10  -1 -2.9816 4.36058  18
   0 -10  -1 -0.1128 3.40670  12
   0  10  -1 -1.1575 2.42680   8
   0  10  -1 1.92859 4.41488  17
   0 -10   1 -1.4341 4.19203   3
   0  10   1 6.14481 4.65133  16
   0 -10   1 -0.9144 2.63642  15
   0 -10  -1 -0.5126 2.39819  15
   0 -10  -1 5.20746 4.90647   3
   0  10  -1 -4.2498 3.65956   1
   0  10  -1 5.18528 5.74415  16
   0  10   1 6.42316 3.99328  18
   0  10  -1 -4.0140 3.16481  10
   0  10  -1 -2.0780 8.25802   7
  -2  10   1 425.977 20.4426   1
   2  10  -1 425.893 20.3037   1
   2  10  -1 465.556 20.8927  17
   2 -10   1 424.084 20.5468   6
   2 -10   1 437.730 19.9381  18
  -2 -10  -1 406.629 18.8836   3
  -2  10   1 415.519 22.1450  16
   2  10  -1 430.434 20.3014  18
  -2 -10  -1 431.344 21.0800   6
   2 -10   1 404.617 19.5851   9
  -2 -10  -1 391.251 19.5796   1
  -2  10   1 437.085 52.6622   7
   2 -10   1 426.649 21.8589  11
  -2  10   1 409.870 20.2039  18
   2 -10   1 444.724 19.0263   1
   2 -10   1 434.911 20.7353   3
   2  10  -1 464.443 20.8529   2
   2 -10   1 438.233 14.7734  12
  -2 -10  -1 455.660 21.3584  18
  -2 -10  -1 440.869 19.7475  15
   2  10  -1 420.048 16.4668   8
   2  10  -1 449.469 21.7100  16
   2 -10   1 420.402 18.1711  15
   2  10  -1 434.807 18.9774  10
   2  10   1 414.422 20.1657  10
  -2 -10   1 405.380 19.8489  15
  -2  10  -1 403.271 18.6200   8
  -2 -10   1 414.400 20.7417   6
   2 -10  -1 419.555 23.1231   9
  -2  10  -1 431.702 22.8962  16
   2  10   1 404.588 21.9553   2
  -2  10  -1 464.159 48.7429   7
   2 -10  -1 424.741 16.0561  15
   2  10   1 465.789 51.7896   7
  -2  10  -1 398.612 19.4888   1
  -2  10  -1 446.137 20.7342  18
  -2 -10   1 429.327 19.2641   1
   2 -10  -1 462.049 19.9216   1
   2  10   1 375.766 20.5069  17
   2  10   1 463.069 18.8281   5
   2 -10  -1 386.848 19.9308  18
  -2  10  -1 441.594 18.0396  15
   2  10   1 433.841 16.1964   8
   2 -10  -1 446.637 21.4425   3
   2  10   1 411.650 20.3645   1
  -2 -10   1 395.718 20.3629  18
   2  10   1 434.694 20.8039  16
   2 -10  -1 441.770 19.7113   6
  -2 -10   1 428.286 17.9463   3
   2  10   1 406.120 20.2429  18
   4 -10   1 3.30433 4.45424  18
  -4  10   1 9.07144 4.90850   1
  -4 -10  -1 -9.7520 4.12008  18
  -4  10   1 1.56240 11.9657   7
  -4 -10  -1 4.57845 4.92034   6
   4  10  -1 -1.8785 4.78964  18
  -4  10   1 8.20304 6.58699  16
  -4 -10  -1 11.0044 4.70993  14
  -4 -10  -1 10.2921 4.40534  15
  -4  10   1 6.17536 5.53722  18
   4 -10   1 3.16273 4.96214  11
   4 -10   1 2.70035 5.46896   3
   4  10  -1 7.49798 2.54473   8
   4 -10   1 6.30771 1.50924   9
  -4 -10  -1 -0.8469 2.68641   1
   4  10  -1 -0.8812 4.48804  16
   4  10  -1 5.23601 5.61274  17
   4  10  -1 3.17421 3.68751  10
   4 -10   1 6.44293 3.86714   1
  -4 -10  -1 13.3130 4.86856   3
   4  10  -1 3.41826 4.19996   2
   4  10  -1 1.84909 4.43314   1
   4  10   1 5.56078 1.80780   8
   4  10   1 7.98436 5.68471  18
  -4  10  -1 2.94548 4.12534   8
  -4 -10   1 14.2369 6.00982   6
   4  10   1 7.61793 6.65413  17
   4  10   1 3.09030 5.27583   2
   4 -10  -1 4.72271 4.50938  18
  -4 -10   1 4.93103 3.04126   3
   4  10   1 12.5605 5.39708   1
   4 -10  -1 2.96497 6.32001  11
  -4  10  -1 1.65586 10.0716   7
   4 -10  -1 5.02016 4.22705   1
   4  10   1 5.40387 4.02773  10
  -4 -10   1 -2.1209 4.74591  18
  -4  10  -1 3.02245 6.22220  16
  -4  10  -1 3.39271 2.37922  15
  -4 -10   1 2.41905 3.18201   1
  -4  10  -1 4.03905 4.03598   1
   4  10   1 5.03651 5.18888  16
   4 -10  -1 4.37567 4.07446   9
  -4  10  -1 5.37715 5.32188  18
   4 -10  -1 10.1510 6.67088   3
  -4 -10   1 1.04823 3.38664  15
  -6 -10  -1 28.5872 7.36475   6
  -6  10   1 31.1547 7.37995  18
   6  10  -1 27.8550 7.84672   2
   6 -10   1 27.9081 5.38212  18
   6 -10   1 36.0719 8.25075   3
   6  10  -1 26.2926 7.65663  17
   6  10  -1 32.0529 7.32588   1
  -6  10   1 28.6748 8.46497  16
   6  10  -1 30.8203 7.23591  16
   6  10  -1 23.6399 6.77282  10
  -6 -10  -1 25.3459 5.16432   3
   6 -10   1 27.6387 5.14764   1
   6 -10   1 30.0202 7.09547   4
  -6 -10  -1 29.3727 6.40843   1
   6  10  -1 38.8006 7.05866  18
  -6 -10  -1 28.2465 6.90882  14
   6 -10   1 29.7273 7.20821  11
  -6  10   1 20.4242 6.23204   1
  -6 -10  -1 15.0141 5.06789  15
  -6  10   1 6.80309 13.8052   7
  -6 -10  -1 17.1503 7.07651  18
  -6  10  -1 18.3785 5.74267   1
  -6 -10   1 24.2338 6.37239  15
  -6  10  -1 28.7940 8.97461  16
  -6 -10   1 11.0643 6.34650  18
   6  10   1 24.1342 7.44753  17
   6 -10  -1 23.7647 5.02537   4
  -6 -10   1 26.5882 6.06604   1
   6  10   1 20.6497 6.13977  10
  -6  10  -1 20.7512 15.0335   7
  -6  10  -1 33.3163 7.89907  18
   6  10   1 24.8624 6.68718   1
   6 -10  -1 28.4099 5.64138   1
   6 -10  -1 39.3964 9.90740   3
   6 -10  -1 35.1947 8.85113  11
  -6  10  -1 17.3823 3.62957  15
   6  10   1 31.9247 8.10160   2
   6  10   1 31.7928 6.38181  16
  -6 -10   1 29.7076 7.71767   6
   6 -10  -1 17.5530 5.34383  18
   6  10   1 33.4298 7.44464  18
  -6  10  -1 19.0720 5.76238   8
  -8 -10  -1 10.4285 5.79754  15
   8  10  -1 16.8328 5.80054  18
  -8 -10  -1 11.3244 4.83666   1
  -8  10   1 4.88939 6.18262  16
  -8  10   1 10.0918 4.67860   1
  -8 -10  -1 4.85621 5.02620   6
  -8 -10  -1 4.10201 5.29152  18
   8 -10   1 9.22898 3.21162   1
   8 -10   1 9.73631 7.18843   3
   8 -10   1 9.75607 5.36601   4
   8  10  -1 13.7886 3.86914   5
   8  10  -1 6.56558 5.58631  13
   8 -10   1 9.72633 5.16781  11
   8 -10   1 8.39438 3.16180  18
  -8  10   1 -0.3876 14.9877   7
   8  10  -1 19.8919 7.50752  17
   8  10  -1 -1.0970 4.58988  10
   8  10  -1 7.01050 6.52961   2
  -8  10   1 8.59061 6.28473  18
  -8 -10  -1 10.9134 5.11069  14
   8  10  -1 6.77662 4.92007   1
  -8  10   1 8.49086 6.44988   9
  -8  10  -1 10.0855 4.66233   8
   8 -10  -1 12.4613 4.18579   4
   8 -10  -1 7.50193 6.35986  11
   8  10   1 9.31762 5.20868   1
  -8 -10   1 6.95539 5.33923  18
   8 -10  -1 12.3550 3.72549   1
   8  10   1 6.80285 4.76122  18
   8 -10  -1 13.2406 3.82309  18
  -8  10  -1 2.91239 12.4510   7
  -8  10  -1 7.39088 7.01816  16
  -8 -10   1 10.0185 4.75142   1
  -8  10  -1 13.9130 5.18573   1
   8  10   1 5.05906 6.45209  17
  -8 -10   1 7.79317 5.72596  15
   8  10   1 11.7571 7.13502   2
  -8  10  -1 9.91950 5.74375  18
   8  10   1 1.85716 5.13153  10
   8  10   1 9.23858 5.91986  13
  -8 -10   1 13.4239 5.93708   6
   8 -10  -1 18.2706 8.74091   3
  10 -10   1 218.358 16.6051   3
  10  10  -1 197.490 15.1906   2
  10 -10   1 214.836 15.5592  11
 -10  10   1 189.437 41.0486   7
 -10 -10  -1 226.578 14.4497  14
 -10 -10  -1 192.451 16.6898  15
  10  10  -1 222.619 14.9121  13
  10  10  -1 177.881 13.7476   1
 -10 -10  -1 209.757 15.3713  18
  10  10  -1 226.155 15.2171  10
 -10  10   1 206.067 12.9475   1
 -10 -10  -1 227.483 13.8264   1
 -10  10   1 200.800 13.8818  18
  10  10  -1 217.197 15.5790  17
  10  10  -1 228.368 11.6264  18
  10 -10   1 215.684 13.2393   4
 -10  10   1 210.731 18.6500  16
 -10 -10  -1 219.684 17.3176   6
 -10  10  -1 209.562 19.2118  16
 -10 -10   1 194.745 16.4906   6
  10  10   1 219.403 15.8579  10
  10  10   1 205.174 11.5269  18
  10  10   1 202.049 13.9670  13
 -10  10  -1 198.118 12.5565   1
 -10  10  -1 141.708 32.8680   7
 -10 -10   1 206.692 15.4949  18
  10 -10  -1 220.434 17.4270   3
  10  10   1 213.015 16.8730   2
 -10  10  -1 204.991 13.6061  18
  10 -10  -1 220.983 15.4516  11
  10  10   1 223.935 17.4826  17
  10 -10  -1 193.582 11.0653   4
 -10  10  -1 213.427 16.0978   8
 -10 -10   1 205.235 17.3750  15
 -10 -10   1 202.551 12.6849   1
 -12  10   1 3.20695 3.97399   1
 -12  10   1 0.84877 16.7374   7
  12 -10   1 7.86466 5.23868   4
  12  10  -1 15.2135 6.51438  13
 -12 -10  -1 9.20360 6.45199  15
 -12 -10  -1 -4.9339 4.95392   6
  12 -10   1 20.5622 7.18092  11
  12  10  -1 0.79584 6.09367   2
  12  10  -1 2.27034 5.51136  10
 -12 -10  -1 13.6405 6.52063  18
  12  10  -1 -10.215 6.66965  17
 -12 -10  -1 -1.0043 3.50381   1
  12 -10   1 -0.4919 7.98695   3
 -12  10   1 9.15931 7.62103  16
 -12  10  -1 5.06363 6.60292  16
 -12 -10   1 14.5856 6.50148  15
  12  10   1 12.3083 7.19772  17
 -12  10  -1 1.83753 4.03500   1
 -12 -10   1 10.4956 5.74110  18
  12  10   1 12.4379 6.27015  13
 -12  10  -1 -3.3430 13.5829   7
  12 -10  -1 6.46193 6.25006   3
  12  10   1 3.41512 6.87028   2
  12 -10  -1 7.88745 6.26975  11
  12  10   1 22.8427 7.16086  10
 -12  10  -1 8.28779 4.97767   8
 -12 -10   1 -1.8149 3.54636   1
 -12 -10   1 8.31044 6.94895   6
  14  10  -1 84.2214 11.6120  13
  14 -10   1 105.545 17.1348   3
  14 -10   1 86.9819 12.3956  11
  14  10  -1 99.6609 14.0940   2
 -14 -10  -1 98.8077 15.2349  15
  14  10  -1 119.868 15.2058  17
 -14  10   1 119.745 41.7641   7
 -14  10   1 118.162 9.43825   1
 -14  10   1 144.216 20.0977  16
 -14 -10  -1 98.5052 14.9959   6
  14 -10  -1 91.0953 14.8151   3
  14  10   1 89.9502 15.3440  17
  14  10   1 119.553 15.5782   2
  14  10   1 117.687 12.3931  13
 -14 -10   1 92.5267 15.2088   6
 -14  10  -1 110.009 14.6283   8
 -14  10  -1 146.603 19.9207  16
 -14 -10   1 139.416 10.5493   1
 -14  10  -1 120.335 9.32713   1
 -14 -10   1 91.1766 15.0911  15
 -14  10  -1 71.8669 27.4358   7
  14 -10  -1 115.713 13.4404  11
  -1  11   1 117.727 14.2333  16
   1  11  -1 145.244 13.5647   2
  -1 -11  -1 114.108 8.92476  15
  -1 -11  -1 111.301 12.2226  12
   1 -11   1 120.433 7.63549  12
   1  11  -1 106.051 13.4541  16
   1  11  -1 106.638 8.02693   8
   1  11  -1 117.256 12.3655   1
   1 -11   1 109.210 11.6629   9
   1  11  -1 143.483 13.2243  17
   1 -11   1 103.027 10.5729   1
   1  11  -1 111.620 9.43970  10
  -1 -11  -1 115.328 12.3598  18
   1 -11   1 108.651 10.0631   6
   1 -11   1 112.783 12.6200  11
   1 -11   1 116.845 11.9486   3
   1 -11   1 108.507 11.7021  18
  -1 -11  -1 107.350 11.4131   3
   1  11  -1 82.3261 20.2832   7
   1  11  -1 109.754 12.3184  18
  -1  11   1 96.7609 11.5084  18
  -1  11   1 114.888 12.3439   1
   1 -11   1 123.198 9.39937  15
  -1 -11  -1 128.377 12.2977   1
  -1  11   1 94.4454 23.3992   7
  -1 -11  -1 113.939 12.4283   6
  -1  11  -1 71.8170 19.8700   7
   1 -11  -1 97.5401 7.77854  15
   1 -11  -1 107.108 12.1779  18
  -1  11  -1 105.493 8.92926  10
  -1  11  -1 133.251 13.1432  18
   1  11   1 77.6762 22.3452   7
  -1  11  -1 108.410 13.5926  16
  -1 -11   1 104.842 9.32369  15
  -1  11  -1 97.2651 8.39490   8
   1 -11  -1 108.201 11.1139   1
  -1 -11   1 113.071 12.3570  18
   1  11   1 123.254 12.6452   1
   1 -11  -1 97.9936 7.67004  12
  -1 -11   1 119.449 12.8364   6
  -1 -11   1 104.234 9.17489   3
   1 -11  -1 112.831 9.96506   6
   1  11   1 90.4097 11.9930  16
  -1  11  -1 128.247 12.5629   2
  -1  11  -1 123.057 12.4775  17
   1  11   1 118.933 14.0627   2
   1  11   1 118.091 12.0341  10
   1  11   1 118.177 12.6488  18
   1 -11  -1 96.9571 11.3300   3
  -1 -11   1 117.583 10.0540   1
  -1  11  -1 118.999 12.1384   1
   1  11   1 118.927 13.5037  17
   3  11  -1 36.4243 8.59740   2
   3  11  -1 50.8500 9.01586  18
   3 -11   1 53.4380 8.04007  18
   3 -11   1 55.6417 10.2267  11
   3  11  -1 48.0265 5.38965   8
   3  11  -1 51.0365 8.18668  10
   3 -11   1 47.6047 9.29350   3
   3 -11   1 53.1974 6.53350  15
  -3  11   1 41.7129 7.83051   1
  -3  11   1 59.1462 10.7478  16
   3  11  -1 66.3559 9.79966  17
  -3 -11  -1 61.2942 9.00789   1
   3  11  -1 54.4701 9.78727  16
  -3  11   1 35.3959 17.2080   7
   3  11  -1 58.7828 9.20471   1
  -3  11   1 56.9845 9.93723  18
  -3 -11  -1 37.7962 7.13853  15
  -3 -11  -1 39.3998 6.63265   3
  -3 -11  -1 48.3904 9.20277   6
   3 -11   1 45.2839 6.37644   9
  -3 -11  -1 52.6318 9.63998  18
   3 -11   1 60.7489 7.83071   1
  -3 -11   1 40.9222 6.15370   3
  -3 -11   1 58.3365 9.32849  18
   3 -11  -1 40.3251 8.71237   9
   3  11   1 31.3416 15.1988   7
   3  11   1 52.3817 4.60998   8
   3 -11  -1 44.6024 9.24161   3
   3 -11  -1 59.0612 9.01114   6
  -3  11  -1 50.8049 6.12982  15
   3 -11  -1 38.1664 4.66086  15
  -3  11  -1 48.9462 9.01574  18
  -3  11  -1 53.4799 8.37421   1
   3 -11  -1 62.9059 8.47270   1
   3 -11  -1 56.9919 10.6879  11
   3  11   1 48.9576 8.80216  10
   3  11   1 37.9518 9.47039  17
  -3  11  -1 33.6514 16.2487   7
   3  11   1 48.3185 9.18250   2
  -3 -11   1 54.1857 8.41267  15
   3  11   1 41.4750 8.46109  18
   3  11   1 41.4230 7.63399   5
  -3  11  -1 61.5468 8.39082   8
  -3  11  -1 48.4083 10.7369  16
   3  11   1 44.9357 8.67744  16
   3 -11  -1 47.1196 8.55069  18
  -3 -11   1 37.4730 7.68737   6
   3  11   1 47.8629 8.43624   1
  -3 -11   1 50.9464 7.96682   1
   5  11  -1 65.1787 9.48303  17
   5 -11   1 45.6585 9.37991  11
  -5  11   1 33.6591 19.4694   7
   5  11  -1 54.1024 8.84225  16
  -5  11   1 53.6928 9.54531  18
   5  11  -1 56.9967 9.70492   2
   5 -11   1 71.6997 11.2589   3
  -5  11   1 54.1873 11.4378  16
  -5 -11  -1 45.9734 8.05001   1
  -5 -11  -1 49.5807 9.76511  18
  -5 -11  -1 54.2187 6.91926   3
   5  11  -1 50.4004 8.76102  18
   5  11  -1 53.7800 8.51348  10
   5  11  -1 48.6111 3.65416   8
  -5 -11  -1 39.0102 9.13011   6
   5 -11   1 53.5467 7.25484   1
   5  11  -1 44.7243 8.66497   1
   5 -11   1 51.8764 8.01974  18
  -5  11   1 49.9797 8.32869   1
  -5 -11  -1 45.9616 8.13074  15
   5 -11  -1 50.3160 8.17197  18
   5  11   1 46.9195 9.27505   2
  -5 -11   1 67.7991 10.4822   6
   5 -11  -1 50.9498 7.33254   1
  -5  11  -1 51.9980 11.2194  16
   5  11   1 50.1355 10.7636  17
   5 -11  -1 52.4819 10.9299   3
  -5 -11   1 41.6890 8.24985  15
  -5 -11   1 55.4823 8.29844   1
   5  11   1 41.4329 8.64680  18
   5  11   1 51.5855 8.25486   1
   5 -11  -1 26.5964 9.30039  11
   5  11   1 63.3603 9.05675  10
   5  11   1 54.3398 8.45379  16
  -5  11  -1 45.0728 19.4325   7
  -5  11  -1 46.7597 8.00968   1
  -5 -11   1 48.8649 9.49947  18
  -5 -11   1 42.5699 4.65856   3
  -5  11  -1 72.7145 10.2381  18
  -5  11  -1 67.9278 9.45490   8
  -7 -11  -1 6.82865 6.07050  18
   7  11  -1 4.60982 5.60349  10
  -7  11   1 0.64621 4.22745   1
   7  11  -1 -6.7209 3.76756  18
  -7 -11  -1 3.48109 4.62633   1
  -7 -11  -1 10.5011 6.72501   6
   7  11  -1 9.55146 6.41375  17
  -7 -11  -1 1.64733 4.92220   3
  -7  11   1 -6.1929 5.03036  18
   7 -11   1 4.59870 5.17848   3
   7 -11   1 3.91197 3.23512   1
  -7  11   1 -4.4220 12.8964   7
   7 -11   1 4.16524 6.20399  11
   7  11  -1 -2.4710 4.19179   1
   7 -11   1 -2.1470 3.20253  18
  -7  11   1 -4.7422 5.82720  16
   7  11  -1 4.25630 5.98706  13
  -7 -11  -1 -1.9607 4.51651  14
  -7 -11  -1 1.66425 3.01113  15
   7  11  -1 9.61899 6.83930   2
   7 -11   1 8.79831 4.95514   4
  -7 -11   1 3.15592 3.85585  18
   7 -11  -1 -1.4647 3.45007   4
   7 -11  -1 3.13230 4.11806  18
  -7 -11   1 -6.3118 3.68975   1
  -7  11  -1 0.07842 5.17126  18
   7  11   1 1.56401 4.54586   1
   7  11   1 -1.6102 6.46084   2
   7 -11  -1 4.72979 5.46482   3
  -7  11  -1 8.37381 4.99741   8
   7 -11  -1 -1.2126 3.09683   1
  -7 -11   1 -7.4016 3.35456  15
   7  11   1 1.24580 6.46413  17
   7  11   1 -8.4424 4.82875  18
   7  11   1 -7.8158 4.23344  10
  -7  11  -1 -2.5399 4.33943  16
   7 -11  -1 3.12389 6.29511  11
  -7  11  -1 0.58439 4.10756   1
  -7 -11   1 -1.3458 5.13908   6
  -7  11  -1 0.60978 12.4832   7
  -9  11   1 90.8365 15.3833  16
  -9 -11  -1 80.3038 10.3882   1
  -9 -11  -1 77.6164 10.5613  14
   9  11  -1 69.1850 11.1160   2
   9  11  -1 79.7634 11.2540  13
   9  11  -1 63.3547 11.2018  17
  -9 -11  -1 83.0939 12.7349   6
   9 -11   1 82.5011 13.0764   3
  -9 -11  -1 60.2226 11.4517  15
   9  11  -1 73.4525 9.80509   1
   9  11  -1 72.9345 8.76208  18
  -9 -11  -1 74.9708 11.1654  18
   9 -11   1 79.9647 9.70515   4
  -9  11   1 89.4893 10.5271   1
   9  11  -1 66.6683 9.84045  10
  -9  11   1 84.0800 11.5641  18
  -9  11   1 46.5851 28.3785   7
   9 -11   1 66.2541 5.62868  18
   9 -11   1 81.5216 11.3711  11
   9  11   1 74.0695 11.5905  17
   9 -11  -1 60.9756 5.33169  18
  -9  11  -1 90.3857 12.2324   8
  -9  11  -1 82.1104 13.8426  16
  -9 -11   1 69.0248 11.9954  15
  -9  11  -1 77.0375 9.28588   1
   9 -11  -1 81.5599 12.6577   3
   9  11   1 60.7587 9.12917   1
  -9 -11   1 82.3822 13.0279   6
   9 -11  -1 66.4323 7.52322   4
   9  11   1 65.6255 9.81393  13
  -9  11  -1 69.7132 10.3824  18
  -9  11  -1 48.1730 20.8992   7
  -9 -11   1 66.8875 9.13307   1
  -9 -11   1 66.8801 10.5691  18
   9 -11  -1 73.0347 11.0829  11
   9  11   1 64.1748 8.97143  18
   9  11   1 70.5087 10.9472   2
   9  11   1 74.2930 10.7455  10
  11  11  -1 32.9309 8.28913  17
  11  11  -1 27.4637 7.47598  10
 -11  11   1 27.6199 6.27706   1
  11 -11   1 35.1140 9.24403  11
 -11  11   1 15.3544 22.4357   7
  11 -11   1 11.3812 6.63101   3
  11 -11   1 41.8406 7.35016   4
 -11 -11  -1 24.9209 6.83976   1
 -11 -11  -1 20.9552 8.12362  15
 -11 -11  -1 25.2425 8.25396  18
 -11  11   1 17.0650 9.38928  16
 -11 -11  -1 25.5036 9.23025   6
  11  11  -1 19.4370 6.52482  13
  11  11  -1 25.6310 7.78813   2
  11  11  -1 27.0867 5.52671  18
 -11  11  -1 32.3792 7.78547   8
 -11 -11   1 9.11209 7.48086   6
  11  11   1 29.6426 8.59827   2
  11  11   1 21.3029 4.97585  18
 -11  11  -1 30.5379 6.51726   1
 -11 -11   1 35.8278 7.14910   1
 -11  11  -1 12.5818 17.5035   7
 -11 -11   1 34.0568 9.09073  15
  11 -11  -1 36.4994 10.0913   3
  11  11   1 33.6548 9.18844  17
  11 -11  -1 32.4269 8.96918  11
 -11  11  -1 38.2645 11.6633  16
  11  11   1 33.7235 7.42308  13
  11  11   1 34.0959 7.67797  10
 -11 -11   1 21.0118 7.17186  18
 -13  11   1 26.0834 6.01597   1
 -13 -11  -1 30.6489 10.4125   6
  13  11  -1 26.0803 9.86104  17
 -13 -11  -1 27.7523 8.60880  18
 -13  11   1 17.1240 25.4765   7
 -13 -11  -1 30.1110 6.83074   1
  13  11  -1 35.0673 8.50140  13
 -13  11   1 42.4509 12.1961  16
  13 -11   1 9.32903 9.52813   3
 -13 -11  -1 41.4024 10.9370  15
  13  11  -1 35.9710 10.0427   2
  13 -11   1 36.4792 9.88346  11
  13 -11  -1 33.1608 8.72708  11
 -13  11  -1 36.0107 8.53522   8
  13  11   1 20.7050 8.92004  17
 -13  11  -1 31.9924 6.40755   1
 -13  11  -1 36.6925 11.1244  16
 -13 -11   1 39.6718 10.1709   6
  13  11   1 32.3658 10.5068   2
  13 -11  -1 37.7920 12.6733   3
 -13  11  -1 6.53946 17.7919   7
 -13 -11   1 30.1627 9.46209  15
 -13 -11   1 28.7916 6.57888   1
 -13 -11   1 19.8696 7.33780  18
  13  11   1 24.2723 6.90715  13
   0  12  -1 -10.874 4.59751   1
   0  12   1 7.98642 5.49072  16
   0 -12   1 0.08800 5.37502   6
   0  12  -1 -3.7938 4.70284  17
   0  12   1 6.75990 14.6257   7
   0  12   1 -14.096 6.14637  17
   0 -12  -1 2.86730 6.18390   3
   0 -12   1 3.10185 5.06963   3
   0 -12   1 5.68046 5.93527  18
   0  12   1 -3.1415 4.53574  18
   0  12  -1 6.34640 13.0609   7
   0 -12   1 -6.7341 2.77319  15
   0 -12   1 -4.0298 3.32497  12
   0 -12   1 0.40213 4.02954   1
   0 -12  -1 9.88625 6.12820   6
   0 -12  -1 -0.2781 3.17177  15
   0  12  -1 -3.2091 4.37511  10
   0  12  -1 0.55455 6.00642   2
   0 -12  -1 2.78739 3.46164   1
   0  12  -1 5.42632 5.76533  16
   0  12  -1 -0.0515 5.54333  18
   0 -12  -1 1.36473 5.57211  18
   0  12   1 7.21377 5.71412   1
   0 -12  -1 -5.3392 4.13536  12
   0  12  -1 -0.2469 3.28885   8
  -2 -12  -1 258.723 16.7558   1
  -2  12   1 290.680 20.4365  16
  -2  12   1 252.567 17.8340  18
  -2 -12  -1 303.769 16.5031  15
   2 -12   1 295.623 19.5973  11
   2  12  -1 298.879 18.0937  18
   2 -12   1 286.729 15.2391  15
  -2 -12  -1 267.662 17.2306  18
   2  12  -1 292.798 16.1383  10
  -2 -12  -1 313.743 19.4270   6
   2 -12   1 296.780 18.0881   6
  -2 -12  -1 290.782 16.5899   3
  -2  12   1 295.357 56.0787   7
   2 -12   1 287.399 17.6257   3
   2 -12   1 329.308 16.6412   1
   2  12  -1 286.488 17.6451  17
   2  12  -1 280.809 17.6816   2
   2 -12   1 269.331 16.8426  18
   2  12  -1 310.966 19.4741  16
   2  12  -1 314.332 13.9721   8
  -2  12   1 287.020 17.6001   1
   2  12  -1 290.255 17.7824   1
   2  12   1 243.460 18.8190   2
   2  12   1 327.399 18.8613  18
  -2  12  -1 296.235 15.8778   8
  -2  12  -1 338.101 18.0143  17
   2 -12  -1 283.603 13.5062  15
  -2 -12   1 301.137 19.0954   6
  -2  12  -1 270.788 15.0292  10
   2  12   1 305.763 13.3033   8
  -2  12  -1 287.168 19.7284  16
   2 -12  -1 298.323 18.4926   3
  -2 -12   1 313.164 15.5283   3
   2 -12  -1 301.047 17.9553  18
  -2 -12   1 284.230 16.1841   1
  -2  12  -1 299.113 18.2760  18
   2  12   1 282.075 18.3433  16
  -2 -12   1 292.626 18.3177  18
  -2 -12   1 291.752 17.0691  15
   2 -12  -1 283.197 16.8608   6
   2  12   1 298.149 17.9622   1
   2  12   1 334.633 19.9486  17
   2  12   1 385.692 55.4339   7
  -2  12  -1 273.099 16.5864   1
   2  12   1 292.782 17.7276  10
  -2  12  -1 336.254 50.8138   7
   2 -12  -1 287.995 16.6773   1
  -4  12   1 0.40615 6.51363  16
   4  12  -1 -2.1665 2.27555   8
  -4 -12  -1 2.81146 5.81723   6
   4 -12   1 -0.2452 4.35814  18
   4  12  -1 0.69550 5.53820  18
   4  12  -1 -0.0667 4.29464   2
  -4 -12  -1 -3.5703 2.90070  15
   4  12  -1 -1.3012 5.99903  17
  -4 -12  -1 0.77638 5.75599  18
   4 -12   1 11.1599 7.47409  11
  -4  12   1 2.70776 5.73263  18
  -4  12   1 -4.7924 13.8750   7
  -4  12   1 -3.4056 3.69220   1
   4  12  -1 5.16945 4.66443  10
   4 -12   1 2.91770 4.05267   1
   4 -12   1 11.9335 6.48544   3
  -4 -12  -1 0.67887 3.66540   1
   4  12  -1 -4.8616 4.70170  16
   4  12  -1 5.35028 5.71682   1
  -4 -12  -1 4.08591 4.47009   3
   4 -12  -1 -0.7804 4.64989   3
   4 -12  -1 8.61018 7.76524  11
   4  12   1 -8.8115 6.27903   2
  -4 -12   1 4.76424 3.78828  15
   4 -12  -1 -0.0958 3.90327   1
  -4 -12   1 -0.3675 3.19078   1
   4  12   1 0.56451 5.22017  18
   4  12   1 0.95055 5.08220  16
   4 -12  -1 3.08859 4.95769  18
  -4 -12   1 3.72852 5.64834  18
   4  12   1 3.65609 5.83428  17
  -4  12  -1 -4.3836 5.36107  18
  -4  12  -1 -5.8850 3.32692   1
  -4 -12   1 6.31711 5.67388   6
  -4  12  -1 1.63060 3.77256   8
   4  12   1 -8.6601 4.38588   1
  -4  12  -1 -0.6325 13.1268   7
  -4 -12   1 3.07078 3.28691   3
   4  12   1 3.60646 1.93189   8
   4  12   1 6.98869 5.47130  10
  -4  12  -1 6.72800 5.81849  16
  -6  12   1 13.6751 17.8463   7
   6  12  -1 26.3988 8.01382  17
  -6  12   1 16.5685 6.25252   1
   6  12  -1 16.3767 6.43211  18
   6 -12   1 9.28223 7.35624  11
   6 -12   1 17.0121 7.54885   3
   6  12  -1 15.6404 6.86609   2
   6  12  -1 13.1490 6.31463   1
   6  12  -1 17.3176 6.01622  10
  -6 -12  -1 10.9351 4.87965   3
  -6 -12  -1 13.9155 5.98487   6
  -6 -12  -1 17.7126 6.40328  15
   6 -12   1 9.87155 4.52538   1
  -6  12   1 16.5442 7.30639  16
   6 -12   1 20.1597 6.15881   4
  -6 -12  -1 16.1029 5.94616   1
   6  12  -1 13.1328 6.19232  16
  -6  12   1 15.9689 7.10055  18
   6 -12   1 17.4649 5.18727  18
  -6 -12  -1 25.0084 8.07965  18
   6  12   1 3.62016 5.93776  18
   6  12   1 15.8116 5.76723  16
   6  12   1 19.5667 6.84148   1
   6 -12  -1 18.9265 8.34935  11
   6 -12  -1 26.6246 6.01120   4
   6 -12  -1 9.77925 8.24885   3
  -6  12  -1 12.9312 15.8367   7
  -6  12  -1 15.7121 6.01141   8
  -6 -12   1 21.5596 6.24107   1
   6  12   1 5.12082 6.96474  17
   6  12   1 10.1659 6.03954   2
   6 -12  -1 19.4413 5.28951   1
  -6 -12   1 10.5335 6.65229  18
  -6  12  -1 18.1273 8.69281  16
   6 -12  -1 24.5706 6.21856  18
  -6 -12   1 14.9396 6.29188  15
   6  12   1 16.6313 5.82703  10
  -6  12  -1 20.1246 6.33614   1
  -6 -12   1 19.5040 6.78982   6
  -6  12  -1 20.0874 7.26863  18
  -8  12   1 -2.6596 4.11866   1
   8 -12   1 -1.5507 4.99277   4
   8  12  -1 -0.7997 4.67031   1
  -8  12   1 0.06546 6.50352  16
  -8  12   1 -1.3067 15.3773   7
  -8  12   1 1.70590 5.81447  18
   8 -12   1 14.4056 6.98215   3
  -8 -12  -1 0.38031 4.67476   6
  -8 -12  -1 -5.3544 4.13387  14
   8 -12   1 0.77735 3.38434  18
  -8 -12  -1 -0.2128 3.47546  15
   8  12  -1 -1.5082 4.09679  13
   8 -12   1 2.10240 5.21020  11
   8  12  -1 3.34587 4.99616  17
  -8 -12  -1 1.47159 4.49503   1
  -8 -12  -1 13.2005 6.88220  18
   8  12  -1 11.8510 5.33115  10
   8  12  -1 1.18316 4.75822   2
   8  12  -1 0.90362 5.84129  18
  -8  12  -1 -5.8386 7.19397  16
  -8 -12   1 5.75280 4.03572  15
  -8 -12   1 10.8315 6.42548  18
  -8  12  -1 1.19976 5.51870  18
   8  12   1 2.13479 5.97377  13
   8 -12  -1 5.80180 3.85537  18
   8  12   1 2.82942 6.96868  17
  -8  12  -1 -5.7414 13.1797   7
   8 -12  -1 1.45466 4.01986   4
  -8 -12   1 1.60096 4.11216   1
   8 -12  -1 8.72953 7.20735  11
   8 -12  -1 15.8611 8.42636   3
   8  12   1 2.36434 5.25964   1
  -8  12  -1 7.77614 5.09291   8
  -8 -12   1 1.53548 4.97424   6
   8  12   1 -4.9332 6.09778   2
  -8  12  -1 5.79161 5.32992   1
   8  12   1 0.06902 5.82129  10
   8  12   1 9.75859 5.61534  18
 -10 -12  -1 156.271 12.8271   1
 -10  12   1 168.996 14.2351  18
 -10 -12  -1 200.311 16.3137  18
 -10  12   1 141.201 38.3592   7
  10  12  -1 133.796 15.9996  17
  10 -12   1 175.009 12.2325   4
  10  12  -1 135.548 14.5904  10
  10 -12   1 198.796 19.8308   3
  10  12  -1 172.129 11.6291  18
 -10 -12  -1 190.044 15.9378  14
  10  12  -1 153.899 15.6721  13
 -10 -12  -1 128.564 16.7015   6
 -10 -12  -1 144.379 17.5711  15
 -10  12   1 169.708 21.2472  16
 -10  12   1 167.652 12.8584   1
  10 -12   1 160.338 16.4614  11
  10  12  -1 125.750 15.4124   2
 -10 -12   1 119.339 16.3518   6
  10  12   1 122.589 16.0680  17
 -10 -12   1 170.366 12.6705   1
 -10 -12   1 205.392 18.4560  15
  10  12   1 157.776 16.3046  10
 -10  12  -1 177.304 22.2017  16
  10 -12  -1 192.134 15.8433  11
 -10  12  -1 141.057 14.7395  18
 -10  12  -1 86.1243 28.7443   7
 -10  12  -1 180.647 15.6942   8
  10  12   1 170.860 14.3162  13
 -10  12  -1 152.723 12.2372   1
  10  12   1 152.405 17.1128   2
 -10 -12   1 137.393 15.3831  18
  10 -12  -1 137.190 18.1795   3
 -12 -12  -1 4.78609 6.12343  15
 -12 -12  -1 9.44988 5.20735   1
  12  12  -1 8.14965 6.60887  17
  12 -12   1 6.61427 6.51783  11
 -12  12   1 4.74072 4.96014   1
 -12 -12  -1 -3.4557 5.26873   6
 -12  12   1 -22.955 17.0039   7
 -12 -12  -1 -1.4609 5.87724  18
 -12  12   1 7.85916 7.46734  16
  12  12  -1 -1.9013 5.32795  13
  12 -12   1 12.9656 7.48215   3
  12  12  -1 1.44770 4.90174   2
  12 -12  -1 3.65795 6.99386  11
 -12 -12   1 8.95923 6.07672  15
  12  12   1 2.51232 6.03779   2
 -12  12  -1 26.7689 10.3302  16
  12  12   1 -5.9131 5.09928  17
  12  12   1 4.57239 6.10736  13
  12 -12  -1 7.95479 8.49836   3
 -12  12  -1 -1.8173 4.11953   1
 -12 -12   1 -5.2655 6.74942   6
 -12 -12   1 -2.0462 4.16056   1
 -12  12  -1 -13.037 17.6782   7
 -12  12  -1 7.09503 4.89885   8
 -12 -12   1 21.0045 6.70151  18
   1  13  -1 11.2036 7.68023  16
   1  13  -1 24.6120 7.79046   2
   1  13  -1 23.1200 6.17554  10
   1 -13   1 19.4955 7.36871  18
  -1  13   1 31.2288 9.58893  16
   1  13  -1 27.1579 7.82628  17
   1  13  -1 15.0196 7.53541  18
  -1 -13  -1 19.0278 5.30310  15
  -1 -13  -1 18.1414 7.33917  18
  -1 -13  -1 19.1998 6.77278   1
   1 -13   1 18.5103 5.70045  15
  -1  13   1 17.6735 7.18041   1
   1  13  -1 20.5578 7.26026   1
  -1 -13  -1 22.8612 6.71125   3
   1 -13   1 18.2281 6.59423   3
   1  13  -1 17.0486 13.5717   7
  -1  13   1 27.7369 20.0569   7
   1 -13   1 21.3510 6.57256   6
   1 -13   1 22.8486 6.54982   1
  -1 -13  -1 19.8945 7.59955   6
   1  13  -1 23.3590 5.03245   8
  -1  13   1 30.8023 8.48164  18
   1 -13   1 27.7560 9.09678  11
  -1 -13   1 26.9270 6.55333  15
   1  13   1 17.8096 6.62131  18
  -1 -13   1 28.7726 7.87782   6
  -1  13  -1 9.76478 7.59042  16
   1 -13  -1 23.0859 7.33568   3
  -1 -13   1 18.0184 6.11511   3
   1 -13  -1 25.2236 7.88767  18
  -1  13  -1 25.3716 7.68017   2
  -1  13  -1 19.4352 7.88249  17
  -1 -13   1 17.3156 6.99049  18
   1  13   1 30.3435 9.07136  16
   1  13   1 25.3548 8.56934  17
  -1  13  -1 36.7737 8.61060   1
   1  13   1 35.1823 22.2146   7
   1  13   1 22.3455 9.88445   2
   1  13   1 20.8409 7.20645   1
  -1  13  -1 23.2715 7.22644  18
   1 -13  -1 20.0765 5.16338  15
  -1  13  -1 30.3755 18.1232   7
   1 -13  -1 20.7282 7.18126   6
   1 -13  -1 17.8334 6.41783   1
   1  13   1 28.3553 4.66576   8
  -1  13  -1 26.4792 6.87570  10
   1  13   1 25.8143 8.00554  10
  -1 -13   1 20.1907 6.50783   1
  -1  13  -1 26.3008 5.63901   8
   3  13  -1 21.2902 4.19646   8
   3  13  -1 14.2634 7.26759   2
   3  13  -1 29.7934 8.01917  17
   3  13  -1 16.9842 6.10742  10
   3 -13   1 12.6197 4.74136  15
   3 -13   1 30.4200 9.49153  11
   3 -13   1 25.2760 6.38833   1
  -3 -13  -1 14.6626 7.33387  18
  -3 -13  -1 12.8557 6.11772   1
   3 -13   1 19.4973 6.38206  18
  -3 -13  -1 18.9125 5.74310  15
  -3  13   1 33.0247 10.3161  16
  -3  13   1 16.2223 19.3271   7
  -3  13   1 12.8451 7.43861  18
   3  13  -1 27.5319 7.77464   1
  -3  13   1 19.8642 6.83933   1
   3 -13   1 14.2414 6.98776   3
  -3 -13  -1 15.3492 7.23322   6
  -3 -13  -1 20.9874 6.36863   3
   3  13  -1 11.6774 6.89565  16
   3  13  -1 15.2212 7.36780  18
   3 -13  -1 36.8019 9.23226   3
   3 -13  -1 15.1799 5.48213  15
  -3 -13   1 10.1082 5.94373   1
  -3 -13   1 15.8223 6.11586  15
  -3  13  -1 23.2403 7.94087  18
  -3 -13   1 30.7567 5.95787   3
   3 -13  -1 20.7566 7.68163  11
   3  13   1 28.1526 8.11267  16
  -3 -13   1 23.3141 7.16621   6
  -3  13  -1 7.16049 6.30678  17
   3  13   1 28.3254 7.58771   1
  -3  13  -1 2.92216 7.18309  16
   3  13   1 26.1048 8.41793  18
   3  13   1 18.8973 3.59711   8
  -3  13  -1 17.2161 16.1103   7
   3 -13  -1 23.8427 6.98420   6
   3  13   1 25.2292 9.55003   2
  -3 -13   1 19.0955 7.31615  18
  -3  13  -1 19.1643 6.80311   1
   3 -13  -1 23.6178 6.71020   1
   3 -13  -1 18.0276 6.77708  18
   3  13   1 23.4985 8.73695  17
   3  13   1 18.4878 6.61142  10
  -3  13  -1 29.4052 6.26480   8
   5 -13   1 12.2811 5.47908  18
   5 -13   1 23.5106 8.56008  11
  -5 -13  -1 10.0910 5.44790  18
  -5 -13  -1 17.7963 7.75083   6
   5  13  -1 13.2550 6.95004  18
  -5  13   1 21.7787 7.60621  18
   5 -13   1 15.0604 5.30164   1
  -5 -13  -1 21.8822 6.89305  15
   5  13  -1 7.47647 6.52345   2
  -5  13   1 3.96425 19.2733   7
  -5 -13  -1 15.2804 6.30336   1
   5  13  -1 12.3023 6.74608  16
  -5 -13  -1 15.5907 5.27159   3
  -5  13   1 4.34596 7.95948  16
   5  13  -1 17.1421 6.42097  10
   5  13  -1 13.7230 7.01572  17
   5  13  -1 11.7062 6.83211   1
   5 -13   1 14.9165 7.52642   3
  -5  13   1 23.7375 6.70361   1
  -5  13  -1 21.9886 6.13933   8
  -5 -13   1 14.8757 7.72652   6
   5  13   1 8.19668 5.63599  17
   5  13   1 9.25176 8.54902   2
   5 -13  -1 17.9019 8.52237   3
   5  13   1 10.8524 6.74055  16
  -5 -13   1 9.90082 5.95638  15
  -5  13  -1 8.46793 6.71263  18
  -5  13  -1 3.45399 5.20230   1
   5  13   1 16.5653 7.13369   1
  -5 -13   1 13.9489 6.45959  18
  -5 -13   1 5.67462 5.23020   1
   5 -13  -1 24.4254 9.44246  11
  -5  13  -1 6.60066 15.2493   7
   5 -13  -1 22.1093 6.68911  18
   5  13   1 11.8086 6.80831  10
  -5  13  -1 13.8395 9.26274  16
   5 -13  -1 21.1549 6.09974   1
   5  13   1 18.8660 7.88544  18
   7 -13   1 9.36639 5.68714   4
  -7 -13  -1 22.9356 6.50096   1
  -7  13   1 17.3303 6.64212   1
   7  13  -1 15.0024 6.26554  16
  -7  13   1 14.6806 9.53314  16
  -7  13   1 -1.6965 17.5281   7
   7 -13   1 20.6650 8.84873   3
  -7 -13  -1 11.7673 6.87361   6
  -7 -13  -1 16.3621 6.26082  15
   7  13  -1 28.4481 7.73800   1
   7 -13   1 13.6706 4.94786  18
   7  13  -1 9.99621 6.23064  18
   7  13  -1 17.2931 6.71372  10
   7  13  -1 12.6099 7.49302  17
   7 -13   1 3.55712 5.93886  11
   7  13  -1 5.55894 7.39420   2
  -7  13   1 11.7126 6.91888  18
  -7 -13  -1 15.7012 7.38431  18
   7  13   1 9.13095 5.25517  10
   7 -13  -1 5.52715 4.49758   1
  -7 -13   1 2.23783 4.53279   1
  -7  13  -1 10.9585 5.70140   8
   7 -13  -1 15.8731 8.88671   3
   7  13   1 13.2497 7.17479   2
   7  13   1 17.1918 6.05587  16
  -7  13  -1 4.35722 17.7013   7
   7 -13  -1 17.9800 9.12746  11
   7 -13  -1 7.26902 5.01384   4
   7  13   1 22.7074 8.05683  17
  -7 -13   1 2.93717 5.93681  18
  -7  13  -1 10.1898 6.94330  18
   7  13   1 8.43614 6.09134   1
  -7 -13   1 11.9292 5.10431  15
  -7  13  -1 10.9562 8.90110  16
   7 -13  -1 13.6728 5.26187  18
   7  13   1 15.7266 6.91156  18
  -7 -13   1 7.19403 7.53782   6
  -7  13  -1 14.7836 6.64447   1
  -9 -13  -1 60.6660 11.6653  15
  -9 -13  -1 55.8448 10.7198  18
  -9 -13  -1 87.3357 11.2107   1
   9  13  -1 76.8812 11.9106  13
   9  13  -1 45.4610 10.5019  17
  -9 -13  -1 64.3534 12.0868   6
  -9  13   1 70.6446 14.5334  16
   9  13  -1 63.1015 10.5090  10
  -9  13   1 75.5502 10.6075   1
   9  13  -1 57.8039 11.3783   2
   9 -13   1 59.3125 8.77757   4
   9  13  -1 49.1019 10.1517   1
   9 -13   1 56.0984 11.1147  11
  -9  13   1 50.0506 10.2723  18
  -9  13   1 41.1980 28.5129   7
   9  13  -1 51.0690 9.11327  18
   9 -13   1 54.7321 10.8053   3
  -9 -13   1 68.5362 11.1429  18
  -9 -13   1 55.5844 8.90699   1
  -9  13  -1 29.2038 21.9155   7
  -9 -13   1 67.6886 12.8553   6
  -9  13  -1 58.3550 13.4816  16
   9  13   1 60.4135 10.3399  13
  -9  13  -1 64.1910 10.6938  18
  -9  13  -1 70.1160 11.3112   8
   9  13   1 55.3023 11.0208  17
   9 -13  -1 62.7763 12.2326   3
   9  13   1 71.3317 9.78179  18
   9 -13  -1 59.6187 11.4887  11
  -9 -13   1 65.6019 12.1883  15
   9  13   1 60.4689 11.7423   2
  -9  13  -1 58.0298 9.63000   1
   9  13   1 79.4265 11.3616  10
 -11  13   1 -20.926 17.1323   7
 -11 -13  -1 7.55434 6.11145  15
 -11 -13  -1 -1.2859 5.85726   6
  11  13  -1 9.35521 6.53036  13
  11 -13   1 -10.546 6.97591   3
  11  13  -1 -0.7245 4.72986  18
 -11  13   1 11.8991 8.56707  16
  11 -13   1 1.34316 7.60833  11
  11  13  -1 9.62175 8.01355  17
 -11 -13  -1 8.24622 5.81526  18
 -11  13   1 2.86938 5.10806   1
 -11 -13  -1 -3.4888 4.50954   1
  11  13  -1 5.57138 7.99639   2
  11 -13  -1 -4.9612 6.70826  11
 -11 -13   1 13.1406 6.53620  18
  11  13   1 6.57205 8.00490  17
 -11  13  -1 16.6020 6.30420   8
 -11 -13   1 -3.4485 4.35180   1
 -11  13  -1 -0.1241 4.47605   1
  11  13   1 -5.8437 4.38873  18
  11 -13  -1 -0.3466 8.01530   3
 -11  13  -1 -0.2179 5.94603  16
 -11 -13   1 8.55813 7.08933  15
  11  13   1 14.8097 8.59085   2
  11  13   1 -5.9240 5.06486  13
 -11 -13   1 -8.1131 5.33882   6
 -11  13  -1 -10.272 16.6776   7
   0  14  -1 3.11515 3.50543   8
   0 -14  -1 2.20758 5.82222  18
   0  14   1 -2.6248 19.0094   7
   0  14  -1 7.62945 6.83051   2
   0  14   1 -2.9644 6.47219  16
   0 -14   1 -5.9204 5.29764   6
   0 -14   1 1.37019 5.11107  18
   0  14  -1 2.54421 6.10280   1
   0  14   1 8.87443 3.34856   8
   0  14   1 -3.3998 3.89316  18
   0  14  -1 -4.3015 5.29153  18
   0  14  -1 1.84692 6.08119  17
   0 -14   1 -6.3273 3.28792  15
   0  14  -1 -3.7212 4.05546  10
   0 -14   1 1.74476 5.16490   3
   0  14   1 -3.3209 5.26459   1
   0 -14   1 -1.3225 4.53787   1
   0 -14  -1 -2.9005 3.55953   1
   0  14   1 -2.9239 6.39217  17
   0 -14  -1 1.91881 3.81159  15
   0  14   1 -4.6091 6.53477   2
   0 -14  -1 -10.190 4.79287   3
   0  14  -1 -13.399 10.0740   7
   0 -14  -1 -6.2775 5.40779   6
   0  14  -1 -3.5634 7.05182  16
   0  14   1 0.08424 5.56927  10
   2  14  -1 193.548 16.7760  16
  -2  14   1 182.608 17.9582  18
   2  14  -1 186.823 17.5708  18
   2 -14   1 171.368 12.3794  15
   2 -14   1 152.478 12.7730   1
  -2  14   1 190.038 15.3877   1
  -2  14   1 184.049 20.4854  16
   2 -14   1 183.653 16.0203  11
   2 -14   1 183.288 15.4724   6
   2 -14   1 187.846 14.5538  18
  -2 -14  -1 153.994 16.7786  18
   2 -14   1 188.081 14.6114   3
  -2  14   1 129.249 36.1265   7
  -2 -14  -1 185.010 13.6333  15
  -2  14   1 184.177 12.6908   8
   2  14  -1 202.854 15.9106   1
  -2 -14  -1 168.543 14.8201   6
  -2 -14  -1 177.148 13.7074   3
   2  14  -1 179.575 15.2082   2
   2  14  -1 165.784 10.7687   8
  -2 -14  -1 176.870 14.2082   1
   2  14  -1 188.423 13.6450  10
   2  14  -1 187.601 14.8488  17
  -2  14  -1 170.247 13.0309  10
   2  14   1 157.066 38.7790   7
  -2 -14   1 187.486 13.9327   1
  -2 -14   1 165.123 16.8772  18
  -2  14  -1 183.932 13.0782   8
   2  14   1 203.200 19.4885  17
   2  14   1 177.662 14.3219   1
  -2 -14   1 167.937 12.1939   3
  -2  14  -1 158.563 15.9338  16
   2  14   1 181.786 14.7000  18
  -2  14  -1 187.301 15.5098   2
   2  14   1 182.860 14.6715  10
   2 -14  -1 162.166 16.6981   3
   2  14   1 176.656 16.1468  16
  -2 -14   1 176.601 15.8603   6
   2 -14  -1 180.526 15.2177   6
  -2  14  -1 184.882 15.1956   1
  -2  14  -1 120.510 30.8332   7
   2 -14  -1 200.172 14.5565   1
  -2 -14   1 190.172 14.2592  15
   2 -14  -1 203.782 15.5492  18
   2  14   1 206.891 17.9301   2
  -2  14  -1 183.393 13.9335  17
   2 -14  -1 189.041 18.8888  11
  -2  14  -1 159.935 16.7329  18
  -4 -14  -1 -0.4072 5.22271   1
   4  14  -1 1.20620 6.45954  17
   4 -14   1 -1.5322 4.17455   1
  -4 -14  -1 8.83490 6.80720  18
  -4 -14  -1 2.10653 4.30124  15
  -4  14   1 -9.3771 18.7084   7
   4  14  -1 -5.5203 5.09871  16
   4  14  -1 2.43972 6.48572  18
   4  14  -1 10.4832 7.46935   2
  -4  14   1 2.55257 7.05108  18
   4 -14   1 -7.4437 4.17844  11
  -4  14   1 -5.3106 4.16394   1
   4  14  -1 -3.2430 5.77636   1
  -4  14   1 -1.4425 7.99361  16
   4 -14   1 3.24993 6.48316   3
  -4 -14  -1 -0.9064 4.75282   3
   4 -14   1 -1.1222 4.86193  18
  -4 -14  -1 0.27652 4.83115   6
   4  14  -1 2.02361 4.70497  10
  -4  14  -1 0.25675 5.90479  16
   4  14   1 4.94780 8.02308   2
   4 -14  -1 1.24595 5.69548  18
  -4  14  -1 -9.3916 13.3385   7
   4  14   1 -4.4975 5.36034   1
   4 -14  -1 -9.4587 6.27412   3
  -4 -14   1 9.48096 6.93942  18
   4  14   1 -1.0128 5.31636  16
  -4 -14   1 -6.1876 5.13111   6
   4  14   1 -1.5727 5.26022  17
   4  14   1 14.5822 7.01365  10
  -4 -14   1 -3.3196 4.56382   1
  -4  14  -1 2.59335 5.14097   1
  -4 -14   1 1.39591 5.08129  15
   4 -14  -1 4.10233 4.56691   1
   4  14   1 -6.4904 5.86795  18
   4 -14  -1 -14.488 5.96095  11
  -4  14  -1 1.58211 6.99227  17
  -4  14  -1 -2.6472 5.77343  18
  -4  14  -1 11.7440 4.96935   8
  -6 -14  -1 243.847 18.0525  18
   6 -14   1 196.002 13.6574  18
   6 -14   1 247.990 14.5566   1
  -6  14   1 211.011 19.6949  16
   6  14  -1 221.296 16.6437   1
   6  14  -1 223.613 15.8437  10
   6 -14   1 231.070 18.6232   3
   6  14  -1 229.229 16.3704  18
   6  14  -1 230.005 17.8250   2
  -6 -14  -1 227.355 16.3086   1
   6  14  -1 209.955 16.8579  17
   6 -14   1 194.328 14.1337   4
  -6 -14  -1 228.854 17.8793  15
  -6  14   1 236.570 17.7539  18
  -6  14   1 176.110 44.0800   7
  -6 -14  -1 231.906 19.1041   6
  -6  14   1 240.481 16.6488   1
   6  14  -1 208.608 16.4610  16
   6 -14   1 226.708 18.7501  11
  -6 -14   1 240.682 18.6359  15
   6  14   1 220.649 16.6704  18
  -6 -14   1 207.628 18.5140   6
   6  14   1 215.710 17.4621  17
  -6  14  -1 212.848 20.8461  16
   6 -14  -1 224.027 14.3225   1
  -6  14  -1 248.470 17.8547  18
  -6 -14   1 232.984 18.0473  18
  -6  14  -1 243.640 16.7185   8
  -6  14  -1 167.551 36.4986   7
   6  14   1 257.231 20.1777   2
   6  14   1 224.556 16.9374   1
   6  14   1 202.938 15.5035  16
   6 -14  -1 232.223 18.2811   3
   6 -14  -1 188.076 20.0266  11
  -6 -14   1 202.160 15.0530   1
   6  14   1 234.678 17.0752  10
   6 -14  -1 219.508 14.5418  18
  -6  14  -1 227.944 16.2597   1
   6 -14  -1 210.188 13.7951   4
  -8  14   1 -23.845 15.3683   7
   8  14  -1 -0.7800 4.48578   2
   8 -14   1 -2.9517 5.15926   4
   8  14  -1 14.3095 7.58898  17
  -8  14   1 -1.0453 6.54167  18
  -8 -14  -1 -6.9046 4.61665   6
   8 -14   1 1.08105 3.80138  18
  -8 -14  -1 1.82545 6.13810  18
   8  14  -1 0.33361 5.33587   1
   8 -14   1 -6.4018 7.65923  11
   8  14  -1 2.71050 4.72261  10
  -8  14   1 -5.1328 7.58027  16
  -8 -14  -1 1.88753 5.45335  15
   8 -14   1 -4.1869 7.69640   3
   8  14  -1 -3.8181 6.22302  18
  -8 -14  -1 1.63165 4.24454   1
   8  14  -1 -10.247 5.30070  13
  -8  14   1 0.61513 5.27488   1
  -8 -14   1 10.8061 6.90781  18
   8 -14  -1 -0.2802 7.50045   3
  -8  14  -1 0.82870 5.07884   1
  -8  14  -1 0.43143 18.3634   7
   8  14   1 3.01268 7.62842  17
  -8  14  -1 -1.0347 6.57915  18
   8 -14  -1 9.40860 4.94306  18
   8  14   1 1.83662 6.46667  18
  -8 -14   1 0.29455 7.21898   6
   8  14   1 -14.531 4.89350  13
  -8 -14   1 0.13341 4.06508   1
  -8  14  -1 5.44643 3.59762   8
  -8  14  -1 -5.6545 4.79196  16
  -8 -14   1 3.95857 5.89905  15
   8  14   1 -7.9335 5.33924   1
   8 -14  -1 -3.6546 7.25411  11
   8  14   1 -4.7613 7.98384   2
   8  14   1 8.50859 7.14541  10
  10  14  -1 54.7539 9.40411  18
 -10 -14  -1 53.4575 11.7056  15
 -10 -14  -1 81.4455 13.3087  18
 -10 -14  -1 65.2676 9.98929   1
 -10 -14  -1 33.9379 10.8334   6
  10 -14   1 51.7201 11.7014  11
 -10  14   1 52.4043 11.5205  18
  10 -14   1 40.1508 10.5851   3
 -10  14   1 44.7744 9.31475   1
  10  14  -1 90.9390 14.0452   2
  10  14  -1 61.6149 11.8470  17
 -10  14   1 41.8200 13.2435  16
 -10  14   1 45.6820 31.5974   7
  10  14  -1 74.4548 12.2774  13
  10  14   1 73.5166 13.6350   2
 -10 -14   1 99.9254 14.5878  18
 -10 -14   1 46.9373 12.5889   6
 -10 -14   1 67.7670 13.4514  15
  10  14   1 65.6847 11.7908  13
 -10  14  -1 70.5302 11.4353   8
 -10  14  -1 55.1357 9.60548   1
 -10  14  -1 74.5244 12.9209  18
  10 -14  -1 59.6281 11.9844  11
 -10  14  -1 24.1131 23.6619   7
  10 -14  -1 77.2799 14.6736   3
  10  14   1 43.4934 9.01868  18
 -10 -14   1 50.7362 8.93338   1
  10  14   1 58.1440 13.4309  17
 -10  14  -1 67.7926 15.3236  16
   1  15  -1 22.8041 7.48104  10
   1 -15   1 5.13563 6.47622  18
   1  15  -1 6.15069 6.93103  16
   1 -15   1 20.8663 8.67779  11
   1  15  -1 -2.1563 6.21267  17
  -1  15   1 19.8163 8.54827  16
  -1 -15  -1 20.8593 7.90114   3
  -1 -15  -1 13.5185 8.34240   6
  -1  15   1 29.8329 9.12247  18
   1  15  -1 13.2799 7.62106   1
   1 -15   1 19.6012 8.13475   6
   1  15  -1 29.4045 5.51707   8
  -1  15   1 4.97958 6.79008  10
  -1 -15  -1 19.9650 6.13063  15
  -1  15   1 22.0538 8.50474   1
  -1 -15  -1 15.5848 7.01392   1
  -1  15   1 -2.1642 21.4060   7
   1 -15   1 14.5250 6.18251  15
   1  15  -1 24.8642 9.58470   2
  -1  15   1 18.0716 9.93368   2
  -1 -15  -1 24.0562 8.52122  18
  -1  15   1 28.2713 5.55348   8
   1 -15   1 12.6551 6.16998   1
  -1  15   1 20.9520 8.94290  17
   1  15  -1 20.9114 8.93025  18
   1 -15   1 25.8651 7.52519   3
   1  15   1 11.7832 7.29459   1
  -1 -15   1 11.1813 6.72232   6
   1 -15  -1 23.5406 7.23645   1
   1 -15  -1 27.6570 8.75215  18
  -1  15  -1 9.93766 16.7301   7
  -1 -15   1 24.7085 7.49638  18
  -1 -15   1 13.0078 6.42161   3
  -1 -15   1 4.47198 5.84475  15
   1  15   1 12.4838 8.27945  17
  -1  15  -1 11.0061 9.59579  16
  -1  15  -1 21.6677 9.13922  18
   1 -15  -1 20.9722 8.43925   3
   1  15   1 14.1990 9.84554   2
  -1 -15   1 14.2084 6.40188   1
   1  15   1 19.2413 9.29745  16
   1 -15  -1 13.9028 6.26264   6
  -1  15  -1 10.9823 6.60885   1
   1  15   1 8.41381 7.26829  10
  -1  15  -1 26.5390 6.09923   8
   1  15   1 17.2329 4.36440   8
  -1  15  -1 12.2648 6.25579  10
   1  15   1 17.7156 8.77836  18
  -1  15  -1 38.4306 9.50822  17
  -1  15  -1 8.88076 8.61082   2
   1  15   1 10.0004 22.9549   7
   3  15  -1 6.09671 7.17755  16
  -3 -15  -1 19.2870 7.40980  18
   3 -15   1 8.59771 6.16102   3
   3  15  -1 22.9633 9.00650   1
  -3 -15  -1 18.1343 7.24746   1
  -3  15   1 2.60398 8.23533  16
  -3  15   1 11.8939 7.22469   1
  -3  15   1 12.1260 8.42608  18
   3 -15   1 23.1420 10.0757  11
  -3  15   1 -10.407 19.7673   7
   3  15  -1 19.2908 6.95785  10
  -3 -15  -1 12.5328 5.46624  15
  -3 -15  -1 15.8753 8.37256   6
   3 -15   1 4.60740 5.62937  18
   3  15  -1 14.2369 7.25333  17
   3 -15   1 14.4107 6.40478   1
  -3  15   1 23.5975 5.74276   8
   3  15  -1 22.4844 8.62240  18
   3  15  -1 6.60383 7.25013   2
  -3 -15   1 10.7348 6.92885  18
   3 -15  -1 21.5125 7.95903  18
  -3  15  -1 2.89113 6.50047  10
   3 -15  -1 13.5065 6.51516   1
   3  15   1 21.3481 8.71959  18
  -3 -15   1 -1.5571 4.60551   6
   3  15   1 18.8196 10.1476   2
   3  15   1 9.00725 6.25171  10
  -3  15  -1 14.1707 7.30755  17
  -3  15  -1 20.2227 8.45301  18
  -3 -15   1 11.3171 6.17598  15
  -3  15  -1 -0.7204 16.5049   7
   3 -15  -1 4.82312 6.09180   3
   3  15   1 10.7762 7.35066  16
  -3  15  -1 20.1031 8.02083   1
   3  15   1 9.56778 7.65969   1
   3 -15  -1 7.73864 6.62863   6
   3  15   1 17.7462 9.44100  17
  -3  15  -1 17.3738 6.01363   8
  -3  15  -1 15.9402 10.0999  16
   3 -15  -1 3.92963 8.59170  11
  -3 -15   1 8.38243 6.15831   1
  -3  15  -1 2.47424 8.29756   2
  -5  15   1 19.8696 27.1697   7
   5  15  -1 27.1958 7.67086  10
   5  15  -1 63.9194 11.5350   1
  -5 -15  -1 46.8282 11.3614   6
  -5 -15  -1 40.4399 8.26359   1
   5  15  -1 44.5508 9.96179  16
  -5 -15  -1 40.9298 9.51510  18
  -5  15   1 53.9495 9.00651   8
  -5 -15  -1 56.5707 10.3556  15
  -5  15   1 43.5134 9.63371   1
   5 -15   1 46.7774 11.0352  11
   5 -15   1 52.3970 8.92226   1
   5 -15   1 54.9738 9.66659  18
   5 -15   1 56.2249 11.3473   3
   5  15  -1 52.0752 10.1345  18
  -5  15   1 42.5156 13.3868  16
   5  15  -1 60.0070 11.7172   2
  -5  15   1 47.5413 11.3870  18
   5  15  -1 43.1269 10.4256  17
   5  15   1 33.9148 9.19517  17
   5 -15  -1 58.0997 11.6671   3
   5  15   1 11.7078 8.19497  18
  -5 -15   1 47.8054 9.96895  15
  -5 -15   1 33.4608 9.86609   6
   5 -15  -1 57.4133 13.1341  11
   5  15   1 55.0983 12.5035   2
  -5  15  -1 33.9011 10.1113  18
  -5 -15   1 57.1600 9.33685   1
   5  15   1 37.9371 9.14043  16
  -5  15  -1 15.7876 19.9263   7
  -5 -15   1 38.6756 9.97468  18
  -5  15  -1 47.0815 12.5693  16
  -5  15  -1 43.7112 9.81795   1
  -5  15  -1 47.4805 9.16957   8
   5 -15  -1 53.5440 8.91040   1
   5  15   1 47.3639 10.3303   1
   5 -15  -1 53.6443 9.39040  18
   5  15   1 43.3612 10.2919  10
   7  15  -1 -6.0565 6.62329  18
   7 -15   1 3.71208 6.51959   4
  -7  15   1 15.7444 5.24169   8
  -7 -15  -1 9.30225 6.03701  15
   7 -15   1 18.1454 7.99674  11
  -7 -15  -1 10.0041 8.07734   6
   7  15  -1 12.7518 7.92574   1
   7  15  -1 -2.2810 5.20552   2
  -7 -15  -1 10.2156 6.27383   1
  -7 -15  -1 9.12990 6.18945  18
  -7  15   1 -11.140 19.9797   7
  -7  15   1 11.4268 10.8416  16
  -7  15   1 6.26666 7.75698  18
  -7  15   1 1.98725 5.81322   1
   7  15  -1 16.4550 8.56538  17
   7 -15   1 15.5132 9.73102   3
   7 -15   1 12.8537 5.34382  18
   7  15  -1 12.6419 6.71936  16
   7  15  -1 15.0100 6.03223  10
   7 -15  -1 15.8781 9.32295  11
   7  15   1 12.7301 5.74922  16
  -7 -15   1 7.61668 5.87616   1
   7  15   1 5.64404 7.73430   1
  -7  15  -1 3.29068 6.39772   1
   7  15   1 -2.9794 8.11632   2
  -7  15  -1 15.0839 5.22350   8
   7  15   1 13.2465 9.23264  17
   7  15   1 4.98810 6.29016  18
  -7 -15   1 13.8322 7.44778  18
  -7  15  -1 5.86667 7.56002  16
  -7  15  -1 -17.291 18.6538   7
   7 -15  -1 26.8836 10.1052   3
  -7 -15   1 18.6801 8.74771   6
   7 -15  -1 12.3299 5.50342  18
  -7 -15   1 4.70663 6.36628  15
  -7  15  -1 7.04835 7.86901  18
  -9  15   1 -16.385 20.8452   7
   9 -15   1 24.6145 10.2827   3
  -9 -15  -1 16.3211 7.96207  15
  -9  15   1 24.7580 9.51747  18
  -9  15   1 18.0911 7.34646   1
  -9  15   1 16.1474 10.2133  16
  -9 -15  -1 30.3077 8.87303  18
  -9  15   1 33.9676 7.85457   8
   9  15  -1 9.05611 8.43906   2
   9  15  -1 18.6449 9.52199  17
  -9 -15  -1 27.4501 11.1775   6
   9 -15   1 6.20710 6.42234  11
   9  15  -1 13.9378 7.41538  18
  -9 -15  -1 17.0762 7.41719   1
   9  15  -1 21.1373 8.31365  13
  -9  15  -1 -16.976 21.7285   7
  -9 -15   1 26.5991 9.14124  18
   9  15   1 48.3745 11.7850   2
  -9 -15   1 19.1195 8.84263  15
   9 -15  -1 35.5849 10.3607   3
  -9 -15   1 4.85862 9.50772   6
  -9  15  -1 17.0917 11.0559  16
  -9  15  -1 12.5858 5.90410   8
   9  15   1 19.3263 9.57141  17
   9 -15  -1 10.8082 7.41894  11
  -9  15  -1 21.4554 8.84646  18
  -9  15  -1 10.0219 6.64391   1
  -9 -15   1 5.68913 5.67630   1
   9  15   1 19.9951 8.72788  18
   9  15   1 17.2229 7.62439  13
   0  16  -1 -1.8581 6.02335  17
   0 -16  -1 1.16841 6.73366   3
   0  16  -1 8.68438 3.94187   8
   0  16  -1 -2.2015 5.66116   1
   0 -16  -1 -2.1398 4.69088   6
   0  16   1 7.02295 3.55277   8
   0 -16   1 -2.0125 5.95975   3
   0  16   1 -8.2654 4.46382  18
   0 -16   1 -10.914 7.58699  11
   0  16   1 -6.2780 5.64612   1
   0  16   1 -2.1696 6.37273  10
   0  16   1 -7.6822 7.26383  16
   0  16   1 -18.541 20.0666   7
   0 -16   1 -2.1583 6.75680   6
   0  16  -1 -4.0262 5.56952  16
   0 -16   1 7.67343 5.98459   1
   0  16  -1 -4.9060 6.87680   2
   0 -16   1 -4.6319 5.78825  18
   0  16   1 -3.3556 9.53902   2
   0  16  -1 8.57464 5.70567  10
   0  16  -1 -8.1343 6.28984  18
   0  16   1 0.04436 7.73336  17
   0 -16  -1 1.39677 6.79934  18
   0 -16  -1 1.78650 5.46275   1
  -2 -16  -1 50.2955 10.3059   1
  -2  16   1 88.5380 14.0905  18
  -2  16   1 63.9136 11.9183   1
   2  16  -1 37.5366 11.6785  16
  -2  16   1 63.2707 8.47394   8
   2 -16   1 86.7090 15.1045  11
   2  16  -1 52.2155 11.7195  18
  -2  16   1 64.3745 14.9973   2
  -2 -16  -1 66.5259 9.65499  15
  -2 -16  -1 51.6596 11.0438  18
  -2  16   1 42.4465 30.7731   7
   2  16  -1 39.7116 9.73000  17
   2  16  -1 44.0442 10.9057   1
  -2  16   1 76.2031 15.3627  16
   2 -16   1 52.2650 10.1449   3
   2  16  -1 57.3600 9.58223  10
   2 -16   1 74.1794 10.6674   1
   2  16  -1 81.8680 13.1425   2
  -2  16   1 69.8702 12.0330  10
  -2  16   1 86.9515 13.7899  17
  -2 -16  -1 48.7722 10.5252   6
  -2 -16   1 62.6388 12.3984   6
   2 -16  -1 40.0806 10.3523   3
  -2  16  -1 59.0111 13.8640  16
   2 -16  -1 73.5204 11.1100   1
   2  16   1 64.0212 12.2069   1
  -2  16  -1 63.1613 12.1148  18
   2  16   1 62.0185 12.0127  18
   2  16   1 64.5394 10.5902  10
   2  16   1 43.2401 11.9146  16
  -2 -16   1 70.9242 11.1243   1
   2 -16  -1 58.0240 13.6175  11
   2 -16  -1 60.3753 11.5275   6
  -2 -16   1 60.8481 11.0979  18
  -2  16  -1 71.0482 12.2206  17
   2 -16  -1 76.3544 12.1528  18
   2  16   1 76.0312 13.5581  17
  -2  16  -1 55.1569 11.8500   1
  -2 -16   1 64.6038 11.2801  15
  -2  16  -1 20.0660 22.6954   7
  -2  16  -1 94.1845 13.2362   2
   2  16   1 22.5541 10.8345   2
  -2  16  -1 74.7691 9.87818   8
   4 -16   1 -5.6433 5.69749   3
  -4 -16  -1 1.15367 7.50218   6
  -4  16   1 -2.6886 8.14647  16
  -4 -16  -1 4.80089 6.44161   1
   4  16  -1 -9.8475 6.08049  16
  -4 -16  -1 10.1741 5.50262  15
   4  16  -1 6.76072 7.12485  17
  -4  16   1 -5.6815 7.06125  18
  -4  16   1 -5.2921 22.3284   7
   4 -16   1 7.38645 6.39456  18
   4 -16   1 -5.6582 7.94166  11
   4  16  -1 2.34272 7.15549   1
  -4 -16  -1 -4.2842 5.47994  18
   4 -16   1 -0.2835 4.91254   1
   4  16  -1 2.90763 7.41425  18
   4  16  -1 0.97308 7.78677   2
   4  16  -1 3.95628 5.84198  10
  -4  16   1 -0.9762 5.97532   1
   4  16   1 6.84426 8.78692   2
   4  16   1 -0.9560 6.39539  16
  -4  16  -1 2.39557 9.28688  16
   4  16   1 -2.0989 7.72289  18
  -4 -16   1 5.29844 7.38017   6
   4  16   1 12.2594 8.36034  17
  -4  16  -1 6.47461 7.41074  18
   4 -16  -1 11.8812 6.80021  18
  -4 -16   1 3.36020 5.76135  15
  -4 -16   1 4.62074 6.62940  18
  -4  16  -1 -10.995 15.0694   7
   4 -16  -1 -3.8224 4.41173   1
  -4 -16   1 7.39264 6.22612   1
   4 -16  -1 -0.4239 6.14275   3
  -4  16  -1 7.26638 4.09643   8
   4  16   1 -5.8989 6.96360   1
   4  16   1 -7.9320 6.02872  10
  -4  16  -1 0.11676 6.13733   1
   4 -16  -1 -2.7251 8.24772  11
   6  16  -1 31.9066 9.76432  18
  -6 -16  -1 43.4339 11.7355   6
  -6  16   1 30.5876 12.2141  16
   6  16  -1 57.6411 11.5541  17
   6  16  -1 37.9823 10.0737   1
   6 -16   1 34.3227 10.0570   3
   6  16  -1 57.5380 12.1095   2
   6  16  -1 45.2605 9.99753  10
   6  16  -1 61.5955 12.0288  16
   6 -16   1 53.5557 10.2045   4
  -6 -16  -1 47.5371 11.3613  18
  -6  16   1 14.1982 28.5546   7
  -6  16   1 43.5319 11.2522  18
  -6 -16  -1 55.7099 10.8013  15
   6 -16   1 56.1210 8.97847  18
  -6  16   1 63.6109 11.5787   1
  -6  16   1 50.6619 9.73466   8
  -6 -16  -1 40.9312 9.43299   1
   6 -16   1 56.0654 12.6737  11
   6 -16  -1 59.7922 13.0495  11
   6  16   1 38.9538 11.2544  17
  -6 -16   1 75.3473 13.4874  18
   6 -16  -1 61.0945 9.98413  18
  -6 -16   1 51.5289 10.6804  15
  -6  16  -1 13.3038 22.9235   7
   6  16   1 52.3675 10.7432  16
  -6 -16   1 44.9329 9.62916   1
  -6  16  -1 51.4252 11.3439  18
   6 -16  -1 32.8758 11.0330   3
  -6  16  -1 70.6855 11.4235   8
  -6 -16   1 47.3314 12.2979   6
   6  16   1 40.7272 10.4023   1
   6  16   1 45.6392 10.7118  18
  -6  16  -1 65.3265 14.8928  16
  -6  16  -1 65.1743 11.4048   1
   6  16   1 67.4123 14.1980   2
   8 -16   1 -4.0279 7.96403   3
  -8  16   1 2.72207 9.46499  16
  -8  16   1 12.0625 4.89093   8
   8 -16   1 3.88473 9.85905  11
  -8 -16  -1 17.9914 7.57162  18
   8  16  -1 -3.1199 7.64735  17
  -8 -16  -1 -9.2641 6.59769   6
   8  16  -1 17.4965 8.85823   2
  -8  16   1 -10.191 23.8904   7
  -8 -16  -1 13.5727 6.01844  15
   8  16  -1 -8.2542 7.36612  18
   8  16  -1 -5.6408 7.26249  13
  -8  16   1 -9.5435 5.82315   1
  -8 -16  -1 0.16246 6.15603   1
  -8  16   1 -1.9642 6.62697  18
  -8  16  -1 -16.918 7.93115  16
   8  16   1 5.59377 9.33838   2
  -8 -16   1 -2.8810 5.70072   1
  -8 -16   1 1.83199 6.48683  18
  -8 -16   1 9.87304 7.43324   6
   8  16   1 2.23460 6.08864  13
   8  16   1 7.32007 8.27221  17
   8 -16  -1 6.84936 7.18105   3
  -8 -16   1 3.98965 5.31059  15
   8 -16  -1 -6.9092 9.41360  11
  -8  16  -1 -17.398 18.4612   7
  -8  16  -1 1.55211 6.59026  18
  -8  16  -1 13.8174 5.97841   8
  -8  16  -1 11.1855 7.38827   1
   8  16   1 2.26261 7.39238  18
  -1  17   1 -12.731 21.6135   7
   1  17  -1 15.4370 9.19925   1
   1 -17   1 26.5136 8.34756   3
   1  17  -1 9.39390 9.09144  18
  -1 -17  -1 13.5557 7.38963   1
   1  17  -1 8.33845 7.25193  10
  -1  17   1 26.8820 10.5080  18
  -1  17   1 23.1005 9.91664  17
   1  17  -1 10.5788 9.21553  16
   1  17  -1 19.9371 8.29506  17
   1  17  -1 46.4119 10.7763   2
   1 -17   1 19.8199 7.75748  18
  -1 -17  -1 8.02449 8.87583   6
  -1  17   1 5.39270 10.4588  16
   1 -17   1 16.9576 10.7044  11
  -1  17   1 14.9229 11.4062   2
   1 -17   1 35.3416 10.1805   6
  -1  17   1 8.68218 8.10218   1
   1 -17   1 9.21927 6.25060   1
  -1  17   1 9.94221 8.10940  10
  -1 -17  -1 11.7405 7.67709  18
   1 -17  -1 21.4084 7.23437   1
   1 -17  -1 23.2680 8.81275  18
   1  17   1 -13.876 7.66812  16
  -1  17  -1 17.9714 9.54051  18
  -1  17  -1 19.6110 9.44340   1
   1  17   1 20.0359 11.0821   2
  -1  17  -1 23.2384 10.2635   2
   1  17   1 21.9989 10.6260  17
  -1 -17   1 24.8748 8.20253   1
  -1  17  -1 4.02163 18.8765   7
   1 -17  -1 28.3874 8.46243   3
  -1 -17   1 23.4136 12.0579  11
   1 -17  -1 23.1731 12.1641  11
  -1  17  -1 11.4744 9.83666  17
   1 -17  -1 25.8016 9.41578   6
   1  17   1 13.0659 8.10922   1
  -1 -17   1 27.4465 8.97387  18
   1  17   1 10.0990 29.1343   7
  -1  17  -1 9.48375 10.1234  16
   1  17   1 23.4126 8.25548  10
  -1 -17   1 5.16760 8.20094   6
   1  17   1 9.09275 8.18676  18
   3 -17   1 10.3883 7.08143   1
  -3  17   1 -3.2472 24.4944   7
   3 -17   1 19.0052 7.69034  18
   3  17  -1 4.63872 8.46839  16
   3  17  -1 12.5376 8.86077   2
   3  17  -1 11.4334 6.91935  10
  -3 -17  -1 6.88744 7.03567  18
  -3 -17  -1 5.27584 7.17286   1
  -3  17   1 4.54911 9.12462  17
  -3  17   1 7.88917 10.3694  16
   3 -17   1 -8.0490 7.52816  11
   3  17  -1 16.9434 9.20857   1
  -3  17   1 3.25196 8.03836   1
   3  17  -1 -1.4946 6.72507  17
   3  17  -1 10.5222 8.56414  18
  -3  17   1 41.1464 7.15819   8
  -3  17   1 13.8921 9.44106  18
  -3 -17  -1 12.1786 8.75844   6
  -3  17   1 -21.348 9.84103   2
   3 -17   1 12.3428 7.08712   3
  -3  17  -1 18.2129 6.10924   8
   3 -17  -1 11.2261 7.64350   3
  -3 -17   1 7.95352 6.56973   1
  -3  17  -1 -11.993 7.65170  16
   3  17   1 4.17716 8.35050  18
   3  17   1 -1.0102 6.11927   1
  -3  17  -1 7.26327 8.09185   1
   3 -17  -1 14.0316 7.51129   1
  -3 -17   1 24.3270 9.23613  18
  -3  17  -1 -15.409 14.9684   7
   3  17   1 1.93772 7.43769  16
  -3 -17   1 6.46695 5.73196  15
   3 -17  -1 10.3141 10.1616  11
   3  17   1 8.85723 9.48018   2
  -3  17  -1 15.4346 9.04874  18
   3  17   1 19.9566 9.26149  17
  -3 -17   1 3.45240 6.53786   6
   3 -17  -1 13.6618 6.96284  18
   3  17   1 22.7142 8.97715  10
  -5 -17  -1 29.0974 10.1524  18
  -5  17   1 27.0782 10.8965  18
  -5  17   1 38.3834 7.95351   8
   5  17  -1 21.8999 9.21433  18
  -5  17   1 16.7410 11.7354  16
   5  17  -1 43.1769 10.4610  17
  -5  17   1 35.5559 9.30075   1
  -5 -17  -1 27.9796 9.21124  15
   5 -17   1 49.5288 12.6187  11
   5 -17   1 42.5655 9.50977  18
   5  17  -1 22.0425 8.95357   1
  -5 -17  -1 27.9519 9.14233   1
   5  17  -1 32.2222 10.0506  16
   5  17  -1 45.4258 11.9949   2
  -5 -17  -1 47.4817 13.0759   6
   5 -17   1 24.1511 9.52006   3
  -5  17   1 0.40100 27.3746   7
   5 -17  -1 58.7038 11.0274  18
  -5  17  -1 21.6361 24.7422   7
  -5 -17   1 33.9032 10.2663  18
   5 -17  -1 21.2210 8.01800   3
   5  17   1 54.1003 11.9580  17
   5  17   1 11.1434 8.83866  16
   5  17   1 39.1248 11.6399   2
  -5 -17   1 18.3702 8.81570  15
  -5  17  -1 38.9408 8.40740   8
  -5  17  -1 29.2579 10.5449  18
   5  17   1 45.9336 11.4631   1
   5  17   1 32.8366 11.0801  18
  -5 -17   1 31.5330 10.1285   6
  -5  17  -1 14.6950 9.68344  16
  -5  17  -1 25.0962 8.19933   1
   5 -17  -1 45.1253 13.1307  11
  -5 -17   1 30.1421 9.13079   1
   0 -18  -1 -8.8506 6.84924   6
   0 -18   1 3.39300 6.48668   1
   0 -18   1 -6.0480 9.91216  11
   0  18  -1 2.10497 7.74097  18
   0  18   1 -2.1398 9.47672   2
   0  18   1 -14.272 8.14700  16
   0  18   1 -7.3919 26.8593   7
   0  18   1 -8.5844 7.65359  17
   0  18  -1 -0.0638 7.48261   1
   0  18  -1 -7.5786 9.08894  16
   0 -18  -1 -20.961 8.51541  11
   0 -18  -1 9.77607 9.51967  18
   0 -18   1 -6.2951 7.69252   6
   0  18   1 0.62808 6.85219  18
   0  18   1 -2.9192 7.87989   1
   0 -18   1 1.40987 7.71007  18
   0 -18  -1 -2.3952 6.50667   1
  -2 -18  -1 7.07369 7.29068   1
   2  18  -1 7.52599 9.53232  16
  -2 -18  -1 14.7011 9.25642  18
   2 -18   1 9.59653 8.28816  18
   2  18  -1 7.44107 8.00440  17
  -2  18   1 -8.2146 12.1636   2
   2 -18   1 3.14588 7.12693   3
   2 -18   1 13.0107 9.68661  11
  -2  18   1 13.8235 9.96964  18
  -2  18   1 17.2040 10.1444   1
   2  18  -1 5.95807 8.66392   2
  -2  18   1 -9.7550 9.21919  16
   2 -18   1 8.38945 7.14851   1
   2  18  -1 10.3346 9.04343   1
  -2  18   1 -16.568 26.0933   7
   2  18  -1 5.78735 9.07576  18
  -2 -18  -1 -2.7262 9.23259   6
   2 -18  -1 6.61044 7.22462   1
  -2 -18   1 8.84272 11.1654  11
  -2  18  -1 -2.2882 8.58324  18
   2  18   1 9.59812 9.74861  18
  -2 -18   1 11.0242 7.71050  18
  -2 -18   1 2.15905 7.53705   6
   2  18   1 7.22056 8.99105  16
   2 -18  -1 -5.9096 6.45652   6
   2  18   1 14.1918 9.48035   1
  -2  18  -1 19.6562 22.3466   7
   2 -18  -1 21.1931 13.5827  11
   2 -18  -1 16.9298 9.93758   3
  -2  18  -1 1.96411 8.70719   1
   2 -18  -1 9.89014 7.20925  18
  -2  18  -1 1.02622 11.4278  16
   2  18   1 9.80590 10.6053   2
   2  18   1 4.18240 9.07580  17
  -2 -18   1 11.2252 7.65547   1
   0   0   2 45.6592 2.59092  18
   0   0   2 43.3784 2.55924   4
   0   0   2 48.3629 2.71316  18
   0   0   2 48.8131 2.84303  14
   0   0   2 49.6482 3.14597  15
   0   0   2 48.4428 4.91107   9
   0   0   2 49.2708 2.72969   1
   0   0  -2 45.2326 4.68454   9
   0   0  -2 46.0750 2.90774  14
   0   0  -2 48.2452 2.68322   1
   0   0   2 46.2614 6.48589   7
   0   0  -2 47.2147 2.71020  18
   0   0  -2 43.4164 3.08169   8
   0   0  -2 46.7078 2.20268  13
   0   0   2 46.0756 2.17716  13
   0   0  -2 42.8552 2.72647  18
   0   0   2 42.0745 2.86499   8
   0   0  -2 43.1237 2.61947   1
   0   0   2 41.4779 2.70169   1
   0   0  -2 43.2423 3.04508  15
  -2   0  -2 35.0838 3.49814  14
  -2   0  -2 37.8030 5.44707   9
   2   0  -2 31.7346 1.68441   6
  -2   0   2 31.2818 2.70485  18
  -2   0   2 39.6820 2.74420  14
  -2   0   2 27.6662 5.07157   9
  -2   0   2 31.5799 1.81355   6
   2   0   2 33.0248 2.92585   4
   2   0   2 34.1445 2.52444   1
  -2   0   2 28.8764 3.24838  15
  -2   0  -2 32.4574 1.43186  13
   2   0  -2 32.4564 5.15590   9
  -2   0  -2 31.0813 2.32140  18
   2   0   2 29.4102 2.41427   1
   2   0   2 32.9443 3.49274  14
  -2   0   2 30.4940 2.49225  18
  -2   0   2 33.5541 2.74424   1
   2   0  -2 31.2138 2.59887  18
   2   0  -2 31.5945 2.51293  18
  -2   0   2 33.3029 3.26991   8
   2   0   2 33.6862 2.80668  18
   2   0  -2 32.5448 3.41648   5
  -2   0  -2 33.8076 2.35578   1
  -2   0  -2 31.8398 2.56325  18
   2   0  -2 39.3537 2.60171  14
   2   0   2 35.7358 4.52349  12
   2   0   2 39.5755 3.63286   8
   2   0   2 38.0664 3.68087   2
   2   0  -2 35.0205 3.41253  13
   2   0  -2 35.1909 2.90081  15
   2   0   2 31.6331 2.24649  18
  -2   0  -2 42.3396 3.85035   4
  -2   0  -2 34.7834 5.28733   7
   2   0  -2 33.1761 2.43976   1
  -2   0   2 29.4658 2.97394  13
  -2   0  -2 38.2069 3.37215  11
  -2   0  -2 32.9100 2.65973  16
   2   0  -2 30.7934 2.62560   1
  -2   0   2 35.7015 3.71641   5
  -2   0   2 29.8065 2.44124   1
   2   0   2 33.7657 2.52154  16
  -2   0  -2 29.7339 2.58824   1
   2   0   2 37.1947 2.98664  10
  -2   0  -2 31.8258 2.72192   8
  -2   0  -2 35.9238 3.97075  12
   4   0  -2 118.298 6.88611   3
  -4   0   2 114.315 4.98801   1
  -4   0  -2 128.470 5.22110  18
  -4   0   2 124.681 5.35066   6
   4   0  -2 125.785 4.80664  18
  -4   0   2 127.588 5.18031  18
   4   0  -2 130.370 6.45744   2
   4   0   2 121.354 6.12417  10
   4   0   2 132.307 4.76340   1
   4   0  -2 131.415 5.05122   1
   4   0   2 122.846 7.94907  12
  -4   0   2 128.598 7.08186  15
  -4   0   2 121.872 6.32281  17
  -4   0   2 126.476 5.23698   1
   4   0  -2 131.989 7.19201   5
  -4   0   2 127.115 5.02516  11
  -4   0   2 122.960 5.26327  18
   4   0  -2 132.017 7.07924  15
  -4   0   2 105.296 9.90114   9
   4   0  -2 121.806 4.87501   1
   4   0   2 130.537 6.44916  17
  -4   0  -2 124.925 4.74644  18
   4   0  -2 129.317 6.61654  13
  -4   0  -2 123.489 5.04452  13
  -4   0   2 132.370 6.91956   3
  -4   0   2 132.065 6.68540   5
   4   0   2 124.053 6.51011   2
  -4   0  -2 115.073 7.78807  12
  -4   0  -2 123.705 6.51190  10
  -4   0  -2 131.417 4.95067   1
  -4   0  -2 130.069 6.48411   8
  -4   0  -2 128.504 6.88720   4
   4   0   2 120.174 6.74008   4
   4   0  -2 122.780 4.82721  18
   4   0  -2 131.007 4.82756  11
  -4   0  -2 120.249 6.89549  14
  -4   0  -2 112.353 6.35919  11
  -4   0  -2 120.143 4.86095   1
  -4   0  -2 110.959 5.91467  16
  -4   0   2 136.031 6.50288  13
  -4   0  -2 127.579 6.89998  17
   4   0   2 128.191 5.06335  13
  -6   0   2 6.75976 1.51978   1
  -6   0   2 4.84262 2.81463  13
  -6   0  -2 8.55556 2.20872  13
   6   0   2 5.02077 0.87194   1
  -6   0   2 5.91266 3.15802  12
   6   0   2 3.38056 0.88435   1
  -6   0   2 2.98073 4.29105   9
   6   0   2 9.17150 2.84441  10
  -6   0  -2 6.08657 2.50296   8
  -6   0   2 5.32488 1.55936  18
   6   0   2 9.39867 4.43280  12
   6   0  -2 3.08338 3.38398   5
  -6   0  -2 5.72118 2.98818  17
  -6   0  -2 5.72105 3.20154   5
  -6   0   2 2.31974 2.87850   3
  -6   0  -2 6.65658 1.64307  18
  -6   0  -2 9.21746 3.97513  12
  -6   0  -2 2.33931 2.72537   4
  -6   0   2 2.46695 2.50961  10
   6   0  -2 7.91559 3.11310   3
  -6   0  -2 5.42565 2.66896  11
   6   0   2 2.25491 2.61058   2
   6   0   2 11.9945 3.13255  17
  -6   0   2 4.37531 2.54515  15
  -6   0   2 5.96980 2.07783  11
  -6   0  -2 5.90931 2.74556  10
  -6   0   2 8.03864 3.04487   5
  -6   0  -2 5.71825 1.27993   1
  -6   0   2 6.30978 2.09913   6
   6   0   2 4.54010 2.57962   4
  -6   0  -2 6.20666 1.27725   1
  -6   0   2 5.65495 1.56239  18
  -6   0   2 4.16909 2.29203   4
   6   0  -2 5.33249 1.22404   1
   6   0   2 7.04229 2.17144  13
  -6   0  -2 3.94236 2.29265   3
   6   0  -2 3.04182 2.28301   2
  -6   0  -2 7.41042 2.86663  14
  -6   0  -2 5.34046 1.16980  18
  -6   0   2 3.71764 2.72820  17
   6   0  -2 -0.7322 2.11114  13
   6   0  -2 6.06360 1.26510   1
  -8   0   2 95.4560 7.16826  10
  -8   0   2 91.7171 5.93959  11
   8   0   2 86.4307 5.99687  13
   8   0   2 108.691 7.37859  17
  -8   0   2 90.3812 4.37800   1
  -8   0  -2 94.5114 6.15442  13
  -8   0   2 89.2758 4.35945  18
  -8   0   2 86.3974 4.56088   1
  -8   0   2 85.3392 4.55312  18
  -8   0  -2 98.9349 4.62920  18
   8   0   2 81.9841 6.29354   2
  -8   0  -2 89.9486 3.84858   1
  -8   0  -2 90.3881 3.92019   1
  -8   0  -2 88.2976 7.11910   5
   8   0   2 87.3687 9.74319  12
  -8   0  -2 89.3399 3.74963  18
  -8   0  -2 91.9924 7.28540  10
  -8   0   2 94.4774 6.51759   6
   8   0  -2 98.9944 7.52123   2
  -8   0   2 87.8143 11.1540   9
   8   0   2 96.6817 6.67741  10
   8   0  -2 97.3222 9.72716   5
  -8   0   2 99.6907 8.02436  15
  -8   0  -2 92.7586 7.03949  14
  -8   0  -2 77.1282 6.45731   8
   8   0  -2 93.8709 6.67676  13
  -8   0   2 100.519 7.96773   3
   8   0   2 92.3485 7.85628   4
   8   0  -2 106.054 8.34768   3
  -8   0   2 89.8317 6.47072   4
 -10   0   2 12.7983 2.17969  18
  10   0   2 14.4529 5.43935  12
 -10   0   2 18.3699 7.40042   9
 -10   0   2 19.1582 2.56025   1
 -10   0  -2 17.2969 1.95708  18
  10   0   2 15.4674 3.88849  13
 -10   0  -2 15.2295 2.51630  18
  10   0  -2 11.8332 6.24532   5
  10   0   2 20.0939 4.37775  10
 -10   0  -2 12.2881 4.72255  10
 -10   0  -2 13.5688 4.26494   8
 -10   0  -2 15.4213 1.54209   1
 -10   0   2 20.9238 5.25632  15
 -10   0  -2 21.2301 1.97474   1
  10   0   2 23.4650 5.18068  17
 -10   0   2 21.9936 2.79639  18
  10   0  -2 14.0546 4.80820   3
 -10   0   2 14.9029 2.09384   1
  10   0   2 17.6549 4.40385   2
  10   0  -2 15.5675 5.33136   2
 -10   0  -2 12.1882 4.45044  14
  10   0   2 20.4192 6.36932   4
 -10   0   2 22.8836 4.57468   6
  10   0  -2 14.4674 4.81581  13
  12   0  -2 11.5874 7.53002   5
  12   0   2 22.8990 6.14319  17
 -12   0  -2 12.7216 5.15501  14
 -12   0   2 21.3520 8.67225   9
 -12   0   2 19.4057 2.19105   1
 -12   0  -2 8.43609 4.41713   6
  12   0  -2 22.5505 5.84605  13
  12   0  -2 20.7065 6.46542   2
 -12   0  -2 14.2853 4.71237   8
  12   0   2 16.6999 6.77240  12
 -12   0   2 17.9808 4.71551   6
 -12   0   2 13.8143 2.64982  18
 -12   0   2 19.7830 2.51451   1
 -12   0   2 17.3498 5.59744  15
  12   0  -2 13.4242 5.61497   3
  12   0   2 14.5828 5.41300   2
 -14   0  -2 5.75243 4.42323  14
 -14   0   2 0.89836 2.86914  15
  14   0  -2 -0.1542 4.72449  13
 -14   0   2 10.2765 6.14522   9
 -14   0  -2 9.87536 4.29414  16
 -14   0  -2 3.07186 3.63083   8
 -14   0   2 5.01155 3.78082   6
  14   0   2 1.48604 4.91548  17
  14   0  -2 4.73538 7.01244   5
  14   0   2 0.12443 4.71389   2
  14   0  -2 2.64760 5.90648   2
 -14   0  -2 3.72790 3.72592   6
 -14   0   2 7.95813 4.02344  14
  16   0   2 6.08991 5.25417   2
 -16   0  -2 15.9365 5.84943   6
 -16   0   2 21.6856 6.72895  15
 -16   0   2 17.1870 5.42028   6
 -16   0  -2 19.0820 5.77429   8
 -16   0  -2 17.8075 6.59322  14
 -16   0   2 34.2047 10.4438   9
 -16   0  -2 25.3335 6.28486  15
  16   0  -2 31.8104 10.1058   5
 -16   0  -2 41.4468 6.90187  16
   1   1  -2 906.263 26.9812   6
   1   1  -2 910.162 27.0943   1
   1   1  -2 923.560 30.6164   9
  -1   1   2 965.888 25.9509   4
  -1   1   2 913.864 27.4578   5
  -1   1   2 896.836 40.7917   7
  -1  -1  -2 942.159 27.1742   4
  -1  -1  -2 952.356 37.0655   7
   1   1  -2 925.086 27.0380   1
  -1   1   2 947.025 27.0342   1
   1   1  -2 899.311 26.2088  11
  -1   1   2 909.940 27.6214  14
  -1   1   2 972.328 27.2732  15
  -1   1   2 905.847 31.1983   9
  -1   1   2 979.252 27.4522  18
   1  -1   2 941.975 27.0041  18
  -1  -1  -2 904.125 27.3095   8
  -1  -1  -2 948.460 31.4568   9
  -1  -1  -2 928.704 27.3008  18
   1   1  -2 954.076 28.3321  15
   1  -1   2 913.909 27.0717  11
  -1   1   2 930.476 27.7934   8
   1  -1   2 922.398 29.3008   9
  -1   1   2 983.291 27.0419  13
  -1  -1  -2 947.838 27.2110   1
   1  -1   2 883.611 27.5093   4
   1   1  -2 948.707 27.2268  18
   1   1  -2 917.472 27.1677  13
   1   1  -2 867.611 26.7732   2
   1  -1   2 929.015 26.8211   1
   1  -1   2 945.019 26.9487  18
  -1  -1  -2 817.194 26.9702   1
  -1  -1  -2 934.180 28.0912  14
   1   1  -2 945.505 26.3350  14
   1  -1   2 929.964 27.9204   8
   1  -1   2 965.612 27.3038   1
   1   1  -2 929.095 26.9574  18
   1  -1   2 970.800 27.9796  16
  -1  -1  -2 941.378 27.4145  18
  -1   1   2 924.122 27.2251  18
   1  -1   2 887.863 28.2900  15
  -1   1   2 965.978 27.2312   1
   1   1  -2 926.464 27.5014   8
   1   1   2 928.509 26.9916   1
  -1  -1   2 940.604 26.0481  11
  -1  -1   2 866.469 28.2050  15
  -1  -1   2 943.962 31.0329   9
   1  -1  -2 928.992 27.1568  18
  -1   1  -2 917.422 29.4388   9
   1  -1  -2 922.507 25.9237   6
   1   1   2 920.726 36.4272   7
   1  -1  -2 936.190 27.4480   5
   1   1   2 932.519 27.4044   8
  -1  -1   2 871.415 26.7961   6
  -1   1  -2 925.505 26.9886  18
   1  -1  -2 907.855 27.2869  15
   1   1   2 960.057 27.2964   1
  -1  -1   2 958.997 27.2233  18
  -1   1  -2 927.741 27.2070  11
  -1   1  -2 939.971 26.8827  18
   1  -1  -2 872.253 26.9150  13
   1  -1  -2 909.960 31.1229   9
  -1  -1   2 821.427 26.2198  14
   1  -1  -2 920.904 27.6686  14
  -1  -1   2 921.333 26.9878   1
  -1  -1   2 950.164 27.0921  18
   1   1   2 908.159 27.9377  14
  -1  -1   2 881.538 27.8711  16
   1  -1  -2 833.843 26.9817   1
  -1  -1   2 937.252 27.6223   8
  -1   1  -2 953.557 27.7612  16
  -1  -1   2 949.513 26.8349   2
  -1   1  -2 954.421 26.9308   1
   1   1   2 926.849 27.4409  18
   1  -1  -2 881.189 40.8371   7
  -1  -1   2 883.748 27.3809   1
  -1   1  -2 963.583 28.3190  15
   1  -1  -2 922.988 27.3322  18
   1   1   2 885.265 28.2474  12
   1   1   2 956.689 27.2386   4
   1  -1  -2 968.654 27.0887   1
   1   1   2 895.289 30.8546   9
  -1   1  -2 899.761 27.6984   8
  -1  -1   2 920.466 27.3505  13
  -1  -1   2 938.518 26.8685  17
   1   1   2 945.467 27.1381  18
  -3   1   2 3.46877 1.79451  15
  -3   1   2 12.3329 3.27969   5
   3  -1   2 10.3198 1.68781  18
  -3  -1  -2 6.48378 2.98201  12
  -3   1   2 3.55022 3.21037   9
   3   1  -2 9.69710 2.54511   3
   3  -1   2 8.56347 2.87269   4
   3  -1   2 6.36163 1.99885   2
  -3  -1  -2 7.18433 2.26588   8
   3  -1   2 5.90753 2.47480   8
  -3  -1  -2 11.4112 2.01229   1
  -3   1   2 3.07813 4.22657   7
  -3  -1  -2 8.62470 2.41362  18
   3   1  -2 7.75636 1.60129   1
   3  -1   2 3.22070 2.14582  16
   3  -1   2 6.04278 1.64248   1
   3  -1   2 7.53373 1.42874   1
  -3   1   2 5.29245 2.22313  13
  -3  -1  -2 4.46512 1.69427   1
   3  -1   2 7.81105 3.66868  12
  -3   1   2 7.42423 1.64875   1
   3   1  -2 7.89921 2.10085   2
   3   1  -2 6.97052 1.59992   6
   3   1  -2 8.49572 1.71601   1
   3   1  -2 6.40488 2.03167  18
   3   1  -2 9.43061 3.04335   5
   3   1  -2 8.31634 2.59594  15
  -3   1   2 7.33208 1.60076   1
  -3   1   2 7.10928 1.94698  18
   3   1  -2 8.15007 1.67697  18
   3  -1   2 5.30463 1.53617  18
   3  -1   2 8.31603 1.97634  17
   3   1  -2 9.10614 2.20171  17
   3  -1   2 7.62578 1.79526  10
  -3  -1  -2 7.52599 2.66890  14
  -3  -1  -2 6.33959 1.98068  18
  -3   1   2 4.87389 2.02799  18
   3   1  -2 5.85246 1.95298  13
  -3  -1  -2 10.5912 3.00143   4
   3  -1   2 5.51940 2.10409  11
  -3  -1   2 7.24024 2.02025   1
   3  -1  -2 7.02713 3.23479   9
  -3  -1   2 6.65067 1.72104  18
   3   1   2 10.7225 3.56608  17
  -3   1  -2 5.93451 2.47333  11
   3   1   2 4.51319 3.89519  12
   3  -1  -2 8.43369 2.84078   5
   3  -1  -2 6.31278 1.56542   1
   3   1   2 7.56600 1.87842   1
  -3  -1   2 10.4473 2.51957   8
   3   1   2 6.99034 1.51882  18
   3  -1  -2 9.35701 1.69318  18
  -3   1  -2 9.31666 2.81165   8
  -3  -1   2 4.93384 3.45079   9
  -3  -1   2 9.89112 1.98219   6
   3   1   2 6.42113 1.27777  13
   3  -1  -2 3.22787 1.77769  15
  -3   1  -2 14.0253 2.98918   4
  -3   1  -2 7.73594 1.63655  18
   3  -1  -2 4.03071 3.55448   3
  -3   1  -2 9.90146 1.76572  18
  -3   1  -2 11.5678 2.64553   2
   3   1   2 6.80012 1.93121   8
   3   1   2 6.57020 2.84230  10
  -3   1  -2 7.02510 1.57749   1
   3   1   2 9.15181 2.53965   4
  -3  -1   2 8.94977 2.85801  17
  -3   1  -2 8.66330 2.22284  17
  -3  -1   2 5.87357 1.72053   1
   3   1   2 8.76237 3.65796   2
  -3  -1   2 3.18148 2.39904  13
  -3   1  -2 10.2125 3.21200  12
   3  -1  -2 6.68959 2.07108  13
  -3  -1   2 6.24474 2.20690  18
  -3   1  -2 5.71657 1.40683   1
   3  -1  -2 4.59605 1.66436  11
   3   1   2 7.59242 2.33559  14
  -3  -1   2 4.97024 2.37745  15
  -3   1  -2 2.99254 2.62968  16
  -3  -1   2 8.64308 2.55083  10
  -3   1  -2 5.52422 1.90731  10
   3  -1  -2 6.54223 2.01853  18
   3  -1  -2 6.71179 1.57337   1
   3   1   2 9.17233 1.67717   1
   5   1  -2 19.6608 3.54983  15
  -5  -1  -2 20.6960 2.34196  18
  -5  -1  -2 19.5523 2.33734   1
   5   1  -2 17.6585 1.74389  18
   5   1  -2 20.7201 3.27164  13
  -5  -1  -2 16.2191 3.46853  14
   5   1  -2 17.7039 2.05910   1
  -5   1   2 21.8549 2.75277   4
  -5   1   2 19.2720 3.00655  11
   5  -1   2 15.0636 2.71969   2
  -5  -1  -2 21.5979 4.92103  12
  -5  -1  -2 26.9835 3.56917   8
   5  -1   2 18.4728 3.44897  11
  -5  -1  -2 20.6198 3.86692   4
  -5   1   2 22.5279 2.49194  18
   5   1  -2 18.1951 2.19069   1
  -5   1   2 19.3778 2.16763  18
  -5   1   2 19.5381 2.24455   1
   5  -1   2 18.6346 1.77155   1
  -5  -1  -2 21.3896 3.27871  11
  -5  -1  -2 21.2414 3.00191  18
   5   1  -2 16.7434 1.86461  18
  -5   1   2 22.6145 3.50901  17
  -5   1   2 14.9569 5.45885   9
   5  -1   2 20.6559 3.16654  17
  -5  -1  -2 14.7181 3.53732  10
  -5   1   2 15.9894 2.13517   1
  -5   1   2 19.4161 3.28925  15
   5   1  -2 19.7765 3.72117  17
   5  -1   2 20.7835 4.39151  12
   5   1  -2 13.9894 3.48946   5
  -5  -1  -2 23.7841 4.38947  17
  -5  -1  -2 20.3342 2.29805   1
   5  -1   2 19.7027 3.37508   4
  -5   1   2 17.0616 3.39123  13
  -5   1   2 22.0593 4.02533   5
   5  -1   2 22.7045 3.05295  10
  -5  -1  -2 25.1885 3.52091   5
  -5  -1  -2 22.2446 2.86125  13
  -5   1   2 20.5542 4.21991   3
   5  -1   2 20.2352 1.62718   1
   5   1  -2 14.8890 3.45931   2
   5   1  -2 14.6947 3.09681   3
  -5   1  -2 19.0093 1.84023  18
  -5   1  -2 21.6336 1.79052   1
   5   1   2 22.1487 4.07361  17
  -5   1  -2 19.6130 1.96716   1
  -5   1  -2 20.4005 2.00995  18
  -5   1  -2 15.9785 2.82783  10
   5  -1  -2 19.1765 2.52364  11
  -5   1  -2 20.3839 4.01283   3
   5  -1  -2 19.7207 3.59044  13
   5  -1  -2 18.2932 3.80431   5
  -5  -1   2 19.2124 2.26929  18
  -5  -1   2 18.0267 2.61028  18
  -5   1  -2 19.9580 3.97141  16
  -5  -1   2 23.0591 4.16455  17
  -5  -1   2 13.4634 3.09714  10
  -5   1  -2 27.7510 4.23319   4
   5   1   2 16.1809 3.91414   4
  -5   1  -2 21.3089 4.07272   5
   5  -1  -2 20.5223 1.90655   1
   5   1   2 18.6878 3.52026  10
  -5  -1   2 18.6568 2.74212   6
  -5   1  -2 12.6453 3.13665   8
   5   1   2 19.6321 2.51315  13
  -5  -1   2 14.7230 2.97770  13
  -5   1  -2 27.5447 4.42907  12
  -5  -1   2 19.9178 3.38559   3
   5   1   2 21.5475 4.02893   2
  -5   1  -2 19.2971 3.56757  11
  -5  -1   2 14.3432 5.71030   9
   5  -1  -2 18.1973 4.30243   3
  -5  -1   2 19.4633 2.22002  11
  -5  -1   2 17.9132 2.47052   1
   5   1   2 17.8961 4.28290  12
  -5   1  -2 21.3699 2.67875  13
  -5  -1   2 19.8513 3.54852   5
  -5   1  -2 17.4905 3.14106  17
  -5  -1   2 17.3747 2.23466   1
   5   1   2 19.6308 2.05357   1
  -5  -1   2 17.1394 3.47733  15
   7   1  -2 25.9062 5.23607   5
   7  -1   2 36.8647 4.48641   2
  -7   1   2 28.0370 2.43634   1
   7   1  -2 26.9721 4.82637  17
  -7   1   2 31.0291 8.08315   9
   7   1  -2 19.6963 4.38651   3
  -7   1   2 34.6820 4.38594  11
  -7   1   2 28.7315 2.68578   1
  -7  -1  -2 33.1153 4.35467   8
  -7  -1  -2 31.5612 2.91465   1
  -7   1   2 27.3990 3.88700   4
  -7  -1  -2 33.8678 5.11850  14
  -7  -1  -2 28.7696 2.48380   1
   7   1  -2 30.5558 2.22938   1
  -7  -1  -2 33.2299 4.02045  13
  -7   1   2 26.7008 5.10061  12
   7   1  -2 23.0064 4.64979   2
   7  -1   2 28.8575 3.97148  10
  -7  -1  -2 39.2309 5.80884  17
  -7  -1  -2 32.0710 5.09567  10
   7   1  -2 31.0985 4.66125  13
   7  -1   2 30.1137 5.80807  12
  -7  -1  -2 32.2428 4.57460   5
   7  -1   2 32.3050 4.66456  11
   7  -1   2 22.6926 4.43131   4
   7  -1   2 30.5999 4.11315  17
  -7  -1  -2 30.1142 2.76823  18
  -7  -1  -2 31.3354 4.71758   3
  -7   1   2 32.2662 5.05252  15
  -7   1   2 29.2953 2.85213  18
   7   1  -2 29.8753 2.51405   1
  -7   1   2 28.5889 5.68453   3
  -7   1   2 28.0243 2.63966  18
  -7   1   2 26.7885 4.19105  10
   7  -1  -2 35.7791 5.87121   3
  -7  -1   2 29.2679 3.22904  18
   7   1   2 33.7679 6.56232  12
   7   1   2 30.0333 1.92870   1
  -7  -1   2 29.5646 4.86099   5
   7  -1  -2 27.3964 1.66170   1
  -7  -1   2 24.2781 4.67521   3
  -7   1  -2 42.3182 5.46559  17
  -7   1  -2 31.2169 5.42405   5
   7  -1  -2 28.1720 1.76333   1
   7   1   2 24.4913 4.68491   4
  -7   1  -2 30.4763 2.05213   1
  -7   1  -2 31.5264 4.88447   8
  -7   1  -2 28.2653 1.95410  18
  -7  -1   2 32.0322 4.79321  10
  -7  -1   2 26.8498 5.22086  15
   7  -1  -2 30.8324 3.74560  11
  -7   1  -2 30.3667 3.98467  13
  -7  -1   2 27.7557 3.31473  11
  -7  -1   2 28.1278 3.23654   1
  -7   1  -2 31.0854 4.58650  10
   7  -1  -2 28.3387 4.51424   2
   7  -1  -2 24.1181 4.06791  13
   7   1   2 23.7722 4.43799  10
  -7   1  -2 28.5965 2.08600   1
   7   1   2 28.6237 4.94469  17
  -7  -1   2 29.4044 2.79401   1
  -7   1  -2 25.1638 5.74383  12
   7   1   2 32.6845 4.72195   2
  -7   1  -2 27.6654 2.12719  18
   7   1   2 30.0931 3.57560  13
  -7  -1   2 31.5103 2.94728  18
  -7  -1   2 35.5651 4.46731   6
  -7   1  -2 31.2012 5.41034  16
   7  -1  -2 28.9869 5.89292   5
   9  -1   2 37.9905 5.28641  17
  -9   1   2 37.5767 4.83434   6
  -9   1   2 33.0800 5.41080   4
   9   1  -2 24.7687 6.34620   5
  -9  -1  -2 32.7738 3.18342  18
  -9   1   2 43.2051 10.4561   9
  -9  -1  -2 33.8431 5.17114   8
  -9   1   2 26.8440 4.56944  11
  -9  -1  -2 35.5418 2.71768   1
   9  -1   2 25.8903 6.68435  12
  -9  -1  -2 33.1683 2.80407   1
   9   1  -2 31.0693 5.81023  17
  -9  -1  -2 28.2028 5.65227  10
  -9  -1  -2 38.8293 5.53828   5
  -9   1   2 30.3986 2.89111  18
  -9  -1  -2 28.8333 5.58679  14
   9  -1   2 27.8927 4.78814   2
   9   1  -2 39.6998 5.54163   3
   9  -1   2 32.8476 5.60487   4
  -9   1   2 32.4197 2.68228   1
  -9   1   2 33.0997 2.99313  18
   9   1  -2 32.6578 5.25435  13
  -9   1   2 36.0487 5.60315  10
  -9   1   2 28.4131 5.40707  15
  -9  -1  -2 34.1343 5.80581   6
   9   1  -2 33.1515 5.80367   2
  -9   1  -2 32.7883 1.92022   1
  -9   1  -2 34.7787 5.70808   8
   9  -1  -2 29.5599 7.27968   5
   9   1   2 32.9294 5.27682   2
  -9   1  -2 33.1915 2.04953  18
   9   1   2 36.4021 6.05388  17
  -9  -1   2 35.4442 3.33989  18
  -9  -1   2 30.1259 6.15432  15
   9   1   2 31.7932 4.45602  13
   9  -1  -2 38.1628 4.67498  11
   9  -1  -2 38.0043 6.24504   2
  -9  -1   2 36.3170 9.34683   9
  -9   1  -2 33.1951 1.97905   1
   9   1   2 32.1684 7.74733  12
   9  -1  -2 35.9052 5.82136  13
  -9  -1   2 33.5002 3.61536  18
  -9  -1   2 37.8979 5.83553  10
  -9  -1   2 32.1276 3.55315   1
  -9  -1   2 37.9520 3.36157   1
  -9  -1   2 24.7548 5.59197   3
   9   1   2 40.6697 5.39238  10
  -9   1  -2 41.0363 5.92107  10
  -9   1  -2 26.5443 2.27890  18
  -9  -1   2 35.6272 4.35906  11
  -9   1  -2 29.2257 5.63007  16
   9  -1  -2 26.7814 6.05889   3
  -9  -1   2 25.5783 4.44676   6
  11   1  -2 542.511 24.5648   5
  11  -1   2 528.456 23.3059   4
 -11   1   2 545.648 16.9062   1
 -11  -1  -2 537.194 17.6023  18
 -11   1   2 497.024 32.3876   9
 -11   1   2 543.135 17.1440  18
  11  -1   2 572.975 21.4502  17
 -11  -1  -2 539.061 23.8762   6
 -11  -1  -2 526.354 16.4886   1
 -11  -1  -2 553.356 22.1246   8
  11  -1   2 539.429 21.4298   2
 -11  -1  -2 526.270 23.1342  14
 -11   1   2 530.611 17.0640  18
 -11   1   2 560.693 24.4823  15
  11   1  -2 563.034 21.8562   3
 -11   1   2 534.364 16.7649   1
  11   1  -2 544.119 21.8892  13
  11  -1   2 572.476 25.8045  12
  11   1  -2 533.789 22.8444   2
 -11   1   2 574.674 21.8706   6
 -11  -1  -2 551.524 16.8767   1
  11  -1  -2 522.900 25.4323   5
 -11  -1   2 553.759 20.7287  14
 -11  -1   2 546.612 17.6564  18
 -11  -1   2 506.923 32.5185   9
  11   1   2 538.908 21.8641  10
 -11   1  -2 524.818 22.9990  14
 -11  -1   2 550.949 17.9391   1
  11   1   2 540.037 22.3607  17
 -11   1  -2 549.146 15.9507  18
 -11  -1   2 483.490 24.5537  15
 -11   1  -2 551.083 22.7386  10
 -11   1  -2 554.662 23.2067   8
  11  -1  -2 537.010 22.7165   2
 -11   1  -2 506.881 23.6836  16
  11   1   2 521.610 22.3055   2
 -11   1  -2 524.483 16.3429  18
 -11  -1   2 566.950 22.4115   6
  11  -1  -2 528.488 22.5211  13
  11   1   2 531.987 26.0911  12
 -11  -1   2 545.484 17.1974   1
 -11  -1   2 553.558 18.3421  18
  11  -1  -2 530.051 23.3860   3
  11   1   2 535.870 20.5203  13
  13  -1   2 5.73719 4.71541   2
  13   1  -2 -0.1920 3.62867   2
 -13  -1  -2 -5.1127 3.09627  14
 -13   1   2 1.27924 0.91807   1
  13   1  -2 4.59215 4.53008  13
  13   1  -2 4.40598 6.24717   5
 -13  -1  -2 3.81366 3.67395   8
 -13   1   2 4.88891 3.58734  15
 -13  -1  -2 2.96102 0.89884   1
 -13  -1  -2 3.33519 3.47439   6
 -13   1   2 1.54202 2.66554   6
 -13   1   2 7.39051 6.69555   9
  13  -1   2 9.92301 7.01676  12
 -13  -1   2 5.83682 3.35696  14
 -13   1  -2 4.27663 3.94667   8
 -13  -1   2 2.87718 3.11973   6
 -13   1  -2 8.29726 4.80102  16
 -13  -1   2 0.82600 3.68690  15
 -13  -1   2 1.16611 1.33192   1
 -13   1  -2 1.93691 3.97726  14
  13  -1  -2 13.7675 7.42043   5
  13   1   2 -1.4161 3.63237  13
  13  -1  -2 0.46054 5.41428   3
  13   1   2 7.69216 5.14261   2
 -13  -1   2 9.38506 7.06821   9
  13  -1  -2 4.57101 4.70790  13
  13   1   2 2.34383 4.73216  12
  13   1   2 0.10552 4.25154  17
 -15   1   2 11.9220 5.67443  15
 -15   1   2 20.7027 8.71770   9
  15   1  -2 9.54717 6.53778   2
 -15  -1  -2 3.32959 5.35818  14
  15  -1   2 8.80680 6.14774   2
 -15   1   2 50.6776 19.1759   7
 -15  -1  -2 8.55188 4.51059  15
  15   1  -2 13.5967 7.79100   5
 -15   1   2 7.34926 3.57457   6
 -15  -1  -2 6.03704 4.32756   6
 -15  -1  -2 15.0860 4.36978  16
  15   1  -2 -0.3729 4.93303  13
 -15  -1  -2 14.5534 4.57167   8
 -15  -1   2 11.3230 5.14891   9
 -15   1  -2 7.24932 4.32481   6
  15   1   2 14.0010 6.60081   2
 -15   1  -2 10.1165 4.51102  14
 -15   1  -2 19.7074 5.90455  16
  15   1   2 0.23261 5.87316  17
 -15   1  -2 9.85819 4.65787   8
 -15  -1   2 7.29241 4.19146  15
  15  -1  -2 4.35025 8.52587   5
 -15  -1   2 12.7635 5.08683   6
 -15  -1   2 8.62605 4.43798  14
 -17   1   2 8.73364 5.08201  15
 -17   1   2 28.9475 7.19137   9
 -17  -1  -2 10.1842 5.58193  15
  17   1  -2 2.00615 5.61098  13
  17   1  -2 -4.8213 9.11344   5
  17   1  -2 3.93248 5.71480   2
 -17  -1  -2 13.1105 6.31857  14
 -17   1  -2 39.7064 7.68952  16
 -17  -1   2 35.1905 10.1257   9
 -17   1  -2 11.7185 5.48332   8
   0   2   2 29.4497 3.74217  18
   0  -2   2 29.8562 2.97520  18
   0  -2   2 32.2771 3.31570   8
   0  -2   2 27.7094 2.12379  10
   0  -2  -2 26.6222 2.85708   5
   0  -2   2 34.0372 3.96865  15
   0  -2   2 29.4201 3.28513   1
   0  -2  -2 32.4257 3.63429  18
   0   2  -2 25.3806 2.81843   8
   0   2  -2 32.2216 3.45720  18
   0  -2   2 29.8717 2.94910  18
   0   2  -2 29.7689 2.03846  17
   0   2   2 30.8544 3.16955   8
   0   2   2 32.4649 3.33166  18
   0  -2   2 27.7682 2.94362  11
   0   2   2 33.0685 3.35050   1
   0   2  -2 32.2674 3.16037   1
   0  -2   2 33.0681 4.23273  16
   0  -2   2 31.2827 2.90391   1
   0   2  -2 27.4922 1.88303   2
   0   2   2 29.4297 2.70033   5
   0  -2  -2 28.0355 2.20976   4
   0   2   2 28.4183 5.85047   9
   0   2  -2 28.3049 3.03722  18
   0  -2   2 27.2337 4.08215   9
   0   2   2 26.2530 2.41453   6
   0  -2  -2 32.7085 2.68649   1
   0   2   2 30.1263 2.99495   1
   0  -2  -2 29.2649 3.66701  18
   0   2  -2 33.8763 3.66101  15
   0   2  -2 31.0173 2.88562   1
   0  -2  -2 30.9514 6.13309   9
   0  -2   2 26.8297 2.18968   2
   0  -2  -2 24.3989 3.05808   1
   0   2  -2 31.2750 3.68325  16
   0   2   2 16.5610 5.99603   7
   0   2  -2 32.7412 3.38752   6
   0   2  -2 28.9422 3.10890  11
   0   2   2 30.7365 3.56723  14
   0  -2   2 30.4728 2.30274  17
   0  -2  -2 16.4934 5.77715   7
   0  -2  -2 32.3598 3.84785  14
   0   2  -2 27.6695 3.97742   9
   0  -2  -2 27.7193 2.73521   6
  -2   2   2 7.67365 2.45730   5
   2  -2   2 9.45764 2.34289  11
  -2  -2  -2 7.11118 2.12696   1
  -2   2   2 4.73109 1.42799   6
   2   2  -2 5.22095 2.42867  18
  -2   2   2 8.26538 1.96078   1
   2  -2   2 3.81831 2.10398   4
   2   2  -2 6.47367 2.51813  15
  -2  -2  -2 5.42681 2.39511  14
   2  -2   2 3.47308 2.85684  16
  -2  -2  -2 7.64089 5.08497   7
  -2   2   2 7.52507 1.56192  15
   2   2  -2 5.21149 1.87207   1
   2   2  -2 9.64864 2.13500   2
   2   2  -2 9.43967 2.22835   6
  -2   2   2 10.5673 2.57188  18
   2   2  -2 5.01486 2.02257  17
   2  -2   2 4.69396 1.66323  18
   2   2  -2 6.90339 2.37822   1
   2   2  -2 6.71776 2.00516  18
  -2  -2  -2 8.60862 2.98418  18
  -2  -2  -2 7.02840 2.06586   1
   2  -2   2 5.48901 1.68722   1
  -2   2   2 7.80008 4.14926   9
   2  -2   2 6.95048 2.16393  18
  -2  -2  -2 11.0946 2.75143  18
   2  -2   2 3.88843 2.72736   7
  -2   2   2 0.73686 4.98539   7
  -2   2   2 9.63534 2.55116  18
  -2   2   2 7.20771 3.00318  14
   2   2  -2 4.35286 2.04689   8
  -2  -2  -2 4.49116 1.88329   6
  -2  -2  -2 -1.0123 3.23344  12
   2  -2   2 3.14897 1.82926   1
  -2  -2  -2 5.81137 1.04533  16
  -2  -2  -2 6.00517 2.62153   4
  -2   2   2 9.61405 2.25351   1
   2  -2   2 2.37384 1.80461   8
  -2  -2  -2 7.21218 1.89124   8
   2   2  -2 7.92354 2.63356  13
  -2   2   2 7.95893 1.97468  13
   2   2  -2 8.42743 1.95637  10
  -2   2  -2 7.77371 3.22124  16
  -2   2  -2 5.54558 1.57531   1
  -2  -2   2 3.12455 2.59557  15
   2  -2  -2 8.43233 1.93536   1
  -2   2  -2 7.74880 3.38947   7
   2   2   2 7.78927 2.32825  18
   2  -2  -2 4.98682 1.32254  15
   2   2   2 8.00148 2.79814  14
   2   2   2 7.74484 2.05109   1
  -2   2  -2 5.60597 2.06850  18
  -2   2  -2 11.5029 2.50823  18
   2   2   2 10.4172 2.48589   1
  -2  -2   2 7.56182 2.56638  17
  -2  -2   2 -3.8055 3.15786   9
   2  -2  -2 2.55629 4.51341   7
   2   2   2 1.84336 3.81352  12
   2   2   2 7.64432 2.44084   4
   2   2   2 5.17505 2.28922   6
   2   2   2 4.28231 4.44849   7
   2   2   2 9.07960 1.96804   8
  -2  -2   2 4.74267 1.69103  18
   2  -2  -2 8.43674 3.46917   5
   2  -2  -2 7.65336 1.53247   6
   2  -2  -2 8.04737 2.47528  18
  -2  -2   2 9.35754 2.42468   6
  -2   2  -2 12.0866 2.67961  15
  -2  -2   2 3.95041 2.19779   1
  -2  -2   2 7.90523 2.14510  18
  -2   2  -2 6.45034 2.08584   1
  -2  -2   2 8.08549 1.97608   1
   2  -2  -2 7.39486 3.23457   3
  -2  -2   2 6.96202 3.10383  16
   2   2   2 5.96462 2.87339  18
   2  -2  -2 7.14447 1.90449   1
  -2   2  -2 4.06811 2.53577  11
   2   2   2 7.48348 1.05891  16
  -2   2  -2 7.59396 2.30784   8
  -2   2  -2 12.8378 3.13062   9
   2  -2  -2 6.50890 2.13964  18
  -2  -2   2 5.07300 2.22030  10
  -2  -2   2 10.3429 2.52896   8
   2  -2  -2 5.02136 3.98512   9
  -2   2  -2 8.29558 2.52715   3
   4   2  -2 58.2037 4.03127   6
   4   2  -2 63.2117 4.10255  18
   4  -2   2 48.1991 4.68874  16
  -4   2   2 49.8858 3.31587   1
  -4  -2  -2 53.2453 4.43816   4
   4  -2   2 56.4331 3.21047   2
  -4  -2  -2 57.0672 3.64466   1
  -4   2   2 60.8067 6.36982   3
  -4   2   2 52.9065 3.86257  18
   4   2  -2 55.4222 3.58533   1
   4   2  -2 57.5225 3.64562   3
  -4   2   2 43.9707 11.3524   7
   4   2  -2 52.1933 4.58015  10
  -4  -2  -2 53.5664 3.17438   5
  -4   2   2 53.1253 3.55984  18
  -4  -2  -2 56.0577 5.86515  10
  -4   2   2 59.6649 3.76434   1
   4  -2   2 57.1421 2.60886  18
  -4  -2  -2 52.2664 3.60558   8
  -4  -2  -2 57.0404 6.15448  17
   4  -2   2 47.0909 4.07934   4
  -4   2   2 49.6649 4.22975  13
   4   2  -2 52.7359 4.16597  13
   4   2  -2 54.1705 4.88840  15
   4  -2   2 58.3733 3.45908   1
   4  -2   2 57.1452 5.12032  12
  -4   2   2 62.1438 8.69779   9
  -4   2   2 56.5765 2.97654   4
  -4  -2  -2 60.2831 4.13827  18
  -4   2   2 51.5223 3.76431  15
   4   2  -2 50.9206 4.47986   5
   4  -2   2 61.0123 4.42240  11
  -4  -2  -2 49.7212 5.40542   6
  -4  -2  -2 57.2613 4.76172  18
  -4  -2  -2 57.7474 7.09773  12
   4  -2   2 55.9802 2.92265   1
   4   2  -2 63.6317 5.78331  17
  -4  -2  -2 63.3358 5.89557  14
   4   2  -2 53.1322 3.24976  18
   4  -2   2 55.0135 3.08626  17
  -4  -2  -2 51.0925 3.70189   1
   4   2  -2 57.3404 4.84106   2
  -4   2   2 63.7721 6.31927   5
   4   2   2 60.2618 6.86516  12
  -4  -2   2 60.7896 3.73713  18
  -4   2  -2 51.6358 3.30958  17
   4  -2  -2 55.3933 3.43761  18
   4   2   2 59.4988 3.85088  18
  -4  -2   2 51.8257 4.32737  10
   4   2   2 54.5251 4.58435  10
  -4   2  -2 55.1371 4.51747   8
  -4   2  -2 54.2649 9.47288   7
  -4   2  -2 58.2794 3.61487  18
  -4  -2   2 51.0148 5.89404  15
  -4  -2   2 66.3224 5.11299  13
   4   2   2 57.6794 3.49920  13
  -4   2  -2 64.7435 5.11806  11
   4  -2  -2 54.9570 3.33250   1
   4  -2  -2 50.4618 5.85459   5
  -4  -2   2 55.1906 2.45800  14
  -4  -2   2 59.6498 4.64699  17
   4   2   2 45.3226 5.77182  17
  -4  -2   2 55.0022 3.62698   1
   4  -2  -2 57.6330 4.27228  11
   4  -2  -2 62.1596 3.28584   1
  -4   2  -2 59.9127 4.92892   4
  -4   2  -2 58.0603 3.51782   1
   4   2   2 51.8599 3.39737   8
   4  -2  -2 55.8852 2.92415  18
   4   2   2 57.6474 4.61281  14
  -4   2  -2 51.0780 4.96105  16
   4   2   2 57.2776 3.84877   1
  -4  -2   2 49.3314 3.89428   1
  -4   2  -2 53.5213 3.43574  10
  -4  -2   2 51.5994 4.16401  18
  -4  -2   2 58.2098 4.43887   6
  -4   2  -2 55.6669 4.81213  12
  -4  -2   2 61.7254 4.27829   8
   4   2   2 63.5001 3.63632   1
   4   2   2 57.4891 3.23548  18
  -4   2  -2 56.2277 3.23965  18
   4   2   2 57.7499 5.90576   2
  -4   2  -2 56.7527 3.74296   2
   4  -2  -2 49.8731 6.48942   9
  -4   2  -2 57.6452 4.96369   3
   4  -2  -2 63.0709 6.88180   3
  -4   2  -2 53.8602 3.04541   1
   6  -2   2 1.85847 0.93186   1
  -6   2   2 4.13749 1.83080   4
   6   2  -2 -0.2645 2.07514  13
  -6   2   2 5.40697 1.67154   1
   6  -2   2 0.26733 2.49082   4
   6   2  -2 0.77014 2.73479   2
   6   2  -2 1.42112 1.40510   1
  -6  -2  -2 1.97267 2.47938  14
   6   2  -2 1.24366 1.61584   6
   6  -2   2 2.60136 2.75123  11
  -6  -2  -2 3.86345 2.81330  17
  -6  -2  -2 2.31672 1.89400   5
   6  -2   2 -0.9006 1.51601   2
   6   2  -2 -1.3842 2.44760   5
   6  -2   2 3.62645 2.09206  17
   6   2  -2 2.28231 3.04157  17
   6  -2   2 2.39992 0.81112   1
  -6   2   2 -0.3217 1.72514  15
  -6  -2  -2 0.57127 2.15236  13
   6   2  -2 1.77126 1.54788   1
  -6  -2  -2 2.17203 3.08813  10
   6  -2   2 -3.0786 2.93445  12
   6   2  -2 1.81255 1.10335  18
  -6  -2  -2 1.68123 1.78605   8
  -6  -2  -2 1.23765 1.50621   1
  -6   2   2 6.29479 4.57296   9
  -6   2   2 3.91290 1.36904   1
  -6  -2  -2 1.52463 1.48493   1
  -6   2   2 1.99882 1.64726  18
  -6  -2  -2 -0.3697 2.32422   6
  -6   2   2 0.62252 1.41428  18
  -6  -2  -2 0.77135 1.82140  18
   6   2  -2 2.40424 2.31332   3
  -6   2   2 -0.5336 4.63017   7
   6   2  -2 2.26353 1.31385  18
  -6   2   2 -2.8017 1.89213  17
  -6   2   2 6.56386 4.15000   3
  -6   2   2 3.03385 2.59737  11
   6  -2  -2 1.59909 3.74584   3
  -6  -2   2 2.73893 1.66889  14
  -6  -2   2 0.08703 2.22005   3
  -6   2  -2 -0.4010 2.25591   8
  -6   2  -2 3.01501 3.34364   5
   6   2   2 0.18517 0.87492   1
   6  -2  -2 -0.8770 3.75037   5
  -6  -2   2 4.37095 2.04425   1
  -6   2  -2 -0.9557 1.72232  10
   6  -2  -2 5.41389 2.32985  11
   6   2   2 2.28332 3.38623  12
  -6  -2   2 1.10863 2.01920  18
  -6  -2   2 -1.8315 2.22193  15
   6   2   2 -0.8035 1.06422   1
  -6   2  -2 1.14908 2.12692  17
  -6  -2   2 1.99833 1.43060  11
  -6   2  -2 -0.2188 1.92374   4
   6  -2  -2 1.11330 0.95451   1
   6   2   2 -1.1918 2.81019  17
  -6   2  -2 -0.0455 1.83295  13
  -6  -2   2 2.41086 1.99218   6
   6   2   2 3.39687 1.87950  13
   6  -2  -2 2.21589 2.06776  13
   6   2   2 1.76643 2.70404   2
   6   2   2 3.52850 2.36911  10
  -6  -2   2 1.86449 1.44137   1
  -6  -2   2 6.31223 2.64516  10
   6  -2  -2 0.59631 1.04838   1
  -6   2  -2 2.37013 2.90213  16
  -6   2  -2 2.13534 2.98148  12
  -6   2  -2 2.45880 1.41513  18
  -6   2  -2 2.68794 4.07695   7
  -6   2  -2 1.87319 1.12622   1
  -6  -2   2 1.36822 1.62922  18
  -6   2  -2 1.38558 1.19355  18
  -8  -2  -2 37.9314 4.82071   5
   8  -2   2 38.6265 5.64108   4
  -8   2   2 32.2440 4.90651  10
  -8  -2  -2 34.8489 5.71080  14
   8  -2   2 42.9643 4.91320  17
   8   2  -2 39.9878 5.90505  17
  -8  -2  -2 40.2644 3.68565   1
   8   2  -2 34.2800 2.71214   1
   8  -2   2 37.2595 5.42232  11
  -8  -2  -2 41.5786 4.78628   8
  -8  -2  -2 40.2424 5.34241   3
  -8   2   2 35.6249 2.79949   1
  -8  -2  -2 44.8953 5.38642  13
  -8   2   2 35.6918 3.24493  18
   8   2  -2 35.7699 6.29822   5
  -8   2   2 37.3976 4.50673   4
   8   2  -2 36.0094 2.93707   1
  -8   2   2 38.3781 3.59114  18
   8  -2   2 29.1817 5.75068  12
   8   2  -2 33.0833 4.54250   3
  -8   2   2 36.2432 5.24668  15
   8   2  -2 41.0703 5.35489  13
  -8   2   2 19.4120 10.3087   7
  -8  -2  -2 37.5625 3.99777  18
  -8  -2  -2 43.8222 6.74375  10
   8  -2   2 43.7993 4.90791   2
  -8   2   2 37.7734 5.46383  11
  -8   2   2 36.7290 3.40948   1
  -8  -2  -2 42.8516 6.27037   6
   8   2  -2 28.5571 5.44702   2
  -8   2   2 39.5617 9.23105   9
  -8  -2  -2 37.7996 3.62108   1
  -8   2  -2 36.3888 2.42914  18
   8  -2  -2 40.8377 4.68740  11
  -8   2  -2 30.2448 5.43856   8
   8   2   2 50.5827 8.23318  12
   8  -2  -2 17.5740 4.16566  13
  -8  -2   2 44.9880 5.62464   6
  -8  -2   2 40.4868 3.86760  18
   8  -2  -2 40.7075 7.01827   3
   8   2   2 34.7221 6.06295   2
  -8   2  -2 38.8634 4.66676  13
   8   2   2 32.3743 2.32255   1
  -8  -2   2 45.5559 6.43424  10
  -8  -2   2 33.1964 4.05883  14
   8   2   2 31.1690 2.56142   1
   8   2   2 31.0145 4.35848  13
  -8  -2   2 31.1732 3.79099  11
  -8   2  -2 35.2264 2.37076   1
  -8  -2   2 38.0137 5.16919   3
  -8   2  -2 37.0737 4.97807  10
  -8  -2   2 37.8127 3.21291   1
  -8  -2   2 35.4505 4.05467   1
  -8  -2   2 31.7345 5.89193  15
  -8   2  -2 34.8002 2.31460   1
  -8   2  -2 29.9616 5.10440  17
   8   2   2 46.9880 6.70307  17
   8   2   2 37.1034 5.88610  10
  -8   2  -2 39.2838 6.46939  16
   8  -2  -2 34.1948 6.48744   5
  -8  -2   2 43.9627 4.58120  18
  -8   2  -2 35.5393 2.66286  18
  10  -2   2 -0.5433 4.90463  12
  10   2  -2 -12.234 3.59466   5
  10  -2   2 -2.1126 3.11587   2
  10   2  -2 2.73669 3.62096  13
 -10  -2  -2 -1.9236 2.86710  14
 -10   2   2 0.05089 2.46792  10
 -10  -2  -2 -0.6652 2.64930   8
  10   2  -2 0.43400 3.22639  17
  10   2  -2 -0.2661 0.71402   1
  10   2  -2 -0.0096 0.66019   1
 -10   2   2 -1.3185 2.17692  15
 -10  -2  -2 2.30215 2.72683   6
  10  -2   2 1.32234 4.36867   4
 -10  -2  -2 7.42497 4.70226  10
  10   2  -2 1.50280 3.06689   2
  10  -2   2 0.10231 2.69630  11
 -10   2   2 -1.5612 1.43264  18
 -10   2   2 0.39583 1.39794   1
 -10  -2  -2 -0.4321 1.36820   1
 -10   2   2 7.00015 9.77932   7
 -10   2   2 1.95718 1.70655  18
 -10  -2  -2 -1.1862 2.86690   5
 -10  -2  -2 -1.2903 2.07142  18
 -10   2   2 1.90214 5.31706   9
 -10  -2  -2 -0.7602 1.57784   1
 -10   2   2 2.09367 1.29511   1
 -10   2  -2 -1.8242 3.46923  16
 -10  -2   2 0.73180 3.21110  15
  10  -2  -2 -5.8751 4.74236   3
  10  -2  -2 -0.3683 2.43176  11
 -10  -2   2 0.25302 1.52767   1
  10   2   2 6.80091 5.17854  17
  10  -2  -2 -2.1773 3.99863   5
  10   2   2 -0.3218 2.62716  13
 -10  -2   2 1.99478 2.42789  14
 -10   2  -2 -0.1444 0.71110   1
 -10  -2   2 -4.4838 3.23544   3
 -10   2  -2 0.40599 1.21822  18
 -10  -2   2 1.19889 2.88545  11
  10   2   2 -1.1762 4.18831   2
 -10   2  -2 2.32739 2.89435   8
 -10  -2   2 -3.8446 1.83586  18
  10   2   2 6.27166 4.44771  10
 -10   2  -2 0.44551 0.83602   1
 -10  -2   2 0.95193 2.05474   1
 -10   2  -2 -0.7018 1.13574  18
  10   2   2 4.91773 6.23889  12
 -10  -2   2 -1.1524 2.39079   6
 -10  -2   2 -2.2312 2.02070  18
 -10   2  -2 -0.7433 2.84908  10
 -12   2   2 11.6547 12.1565   7
 -12  -2  -2 8.84787 3.04204  18
 -12   2   2 11.2084 3.60513   6
 -12  -2  -2 13.3302 2.26631   1
  12   2  -2 27.2373 7.19433  17
  12   2  -2 31.3302 6.22617  13
  12  -2   2 7.63792 6.61268  12
 -12   2   2 22.5495 9.42826   9
  12  -2   2 13.8698 4.93880   2
 -12   2   2 12.7880 1.87105   1
  12   2  -2 21.0931 7.05524   5
  12  -2   2 19.5114 6.28668   4
 -12  -2  -2 17.0207 5.59668   6
 -12   2   2 8.81321 4.11070  15
 -12  -2  -2 5.97945 3.63958   8
 -12  -2  -2 12.0899 2.45068   1
 -12  -2  -2 15.9318 5.52450  14
  12   2  -2 20.2554 6.46661   2
 -12   2   2 17.6871 2.23815   1
 -12  -2   2 19.6123 5.13592   6
  12   2   2 11.3670 4.30964  13
 -12   2  -2 4.29509 4.08363   8
 -12   2  -2 25.6461 6.63683  16
 -12   2  -2 15.6251 5.52311  10
 -12  -2   2 19.2913 6.28316  15
 -12  -2   2 18.3797 4.41366  14
 -12  -2   2 15.3607 7.58798   9
 -12  -2   2 19.5415 3.57892  18
  12   2   2 24.1668 6.42757  10
  12  -2  -2 15.9467 8.30778   5
  12  -2  -2 19.5536 7.05685   3
  12   2   2 16.4936 6.26605   2
 -12  -2   2 12.5179 2.37467   1
 -12   2  -2 15.5669 10.7480   7
  12   2   2 16.3595 6.08122  17
  12   2   2 17.3337 6.86873  12
 -14  -2  -2 9.03773 3.85160   8
 -14  -2  -2 5.38639 4.77249  14
  14   2  -2 5.73116 5.00629   2
 -14   2   2 7.64825 7.07087   9
 -14   2   2 4.13125 3.62500  15
 -14  -2  -2 2.35666 1.27153   1
 -14  -2  -2 -3.0152 3.33281   6
 -14   2   2 18.2840 14.2547   7
  14   2  -2 -3.2056 6.60711   5
 -14   2   2 1.81985 3.02213   6
  14  -2   2 1.98915 4.65482   2
  14   2  -2 6.24633 4.99689  13
 -14   2  -2 9.16368 4.53209  16
 -14  -2   2 1.87940 3.56527  14
  14   2   2 5.80772 5.93306   2
 -14   2  -2 1.78833 3.80158  14
 -14  -2   2 11.0318 6.80184   9
  14  -2  -2 -5.0440 5.57492   3
 -14  -2   2 3.37949 3.57618  15
 -14   2  -2 7.35645 4.57228   8
  14   2   2 1.25140 3.77520  13
 -14  -2   2 2.72865 3.51722   6
 -14  -2   2 1.98108 1.47029   1
  14   2   2 2.74662 5.50894  17
  14  -2  -2 9.67825 8.86842   5
 -16  -2  -2 13.0674 5.27584   6
 -16   2   2 10.1697 5.45449   6
  16   2  -2 11.0073 7.74752   2
 -16  -2  -2 26.1692 7.55758  15
  16   2  -2 0.58722 5.27102  13
 -16   2   2 12.2188 5.29625  15
 -16   2   2 23.8918 7.84526   9
 -16  -2  -2 8.89240 5.86329  14
  16   2  -2 17.0748 8.25938   5
 -16   2  -2 40.4563 8.01316   9
 -16   2  -2 13.2423 6.06238  14
 -16   2  -2 14.4339 5.62636  16
 -16   2  -2 9.71655 5.61452   6
 -16   2  -2 19.3335 5.94557   8
 -16  -2   2 13.4555 6.39391  15
 -16  -2   2 36.5416 9.94389   9
  16   2   2 4.51426 6.38140  17
  16   2   2 18.1852 7.73357   2
 -16  -2   2 8.43179 4.52587   6
 -18  -2  -2 14.0807 6.47940   6
 -18  -2  -2 20.7884 7.21383  15
 -18   2  -2 17.3177 7.00543  14
 -18  -2   2 43.4912 11.8907   9
 -18   2  -2 15.1543 6.42207   8
 -18  -2   2 14.3109 6.66232  15
  -1   3   2 6.20825 2.58693  14
   1   3  -2 4.20630 2.15939  18
  -1   3   2 -0.5356 2.60449  16
  -1   3   2 4.55273 1.74367   6
   1   3  -2 2.78670 2.12102  17
   1  -3   2 5.70052 1.98467   1
   1  -3   2 5.48379 2.32434  18
   1   3  -2 7.19118 2.71398  15
  -1   3   2 13.2935 5.09819   9
  -1  -3  -2 3.65296 1.94072   5
   1  -3   2 2.04453 2.18890   8
  -1  -3  -2 2.62032 2.82942  18
   1   3  -2 3.47540 1.98890   2
   1   3  -2 2.56737 1.80322   3
  -1  -3  -2 12.3589 3.45260  12
  -1   3   2 5.61839 6.15844   7
  -1   3   2 8.09080 3.25162  18
   1   3  -2 1.09725 1.67785  18
  -1  -3  -2 6.48303 2.45078   1
   1  -3   2 3.70714 2.57212  18
  -1  -3  -2 13.5159 2.87667  14
  -1   3   2 6.37761 2.62597   1
   1   3  -2 4.89418 1.71916   1
   1  -3   2 5.54479 2.36031   1
   1   3  -2 6.15931 2.72171  16
  -1  -3  -2 7.17656 2.38106   1
   1   3  -2 5.32749 2.35611   8
   1   3  -2 4.47695 2.52525   1
   1  -3   2 8.06407 2.80624  15
   1   3  -2 7.85258 2.73684   6
  -1  -3  -2 0.64938 1.71925  16
  -1  -3  -2 6.74162 3.22990  18
   1  -3   2 4.84046 2.04178   9
  -1   3   2 0.72582 2.70241  18
  -1   3   2 7.07636 2.93279   5
   1  -3   2 5.11329 4.29256   7
  -1  -3  -2 5.81984 5.09902   9
   1  -3   2 4.28191 2.81477  16
   1  -3   2 6.00972 2.86589  11
   1   3  -2 3.53219 2.01749  10
  -1  -3  -2 6.56411 5.87919   7
  -1  -3  -2 1.78625 1.62821   6
  -1   3   2 4.45864 1.73117   1
  -1   3  -2 4.82706 2.76084   3
  -1  -3   2 7.32019 2.36778  17
  -1  -3   2 4.95709 2.05317  10
  -1   3  -2 4.64097 1.04419  10
  -1   3  -2 6.47116 2.14855  15
  -1  -3   2 -1.2829 2.63822   9
   1   3   2 6.72891 2.18309   1
  -1  -3   2 2.40085 2.08746  18
   1   3   2 2.78706 1.63051   5
   1  -3  -2 5.63878 2.22285   1
   1  -3  -2 3.14789 2.91183   5
  -1  -3   2 5.59388 2.10659   1
   1  -3  -2 3.85114 4.50329   7
  -1   3  -2 3.59206 1.23223  17
  -1   3  -2 3.23740 2.25054  11
  -1  -3   2 3.02936 2.45467   2
   1   3   2 7.11349 2.73411   1
   1   3   2 2.48006 2.71975  14
  -1  -3   2 4.33373 2.08223   1
  -1  -3   2 3.31795 2.55365  18
   1   3   2 3.04181 3.51460  18
   1   3   2 2.28263 1.73003   8
  -1   3  -2 8.03278 3.71072  16
   1  -3  -2 5.63566 2.17498   1
  -1  -3   2 4.13240 2.00323  15
   1   3   2 8.27512 6.01242   7
   1   3   2 2.57964 1.97314  16
  -1   3  -2 5.32863 2.69889   6
  -1  -3   2 4.83999 2.69902   6
  -1   3  -2 1.32924 2.51343  18
   1  -3  -2 6.41530 4.46301   9
   1   3   2 2.74954 3.31183  12
   1  -3  -2 4.40162 2.14030   6
  -1   3  -2 4.61436 2.38958   1
  -1   3  -2 3.67364 1.94189  18
   1   3   2 0.11173 2.42556  18
   1  -3  -2 3.71865 2.16155  18
   1   3   2 3.07488 1.95206   6
  -1   3  -2 6.86670 2.06834   1
  -1  -3   2 5.96819 2.04275   8
   1  -3  -2 7.95959 3.03398  18
   1  -3  -2 5.18810 3.13027  14
  -1  -3   2 2.93369 3.36318  16
  -1   3  -2 4.69728 4.06739   7
  -1   3  -2 3.60382 2.48553   8
  -1   3  -2 3.14827 1.13497   2
   3   3  -2 1.64672 2.37436   2
  -3   3   2 4.77743 1.77653   6
  -3  -3  -2 4.72497 2.15025   1
   3   3  -2 4.65480 2.23589  13
   3  -3   2 6.19068 2.35260  11
   3   3  -2 6.18258 2.35786  18
  -3  -3  -2 4.54513 2.21258   4
  -3   3   2 7.80021 2.38530   1
  -3   3   2 0.16504 4.35336   7
  -3  -3  -2 5.56361 1.72303  16
   3  -3   2 3.93917 2.08492   4
  -3   3   2 8.78581 3.02242  14
   3  -3   2 2.00565 2.00456  18
   3   3  -2 5.69639 2.38159   1
  -3   3   2 5.10664 3.09485   3
   3  -3   2 2.71314 3.33081   7
   3  -3   2 4.59459 2.84177  16
  -3   3   2 2.85091 2.17075  18
  -3  -3  -2 2.09767 1.91491   1
  -3  -3  -2 4.68111 3.14620  18
   3   3  -2 3.76602 2.00703   6
  -3  -3  -2 4.33694 2.45512  18
  -3  -3  -2 4.62991 2.72142  12
  -3   3   2 6.86860 1.10136  15
  -3  -3  -2 6.37891 2.48697   6
  -3  -3  -2 7.58296 5.34868   7
  -3  -3  -2 5.33787 1.50523   8
   3  -3   2 5.93903 2.55237  12
   3   3  -2 6.85678 1.97237   8
  -3   3   2 5.61476 2.36054  18
   3  -3   2 7.08229 2.10347   1
   3   3  -2 1.54425 1.65271  10
   3   3  -2 3.38853 1.84955   1
   3  -3   2 3.14751 2.37383   3
  -3   3   2 5.35814 1.73097   1
  -3  -3  -2 8.66828 2.96763  14
   3  -3   2 6.73385 1.70605   1
  -3   3   2 2.85393 2.36084   5
   3   3  -2 3.61677 0.90098  14
  -3   3   2 4.43527 3.62503   9
   3   3  -2 6.63898 2.40105  15
   3   3  -2 4.79603 1.86750  18
   3   3  -2 1.77878 2.14093  17
   3  -3   2 3.25216 1.54384  18
  -3   3  -2 4.91321 1.01789  10
   3  -3  -2 5.63250 2.02972  18
  -3   3  -2 3.13903 2.09732  18
  -3   3  -2 5.97900 1.18407   2
  -3  -3   2 6.35586 2.26478  18
   3   3   2 3.13440 2.35531  18
   3   3   2 7.09509 3.25439  17
  -3   3  -2 6.42667 2.19914   1
   3   3   2 6.20599 2.74094  10
   3  -3  -2 5.59695 2.42489  18
  -3  -3   2 6.33271 2.54207   6
  -3  -3   2 4.37858 2.77654  15
  -3   3  -2 4.64847 3.15168  16
  -3   3  -2 5.51092 1.98453  18
   3  -3  -2 3.76999 1.92550   1
   3  -3  -2 5.96136 3.06569   3
   3   3   2 4.09097 2.10798  18
  -3  -3   2 2.55608 2.43282  10
  -3   3  -2 7.22864 1.90618   1
  -3   3  -2 5.69288 2.53494  15
   3  -3  -2 1.81067 3.05576   9
   3   3   2 6.48127 1.52522   8
  -3   3  -2 4.14907 3.76947   7
  -3   3  -2 8.33219 3.40759   3
  -3   3  -2 2.30094 2.50502   8
   3  -3  -2 6.49655 1.91126   1
   3  -3  -2 1.62681 2.53068   5
  -3   3  -2 8.72355 2.29588   9
   3   3   2 5.93271 2.37891   1
   3   3   2 6.32549 2.01701   1
  -3  -3   2 5.54292 2.74099  17
  -3  -3   2 1.74571 1.72512   1
   3   3   2 6.27020 2.06122   6
   3  -3  -2 4.38458 0.96223   4
  -3  -3   2 2.95855 2.20057   1
  -3   3  -2 8.84550 2.65398  11
  -3  -3   2 4.77704 1.93748   8
   3   3   2 5.60531 3.43648   2
   3   3   2 3.03306 2.42428  14
   3  -3  -2 2.46332 4.50798   7
  -3  -3   2 3.15638 2.75592  16
  -3  -3   2 3.59037 2.49423  18
  -3   3  -2 4.82932 1.00455  17
   3   3   2 5.46660 3.02468  12
  -5   3   2 583.063 20.1287  13
   5   3  -2 582.273 20.2093   6
  -5  -3  -2 566.860 19.0183   1
   5   3  -2 561.899 19.2391   1
  -5   3   2 576.815 22.9706   3
   5  -3   2 582.268 20.4545  11
   5  -3   2 568.137 21.7749  16
  -5   3   2 573.907 44.7099   7
   5   3  -2 567.410 22.5739  15
   5  -3   2 575.908 16.2213  18
  -5   3   2 581.320 18.3830   1
   5   3  -2 548.731 20.0258  10
  -5  -3  -2 560.152 20.9332  14
  -5   3   2 583.352 17.8639   4
  -5  -3  -2 577.841 19.9164  18
  -5   3   2 576.018 22.3164   5
  -5   3   2 581.370 25.6324   9
  -5  -3  -2 560.585 22.8333  12
   5  -3   2 531.044 17.4545   1
  -5  -3  -2 580.546 18.3002  16
   5   3  -2 565.842 17.0702   3
  -5   3   2 589.874 18.9117  18
  -5   3   2 585.513 19.3052  18
  -5   3   2 563.124 18.6863   1
   5  -3   2 548.865 20.0592  12
   5  -3   2 581.325 21.5963   3
   5   3  -2 573.312 20.6626   2
  -5  -3  -2 606.704 21.9000   6
   5  -3   2 597.685 18.4160   1
  -5  -3  -2 583.173 21.5367  10
  -5  -3  -2 617.523 38.1080   7
  -5  -3  -2 531.377 22.1997  17
  -5   3   2 568.561 18.7672  15
   5   3  -2 591.368 19.3354  18
   5   3  -2 597.780 20.4754  13
  -5  -3  -2 612.869 19.5734   1
   5   3  -2 574.260 19.7533   5
  -5  -3  -2 581.449 18.0591   8
   5   3  -2 588.918 19.1336   1
  -5  -3  -2 607.725 21.3298   4
   5   3  -2 532.057 20.5831  17
   5   3  -2 549.596 17.9213  18
   5  -3   2 594.452 20.3543   4
  -5  -3  -2 567.975 16.9240   5
  -5   3  -2 572.522 20.4982   4
  -5   3  -2 560.514 18.1704  18
   5  -3  -2 585.829 17.5861  18
  -5  -3   2 571.020 18.7676   8
   5   3   2 635.537 20.8015  14
  -5   3  -2 619.110 21.4591  11
   5  -3  -2 574.499 17.0816  18
  -5  -3   2 599.917 21.7166  17
  -5   3  -2 569.326 18.0333   1
   5   3   2 560.327 18.8558  13
  -5   3  -2 580.395 22.0626  16
  -5  -3   2 581.764 19.6991   1
  -5  -3   2 618.390 21.6063  13
   5   3   2 556.007 22.8348  12
  -5   3  -2 558.546 18.5351  18
   5   3   2 555.613 20.8508  10
  -5   3  -2 577.430 18.1832  17
   5   3   2 572.486 18.5851  18
  -5   3  -2 551.650 21.8212   3
   5  -3  -2 547.375 22.3493   5
   5  -3  -2 583.662 17.8128   4
  -5   3  -2 560.841 34.6243   7
   5  -3  -2 583.470 25.2028   9
   5  -3  -2 572.953 19.7197  11
   5  -3  -2 590.610 22.3548   3
  -5  -3   2 569.738 19.8145  18
  -5   3  -2 572.063 21.2272   8
   5   3   2 548.613 19.4294   1
   5   3   2 577.253 18.1017  18
   5   3   2 560.747 22.0061   2
  -5  -3   2 559.015 18.7988   1
   5  -3  -2 601.959 18.3756   1
   5   3   2 581.515 18.6030   1
  -5  -3   2 597.309 19.1441  18
  -5  -3   2 563.738 20.6697  10
  -5   3  -2 584.846 18.3116  10
   5   3   2 576.819 22.1028  17
  -5  -3   2 567.995 17.1844  14
  -5  -3   2 566.868 20.3436   6
   5  -3  -2 616.514 18.1338   1
  -5  -3   2 585.380 22.4638  12
  -5   3  -2 556.838 18.5274   1
  -5  -3   2 573.503 22.6686  15
  -7  -3  -2 157.765 8.26555  18
   7  -3   2 160.609 9.31006  11
   7   3  -2 163.904 8.80186  13
   7   3  -2 158.832 8.31935   1
   7   3  -2 152.272 9.36275  10
  -7  -3  -2 168.619 7.04630   5
  -7   3   2 161.621 7.26565   1
  -7   3   2 166.803 7.69304  18
  -7   3   2 152.121 13.5742   9
  -7   3   2 159.981 8.49332  15
   7  -3   2 165.491 9.65616  12
   7   3  -2 157.771 9.84208   2
  -7   3   2 169.024 7.65729   4
   7  -3   2 157.810 5.39942   1
  -7  -3  -2 158.087 10.5268  10
  -7   3   2 177.049 9.88535  11
   7   3  -2 170.121 9.16148   5
  -7   3   2 167.584 28.7002   7
   7   3  -2 185.703 9.28637   6
  -7   3   2 169.972 7.31164  18
  -7  -3  -2 163.841 10.3854   6
  -7  -3  -2 147.262 9.36247  14
   7   3  -2 160.064 9.87856  17
  -7  -3  -2 157.508 7.50662   8
   7  -3   2 164.459 9.18419   4
   7  -3   2 150.699 7.55266   2
  -7  -3  -2 156.924 7.74387   1
  -7   3   2 161.173 9.04537  12
   7   3  -2 155.064 5.89891  18
  -7   3   2 157.550 6.76320   1
   7  -3   2 163.101 5.82242   1
   7   3  -2 163.323 6.55901  18
  -7  -3  -2 156.376 7.54034   1
  -7  -3   2 165.676 9.34251   6
   7   3   2 160.375 7.49225   1
   7  -3  -2 168.608 6.07524   1
   7   3   2 159.392 7.66391  13
  -7   3  -2 166.602 6.53266   1
   7  -3  -2 157.655 10.9988   3
  -7  -3   2 177.332 7.24041  14
   7   3   2 165.902 10.5795  17
   7   3   2 182.160 12.3139  12
   7   3   2 166.850 6.95425   1
  -7   3  -2 168.512 6.81595   1
   7  -3  -2 152.966 8.13254  11
  -7  -3   2 164.528 7.71670  18
  -7   3  -2 153.130 7.88542  13
  -7  -3   2 169.677 8.26917   8
   7  -3  -2 170.455 6.38950   1
  -7  -3   2 146.425 10.7676  15
   7   3   2 137.474 10.1511   2
  -7   3  -2 155.282 10.4472  16
  -7   3  -2 157.197 8.08127  17
  -7   3  -2 160.068 6.92639  18
  -7   3  -2 165.490 7.91933  10
   7   3   2 175.139 10.3642  14
  -7   3  -2 161.623 10.1182   8
  -7  -3   2 159.526 8.38875  18
  -7   3  -2 146.903 6.37783  18
  -7   3  -2 147.749 9.84266  12
   7  -3  -2 158.566 10.9978   5
  -7  -3   2 155.407 9.92656  10
  -7  -3   2 160.589 8.14692   1
  -7  -3   2 169.303 7.48612   1
  -7   3  -2 169.909 21.9998   7
   7   3   2 157.732 9.82189  10
  -9   3   2 7.97085 10.0297   7
  -9   3   2 18.1461 2.77704   1
   9  -3   2 21.3446 5.01477  11
  -9  -3  -2 24.1870 4.17125  18
  -9   3   2 20.0273 3.12886  18
  -9  -3  -2 18.3663 3.18614   1
   9  -3   2 11.0884 5.32550  12
  -9  -3  -2 21.1782 5.02682   3
  -9   3   2 25.8540 4.93147  10
  -9   3   2 26.7991 3.52658  18
   9   3  -2 19.9374 4.79020  13
   9  -3   2 25.7575 4.34747   2
  -9   3   2 19.6705 4.19552  15
   9  -3   2 20.0917 4.53826   4
  -9   3   2 24.2698 4.29069   4
  -9  -3  -2 27.1349 3.68127   1
  -9  -3  -2 16.1880 4.98512  10
  -9  -3  -2 10.3728 4.36552   6
  -9  -3  -2 17.3907 3.37978   5
   9   3  -2 21.1435 5.37233   2
  -9  -3  -2 19.2090 3.69042   8
  -9   3   2 25.1248 8.39580   9
  -9   3   2 22.6140 2.54557   1
   9   3  -2 19.4561 5.55253  17
  -9  -3  -2 18.1662 4.64678  14
   9   3  -2 23.5530 5.57008   5
  -9  -3   2 20.5424 4.05689  18
   9   3   2 19.9313 4.18775  13
   9   3   2 15.8743 2.28129   1
  -9  -3   2 20.8206 4.36795   3
  -9   3  -2 19.6086 5.56178  16
  -9   3  -2 13.8026 8.12332   7
  -9   3  -2 19.2835 2.29737   1
  -9   3  -2 15.0150 3.95469  17
  -9   3  -2 23.2065 2.54660  18
  -9  -3   2 20.3992 5.64571  15
   9   3   2 20.4383 2.75155   1
  -9  -3   2 17.2954 3.44241  11
  -9  -3   2 14.7785 3.19508  14
   9  -3  -2 28.5884 7.94867   5
  -9   3  -2 20.7934 2.81374  18
   9  -3  -2 24.0069 4.08219  11
   9   3   2 20.3777 4.86985  10
   9   3   2 19.1930 5.60568  17
  -9   3  -2 10.6733 4.50552   8
   9  -3  -2 23.0264 7.18014   3
  -9  -3   2 25.0320 4.80948   6
  -9  -3   2 24.4539 3.30312   1
  -9   3  -2 21.0305 4.21101  10
   9   3   2 33.2252 8.26250  12
   9   3   2 28.5217 5.76350   2
  -9  -3   2 26.7899 3.94553   1
  -9  -3   2 19.3068 6.08429  10
 -11   3   2 5.38785 3.39567  15
  11  -3   2 6.75889 4.53955  11
  11  -3   2 -0.1176 3.95447   2
  11   3  -2 0.74518 1.03673   1
 -11  -3  -2 -0.8988 1.62699   1
 -11  -3  -2 0.79797 3.62775   6
 -11  -3  -2 4.65898 3.44640   5
 -11   3   2 2.14235 10.7270   7
 -11   3   2 1.94030 1.86841   1
 -11  -3  -2 4.87092 4.62731  14
  11   3  -2 4.68986 4.09970  17
  11  -3   2 -5.0250 4.05317   4
  11   3  -2 -0.7974 3.05786  13
  11   3  -2 1.77603 5.66380   5
 -11   3   2 0.33429 2.14515  18
 -11  -3  -2 0.92731 2.92070   8
  11  -3   2 -4.8214 4.72391  12
 -11   3   2 -4.5691 4.23016   9
 -11  -3  -2 1.73306 3.05762  18
 -11  -3  -2 1.00630 2.07982   1
  11   3  -2 1.86612 3.67525   2
 -11   3   2 3.07893 2.12957  18
 -11   3   2 1.18269 1.33289   1
 -11   3  -2 0.75985 0.92587   1
  11  -3  -2 0.02711 6.16302   3
 -11   3  -2 3.95044 4.35568   8
 -11  -3   2 1.12361 3.70064   6
 -11   3  -2 1.01812 0.92885   1
 -11   3  -2 1.99993 1.58267  18
 -11  -3   2 -3.3624 3.22427  15
  11  -3  -2 -3.7238 6.81783   5
 -11   3  -2 0.89605 7.03070   7
 -11  -3   2 -1.2250 2.55267  14
  11  -3  -2 5.50327 3.89981  11
  11   3   2 -0.0367 5.10925   2
 -11   3  -2 2.08405 1.79397  18
 -11  -3   2 0.34763 1.82501   1
 -11  -3   2 1.59274 2.57056   1
 -11   3  -2 5.43103 4.81913  16
  11   3   2 3.74632 4.67100  10
  11   3   2 -0.1266 3.77535  13
 -11  -3   2 1.92840 2.81328  18
  11   3   2 -0.2526 4.65664  12
 -11  -3   2 -1.4222 4.13707   3
 -11   3  -2 -3.5747 2.63871  10
  11   3   2 -1.3277 5.18314  17
  13   3  -2 7.73440 4.79923   2
 -13   3   2 4.31512 4.04964  15
 -13   3   2 10.9705 13.2842   7
  13   3  -2 4.61655 5.05249  17
 -13  -3  -2 5.43688 2.10223   1
 -13   3   2 5.42973 1.51051   1
 -13   3   2 10.6031 5.43785   9
  13   3  -2 10.2534 6.30971   5
 -13  -3  -2 6.16278 4.51134   6
 -13  -3  -2 5.30094 3.27811   8
  13   3  -2 7.65101 4.69986  13
  13  -3   2 5.22385 5.55516   4
 -13  -3  -2 -0.5979 3.66913  14
  13   3   2 8.56204 5.71732   2
 -13  -3   2 4.21206 3.14696  14
 -13   3  -2 10.9888 4.35226   8
 -13   3  -2 3.99325 4.29188  16
 -13  -3   2 6.50798 4.27063  15
  13  -3  -2 0.50019 7.44576   5
  13   3   2 5.18371 3.79160  13
  13  -3  -2 5.77758 4.28002  11
  13   3   2 -3.6039 4.66638  10
 -13   3  -2 9.66131 9.72642   7
  13   3   2 -2.4544 6.42264  12
 -13  -3   2 5.00636 2.13005   1
  13  -3  -2 5.03406 6.37684   3
 -13  -3   2 3.77359 4.15965   6
  13   3   2 3.88221 5.46720  17
  15   3  -2 18.5903 7.44699   5
 -15   3   2 32.4155 10.8270   9
 -15   3   2 24.3353 5.51546   6
 -15  -3  -2 15.0292 6.14506  15
 -15  -3  -2 10.9803 5.91762   6
 -15   3   2 11.2704 4.77622  15
 -15  -3  -2 19.8196 6.47413  14
  15   3  -2 19.0583 6.41601  13
  15   3  -2 17.1410 7.99738   2
 -15   3   2 49.8868 24.8560   7
  15   3   2 16.9369 7.01732  17
  15   3   2 21.5084 6.40937   2
 -15  -3   2 16.6098 5.68677   6
 -15  -3   2 23.3033 9.28366   9
  15  -3  -2 -0.0992 6.95004   3
 -15   3  -2 19.8642 6.89134  16
  15   3   2 14.9551 5.07150  13
 -15   3  -2 14.2173 6.20964  14
 -15   3  -2 27.5931 12.1277   7
 -15   3  -2 35.2064 7.55571   8
 -15  -3   2 14.7425 6.19680  15
 -15  -3   2 10.2322 2.51786   1
 -15   3  -2 30.1858 7.41428   9
 -17   3   2 58.9673 13.7218   9
 -17   3   2 47.3921 8.39743  16
  17   3  -2 31.6502 8.31518  13
 -17  -3  -2 33.5707 9.62622  15
 -17  -3  -2 21.4284 7.23008   6
  17   3  -2 26.9071 9.35231   2
 -17   3  -2 23.1673 6.49646   6
 -17  -3   2 21.7650 7.49607   6
 -17   3  -2 35.0438 8.15424  16
  17   3   2 27.1379 9.14043  17
  17   3   2 30.2350 9.10795   2
  17   3   2 30.8628 7.17825  13
 -17  -3   2 53.6106 12.8052   9
 -17   3  -2 20.8330 6.81288  14
 -17  -3   2 29.9314 8.39800  15
 -17   3  -2 29.0947 7.05359  15
   0   4  -2 267.084 9.61022  10
   0  -4   2 258.032 10.6793   8
   0  -4  -2 277.357 11.3393  16
   0   4  -2 279.649 10.0720   2
   0   4  -2 282.028 11.7342  18
   0   4  -2 294.653 11.6420   1
   0  -4   2 274.305 10.8328   1
   0   4   2 268.501 11.3196  16
   0   4   2 302.251 11.0183   5
   0   4   2 272.162 11.9503  18
   0  -4   2 277.210 11.3297  18
   0  -4  -2 257.018 11.7419  14
   0  -4  -2 271.984 11.0567   1
   0   4  -2 293.282 12.0200  15
   0  -4  -2 283.825 11.0878   5
   0  -4  -2 279.419 11.2412   6
   0   4  -2 276.631 11.0405   8
   0  -4  -2 278.845 26.4276   7
   0   4   2 292.002 15.0258   9
   0  -4   2 278.494 11.5036   6
   0  -4  -2 258.726 11.7943  18
   0   4  -2 260.747 10.7728   1
   0  -4   2 287.633 11.4182   1
   0   4  -2 288.504 11.2176   3
   0   4   2 284.271 12.2012  14
   0   4   2 284.191 12.4019  18
   0   4  -2 286.641 10.2042  17
   0  -4   2 277.666 10.6324  17
   0  -4   2 282.581 11.9036  15
   0  -4  -2 277.268 11.4302   1
   0   4   2 276.643 11.3157  12
   0  -4   2 293.350 22.7880   7
   0   4   2 254.668 11.3480   1
   0   4  -2 284.871 12.7610  16
   0   4  -2 303.830 12.2797   6
   0  -4   2 266.343 12.7364  16
   0   4   2 288.360 11.1541   6
   0  -4  -2 275.629 15.4132   9
   0  -4  -2 293.420 11.8845  18
   0   4   2 308.201 29.1439   7
   0   4   2 283.382 10.8738   1
   0   4  -2 267.351 11.1229  18
   0  -4   2 266.255 11.5949  11
   0  -4   2 283.080 11.5733  18
   2  -4   2 2.51921 2.24726  11
   2   4  -2 2.80437 1.58368   3
   2   4  -2 3.06099 1.99707  15
  -2   4   2 3.93501 3.06447  14
   2  -4   2 5.61222 2.49304  15
  -2   4   2 3.11514 4.05020   9
   2  -4   2 5.54105 2.53051  18
  -2  -4  -2 -0.0843 5.02139   7
  -2   4   2 -1.7148 1.98169  18
   2   4  -2 1.45427 1.83589   8
   2  -4   2 2.76488 2.14356  18
  -2  -4  -2 0.76090 1.76814  16
   2   4  -2 3.61947 1.65735  14
  -2   4   2 0.69238 1.94788   6
  -2  -4  -2 -0.5031 2.12960  12
  -2  -4  -2 1.52709 2.06011   1
   2  -4   2 4.24366 2.99121   3
  -2   4   2 -0.2056 1.92107  16
   2   4  -2 1.80424 2.54159  18
   2   4  -2 1.69746 1.85105   1
   2   4  -2 3.02282 2.24446   2
   2   4  -2 5.69930 2.07510  18
   2   4  -2 4.30698 2.56275   1
  -2  -4  -2 7.44599 2.55710  14
  -2   4   2 0.86725 2.75082  18
  -2  -4  -2 2.93960 1.90504   6
   2   4  -2 6.37512 3.22453  16
  -2  -4  -2 5.09786 3.36847  18
   2  -4   2 2.39831 1.78577   1
   2  -4   2 2.86864 3.28542  16
  -2  -4  -2 3.35727 2.93418  18
   2   4  -2 3.38364 2.22597  10
  -2   4   2 0.76244 5.12289   7
  -2   4   2 3.55515 1.86728   1
   2  -4   2 4.23008 2.13219   1
   2  -4   2 2.27829 4.09841   7
  -2   4   2 -0.5869 1.89663   5
  -2   4   2 3.38251 2.20849   1
   2   4  -2 4.55173 2.49353   6
   2   4  -2 3.49661 1.97441  17
  -2  -4  -2 1.81779 2.11269   1
   2   4   2 1.26158 2.41116  18
   2   4   2 2.85278 2.12850   6
  -2   4  -2 4.00842 2.31345  15
   2   4   2 4.00169 2.10435  16
   2  -4  -2 0.92241 2.74495   3
   2  -4  -2 1.72087 1.95575   6
  -2   4  -2 -0.1666 1.43805   1
   2   4   2 1.89603 1.87623   1
  -2   4  -2 0.03692 2.30631   6
   2  -4  -2 3.61224 2.07735   1
  -2  -4   2 2.63188 2.57508   6
   2   4   2 2.37434 1.26304   5
   2  -4  -2 1.05726 2.53487   5
  -2   4  -2 1.81823 1.83922   8
   2  -4  -2 1.18901 4.70287   7
  -2   4  -2 0.60937 2.18745  11
  -2  -4   2 4.32191 2.60457  15
   2   4   2 1.44508 2.28224   1
  -2  -4   2 2.08503 2.14377  10
  -2  -4   2 1.56192 2.47873  17
   2   4   2 2.74213 1.57519   8
  -2  -4   2 0.51036 1.77400   1
   2   4   2 7.04129 3.05959  14
   2  -4  -2 0.50517 2.67518  18
   2  -4  -2 2.25854 1.92892   1
   2  -4  -2 0.18187 3.34315   9
   2   4   2 0.56805 2.85742  18
  -2   4  -2 1.11612 1.90472  18
  -2   4  -2 2.05397 2.99185   3
  -2   4  -2 1.61910 2.61176  16
  -2  -4   2 2.08648 2.68595  18
  -2   4  -2 2.96828 2.47610  18
  -2  -4   2 2.39294 1.75239   8
  -2   4  -2 0.05454 2.04296   1
  -2  -4   2 5.72716 2.29111  18
  -2  -4   2 4.11320 2.17665   1
   2   4   2 1.55133 4.85574   7
   2   4   2 1.46414 3.28324  12
  -2   4  -2 3.75479 4.42340   7
   2  -4  -2 -0.0334 2.16452  18
  -2  -4   2 0.04937 3.02674  16
  -4  -4  -2 175.334 9.62814   6
   4  -4   2 165.232 9.40450   3
   4  -4   2 178.598 7.11394  18
  -4  -4  -2 205.210 10.9764  12
  -4   4   2 177.602 7.85358   1
  -4  -4  -2 192.826 8.95285   1
   4  -4   2 176.074 8.35093  12
  -4  -4  -2 177.731 9.27417  18
   4   4  -2 181.555 8.07575  18
   4   4  -2 165.000 8.63051  10
   4  -4   2 202.612 19.8961   7
   4  -4   2 194.874 8.44029   1
  -4   4   2 188.665 12.2760   9
   4   4  -2 167.352 10.0376  15
  -4   4   2 180.387 8.54543   1
   4   4  -2 172.704 9.31982  13
  -4   4   2 198.345 11.0129   3
  -4   4   2 186.340 8.83397  18
   4   4  -2 182.415 9.19675   6
  -4  -4  -2 171.020 21.5642   7
  -4  -4  -2 171.468 8.36571   1
  -4  -4  -2 170.279 7.72337  16
   4  -4   2 184.913 9.17473   4
   4  -4   2 193.737 10.5370  16
  -4  -4  -2 187.185 9.59599  14
  -4   4   2 189.402 8.11702   6
   4   4  -2 204.911 9.32816  18
  -4  -4  -2 178.345 6.45183   8
   4  -4   2 175.993 7.33932   1
   4  -4   2 177.264 9.01381  11
  -4   4   2 197.755 10.2577   5
  -4  -4  -2 199.139 9.88816   4
   4   4  -2 180.378 8.78360   1
   4   4  -2 164.934 8.41385   1
   4   4  -2 185.148 9.22170   2
  -4   4   2 198.183 26.7398   7
   4  -4   2 177.614 8.13891  18
   4   4  -2 177.359 6.36708  14
   4   4  -2 180.569 7.39968   8
  -4   4   2 189.719 8.88137  18
  -4   4   2 180.904 5.88813  15
   4   4  -2 164.935 8.98665  17
  -4   4  -2 187.777 7.89669   1
   4   4   2 171.947 11.0035   2
  -4   4  -2 164.295 10.3818   3
   4  -4  -2 163.490 10.1713   5
  -4   4  -2 179.661 9.13803  15
   4  -4  -2 169.212 9.38490  11
  -4   4  -2 172.221 9.51188   8
  -4   4  -2 184.717 8.21875  18
   4   4   2 175.914 8.92578  18
   4   4   2 173.054 9.26852   6
   4   4   2 167.276 10.1646  17
  -4  -4   2 191.990 9.92103  16
   4   4   2 189.460 10.2541  10
  -4  -4   2 191.561 9.02149  18
   4  -4  -2 173.621 7.49082  18
  -4   4  -2 177.158 8.22052   1
   4  -4  -2 169.654 8.07309  18
  -4  -4   2 186.615 9.80076  17
  -4   4  -2 166.881 9.92442  11
   4  -4  -2 197.175 24.9342   7
   4  -4  -2 175.445 11.8941   9
   4  -4  -2 168.794 6.36824   4
   4   4   2 171.908 8.25390  18
   4   4   2 187.561 8.14734   1
  -4  -4   2 184.479 10.7772  15
  -4  -4   2 178.124 8.23613   1
   4  -4  -2 178.582 7.96612   1
   4  -4  -2 161.812 10.2921   3
  -4   4  -2 193.528 10.7750  16
  -4  -4   2 168.024 8.75603   1
  -4   4  -2 184.106 6.48392   2
  -4  -4   2 168.384 7.35744   8
   4   4   2 200.465 9.31770   1
  -4  -4   2 183.523 9.39378  10
   4   4   2 182.941 6.45346   8
   4  -4  -2 188.862 7.99933   1
   4   4   2 191.481 9.47547  14
  -4   4  -2 176.293 6.21963  17
  -4  -4   2 182.422 9.48279   6
  -4  -4   2 183.407 9.41087  18
   4   4   2 181.702 10.5738  12
  -4   4  -2 179.922 19.5511   7
  -4   4  -2 186.254 8.52452  18
   6  -4   2 12.6970 4.76739   3
  -6   4   2 11.4425 2.89950  12
   6  -4   2 12.7485 3.80611  11
   6   4  -2 13.9178 3.27763   6
  -6  -4  -2 11.2144 4.50166  10
  -6   4   2 18.8578 3.61346  18
   6  -4   2 18.0383 3.63699  12
  -6   4   2 13.9871 3.04091   1
  -6  -4  -2 13.8587 3.15027   1
   6   4  -2 11.1616 4.19449   2
   6   4  -2 15.5826 2.59593  18
  -6  -4  -2 10.5202 3.89521  14
  -6   4   2 12.1114 2.40435  15
   6  -4   2 13.7757 3.64713   4
  -6  -4  -2 14.5428 2.17140   8
   6  -4   2 17.0060 2.68317   1
   6  -4   2 11.5692 1.83266   1
  -6   4   2 13.1839 2.47547   1
   6   4  -2 12.3696 2.89322   1
  -6   4   2 9.70828 8.06115   7
  -6   4   2 17.5951 3.58545  18
  -6  -4  -2 13.3862 4.08246   6
   6   4  -2 16.9879 4.00062  13
  -6   4   2 15.5656 5.53374   9
   6   4  -2 16.6617 3.58808   5
   6   4  -2 14.0178 4.60557  17
  -6  -4  -2 13.9252 2.95735  16
  -6  -4  -2 13.1847 3.53898  18
  -6  -4  -2 10.4782 2.82629   1
   6   4  -2 15.5873 3.27532  18
   6   4  -2 17.4406 4.01324  10
   6   4   2 20.0326 3.84876  14
   6   4   2 16.0710 2.67997  18
   6  -4  -2 14.1457 2.44062   4
   6  -4  -2 14.4739 5.73645   5
   6   4   2 10.7788 2.84712  13
  -6  -4   2 11.3562 3.60532  15
  -6  -4   2 17.5421 3.58654   1
   6  -4  -2 13.0190 2.27988   1
  -6   4  -2 18.0583 4.71965  16
   6  -4  -2 16.2579 6.07546   3
   6   4   2 15.3438 4.58173  10
  -6  -4   2 13.4819 3.36333  18
  -6  -4   2 16.3837 3.89346   6
   6  -4  -2 13.4264 3.56761  11
  -6  -4   2 18.7837 4.37800  10
  -6   4  -2 9.25421 2.82280  18
   6  -4  -2 13.8587 2.53616   1
   6   4   2 8.69544 2.76343  18
  -6  -4   2 13.2288 2.71102   8
  -6   4  -2 17.5098 2.68036  10
  -6  -4   2 17.3649 3.13876   1
   6  -4  -2 10.3154 1.68315  18
   6   4   2 14.2566 5.21242  17
  -6  -4   2 14.9476 2.27048  14
  -6   4  -2 13.5022 2.52774  17
   6   4   2 16.7023 4.84059  12
  -6   4  -2 16.9635 2.67004   1
  -6   4  -2 6.66739 5.73147   7
   6   4   2 7.85369 4.88348   2
   6   4   2 15.4495 3.39218   1
  -6  -4   2 10.2391 3.69644  18
  -6   4  -2 13.9727 2.84849   1
  -6   4  -2 13.7337 4.05017   8
  -6   4  -2 15.7939 2.85481  18
   6  -4  -2 15.0077 4.64588   9
   6  -4  -2 13.9058 1.55769  18
   8   4  -2 93.0571 4.88459  18
  -8  -4  -2 97.7414 8.11705  14
   8  -4   2 91.1558 3.56093   1
   8  -4   2 82.6504 9.41999   3
  -8  -4  -2 92.4721 6.26569   1
  -8  -4  -2 83.4951 6.23476  16
  -8  -4  -2 93.7899 6.24498   1
  -8   4   2 86.3631 12.9994   9
   8   4  -2 86.0915 4.21425  18
   8   4  -2 95.8067 9.48220  17
  -8   4   2 97.7123 7.35961  12
   8  -4   2 88.7118 7.39082  12
   8   4  -2 95.2533 9.44388   2
  -8   4   2 92.7079 5.90872   1
   8   4  -2 81.9387 7.98189  13
  -8   4   2 88.6320 6.19864  15
   8   4  -2 91.6258 7.17856   5
  -8   4   2 89.3235 5.01805   1
  -8  -4  -2 100.544 7.14328  18
  -8   4   2 57.9185 17.5896   7
  -8  -4  -2 101.555 10.7105  10
   8  -4   2 94.8066 3.92939   1
  -8  -4  -2 80.3893 9.12169   6
   8   4  -2 97.0023 8.07788  10
  -8   4   2 83.6501 5.79562   4
  -8   4   2 80.5010 5.94587  18
   8  -4   2 88.1771 7.27834   4
  -8   4   2 96.5587 6.20687  18
   8  -4   2 85.9485 8.28735  11
  -8  -4  -2 75.9193 4.98347   8
   8   4   2 87.4873 8.93171  10
  -8   4  -2 91.8364 6.25072  10
   8  -4  -2 84.5052 11.1193   5
   8  -4  -2 91.5023 6.86409  11
   8   4   2 94.3491 10.2026   2
  -8  -4   2 92.0666 5.80018   1
  -8  -4   2 91.3386 9.64890  10
   8  -4  -2 95.7181 6.18794   4
  -8  -4   2 91.5736 6.18984   8
   8   4   2 79.2052 5.89425  13
  -8  -4   2 94.7355 10.7235  15
  -8  -4   2 93.0947 7.02881  18
  -8   4  -2 94.3279 5.39039  18
  -8   4  -2 89.7288 5.69578  18
  -8   4  -2 81.8731 5.14546   1
  -8   4  -2 91.3336 7.93634   8
  -8  -4   2 93.2846 6.62337   1
   8  -4  -2 91.3578 4.18563   1
  -8  -4   2 88.3818 5.65814  14
   8  -4  -2 88.4458 4.53758   1
  -8   4  -2 85.1106 7.55837  12
   8   4   2 96.9733 5.98764   1
   8  -4  -2 79.3529 10.1296   3
  -8  -4   2 90.8013 7.86572   6
   8   4   2 89.2043 9.54028  17
   8   4   2 91.9987 3.38229  18
  -8   4  -2 98.7782 10.7915  16
  -8   4  -2 90.1952 6.15021  17
   8   4   2 86.0631 10.4471  12
  -8   4  -2 88.6362 5.11807   1
  10   4  -2 8.54962 5.21737   2
 -10  -4  -2 9.49260 3.66750  18
 -10  -4  -2 3.91418 4.31329  14
 -10  -4  -2 10.7955 3.10978   1
 -10   4   2 4.78373 2.28770   1
  10  -4   2 8.83711 4.50303   4
 -10   4   2 6.38793 3.77154   4
  10   4  -2 12.7956 5.43934   5
 -10   4   2 1.78460 2.69973  18
 -10   4   2 8.91110 3.27604  15
 -10  -4  -2 3.93545 2.71765   5
  10   4  -2 10.2943 3.85119  13
 -10  -4  -2 9.46588 4.78786   6
  10   4  -2 10.0860 5.45182  17
 -10  -4  -2 8.98052 2.97881   1
 -10   4   2 9.09747 2.00273   1
 -10   4   2 2.77879 10.9500   7
 -10  -4  -2 10.7478 3.03643   8
  10   4  -2 5.40390 4.89847  10
 -10   4   2 7.85046 3.95702  10
 -10   4   2 8.95203 2.96629  18
  10  -4   2 4.62263 4.29413  11
 -10   4   2 5.43430 6.71851   9
  10  -4   2 5.36884 4.90848  12
  10  -4  -2 9.22013 5.59931   3
 -10  -4   2 0.86766 3.14215   8
 -10   4  -2 10.0759 4.95916   8
 -10  -4   2 9.57408 4.03095   6
 -10  -4   2 7.98254 4.08292  15
 -10  -4   2 7.41526 2.67636   1
  10  -4  -2 6.64155 4.22663  11
  10   4   2 6.28000 4.70439  17
  10   4   2 4.90926 4.22774   2
 -10   4  -2 7.52519 5.36094  16
 -10  -4   2 10.6374 3.58091   1
 -10   4  -2 5.59773 7.15245   7
 -10   4  -2 6.84972 2.63642  18
 -10  -4   2 3.49848 3.21185  18
  10   4   2 6.24212 6.29513  12
 -10   4  -2 4.87164 3.37588  10
  10   4   2 3.42457 4.88052  10
 -10  -4   2 0.86831 2.59073  14
 -10   4  -2 9.32882 2.47096  18
  10   4   2 7.69129 2.29834   1
  10   4   2 4.31831 3.11713  13
  10  -4  -2 7.67659 6.02597   5
 -10   4  -2 8.74539 2.07921   1
  12   4  -2 39.0054 7.97026  17
  12   4  -2 38.1427 7.62905   2
 -12   4   2 38.1650 6.43965  15
  12   4  -2 33.4722 6.81798  13
 -12  -4  -2 37.5596 5.18414   8
 -12  -4  -2 36.9922 7.51082  14
 -12  -4  -2 46.5769 8.14036   6
 -12   4   2 32.3138 20.2025   7
 -12   4   2 40.4334 4.19873   1
  12  -4   2 40.7107 7.27505  11
  12  -4   2 39.8253 7.56930   4
 -12  -4  -2 53.1731 6.72848  18
  12   4  -2 34.2849 7.64818   5
 -12   4   2 51.4099 13.1801   9
 -12  -4  -2 40.5434 4.84760   1
  12  -4  -2 36.1237 8.13234   3
 -12   4  -2 40.7663 2.80529   1
 -12  -4   2 47.3621 4.86179   1
 -12  -4   2 35.4226 6.92333   6
 -12   4  -2 47.0801 9.80483   9
  12   4   2 40.7330 8.73531  17
 -12   4  -2 41.9265 2.61168   1
 -12  -4   2 47.3078 6.29475  18
  12   4   2 43.0254 6.71888  13
 -12   4  -2 38.2983 7.66777   8
 -12  -4   2 39.2600 5.76918  14
  12   4   2 38.1606 8.30259   2
  12   4   2 44.5966 8.08070  10
  12  -4  -2 30.5765 10.1793   5
  12  -4  -2 41.2812 6.50766  11
 -12  -4   2 38.0213 8.78591  15
 -12   4  -2 57.5652 9.98385  16
 -12   4  -2 21.2959 12.9975   7
 -12   4  -2 36.8312 6.56386  10
  12   4   2 30.1150 9.43878  12
  14   4  -2 4.33945 5.06648  13
 -14   4   2 6.02308 3.69893  15
  14  -4   2 -2.9039 4.49171  11
  14   4  -2 11.6549 6.85439   5
 -14   4   2 34.5689 18.5618   7
 -14  -4  -2 7.65483 4.92451   6
 -14   4   2 18.9521 6.29736  16
 -14   4   2 14.0447 7.55041   9
 -14  -4  -2 10.6018 5.90972  15
  14   4  -2 3.40373 6.21971  17
 -14  -4  -2 7.12016 6.02794  14
  14   4  -2 8.14699 6.70877   2
  14  -4   2 0.34716 5.20716   4
 -14  -4  -2 1.59451 2.21477   1
  14  -4  -2 7.17537 7.07416   3
 -14   4  -2 23.2683 14.8474   7
  14  -4  -2 9.54750 4.31786  11
 -14   4  -2 2.21169 3.12208   8
  14   4   2 -4.9045 5.64138   2
 -14   4  -2 21.2579 7.02784  16
  14   4   2 3.65363 6.53299  17
 -14   4  -2 18.2258 5.31410   9
 -14  -4   2 4.63703 3.95208  15
  14   4   2 4.63257 5.70875  10
  14   4   2 5.90795 4.15686  13
 -14  -4   2 6.76229 2.41726   1
 -14  -4   2 12.9174 5.31178   6
 -16  -4  -2 19.2708 7.12522  15
  16   4  -2 15.5687 7.07472  13
 -16  -4  -2 10.3091 6.06489   6
  16   4  -2 17.5245 8.42391   2
 -16  -4  -2 21.1597 7.13102  14
 -16   4   2 32.0811 8.03351  16
 -16   4   2 32.1832 10.8716   9
 -16   4  -2 37.8304 14.4197   7
  16   4   2 11.7641 5.42135  13
  16   4   2 15.5314 8.42261  17
 -16   4  -2 43.0229 9.55714   9
 -16   4  -2 24.3529 6.87946   8
  16  -4  -2 16.7107 8.91053   3
 -16  -4   2 12.0112 7.00585   6
 -16   4  -2 13.9979 7.20108  16
 -16  -4   2 33.0057 11.0602   9
 -16   4  -2 11.1482 4.74859  14
  16   4   2 -1.5118 6.77167   2
 -16  -4   2 16.2695 7.51141  15
   1   5  -2 213.073 9.27157   2
   1  -5   2 210.914 9.69802  18
   1   5  -2 202.153 9.60109   1
   1   5  -2 206.507 8.65774  10
  -1   5   2 203.583 10.3603  18
   1   5  -2 205.299 10.1047   1
   1   5  -2 201.798 8.87015   8
   1   5  -2 203.147 10.7477  16
  -1  -5  -2 205.367 9.88777   6
  -1  -5  -2 221.713 10.2347  12
  -1   5   2 227.086 27.0341   7
   1   5  -2 217.744 10.6378  15
   1   5  -2 214.540 8.94729   3
  -1   5   2 205.725 11.1249  18
  -1   5   2 217.848 9.36266   1
   1   5  -2 219.289 9.52788  17
  -1   5   2 202.341 9.98494   1
  -1   5   2 194.051 8.72858  12
  -1  -5  -2 205.224 13.9387   9
   1  -5   2 214.812 11.7990  16
  -1  -5  -2 216.724 10.8426  18
   1  -5   2 205.335 9.83384   1
   1  -5   2 209.242 9.22604   1
  -1  -5  -2 185.432 23.9806   7
   1  -5   2 205.736 9.55512   3
   1  -5   2 205.461 10.3268   6
  -1   5   2 185.288 10.1737  16
   1  -5   2 200.958 10.1049  15
  -1   5   2 204.881 9.50451   6
   1  -5   2 212.079 22.4450   7
   1  -5   2 194.545 10.4382  11
  -1   5   2 227.412 11.1209  14
  -1  -5  -2 193.585 10.5357  18
  -1  -5  -2 197.723 9.62908   1
   1   5  -2 214.424 10.5126  18
   1  -5   2 213.136 10.1984  18
   1   5  -2 242.753 11.0098   6
  -1  -5  -2 199.584 10.5042  14
  -1   5   2 197.962 9.85274   5
  -1  -5  -2 214.635 10.1651   1
  -1  -5  -2 218.426 9.77139  16
   1   5  -2 210.932 10.0280  18
  -1   5   2 196.075 12.7047   9
   1  -5  -2 196.839 7.69294  15
  -1   5  -2 204.112 10.6608   6
  -1   5  -2 214.090 10.1217  18
  -1   5  -2 228.028 9.80888   1
   1  -5  -2 198.695 9.98413  14
   1   5   2 217.809 10.0746  12
  -1   5  -2 201.911 9.50441   8
   1  -5  -2 216.402 25.5358   7
   1   5   2 180.174 10.3616  18
  -1   5  -2 212.159 11.8379  16
   1   5   2 202.205 8.59737   5
  -1  -5   2 201.677 10.3306  15
   1  -5  -2 203.457 10.3326  16
  -1   5  -2 209.428 9.95727   3
  -1  -5   2 196.973 9.08997   1
  -1   5  -2 207.631 8.01087  10
   1  -5  -2 212.674 13.6449   9
  -1   5  -2 208.091 8.60668   2
  -1  -5   2 212.392 8.82434   8
  -1   5  -2 212.482 10.2938  18
  -1   5  -2 199.803 9.84733   1
  -1  -5   2 209.856 10.1594  18
  -1  -5   2 211.234 10.1397   1
   1   5   2 211.439 10.3730  14
  -1  -5   2 201.244 11.4265  16
  -1  -5   2 198.155 9.71067  17
   1   5   2 219.123 24.6156   7
   1  -5  -2 200.809 9.59718   1
   1   5   2 209.308 9.95351   6
  -1   5  -2 210.674 21.3320   7
  -1  -5   2 197.361 9.04268  10
   1  -5  -2 209.519 10.0962  18
   1  -5  -2 184.606 10.1786  18
  -1   5  -2 217.271 9.94241  15
  -1   5  -2 201.607 8.42836  17
  -1  -5   2 217.274 10.1802  18
   1  -5  -2 220.055 9.98701   6
   1  -5  -2 204.118 10.1026   5
  -1  -5   2 207.455 22.3396   7
   1   5   2 188.717 10.1283   1
   1   5   2 216.889 9.58111   1
   1  -5  -2 207.926 9.64013   1
   1   5   2 198.089 10.1612  18
  -1  -5   2 179.601 9.91618   6
   1   5   2 211.141 10.1419  16
   1  -5  -2 201.875 11.2880   3
  -3   5   2 102.861 9.71605   9
  -3  -5  -2 104.305 6.93122   1
   3  -5   2 98.8349 7.88279  16
  -3  -5  -2 99.0923 6.10134  16
  -3  -5  -2 107.197 6.72622   1
   3   5  -2 102.724 6.89854   6
  -3   5   2 106.864 6.60875   6
   3  -5   2 99.2639 5.71984  18
  -3  -5  -2 82.4007 6.46438   6
  -3   5   2 96.8594 8.38299   3
   3   5  -2 98.4436 6.50908   2
   3   5  -2 100.207 7.14111  17
   3   5  -2 102.364 6.25292  18
  -3   5   2 102.706 8.03601  16
  -3   5   2 101.801 6.99871  18
   3   5  -2 101.196 5.37662   8
   3  -5   2 97.5515 6.47050  18
   3  -5   2 96.8740 7.53996   3
  -3   5   2 104.598 6.76152   1
  -3  -5  -2 109.826 8.26070  12
  -3   5   2 104.615 7.77913  14
  -3  -5  -2 91.8743 7.25354  18
   3   5  -2 103.820 7.45791  16
   3   5  -2 102.801 7.69421  15
  -3  -5  -2 110.005 8.19297  18
  -3  -5  -2 128.369 21.5205   7
   3   5  -2 100.390 5.23408  14
   3  -5   2 112.419 5.91274   1
   3   5  -2 106.995 6.69409   1
  -3   5   2 93.7418 5.82203   1
   3  -5   2 92.4766 16.6586   7
  -3   5   2 98.7492 7.67388   5
   3   5  -2 98.3850 7.09969  18
   3  -5   2 104.611 6.50199   1
   3   5  -2 93.9606 6.64234   1
  -3  -5  -2 99.9891 7.22807  14
   3  -5   2 90.3014 7.17957  11
   3   5  -2 98.0476 4.31245   3
   3   5  -2 101.463 6.17291  10
  -3   5   2 96.2666 7.37668  18
  -3  -5   2 82.1338 6.53018  18
  -3   5  -2 103.006 6.73136   1
  -3   5  -2 92.8868 8.32306  16
   3   5   2 115.165 7.51835   1
   3   5   2 86.6886 7.18973  12
   3   5   2 114.624 7.22089  18
  -3  -5   2 90.4582 7.28663   6
   3   5   2 101.918 3.93748   5
  -3   5  -2 105.225 16.8538   7
  -3  -5   2 97.0375 6.23326   1
   3  -5  -2 94.7089 6.49569  18
  -3   5  -2 92.6011 5.94988   1
  -3  -5   2 95.5712 7.35204  16
   3   5   2 99.9084 5.95885  16
   3   5   2 94.9217 6.77405  14
   3  -5  -2 109.086 6.29653   1
  -3   5  -2 111.027 7.62872   6
   3  -5  -2 90.3209 7.82346   3
  -3   5  -2 96.9240 6.64498  15
   3  -5  -2 112.042 20.1341   7
   3  -5  -2 104.271 6.36356   6
   3  -5  -2 109.629 7.83996   5
   3  -5  -2 96.3899 8.65272   9
   3   5   2 104.667 7.12090  18
  -3   5  -2 107.719 7.72069   3
   3  -5  -2 104.635 6.43037  18
  -3   5  -2 114.024 7.76455  11
  -3  -5   2 107.962 6.92700  10
  -3   5  -2 87.1544 6.49352  18
  -3   5  -2 106.358 7.12976   8
   3   5   2 107.680 4.67537   8
   3   5   2 115.801 7.70060  10
  -3  -5   2 96.0067 7.12316  18
  -3  -5   2 90.4482 7.42111  15
   3   5   2 104.479 6.20000   1
   3  -5  -2 116.888 6.76335   1
   3   5   2 100.091 9.46446  17
  -3   5  -2 115.909 6.86392  18
  -3  -5   2 112.254 7.66093  17
   3   5   2 111.065 19.0327   7
   3   5   2 108.879 7.01867   6
  -3  -5   2 101.252 5.14876   8
   3   5   2 91.2096 8.02071   2
  -3  -5   2 107.985 6.77690   1
  -5   5   2 192.295 12.5343  16
   5   5  -2 227.429 11.2578  10
   5  -5   2 212.689 23.5328   7
  -5  -5  -2 212.279 10.7138   1
  -5  -5  -2 214.093 11.4707  18
  -5  -5  -2 220.577 9.89850  16
  -5   5   2 216.162 10.3321   1
  -5   5   2 233.176 10.2017   6
  -5   5   2 203.716 14.0905   9
  -5   5   2 225.782 9.49203   1
  -5   5   2 209.409 30.6015   7
  -5  -5  -2 208.745 11.6489   6
  -5   5   2 208.527 6.80945  15
  -5  -5  -2 220.833 11.3728  14
   5  -5   2 230.290 9.92810  18
   5   5  -2 201.441 10.2512   1
   5  -5   2 216.264 10.9499  11
   5   5  -2 214.750 11.0249  13
   5  -5   2 225.861 11.9456   3
   5   5  -2 228.935 11.7342  17
  -5   5   2 213.229 10.8266  18
   5  -5   2 213.691 8.31333  18
   5   5  -2 207.819 11.4307   2
   5  -5   2 229.012 8.85987   1
   5  -5   2 193.395 10.6451   1
  -5   5   2 220.831 10.7074  18
   5   5  -2 193.427 9.22207  18
   5   5  -2 229.446 8.09724  14
   5   5  -2 219.627 10.7601  18
  -5  -5  -2 214.899 10.3348   1
   5  -5   2 206.275 10.7344   4
   5  -5   2 216.956 9.26904  12
   5   5   2 220.658 10.4924  18
   5   5   2 211.045 12.8223  17
   5  -5  -2 218.191 13.7037   9
  -5  -5   2 207.088 11.0966  10
   5   5   2 229.815 10.2427  18
  -5   5  -2 218.942 10.6722  15
  -5   5  -2 215.879 13.1734  16
  -5   5  -2 218.610 7.73761  17
   5   5   2 224.861 10.8887   1
  -5  -5   2 207.889 10.6105   1
  -5  -5   2 226.344 11.6797   6
   5   5   2 212.960 12.4006  12
  -5   5  -2 219.021 10.1180  18
   5  -5  -2 202.731 8.01818   4
   5  -5  -2 191.342 12.6849   5
  -5  -5   2 238.174 10.1835   1
   5   5   2 201.505 12.7671   2
  -5   5  -2 211.227 11.6835   8
  -5   5  -2 222.321 24.5378   7
   5   5   2 223.817 11.0385  14
  -5  -5   2 193.806 12.1773  15
  -5  -5   2 211.623 11.0442  18
  -5  -5   2 219.187 8.38110   8
   5   5   2 206.733 11.3607  10
   5  -5  -2 232.606 9.56030  18
  -5   5  -2 206.291 8.81388   9
  -5   5  -2 192.088 9.71247   1
  -5   5  -2 216.232 9.58030   1
  -5   5  -2 226.484 10.1652  18
   5  -5  -2 207.951 11.4668  11
   5  -5  -2 209.543 8.79562  18
   5  -5  -2 230.925 9.71402   1
   5  -5  -2 191.887 12.7187   3
  -7   5   2 5.58734 3.04967   6
  -7  -5  -2 1.70336 3.26442  10
   7  -5   2 9.55390 3.36534  12
   7   5  -2 5.58670 2.91636  18
  -7   5   2 5.00510 2.00060   1
  -7  -5  -2 10.9186 3.33327   1
  -7   5   2 2.09502 5.86922   7
   7   5  -2 4.85088 2.21806  18
  -7   5   2 5.28006 3.27324  18
   7  -5   2 2.40493 3.05942   4
   7   5  -2 1.88432 2.78055  10
  -7   5   2 4.23248 2.38438  12
  -7  -5  -2 6.31862 3.69532  14
   7   5  -2 10.3486 3.60207   2
   7  -5   2 9.13916 4.10758   3
  -7  -5  -2 10.6061 3.79481  18
   7   5  -2 8.66278 3.75869  13
  -7  -5  -2 4.79455 3.35518   6
   7   5  -2 5.26368 2.60647   1
   7  -5   2 6.80592 1.61268   1
  -7  -5  -2 5.88936 2.78291   1
  -7   5   2 10.4624 3.61560  18
   7  -5   2 11.4563 4.07104  11
  -7  -5  -2 5.17907 2.93677  16
  -7   5   2 3.76534 4.21330  16
  -7   5   2 8.94344 3.02696   1
   7   5  -2 9.76347 3.55186   5
  -7   5   2 10.1620 5.23309   9
  -7   5   2 6.40498 1.89072  15
  -7  -5  -2 6.35964 1.50165   8
   7   5  -2 10.3724 4.15217  17
  -7   5  -2 3.38594 2.16431  17
   7   5   2 7.88810 3.34118  13
  -7   5  -2 4.73192 2.49033   1
   7  -5  -2 6.71244 2.19906   4
  -7  -5   2 5.85863 2.29620   8
  -7  -5   2 5.30889 3.22579   1
   7  -5  -2 1.67770 3.18081  11
   7  -5  -2 3.81574 0.53414  18
  -7   5  -2 5.53670 3.11366   9
  -7  -5   2 7.23962 2.59939   1
   7  -5  -2 14.8975 5.34388   5
   7  -5  -2 0.46471 5.41638   3
  -7  -5   2 6.25541 3.20279  15
  -7   5  -2 6.04912 2.19912  10
  -7  -5   2 5.86867 3.42619  18
  -7  -5   2 4.50629 2.04486  14
   7   5   2 6.02742 2.48510  18
  -7   5  -2 6.33438 3.01390  18
   7   5   2 13.6404 3.18089  18
   7  -5  -2 7.18643 0.93719  18
  -7   5  -2 3.44978 2.03266   1
   7   5   2 5.47415 5.63484  12
  -7   5  -2 4.08346 4.50973  16
  -7  -5   2 11.3907 3.65011  10
  -7  -5   2 4.99351 3.36175   6
  -7   5  -2 6.98171 3.26143   8
   7   5   2 5.25968 3.30765  10
   7   5   2 8.75812 4.19736   2
  -7   5  -2 2.91741 5.35525   7
  -7   5  -2 7.11833 2.58230  18
   7   5   2 1.60885 2.48407   1
   7  -5  -2 4.66658 2.07595   1
   7   5   2 2.81977 3.59195  17
  -9   5   2 42.1101 8.76705  16
  -9   5   2 48.4748 6.38638  12
  -9  -5  -2 48.0063 7.32731   6
   9   5  -2 41.7142 6.93737   2
   9   5  -2 49.1506 3.93110  18
  -9  -5  -2 47.4321 6.06215  16
  -9   5   2 55.2266 6.30464  18
  -9  -5  -2 50.9628 3.93868   8
   9  -5   2 49.0787 6.69456  12
  -9  -5  -2 43.4518 5.67305   1
   9   5  -2 61.9668 7.39753   5
  -9   5   2 34.5800 16.6802   7
  -9  -5  -2 38.5052 6.86712  14
   9  -5   2 40.9454 6.37242   4
   9   5  -2 43.5258 7.16347  17
   9   5  -2 39.6439 6.39610  13
  -9   5   2 46.6659 3.97035   1
  -9   5   2 54.4286 5.85439   4
  -9   5   2 51.3506 5.55299  15
   9  -5   2 47.4635 2.50030   1
   9   5  -2 51.3093 5.43813   1
   9   5  -2 49.3097 3.35735  18
   9   5  -2 55.8603 7.28937  10
   9  -5   2 51.4199 2.81043   1
   9  -5   2 45.1535 6.57643  11
  -9  -5  -2 50.3509 5.74143   3
   9  -5   2 42.7034 8.73338   3
  -9  -5  -2 63.0450 7.65321  18
  -9  -5  -2 56.7521 6.12227   1
  -9   5   2 54.7840 5.80605   1
  -9   5   2 60.7983 12.0985   9
   9  -5  -2 50.5638 8.96927   3
  -9  -5   2 51.0177 6.53985   1
  -9   5  -2 49.5545 5.42181  18
   9   5   2 54.9210 8.66769  17
   9   5   2 48.9489 2.45929  18
  -9   5  -2 47.2934 7.79413   8
  -9  -5   2 54.4021 5.17351  14
   9  -5  -2 54.9715 9.59099   5
  -9  -5   2 47.6134 6.67702  18
   9   5   2 39.0853 6.66210  10
  -9   5  -2 53.1119 4.22270   1
   9   5   2 44.1516 5.06086   1
  -9   5  -2 45.6830 8.75154  16
  -9  -5   2 50.6299 5.56096   1
  -9   5  -2 52.8714 5.79773  10
  -9   5  -2 39.1076 6.67279  12
   9   5   2 51.3351 7.91867   2
   9  -5  -2 49.1688 6.54697  11
   9  -5  -2 48.9670 3.34438   1
  -9   5  -2 46.4465 4.74889   1
  -9  -5   2 53.6396 5.21221   8
  -9   5  -2 47.3714 5.48373  18
  -9  -5   2 57.3826 7.95993   6
  -9  -5   2 39.9606 7.62032  15
  -9   5  -2 34.2208 12.9800   7
  -9   5  -2 48.5777 5.60133  17
   9   5   2 50.8574 5.97437  13
   9   5   2 44.5853 9.38050  12
  -9   5  -2 59.1704 9.06665   9
   9  -5  -2 46.6523 5.45422   4
 -11  -5  -2 7.82035 2.95339   8
 -11   5   2 12.9608 4.25843  18
  11   5  -2 6.40489 5.47746   5
  11  -5   2 13.9979 5.02586  12
  11   5  -2 2.05664 1.79515   1
  11   5  -2 3.88642 5.61515  17
 -11   5   2 9.84127 3.38600  15
  11  -5   2 10.2177 5.10459   4
 -11  -5  -2 12.6408 6.04521  14
  11   5  -2 7.43048 4.87529  13
 -11  -5  -2 9.55563 4.20678   6
 -11  -5  -2 15.1995 4.59711  18
  11   5  -2 9.56594 5.62638  10
 -11   5   2 12.3998 6.58989  16
  11  -5   2 10.5454 5.57446  11
 -11   5   2 6.55411 6.63309   9
 -11   5   2 1.62434 12.5499   7
 -11  -5  -2 18.4736 5.89341  15
 -11  -5  -2 11.9193 3.69527   1
 -11   5   2 11.7371 3.32184   1
  11   5  -2 14.3879 5.97334   2
  11   5   2 10.6020 4.15474  13
  11   5   2 15.0343 6.44985  10
  11   5   2 15.5527 6.70604  17
  11   5   2 9.02799 6.73815  12
  11  -5  -2 5.41838 5.58695   3
 -11  -5   2 10.7164 3.18715   1
 -11  -5   2 11.6575 5.17050   6
 -11  -5   2 15.8713 4.65203  18
 -11   5  -2 10.2258 2.76810   1
 -11   5  -2 6.24500 8.95242   7
 -11  -5   2 6.40563 3.47018  14
 -11   5  -2 12.8816 3.92881  10
 -11   5  -2 8.09640 2.45372   1
  11  -5  -2 16.2424 9.17676   5
  11   5   2 -0.1624 5.95593   2
 -11  -5   2 13.8797 5.48762  15
 -11   5  -2 7.35988 3.18225  18
  11  -5  -2 8.51843 4.65620  11
 -11   5  -2 15.1378 5.72993   8
 -11   5  -2 21.0061 7.44101  16
 -11   5  -2 10.5266 5.55981   9
 -13   5   2 62.6071 5.03498   1
 -13   5   2 69.0576 31.0285   7
  13   5  -2 63.7698 9.68152   5
  13   5  -2 76.7057 9.60315  13
 -13  -5  -2 68.6922 10.4509   6
 -13   5   2 65.0130 7.97926  15
  13   5  -2 71.7265 10.3675   2
 -13   5   2 70.9292 11.9705  16
  13  -5   2 86.9297 10.0886  11
 -13  -5  -2 78.5706 12.2436  15
 -13  -5  -2 72.9135 6.27546   1
 -13  -5  -2 69.9384 10.4411  14
  13  -5   2 73.6294 9.80472   4
  13   5  -2 72.6837 10.4697  17
 -13   5   2 74.5232 16.1097   9
 -13  -5   2 68.5272 5.60825   1
 -13   5  -2 78.5967 11.1351   8
 -13  -5   2 73.0096 10.0592   6
  13   5   2 67.6304 10.1860   2
  13   5   2 80.7853 10.4546  10
 -13   5  -2 74.8644 3.78022   1
  13  -5  -2 68.8258 10.6088   3
 -13   5  -2 45.5259 19.0166   7
 -13   5  -2 111.670 12.4937   9
  13   5   2 66.2845 8.01196  13
  13   5   2 89.7447 13.3756  12
  13  -5  -2 90.2315 9.58467  11
 -13   5  -2 76.3889 12.2887  16
  13   5   2 90.1402 12.6730  17
 -13  -5   2 83.6678 12.8060  15
  15   5  -2 22.7398 6.92252  13
  15  -5   2 30.1265 8.25531   4
 -15  -5  -2 15.1756 6.92516   6
 -15   5   2 42.2377 9.93729  16
  15   5  -2 9.40651 7.70717  17
  15  -5   2 20.1390 7.17048  11
  15   5  -2 22.5217 8.25560   2
 -15   5   2 25.4388 8.30585   9
  15   5  -2 19.4424 7.36630   5
 -15  -5  -2 11.8757 5.52787  15
 -15   5   2 64.3725 25.1888   7
 -15  -5  -2 31.5484 8.58925  14
 -15  -5  -2 13.0846 3.25727   1
  15  -5  -2 26.8068 6.63112  11
  15   5   2 15.8712 7.91914  17
  15  -5  -2 29.9328 10.3192   3
  15   5   2 21.9553 6.28068  13
 -15   5  -2 24.5406 6.96197   8
 -15  -5   2 18.0186 7.05425  15
  15   5   2 23.9389 8.60660  10
 -15  -5   2 24.9717 7.50171   6
 -15   5  -2 25.6878 8.09090  16
 -15  -5   2 21.1887 3.83237   1
  15   5   2 37.2677 10.2749   2
 -15   5  -2 39.1180 19.2144   7
 -17   5   2 33.2226 10.1811   9
  17   5  -2 5.39858 7.96970   2
 -17  -5  -2 24.3890 7.92411  15
 -17  -5  -2 21.5386 7.80265   6
  17   5  -2 19.4190 7.57109  13
  17  -5  -2 15.7645 10.4465   3
 -17  -5   2 41.6328 11.0759   9
 -17  -5   2 2.85697 6.91783   6
  17   5   2 -0.9678 7.73274  17
  17   5   2 11.4588 8.00519   2
 -17   5  -2 13.5063 7.43196  16
 -17   5  -2 29.2726 8.04990   8
 -17   5  -2 16.4249 6.78872  14
 -17  -5   2 9.28370 7.14388  15
   0  -6   2 121.962 20.6858   7
   0   6  -2 128.230 8.16336  18
   0  -6  -2 128.499 8.32415   6
   0  -6   2 126.845 8.10854   1
   0  -6   2 118.082 7.98163  11
   0   6  -2 133.299 9.11526  18
   0  -6  -2 119.548 8.16144   3
   0  -6  -2 116.783 8.67371  18
   0  -6  -2 122.000 7.87776   1
   0  -6  -2 117.099 8.42980  18
   0  -6  -2 138.430 8.67494  14
   0  -6  -2 114.176 7.66176   1
   0  -6   2 126.989 10.4272  16
   0   6   2 118.671 21.6301   7
   0   6  -2 130.517 7.21305   8
   0  -6   2 126.843 8.37623  18
   0   6   2 119.920 8.72327  18
   0  -6  -2 122.325 11.2719   9
   0   6   2 108.444 8.04089   1
   0   6  -2 120.245 8.64362  16
   0  -6  -2 130.897 8.03498  16
   0   6   2 136.653 7.61146   5
   0  -6   2 112.814 7.74021  15
   0   6  -2 117.414 6.92689  17
   0   6   2 119.251 7.60688   6
   0   6   2 123.173 9.33066  18
   0   6   2 114.720 8.16501  16
   0  -6   2 114.946 6.94792   3
   0   6  -2 126.153 7.77581   1
   0   6  -2 118.061 7.71668  15
   0   6  -2 125.904 7.23665   2
   0  -6   2 116.962 7.17402   1
   0   6  -2 130.535 19.0549   7
   0  -6  -2 125.897 6.64108  15
   0  -6  -2 117.705 6.97344  12
   0   6   2 119.605 7.05978  12
   0   6  -2 122.514 7.59518   3
   0   6  -2 125.748 8.13838   1
   0   6   2 130.655 7.54858   1
   0  -6   2 96.8875 7.30752  18
   0  -6   2 128.129 8.28596   6
   0   6  -2 136.380 6.71500  10
   0   6   2 118.687 8.13876  14
   2  -6   2 -4.2527 2.28240  18
  -2   6   2 3.66028 7.47289   7
  -2   6   2 -1.0106 1.47796   1
  -2  -6  -2 0.11978 2.18074  16
   2   6  -2 -0.4886 2.09820  10
   2  -6   2 0.50504 2.06969   1
   2   6  -2 1.97400 2.95298  18
   2  -6   2 -1.0429 2.41399  11
  -2  -6  -2 -1.6491 2.30376   1
   2  -6   2 2.38375 2.36833  15
   2  -6   2 3.01972 3.56501   3
   2   6  -2 1.69587 2.23358   3
  -2  -6  -2 2.03306 2.18903  15
  -2   6   2 2.47390 3.17266   5
  -2   6   2 -4.5910 1.81958   6
   2   6  -2 -2.9523 2.36425   2
   2  -6   2 -3.6407 4.89879   7
  -2  -6  -2 -0.3891 2.53884   6
  -2  -6  -2 -1.5989 1.81857   1
  -2   6   2 -1.7313 1.50773  12
  -2   6   2 -2.6838 2.20682   1
   2  -6   2 -0.6958 0.80320   9
   2   6  -2 1.45672 1.75579   8
   2   6  -2 3.00438 2.29620  14
   2   6  -2 -0.7324 2.38725   1
   2   6  -2 -3.7997 2.46009  17
  -2  -6  -2 0.65234 2.22387  12
   2   6  -2 -3.2074 2.51669  18
   2  -6   2 0.08934 1.41782   9
  -2  -6  -2 -3.3378 1.70582  14
   2   6  -2 -1.8619 2.28607  16
   2   6  -2 1.01162 2.15543  15
  -2   6   2 5.55814 4.87861   9
  -2  -6  -2 1.31777 3.28731  18
  -2   6   2 -3.5180 2.60787  16
   2  -6   2 -1.9971 2.29492  18
  -2   6  -2 0.30982 2.49310   1
   2   6   2 0.42629 2.58565  16
  -2   6  -2 -0.1690 3.12076   3
   2   6   2 1.50179 4.90334   7
  -2  -6   2 1.73187 2.31935   6
  -2   6  -2 -0.5981 3.00750  18
   2  -6  -2 -1.2966 2.93311  18
   2   6   2 -0.2110 2.49392  18
  -2  -6   2 -0.6593 5.53643   7
   2  -6  -2 -0.9177 3.63965   9
  -2  -6   2 -0.9264 1.50174  15
   2   6   2 1.04082 3.00294  14
   2  -6  -2 1.70447 2.63329   1
  -2  -6   2 -0.9987 2.43675  10
  -2   6  -2 2.85829 3.98504  16
   2   6   2 1.65849 2.29386   1
  -2   6  -2 -0.2986 2.13284   1
  -2  -6   2 4.32268 3.14590   1
   2  -6  -2 -1.2069 2.79427  18
   2   6   2 2.51623 2.10500   5
   2  -6  -2 0.48584 0.84096  15
  -2   6  -2 1.93919 1.92333   8
   2  -6  -2 -2.1666 2.03894   6
  -2  -6   2 2.82799 1.66546   8
  -2   6  -2 1.25503 5.85206   7
  -2   6  -2 -0.4690 2.16912  15
   2   6   2 -2.7857 2.96963  12
  -2  -6   2 0.11457 2.11777   1
  -2  -6   2 -1.9286 2.83144  17
   2  -6  -2 0.12204 2.96102   3
  -2  -6   2 -2.4754 2.86329  18
   2   6   2 -0.6139 2.70381  18
   4   6  -2 71.5155 6.21995   2
  -4  -6  -2 76.0236 7.30632   1
   4  -6   2 80.5669 7.65422   4
  -4   6   2 73.3201 8.62269  16
   4   6  -2 77.6498 5.98048  10
  -4  -6  -2 71.9397 8.07057  18
  -4  -6  -2 66.4957 7.24336  14
  -4   6   2 43.4094 13.6721   7
   4  -6   2 76.6219 5.16787  18
   4   6  -2 78.3569 5.95875  18
   4   6  -2 65.8175 6.93714   1
  -4   6   2 91.4079 9.01964  18
  -4   6   2 77.6713 6.22169   6
   4  -6   2 47.3220 11.8783   7
  -4   6   2 75.3758 6.27028   1
  -4   6   2 78.5877 9.72987   9
  -4   6   2 65.4255 5.29787   1
   4  -6   2 77.3229 6.15366  18
   4   6  -2 73.8849 4.42491   8
   4   6  -2 68.1981 7.59633  17
   4   6  -2 73.4859 4.92707  14
  -4  -6  -2 69.6012 6.02302  16
  -4  -6  -2 67.9382 6.31622   6
   4   6  -2 85.9859 7.05805  18
   4  -6   2 77.0877 7.96165  11
   4  -6   2 67.5692 7.84107   3
   4  -6   2 68.0704 4.48225  12
  -4  -6  -2 81.0649 6.77090   1
   4  -6   2 78.0120 5.22986   1
   4   6  -2 62.3457 7.67616  16
   4   6   2 64.2264 8.14094  10
   4   6   2 69.9491 5.32981  16
   4  -6  -2 82.8870 6.26095  18
   4  -6  -2 71.8538 8.02931   9
   4  -6  -2 71.0816 7.66186  11
   4  -6  -2 75.8226 9.48608   3
  -4  -6   2 64.7744 7.88072  15
   4  -6  -2 75.6420 6.25126  18
  -4   6  -2 72.2360 6.23444  15
   4   6   2 88.2570 8.36109   1
  -4   6  -2 79.4393 6.50772  18
  -4  -6   2 82.1210 6.99232   1
  -4  -6   2 79.4865 8.10890  18
   4   6   2 77.6260 9.49884  17
   4  -6  -2 76.3937 5.76771   1
   4   6   2 76.3738 3.27956   8
   4   6   2 73.5302 7.83411  14
   4   6   2 81.6297 10.0226   2
  -4  -6   2 66.6180 4.17784   8
  -4   6  -2 73.2509 5.64818   1
  -4  -6   2 65.1790 6.38729   1
  -4   6  -2 69.0356 8.60477  16
  -4  -6   2 73.3567 7.33594  10
  -4  -6   2 62.7978 7.64030   6
  -4   6  -2 69.0078 5.97407   1
   4  -6  -2 94.3703 9.96204   5
  -4   6  -2 69.9642 7.67983   8
   4   6   2 71.6178 2.95883   5
   4   6   2 61.3890 6.70485  18
   4   6   2 78.4006 7.87459  18
  -4   6  -2 47.7478 11.5168   7
   4   6   2 79.8884 8.55974  12
  -6   6   2 19.2551 3.93236   1
   6  -6   2 5.44504 2.09611   1
  -6   6   2 7.66842 4.18901  18
   6  -6   2 9.69713 2.82541  12
  -6  -6  -2 5.76933 3.35881  16
   6  -6   2 5.49954 3.40770   4
   6  -6   2 10.5558 2.24863  18
  -6   6   2 10.6625 3.63000   6
   6  -6   2 5.96373 2.80560  18
  -6   6   2 7.74408 0.89960  15
   6  -6   2 14.2659 4.58301  11
  -6   6   2 6.72417 9.04711   7
  -6   6   2 6.09186 2.42539   1
  -6  -6  -2 10.9248 4.05785   6
  -6  -6  -2 10.3490 4.09478  14
  -6  -6  -2 8.44898 3.41657   1
   6  -6   2 13.5926 4.58629   3
   6   6  -2 9.59224 4.25978  13
   6   6  -2 11.5074 3.96188  18
  -6  -6  -2 8.92104 3.18489   1
   6   6  -2 12.0376 4.45735  17
  -6   6   2 12.7904 5.83024   9
  -6   6   2 10.7422 2.34203  12
  -6   6   2 8.40404 4.69638  16
  -6  -6  -2 4.66105 3.79444  18
  -6   6   2 7.51098 1.02853  15
   6   6  -2 4.32118 2.88286   1
   6   6  -2 9.69276 3.25126  18
   6   6  -2 10.0769 2.11587  14
   6   6  -2 7.96427 3.79533   2
   6  -6   2 5.77134 4.63639   7
   6   6  -2 8.24215 3.32126  10
   6  -6  -2 12.7405 4.11294   9
  -6   6  -2 7.07914 3.61628  18
   6  -6  -2 7.79824 2.51889  18
  -6   6  -2 10.0288 2.43653   9
  -6  -6   2 9.18559 1.97598   8
   6  -6  -2 4.24104 4.10341   3
   6   6   2 12.1524 4.25432  10
   6   6   2 3.37813 5.39691   2
  -6  -6   2 6.16556 2.25863  14
   6  -6  -2 11.7746 3.01457  18
   6  -6  -2 11.6311 3.27602   1
   6  -6  -2 5.70591 4.17104  11
  -6  -6   2 14.7023 4.28480   6
  -6   6  -2 4.30540 7.00918   7
   6   6   2 13.7986 3.90121  18
  -6  -6   2 8.45052 3.99217  18
   6   6   2 11.9889 3.80225   1
  -6  -6   2 3.98915 3.52362  15
  -6   6  -2 11.5304 2.98360   1
  -6  -6   2 9.78148 3.67057  10
   6   6   2 5.11543 5.14762  17
   6   6   2 5.31405 3.31254  18
  -6  -6   2 10.6170 3.81174   1
   6  -6  -2 7.38444 4.91820   5
  -6   6  -2 4.86881 4.47554  16
   6   6   2 7.49995 5.54960  12
  -6   6  -2 11.6277 2.14582  17
  -6   6  -2 4.94140 2.69078   1
   6   6   2 9.37831 3.66665  13
  -6   6  -2 3.23195 3.42992  15
   6  -6  -2 6.65438 2.33762   4
  -6  -6   2 9.37320 2.92979   1
  -6   6  -2 3.57969 3.35938   8
   8   6  -2 35.4269 5.28959   1
  -8  -6  -2 41.4939 5.82993   1
   8   6  -2 45.8721 6.05705   5
  -8  -6  -2 42.8958 7.04345  14
   8   6  -2 45.7895 7.58930   2
   8   6  -2 39.3557 6.63032  13
   8   6  -2 47.4960 7.91571  17
   8   6  -2 43.9917 4.70851  18
   8  -6   2 45.7738 5.55496  12
  -8   6   2 34.7228 4.69570  12
  -8   6   2 42.8391 6.54086  18
  -8  -6  -2 38.6628 7.28407  15
  -8   6   2 43.3159 9.14355   9
   8  -6   2 40.5014 6.33380   4
  -8   6   2 43.2041 5.66877   1
   8   6  -2 34.1294 4.93354  18
   8   6  -2 46.8318 7.09605  10
  -8   6   2 35.3214 8.22472  16
  -8  -6  -2 53.0623 6.38455   1
  -8  -6  -2 40.0627 6.77008   6
   8  -6   2 33.4153 6.73504   3
  -8   6   2 25.8840 14.4633   7
  -8   6   2 44.0079 4.86320   1
  -8  -6  -2 36.1434 5.82369  16
  -8   6   2 34.7408 3.75852  15
   8  -6   2 44.9516 6.96430  11
  -8  -6  -2 50.0878 7.24172  18
  -8   6  -2 26.8226 11.2487   7
  -8  -6   2 39.6207 6.86745   6
   8   6   2 34.7795 8.64277  12
   8   6   2 47.6301 5.75643   1
  -8   6  -2 39.8723 5.06918   1
   8  -6  -2 44.5318 7.01374  11
   8   6   2 36.3251 4.68355  18
  -8  -6   2 40.1775 4.35815  14
  -8   6  -2 42.5942 7.11348   8
  -8   6  -2 45.9422 4.99688   1
  -8  -6   2 40.5846 6.49692   1
   8  -6  -2 39.8335 9.60379   5
  -8   6  -2 48.6653 5.89282  18
  -8   6  -2 40.4695 4.49605  10
  -8  -6   2 48.0755 8.20365  15
   8  -6  -2 43.1032 4.54834   4
  -8   6  -2 46.9084 5.02565  17
  -8  -6   2 40.3070 4.01297   8
  -8  -6   2 41.4415 5.26220   1
   8   6   2 38.5331 7.15204   2
  -8   6  -2 43.1549 8.35102  16
   8  -6  -2 32.5286 8.78038   3
   8   6   2 53.4081 8.12157  10
   8  -6  -2 31.4770 3.93684   1
  -8   6  -2 43.7291 6.77022   9
   8   6   2 48.8116 7.80711  17
   8   6   2 37.6698 5.60582  13
   8   6   2 34.2739 4.27405  18
  -8  -6   2 45.8103 6.74416  18
  10   6  -2 9.30798 4.69551  10
 -10   6   2 9.83533 6.96453   9
  10   6  -2 4.14791 4.33736  17
 -10   6   2 7.70756 2.80016   1
 -10  -6  -2 5.59729 3.57394   1
 -10   6   2 5.76851 4.23087  12
  10   6  -2 2.56894 4.15321  13
 -10  -6  -2 16.0380 5.21337  18
 -10   6   2 2.49056 5.92416  16
 -10  -6  -2 6.24791 1.65377   8
 -10  -6  -2 11.4975 5.96634  15
  10  -6   2 -2.9298 4.35046  11
  10   6  -2 4.22034 4.21978   2
  10   6  -2 2.60750 1.88746  18
  10   6  -2 12.2324 5.32150   5
  10   6  -2 7.02894 2.26564  18
  10   6  -2 0.90950 2.94219   1
  10  -6   2 6.89540 5.15553   4
 -10   6   2 9.30462 4.48747  18
 -10   6   2 6.27156 13.5643   7
  10  -6   2 3.22040 7.12647   3
 -10   6   2 3.21446 2.27622  15
 -10  -6  -2 7.02694 4.77421  14
 -10  -6  -2 10.6548 4.31785   3
  10  -6   2 5.52706 1.21432   1
 -10   6   2 4.55845 3.10443   1
 -10  -6  -2 5.62237 4.45811   6
 -10  -6   2 2.13441 2.94867  14
 -10  -6   2 11.3032 3.59406   1
  10  -6  -2 7.94489 3.86832   4
 -10   6  -2 11.8029 6.82037  16
  10   6   2 6.79486 1.27799  18
 -10   6  -2 5.52480 4.82001   8
  10   6   2 1.91134 6.46707  12
  10   6   2 4.41071 3.12641   1
 -10  -6   2 2.78864 4.19444  18
 -10  -6   2 15.1684 6.00214  15
  10   6   2 3.65440 4.91607  17
  10  -6  -2 -6.3433 6.79385   3
 -10  -6   2 5.40866 4.55071   6
  10   6   2 10.9195 4.03055  13
 -10   6  -2 6.16698 2.45641   1
 -10   6  -2 3.71884 2.87545  10
 -10   6  -2 4.86765 3.52861  18
  10   6   2 5.24669 4.77823   2
 -10   6  -2 7.46384 2.95970   1
  10   6   2 9.06275 4.76016  10
 -10   6  -2 3.37283 8.71032   7
 -10   6  -2 4.60360 3.81019   9
  10  -6  -2 -2.8698 5.44643   5
  10  -6  -2 1.43711 1.44232   1
  10  -6  -2 6.87263 4.53241  11
  12   6  -2 26.4863 6.42236   5
 -12   6   2 36.2827 23.8546   7
 -12  -6  -2 22.3645 6.09023  18
  12   6  -2 27.5146 7.27143  17
 -12   6   2 31.2472 9.12610  16
 -12   6   2 26.9581 10.6420   9
  12   6  -2 21.6638 6.96917  10
  12  -6   2 25.7173 6.59959  11
  12   6  -2 21.2030 6.11875  13
 -12  -6  -2 24.7650 6.81607  15
 -12  -6  -2 16.6622 6.55466  14
 -12   6   2 22.9090 4.05203   1
  12   6  -2 23.3135 6.23272   2
  12  -6   2 24.2952 5.92904   4
 -12   6   2 28.0378 5.08770  15
 -12  -6  -2 39.4151 5.67957   1
 -12  -6  -2 24.5647 6.90973   6
  12   6   2 42.3072 10.3062  12
 -12   6  -2 29.5733 8.90780  16
  12   6   2 20.6351 7.20362  10
 -12  -6   2 23.3206 4.31206   1
 -12  -6   2 27.5551 7.74015  15
 -12  -6   2 17.6221 6.29023   6
 -12   6  -2 33.0648 7.96195   9
 -12   6  -2 31.9257 7.12244   8
 -12   6  -2 18.1267 13.2569   7
 -12  -6   2 27.2609 5.77642  18
  12   6   2 20.1282 7.66681  17
 -12   6  -2 21.2832 3.50190   1
  12  -6  -2 23.9210 6.44350  11
  12   6   2 27.7014 5.85849  13
  12  -6  -2 22.5149 8.99046   3
  12   6   2 8.53938 6.99469   2
 -14  -6  -2 -3.1511 5.81008  14
  14  -6   2 2.30521 5.02603  11
 -14   6   2 3.43015 6.80601   9
 -14   6   2 2.39236 2.83806   1
  14   6  -2 4.54679 6.20860   2
  14   6  -2 4.35897 6.64865  17
  14   6  -2 0.61427 4.04287  13
 -14  -6  -2 6.56290 3.29949   1
 -14   6   2 9.37799 19.3405   7
 -14   6   2 10.0686 6.18406  16
  14  -6   2 4.72491 5.29522   4
 -14  -6  -2 7.78329 5.63799   6
 -14  -6  -2 10.1999 5.37034  15
  14   6  -2 10.3109 6.12816   5
 -14   6  -2 6.42644 4.45111   8
  14   6   2 4.91043 6.52856  10
  14  -6  -2 5.89542 5.19405  11
 -14  -6   2 3.68887 2.85490   1
  14   6   2 1.38492 6.96276   2
 -14   6  -2 6.20382 6.26829  16
 -14   6  -2 8.62309 12.8308   7
 -14  -6   2 -4.3009 4.26096   6
  14  -6  -2 -0.8888 5.64605   3
  14   6   2 8.43039 5.20330  13
 -14  -6   2 6.11437 4.78659  15
  14   6   2 2.90617 7.55703  17
  16   6  -2 10.9713 7.92826   2
 -16  -6  -2 15.1487 6.97357  15
  16   6  -2 8.05015 8.74251  17
 -16   6   2 20.4362 6.81712  16
 -16  -6  -2 7.68117 6.26949   6
  16   6  -2 -3.7815 5.23638  13
 -16   6   2 75.0872 28.3532   7
  16  -6   2 10.0631 7.35990  11
  16  -6   2 18.3433 7.12365   4
  16  -6  -2 13.4679 6.15472  11
 -16   6  -2 18.6900 6.69287   8
 -16  -6   2 9.71287 7.60926  15
 -16  -6   2 24.3067 7.46236   9
  16   6   2 18.3381 8.25027  17
  16   6   2 5.58573 8.01742   2
 -16  -6   2 8.55044 6.20871   6
 -16  -6   2 10.0787 3.67611   1
 -16   6  -2 9.42515 7.28129  16
  16   6   2 1.53309 5.38347  13
  16  -6  -2 12.5645 10.2693   3
   1   7  -2 16.9035 4.15683   3
   1  -7   2 12.8318 3.63834  15
  -1  -7  -2 19.1772 7.38811   9
   1   7  -2 13.3661 3.01402   8
   1  -7   2 6.08774 7.17015   7
  -1  -7  -2 14.9646 4.44813   6
  -1   7   2 15.8324 3.17830  12
  -1   7   2 17.4426 4.23401   1
   1   7  -2 10.9460 3.80267   2
  -1  -7  -2 12.5261 3.17129  15
   1   7  -2 18.1246 3.53733  10
   1   7  -2 12.9090 3.97495  17
  -1   7   2 20.9379 5.21949  16
   1  -7   2 13.2116 3.90139  18
  -1  -7  -2 13.9406 4.52361  14
  -1   7   2 12.8680 4.14125   6
   1  -7   2 15.4150 4.29668   3
  -1   7   2 17.1403 4.39702   1
  -1   7   2 13.1396 4.89903  18
  -1  -7  -2 17.2061 4.13729  16
  -1   7   2 24.5113 5.16232   5
  -1  -7  -2 16.4357 4.15308   1
   1  -7   2 14.1261 3.49007   1
   1   7  -2 11.0192 3.52115  15
   1   7  -2 13.7409 3.49757  14
   1   7  -2 12.4835 4.12055   1
   1  -7   2 15.8392 3.91565   6
   1   7  -2 13.7392 5.21736  16
  -1  -7  -2 11.2881 4.54888  18
   1  -7   2 18.1391 5.10159  11
  -1  -7  -2 17.0281 4.74363   3
  -1   7   2 6.90138 7.61104   7
  -1  -7  -2 17.8070 4.29261  12
   1   7  -2 19.3106 4.23131  18
  -1   7  -2 14.6472 4.26834   1
  -1   7  -2 14.7414 3.41497  15
  -1  -7   2 13.9664 4.63897  18
  -1   7  -2 13.1581 3.41493   8
   1   7   2 17.2527 4.84995  18
   1   7   2 16.9763 4.62782   1
   1   7   2 10.9483 4.37667  16
   1   7   2 8.36306 3.27056   5
   1  -7  -2 12.9840 4.32940  18
   1  -7  -2 18.7391 7.07471   9
  -1   7  -2 16.7567 4.64468   3
   1   7   2 14.9643 3.83189  12
   1  -7  -2 11.3163 2.29726  15
  -1  -7   2 12.8428 3.66631   1
  -1   7  -2 19.0812 5.02158  16
  -1   7  -2 16.7571 3.42336  10
   1  -7  -2 17.0170 3.95717   1
  -1   7  -2 8.22290 6.75645   7
  -1   7  -2 12.0331 3.51774  17
  -1   7  -2 19.3991 3.84972   2
  -1  -7   2 10.4221 3.52651  15
  -1  -7   2 13.2545 4.51238   6
   1  -7  -2 15.4131 4.12274   6
   1   7   2 9.58959 8.76397   7
  -1   7  -2 13.8942 4.42239  18
   1  -7  -2 7.88255 4.66511   3
  -1  -7   2 14.4349 3.41078   3
  -1   7  -2 20.2830 4.30279   1
  -3   7   2 176.936 10.9671   1
   3   7  -2 188.589 9.47011  14
   3  -7   2 207.021 10.5285  15
   3  -7   2 210.927 11.2448  18
   3   7  -2 206.640 8.69103   8
   3   7  -2 198.902 10.0299  10
  -3   7   2 196.158 10.1843   1
   3   7  -2 189.136 10.6147   2
   3  -7   2 197.844 11.4043   3
   3   7  -2 196.506 10.7094  18
   3  -7   2 201.655 9.86018   1
   3  -7   2 191.982 12.0249  11
   3   7  -2 173.646 10.6704  17
   3   7  -2 204.924 11.9093  16
  -3   7   2 217.069 32.9140   7
  -3  -7  -2 176.354 11.0681  15
  -3   7   2 206.160 14.0087   9
  -3  -7  -2 186.508 11.2196  14
  -3  -7  -2 195.614 11.6672   6
  -3   7   2 195.436 12.1541  16
  -3  -7  -2 213.740 11.0968  16
   3  -7   2 199.302 26.2472   7
  -3  -7  -2 202.106 10.9439   1
   3  -7   2 192.245 10.1053  18
  -3  -7  -2 195.566 12.0513  18
  -3   7   2 186.571 7.25301  12
   3   7  -2 197.681 11.1962   1
  -3   7   2 188.917 10.8521   6
   3   7   2 176.548 27.3893   7
   3  -7  -2 208.292 10.4933   1
   3   7   2 200.577 11.8223  12
   3   7   2 182.060 11.8097  10
   3   7   2 211.285 13.8292   2
   3  -7  -2 199.089 13.0652   3
  -3   7  -2 197.319 13.5240  16
   3   7   2 189.253 10.4781  16
  -3   7  -2 207.001 10.7389   1
  -3   7  -2 202.084 10.1743  15
   3   7   2 210.928 11.8359   1
  -3   7  -2 205.830 10.9763   1
  -3  -7   2 198.654 11.6819  18
   3   7   2 209.320 13.5458  17
  -3   7  -2 221.407 27.9676   7
   3  -7  -2 200.478 10.5175   6
  -3  -7   2 203.862 11.2156  10
   3   7   2 187.191 11.4519  18
   3  -7  -2 197.328 11.0197  18
  -3   7  -2 188.919 10.8508   8
   3   7   2 211.033 8.48229   5
   3   7   2 211.498 8.11294   8
  -3  -7   2 195.462 11.6539   6
  -3   7  -2 190.610 10.5918  18
   3  -7  -2 208.317 13.7295   9
   3  -7  -2 205.129 10.9566  18
  -3  -7   2 214.549 12.3511  15
  -3  -7   2 201.101 10.3909   1
   5   7  -2 113.013 8.47646  10
   5   7  -2 114.476 8.39955   1
  -5  -7  -2 115.412 8.90431   6
  -5   7   2 114.504 7.25536   1
  -5  -7  -2 107.342 7.95176   1
   5   7  -2 94.2428 8.58833  16
  -5  -7  -2 109.659 8.20522  16
   5   7  -2 117.553 9.30020  17
   5   7  -2 124.840 9.40854   2
   5  -7   2 131.505 9.65262  11
  -5   7   2 103.858 8.12136   1
   5  -7   2 118.494 6.92265   1
  -5   7   2 99.7535 9.25274  16
  -5  -7  -2 135.002 10.0324  18
   5  -7   2 118.477 8.43295   4
   5   7  -2 114.508 6.54326  14
  -5  -7  -2 113.911 8.56559   1
  -5   7   2 121.015 11.9926   9
  -5   7   2 108.337 4.27883  12
   5  -7   2 111.924 6.79527  18
   5  -7   2 102.377 10.6036   3
   5  -7   2 106.724 8.40875  18
  -5  -7  -2 125.497 9.02780  14
   5  -7   2 116.716 5.41282  12
  -5  -7  -2 111.830 9.61573  15
   5   7  -2 112.795 5.55631   8
   5   7  -2 106.245 9.22233  13
   5   7  -2 119.235 7.99515  18
  -5   7  -2 105.770 7.52369  15
  -5  -7   2 108.848 7.68257   1
  -5   7  -2 124.142 7.77960   1
   5   7   2 119.786 8.83719   1
   5   7   2 94.8599 10.8607  12
   5   7   2 112.309 7.32212  16
   5   7   2 115.594 11.7025   2
  -5   7  -2 103.562 8.36939   8
   5  -7  -2 108.800 9.63089  11
  -5  -7   2 116.868 9.19937  18
   5  -7  -2 94.4940 7.60222  18
  -5   7  -2 101.219 7.87311   1
  -5   7  -2 106.174 8.18453  18
  -5  -7   2 120.043 8.88906   1
   5   7   2 119.360 11.6507  17
   5   7   2 111.694 8.48204  18
  -5  -7   2 120.108 5.30253   8
  -5   7  -2 94.8844 11.5133  16
  -5   7  -2 72.7904 16.5451   7
  -5  -7   2 118.491 9.49284  10
   5  -7  -2 107.139 7.30210   1
   5  -7  -2 102.571 11.0885   3
  -5  -7   2 101.734 9.40295   6
   5  -7  -2 129.109 7.59323  18
  -5  -7   2 107.836 9.68586  15
   5  -7  -2 119.158 6.34515   4
   5  -7  -2 108.709 10.0917   9
   5   7   2 114.787 8.94432  10
   7   7  -2 98.2665 8.05558   1
  -7   7   2 102.832 5.47634  12
  -7   7   2 95.0567 13.5257   9
  -7  -7  -2 114.538 10.4437  15
  -7  -7  -2 112.107 9.11217  14
  -7   7   2 64.7566 19.4439   7
  -7   7   2 102.310 12.7090  16
  -7  -7  -2 100.291 8.33718   1
   7   7  -2 111.527 5.89100  14
   7   7  -2 101.420 7.67890   5
   7   7  -2 96.1750 10.2954   2
   7  -7   2 101.932 6.09003  18
   7   7  -2 87.5722 8.66102  18
   7   7  -2 100.421 7.06477  18
  -7  -7  -2 98.1887 9.06212   6
  -7  -7  -2 109.707 8.41117  16
   7  -7   2 103.606 5.31190  18
  -7  -7  -2 117.500 9.84105  18
  -7   7   2 113.243 7.00511   1
   7  -7   2 110.429 6.35582  12
   7  -7   2 100.803 6.08482   1
  -7  -7  -2 110.483 8.12233   1
  -7   7   2 110.614 10.9663  18
  -7   7   2 99.4798 8.26343   1
   7  -7   2 101.222 8.44633   4
   7   7  -2 125.702 9.80150  10
   7  -7   2 112.746 11.5303   3
   7   7  -2 113.339 11.0118  17
   7  -7   2 105.376 10.2874  11
   7   7  -2 86.4961 9.48123  13
   7   7   2 102.826 12.2526  12
  -7  -7   2 106.440 12.0708  15
   7   7   2 103.622 8.25621  18
  -7   7  -2 96.9134 7.54133   1
   7  -7  -2 112.457 10.5570  11
   7   7   2 106.473 7.78808  18
   7   7   2 93.0690 11.7034   2
  -7   7  -2 98.6816 8.25694  18
   7  -7  -2 104.465 6.18688   4
  -7  -7   2 117.836 9.52622  18
   7   7   2 113.143 11.1514  10
  -7  -7   2 108.984 4.71268   8
  -7   7  -2 102.085 6.18368   9
   7  -7  -2 114.704 7.43439   1
   7   7   2 93.0345 8.16770  13
   7  -7  -2 109.388 6.09689  18
  -7   7  -2 108.898 7.11004   1
   7  -7  -2 117.126 6.40434  18
  -7   7  -2 77.7581 17.8890   7
  -7   7  -2 114.778 13.4033  16
  -7   7  -2 102.577 5.60172  17
   7   7   2 100.983 8.26140   1
  -7  -7   2 104.966 7.59963   1
  -7  -7   2 115.713 10.0216   6
  -7  -7   2 114.088 9.00372   1
  -7   7  -2 112.745 8.73375  15
  -7  -7   2 111.347 6.39309  14
   7   7   2 102.443 11.9677  17
   7  -7  -2 112.509 12.3891   3
  -7   7  -2 116.063 10.0782   8
   7  -7  -2 123.474 10.3262   9
   9  -7   2 8.86699 4.94668   4
  -9   7   2 6.18512 6.83184   9
  -9   7   2 12.7544 3.32651   1
  -9   7   2 16.9805 5.95916  18
   9   7  -2 5.77762 3.15380  18
   9  -7   2 4.99583 6.56952   3
  -9  -7  -2 5.68452 4.09256   1
   9   7  -2 6.74668 3.32223  18
   9   7  -2 14.8728 5.56426  17
   9   7  -2 9.37014 4.55349   2
  -9   7   2 3.87244 1.77914  15
  -9  -7  -2 4.96475 4.44677  18
  -9  -7  -2 7.95309 4.73746   6
  -9   7   2 3.32099 3.60028   1
  -9   7   2 12.6356 6.82809  16
   9  -7   2 7.06386 5.38349  11
   9   7  -2 4.20735 3.48911   1
  -9   7   2 2.05913 12.8887   7
  -9  -7  -2 8.23898 3.78444   1
  -9  -7  -2 4.44211 4.77728  15
   9   7  -2 7.89572 4.25276  10
  -9  -7  -2 4.96590 5.49214  16
   9   7  -2 10.9611 4.42187   5
   9   7  -2 15.5360 5.04760  13
  -9  -7  -2 11.6187 5.39896  14
  -9   7   2 13.3272 3.52464  12
   9   7   2 4.08791 3.74126  13
   9  -7  -2 4.52723 5.86959   3
  -9   7  -2 10.6149 3.30877  17
  -9  -7   2 6.82288 1.86224   8
  -9   7  -2 2.21353 4.63857   8
   9   7   2 3.38168 5.77973  10
  -9  -7   2 7.91112 5.05741  15
   9   7   2 5.70783 3.83892   1
   9   7   2 3.79448 6.17567  12
  -9   7  -2 10.5613 2.97254  10
  -9   7  -2 8.81709 5.65197  16
  -9  -7   2 13.2672 3.48088  14
   9   7   2 7.22992 3.40402  18
   9  -7  -2 11.2702 2.75046   1
  -9   7  -2 7.12715 4.06129  18
  -9  -7   2 9.43654 3.61207   1
  -9  -7   2 9.20718 4.46679   1
   9  -7  -2 6.68531 2.93941   4
  -9  -7   2 2.87766 4.04846  18
  -9   7  -2 14.2317 3.84229   1
  -9   7  -2 8.48256 3.02163   1
  -9   7  -2 9.83902 4.32188   9
   9   7   2 10.8336 6.86720   2
  -9   7  -2 12.3853 10.5345   7
  -9  -7   2 2.70474 4.35036   6
   9   7   2 0.80594 3.02358  18
   9  -7  -2 3.93043 4.50644  11
   9   7   2 4.46260 6.38976  17
  11  -7   2 -0.6343 3.60238  11
  11  -7   2 -2.8739 3.98355   4
  11   7  -2 -1.2993 1.47010  18
 -11   7   2 5.15296 14.8180   7
  11   7  -2 4.84487 4.54922   2
[truncated: 1,546,322 more chars]
