# Supplementary material for: Practical aspects of teaching a graduate-level small-mol­ecule chemical crystallography course
Source: Acta Crystallogr E Crystallogr Commun. 2026 Jan 1;82(Pt 1):107–20. doi: 10.1107/S2056989025010527 (PMC12810306; doi:10.1107/S2056989025010527)
Supplement: Supplementary file 1 [file e-82-00107-sup2.zip › Berry_Guzei_Structures/Structure 30/Structure30.p4p]

FILEID SAINT        V8.40B        4.00        11/10/21 13:12:37 i18406       
SITEID Bruker                              ?                                    
TITLE  Integration of i18406                    
SMAP   1 0 0 0 0 0 0 0 
CHEM   C7H10N4O2NiCl2                                                                   
CELL     14.2583   14.3408   13.1782   90.0000   90.0000   90.0000   2694.596 
CELLSD    0.0012    0.0014    0.0013    0.0000    0.0000    0.0000     0.721 
ORT1    -3.3613944e-003 -5.0958764e-002 -5.1670425e-002 
ORT2     7.9559321e-003  4.6950888e-002 -5.5440634e-002 
ORT3     6.9600858e-002 -7.8279292e-003  3.8418672e-003 
ZEROS   0.0000000 -0.0221148 -0.0300809   -0.0490    0.0302    0.0767 
SOURCE MO     0.71073   0.70930   0.71359   2.00000   50.00    1.00 
LIMITS    0.00    0.00    0.00    0.00    0.00    0.00    0.00    0.00    0.00    0.00 
MORPH  plate 
DNSMET ? 
CCOLOR brown 
CSIZE  0.030        0.080        0.100        ?            23.000       
ADPAR      246.6000    252.0400      4.0000     512     512 
ADCOR       -0.2768      0.2708     -0.0481      0.0545      0.3438      0.0547 
BRAVAIS Orthorhombic          C  
MOSAIC   0.42 1.68 
SAINTD          0    0.0000    0.0000            0            0   0.00000 
SAINOV      59230     28645   27.1306  1.000000    0    0    0 
SAINOV      59230     28645   27.1306  1.000000    1    0    0 
SAINOV      59230     28645   27.1306  1.000000    1    1    1 
SAINGL       7235    2.5390   27.1475    0    0    0 
SAINGL       7235    2.5390   27.1475    1    0    0 
SAINGL       7235    2.5390   27.1475    1    1    1 
SAINMC          0         0         0    0.0000    0.0000    1    1    1 
REF05         7   9  -7  20.026  20.057 361.000 -22.000  200.29   72.25  131.15  46.78 -0.122581  0.865168  0.392952   0.000   0.000   0.000   0.000 
REF05        -7   0  -6  20.026  20.057 361.000 -22.000  239.52   88.00   11.92  14.11 -0.086153  0.716776  0.409778   0.000   0.000   0.000   0.000 
REF05         7   3  -2  20.026  20.057 361.000 -22.000  343.91  116.85  204.16  58.22 -0.080602  0.308244  0.457207   0.000   0.000   0.000   0.000 
REF05         5   5  -5  20.026  20.057 361.000 -22.000  267.12  140.10  277.83  67.84 -0.010290  0.551884  0.292147   0.000   0.000   0.000   0.000 
REF05 H       5   3  -3  20.026  20.057 361.000 -22.000  317.09  153.46  527.54  93.36 -0.014898  0.346045  0.315167   0.000   0.000   0.000   0.000 
REF05         2  10  -9  20.026  20.057 361.000 -22.000  139.72  157.02   38.58  25.41 -0.055678  0.984139  0.029345   0.000   0.000   0.000   0.000 
REF05         2   4  -5  20.026  20.057 361.000 -22.000  264.01  196.15 1441.87    154  0.050213  0.480734  0.090298   0.000   0.000   0.000   0.000 
REF05         1   5  -6  20.026  20.057 361.000 -22.000  236.04  205.95  462.55  87.43  0.056730  0.574870  0.008863   0.000   0.000   0.000   0.000 
REF05         3  -1   4  20.026  20.057 361.000 -22.000  473.86  224.59   72.82  34.81 -0.164107 -0.248099  0.231497   0.000   0.000   0.000   0.000 
REF05        -4  -6  -9  20.026  20.057 361.000 -22.000  122.41  226.79   28.61  21.87 -0.027945  0.954729 -0.250055   0.000   0.000   0.000   0.000 
REF05         2  -1   3  20.026  20.057 361.000 -22.000  444.00  239.26   38.46  25.27 -0.113435 -0.197108  0.158763   0.000   0.000   0.000   0.000 
REF05        -3   5  -6  20.026  20.057 361.000 -22.000  218.16  269.81  559.09  96.11  0.069760  0.543891 -0.270427   0.000   0.000   0.000   0.000 
REF05        -4   8  -8  20.026  20.057 361.000 -22.000  152.29  270.35  148.64  49.71  0.015945  0.789740 -0.371715   0.000   0.000   0.000   0.000 
REF05 H      -9   9  -7  20.026  20.057 361.000 -22.000  122.47  360.71   98.87  40.60 -0.070796  0.740879 -0.724489   0.000   0.000   0.000   0.000 
REF05        -5  -1   4  20.026  20.057 361.000 -22.000  426.47  376.00   12.47  14.43 -0.138074 -0.310222 -0.326419   0.000   0.000   0.000   0.000 
REF05         4  -4  -4  20.026  20.057 361.000 -22.000  402.60  435.19   85.11  37.64 -0.172685 -0.289748 -0.544261   0.000   0.000   0.000   0.000 
REF05         4  -6   1  20.026  20.057 361.000 -22.000  315.02  444.01  117.70  44.23 -0.114764 -0.043339 -0.715513   0.000   0.000   0.000   0.000 
REF05        -7  -1   7  20.026  20.057 361.000 -22.000  491.00  453.00    4.10   8.30 -0.292690 -0.487490 -0.452501   0.000   0.000   0.000   0.000 
REF05 A       8   6  -4  20.026  20.057 363.000 -22.000  284.48   78.13  331.52  74.13 -0.124880  0.566187  0.497187   0.000   0.000   0.000   0.000 
REF05 A      -7  -5  -9  20.026  20.057 363.000 -22.000  109.50  146.50   20.61  18.58 -0.140443  1.080670  0.015639   0.000   0.000   0.000   0.000 
REF05 A       1   5   6  20.026  20.057 363.000 -22.000  237.90  151.38  248.61  64.18 -0.018632  0.645932  0.210374   0.000   0.000   0.000   0.000 
REF05 A      -5  -2  -7  20.026  20.057 363.000 -22.000  209.42  161.49   90.37  38.80 -0.019263  0.738754  0.129450   0.000   0.000   0.000   0.000 
REF05 A       4   2  -2  20.026  20.057 363.000 -22.000  336.55  177.95  282.48  68.35 -0.013488  0.235628  0.256461   0.000   0.000   0.000   0.000 
REF05 A       3   2   6  20.026  20.057 363.000 -22.000  227.38  238.17  540.81  94.53  0.050862  0.560711 -0.130579   0.000   0.000   0.000   0.000 
REF05 A      -2   4  -5  20.026  20.057 363.000 -22.000  246.29  260.76 1615.21    163  0.061840  0.449977 -0.189372   0.000   0.000   0.000   0.000 
REF05 A       5   2   7  20.026  20.057 363.000 -22.000  182.87  260.80   84.32  37.47  0.023070  0.695105 -0.290135   0.000   0.000   0.000   0.000 
REF05 C      -1  -6  -7  20.026  20.057 362.680 -22.000  173.19  293.03  173.03  53.55  0.012566  0.678188 -0.428221   0.000   0.000   0.000   0.000 
REF05 A      -2  -2   6  20.026  20.057 363.000 -22.000  500.00  337.00    4.46   8.66 -0.203446 -0.443624 -0.103252   0.000   0.000   0.000   0.000 
REF05 A      -8   2  -1  20.026  20.057 363.000 -22.000  293.00  385.00    5.50   9.60 -0.024023  0.087651 -0.574654   0.000   0.000   0.000   0.000 
REF05 AH     -7  -1   5  20.026  20.057 363.000 -22.000  438.00  426.00    4.65   8.83 -0.188911 -0.376637 -0.460407   0.000   0.000   0.000   0.000 
REF05 A      -7  -1   6  20.026  20.057 363.000 -22.000  463.04  439.07  139.65  48.24 -0.230461 -0.437604 -0.457740   0.000   0.000   0.000   0.000 
REF05 A       1  10   6  20.026  20.057 365.000 -22.000  191.50   13.50   19.87  18.25 -0.285492  0.915465  0.520863   0.000   0.000   0.000   0.000 
REF05 A      -2   7   2  20.026  20.057 365.000 -22.000  331.82   64.13   52.46  29.59 -0.177085  0.414848  0.583152   0.000   0.000   0.000   0.000 
REF05 A       1   8   6  20.026  20.057 365.000 -22.000  212.44   77.61  117.82  44.29 -0.166151  0.810517  0.397492   0.000   0.000   0.000   0.000 
REF05 A       6  10  -7  20.026  20.057 365.000 -22.000  181.57   88.76   28.06  21.67 -0.170550  0.902915  0.316814   0.000   0.000   0.000   0.000 
REF05 A       7   7  -5  20.026  20.057 365.000 -22.000  252.25   92.10   88.96  38.50 -0.125183  0.660217  0.416681   0.000   0.000   0.000   0.000 
REF05 AC      8   4  -2  20.026  20.057 363.537 -22.000  337.97   91.74  235.64  62.38 -0.126814  0.361238  0.520228   0.000   0.000   0.000   0.000 
REF05 A       2   7   7  20.026  20.057 365.000 -22.000  191.50  115.01  136.35  47.62 -0.122313  0.849202  0.254590   0.000   0.000   0.000   0.000 
REF05 AC      6   6  -5  20.026  20.057 363.085 -22.000  260.23  117.33  563.86  96.34 -0.063058  0.606047  0.354193   0.000   0.000   0.000   0.000 
REF05 A      -6  -1  -6  20.026  20.057 365.000 -22.000  230.18  129.06  195.47  56.96 -0.075775  0.699699  0.272354   0.000   0.000   0.000   0.000 
REF05 ACH     6   0   3  20.026  20.057 363.753 -22.000  462.01  156.25 1132.73    137 -0.175374 -0.120787  0.430165   0.000   0.000   0.000   0.000 
REF05 A       4   4  -4  20.026  20.057 365.000 -22.000  286.60  165.71 1876.66    176 -0.015555  0.440719  0.233599   0.000   0.000   0.000   0.000 
REF05 A       3   5  -5  20.026  20.057 365.000 -22.000  257.59  176.72  144.60  48.99 -0.004081  0.536270  0.151835   0.000   0.000   0.000   0.000 
REF05 A       7   5   9  20.026  20.057 365.000 -22.000   92.61  219.72   45.31  27.53 -0.147055  1.045868 -0.265927   0.000   0.000   0.000   0.000 
REF05 AH      3  -1   3  20.026  20.057 365.000 -22.000  449.79  219.77   53.62  29.86 -0.114548 -0.191164  0.228163   0.000   0.000   0.000   0.000 
REF05 A      -4   6  -6  20.026  20.057 365.000 -22.000  202.80  283.57  346.31  75.71  0.018187  0.583905 -0.348271   0.000   0.000   0.000   0.000 
REF05 AC     -1  -1   2  20.026  20.057 363.458 -22.000  406.42  288.35 7245.92    345 -0.050305 -0.166226 -0.054295   0.000   0.000   0.000   0.000 
REF05 A      -7   9  -7  20.026  20.057 365.000 -22.000  136.05  322.59  211.37  59.27 -0.076623  0.756556 -0.583590   0.000   0.000   0.000   0.000 
REF05 A      -2  -2   5  20.026  20.057 365.000 -22.000  474.23  328.06 1577.18    161 -0.148431 -0.388239 -0.105139   0.000   0.000   0.000   0.000 
REF05 AH     -6   4  -4  20.026  20.057 365.000 -22.000  240.91  329.34   60.35  31.68  0.022306  0.361840 -0.463524   0.000   0.000   0.000   0.000 
REF05 A       7   0   6  20.026  20.057 365.000 -22.000  175.13  330.97  329.99  73.92 -0.030610  0.606838 -0.564961   0.000   0.000   0.000   0.000 
REF05 C      -5   1  -1  20.026  20.057 362.512 -22.000  317.34  335.21  343.19  75.14  0.016945  0.063582 -0.360773   0.000   0.000   0.000   0.000 
REF05 AH     -8   8  -6  20.026  20.057 365.000 -22.000  155.99  346.75   20.42  18.50 -0.065190  0.647308 -0.643414   0.000   0.000   0.000   0.000 
REF05 AH     -9  11  -7  20.026  20.057 365.000 -22.000   91.51  356.27   67.81  33.68 -0.166551  0.835967 -0.737761   0.000   0.000   0.000   0.000 
REF05 A      -4  -2   6  20.026  20.057 365.000 -22.000  488.02  376.73  615.65    101 -0.192749 -0.459286 -0.240590   0.000   0.000   0.000   0.000 
REF05 A     -11  11  -6  20.026  20.057 365.000 -22.000   87.18  402.83   71.35  34.58 -0.211942  0.766320 -0.874803   0.000   0.000   0.000   0.000 
REF05 A     -11   1   4  20.026  20.057 365.000 -22.000  374.32  500.99   35.34  24.34 -0.218443 -0.262049 -0.759837   0.000   0.000   0.000   0.000 
REF05 A      -2   7   2  20.026  20.057 367.000 -22.000  329.00   64.00    4.52   8.72 -0.191011  0.418101  0.580813   0.000   0.000   0.000   0.000 
REF05 ACH     6   4  -3  20.026  20.057 365.318 -22.000  310.13  131.32 1676.05    166 -0.068188  0.401516  0.377181   0.000   0.000   0.000   0.000 
REF05 A       3   9  -7  20.026  20.057 367.000 -22.000  183.84  153.57  123.69  45.36 -0.105968  0.834143  0.114782   0.000   0.000   0.000   0.000 
REF05 AH      3   7  -6  20.026  20.057 367.000 -22.000  221.66  166.02  493.73  90.34 -0.055246  0.685497  0.133360   0.000   0.000   0.000   0.000 
REF05 A      -5  -5  -8  20.026  20.057 367.000 -22.000  145.41  197.34   71.72  34.60 -0.110250  0.912501 -0.105866   0.000   0.000   0.000   0.000 
REF05 AH      1   5  -5  20.026  20.057 367.000 -22.000  249.26  210.35  171.51  53.30  0.006935  0.519892  0.013253   0.000   0.000   0.000   0.000 
REF05 A       0   6  -6  20.026  20.057 367.000 -22.000  221.10  219.79  442.37  85.50 -0.003618  0.614812 -0.068810   0.000   0.000   0.000   0.000 
REF05 A       2  -2   5  20.026  20.057 367.000 -22.000  499.32  248.99 1815.76    173 -0.164168 -0.356284  0.173852   0.000   0.000   0.000   0.000 
REF05 A       1  -1   2  20.026  20.057 367.000 -22.000  417.21  252.75 8758.78    380 -0.054806 -0.151493  0.085219   0.000   0.000   0.000   0.000 
REF05 A      -5   9  -7  20.026  20.057 367.000 -22.000  147.95  288.10  157.14  51.13 -0.073943  0.772808 -0.444284   0.000   0.000   0.000   0.000 
REF05 AC     -5   5  -5  20.026  20.057 365.486 -22.000  221.66  306.14  308.77  71.36  0.021728  0.474277 -0.406223   0.000   0.000   0.000   0.000 
REF05 A       1  -9  -5  20.026  20.057 367.000 -22.000  155.68  388.05   41.39  26.30 -0.124704  0.573458 -0.775422   0.000   0.000   0.000   0.000 
REF05 A      -7  -1   4  20.026  20.057 367.000 -22.000  415.00  415.00    5.20   9.33 -0.129578 -0.324556 -0.465278   0.000   0.000   0.000   0.000 
REF05 AC    -10   0   5  20.026  20.057 365.800 -22.000  411.70  492.54 2437.70    200 -0.225522 -0.355369 -0.678320   0.000   0.000   0.000   0.000 
REF05 A      -9  -1   7  20.026  20.057 367.000 -22.000  478.16  501.86  114.58  43.75 -0.277325 -0.506825 -0.592925   0.000   0.000   0.000   0.000 
REF05 A       9  11  -5  20.026  20.057 369.000 -22.000  201.51   18.50   62.85  32.44 -0.332182  0.862131  0.525115   0.000   0.000   0.000   0.000 
REF05 ACH    10   2   3  20.026  20.057 367.663 -22.000  470.44   48.65  109.93  42.65 -0.297313  0.008161  0.692696   0.000   0.000   0.000   0.000 
REF05 AH      5   7  -5  20.026  20.057 369.000 -22.000  241.90  133.40  230.75  61.85 -0.109717  0.645838  0.276469   0.000   0.000   0.000   0.000 
REF05 A       4   8  -6  20.026  20.057 369.000 -22.000  213.14  144.04  108.65  42.51 -0.116473  0.738146  0.195769   0.000   0.000   0.000   0.000 
REF05 AH      0  12  -8  20.026  20.057 369.000 -22.000  114.67  188.48  107.98  42.46 -0.201606  1.008697 -0.121585   0.000   0.000   0.000   0.000 
REF05 A       1   9  -7  20.026  20.057 369.000 -22.000  176.00  188.52   12.05  14.19 -0.104702  0.818534 -0.023714   0.000   0.000   0.000   0.000 
REF05 A       1   7  -6  20.026  20.057 369.000 -22.000  213.98  200.30   54.36  30.08 -0.048234  0.668273 -0.005506   0.000   0.000   0.000   0.000 
REF05 AH     -1   9  -7  20.026  20.057 369.000 -22.000  167.35  222.69   16.88  16.80 -0.088734  0.804333 -0.166658   0.000   0.000   0.000   0.000 
REF05 A      -1   5  -5  20.026  20.057 369.000 -22.000  240.70  242.69  204.03  58.15  0.004561  0.504382 -0.126850   0.000   0.000   0.000   0.000 
REF05 A      -3   9  -7  20.026  20.057 369.000 -22.000  158.26  254.96  162.15  51.92 -0.087607  0.788298 -0.304423   0.000   0.000   0.000   0.000 
REF05 A      -3   7  -6  20.026  20.057 369.000 -22.000  196.18  264.83  520.20  92.73 -0.031628  0.638901 -0.285366   0.000   0.000   0.000   0.000 
REF05 A       4   1   5  20.026  20.057 369.000 -22.000  231.76  274.33  172.85  53.53  0.005928  0.488656 -0.266512   0.000   0.000   0.000   0.000 
REF05 AC      0  -2   4  20.026  20.057 368.427 -22.000  462.69  282.98 6140.15    318 -0.102537 -0.317679  0.030581   0.000   0.000   0.000   0.000 
REF05 A      -4   4  -4  20.026  20.057 369.000 -22.000  250.55  296.92 2097.51    186  0.016850  0.378523 -0.324888   0.000   0.000   0.000   0.000 
REF05 AC     -5   7  -6  20.026  20.057 367.225 -22.000  186.09  297.04  277.77  67.65 -0.025709  0.623742 -0.424912   0.000   0.000   0.000   0.000 
REF05 A      -2  -8  -7  20.026  20.057 369.000 -22.000  128.31  302.34   15.10  15.91 -0.136490  0.808755 -0.520987   0.000   0.000   0.000   0.000 
REF05 A      -6   6  -5  20.026  20.057 369.000 -22.000  205.34  320.15  802.38    115 -0.029626  0.512463 -0.483540   0.000   0.000   0.000   0.000 
REF05 A      -5   3  -3  20.026  20.057 369.000 -22.000  269.44  320.02  642.67    103  0.016625  0.267972 -0.382946   0.000   0.000   0.000   0.000 
REF05 AC     -6   0   1  20.026  20.057 367.820 -22.000  353.94  367.58 1242.67    143 -0.032027 -0.102776 -0.414668   0.000   0.000   0.000   0.000 
REF05 AC     -9  -1   6  20.026  20.057 368.432 -22.000  450.61  485.22  107.31  42.27 -0.225897 -0.451603 -0.597101   0.000   0.000   0.000   0.000 
REF05 A       8   8  -4  20.026  20.057 371.000 -22.000  253.73   68.43  893.91    122 -0.234361  0.657442  0.482206   0.000   0.000   0.000   0.000 
REF05 A       8   2   1  20.026  20.057 371.000 -22.000  407.00  102.03   28.25  21.74 -0.181753  0.099212  0.546934   0.000   0.000   0.000   0.000 
REF05 A      -7  -1  -5  20.026  20.057 371.000 -22.000  232.69  108.92  770.52    113 -0.178976  0.697366  0.338942   0.000   0.000   0.000   0.000 
REF05 AC      7   3  -1  20.026  20.057 369.075 -22.000  355.78  118.98  288.11  68.86 -0.124424  0.249565  0.462448   0.000   0.000   0.000   0.000 
REF05 ACH     5   3  -2  20.026  20.057 370.370 -22.000  329.13  156.78 2947.57    220 -0.068195  0.289821  0.318765   0.000   0.000   0.000   0.000 
REF05 A       2   6  -5  20.026  20.057 371.000 -22.000  241.69  190.83 1350.77    149 -0.054710  0.574938  0.075072   0.000   0.000   0.000   0.000 
REF05 A       1   3  -3  20.026  20.057 371.000 -22.000  296.53  223.52   47.81  28.15  0.001507  0.315573  0.035897   0.000   0.000   0.000   0.000 
REF05 A      -3  -4  -6  20.026  20.057 371.000 -22.000  205.49  232.96   42.25  26.54 -0.055324  0.652122 -0.145556   0.000   0.000   0.000   0.000 
REF05 A       0   4  -4  20.026  20.057 371.000 -22.000  268.60  233.38  178.23  54.33 -0.000096  0.409671 -0.045397   0.000   0.000   0.000   0.000 
REF05 A      -4   8  -6  20.026  20.057 371.000 -22.000  178.41  278.09   65.36  33.00 -0.077541  0.679532 -0.363734   0.000   0.000   0.000   0.000 
REF05 A      -1  -8  -6  20.026  20.057 371.000 -22.000  148.55  325.60  118.80  44.47 -0.134401  0.699192 -0.579411   0.000   0.000   0.000   0.000 
REF05 A      -7   7  -5  20.026  20.057 371.000 -22.000  187.34  334.34  181.72  54.90 -0.077956  0.551509 -0.560610   0.000   0.000   0.000   0.000 
REF05 A      -8   6  -4  20.026  20.057 371.000 -22.000  206.05  358.65  379.02  79.19 -0.070476  0.441937 -0.619605   0.000   0.000   0.000   0.000 
REF05 A      -1 -10  -6  20.026  20.057 371.000 -22.000  103.66  358.37   69.58  34.13 -0.231269  0.776475 -0.734159   0.000   0.000   0.000   0.000 
REF05 AC     -4  -2   4  20.026  20.057 369.392 -22.000  440.61  358.44 1980.72    181 -0.093673 -0.347171 -0.248661   0.000   0.000   0.000   0.000 
REF05 AH     -5  -1   2  20.026  20.057 371.000 -22.000  386.46  359.00   16.45  16.54 -0.037919 -0.197761 -0.332530   0.000   0.000   0.000   0.000 
REF05 AC     -6  -2   5  20.026  20.057 370.576 -22.000  452.42  407.65 1891.15    177 -0.133337 -0.419760 -0.384463   0.000   0.000   0.000   0.000 
REF05 AC     -8   0   2  20.026  20.057 370.091 -22.000  360.44  413.06  562.09  96.34 -0.076967 -0.173568 -0.550194   0.000   0.000   0.000   0.000 
REF05 A     -12  10  -4  20.026  20.057 371.000 -22.000  118.74  431.64  160.01  51.65 -0.263617  0.598806 -0.927487   0.000   0.000   0.000   0.000 
REF05 A      -9  -1   5  20.026  20.057 371.000 -22.000  425.62  470.65  147.90  49.61 -0.173627 -0.396682 -0.601457   0.000   0.000   0.000   0.000 
REF05 ACH   -11   1   3  20.026  20.057 369.639 -22.000  351.13  486.00  330.72  73.90 -0.169794 -0.205574 -0.763128   0.000   0.000   0.000   0.000 
REF05 A      10   6  -1  20.026  20.057 373.000 -22.000  331.92   34.46  402.56  81.68 -0.286095  0.414137  0.649049   0.000   0.000   0.000   0.000 
REF05 A       9   5  -1  20.026  20.057 373.000 -22.000  339.23   65.43   81.20  36.80 -0.230211  0.359824  0.586854   0.000   0.000   0.000   0.000 
REF05 A       4  10  -6  20.026  20.057 373.000 -22.000  184.70  134.96   39.19  25.60 -0.217846  0.831281  0.179228   0.000   0.000   0.000   0.000 
REF05 A      -6  -3  -6  20.026  20.057 373.000 -22.000  195.18  158.07  201.59  57.85 -0.170490  0.776593  0.117985   0.000   0.000   0.000   0.000 
REF05 A       3   7  -5  20.026  20.057 373.000 -22.000  233.09  170.22  245.49  63.78 -0.108724  0.629719  0.136746   0.000   0.000   0.000   0.000 
REF05 A      -6  -5  -7  20.026  20.057 373.000 -22.000  147.67  180.11   60.41  31.74 -0.218427  0.907199 -0.039272   0.000   0.000   0.000   0.000 
REF05 A       0   8  -6  20.026  20.057 373.000 -22.000  196.89  213.32  338.91  74.88 -0.105354  0.707691 -0.083235   0.000   0.000   0.000   0.000 
REF05 A      -1  11  -7  20.026  20.057 373.000 -22.000  138.77  214.56  112.07  43.19 -0.202608  0.895895 -0.180222   0.000   0.000   0.000   0.000 
REF05 A       1   1  -1  20.026  20.057 373.000 -22.000  345.89  236.03 6863.90    336 -0.002260  0.109435  0.058631   0.000   0.000   0.000   0.000 
REF05 A      -2   6  -5  20.026  20.057 373.000 -22.000  224.83  255.77 1374.19    151 -0.041226  0.543740 -0.204266   0.000   0.000   0.000   0.000 
REF05 A      -1   3  -3  20.026  20.057 373.000 -22.000  288.00  256.01   66.16  33.11  0.007272  0.298935 -0.103664   0.000   0.000   0.000   0.000 
REF05 AH     -1  -2   3  20.026  20.057 373.000 -22.000  436.00  296.00   10.33  13.10 -0.048852 -0.269366 -0.043992   0.000   0.000   0.000   0.000 
REF05 A      -4   2  -2  20.026  20.057 373.000 -22.000  298.25  310.94  299.66  70.38  0.012965  0.173192 -0.301289   0.000   0.000   0.000   0.000 
REF05 AH     -1  -3   5  20.026  20.057 373.000 -22.000  490.69  310.06   95.08  39.76 -0.107946 -0.424186 -0.028325   0.000   0.000   0.000   0.000 
REF05 AC    -10  10  -5  20.026  20.057 371.354 -22.000  123.68  383.44  191.74  56.24 -0.216421  0.670606 -0.792700   0.000   0.000   0.000   0.000 
REF05 A      -8  -2   6  20.026  20.057 373.000 -22.000  465.79  464.19  330.11  73.99 -0.176854 -0.491034 -0.520244   0.000   0.000   0.000   0.000 
REF05 A      -8   2  -1  20.026  20.057 375.000 -22.000  328.00   35.00    4.28   8.48 -0.300492  0.416233  0.644435   0.000   0.000   0.000   0.000 
REF05 A       8  10  -4  20.026  20.057 375.000 -22.000  221.12   56.04  511.40  92.05 -0.333085  0.751904  0.466876   0.000   0.000   0.000   0.000 
REF05 A      -8  -2  -5  20.026  20.057 375.000 -22.000  202.31   98.01   43.84  27.06 -0.281508  0.790805  0.323713   0.000   0.000   0.000   0.000 
REF05 AC      8   0   4  20.026  20.057 374.397 -22.000  492.74  105.78 1160.00    138 -0.233492 -0.161599  0.572865   0.000   0.000   0.000   0.000 
REF05 AH      5   5  -3  20.026  20.057 375.000 -22.000  290.02  147.50   69.89  34.09 -0.117226  0.440109  0.299851   0.000   0.000   0.000   0.000 
REF05 A       3  11  -6  20.026  20.057 375.000 -22.000  165.47  147.80   70.31  34.24 -0.258810  0.873364  0.103896   0.000   0.000   0.000   0.000 
REF05 A       4   6  -4  20.026  20.057 375.000 -22.000  261.37  159.40 1199.26    141 -0.118269  0.533406  0.218776   0.000   0.000   0.000   0.000 
REF05 A       1   7  -5  20.026  20.057 375.000 -22.000  225.49  204.00   12.41  14.40 -0.098715  0.613119 -0.000796   0.000   0.000   0.000   0.000 
REF05 A       1   5  -4  20.026  20.057 375.000 -22.000  261.00  214.48   14.80  15.70 -0.050719  0.465247  0.015999   0.000   0.000   0.000   0.000 
REF05 AH      0   2  -2  20.026  20.057 375.000 -22.000  316.48  246.48   72.15  34.54  0.001037  0.203869 -0.022798   0.000   0.000   0.000   0.000 
REF05 A      -3   9  -6  20.026  20.057 375.000 -22.000  170.05  258.50  179.82  54.64 -0.145800  0.731341 -0.300578   0.000   0.000   0.000   0.000 
REF05 AH      1  -2   3  20.026  20.057 375.000 -22.000  447.18  258.60   53.87  29.90 -0.056642 -0.253955  0.096653   0.000   0.000   0.000   0.000 
REF05 A       7   3   6  20.026  20.057 375.000 -22.000  150.50  271.47   25.80  20.75 -0.178795  0.773940 -0.378455   0.000   0.000   0.000   0.000 
REF05 A      -1  -6  -5  20.026  20.057 375.000 -22.000  198.26  300.59  243.23  63.48 -0.090171  0.565775 -0.420537   0.000   0.000   0.000   0.000 
REF05 A      -6   4  -3  20.026  20.057 375.000 -22.000  253.07  333.76 2036.85    183 -0.030754  0.307312 -0.460589   0.000   0.000   0.000   0.000 
REF05 A      -3  -3   5  20.026  20.057 375.000 -22.000  479.98  349.67   48.12  28.33 -0.090593 -0.443481 -0.167259   0.000   0.000   0.000   0.000 
REF05 AC     -7   3  -2  20.026  20.057 373.903 -22.000  272.00  358.52 1096.90    134 -0.027125  0.197212 -0.519165   0.000   0.000   0.000   0.000 
REF05 A      -9  11  -5  20.026  20.057 375.000 -22.000  113.10  360.37   52.58  29.65 -0.266549  0.728872 -0.732119   0.000   0.000   0.000   0.000 
REF05 A     -10  12  -5  20.026  20.057 375.000 -22.000   88.07  378.61  169.18  53.11 -0.326192  0.761401 -0.806959   0.000   0.000   0.000   0.000 
REF05 AC     -5  -3   6  20.026  20.057 373.120 -22.000  493.58  400.34 1228.05    142 -0.145482 -0.511613 -0.303128   0.000   0.000   0.000   0.000 
REF05 A       0 -12  -4  20.026  20.057 375.000 -22.000   79.66  427.34   53.81  30.04 -0.372584  0.690519 -0.941712   0.000   0.000   0.000   0.000 
REF05 A       8  12  -4  20.026  20.057 377.000 -22.000  186.32   40.30  149.80  49.95 -0.430314  0.847109  0.452049   0.000   0.000   0.000   0.000 
REF05 A     -10  -4  -5  20.026  20.057 377.000 -22.000  132.72   67.36   62.43  32.33 -0.465862  0.985166  0.294881   0.000   0.000   0.000   0.000 
REF05 A       9   3   1  20.026  20.057 377.000 -22.000  394.96   73.51   34.12  23.89 -0.235761  0.151738  0.609356   0.000   0.000   0.000   0.000 
REF05 A       6   6  -3  20.026  20.057 377.000 -22.000  281.41  124.26  130.36  46.54 -0.177127  0.491074  0.362313   0.000   0.000   0.000   0.000 
REF05 A       3  13  -6  20.026  20.057 377.000 -22.000  132.00  136.00    4.83   9.00 -0.367226  0.964453  0.087441   0.000   0.000   0.000   0.000 
REF05 A       3   6   5  20.026  20.057 377.000 -22.000  205.50  161.54   96.67  40.11 -0.203205  0.725368  0.122825   0.000   0.000   0.000   0.000 
REF05 AH      2   8  -5  20.026  20.057 377.000 -22.000  215.71  183.59  470.07  88.17 -0.158180  0.668068  0.059938   0.000   0.000   0.000   0.000 
REF05 A       1  11  -6  20.026  20.057 377.000 -22.000  158.02  183.88  209.54  58.97 -0.256640  0.855979 -0.036091   0.000   0.000   0.000   0.000 
REF05 AH      4  -2   4  20.026  20.057 377.000 -22.000  486.60  202.11 2548.56    205 -0.117352 -0.286742  0.309409   0.000   0.000   0.000   0.000 
REF05 AH      2   4  -3  20.026  20.057 377.000 -22.000  289.15  204.24  717.82    109 -0.055170  0.369334  0.098026   0.000   0.000   0.000   0.000 
REF05 A      -5  -5  -6  20.026  20.057 377.000 -22.000  169.24  205.80   76.67  35.71 -0.211595  0.798554 -0.099383   0.000   0.000   0.000   0.000 
REF05 A      -5  -6  -6  20.026  20.057 377.000 -22.000  149.65  217.78  197.06  57.19 -0.239295  0.844308 -0.175606   0.000   0.000   0.000   0.000 
REF05 A       4   3   5  20.026  20.057 377.000 -22.000  217.00  236.53   12.90  14.67 -0.102503  0.596615 -0.140935   0.000   0.000   0.000   0.000 
REF05 A      -1   5  -4  20.026  20.057 377.000 -22.000  253.00  247.00    6.36  10.30 -0.048664  0.447079 -0.124006   0.000   0.000   0.000   0.000 
REF05 A      -3  11  -6  20.026  20.057 377.000 -22.000  140.38  250.69   88.53  38.43 -0.236014  0.828376 -0.314037   0.000   0.000   0.000   0.000 
REF05 AC     -2  -5  -5  20.026  20.057 376.829 -22.000  208.10  268.40  158.42  51.26 -0.097255  0.580919 -0.280757   0.000   0.000   0.000   0.000 
REF05 AC     -6   8  -5  20.026  20.057 375.122 -22.000  179.14  314.31  775.11    113 -0.125061  0.608162 -0.499307   0.000   0.000   0.000   0.000 
REF05 A      -5  -3   5  20.026  20.057 377.000 -22.000  469.57  390.22 1450.80    155 -0.085647 -0.458611 -0.306941   0.000   0.000   0.000   0.000 
REF05 ACH    -9   3  -1  20.026  20.057 376.786 -22.000  273.07  399.86   54.29  30.07 -0.072099  0.127298 -0.654303   0.000   0.000   0.000   0.000 
REF05 A      -7  -3   6  20.026  20.057 377.000 -22.000  483.24  444.84  738.79    111 -0.135186 -0.528373 -0.442552   0.000   0.000   0.000   0.000 
REF05 AC    -10   0   3  20.026  20.057 375.192 -22.000  365.64  464.59 1265.29    144 -0.121662 -0.244525 -0.685931   0.000   0.000   0.000   0.000 
REF05 AC    -14   8  -1  20.026  20.057 376.211 -22.000  164.86  499.31  355.79  76.75 -0.310976  0.322455 -1.039895   0.000   0.000   0.000   0.000 
REF05 AC     10   4   1  20.026  20.057 377.566 -22.000  386.43   43.18 1255.87    144 -0.289759  0.208202  0.670912   0.000   0.000   0.000   0.000 
REF05 AC      6   2   0  20.026  20.057 378.409 -22.000  372.67  144.02  244.51  63.61 -0.122317  0.137460  0.404151   0.000   0.000   0.000   0.000 
REF05 A      -7  -6  -6  20.026  20.057 379.000 -22.000  125.00  173.00    4.89   9.06 -0.368188  0.945440 -0.050386   0.000   0.000   0.000   0.000 
REF05 A      -1  13  -6  20.026  20.057 379.000 -22.000  115.55  208.51   20.85  18.69 -0.352407  0.937105 -0.192723   0.000   0.000   0.000   0.000 
REF05 A      -3  13  -6  20.026  20.057 379.000 -22.000  106.53  242.52   20.05  18.33 -0.347386  0.919662 -0.330047   0.000   0.000   0.000   0.000 
REF05 A      -2   8  -5  20.026  20.057 379.000 -22.000  199.05  249.14  457.35  86.94 -0.145322  0.637452 -0.219347   0.000   0.000   0.000   0.000 
REF05 A      -1   1  -1  20.026  20.057 379.000 -22.000  336.70  269.38 7025.99    340  0.004501  0.093678 -0.080981   0.000   0.000   0.000   0.000 
REF05 A      -1  -1   1  20.026  20.057 379.000 -22.000  389.37  283.22 5950.42    313  0.002458 -0.111467 -0.058267   0.000   0.000   0.000   0.000 
REF05 A      -4   6  -4  20.026  20.057 379.000 -22.000  226.81  291.02 1285.83    146 -0.082477  0.473128 -0.339853   0.000   0.000   0.000   0.000 
REF05 A      -6  10  -5  20.026  20.057 379.000 -22.000  149.54  307.55  107.31  42.27 -0.227197  0.702853 -0.513729   0.000   0.000   0.000   0.000 
REF05 A      -8   8  -4  20.026  20.057 379.000 -22.000  177.71  351.87  954.13    126 -0.178593  0.534573 -0.634229   0.000   0.000   0.000   0.000 
REF05 A      10   8  -1  20.026  20.057 381.000 -22.000  291.51   23.03   30.20  22.50 -0.392747  0.505052  0.632857   0.000   0.000   0.000   0.000 
REF05 A       7   9  -3  20.026  20.057 381.000 -22.000  239.80   88.06   97.71  40.32 -0.325630  0.643125  0.410045   0.000   0.000   0.000   0.000 
REF05 A       7  -1   4  20.026  20.057 381.000 -22.000  491.87  130.89   48.67  28.51 -0.179431 -0.216551  0.510724   0.000   0.000   0.000   0.000 
REF05 A      -6  -2  -4  20.026  20.057 381.000 -22.000  233.23  151.23 1533.22    159 -0.224381  0.624821  0.203520   0.000   0.000   0.000   0.000 
REF05 A      -7  -4  -5  20.026  20.057 381.000 -22.000  175.00  151.51   11.49  13.86 -0.324582  0.811589  0.107146   0.000   0.000   0.000   0.000 
REF05 A      -6  -4  -5  20.026  20.057 381.000 -22.000  186.61  174.58  490.85  90.12 -0.269544  0.758805  0.044895   0.000   0.000   0.000   0.000 
REF05 A      -3  -3  -4  20.026  20.057 381.000 -22.000  244.50  227.36  220.79  60.46 -0.108024  0.501594 -0.060387   0.000   0.000   0.000   0.000 
REF05 A      -3   9  -5  20.026  20.057 381.000 -22.000  180.53  261.48  100.15  40.82 -0.197381  0.674712 -0.296321   0.000   0.000   0.000   0.000 
REF05 A      -2   4  -3  20.026  20.057 381.000 -22.000  271.87  269.13  782.93    114 -0.043608  0.338380 -0.181202   0.000   0.000   0.000   0.000 
REF05 A      -4 -10  -5  20.026  20.057 381.000 -22.000   77.68  293.68   13.76  15.20 -0.426355  0.897897 -0.545528   0.000   0.000   0.000   0.000 
REF05 A      -6  12  -5  20.026  20.057 381.000 -22.000  117.00  300.49    9.35  12.53 -0.329001  0.795342 -0.527539   0.000   0.000   0.000   0.000 
REF05 AC     -8   4  -2  20.026  20.057 379.052 -22.000  253.54  372.56  277.96  67.63 -0.073788  0.237044 -0.596588   0.000   0.000   0.000   0.000 
REF05 A      -9   5  -2  20.026  20.057 381.000 -22.000  233.85  387.32   64.93  32.90 -0.119489  0.277121 -0.674498   0.000   0.000   0.000   0.000 
REF05 AC     -6  -2   3  20.026  20.057 379.474 -22.000  410.89  388.88 1517.02    158 -0.034459 -0.307729 -0.391775   0.000   0.000   0.000   0.000 
REF05 A      -7  -1   2  20.026  20.057 381.000 -22.000  375.76  396.59   41.70  26.34 -0.027003 -0.213062 -0.473496   0.000   0.000   0.000   0.000 
REF05 A      -7  -3   5  20.026  20.057 381.000 -22.000  459.17  432.85  411.19  82.54 -0.077227 -0.473746 -0.446541   0.000   0.000   0.000   0.000 
REF05 AC     -8  -2   4  20.026  20.057 379.475 -22.000  419.54  439.11  715.25    109 -0.079784 -0.378265 -0.527321   0.000   0.000   0.000   0.000 
REF05 AC    -12   4   0  20.026  20.057 374.715 -22.000  255.63  467.83 3369.46    235 -0.164028  0.093931 -0.867649   0.000   0.000   0.000   0.000 
REF05 A       6  -3   6  20.026  20.057 381.000 -22.000  472.32  492.65   14.19  15.43 -0.135728 -0.541856 -0.580461   0.000   0.000   0.000   0.000 
REF05         1  10   2  20.026  20.057 383.000 -22.000  222.69   27.65   14.49  15.59 -0.484087  0.697137  0.535935   0.000   0.000   0.000   0.000 
REF05 CH     10   2   3  20.026  20.057 377.890 -22.000  453.87   47.13 1490.17    157 -0.291465  0.002358  0.691657   0.000   0.000   0.000   0.000 
REF05       -11  -7  -4  20.026  20.057 383.000 -22.000   45.53   75.49   19.69  18.17 -0.723907  1.094830  0.128266   0.000   0.000   0.000   0.000 
REF05         8   4   0  20.026  20.057 383.000 -22.000  352.06   93.43 1118.55    136 -0.228963  0.248951  0.528723   0.000   0.000   0.000   0.000 
REF05         7   7  -2  20.026  20.057 383.000 -22.000  278.79  100.93  146.01  49.26 -0.273675  0.495212  0.427970   0.000   0.000   0.000   0.000 
REF05        -7  -1  -3  20.026  20.057 383.000 -22.000  250.61  115.11   85.97  37.83 -0.282712  0.582351  0.347016   0.000   0.000   0.000   0.000 
REF05        -1   5   1  20.026  20.057 383.000 -22.000  328.70  135.20  541.36  94.61 -0.166479  0.291691  0.386819   0.000   0.000   0.000   0.000 
REF05        -6  -1  -3  20.026  20.057 383.000 -22.000  261.37  139.51   90.92  38.91 -0.224727  0.528567  0.285726   0.000   0.000   0.000   0.000 
REF05         4  10  -4  20.026  20.057 383.000 -22.000  202.87  141.31  165.27  52.39 -0.314453  0.722274  0.188171   0.000   0.000   0.000   0.000 
REF05         5   5  -2  20.026  20.057 383.000 -22.000  299.00  149.79  524.97  93.13 -0.164662  0.384789  0.304257   0.000   0.000   0.000   0.000 
REF05 C       6   1   1  20.026  20.057 380.452 -22.000  399.94  147.95  345.82  75.51 -0.122460  0.035897  0.414989   0.000   0.000   0.000   0.000 
REF05        -8  -6  -5  20.026  20.057 383.000 -22.000  118.69  150.97   68.97  33.93 -0.475212  0.945028  0.015561   0.000   0.000   0.000   0.000 
REF05 C       5   3  -1  20.026  20.057 382.458 -22.000  338.37  158.80 2953.44    221 -0.119295  0.233314  0.322779   0.000   0.000   0.000   0.000 
REF05 C       2  12  -5  20.026  20.057 381.491 -22.000  154.39  164.04  236.19  62.44 -0.356030  0.858855  0.029108   0.000   0.000   0.000   0.000 
REF05 C       4   4  -2  20.026  20.057 381.895 -22.000  308.59  172.12  540.99  94.46 -0.114025  0.328771  0.241362   0.000   0.000   0.000   0.000 
REF05        -6  -5  -5  20.026  20.057 383.000 -22.000  167.41  187.11   67.13  33.44 -0.319972  0.795256 -0.032606   0.000   0.000   0.000   0.000 
REF05        -1  11  -5  20.026  20.057 383.000 -22.000  159.00  220.79   89.88  38.65 -0.301596  0.785292 -0.172478   0.000   0.000   0.000   0.000 
REF05        -6  -8  -5  20.026  20.057 383.000 -22.000  102.00  223.00    4.89   9.06 -0.437070  0.925853 -0.264911   0.000   0.000   0.000   0.000 
REF05         7   5   5  20.026  20.057 383.000 -22.000  138.07  232.70  232.16  62.06 -0.340433  0.828359 -0.249373   0.000   0.000   0.000   0.000 
REF05 C      -4  -6  -5  20.026  20.057 382.892 -22.000  170.39  241.43  438.88  85.20 -0.256042  0.727069 -0.234085   0.000   0.000   0.000   0.000 
REF05 H      -3  11  -5  20.026  20.057 383.000 -22.000  149.56  253.48   48.55  28.48 -0.297321  0.770359 -0.311480   0.000   0.000   0.000   0.000 
REF05 H       0  -2   2  20.026  20.057 383.000 -22.000  423.49  272.51   57.54  30.86 -0.002967 -0.206308  0.022986   0.000   0.000   0.000   0.000 
REF05        -4 -10  -5  20.026  20.057 383.000 -22.000   80.39  293.23   26.29  20.98 -0.450755  0.877662 -0.541326   0.000   0.000   0.000   0.000 
REF05 H      -5   5  -3  20.026  20.057 383.000 -22.000  245.31  314.04   78.51  36.13 -0.082000  0.361660 -0.399162   0.000   0.000   0.000   0.000 
REF05 C      -5   3  -2  20.026  20.057 382.815 -22.000  281.69  324.37 3256.47    232 -0.034273  0.212178 -0.379279   0.000   0.000   0.000   0.000 
REF05        -4   0   0  20.026  20.057 383.000 -22.000  349.19  326.57  421.46  83.40  0.010509 -0.034295 -0.277289   0.000   0.000   0.000   0.000 
REF05 C      -2  -4   5  20.026  20.057 382.401 -22.000  500.15  332.92 1318.55    147 -0.044252 -0.482297 -0.090352   0.000   0.000   0.000   0.000 
REF05        -2 -10  -4  20.026  20.057 383.000 -22.000  110.00  339.51    9.11  12.37 -0.370238  0.731591 -0.668268   0.000   0.000   0.000   0.000 
REF05        -1  -9  -4  20.026  20.057 383.000 -22.000  146.39  345.01  455.45  86.84 -0.283758  0.626073 -0.648618   0.000   0.000   0.000   0.000 
REF05 C     -10   4  -1  20.026  20.057 381.399 -22.000  252.73  415.21 1533.59    159 -0.119994  0.165232 -0.731916   0.000   0.000   0.000   0.000 
REF05 CH    -11   1   2  20.026  20.057 381.112 -22.000  327.01  471.42 4348.91    268 -0.118385 -0.149756 -0.767186   0.000   0.000   0.000   0.000 
REF05        12  -2   1  20.026  20.057 383.000 -22.000  121.51  489.01   79.91  36.56 -0.416803  0.414520 -1.052724   0.000   0.000   0.000   0.000 
REF05 C     -10  -2   5  20.026  20.057 382.173 -22.000  428.74  497.90  767.89    113 -0.122432 -0.449695 -0.662946   0.000   0.000   0.000   0.000 
REF05        -1   4  -7  30.039 306.471 360.000  57.500  285.27  170.02   54.60  30.15 -0.529929 -0.204749  0.358455   0.000   0.000   0.000   0.000 
REF05         3  -1   4  30.039 306.471 360.000  57.500  386.00  173.00    8.38  11.80 -0.166569 -0.246250  0.229063   0.000   0.000   0.000   0.000 
REF05         5   7   7  30.039 306.471 360.000  57.500  233.47  214.19   92.75  39.28 -0.737757 -0.020021  0.320224   0.000   0.000   0.000   0.000 
REF05 H       3   7   3  30.039 306.471 360.000  57.500  283.50  275.02   44.82  27.32 -0.525244  0.186189  0.164783   0.000   0.000   0.000   0.000 
REF05         1  11   2  30.039 306.471 360.000  57.500  250.29  344.11  278.38  67.90 -0.668802  0.416452 -0.004399   0.000   0.000   0.000   0.000 
REF05        -1   8  -1  30.039 306.471 360.000  57.500  332.67  368.67   20.05  18.29 -0.354022  0.427524 -0.132759   0.000   0.000   0.000   0.000 
REF05 A       6   2   9  30.039 308.471 360.000  57.500  271.58  122.91  107.73  42.34 -0.590755 -0.362848  0.429700   0.000   0.000   0.000   0.000 
REF05 AH      1  -5   4  30.039 308.471 360.000  57.500  479.46  125.08   67.44  33.54  0.045833 -0.449436  0.124905   0.000   0.000   0.000   0.000 
REF05 A      -2   3  -7  30.039 308.471 360.000  57.500  312.00  145.00    6.05  10.06 -0.429268 -0.300099  0.373077   0.000   0.000   0.000   0.000 
REF05 A      -1   5  -9  30.039 308.471 360.000  57.500  245.02  148.25   45.12  27.44 -0.689098 -0.260895  0.425721   0.000   0.000   0.000   0.000 
REF05 AH      6   6   9  30.039 308.471 360.000  57.500  219.18  170.85   33.20  23.57 -0.791223 -0.168346  0.410048   0.000   0.000   0.000   0.000 
REF05 A       5   3   6  30.039 308.471 360.000  57.500  294.95  182.60  844.81    118 -0.481302 -0.152179  0.348075   0.000   0.000   0.000   0.000 
REF05 A       1   7  -9  30.039 308.471 360.000  57.500  193.49  192.51   25.01  20.43 -0.895863 -0.081596  0.381990   0.000   0.000   0.000   0.000 
REF05 A       0   5  -6  30.039 308.471 360.000  57.500  269.09  204.91  292.39  69.60 -0.580581 -0.054753  0.337544   0.000   0.000   0.000   0.000 
REF05 AH      4   4   4  30.039 308.471 360.000  57.500  307.13  225.01 1050.01    132 -0.424419  0.000034  0.265088   0.000   0.000   0.000   0.000 
REF05 AH      5   7   6  30.039 308.471 360.000  57.500  243.33  225.68  120.70  44.78 -0.685784  0.034429  0.316524   0.000   0.000   0.000   0.000 
REF05 AH      5   9   7  30.039 308.471 360.000  57.500  207.29  234.59   35.10  24.19 -0.837780  0.075781  0.308876   0.000   0.000   0.000   0.000 
REF05 AH      4   6   4  30.039 308.471 360.000  57.500  280.89  246.09  660.22    104 -0.527506  0.094053  0.249152   0.000   0.000   0.000   0.000 
REF05 A       3   9   3  30.039 308.471 360.000  57.500  257.00  295.54   77.65  35.91 -0.627534  0.279307  0.147648   0.000   0.000   0.000   0.000 
REF05 AH      2  12   3  30.039 308.471 360.000  57.500  221.60  335.35  103.09  41.42 -0.778153  0.411490  0.052508   0.000   0.000   0.000   0.000 
REF05 AH      0  10   0  30.039 308.471 360.000  57.500  288.58  367.92 1909.49    177 -0.513252  0.470231 -0.080241   0.000   0.000   0.000   0.000 
REF05 A      -8  -8   4  30.039 308.471 360.000  57.500  159.00  389.00    4.83   9.00 -1.023607  0.534701 -0.099304   0.000   0.000   0.000   0.000 
REF05 AH      5  -3  11  30.039 310.471 360.000  57.500  332.43   15.04  303.27  70.99 -0.432724 -0.711518  0.412626   0.000   0.000   0.000   0.000 
REF05 AC      0  -4   2  30.039 308.692 360.000  57.500  491.92  178.80 1739.88    169  0.101919 -0.298179  0.038757   0.000   0.000   0.000   0.000 
REF05 A       4   2   4  30.039 310.471 360.000  57.500  333.82  202.70 1475.32    156 -0.322012 -0.094614  0.280168   0.000   0.000   0.000   0.000 
REF05 A       5   5   5  30.039 310.471 360.000  57.500  277.82  216.64  173.52  53.66 -0.533814 -0.004208  0.326001   0.000   0.000   0.000   0.000 
REF05 A       2   0   2  30.039 310.471 360.000  57.500  397.82  218.21  101.86  41.05 -0.109974 -0.094339  0.147651   0.000   0.000   0.000   0.000 
REF05 A       5   7   5  30.039 310.471 360.000  57.500  252.36  237.60  124.36  45.45 -0.636579  0.088105  0.306931   0.000   0.000   0.000   0.000 
REF05 AC      4   8   4  30.039 309.229 360.000  57.500  255.00  266.42 1028.67    130 -0.631095  0.184745  0.229390   0.000   0.000   0.000   0.000 
REF05 A       3   5   2  30.039 310.471 360.000  57.500  318.16  266.14  100.09  40.73 -0.371198  0.147422  0.176073   0.000   0.000   0.000   0.000 
REF05 AH      2   4   1  30.039 310.471 360.000  57.500  348.15  275.26 4542.18    273 -0.262996  0.149952  0.112724   0.000   0.000   0.000   0.000 
REF05 A       3   7   2  30.039 310.471 360.000  57.500  291.78  286.80  287.00  68.92 -0.474908  0.239810  0.157199   0.000   0.000   0.000   0.000 
REF05 A      -7  -3   4  30.039 310.471 360.000  57.500  228.50  287.04   41.88  26.42 -0.736679  0.273867  0.205305   0.000   0.000   0.000   0.000 
REF05 AH      2   6   1  30.039 310.471 360.000  57.500  320.83  296.07 2180.54    190 -0.363979  0.245649  0.099441   0.000   0.000   0.000   0.000 
REF05 A       2   8   1  30.039 310.471 360.000  57.500  293.94  316.76  310.18  71.65 -0.470996  0.334352  0.075523   0.000   0.000   0.000   0.000 
REF05 AH      1  11   1  30.039 310.471 360.000  57.500  259.50  357.45   67.99  33.63 -0.617405  0.472249 -0.010989   0.000   0.000   0.000   0.000 
REF05 ACH    -2  12  -1  30.039 310.347 360.000  57.500  282.02  426.90  388.07  80.16 -0.554644  0.607628 -0.232545   0.000   0.000   0.000   0.000 
REF05 A      -3  11  -2  30.039 310.471 360.000  57.500  314.01  441.93  140.32  48.29 -0.449029  0.607936 -0.298913   0.000   0.000   0.000   0.000 
REF05 A       5  -3  10  30.039 312.471 360.000  57.500  345.03   33.77  689.32    107 -0.381353 -0.657055  0.407813   0.000   0.000   0.000   0.000 
REF05 A       7   3  10  30.039 312.471 360.000  57.500  241.18  112.63  211.80  59.34 -0.697347 -0.362752  0.495041   0.000   0.000   0.000   0.000 
REF05 A       4  -2   6  30.039 312.471 360.000  57.500  375.04  124.04 1139.21    137 -0.221905 -0.395077  0.317624   0.000   0.000   0.000   0.000 
REF05 AH      7   5  10  30.039 312.471 360.000  57.500  214.69  137.40   86.52  37.99 -0.794841 -0.262261  0.491571   0.000   0.000   0.000   0.000 
REF05 A       7   9  11  30.039 312.471 360.000  57.500  149.00  168.00    4.46   8.66 -1.050365 -0.131431  0.461843   0.000   0.000   0.000   0.000 
REF05 A       5   3   5  30.039 312.471 360.000  57.500  303.77  194.76 1030.99    130 -0.427868 -0.094848  0.346519   0.000   0.000   0.000   0.000 
REF05 AH      3   9   2  30.039 312.471 360.000  57.500  265.00  307.44  255.94  65.12 -0.575573  0.336046  0.144891   0.000   0.000   0.000   0.000 
REF05 AH      0  12   0  30.039 312.471 360.000  57.500  260.53  391.83  621.88    101 -0.615083  0.564564 -0.095457   0.000   0.000   0.000   0.000 
REF05 AH     -1  11  -1  30.039 312.471 360.000  57.500  290.73  403.56  127.91  46.11 -0.506678  0.567458 -0.156078   0.000   0.000   0.000   0.000 
REF05 A      -3   4 -12  30.039 314.471 360.000  57.500  246.40   48.82   23.66  19.92 -0.694729 -0.561314  0.529618   0.000   0.000   0.000   0.000 
REF05 A       7   1  11  30.039 314.471 360.000  57.500  258.00   67.51    8.38  11.87 -0.645572 -0.509374  0.518146   0.000   0.000   0.000   0.000 
REF05 AC      5  -1   7  30.039 312.831 360.000  57.500  341.92  117.61   61.20  31.78 -0.329509 -0.396403  0.379363   0.000   0.000   0.000   0.000 
REF05 A       2   2   1  30.039 314.471 360.000  57.500  375.91  253.62 1026.04    130 -0.161638  0.054309  0.126874   0.000   0.000   0.000   0.000 
REF05 AH      3  11   2  30.039 314.471 360.000  57.500  237.80  328.61   38.52  25.33 -0.678925  0.428105  0.127547   0.000   0.000   0.000   0.000 
REF05 ACH     2  10   1  30.039 312.837 360.000  57.500  266.73  338.11  459.43  87.01 -0.572926  0.428890  0.060244   0.000   0.000   0.000   0.000 
REF05 AH     -3   7  -3  30.039 314.471 360.000  57.500  387.71  410.35  328.95  73.80 -0.193209  0.473219 -0.275740   0.000   0.000   0.000   0.000 
REF05 A      -6   4  -4  30.039 314.471 360.000  57.500  493.22  436.71  120.39  44.76  0.023258  0.363694 -0.464696   0.000   0.000   0.000   0.000 
REF05 A      -2  14  -1  30.039 314.471 360.000  57.500  253.64  456.24  191.32  56.39 -0.658904  0.695345 -0.256799   0.000   0.000   0.000   0.000 
REF05 A      -5  -8  -2  30.039 314.471 360.000  57.500  287.00  472.00    4.89   9.06 -0.551861  0.694059 -0.327318   0.000   0.000   0.000   0.000 
REF05 A       5  -3   9  30.039 316.471 360.000  57.500  357.68   51.07  319.10  72.77 -0.329229 -0.600561  0.405817   0.000   0.000   0.000   0.000 
REF05 AC      4  -4   8  30.039 316.335 360.000  57.500  394.34   57.36  520.26  92.80 -0.223295 -0.600420  0.339240   0.000   0.000   0.000   0.000 
REF05 A       7   1  10  30.039 316.471 360.000  57.500  269.02   84.17   30.02  22.43 -0.591587 -0.450220  0.521031   0.000   0.000   0.000   0.000 
REF05 AC      3  -3   5  30.039 315.008 360.000  57.500  411.37  129.96  407.88  82.02 -0.115914 -0.394731  0.250642   0.000   0.000   0.000   0.000 
REF05 AH      4   0   4  30.039 316.471 360.000  57.500  361.84  178.65   86.76  37.96 -0.220967 -0.189794  0.292477   0.000   0.000   0.000   0.000 
REF05 AH      7   7   7  30.039 316.471 360.000  57.500  219.00  199.48   11.80  14.04 -0.743258 -0.001371  0.460750   0.000   0.000   0.000   0.000 
REF05 A       6   6   5  30.039 316.471 360.000  57.500  256.80  220.05  331.21  74.03 -0.585393  0.053854  0.391282   0.000   0.000   0.000   0.000 
REF05 A       7   9   7  30.039 316.471 360.000  57.500  192.86  219.88   56.25  30.62 -0.848402  0.087484  0.439838   0.000   0.000   0.000   0.000 
REF05 A       6   8   5  30.039 316.471 360.000  57.500  231.22  240.64  382.69  79.58 -0.687892  0.147619  0.375491   0.000   0.000   0.000   0.000 
REF05 AH      4   6   2  30.039 316.471 360.000  57.500  295.84  269.17   52.52  29.55 -0.427970  0.201214  0.235303   0.000   0.000   0.000   0.000 
REF05 AH      3   7   1  30.039 316.471 360.000  57.500  298.51  298.50   38.70  25.35 -0.421405  0.297677  0.158189   0.000   0.000   0.000   0.000 
REF05 A       3   6  -1  30.039 316.471 360.000  57.500  272.20  319.77   51.12  29.16 -0.527367  0.389611  0.135754   0.000   0.000   0.000   0.000 
REF05 AH      2  12   1  30.039 316.471 360.000  57.500  238.83  360.82  227.27  61.38 -0.670547  0.528387  0.052760   0.000   0.000   0.000   0.000 
REF05 AH     -3   9  -3  30.039 316.471 360.000  57.500  358.20  434.64  368.75  78.13 -0.295812  0.565711 -0.293022   0.000   0.000   0.000   0.000 
REF05 A       7  -1  12  30.039 318.471 360.000  57.500  279.98   12.01   34.24  23.96 -0.594632 -0.659335  0.533957   0.000   0.000   0.000   0.000 
REF05 A       3  -4   6  30.039 318.471 360.000  57.500  423.32   97.33   17.00  16.86 -0.116121 -0.497991  0.262688   0.000   0.000   0.000   0.000 
REF05 A       6   0   7  30.039 318.471 360.000  57.500  319.60  123.57  297.40  70.23 -0.384556 -0.342392  0.440930   0.000   0.000   0.000   0.000 
REF05 A      -1   6  -6  30.039 318.471 360.000  57.500  252.77  190.21   46.53  27.83 -0.595688 -0.045770  0.463373   0.000   0.000   0.000   0.000 
REF05 AC      6   4   5  30.039 318.199 360.000  57.500  281.99  198.47  967.77    126 -0.481267 -0.039225  0.409695   0.000   0.000   0.000   0.000 
REF05 AH      7   7   6  30.039 318.471 360.000  57.500  227.35  211.28   81.99  36.94 -0.693160  0.052283  0.455662   0.000   0.000   0.000   0.000 
REF05 AH      7   9   6  30.039 318.471 360.000  57.500  201.95  231.48   39.31  25.61 -0.795029  0.142529  0.437399   0.000   0.000   0.000   0.000 
REF05 A       4   4   2  30.039 318.471 360.000  57.500  321.34  248.24  307.67  71.34 -0.325168  0.107160  0.252165   0.000   0.000   0.000   0.000 
REF05 AH      5   7   3  30.039 318.471 360.000  57.500  267.49  260.00   12.96  14.71 -0.526019  0.203798  0.310782   0.000   0.000   0.000   0.000 
REF05 ACH    -1   5  -2  30.039 318.003 360.000  57.500  387.44  350.88 1159.64    138 -0.148717  0.340070 -0.116026   0.000   0.000   0.000   0.000 
REF05 A       1   8  -1  30.039 318.471 360.000  57.500  317.00  351.00    7.64  11.28 -0.364153  0.440159 -0.000281   0.000   0.000   0.000   0.000 
REF05 A      -8  -6   1  30.039 318.471 360.000  57.500  209.75  385.62  141.55  48.54 -0.779118  0.614394  0.025587   0.000   0.000   0.000   0.000 
REF05 A       6  -2   9  30.039 320.471 360.000  57.500  334.21   60.46  260.77  65.81 -0.385155 -0.546885  0.463436   0.000   0.000   0.000   0.000 
REF05 A     -10  -4   5  30.039 320.471 360.000  57.500  147.00  304.01   13.76  15.20 -0.999321  0.423023  0.319317   0.000   0.000   0.000   0.000 
REF05 A       1  11  -1  30.039 320.471 360.000  57.500  276.31  384.62  128.83  46.25 -0.516850  0.578392 -0.024542   0.000   0.000   0.000   0.000 
REF05 AC     -1  11  -2  30.039 319.964 360.000  57.500  301.38  419.88  376.95  78.97 -0.454808  0.622643 -0.161287   0.000   0.000   0.000   0.000 
REF05 AH      0  16   0  30.039 320.471 360.000  57.500  200.99  449.47   74.90  35.37 -0.819513  0.750165 -0.128453   0.000   0.000   0.000   0.000 
REF05 A       9   7   1  30.039 320.471 360.000  57.500  224.00  491.01   14.98  15.85 -0.757156  0.794877 -0.261546   0.000   0.000   0.000   0.000 
REF05 A       7  -1  10  30.039 322.471 360.000  57.500  301.31   50.36  109.57  42.76 -0.489282 -0.545899  0.534044   0.000   0.000   0.000   0.000 
REF05 A      -2   5  -6  30.039 322.471 360.000  57.500  277.83  167.35  543.68  94.81 -0.484589 -0.133135  0.491231   0.000   0.000   0.000   0.000 
REF05 AC      6   2   5  30.039 320.912 360.000  57.500  307.42  175.62 1246.83    143 -0.383812 -0.137048  0.419132   0.000   0.000   0.000   0.000 
REF05 A       3  -1   3  30.039 322.471 360.000  57.500  395.00  186.00    8.74  12.06 -0.113240 -0.188527  0.226091   0.000   0.000   0.000   0.000 
REF05 A       5   3   3  30.039 322.471 360.000  57.500  317.59  218.60  220.18  60.37 -0.323714  0.015989  0.337876   0.000   0.000   0.000   0.000 
REF05 A       6   8   3  30.039 322.471 360.000  57.500  244.56  263.50   27.51  21.42 -0.588392  0.257335  0.366249   0.000   0.000   0.000   0.000 
REF05 A       5   7   2  30.039 322.471 360.000  57.500  273.16  272.26   90.37  38.74 -0.477559  0.260672  0.302889   0.000   0.000   0.000   0.000 
REF05 ACH     1   5  -1  30.039 320.739 360.000  57.500  357.85  318.86  376.03  78.69 -0.209671  0.298672  0.024811   0.000   0.000   0.000   0.000 
REF05 AH     -1   4  -2  30.039 322.471 360.000  57.500  402.68  340.32  173.52  53.61 -0.098054  0.292782 -0.109385   0.000   0.000   0.000   0.000 
REF05 AH      0   8  -2  30.039 322.471 360.000  57.500  334.32  373.96   65.61  33.02 -0.306446  0.488240 -0.071377   0.000   0.000   0.000   0.000 
REF05 A     -11  -7   4  30.039 322.471 360.000  57.500  102.19  385.22   21.58  19.05 -1.145649  0.647819  0.143369   0.000   0.000   0.000   0.000 
REF05 A      -1  13  -2  30.039 322.471 360.000  57.500  273.00  447.52    9.72  12.77 -0.559890  0.713010 -0.181166   0.000   0.000   0.000   0.000 
REF05 A      -7   1   6  30.039 324.471 360.000  57.500  230.98  192.50   43.90  27.05 -0.637095  0.015425  0.541212   0.000   0.000   0.000   0.000 
REF05 A       4   2   2  30.039 324.471 360.000  57.500  346.50  226.97   71.54  34.44 -0.221045  0.015759  0.268950   0.000   0.000   0.000   0.000 
REF05 A      -6   0   3  30.039 324.471 360.000  57.500  270.00  242.52   13.27  14.88 -0.475894  0.165831  0.390089   0.000   0.000   0.000   0.000 
REF05 A       5   5   2  30.039 324.471 360.000  57.500  297.99  251.51  362.82  77.47 -0.373625  0.166110  0.319390   0.000   0.000   0.000   0.000 
REF05 A       2   8  -1  30.039 324.471 360.000  57.500  307.24  342.03  423.05  83.63 -0.364252  0.448761  0.072874   0.000   0.000   0.000   0.000 
REF05 AH      0   6  -2  30.039 324.471 360.000  57.500  361.99  352.02  473.06  88.40 -0.204516  0.393753 -0.056291   0.000   0.000   0.000   0.000 
REF05 AH      2  10  -1  30.039 324.471 360.000  57.500  280.81  364.20  773.46    113 -0.467123  0.542422  0.056253   0.000   0.000   0.000   0.000 
REF05 A      -2   7  -3  30.039 324.471 360.000  57.500  379.73  399.02   24.89  20.39 -0.195508  0.479879 -0.206761   0.000   0.000   0.000   0.000 
REF05 A       0  11  -2  30.039 324.471 360.000  57.500  293.00  409.51   11.80  14.04 -0.456614  0.631530 -0.090408   0.000   0.000   0.000   0.000 
REF05 AH     -2  10  -3  30.039 324.471 360.000  57.500  335.66  435.83  169.24  53.01 -0.348374  0.623976 -0.226567   0.000   0.000   0.000   0.000 
REF05 A      -4   4 -10  30.039 326.471 360.000  57.500  278.49   57.00   10.82  13.46 -0.540574 -0.489055  0.599423   0.000   0.000   0.000   0.000 
REF05 A       1  -5   5  30.039 326.471 360.000  57.500  484.88  107.70  734.94    110 -0.006609 -0.504598  0.126770   0.000   0.000   0.000   0.000 
REF05 A       7   1   6  30.039 326.471 360.000  57.500  303.26  143.03   24.27  20.14 -0.390114 -0.230609  0.498651   0.000   0.000   0.000   0.000 
REF05 AH      5  -1   5  30.039 326.471 360.000  57.500  359.00  144.00    6.05  10.06 -0.225323 -0.285834  0.376251   0.000   0.000   0.000   0.000 
REF05 A      -2   6  -6  30.039 326.471 360.000  57.500  255.22  171.00  205.32  58.35 -0.538486 -0.078064  0.553643   0.000   0.000   0.000   0.000 
REF05 ACH     7   3   5  30.039 325.297 360.000  57.500  284.30  179.89  136.10  47.43 -0.437698 -0.080680  0.482149   0.000   0.000   0.000   0.000 
REF05 A       6   4   3  30.039 326.471 360.000  57.500  294.05  222.15  862.30    119 -0.379428  0.070372  0.399050   0.000   0.000   0.000   0.000 
REF05 A       7   9   3  30.039 326.471 360.000  57.500  222.19  266.32   70.07  34.15 -0.643101  0.310004  0.426029   0.000   0.000   0.000   0.000 
REF05 A       5   7   1  30.039 326.471 360.000  57.500  278.05  283.51   93.85  39.49 -0.432380  0.311063  0.293433   0.000   0.000   0.000   0.000 
REF05 ACH    -2   0  -1  30.039 324.568 360.000  57.500  474.92  291.39 8915.18    383  0.059334  0.040731 -0.143574   0.000   0.000   0.000   0.000 
REF05 AH      2   6  -1  30.039 326.471 360.000  57.500  333.05  320.91 2831.10    216 -0.262025  0.354922  0.088342   0.000   0.000   0.000   0.000 
REF05 A       4  10   0  30.039 326.471 360.000  57.500  255.62  334.70  511.58  91.97 -0.529469  0.499810  0.195469   0.000   0.000   0.000   0.000 
REF05 AH      2  12  -1  30.039 326.471 360.000  57.500  253.40  388.12  323.81  73.25 -0.565558  0.640115  0.046042   0.000   0.000   0.000   0.000 
REF05 A      -2  12  -3  30.039 326.471 360.000  57.500  307.77  464.09  317.39  72.56 -0.450462  0.717241 -0.243200   0.000   0.000   0.000   0.000 
REF05         9   1  10  30.039 328.471 360.000  57.500  254.62   62.87   60.84  31.93 -0.601506 -0.439063  0.652410   0.000   0.000   0.000   0.000 
REF05         5  -3   7  30.039 328.471 360.000  57.500  379.41   84.34  108.83  42.55 -0.228761 -0.488050  0.393920   0.000   0.000   0.000   0.000 
REF05 H       6   0   5  30.039 328.471 360.000  57.500  333.68  150.58  454.90  86.74 -0.282486 -0.231104  0.434049   0.000   0.000   0.000   0.000 
REF05         5   3   2  30.039 328.471 360.000  57.500  321.94  230.38 1392.71    152 -0.274516  0.070236  0.332192   0.000   0.000   0.000   0.000 
REF05         0   8  -4  30.039 328.471 360.000  57.500  218.54  237.50  398.47  81.23 -0.639958  0.220578  0.514127   0.000   0.000   0.000   0.000 
REF05        -9  -1   4  30.039 328.471 360.000  57.500  193.02  257.96  224.52  61.06 -0.738749  0.316744  0.502188   0.000   0.000   0.000   0.000 
REF05 H       8  12   4  30.039 328.471 360.000  57.500  166.05  279.30   80.22  36.58 -0.845140  0.407666  0.479207   0.000   0.000   0.000   0.000 
REF05         1   5   0  30.039 328.471 360.000  57.500  305.49  293.09 1026.10    130 -0.326921  0.313437  0.225794   0.000   0.000   0.000   0.000 
REF05 CH     -1   1  -1  30.039 328.384 360.000  57.500  442.35  293.64   22583    610  0.004182  0.096133 -0.082166   0.000   0.000   0.000   0.000 
REF05 CH      4   8   0  30.039 327.105 360.000  57.500  281.00  313.49 2680.32    210 -0.425029  0.408322  0.213981   0.000   0.000   0.000   0.000 
REF05 H       0   5  -2  30.039 328.471 360.000  57.500  375.79  341.25  510.42  91.83 -0.151277  0.347666 -0.046708   0.000   0.000   0.000   0.000 
REF05 H       3   9  -1  30.039 328.471 360.000  57.500  283.41  344.47  104.25  41.62 -0.421605  0.502824  0.133242   0.000   0.000   0.000   0.000 
REF05 CH     -2   6  -3  30.039 328.434 360.000  57.500  395.02  388.05 2036.30    183 -0.144615  0.434537 -0.198167   0.000   0.000   0.000   0.000 
REF05 H      -5   3  -3  30.039 328.471 360.000  57.500  494.43  392.91  713.48    109  0.018328  0.268871 -0.384117   0.000   0.000   0.000   0.000 
REF05         1  11  -2  30.039 328.471 360.000  57.500  283.56  399.59  348.94  76.00 -0.459025  0.639898 -0.020562   0.000   0.000   0.000   0.000 
REF05         2  14  -1  30.039 328.471 360.000  57.500  225.21  414.82  131.03  46.71 -0.667201  0.733432  0.029417   0.000   0.000   0.000   0.000 
REF05        -1  11  -3  30.039 328.471 360.000  57.500  312.26  437.15  159.77  51.52 -0.404400  0.674590 -0.169893   0.000   0.000   0.000   0.000 
REF05         3   9  -2  20.026 306.462 204.000  54.500  448.86   73.60   93.49  39.47 -0.364548  0.561988  0.125123   0.000   0.000   0.000   0.000 
REF05        -3   3   7  20.026 306.462 204.000  54.500  238.62  151.02  158.05  51.22  0.342159  0.441123  0.385100   0.000   0.000   0.000   0.000 
REF05         6  -2  -9  20.026 306.462 204.000  54.500  189.02  163.01   68.79  33.84  0.548567  0.454482  0.398168   0.000   0.000   0.000   0.000 
REF05 H       5  -5 -11  20.026 306.462 204.000  54.500  132.31  197.67   16.08  16.41  0.806292  0.413903  0.346257   0.000   0.000   0.000   0.000 
REF05         0   5 -10  20.026 306.462 204.000  54.500  149.01  204.46   58.39  31.19  0.756888  0.367883  0.337383   0.000   0.000   0.000   0.000 
REF05         3  -5  -6  20.026 306.462 204.000  54.500  217.83  249.97  312.87  71.95  0.556793  0.123770  0.222939   0.000   0.000   0.000   0.000 
REF05 H      -1 -11 -10  20.026 306.462 204.000  54.500  104.90  349.82   40.84  26.16  1.081463  0.029783 -0.022146   0.000   0.000   0.000   0.000 
REF05        -6   0   3  20.026 306.462 204.000  54.500  463.48  360.93   57.84  31.05 -0.131112 -0.210180 -0.409589   0.000   0.000   0.000   0.000 
REF05        -3  -7  -2  20.026 306.462 204.000  54.500  279.15  364.99  442.49  85.51  0.471927 -0.243079 -0.160701   0.000   0.000   0.000   0.000 
REF05        -5  -7  -1  20.026 306.462 204.000  54.500  303.72  399.99   50.57  29.03  0.427442 -0.316969 -0.293634   0.000   0.000   0.000   0.000 
REF05        -7  -9  -2  20.026 306.462 204.000  54.500  277.05  454.13  128.89  46.28  0.588754 -0.371690 -0.421661   0.000   0.000   0.000   0.000 
REF05       -10  -2   3  20.026 306.462 204.000  54.500  485.67  465.93   72.03  34.67 -0.021569 -0.343110 -0.668756   0.000   0.000   0.000   0.000 
REF05 CH      2   8  -1  20.026 306.653 204.000  54.500  454.79  113.40  515.01  92.11 -0.364969  0.445747  0.073775   0.000   0.000   0.000   0.000 
REF05 A       7  -1 -10  20.026 308.462 204.000  54.500  177.84  129.81   30.88  22.74  0.545415  0.562439  0.458349   0.000   0.000   0.000   0.000 
REF05 AH      5  -3  -7  20.026 308.462 204.000  54.500  213.99  199.05   85.60  37.71  0.498121  0.286224  0.348069   0.000   0.000   0.000   0.000 
REF05 A       4  -4  -6  20.026 308.462 204.000  54.500  222.77  227.65  355.36  76.68  0.502224  0.178392  0.285284   0.000   0.000   0.000   0.000 
REF05 A       1   5  -8  20.026 308.462 204.000  54.500  174.59  239.18   37.85  25.11  0.708345  0.199702  0.287317   0.000   0.000   0.000   0.000 
REF05 A      -4  -2   5  20.026 308.462 204.000  54.500  225.51  277.36  894.58    122  0.560630  0.015314  0.162982   0.000   0.000   0.000   0.000 
REF05 A       0 -10  -8  20.026 308.462 204.000  54.500  148.00  333.00    4.83   9.00  0.925317 -0.027657  0.048313   0.000   0.000   0.000   0.000 
REF05 A       7   5  -9  20.026 308.462 204.000  54.500  112.99  382.31   35.89  24.52  1.084164 -0.073393 -0.087631   0.000   0.000   0.000   0.000 
REF05 A      -4  -7   6  20.026 308.462 204.000  54.500  178.06  395.52   67.07  33.45  0.882651 -0.203006 -0.152379   0.000   0.000   0.000   0.000 
REF05 A      -4 -10  -4  20.026 308.462 204.000  54.500  223.25  406.39  186.24  55.59  0.731917 -0.277256 -0.218814   0.000   0.000   0.000   0.000 
REF05 AH      8   2 -10  20.026 310.462 204.000  54.500  203.19   70.42   23.60  19.90  0.386713  0.713430  0.503552   0.000   0.000   0.000   0.000 
REF05 A      -5   1   9  20.026 310.462 204.000  54.500  169.70  186.43   50.44  28.99  0.649811  0.363932  0.410653   0.000   0.000   0.000   0.000 
REF05 A       1   6 -11  20.026 310.462 204.000  54.500  110.66  221.18   74.96  35.38  0.910620  0.327196  0.351827   0.000   0.000   0.000   0.000 
REF05 A      -3   5   2  20.026 310.462 204.000  54.500  500.97  245.14  169.73  53.09 -0.350441  0.096235 -0.238397   0.000   0.000   0.000   0.000 
REF05 A       1  -1  -1  20.026 310.462 204.000  54.500  334.96  253.77 4209.38    263  0.099742  0.015813  0.074531   0.000   0.000   0.000   0.000 
REF05 AH      3  -5  -5  20.026 310.462 204.000  54.500  230.33  255.23   82.79  37.11  0.505896  0.066265  0.229320   0.000   0.000   0.000   0.000 
REF05 AH      3  -7  -7  20.026 310.462 204.000  54.500  182.99  266.85   78.26  36.10  0.710202  0.083593  0.237924   0.000   0.000   0.000   0.000 
REF05 AH      1 -11 -11  20.026 310.462 204.000  54.500   79.53  320.00    9.05  12.33  1.128539  0.099236  0.115658   0.000   0.000   0.000   0.000 
REF05 AH     -4   0   2  20.026 310.462 204.000  54.500  428.10  322.92  518.12  92.49 -0.088584 -0.142886 -0.271624   0.000   0.000   0.000   0.000 
REF05 A       5   6 -10  20.026 310.462 204.000  54.500   98.50  324.47   19.32  18.00  1.076602  0.055527  0.104864   0.000   0.000   0.000   0.000 
REF05 ACH    -6   2   3  20.026 310.248 204.000  54.500  500.18  336.67  785.38    114 -0.234378 -0.118307 -0.423984   0.000   0.000   0.000   0.000 
REF05 A       6   5  -7  20.026 310.462 204.000  54.500  155.88  363.87   53.81  29.96  0.928193 -0.127963 -0.022797   0.000   0.000   0.000   0.000 
REF05 A      -2 -10  -5  20.026 310.462 204.000  54.500  200.65  373.11  481.01  89.20  0.777395 -0.207945 -0.080888   0.000   0.000   0.000   0.000 
REF05 ACH    -7  -3   2  20.026 309.794 204.000  54.500  416.40  406.30  852.45    119  0.074251 -0.308193 -0.456930   0.000   0.000   0.000   0.000 
REF05 A      -3  -9   5  20.026 310.462 204.000  54.500  193.31  465.34   15.16  15.94  0.890245 -0.329821 -0.348447   0.000   0.000   0.000   0.000 
REF05 AC      4  10  -4  20.026 311.820 204.000  54.500  435.74   20.89  553.77  95.77 -0.316083  0.724034  0.184336   0.000   0.000   0.000   0.000 
REF05 A       8   0 -10  20.026 312.462 204.000  54.500  183.00  101.50   19.50  18.08  0.491167  0.617412  0.518875   0.000   0.000   0.000   0.000 
REF05 AC      3   7  -2  20.026 310.748 204.000  54.500  416.37  113.21 1084.19    134 -0.264311  0.463881  0.146497   0.000   0.000   0.000   0.000 
REF05 AC      2   6  -1  20.026 310.718 204.000  54.500  422.32  148.64 5205.58    293 -0.262077  0.353237  0.089009   0.000   0.000   0.000   0.000 
REF05 A       7  -3 -10  20.026 312.462 204.000  54.500  158.39  154.68  161.85  51.88  0.646070  0.464856  0.480177   0.000   0.000   0.000   0.000 
REF05 AC      5  -3  -6  20.026 311.117 204.000  54.500  227.19  204.86  764.04    112  0.448326  0.234691  0.346433   0.000   0.000   0.000   0.000 
REF05 A      -1   5   1  20.026 312.462 204.000  54.500  462.82  212.56  324.36  73.25 -0.301260  0.174128 -0.107334   0.000   0.000   0.000   0.000 
REF05 A       4  -2  -4  20.026 312.462 204.000  54.500  268.47  215.58 1351.44    149  0.295780  0.158995  0.280829   0.000   0.000   0.000   0.000 
REF05 A       5  -7 -10  20.026 312.462 204.000  54.500  127.00  227.00   14.37  15.52  0.859126  0.264296  0.367887   0.000   0.000   0.000   0.000 
REF05 A       2  -4  -3  20.026 312.462 204.000  54.500  271.09  265.53  493.91  90.32  0.352727 -0.007751  0.162083   0.000   0.000   0.000   0.000 
REF05 A       2   5  -6  20.026 312.462 204.000  54.500  196.24  272.16  279.61  68.03  0.660746  0.034554  0.233760   0.000   0.000   0.000   0.000 
REF05 AH      2 -10  -9  20.026 312.462 204.000  54.500  123.51  304.00   10.03  12.96  0.970693  0.043749  0.184814   0.000   0.000   0.000   0.000 
REF05 AC      0  -5  -2  20.026 310.985 204.000  54.500  284.33  304.72  240.90  63.02  0.360668 -0.122287  0.029848   0.000   0.000   0.000   0.000 
REF05 A       5   5  -6  20.026 312.462 204.000  54.500  177.75  342.69   83.15  37.19  0.823634 -0.131157  0.048434   0.000   0.000   0.000   0.000 
REF05 A      -5  -1   2  20.026 312.462 204.000  54.500  425.00  349.00    7.21  10.97 -0.035442 -0.196401 -0.333106   0.000   0.000   0.000   0.000 
REF05 A      -3  -9  -3  20.026 312.462 204.000  54.500  244.54  384.49  151.57  50.15  0.625151 -0.283897 -0.145698   0.000   0.000   0.000   0.000 
REF05 A      -3 -11  -5  20.026 312.462 204.000  54.500  194.06  401.13   49.16  28.65  0.829918 -0.264265 -0.142437   0.000   0.000   0.000   0.000 
REF05 AC     -6  -8  -1  20.026 310.602 204.000  54.500  300.85  429.87 1408.98    152  0.481272 -0.368186 -0.359854   0.000   0.000   0.000   0.000 
REF05 A       9   3 -11  20.026 314.462 204.000  54.500  193.42   24.39   70.13  34.26  0.384745  0.824962  0.557371   0.000   0.000   0.000   0.000 
REF05 AC      6   4  -5  20.026 313.999 204.000  54.500  312.34  106.11 3126.23    227  0.034440  0.514324  0.367444   0.000   0.000   0.000   0.000 
REF05 A       1   8  -1  20.026 314.462 204.000  54.500  471.99  125.51   23.17  19.68 -0.364089  0.437113  0.005879   0.000   0.000   0.000   0.000 
REF05 A       6   2  -5  20.026 314.462 204.000  54.500  288.14  135.98 1950.52    179  0.136719  0.421035  0.382406   0.000   0.000   0.000   0.000 
REF05 A      -1   6 -10  20.026 314.462 204.000  54.500  138.00  179.00    4.83   9.00  0.749317  0.385492  0.475462   0.000   0.000   0.000   0.000 
REF05 A       0   6  -9  20.026 314.462 204.000  54.500  148.00  209.52   11.25  13.72  0.754266  0.273634  0.421754   0.000   0.000   0.000   0.000 
REF05 A       4  -6  -6  20.026 314.462 204.000  54.500  201.35  249.64  136.04  47.52  0.603487  0.083849  0.302320   0.000   0.000   0.000   0.000 
REF05 A       4  -8  -8  20.026 314.462 204.000  54.500  151.94  261.83   57.47  30.95  0.810949  0.102037  0.307791   0.000   0.000   0.000   0.000 
REF05 AH     -4   4   2  20.026 314.462 204.000  54.500  497.30  272.90  409.11  82.27 -0.296097  0.042952 -0.301453   0.000   0.000   0.000   0.000 
REF05 A      -4   2   2  20.026 314.462 204.000  54.500  461.04  298.70   81.87  36.84 -0.192046 -0.049560 -0.286699   0.000   0.000   0.000   0.000 
REF05 A       6   6  -8  20.026 314.462 204.000  54.500  123.90  360.04   51.91  29.46  1.026222 -0.110953  0.052402   0.000   0.000   0.000   0.000 
REF05 A      -1 -11  -6  20.026 314.462 204.000  54.500  170.80  368.72  201.40  57.81  0.874982 -0.194892 -0.004302   0.000   0.000   0.000   0.000 
REF05 AH     -4 -11  -4  20.026 314.462 204.000  54.500  213.00  422.00    5.56   9.65  0.783760 -0.328217 -0.206801   0.000   0.000   0.000   0.000 
REF05 AC    -10  -6   1  20.026 311.250 204.000  54.500  393.96  499.82 1220.72    142  0.288404 -0.417110 -0.645992   0.000   0.000   0.000   0.000 
REF05 AC      7   7  -7  20.026 315.188 204.000  54.500  320.89   19.09  278.44  67.86 -0.018945  0.773885  0.404887   0.000   0.000   0.000   0.000 
REF05 A      -3   6  10  20.026 316.462 204.000  54.500  211.51   35.03   28.68  21.93  0.333551  0.772237  0.559552   0.000   0.000   0.000   0.000 
REF05 A      -4   5 -11  20.026 316.462 204.000  54.500  151.19   89.60   25.44  20.64  0.588357  0.643296  0.583886   0.000   0.000   0.000   0.000 
REF05 AC      6   5  -5  20.026 314.748 204.000  54.500  326.07   89.47   81.14  36.57 -0.016561  0.562101  0.357933   0.000   0.000   0.000   0.000 
REF05 A       6   0  -5  20.026 316.462 204.000  54.500  265.44  162.58  467.68  87.97  0.240015  0.328729  0.396329   0.000   0.000   0.000   0.000 
REF05 AC      2   4  -1  20.026 314.456 204.000  54.500  392.58  179.09   16019    513 -0.159220  0.259879  0.104184   0.000   0.000   0.000   0.000 
REF05 A       0   6   0  20.026 316.462 204.000  54.500  458.14  179.06  778.90    113 -0.304632  0.283928 -0.048444   0.000   0.000   0.000   0.000 
REF05 AC     -2   6   1  20.026 316.234 204.000  54.500  495.78  210.45 2390.69    198 -0.348988  0.213029 -0.184689   0.000   0.000   0.000   0.000 
REF05 A       5  -3  -5  20.026 316.462 204.000  54.500  239.23  210.24  875.57    120  0.394004  0.173185  0.356822   0.000   0.000   0.000   0.000 
REF05 A       5  -5  -6  20.026 316.462 204.000  54.500  205.52  227.27  253.87  64.84  0.549900  0.138447  0.364770   0.000   0.000   0.000   0.000 
REF05 A       3  -7  -5  20.026 316.462 204.000  54.500  208.39  277.39  168.82  52.92  0.607788 -0.024657  0.241079   0.000   0.000   0.000   0.000 
REF05 AC     -2   0   1  20.026 314.569 204.000  54.500  396.32  289.52 8440.53    373 -0.045264 -0.072307 -0.135276   0.000   0.000   0.000   0.000 
REF05 AH      3  -9  -7  20.026 316.462 204.000  54.500  160.00  289.75   28.86  21.93  0.811799 -0.009774  0.253305   0.000   0.000   0.000   0.000 
REF05 A       2  -8  -5  20.026 316.462 204.000  54.500  203.13  299.93  339.47  74.95  0.660174 -0.084920  0.185530   0.000   0.000   0.000   0.000 
REF05 A       0  -6  -2  20.026 316.462 204.000  54.500  273.02  315.95  258.33  65.39  0.410575 -0.170397  0.038929   0.000   0.000   0.000   0.000 
REF05 AC     -1  -5  -1  20.026 316.197 204.000  54.500  302.53  322.31  408.86  82.16  0.310551 -0.189285 -0.032782   0.000   0.000   0.000   0.000 
REF05 AH      1 -11  -7  20.026 316.462 204.000  54.500  146.37  338.92   55.27  30.38  0.922756 -0.118155  0.124610   0.000   0.000   0.000   0.000 
REF05 AC     -2  -6  -1  20.026 315.093 204.000  54.500  298.15  346.40 3626.69    244  0.366045 -0.241725 -0.097662   0.000   0.000   0.000   0.000 
REF05 A      -3  -7  -1  20.026 316.462 204.000  54.500  293.77  371.70  309.75  71.59  0.420324 -0.296966 -0.159108   0.000   0.000   0.000   0.000 
REF05 A       4   9  -4  20.026 318.462 204.000  54.500  424.26   44.56   41.45  26.32 -0.263487  0.675996  0.193315   0.000   0.000   0.000   0.000 
REF05 ACH     3   9  -3  20.026 316.521 204.000  54.500  446.18   65.71  324.79  73.11 -0.316386  0.612159  0.127310   0.000   0.000   0.000   0.000 
REF05 A      -4   5 -10  20.026 318.462 204.000  54.500  166.88   99.11   45.49  27.58  0.540092  0.585546  0.591315   0.000   0.000   0.000   0.000 
REF05 AC      7   3  -6  20.026 317.369 204.000  54.500  281.60  101.15  940.81    125  0.134195  0.531299  0.440569   0.000   0.000   0.000   0.000 
REF05 A       7   1  -6  20.026 318.462 204.000  54.500  257.88  130.66   75.76  35.50  0.236334  0.434217  0.459029   0.000   0.000   0.000   0.000 
REF05 A       4  -4  -4  20.026 318.462 204.000  54.500  246.21  238.00  920.08    123  0.396332  0.062739  0.298607   0.000   0.000   0.000   0.000 
REF05 A      -2   4   1  20.026 318.462 204.000  54.500  459.22  239.45 4348.54    268 -0.248400  0.117511 -0.168014   0.000   0.000   0.000   0.000 
REF05 A       5  -7  -7  20.026 318.462 204.000  54.500  170.63  244.29  120.76  44.79  0.702432  0.096954  0.378508   0.000   0.000   0.000   0.000 
REF05 A      -2   2   1  20.026 318.462 204.000  54.500  426.41  265.43 1063.34    132 -0.148881  0.020527 -0.150142   0.000   0.000   0.000   0.000 
REF05 A       1  -5  -2  20.026 318.462 204.000  54.500  277.27  293.17  459.67  87.12  0.354890 -0.118323  0.103549   0.000   0.000   0.000   0.000 
REF05 A       3   6  -6  20.026 318.462 204.000  54.500  172.65  295.09   87.31  38.12  0.764041 -0.058035  0.248445   0.000   0.000   0.000   0.000 
REF05 A      -5   3   2  20.026 318.462 204.000  54.500  494.20  300.76 1198.71    141 -0.237131 -0.007679 -0.366252   0.000   0.000   0.000   0.000 
REF05 A       2 -12  -9  20.026 318.462 204.000  54.500   97.48  331.00    9.35  12.53  1.070929 -0.052568  0.199038   0.000   0.000   0.000   0.000 
REF05 AC      6   5  -5  20.026 316.798 204.000  54.500  184.84  373.98   35.65  24.25  0.825641 -0.241473 -0.010728   0.000   0.000   0.000   0.000 
REF05 A      -3  -9  -2  20.026 318.462 204.000  54.500  258.72  391.17  389.17  80.22  0.574717 -0.333575 -0.149677   0.000   0.000   0.000   0.000 
REF05 A       7   5  -5  20.026 318.462 204.000  54.500  177.76  402.16  237.66  62.80  0.879644 -0.296428 -0.071929   0.000   0.000   0.000   0.000 
REF05 AH     -8  -2   2  20.026 318.462 204.000  54.500  451.31  413.03   41.82  26.43  0.027524 -0.267755 -0.533987   0.000   0.000   0.000   0.000 
REF05 AC     -7  -9  -1  20.026 317.205 204.000  54.500  301.06  463.67   97.83  40.23  0.534717 -0.422025 -0.422771   0.000   0.000   0.000   0.000 
REF05 A       2  10  -3  20.026 320.462 204.000  54.500  485.84   54.80  142.71  48.77 -0.362569  0.652786  0.048813   0.000   0.000   0.000   0.000 
REF05 ACH     7   5  -6  20.026 320.292 204.000  54.500  309.45   67.25  265.12  66.28  0.032077  0.623553  0.425460   0.000   0.000   0.000   0.000 
REF05 A       9   1  -9  20.026 320.462 204.000  54.500  204.99   78.51   38.52  25.42  0.383703  0.616480  0.587174   0.000   0.000   0.000   0.000 
REF05 A       7  -1  -6  20.026 320.462 204.000  54.500  236.00  156.50   14.06  15.31  0.335303  0.340403  0.475078   0.000   0.000   0.000   0.000 
REF05 A       6  -2  -5  20.026 320.462 204.000  54.500  243.11  186.97 1061.13    132  0.339589  0.229497  0.417094   0.000   0.000   0.000   0.000 
REF05 A       0   4   0  20.026 320.462 204.000  54.500  425.06  208.68  522.47  92.86 -0.202927  0.189442 -0.032450   0.000   0.000   0.000   0.000 
REF05 A       5  -5  -5  20.026 320.462 204.000  54.500  216.87  232.56  135.06  47.35  0.497402  0.082974  0.368619   0.000   0.000   0.000   0.000 
REF05 A      -3   5   1  20.026 320.462 204.000  54.500  492.53  238.50   25.62  20.68 -0.298828  0.154509 -0.243638   0.000   0.000   0.000   0.000 
REF05 A       1   6  -6  20.026 320.462 204.000  54.500  182.49  249.60  120.15  44.68  0.655493  0.051064  0.373190   0.000   0.000   0.000   0.000 
REF05 AH      4  -8  -6  20.026 320.462 204.000  54.500  178.00  272.00    7.21  10.97  0.703732 -0.014611  0.322908   0.000   0.000   0.000   0.000 
REF05 AC      2   4  -3  20.026 318.506 204.000  54.500  248.26  287.85  386.42  79.74  0.458558 -0.095024  0.169649   0.000   0.000   0.000   0.000 
REF05 ACH     1 -11  -6  20.026 319.120 204.000  54.500  160.61  343.38  105.90  41.85  0.869187 -0.172165  0.128402   0.000   0.000   0.000   0.000 
REF05 A       0 -10  -4  20.026 320.462 204.000  54.500  203.65  353.14  665.54    105  0.719086 -0.246235  0.060761   0.000   0.000   0.000   0.000 
REF05 AC     -4  -6   0  20.026 319.378 204.000  54.500  326.21  380.26 5386.07    298  0.320371 -0.314020 -0.232543   0.000   0.000   0.000   0.000 
REF05 C      -5  -4   1  20.026 314.625 204.000  54.500  371.16  377.75  603.97  99.69  0.169824 -0.283913 -0.313645   0.000   0.000   0.000   0.000 
REF05 A      -2 -10  -3  20.026 320.462 204.000  54.500  228.46  384.55   97.46  40.27  0.671474 -0.321914 -0.070203   0.000   0.000   0.000   0.000 
REF05 ACH     3   5  -2  20.026 320.535 204.000  54.500  389.24  146.42  966.00    126 -0.162186  0.370359  0.161831   0.000   0.000   0.000   0.000 
REF05 A       7  -3  -6  20.026 322.462 204.000  54.500  213.00  181.00  426.53  83.97  0.441580  0.249398  0.487159   0.000   0.000   0.000   0.000 
REF05 A       4  -6  -4  20.026 322.462 204.000  54.500  223.07  260.22  628.85    102  0.502595 -0.024707  0.307053   0.000   0.000   0.000   0.000 
REF05 A       2   7  -7  20.026 322.462 204.000  54.500  146.16  267.05   66.34  33.27  0.807988  0.011143  0.385693   0.000   0.000   0.000   0.000 
REF05 A       3  -9  -5  20.026 322.462 204.000  54.500  184.00  300.00    6.42  10.35  0.710837 -0.117962  0.258471   0.000   0.000   0.000   0.000 
REF05 A       2 -10  -5  20.026 322.462 204.000  54.500  178.86  323.83  311.03  71.75  0.763495 -0.175577  0.197321   0.000   0.000   0.000   0.000 
REF05 A      -6  -5   5  20.026 322.462 204.000  54.500  173.04  348.51   41.03  26.16  0.818331 -0.227435  0.132235   0.000   0.000   0.000   0.000 
REF05 A      -8   0   2  20.026 322.462 204.000  54.500  489.66  388.68  106.94  42.18 -0.072798 -0.171586 -0.550824   0.000   0.000   0.000   0.000 
REF05 AC      6   6  -5  20.026 320.816 204.000  54.500  344.74   70.52 3265.64    232 -0.067815  0.607983  0.351318   0.000   0.000   0.000   0.000 
REF05 AC      6  -4  -5  20.026 322.910 204.000  54.500  220.37  210.09  938.85    124  0.445155  0.140938  0.426865   0.000   0.000   0.000   0.000 
REF05 A       2   0  -1  20.026 324.462 204.000  54.500  338.72  230.62 8227.93    368  0.045181  0.071705  0.135554   0.000   0.000   0.000   0.000 
REF05 AC      0   2   0  20.026 324.357 204.000  54.500  394.89  234.99   27557    673 -0.101572  0.094807 -0.016307   0.000   0.000   0.000   0.000 
REF05 A      -6  -1   5  20.026 324.462 204.000  54.500  193.35  254.93  110.36  42.81  0.601852 -0.007815  0.379877   0.000   0.000   0.000   0.000 
REF05 A       4   7  -6  20.026 324.462 204.000  54.500  147.01  319.48   35.46  24.34  0.864810 -0.154263  0.266429   0.000   0.000   0.000   0.000 
REF05 A       0  -8  -2  20.026 324.462 204.000  54.500  249.48  339.48   33.69  23.67  0.513820 -0.262544  0.051392   0.000   0.000   0.000   0.000 
REF05 A      -9  -5   1  20.026 324.462 204.000  54.500  413.26  465.43  110.91  42.97  0.234195 -0.361624 -0.585112   0.000   0.000   0.000   0.000 
REF05 A      -4   6   9  20.026 326.462 204.000  54.500  212.02   44.02   52.15  29.53  0.331951  0.677305  0.642190   0.000   0.000   0.000   0.000 
REF05 A      10   0  -9  20.026 326.462 204.000  54.500  187.03   77.11  154.45  50.74  0.432906  0.579306  0.661981   0.000   0.000   0.000   0.000 
REF05 A       8   2  -6  20.026 326.462 204.000  54.500  264.62  101.76  265.60  66.37  0.182086  0.492213  0.517760   0.000   0.000   0.000   0.000 
REF05 A       7   3  -5  20.026 326.462 204.000  54.500  296.56  107.29  494.95  90.50  0.082391  0.475769  0.444150   0.000   0.000   0.000   0.000 
REF05 A       8   0  -6  20.026 326.462 204.000  54.500  239.94  130.36  315.86  72.34  0.282298  0.395047  0.537053   0.000   0.000   0.000   0.000 
REF05 A       8  -2  -6  20.026 326.462 204.000  54.500  216.47  156.46  134.27  47.23  0.388090  0.306339  0.546138   0.000   0.000   0.000   0.000 
REF05 A       1   5  -1  20.026 326.462 204.000  54.500  422.53  176.34  622.31    101 -0.206496  0.299432  0.026075   0.000   0.000   0.000   0.000 
REF05 A      -2   5  -5  20.026 326.462 204.000  54.500  223.52  186.76  183.12  55.11  0.391490  0.197615  0.487326   0.000   0.000   0.000   0.000 
REF05 A       0   6  -5  20.026 326.462 204.000  54.500  196.76  232.39  343.87  75.46  0.548091  0.047589  0.442152   0.000   0.000   0.000   0.000 
REF05 A       3  -7  -3  20.026 326.462 204.000  54.500  228.48  287.50   33.32  23.54  0.503447 -0.136194  0.250392   0.000   0.000   0.000   0.000 
REF05 A      -2  -8  -1  20.026 326.462 204.000  54.500  275.26  370.92  494.95  90.43  0.468217 -0.335608 -0.082394   0.000   0.000   0.000   0.000 
REF05 A      -1 -11  -3  20.026 326.462 204.000  54.500  209.51  385.14   83.83  37.36  0.722550 -0.355523  0.001611   0.000   0.000   0.000   0.000 
REF05 A       8   6  -5  20.026 326.462 204.000  54.500  151.82  435.90   48.12  28.35  0.981490 -0.390627 -0.056292   0.000   0.000   0.000   0.000 
REF05 C       4   8  -4  20.026 326.801 204.000  54.500  415.84   64.76 4967.37    286 -0.215269  0.630456  0.199834   0.000   0.000   0.000   0.000 
REF05        -5   6 -10  20.026 328.462 204.000  54.500  152.66   65.10   52.95  29.80  0.535317  0.603425  0.725575   0.000   0.000   0.000   0.000 
REF05 H       9   1  -7  20.026 328.462 204.000  54.500  232.76   94.65   53.26  29.81  0.280830  0.504344  0.596351   0.000   0.000   0.000   0.000 
REF05         9  -1  -7  20.026 328.462 204.000  54.500  209.00  123.00    6.36  10.30  0.380268  0.409559  0.612020   0.000   0.000   0.000   0.000 
REF05 H       5   3  -3  20.026 328.462 204.000  54.500  333.87  145.88   75.94  35.52 -0.013048  0.350023  0.310247   0.000   0.000   0.000   0.000 
REF05        -6   2   6  20.026 328.462 204.000  54.500  192.62  180.15  148.58  49.67  0.491303  0.212700  0.563425   0.000   0.000   0.000   0.000 
REF05         4   0  -2  20.026 328.462 204.000  54.500  311.73  202.47  283.27  68.43  0.092075  0.145518  0.269547   0.000   0.000   0.000   0.000 
REF05         5  -3  -3  20.026 328.462 204.000  54.500  258.48  220.76  205.32  58.30  0.291459  0.065471  0.361057   0.000   0.000   0.000   0.000 
REF05         0   7  -6  20.026 328.462 204.000  54.500  165.64  226.36  111.16  43.00  0.647759  0.064663  0.515672   0.000   0.000   0.000   0.000 
REF05         2  -2  -1  20.026 328.462 204.000  54.500  313.29  253.72 1139.95    137  0.146244 -0.023904  0.152261   0.000   0.000   0.000   0.000 
REF05         3  -5  -2  20.026 328.462 204.000  54.500  260.31  270.50  129.75  46.38  0.350829 -0.097357  0.238784   0.000   0.000   0.000   0.000 
REF05         4  -8  -4  20.026 328.462 204.000  54.500  198.64  282.49 1017.97    130  0.599261 -0.127215  0.330851   0.000   0.000   0.000   0.000 
REF05        -5   3   1  20.026 328.462 204.000  54.500  489.02  293.91 1308.70    147 -0.188706  0.045408 -0.368480   0.000   0.000   0.000   0.000 
REF05         1  -5  -1  20.026 328.462 204.000  54.500  285.78  298.56  353.71  76.44  0.304031 -0.171708  0.105067   0.000   0.000   0.000   0.000 
REF05         2 -12  -5  20.026 328.462 204.000  54.500  152.40  349.99  199.20  57.53  0.865234 -0.269951  0.212198   0.000   0.000   0.000   0.000 
REF05        -5  -3   1  20.026 328.462 204.000  54.500  391.04  367.01   94.77  39.66  0.115552 -0.241096 -0.321557   0.000   0.000   0.000   0.000 
REF05         0 -12  -4  20.026 328.462 204.000  54.500  178.11  380.56  364.29  77.69  0.817707 -0.347674  0.083601   0.000   0.000   0.000   0.000 
REF05 C      -6  -4   1  20.026 328.129 204.000  54.500  389.10  394.90 9458.98    395  0.172011 -0.293390 -0.383761   0.000   0.000   0.000   0.000 
REF05        -3  -9  -1  20.026 328.462 204.000  54.500  271.78  398.06  225.31  61.13  0.522260 -0.391589 -0.143267   0.000   0.000   0.000   0.000 
REF05        -2 -12  -3  20.026 328.462 204.000  54.500  204.47  413.96  168.45  52.90  0.774758 -0.412506 -0.058575   0.000   0.000   0.000   0.000 
REF05        -3 -11  -2  20.026 328.462 204.000  54.500  236.41  420.06  140.51  48.35  0.676547 -0.427094 -0.134555   0.000   0.000   0.000   0.000 
REF05 CH    -10  -4   1  20.026 327.838 204.000  54.500  451.01  475.93  710.85    108  0.186350 -0.323003 -0.661727   0.000   0.000   0.000   0.000 
REF05        -4 -14  -4  20.026 328.462 204.000  54.500  179.56  475.71   37.54  25.07  0.934232 -0.466904 -0.186512   0.000   0.000   0.000   0.000 
REF05 C      -8  -8   0  20.026 327.788 204.000  54.500  348.05  478.86 4437.44    270  0.434586 -0.437088 -0.496149   0.000   0.000   0.000   0.000 
