# Supplementary material for: Practical aspects of teaching a graduate-level small-mol­ecule chemical crystallography course
Source: Acta Crystallogr E Crystallogr Commun. 2026 Jan 1;82(Pt 1):107–20. doi: 10.1107/S2056989025010527 (PMC12810306; doi:10.1107/S2056989025010527)
Supplement: Supplementary file 1 [file e-82-00107-sup2.zip › Berry_Guzei_Structures/Structure 31/Structure31.hkl]

   1   0   0   -6.71    0.09
  -1   0   0   -6.68    0.06
  -2   0   0 4441.82  138.56
   3   0   0    4.87    0.52
   3   0   0    5.97    0.85
  -3   0   0    6.44    0.68
  -4   0   0  244.30    8.34
   4   0   0  261.82    7.99
   4   0   0  239.53    9.02
   5   0   0  155.10    5.01
   5   0   0  148.35    5.96
  -5   0   0  139.63    5.40
  -6   0   0   -3.35    0.83
   6   0   0   -3.42    1.00
   6   0   0   -2.96    0.65
   7   0   0   -2.59    0.73
  -7   0   0   -3.73    0.94
   7   0   0   -2.08    1.11
  -8   0   0   10.98    1.58
   8   0   0    8.41    1.13
   8   0   0   12.68    1.91
  -9   0   0  116.33    5.09
   9   0   0  107.27    5.50
   9   0   0  119.67    4.36
 -10   0   0   91.28    4.51
  10   0   0   96.64    3.74
  10   0   0   89.79    4.92
  11   0   0  265.48    8.93
 -11   0   0  269.20   10.13
  11   0   0  258.97   10.91
 -12   0   0 3960.68  120.18
  12   0   0 3756.74  128.15
  13   0   0  454.45   17.81
 -13   0   0  454.71   16.51
  13   0   0  470.24   14.95
  14   0   0 4051.43  140.58
 -14   0   0 4410.16  132.02
 -15   0   0  177.47    8.13
  15   0   0  171.58    8.66
  16   0   0 1991.55   70.70
 -16   0   0 2146.86   66.51
 -17   0   0  332.99   13.02
  17   0   0  291.77   13.41
 -18   0   0  495.55   18.30
  18   0   0  460.08   19.22
  19   0   0   35.55    4.16
 -19   0   0   28.62    3.44
 -20   0   0   37.13    4.01
  20   0   0   36.67    4.05
  21   0   0   92.23    6.42
 -21   0   0   69.73    5.49
  22   0   0   52.78    5.11
 -22   0   0   64.68    5.33
  23   0   0   17.98    3.61
 -23   0   0   19.47    3.54
  24   0   0    8.51    3.33
 -24   0   0   10.71    3.05
 -25   0   0  148.61    8.92
  25   0   0  142.31    9.18
  26   0   0  102.42    7.87
   0  -1   0   -0.04    0.19
   0   1   0   -0.19    0.16
  -1   1   0 3268.30   95.58
   1  -1   0 2691.16   91.20
   2   1   0   38.05    1.69
   2   1   0   36.21    1.45
  -2   1   0   36.00    1.47
  -2   1   0   38.05    1.65
   2  -1   0   34.71    1.47
  -2  -1   0   37.84    1.54
   3  -1   0  564.02   17.29
  -3   1   0  532.75   17.59
  -3   1   0  584.97   18.82
  -3  -1   0  512.99   17.59
   3   1   0  569.71   17.28
   3   1   0  575.23   18.88
   4   1   0   10.04    1.07
   4   1   0   10.66    0.77
  -4  -1   0    9.49    1.00
  -4   1   0    8.46    0.93
   4  -1   0    9.85    0.81
  -4   1   0   11.96    1.06
  -5  -1   0  230.99    7.90
  -5   1   0  218.39    7.84
  -5   1   0  236.21    8.39
   5  -1   0  234.99    7.47
   5   1   0  220.60    7.34
   5   1   0  224.57    8.50
   6   1   0    2.41    0.57
   6   1   0    3.10    0.99
   6  -1   0    6.17    1.18
  -6  -1   0    2.09    0.75
   6  -1   0    2.34    0.63
  -6   1   0    2.13    0.83
   7   1   0  140.56    4.91
   7   1   0  138.34    6.08
  -7  -1   0  143.70    5.67
  -7   1   0  147.13    5.66
   7  -1   0  148.60    6.13
   7  -1   0  141.77    5.05
   8  -1   0    0.96    0.69
   8   1   0    0.99    1.00
   8  -1   0    1.86    1.03
   8   1   0    0.45    0.60
  -8   1   0    0.88    0.97
  -8  -1   0    0.18    0.96
   9   1   0    1.54    0.71
   9   1   0    3.59    1.31
  -9  -1   0   -1.69    0.88
  -9   1   0   -2.09    1.07
  10  -1   0   24.86    1.64
 -10  -1   0   18.10    2.03
  10   1   0   18.70    1.33
  10   1   0   21.03    2.18
  10  -1   0   23.07    2.20
 -10   1   0   18.95    2.00
  11   1   0   48.01    3.55
  11   1   0   59.53    2.60
 -11   1   0   56.76    3.52
 -11  -1   0   52.43    3.38
  11  -1   0   70.32    4.10
  11  -1   0   61.93    2.85
 -12  -1   0  244.20   10.65
 -12   1   0  249.90   10.66
  12  -1   0  323.41    9.87
  12   1   0  326.01   12.10
  12   1   0  245.20    9.32
  12  -1   0  321.47   12.02
  13   1   0 1005.68   35.65
  13  -1   0 1069.51   31.61
 -13   1   0  943.85   33.08
 -13  -1   0  972.23   33.20
  13   1   0 1010.82   31.18
  13  -1   0 1029.86   35.67
 -14  -1   0  183.91    8.54
 -14   1   0  209.85    8.79
  15  -1   0 1685.24   60.07
  15   1   0 1716.69   60.21
 -15  -1   0 1796.65   56.47
 -15   1   0 1792.93   56.44
 -16   1   0  140.59    7.49
  16   1   0  167.76    8.36
  16  -1   0  167.20    8.28
 -16  -1   0  141.83    7.53
 -17  -1   0  302.81   12.21
  17  -1   0  278.43   12.76
 -17   1   0  277.51   11.88
  17   1   0  288.45   12.86
  18   1   0   19.30    3.08
 -18  -1   0    9.94    2.45
 -18   1   0    6.23    2.46
  19   1   0    2.31    1.97
 -19  -1   0   -1.82    1.78
  19  -1   0    2.12    2.03
 -19   1   0   -0.92    1.81
 -20   1   0   36.08    4.23
  20   1   0   35.10    4.04
  20  -1   0   41.82    4.36
 -20  -1   0   38.55    4.25
 -21  -1   0   34.34    4.18
 -21   1   0   30.85    4.05
  21   1   0   31.66    4.32
  21  -1   0   33.69    4.31
  22   1   0   50.64    4.89
  22  -1   0   55.42    5.11
 -22   1   0   34.94    4.51
 -22  -1   0   31.19    4.41
  23  -1   0    0.61    2.65
 -23  -1   0    3.47    2.56
  23   1   0    2.43    2.57
 -23   1   0    0.92    2.56
  24   1   0    4.27    2.89
  24  -1   0    5.11    3.20
 -24  -1   0    2.91    2.45
 -24   1   0    4.53    2.72
 -25  -1   0    7.90    3.11
 -25   1   0    9.07    3.09
  25   1   0   13.89    3.59
  25  -1   0   13.03    3.73
  26  -1   0   55.71    5.86
  26   1   0   52.28    5.76
   0   2   0   70.34    3.15
   0  -2   0   71.70    2.98
   1  -2   0    0.66    0.61
  -1  -2   0    1.84    0.68
  -1   2   0    0.82    0.34
  -1  -2   0    1.46    0.40
  -1   2   0    1.28    0.67
   1   2   0    1.68    0.68
   2   2   0    1.20    0.63
   2  -2   0    1.95    0.65
  -2   2   0    0.68    0.41
  -2  -2   0    1.80    0.60
  -2   2   0    2.52    0.67
  -2  -2   0    3.66    0.54
  -3  -2   0   -0.27    0.52
  -3   2   0    1.04    0.50
  -3   2   0    0.11    0.49
   3  -2   0    2.44    0.65
   3   2   0    0.25    0.53
  -3  -2   0   -0.18    0.47
  -4  -2   0   53.62    2.23
  -4   2   0   56.15    2.58
  -4  -2   0   51.42    2.34
   4  -2   0   50.31    2.27
  -4   2   0   53.06    2.32
   4   2   0   51.93    2.64
   5   2   0  129.95    4.52
   5  -2   0  126.81    4.60
  -5   2   0  121.15    4.70
  -5  -2   0  125.83    4.79
  -5   2   0  127.48    5.11
   5   2   0  125.55    5.23
  -6  -2   0  620.35   20.40
   6   2   0  654.16   19.72
  -6   2   0  629.00   21.70
   6   2   0  617.56   21.84
   6  -2   0  609.73   19.79
  -6   2   0  642.03   20.37
  -7  -2   0   23.55    1.92
   7   2   0   22.28    2.00
   7  -2   0   21.09    1.53
   7   2   0   23.30    1.45
  -7   2   0   21.53    1.81
  -8  -2   0   68.22    3.53
   8   2   0   71.24    2.95
   8   2   0   66.92    3.82
  -8   2   0   70.54    3.52
   8  -2   0   68.80    3.06
  -8   2   0   70.72    3.71
  -9  -2   0    6.36    1.39
   9  -2   0    7.08    1.50
   9   2   0    6.59    0.96
  -9   2   0    6.40    1.35
   9   2   0   10.10    1.68
   9  -2   0    9.28    1.12
 -10  -2   0   56.90    3.42
  10   2   0   60.87    2.67
  10   2   0   53.54    3.61
  10  -2   0   62.53    3.73
  10  -2   0   60.23    2.84
 -10   2   0   58.11    3.36
  11   2   0   11.02    1.15
  11  -2   0    9.04    1.24
  11   2   0    8.27    1.70
 -11   2   0    7.17    1.58
 -11  -2   0    6.24    1.52
 -12   2   0   33.47    2.63
  12  -2   0   34.93    2.22
  12  -2   0   32.12    2.90
 -12  -2   0   33.91    2.78
  12   2   0   34.84    1.96
  12   2   0   33.22    2.96
  13  -2   0   95.78    5.30
 -13  -2   0   84.55    4.76
 -13   2   0   74.17    4.51
  13   2   0   90.12    5.30
  13  -2   0   90.63    3.90
  13   2   0   77.77    3.52
 -14   2   0   18.09    2.59
 -14  -2   0   20.94    2.74
  15   2   0   86.34    5.42
  15  -2   0   85.19    5.34
 -15  -2   0   64.90    4.65
 -15   2   0   67.44    4.60
  16   2   0   10.63    2.51
  16  -2   0   10.73    2.43
 -16   2   0    6.32    2.08
 -16  -2   0    6.21    1.98
  17   2   0    5.70    2.24
 -17   2   0    0.75    1.66
  17  -2   0    3.88    2.03
 -17  -2   0    2.15    1.85
 -18   2   0   -0.02    1.88
  18  -2   0    0.37    1.83
  18   2   0    0.96    1.85
 -18  -2   0    1.50    1.84
  19   2   0   23.90    3.60
 -19   2   0   14.84    2.96
  19  -2   0   21.62    3.48
 -19  -2   0   16.75    3.03
  20  -2   0    4.40    2.33
 -20   2   0   -2.25    2.10
  20   2   0    3.63    2.25
 -20  -2   0   -0.64    2.17
 -21  -2   0  227.81   10.85
 -21   2   0  226.10   10.80
  21   2   0  205.80   11.09
  21  -2   0  219.01   11.29
 -22   2   0    2.69    2.67
 -22  -2   0    2.15    2.27
  22  -2   0    7.45    2.85
  22   2   0    7.73    2.64
 -23  -2   0  100.94    7.12
 -23   2   0  104.78    7.18
  23   2   0  104.69    7.42
  23  -2   0  111.51    7.60
  24  -2   0   16.36    3.81
  24   2   0   15.57    3.68
 -24  -2   0   14.13    3.43
 -24   2   0   12.60    3.28
  25  -2   0    2.79    2.85
 -25  -2   0    0.32    2.50
  25   2   0   -0.77    2.83
 -25   2   0    1.71    2.68
   0  -3   0   -5.44    0.73
   0   3   0   -5.32    0.68
  -1  -3   0 1390.46   44.91
   1  -3   0 1416.84   44.95
  -1  -3   0 1435.46   45.75
  -1   3   0 1466.49   48.62
  -1   3   0 1481.78   46.49
   1   3   0 1579.01   48.70
  -2   3   0    4.38    0.53
   2  -3   0    5.95    0.95
   2   3   0    4.31    0.85
  -2  -3   0    4.41    0.58
  -2   3   0    5.22    0.93
  -2  -3   0    4.48    0.87
   3  -3   0   13.11    1.31
  -3   3   0   15.28    1.38
   3   3   0   13.42    1.34
  -3  -3   0   14.41    1.08
  -3   3   0   16.57    1.05
  -3  -3   0   16.49    1.31
   4  -3   0   91.96    3.80
   4   3   0   91.43    4.17
  -4   3   0   97.33    4.14
  -4   3   0   92.56    3.57
  -4  -3   0   93.11    3.74
  -4  -3   0   99.00    3.71
  -5   3   0  408.36   13.05
  -5  -3   0  406.27   13.13
   5   3   0  388.93   14.20
  -5  -3   0  388.68   12.86
   5  -3   0  382.21   12.95
  -5   3   0  405.94   14.13
  -6   3   0   38.55    2.39
  -6   3   0   39.34    2.15
  -6  -3   0   37.14    2.19
   6  -3   0   33.18    2.02
   6   3   0   38.56    2.50
  -6  -3   0   35.75    1.97
   7  -3   0  286.69    9.82
  -7   3   0  291.64   10.84
  -7   3   0  272.91   10.00
  -7  -3   0  285.72    9.65
   7   3   0  294.66   11.07
  -7  -3   0  282.41   10.13
   8   3   0    7.80    1.62
  -8  -3   0    3.91    1.33
   8  -3   0    8.56    1.26
  -8  -3   0    7.75    1.11
  -8   3   0    5.80    1.48
  -9   3   0    0.47    0.84
  -9  -3   0    0.13    0.70
  -9   3   0    0.95    0.88
   9   3   0    1.61    1.04
   9  -3   0    1.01    0.75
  -9  -3   0    0.65    0.88
 -10  -3   0    8.45    1.58
  10  -3   0   13.35    1.45
 -10   3   0    9.05    1.56
  11  -3   0   57.16    2.99
 -11   3   0   57.53    3.48
 -11  -3   0   60.52    3.60
  11  -3   0   61.76    3.88
  11   3   0   57.04    3.83
  12   3   0   20.29    2.35
  12  -3   0   18.80    1.79
 -12   3   0   18.94    2.19
  12  -3   0   21.67    2.49
 -12  -3   0   19.43    2.26
  13   3   0  478.92   19.56
 -13  -3   0  498.78   18.29
  13  -3   0  523.48   19.67
 -13   3   0  543.32   18.35
  13  -3   0  541.22   17.19
  14  -3   0   10.71    1.62
  14   3   0   14.29    2.50
  14  -3   0   16.97    2.55
  15   3   0  104.31    6.24
 -15  -3   0  101.03    5.72
 -15   3   0  105.56    5.68
  15  -3   0  100.83    6.09
 -16  -3   0    1.40    1.81
 -16   3   0    1.80    1.71
  16   3   0    4.43    1.99
  16  -3   0    4.78    2.00
  17   3   0  161.20    8.63
 -17  -3   0  170.04    8.12
 -17   3   0  163.20    7.91
  17  -3   0  146.82    8.36
  18   3   0   39.75    4.05
 -18   3   0   39.32    3.84
 -18  -3   0   35.50    3.71
  18  -3   0   33.48    3.84
  19   3   0  100.96    6.59
  19  -3   0   81.56    6.15
 -19  -3   0   93.89    6.09
 -19   3   0   96.19    6.10
  20  -3   0   45.59    4.60
 -20   3   0   54.24    4.70
 -20  -3   0   51.61    4.67
  20   3   0   42.83    4.55
  21  -3   0   -0.28    2.17
  21   3   0    2.28    2.32
 -21   3   0   -0.92    2.07
 -21  -3   0   -1.48    2.11
 -22   3   0   -2.80    2.32
 -22  -3   0   -0.92    2.34
  22   3   0    1.15    2.31
  22  -3   0    3.82    2.75
  23  -3   0    3.78    2.86
 -23   3   0   -0.93    2.39
  23   3   0    2.53    2.60
 -23  -3   0   -0.57    2.39
  24  -3   0   46.15    5.26
 -24  -3   0   46.64    5.21
  24   3   0   49.74    5.21
 -24   3   0   46.93    5.21
  25  -3   0   28.41    4.67
 -25  -3   0   23.67    4.03
  25   3   0   25.75    4.65
 -25   3   0   21.29    3.92
   0   4   0 4784.63  156.76
   0  -4   0 4743.84  146.38
   1   4   0   47.49    2.62
  -1  -4   0   47.43    1.74
   1  -4   0   47.62    2.56
  -1   4   0   50.95    2.72
  -1  -4   0   43.56    2.51
  -2   4   0 1777.99   56.45
  -2  -4   0 1673.23   52.14
   2   4   0 1723.66   56.45
  -2   4   0 1660.59   52.58
   2  -4   0 1639.07   52.15
  -2  -4   0 1693.42   52.45
  -3  -4   0   31.09    1.54
  -3  -4   0   30.23    1.91
   3   4   0   29.06    2.07
  -3   4   0   29.02    1.43
  -3   4   0   30.38    2.09
   3  -4   0   28.60    2.00
   4   4   0  579.71   20.61
  -4   4   0  601.40   18.76
  -4  -4   0  590.90   18.98
   4  -4   0  562.67   19.02
  -4  -4   0  584.29   18.82
  -4   4   0  619.65   20.64
   5   4   0    6.13    1.20
  -5  -4   0    5.51    0.95
  -5   4   0    4.79    0.87
  -5   4   0    5.16    1.08
   5  -4   0    4.37    1.04
  -5  -4   0    5.11    1.09
  -6   4   0  245.91    9.36
  -6  -4   0  234.21    8.47
  -6  -4   0  244.97    8.57
   6   4   0  239.31    9.47
   6  -4   0  243.10    8.63
  -6   4   0  239.11    8.41
  -7  -4   0    0.88    0.93
   7  -4   0    0.99    0.85
  -7   4   0    3.88    1.13
  -7  -4   0    3.17    0.96
   7   4   0    2.26    1.09
  -7   4   0    0.83    0.89
  -8   4   0   50.83    2.78
   8  -4   0   48.94    2.73
  -8  -4   0   50.72    2.90
  -8   4   0   46.80    3.03
  -8  -4   0   49.35    2.63
   8   4   0   48.92    3.21
   9   4   0   14.91    1.97
  -9   4   0   20.74    2.02
   9  -4   0   16.04    1.71
  -9  -4   0   15.91    1.89
  -9  -4   0   14.28    1.47
  -9   4   0   14.98    1.62
  10  -4   0  132.13    5.44
 -10   4   0  125.71    5.62
 -10   4   0  132.89    6.22
 -10  -4   0  128.59    5.19
  10   4   0  129.31    6.35
 -10  -4   0  134.33    5.83
 -11   4   0   99.66    5.15
 -11  -4   0  105.06    4.21
  11   4   0   98.17    5.35
 -11   4   0   88.53    4.63
  11  -4   0   86.74    4.27
 -11  -4   0   88.48    4.79
 -12  -4   0  896.67   28.86
 -12   4   0  831.00   30.54
  12  -4   0  838.23   27.60
  12   4   0  880.71   31.00
 -12   4   0  838.16   28.54
 -12  -4   0  895.68   27.37
 -13   4   0  233.72    9.49
  13  -4   0  230.54    8.72
  13  -4   0  252.63   10.46
  13   4   0  262.36   10.75
 -13  -4   0  211.11    8.27
 -13  -4   0  214.60    9.47
 -14   4   0  755.18   25.62
  14  -4   0  747.26   24.46
  14  -4   0  739.28   27.62
 -14  -4   0  756.93   25.83
  14   4   0  762.73   27.86
 -15  -4   0  702.00   23.60
 -15   4   0  677.99   23.33
  15  -4   0  639.23   25.04
  15   4   0  656.54   25.25
 -16   4   0  593.28   20.61
  16   4   0  563.37   22.28
  16  -4   0  545.18   22.04
 -16  -4   0  582.94   20.72
  17  -4   0  206.79   10.45
 -17  -4   0  222.67    9.87
  17   4   0  229.84   10.88
 -17   4   0  212.27    9.71
  18  -4   0   87.80    6.22
 -18  -4   0   93.01    5.88
  18   4   0   90.04    6.29
 -18   4   0   94.59    5.82
 -19   4   0   14.88    2.93
  19   4   0   27.16    3.83
  19  -4   0   23.07    3.60
 -19  -4   0   11.66    2.84
  20  -4   0    7.34    2.82
  20   4   0    7.97    2.81
 -20  -4   0    7.57    2.46
 -20   4   0    8.85    2.60
  21  -4   0    1.89    2.39
 -21  -4   0   -1.04    2.01
  21   4   0    2.11    2.31
 -21   4   0    0.17    2.21
  22   4   0    1.23    2.64
 -22   4   0   -1.63    2.13
 -22  -4   0   -0.97    2.28
  22  -4   0    6.95    3.00
  23   4   0   17.98    3.79
  23  -4   0   18.66    3.97
 -23   4   0   17.14    3.61
 -23  -4   0   18.25    3.64
 -24  -4   0    5.74    2.90
  24  -4   0    6.56    3.28
  24   4   0   11.95    3.67
 -24   4   0    9.93    3.10
  25  -4   0   11.52    3.74
 -25  -4   0    6.30    3.19
 -25   4   0   12.41    3.45
  25   4   0   10.65    3.74
   0   5   0   -4.69    0.88
   0  -5   0   -4.39    1.04
   1   5   0   -1.07    1.03
   1  -5   0   -1.92    0.92
  -1   5   0   -1.95    1.00
  -2   5   0   53.92    3.13
  -2   5   0   54.47    2.02
   2   5   0   58.60    3.20
   2  -5   0   52.65    3.01
  -2  -5   0   55.08    3.07
  -2  -5   0   52.60    2.10
   3   5   0   73.37    3.78
  -3  -5   0   66.06    3.46
  -3   5   0   69.43    2.63
   3  -5   0   67.46    3.55
  -3  -5   0   66.42    2.70
  -3   5   0   72.21    3.74
  -4  -5   0   66.77    3.41
   4   5   0   64.76    3.67
  -4  -5   0   67.18    2.85
  -4   5   0   67.80    2.75
   4  -5   0   66.28    3.49
  -4   5   0   69.22    3.69
  -5  -5   0   10.73    1.17
  -5  -5   0   10.23    1.42
   5   5   0   10.74    1.63
   5  -5   0   11.24    1.49
  -5   5   0    9.63    1.05
  -5   5   0   11.36    1.54
   6   5   0    7.36    1.61
  -6   5   0    5.75    1.32
  -6  -5   0    5.70    1.13
  -6  -5   0    4.76    1.20
   6  -5   0    5.86    1.32
  -6   5   0    5.57    1.05
  -7   5   0    9.44    1.36
   7   5   0   10.77    1.86
  -7  -5   0    9.38    1.53
  -7  -5   0    8.06    1.50
   7  -5   0    9.61    1.60
  -8  -5   0  106.46    4.68
   8  -5   0  103.60    4.69
   8   5   0  102.96    5.30
  -8  -5   0   95.23    4.49
  -8   5   0   93.97    4.38
   9   5   0   20.68    2.20
  -9   5   0   26.93    2.38
  -9  -5   0   19.51    1.91
  -9   5   0   19.37    1.88
  -9  -5   0   21.82    1.87
   9  -5   0   19.04    1.90
 -10  -5   0   33.72    2.64
 -10  -5   0   34.00    2.37
  10   5   0   43.18    3.26
 -10   5   0   32.42    2.49
  10  -5   0   33.96    2.49
 -10   5   0   48.10    3.19
  11   5   0   69.92    4.46
 -11   5   0   63.92    3.75
  11  -5   0   56.94    3.49
 -11  -5   0   66.16    3.89
 -11   5   0   72.70    4.30
 -11  -5   0   73.95    3.60
 -12  -5   0  234.72    8.06
 -12   5   0  187.97    8.35
  12  -5   0  180.51    8.01
 -12   5   0  240.24    9.58
 -12  -5   0  184.82    8.50
  12   5   0  236.09    9.86
 -13   5   0   20.91    2.66
 -13  -5   0   24.90    2.14
 -13  -5   0   13.42    2.48
 -14  -5   0   21.20    3.04
 -15  -5   0   40.52    3.95
 -15   5   0   44.06    4.03
 -16   5   0   64.02    4.71
 -16  -5   0   66.93    4.92
  17   5   0   36.26    4.27
 -17  -5   0   28.78    3.51
  17  -5   0   35.04    3.98
 -17   5   0   27.58    3.49
 -18   5   0   15.77    2.93
  18   5   0   20.52    3.47
 -18  -5   0   15.29    2.82
  18  -5   0   22.20    3.50
 -19   5   0   32.07    3.70
  19  -5   0   31.91    4.24
 -19  -5   0   31.86    3.69
  19   5   0   31.00    4.22
  20   5   0    2.16    2.19
 -20  -5   0    1.57    2.09
  20  -5   0    1.84    2.34
 -20   5   0    0.50    2.08
 -21  -5   0    1.89    2.30
 -21   5   0    1.82    2.26
  21  -5   0    4.23    2.79
  21   5   0    8.18    2.82
  22  -5   0   19.24    3.89
 -22  -5   0   19.55    3.73
 -22   5   0   19.71    3.49
  22   5   0   23.86    4.22
  23  -5   0    7.97    3.32
 -23  -5   0    7.03    3.07
  23   5   0   10.46    3.31
 -23   5   0    8.67    2.91
  24  -5   0   14.92    4.05
 -24   5   0   15.05    3.34
 -24  -5   0   16.15    3.46
  24   5   0   15.27    4.00
   0   6   0 4753.90  157.10
   0  -6   0 4794.71  145.28
  -1   6   0    3.41    1.28
   1   6   0    5.18    1.41
  -1  -6   0    2.43    1.21
   1  -6   0    3.58    1.19
  -2  -6   0 1999.14   66.52
  -2  -6   0 2195.40   66.67
  -2   6   0 2236.23   72.15
   2   6   0 2281.89   72.20
   2  -6   0 2071.51   66.67
  -3   6   0   -0.19    0.91
   3   6   0   -0.52    0.86
  -3  -6   0    0.87    1.07
  -3  -6   0   -0.12    0.48
   3  -6   0    0.91    1.05
  -3   6   0    0.03    0.48
  -4  -6   0    2.76    0.73
  -4   6   0    3.67    1.14
   4   6   0    2.73    1.20
  -4   6   0    2.97    0.66
   4  -6   0    4.09    1.28
  -4  -6   0    2.62    1.11
  -5  -6   0   43.08    2.86
  -5   6   0   47.41    2.19
   5  -6   0   39.67    2.78
  -5  -6   0   44.08    2.26
   5   6   0   44.65    3.13
  -5   6   0   46.04    3.08
  -6  -6   0  899.39   28.56
   6  -6   0  874.25   28.94
  -6  -6   0  886.67   28.82
  -6   6   0  901.91   28.42
   6   6   0  925.11   31.48
  -6   6   0  892.87   31.26
  -7   6   0   53.30    2.77
   7   6   0   50.84    3.56
  -7   6   0   60.36    3.60
   7  -6   0   48.98    3.16
  -7  -6   0   54.86    3.20
  -7  -6   0   51.29    2.84
   8   6   0   39.79    3.16
  -8   6   0   39.88    2.97
  -8  -6   0   40.50    2.74
   8  -6   0   35.59    2.70
  -8  -6   0   36.04    2.49
  -8   6   0   43.18    2.48
   9   6   0   24.65    2.54
   9  -6   0   19.91    2.11
  -9   6   0   20.41    1.94
  -9  -6   0   20.24    2.00
  -9  -6   0   20.16    2.05
  10   6   0    0.89    1.22
 -10  -6   0    2.06    1.14
 -10   6   0    1.53    1.10
 -10  -6   0   -0.44    1.09
  10  -6   0    0.60    1.02
 -10   6   0    0.92    1.15
 -11   6   0  121.70    5.50
  11   6   0  120.66    6.53
  11  -6   0  117.36    5.55
 -11  -6   0  123.80    5.72
 -11   6   0  120.02    6.24
 -11  -6   0  120.77    5.44
 -12  -6   0  164.76    7.39
 -12   6   0  176.65    8.16
  12  -6   0  163.20    7.17
  12   6   0  167.02    8.30
 -12  -6   0  177.69    7.05
 -12   6   0  165.74    7.19
 -13   6   0  211.03    9.66
 -13   6   0  197.24    8.61
 -13  -6   0  199.82    8.82
  13   6   0  228.35   10.16
  13  -6   0  214.10    8.58
  14  -6   0 1681.40   50.60
  14   6   0 1549.60   55.62
 -14  -6   0 1570.15   51.59
 -14   6   0 1630.21   51.50
 -14   6   0 1557.54   55.18
 -15  -6   0  197.97    9.22
  15   6   0  206.92   10.32
 -15   6   0  209.49    9.28
 -15   6   0  223.70   10.26
  15  -6   0  223.08    8.87
  16  -6   0 1216.99   44.33
  16   6   0 1190.11   44.40
 -16  -6   0 1270.98   41.33
 -16   6   0 1293.59   41.21
 -17  -6   0   49.10    4.36
 -17   6   0   47.17    4.21
  17  -6   0   52.46    4.74
  17   6   0   56.53    4.85
  18   6   0    2.51    2.14
  18  -6   0    3.08    2.19
 -18  -6   0    0.12    1.83
 -18   6   0    3.12    1.99
  19  -6   0   42.05    4.56
 -19  -6   0   45.29    4.25
  19   6   0   43.99    4.68
 -19   6   0   43.12    4.07
 -20   6   0   45.62    4.44
  20   6   0   46.19    4.86
 -20  -6   0   44.23    4.37
  20  -6   0   45.92    4.88
 -21   6   0   11.90    3.06
 -21  -6   0   15.18    3.25
  21  -6   0   24.42    4.38
  21   6   0   19.91    3.87
 -22  -6   0   33.25    4.29
  22   6   0   39.09    5.16
  22  -6   0   33.88    5.02
 -22   6   0   36.83    4.30
  23  -6   0   21.23    4.27
  23   6   0   23.09    4.44
 -23  -6   0   19.63    3.72
 -23   6   0   24.37    3.95
  24  -6   0    8.88    3.75
  24   6   0   14.02    3.78
 -24   6   0    9.18    3.22
 -24  -6   0    9.75    3.22
   0  -7   0   -0.57    1.10
   0   7   0   -0.51    0.95
  -1  -7   0 2696.26   89.91
  -1   7   0 3052.65   97.42
   1  -7   0 2957.02   90.12
   1   7   0 2990.06   97.33
   2  -7   0   29.44    2.64
  -2  -7   0   32.33    2.58
   2   7   0   32.40    2.73
  -2   7   0   30.70    2.63
  -3  -7   0   22.03    2.30
   3   7   0   25.76    2.41
  -3  -7   0   22.58    1.28
   3  -7   0   22.20    2.43
  -3   7   0   26.51    2.43
  -4   7   0    1.61    0.59
  -4   7   0    1.27    1.19
  -4  -7   0   -0.05    1.07
   4   7   0    2.34    1.24
   4  -7   0    0.03    0.96
  -4  -7   0    0.27    0.63
   5  -7   0  337.47   12.59
   5   7   0  344.90   13.56
  -5   7   0  344.54   13.50
  -5   7   0  353.02   11.32
  -5  -7   0  333.17   12.51
  -5  -7   0  348.16   11.45
   6  -7   0    0.85    1.21
  -6   7   0    0.93    1.01
  -6  -7   0    0.00    1.13
  -6   7   0    0.87    0.76
  -6  -7   0   -0.56    0.84
   6   7   0    1.50    1.20
   7  -7   0  193.11    8.06
  -7   7   0  203.56    8.65
  -7  -7   0  189.55    7.20
  -7  -7   0  186.07    7.85
  -7   7   0  191.27    7.03
   7   7   0  192.77    8.72
  -8   7   0    5.05    1.18
  -8  -7   0    1.55    1.23
  -8  -7   0    2.82    1.24
   8  -7   0    3.33    1.39
   8   7   0    3.46    1.44
  -8   7   0    7.05    1.77
   9   7   0  218.12    9.58
  -9   7   0  208.11    7.91
  -9   7   0  218.50    9.37
   9  -7   0  205.46    8.55
  -9  -7   0  208.30    8.46
  -9  -7   0  203.52    8.09
 -10  -7   0   21.10    2.20
  10   7   0   23.07    2.63
 -10  -7   0   22.24    2.37
 -10   7   0   19.54    2.01
 -10   7   0   27.80    2.76
  10  -7   0   22.21    2.50
 -11   7   0   14.40    1.94
 -11   7   0   16.16    2.47
 -11  -7   0   18.97    2.23
  11  -7   0   16.09    2.20
  11   7   0   16.03    2.53
 -11  -7   0   17.44    2.18
 -12  -7   0    7.91    1.83
  12   7   0   10.08    2.14
 -12   7   0    6.90    1.96
 -12  -7   0    7.54    1.69
 -12   7   0    6.97    1.71
  12  -7   0    8.55    1.82
  13  -7   0  511.01   18.14
 -13   7   0  549.08   18.32
 -13   7   0  502.58   19.92
 -13  -7   0  525.58   18.42
  13   7   0  496.61   20.25
 -14   7   0    1.55    1.75
  14  -7   0    7.80    1.98
 -14   7   0    8.49    2.18
 -14  -7   0    4.41    2.06
  14   7   0   12.15    2.74
  15   7   0  652.69   25.69
 -15  -7   0  670.17   23.45
 -15   7   0  649.31   25.25
 -15   7   0  698.94   23.36
  15  -7   0  665.33   22.88
 -16  -7   0    2.38    1.96
  16   7   0    5.02    2.32
 -16   7   0    4.88    2.14
 -16   7   0    2.41    1.90
  17   7   0   51.51    4.81
 -17   7   0   55.21    4.25
 -17  -7   0   53.96    4.45
 -18  -7   0   12.78    2.78
  18   7   0   19.87    3.55
 -18   7   0   13.90    2.83
  18  -7   0   13.28    3.14
  19   7   0   62.05    5.53
 -19  -7   0   53.83    4.62
  19  -7   0   61.91    5.46
 -19   7   0   58.96    4.82
  20   7   0   47.89    5.09
 -20  -7   0   39.13    4.34
  20  -7   0   49.70    5.11
  21  -7   0  172.98   10.45
 -21  -7   0  187.17    9.64
  21   7   0  184.59   10.74
  22   7   0   76.90    6.71
 -22  -7   0   77.62    6.04
  22  -7   0   78.84    6.76
  23  -7   0   60.34    6.33
  23   7   0   62.57    6.36
 -23  -7   0   52.32    5.30
   0  -8   0    0.84    1.19
   0   8   0   -0.07    1.01
   1  -8   0   -0.77    1.11
   1   8   0    0.78    1.19
  -1   8   0   -0.56    1.02
  -1  -8   0   -0.76    0.95
  -2  -8   0   50.69    3.49
  -2   8   0   54.48    3.73
   2   8   0   53.14    3.73
   2  -8   0   48.31    3.54
  -3  -8   0    0.88    1.22
   3   8   0    0.48    1.23
  -3   8   0    1.80    1.26
   3  -8   0    2.16    1.38
  -4   8   0  152.73    7.21
  -4  -8   0  132.88    6.57
   4  -8   0  154.66    6.92
   4   8   0  142.70    7.09
   5  -8   0   -0.91    1.31
  -5   8   0    2.40    1.35
   5   8   0    0.93    1.10
  -5  -8   0   -0.20    1.21
   6  -8   0   67.33    4.33
  -6   8   0   74.17    4.63
   6   8   0   72.66    4.68
  -6  -8   0   73.40    4.32
   7  -8   0   53.66    3.71
  -7  -8   0   52.28    3.61
  -7   8   0   54.51    3.92
   7   8   0   52.67    3.93
  -8   8   0   68.65    4.48
   8   8   0   68.94    4.63
   8  -8   0   61.48    4.14
  -8  -8   0   62.93    4.04
   9  -8   0    1.08    1.31
   9   8   0    3.27    1.69
  -9  -8   0    1.57    1.42
  10   8   0   50.08    4.08
 -10   8   0   51.28    3.81
 -10  -8   0   47.04    3.45
  10  -8   0   46.08    3.58
 -11   8   0   18.23    2.74
  11   8   0   22.40    3.09
  11  -8   0   16.21    2.41
 -11  -8   0   20.27    2.58
 -12   8   0   42.67    3.72
  12   8   0   42.42    3.97
 -12  -8   0   40.16    3.24
  12  -8   0   42.27    3.45
  13   8   0    8.93    2.46
 -13   8   0   10.27    2.38
  13  -8   0   11.13    2.18
  14   8   0    3.05    2.03
  14  -8   0    6.44    1.98
 -14   8   0    8.09    2.26
  15  -8   0   40.04    3.51
  15   8   0   42.91    4.14
 -15   8   0   41.96    4.06
  16   8   0    2.89    2.14
 -16   8   0    3.06    2.30
 -17   8   0    4.95    2.41
  17   8   0    4.03    2.32
  18   8   0   10.28    2.93
  19   8   0   20.55    4.11
  19  -8   0   24.60    4.20
  20  -8   0   85.16    6.87
  20   8   0   84.37    6.88
  21  -8   0   56.82    6.05
  21   8   0   63.72    6.21
  22  -8   0   14.53    4.20
  22   8   0   14.41    3.89
   0   9   0    0.41    1.39
   0  -9   0    0.14    1.33
   1  -9   0  533.04   18.87
  -1  -9   0  474.28   18.51
   1   9   0  561.64   20.23
  -1   9   0  540.81   20.11
   2  -9   0    1.88    1.39
  -2  -9   0    1.72    1.53
  -2   9   0    0.53    1.44
   2   9   0    0.89    1.29
   3  -9   0  487.68   17.80
   3   9   0  530.98   19.24
  -3  -9   0  474.99   17.65
  -3   9   0  482.22   18.89
   4   9   0    1.07    1.44
  -4   9   0    0.06    1.14
  -4  -9   0   -0.34    1.32
   4  -9   0   -0.24    1.34
  -5   9   0   25.46    2.78
   5   9   0   27.10    3.14
   5  -9   0   23.33    2.85
  -5  -9   0   22.77    2.73
  -6   9   0    4.72    1.82
   6  -9   0    1.08    1.62
   6   9   0    2.39    1.60
  -6  -9   0    3.05    1.68
   7   9   0   26.38    2.95
   7  -9   0   29.34    2.94
  -7  -9   0   30.76    2.98
  -7   9   0   29.81    3.08
  -8  -9   0    2.91    1.76
   8  -9   0    3.66    1.78
  -8   9   0    6.93    1.80
   8   9   0    5.68    1.82
   9  -9   0   57.79    4.16
  -9   9   0   60.84    4.49
  -9  -9   0   57.26    4.12
   9   9   0   59.43    4.51
 -10   9   0   63.15    4.54
 -10  -9   0   62.24    4.29
  10  -9   0   64.63    4.42
  10   9   0   62.99    4.78
 -11  -9   0   12.01    2.21
  11  -9   0    8.15    2.16
  11   9   0   10.64    2.41
 -11   9   0    9.08    2.31
  12  -9   0   18.12    2.79
  12   9   0   29.93    3.59
 -12  -9   0   28.16    3.11
 -12   9   0   22.29    3.29
  13   9   0  126.32    7.56
  13  -9   0  131.14    6.81
 -13   9   0  128.67    7.40
  14  -9   0   11.29    2.46
  15   9   0  357.66   16.21
  15  -9   0  385.54   14.58
 -15   9   0  359.14   15.85
 -16   9   0   11.67    3.02
  16   9   0   14.03    3.11
 -17   9   0  148.41    8.67
  17   9   0  144.71    8.92
  18   9   0    7.09    2.89
 -18   9   0    6.44    2.83
  19   9   0   11.90    3.47
  20   9   0   38.82    5.26
  20  -9   0   31.09    5.04
  21   9   0    0.99    2.58
  21  -9   0   -0.71    2.86
   0  10   0 3783.43  126.24
   0 -10   0 3777.87  116.99
  -1 -10   0    3.47    1.84
   1  10   0    0.35    1.47
  -1  10   0   -2.21    1.59
   1 -10   0   -0.20    1.75
   2  10   0 1745.62   60.61
  -2  10   0 1818.59   60.68
   2 -10   0 1710.40   56.26
  -2 -10   0 1762.70   56.29
  -3  10   0   30.19    3.25
   3  10   0   32.79    3.41
   3 -10   0   26.67    3.15
  -3 -10   0   30.37    3.30
   4 -10   0  193.97    9.07
   4  10   0  207.99    9.69
  -4 -10   0  187.97    8.86
  -4  10   0  200.70    9.59
   5  10   0   15.29    2.68
  -5 -10   0   12.03    2.40
  -5  10   0   13.34    2.58
   5 -10   0   15.03    2.46
   6  10   0   16.99    2.85
   6 -10   0   15.78    2.64
  -6  10   0   21.31    2.91
  -6 -10   0   14.55    2.53
   7  10   0    6.99    2.16
  -7  10   0    5.55    2.08
   7 -10   0    3.87    1.90
  -7 -10   0    4.84    1.93
   8 -10   0   68.97    4.76
   8  10   0   67.40    5.05
  -8  10   0   66.19    4.88
  -8 -10   0   71.66    4.76
   9  10   0    3.24    1.89
  -9 -10   0    2.08    1.76
   9 -10   0    2.11    1.86
  -9  10   0    5.04    1.95
  10 -10   0    9.76    2.38
 -10  10   0    8.50    2.30
 -10 -10   0   11.63    2.37
  10  10   0    6.03    2.31
  11  10   0  101.92    6.65
 -11  10   0   97.33    6.25
  11 -10   0   97.47    5.94
 -11 -10   0   97.79    5.74
  12 -10   0  742.67   25.79
  12  10   0  743.38   28.30
 -12  10   0  724.40   27.77
 -12 -10   0  722.85   25.42
 -13  10   0  121.11    7.31
  13  10   0  115.07    7.57
  13 -10   0  127.07    6.96
  14  10   0 1052.47   38.46
  14 -10   0 1063.69   35.05
 -14  10   0  977.94   37.67
  15  10   0   55.02    5.22
 -15  10   0   57.00    5.09
  15 -10   0   58.48    4.80
 -16  10   0  613.44   24.70
  16  10   0  621.11   25.14
 -17  10   0  144.48    8.82
  17  10   0  143.93    9.12
  18  10   0  172.65   10.27
 -18  10   0  162.82    9.68
  19  10   0    9.57    3.59
 -19  10   0    7.73    3.19
  20 -10   0    5.01    3.27
  20  10   0    3.42    2.92
   0  11   0   -0.03    1.55
   0 -11   0   -2.00    1.91
   1  11   0  308.16   14.04
   1 -11   0  336.14   13.58
  -1  11   0  333.59   14.20
  -1 -11   0  335.96   13.50
   2  11   0  104.93    6.41
  -2  11   0  103.83    6.36
  -2 -11   0   97.01    6.11
   2 -11   0   90.20    5.90
  -3  11   0  117.61    7.02
   3  11   0  127.93    7.18
  -3 -11   0  119.56    6.85
   3 -11   0  122.65    6.95
   4 -11   0   78.31    5.36
  -4 -11   0   70.90    5.21
   4  11   0   81.21    5.52
  -4  11   0   77.48    5.47
  -5  11   0  142.70    8.03
   5 -11   0  160.26    8.03
   5  11   0  150.88    8.26
  -5 -11   0  145.79    7.73
   6 -11   0    6.96    2.13
  -6  11   0    7.80    2.37
   6  11   0   10.31    2.62
  -6 -11   0    6.67    2.27
   7 -11   0  387.80   15.61
  -7 -11   0  406.41   15.55
   7  11   0  376.60   16.59
  -7  11   0  404.66   16.66
   8 -11   0    6.66    2.45
  -8 -11   0   11.73    2.70
  -8  11   0   16.67    3.01
   8  11   0   11.24    2.77
   9  11   0   92.02    6.32
   9 -11   0   90.63    6.02
  -9 -11   0   91.02    5.82
  -9  11   0  100.36    6.33
 -10 -11   0   29.83    3.56
 -10  11   0   31.57    3.88
  10  11   0   29.52    4.06
  10 -11   0   26.53    3.52
  11 -11   0  108.13    6.57
 -11 -11   0  110.97    6.40
  11  11   0  102.58    7.02
 -11  11   0  104.20    6.82
 -12  11   0   77.92    5.72
  12  11   0   77.08    6.04
  12 -11   0   59.95    5.04
  13  11   0  253.77   12.87
 -13  11   0  259.32   12.61
  13 -11   0  268.52   11.80
  14  11   0  134.71    8.55
  14 -11   0  123.94    7.50
 -14  11   0  131.08    8.13
 -15  11   0  131.62    8.34
  15  11   0  135.01    8.74
  15 -11   0  137.79    7.97
 -16  11   0  113.20    7.78
  16  11   0  119.34    8.11
 -17  11   0   43.74    5.32
  17  11   0   36.46    5.12
 -18  11   0  119.02    8.24
  18  11   0  120.36    8.61
   0  12   0  343.72   15.27
   0 -12   0  357.70   14.54
   1  12   0   15.38    2.89
   1 -12   0   18.75    3.18
  -1  12   0   17.20    3.16
  -1 -12   0   19.03    3.31
   2 -12   0    4.94    2.41
  -2  12   0    4.81    2.36
   2  12   0    7.86    2.43
  -2 -12   0    7.53    2.31
   3 -12   0  103.10    6.53
   3  12   0  109.08    6.87
  -3  12   0  112.91    7.00
  -3 -12   0  101.84    6.51
   4  12   0   83.74    6.02
   4 -12   0   88.42    5.92
  -4 -12   0   85.12    5.85
  -4  12   0   80.43    5.80
  -5 -12   0  131.58    7.49
   5 -12   0  129.85    7.50
  -5  12   0  132.94    7.84
   5  12   0  125.90    7.74
   6 -12   0   42.87    4.46
  -6 -12   0   45.14    4.44
   6  12   0   43.89    4.49
  -6  12   0   46.37    4.46
   7 -12   0    2.77    2.21
  -7  12   0    7.26    2.60
   7  12   0    6.89    2.69
  -7 -12   0    4.80    2.70
  -8 -12   0   28.36    3.93
  -8  12   0   38.50    4.20
   8 -12   0   32.62    4.04
   8  12   0   38.56    4.70
   9  12   0   25.45    4.02
   9 -12   0   24.87    3.75
  -9 -12   0   29.43    3.92
 -10 -12   0   64.17    5.10
  10 -12   0   53.73    4.86
 -10  12   0   59.07    5.12
  10  12   0   52.52    5.13
  11 -12   0   49.14    4.72
  11  12   0   52.01    5.10
 -11 -12   0   54.17    4.84
 -11  12   0   47.61    4.75
  12  12   0   13.95    3.33
 -12  12   0    9.03    2.86
  12 -12   0   11.97    3.00
  13  12   0  113.32    7.86
  13 -12   0  113.10    7.15
 -13  12   0  107.79    7.49
 -14  12   0   40.89    4.72
  14 -12   0   32.42    4.43
  14  12   0   31.94    4.77
  15  12   0   19.57    3.96
  15 -12   0   12.38    3.39
 -15  12   0   19.77    3.84
 -16  12   0   29.79    4.53
  16  12   0   26.72    4.67
   0  13   0   -0.76    1.59
   0 -13   0   -0.53    2.00
   1  13   0   36.65    4.15
   1 -13   0   40.83    4.53
  -1  13   0   37.96    4.08
  -1 -13   0   35.09    4.26
  -2 -13   0    0.43    2.03
   2 -13   0   -0.48    1.69
  -2  13   0    0.69    1.76
   2  13   0    0.31    2.12
  -3 -13   0   75.20    5.65
   3 -13   0   72.10    5.57
   3  13   0   80.66    6.02
  -3  13   0   79.23    6.04
  -4 -13   0   57.03    5.27
   4  13   0   73.94    5.81
  -4  13   0   64.35    5.39
   4 -13   0   62.74    5.23
  -5 -13   0  382.00   15.89
   5 -13   0  386.25   16.09
  -5  13   0  398.50   17.03
   5  13   0  363.18   16.79
   6  13   0   36.03    4.70
  -6  13   0   39.84    4.73
  -6 -13   0   35.78    4.45
   6 -13   0   35.98    4.53
   7  13   0  397.12   17.74
   7 -13   0  410.77   16.78
  -7 -13   0  393.14   16.50
  -7  13   0  418.08   17.86
   8  13   0    3.67    2.34
  -8 -13   0    4.01    2.56
  -8  13   0    5.75    2.66
   8 -13   0    4.08    2.50
   9  13   0  127.09    8.21
   9 -13   0  117.18    7.55
  -9 -13   0  115.74    7.32
  -9  13   0  127.86    8.06
  10 -13   0    3.57    2.70
  10  13   0   11.12    3.14
 -10 -13   0    8.75    3.05
 -10  13   0    7.71    2.79
  11 -13   0   42.73    4.81
 -11  13   0   38.18    4.92
  11  13   0   43.04    4.80
  12  13   0    4.65    3.00
 -12  13   0    5.48    2.82
  12 -13   0    3.74    2.82
  13 -13   0   10.07    3.26
 -13  13   0    3.75    2.80
  13  13   0   10.05    3.19
  14  13   0   11.82    3.52
  14 -13   0   15.35    3.68
 -14  13   0   14.79    3.72
   0 -14   0  108.15    7.29
   0  14   0  132.07    8.12
   1 -14   0   37.59    4.63
  -1  14   0   44.16    5.17
   1  14   0   40.64    5.00
  -1 -14   0   37.11    4.70
  -2 -14   0  146.41    8.63
   2  14   0  161.18    9.27
  -2  14   0  145.98    8.96
   2 -14   0  140.28    8.42
  -3 -14   0    6.53    2.89
  -3  14   0    5.69    2.49
   3 -14   0    6.32    2.73
   3  14   0    7.09    2.93
   4 -14   0  245.27   11.83
  -4  14   0  229.26   12.08
  -4 -14   0  226.62   11.44
   4  14   0  237.97   12.28
  -5  14   0    3.45    2.24
   5  14   0    3.25    2.65
   5 -14   0    3.28    2.54
  -5 -14   0    1.26    2.47
  -6 -14   0  124.65    7.94
   6  14   0  132.11    8.57
   6 -14   0  128.77    8.09
  -6  14   0  127.70    8.28
   7  14   0    1.59    2.60
  -7  14   0    4.38    2.70
   7 -14   0    2.92    2.71
  -7 -14   0    3.75    2.85
   8  14   0   27.23    4.33
  -8 -14   0   29.22    4.29
  -8  14   0   34.38    4.68
   8 -14   0   32.93    4.58
  -9 -14   0    2.30    2.68
   9  14   0    3.39    2.67
   9 -14   0   -2.41    2.33
  -9  14   0    0.66    2.56
  10 -14   0   84.63    6.65
  10  14   0   86.65    7.07
 -10  14   0   79.95    6.56
 -10 -14   0   90.18    6.74
 -11  14   0    7.75    3.17
  11 -14   0    7.28    3.03
   0 -15   0    0.80    2.88
   0  15   0    1.00    2.88
   1  15   0   -0.04    2.52
  -1  15   0    1.58    2.62
  -1 -15   0   -1.19    2.75
   1 -15   0   -0.29    2.65
  -2  15   0    9.25    3.39
  -2 -15   0   10.15    3.35
   2  15   0    4.86    3.03
   2 -15   0    8.00    3.24
  -3  15   0   23.30    4.16
   3  15   0   25.55    4.37
  -3 -15   0   22.98    3.88
   3 -15   0   20.96    4.18
  -4 -15   0   59.97    5.89
   4 -15   0   64.49    5.81
   4  15   0   61.95    5.88
  -4  15   0   59.26    5.87
   5 -15   0    1.39    2.61
  -5 -15   0    1.31    2.81
  -5  15   0    2.56    2.72
   5  15   0   -0.15    2.30
  -6 -15   0    0.76    2.84
  -6  15   0   -0.76    2.40
   6 -15   0    1.18    2.75
  -7  15   0   -0.94    2.20
  -7 -15   0    0.83    2.52
  26   0  -1    1.31    2.91
 -25   0   1   -1.47    2.47
  25   0  -1    6.71    3.26
 -24   0   1    2.94    2.57
  24   0  -1    0.61    2.39
 -23   0   1    1.60    2.19
  23   0  -1    5.15    2.80
 -22   0   1    1.35    2.18
  22   0  -1    3.21    2.40
 -21   0   1   -2.57    2.04
  21   0  -1    6.41    2.49
  20   0  -1    1.18    2.08
 -20   0   1    0.12    1.88
 -19   0   1    0.28    1.81
  19   0  -1    4.22    2.15
  18   0  -1   19.81    3.20
 -17   0   1   11.15    2.81
 -16   0   1   20.08    3.10
 -15   0   1   16.18    2.86
 -14   0   1   23.27    2.96
  12   0  -1  680.44   23.87
  12   0  -1  613.96   20.17
  10   0  -1    3.07    1.29
 -10   0   1   -0.91    0.86
   9   0  -1    2.03    1.20
  -9   0   1   -1.51    0.89
   8   0  -1    0.13    0.98
  -8   0   1    0.66    0.74
   8   0  -1    0.31    0.56
   7   0  -1    0.34    0.92
  -7   0   1    0.54    0.66
   7   0  -1    0.07    0.48
  -6   0   1    0.76    0.73
   6   0  -1    0.58    0.45
   6   0  -1    0.27    0.91
   5   0  -1   -0.22    0.81
  -5   0   1    0.01    0.64
   5   0  -1    0.37    0.41
  -4   0   1    0.87    0.55
   4   0  -1    0.06    0.32
   4   0  -1    0.31    0.76
   3   0  -1   -0.15    0.57
   3   0  -1    0.05    0.21
  -3   0   1    2.12    0.53
   2   0  -1    0.91    0.39
  -2   0   1    0.56    0.30
   1   0  -1   -0.32    0.14
  -1   0   1   -0.18    0.10
   0   0   1   -0.01    0.05
   0   0   1   -0.05    0.07
   1   0   1   -0.17    0.10
  -1   0  -1   -0.14    0.11
   1   0   1   -0.15    0.15
   2   0   1    0.22    0.32
   2   0   1   -0.01    0.32
   3   0   1    1.45    0.48
   3   0   1    1.03    0.53
  -4   0  -1    0.12    0.58
   4   0   1   -0.06    0.63
   4   0   1    0.42    0.53
  -5   0  -1   -0.36    0.62
   5   0   1   -0.09    0.73
   5   0   1    0.12    0.55
   6   0   1   -1.68    0.78
  -6   0  -1   -2.68    0.61
   6   0   1   -0.63    0.68
  -7   0  -1   -0.96    0.81
   7   0   1    0.90    0.73
   7   0   1   -0.83    0.83
   8   0   1    0.12    0.93
  -8   0  -1   -2.10    0.82
   9   0   1    1.05    1.12
  -9   0  -1   -1.24    0.82
  10   0   1    1.61    0.80
 -10   0  -1    0.74    0.98
  10   0   1   -0.26    1.00
 -12   0  -1   13.34    2.07
  14   0   1   40.58    3.68
 -15   0  -1   22.35    2.95
  16   0   1   29.40    3.32
  17   0   1   56.30    4.57
 -18   0  -1    2.87    2.03
  18   0   1    5.83    2.09
  19   0   1    2.20    2.00
 -19   0  -1   -2.45    1.67
  20   0   1    0.96    2.19
 -20   0  -1   -1.04    1.87
  21   0   1   15.51    3.30
 -21   0  -1   -2.04    1.91
  22   0   1    0.14    2.51
 -22   0  -1    0.67    2.02
  23   0   1    5.98    2.74
 -23   0  -1    0.34    2.18
  24   0   1   -0.52    2.53
 -24   0  -1   -0.21    2.38
  25   0   1    3.42    2.98
 -25   0  -1    3.10    2.87
  26   1  -1  243.17   13.17
  26  -1  -1  255.53   13.33
 -25   1   1    5.62    2.90
  25   1  -1   11.89    3.46
 -25  -1   1    3.51    2.72
  25  -1  -1    8.45    3.43
  24   1  -1   16.17    3.71
 -24   1   1   15.03    3.34
  24  -1  -1   15.58    3.79
 -24  -1   1   12.88    3.11
  23   1  -1   29.65    4.66
  23  -1  -1   22.98    4.00
 -23  -1   1   23.48    3.77
 -23   1   1   22.83    3.78
  22   1  -1  295.74   13.98
 -22   1   1  285.24   13.11
 -22  -1   1  289.05   13.11
  22  -1  -1  287.40   13.87
 -21   1   1   11.34    2.95
  21   1  -1   22.66    3.80
 -21  -1   1   15.65    3.16
  21  -1  -1   19.02    3.52
 -20  -1   1   12.29    2.63
  20  -1  -1   15.66    3.21
  20   1  -1   17.01    3.24
 -20   1   1   11.55    2.87
 -19  -1   1    7.57    2.35
  19   1  -1    7.46    2.41
 -19   1   1    9.43    2.46
  19  -1  -1   10.66    2.78
  18   1  -1  241.75   11.77
 -18   1   1  260.97   11.14
 -18  -1   1  261.53   11.15
  18  -1  -1  238.88   11.73
 -17  -1   1  163.24    8.05
 -17   1   1  156.98    8.03
  17   1  -1  167.57    8.75
  17  -1  -1  163.65    8.69
  16  -1  -1  786.96   30.26
  16   1  -1  828.62   30.49
 -16   1   1  872.88   28.55
 -16  -1   1  808.50   28.37
  15  -1  -1  556.01   19.18
 -15  -1   1  425.84   17.23
  15   1  -1  501.97   18.93
 -15   1   1  418.75   17.10
 -14  -1   1 1438.30   44.81
  14  -1  -1 1319.23   47.71
  14   1  -1 1266.61   47.60
 -14   1   1 1461.20   44.79
  13  -1  -1  949.74   33.00
 -13   1   1  854.41   30.44
 -13  -1   1  924.37   30.72
  13   1  -1  890.23   32.83
  13  -1  -1  982.05   28.87
 -12  -1   1 1880.45   55.45
  12   1  -1 1659.30   59.04
  12  -1  -1 1461.98   58.73
 -12   1   1 1832.71   55.29
  12   1  -1 1841.55   52.90
  12  -1  -1 1717.31   53.09
  11  -1  -1  138.47    5.06
 -11  -1   1  134.05    6.10
  11  -1  -1  141.81    6.77
  11   1  -1  135.23    4.78
  11   1  -1  135.23    6.68
 -11   1   1  133.02    6.05
 -10  -1   1   38.33    2.72
  10  -1  -1   39.04    2.02
  10   1  -1   40.33    1.86
  10  -1  -1   42.76    3.13
 -10   1   1   36.60    2.66
  10   1  -1   45.80    3.24
   9  -1  -1  445.81   14.36
   9   1  -1  453.81   16.78
   9   1  -1  452.06   14.18
  -9   1   1  464.93   15.49
   9  -1  -1  433.08   16.60
  -9  -1   1  459.52   15.51
  -8   1   1  185.94    6.97
  -8  -1   1  184.47    7.00
   8  -1  -1  177.84    7.57
   8   1  -1  187.48    6.01
   8   1  -1  163.17    7.51
   8  -1  -1  186.79    6.18
   7  -1  -1  263.20    9.86
   7   1  -1  251.17    9.88
   7   1  -1  251.82    8.13
  -7  -1   1  256.81    9.08
  -7   1   1  244.81    8.99
   7  -1  -1  257.84    8.29
   6   1  -1    4.34    1.16
   6  -1  -1    0.72    0.58
   6   1  -1   -0.16    0.45
  -6   1   1    1.65    0.80
  -6  -1   1    0.44    0.77
  -5   1   1  186.68    7.19
  -5   1   1  186.46    6.69
  -5  -1   1  194.14    6.77
   5   1  -1  188.31    6.11
   5   1  -1  182.59    7.34
   5  -1  -1  192.89    6.22
   4   1  -1  935.72   32.57
  -4  -1   1  985.08   30.50
   4  -1  -1  964.03   29.74
  -4   1   1  982.96   32.48
  -4   1   1  978.86   30.43
   3  -1  -1  325.11    9.67
  -3  -1   1  311.51    9.96
  -3  -1   1  304.05    9.60
  -3   1   1  292.46   10.59
   3   1  -1  284.80   10.66
  -3   1   1  302.63    9.90
  -2   1   1 1749.33   59.13
  -2  -1   1 1783.02   55.29
   2   1  -1 1720.46   59.50
   2  -1  -1 1789.40   55.40
  -2  -1   1 1870.89   55.65
  -2   1   1 1863.61   56.32
  -1  -1   1 3372.68  105.23
   1  -1  -1 3679.06  105.43
  -1   1   1 3563.03  108.55
  -1   1   1 2917.26  113.04
   1   1  -1 3468.38  113.72
  -1  -1   1 3507.85  107.21
   0  -1   1 2103.55   69.71
   0  -1  -1 2301.84   73.92
  -1  -1  -1 3688.76  111.96
   1   1   1 3694.64  109.27
  -1   1  -1 3411.13  118.14
   1   1   1 3522.95  118.18
  -1   1  -1 3547.03  111.19
   1  -1   1 3441.99  109.08
  -2   1  -1 1602.76   51.95
  -2  -1  -1 1578.78   49.02
   2   1   1 1520.31   51.51
   2  -1   1 1561.79   48.16
   2   1   1 1544.81   47.85
  -3  -1  -1  156.93    5.48
  -3   1  -1  146.93    5.43
   3  -1   1  160.46    5.37
   3   1   1  155.73    5.80
   3   1   1  155.06    5.29
   4   1   1 1130.09   36.69
  -4   1  -1 1116.85   36.57
  -4   1  -1 1086.55   34.39
   4  -1   1 1107.81   33.76
   4   1   1 1076.94   33.69
  -4  -1  -1 1063.48   34.39
  -5  -1  -1   14.57    1.31
   5  -1   1   16.17    1.21
  -5   1  -1   15.03    1.36
   5   1   1   15.86    1.15
  -6  -1  -1  165.76    6.24
   6   1   1  169.07    6.71
   6   1   1  168.01    5.78
  -6   1  -1  168.26    6.26
   6  -1   1  169.73    5.88
   6  -1   1  172.47    6.68
  -7   1  -1  284.53    9.80
   7   1   1  281.92   10.49
  -7  -1  -1  270.25    9.76
   7  -1   1  275.19    9.22
   7  -1   1  278.03   10.42
   7   1   1  270.87    9.09
   8   1   1   38.53    2.62
   8  -1   1   34.33    2.01
   8   1   1   34.92    1.89
  -8  -1  -1   32.71    2.39
  -8   1  -1   30.96    2.29
   8  -1   1   44.74    2.72
   9   1   1  506.35   16.30
  -9   1  -1  508.82   17.35
   9  -1   1  505.30   16.48
   9   1   1  517.66   18.62
  -9  -1  -1  538.82   17.48
   9  -1   1  496.94   18.50
 -10  -1  -1  167.83    6.90
  10   1   1  163.83    5.92
 -10   1  -1  162.64    6.82
  10  -1   1  167.24    6.14
  10  -1   1  163.29    7.33
  10   1   1  159.86    7.32
  11  -1   1  494.52   18.07
 -11  -1  -1  481.16   16.77
  11   1   1  485.91   15.52
  11   1   1  446.23   17.83
  11  -1   1  482.84   15.76
 -11   1  -1  491.89   16.85
  12  -1   1  126.80    4.82
  12   1   1  115.86    5.99
  12  -1   1  121.34    6.02
 -12  -1  -1  102.79    5.46
 -12   1  -1   99.96    5.38
  12   1   1  108.47    4.46
  13   1   1 1201.36   42.79
 -13  -1  -1 1288.10   40.24
  13  -1   1 1215.94   38.38
  13   1   1 1234.94   38.09
 -13   1  -1 1266.61   40.19
  13  -1   1 1170.11   42.68
 -14  -1  -1   65.79    4.51
 -14   1  -1   69.51    4.43
  15   1   1  763.50   28.18
  15  -1   1  706.64   27.90
 -15   1  -1  789.61   26.49
 -15  -1  -1  809.60   26.62
 -16   1  -1   41.58    3.81
 -16  -1  -1   38.38    3.60
 -17   1  -1  404.39   15.72
  17   1   1  402.53   16.74
 -17  -1  -1  416.34   15.88
  17  -1   1  411.79   16.88
  18   1   1   18.78    3.18
  18  -1   1   23.08    3.30
 -18  -1  -1   16.87    2.90
 -18   1  -1   17.98    2.92
 -19   1  -1   19.01    3.13
 -19  -1  -1   24.35    3.48
  19  -1   1   24.78    3.62
  19   1   1   23.01    3.52
 -20   1  -1   65.70    5.38
  20   1   1   71.69    5.52
 -20  -1  -1   66.81    5.37
  20  -1   1   68.39    5.41
 -21   1  -1  182.91    9.38
  21  -1   1  165.24    9.38
  21   1   1  170.08    9.45
 -21  -1  -1  169.34    9.08
  22   1   1   97.28    6.88
 -22   1  -1   81.07    6.35
  22  -1   1   89.55    6.58
 -22  -1  -1   90.37    6.57
  23   1   1   38.19    4.91
 -23  -1  -1   37.64    4.59
 -23   1  -1   42.48    4.81
  23  -1   1   41.12    4.95
  24   1   1   12.90    3.33
 -24  -1  -1    7.24    2.90
 -24   1  -1    4.62    2.83
  24  -1   1    6.55    2.94
 -25   1  -1   63.22    5.86
  25   1   1   59.64    5.68
  25  -1   1   59.98    5.77
 -25  -1  -1   57.24    5.64
 -25   2   1   -2.72    2.42
  25  -2  -1    2.77    2.67
  25   2  -1    0.82    2.91
 -25  -2   1   -0.65    2.62
  24   2  -1   22.93    4.23
 -24   2   1   20.52    3.94
  24  -2  -1   22.24    4.31
 -24  -2   1   21.83    3.86
  23   2  -1  115.06    7.87
 -23  -2   1  112.38    7.51
  23  -2  -1  124.72    8.15
 -23   2   1  120.08    7.60
 -22  -2   1   46.00    4.78
 -22   2   1   50.66    4.92
  22  -2  -1   50.53    5.07
  22   2  -1   42.49    4.73
  21   2  -1   38.25    4.31
 -21  -2   1   23.87    3.82
  21  -2  -1   37.26    4.68
 -21   2   1   28.54    4.02
  20  -2  -1   19.31    3.51
 -20   2   1   17.16    3.14
  20   2  -1   18.73    3.53
 -20  -2   1   13.93    3.01
 -19   2   1    0.81    1.75
  19  -2  -1    5.82    2.48
 -19  -2   1   -0.75    1.84
  19   2  -1    2.95    2.27
  18  -2  -1    3.96    2.14
 -18  -2   1    1.63    1.82
 -18   2   1    1.81    2.01
  18   2  -1    5.28    2.13
  17  -2  -1   61.06    4.94
 -17   2   1   72.12    4.80
 -17  -2   1   72.14    4.84
  17   2  -1   65.18    5.10
 -16   2   1   79.00    4.98
 -16  -2   1   80.10    5.07
  16  -2  -1   69.47    5.16
  16   2  -1   80.51    5.50
 -15  -2   1  243.17   10.02
 -15   2   1  240.56    9.92
  15  -2  -1  215.02   10.52
  15   2  -1  230.28   10.74
  14   2  -1  144.80    7.64
 -14   2   1  150.82    6.98
  14  -2  -1  146.54    7.59
 -14  -2   1  147.12    7.04
  13  -2  -1  130.58    5.19
 -13   2   1  127.23    6.20
 -13  -2   1  133.03    6.37
  13  -2  -1  132.27    6.89
  13   2  -1  146.21    7.18
  12  -2  -1   11.01    1.31
  12   2  -1    9.33    1.10
  12   2  -1   14.85    2.37
  12  -2  -1   13.69    2.05
 -12   2   1   10.81    1.79
 -12  -2   1   11.24    1.91
  11   2  -1   91.74    5.19
 -11  -2   1   91.98    4.68
  11  -2  -1   93.50    3.85
  11  -2  -1   88.46    5.03
  11   2  -1   97.41    3.63
 -11   2   1   90.97    4.57
  10  -2  -1   29.76    1.83
  10  -2  -1   34.80    2.77
 -10  -2   1   26.91    2.36
  10   2  -1   34.94    2.85
 -10   2   1   27.22    2.30
  10   2  -1   30.75    1.68
  -9  -2   1    8.14    1.52
   9  -2  -1   17.40    1.85
   9   2  -1   14.96    2.03
  -9   2   1    7.51    1.48
   9  -2  -1   11.35    1.22
   9   2  -1   10.95    1.05
   8  -2  -1   66.54    2.87
  -8   2   1   71.78    3.69
   8   2  -1   62.85    3.70
  -8  -2   1   63.03    3.37
  -8   2   1   64.74    3.30
   7   2  -1  829.95   30.03
  -7   2   1  871.71   27.98
  -7  -2   1  898.30   27.00
   7  -2  -1  927.17   27.19
  -7   2   1  877.84   29.90
  -7  -2   1  841.29   28.03
   6  -2  -1  558.40   17.46
  -6   2   1  561.61   18.03
  -6  -2   1  560.21   18.13
   6   2  -1  514.08   19.34
  -6   2   1  563.92   19.33
  -6  -2   1  566.54   17.32
  -5   2   1    1.11    0.69
   5  -2  -1    0.67    0.56
  -5   2   1    1.16    0.68
  -5  -2   1    2.00    0.56
  -5  -2   1    0.67    0.66
   5   2  -1    0.69    0.74
  -4   2   1  125.59    4.55
   4  -2  -1  121.17    4.47
  -4   2   1  127.32    5.03
  -4  -2   1  126.13    4.38
   4   2  -1  128.46    5.14
  -4  -2   1  126.84    4.65
  -3  -2   1  512.75   16.05
  -3   2   1  514.75   16.26
   3   2  -1  513.58   17.61
   3  -2  -1  512.30   16.13
  -3  -2   1  506.81   16.32
  -3   2   1  516.95   17.56
  -2  -2   1  782.68   24.75
   2   2  -1  784.06   26.86
  -2   2   1  834.28   25.12
  -2   2   1  805.93   26.88
   2  -2  -1  803.74   24.81
  -2  -2   1  802.57   25.06
  -1   2   1   10.14    0.52
   1  -2  -1    9.97    0.90
   1   2  -1    9.44    0.85
  -1  -2   1    9.64    0.61
  -1   2   1    9.72    0.87
  -1  -2   1    9.73    0.87
   0   2   1   94.48    3.91
   0   2  -1   91.32    3.86
   0  -2   1   98.68    3.38
   0  -2  -1  100.22    3.70
   0  -2   1  104.48    3.70
  -1  -2  -1    5.30    0.50
  -1   2  -1    5.41    0.76
   1   2   1    5.48    0.79
  -1   2  -1    3.70    0.51
  -1  -2  -1    5.09    0.76
   1  -2   1    5.92    0.77
   2  -2   1  872.92   28.83
   2   2   1  972.09   31.26
  -2   2  -1  930.14   31.17
  -2  -2  -1  944.55   29.21
  -2   2  -1  965.91   29.20
  -2  -2  -1  933.16   28.85
   3  -2   1  416.64   13.49
  -3   2  -1  420.50   13.55
  -3   2  -1  432.85   14.52
   3   2   1  407.14   13.43
   3   2   1  426.49   14.61
  -3  -2  -1  432.71   13.59
   4   2   1   37.65    2.11
   4   2   1   37.46    1.91
  -4   2  -1   41.66    2.08
  -4   2  -1   40.72    1.98
  -4  -2  -1   44.62    2.03
   4  -2   1   36.48    1.94
   5   2   1    2.43    0.84
  -5   2  -1    1.36    0.67
   5  -2   1    1.79    0.68
  -5  -2  -1    0.76    0.69
  -5   2  -1    0.82    0.64
   5   2   1    1.37    0.63
  -6   2  -1  891.18   30.64
   6  -2   1  915.84   28.26
   6   2   1  927.99   28.15
   6   2   1  903.29   30.81
  -6  -2  -1  922.66   28.94
  -6   2  -1  884.75   28.83
  -7   2  -1  451.62   16.46
   7  -2   1  525.24   16.08
   7   2   1  517.43   15.94
   7   2   1  449.54   17.60
  -7  -2  -1  530.75   16.71
  -7   2  -1  517.04   17.59
   8   2   1   64.52    3.55
  -8  -2  -1   52.63    3.27
   8   2   1   64.64    2.85
   8  -2   1   66.45    2.98
  -8   2  -1   58.82    3.28
   9  -2   1  352.73   11.66
  -9  -2  -1  357.50   12.38
  -9   2  -1  351.27   12.32
   9  -2   1  340.90   13.08
   9   2   1  341.01   13.17
   9   2   1  345.42   11.46
 -10   2  -1    4.75    1.54
 -10  -2  -1    4.17    1.64
  11   2   1   42.76    2.32
  11   2   1   47.68    3.36
 -11  -2  -1   37.01    2.86
  11  -2   1   45.29    3.23
 -11   2  -1   42.16    2.99
  11  -2   1   45.12    2.53
  12   2   1   82.37    4.77
 -12   2  -1   76.57    4.31
  12  -2   1   75.92    3.65
  12  -2   1   84.48    4.71
 -12  -2  -1   74.29    4.30
  12   2   1   74.77    3.42
  13   2   1  125.90    6.46
 -13   2  -1  112.42    5.69
 -13  -2  -1  117.99    5.84
  13  -2   1  116.86    6.25
  13  -2   1  121.30    5.07
  13   2   1  120.39    4.79
 -14   2  -1  372.80   14.12
  14  -2   1  373.96   15.10
  14   2   1  365.36   15.09
 -14  -2  -1  388.02   14.24
  14  -2   1  371.91   12.86
 -15   2  -1    3.19    1.79
 -15  -2  -1    3.38    1.81
  15  -2   1    7.30    2.04
  15   2   1    5.60    2.09
  16  -2   1  323.35   14.31
  16   2   1  329.06   14.40
 -16  -2  -1  353.51   13.67
 -16   2  -1  369.93   13.72
  17  -2   1   11.67    2.57
  17   2   1   16.70    2.92
 -17  -2  -1   15.64    2.64
 -17   2  -1   13.70    2.48
  18   2   1   13.89    2.76
 -18   2  -1    7.13    2.37
 -18  -2  -1    5.40    2.25
  18  -2   1   12.01    2.76
 -19   2  -1   -1.72    1.86
 -19  -2  -1   -1.40    1.86
  19   2   1    0.51    1.98
  19  -2   1    0.58    1.78
 -20  -2  -1   -1.52    2.49
 -20   2  -1   -1.66    2.30
  20  -2   1   10.28    2.83
  20   2   1    8.44    2.56
  21  -2   1   89.74    6.40
 -21   2  -1   77.93    6.09
 -21  -2  -1   73.48    5.76
  21   2   1   90.08    6.33
 -22  -2  -1   35.18    4.55
  22  -2   1   49.69    4.95
 -22   2  -1   30.72    4.44
  22   2   1   49.23    5.02
 -23  -2  -1   55.43    5.39
 -23   2  -1   48.56    5.22
  23  -2   1   56.72    5.34
  23   2   1   51.72    5.23
 -24   2  -1   11.94    3.54
  24  -2   1   17.60    4.07
  24   2   1   27.11    4.41
 -24  -2  -1   15.51    3.59
  25  -2   1   11.59    3.61
 -25   2  -1   13.07    3.53
 -25  -2  -1   14.24    3.43
  25   2   1   13.24    3.78
  25   3  -1   10.03    3.73
 -25   3   1    8.11    3.15
 -25  -3   1   10.58    3.15
  25  -3  -1   13.22    4.04
 -24  -3   1   -0.51    2.58
 -24   3   1    2.70    2.76
  24   3  -1    7.06    3.10
  24  -3  -1    7.05    3.14
 -23   3   1   30.46    4.14
  23  -3  -1   26.72    4.51
  23   3  -1   35.84    4.78
 -23  -3   1   24.17    4.02
 -22   3   1   18.51    3.61
 -22  -3   1   15.08    3.50
  22  -3  -1   23.22    4.20
  22   3  -1   24.22    4.02
  21   3  -1    1.09    2.19
 -21  -3   1   -1.40    2.04
  21  -3  -1    1.08    2.18
 -21   3   1   -0.26    2.00
  20   3  -1   22.93    3.74
  20  -3  -1   22.38    3.73
 -20   3   1   17.38    3.22
 -20  -3   1   19.98    3.38
  19   3  -1   45.29    4.52
 -19   3   1   45.30    4.19
  19  -3  -1   49.46    4.57
 -19  -3   1   43.64    4.26
  18   3  -1   36.84    4.10
 -18   3   1   33.28    3.68
 -18  -3   1   33.09    3.47
  18  -3  -1   37.39    4.01
  17  -3  -1   27.89    3.66
 -17   3   1   25.41    3.23
  17   3  -1   26.04    3.60
 -17  -3   1   20.36    2.88
  16   3  -1   59.01    4.72
  16  -3  -1   73.09    5.13
 -16  -3   1   66.25    4.57
 -16   3   1   66.97    4.55
  15   3  -1   16.25    2.69
 -15  -3   1    6.56    2.05
  15  -3  -1   18.25    2.80
 -15   3   1    6.65    2.05
 -14   3   1  123.99    6.07
  14   3  -1  120.58    6.67
 -14  -3   1  117.73    6.07
  14  -3  -1  114.93    6.55
  13   3  -1  147.17    7.37
  13  -3  -1  154.01    7.37
  13  -3  -1  125.84    5.50
 -12  -3   1   38.07    2.93
 -12  -3   1   36.22    2.00
  12  -3  -1   30.34    2.99
  12   3  -1   36.51    3.26
 -12   3   1   36.48    2.79
  12  -3  -1   36.09    2.28
  11   3  -1   52.70    3.74
  11  -3  -1   55.74    3.76
  11  -3  -1   57.49    2.89
 -11   3   1   52.07    3.29
 -11  -3   1   60.59    2.66
 -11  -3   1   53.34    3.43
 -10   3   1   98.30    5.11
  10  -3  -1  105.52    4.27
 -10   3   1   95.57    4.64
 -10  -3   1  103.41    4.00
 -10  -3   1   99.56    4.81
  10   3  -1  102.87    5.32
  -9   3   1    1.96    1.13
   9  -3  -1    1.24    0.77
  -9   3   1    2.36    1.00
  -9  -3   1    0.78    0.70
   9   3  -1    0.94    0.96
  -9  -3   1    0.27    0.90
   8  -3  -1  307.67   10.49
  -8   3   1  316.39   11.84
  -8  -3   1  298.58   10.98
  -8   3   1  312.67   10.92
   8   3  -1  306.89   11.97
  -8  -3   1  322.63   10.32
  -7   3   1  143.56    5.86
  -7   3   1  125.94    5.18
  -7  -3   1  132.42    4.89
   7  -3  -1  127.43    4.98
  -7  -3   1  131.39    5.33
   7   3  -1  129.76    5.88
  -6  -3   1    6.31    1.19
  -6  -3   1    6.77    1.03
  -6   3   1   10.58    1.49
   6   3  -1    8.29    1.35
   6  -3  -1    5.82    1.03
  -6   3   1    7.66    1.15
  -5  -3   1   65.92    2.97
  -5   3   1   64.99    3.30
  -5  -3   1   66.34    2.86
   5   3  -1   65.15    3.36
  -5   3   1   67.14    2.88
   5  -3  -1   68.94    3.00
   4   3  -1   76.90    3.67
  -4  -3   1   66.56    3.07
   4  -3  -1   81.68    3.33
  -4   3   1   77.97    3.04
  -4  -3   1   80.92    3.16
  -4   3   1   73.48    3.52
  -3   3   1    5.44    0.67
  -3  -3   1    4.22    0.89
  -3   3   1    4.25    0.93
  -3  -3   1    5.59    0.78
   3   3  -1    4.04    0.99
   3  -3  -1    4.08    0.87
  -2  -3   1   24.94    1.58
  -2   3   1   27.67    1.18
   2   3  -1   27.29    1.76
  -2   3   1   27.15    1.75
  -2  -3   1   25.71    1.26
   2  -3  -1   25.85    1.67
  -1  -3   1   18.21    1.38
   1  -3  -1   16.03    1.30
   0   3  -1    3.02    0.40
   0  -3   1    4.83    0.82
   0  -3  -1    3.38    0.75
   0   3  -1    2.17    0.74
   0   3   1    2.92    0.81
  -1   3  -1  319.29   10.37
   1   3   1  319.60   11.55
  -1  -3  -1  313.33   10.73
   1  -3   1  331.32   10.79
  -1  -3  -1  345.44   10.47
  -1   3  -1  328.78   11.54
  -2   3  -1   53.14    2.07
  -2   3  -1   52.90    2.59
  -2  -3  -1   55.31    2.53
  -2  -3  -1   53.78    2.08
   2  -3   1   51.48    2.51
   2   3   1   54.56    2.67
  -3  -3  -1   70.71    3.11
  -3   3  -1   71.05    2.81
  -3  -3  -1   74.17    2.86
   3   3   1   67.87    3.34
  -3   3  -1   68.44    3.26
   3  -3   1   71.30    3.16
   4  -3   1   30.73    1.93
  -4   3  -1   38.68    2.12
   4   3   1   34.57    2.16
  -4   3  -1   35.77    1.79
  -4  -3  -1   34.53    1.81
  -4  -3  -1   30.42    1.87
   5  -3   1   48.61    2.47
   5   3   1   49.10    2.73
  -5  -3  -1   48.08    2.37
  -5   3  -1   48.85    2.59
  -5   3  -1   46.96    2.33
  -5  -3  -1   45.41    2.33
   6   3   1  467.28   17.56
  -6   3  -1  523.00   16.37
   6   3   1  517.27   16.09
  -6  -3  -1  493.00   16.39
  -6   3  -1  494.67   17.46
   6  -3   1  493.98   16.14
  -7  -3  -1  194.71    7.43
   7  -3   1  192.27    7.20
   7   3   1  194.09    8.01
   7   3   1  204.84    7.13
  -7   3  -1  205.46    7.88
  -7   3  -1  201.98    7.41
   8   3   1  673.84   21.27
  -8  -3  -1  693.64   22.06
   8  -3   1  673.63   21.43
  -8   3  -1  642.66   23.27
   8   3   1  663.28   23.56
  -8   3  -1  665.16   21.90
   9   3   1   30.18    2.50
  -9  -3  -1   30.17    2.31
  -9   3  -1   28.33    2.21
   9   3   1   28.40    1.92
   9  -3   1   30.64    2.07
  -9   3  -1   29.46    2.31
  10   3   1  158.14    7.34
  10   3   1  173.66    6.20
  10  -3   1  166.07    6.36
 -10   3  -1  166.72    6.82
 -10   3  -1  163.98    7.17
 -10  -3  -1  158.92    6.81
 -11  -3  -1   56.92    3.49
  11  -3   1   55.17    3.02
  11  -3   1   59.72    3.69
  11   3   1   53.12    3.60
  11   3   1   52.49    2.78
 -11   3  -1   55.80    3.43
  12  -3   1   70.90    3.63
  12  -3   1   76.98    4.55
 -12  -3  -1   70.77    4.16
  12   3   1   73.65    3.43
  12   3   1   75.25    4.54
 -12   3  -1   71.87    4.14
  13  -3   1  128.15    6.64
 -13  -3  -1  127.21    6.25
  13   3   1  132.96    6.72
  13  -3   1  125.69    5.46
 -13   3  -1  133.81    6.24
  13   3   1  131.93    5.25
  14   3   1  139.63    6.89
  14  -3   1  129.53    5.37
 -14   3  -1  103.07    5.87
  14  -3   1  142.29    6.87
 -14  -3  -1   96.83    5.80
 -15  -3  -1  318.71   12.38
  15   3   1  291.51   13.03
 -15   3  -1  323.29   12.31
  15  -3   1  301.71   13.05
 -16   3  -1   92.17    5.37
  16   3   1   95.81    5.85
 -16  -3  -1   81.81    5.28
  16  -3   1   85.57    5.72
 -17  -3  -1    9.11    2.43
 -17   3  -1    9.83    2.35
  17   3   1   23.94    3.23
  17  -3   1    9.97    2.54
 -18  -3  -1   24.68    3.44
  18  -3   1   30.59    4.01
 -18   3  -1   28.80    3.52
  18   3   1   32.99    3.88
  19  -3   1   22.99    3.55
 -19   3  -1   18.64    3.15
 -19  -3  -1   26.00    3.63
  19   3   1   19.61    3.37
 -20   3  -1  216.20   10.22
  20  -3   1  194.01   10.41
 -20  -3  -1  210.60   10.20
  20   3   1  208.44   10.69
 -21   3  -1    1.64    2.53
  21  -3   1    9.04    3.03
 -21  -3  -1    3.26    2.65
  21   3   1    5.51    2.66
 -22  -3  -1  641.65   23.73
 -22   3  -1  613.58   23.45
  22   3   1  608.01   24.88
  22  -3   1  606.26   24.91
 -23   3  -1   53.91    5.37
  23  -3   1   62.54    5.75
 -23  -3  -1   62.06    5.62
  23   3   1   54.22    5.43
 -24   3  -1  224.86   11.46
  24  -3   1  223.27   12.13
  24   3   1  232.45   12.24
 -24  -3  -1  227.21   11.54
 -25  -3  -1    5.58    2.87
  25   3   1    5.28    3.30
 -25   3  -1    7.15    3.21
 -25   4   1   96.39    7.01
 -25  -4   1   87.83    7.04
  25  -4  -1  103.80    7.95
  25   4  -1  107.83    7.97
 -24   4   1   10.34    3.09
  24   4  -1   10.75    3.57
  24  -4  -1   17.17    4.20
 -24  -4   1   12.17    3.18
  23  -4  -1   59.41    5.76
  23   4  -1   57.65    5.71
 -23   4   1   54.55    5.08
 -23  -4   1   53.07    5.21
  22  -4  -1   56.36    5.52
  22   4  -1   59.44    5.63
 -22  -4   1   55.63    5.12
 -22   4   1   58.42    5.09
  21   4  -1    9.60    3.15
 -21  -4   1    9.05    2.62
 -21   4   1    7.02    2.64
  21  -4  -1   14.20    3.24
 -20   4   1   -0.42    1.92
  20   4  -1    2.02    2.32
  20  -4  -1    2.61    2.41
 -20  -4   1    1.26    1.92
  19   4  -1  176.67    9.82
 -19   4   1  183.58    8.89
 -19  -4   1  183.74    9.04
  19  -4  -1  180.93    9.83
  18   4  -1  110.35    7.06
 -18  -4   1  104.68    6.30
 -18   4   1  107.66    6.34
  18  -4  -1  107.13    7.00
  17  -4  -1   85.70    5.99
  17   4  -1   99.69    6.38
 -17   4   1   77.75    5.31
 -17  -4   1   83.92    5.44
  16   4  -1  200.93    9.74
  16  -4  -1  193.00    9.54
 -16   4   1  176.72    8.55
 -16  -4   1  174.11    8.56
 -15  -4   1   37.06    3.68
 -15   4   1   37.45    3.62
  14  -4  -1  233.42    8.14
 -14   4   1  185.67    8.71
 -14  -4   1  203.95    9.05
  13  -4  -1  474.73   15.89
  13  -4  -1  467.94   18.30
 -13  -4   1  467.92   17.00
  13   4  -1  491.16   18.57
 -13   4   1  462.03   16.77
 -12  -4   1  408.95   14.89
  12   4  -1  399.41   16.16
 -12  -4   1  455.09   13.75
 -12   4   1  387.00   14.62
  12  -4  -1  396.78   13.92
 -12   4   1  415.75   15.97
  11  -4  -1  362.99   12.65
 -11   4   1  375.77   13.25
  11   4  -1  365.81   14.62
 -11  -4   1  386.25   13.49
 -11  -4   1  371.87   12.37
 -11   4   1  355.23   14.28
  10  -4  -1    0.43    0.87
  10   4  -1    8.61    1.76
   9   4  -1   44.04    3.10
  -9  -4   1   43.25    2.41
  -9   4   1   43.81    3.02
  -9  -4   1   42.49    2.81
  -9   4   1   38.61    2.54
   9  -4  -1   40.76    2.50
  -8  -4   1    3.44    1.13
  -8   4   1    5.92    1.33
  -8   4   1    3.65    0.99
   8   4  -1    3.75    1.33
   8  -4  -1    3.26    0.96
  -8  -4   1    4.42    0.98
  -7   4   1   83.21    3.74
  -7  -4   1   79.87    3.66
  -7  -4   1   80.35    3.83
  -7   4   1   90.51    4.37
   7   4  -1   90.86    4.53
   7  -4  -1   87.32    3.91
  -6   4   1   13.28    1.63
  -6  -4   1    6.50    1.14
  -6  -4   1    6.12    1.14
   6   4  -1    6.66    1.41
   6  -4  -1    8.11    1.28
  -6   4   1    4.77    1.09
   5  -4  -1   66.30    3.26
   5   4  -1   65.02    3.58
  -5   4   1   69.79    2.89
  -5  -4   1   66.03    2.98
  -5   4   1   66.67    3.51
  -5  -4   1   63.80    3.09
  -4   4   1  117.22    4.97
  -4   4   1  104.86    4.01
  -4  -4   1  110.67    4.19
   4   4  -1  113.43    4.99
  -4  -4   1  107.92    4.45
   4  -4  -1  108.82    4.59
  -3   4   1  371.18   11.55
   3  -4  -1  350.27   12.11
  -3  -4   1  360.20   11.66
  -3   4   1  352.28   13.05
   3   4  -1  361.51   13.07
  -3  -4   1  359.87   12.05
  -2  -4   1  526.19   17.18
  -2  -4   1  500.09   16.71
  -2   4   1  556.79   16.77
   2  -4  -1  529.80   17.25
  -2   4   1  518.91   18.54
   2   4  -1  551.40   18.60
   1  -4  -1  930.18   30.95
  -1  -4   1 1036.45   30.82
  -1  -4   1  929.27   30.90
  -1   4   1 1058.99   33.54
   0  -4   1 1303.42   40.88
   0   4  -1 1365.77   44.21
   0  -4  -1 1314.91   40.93
   0   4   1 1279.19   44.15
   0   4  -1 1334.43   41.07
   1  -4   1 1663.88   50.70
  -1  -4  -1 1515.18   50.56
  -1   4  -1 1631.01   51.03
   1   4   1 1723.62   54.84
  -1   4  -1 1688.94   54.75
   2  -4   1  299.33   10.43
  -2   4  -1  307.02    9.78
  -2  -4  -1  307.38    9.78
   2   4   1  302.71   11.15
  -2   4  -1  323.79   11.20
  -2  -4  -1  281.60   10.32
  -3  -4  -1  714.03   21.58
  -3   4  -1  702.79   21.54
  -3   4  -1  667.63   23.49
   3  -4   1  645.29   21.80
  -3  -4  -1  687.52   21.82
   3   4   1  674.06   23.56
   4   4   1   38.28    2.43
  -4   4  -1   38.48    2.36
  -4   4  -1   36.14    1.86
  -4  -4  -1   32.09    2.16
   4  -4   1   33.58    2.23
  -4  -4  -1   31.79    1.84
   5   4   1   35.31    2.44
  -5   4  -1   34.14    2.23
   5  -4   1   35.55    2.23
  -5  -4  -1   34.08    2.01
  -5  -4  -1   34.30    2.15
  -5   4  -1   34.50    1.93
   6  -4   1   66.81    3.24
   6   4   1   61.40    3.50
  -6  -4  -1   63.95    3.07
  -6   4  -1   63.89    3.38
  -6   4  -1   63.66    2.97
  -6  -4  -1   61.94    3.10
   7   4   1  689.88   24.95
  -7  -4  -1  702.49   22.74
  -7   4  -1  726.55   23.09
  -7  -4  -1  737.31   23.19
   7  -4   1  728.63   22.96
  -7   4  -1  690.84   24.70
   8   4   1    9.48    1.60
  -8  -4  -1    9.80    1.33
  -8  -4  -1    8.04    1.32
  -8   4  -1    8.21    1.32
  -8   4  -1   10.69    1.54
   8  -4   1    7.38    1.33
  -9   4  -1  227.02    8.36
   9   4   1  211.10    9.10
  -9  -4  -1  212.37    8.37
  -9  -4  -1  221.99    7.99
  -9   4  -1  220.25    8.95
   9  -4   1  226.17    8.21
 -10   4  -1    6.83    1.36
  10  -4   1    7.15    1.30
 -10  -4  -1    7.62    1.45
  10   4   1    9.11    1.66
 -10  -4  -1    9.28    1.28
 -10   4  -1    6.87    1.56
 -11   4  -1  181.11    7.75
  11   4   1  176.10    7.96
 -11  -4  -1  172.05    6.59
  11  -4   1  166.41    6.81
 -11  -4  -1  161.46    7.17
 -11   4  -1  175.09    7.26
  12  -4   1  303.40   10.88
 -12  -4  -1  302.97   10.54
  12   4   1  284.53   12.33
 -12   4  -1  295.78   12.14
 -12   4  -1  307.27   11.45
 -12  -4  -1  315.36   11.60
  13  -4   1  342.88   12.70
 -13  -4  -1  272.82   11.47
  13  -4   1  299.82   10.86
 -13  -4  -1  277.39   10.40
 -13   4  -1  288.36   11.50
  13   4   1  316.38   12.72
  14  -4   1  148.14    6.31
  14  -4   1  151.24    7.58
 -14  -4  -1  133.05    6.91
 -14   4  -1  144.26    6.89
  14   4   1  149.70    7.64
  15  -4   1  245.64   10.24
 -15  -4  -1  181.86    8.93
  15   4   1  213.56   10.00
 -15   4  -1  193.86    9.00
 -16  -4  -1   76.10    5.11
  16  -4   1   75.29    5.33
 -16   4  -1   75.34    4.99
  16   4   1   76.62    5.42
  17   4   1   66.77    5.15
  17  -4   1   69.05    5.10
 -17  -4  -1   65.06    4.81
 -17   4  -1   59.72    4.60
  18   4   1  206.21   10.33
  18  -4   1  197.52   10.12
 -18   4  -1  207.78    9.46
 -18  -4  -1  191.14    9.38
  19   4   1    5.91    2.49
  19  -4   1    8.38    2.64
 -19   4  -1    5.00    2.51
 -19  -4  -1    3.85    2.35
  20   4   1    5.74    2.53
  20  -4   1    5.15    2.60
 -20   4  -1   -2.49    1.87
 -20  -4  -1    1.54    2.09
 -21   4  -1  115.44    7.01
 -21  -4  -1  108.51    7.04
  21   4   1  102.10    7.22
  21  -4   1  104.35    7.20
  22  -4   1   70.81    6.07
 -22   4  -1   69.71    5.72
 -22  -4  -1   74.57    5.95
  22   4   1   72.23    6.11
  23   4   1  135.83    8.75
  23  -4   1  129.80    8.55
 -23  -4  -1  134.32    8.16
 -23   4  -1  132.73    8.10
  24  -4   1    7.21    3.29
  24   4   1    6.53    3.33
 -24  -4  -1    0.76    2.51
 -24   4  -1    3.14    2.76
 -25  -4  -1   30.61    4.54
  25   4   1   38.77    5.30
 -25   4  -1   33.59    4.76
 -24   5   1    6.96    2.78
  24   5  -1    2.28    2.87
 -24  -5   1    3.51    2.80
  24  -5  -1    8.54    3.71
  23   5  -1  104.54    7.75
  23  -5  -1   92.13    7.44
 -23   5   1  108.55    6.97
 -23  -5   1  110.60    7.20
 -22  -5   1  103.51    6.87
 -22   5   1  109.53    6.84
  22   5  -1  109.34    7.74
  22  -5  -1  100.66    7.63
  21   5  -1   84.19    6.57
 -21  -5   1   78.68    5.82
  21  -5  -1   75.78    6.38
 -21   5   1   83.98    5.84
 -20   5   1   19.30    3.18
  20  -5  -1   20.10    3.63
 -20  -5   1   21.57    3.33
  20   5  -1   20.54    3.60
 -19  -5   1    1.42    1.92
  19   5  -1    5.99    2.52
  19  -5  -1    2.01    2.30
 -19   5   1    2.99    2.07
 -18   5   1  223.85    9.77
  18   5  -1  213.02   10.89
 -18  -5   1  214.21    9.80
  18  -5  -1  195.49   10.58
  17   5  -1  121.94    7.52
  17  -5  -1  129.71    7.66
 -17  -5   1  124.02    6.85
 -17   5   1  128.84    6.85
 -16  -5   1 1497.28   48.66
  16  -5  -1 1405.65   52.09
  16   5  -1 1454.25   52.28
 -16   5   1 1579.97   48.66
  15  -5  -1  559.64   21.23
 -15  -5   1  531.65   19.44
  15   5  -1  566.71   21.41
 -15   5   1  500.94   19.16
 -14   5   1 1649.37   51.29
  14   5  -1 1520.04   55.15
  14  -5  -1 1635.95   49.84
 -14  -5   1 1600.94   51.40
 -14   5   1 1541.22   54.85
 -13   5   1  307.07   12.13
  13  -5  -1  317.71   11.56
 -13  -5   1  322.41   12.33
 -13   5   1  335.91   13.37
  13   5  -1  322.08   13.59
 -12  -5   1 1324.93   40.34
 -12   5   1 1340.69   41.66
  12  -5  -1 1278.37   40.61
 -12   5   1 1251.04   44.62
 -12  -5   1 1275.85   41.73
  12   5  -1 1263.21   44.97
 -11   5   1  142.00    6.24
 -11   5   1  145.73    7.01
 -11  -5   1  148.02    5.86
  11  -5  -1  141.92    6.05
 -11  -5   1  139.71    6.36
  11   5  -1  147.05    7.21
 -10  -5   1   97.61    4.67
 -10   5   1   97.79    5.17
  10   5  -1   90.19    5.20
  10  -5  -1   92.28    4.42
 -10   5   1   99.22    4.57
 -10  -5   1   95.18    4.26
  -9   5   1   51.08    2.89
  -9   5   1   51.11    3.36
   9  -5  -1   49.81    2.99
   9   5  -1   51.17    3.56
  -9  -5   1   46.72    2.95
  -9  -5   1   49.33    2.85
   8  -5  -1  586.87   19.27
  -8  -5   1  601.04   19.43
   8   5  -1  573.28   21.22
  -8   5   1  566.82   19.16
  -8   5   1  571.67   20.96
  -8  -5   1  601.15   19.11
   7   5  -1  633.68   22.68
  -7  -5   1  623.30   20.66
   7  -5  -1  626.32   20.67
  -7   5   1  641.45   22.52
  -7   5   1  628.08   20.49
  -7  -5   1  640.15   20.53
  -6  -5   1  318.30   10.87
  -6   5   1  304.49   10.48
  -6  -5   1  308.24   10.64
   6  -5  -1  311.25   10.99
  -6   5   1  312.87   11.90
   6   5  -1  307.51   12.00
  -5   5   1   99.12    3.75
  -5  -5   1   96.69    3.89
  -5  -5   1   90.40    4.21
   5  -5  -1   91.92    4.32
   5   5  -1   99.74    4.79
  -5   5   1   93.56    4.66
   4   5  -1  286.63   10.96
  -4   5   1  281.09   10.91
  -4  -5   1  283.83    9.49
   4  -5  -1  280.32   10.15
  -4   5   1  296.10    9.38
  -4  -5   1  274.27   10.00
  -3   5   1  897.78   27.32
  -3  -5   1  817.95   27.74
   3   5  -1  953.39   30.25
   3  -5  -1  859.24   27.92
  -3   5   1  844.51   30.09
  -3  -5   1  874.85   27.39
  -2  -5   1 1318.16   41.89
  -2   5   1 1290.77   45.27
   2   5  -1 1364.68   45.35
  -2  -5   1 1367.12   41.68
   2  -5  -1 1378.50   42.04
   1   5  -1 3975.62  124.46
  -1  -5   1 3542.29  114.85
  -1  -5   1 4055.33  116.72
  -1   5   1 3689.32  124.36
   1  -5  -1 3622.52  114.92
   0  -5   1 1806.69   54.87
   0   5  -1 1866.48   55.14
   0   5  -1 1720.24   59.17
   0  -5  -1 1743.71   54.82
   0   5   1 1724.20   59.20
   1   5   1 4580.93  148.07
  -1   5  -1 4615.07  148.05
  -1  -5  -1 4383.53  136.77
   1  -5   1 4477.19  136.81
  -1   5  -1 4464.84  139.27
  -2  -5  -1  979.56   32.32
  -2   5  -1 1022.93   31.89
  -2   5  -1 1101.63   34.99
   2   5   1 1118.09   35.09
   2  -5   1  965.45   32.33
  -2  -5  -1  965.00   31.83
  -3  -5  -1 2066.88   61.63
   3   5   1 2003.28   66.48
  -3   5  -1 2036.36   61.62
  -3  -5  -1 1988.39   61.44
   3  -5   1 1949.29   61.44
  -3   5  -1 1908.07   66.30
  -4  -5  -1  295.58   10.84
   4   5   1  324.86   11.88
  -4   5  -1  318.91   10.28
  -4  -5  -1  321.56   10.35
  -4   5  -1  317.19   11.76
   4  -5   1  285.99   10.85
  -5  -5  -1    3.99    0.94
  -5   5  -1    4.51    0.86
  -5  -5  -1    2.90    1.10
   5   5   1    6.61    1.34
   5  -5   1    2.89    1.11
  -5   5  -1    6.98    1.25
  -6  -5  -1   87.31    3.83
   6   5   1   94.19    4.61
  -6   5  -1   88.48    3.74
   6  -5   1   81.24    4.10
  -6   5  -1   93.49    4.46
  -6  -5  -1   82.21    4.05
  -7   5  -1  431.18   14.44
  -7  -5  -1  427.41   14.61
   7   5   1  430.25   16.08
  -7   5  -1  441.57   15.90
   7  -5   1  412.67   14.67
  -7  -5  -1  446.84   14.66
   8  -5   1  131.26    5.80
  -8  -5  -1  132.21    5.67
   8   5   1  147.12    6.58
  -8   5  -1  141.88    5.66
  -8   5  -1  146.11    6.35
  -8  -5  -1  131.01    5.67
  -9   5  -1   80.70    3.97
   9   5   1   80.60    4.63
  -9   5  -1   80.35    4.43
   9  -5   1   82.82    4.12
  -9  -5  -1   80.79    4.09
  -9  -5  -1   88.29    4.07
 -10  -5  -1   11.31    1.69
 -10   5  -1    9.64    1.73
 -10   5  -1    7.08    1.52
  10  -5   1   10.26    1.57
  10   5   1   10.76    1.95
 -10  -5  -1   10.71    1.56
 -11  -5  -1  602.11   19.17
 -11   5  -1  578.45   21.15
  11   5   1  488.59   21.10
  11  -5   1  592.96   19.41
 -11   5  -1  602.35   19.76
 -11  -5  -1  600.12   19.91
  12  -5   1  339.47   12.42
 -12   5  -1  338.10   12.73
  12   5   1  360.84   14.16
 -12   5  -1  346.91   13.74
 -12  -5  -1  349.78   13.00
 -12  -5  -1  340.04   12.11
  13  -5   1 1835.11   56.40
 -13   5  -1 1718.88   61.36
 -13   5  -1 1833.78   57.63
 -13  -5  -1 1834.01   57.82
  13   5   1 1805.71   61.90
 -13  -5  -1 1802.34   56.00
  14  -5   1  118.75    5.63
 -14   5  -1  109.59    5.87
 -14   5  -1  124.88    6.53
  14   5   1  129.72    6.89
 -14  -5  -1  101.03    5.97
 -15  -5  -1 2523.84   79.91
  15  -5   1 2564.04   77.89
 -15   5  -1 2643.00   79.86
  15  -5   1 2462.97   85.24
  15   5   1 2380.22   85.27
 -16   5  -1   65.50    4.87
  16   5   1   82.80    5.66
  16  -5   1   82.60    5.57
 -16  -5  -1   63.85    4.99
  17   5   1  705.52   27.89
  17  -5   1  710.70   27.78
 -17  -5  -1  756.99   26.08
 -17   5  -1  775.70   25.96
 -18  -5  -1   43.05    3.97
  18  -5   1   37.42    4.07
  18   5   1   38.52    4.16
 -18   5  -1   40.68    3.83
 -19   5  -1   31.25    3.81
 -19  -5  -1   39.83    4.01
  19  -5   1   36.44    4.50
  19   5   1   36.22    4.14
 -20  -5  -1    1.50    2.09
  20  -5   1    0.34    2.16
  20   5   1    1.22    2.28
 -20   5  -1   -3.93    1.89
  21   5   1   41.60    4.60
 -21   5  -1   28.61    3.95
  21  -5   1   42.47    4.87
 -21  -5  -1   35.77    4.31
 -22  -5  -1   40.53    4.55
 -22   5  -1   37.73    4.41
  22   5   1   35.72    4.92
  22  -5   1   27.15    4.62
 -23   5  -1   53.62    5.18
  23  -5   1   54.43    5.66
  23   5   1   60.20    5.70
 -23  -5  -1   53.39    5.21
 -24  -5  -1    3.56    2.73
  24   5   1    3.99    3.20
 -24   5  -1    4.67    2.77
  24   6  -1    7.06    3.68
 -24   6   1    7.25    3.36
 -24  -6   1    6.01    3.00
  24  -6  -1    2.29    2.99
  23  -6  -1  110.82    8.44
 -23  -6   1  119.45    7.57
 -23   6   1  112.73    7.33
  23   6  -1  115.32    8.31
  22  -6  -1   25.63    4.50
 -22   6   1   21.29    3.74
 -22  -6   1   23.57    3.85
  22   6  -1   22.37    4.30
 -21   6   1  137.44    7.80
  21  -6  -1  142.47    8.94
 -21  -6   1  133.14    7.81
  21   6  -1  136.40    8.82
  20  -6  -1    4.73    2.70
 -20   6   1   -0.29    2.20
 -20  -6   1    3.69    2.28
  20   6  -1    7.61    2.80
 -19  -6   1    5.87    2.37
  19  -6  -1   12.24    3.12
  19   6  -1    8.91    2.86
 -19   6   1    3.51    2.16
  18  -6  -1   30.50    4.32
 -18   6   1   31.15    3.47
 -18  -6   1   33.46    3.67
  18   6  -1   36.73    4.49
  17   6  -1  162.39    9.06
 -17   6   1  164.41    7.98
  17  -6  -1  158.99    8.93
 -17  -6   1  162.15    8.06
 -16  -6   1  118.88    6.80
  16   6  -1  140.87    7.83
 -16   6   1  128.11    6.87
 -15  -6   1  365.88   14.43
  15   6  -1  368.24   15.97
 -15   6   1  374.99   15.69
 -15   6   1  397.97   14.48
 -14   6   1  608.32   22.53
  14   6  -1  745.87   25.45
  14  -6  -1  674.47   22.09
 -14   6   1  705.20   24.87
 -14  -6   1  556.02   22.45
  13   6  -1  373.57   15.30
  13  -6  -1  367.34   13.24
 -13  -6   1  349.04   13.61
 -13   6   1  368.24   14.95
 -13   6   1  371.85   13.58
 -12   6   1  346.97   14.35
 -12  -6   1  361.33   13.27
 -12   6   1  369.34   13.11
  12   6  -1  346.44   14.65
 -12  -6   1  365.93   12.60
  12  -6  -1  344.53   12.78
 -11   6   1   36.31    3.15
  11  -6  -1   36.69    2.81
 -11   6   1   32.25    2.61
 -11  -6   1   36.17    2.89
 -11  -6   1   37.41    2.62
  11   6  -1   34.00    3.16
 -10  -6   1    5.40    1.46
 -10   6   1    6.03    1.65
  10  -6  -1    6.67    1.46
 -10  -6   1    5.22    1.35
  10   6  -1    5.64    1.71
 -10   6   1    4.98    1.39
   9   6  -1  116.16    6.11
  -9   6   1  113.64    5.83
   9  -6  -1  117.42    5.36
  -9   6   1  121.96    5.09
  -9  -6   1  113.22    5.17
  -9  -6   1  118.05    5.22
  -8   6   1    5.15    1.25
  -8  -6   1    4.89    1.37
  -8  -6   1    3.67    1.32
  -8   6   1    7.95    1.65
   8  -6  -1    5.18    1.51
  -7  -6   1  246.18    8.99
  -7   6   1  239.58    8.44
  -7  -6   1  240.82    8.62
  -7   6   1  229.05    9.77
   7  -6  -1  224.25    8.99
   7   6  -1  242.31    9.99
  -6   6   1   29.85    1.89
  -6   6   1   31.31    2.57
   6   6  -1   34.99    2.80
  -6  -6   1   27.16    1.97
   6  -6  -1   31.59    2.55
  -6  -6   1   28.07    2.35
  -5   6   1    8.04    1.61
   5   6  -1    4.21    1.29
  -5  -6   1    6.47    1.08
  -5   6   1    5.44    0.95
  -5  -6   1    4.84    1.29
   5  -6  -1    5.95    1.37
  -4  -6   1   52.34    2.41
   4  -6  -1   51.58    3.19
  -4  -6   1   48.62    3.05
  -4   6   1   56.47    3.45
   4   6  -1   52.65    3.35
  -4   6   1   53.64    2.22
   3   6  -1  313.22   12.37
  -3  -6   1  321.83   10.51
  -3  -6   1  324.34   11.56
  -3   6   1  324.66   12.46
   3  -6  -1  330.08   11.68
   2  -6  -1  394.35   14.36
   2   6  -1  428.03   15.44
  -2  -6   1  371.94   14.19
  -2  -6   1  440.63   13.24
  -2   6   1  437.75   15.50
   1   6  -1  662.34   23.71
  -1   6   1  697.99   23.82
  -1  -6   1  652.84   22.04
   1  -6  -1  673.62   22.15
   0   6   1 1487.88   51.40
   0   6  -1 1540.98   51.43
   0  -6   1 1487.04   47.63
   0  -6  -1 1575.82   47.74
  -1  -6  -1  701.30   23.19
  -1   6  -1  742.15   24.96
   1  -6   1  647.29   23.04
   1   6   1  738.04   25.00
   2  -6   1  761.30   25.66
   2   6   1  756.90   27.57
  -2   6  -1  851.80   27.70
  -2   6  -1  798.61   24.70
  -2  -6  -1  778.43   25.63
  -3  -6  -1   41.71    1.90
   3  -6   1   41.89    2.84
  -3  -6  -1   43.72    2.90
  -3   6  -1   43.81    1.92
   4  -6   1  181.73    7.37
  -4  -6  -1  176.50    7.28
  -4  -6  -1  189.84    6.38
  -4   6  -1  187.44    7.84
  -4   6  -1  184.54    6.32
   4   6   1  172.85    7.78
   5   6   1  280.64   11.56
   5  -6   1  295.95   10.83
  -5   6  -1  310.90    9.98
  -5  -6  -1  288.56   10.74
  -5  -6  -1  310.82   10.05
  -5   6  -1  282.55   11.47
  -6   6  -1  114.07    5.43
  -6  -6  -1  102.80    4.45
   6  -6   1  106.36    5.09
  -6   6  -1  108.92    4.38
   6   6   1  110.50    5.53
  -6  -6  -1  108.17    5.02
  -7  -6  -1   46.02    2.83
  -7   6  -1   48.03    2.72
   7   6   1   58.49    3.65
   7  -6   1   52.39    3.20
  -7  -6  -1   49.14    3.15
   8  -6   1  277.31   10.36
  -8  -6  -1  270.85   10.19
  -8   6  -1  272.24    9.85
  -8   6  -1  295.56   11.18
   8   6   1  263.06   11.21
  -8  -6  -1  274.91   10.02
  -9  -6  -1    3.08    1.30
   9  -6   1    2.88    1.28
  -9  -6  -1    3.31    1.29
   9   6   1    5.62    1.59
  -9   6  -1    4.12    1.29
  -9   6  -1    6.57    1.48
  10  -6   1   78.49    4.30
 -10  -6  -1   84.20    4.27
 -10   6  -1   87.80    4.84
 -10   6  -1   82.66    4.13
  10   6   1   79.67    4.85
 -10  -6  -1   82.00    4.27
 -11   6  -1   33.09    2.95
  11  -6   1   30.59    2.68
 -11  -6  -1   30.83    2.68
 -11  -6  -1   35.06    2.61
  11   6   1   32.95    3.12
 -11   6  -1   27.13    2.48
  12  -6   1  161.76    7.23
 -12  -6  -1  176.61    7.50
 -12  -6  -1  176.46    7.11
 -12   6  -1  177.58    7.38
 -12   6  -1  165.81    8.00
  12   6   1  167.63    8.36
  13  -6   1  162.30    7.47
 -13   6  -1  181.89    8.49
  13   6   1  184.41    8.85
  14  -6   1  407.99   15.02
  14   6   1  429.73   17.18
 -14  -6  -1  414.72   15.63
 -14   6  -1  435.48   15.54
 -14   6  -1  412.06   16.69
 -15  -6  -1   57.34    4.63
 -15   6  -1   58.80    4.32
  16   6   1  124.61    7.36
 -16   6  -1  108.98    6.19
 -16  -6  -1  112.32    6.44
  16  -6   1  123.85    7.21
  17   6   1   23.79    3.51
 -17   6  -1   13.47    2.70
 -17  -6  -1    8.96    2.60
  17  -6   1   19.20    3.24
 -18   6  -1   27.92    3.43
 -18  -6  -1   27.44    3.39
  18  -6   1   28.08    3.90
  18   6   1   26.45    3.93
 -19  -6  -1   55.68    4.76
  19   6   1   59.37    5.26
 -19   6  -1   61.28    5.00
  19  -6   1   66.09    5.46
  20  -6   1   37.88    4.94
 -20   6  -1   32.85    4.15
 -20  -6  -1   39.57    4.32
  20   6   1   40.09    4.88
 -21   6  -1   55.51    5.15
 -21  -6  -1   52.08    4.88
  21  -6   1   58.77    5.60
  21   6   1   66.36    5.80
  22  -6   1  133.87    8.90
 -22   6  -1  142.46    8.13
 -22  -6  -1  135.06    8.14
  22   6   1  144.78    9.11
  23   6   1   45.03    5.55
 -23   6  -1   40.66    4.69
  23  -6   1   32.11    5.08
 -23  -6  -1   39.97    4.82
 -24   6  -1   29.01    4.29
  24   6   1   34.18    5.47
 -24  -6  -1   28.03    4.33
  23   7  -1    4.17    2.92
  23  -7  -1    2.65    3.09
 -23  -7   1    2.06    2.69
 -22  -7   1   18.26    3.63
  22   7  -1   25.92    4.56
  22  -7  -1   25.09    4.57
  21  -7  -1    5.76    2.96
  21   7  -1    6.01    3.10
 -21  -7   1    2.51    2.53
 -20  -7   1   11.73    3.08
  20   7  -1   24.57    4.36
  20  -7  -1   20.54    3.93
  19   7  -1   13.54    3.28
  19  -7  -1    9.93    3.01
 -19  -7   1    9.65    2.65
 -18  -7   1    0.88    2.02
 -18   7   1    3.58    2.04
  18   7  -1    6.87    2.61
  18  -7  -1    7.63    2.68
 -17  -7   1    0.51    1.86
  17   7  -1    2.85    2.29
 -17   7   1    2.47    1.84
 -16   7   1   81.56    4.97
  16   7  -1   87.14    6.14
 -16  -7   1   75.23    5.09
 -16   7   1   87.69    5.88
 -15   7   1   13.49    2.67
 -15  -7   1   11.43    2.52
 -14   7   1  125.45    7.08
  14  -7  -1  127.54    6.19
  14   7  -1  124.01    7.29
 -14   7   1  118.53    6.04
 -14  -7   1  122.84    6.36
  13  -7  -1   60.85    4.11
  13   7  -1   80.97    5.32
 -12  -7   1   49.31    3.39
 -12   7   1   47.97    3.24
  12   7  -1   46.30    3.97
  12  -7  -1   47.21    3.39
 -12   7   1   51.26    3.96
 -12  -7   1   50.30    3.29
  11  -7  -1   45.82    3.37
 -11  -7   1   56.57    3.43
  11   7  -1   48.68    3.99
 -11  -7   1   51.05    3.32
 -11   7   1   46.22    3.73
 -11   7   1   50.09    3.15
  10   7  -1   85.21    5.32
 -10   7   1   81.95    5.01
 -10   7   1   88.15    4.23
 -10  -7   1   86.04    4.49
 -10  -7   1   83.72    4.35
  10  -7  -1   81.01    4.56
   9  -7  -1   25.00    2.55
   9   7  -1   39.46    3.28
  -9  -7   1   28.12    2.33
  -9   7   1   24.51    2.15
  -9  -7   1   29.59    2.56
  -8  -7   1    0.66    1.13
   8  -7  -1   -0.38    1.25
   8   7  -1    4.65    1.50
  -8   7   1    0.69    1.04
  -8   7   1    2.41    1.25
  -8  -7   1    1.24    1.14
  -7  -7   1  163.97    7.09
  -7  -7   1  165.43    6.50
  -7   7   1  172.56    6.31
   7  -7  -1  173.39    7.34
  -7   7   1  173.17    7.83
   7   7  -1  165.32    7.85
  -6   7   1   25.44    2.52
  -6  -7   1   22.13    1.73
  -6  -7   1   17.58    2.20
   6  -7  -1   21.45    2.48
  -6   7   1   20.00    1.54
   6   7  -1   20.64    2.32
   5   7  -1   27.35    2.60
   5  -7  -1   22.54    2.40
  -5   7   1   20.58    1.38
  -5  -7   1   17.31    2.21
  -5  -7   1   20.51    1.60
  -5   7   1   23.72    2.44
  -4   7   1  155.52    7.03
   4  -7  -1  149.07    6.60
  -4  -7   1  142.38    6.39
  -4  -7   1  143.87    5.26
   4   7  -1  145.17    6.88
  -3   7   1  155.83    7.17
   3  -7  -1  152.63    6.75
  -3  -7   1  151.84    6.64
  -3  -7   1  154.69    5.35
   3   7  -1  156.84    7.11
  -2  -7   1   43.44    3.23
  -2  -7   1   64.69    2.22
   2  -7  -1   44.51    3.29
  -2   7   1   53.98    3.54
   2   7  -1   57.07    3.59
   1   7  -1   27.55    2.43
  -1  -7   1   23.91    2.33
  -1   7   1   25.43    2.48
   0   7  -1   29.61    2.58
   0  -7  -1   28.03    2.46
   0  -7   1   26.15    2.54
   0   7   1   28.14    2.60
  -1  -7  -1   17.47    2.18
  -1   7  -1   18.27    2.29
   1   7   1   17.98    2.04
   1  -7   1   15.73    2.18
  -2   7  -1  187.17    8.04
   2  -7   1  181.65    7.63
  -2  -7  -1  178.91    7.57
   2   7   1  181.16    8.02
  -3   7  -1   27.67    1.34
  -3  -7  -1   33.13    2.62
   3  -7   1   22.86    2.39
  -3  -7  -1   22.21    1.26
  -4  -7  -1  444.53   14.43
  -4  -7  -1  414.49   15.57
   4   7   1  466.49   17.06
  -4   7  -1  456.90   14.45
   4  -7   1  446.93   15.82
  -4   7  -1  469.39   16.98
  -5   7  -1  333.00   10.88
  -5  -7  -1  330.90   10.92
   5  -7   1  326.01   12.09
  -5   7  -1  340.50   12.99
  -5  -7  -1  301.69   11.90
   5   7   1  329.31   13.03
  -6  -7  -1  254.67    8.88
   6  -7   1  250.70    9.85
  -6   7  -1  254.72   10.50
  -6  -7  -1  252.23    9.79
  -6   7  -1  258.06    8.81
   6   7   1  246.10   10.56
   7  -7   1  277.50   10.86
   7   7   1  296.38   11.92
  -7  -7  -1  285.76   10.85
  -7  -7  -1  284.01   10.09
  -7   7  -1  288.63   11.67
  -7   7  -1  290.02   10.02
   8   7   1  217.45    9.63
  -8  -7  -1  220.26    8.26
   8  -7   1  206.90    8.77
  -8  -7  -1  218.08    8.74
  -8   7  -1  215.70    8.07
  -8   7  -1  236.72    9.63
   9   7   1   19.89    2.53
  -9   7  -1   14.49    1.77
  -9   7  -1   17.73    2.37
  -9  -7  -1   13.43    1.92
   9  -7   1   15.58    2.16
  -9  -7  -1   16.28    2.18
 -10   7  -1   61.13    4.03
 -10  -7  -1   50.62    3.34
  10  -7   1   53.99    3.65
 -10   7  -1   57.43    3.28
 -10  -7  -1   51.03    3.45
  10   7   1   61.58    4.21
 -11   7  -1   25.26    2.74
  11   7   1   26.68    3.12
  11  -7   1   21.99    2.57
 -11  -7  -1   20.87    2.26
 -11   7  -1   21.38    2.25
 -11  -7  -1   22.34    2.48
 -12   7  -1   61.05    3.86
  12  -7   1   64.66    4.16
 -12  -7  -1   68.42    4.07
 -12   7  -1   71.52    4.63
  12   7   1   75.99    5.03
 -12  -7  -1   64.22    4.06
 -13  -7  -1   94.71    5.14
 -13   7  -1   93.32    4.94
  13  -7   1   88.93    5.04
 -13   7  -1   96.04    5.65
  13   7   1   87.31    5.80
 -13  -7  -1   93.93    4.90
 -14  -7  -1   12.79    2.48
 -15   7  -1  135.62    7.49
 -15   7  -1  137.56    6.77
  15   7   1  140.55    7.91
 -15  -7  -1  137.71    6.89
  15  -7   1  131.72    6.58
  16   7   1   12.69    2.85
 -16   7  -1   11.18    2.60
 -16  -7  -1    6.03    2.27
 -16   7  -1    5.53    2.26
 -17   7  -1    8.11    2.33
 -17  -7  -1    3.20    2.07
  17   7   1    5.92    2.49
  18  -7   1  154.03    8.90
  18   7   1  147.85    8.86
 -18   7  -1  158.36    8.03
 -18  -7  -1  160.82    8.08
  19  -7   1   41.40    4.61
 -19  -7  -1   41.13    4.45
 -19   7  -1   43.18    4.17
  19   7   1   41.99    4.60
 -20  -7  -1  283.02   12.21
  20   7   1  258.36   13.24
  20  -7   1  248.03   12.99
 -20   7  -1  270.57   11.97
  21  -7   1   31.91    4.85
 -21  -7  -1   26.39    4.07
  21   7   1   36.04    4.92
  22   7   1  164.22    9.94
 -22  -7  -1  148.45    8.60
  22  -7   1  152.45    9.72
 -23  -7  -1   11.22    3.61
  23   7   1   13.84    3.88
  22   8  -1   12.37    3.79
  22  -8  -1   10.42    3.63
  21   8  -1  165.70   10.32
  21  -8  -1  160.78   10.08
  20   8  -1    7.09    3.09
  20  -8  -1    6.70    3.01
  19   8  -1    4.41    2.72
  19  -8  -1    6.03    2.97
  18   8  -1    0.75    1.90
 -17  -8   1    9.78    2.32
  17   8  -1    9.21    2.66
 -17   8   1    9.09    2.73
 -16   8   1    3.32    2.23
  16   8  -1    4.86    2.29
 -16  -8   1    2.50    1.73
 -15   8   1   16.35    2.98
 -15  -8   1   16.82    2.72
  15   8  -1   14.01    3.01
 -14   8   1   -0.93    1.53
  14  -8  -1    2.11    1.67
 -14  -8   1    0.74    1.63
  14   8  -1    1.28    1.82
 -13  -8   1    6.60    1.83
  13   8  -1    5.56    2.25
  13  -8  -1    7.37    1.84
 -13   8   1    7.47    2.08
 -12  -8   1    7.91    1.85
 -12   8   1   10.80    2.37
  12   8  -1   12.25    2.66
  12  -8  -1    5.96    1.88
 -12  -8   1    9.34    1.92
 -11  -8   1   18.66    2.41
 -11   8   1   21.80    2.97
  11  -8  -1   17.93    2.51
  11   8  -1   24.21    3.27
 -10   8   1   48.17    3.75
  10  -8  -1   44.88    3.50
 -10  -8   1   41.37    3.21
  10   8  -1   43.09    3.75
  -9   8   1  210.04    9.62
   9   8  -1  213.46    9.86
  -9  -8   1  211.92    8.75
   9  -8  -1  211.18    8.93
  -8   8   1  112.22    6.10
  -8  -8   1  113.03    5.63
   8  -8  -1  108.27    5.74
   8   8  -1  111.40    6.25
   7   8  -1  139.45    7.15
  -7   8   1  136.69    6.97
   7  -8  -1  141.03    6.63
  -7  -8   1  134.98    6.43
  -6  -8   1   48.91    3.48
  -6   8   1   51.78    3.79
   6   8  -1   50.93    3.87
   6  -8  -1   49.10    3.68
  -5   8   1    1.19    1.34
   5   8  -1    4.50    1.50
  -5  -8   1    1.25    1.30
   5  -8  -1    2.03    1.33
  -4   8   1    8.98    1.90
   4  -8  -1    8.06    1.79
  -4  -8   1    4.62    1.54
   4   8  -1   10.82    1.99
   3   8  -1    0.00    1.03
  -3   8   1   -0.58    0.98
   3  -8  -1   -0.71    1.14
  -3  -8   1   -0.06    1.06
   2   8  -1    5.96    1.52
  -2  -8   1    3.80    1.52
  -2   8   1    3.54    1.48
   2  -8  -1    4.05    1.36
   1  -8  -1    9.54    1.86
   1   8  -1   10.66    1.87
  -1  -8   1   10.79    1.80
  -1   8   1   11.69    2.01
   0   8   1   43.61    3.34
   0   8  -1   45.16    3.40
   0  -8   1   51.89    3.52
   0  -8  -1   47.38    3.43
   1  -8   1   21.40    2.46
  -1  -8  -1   17.72    2.29
  -1   8  -1   17.07    2.25
   1   8   1   19.62    2.49
  -2   8  -1   14.84    2.19
   2  -8   1   12.39    2.07
  -2  -8  -1   14.05    2.14
   2   8   1   13.08    2.13
  -3  -8  -1    0.15    1.22
  -3   8  -1    0.59    1.12
   3  -8   1   -0.39    1.17
   3   8   1    0.19    1.11
   4   8   1  183.71    8.40
  -4   8  -1  170.43    8.19
  -4  -8  -1  182.23    7.87
   4  -8   1  188.11    7.99
   5   8   1    0.51    1.07
  -5  -8  -1   -1.13    1.17
  -5   8  -1    0.99    1.22
   5  -8   1   -1.11    0.98
   6  -8   1  105.05    5.57
  -6  -8  -1  104.71    5.53
   6   8   1  108.66    5.96
  -6   8  -1  114.78    5.97
   7   8   1   24.17    2.79
  -7   8  -1   22.82    2.56
  -7  -8  -1   20.16    2.51
   7  -8   1   17.44    2.36
   8   8   1  399.90   15.78
   8  -8   1  393.52   14.50
  -8  -8  -1  379.23   14.29
  -8   8  -1  394.07   15.48
  -9  -8  -1    3.69    1.70
   9  -8   1    7.84    1.96
   9   8   1   10.82    2.26
 -10   8  -1   70.41    4.66
  11  -8   1   24.26    2.79
 -11  -8  -1   23.81    2.70
 -11   8  -1   22.77    2.93
  11   8   1   22.26    3.14
  12  -8   1   61.17    4.21
 -12   8  -1   57.18    4.34
 -12  -8  -1   65.01    4.06
  12   8   1   62.37    4.72
  13  -8   1   19.44    2.64
  13   8   1   18.10    3.05
 -13   8  -1   17.89    2.82
  14  -8   1    4.52    1.96
 -14   8  -1    5.45    2.07
  14   8   1    5.94    2.31
  15   8   1   27.17    3.77
  15  -8   1   31.77    3.46
 -15   8  -1   27.80    3.63
 -16   8  -1   32.98    3.79
  16   8   1   38.80    4.56
 -17   8  -1   21.65    3.68
  17   8   1   23.50    3.82
  18   8   1   51.07    5.03
  19   8   1   27.76    4.25
  19  -8   1   21.62    4.02
  20  -8   1  206.45   11.47
  20   8   1  212.53   11.57
  21   8   1   72.60    6.47
  21  -8   1   78.92    6.70
  22  -8   1   87.51    7.35
  22   8   1   88.54    7.35
  21   9  -1   -4.79    2.46
  21  -9  -1    4.64    3.62
  20  -9  -1    5.63    3.42
  20   9  -1    0.06    2.65
  19   9  -1    2.39    2.86
  18   9  -1  118.74    8.14
 -18   9   1  125.66    8.12
  17   9  -1    8.83    2.98
 -17   9   1    7.63    2.80
 -16   9   1  276.95   13.18
  16   9  -1  281.56   13.54
  15   9  -1   99.88    7.01
 -15   9   1  113.38    7.10
  15  -9  -1  102.29    6.16
  14  -9  -1  309.08   12.41
  14   9  -1  307.04   14.06
 -14   9   1  301.60   13.70
  13  -9  -1  136.02    7.01
  13   9  -1  143.61    8.13
 -13   9   1  136.38    7.78
 -12  -9   1  167.25    7.45
 -12   9   1  140.98    7.99
  12  -9  -1  164.89    7.69
  12   9  -1  143.85    8.36
  11  -9  -1   32.98    3.20
  11   9  -1   33.47    3.62
 -11   9   1   31.57    3.38
 -11  -9   1   36.21    3.23
 -10  -9   1   12.27    2.26
  10  -9  -1    9.14    2.21
  10   9  -1    8.76    2.26
 -10   9   1   11.85    2.30
  -9   9   1    6.43    1.95
   9   9  -1    1.20    1.41
  -9  -9   1   -0.17    1.50
   9  -9  -1   -0.93    1.57
  -8   9   1   79.01    5.09
   8  -9  -1   67.28    4.66
  -8  -9   1   79.10    4.79
   8   9  -1   72.05    5.01
  -7   9   1    9.56    2.17
   7  -9  -1    8.44    2.11
   7   9  -1    7.64    2.01
  -7  -9   1    7.73    2.07
   6  -9  -1  218.42    9.51
   6   9  -1  230.71   10.27
  -6   9   1  224.04   10.13
  -6  -9   1  205.43    9.20
  -5   9   1    4.13    1.72
  -5  -9   1    1.90    1.56
   5  -9  -1    1.77    1.50
   5   9  -1    5.03    1.64
  -4  -9   1   78.03    4.71
  -4   9   1   74.20    4.85
   4   9  -1   74.26    4.90
   4  -9  -1   73.36    4.63
   3  -9  -1    4.89    1.82
  -3   9   1    7.61    2.00
   3   9  -1   10.80    2.16
  -3  -9   1    1.52    1.66
   2  -9  -1  172.10    8.27
  -2  -9   1  190.56    8.48
   2   9  -1  204.77    9.01
  -2   9   1  194.57    8.95
   1   9  -1  667.70   24.43
  -1   9   1  692.60   24.60
  -1  -9   1  643.39   22.80
   1  -9  -1  640.66   22.79
   0  -9  -1  698.11   24.44
   0   9  -1  735.95   26.25
   0  -9   1  721.53   24.53
   0   9   1  705.06   26.17
  -1  -9  -1  563.20   20.83
  -1   9  -1  596.58   22.34
   1  -9   1  615.41   21.10
   1   9   1  622.85   22.57
   2   9   1  240.90   10.42
  -2   9  -1  236.28   10.29
  -2  -9  -1  226.30    9.76
   2  -9   1  228.19    9.81
  -3  -9  -1  118.83    6.17
   3   9   1  122.41    6.50
   3  -9   1  122.69    6.32
  -3   9  -1  117.45    6.36
   4   9   1   24.44    2.67
  -4  -9  -1   20.28    2.74
   4  -9   1   20.30    2.58
  -4   9  -1   24.46    2.99
  -5  -9  -1  106.89    5.74
   5  -9   1  103.48    5.71
   5   9   1  107.57    6.14
  -5   9  -1  101.74    5.88
   6  -9   1  170.69    8.02
  -6   9  -1  182.54    8.50
   6   9   1  173.32    8.49
  -6  -9  -1  166.73    7.82
  -7  -9  -1   11.38    2.27
   7  -9   1   10.51    2.22
  -7   9  -1   14.01    2.49
   7   9   1   15.30    2.59
   8   9   1  293.64   12.98
   8  -9   1  306.29   12.09
  -8   9  -1  312.49   12.86
  -8  -9  -1  291.60   11.87
   9  -9   1   40.60    3.54
  -9  -9  -1   40.53    3.48
  -9   9  -1   47.49    3.89
   9   9   1   36.70    3.58
 -10  -9  -1   31.77    3.17
  10   9   1   33.43    3.51
  10  -9   1   30.56    3.35
 -10   9  -1   34.68    3.36
  11   9   1    7.96    2.15
 -11   9  -1    5.71    1.97
 -11  -9  -1    4.76    1.83
  11  -9   1    5.28    1.83
 -12   9  -1   13.87    2.68
  12  -9   1   13.12    2.46
  12   9   1   17.51    2.86
 -12  -9  -1   11.96    2.43
  13   9   1  333.52   14.63
 -13   9  -1  312.57   14.13
  13  -9   1  347.64   13.35
  14   9   1   20.07    3.43
  14  -9   1   13.56    2.88
 -15   9  -1  310.31   14.04
  15   9   1  315.44   14.49
  15  -9   1  318.13   12.86
  16   9   1   10.51    2.95
 -16   9  -1   12.95    3.08
  17   9   1  187.56   10.50
 -17   9  -1  195.08   10.23
 -18   9  -1    1.41    2.60
  18   9   1    9.35    3.07
  19   9   1   55.45    5.53
  20   9   1   43.96    5.54
  20  -9   1   35.96    5.13
  21   9   1    2.08    3.10
  21  -9   1    2.57    3.36
  20 -10  -1   28.38    5.01
  20  10  -1   27.94    4.66
  19  10  -1    9.36    3.67
 -19  10   1    2.38    3.06
 -18  10   1   60.10    5.64
  18  10  -1   61.01    5.90
 -17  10   1   18.89    3.79
  17  10  -1   22.84    4.14
  16  10  -1   67.76    5.96
 -16  10   1   60.92    5.56
  15 -10  -1    9.14    2.75
 -15  10   1   12.51    3.05
  15  10  -1    9.61    3.07
 -13  10   1   25.49    3.67
  13 -10  -1   22.60    3.50
  13  10  -1   28.96    4.07
 -12  10   1  111.22    6.91
  12  10  -1  119.20    7.38
  12 -10  -1  109.67    6.51
  11  10  -1  216.35   10.81
  11 -10  -1  206.19    9.68
 -11 -10   1  231.22    9.73
 -11  10   1  211.47   10.49
 -10 -10   1    1.95    1.91
  10  10  -1    3.34    1.99
  10 -10  -1    1.01    1.71
 -10  10   1    5.21    1.95
  -9  10   1   96.87    6.29
  -9 -10   1  103.32    5.83
   9  10  -1  100.24    6.39
   9 -10  -1  103.49    5.98
  -8  10   1    5.43    1.95
   8 -10  -1   -0.49    1.60
  -8 -10   1    1.19    1.71
   8  10  -1    2.37    1.73
  -7  10   1   13.83    2.57
   7 -10  -1    8.78    2.31
   7  10  -1    9.31    2.25
  -7 -10   1    8.96    2.19
   6 -10  -1    7.05    2.14
  -6  10   1    7.15    2.02
  -6 -10   1    8.26    2.15
   6  10  -1    7.57    1.99
   5  10  -1   21.15    3.03
  -5  10   1   18.56    2.97
  -5 -10   1   15.88    2.68
   5 -10  -1   18.91    2.78
  -4 -10   1  168.59    7.89
   4 -10  -1  157.03    7.78
   4  10  -1  153.76    8.08
  -4  10   1  156.68    8.20
   3 -10  -1   24.32    3.09
  -3 -10   1   13.99    2.67
   2  10  -1   66.53    4.73
  -2 -10   1   64.32    4.59
  -2  10   1   60.70    4.65
   2 -10  -1   60.53    4.43
  -1 -10   1   18.55    2.88
   1  10  -1   31.66    3.26
   1 -10  -1   22.15    2.99
  -1  10   1   14.15    2.81
   0  10   1   20.09    2.98
   0 -10   1   20.63    3.18
   0  10  -1   20.53    3.08
   0 -10  -1   18.69    2.98
  -1  10  -1  157.24    7.99
  -1 -10  -1  156.86    7.63
   1 -10   1  154.67    7.71
   1  10   1  147.68    7.90
   2  10   1   15.13    2.70
   2 -10   1   12.90    2.67
  -2 -10  -1    9.51    2.35
  -2  10  -1   15.41    2.71
   3 -10   1  408.26   15.61
  -3 -10  -1  399.65   15.46
   3  10   1  409.04   16.56
  -3  10  -1  413.25   16.49
  -4 -10  -1    2.90    1.68
  -4  10  -1    3.75    1.83
   4 -10   1    0.54    1.66
   4  10   1    6.76    2.03
   5  10   1   55.69    4.37
  -5  10  -1   51.03    4.14
  -5 -10  -1   51.61    4.05
   5 -10   1   59.35    4.34
  -6 -10  -1    0.01    1.55
   6 -10   1    1.04    1.62
  -6  10  -1    1.00    1.48
   6  10   1    1.22    1.71
   7  10   1   53.34    4.36
   7 -10   1   53.20    4.10
  -7 -10  -1   53.50    4.13
  -7  10  -1   50.97    4.10
   8  10   1   17.38    2.87
   8 -10   1   16.17    2.72
  -8 -10  -1   18.28    2.78
  -8  10  -1   17.65    2.88
   9 -10   1   66.11    4.69
  -9  10  -1   75.13    5.15
   9  10   1   71.46    5.24
  -9 -10  -1   65.03    4.66
 -10  10  -1  101.17    6.16
  10 -10   1   88.20    5.65
 -10 -10  -1   95.26    5.70
  10  10   1   94.62    6.31
  11 -10   1   47.37    4.24
  11  10   1   53.75    4.64
 -11 -10  -1   64.54    4.51
 -11  10  -1   61.08    4.69
  12 -10   1    6.03    2.38
 -12  10  -1    9.68    2.47
  12  10   1   12.18    2.96
 -12 -10  -1    9.81    2.58
 -13  10  -1  203.54   10.00
  13  10   1  185.90   10.11
  13 -10   1  191.49    9.29
  14  10   1   27.69    4.11
 -14  10  -1   22.65    3.61
  14 -10   1   18.97    3.38
 -15  10  -1  100.54    6.63
  15  10   1   92.07    6.80
  15 -10   1   83.98    6.00
 -16  10  -1    7.14    2.84
  16  10   1    9.61    2.92
 -17  10  -1   55.20    5.25
  17  10   1   55.10    5.45
 -18  10  -1    3.29    2.70
  18  10   1    5.28    2.92
  19  10   1   27.45    4.66
 -19  10  -1   32.90    4.88
  20  10   1   19.08    4.37
  20 -10   1   16.02    4.32
  18  11  -1   53.68    5.79
 -18  11   1   51.48    5.47
  17  11  -1  134.56    9.08
 -17  11   1  137.92    8.86
  16  11  -1  174.89   10.32
 -16  11   1  166.51    9.92
 -15  11   1  205.87   11.06
  15  11  -1  195.82   11.15
  15 -11  -1  210.22   10.11
 -14  11   1  491.01   20.50
  14  11  -1  474.96   20.77
  14 -11  -1  498.99   18.93
 -13  11   1  229.86   11.59
  13  11  -1  236.26   12.01
  13 -11  -1  219.09   10.55
  12 -11  -1  425.89   16.57
 -12  11   1  413.56   17.72
  12  11  -1  411.50   18.11
  11 -11  -1   25.13    3.59
  11  11  -1   35.66    4.49
 -11 -11   1   31.53    3.82
 -11  11   1   32.05    4.09
  10  11  -1   25.27    3.86
 -10  11   1   32.71    4.07
  10 -11  -1   28.59    3.67
 -10 -11   1   30.04    3.59
  -9 -11   1  131.68    7.24
  -9  11   1  140.89    7.97
   9  11  -1  133.10    7.88
   9 -11  -1  128.93    7.27
  -8 -11   1  223.15   10.03
   8 -11  -1  216.05   10.07
   8  11  -1  208.37   10.65
  -8  11   1  218.39   10.62
   7  11  -1  226.53   11.17
   7 -11  -1  239.45   10.66
  -7 -11   1  230.77   10.50
  -7  11   1  233.71   11.21
   6  11  -1  102.16    6.58
   6 -11  -1  103.75    6.22
  -6  11   1  102.12    6.56
  -6 -11   1  107.77    6.29
  -5 -11   1   18.86    3.06
   5 -11  -1   19.72    2.98
  -5  11   1   18.89    2.99
   5  11  -1   22.42    3.34
  -4  11   1   10.76    2.57
   4  11  -1   14.70    2.60
  -4 -11   1    8.02    2.23
   4 -11  -1    8.29    2.48
   3 -11  -1  306.14   12.66
  -3  11   1  302.18   13.36
   3  11  -1  287.60   13.15
  -3 -11   1  305.62   12.60
   2  11  -1  291.50   12.24
  -2  11   1  281.50   12.14
   2 -11  -1  249.95   11.27
  -2 -11   1  218.45   10.84
  -1  11   1  837.76   31.93
  -1 -11   1  887.15   30.00
   1  11  -1  861.72   31.99
   1 -11  -1  894.12   30.08
   0 -11   1  418.17   15.84
   0 -11  -1  403.69   15.70
   0  11  -1  386.33   16.42
   0  11   1  389.98   16.50
   1 -11   1  694.47   23.86
  -1 -11  -1  641.16   23.58
   1  11   1  669.54   25.24
  -1  11  -1  641.69   25.06
  -2  11  -1  503.80   20.20
  -2 -11  -1  507.81   19.07
   2  11   1  517.19   20.40
   2 -11   1  521.32   19.22
   3 -11   1   22.89    3.27
  -3 -11  -1   23.44    3.31
  -4 -11  -1  179.00    8.73
   4  11   1  178.87    9.23
  -4  11  -1  177.38    9.15
   4 -11   1  181.15    8.79
  -5 -11  -1   48.14    4.18
  -5  11  -1   47.27    4.12
   5 -11   1   48.05    4.27
   5  11   1   47.95    4.21
   6 -11   1   10.61    2.60
  -6 -11  -1    9.77    2.67
   6  11   1   14.51    2.82
  -6  11  -1   18.38    2.96
  -7 -11  -1  165.59    8.54
  -7  11  -1  173.08    9.07
   7  11   1  177.80    9.38
   7 -11   1  187.20    8.96
  -8 -11  -1   68.45    5.14
   8 -11   1   71.17    5.34
  -8  11  -1   85.46    5.72
   8  11   1   75.53    5.65
  -9 -11  -1   69.00    5.17
  -9  11  -1   93.21    5.97
   9 -11   1   73.26    5.37
   9  11   1   77.49    5.77
 -10 -11  -1   11.51    2.62
  10 -11   1   10.77    2.48
  10  11   1   14.69    3.15
 -10  11  -1   13.89    2.90
 -11 -11  -1  156.93    8.08
  11 -11   1  160.23    8.31
 -11  11  -1  158.95    8.72
  11  11   1  155.62    9.02
 -12  11  -1   50.13    4.64
  12 -11   1   45.62    4.39
 -12 -11  -1   46.69    4.40
  12  11   1   47.64    4.84
  13 -11   1  511.46   19.19
  13  11   1  472.31   20.70
 -13  11  -1  502.07   20.50
 -14  11  -1   59.67    5.43
  14  11   1   72.87    6.10
  15  11   1  339.75   16.33
 -15  11  -1  350.55   15.97
  15 -11   1  372.11   14.98
 -16  11  -1   69.09    6.01
  16  11   1   85.33    6.83
  17  11   1  106.06    7.87
 -17  11  -1  112.73    7.81
  18  11   1   48.80    5.43
 -18  11  -1   45.40    5.17
 -16  12   1   93.35    7.25
  16  12  -1  111.04    8.13
  15 -12  -1  267.38   12.38
  15  12  -1  262.90   13.76
 -15  12   1  263.19   13.33
 -14  12   1   99.39    7.26
  14  12  -1  103.42    7.61
  14 -12  -1  100.15    6.81
 -13  12   1  133.70    8.59
  13 -12  -1  140.47    8.04
  13  12  -1  144.36    8.95
  12 -12  -1   89.61    6.23
  12  12  -1   78.57    6.45
 -12  12   1   78.27    6.21
  11 -12  -1   11.70    2.99
  11  12  -1   13.23    3.33
 -11  12   1   14.43    3.05
 -11 -12   1   18.26    3.22
  10  12  -1    4.03    2.60
  10 -12  -1    2.79    2.42
 -10 -12   1    3.67    2.26
 -10  12   1    5.40    2.54
  -9  12   1  226.20   11.69
  -9 -12   1  248.53   11.09
   9 -12  -1  240.42   11.22
   9  12  -1  241.60   12.09
  -8 -12   1  228.25   10.47
  -8  12   1  214.75   11.00
   8 -12  -1  213.08   10.43
   8  12  -1  215.95   11.24
  -7 -12   1  370.89   15.38
   7  12  -1  378.60   16.70
  -7  12   1  394.62   16.73
   7 -12  -1  381.64   15.65
  -6 -12   1  217.18   10.31
   6  12  -1  210.98   10.97
  -6  12   1  210.35   10.87
   6 -12  -1  229.95   10.54
   5  12  -1  153.58    8.59
  -5 -12   1  140.75    8.01
  -5  12   1  150.54    8.54
   5 -12  -1  154.63    8.22
  -4  12   1    2.21    1.79
   4  12  -1    1.88    1.85
   4 -12  -1    0.63    2.04
  -4 -12   1    2.24    1.95
   3 -12  -1   30.41    3.68
   3  12  -1   25.68    3.69
  -3  12   1   28.00    3.88
  -3 -12   1   28.54    3.56
  -2  12   1  262.79   12.13
   2  12  -1  246.69   11.88
   2 -12  -1  253.62   11.39
  -2 -12   1  232.95   11.11
  -1 -12   1  118.31    6.88
   1 -12  -1  117.37    6.99
  -1  12   1  117.94    7.20
   1  12  -1  108.51    6.97
   0 -12   1  640.00   22.32
   0 -12  -1  591.95   22.00
   0  12   1  577.62   23.27
   0  12  -1  570.90   23.21
   1 -12   1   26.46    3.62
   1  12   1   32.35    3.69
  -1 -12  -1   25.22    3.65
  -1  12  -1   24.14    3.58
   2 -12   1  356.88   14.79
   2  12   1  374.28   15.78
  -2  12  -1  338.80   15.33
  -2 -12  -1  369.64   14.88
  -3  12  -1   32.59    3.72
   3  12   1   33.02    3.68
  -3 -12  -1   32.90    3.94
   3 -12   1   33.82    3.97
  -4 -12  -1    0.97    1.78
   4 -12   1    3.75    1.92
   4  12   1    2.38    2.23
  -4  12  -1    1.78    1.98
  -5  12  -1  150.63    8.41
   5 -12   1  144.44    7.98
   5  12   1  139.42    8.25
  -5 -12  -1  149.91    8.08
   6 -12   1  207.63   10.25
  -6 -12  -1  218.34   10.37
   6  12   1  224.81   11.17
  -6  12  -1  229.50   11.10
   7 -12   1  395.14   15.79
  -7 -12  -1  381.20   15.53
   7  12   1  377.29   16.71
  -7  12  -1  375.19   16.44
   8  12   1  277.28   13.35
  -8 -12  -1  269.79   12.21
  -8  12  -1  291.21   13.22
   8 -12   1  274.78   12.43
   9 -12   1   71.89    5.61
  -9 -12  -1   74.28    5.51
  -9  12  -1   78.58    5.91
   9  12   1   76.28    6.04
 -10 -12  -1   16.45    3.17
  10  12   1   12.70    3.23
  10 -12   1    9.77    2.97
 -11 -12  -1   10.07    3.12
  11  12   1    5.63    2.73
  11 -12   1    5.06    2.52
 -11  12  -1    9.56    2.95
  12 -12   1  181.15    9.43
 -12  12  -1  174.26    9.68
  12  12   1  174.38   10.12
 -13  12  -1    5.68    2.61
  13 -12   1    7.42    2.87
  13  12   1    6.41    2.98
  14  12   1  331.78   15.94
  14 -12   1  341.61   14.59
 -14  12  -1  328.73   15.44
  15  12   1    1.44    2.79
 -15  12  -1    5.68    3.01
  15 -12   1    2.32    2.64
  16  12   1  173.73   10.51
 -16  12  -1  165.27    9.93
  14 -13  -1    3.86    2.77
 -14  13   1    3.89    2.82
  13  13  -1   61.05    5.91
  13 -13  -1   57.40    5.39
 -13  13   1   63.72    5.85
 -12  13   1   44.20    5.16
  12 -13  -1   43.27    4.83
  12  13  -1   38.51    5.17
  11  13  -1   50.77    5.34
  11 -13  -1   60.65    5.37
 -11  13   1   54.09    5.25
  10  13  -1   61.86    5.60
 -10 -13   1   56.16    5.08
 -10  13   1   54.21    5.22
  10 -13  -1   60.33    5.39
   9 -13  -1   95.08    6.69
  -9  13   1   99.70    7.10
  -9 -13   1   98.90    6.68
   9  13  -1   99.72    7.18
   8  13  -1   85.55    6.74
   8 -13  -1   91.16    6.52
  -8 -13   1   97.98    6.54
  -8  13   1   91.64    6.67
  -7 -13   1   11.16    3.25
   7 -13  -1   14.52    3.50
  -7  13   1   17.17    3.25
   7  13  -1   17.97    3.62
   6  13  -1   37.18    4.75
  -6  13   1   39.22    4.40
  -6 -13   1   33.60    4.30
   6 -13  -1   37.35    4.60
   5 -13  -1    1.22    2.28
   5  13  -1    2.81    2.38
  -5  13   1    2.19    2.25
  -5 -13   1   -1.19    2.25
   4 -13  -1   15.63    3.24
  -4  13   1   20.98    3.43
   4  13  -1   24.47    3.78
  -4 -13   1   15.69    3.37
  -3 -13   1    5.62    2.62
  -3  13   1    8.48    2.75
   3 -13  -1    6.80    2.67
   3  13  -1   13.84    3.19
  -2  13   1    7.03    2.54
   2  13  -1    7.97    2.79
   2 -13  -1    8.47    2.50
  -2 -13   1    3.09    2.36
   1  13  -1    6.97    2.40
   1 -13  -1    7.25    2.63
  -1 -13   1    8.10    2.74
  -1  13   1    5.80    2.21
   0  13   1   22.81    3.70
   0  13  -1   21.68    3.54
   0 -13  -1   21.21    3.33
   0 -13   1   22.07    3.35
   1 -13   1   12.46    2.76
  -1 -13  -1   13.05    3.06
  -1  13  -1   10.71    2.91
   1  13   1   11.47    2.95
   2 -13   1    3.49    2.23
  -2  13  -1    2.94    2.28
  -2 -13  -1    4.02    2.47
   2  13   1    2.20    2.13
  -3 -13  -1   37.97    4.45
   3  13   1   39.46    4.74
  -3  13  -1   36.02    4.12
   3 -13   1   39.19    4.46
  -4 -13  -1  173.10    9.26
  -4  13  -1  177.24    9.65
   4  13   1  167.34    9.55
   4 -13   1  173.85    9.26
  -5 -13  -1   -0.66    2.26
  -5  13  -1    0.52    2.03
   5 -13   1   -0.50    2.23
   5  13   1    0.29    2.24
  -6  13  -1  189.32   10.31
   6  13   1  185.98   10.30
   6 -13   1  187.36    9.90
  -6 -13  -1  200.16    9.99
   7 -13   1   -0.28    2.55
  -7  13  -1    2.22    2.39
   7  13   1    1.91    2.52
  -7 -13  -1    0.42    2.67
   8  13   1   40.08    4.61
   8 -13   1   31.68    4.42
  -8 -13  -1   42.45    4.84
  -8  13  -1   40.69    4.52
   9  13   1    1.52    2.41
   9 -13   1    4.01    2.61
  -9 -13  -1    2.70    2.56
  -9  13  -1    5.76    2.69
 -10  13  -1   53.23    5.12
  10  13   1   43.92    4.90
  10 -13   1   42.22    4.73
 -10 -13  -1   52.50    5.02
  11 -13   1    8.39    2.94
  11  13   1   10.65    3.44
 -11  13  -1   11.86    3.29
 -11 -13  -1   12.81    3.27
 -12  13  -1    3.64    2.73
  12 -13   1    2.42    2.58
  12  13   1    1.64    2.74
  13 -13   1   12.72    3.41
 -13  13  -1    9.40    3.14
  13  13   1    4.52    2.97
 -14  13  -1   53.33    5.44
  14 -13   1   58.78    5.48
  14  13   1   52.15    5.62
  11 -14  -1    4.00    2.80
 -11  14   1   10.26    3.40
  10 -14  -1   18.10    3.83
 -10 -14   1   26.38    4.26
 -10  14   1   33.37    4.72
  10  14  -1   26.09    4.51
  -9 -14   1   10.31    3.16
  -9  14   1    9.35    3.23
   9  14  -1    5.14    2.97
   9 -14  -1    2.16    2.94
  -8  14   1   40.24    4.70
   8 -14  -1   42.31    5.05
   8  14  -1   45.62    5.10
  -8 -14   1   43.63    4.98
   7  14  -1    2.10    2.37
  -7 -14   1    5.05    2.97
   7 -14  -1    1.20    2.53
  -7  14   1    4.77    2.81
   6 -14  -1   46.78    5.32
  -6  14   1   41.35    5.14
  -6 -14   1   38.95    4.90
   6  14  -1   51.27    5.21
   5 -14  -1   -0.43    2.41
  -5  14   1    1.16    2.40
  -5 -14   1    1.00    2.68
   5  14  -1    1.84    2.46
  -4 -14   1   19.26    3.85
   4  14  -1   21.09    3.90
  -4  14   1   20.77    3.85
   4 -14  -1   17.35    3.42
   3 -14  -1   -0.99    1.84
  -3 -14   1    1.13    2.38
  -3  14   1    1.15    2.19
   3  14  -1    0.63    2.28
  -2 -14   1   29.12    4.24
   2  14  -1   34.27    4.54
  -2  14   1   31.25    4.40
   2 -14  -1   26.63    4.09
  -1 -14   1   31.54    4.42
  -1  14   1   38.02    4.93
   1 -14  -1   40.32    4.81
   1  14  -1   43.86    5.08
   0 -14  -1  102.86    7.15
   0  14  -1  119.47    7.64
   0  14   1  104.34    7.37
   0 -14   1  106.50    7.10
   1  14   1   69.74    5.94
   1 -14   1   65.15    5.67
  -1  14  -1   66.86    5.63
  -1 -14  -1   72.66    5.87
   2 -14   1   37.04    4.64
  -2  14  -1   33.62    4.66
   2  14   1   39.96    4.80
  -2 -14  -1   42.54    4.84
   3  14   1    1.01    2.09
   3 -14   1    3.09    2.56
  -3 -14  -1    0.87    2.60
  -3  14  -1   -0.15    2.21
   4 -14   1  124.27    7.70
   4  14   1  120.91    8.03
  -4 -14  -1  122.85    7.87
  -4  14  -1  115.86    7.81
  -5  14  -1   32.34    4.61
   5  14   1   34.04    4.83
   5 -14   1   35.90    4.55
  -5 -14  -1   33.63    4.56
   6  14   1  250.13   12.70
   6 -14   1  234.48   11.77
  -6  14  -1  230.50   12.16
  -6 -14  -1  236.11   11.69
   7  14   1   22.98    4.05
  -7  14  -1   24.88    4.12
  -7 -14  -1   16.85    3.67
   7 -14   1   19.54    3.84
   8  14   1  142.80    9.13
  -8 -14  -1  140.22    8.47
  -8  14  -1  143.07    8.89
   8 -14   1  146.68    8.75
   9 -14   1   18.04    3.70
  -9  14  -1   19.83    3.92
  -9 -14  -1   18.19    3.73
   9  14   1   21.72    4.18
  10 -14   1   43.90    5.15
  10  14   1   36.45    5.07
 -10  14  -1   38.85    5.07
 -10 -14  -1   41.42    4.90
 -11  14  -1   24.78    4.17
  11 -14   1   22.70    4.01
  -7 -15   1    1.13    2.67
  -7  15   1    1.87    2.42
  -6 -15   1   -0.61    2.57
   6 -15  -1    0.94    2.60
  -6  15   1   -1.05    2.37
  -5 -15   1    9.67    3.26
   5  15  -1    5.52    2.94
   5 -15  -1    4.34    3.00
  -5  15   1    4.33    2.60
   4 -15  -1   -0.75    2.55
   4  15  -1    2.77    2.72
  -4  15   1    5.26    3.16
  -4 -15   1    1.39    2.78
  -3 -15   1  150.26    9.06
   3 -15  -1  136.08    8.69
   3  15  -1  150.79    9.34
  -3  15   1  142.03    9.28
   2  15  -1  178.71   10.53
  -2 -15   1  180.87   10.05
   2 -15  -1  173.81    9.89
  -2  15   1  174.70   10.52
  -1  15   1  376.63   17.72
   1  15  -1  394.96   17.76
   1 -15  -1  380.62   16.76
  -1 -15   1  387.43   16.78
   0  15   1  264.62   14.01
   0 -15   1  301.55   13.77
   0  15  -1  277.64   14.03
   0 -15  -1  279.54   13.42
   1  15   1  469.48   20.81
  -1 -15  -1  491.23   19.88
   1 -15   1  461.48   19.60
  -1  15  -1  490.54   20.98
  -2  15  -1   95.52    7.38
  -2 -15  -1   85.33    6.88
   2  15   1  106.11    7.64
   2 -15   1   92.23    7.12
  -3  15  -1  248.35   12.84
   3 -15   1  253.30   12.32
   3  15   1  228.46   12.60
  -3 -15  -1  238.23   12.19
   4 -15   1   19.67    3.65
   4  15   1   20.06    3.99
  -4 -15  -1   15.69    3.78
  -4  15  -1   14.83    3.73
   5 -15   1   38.11    5.06
  -5 -15  -1   33.98    4.95
   5  15   1   40.06    5.23
  -5  15  -1   39.37    5.28
  -6  15  -1    0.91    2.61
  -6 -15  -1    4.64    2.95
   6 -15   1   -0.77    2.65
  -7 -15  -1    1.16    2.83
  -7  15  -1   -0.22    2.52
  26   0  -2   16.43    4.15
  25   0  -2  104.50    7.68
 -25   0   2   99.12    7.21
 -24   0   2    3.73    2.62
  24   0  -2    2.98    2.63
 -23   0   2   94.33    6.51
  23   0  -2   82.31    6.62
  22   0  -2   40.85    4.97
 -22   0   2   38.63    4.39
 -21   0   2  482.77   18.34
  21   0  -2  433.35   19.25
 -20   0   2   10.06    2.56
  20   0  -2   14.18    3.11
  19   0  -2   30.22    4.07
 -19   0   2   33.16    3.62
 -18   0   2    8.78    2.45
  18   0  -2   14.15    2.77
 -17   0   2 1171.11   37.85
  17   0  -2 1078.97   40.36
 -16   0   2   79.51    5.19
  16   0  -2   84.58    5.64
  15   0  -2 3310.62  118.28
 -15   0   2 3758.30  111.04
 -14   0   2   39.06    3.43
  14   0  -2   46.58    4.00
  13   0  -2 4830.89  165.92
 -13   0   2 5188.65  155.54
  12   0  -2  158.94    7.15
 -12   0   2  118.88    5.94
  12   0  -2  121.97    4.48
  11   0  -2  714.38   21.67
  11   0  -2  668.77   25.28
 -11   0   2  713.20   23.50
  10   0  -2    3.83    0.68
 -10   0   2    5.36    1.24
  10   0  -2    7.22    1.73
   9   0  -2  194.43    6.34
   9   0  -2  193.49    8.44
  -9   0   2  196.62    7.57
   8   0  -2  397.26   15.39
   8   0  -2  419.52   13.00
  -8   0   2  423.72   14.19
   7   0  -2  258.95    8.06
   7   0  -2  256.09    9.94
  -7   0   2  239.37    8.96
   6   0  -2  210.26    8.70
  -6   0   2  233.43    7.95
  -5   0   2   21.90    1.54
   5   0  -2   25.41    1.90
   4   0  -2    8.57    1.23
  -4   0   2    8.90    1.03
   3   0  -2  317.36   11.28
  -3   0   2  310.75   10.37
   2   0  -2  104.87    3.80
  -2   0   2   96.93    3.39
  -2   0   2   88.46    3.17
  -1   0   2 7447.72  267.67
   1   0  -2 9999.66  291.24
   0   0   2   -0.45    0.22
   0   0   2    0.05    0.18
   1   0   2 7176.00  219.86
   2   0   2   90.11    3.49
  -2   0  -2   91.46    3.41
   2   0   2  110.81    3.55
   3   0   2  253.01    7.90
   3   0   2  224.43    8.32
  -3   0  -2  230.70    7.92
  -4   0  -2    3.89    0.80
   4   0   2    4.57    0.86
   4   0   2    4.88    0.92
  -5   0  -2   80.84    3.37
   5   0   2   77.25    3.48
   5   0   2   78.00    3.21
  -6   0  -2    5.82    1.08
   6   0   2    7.91    1.20
   7   0   2  649.46   23.01
   7   0   2  666.26   21.04
  -7   0  -2  676.49   21.67
   8   0   2  179.27    7.52
   8   0   2  189.23    6.67
  -8   0  -2  182.33    7.11
   9   0   2  217.68    7.80
  -9   0  -2  226.31    8.42
   9   0   2  215.13    8.93
 -10   0  -2   38.03    2.70
  10   0   2   37.91    2.87
  10   0   2   40.97    2.33
 -11   0  -2   88.91    4.65
  11   0   2   95.37    5.03
  12   0   2 1443.66   46.46
 -12   0  -2 1558.93   48.32
  12   0   2 1503.14   51.36
  13   0   2  581.39   18.42
  13   0   2  562.41   21.00
 -13   0  -2  539.74   19.66
  14   0   2  381.40   15.65
  14   0   2  407.21   13.54
 -14   0  -2  404.02   14.89
  15   0   2 1120.58   41.19
 -15   0  -2 1230.52   39.12
  16   0   2  225.47   10.50
 -16   0  -2  234.02   10.08
  17   0   2  122.57    7.07
 -17   0  -2  131.17    6.95
 -18   0  -2  315.94   12.76
  18   0   2  286.12   13.16
  19   0   2   97.44    6.41
 -19   0  -2  100.95    6.23
  20   0   2    5.43    2.33
 -20   0  -2    3.76    2.07
 -21   0  -2   77.42    5.93
  21   0   2   80.81    5.94
 -22   0  -2  159.08    8.98
  22   0   2  163.85    9.23
  23   0   2   43.16    4.70
 -23   0  -2   48.15    4.91
 -24   0  -2   21.62    3.91
  24   0   2   31.85    4.50
 -25   0  -2   33.64    4.62
  26  -1  -2   56.23    5.99
  26   1  -2   57.12    5.86
 -25  -1   2   31.55    4.48
 -25   1   2   29.82    4.43
  25  -1  -2   35.04    5.08
  25   1  -2   39.28    5.16
 -24  -1   2    8.63    3.00
  24   1  -2   10.43    3.36
 -24   1   2   12.86    3.15
  24  -1  -2   10.20    3.32
  23   1  -2   11.00    3.13
 -23  -1   2    9.28    2.80
  23  -1  -2    9.13    3.08
 -23   1   2    4.49    2.67
 -22  -1   2   75.75    6.02
  22   1  -2   85.81    6.59
  22  -1  -2   86.50    6.50
 -22   1   2   81.50    6.20
 -21  -1   2   18.76    3.17
 -21   1   2   17.49    3.22
  21   1  -2   26.36    3.99
  21  -1  -2   26.74    3.91
 -20   1   2   34.40    4.11
  20   1  -2   39.60    4.31
  20  -1  -2   38.70    4.36
 -20  -1   2   38.29    4.03
 -19  -1   2   59.88    4.74
 -19   1   2   61.09    4.78
  19   1  -2   61.87    5.13
  19  -1  -2   57.08    5.08
 -18  -1   2    9.04    2.45
  18  -1  -2   11.07    2.74
  18   1  -2   12.27    2.88
 -18   1   2   11.60    2.50
  17  -1  -2   64.69    4.91
  17   1  -2   71.96    5.24
 -17  -1   2   60.94    4.75
 -17   1   2   52.33    4.44
 -16  -1   2  326.59   12.91
  16  -1  -2  319.32   13.91
 -16   1   2  328.10   12.83
  16   1  -2  310.73   13.85
 -15   1   2    4.33    2.44
 -15  -1   2    6.87    2.55
  14  -1  -2  756.42   28.10
 -14   1   2  792.31   26.18
 -14  -1   2  786.25   26.13
  14   1  -2  722.37   27.97
  13   1  -2  260.19   11.49
  13  -1  -2  269.87   11.51
  12  -1  -2   56.84    3.87
  12   1  -2   44.79    1.96
  12   1  -2   50.26    3.70
 -12   1   2   39.46    3.20
 -12  -1   2   42.12    3.27
  12  -1  -2   51.08    2.35
  11  -1  -2  309.73   12.52
 -11  -1   2  270.37   11.21
  11   1  -2  322.80    9.80
  11   1  -2  322.73   12.62
  11  -1  -2  317.58   10.09
 -11   1   2  299.57   11.37
  10   1  -2   34.34    1.53
  10   1  -2   44.85    3.13
 -10  -1   2   31.99    2.55
 -10   1   2   30.74    2.49
  -9  -1   2  187.06    7.33
   9   1  -2  187.46    8.06
   9   1  -2  184.76    5.99
   9  -1  -2  187.91    6.22
  -9   1   2  177.03    7.22
   8   1  -2  191.30    7.98
  -8  -1   2  182.01    7.12
   8  -1  -2  183.08    7.85
   8   1  -2  193.89    6.04
  -8   1   2  184.94    7.13
   8  -1  -2  184.59    6.20
  -7   1   2  205.93    7.64
   7  -1  -2  210.84    6.81
  -7  -1   2  206.32    6.64
  -7  -1   2  200.56    7.64
   7  -1  -2  212.84    8.42
   7   1  -2  215.02    8.50
  -6  -1   2 1757.47   53.17
   6  -1  -2 1759.38   51.83
  -6  -1   2 1746.54   52.55
   6   1  -2 1657.91   56.82
   6  -1  -2 1568.44   56.65
  -6   1   2 1715.16   53.09
  -5  -1   2  151.16    5.46
  -5   1   2  133.33    5.75
   5  -1  -2  145.48    4.84
   5   1  -2  148.08    6.05
  -5  -1   2  148.84    4.76
  -5   1   2  151.24    5.41
  -4  -1   2  217.55    6.91
  -4   1   2  208.35    7.95
   4   1  -2  214.12    8.11
  -4  -1   2  216.63    7.44
  -4   1   2  220.51    7.41
   4  -1  -2  218.10    6.96
  -3   1   2 1631.46   48.87
  -3   1   2 1507.32   52.04
  -3  -1   2 1572.95   48.45
   3   1  -2 1515.56   52.14
   3  -1  -2 1629.96   48.11
  -3  -1   2 1591.39   48.85
   2  -1  -2  652.90   19.57
  -2   1   2  629.06   19.85
  -2   1   2  658.18   21.27
   2   1  -2  613.41   21.27
  -2  -1   2  625.44   19.56
  -2  -1   2  617.91   19.87
  -1  -1   2  186.73    6.13
   1   1  -2  177.09    6.55
  -1  -1   2  196.73    6.07
  -1   1   2  190.53    6.09
  -1   1   2  183.49    6.57
  -1   1   2  190.85    6.09
   0   1   2 2206.41   73.95
   0   1  -2 2124.43   73.95
   0  -1   2 2336.66   68.59
   0  -1  -2 2274.35   69.83
   0   1   2 2230.61   68.01
   0  -1   2 2137.15   69.08
  -1  -1  -2  251.08    8.40
  -1   1  -2  258.81    8.44
   1   1   2  264.01    8.41
  -1   1  -2  261.22    8.95
   1   1   2  274.09    9.00
   1  -1   2  266.46    8.45
   2  -1   2  420.78   13.06
   2   1   2  411.60   13.01
  -2   1  -2  402.12   13.14
  -2   1  -2  406.95   13.90
   2   1   2  415.79   13.95
  -2  -1  -2  414.65   13.15
  -3   1  -2 1770.80   55.78
   3   1   2 1659.97   55.73
  -3   1  -2 1672.04   52.35
  -3  -1  -2 1684.47   52.37
   3  -1   2 1672.70   51.55
   3   1   2 1658.31   51.51
  -4   1  -2  188.06    6.70
   4   1   2  196.80    7.06
   4  -1   2  183.96    6.57
  -4   1  -2  190.76    6.93
  -4  -1  -2  186.87    6.69
   4   1   2  188.90    6.52
   5   1   2  219.20    8.03
  -5  -1  -2  217.27    7.64
  -5   1  -2  216.24    7.61
   5  -1   2  218.64    7.97
   5  -1   2  213.78    7.38
   5   1   2  208.32    7.30
   6  -1   2  583.61   20.02
  -6   1  -2  563.75   18.87
   6  -1   2  573.50   18.39
   6   1   2  576.67   18.33
  -6  -1  -2  566.83   18.89
   6   1   2  617.77   20.13
   7   1   2  541.14   17.36
   7  -1   2  554.86   17.49
  -7  -1  -2  563.11   18.09
  -7   1  -2  545.65   18.04
   7  -1   2  521.32   19.07
   7   1   2  551.23   19.15
   8  -1   2  394.96   12.96
   8   1   2  392.75   12.82
   8  -1   2  385.15   14.30
  -8  -1  -2  396.33   13.55
   8   1   2  380.12   14.30
  -8   1  -2  403.70   13.55
  -9  -1  -2  361.47   12.24
  -9   1  -2  351.90   12.20
   9   1   2  342.30   11.37
   9  -1   2  340.93   12.91
   9  -1   2  325.45   11.47
   9   1   2  325.97   12.83
  10  -1   2  165.36    6.08
  10  -1   2  164.72    7.09
 -10  -1  -2  125.47    6.36
  10   1   2  156.98    7.00
  10   1   2  161.18    5.87
  11   1   2   87.64    3.81
  11  -1   2   81.46    4.69
  11   1   2   91.07    4.87
  11  -1   2   85.62    3.95
 -11   1  -2   84.24    4.50
 -11  -1  -2   73.52    4.39
  12   1   2   97.95    4.39
  12  -1   2  108.62    4.67
 -12   1  -2  101.06    5.25
  12  -1   2  115.05    5.74
 -12  -1  -2   99.86    5.28
  12   1   2  112.03    5.71
  13  -1   2  116.42    4.90
  13   1   2   97.91    4.48
  13   1   2  106.57    5.86
  13  -1   2  119.03    6.03
  14  -1   2  555.52   20.76
  14  -1   2  602.94   18.36
  14   1   2  519.16   20.62
 -14  -1  -2  530.01   19.50
 -14   1  -2  531.25   19.48
  14   1   2  552.99   17.95
 -15  -1  -2   46.90    3.83
 -15   1  -2   52.02    3.92
 -16  -1  -2  220.42    9.77
  16   1   2  216.62   10.18
 -16   1  -2  229.93    9.89
  16  -1   2  217.47   10.25
  17  -1   2   34.09    3.53
  17   1   2   36.50    3.56
 -17  -1  -2   30.06    3.58
 -17   1  -2   23.29    3.04
  18  -1   2   15.91    2.89
 -18  -1  -2   13.45    2.66
 -18   1  -2   17.18    2.85
  18   1   2   13.09    2.78
  19  -1   2   83.96    5.85
 -19   1  -2   88.14    5.84
 -19  -1  -2   93.53    5.97
  19   1   2   88.03    6.02
  20   1   2  242.63   11.68
 -20   1  -2  228.62   10.97
  20  -1   2  242.22   11.61
 -20  -1  -2  247.92   11.32
  21  -1   2   89.04    6.13
 -21   1  -2   62.73    5.57
 -21  -1  -2   62.98    5.60
  21   1   2   82.70    6.02
 -22   1  -2  165.22    9.19
 -22  -1  -2  160.34    9.17
  22  -1   2  164.42    9.36
  22   1   2  168.13    9.43
 -23  -1  -2   24.19    4.06
 -23   1  -2   26.74    4.20
  23  -1   2   26.25    4.30
  23   1   2   33.55    4.45
  24   1   2   51.40    5.23
  24  -1   2   54.49    5.32
 -24  -1  -2   56.96    5.42
 -24   1  -2   50.74    5.24
 -25  -1  -2   32.80    4.69
 -25   1  -2   37.26    4.85
  25  -2  -2    2.57    3.02
 -25  -2   2   -0.14    2.48
 -25   2   2    2.63    2.65
  25   2  -2    3.02    3.00
 -24   2   2   42.14    4.88
  24   2  -2   43.84    5.34
 -24  -2   2   40.08    4.82
  24  -2  -2   49.75    5.74
 -23  -2   2   34.51    4.57
  23  -2  -2   43.42    5.40
 -23   2   2   46.11    5.05
  23   2  -2   41.13    4.74
 -22   2   2   50.00    5.01
 -22  -2   2   49.22    4.98
  22  -2  -2   57.19    5.49
  22   2  -2   58.48    5.38
 -21  -2   2   36.21    4.37
 -21   2   2   31.06    4.12
  20  -2  -2  235.02   11.75
  20   2  -2  228.84   11.72
 -20   2   2  237.85   10.90
 -20  -2   2  232.84   10.89
  19  -2  -2    4.95    2.48
 -19  -2   2   -0.41    1.85
  19   2  -2    4.98    2.42
 -19   2   2    0.48    1.80
 -18   2   2  194.34    8.94
  18  -2  -2  178.40    9.59
 -18  -2   2  190.86    8.94
  18   2  -2  177.52    9.60
 -17   2   2    4.10    1.91
 -17  -2   2    8.02    2.13
  17  -2  -2    8.08    2.23
  17   2  -2    7.56    2.31
  16   2  -2   39.77    3.86
 -16   2   2   26.01    3.15
  16  -2  -2   43.08    3.94
 -16  -2   2   27.74    3.31
 -15   2   2   10.05    2.23
  15  -2  -2   11.93    2.55
 -15  -2   2    8.03    2.15
  15   2  -2   11.00    2.41
 -14  -2   2  100.26    5.55
 -14   2   2  107.92    5.62
 -13   2   2   43.87    3.33
 -13  -2   2   41.13    3.33
  13  -2  -2   51.53    2.56
  13   2  -2   56.62    4.14
  13  -2  -2   57.07    4.06
  12   2  -2  230.31   10.41
  12  -2  -2  230.00   10.33
  12  -2  -2  239.63    8.27
 -12  -2   2  252.95    9.65
 -12  -2   2  250.25    7.91
 -12   2   2  240.28    9.50
 -11  -2   2  112.12    3.95
  11   2  -2  118.30    6.02
 -11   2   2  108.43    5.20
 -11  -2   2  101.41    5.11
  11  -2  -2  110.44    5.80
  11  -2  -2  111.37    4.29
  10   2  -2  808.01   28.96
  10  -2  -2  767.96   28.70
  10  -2  -2  829.58   25.45
 -10  -2   2  816.20   26.83
 -10  -2   2  859.02   25.21
 -10   2   2  809.99   26.74
   9  -2  -2   23.42    1.55
   9   2  -2   31.07    2.51
  -9  -2   2   19.52    1.25
  -9   2   2   19.52    1.99
  -9  -2   2   20.28    2.05
  -8  -2   2 1112.26   33.88
  -8   2   2 1091.44   37.69
   8   2  -2 1117.87   37.99
   8  -2  -2 1124.50   34.08
  -8   2   2 1121.83   35.26
  -8  -2   2 1066.80   35.30
  -7  -2   2   46.96    2.71
  -7  -2   2   43.58    1.95
  -7   2   2   44.19    2.60
   7  -2  -2   47.55    2.19
   7   2  -2   47.10    2.99
  -7   2   2   55.66    2.95
  -6  -2   2 1296.95   39.90
  -6   2   2 1237.04   42.53
   6  -2  -2 1272.20   38.82
  -6   2   2 1271.96   39.80
  -6  -2   2 1300.18   38.74
   6   2  -2 1218.31   42.65
   5   2  -2   76.17    3.68
  -5   2   2   76.81    3.21
  -5  -2   2   80.37    2.90
  -5   2   2   74.15    3.56
  -5  -2   2   77.07    3.30
   5  -2  -2   80.70    3.05
  -4   2   2  175.26    6.70
  -4   2   2  179.32    6.09
   4  -2  -2  176.82    5.98
   4   2  -2  162.31    6.67
  -4  -2   2  177.82    6.17
  -4  -2   2  176.98    5.83
  -3  -2   2   82.11    3.19
   3   2  -2   82.25    3.72
   3  -2  -2   95.63    3.40
  -3  -2   2   89.17    3.34
  -3   2   2   82.86    3.68
  -3   2   2   93.51    3.28
   2  -2  -2   94.75    3.44
   2   2  -2   87.29    3.69
  -2   2   2   90.82    3.16
  -2   2   2   93.49    3.75
  -2  -2   2   91.56    3.32
  -2  -2   2   85.87    3.26
  -1  -2   2  205.72    6.92
  -1   2   2  207.44    6.74
  -1  -2   2  216.32    6.86
  -1   2   2  203.85    7.52
   1   2  -2  213.63    7.51
   1  -2  -2  208.87    7.00
   0  -2   2   93.47    3.32
   0  -2  -2   86.78    3.29
   0   2   2   83.05    3.47
   0  -2  -2   89.60    2.94
   0  -2   2   83.83    3.03
   0   2  -2   80.42    3.38
  -1  -2  -2   53.15    1.98
   1   2   2   52.09    2.33
  -1   2  -2   54.71    2.08
   1   2   2   54.24    2.42
   1  -2   2   47.93    2.26
  -1   2  -2   62.64    2.42
   2   2   2   97.46    3.93
  -2   2  -2   96.65    3.83
  -2   2  -2   95.25    3.55
   2   2   2  102.46    3.78
   2  -2   2  105.95    3.83
  -2  -2  -2  101.65    3.54
  -3  -2  -2  539.97   17.01
  -3   2  -2  547.42   18.12
  -3   2  -2  522.41   16.98
   3   2   2  537.63   16.89
   3  -2   2  519.17   16.91
   3   2   2  537.77   18.21
  -4   2  -2  269.93    9.63
   4  -2   2  271.95    9.13
   4   2   2  272.13    9.06
  -4  -2  -2  264.26    9.13
  -4   2  -2  275.35    9.15
   4   2   2  281.49    9.81
   5   2   2    2.88    0.84
   5   2   2    4.38    0.92
  -5   2  -2    4.19    0.87
  -5  -2  -2    2.58    0.83
   5  -2   2    3.50    0.90
  -5   2  -2    6.82    0.99
  -6   2  -2 2640.14   89.42
  -6  -2  -2 2714.60   84.18
   6  -2   2 2774.43   82.74
   6   2   2 2702.14   89.63
  -6   2  -2 2756.81   84.17
   6   2   2 2716.01   82.61
  -7  -2  -2  500.63   16.12
  -7   2  -2  472.48   16.85
   7  -2   2  479.90   15.62
   7   2   2  467.32   15.45
  -7   2  -2  481.32   16.04
   7   2   2  485.19   17.05
  -8   2  -2 2133.82   65.48
   8  -2   2 2043.38   64.08
  -8  -2  -2 2059.12   65.46
   8   2   2 2120.78   63.99
   8   2   2 2110.62   69.73
   9  -2   2  433.94   16.48
   9  -2   2  454.39   15.00
  -9  -2  -2  458.08   15.67
   9   2   2  462.92   14.86
  -9   2  -2  467.29   15.68
   9   2   2  456.92   16.65
  10  -2   2  681.72   24.53
 -10   2  -2  705.97   23.16
  10   2   2  684.68   24.58
  10  -2   2  676.22   22.27
 -10  -2  -2  694.58   23.20
  10   2   2  721.77   22.13
  11  -2   2  485.25   18.38
 -11  -2  -2  511.54   17.49
 -11   2  -2  504.75   17.37
  11   2   2  501.91   18.51
  11  -2   2  493.75   16.51
  11   2   2  500.89   16.29
  12  -2   2   11.02    1.58
  12   2   2    9.96    1.87
  12  -2   2   10.97    1.89
 -12   2  -2    5.98    1.58
 -12  -2  -2    5.48    1.65
  12   2   2    7.31    1.27
  13  -2   2   40.80    2.60
  13  -2   2   40.13    3.26
  13   2   2   37.03    3.17
  13   2   2   32.76    2.29
  14   2   2  160.71    7.84
 -14   2  -2  162.07    7.43
  14  -2   2  151.97    6.45
 -14  -2  -2  170.52    7.56
  14  -2   2  153.78    7.73
 -15   2  -2    8.40    2.11
 -15  -2  -2    7.40    2.09
 -16   2  -2   65.41    4.50
 -16  -2  -2   57.51    4.32
  16  -2   2   54.92    4.40
  16   2   2   57.92    4.43
  17   2   2   51.93    4.29
  17  -2   2   44.92    4.14
 -17  -2  -2   56.27    4.29
 -17   2  -2   53.07    4.18
  18   2   2  112.05    6.84
  18  -2   2  110.45    6.80
 -18  -2  -2  123.54    6.77
 -18   2  -2  117.74    6.57
 -19   2  -2  469.11   17.37
  19  -2   2  422.19   18.08
 -19  -2  -2  433.07   17.19
  19   2   2  427.06   18.03
  20  -2   2  506.87   21.58
  20   2   2  531.49   21.78
 -20   2  -2  570.76   20.83
 -20  -2  -2  563.36   20.97
  21   2   2  595.58   23.67
 -21  -2  -2  589.08   22.51
  21  -2   2  579.54   23.55
 -21   2  -2  588.63   22.38
 -22  -2  -2  466.52   19.02
  22  -2   2  452.92   19.62
 -22   2  -2  492.25   19.13
  22   2   2  464.38   19.83
 -23  -2  -2  504.57   20.12
 -23   2  -2  526.27   20.33
  23  -2   2  469.83   20.71
  23   2   2  490.96   20.96
  24   2   2   59.70    5.68
 -24   2  -2   75.64    6.15
 -24  -2  -2   67.47    5.97
  25   2   2  161.26    9.77
 -25   2  -2  168.28    9.67
 -25  -2  -2  164.87    9.72
  25   3  -2   10.35    3.54
 -25  -3   2   11.83    3.49
 -25   3   2   12.14    3.40
  25  -3  -2   12.85    3.96
  24  -3  -2   46.38    5.64
 -24   3   2   40.98    4.90
 -24  -3   2   42.07    4.99
  24   3  -2   48.69    5.66
  23   3  -2   12.00    3.34
  23  -3  -2   10.72    3.58
 -23   3   2    6.75    2.78
 -23  -3   2    7.65    2.89
  22  -3  -2   32.67    4.60
 -22  -3   2   13.71    3.47
 -22   3   2   13.72    3.37
  22   3  -2   28.99    4.32
 -21   3   2    9.11    2.63
  21   3  -2    9.91    3.07
  21  -3  -2    9.88    3.07
 -21  -3   2    7.53    2.70
 -20  -3   2   30.34    3.98
  20  -3  -2   34.36    4.49
 -20   3   2   28.68    3.85
  20   3  -2   37.69    4.57
  19   3  -2   31.54    4.21
 -19   3   2   28.84    3.58
  19  -3  -2   31.96    4.17
 -19  -3   2   25.48    3.53
  18  -3  -2   82.80    6.09
 -18  -3   2   91.45    5.68
  18   3  -2   85.09    6.14
 -18   3   2   87.10    5.50
  17   3  -2   30.71    3.82
  17  -3  -2   31.10    3.90
 -17  -3   2   29.10    3.31
 -17   3   2   26.80    3.25
  16  -3  -2   21.76    3.35
 -16   3   2   13.16    2.52
  16   3  -2   16.85    2.79
 -16  -3   2   14.97    2.45
 -15   3   2    0.65    1.69
 -15  -3   2    0.37    1.68
  14   3  -2  335.96   14.12
 -14  -3   2  331.95   12.88
 -14   3   2  347.09   12.89
  14  -3  -2  329.32   13.98
  13  -3  -2   83.63    3.75
 -13  -3   2   77.07    4.63
  13  -3  -2   87.70    5.31
 -13   3   2   78.19    4.54
  13   3  -2   87.71    5.30
  12  -3  -2  177.59    8.69
 -12  -3   2  195.50    8.10
 -12   3   2  200.42    8.02
 -12  -3   2  198.76    6.68
  12   3  -2  190.75    8.88
  12  -3  -2  188.65    7.00
  11  -3  -2   80.30    3.61
  11  -3  -2   87.65    4.93
  11   3  -2   77.08    4.76
 -11  -3   2   76.39    4.27
 -11  -3   2   86.67    3.36
 -11   3   2   81.50    4.25
 -10   3   2   10.09    1.63
  10  -3  -2   10.39    1.32
 -10  -3   2    9.69    1.12
 -10  -3   2    8.65    1.59
  -9   3   2   10.34    1.49
  -9   3   2   14.09    1.90
   9   3  -2   11.86    1.85
   9  -3  -2   11.44    1.36
  -9  -3   2   12.08    1.11
  -9  -3   2   12.11    1.61
   8   3  -2   19.93    2.07
  -8  -3   2   17.02    1.33
  -8   3   2   16.91    1.87
   8  -3  -2   16.65    1.44
  -8  -3   2   14.17    1.74
  -7   3   2  689.03   24.04
   7   3  -2  696.40   24.22
  -7   3   2  681.09   22.29
   7  -3  -2  686.28   21.75
  -7  -3   2  692.75   21.56
  -7  -3   2  681.74   22.38
   6  -3  -2    9.37    1.19
  -6   3   2    9.52    1.47
   6   3  -2   11.98    1.67
  -6  -3   2    9.96    1.07
  -6   3   2   11.52    1.26
  -6  -3   2    9.49    1.26
  -5   3   2  204.28    6.86
  -5  -3   2  199.07    6.97
   5  -3  -2  194.49    6.88
  -5  -3   2  187.94    6.68
   5   3  -2  192.25    7.71
  -5   3   2  191.42    7.60
  -4  -3   2   13.09    1.16
  -4   3   2   13.47    1.34
  -4  -3   2   14.18    1.18
  -4   3   2   13.94    1.05
   4  -3  -2   13.59    1.26
   4   3  -2   13.39    1.46
   3   3  -2    1.86    0.82
  -3  -3   2    1.95    0.70
  -3  -3   2    2.27    0.61
  -3   3   2    1.97    0.85
  -3   3   2    2.15    0.53
   3  -3  -2    1.86    0.75
   2  -3  -2  475.67   15.35
   2   3  -2  486.66   16.57
  -2  -3   2  474.88   15.26
  -2   3   2  480.97   15.03
  -2   3   2  481.02   16.60
  -2  -3   2  464.19   15.13
  -1  -3   2   22.77    1.51
  -1   3   2   21.65    0.91
   1   3  -2   22.87    1.51
   1  -3  -2   19.88    1.46
  -1   3   2   23.10    1.59
  -1  -3   2   22.51    1.15
   0   3   2   29.39    1.93
   0  -3   2   31.06    1.82
   0  -3  -2   33.46    1.92
   0   3  -2   32.32    1.90
   1   3   2    7.51    1.08
  -1  -3  -2    3.67    0.88
  -1   3  -2    9.13    1.05
  -1   3  -2    6.18    0.65
   1  -3   2    5.49    0.97
  -1  -3  -2    5.52    0.55
  -2   3  -2   32.70    1.47
  -2  -3  -2   26.77    1.75
   2  -3   2   25.06    1.66
  -3   3  -2    4.10    0.84
   3  -3   2    4.36    0.89
   3   3   2    3.65    0.85
  -3  -3  -2    3.38    0.66
   4   3   2    0.34    0.70
   4  -3   2    0.14    0.70
  -4   3  -2    3.86    0.85
  -4   3  -2    0.36    0.58
  -4  -3  -2    0.49    0.61
   4   3   2    2.35    0.82
  -5  -3  -2  242.04    8.45
  -5   3  -2  238.28    8.96
  -5   3  -2  243.40    8.40
   5   3   2  248.41    9.19
   5   3   2  240.05    8.42
   5  -3   2  246.70    8.52
  -6   3  -2   77.61    3.52
  -6  -3  -2   70.35    3.32
   6   3   2   70.13    3.26
  -6   3  -2   68.29    3.26
   6   3   2   68.93    3.57
   6  -3   2   70.07    3.31
  -7   3  -2  383.70   13.27
   7   3   2  388.04   12.97
   7  -3   2  360.84   12.99
   7   3   2  386.05   14.24
  -7  -3  -2  394.71   13.36
  -7   3  -2  430.62   14.16
  -8   3  -2   36.68    2.55
   8  -3   2   40.09    2.43
   8   3   2   39.44    2.34
  -8  -3  -2   39.30    2.61
   8   3   2   45.79    2.84
   9  -3   2    1.03    1.00
   9   3   2    3.50    1.19
   9   3   2    1.64    0.92
  -9  -3  -2   -3.50    1.12
  -9   3  -2   -1.42    1.15
  10  -3   2   26.92    2.05
 -10  -3  -2   18.72    2.18
 -10   3  -2   19.94    2.06
  10   3   2   24.18    1.85
  11   3   2   87.91    4.86
 -11   3  -2   86.22    4.48
  11   3   2   89.98    3.98
  11  -3   2   84.64    4.71
  11  -3   2   89.26    4.18
 -11  -3  -2   91.56    4.63
  12   3   2   58.19    3.04
 -12  -3  -2   59.11    3.76
  12   3   2   55.78    3.83
  12  -3   2   55.43    3.78
  12  -3   2   57.74    3.24
 -12   3  -2   56.18    3.60
  13  -3   2   33.45    2.53
  13   3   2   36.36    3.16
 -13   3  -2   36.95    3.00
  13  -3   2   34.10    3.07
  13   3   2   34.94    2.36
 -13  -3  -2   35.78    3.00
 -14  -3  -2    1.91    1.60
  14   3   2    7.69    1.86
 -14   3  -2    3.15    1.56
  14  -3   2    2.20    1.28
  14  -3   2    4.86    1.75
  15   3   2   17.33    2.67
 -15   3  -2   10.79    2.24
 -15  -3  -2   13.40    2.42
  15  -3   2   17.94    2.75
  15  -3   2   16.53    2.02
 -16   3  -2   58.95    4.38
  16  -3   2   60.99    4.71
 -16  -3  -2   62.85    4.47
  16   3   2   65.93    4.68
 -17  -3  -2   32.84    3.44
  17   3   2   32.24    3.44
 -17   3  -2   30.20    3.29
  17  -3   2   30.55    3.44
  18  -3   2   17.91    3.24
  18   3   2   25.59    3.46
 -18   3  -2   16.65    3.01
 -18  -3  -2   17.24    3.02
  19   3   2  160.99    8.72
 -19  -3  -2  160.40    8.40
 -19   3  -2  152.11    8.13
  19  -3   2  150.28    8.53
  20   3   2   55.15    4.81
 -20   3  -2   41.78    4.43
 -20  -3  -2   42.35    4.76
  20  -3   2   53.70    4.78
 -21  -3  -2   38.01    4.70
 -21   3  -2   33.99    4.50
  21   3   2   41.79    4.87
  21  -3   2   40.26    4.71
  22  -3   2  109.87    7.39
  22   3   2  104.96    7.28
 -22  -3  -2  101.35    7.09
 -22   3  -2   83.04    6.64
  23   3   2   35.27    4.95
 -23  -3  -2   28.39    4.42
 -23   3  -2   28.85    4.55
  23  -3   2   40.91    5.23
 -24   3  -2  124.32    8.10
  24   3   2  122.76    8.39
 -24  -3  -2  119.75    8.08
 -25  -3  -2   33.48    4.70
 -25   3  -2   34.48    4.73
  25   3   2   33.93    5.40
  25  -4  -2    6.03    3.50
 -25  -4   2    1.49    2.79
  25   4  -2    7.27    3.47
 -25   4   2    6.68    2.90
 -24  -4   2    0.71    2.40
  24  -4  -2    3.17    3.11
  24   4  -2   -0.05    2.65
 -24   4   2   -0.64    2.30
  23  -4  -2   65.08    6.10
 -23  -4   2   70.49    5.78
 -23   4   2   66.52    5.53
  23   4  -2   76.23    6.49
  22  -4  -2    1.91    2.59
 -22  -4   2   -0.74    2.19
  22   4  -2    6.02    2.92
 -22   4   2    0.96    2.30
  21   4  -2   59.24    5.59
 -21  -4   2   58.91    5.04
  21  -4  -2   63.58    5.63
 -21   4   2   61.82    5.01
  20   4  -2   19.44    3.64
 -20  -4   2   22.75    3.33
  20  -4  -2   19.43    3.72
 -20   4   2   18.31    2.99
  19   4  -2    8.77    2.78
 -19  -4   2    5.71    2.40
  19  -4  -2   10.03    2.86
 -19   4   2    5.75    2.37
  18   4  -2   65.84    5.35
 -18   4   2   60.61    4.80
  18  -4  -2   59.05    5.19
 -18  -4   2   58.70    4.64
 -17   4   2  165.14    7.82
  17   4  -2  148.10    8.54
 -17  -4   2  160.50    7.88
  17  -4  -2  151.05    8.52
  16   4  -2   11.41    2.58
 -15   4   2  557.03   19.33
  15   4  -2  517.76   21.00
 -15  -4   2  535.87   19.38
  15  -4  -2  538.12   21.03
  14   4  -2   45.79    4.07
  14  -4  -2   46.97    4.04
  13   4  -2  665.13   24.38
  13  -4  -2  632.31   24.07
 -13   4   2  639.00   22.13
 -13  -4   2  624.67   22.25
  13  -4  -2  672.85   21.11
 -12   4   2   57.13    3.89
 -12   4   2   42.73    3.27
 -12  -4   2   60.40    2.73
 -12  -4   2   40.55    3.30
  12  -4  -2   44.16    2.79
  12   4  -2   53.39    3.95
 -11  -4   2  194.37    6.88
  11  -4  -2  183.67    7.11
  11   4  -2  183.16    8.66
 -11  -4   2  193.71    7.89
 -11   4   2  189.60    8.49
 -11   4   2  194.17    7.76
 -10   4   2    0.89    0.90
 -10   4   2    1.14    1.15
  10  -4  -2    0.17    0.82
 -10  -4   2   -0.04    0.96
 -10  -4   2   -0.11    0.72
  10   4  -2    0.97    1.16
  -9   4   2   33.25    2.31
   9  -4  -2   33.05    2.12
  -9  -4   2   31.03    2.35
   9   4  -2   33.13    2.74
  -9  -4   2   33.02    2.03
  -8  -4   2   10.11    1.21
  -8  -4   2   11.10    1.46
  -8   4   2   12.97    1.43
   8  -4  -2   10.01    1.36
   8   4  -2    9.94    1.78
  -8   4   2   10.11    1.61
  -7  -4   2  161.21    6.02
   7  -4  -2  167.76    6.27
  -7   4   2  162.24    6.18
   7   4  -2  158.27    7.06
  -7   4   2  159.15    6.94
  -7  -4   2  166.38    6.33
   6   4  -2  267.94   10.59
  -6  -4   2  277.71    9.58
  -6   4   2  271.04    9.39
  -6   4   2  261.73   10.46
   6  -4  -2  287.14    9.65
  -6  -4   2  278.09    9.40
   5  -4  -2    9.81    1.35
  -5   4   2   12.40    1.14
  -5  -4   2    9.84    1.29
   5   4  -2   10.16    1.51
  -5  -4   2   11.00    1.22
  -5   4   2   11.18    1.49
  -4  -4   2    9.94    1.07
   4  -4  -2   10.50    1.36
  -4  -4   2   10.15    1.28
   4   4  -2    8.71    1.42
  -4   4   2   10.59    1.42
  -4   4   2    9.88    0.93
   3   4  -2  333.79   12.79
   3  -4  -2  351.53   11.92
  -3   4   2  353.94   12.90
  -3  -4   2  352.66   11.49
  -3   4   2  363.38   11.31
  -3  -4   2  360.27   11.83
   2   4  -2  226.08    8.70
  -2  -4   2  244.67    8.14
   2  -4  -2  225.89    8.13
  -2  -4   2  232.09    7.58
  -2   4   2  236.81    7.35
  -2   4   2  202.99    8.63
   1   4  -2 1898.83   64.62
  -1  -4   2 1951.54   59.80
  -1   4   2 1991.07   64.77
  -1  -4   2 1975.92   60.24
   1  -4  -2 1929.78   59.83
   0  -4  -2 2350.60   69.38
   0   4  -2 2179.06   74.85
   0  -4   2 2338.52   69.34
   0   4   2 2268.51   74.99
   0   4  -2 2189.85   69.88
  -1  -4  -2 1549.72   52.12
   1  -4   2 1536.77   52.10
  -1   4  -2 1767.49   52.50
   1   4   2 1709.68   56.48
  -1  -4  -2 1765.43   53.15
  -1   4  -2 1846.30   56.49
  -2   4  -2 1152.20   39.11
  -2  -4  -2 1174.05   36.34
   2   4   2 1131.29   39.18
  -2   4  -2 1183.19   36.25
  -2  -4  -2 1187.62   36.26
   2  -4   2 1162.69   36.33
   3   4   2  360.40   13.10
  -3  -4  -2  352.56   12.15
  -3   4  -2  353.81   12.94
  -3   4  -2  367.18   11.72
   3  -4   2  352.36   12.17
  -3  -4  -2  367.98   11.71
   4  -4   2    7.22    1.35
  -4  -4  -2   11.51    1.16
   4   4   2    9.56    1.49
  -4  -4  -2   10.51    1.42
  -4   4  -2    9.69    1.08
  -4   4  -2   10.95    1.38
  -5   4  -2   14.25    1.50
   5  -4   2   14.56    1.64
   5   4   2   17.39    1.71
  -5   4  -2   15.45    1.31
  -5  -4  -2   15.16    1.38
  -5  -4  -2   16.71    1.57
  -6   4  -2  456.15   16.03
  -6   4  -2  443.41   14.83
   6  -4   2  448.44   14.96
  -6  -4  -2  445.76   14.85
   6   4   2  448.23   16.19
  -6  -4  -2  444.22   14.90
   7   4   2   22.58    2.05
  -7   4  -2   18.50    1.77
   7  -4   2   16.54    1.76
  -7  -4  -2   19.39    1.80
  -7   4  -2   16.97    1.61
   8   4   2   88.46    4.55
  -8   4  -2   85.12    4.07
   8   4   2   88.65    4.04
   8  -4   2   91.18    4.20
  -8  -4  -2   82.10    4.10
  -9  -4  -2    6.94    1.43
   9  -4   2    6.57    1.31
  -9   4  -2    7.79    1.50
  -9   4  -2    5.12    1.34
   9   4   2    5.03    1.20
   9   4   2    7.52    1.57
  10   4   2    7.40    1.39
 -10   4  -2    4.15    1.35
 -10  -4  -2    6.22    1.49
  10   4   2   12.00    1.84
  10  -4   2    6.19    1.44
 -10   4  -2    7.10    1.61
  11  -4   2  214.25    8.24
  11   4   2  213.58    9.31
 -11  -4  -2  220.73    8.67
  11   4   2  220.31    8.10
 -11   4  -2  217.93    8.62
 -11   4  -2  198.24    8.92
 -12   4  -2  200.07    8.58
 -12   4  -2  191.38    8.06
 -12  -4  -2  197.53    8.18
  12   4   2  190.15    7.42
  12   4   2  188.06    8.71
  12  -4   2  194.23    7.68
  13   4   2  143.49    6.74
  13  -4   2  144.59    6.61
  13   4   2  107.13    5.08
 -13   4  -2  105.12    5.72
  13  -4   2  121.53    5.49
 -13  -4  -2  104.52    5.80
 -14   4  -2  473.49   16.92
  14   4   2  454.35   18.12
  14  -4   2  461.92   17.98
  14  -4   2  472.34   16.05
 -14  -4  -2  452.85   16.89
  15  -4   2  104.01    5.26
 -15  -4  -2  108.31    6.05
  15  -4   2  108.92    6.29
 -15   4  -2  107.25    5.90
  15   4   2  115.22    6.52
  16   4   2  413.05   17.05
  16  -4   2  393.05   16.78
 -16  -4  -2  435.61   16.07
 -16   4  -2  430.75   15.94
 -17  -4  -2  137.33    7.13
 -17   4  -2  124.89    6.80
  17   4   2  123.25    7.31
  17  -4   2  125.50    7.28
  18   4   2   11.30    2.70
 -18  -4  -2    6.85    2.36
 -18   4  -2    8.97    2.47
  18  -4   2   15.42    3.07
  19  -4   2  110.00    7.08
 -19  -4  -2  111.38    6.79
 -19   4  -2  116.77    6.79
  19   4   2  110.81    7.13
 -20   4  -2    5.33    2.57
 -20  -4  -2    6.87    2.69
  20  -4   2    7.94    2.66
  20   4   2   12.32    3.05
 -21   4  -2   22.99    3.78
  21  -4   2   33.40    4.41
  21   4   2   24.00    4.01
 -21  -4  -2   27.84    4.04
 -22   4  -2   65.93    5.66
 -22  -4  -2   63.19    5.68
  22   4   2   78.97    6.34
  22  -4   2   67.16    6.09
  23   4   2   57.87    5.80
 -23  -4  -2   70.36    5.87
 -23   4  -2   61.56    5.64
  23  -4   2   64.17    5.78
  24   4   2   41.48    5.31
 -24  -4  -2   37.56    4.80
 -24   4  -2   31.89    4.56
 -25   4  -2   47.35    5.46
  25   4   2   45.53    5.75
 -25  -4  -2   40.19    4.96
 -24   5   2    2.11    2.65
  24  -5  -2    6.31    3.39
 -24  -5   2    1.55    2.53
  24   5  -2    3.59    2.84
 -23  -5   2   48.88    5.01
  23  -5  -2   48.21    6.06
 -23   5   2   52.13    4.86
  23   5  -2   49.63    5.51
 -22   5   2    3.68    2.47
  22  -5  -2    6.32    3.05
  22   5  -2    4.71    2.87
 -22  -5   2    2.18    2.40
 -21  -5   2   19.29    3.34
  21  -5  -2   24.93    4.27
 -21   5   2   17.64    3.37
  21   5  -2   21.93    4.09
  20   5  -2    0.79    2.30
 -20   5   2    1.60    1.96
 -20  -5   2    2.18    2.11
  20  -5  -2    1.48    2.30
 -19   5   2   25.74    3.37
  19  -5  -2   23.92    3.84
 -19  -5   2   21.86    3.24
  19   5  -2   28.69    4.26
  18  -5  -2    1.01    2.09
 -18   5   2   -1.86    1.61
 -18  -5   2   -1.12    1.70
  18   5  -2    5.14    2.38
 -17   5   2   13.09    2.81
 -17  -5   2   17.32    2.98
  16   5  -2   32.01    3.98
 -16   5   2   14.39    3.12
 -16  -5   2   15.51    3.23
 -15   5   2  120.25    6.40
 -15  -5   2  126.28    6.68
  14   5  -2   20.53    3.04
 -14  -5   2    3.22    2.01
  14  -5  -2   11.66    1.89
 -13  -5   2  341.42   14.19
 -13   5   2  463.89   16.09
 -13   5   2  370.87   14.17
 -12  -5   2   54.98    3.86
 -12   5   2   56.17    3.81
 -12   5   2   77.45    4.61
  12  -5  -2   60.57    3.50
  12   5  -2   69.46    4.63
 -12  -5   2   65.95    3.32
 -11  -5   2  130.36    5.96
  11   5  -2  143.13    6.93
 -11  -5   2  144.49    5.43
  11  -5  -2  108.71    5.36
 -11   5   2  131.48    6.53
 -11   5   2  120.18    5.72
 -10  -5   2    5.99    1.40
 -10  -5   2    3.39    1.10
  10  -5  -2    7.14    1.35
 -10   5   2    3.80    1.26
 -10   5   2    5.99    1.59
   9  -5  -2    9.62    1.56
  -9  -5   2    9.08    1.53
  -9  -5   2    8.88    1.35
   9   5  -2   13.80    2.06
  -9   5   2    8.40    1.41
  -8  -5   2   11.77    1.63
  -8   5   2   20.00    2.08
   8  -5  -2   15.00    1.81
  -8  -5   2   15.19    1.65
   8   5  -2   12.98    1.95
  -8   5   2   12.03    1.55
   7   5  -2    6.00    1.51
  -7  -5   2    3.87    1.15
  -7   5   2    5.44    1.33
  -7   5   2    1.58    0.97
   7  -5  -2    6.47    1.33
  -7  -5   2    4.73    1.14
  -6  -5   2   19.88    1.81
  -6   5   2   19.05    1.49
   6   5  -2   20.34    2.12
   6  -5  -2   19.83    1.88
  -6  -5   2   19.29    1.66
  -6   5   2   20.98    2.00
  -5  -5   2   41.00    2.53
  -5   5   2   41.77    2.84
   5   5  -2   41.53    2.90
  -5  -5   2   43.29    2.25
  -5   5   2   45.00    2.11
   5  -5  -2   46.20    2.75
  -4   5   2   14.62    1.69
  -4   5   2   17.52    1.17
  -4  -5   2   16.70    1.69
  -4  -5   2   17.92    1.33
   4  -5  -2   17.32    1.80
   4   5  -2   15.94    1.73
   3   5  -2   11.36    1.68
  -3  -5   2    8.66    1.37
  -3   5   2   10.96    1.65
  -3  -5   2    9.16    1.02
   3  -5  -2   12.27    1.63
  -3   5   2    9.06    0.76
   2  -5  -2   81.07    4.00
  -2  -5   2   78.80    3.93
  -2  -5   2   86.51    3.24
   2   5  -2   94.59    4.35
  -2   5   2   85.85    4.29
   1   5  -2  214.41    7.98
  -1  -5   2  201.72    6.51
  -1   5   2  189.12    7.88
   1  -5  -2  175.30    7.32
   0  -5   2  299.40   10.09
   0   5  -2  274.35   10.59
   0   5  -2  276.66    9.02
   0   5   2  253.88   10.56
   0  -5  -2  296.45   10.11
   1   5   2  586.73   20.90
  -1   5  -2  604.25   18.70
  -1  -5  -2  608.74   19.54
  -1   5  -2  570.25   20.77
   1  -5   2  599.98   19.47
  -2   5  -2   95.23    4.42
  -2  -5  -2   90.18    4.27
   2   5   2   92.98    4.45
  -2   5  -2   90.20    3.36
  -2  -5  -2   92.82    3.26
   2  -5   2   87.93    4.22
  -3   5  -2   95.51    3.56
   3  -5   2   95.76    4.33
  -3   5  -2   88.52    4.40
   3   5   2   93.49    4.57
  -3  -5  -2   92.11    4.29
  -3  -5  -2   94.89    3.51
  -4   5  -2   18.96    1.34
  -4   5  -2   18.69    1.79
   4  -5   2   18.77    1.85
   4   5   2   17.64    1.84
  -4  -5  -2   18.61    1.35
  -4  -5  -2   17.54    1.71
  -5  -5  -2   14.43    1.66
   5  -5   2   13.54    1.61
  -5   5  -2   14.59    1.74
  -5   5  -2   15.13    1.30
  -5  -5  -2   14.45    1.32
   5   5   2   14.54    1.66
  -6  -5  -2   43.52    2.73
  -6   5  -2   43.54    2.40
   6  -5   2   43.58    2.72
   6   5   2   45.22    2.98
  -6   5  -2   44.15    2.79
  -6  -5  -2   42.70    2.45
   7   5   2   20.47    2.04
  -7  -5  -2   17.52    1.73
  -7   5  -2   18.55    1.61
   7  -5   2   17.38    1.77
  -7   5  -2   17.02    1.83
  -7  -5  -2   16.21    1.73
   8  -5   2   -1.37    0.88
  -8   5  -2   -1.41    0.88
  -8  -5  -2   -2.62    0.89
  -8  -5  -2    0.67    0.95
   8   5   2    1.70    1.09
   9  -5   2    6.30    1.47
   9   5   2    9.25    1.72
  -9  -5  -2    7.94    1.41
  -9  -5  -2    6.00    1.39
  -9   5  -2    6.36    1.29
  10  -5   2   19.70    1.99
 -10  -5  -2   22.69    1.98
  10   5   2   21.62    2.50
 -10   5  -2   21.24    2.24
 -10   5  -2   19.08    1.99
 -10  -5  -2   19.63    2.01
  11   5   2   36.22    3.08
 -11  -5  -2   37.83    2.56
 -11  -5  -2   32.64    2.70
 -11   5  -2   29.86    2.55
  11  -5   2   26.09    2.46
 -11   5  -2   37.87    2.88
  12   5   2   95.80    5.40
 -12  -5  -2  100.03    4.47
 -12   5  -2   89.42    5.00
 -12   5  -2   81.26    4.63
 -12  -5  -2   82.60    4.70
  12  -5   2   75.22    4.32
 -13  -5  -2   83.18    4.16
 -13  -5  -2   69.25    4.52
  13  -5   2   87.55    4.53
 -13   5  -2   69.12    4.41
 -14  -5  -2  112.25    6.16
 -14   5  -2  125.66    6.24
  15  -5   2  276.78   11.27
  15  -5   2  224.80    9.44
 -15  -5  -2  224.32   10.07
 -15   5  -2  216.70    9.89
  15   5   2  247.67   11.09
  16   5   2  168.91    8.59
 -16  -5  -2  155.35    7.93
 -16   5  -2  152.95    7.66
  17   5   2   24.00    3.45
  17  -5   2   25.99    3.53
 -17   5  -2   14.80    2.91
 -17  -5  -2   16.28    2.96
  18   5   2    7.08    2.44
  18  -5   2    7.44    2.62
 -18   5  -2    5.31    2.18
 -18  -5  -2    6.26    2.29
 -19  -5  -2   13.46    2.85
 -19   5  -2    7.23    2.39
  19   5   2   13.27    3.02
  19  -5   2   12.79    3.13
  20   5   2   16.44    3.34
 -20   5  -2    4.42    2.45
  20  -5   2   15.35    3.42
 -20  -5  -2    7.46    2.75
 -21  -5  -2    0.92    2.32
 -21   5  -2    4.71    2.57
  21  -5   2    8.84    2.97
  21   5   2    8.61    3.06
 -22  -5  -2    0.63    2.35
 -22   5  -2    1.73    2.54
  22   5   2    4.99    2.88
  22  -5   2    2.35    2.63
 -23  -5  -2   20.53    3.83
 -23   5  -2   18.66    3.83
  23   5   2   26.11    4.27
  24   5   2   -0.44    3.17
 -24  -5  -2   -0.90    2.46
 -24   5  -2    1.33    2.65
  24  -6  -2   47.52    6.15
 -24  -6   2   46.73    5.32
  24   6  -2   49.45    6.19
 -24   6   2   45.40    4.83
 -23   6   2   91.58    6.71
 -23  -6   2  102.27    6.99
  23  -6  -2   99.33    7.92
  23   6  -2  109.36    8.01
  22   6  -2   58.97    5.72
 -22  -6   2   68.68    5.52
 -22   6   2   57.07    5.08
  22  -6  -2   60.20    6.04
 -21  -6   2  136.06    7.88
 -21   6   2  145.33    7.82
  21  -6  -2  131.74    8.80
  21   6  -2  136.16    8.90
  20   6  -2    3.77    2.64
 -20   6   2   -0.22    1.98
  20  -6  -2   -0.35    2.47
 -20  -6   2    1.51    2.23
 -19   6   2  135.46    7.24
  19  -6  -2  116.59    7.91
 -19  -6   2  133.55    7.31
  19   6  -2  130.14    8.27
  18   6  -2    4.64    2.45
 -18  -6   2    1.37    1.91
 -18   6   2    0.50    1.86
  18  -6  -2    1.45    2.21
 -17   6   2  281.44   11.27
  17  -6  -2  256.80   12.58
 -17  -6   2  263.89   11.38
  17   6  -2  261.33   12.68
  16   6  -2  101.44    6.59
 -16  -6   2   80.37    5.48
 -16   6   2   99.99    5.78
 -15   6   2 1582.74   48.37
 -15  -6   2 1515.43   48.53
 -15   6   2 1495.58   52.10
  15   6  -2 1346.75   52.06
 -14   6   2  148.22    7.42
 -14   6   2  111.01    6.21
 -14  -6   2  101.34    6.24
  14  -6  -2  132.81    6.02
  14   6  -2  149.59    7.72
  13  -6  -2  772.40   25.17
  13   6  -2  755.19   28.29
 -13  -6   2  780.23   26.01
 -13   6   2  760.61   25.67
 -13   6   2  747.37   27.99
  12   6  -2   84.32    5.41
  12  -6  -2   81.47    4.32
 -12   6   2   86.65    4.52
 -12  -6   2   81.65    4.63
 -12   6   2   81.90    5.13
 -12  -6   2   82.57    4.12
 -11   6   2  100.10    5.70
  11   6  -2  105.37    5.97
 -11  -6   2  104.51    4.76
 -11   6   2  104.19    4.92
  11  -6  -2  102.68    5.00
 -11  -6   2  105.98    5.12
  10   6  -2   73.04    4.61
 -10   6   2   68.58    3.64
 -10  -6   2   64.02    3.74
 -10  -6   2   66.02    3.65
  10  -6  -2   66.46    3.77
 -10   6   2   78.21    4.55
  -9   6   2   19.30    1.82
  -9   6   2   19.82    2.45
  -9  -6   2   17.50    1.88
   9   6  -2   18.39    2.46
   9  -6  -2   18.36    2.05
  -9  -6   2   17.08    1.93
  -8  -6   2  446.62   15.47
  -8   6   2  478.68   17.28
  -8   6   2  467.95   15.32
   8   6  -2  435.86   17.25
   8  -6  -2  451.54   15.70
  -8  -6   2  454.22   15.51
   7  -6  -2  935.03   30.47
  -7   6   2  905.04   33.00
   7   6  -2  958.79   33.27
  -7  -6   2  933.17   30.23
  -7  -6   2  946.71   30.31
  -7   6   2  996.13   30.12
  -6  -6   2  577.87   18.47
  -6  -6   2  558.07   18.75
  -6   6   2  590.20   18.24
  -6   6   2  549.90   20.48
   6   6  -2  543.85   20.53
   6  -6  -2  562.45   18.99
  -5   6   2   84.76    4.69
  -5   6   2   89.88    3.50
   5   6  -2   89.07    4.81
  -5  -6   2   93.76    4.41
  -5  -6   2   90.29    3.75
   5  -6  -2   91.33    4.53
   4   6  -2    8.17    1.59
   4  -6  -2   10.10    1.66
  -4  -6   2    9.18    1.01
  -4   6   2   11.51    1.80
  -4   6   2    7.51    0.82
  -4  -6   2    8.14    1.54
   3   6  -2  677.89   24.57
  -3   6   2  690.91   24.69
  -3  -6   2  702.00   22.02
  -3  -6   2  700.33   22.80
   3  -6  -2  711.06   22.94
  -2  -6   2  176.22    7.16
  -2   6   2  176.65    7.63
   2   6  -2  187.70    7.67
   2  -6  -2  177.39    7.23
  -2  -6   2  175.59    6.06
   1   6  -2 2916.56   88.90
   1  -6  -2 2605.99   82.13
  -1   6   2 2422.03   88.59
  -1  -6   2 2739.13   82.16
   0   6  -2   -0.09    0.46
   0  -6  -2    0.21    0.98
   0  -6   2    0.38    1.11
   0   6   2   -0.08    1.04
   0   6  -2    0.58    1.06
   1  -6   2 3413.14  107.96
  -1   6  -2 3666.38  116.80
  -1  -6  -2 3281.90  107.89
   1   6   2 3617.02  116.89
  -1   6  -2 3685.95  108.88
  -2  -6  -2   26.03    2.29
  -2   6  -2   30.86    1.49
   2  -6   2   24.31    2.32
   3   6   2  378.12   14.39
  -3  -6  -2  390.48   12.34
  -3   6  -2  402.38   14.42
   3  -6   2  362.81   13.40
  -3   6  -2  403.10   12.46
  -3  -6  -2  361.77   13.38
  -4  -6  -2   19.50    1.35
  -4   6  -2   19.04    1.35
   4   6   2   19.62    1.98
  -4   6  -2   17.47    1.89
   4  -6   2   20.26    1.97
  -4  -6  -2   17.82    1.95
  -5   6  -2  200.81    7.12
  -5  -6  -2  204.73    7.17
  -5  -6  -2  198.79    7.94
   5  -6   2  196.66    7.93
   5   6   2  207.71    8.62
  -5   6  -2  198.69    8.38
  -6  -6  -2 1334.49   43.57
  -6  -6  -2 1397.72   43.58
   6   6   2 1371.00   47.29
  -6   6  -2 1407.85   47.12
  -6   6  -2 1428.30   43.53
   6  -6   2 1376.35   43.70
   7   6   2  128.63    5.81
  -7   6  -2  106.90    4.57
  -7  -6  -2   99.37    4.62
   7  -6   2   99.71    5.06
  -7   6  -2  114.32    5.40
  -7  -6  -2   98.18    4.99
   8   6   2  278.67   11.40
  -8  -6  -2  273.68   10.36
  -8   6  -2  284.98   10.05
   8  -6   2  271.52   10.45
  -8  -6  -2  270.34   10.12
  -8   6  -2  293.72   11.21
  -9  -6  -2    0.54    0.97
  -9  -6  -2    0.51    1.08
  -9   6  -2    0.66    0.97
   9  -6   2    0.88    1.10
   9   6   2    0.24    1.05
  -9   6  -2    0.41    1.08
 -10  -6  -2    2.61    1.28
  10  -6   2    3.33    1.35
  10   6   2    4.72    1.48
 -10   6  -2    0.48    1.14
 -10   6  -2   10.77    1.88
 -10  -6  -2    7.74    1.65
 -11   6  -2   54.09    3.76
  11  -6   2   45.44    3.32
 -11   6  -2   46.14    3.20
 -11  -6  -2   60.20    3.47
 -11  -6  -2   48.76    3.33
  11   6   2   51.02    3.83
 -12  -6  -2   77.28    4.16
 -12  -6  -2   77.12    4.45
 -12   6  -2   71.28    4.56
  12   6   2   75.46    4.94
  12  -6   2   68.92    4.20
 -12   6  -2   77.33    4.24
 -13   6  -2  742.92   24.94
 -13  -6  -2  740.95   24.26
  13  -6   2  708.88   24.50
 -13  -6  -2  728.01   25.07
 -13   6  -2  753.06   26.85
  13   6   2  732.63   27.16
 -14  -6  -2  101.66    5.67
  14  -6   2  100.34    5.32
  14   6   2  110.87    6.44
 -14   6  -2  105.22    5.64
 -14   6  -2  100.31    5.91
 -15  -6  -2  785.62   27.06
 -15   6  -2  783.43   28.85
  15   6   2  781.66   29.24
 -15   6  -2  779.58   26.84
  15  -6   2  791.69   26.30
 -16  -6  -2   59.44    4.60
  16  -6   2   78.63    5.33
 -16   6  -2   66.23    4.63
  16   6   2   72.56    5.32
  17   6   2  213.53   10.52
  17  -6   2  197.25   10.21
 -17   6  -2  202.77    9.32
 -17  -6  -2  206.29    9.47
 -18   6  -2   17.56    2.91
  18  -6   2   17.26    3.50
  18   6   2   20.69    3.54
 -18  -6  -2   19.48    3.10
 -19   6  -2   30.46    3.89
  19  -6   2   29.22    4.14
  19   6   2   31.46    4.31
 -19  -6  -2   33.92    4.13
 -20  -6  -2   68.85    5.49
  20  -6   2   81.73    6.29
  20   6   2   73.36    6.12
 -20   6  -2   72.57    5.52
 -21   6  -2    5.59    2.80
  21   6   2    7.37    3.09
 -21  -6  -2    4.10    2.47
  21  -6   2    6.38    3.06
 -22  -6  -2  112.82    7.49
  22  -6   2  116.91    8.23
 -22   6  -2  125.71    7.81
  22   6   2  137.55    8.68
  23   6   2   48.19    5.38
 -23  -6  -2   50.80    5.28
 -23   6  -2   44.98    5.11
  24   6   2   52.58    5.63
 -24   6  -2   49.41    5.12
 -24  -6  -2   41.95    5.05
  23   7  -2    8.97    3.56
 -23  -7   2   10.87    3.47
  23  -7  -2   11.79    3.82
 -22  -7   2  171.09    9.33
  22   7  -2  166.18   10.40
  22  -7  -2  163.88   10.25
  21   7  -2   18.44    4.18
 -21  -7   2   21.83    3.79
 -20  -7   2  118.60    7.25
  20   7  -2  124.23    8.44
  20  -7  -2  129.84    8.44
  19  -7  -2   33.75    4.64
  19   7  -2   36.94    4.96
 -19  -7   2   35.02    4.11
  18  -7  -2   48.03    4.80
 -18  -7   2   39.86    4.10
  18   7  -2   44.24    4.70
  17   7  -2    4.27    2.24
 -17  -7   2    4.57    2.08
 -17   7   2    3.84    2.01
 -16   7   2  410.18   17.66
  16   7  -2  420.23   18.08
 -16  -7   2  411.35   16.04
 -16   7   2  460.92   16.09
 -15   7   2   28.58    3.15
 -15  -7   2   32.14    3.48
  15   7  -2   35.17    3.92
 -15   7   2   38.53    3.84
  14   7  -2  848.92   31.65
  14  -7  -2  855.57   28.17
 -14  -7   2  839.35   28.75
 -14   7   2  824.65   31.22
 -14   7   2  880.58   28.55
 -13  -7   2    6.97    1.88
 -13   7   2   11.58    2.34
  13  -7  -2   11.47    2.00
  13   7  -2   15.36    2.85
 -13   7   2    8.83    1.92
  12   7  -2  272.98   12.18
 -12   7   2  257.57   11.73
  12  -7  -2  274.86   10.61
 -12   7   2  283.85   10.40
 -12  -7   2  266.40   10.55
 -12  -7   2  275.74   10.26
 -11  -7   2   60.03    3.66
 -11   7   2   55.77    4.18
 -11  -7   2   62.58    3.77
  11   7  -2   58.97    4.39
  11  -7  -2   61.33    3.90
 -11   7   2   63.57    3.58
  10  -7  -2   26.74    2.63
 -10  -7   2   30.28    2.55
 -10   7   2   32.93    3.00
 -10  -7   2   27.57    2.48
 -10   7   2   25.72    2.32
  10   7  -2   29.70    3.14
   9  -7  -2    1.50    1.55
  -9  -7   2    3.52    1.41
  -9   7   2    6.20    1.81
  -9   7   2    2.15    1.12
  -9  -7   2    4.70    1.36
   9   7  -2    4.60    1.62
   8   7  -2  460.98   17.64
  -8   7   2  440.60   17.38
  -8  -7   2  455.70   15.88
  -8   7   2  471.36   15.26
   8  -7  -2  434.22   15.98
  -8  -7   2  470.59   15.56
  -7  -7   2    0.74    1.04
  -7   7   2    3.05    1.42
   7   7  -2    0.85    1.32
   7  -7  -2   -1.54    1.30
  -7  -7   2    1.30    1.37
  -7   7   2   -0.46    0.88
  -6  -7   2  277.39   10.38
   6  -7  -2  279.89   10.60
  -6  -7   2  282.66    9.61
  -6   7   2  277.26    9.26
   6   7  -2  270.10   11.38
  -6   7   2  255.86   11.17
   5   7  -2   20.92    2.33
  -5  -7   2   17.64    1.47
  -5  -7   2   19.18    2.22
  -5   7   2   19.58    2.35
   5  -7  -2   23.12    2.49
  -5   7   2   17.66    1.24
  -4  -7   2   38.29    2.04
  -4  -7   2   35.02    2.83
   4   7  -2   36.54    2.94
   4  -7  -2   40.68    3.01
  -4   7   2   36.04    2.99
   3  -7  -2    5.43    1.53
  -3  -7   2    6.07    0.83
  -3   7   2    6.72    1.50
   3   7  -2    7.08    1.50
  -3  -7   2    4.42    1.36
  -2  -7   2  559.43   16.71
  -2  -7   2  532.07   18.04
  -2   7   2  507.60   19.29
   2  -7  -2  505.76   18.02
   2   7  -2  518.72   19.29
   1   7  -2   34.18    1.59
  -1  -7   2   39.14    2.89
   1  -7  -2   36.61    2.84
   1   7  -2   35.67    2.76
  -1   7   2   37.40    2.86
   0   7  -2 2379.53   70.55
   0   7   2 2247.90   76.51
   0  -7  -2 2288.50   70.89
   0   7  -2 2149.04   76.31
   0  -7   2 2350.10   70.93
   1  -7   2    2.04    1.18
  -1   7  -2    3.71    1.26
  -1   7  -2    2.27    0.60
  -1  -7  -2    3.69    1.45
   1   7   2    6.21    1.46
   2  -7   2  365.59   14.10
  -2   7  -2  441.54   15.32
  -2  -7  -2  377.41   14.14
  -2   7  -2  379.19   12.72
   2   7   2  436.48   15.41
  -3   7  -2    1.51    1.04
  -3  -7  -2   -0.98    0.99
   3   7   2    0.07    1.10
   3  -7   2    0.11    1.08
  -3   7  -2    1.20    0.60
  -3  -7  -2   -0.59    0.47
  -4   7  -2  264.71   10.71
  -4  -7  -2  264.18    8.75
   4   7   2  261.70   10.78
  -4   7  -2  260.54    8.82
  -4  -7  -2  268.04   10.12
   4  -7   2  258.01   10.09
  -5  -7  -2   -0.86    1.27
  -5   7  -2    0.59    0.98
   5   7   2    0.32    1.05
   5  -7   2    0.21    1.09
  -5   7  -2    0.68    0.75
   6  -7   2  583.49   19.94
  -6  -7  -2  571.29   19.85
  -6  -7  -2  584.20   18.99
   6   7   2  601.40   21.56
  -6   7  -2  574.92   18.95
  -6   7  -2  585.28   21.33
  -7   7  -2   57.62    3.09
  -7  -7  -2   59.96    3.81
  -7  -7  -2   53.26    3.20
   7  -7   2   59.88    3.80
  -7   7  -2   72.74    4.12
   7   7   2   58.89    4.05
   8   7   2  185.55    8.60
  -8   7  -2  188.49    7.29
  -8  -7  -2  174.94    7.79
  -8  -7  -2  180.75    7.33
  -8   7  -2  226.42    8.76
   8  -7   2  180.71    7.94
   9   7   2   41.50    3.36
  -9  -7  -2   27.51    2.61
   9  -7   2   35.37    2.97
  -9  -7  -2   35.81    3.01
  -9   7  -2   33.61    2.57
  10  -7   2  129.04    6.02
 -10  -7  -2  111.02    5.66
 -10  -7  -2  118.83    5.53
 -10   7  -2  101.24    5.24
  10   7   2  150.17    6.94
  11   7   2  165.11    8.25
  11  -7   2  160.70    7.40
 -11   7  -2  173.02    8.06
 -11  -7  -2  160.44    7.18
 -11   7  -2  163.17    7.07
 -11  -7  -2  190.54    7.54
  12   7   2   85.07    5.28
 -12   7  -2   79.37    4.94
  12  -7   2   71.58    4.47
 -12  -7  -2   79.58    4.50
 -12   7  -2   75.43    4.32
 -12  -7  -2   73.10    4.42
 -13   7  -2   82.85    4.75
 -13  -7  -2   85.95    4.73
 -13   7  -2   87.70    5.34
  13   7   2   87.67    5.70
 -13  -7  -2   91.64    5.03
  13  -7   2   84.46    4.94
 -14   7  -2  252.79   11.49
 -14   7  -2  267.93   10.57
  14   7   2  261.19   11.92
 -14  -7  -2  264.25   10.79
  14  -7   2  255.23   10.54
  15  -7   2    9.35    2.14
 -15   7  -2   10.10    2.35
  15   7   2   12.84    2.68
 -15  -7  -2    7.53    2.37
 -15   7  -2    9.27    2.35
 -16   7  -2   36.12    3.67
 -16   7  -2   34.65    3.30
  16   7   2   38.33    3.96
 -16  -7  -2   33.51    3.54
 -17   7  -2   17.74    2.90
 -17  -7  -2   15.72    2.75
  17   7   2   14.52    3.00
  18  -7   2  128.36    7.76
  18   7   2  121.15    7.73
 -18  -7  -2  120.36    6.97
 -18   7  -2  119.51    6.87
  19  -7   2   12.51    3.08
  19   7   2    9.29    3.06
 -19  -7  -2    4.65    2.79
 -19   7  -2    3.11    2.71
 -20  -7  -2  208.91   10.39
 -20   7  -2  208.63   10.32
  20   7   2  209.43   11.41
  20  -7   2  220.15   11.46
  21  -7   2   66.75    5.99
 -21  -7  -2   40.83    4.83
  21   7   2   54.87    5.51
 -22  -7  -2   96.52    6.80
  22   7   2   99.17    7.55
 -23  -7  -2   10.15    3.40
  23   7   2   14.77    4.08
  22   8  -2   45.99    6.02
  22  -8  -2   41.51    5.68
  21  -8  -2   21.98    4.29
  21   8  -2   21.95    4.40
  20   8  -2   45.13    5.46
  20  -8  -2   46.42    5.65
  19   8  -2   18.74    4.00
  19  -8  -2   19.33    4.01
 -18  -8   2   80.01    5.38
  18   8  -2   74.73    6.32
 -17   8   2    3.42    2.38
  17   8  -2    0.43    2.09
 -17  -8   2   -0.75    1.74
 -16   8   2   15.28    3.11
  16   8  -2   14.36    3.12
 -16  -8   2   10.89    2.45
 -15   8   2    2.62    2.03
 -15  -8   2   -1.00    1.60
  15   8  -2    4.26    2.18
 -14  -8   2    2.77    1.75
 -14   8   2    0.49    1.75
  14   8  -2    2.70    1.78
  14  -8  -2    3.29    1.75
  13  -8  -2   18.48    2.57
  13   8  -2   19.66    3.12
 -13  -8   2   18.87    2.51
 -13   8   2   18.98    2.97
 -12   8   2   63.18    4.73
  12  -8  -2   71.33    4.35
  12   8  -2   61.63    4.78
 -12  -8   2   64.64    4.00
  11   8  -2   52.09    4.30
 -11  -8   2   56.65    3.61
 -11   8   2   52.29    4.19
 -11  -8   2   53.41    3.60
  11  -8  -2   54.94    3.92
 -10  -8   2  490.65   16.84
 -10  -8   2  493.54   16.56
 -10   8   2  453.66   18.46
  10  -8  -2  472.44   17.03
  10   8  -2  466.07   18.78
   9  -8  -2   98.25    5.37
  -9  -8   2   96.95    5.10
   9   8  -2   99.30    5.96
  -9   8   2   99.28    5.78
   8  -8  -2  254.46   10.05
  -8   8   2  249.61   10.77
  -8  -8   2  240.69    9.72
   8   8  -2  228.53   10.66
  -7   8   2   80.98    5.00
   7   8  -2   81.89    5.11
  -7  -8   2   80.15    4.53
   7  -8  -2   75.15    4.64
  -6   8   2  524.43   19.81
   6  -8  -2  519.78   18.41
  -6  -8   2  501.54   18.10
   6   8  -2  542.65   19.97
   5  -8  -2  129.57    6.28
   5   8  -2  127.80    6.57
  -5   8   2  122.11    6.52
  -5  -8   2  127.36    6.09
   4   8  -2  251.47   10.72
   4  -8  -2  256.60   10.17
  -4   8   2  253.94   10.76
  -4  -8   2  240.21    9.87
   3   8  -2   81.65    4.69
   3  -8  -2   73.09    4.39
  -3   8   2   63.66    4.31
  -3  -8   2   70.26    4.24
  -2  -8   2    0.08    1.19
  -2   8   2    2.04    1.27
   2   8  -2    3.42    1.33
   2  -8  -2    1.93    1.38
   1   8  -2   21.21    2.29
  -1  -8   2   23.39    2.44
   1  -8  -2   19.84    2.46
  -1   8   2   21.03    2.61
   0  -8   2   24.26    2.46
   0   8   2   21.39    2.33
   0  -8  -2   21.72    2.33
   0   8  -2   19.51    2.28
   1  -8   2    1.85    1.33
  -1   8  -2    2.95    1.37
  -1  -8  -2    3.31    1.38
   1   8   2    6.74    1.68
   2  -8   2   25.93    2.57
  -2   8  -2   22.17    2.46
   2   8   2   25.91    2.56
  -2  -8  -2   23.95    2.43
  -3  -8  -2  167.18    7.47
  -3   8  -2  169.35    7.78
   3   8   2  163.55    7.82
   3  -8   2  173.11    7.55
  -4  -8  -2  338.90   13.07
   4  -8   2  357.48   13.23
  -4   8  -2  350.89   13.95
   4   8   2  360.66   14.16
   5   8   2  190.57    8.55
  -5  -8  -2  175.19    7.88
   5  -8   2  181.15    7.98
  -5   8  -2  180.82    8.31
   6   8   2  832.06   29.32
  -6   8  -2  819.19   29.07
   6  -8   2  797.71   27.07
  -6  -8  -2  793.99   27.01
  -7   8  -2  197.21    8.85
  -7  -8  -2  192.12    8.31
   7  -8   2  194.94    8.37
   7   8   2  190.15    8.96
   8  -8   2  847.45   28.45
   8   8   2  854.93   30.84
  -8  -8  -2  870.95   28.39
  -8   8  -2  834.93   30.42
   9   8   2  154.38    7.86
  -9  -8  -2  146.38    7.09
  -9   8  -2  190.24    8.07
   9  -8   2  138.00    7.10
  10  -8   2  219.76    9.36
  10   8   2  231.02   10.39
 -10  -8  -2  214.86    9.21
 -10   8  -2  228.36   10.02
  11  -8   2   59.06    4.14
 -11   8  -2   63.98    4.41
 -11  -8  -2   67.76    4.25
  11   8   2   59.77    4.57
  12  -8   2   11.06    2.28
  12   8   2    9.82    2.35
 -12  -8  -2    8.32    1.99
 -12   8  -2    9.78    2.18
 -13   8  -2   30.97    3.28
 -13  -8  -2   34.48    3.03
  13   8   2   33.04    3.56
  13  -8   2   32.23    3.14
 -14   8  -2  118.15    6.85
  14   8   2  115.28    7.10
  14  -8   2  126.36    6.52
  15   8   2   85.43    5.99
 -15   8  -2   81.83    5.66
  15  -8   2   86.64    5.27
 -16   8  -2   33.09    4.03
  16   8   2   33.65    3.86
 -17   8  -2    3.36    2.22
  17   8   2    2.97    2.41
  18   8   2   54.37    5.20
  19  -8   2  236.34   12.22
  19   8   2  244.55   12.48
  20  -8   2  113.97    7.95
  20   8   2  120.58    8.23
  21   8   2  366.75   17.23
  22   8   2  170.62   10.58
  21  -9  -2    9.96    3.91
  21   9  -2   10.47    3.84
  20  -9  -2   21.53    4.50
  20   9  -2   26.15    4.67
  19   9  -2   23.45    4.36
  18   9  -2   27.42    4.62
 -18   9   2   35.48    4.73
 -17   9   2    6.64    2.80
  17   9  -2   12.37    3.31
  16   9  -2  236.76   12.03
 -16   9   2  230.69   11.68
  14   9  -2  149.48    8.57
 -14   9   2  142.24    8.26
  14  -9  -2  153.05    7.48
  13   9  -2   57.00    4.78
 -13   9   2   51.05    4.50
  13  -9  -2   44.76    3.86
 -12   9   2   74.84    5.34
  12  -9  -2   73.58    4.77
  12   9  -2   73.44    5.44
 -11   9   2    5.05    1.98
  11   9  -2    2.67    1.62
 -11  -9   2    3.55    1.81
  11  -9  -2    1.71    1.60
 -10  -9   2   94.43    5.29
  10   9  -2   96.59    6.14
 -10   9   2   91.87    5.84
  10  -9  -2   89.83    5.38
   9   9  -2   82.98    5.53
  -9   9   2   80.10    5.28
  -9  -9   2   84.69    4.92
   9  -9  -2   79.08    5.04
   8  -9  -2   16.99    2.55
   8   9  -2   15.43    2.75
  -8  -9   2   12.09    2.29
   7   9  -2  103.01    6.13
  -7   9   2  100.12    5.98
  -7  -9   2   95.59    5.43
   7  -9  -2  109.30    5.88
   6   9  -2    1.96    1.47
   6  -9  -2    1.37    1.65
  -6   9   2   -0.10    1.38
  -6  -9   2   -1.09    1.42
  -5  -9   2   79.66    4.87
   5   9  -2   89.01    5.37
  -5   9   2   78.29    5.15
   5  -9  -2   80.56    4.92
   4  -9  -2   19.31    2.66
  -4   9   2   24.09    3.03
  -4  -9   2   16.97    2.49
   4   9  -2   20.53    2.74
   3   9  -2   25.03    2.75
   3  -9  -2   13.92    2.25
  -3   9   2   14.94    2.40
  -3  -9   2   15.90    2.44
  -2  -9   2   70.75    4.84
  -2   9   2  108.84    5.80
   2  -9  -2   93.76    5.30
   1   9  -2   25.47    2.71
  -1  -9   2   24.35    2.90
  -1   9   2   26.13    3.13
   1  -9  -2   27.84    3.03
   0  -9   2  318.43   12.37
   0  -9  -2  310.78   12.30
   0   9   2  315.87   13.07
   0   9  -2  308.82   12.95
  -1   9  -2   37.32    3.21
   1   9   2   35.40    3.22
  -1  -9  -2   34.82    3.20
   1  -9   2   40.29    3.46
   2  -9   2  552.44   19.26
   2   9   2  528.72   20.46
  -2   9  -2  531.56   20.35
  -2  -9  -2  546.39   19.26
  -3  -9  -2   90.60    5.20
   3   9   2   93.82    5.53
   3  -9   2   90.99    5.27
  -3   9  -2   86.22    5.27
   4  -9   2   14.07    2.42
  -4   9  -2   20.61    2.75
  -4  -9  -2   17.92    2.52
   4   9   2   16.67    2.61
  -5   9  -2  199.24    9.30
  -5  -9  -2  207.32    8.97
   5  -9   2  207.13    8.98
   5   9   2  199.90    9.48
   6   9   2   50.70    3.92
   6  -9   2   47.20    3.77
  -6   9  -2   47.23    3.72
  -6  -9  -2   49.02    3.69
   7   9   2  157.08    8.22
   7  -9   2  174.32    7.97
  -7  -9  -2  163.40    7.76
  -7   9  -2  174.55    8.26
   8   9   2   31.83    3.24
   8  -9   2   33.42    3.23
  -8  -9  -2   34.63    3.26
  -8   9  -2   39.28    3.47
  -9   9  -2  328.80   13.54
   9  -9   2  313.46   12.72
  -9  -9  -2  313.62   12.56
   9   9   2  326.26   13.83
  10  -9   2   71.99    4.77
 -10  -9  -2   79.38    4.85
  10   9   2   70.38    5.14
 -10   9  -2   70.46    4.83
 -11   9  -2   33.68    3.35
  11   9   2   31.23    3.51
  11  -9   2   30.76    3.38
 -11  -9  -2   41.46    3.43
 -12   9  -2   60.23    4.62
  12  -9   2   57.33    4.36
  12   9   2   59.63    4.82
 -12  -9  -2   65.54    4.42
 -13   9  -2   26.37    3.44
  13  -9   2   24.96    3.25
  13   9   2   28.39    3.67
 -13  -9  -2   21.71    3.00
  14  -9   2  302.84   12.58
 -14   9  -2  312.41   13.65
  14   9   2  309.11   14.00
 -15   9  -2   15.00    3.17
  15   9   2   14.93    3.10
  15  -9   2    9.93    2.67
  16  -9   2  161.09    8.11
 -16   9  -2  152.00    8.63
  16   9   2  156.02    9.06
 -17   9  -2   10.27    3.19
  17   9   2   16.56    3.52
  18   9   2   18.61    3.74
 -18   9  -2   18.46    3.67
  19  -9   2   91.97    7.06
  19   9   2  100.03    7.33
  20  -9   2   55.90    5.80
  20   9   2   54.41    5.65
  21   9   2  249.88   13.40
  20 -10  -2    2.36    3.10
  19  10  -2   11.51    3.62
 -19  10   2   12.74    3.80
 -18  10   2   31.93    4.79
  18  10  -2   30.34    4.66
 -17  10   2  368.84   16.94
  17  10  -2  380.94   17.36
 -16  10   2   -0.05    2.35
  16  10  -2    5.23    2.76
  15  10  -2  732.42   28.69
 -15  10   2  717.93   28.15
 -14  10   2    3.07    2.13
  14 -10  -2    6.44    2.53
  14  10  -2    4.34    2.25
 -13  10   2 1025.20   38.45
  13 -10  -2 1077.43   35.45
  13  10  -2 1049.50   38.94
  12 -10  -2    1.61    1.91
  12  10  -2    1.91    2.05
 -12  10   2    1.16    2.02
 -11 -10   2  387.28   14.39
  11 -10  -2  375.05   14.54
  11  10  -2  364.72   15.95
 -11  10   2  346.16   15.57
  10 -10  -2   11.87    2.58
  10  10  -2   10.51    2.50
 -10 -10   2   12.00    2.47
 -10  10   2   22.94    3.30
  -9 -10   2   42.74    3.82
   9 -10  -2   47.24    4.05
  -9  10   2   49.31    4.20
   9  10  -2   48.96    4.26
   8 -10  -2    1.99    1.83
  -8 -10   2    2.93    1.76
  -8  10   2    1.13    1.72
   8  10  -2    2.01    1.79
   7 -10  -2  166.09    8.10
   7  10  -2  165.67    8.63
  -7  10   2  161.53    8.52
  -7 -10   2  169.90    7.95
   6 -10  -2    0.27    1.63
   6  10  -2   -1.53    1.49
  -6 -10   2    0.04    1.48
  -6  10   2   -0.17    1.68
   5 -10  -2    0.85    1.65
   5  10  -2    0.09    1.51
  -5 -10   2   -0.62    1.57
  -5  10   2    1.68    1.65
  -4  10   2    4.54    1.93
   4  10  -2    5.69    1.88
  -4 -10   2    1.81    1.76
   4 -10  -2    4.55    1.98
   3 -10  -2  175.64    8.24
  -3  10   2  158.66    8.41
  -3 -10   2  172.97    8.18
   3  10  -2  172.99    8.55
  -2  10   2   34.51    3.55
  -2 -10   2   31.34    3.49
   2 -10  -2   35.74    3.52
   2  10  -2   42.54    3.74
  -1  10   2 1453.50   50.94
   1 -10  -2 1460.30   47.40
  -1 -10   2 1462.43   47.37
   1  10  -2 1472.45   50.91
   0  10  -2  370.79   15.46
   0 -10  -2  391.79   14.80
   0 -10   2  392.63   14.81
   0  10   2  366.95   15.51
   1  10   2 1676.33   60.94
  -1  10  -2 1804.59   61.03
   1 -10   2 1815.31   56.85
  -1 -10  -2 1800.08   56.84
  -2 -10  -2  116.59    6.33
   2  10   2  107.98    6.38
  -2  10  -2  110.30    6.38
   2 -10   2  111.30    6.25
   3  10   2  416.58   17.00
  -3  10  -2  435.21   16.99
   3 -10   2  428.49   16.06
  -3 -10  -2  409.70   15.88
  -4  10  -2   26.55    3.30
  -4 -10  -2   28.40    3.24
   4  10   2   25.58    3.25
   4 -10   2   19.94    2.86
   5  10   2    2.80    1.70
  -5 -10  -2    1.98    1.79
  -5  10  -2    2.33    1.63
   5 -10   2    0.50    1.70
  -6  10  -2   -0.53    1.48
  -6 -10  -2   -1.69    1.51
   6  10   2    0.69    1.62
   6 -10   2    1.11    1.73
   7 -10   2   43.56    3.78
  -7  10  -2   48.60    4.02
   7  10   2   51.60    4.29
  -7 -10  -2   42.12    3.78
   8 -10   2   51.08    4.22
  -8  10  -2   53.93    4.27
  -8 -10  -2   51.40    4.11
   8  10   2   49.73    4.29
  -9 -10  -2   15.75    2.71
   9  10   2   16.94    2.88
  -9  10  -2   18.55    2.92
   9 -10   2   14.40    2.67
 -10 -10  -2    7.37    2.13
  10  10   2    8.32    2.28
 -10  10  -2   14.62    2.60
  10 -10   2    5.37    2.09
 -11  10  -2   29.35    3.58
 -11 -10  -2   25.06    3.24
  11  10   2   31.10    3.53
  11 -10   2   28.91    3.52
  12  10   2  158.45    8.86
  12 -10   2  150.59    8.04
 -12 -10  -2  173.29    8.16
 -12  10  -2  161.93    8.54
  13 -10   2  220.24   10.25
  13  10   2  223.63   11.31
 -13  10  -2  222.96   10.82
  14 -10   2  169.52    8.52
 -14  10  -2  167.02    9.01
  14  10   2  160.46    9.31
  15 -10   2  358.11   14.98
 -15  10  -2  387.76   16.28
  15  10   2  368.73   16.64
  16  10   2  200.78   10.95
  16 -10   2  201.51    9.70
 -16  10  -2  193.95   10.41
 -17  10  -2   95.56    7.09
  17  10   2  113.44    7.76
 -18  10  -2  133.40    8.42
  18  10   2  130.51    8.74
 -19  10  -2   10.43    3.51
  19  10   2    6.74    3.15
  20  10   2    8.20    3.24
  18  11  -2    3.40    2.83
 -18  11   2    5.15    3.05
 -17  11   2    7.68    3.30
  17  11  -2    5.55    3.09
  16  11  -2   89.17    7.07
 -16  11   2   89.21    6.89
 -15  11   2   85.86    6.62
  15  11  -2   85.60    6.70
  14 -11  -2  229.36   10.61
 -14  11   2  218.18   11.45
  14  11  -2  226.32   11.90
 -13  11   2  259.77   12.76
  13  11  -2  268.28   13.16
  13 -11  -2  261.14   11.75
  12  11  -2   97.45    6.91
 -12  11   2  101.39    6.82
  12 -11  -2   99.54    6.30
 -11  11   2  306.03   14.25
 -11 -11   2  312.12   12.99
  11  11  -2  329.45   14.80
  11 -11  -2  323.24   13.40
  10  11  -2   22.08    3.59
 -10 -11   2   19.76    3.12
 -10  11   2   20.76    3.37
  10 -11  -2   20.87    3.22
  -9 -11   2  159.44    7.82
  -9  11   2  140.27    8.30
   9  11  -2  134.49    8.20
   9 -11  -2  158.18    8.02
  -8 -11   2  285.45   11.86
   8  11  -2  268.07   12.78
  -8  11   2  279.63   12.80
   8 -11  -2  270.79   11.88
   7 -11  -2   75.29    5.30
   7  11  -2   68.95    5.29
  -7  11   2   81.20    5.66
  -7 -11   2   73.95    5.17
   6  11  -2  201.61   10.08
   6 -11  -2  193.23    9.38
  -6  11   2  202.52   10.05
  -6 -11   2  197.32    9.34
   5  11  -2    3.72    2.00
  -5  11   2    3.87    2.14
  -5 -11   2    5.94    2.12
   5 -11  -2    4.73    2.05
  -4  11   2   -0.34    1.54
   4 -11  -2    1.90    1.92
   4  11  -2    0.73    1.47
  -4 -11   2   -1.10    1.70
  -3 -11   2    9.93    2.32
   3 -11  -2   12.32    2.50
  -2 -11   2  275.69   11.47
   2  11  -2  252.51   11.77
  -2  11   2  256.44   11.96
   2 -11  -2  252.08   11.23
   1 -11  -2  373.25   14.71
   1  11  -2  364.16   15.32
  -1  11   2  357.24   15.35
  -1 -11   2  359.12   14.53
   0  11   2  181.88    9.39
   0 -11   2  199.63    9.14
   0  11  -2  185.39    9.30
   0 -11  -2  182.23    8.91
  -1  11  -2  684.45   26.70
  -1 -11  -2  735.93   25.35
   1 -11   2  742.74   25.39
   1  11   2  694.45   26.89
   2 -11   2   98.12    6.10
  -2 -11  -2   86.25    5.79
  -2  11  -2   97.40    6.09
   2  11   2  109.74    6.48
   3 -11   2  353.74   14.36
  -3  11  -2  363.89   15.15
  -3 -11  -2  348.37   14.33
   3  11   2  360.50   15.28
  -4  11  -2   14.61    2.84
   4 -11   2   12.19    2.47
   4  11   2   11.14    2.44
  -4 -11  -2   13.65    2.76
   5  11   2  143.72    8.06
  -5 -11  -2  150.92    7.70
  -5  11  -2  141.10    7.84
   5 -11   2  144.73    7.65
  -6  11  -2  276.65   12.57
   6  11   2  284.31   12.86
  -6 -11  -2  279.33   11.97
   6 -11   2  270.96   11.97
   7  11   2   26.32    3.66
  -7 -11  -2   25.16    3.33
   7 -11   2   25.55    3.57
  -7  11  -2   29.08    3.67
  -8 -11  -2  143.75    7.95
   8 -11   2  155.27    8.32
   8  11   2  174.32    9.12
  -8  11  -2  168.66    8.66
   9  11   2    6.13    2.39
   9 -11   2    6.48    2.38
  -9  11  -2    6.58    2.29
  -9 -11  -2    4.18    2.15
  10  11   2    9.98    2.75
 -10  11  -2   19.87    3.22
  10 -11   2    9.17    2.55
 -10 -11  -2   13.86    2.75
 -11  11  -2   43.23    4.20
 -11 -11  -2   38.93    3.98
  11  11   2   44.30    4.52
  11 -11   2   38.24    4.06
 -12  11  -2   39.84    4.14
  12 -11   2   39.89    4.37
  12  11   2   41.74    4.92
 -12 -11  -2   41.85    4.03
 -13  11  -2  128.82    7.93
  13  11   2  139.92    8.49
  13 -11   2  128.77    7.68
 -14  11  -2   22.37    3.90
  14  11   2   26.60    4.25
  14 -11   2   22.66    3.60
  15  11   2  344.96   16.32
  15 -11   2  370.50   15.00
 -15  11  -2  346.21   15.84
 -16  11  -2   16.02    3.57
  16  11   2   16.76    3.83
  17  11   2  164.08   10.15
 -17  11  -2  169.66    9.83
 -18  11  -2   13.41    3.77
  18  11   2    6.33    3.25
  16  12  -2   10.12    3.37
 -16  12   2   10.87    3.22
  15  12  -2   39.53    5.33
 -15  12   2   32.25    4.74
  14 -12  -2  244.06   11.59
 -14  12   2  242.05   12.68
  14  12  -2  253.65   13.06
  13  12  -2   39.01    5.01
 -13  12   2   33.77    4.71
  13 -12  -2   30.98    4.12
  12  12  -2  132.67    8.44
 -12  12   2  128.70    8.21
  12 -12  -2  138.86    7.91
 -11  12   2   33.84    4.53
  11  12  -2   34.51    4.70
  11 -12  -2   41.64    4.52
 -10 -12   2  325.59   13.59
 -10  12   2  299.54   14.47
  10  12  -2  309.28   14.77
  10 -12  -2  341.52   13.95
   9 -12  -2   13.64    3.24
   9  12  -2   14.69    3.21
  -9  12   2   22.86    3.88
  -9 -12   2   15.21    3.30
   8 -12  -2  429.49   16.99
  -8 -12   2  417.25   16.64
  -8  12   2  431.90   18.12
   8  12  -2  408.27   18.07
  -7 -12   2   13.09    3.15
   7 -12  -2   13.54    3.23
  -7  12   2   16.81    3.16
   7  12  -2   14.44    3.31
  -6 -12   2  102.47    6.55
   6  12  -2   97.09    6.79
  -6  12   2  107.60    6.94
   6 -12  -2  103.12    6.58
   5  12  -2   50.92    4.72
  -5  12   2   51.42    4.75
   5 -12  -2   56.88    4.87
  -5 -12   2   50.57    4.63
   4  12  -2   14.06    2.99
  -4 -12   2    3.92    2.07
   4 -12  -2   12.91    2.81
  -4  12   2    9.73    2.72
  -3 -12   2    7.65    2.55
   3  12  -2    7.89    2.42
  -3  12   2    6.00    2.39
   3 -12  -2    4.24    2.27
  -2  12   2    9.43    2.57
   2  12  -2   17.35    3.06
  -2 -12   2    5.77    2.17
   2 -12  -2   10.35    2.48
  -1 -12   2  134.65    7.42
   1  12  -2  121.60    7.43
   1 -12  -2  132.06    7.46
  -1  12   2  123.72    7.56
   0 -12   2   31.96    3.97
   0  12  -2   33.87    4.04
   0  12   2   35.40    4.10
   0 -12  -2   34.87    3.70
  -1  12  -2   76.03    5.58
   1 -12   2   75.57    5.43
  -1 -12  -2   80.29    5.72
   1  12   2   79.42    5.77
   2 -12   2  107.49    6.54
  -2 -12  -2   99.87    6.39
  -2  12  -2   96.48    6.40
   2  12   2   99.38    6.59
   3 -12   2   26.80    3.68
  -3  12  -2   29.57    3.86
   3  12   2   27.39    3.83
  -3 -12  -2   31.89    3.75
   4 -12   2  356.18   14.54
  -4  12  -2  343.84   15.24
  -4 -12  -2  339.46   14.34
   4  12   2  353.63   15.49
   5 -12   2   22.33    3.48
  -5 -12  -2   19.10    3.35
  -5  12  -2   28.38    3.74
   5  12   2   20.69    3.52
  -6  12  -2  408.12   17.35
   6 -12   2  413.72   16.55
   6  12   2  408.43   17.63
  -6 -12  -2  412.31   16.46
  -7  12  -2   29.76    3.88
   7  12   2   22.08    3.75
  -7 -12  -2   26.02    3.75
   7 -12   2   20.70    3.45
   8  12   2  309.45   14.66
   8 -12   2  326.94   14.00
  -8 -12  -2  315.83   13.72
  -8  12  -2  340.66   14.66
   9 -12   2   10.60    2.93
  -9  12  -2   12.40    2.99
  -9 -12  -2    8.47    2.77
   9  12   2   14.08    3.29
 -10 -12  -2   55.45    4.88
 -10  12  -2   67.41    5.35
  10 -12   2   45.51    4.72
  10  12   2   58.93    5.32
 -11 -12  -2   26.81    3.71
  11 -12   2   26.49    3.83
  11  12   2   26.42    3.99
 -11  12  -2   23.01    3.76
  12 -12   2   30.37    4.11
 -12  12  -2   23.56    3.93
  12  12   2   22.24    3.93
  13  12   2   45.74    5.36
 -13  12  -2   38.84    4.47
  13 -12   2   38.12    4.60
  14 -12   2   14.06    3.31
 -14  12  -2   13.86    3.38
  14  12   2    6.06    2.81
  15  12   2  135.04    9.00
 -15  12  -2  138.05    8.64
  15 -12   2  135.22    8.14
 -16  12  -2   48.16    5.27
  16  12   2   46.89    5.30
 -14  13   2   59.65    5.95
  14 -13  -2   63.59    5.56
  13 -13  -2   18.70    3.53
 -13  13   2   13.13    3.70
  13  13  -2   15.06    3.75
 -12  13   2   28.72    4.60
  12  13  -2   29.59    4.65
  12 -13  -2   30.35    4.20
 -11  13   2   10.90    3.22
  11 -13  -2   10.50    3.08
  11  13  -2   10.81    3.26
 -10 -13   2  112.55    7.12
 -10  13   2  108.90    7.57
  10  13  -2  113.34    7.92
  10 -13  -2  118.64    7.44
  -9 -13   2   71.37    5.61
   9  13  -2   66.20    5.90
  -9  13   2   73.62    6.13
   9 -13  -2   67.84    5.69
   8  13  -2  131.44    8.37
   8 -13  -2  122.36    7.64
  -8 -13   2  134.90    7.89
  -8  13   2  128.15    8.21
  -7 -13   2  199.63   10.14
   7  13  -2  194.19   10.74
  -7  13   2  201.34   10.76
   7 -13  -2  205.91   10.35
  -6 -13   2  221.90   10.76
   6 -13  -2  210.95   10.63
  -6  13   2  216.87   11.30
   6  13  -2  222.44   11.49
   5 -13  -2    7.93    2.57
  -5  13   2    8.47    2.81
   5  13  -2   16.72    3.54
  -5 -13   2    8.82    2.90
  -4 -13   2   76.88    5.83
   4 -13  -2   79.28    5.93
   4  13  -2   76.33    6.00
  -4  13   2   69.01    5.68
  -3  13   2   24.41    3.80
  -3 -13   2   20.97    3.56
   3  13  -2   28.02    4.03
   3 -13  -2   22.43    3.44
   2 -13  -2   38.32    4.10
  -2  13   2   43.50    4.49
   2  13  -2   46.32    4.56
  -2 -13   2   39.11    4.23
   1  13  -2    3.39    2.05
  -1 -13   2    2.25    2.09
   1 -13  -2    6.61    2.63
  -1  13   2    2.59    2.20
   0  13   2  155.18    8.80
   0 -13  -2  143.49    8.21
   0  13  -2  143.91    8.50
   0 -13   2  157.82    8.48
  -1  13  -2   26.73    3.83
   1  13   2   25.25    3.88
  -1 -13  -2   26.86    3.67
   1 -13   2   23.48    3.72
  -2  13  -2    5.24    2.39
   2 -13   2    6.79    2.29
   2  13   2    7.35    2.74
  -2 -13  -2    5.47    2.50
  -3  13  -2   15.25    3.17
   3 -13   2   16.99    3.31
  -3 -13  -2   15.30    3.09
   3  13   2   14.70    3.30
   4 -13   2   85.67    6.12
   4  13   2   82.72    6.17
  -4 -13  -2   73.11    5.87
  -4  13  -2   84.37    6.16
   5 -13   2  198.16    9.98
  -5  13  -2  192.40   10.31
  -5 -13  -2  195.36    9.99
   5  13   2  183.08   10.36
  -6  13  -2  212.64   11.03
   6 -13   2  214.11   10.70
  -6 -13  -2  203.29   10.51
   6  13   2  215.60   11.25
   7 -13   2  261.72   12.50
  -7  13  -2  288.32   13.26
   7  13   2  265.59   13.23
  -7 -13  -2  260.25   12.34
   8 -13   2   89.23    6.56
  -8 -13  -2   92.33    6.58
  -8  13  -2   91.78    6.70
   8  13   2   92.28    6.79
  -9 -13  -2   90.38    6.37
   9 -13   2   68.23    5.93
   9  13   2   83.93    6.66
  -9  13  -2  104.44    6.96
  10 -13   2    4.24    2.70
 -10 -13  -2    4.89    2.65
 -10  13  -2    8.79    2.95
  10  13   2    4.87    2.63
 -11 -13  -2   11.14    3.30
 -11  13  -2   13.99    3.30
  11  13   2    8.16    2.89
  11 -13   2   10.94    3.17
 -12  13  -2    8.91    3.11
  12 -13   2   12.20    3.37
  12  13   2   14.63    3.71
 -13  13  -2    8.48    3.29
  13  13   2   12.46    3.65
  13 -13   2   12.98    3.47
  14 -13   2    5.03    3.21
  14  13   2    7.38    3.09
 -14  13  -2    4.60    2.88
 -11  14   2   94.00    7.29
  11 -14  -2   98.46    7.04
  10 -14  -2    3.42    2.81
 -10  14   2    5.29    2.91
  10  14  -2    6.20    2.86
   9  14  -2   44.21    5.11
  -9  14   2   47.82    5.66
  -9 -14   2   47.74    5.19
   9 -14  -2   41.24    4.98
   8 -14  -2    6.15    3.06
   8  14  -2    9.31    3.22
  -8 -14   2    6.64    2.95
  -8  14   2   12.13    3.05
  -7 -14   2   35.54    4.46
   7 -14  -2   34.00    4.64
   7  14  -2   36.27    5.08
  -7  14   2   33.95    4.55
  -6  14   2    7.54    2.75
   6 -14  -2    7.93    3.21
  -6 -14   2    8.40    3.02
   6  14  -2    8.48    3.05
  -5 -14   2   48.09    4.99
  -5  14   2   54.20    5.31
   5 -14  -2   51.93    5.16
   5  14  -2   55.68    5.35
   4  14  -2    0.97    2.40
  -4  14   2   -0.61    2.01
   4 -14  -2   -0.59    2.42
  -4 -14   2   -2.27    2.24
   3  14  -2   36.54    4.69
  -3 -14   2   25.66    4.12
   3 -14  -2   34.65    4.52
  -3  14   2   33.14    4.56
   2 -14  -2   17.70    3.37
   2  14  -2   25.62    3.85
  -2  14   2   16.15    3.57
  -2 -14   2   14.71    3.37
  -1  14   2   24.48    3.91
  -1 -14   2   29.07    4.11
   1 -14  -2   26.37    4.10
   1  14  -2   27.85    4.24
   0 -14   2  181.26    9.65
   0 -14  -2  170.79    9.45
   0  14   2  158.43    9.51
   0  14  -2  169.10    9.75
  -1 -14  -2    5.26    2.51
  -1  14  -2    9.53    3.01
   1 -14   2    8.90    2.90
   1  14   2    9.82    3.03
   2  14   2  144.44    8.89
   2 -14   2  141.99    8.51
  -2 -14  -2  159.00    8.92
  -2  14  -2  141.08    8.76
  -3  14  -2  130.05    8.40
   3  14   2  133.15    8.57
   3 -14   2  124.16    7.86
  -3 -14  -2  144.34    8.41
   4  14   2   22.31    4.04
   4 -14   2   19.84    3.71
  -4 -14  -2   20.25    3.73
  -4  14  -2   23.04    3.95
  -5  14  -2  225.35   11.96
   5  14   2  233.84   12.30
   5 -14   2  237.02   11.70
  -5 -14  -2  238.56   11.71
   6 -14   2    5.26    2.89
  -6  14  -2    0.81    2.42
  -6 -14  -2    4.24    2.87
   6  14   2    4.53    2.75
  -7 -14  -2   49.40    5.17
  -7  14  -2   53.97    5.32
   7  14   2   56.16    5.51
   7 -14   2   48.84    5.21
   8 -14   2   21.20    3.75
  -8 -14  -2   17.99    3.90
   8  14   2   22.80    4.08
  -8  14  -2   22.35    3.97
  -9  14  -2   18.69    3.84
   9 -14   2   15.00    3.38
   9  14   2   18.65    3.98
  -9 -14  -2   19.42    3.90
  10 -14   2    2.92    2.89
  10  14   2    7.19    2.99
 -10  14  -2    6.39    2.89
 -10 -14  -2    4.16    3.02
 -11  14  -2   51.48    5.44
  11 -14   2   54.40    5.80
 -11 -14  -2   49.48    5.31
  -7 -15   2    9.47    3.36
  -6 -15   2    5.71    3.01
   6 -15  -2   12.03    3.51
  -6  15   2    8.49    3.09
   5 -15  -2   60.50    5.57
  -5  15   2   59.72    5.84
   5  15  -2   58.78    5.86
  -5 -15   2   66.64    5.87
   4  15  -2   17.36    3.79
  -4 -15   2   13.73    3.63
  -4  15   2   16.21    3.84
   4 -15  -2    9.71    3.06
  -3 -15   2    1.49    2.84
   3 -15  -2    7.74    3.23
  -3  15   2    5.21    2.99
   3  15  -2    9.41    3.20
  -2 -15   2   14.62    3.52
  -2  15   2   13.72    3.68
   2  15  -2   16.49    3.84
   2 -15  -2   11.43    3.33
  -1 -15   2  149.97    9.12
   1  15  -2  154.93    9.52
  -1  15   2  148.17    9.57
   1 -15  -2  155.47    9.33
   0 -15  -2   64.63    6.03
   0 -15   2   64.07    5.97
   0  15   2   64.81    6.13
   0  15  -2   73.59    6.27
   1  15   2  132.74    8.73
  -1  15  -2  131.70    8.76
  -1 -15  -2  132.53    8.40
   1 -15   2  135.49    8.50
   2 -15   2    9.31    3.09
   2  15   2   14.74    3.32
  -2 -15  -2   11.01    3.24
  -2  15  -2   11.16    3.45
   3  15   2   97.94    7.49
  -3  15  -2  101.35    7.49
   3 -15   2   98.96    7.18
  -3 -15  -2  101.92    7.34
  -4 -15  -2   15.06    3.89
   4 -15   2   11.89    3.54
  -4  15  -2   15.87    3.79
   4  15   2   21.34    4.23
   5  15   2    2.22    2.52
   5 -15   2   -0.99    2.44
  -5 -15  -2    0.36    2.84
  -5  15  -2    2.09    2.68
  -6  15  -2    1.31    2.55
  -6 -15  -2    0.58    2.85
  -7 -15  -2   36.52    4.91
  -7  15  -2   32.38    4.82
  26   0  -3    5.81    3.46
  25   0  -3   -2.29    2.37
 -25   0   3   -0.39    2.34
  24   0  -3   -1.34    2.54
 -24   0   3   -0.25    2.17
 -23   0   3    0.20    2.33
  23   0  -3    3.69    2.74
  22   0  -3    7.95    2.95
 -22   0   3    1.78    2.19
  21   0  -3    1.50    2.26
 -21   0   3   -1.03    1.99
 -20   0   3   -0.82    1.91
  20   0  -3    4.35    2.29
  19   0  -3    1.13    1.99
 -19   0   3    1.17    1.83
 -18   0   3    0.54    1.85
  18   0  -3    8.43    2.49
  17   0  -3    7.80    2.41
 -17   0   3   -3.58    1.63
 -16   0   3    2.74    2.14
 -15   0   3    5.49    2.48
 -14   0   3   -1.39    1.46
  12   0  -3  264.30   10.56
 -12   0   3  203.78    9.08
 -11   0   3    5.40    1.57
  11   0  -3    6.93    1.73
  10   0  -3    1.55    1.11
 -10   0   3    0.23    0.98
  -9   0   3   -1.21    0.86
   8   0  -3    0.49    1.07
  -8   0   3   -1.28    0.68
  -7   0   3   -0.89    0.79
   7   0  -3    1.14    1.04
   6   0  -3    0.31    0.85
  -6   0   3    6.07    1.02
  -5   0   3    0.30    0.65
   5   0  -3    0.64    0.91
   4   0  -3   -1.02    0.71
  -4   0   3    0.79    0.69
  -3   0   3   -0.14    0.28
  -3   0   3    0.90    0.56
   3   0  -3   -0.10    0.70
   2   0  -3   -0.42    0.54
  -2   0   3    0.22    0.35
  -2   0   3   -0.06    0.31
  -1   0   3   -0.24    0.34
  -1   0   3    0.00    0.33
   0   0  -3    0.87    0.34
   0   0   3    0.75    0.35
   0   0   3   -0.06    0.46
  -1   0  -3    0.31    0.32
   1   0   3    0.09    0.48
   2   0   3    0.23    0.50
  -2   0  -3    0.17    0.45
   2   0   3    0.26    0.23
   3   0   3    0.56    0.61
   3   0   3    0.09    0.42
  -3   0  -3   -0.16    0.53
   4   0   3    0.21    0.68
   4   0   3    1.06    0.63
  -4   0  -3    0.77    0.65
   5   0   3   -0.41    0.59
  -5   0  -3    1.37    0.66
   5   0   3    0.19    0.75
   6   0   3   -0.02    0.76
  -6   0  -3   -1.07    0.77
  -7   0  -3   -0.97    0.84
   7   0   3   -0.75    0.83
   8   0   3   -0.56    0.87
  -8   0  -3   -3.07    0.89
  -9   0  -3   -2.35    0.90
   9   0   3    2.45    1.09
  10   0   3    3.61    1.18
 -10   0  -3    0.39    0.93
 -11   0  -3    1.50    0.96
  11   0   3    2.03    1.27
  11   0   3   -0.17    0.99
 -12   0  -3   27.95    2.74
  12   0   3   45.13    2.67
  12   0   3   38.40    3.06
  13   0   3   10.52    1.98
  13   0   3   10.98    1.54
 -14   0  -3    3.71    1.79
  15   0   3   10.08    2.15
 -15   0  -3    2.65    1.73
 -16   0  -3    7.81    2.30
 -17   0  -3    0.73    1.48
  17   0   3    1.70    1.69
  18   0   3    3.64    2.04
 -18   0  -3   -0.24    1.74
  19   0   3    1.72    1.89
 -19   0  -3    0.41    1.77
 -20   0  -3    0.76    2.05
  20   0   3   14.31    2.92
  21   0   3    4.56    2.69
 -21   0  -3   -0.43    2.17
 -22   0  -3    2.49    2.52
  22   0   3   12.97    3.35
  23   0   3    4.37    2.80
 -23   0  -3    0.44    2.47
 -24   0  -3   -0.35    2.44
 -25   0  -3    0.49    2.66
  26   1  -3    5.20    3.26
  26  -1  -3    4.42    3.18
  25   1  -3   71.56    6.39
  25  -1  -3   67.88    6.32
 -25  -1   3   67.87    6.02
 -25   1   3   63.51    5.68
  24  -1  -3   36.14    5.10
 -24   1   3   41.03    4.78
 -24  -1   3   39.25    4.62
  24   1  -3   47.52    5.55
 -23  -1   3   15.94    3.33
  23   1  -3   22.15    4.06
 -23   1   3   14.10    3.24
  23  -1  -3   20.49    3.98
  22   1  -3  330.00   15.63
 -22   1   3  362.68   14.90
 -22  -1   3  344.94   14.81
  22  -1  -3  324.02   15.60
 -21   1   3   27.62    3.98
  21  -1  -3   48.62    4.88
 -21  -1   3   31.16    4.07
  21   1  -3   48.69    4.77
 -20  -1   3  220.07   10.48
  20   1  -3  219.29   11.34
  20  -1  -3  226.87   11.51
 -20   1   3  228.34   10.59
  19  -1  -3   15.68    3.24
 -19   1   3   12.28    2.67
  19   1  -3   17.38    3.30
 -19  -1   3    7.62    2.46
 -18   1   3   -1.30    1.55
  18  -1  -3    0.14    1.83
  18   1  -3    1.28    1.95
 -18  -1   3    1.61    1.69
  17  -1  -3  194.44   10.18
  17   1  -3  215.19   10.54
 -17  -1   3  216.83    9.63
 -17   1   3  220.63    9.63
 -16   1   3  157.43    7.61
  16   1  -3  156.11    8.29
 -16  -1   3  150.80    7.51
  16  -1  -3  154.64    8.31
  15  -1  -3  707.77   27.84
  15   1  -3  745.32   27.97
 -15  -1   3  770.77   25.95
 -15   1   3  782.62   25.98
  14  -1  -3  556.51   20.90
  14   1  -3  561.80   20.95
 -14  -1   3  515.32   19.04
 -14   1   3  519.24   19.06
 -13  -1   3  409.44   14.84
  13  -1  -3  384.36   16.07
  13   1  -3  393.12   16.13
 -13   1   3  433.27   14.94
  12  -1  -3  289.92   12.35
 -12  -1   3  300.48   11.27
  12   1  -3  289.43   12.33
  12  -1  -3  299.24    9.60
 -12   1   3  291.93   11.16
  11  -1  -3  221.88    7.21
  11  -1  -3  202.45    9.43
  11   1  -3  204.08    9.46
 -11   1   3  227.44    8.67
 -11  -1   3  223.27    8.69
  10  -1  -3  443.92   17.11
 -10   1   3  470.90   15.77
  10   1  -3  441.23   17.17
 -10  -1   3  455.65   15.75
  10  -1  -3  451.46   14.25
  -9  -1   3   67.68    3.63
   9  -1  -3   74.78    2.74
  -9   1   3   69.10    3.66
  -8   1   3  572.31   19.05
   8   1  -3  564.49   20.76
   8  -1  -3  593.87   17.85
   8  -1  -3  564.42   20.64
  -8  -1   3  578.05   19.11
   7  -1  -3   19.74    1.09
  -7  -1   3   17.77    1.70
  -7   1   3   17.40    1.67
  -6  -1   3  722.07   23.13
   6  -1  -3  754.96   22.16
  -6   1   3  724.71   23.08
   6  -1  -3  683.80   24.81
   6   1  -3  703.88   24.96
   5  -1  -3  548.90   17.21
   5   1  -3  527.97   19.39
  -5   1   3  579.98   17.98
  -5  -1   3  559.36   18.01
   4   1  -3    2.13    1.11
  -4   1   3    0.72    0.75
  -4  -1   3    1.53    0.82
  -4  -1   3    0.63    0.45
  -4   1   3    1.18    0.88
   4  -1  -3    1.07    0.58
  -3  -1   3 1853.73   54.52
  -3  -1   3 1719.02   55.11
  -3   1   3 1800.05   55.12
  -3   1   3 1752.31   58.80
   3  -1  -3 1797.60   54.23
   3   1  -3 1741.15   58.90
  -2   1   3  488.69   15.80
  -2   1   3  507.75   16.98
   2   1  -3  502.18   17.02
  -2  -1   3  491.26   15.87
  -2  -1   3  510.39   15.55
  -2   1   3  495.58   15.56
  -1   1   3    9.02    0.74
  -1  -1   3    9.57    0.72
   1   1  -3    9.57    0.77
  -1   1   3    9.22    0.67
  -1  -1   3    8.98    0.72
  -1   1   3    9.27    0.77
   0   1  -3 2986.13  101.83
   0  -1   3 3223.67   94.36
   0  -1   3 2869.71   95.18
   0   1   3 3107.88  101.82
   0   1   3 3138.30   94.70
  -1  -1  -3    1.74    0.47
  -1   1  -3    2.05    0.39
  -1   1  -3    2.98    0.51
   1  -1   3    2.29    0.60
   1   1   3    2.60    0.45
   1   1   3    1.39    0.51
   2  -1   3  371.40   11.92
  -2   1  -3  382.19   12.55
   2   1   3  380.30   12.57
   2   1   3  354.98   11.84
  -2   1  -3  357.62   11.92
   3  -1   3  858.75   28.15
   3   1   3  901.52   28.15
  -3   1  -3  849.97   28.49
  -3   1  -3  992.35   30.29
   3   1   3  938.20   30.26
   4   1   3   48.93    2.24
  -4   1  -3   45.54    2.10
   4  -1   3   44.90    2.29
  -4   1  -3   44.17    2.20
  -4  -1  -3   46.63    2.26
   4   1   3   48.40    2.27
   5  -1   3  378.03   13.76
   5   1   3  396.80   12.92
  -5  -1  -3  400.05   13.19
  -5   1  -3  383.52   13.15
   5   1   3  427.23   13.88
   5  -1   3  399.47   13.00
  -6   1  -3  770.85   24.46
   6  -1   3  768.43   25.86
   6   1   3  747.32   23.90
  -6  -1  -3  760.48   24.45
   6   1   3  766.26   25.84
   6  -1   3  752.48   23.99
   7  -1   3  232.40    9.02
  -7  -1  -3  245.25    8.75
   7  -1   3  240.42    8.45
  -7   1  -3  246.12    8.73
   7   1   3  235.42    8.33
   7   1   3  242.26    9.09
   8   1   3  364.44   12.18
   8  -1   3  353.34   13.35
   8  -1   3  363.07   12.31
   8   1   3  354.62   13.33
  -8   1  -3  378.25   12.76
  -8  -1  -3  378.78   12.80
   9   1   3  633.09   19.69
  -9  -1  -3  623.72   20.48
   9  -1   3  608.77   19.80
   9  -1   3  616.72   21.66
  -9   1  -3  596.75   20.41
   9   1   3  587.39   21.54
 -10   1  -3   33.59    2.62
 -10  -1  -3   30.75    2.58
  11   1   3   46.84    3.16
  11  -1   3   46.73    2.76
 -11  -1  -3   37.21    2.86
 -11   1  -3   37.04    2.85
  11   1   3   49.43    2.66
  11  -1   3   46.09    3.21
  12  -1   3  257.13    9.56
  12   1   3  270.73   10.86
 -12   1  -3  259.67   10.31
  12  -1   3  263.58   10.88
  12   1   3  265.54    9.39
 -12  -1  -3  264.15   10.36
 -13   1  -3   61.53    4.08
  13   1   3   67.96    3.45
  13   1   3   69.00    4.29
  13  -1   3   72.27    4.44
 -13  -1  -3   56.39    3.92
  13  -1   3   74.05    3.70
  14   1   3  408.79   16.69
  14   1   3  427.84   14.59
  14  -1   3  435.35   14.87
 -14   1  -3  460.71   16.14
 -14  -1  -3  450.11   16.11
  14  -1   3  413.88   16.71
  15  -1   3   62.40    4.33
  15   1   3   53.05    4.02
 -15   1  -3   43.28    3.77
 -15  -1  -3   45.79    3.86
 -16   1  -3  257.93   10.65
 -16  -1  -3  258.28   10.74
  16   1   3  229.28   10.92
  16  -1   3  242.93   11.02
  17   1   3    4.16    1.83
 -17   1  -3    2.65    1.77
 -17  -1  -3    3.04    1.86
  17  -1   3    4.23    2.15
 -18  -1  -3    0.54    1.71
 -18   1  -3    1.68    1.78
  18  -1   3    2.44    2.02
  18   1   3    3.95    1.92
 -19   1  -3   49.14    4.40
  19   1   3   48.31    4.41
  19  -1   3   41.08    4.18
 -19  -1  -3   41.54    4.24
  20  -1   3   31.82    4.06
  20   1   3   30.94    3.90
 -20   1  -3   17.54    3.34
 -20  -1  -3   19.50    3.40
 -21  -1  -3  286.89   12.95
  21  -1   3  306.73   13.56
 -21   1  -3  254.86   12.47
  21   1   3  290.20   13.36
 -22  -1  -3    3.76    2.79
  22  -1   3   10.80    3.32
  22   1   3   12.12    3.00
 -22   1  -3    5.60    2.90
 -23   1  -3   69.54    6.03
 -23  -1  -3   63.49    5.79
  23   1   3   81.19    6.14
 -24   1  -3    2.68    2.76
 -24  -1  -3   -0.33    2.60
 -25   1  -3    2.17    2.79
 -25  -1  -3    4.21    2.89
 -25   2   3    9.23    3.09
 -25  -2   3    8.78    3.15
  25  -2  -3   12.14    3.73
  25   2  -3   10.32    3.52
 -24   2   3   46.21    4.91
  24  -2  -3   45.85    5.15
 -24  -2   3   45.25    4.95
  24   2  -3   50.49    5.31
  23  -2  -3   23.15    4.28
  23   2  -3   19.88    3.81
 -23   2   3    7.80    3.11
  22  -2  -3  255.14   12.80
 -22   2   3  237.10   11.55
 -22  -2   3  245.36   11.64
  22   2  -3  242.89   12.60
 -21   2   3    1.88    2.65
 -21  -2   3    0.54    2.62
  20  -2  -3   74.49    5.90
  20   2  -3   85.14    6.27
 -20  -2   3   67.88    5.36
 -20   2   3   61.23    5.11
 -19   2   3   19.15    3.14
 -19  -2   3   21.71    3.36
  19   2  -3   35.98    4.09
  19  -2  -3   28.31    3.86
  18  -2  -3    2.85    2.17
 -18  -2   3   -0.07    1.73
 -18   2   3    1.98    1.61
  18   2  -3    7.13    2.45
  17   2  -3   41.26    4.03
 -17   2   3   45.43    3.77
  17  -2  -3   41.28    4.13
 -17  -2   3   39.33    3.67
 -16  -2   3    0.60    1.64
  16   2  -3    3.52    2.02
  16  -2  -3    3.06    1.73
 -16   2   3   -1.48    1.21
 -15   2   3  353.20   13.18
  15   2  -3  343.12   14.50
  15  -2  -3  305.11   14.12
 -15  -2   3  349.67   13.21
  14  -2  -3   34.07    3.29
  14   2  -3   29.39    3.17
 -13   2   3  141.34    6.42
  13   2  -3  130.28    7.08
 -13  -2   3  137.12    6.41
  13  -2  -3  141.45    7.22
  12  -2  -3   29.35    1.78
  12   2  -3   33.87    3.18
  12  -2  -3   29.92    2.88
 -12  -2   3   30.96    2.61
 -12   2   3   31.60    2.53
  11  -2  -3   88.49    5.05
  11   2  -3   83.98    5.04
 -10  -2   3  229.35    7.65
  10  -2  -3  246.56    8.06
 -10  -2   3  223.80    9.05
 -10   2   3  227.03    9.01
  10   2  -3  273.48   10.40
  -9  -2   3    7.37    0.75
  -9  -2   3    6.51    1.48
   9  -2  -3    6.83    0.98
  -9   2   3    6.33    1.45
  -8  -2   3 1228.56   40.45
   8  -2  -3 1282.54   39.11
   8   2  -3 1187.80   43.43
  -8   2   3 1287.33   40.45
  -8  -2   3 1310.71   39.00
  -8   2   3 1355.68   43.41
   7   2  -3   52.36    3.27
  -7   2   3   53.97    2.81
  -7   2   3   64.17    3.33
  -7  -2   3   53.85    2.86
  -7  -2   3   51.42    2.10
   7  -2  -3   51.96    2.35
  -6  -2   3  443.56   13.51
  -6  -2   3  454.89   14.43
   6   2  -3  421.33   15.58
  -6   2   3  428.93   14.26
  -6   2   3  402.01   15.35
   6  -2  -3  432.64   13.70
  -5  -2   3  288.88    9.91
  -5  -2   3  294.75    9.29
   5   2  -3  278.21   10.75
  -5   2   3  304.41    9.85
   5  -2  -3  286.56    9.48
  -5   2   3  287.32   10.69
   4   2  -3    2.92    0.96
  -4   2   3    1.88    0.94
  -4  -2   3    3.06    0.66
  -4  -2   3    4.30    0.90
  -3   2   3  158.63    6.25
   3  -2  -3  163.28    5.67
   3   2  -3  164.49    6.31
  -3  -2   3  159.15    5.53
  -3   2   3  163.16    5.60
  -3  -2   3  160.96    5.72
   2  -2  -3   71.70    2.84
  -2   2   3   67.62    3.07
  -2  -2   3   69.61    2.74
  -2  -2   3   70.50    2.74
  -2   2   3   67.64    2.58
   2   2  -3   64.46    3.01
  -1   2   3  628.03   20.99
   1   2  -3  622.27   20.92
  -1   2   3  668.67   19.51
  -1  -2   3  593.59   19.52
  -1   2   3  593.80   19.39
  -1  -2   3  617.64   19.38
   0   2  -3   99.82    3.89
   0  -2   3   98.62    3.61
   0  -2  -3   99.12    3.46
   0  -2   3  111.76    3.86
   0   2   3   97.37    3.98
   0   2   3  103.67    3.84
  -1  -2  -3 1026.78   32.22
   1   2   3 1001.51   31.95
  -1   2  -3 1073.16   32.29
   1   2   3 1057.51   34.48
   1  -2   3 1034.96   31.99
  -1   2  -3 1023.33   34.38
   2  -2   3   32.79    1.88
   2   2   3   40.70    1.93
  -2  -2  -3   32.73    1.58
  -2   2  -3   35.26    1.69
   2   2   3   35.72    1.83
  -2   2  -3   32.91    1.67
  -3   2  -3   23.40    1.49
  -3  -2  -3   28.04    1.53
   3  -2   3   28.22    1.76
   3   2   3   27.59    1.63
   3   2   3   26.01    1.64
  -3   2  -3   30.37    1.58
   4   2   3  389.15   13.78
   4   2   3  398.59   12.92
   4  -2   3  413.58   13.01
  -4  -2  -3  408.56   13.01
  -4   2  -3  381.64   12.97
  -4   2  -3  385.07   13.61
   5   2   3  297.71   10.75
  -5  -2  -3  303.74   10.21
  -5   2  -3  298.68   10.61
   5  -2   3  290.74   10.11
   5   2   3  292.67   10.03
  -5   2  -3  315.15   10.25
  -6   2  -3  222.91    7.94
  -6  -2  -3  215.21    7.93
   6   2   3  222.74    7.75
   6   2   3  213.36    8.29
  -6   2  -3  222.82    8.16
   6  -2   3  225.11    7.87
   7  -2   3   91.11    3.99
  -7   2  -3   87.79    4.06
   7   2   3   89.81    4.21
  -7  -2  -3   93.81    4.17
   7   2   3   88.10    3.81
  -8  -2  -3  764.35   25.12
   8   2   3  778.55   24.39
   8   2   3  786.26   26.63
  -8   2  -3  785.72   25.15
   8  -2   3  737.25   24.49
   9   2   3    2.53    0.94
   9   2   3    1.14    0.95
   9  -2   3    1.07    0.91
 -10  -2  -3  102.03    5.15
  10  -2   3  110.30    4.83
  10   2   3  121.23    4.75
 -10   2  -3  102.99    5.12
  10  -2   3  125.65    5.54
  10   2   3  104.70    5.31
 -11  -2  -3  111.51    5.47
  11   2   3  112.61    5.66
  11  -2   3  119.25    5.08
  11  -2   3  133.51    5.88
 -11   2  -3  102.01    5.32
  11   2   3  116.79    4.83
 -12  -2  -3  157.05    6.92
  12  -2   3  154.52    7.19
  12   2   3  155.19    7.20
  12  -2   3  148.10    6.25
  12   2   3  154.53    6.10
 -12   2  -3  157.25    6.85
  13  -2   3  130.80    6.64
 -13  -2  -3  133.70    6.42
  13   2   3  141.08    5.58
 -13   2  -3  131.91    6.32
  13  -2   3  131.75    5.76
  13   2   3  127.62    6.53
 -14  -2  -3    6.21    1.70
  14  -2   3   10.08    1.78
 -14   2  -3    7.13    1.82
  14  -2   3    7.90    1.93
  14   2   3    7.29    1.82
  14   2   3    7.12    1.43
 -15  -2  -3   35.47    3.45
  15   2   3   39.19    3.44
  15  -2   3   51.28    3.87
  15  -2   3   42.29    3.01
 -15   2  -3   33.78    3.22
 -16   2  -3    6.38    1.99
  16  -2   3    4.87    1.94
  16   2   3    6.78    1.97
 -16  -2  -3    5.23    1.98
 -17  -2  -3    0.72    1.62
  17   2   3    1.22    1.66
 -17   2  -3    0.94    1.68
  17  -2   3    1.30    1.79
  18   2   3   43.10    3.95
  18  -2   3   33.30    3.67
 -18   2  -3   42.63    3.83
 -18  -2  -3   39.85    3.90
  19  -2   3   34.64    3.98
  19   2   3   33.57    3.79
 -20  -2  -3   22.47    3.84
 -20   2  -3   24.64    3.92
  20  -2   3   33.12    4.11
  20   2   3   35.99    4.37
 -21   2  -3  106.86    7.24
  21   2   3  134.98    7.84
 -21  -2  -3   99.26    6.97
  21  -2   3  126.99    7.67
 -22   2  -3  160.23    9.25
  22   2   3  165.29    9.41
  22  -2   3  173.15    9.58
 -22  -2  -3  171.31    9.53
 -23   2  -3   52.19    5.73
  23   2   3   77.77    6.15
 -23  -2  -3   64.71    5.85
 -24   2  -3   14.81    3.72
 -24  -2  -3   15.84    3.69
 -25   2  -3    0.45    2.73
 -25  -2  -3    6.09    3.00
  25  -3  -3   17.58    4.49
  25   3  -3   12.01    3.88
 -25  -3   3   14.74    3.84
 -25   3   3   11.76    3.34
  24  -3  -3  113.07    8.31
 -24  -3   3  113.91    7.69
 -24   3   3  119.33    7.63
  24   3  -3  115.44    8.22
  23   3  -3   88.02    6.97
 -23  -3   3   85.13    6.47
 -23   3   3   81.37    6.23
  23  -3  -3   84.26    7.01
  22  -3  -3  282.14   14.15
 -22  -3   3  300.61   13.25
  22   3  -3  295.64   14.34
 -22   3   3  274.97   12.79
  21   3  -3   70.79    6.07
 -21   3   3   74.33    5.51
 -21  -3   3   59.33    5.21
  21  -3  -3   81.58    6.28
 -20  -3   3  162.55    8.70
  20  -3  -3  163.56    9.54
  20   3  -3  170.88    9.66
 -20   3   3  174.62    8.72
  19   3  -3   22.63    3.64
 -19   3   3   17.26    3.08
  19  -3  -3   24.58    3.77
 -19  -3   3   16.86    3.13
  18   3  -3   83.21    6.02
 -18   3   3   90.10    5.47
  18  -3  -3   76.44    5.94
 -18  -3   3   83.90    5.38
 -17  -3   3    1.98    1.74
 -17   3   3    1.23    1.73
  17  -3  -3    2.08    2.05
  17   3  -3    4.26    2.11
 -16   3   3    1.77    1.74
 -16  -3   3    3.65    1.87
  16  -3  -3    3.13    2.03
  16   3  -3    8.66    2.36
 -15   3   3    5.11    1.82
 -15  -3   3    7.55    2.00
  15  -3  -3   11.97    2.54
  15   3  -3   11.77    2.40
 -14  -3   3    0.74    1.35
  14   3  -3    1.80    1.69
  14  -3  -3    2.53    1.74
 -14   3   3   -0.44    1.31
  13  -3  -3    5.49    1.14
 -13   3   3    0.60    1.37
  13  -3  -3    9.66    2.18
  13   3  -3    6.53    1.96
 -13  -3   3    0.31    1.29
 -12   3   3   29.15    2.47
  12   3  -3   24.98    2.83
  12  -3  -3   28.12    1.86
  12  -3  -3   29.83    2.96
 -12  -3   3   23.17    2.41
  11  -3  -3   30.33    1.98
 -11  -3   3   31.52    2.57
 -11  -3   3   30.86    1.68
 -11   3   3   28.04    2.39
  11  -3  -3   37.28    3.02
  11   3  -3   32.00    2.99
 -10   3   3  262.36    9.83
 -10  -3   3  270.19    9.99
  10   3  -3  259.44   10.97
  10  -3  -3  265.80    9.07
 -10   3   3  256.43   10.73
 -10  -3   3  269.61    8.72
  -9   3   3 1212.04   37.90
  -9  -3   3 1183.03   38.00
   9   3  -3 1150.84   40.86
   9  -3  -3 1179.56   36.70
  -9   3   3 1192.48   40.68
  -9  -3   3 1198.12   36.44
   8   3  -3  364.20   14.00
   8  -3  -3  377.07   12.17
  -8  -3   3  370.18   12.83
  -8   3   3  374.21   12.70
  -8   3   3  353.97   13.81
  -8  -3   3  370.92   11.88
  -7   3   3 3332.12   99.61
   7  -3  -3 3324.50   97.78
   7   3  -3 2934.21  106.34
  -7  -3   3 3230.98   97.56
  -7  -3   3 3211.35   99.70
  -7   3   3 3281.97  106.44
  -6  -3   3  815.45   24.88
  -6  -3   3  806.43   25.68
   6   3  -3  793.82   27.68
  -6   3   3  774.64   27.52
  -6   3   3  830.40   25.55
   6  -3  -3  778.74   25.05
  -5   3   3  931.71   28.97
   5   3  -3  880.67   31.30
   5  -3  -3  966.03   28.71
  -5   3   3  858.90   31.17
  -5  -3   3  932.43   29.12
  -5  -3   3  937.68   28.46
  -4  -3   3   57.34    2.57
   4   3  -3   52.29    3.00
  -4   3   3   53.18    3.01
  -4   3   3   58.80    2.48
  -4  -3   3   62.36    2.69
   4  -3  -3   59.95    2.76
   3   3  -3  127.76    5.31
  -3   3   3  128.41    4.49
  -3  -3   3  131.12    4.76
  -3  -3   3  129.81    4.69
  -3   3   3  125.70    5.30
   3  -3  -3  125.47    4.87
  -2  -3   3   54.28    2.30
  -2   3   3   55.06    2.10
  -2   3   3   54.13    2.77
   2  -3  -3   57.70    2.64
  -2  -3   3   55.35    2.51
   2   3  -3   53.36    2.72
  -1  -3   3   20.34    1.18
  -1  -3   3   20.01    1.44
  -1   3   3   21.16    0.99
   1  -3  -3   19.39    1.44
  -1   3   3   20.68    1.54
   1   3  -3   21.05    1.50
   0  -3  -3  197.51    6.41
   0   3  -3  192.77    7.30
   0  -3   3  184.79    6.56
   0   3   3  198.69    7.44
   0  -3  -3  209.94    7.03
   0  -3   3  204.53    6.95
   1   3   3   20.69    1.50
   1  -3   3   20.61    1.45
  -1  -3  -3   17.57    0.97
  -1   3  -3   18.63    1.11
  -1   3  -3   21.39    1.43
  -2   3  -3   17.53    1.21
  -2   3  -3   18.75    1.37
   2   3   3   19.95    1.55
   2   3   3   20.26    1.51
   2  -3   3   17.07    1.45
  -2  -3  -3   21.35    1.17
   3   3   3   67.14    3.10
  -3  -3  -3   69.44    2.78
  -3   3  -3   69.40    3.11
  -3   3  -3   69.18    2.84
   3   3   3   65.49    3.19
   3  -3   3   69.69    3.18
  -4  -3  -3  240.35    8.24
  -4   3  -3  233.95    8.77
   4   3   3  245.57    8.45
   4  -3   3  255.96    8.57
   4   3   3  229.93    8.91
  -4   3  -3  238.41    8.24
   5  -3   3 2988.22   88.90
  -5  -3  -3 2944.46   90.11
  -5   3  -3 2770.09   95.82
   5   3   3 2922.07   88.78
   5   3   3 2869.96   96.04
  -5   3  -3 2996.94   90.12
  -6   3  -3   49.51    2.68
  -6  -3  -3   49.15    2.66
   6   3   3   60.75    3.03
   6  -3   3   46.36    2.76
   6   3   3   44.85    2.63
  -6   3  -3   56.43    2.73
   7  -3   3 5950.43  184.84
  -7   3  -3 6126.66  186.40
   7   3   3 6014.98  183.23
   7   3   3 6095.64  200.62
  -7  -3  -3 6326.55  188.47
  -7   3  -3 5846.30  199.23
  -8  -3  -3   14.23    1.85
   8   3   3   21.82    1.99
   8   3   3   20.35    1.76
  -8   3  -3   15.96    1.81
   8  -3   3   16.15    1.76
   9  -3   3 2788.08   84.35
   9   3   3 2716.25   91.40
  -9   3  -3 2812.76   85.88
   9   3   3 2673.82   84.09
  -9   3  -3 2693.30   91.13
  -9  -3  -3 2841.39   85.94
 -10   3  -3    1.42    1.11
  10  -3   3   -0.25    0.90
 -10   3  -3    1.22    1.09
 -10  -3  -3   -0.52    1.07
  10   3   3    3.06    1.06
  10   3   3    3.76    1.20
 -11  -3  -3  104.88    5.08
  11   3   3  104.18    4.53
  11   3   3  101.54    5.26
  11  -3   3  100.20    4.66
 -11   3  -3  102.80    4.99
  11  -3   3   92.54    5.07
  12  -3   3   20.58    2.45
 -12   3  -3   16.89    2.13
 -12  -3  -3   18.39    2.23
  12  -3   3   17.26    2.00
  12   3   3   22.72    2.56
  12   3   3   17.28    1.79
 -13  -3  -3   50.62    3.57
  13   3   3   47.23    3.61
  13   3   3   52.74    2.99
  13  -3   3   49.23    3.11
 -13   3  -3   49.28    3.49
  13  -3   3   45.20    3.48
  14   3   3    8.26    1.54
 -14   3  -3    6.06    1.77
 -14  -3  -3    4.44    1.80
  14  -3   3   13.59    1.89
  14   3   3   13.07    2.21
  15  -3   3   81.61    5.16
  15   3   3   76.99    5.09
 -15   3  -3   79.59    4.92
 -15  -3  -3   83.15    5.06
  15  -3   3   84.38    4.48
 -16  -3  -3   22.32    2.80
  16   3   3   25.40    3.19
  16  -3   3   23.09    3.10
 -16   3  -3   16.04    2.69
  17   3   3    3.85    1.78
  17  -3   3    1.64    1.81
 -17   3  -3    0.37    1.65
 -17  -3  -3    4.88    2.04
 -18  -3  -3   36.03    3.83
  18  -3   3   36.54    3.80
  18   3   3   37.17    3.83
 -18   3  -3   39.08    3.92
 -19  -3  -3  641.41   23.11
 -19   3  -3  637.08   22.97
  19  -3   3  578.93   23.88
  19   3   3  631.78   24.36
  20   3   3   25.40    3.82
 -20   3  -3   18.27    3.48
 -20  -3  -3   18.13    3.53
  21  -3   3 1341.70   51.32
  21   3   3 1402.31   51.57
 -21  -3  -3 1530.66   49.06
 -21   3  -3 1506.23   48.84
  22   3   3  166.40    9.60
 -22  -3  -3  164.03    9.33
  22  -3   3  168.01    9.55
 -22   3  -3  167.40    9.29
 -23  -3  -3 1299.86   44.67
 -23   3  -3 1343.18   44.77
  23   3   3 1229.21   46.97
 -24  -3  -3  108.76    7.59
 -24   3  -3  106.97    7.59
 -25   3  -3  132.98    8.51
 -25  -3  -3  108.00    7.84
 -25   4   3   19.15    3.80
  25   4  -3   26.26    4.82
  25  -4  -3   31.09    5.27
 -25  -4   3   23.74    4.08
  24  -4  -3   19.61    4.55
 -24   4   3   13.30    3.27
  24   4  -3   21.72    4.33
 -24  -4   3   17.36    3.74
  23  -4  -3   20.32    4.13
  23   4  -3   29.18    4.74
 -23  -4   3   26.21    4.03
 -23   4   3   27.10    4.12
 -22   4   3  213.76   10.44
  22   4  -3  212.09   11.68
  22  -4  -3  214.04   11.72
 -22  -4   3  205.62   10.51
 -21  -4   3    2.93    2.29
  21   4  -3    4.59    2.65
 -21   4   3    2.26    2.16
  21  -4  -3    6.20    2.83
  20   4  -3   17.69    3.60
 -20   4   3   17.95    2.99
  20  -4  -3   21.12    3.78
 -20  -4   3   17.41    3.06
 -19  -4   3   60.26    4.81
  19  -4  -3   65.23    5.54
  19   4  -3   56.09    5.20
 -19   4   3   64.65    4.83
 -18   4   3    2.13    2.00
 -18  -4   3    0.18    1.65
  18  -4  -3    3.42    2.29
  18   4  -3    1.40    2.08
  17  -4  -3  118.45    7.34
 -17  -4   3  124.22    6.66
 -17   4   3  115.12    6.44
  17   4  -3  117.61    7.25
 -16   4   3   57.30    4.23
 -16  -4   3   58.00    4.36
  15   4  -3   78.59    5.32
 -15  -4   3   56.85    4.34
 -15   4   3   60.78    4.36
  15  -4  -3   76.65    5.34
 -14  -4   3  240.99   10.79
  14   4  -3  302.01   12.50
 -14   4   3  251.81   10.71
  14  -4  -3  311.24   12.50
 -13   4   3  287.19   11.33
  13   4  -3  300.43   12.81
  13  -4  -3  292.30   12.63
  13  -4  -3  305.15   10.49
 -13  -4   3  302.59   11.62
  12  -4  -3  208.89    7.64
 -12  -4   3  198.53    8.40
  12   4  -3  197.77    9.42
 -12   4   3  205.35    8.33
 -12   4   3  214.72    9.38
 -11  -4   3   26.44    2.46
 -11  -4   3   31.14    1.89
 -11   4   3   39.55    3.10
 -11   4   3   26.07    2.49
  11  -4  -3   25.33    2.02
 -10   4   3   11.06    2.01
 -10  -4   3   10.81    1.26
  10  -4  -3   11.34    1.46
  10   4  -3   12.86    2.18
 -10  -4   3   13.45    1.83
 -10   4   3   10.27    1.63
  -9   4   3   10.36    1.46
  -9   4   3   12.55    1.85
  -9  -4   3   10.18    1.54
   9   4  -3   11.11    1.96
  -9  -4   3   11.03    1.25
   9  -4  -3   11.75    1.42
  -8   4   3  693.19   25.94
  -8  -4   3  760.21   23.37
   8  -4  -3  761.86   23.65
  -8   4   3  740.41   23.99
  -8  -4   3  767.35   24.24
   8   4  -3  711.81   26.20
  -7  -4   3   22.77    1.70
   7   4  -3   23.79    2.20
  -7   4   3   23.94    2.15
   7  -4  -3   27.68    1.93
  -7   4   3   21.99    1.74
  -7  -4   3   24.39    1.92
  -6  -4   3 1222.59   38.02
  -6   4   3 1193.48   41.61
  -6  -4   3 1260.17   38.79
   6  -4  -3 1223.00   38.26
  -6   4   3 1275.53   38.62
   6   4  -3 1193.51   41.73
  -5  -4   3   10.91    1.30
  -5   4   3    9.88    1.11
  -5   4   3   10.92    1.64
   5  -4  -3    9.43    1.37
  -5  -4   3   11.08    1.19
   5   4  -3   13.95    1.80
  -4  -4   3    1.21    0.85
  -4   4   3    1.18    0.97
  -4   4   3    1.31    0.65
  -4  -4   3    1.94    0.76
   4  -4  -3    2.37    1.03
   4   4  -3    3.02    1.13
  -3  -4   3    4.90    1.03
   3  -4  -3    5.33    1.05
  -3   4   3    3.52    0.61
  -3   4   3    3.23    1.01
  -3  -4   3    3.52    0.75
   3   4  -3    3.97    1.13
  -2  -4   3  255.34    8.55
   2   4  -3  260.82    9.68
  -2   4   3  261.14    9.77
  -2  -4   3  262.20    8.98
  -2   4   3  251.50    8.26
   2  -4  -3  251.39    9.04
  -1  -4   3  349.32   11.03
  -1   4   3  327.69   12.34
   1  -4  -3  312.75   11.44
  -1  -4   3  323.50   11.41
   1  -4  -3  352.49   10.82
   1   4  -3  372.32   12.40
   0  -4  -3   17.31    1.61
   0   4  -3   14.90    1.04
   0  -4   3   15.44    1.49
   0  -4  -3   13.14    0.75
   0   4  -3   14.92    1.45
   0   4   3   14.50    1.46
   1  -4   3  389.74   13.17
  -1   4  -3  394.09   12.67
  -1   4  -3  399.95   14.03
   1   4   3  399.51   14.16
  -1  -4  -3  393.92   12.51
  -1  -4  -3  389.95   13.18
  -2  -4  -3  302.71    9.84
   2  -4   3  287.27   10.42
  -2   4  -3  310.25   10.00
   2   4   3  303.23   11.20
  -2  -4  -3  307.11   10.51
  -2   4  -3  313.63   11.09
  -3   4  -3    4.44    0.77
  -3  -4  -3    3.59    0.71
  -3  -4  -3    4.73    1.12
  -3   4  -3    4.07    0.99
   3   4   3    4.68    0.99
   3  -4   3    2.84    1.00
  -4   4  -3    5.63    1.05
  -4  -4  -3    4.88    0.88
  -4   4  -3    5.81    0.88
   4  -4   3    5.96    1.19
   4   4   3    4.22    1.05
   5   4   3   20.33    1.80
   5   4   3   20.08    1.84
   5  -4   3   21.87    1.86
  -5   4  -3   20.06    1.70
  -5   4  -3   18.57    1.52
  -5  -4  -3   19.99    1.59
   6   4   3 1621.84   55.08
   6   4   3 1644.59   50.95
  -6   4  -3 1627.02   51.44
  -6  -4  -3 1684.89   51.53
   6  -4   3 1694.51   51.10
  -6   4  -3 1598.88   54.84
   7  -4   3   50.68    2.89
  -7   4  -3   46.22    2.69
   7   4   3   45.82    2.94
  -7  -4  -3   41.15    2.71
   7   4   3   48.09    2.77
  -8  -4  -3 1778.23   54.55
  -8   4  -3 1722.46   54.43
  -8   4  -3 1717.75   57.89
   8  -4   3 1722.05   53.76
   8   4   3 1756.50   53.65
   8   4   3 1693.69   58.18
  -9   4  -3   -1.02    0.94
   9   4   3    1.57    1.14
   9   4   3    0.12    1.00
  -9  -4  -3   -3.15    0.92
   9  -4   3    1.33    1.05
  10   4   3  195.59    8.29
  10  -4   3  195.19    7.59
 -10   4  -3  190.49    7.68
 -10  -4  -3  192.65    7.80
 -10   4  -3  186.74    8.04
  10   4   3  192.47    7.40
 -11   4  -3    1.43    1.14
 -11  -4  -3    1.69    1.23
 -11   4  -3    1.35    1.16
  11  -4   3    2.04    1.13
  11   4   3    2.43    1.13
  11   4   3    2.88    1.27
 -12  -4  -3   29.09    2.75
 -12   4  -3   34.52    2.81
  12   4   3   26.03    2.28
  12  -4   3   27.56    2.50
  12   4   3   36.72    3.01
 -12   4  -3   29.42    2.66
 -13  -4  -3  125.33    6.26
 -13   4  -3  125.46    6.19
  13   4   3  131.16    6.71
  13  -4   3  127.25    5.88
  13   4   3  130.22    5.65
  13  -4   3  137.65    6.72
  14   4   3   63.51    3.76
  14  -4   3   74.91    4.18
 -14  -4  -3   59.56    4.32
  14   4   3   86.92    5.05
  14  -4   3   86.79    4.97
 -14   4  -3   60.40    4.29
 -15   4  -3  108.53    6.09
  15   4   3  114.67    6.55
 -15  -4  -3  114.46    6.26
  15  -4   3  131.56    6.77
  15  -4   3  121.48    5.73
 -16  -4  -3   82.32    5.22
 -16   4  -3   86.69    5.28
  16  -4   3   81.77    5.39
  16   4   3   83.04    5.48
 -17  -4  -3   68.58    4.84
  17   4   3   70.45    5.10
  17  -4   3   62.18    4.90
 -17   4  -3   72.87    4.91
 -18   4  -3   27.71    3.42
  18   4   3   29.43    3.91
 -18  -4  -3   26.17    3.43
  18  -4   3   25.80    3.64
 -19  -4  -3   -0.33    2.23
  19  -4   3   10.77    2.66
 -19   4  -3   -0.17    2.18
  19   4   3    8.86    2.57
  20   4   3  277.88   13.15
 -20  -4  -3  292.62   12.66
 -20   4  -3  294.57   12.53
  20  -4   3  247.91   12.73
 -21   4  -3   45.52    4.73
 -21  -4  -3   45.35    4.84
  21  -4   3   56.08    5.09
  21   4   3   49.50    4.93
  22   4   3  401.79   18.18
 -22  -4  -3  432.99   17.55
 -22   4  -3  422.69   17.32
 -23   4  -3   94.41    6.89
  23   4   3   96.70    7.29
 -23  -4  -3   96.71    6.92
 -24  -4  -3  246.82   12.58
  24   4   3  272.71   13.61
 -24   4  -3  263.20   12.81
 -25   4  -3   16.28    3.82
  24   5  -3   43.09    5.80
 -24   5   3   44.14    5.02
 -24  -5   3   40.18    4.84
  24  -5  -3   40.21    5.93
 -23  -5   3  106.01    7.12
  23   5  -3  106.79    8.06
 -23   5   3  112.07    6.98
  23  -5  -3   98.53    7.78
 -22   5   3  156.44    8.33
 -22  -5   3  141.05    8.18
  22  -5  -3  130.19    9.09
  22   5  -3  139.63    9.20
  21  -5  -3  226.60   12.39
  21   5  -3  222.01   12.22
 -21  -5   3  248.59   11.38
 -21   5   3  247.58   11.10
  20   5  -3  125.11    8.15
 -20  -5   3  128.49    7.39
 -20   5   3  121.22    6.97
  20  -5  -3  122.90    8.19
  19   5  -3    7.16    2.70
  19  -5  -3    2.21    2.29
 -19   5   3   -0.46    1.86
 -19  -5   3   -0.33    1.79
 -18  -5   3    4.63    2.18
 -18   5   3    2.03    1.91
  18   5  -3    4.67    2.21
  18  -5  -3    4.61    2.46
 -17   5   3  217.05    9.44
  17  -5  -3  194.45   10.44
  17   5  -3  204.24   10.65
 -17  -5   3  211.64    9.60
 -16   5   3 1007.18   32.90
  16  -5  -3  949.13   35.81
 -16  -5   3  983.20   33.12
  16   5  -3  960.20   35.94
  15  -5  -3  419.68   17.15
 -15   5   3  405.68   15.27
 -15  -5   3  395.03   15.49
  15   5  -3  430.23   17.38
 -14   5   3 1027.37   33.95
 -14   5   3 1021.11   36.79
 -14  -5   3 1032.36   34.26
  14   5  -3 1028.94   37.22
 -13   5   3  305.68   13.32
  13  -5  -3  337.02   11.54
  13   5  -3  313.36   13.65
 -13  -5   3  322.60   12.33
 -13   5   3  325.97   12.11
  12  -5  -3  512.19   16.93
 -12   5   3  489.59   19.16
 -12   5   3  510.44   17.50
 -12  -5   3  510.85   17.75
  12   5  -3  487.78   19.41
  11  -5  -3  140.30    5.81
 -11   5   3  141.93    6.07
 -11  -5   3  140.10    6.24
 -11  -5   3  139.86    5.54
  11   5  -3  139.62    7.13
 -11   5   3  130.67    6.85
 -10  -5   3    7.23    1.56
  10   5  -3    8.54    1.87
 -10  -5   3    8.50    1.32
  10  -5  -3    7.67    1.46
 -10   5   3   11.35    1.99
 -10   5   3    6.13    1.38
  -9  -5   3  244.03    9.19
  -9   5   3  250.62    8.99
  -9   5   3  245.78   10.19
   9   5  -3  229.39   10.21
   9  -5  -3  243.65    8.97
  -9  -5   3  245.98    8.73
  -8  -5   3  505.95   16.28
   8  -5  -3  500.09   16.56
  -8  -5   3  496.16   16.67
   8   5  -3  482.54   18.32
  -8   5   3  493.82   16.43
  -8   5   3  480.40   18.17
  -7   5   3  106.61    5.40
  -7  -5   3  117.23    4.81
   7  -5  -3  104.61    4.85
  -7   5   3  118.14    4.61
  -7  -5   3  113.34    4.74
   7   5  -3  111.18    5.58
   6  -5  -3  632.64   19.66
  -6  -5   3  597.81   19.33
  -6  -5   3  599.42   19.40
  -6   5   3  569.37   21.24
  -6   5   3  606.97   19.18
   6   5  -3  559.75   21.25
  -5   5   3    0.74    0.64
  -5  -5   3    3.76    1.03
   5  -5  -3   -0.18    0.80
  -5   5   3   -0.30    0.89
   5   5  -3    0.89    0.95
  -5  -5   3    0.03    0.63
   4  -5  -3   59.37    3.27
  -4   5   3   59.41    3.46
   4   5  -3   57.85    3.43
  -4  -5   3   56.40    2.65
  -4  -5   3   60.21    3.16
  -4   5   3   61.43    2.43
  -3  -5   3   96.40    4.49
   3   5  -3  103.96    4.90
  -3  -5   3  107.91    4.03
  -3   5   3  104.29    3.64
   3  -5  -3  103.47    4.69
  -3   5   3  108.61    5.03
  -2  -5   3 1350.03   42.04
   2  -5  -3 1337.68   42.15
   2   5  -3 1465.43   45.59
  -2   5   3 1214.42   45.40
  -2  -5   3 1370.47   41.94
   1   5  -3  361.13   13.51
  -1  -5   3  366.79   11.92
   1  -5  -3  356.56   12.69
  -1  -5   3  380.30   12.70
  -1   5   3  380.94   13.71
   0  -5  -3 5009.02  145.69
   0   5  -3 4916.40  147.52
   0   5   3 4575.54  157.48
   0   5  -3 4395.15  157.30
   0  -5   3 5084.91  145.64
  -1  -5  -3   62.53    3.24
   1  -5   3   50.97    3.04
  -2  -5  -3 2195.41   67.50
  -2  -5  -3 2324.08   67.81
   2  -5   3 2133.27   67.43
   2   5   3 2062.90   72.82
  -2   5  -3 2231.62   72.79
  -2   5  -3 2199.84   67.72
  -3  -5  -3   84.48    3.27
  -3   5  -3   79.12    3.33
   3   5   3   85.42    4.26
   3  -5   3   81.11    4.05
  -3  -5  -3   85.18    4.10
  -3   5  -3   94.48    4.24
  -4  -5  -3   74.20    3.11
  -4   5  -3   71.50    3.73
   4   5   3   76.03    3.93
  -4   5  -3   74.94    3.12
   4  -5   3   70.62    3.65
  -4  -5  -3   69.75    3.61
  -5  -5  -3   11.58    1.28
   5   5   3   12.42    1.73
  -5   5  -3   12.81    1.60
   5  -5   3   12.05    1.65
  -5  -5  -3   14.66    1.70
  -5   5  -3   10.99    1.21
  -6   5  -3   99.05    4.81
   6   5   3  103.48    5.05
   6  -5   3  101.98    4.79
  -6   5  -3  115.30    4.43
  -6  -5  -3  101.21    4.38
  -6  -5  -3   97.61    4.68
  -7   5  -3   34.30    2.22
  -7  -5  -3   33.21    2.43
   7  -5   3   34.15    2.52
  -7   5  -3   32.89    2.50
   7   5   3   34.98    2.61
  -7  -5  -3   33.20    2.27
  -8  -5  -3  181.13    7.09
  -8   5  -3  161.85    7.34
  -8  -5  -3  181.56    7.01
   8  -5   3  178.90    7.23
   8   5   3  176.57    7.76
  -8   5  -3  185.90    7.00
   9   5   3  136.15    6.32
  -9  -5  -3  129.58    5.69
  -9   5  -3  125.61    5.99
  -9  -5  -3  130.54    5.67
  -9   5  -3  132.99    5.65
   9  -5   3  131.88    5.83
 -10  -5  -3    6.07    1.41
 -10  -5  -3    4.58    1.37
  10   5   3    2.42    1.27
  10  -5   3    5.38    1.41
 -10   5  -3    4.44    1.38
 -10   5  -3    4.95    1.39
  11   5   3   43.70    3.34
 -11   5  -3   41.21    3.11
 -11   5  -3   45.22    3.05
  11  -5   3   39.44    2.90
 -11  -5  -3   41.40    2.85
 -11  -5  -3   43.46    3.08
 -12  -5  -3  365.55   13.12
  12   5   3  349.47   14.03
  12  -5   3  349.05   12.69
 -12   5  -3  330.02   13.57
 -12   5  -3  364.00   12.97
 -12  -5  -3  334.17   12.36
  13   5   3   32.50    3.12
 -13  -5  -3   20.74    2.23
 -13   5  -3   20.43    2.65
  13  -5   3   23.22    2.57
 -13   5  -3   19.87    2.41
 -13  -5  -3   17.44    2.47
 -14  -5  -3  783.54   25.91
  14  -5   3  754.89   26.23
  14   5   3  813.20   29.15
 -14   5  -3  830.37   27.17
 -14  -5  -3  793.16   27.14
  15   5   3   36.46    3.52
 -15   5  -3   34.01    3.44
  15  -5   3   37.88    3.60
  15  -5   3   31.88    2.96
 -15  -5  -3   31.65    3.32
 -16  -5  -3  438.58   16.48
  16   5   3  435.58   17.60
  16  -5   3  410.98   17.34
 -16   5  -3  447.61   16.41
 -17   5  -3    1.23    2.00
  17  -5   3    4.07    2.27
 -17  -5  -3    1.12    1.87
  17   5   3    1.58    1.94
 -18   5  -3   68.68    4.90
 -18  -5  -3   70.47    5.17
  18   5   3   66.13    5.27
  18  -5   3   65.52    5.09
  19   5   3   29.78    4.11
 -19  -5  -3   23.68    3.52
  19  -5   3   25.50    3.87
 -19   5  -3   22.56    3.40
 -20   5  -3   16.10    3.13
 -20  -5  -3   19.79    3.40
  20  -5   3   22.54    3.89
  20   5   3   19.43    3.67
  21  -5   3   10.02    2.98
  21   5   3   11.89    3.11
 -21  -5  -3    7.00    2.83
 -21   5  -3    3.31    2.59
 -22   5  -3   69.10    5.78
 -22  -5  -3   79.68    6.18
  22   5   3   80.33    6.40
  23   5   3   27.31    4.51
 -23   5  -3   31.41    4.56
 -23  -5  -3   30.66    4.28
  24   5   3   14.47    4.12
 -24   5  -3    8.95    3.21
 -24  -5  -3    8.24    3.02
  24  -6  -3   52.79    6.09
  24   6  -3   53.58    5.95
 -24   6   3   52.05    5.06
 -24  -6   3   51.54    5.19
  23   6  -3    6.58    2.97
 -23   6   3    6.71    3.05
 -23  -6   3    4.56    2.78
  23  -6  -3    9.48    3.73
 -22  -6   3  129.14    7.99
 -22   6   3  137.85    7.95
  22   6  -3  147.12    9.36
  22  -6  -3  131.66    9.07
 -21   6   3   11.74    2.88
 -21  -6   3   11.33    2.94
  21  -6  -3   13.19    3.66
  21   6  -3   11.22    3.21
  20  -6  -3   60.99    5.67
 -20  -6   3   57.85    4.90
 -20   6   3   52.29    4.69
  20   6  -3   57.34    5.57
 -19   6   3   22.63    3.28
 -19  -6   3   31.30    3.73
  19   6  -3   34.52    4.60
  19  -6  -3   28.94    4.38
  18   6  -3   10.61    2.97
 -18   6   3   10.29    2.60
 -18  -6   3   12.52    2.58
  18  -6  -3    9.11    2.83
  17   6  -3   97.36    6.64
 -17  -6   3   91.52    5.66
  17  -6  -3   99.75    6.71
 -17   6   3   85.59    5.51
 -16  -6   3  192.39    8.92
  16  -6  -3  188.99   10.00
  16   6  -3  193.62   10.10
 -16   6   3  207.19    8.90
 -15   6   3  401.79   15.30
 -15   6   3  416.92   17.05
  15   6  -3  427.18   17.39
 -15  -6   3  401.03   15.50
 -14  -6   3   66.85    4.55
  14   6  -3   80.95    5.56
 -14   6   3   75.77    5.19
 -14   6   3   72.60    4.57
 -13  -6   3  591.28   21.24
 -13   6   3  631.97   21.10
  13   6  -3  605.28   23.38
 -13   6   3  611.55   23.17
  13  -6  -3  618.24   20.55
  12   6  -3   14.37    2.51
 -12  -6   3   11.34    2.00
 -12   6   3   10.94    1.94
 -12   6   3   10.71    2.32
  12  -6  -3   12.46    1.90
 -11  -6   3  222.91    8.17
  11   6  -3  201.66    9.77
 -11   6   3  210.37    9.63
 -11  -6   3  215.23    8.64
  11  -6  -3  214.91    8.43
 -11   6   3  220.45    8.42
 -10  -6   3  144.09    6.27
  10   6  -3  145.83    7.31
 -10  -6   3  149.29    6.02
  10  -6  -3  143.17    6.26
 -10   6   3  141.99    6.03
 -10   6   3  140.50    7.12
   9   6  -3    3.21    1.42
  -9  -6   3    1.18    1.09
   9  -6  -3    0.66    1.08
  -9   6   3    3.09    1.07
  -9   6   3    0.07    1.23
  -9  -6   3    1.16    1.15
   8   6  -3  638.22   23.52
  -8   6   3  627.90   23.31
  -8  -6   3  646.33   21.12
   8  -6  -3  632.71   21.37
  -8   6   3  661.27   21.03
  -8  -6   3  655.73   21.33
  -7  -6   3   66.36    3.51
   7  -6  -3   60.05    3.61
   7   6  -3   58.69    3.86
  -7  -6   3   65.91    3.28
  -7   6   3   59.23    2.97
  -7   6   3   53.12    3.70
   6   6  -3  478.95   18.21
  -6   6   3  510.84   16.04
   6  -6  -3  517.43   16.91
  -6  -6   3  492.31   16.60
  -6  -6   3  494.11   16.32
  -6   6   3  460.48   18.10
   5  -6  -3   24.65    2.18
  -5  -6   3   24.07    2.15
  -5  -6   3   25.27    1.74
  -5   6   3   24.19    2.30
   5   6  -3   26.15    2.41
  -5   6   3   22.70    1.46
  -4   6   3   53.95    3.55
  -4  -6   3   58.15    2.68
  -4  -6   3   54.58    3.24
  -4   6   3   55.55    2.25
   4   6  -3   52.47    3.42
   4  -6  -3   55.80    3.36
  -3  -6   3  108.59    4.17
   3   6  -3  111.84    5.38
  -3   6   3  109.87    5.41
   3  -6  -3  105.95    5.02
  -3  -6   3  108.24    4.97
  -2  -6   3   32.06    1.67
  -2   6   3   28.98    2.54
   2   6  -3   33.10    2.51
  -2  -6   3   27.83    2.34
   2  -6  -3   30.43    2.45
  -1  -6   3  599.30   19.70
   1  -6  -3  573.08   19.68
  -1   6   3  578.38   21.19
   1   6  -3  615.73   21.17
   0  -6  -3   95.84    4.51
   0   6   3   85.94    4.61
   0   6  -3   88.17    4.57
   0  -6   3   88.97    4.39
   0   6  -3   95.35    3.44
  -1   6  -3  618.89   21.48
  -1  -6  -3  557.11   19.99
  -1   6  -3  644.40   19.15
   1  -6   3  585.43   20.04
   1   6   3  606.74   21.60
  -2   6  -3   55.79    2.43
   2  -6   3   57.11    3.34
  -2   6  -3   57.22    3.39
   2   6   3   59.29    3.55
  -2  -6  -3   59.48    3.44
  -3  -6  -3   94.17    4.62
   3   6   3   98.65    4.98
  -3   6  -3  100.67    3.81
  -3  -6  -3   99.08    3.67
  -3   6  -3   99.26    4.83
   3  -6   3   95.83    4.67
  -4  -6  -3  306.80    9.87
  -4  -6  -3  298.59   10.87
  -4   6  -3  297.66   11.42
   4   6   3  274.81   11.42
  -4   6  -3  294.62    9.92
   4  -6   3  291.84   10.81
  -5  -6  -3  122.48    4.70
   5   6   3  119.04    5.81
  -5  -6  -3  118.14    5.47
  -5   6  -3  115.19    5.57
   5  -6   3  118.70    5.44
  -5   6  -3  124.52    4.71
  -6   6  -3  834.13   26.28
  -6  -6  -3  846.53   26.31
   6   6   3  801.58   28.80
  -6  -6  -3  815.63   26.71
  -6   6  -3  838.61   28.65
   6  -6   3  779.37   26.68
  -7  -6  -3  151.77    6.18
   7  -6   3  158.59    6.73
  -7  -6  -3  153.44    6.67
   7   6   3  157.30    7.21
  -7   6  -3  157.74    6.19
  -7   6  -3  164.23    7.01
   8   6   3  333.32   13.72
  -8  -6  -3  359.27   12.44
  -8   6  -3  365.06   13.59
  -8  -6  -3  365.44   12.78
   8  -6   3  346.94   12.82
  -8   6  -3  351.16   12.35
   9   6   3   42.43    3.26
  -9  -6  -3   42.71    2.99
  -9   6  -3   37.22    2.64
  -9  -6  -3   37.87    2.73
   9  -6   3   38.18    2.92
 -10  -6  -3  100.88    5.05
  10  -6   3  108.12    5.34
 -10  -6  -3  103.25    5.07
  10   6   3  112.73    5.84
 -10   6  -3  105.95    5.53
 -10   6  -3  114.07    5.13
  11   6   3    2.42    1.43
 -11   6  -3    3.10    1.56
 -11   6  -3    2.62    1.31
  11  -6   3    3.27    1.49
 -11  -6  -3    1.66    1.48
 -11  -6  -3    2.45    1.33
 -12   6  -3  122.91    6.00
 -12  -6  -3  135.61    6.25
  12   6   3  129.05    6.82
 -12  -6  -3  134.49    5.99
 -12   6  -3  130.82    6.54
  12  -6   3  125.43    6.12
  13   6   3  185.93    8.77
 -13  -6  -3  175.54    7.88
 -13  -6  -3  175.52    7.46
 -13   6  -3  182.17    7.83
 -13   6  -3  174.06    8.32
  13  -6   3  174.74    7.75
 -14  -6  -3   57.22    3.66
 -14  -6  -3   56.44    4.08
 -14   6  -3   57.13    4.03
 -15   6  -3  217.12   10.26
 -15  -6  -3  235.51    9.96
  15   6   3  222.90   10.66
  15  -6   3  231.52    9.52
 -15   6  -3  223.83    9.65
 -16   6  -3   62.81    4.50
  16  -6   3   57.31    4.14
 -16  -6  -3   57.72    4.50
  16  -6   3   69.00    5.09
  16   6   3   67.57    5.05
  17   6   3    0.72    1.83
 -17  -6  -3   -0.70    1.68
 -17   6  -3    0.54    1.83
  17  -6   3    2.47    2.24
 -18  -6  -3  185.01    8.95
  18  -6   3  168.31    9.27
 -18   6  -3  188.41    8.83
  18   6   3  169.08    9.42
  19  -6   3    1.51    2.42
 -19   6  -3    0.09    2.38
  19   6   3    3.52    2.56
 -19  -6  -3    1.01    2.35
  20  -6   3  173.48    9.88
  20   6   3  182.44   10.09
 -20   6  -3  194.28    9.47
 -20  -6  -3  181.00    9.41
 -21   6  -3   28.82    3.98
  21   6   3   42.76    4.64
 -21  -6  -3   31.87    4.14
 -22   6  -3  148.54    8.57
  22   6   3  153.22    9.33
 -22  -6  -3  152.34    8.73
  23   6   3   63.16    5.97
 -23  -6  -3   58.28    5.42
 -23   6  -3   61.77    5.70
  23  -7  -3   34.51    5.43
  23   7  -3   37.60    5.73
 -23  -7   3   35.65    4.88
 -22  -7   3  149.59    8.66
  22   7  -3  165.17   10.26
  22  -7  -3  152.12   10.00
  21   7  -3   33.12    4.97
  21  -7  -3   24.96    4.56
 -21  -7   3   28.15    4.02
  20  -7  -3  153.21    9.67
 -20  -7   3  156.34    8.50
  20   7  -3  167.54   10.02
  19  -7  -3   41.04    5.16
 -19  -7   3   36.02    4.07
  19   7  -3   45.46    5.42
  18  -7  -3  136.86    8.45
 -18  -7   3  129.79    7.29
  18   7  -3  134.34    8.48
 -17  -7   3   27.79    3.40
  17   7  -3   34.83    4.48
 -17   7   3   25.87    3.05
 -16  -7   3    7.74    2.17
  16   7  -3   13.60    2.88
 -16   7   3    8.68    2.24
 -16   7   3    9.57    2.35
 -15   7   3   48.12    4.25
 -15   7   3   43.11    3.60
 -15  -7   3   53.77    4.11
  15   7  -3   48.79    4.56
  14  -7  -3    9.22    1.94
 -14   7   3   -1.32    1.69
 -14  -7   3    1.23    1.75
 -13   7   3  133.00    7.34
 -13   7   3  138.08    6.26
 -13  -7   3  134.94    6.46
  13  -7  -3  133.35    6.26
  13   7  -3  129.91    7.50
 -12   7   3  142.92    6.25
 -12  -7   3  144.96    6.57
  12  -7  -3  147.30    6.54
 -12   7   3  134.96    7.31
  12   7  -3  126.77    7.37
 -11  -7   3  421.15   15.11
  11   7  -3  427.69   17.12
  11  -7  -3  402.38   14.98
 -11   7   3  407.29   16.74
 -11   7   3  440.12   14.87
 -11  -7   3  442.54   14.88
  10  -7  -3  611.01   20.57
 -10  -7   3  634.25   20.55
 -10   7   3  603.73   22.61
  10   7  -3  581.03   22.66
 -10  -7   3  580.82   20.16
 -10   7   3  611.63   20.16
  -9  -7   3  563.12   19.16
   9  -7  -3  575.65   19.53
  -9   7   3  586.21   18.88
  -9   7   3  550.08   21.24
  -9  -7   3  564.17   19.17
   9   7  -3  568.70   21.49
  -8   7   3  748.92   23.38
  -8  -7   3  725.90   23.71
   8  -7  -3  715.45   24.10
  -8  -7   3  735.67   23.86
  -8   7   3  692.53   26.10
   8   7  -3  712.04   26.29
  -7  -7   3  970.89   31.47
   7  -7  -3  971.28   31.74
  -7  -7   3  967.46   31.25
  -7   7   3 1031.04   30.92
  -7   7   3  946.78   34.32
   7   7  -3  964.34   34.45
   6   7  -3  996.45   36.34
  -6   7   3 1019.33   36.37
  -6   7   3 1048.16   32.65
  -6  -7   3 1050.36   33.48
   6  -7  -3 1074.94   33.79
  -6  -7   3 1055.93   33.07
  -5  -7   3  611.53   21.14
   5   7  -3  612.28   22.99
   5  -7  -3  653.38   21.47
  -5  -7   3  671.74   20.54
  -5   7   3  643.00   20.00
  -5   7   3  605.83   23.02
  -4   7   3   54.13    3.74
  -4  -7   3   54.03    3.44
   4  -7  -3   59.79    3.67
   4   7  -3   55.17    3.71
  -4  -7   3   50.73    2.59
  -3  -7   3   45.70    3.12
  -3   7   3   41.34    3.25
   3  -7  -3   51.03    3.39
   3   7  -3   62.36    3.72
   2  -7  -3    3.95    1.42
  -2   7   3    3.68    1.43
  -2  -7   3    3.97    0.76
  -2  -7   3    2.52    1.33
   2   7  -3    3.09    1.32
   1  -7  -3   41.55    2.95
  -1   7   3   26.23    2.58
   1   7  -3   39.89    2.93
   0   7  -3   17.73    1.18
   0   7  -3   21.70    2.18
   0  -7   3   19.70    2.30
   0   7   3   19.70    2.20
   0  -7  -3   22.74    2.18
  -1   7  -3  229.27    9.45
   1  -7   3  232.29    9.04
  -1  -7  -3  223.14    9.00
  -1   7  -3  230.17    7.62
   1   7   3  223.63    9.56
  -2  -7  -3    1.96    1.11
  -2   7  -3    1.09    0.61
   2   7   3    1.49    1.14
   2  -7   3   -0.21    1.02
  -2   7  -3    0.96    1.07
   3  -7   3  395.35   14.13
  -3   7  -3  377.98   12.80
  -3  -7  -3  417.20   12.62
  -3  -7  -3  409.08   14.24
   3   7   3  377.88   15.03
  -3   7  -3  387.72   14.89
  -4   7  -3  203.30    7.12
  -4  -7  -3  206.86    7.00
  -4  -7  -3  197.72    8.30
   4   7   3  202.55    8.88
   4  -7   3  205.71    8.35
  -4   7  -3  203.44    8.71
  -5  -7  -3 1676.45   48.71
  -5   7  -3 1566.93   48.69
   5  -7   3 1466.39   49.11
  -5  -7  -3 1559.66   49.28
   5   7   3 1531.34   53.15
  -5   7  -3 1549.77   52.98
  -6  -7  -3  439.12   14.48
  -6   7  -3  467.03   14.56
  -6   7  -3  428.46   16.32
   6   7   3  422.84   16.51
   6  -7   3  403.38   15.30
  -6  -7  -3  435.08   15.41
   7   7   3 1731.10   59.83
  -7   7  -3 1851.09   55.19
  -7   7  -3 1725.42   59.49
  -7  -7  -3 1834.96   55.21
   7  -7   3 1705.60   55.33
  -7  -7  -3 1701.83   55.18
   8   7   3  125.52    6.24
  -8   7  -3  116.59    5.03
   8  -7   3  109.39    5.67
  -8  -7  -3  115.61    5.09
  -8   7  -3  118.08    5.90
  -8  -7  -3  104.05    5.53
   9  -7   3  513.03   18.29
  -9   7  -3  554.07   19.58
  -9  -7  -3  512.04   17.83
  -9   7  -3  523.96   17.78
  -9  -7  -3  507.14   18.15
   9   7   3  535.92   19.96
 -10  -7  -3   77.38    4.50
 -10  -7  -3   77.77    4.33
 -10   7  -3   82.27    4.81
  10   7   3   88.55    5.23
 -10   7  -3   85.75    4.25
  10  -7   3   77.13    4.65
  11   7   3  265.37   11.67
 -11   7  -3  270.15   10.33
 -11   7  -3  260.65   11.32
  11  -7   3  278.00   10.82
 -11  -7  -3  281.01   10.64
 -11  -7  -3  270.19   10.46
 -12   7  -3   26.31    2.81
  12   7   3   26.54    3.00
 -12   7  -3   19.02    2.51
  12  -7   3   18.61    2.67
 -12  -7  -3   17.11    2.49
 -12  -7  -3   24.95    2.53
  13   7   3   16.16    2.70
 -13   7  -3   12.54    2.21
 -13  -7  -3    9.45    2.07
 -13   7  -3    5.35    1.84
  13  -7   3    7.98    1.96
 -13  -7  -3    8.24    1.91
 -14  -7  -3   35.72    3.41
  14   7   3   39.69    3.85
 -14   7  -3   41.54    3.37
 -14   7  -3   37.76    3.53
  14  -7   3   42.81    3.49
  15  -7   3  127.01    6.41
 -15  -7  -3  115.54    6.33
 -15   7  -3  124.69    6.90
 -15   7  -3  120.84    6.36
  15   7   3  121.77    7.21
  16  -7   3    2.01    1.77
  16   7   3    3.63    2.10
 -16   7  -3    3.27    1.88
 -16   7  -3    0.88    1.56
 -16  -7  -3    1.07    1.70
 -17   7  -3   32.29    3.53
  17  -7   3   35.46    3.85
  17   7   3   36.58    4.30
 -17  -7  -3   30.99    3.59
  18  -7   3    7.77    2.88
  18   7   3    5.99    2.48
 -18  -7  -3   -0.62    2.05
 -18   7  -3   -1.12    2.01
  19   7   3  558.37   22.62
 -19  -7  -3  567.77   20.86
  19  -7   3  506.23   22.07
 -19   7  -3  558.25   20.58
 -20   7  -3   10.89    3.26
 -20  -7  -3   14.97    3.41
  20   7   3   14.98    3.59
  20  -7   3   16.63    3.92
  21   7   3  623.96   24.92
 -21   7  -3  585.93   22.56
 -21  -7  -3  591.08   22.67
  22   7   3   46.85    5.26
 -22  -7  -3   36.09    4.84
  23   7   3  512.69   22.46
 -23  -7  -3  525.82   20.77
  22   8  -3   40.56    5.76
  22  -8  -3   35.68    5.47
  21  -8  -3  147.81    9.79
  21   8  -3  158.99   10.12
  20  -8  -3   11.03    3.58
 -20  -8   3    5.42    2.80
  20   8  -3   14.48    3.84
  19  -8  -3   30.41    4.77
 -19  -8   3   27.64    3.95
  19   8  -3   45.08    5.38
  18   8  -3   10.49    3.18
 -18  -8   3    7.28    2.58
  17   8  -3    0.22    2.17
 -17   8   3    2.01    1.94
 -17  -8   3    2.56    2.19
 -16   8   3    0.75    1.88
 -16  -8   3    1.03    1.90
  16   8  -3    0.57    1.92
 -15  -8   3    0.00    1.73
 -15   8   3    2.67    2.02
  15   8  -3    2.04    1.93
 -14  -8   3    2.01    1.64
  14  -8  -3    4.23    1.88
  14   8  -3   10.94    2.53
 -14   8   3    5.22    2.13
  13  -8  -3    6.32    1.97
  13   8  -3    9.77    2.52
 -13  -8   3    5.09    1.80
 -13   8   3    4.58    2.02
  12  -8  -3   31.24    2.99
 -12   8   3   31.97    3.46
  12   8  -3   34.82    3.53
 -12  -8   3   32.77    2.84
  11   8  -3  162.92    8.55
 -11  -8   3  169.29    7.37
 -11  -8   3  174.49    7.31
  11  -8  -3  171.70    7.65
 -11   8   3  162.39    8.42
 -10  -8   3   14.31    2.32
  10  -8  -3    8.34    2.11
  10   8  -3   12.82    2.41
  -9  -8   3  486.18   16.94
  -9   8   3  495.43   18.78
   9  -8  -3  465.82   17.10
   9   8  -3  465.42   18.73
  -9  -8   3  485.29   16.51
   8  -8  -3   -0.56    1.59
   8   8  -3    5.18    1.87
  -8  -8   3   -0.44    1.50
   7  -8  -3  110.24    5.82
  -7  -8   3  105.80    5.46
   7   8  -3  112.19    6.24
  -7   8   3  110.38    6.07
   6   8  -3   14.21    2.35
  -6  -8   3   15.75    2.28
  -6   8   3   16.84    2.53
   6  -8  -3   14.28    2.40
   5   8  -3   65.55    4.35
  -5   8   3   63.51    4.40
   5  -8  -3   68.78    4.34
  -5  -8   3   66.66    4.12
   4  -8  -3   77.83    4.61
  -4  -8   3   76.78    4.46
   4   8  -3   77.70    4.76
  -4   8   3   76.29    4.74
   3  -8  -3   74.23    4.49
   3   8  -3   80.17    4.73
  -3  -8   3   68.78    4.32
  -3   8   3   80.27    4.82
   2  -8  -3   23.33    2.41
   2   8  -3   22.57    2.39
  -2  -8   3   22.30    2.52
  -2   8   3   20.50    2.35
  -1   8   3    1.06    1.28
  -1  -8   3    1.70    1.18
   1  -8  -3    2.85    1.30
   1   8  -3    3.06    1.36
   0  -8  -3  140.84    6.60
   0  -8   3  138.61    6.49
   0   8   3  144.50    6.94
   0   8  -3  131.77    6.65
   1   8   3   13.68    2.17
   1  -8   3   13.75    2.02
  -1  -8  -3   16.09    2.20
  -1   8  -3   11.47    1.93
  -2  -8  -3    4.53    1.54
   2   8   3    5.70    1.63
   2  -8   3    3.19    1.34
  -2   8  -3    3.75    1.39
  -3  -8  -3  207.67    8.59
   3   8   3  188.94    8.85
   3  -8   3  211.12    8.63
  -3   8  -3  199.80    8.84
   4  -8   3   79.90    4.63
  -4   8  -3   75.76    4.64
   4   8   3   81.73    4.90
  -4  -8  -3   80.67    4.71
   5  -8   3  280.84   10.86
  -5   8  -3  262.01   11.22
   5   8   3  269.70   11.50
  -5  -8  -3  274.74   10.79
  -6  -8  -3   34.91    3.19
  -6   8  -3   37.86    3.20
   6  -8   3   37.86    3.26
   6   8   3   39.78    3.40
  -7   8  -3  176.91    7.96
   7   8   3  164.48    8.02
  -7  -8  -3  166.94    7.60
   7  -8   3  156.59    7.53
  -8   8  -3  120.02    6.00
  -8  -8  -3  103.71    5.62
   8   8   3  100.04    5.90
   8  -8   3  102.08    5.68
  -9  -8  -3  112.69    5.91
   9  -8   3  111.24    5.96
 -10   8  -3   90.15    5.14
  10   8   3   71.20    4.96
  10  -8   3   67.75    4.66
 -10  -8  -3   88.81    4.95
 -11  -8  -3  113.04    5.70
  11   8   3  110.58    6.35
 -11   8  -3  102.51    5.85
  11  -8   3   87.14    5.44
  12  -8   3    6.57    1.90
  12   8   3    8.32    2.25
 -12  -8  -3    7.78    2.00
 -12   8  -3    7.22    1.95
 -13  -8  -3    2.98    1.67
 -13   8  -3    2.40    1.68
  13   8   3    2.69    2.01
  13  -8   3    3.89    1.81
 -14   8  -3   53.10    4.22
  14   8   3   44.96    4.18
  14  -8   3   46.18    3.85
  15   8   3    4.74    2.17
 -15   8  -3    1.58    1.91
  15  -8   3    0.53    1.87
  16   8   3    6.33    2.44
 -16   8  -3    8.79    2.69
  16  -8   3    6.51    2.25
  17   8   3   51.09    4.81
 -17   8  -3   55.13    4.85
  18  -8   3   11.45    3.43
  18   8   3   11.02    2.96
  19   8   3  115.41    7.84
  19  -8   3  106.79    7.48
  20   8   3  140.03    8.95
  21   8   3   45.62    5.29
  22   8   3   49.58    5.68
  21  -9  -3   40.79    5.70
  21   9  -3   36.63    5.42
  20  -9  -3    9.36    3.58
  20   9  -3   16.31    4.00
  19   9  -3    8.14    3.32
  18   9  -3    1.73    2.35
 -18   9   3    3.71    2.65
  17   9  -3  172.39   10.10
 -17   9   3  177.42    9.90
  16   9  -3   34.59    4.65
 -16   9   3   36.82    4.59
 -15   9   3  118.66    7.52
  15   9  -3  119.21    7.68
  14   9  -3  170.07    9.38
  14  -9  -3  159.39    7.87
 -14   9   3  174.38    9.23
 -13   9   3   47.05    4.45
  13   9  -3   45.94    4.52
  13  -9  -3   57.01    4.11
  12  -9  -3  298.93   11.91
 -12   9   3  295.10   13.15
  12   9  -3  287.17   13.30
 -11   9   3   91.99    5.90
 -11  -9   3   87.40    5.11
  11  -9  -3   94.67    5.43
  11   9  -3   88.74    5.93
 -10  -9   3   34.59    3.15
  10   9  -3   40.51    3.86
  10  -9  -3   31.35    3.28
 -10   9   3   40.66    3.76
   9   9  -3  191.18    9.49
   9  -9  -3  187.50    8.64
  -9  -9   3  187.42    8.41
  -9   9   3  199.77    9.42
   8   9  -3  112.08    6.60
   8  -9  -3  116.69    6.20
  -8  -9   3  111.68    5.91
  -8   9   3  113.43    6.54
   7  -9  -3  326.88   12.50
   7   9  -3  299.76   13.20
  -7   9   3  314.52   13.32
  -7  -9   3  301.45   12.02
  -6   9   3   24.24    3.10
   6   9  -3   21.61    3.07
   6  -9  -3   22.80    2.80
  -6  -9   3   19.64    2.61
   5   9  -3  176.87    8.61
   5  -9  -3  184.84    8.29
  -5  -9   3  174.22    8.00
  -5   9   3  180.07    8.70
  -4  -9   3    2.07    1.53
  -4   9   3    1.60    1.40
   4  -9  -3    5.30    1.76
   4   9  -3    1.73    1.56
   3  -9  -3   38.76    3.29
   3   9  -3   40.61    3.48
  -3  -9   3   36.50    3.24
  -3   9   3   38.42    3.41
   2  -9  -3   75.50    4.70
  -2   9   3   70.47    4.65
  -2  -9   3   61.20    4.29
  -1  -9   3    2.91    1.64
   1   9  -3    6.98    1.78
  -1   9   3    2.04    1.49
   1  -9  -3    3.87    1.75
   0  -9  -3  751.58   24.83
   0  -9   3  722.07   24.65
   0   9   3  710.02   26.40
   0   9  -3  700.59   26.22
  -1  -9  -3   17.26    2.40
  -1   9  -3   16.24    2.39
   1   9   3   17.76    2.57
   1  -9   3   15.87    2.36
   2  -9   3  353.39   13.34
   2   9   3  332.25   14.07
  -2  -9  -3  353.77   13.44
  -2   9  -3  346.43   14.02
  -3  -9  -3   14.88    2.51
   3   9   3   19.69    2.73
   3  -9   3   18.17    2.64
  -3   9  -3   18.24    2.47
   4  -9   3  123.14    6.16
  -4   9  -3  116.25    6.20
  -4  -9  -3  106.72    5.84
   4   9   3  106.63    6.18
   5   9   3   68.38    4.66
  -5  -9  -3   59.11    4.19
   5  -9   3   62.33    4.36
  -5   9  -3   68.26    4.48
  -6   9  -3   30.66    3.04
  -6  -9  -3   30.43    3.27
   6  -9   3   26.82    3.15
   6   9   3   26.49    3.20
  -7   9  -3  489.79   19.39
  -7  -9  -3  505.96   18.34
   7  -9   3  505.22   18.45
   7   9   3  530.84   19.87
  -8  -9  -3   -2.19    1.53
   8   9   3    1.51    1.40
   8  -9   3   -1.03    1.52
  -9  -9  -3  383.20   14.80
   9   9   3  383.75   16.04
   9  -9   3  399.37   15.04
  -9   9  -3  398.02   15.80
 -10  -9  -3   24.37    2.94
  10   9   3   16.82    2.75
  10  -9   3   18.33    2.77
  11   9   3   29.00    3.62
 -11  -9  -3   30.29    3.36
  11  -9   3   28.98    3.17
 -11   9  -3   28.01    3.35
  12   9   3   39.48    3.80
 -12  -9  -3   39.27    3.57
  12  -9   3   33.19    3.51
 -12   9  -3   36.36    3.63
  13  -9   3  147.39    7.69
  13   9   3  156.21    8.60
 -13   9  -3  157.90    8.25
 -13  -9  -3  167.44    7.73
 -14   9  -3  157.65    8.42
  14  -9   3  158.27    8.06
  14   9   3  160.83    8.87
  15   9   3   67.65    5.53
 -15   9  -3   70.27    5.33
  15  -9   3   72.82    5.08
  16   9   3  103.48    7.03
 -16   9  -3  110.57    7.00
  16  -9   3  107.11    6.38
  17   9   3   69.34    5.69
 -17   9  -3   56.07    5.18
  18   9   3  102.74    7.24
 -18   9  -3   90.78    6.67
  19   9   3    1.37    2.49
  20   9   3   70.55    6.30
  21   9   3  162.07   10.11
  20 -10  -3    2.62    3.09
  19  10  -3    7.34    3.25
 -19  10   3    4.41    3.02
  18  10  -3    8.56    3.32
 -18  10   3   11.60    3.28
 -17  10   3    7.21    3.02
  17  10  -3    9.94    3.09
 -16  10   3    8.19    3.04
  16  10  -3   15.55    3.46
 -15  10   3   56.59    5.25
  15  10  -3   61.42    5.56
  14  10  -3   28.91    4.14
 -14  10   3   25.83    3.89
  14 -10  -3   28.30    3.69
  13  10  -3  141.67    8.44
 -13  10   3  143.52    8.36
  13 -10  -3  140.39    7.48
 -12  10   3  317.14   14.82
  12  10  -3  335.66   15.22
  12 -10  -3  359.94   13.82
 -11 -10   3   95.70    5.64
  11 -10  -3   92.86    5.71
  11  10  -3   99.45    6.57
 -11  10   3   92.20    6.24
  10  10  -3  138.58    8.04
  10 -10  -3  144.08    7.44
 -10 -10   3  153.66    7.38
 -10  10   3  137.04    7.92
   9  10  -3    3.56    1.91
  -9 -10   3    4.25    2.05
  -9  10   3    4.07    1.99
   9 -10  -3    1.05    1.71
  -8  10   3   95.93    6.23
  -8 -10   3  102.66    5.92
   8  10  -3   96.36    6.30
   8 -10  -3  105.51    6.11
  -7  10   3    0.16    1.48
   7 -10  -3   -1.18    1.65
   7  10  -3   -0.86    1.25
  -7 -10   3    0.14    1.57
   6 -10  -3   35.41    3.43
  -6  10   3   34.38    3.45
   6  10  -3   32.50    3.37
  -6 -10   3   35.05    3.36
   5  10  -3   -0.04    1.54
  -5 -10   3    2.38    1.67
   5 -10  -3    2.00    1.56
  -5  10   3    2.58    1.70
   4 -10  -3    0.35    1.70
  -4  10   3   -2.07    1.33
  -4 -10   3    1.21    1.67
   4  10  -3   -0.02    1.36
  -3  10   3    3.00    1.93
   3 -10  -3    5.25    2.06
  -3 -10   3    2.61    1.78
   3  10  -3    7.89    1.99
  -2 -10   3   30.76    3.17
   1 -10  -3   73.44    5.04
   1  10  -3   74.71    4.99
  -1 -10   3   80.09    5.11
  -1  10   3   80.37    5.34
   0 -10   3  263.48   11.06
   0 -10  -3  280.85   11.29
   0  10   3  256.10   11.68
   0  10  -3  255.64   11.51
   1 -10   3   31.94    3.45
   1  10   3   35.16    3.44
  -1 -10  -3   33.57    3.39
  -1  10  -3   35.56    3.46
   2  10   3  566.89   22.00
  -2  10  -3  564.95   21.78
  -2 -10  -3  575.37   20.65
   2 -10   3  584.11   20.71
   3 -10   3   87.61    5.43
  -3  10  -3   79.19    5.25
  -3 -10  -3   85.24    5.29
   3  10   3   87.76    5.49
   4  10   3   49.76    4.12
  -4  10  -3   50.14    4.03
   4 -10   3   50.66    4.03
  -4 -10  -3   49.35    3.95
  -5 -10  -3   27.36    3.35
  -5  10  -3   27.73    3.03
   5  10   3   26.36    3.00
   5 -10   3   31.04    3.14
   6 -10   3   38.89    3.75
  -6  10  -3   40.16    3.61
   6  10   3   44.32    3.94
  -6 -10  -3   38.72    3.73
  -7 -10  -3   -0.58    1.57
   7 -10   3   -1.74    1.43
  -7  10  -3    2.03    1.74
   7  10   3    1.60    1.78
   8 -10   3  437.12   16.38
   8  10   3  431.32   17.47
  -8  10  -3  415.68   16.97
  -8 -10  -3  405.72   15.98
   9 -10   3    0.66    1.39
  -9 -10  -3    0.46    1.59
  -9  10  -3    0.35    1.69
   9  10   3    0.72    1.45
  10  10   3   61.23    4.91
 -10 -10  -3   62.89    4.51
 -10  10  -3   60.17    4.58
  10 -10   3   61.45    4.67
 -11  10  -3    8.32    2.24
  11  10   3    7.66    2.37
 -11 -10  -3   11.01    2.41
  11 -10   3    3.22    1.99
 -12 -10  -3  168.80    8.15
  12 -10   3  160.37    8.23
 -12  10  -3  152.06    8.34
  12  10   3  162.39    8.94
 -13  10  -3    6.53    2.36
 -13 -10  -3    4.90    2.19
  13 -10   3    4.68    2.27
  13  10   3    8.35    2.46
  14 -10   3  247.30   11.07
  14  10   3  248.04   12.17
 -14  10  -3  234.22   11.52
  15  10   3    5.61    2.66
  15 -10   3    7.28    2.64
 -15  10  -3    9.17    2.69
  16 -10   3   75.82    5.82
 -16  10  -3   81.51    6.29
  16  10   3   84.41    6.41
  17  10   3    6.33    2.94
 -17  10  -3   12.03    3.39
  18  10   3   50.39    5.27
  19  10   3   -0.02    2.91
  18  11  -3   -1.44    2.62
 -18  11   3   -1.15    2.56
  17  11  -3   47.71    5.85
 -17  11   3   44.36    5.51
  16  11  -3   88.81    7.18
 -16  11   3   84.55    6.84
  15  11  -3  161.71    9.67
 -15  11   3  151.25    9.28
  14  11  -3   92.59    7.06
 -14  11   3   92.37    6.92
  14 -11  -3  101.35    6.49
  13 -11  -3  266.87   11.76
  13  11  -3  269.71   13.22
 -13  11   3  254.09   12.69
  12 -11  -3   19.36    3.31
 -12  11   3   17.10    3.47
  12  11  -3   26.16    4.05
  11  11  -3  109.53    7.28
  11 -11  -3  112.62    6.69
 -11  11   3  117.43    7.36
 -10  11   3  183.36    9.98
 -10 -11   3  195.44    9.16
  10  11  -3  188.65   10.12
  10 -11  -3  204.42    9.52
   9  11  -3    9.87    2.67
   9 -11  -3    7.44    2.40
  -9 -11   3   10.85    2.44
  -9  11   3    9.69    2.74
   8 -11  -3  364.34   14.92
   8  11  -3  389.05   16.35
  -8 -11   3  378.61   14.84
  -8  11   3  369.45   16.13
   7 -11  -3   73.61    5.27
  -7 -11   3   81.98    5.36
  -7  11   3   74.93    5.54
   7  11  -3   75.61    5.55
   6  11  -3  273.83   12.26
  -6  11   3  247.75   11.98
  -6 -11   3  254.05   11.19
   6 -11  -3  258.34   11.37
   5  11  -3   13.60    2.70
  -5  11   3   12.36    2.59
  -5 -11   3    9.98    2.52
   5 -11  -3    8.72    2.37
  -4 -11   3   52.35    4.36
   4  11  -3   57.04    4.59
  -4  11   3   45.06    4.16
   4 -11  -3   47.90    4.23
   3 -11  -3   96.00    6.00
   3  11  -3  106.45    6.32
  -3  11   3   91.22    6.17
  -3 -11   3   82.90    5.72
  -2  11   3  123.57    7.23
  -2 -11   3  113.43    6.65
   2  11  -3  123.94    7.07
   2 -11  -3  119.98    6.82
   1 -11  -3   92.56    5.73
   1  11  -3   92.09    5.91
  -1  11   3   85.15    5.87
  -1 -11   3   86.25    5.60
   0 -11  -3  418.27   15.76
   0 -11   3  406.03   15.63
   0  11   3  365.09   16.23
   0  11  -3  398.43   16.41
  -1 -11  -3  138.44    7.34
   1 -11   3  135.11    7.26
   1  11   3  133.84    7.55
  -1  11  -3  131.22    7.44
  -2  11  -3  100.79    6.12
  -2 -11  -3   97.57    6.03
   2  11   3   99.22    6.23
   2 -11   3   84.63    5.71
  -3 -11  -3  289.66   12.46
   3  11   3  292.79   13.17
  -3  11  -3  292.18   12.93
   3 -11   3  310.30   12.63
  -4  11  -3   64.69    4.81
   4  11   3   61.29    4.86
  -4 -11  -3   68.83    4.98
   4 -11   3   68.79    4.90
  -5 -11  -3  138.28    7.49
   5  11   3  133.83    7.70
  -5  11  -3  135.69    7.53
   5 -11   3  133.50    7.35
  -6  11  -3  220.30   10.35
   6 -11   3  206.54    9.80
  -6 -11  -3  205.67    9.72
   6  11   3  207.93   10.37
  -7  11  -3    3.18    1.88
   7  11   3    1.32    1.97
  -7 -11  -3   -0.82    1.71
   7 -11   3   -0.85    1.83
   8 -11   3  172.78    8.91
  -8  11  -3  174.22    9.05
  -8 -11  -3  185.85    8.84
   8  11   3  175.62    9.42
  -9 -11  -3    3.73    2.07
  -9  11  -3    8.82    2.47
   9 -11   3   -1.13    1.87
   9  11   3    3.97    2.20
 -10 -11  -3   65.85    4.84
 -10  11  -3   61.38    4.90
  10  11   3   64.35    5.19
  10 -11   3   43.52    4.22
 -11  11  -3   36.91    3.94
 -11 -11  -3   38.58    3.84
  11 -11   3   39.62    4.33
  11  11   3   38.42    4.25
 -12  11  -3   82.41    5.94
  12 -11   3   76.53    5.65
 -12 -11  -3   87.35    5.65
  12  11   3   80.98    6.16
  13  11   3   39.12    4.76
 -13  11  -3   36.81    4.17
  13 -11   3   41.74    4.27
  14 -11   3  138.30    8.04
 -14  11  -3  160.43    8.88
  14  11   3  145.47    8.89
 -15  11  -3   44.41    4.80
  15  11   3   41.72    4.78
  15 -11   3   44.94    5.06
 -16  11  -3  129.86    8.25
  16 -11   3  132.72    7.89
  16  11   3  124.22    8.44
  17  11   3   52.22    5.60
  18  11   3   -0.08    2.57
  16  12  -3   14.51    3.89
 -16  12   3   18.50    4.23
  15  12  -3  229.40   12.40
 -15  12   3  216.77   11.97
 -14  12   3   44.44    4.89
  14 -12  -3   35.96    4.51
  14  12  -3   38.68    5.23
  13 -12  -3  137.93    7.91
  13  12  -3  131.70    8.61
 -13  12   3  131.88    8.52
  12 -12  -3    5.06    2.62
 -12  12   3    5.73    2.76
  12  12  -3    5.67    2.79
  11  12  -3    9.90    2.81
  11 -12  -3    9.71    2.79
 -11  12   3   10.25    3.05
 -10  12   3  266.43   13.24
  10 -12  -3  283.32   12.55
  10  12  -3  278.89   13.61
 -10 -12   3  296.12   12.39
   9 -12  -3   58.51    5.11
   9  12  -3   55.78    5.07
  -9  12   3   59.27    5.25
  -9 -12   3   60.52    4.94
  -8 -12   3  423.23   16.33
   8  12  -3  399.92   17.62
   8 -12  -3  397.74   16.31
  -8  12   3  405.82   17.56
  -7 -12   3  219.07   10.36
   7 -12  -3  220.86   10.48
   7  12  -3  229.63   11.36
  -7  12   3  203.38   10.82
  -6  12   3  237.73   11.63
  -6 -12   3  232.49   10.85
   6 -12  -3  224.94   10.83
   6  12  -3  237.11   11.61
  -5 -12   3   70.79    5.36
  -5  12   3   70.12    5.60
   5  12  -3   76.88    5.79
   5 -12  -3   84.60    5.78
  -4 -12   3   14.61    3.10
   4 -12  -3   18.07    3.10
  -4  12   3   20.25    3.42
   4  12  -3   21.39    3.51
   3  12  -3   66.81    5.25
   3 -12  -3   71.19    5.19
  -3 -12   3   73.37    5.26
  -3  12   3   63.98    5.20
   2  12  -3   10.78    2.66
  -2  12   3    7.97    2.36
  -2 -12   3    8.04    2.24
   2 -12  -3   14.27    2.89
  -1  12   3  469.39   19.48
   1 -12  -3  475.95   18.45
   1  12  -3  463.73   19.28
  -1 -12   3  488.23   18.38
   0 -12   3    1.30    1.95
   0  12   3    0.97    1.92
   0 -12  -3    0.10    1.95
   0  12  -3   -0.64    1.59
  -1 -12  -3  308.55   13.26
   1  12   3  314.66   14.08
   1 -12   3  324.20   13.53
  -1  12  -3  301.79   13.80
   2 -12   3   64.06    5.00
  -2  12  -3   65.97    5.09
   2  12   3   63.88    5.17
  -2 -12  -3   65.46    5.02
  -3 -12  -3    9.96    2.72
   3 -12   3   10.66    2.54
  -3  12  -3   12.28    2.77
   3  12   3   14.72    3.00
  -4 -12  -3   59.05    4.94
   4  12   3   54.44    4.89
   4 -12   3   58.31    4.75
  -4  12  -3   58.14    4.85
  -5  12  -3   64.32    5.11
   5 -12   3   67.85    5.29
  -5 -12  -3   58.17    5.04
   5  12   3   63.42    5.19
  -6 -12  -3   73.10    5.50
   6  12   3   77.94    5.87
   6 -12   3   72.61    5.56
  -6  12  -3   72.64    5.58
   7  12   3  265.80   13.14
  -7 -12  -3  280.98   12.52
  -7  12  -3  300.35   13.26
   7 -12   3  284.90   12.73
   8  12   3  134.44    8.09
   8 -12   3  114.33    7.38
  -8  12  -3  124.12    7.59
  -8 -12  -3  122.11    7.38
   9 -12   3  108.52    7.07
  -9 -12  -3  112.24    6.93
   9  12   3  123.31    7.72
 -10 -12  -3   40.29    4.28
  10  12   3   46.53    4.79
 -10  12  -3   45.08    4.53
  10 -12   3   40.80    4.41
 -11  12  -3   57.59    5.13
  11 -12   3   57.29    5.11
 -11 -12  -3   59.62    4.99
  11  12   3   65.10    5.66
 -12  12  -3   -0.44    2.11
  12 -12   3    0.50    2.24
  12  12   3    0.34    2.30
 -12 -12  -3   -0.28    2.20
  13  12   3   68.38    5.97
  13 -12   3   71.56    5.70
 -13  12  -3   67.09    5.65
  14 -12   3    9.24    3.03
  14  12   3   14.75    3.50
 -14  12  -3   11.31    3.26
 -15  12  -3   43.70    5.07
  15  12   3   50.56    5.34
  15 -12   3   47.72    5.03
  16  12   3   25.67    4.54
 -16  12  -3   21.24    3.99
  16 -12   3   19.39    3.84
 -14  13   3    0.43    2.58
  14 -13  -3   -2.59    2.36
  13 -13  -3   20.20    3.59
  13  13  -3   12.98    3.61
 -13  13   3   13.98    3.75
  12 -13  -3   10.33    2.98
 -12  13   3   13.60    3.34
  12  13  -3   15.04    3.68
 -11  13   3   34.32    4.76
  11 -13  -3   36.54    4.61
  11  13  -3   41.32    5.13
  10  13  -3   60.85    5.71
  10 -13  -3   60.65    5.35
 -10  13   3   61.12    5.57
   9 -13  -3  362.40   15.84
   9  13  -3  373.39   17.21
  -9 -13   3  381.70   15.66
  -9  13   3  396.24   17.38
  -8 -13   3   11.29    3.05
   8 -13  -3    9.75    3.14
   8  13  -3   14.13    3.59
  -8  13   3   18.49    3.70
   7 -13  -3  442.72   18.39
   7  13  -3  440.03   19.69
  -7 -13   3  492.40   18.57
  -7  13   3  485.41   20.08
  -6  13   3    3.90    2.56
   6  13  -3   -0.36    2.13
   6 -13  -3    0.50    2.35
  -6 -13   3   -2.48    2.23
   5  13  -3  119.42    7.77
   5 -13  -3  128.05    7.64
  -5  13   3  108.58    7.56
  -5 -13   3  117.24    7.31
  -4  13   3    2.48    2.26
   4 -13  -3    2.03    2.31
  -4 -13   3   -1.19    2.23
   4  13  -3    0.81    2.15
   3  13  -3   44.31    4.48
  -3 -13   3   28.43    3.97
  -3  13   3   27.07    3.81
   3 -13  -3   32.43    4.09
  -2 -13   3   15.70    2.95
  -2  13   3   13.94    2.97
   2  13  -3   17.30    3.37
   2 -13  -3   19.02    3.43
  -1  13   3    8.74    2.76
  -1 -13   3    5.81    2.50
   1  13  -3    9.49    2.80
   1 -13  -3   10.60    2.86
   0  13  -3   28.04    4.00
   0 -13  -3   33.80    4.08
   0 -13   3   26.70    3.86
   0  13   3   29.98    4.15
  -1 -13  -3    1.38    2.03
  -1  13  -3    4.70    2.35
   1 -13   3    2.27    2.22
   1  13   3    3.73    2.29
  -2 -13  -3    5.40    2.53
  -2  13  -3    3.10    2.25
   2  13   3    4.21    2.32
   2 -13   3    3.52    2.27
  -3 -13  -3  190.39    9.82
   3  13   3  191.54   10.39
   3 -13   3  199.19   10.03
  -3  13  -3  194.77   10.22
  -4 -13  -3   46.36    4.57
   4 -13   3   55.98    4.88
  -4  13  -3   52.58    4.84
   4  13   3   48.15    4.73
  -5  13  -3  579.57   23.35
   5 -13   3  575.40   22.12
  -5 -13  -3  594.00   22.20
   5  13   3  569.81   23.55
   6  13   3   25.89    4.26
  -6 -13  -3   27.96    4.09
  -6  13  -3   23.31    3.86
   6 -13   3   21.14    3.84
  -7  13  -3  705.11   27.57
   7 -13   3  705.26   26.19
   7  13   3  697.93   27.93
  -7 -13  -3  722.04   26.10
  -8  13  -3    5.78    2.50
   8 -13   3    4.08    2.76
  -8 -13  -3    4.57    2.64
   8  13   3    1.55    2.41
  -9 -13  -3  557.59   21.29
   9  13   3  552.82   22.86
   9 -13   3  549.80   21.45
  -9  13  -3  538.52   22.37
  10  13   3   18.58    3.87
 -10 -13  -3   17.09    3.59
 -10  13  -3   17.51    3.61
  10 -13   3   16.19    3.32
 -11  13  -3   63.44    5.66
 -11 -13  -3   71.63    5.71
  11  13   3   65.68    5.96
  11 -13   3   74.53    6.00
 -12  13  -3    3.60    2.52
  12 -13   3    4.82    2.85
  12  13   3    4.04    2.90
  13 -13   3   21.14    3.80
 -13  13  -3   21.01    3.85
  13  13   3   21.97    4.28
  14 -13   3    4.52    3.00
 -14  13  -3    1.65    3.04
  14  13   3    3.04    3.06
  11 -14  -3   52.53    5.65
 -11  14   3   44.03    5.04
  10 -14  -3    7.96    3.11
 -10  14   3   12.18    3.36
  10  14  -3   12.67    3.20
   9 -14  -3   70.39    5.95
  -9 -14   3   67.04    5.84
  -9  14   3   67.27    6.06
   9  14  -3   60.51    5.96
  -8  14   3   55.27    5.56
   8  14  -3   61.79    5.77
  -8 -14   3   58.86    5.27
   8 -14  -3   57.51    5.47
  -7  14   3   73.76    6.33
   7 -14  -3   72.74    6.13
   7  14  -3   76.32    6.42
  -7 -14   3   76.22    5.99
  -6 -14   3  194.39   10.14
  -6  14   3  195.21   10.88
   6  14  -3  191.10   10.79
   6 -14  -3  186.56   10.18
   5  14  -3   42.22    5.18
  -5  14   3   31.48    4.54
   5 -14  -3   35.95    4.70
  -5 -14   3   34.10    4.65
   4  14  -3   39.24    5.05
  -4  14   3   43.74    5.15
   4 -14  -3   42.93    5.00
  -4 -14   3   43.69    4.92
   3 -14  -3    3.43    2.71
   3  14  -3    9.78    3.00
  -3  14   3    1.26    2.32
  -3 -14   3    0.39    2.45
   2 -14  -3   28.69    4.18
  -2  14   3   33.08    4.55
   2  14  -3   35.54    4.66
  -2 -14   3   24.77    4.02
  -1  14   3    0.34    2.39
   1 -14  -3    1.26    2.50
  -1 -14   3   -0.33    2.24
   1  14  -3    0.03    2.37
   0 -14  -3  137.46    8.40
   0 -14   3  147.80    8.52
   0  14   3  134.03    8.66
   0  14  -3  138.11    8.53
   1 -14   3    7.98    2.75
   1  14   3    5.59    2.73
  -1  14  -3    9.92    3.04
  -1 -14  -3    8.17    2.98
   2 -14   3   58.74    5.31
  -2  14  -3   54.44    5.20
   2  14   3   51.30    5.24
  -2 -14  -3   51.74    5.20
  -3 -14  -3   47.84    4.96
  -3  14  -3   41.61    4.71
   3 -14   3   50.14    4.86
   3  14   3   45.42    4.96
  -4 -14  -3   17.76    3.77
   4 -14   3   13.50    3.42
   4  14   3   19.36    3.85
  -4  14  -3   19.10    3.67
  -5 -14  -3  113.81    7.79
   5 -14   3  126.94    8.14
  -5  14  -3  125.91    8.09
   5  14   3  132.94    8.46
   6  14   3  173.61   10.04
  -6  14  -3  167.41    9.67
   6 -14   3  148.64    9.11
  -6 -14  -3  163.70    9.38
  -7  14  -3   45.97    5.42
   7  14   3   46.32    5.60
  -7 -14  -3   39.60    5.11
   7 -14   3   47.06    5.36
   8 -14   3  216.51   11.20
   8  14   3  207.21   11.69
  -8 -14  -3  225.39   11.27
  -8  14  -3  212.72   11.48
   9 -14   3    0.13    2.49
  -9 -14  -3    4.59    3.00
   9  14   3    2.95    2.65
  -9  14  -3    1.79    2.68
  10 -14   3   47.11    5.39
 -10  14  -3   44.70    4.98
  10  14   3   51.44    5.97
 -10 -14  -3   48.62    5.40
 -11  14  -3   18.12    3.82
  11 -14   3   13.17    3.62
 -11 -14  -3   10.97    3.52
  -7 -15   3   -1.61    2.68
   6 -15  -3   78.33    6.47
  -6 -15   3   83.76    6.57
   5 -15  -3   12.01    3.48
  -5 -15   3   11.78    3.38
   5  15  -3    9.27    3.47
  -5  15   3   11.81    3.49
   4 -15  -3   19.98    3.89
  -4 -15   3   20.91    4.11
  -4  15   3   25.39    4.41
   4  15  -3   22.79    4.33
  -3  15   3    2.66    2.60
  -3 -15   3    2.78    3.08
   3  15  -3    3.41    2.53
   3 -15  -3    2.49    2.81
  -2 -15   3   71.93    6.03
   2 -15  -3   74.33    6.40
   2  15  -3   80.89    6.57
  -2  15   3   66.10    6.28
  -1  15   3   54.74    5.69
   1  15  -3   54.30    5.52
   1 -15  -3   52.60    5.73
  -1 -15   3   60.88    5.68
   0 -15  -3   99.02    7.48
   0  15   3  110.47    8.01
   0  15  -3  109.53    7.77
   0 -15   3  118.10    7.91
  -1  15  -3   35.64    5.07
   1 -15   3   34.49    4.82
  -1 -15  -3   37.56    4.77
   1  15   3   39.89    5.39
  -2 -15  -3  149.58    9.08
   2 -15   3  160.32    9.35
   2  15   3  141.62    9.33
  -2  15  -3  145.73    9.26
   3 -15   3    2.14    2.83
  -3  15  -3    1.89    2.57
   3  15   3    1.83    2.75
  -3 -15  -3    1.98    2.93
   4 -15   3  114.23    7.92
  -4  15  -3  114.41    8.06
  -4 -15  -3  110.41    7.81
   4  15   3  126.15    8.47
   5  15   3    1.06    2.71
  -5 -15  -3   -2.27    2.76
   5 -15   3   -1.62    2.25
  -5  15  -3    1.13    2.54
  -6 -15  -3   -1.21    2.77
  -6  15  -3   -1.22    2.36
  -7 -15  -3    1.09    2.85
  -7  15  -3   -0.63    2.56
  26   0  -4   91.76    7.52
 -25   0   4   22.94    3.94
  25   0  -4   29.43    4.75
 -24   0   4  120.97    7.71
  24   0  -4  115.32    8.22
  23   0  -4  130.72    8.73
 -23   0   4  138.15    8.16
  22   0  -4  512.31   22.22
 -22   0   4  554.89   20.84
  21   0  -4  151.18    8.94
 -21   0   4  138.87    7.95
 -20   0   4  453.44   17.36
  20   0  -4  418.46   18.56
 -19   0   4   -1.60    1.64
  19   0  -4    2.11    2.02
 -18   0   4   13.12    2.53
  18   0  -4   13.99    3.13
  17   0  -4    1.47    1.86
 -17   0   4   -3.02    1.39
 -16   0   4  709.20   24.18
  16   0  -4  667.29   26.17
  15   0  -4  127.55    7.33
 -15   0   4  131.20    6.60
 -14   0   4  604.02   20.82
  14   0  -4  584.81   22.74
 -13   0   4   42.88    3.22
  13   0  -4   44.71    3.69
 -12   0   4  214.92    8.45
  12   0  -4  192.09    9.24
 -11   0   4    5.22    1.27
  11   0  -4    5.71    1.65
 -10   0   4   97.18    4.63
  10   0  -4   96.23    5.33
  -9   0   4  969.38   30.54
   9   0  -4  913.36   32.96
  -8   0   4 1367.94   42.02
   8   0  -4 1280.10   45.17
   7   0  -4  945.79   33.25
  -7   0   4  976.52   30.77
  -6   0   4 3577.83  106.97
   6   0  -4 3346.29  114.30
  -5   0   4   19.35    1.48
  -5   0   4   16.82    0.80
  -4   0   4    0.61    0.59
  -4   0   4    0.12    0.37
  -3   0   4  221.61    7.27
  -3   0   4  210.67    6.83
   3   0  -4  206.88    7.94
  -2   0   4  217.46    7.07
   1   0  -4  442.32   14.35
  -1   0   4  408.24   13.43
  -1   0   4  407.68   13.26
   0   0   4  163.28    5.77
   0   0  -4  177.62    6.03
   0   0   4  169.07    5.87
   1   0   4  244.68    7.69
  -1   0  -4  208.34    7.47
   2   0   4  465.45   14.94
   3   0   4    1.79    0.46
  -3   0  -4    1.36    0.64
  -4   0  -4  169.26    6.20
   4   0   4  177.26    6.24
   4   0   4  175.26    6.36
   5   0   4  479.51   15.89
  -5   0  -4  500.22   16.04
   5   0   4  485.26   16.67
   6   0   4 2018.36   65.48
  -6   0  -4 1920.00   61.67
   6   0   4 1999.86   60.82
  -7   0  -4  479.03   15.98
   7   0   4  463.88   16.70
   7   0   4  487.01   15.75
  -8   0  -4  955.53   30.09
   8   0   4  948.27   29.50
   8   0   4  889.86   31.68
   9   0   4  476.03   16.31
   9   0   4  478.89   17.58
  -9   0  -4  519.26   16.88
  10   0   4   29.87    2.27
  10   0   4   35.83    2.56
 -10   0  -4   33.52    2.56
  11   0   4   52.30    3.39
 -11   0  -4   51.38    3.27
  11   0   4   55.68    3.14
  12   0   4  143.21    6.09
 -12   0  -4  150.86    6.73
  12   0   4  150.61    6.93
  13   0   4  239.58    8.89
 -13   0  -4  238.00    9.64
  13   0   4  227.15    9.94
  14   0   4  146.19    6.15
 -14   0  -4  151.80    6.99
  14   0   4  135.10    6.97
  15   0   4   26.52    3.16
  15   0   4   30.20    2.60
 -15   0  -4   26.57    3.01
  16   0   4   89.44    5.57
 -16   0  -4   94.29    5.51
 -17   0  -4   21.02    2.80
  17   0   4   19.44    2.92
  18   0   4   25.24    3.33
 -18   0  -4   27.32    3.37
 -19   0  -4   -1.64    1.75
  19   0   4    2.43    2.04
  20   0   4   58.66    4.99
 -20   0  -4   63.43    5.09
 -21   0  -4   50.72    4.84
 -22   0  -4   51.04    5.02
 -23   0  -4   95.16    6.86
 -24   0  -4   25.36    4.26
 -25   0  -4    7.80    3.31
 -25  -1   4   27.17    4.26
  25  -1  -4   31.84    4.87
  25   1  -4   34.86    5.23
 -25   1   4   29.63    4.26
  24   1  -4   43.81    5.50
  24  -1  -4   40.81    5.30
 -24   1   4   40.61    4.72
 -24  -1   4   34.79    4.45
 -23   1   4  197.03   10.16
  23  -1  -4  192.10   11.01
 -23  -1   4  202.22   10.36
  23   1  -4  188.33   10.97
 -22   1   4   97.71    6.49
  22   1  -4   90.08    6.94
  22  -1  -4   91.50    7.00
 -22  -1   4   88.66    6.37
  21   1  -4  329.81   15.15
  21  -1  -4  332.80   15.32
 -21  -1   4  315.85   13.84
 -21   1   4  311.53   13.75
  20  -1  -4  194.64   10.59
 -20  -1   4  196.87    9.67
 -20   1   4  212.23    9.88
  20   1  -4  190.29   10.49
  19  -1  -4   78.20    6.04
  19   1  -4   79.72    5.95
 -19  -1   4   71.01    5.11
 -19   1   4   75.94    5.28
 -18   1   4   70.86    4.78
 -18  -1   4   65.36    4.58
  18  -1  -4   59.91    5.22
  18   1  -4   57.45    5.04
  17   1  -4    3.16    2.02
 -17  -1   4    0.16    1.59
 -17   1   4   -0.26    1.60
  17  -1  -4    0.77    1.88
 -16   1   4    3.79    1.81
 -16  -1   4    3.89    1.80
 -15  -1   4  176.50    8.11
 -15   1   4  178.05    8.09
  15  -1  -4  179.22    9.04
  15   1  -4  180.02    9.10
 -14   1   4   -3.27    1.25
 -14  -1   4   -0.90    1.67
 -13   1   4   91.31    4.92
  13  -1  -4   89.92    5.58
  13   1  -4   94.21    5.60
 -13  -1   4   90.53    4.92
 -12  -1   4  268.45   10.39
 -12   1   4  277.97   10.42
  12   1  -4  260.67   11.47
  12  -1  -4  267.80   11.59
  11  -1  -4  147.06    4.92
  11  -1  -4  141.78    7.19
  11   1  -4  137.64    7.18
 -11   1   4  144.48    6.34
 -11  -1   4  156.12    6.50
 -10   1   4  388.80   13.50
  10  -1  -4  391.38   11.98
  10  -1  -4  372.50   14.82
  10   1  -4  363.32   14.86
 -10  -1   4  385.54   13.56
   9   1  -4  750.90   26.56
   9  -1  -4  705.32   26.26
   9  -1  -4  754.75   22.83
  -9  -1   4  751.61   24.39
  -9   1   4  741.57   24.31
  -8   1   4   79.87    4.00
  -8  -1   4   89.64    4.16
   8  -1  -4   85.58    3.05
   8  -1  -4   89.67    4.66
   8   1  -4   89.27    4.77
   7   1  -4 1582.27   56.07
  -7   1   4 1734.87   52.26
  -7  -1   4 1683.66   52.27
   7  -1  -4 1722.82   50.76
   7  -1  -4 1596.06   55.95
   6   1  -4  567.52   20.10
  -6  -1   4  577.99   18.48
  -6   1   4  558.65   18.38
   6  -1  -4  536.88   19.92
   6  -1  -4  576.81   17.49
   5  -1  -4 1061.65   31.85
  -5  -1   4 1050.90   32.83
  -5  -1   4 1063.11   32.14
  -5   1   4 1044.66   32.75
   5   1  -4 1022.71   35.29
   5  -1  -4  990.55   35.14
   4  -1  -4   80.60    3.05
  -4   1   4   80.25    3.37
   4   1  -4   85.85    3.96
  -4   1   4   80.66    3.77
  -4  -1   4   86.85    3.00
  -4  -1   4   78.61    3.42
   3   1  -4    1.62    0.87
  -3   1   4    2.03    0.67
  -3  -1   4   -0.45    0.62
  -3   1   4    0.37    0.78
  -3   1   4    0.87    0.56
  -2   1   4   77.17    2.86
   2   1  -4   78.46    3.24
  -2  -1   4   76.78    2.85
  -2  -1   4   73.62    2.96
  -2   1   4   75.48    3.16
  -2   1   4   72.19    2.87
   1   1  -4  763.44   24.90
  -1  -1   4  763.85   23.10
  -1   1   4  767.95   23.37
  -1   1   4  715.51   23.03
  -1  -1   4  710.97   23.38
  -1   1   4  736.77   24.87
   0  -1   4  550.67   16.47
   0  -1   4  496.88   16.53
   0   1  -4  498.43   17.45
   0   1   4  512.62   16.37
   0   1   4  532.64   17.52
   1   1   4  578.99   21.09
   1   1   4  637.25   19.83
  -1   1  -4  640.17   19.99
   1  -1   4  645.74   19.90
  -1   1  -4  652.63   21.27
   2  -1   4    0.93    0.62
   2   1   4    2.03    0.49
   2   1   4    1.28    0.63
  -2  -1  -4    1.85    0.59
  -2   1  -4    4.58    0.73
  -3   1  -4   10.81    0.81
   3   1   4   11.04    0.91
   3  -1   4   10.81    1.22
  -3  -1  -4    9.14    1.05
  -3   1  -4   11.20    1.08
   3   1   4   11.41    1.25
  -4  -1  -4   -3.03    0.63
  -4   1  -4   -2.14    0.60
   4  -1   4   -1.54    0.76
   4   1   4   -1.95    0.77
  -4   1  -4   -2.10    0.53
   4   1   4   -2.02    0.55
   5  -1   4 1731.05   58.51
   5   1   4 1768.38   58.50
   5   1   4 1745.57   54.34
   5  -1   4 1796.03   54.47
  -5   1  -4 1792.77   55.22
  -5  -1  -4 1795.62   55.22
  -6  -1  -4   21.37    1.73
   6   1   4   22.10    1.60
   6  -1   4   17.28    1.64
  -6   1  -4   21.19    1.74
   7   1   4 1376.50   46.70
  -7  -1  -4 1425.16   44.22
   7   1   4 1385.63   43.34
   7  -1   4 1381.86   43.45
   7  -1   4 1419.41   46.80
  -7   1  -4 1402.55   44.18
   8  -1   4    2.97    1.16
  -8  -1  -4    0.66    1.09
   8   1   4    3.31    1.04
  -8   1  -4    1.15    1.08
   8  -1   4    1.89    1.05
   9  -1   4  955.98   29.56
   9   1   4  895.55   31.77
   9  -1   4  918.18   31.91
  -9   1  -4  929.06   30.17
  -9  -1  -4  940.31   30.21
   9   1   4  931.86   29.36
 -10   1  -4   29.98    2.55
  10   1   4   40.28    2.65
 -10  -1  -4   25.04    2.42
  11  -1   4  109.81    4.85
  11   1   4  114.04    4.74
  11  -1   4   96.11    5.15
  11   1   4  103.95    5.21
 -11   1  -4   98.10    5.05
 -11  -1  -4  100.68    5.06
 -12  -1  -4   17.45    2.18
  12   1   4   21.45    2.31
  12  -1   4   18.87    2.07
  12   1   4   17.82    1.87
 -12   1  -4   16.90    2.15
  12  -1   4   18.40    2.32
  13  -1   4   44.13    2.98
 -13   1  -4   44.99    3.36
  13   1   4   44.73    3.40
  13   1   4   47.61    2.90
 -13  -1  -4   42.90    3.24
  13  -1   4   46.77    3.41
  14  -1   4  115.47    6.37
  14   1   4  117.04    6.34
  14  -1   4  133.43    5.74
 -14   1  -4  124.69    6.20
  14   1   4  122.44    5.41
 -14  -1  -4  129.63    6.39
  15  -1   4   79.42    4.11
  15  -1   4   67.08    4.56
 -15   1  -4   62.59    4.43
 -15  -1  -4   59.54    4.28
  15   1   4   68.76    4.54
  16   1   4  103.78    6.03
  16  -1   4  102.15    6.07
 -16   1  -4  108.12    6.02
 -16  -1  -4  103.29    5.92
  17   1   4   10.08    2.32
 -17  -1  -4    5.96    2.08
  17  -1   4    8.49    2.24
 -17   1  -4    8.04    2.22
  18  -1   4   10.85    2.50
  18   1   4    9.96    2.60
 -18  -1  -4    8.12    2.35
 -18   1  -4    6.71    2.24
 -19   1  -4  219.24   10.18
  19   1   4  215.68   10.42
 -19  -1  -4  207.79   10.05
  19  -1   4  204.25   10.20
 -20  -1  -4   10.29    2.83
 -20   1  -4    5.62    2.56
  20   1   4   10.09    2.64
  20  -1   4    7.39    2.65
  21  -1   4  431.67   18.26
 -21   1  -4  435.16   17.65
 -21  -1  -4  429.07   17.57
  21   1   4  438.72   18.27
  22   1   4   87.87    6.29
 -22   1  -4   81.14    6.25
 -22  -1  -4   75.66    6.08
 -23  -1  -4  185.83   10.22
 -23   1  -4  199.28   10.40
 -24  -1  -4   22.16    4.06
 -24   1  -4   24.82    4.09
 -25  -1  -4   35.10    4.81
 -25   1  -4   35.48    4.76
 -25  -2   4  107.92    7.59
  25  -2  -4  120.57    8.54
  25   2  -4  118.99    8.39
 -25   2   4  118.62    7.78
 -24   2   4   10.57    3.09
 -24  -2   4   11.31    3.31
  24  -2  -4   20.82    4.07
  24   2  -4   20.11    4.02
 -23  -2   4  315.13   14.26
  23   2  -4  310.66   15.35
 -23   2   4  330.58   14.31
  23  -2  -4  321.78   15.61
 -22   2   4   63.29    5.51
  22   2  -4   72.16    6.17
 -22  -2   4   64.45    5.60
 -21   2   4  574.19   22.04
  21   2  -4  592.85   24.17
 -21  -2   4  580.95   22.20
  21  -2  -4  597.24   24.24
 -20  -2   4   16.03    3.13
 -20   2   4   11.81    2.98
 -19   2   4  520.68   18.83
 -19  -2   4  504.52   18.79
  19   2  -4  475.10   20.34
  19  -2  -4  466.82   20.23
 -18  -2   4    3.52    2.01
  18  -2  -4    8.52    2.60
 -18   2   4    1.95    1.88
  18   2  -4    6.01    2.18
  17  -2  -4   14.38    2.93
 -17  -2   4   17.22    2.64
 -17   2   4   11.49    2.32
  17   2  -4   18.78    3.23
  16   2  -4    1.61    1.59
 -16  -2   4   -0.08    1.47
  16  -2  -4    3.31    1.76
 -16   2   4    1.21    1.54
 -15   2   4   63.19    4.25
  15  -2  -4   65.82    4.96
 -15  -2   4   62.12    4.19
  15   2  -4   69.16    5.01
  14   2  -4    9.54    2.17
 -14   2   4    3.87    1.59
  14  -2  -4    8.65    2.20
 -14  -2   4    2.47    1.42
 -13   2   4   57.41    3.81
  13   2  -4   67.14    4.67
  13  -2  -4   73.37    4.71
 -13  -2   4   58.20    3.90
 -12  -2   4   59.37    3.80
 -12   2   4   60.38    3.71
  12  -2  -4   71.36    4.50
  12  -2  -4   59.94    2.68
  12   2  -4   69.43    4.52
  11  -2  -4  447.19   17.64
 -11   2   4  481.69   16.17
  11  -2  -4  461.26   14.69
  11   2  -4  442.96   17.69
 -11  -2   4  476.61   16.26
  10  -2  -4  202.36    6.79
  10  -2  -4  189.08    8.72
 -10   2   4  193.52    7.80
 -10  -2   4  189.50    7.84
  10   2  -4  225.36    9.17
  -9  -2   4 1459.95   44.67
   9  -2  -4 1365.12   47.82
   9   2  -4 1313.01   47.80
  -9   2   4 1409.33   44.45
   9  -2  -4 1455.73   42.90
  -8  -2   4  644.82   20.35
   8   2  -4  687.93   23.70
  -8   2   4  659.64   23.35
  -8   2   4  650.80   21.65
   8  -2  -4  696.38   20.66
  -8  -2   4  618.29   21.68
   7   2  -4 3395.50  115.55
  -7   2   4 3511.47  108.07
  -7   2   4 3305.63  115.29
   7  -2  -4 3663.18  106.21
  -7  -2   4 3551.14  108.20
  -7  -2   4 3542.31  106.06
  -6   2   4  698.78   21.77
  -6   2   4  638.72   23.38
   6   2  -4  638.38   23.53
  -6  -2   4  689.56   20.85
  -6  -2   4  685.70   21.88
   6  -2  -4  689.70   21.06
   5   2  -4 2952.30   99.68
  -5  -2   4 2933.13   93.32
  -5   2   4 2964.07   99.56
   5  -2  -4 3039.34   91.60
  -5   2   4 3076.79   93.27
  -5  -2   4 3161.87   91.64
   4  -2  -4  407.28   12.30
  -4   2   4  383.01   12.45
   4   2  -4  372.98   13.58
  -4   2   4  340.59   13.46
  -4  -2   4  373.35   12.57
  -4  -2   4  408.48   12.13
  -3  -2   4   94.52    3.41
  -3   2   4   90.36    3.42
  -3  -2   4   87.66    3.54
   3  -2  -4   94.09    3.52
   3   2  -4   89.42    3.92
  -3   2   4   86.86    3.90
  -2   2   4   70.77    2.96
  -2   2   4   69.60    3.19
  -2  -2   4   78.62    2.95
  -2   2   4   70.06    2.76
  -2  -2   4   74.45    2.93
   2   2  -4   70.24    3.18
  -1  -2   4  707.52   22.35
  -1   2   4  696.10   23.87
  -1   2   4  677.15   22.18
  -1   2   4  697.08   22.14
  -1  -2   4  746.17   22.16
   1   2  -4  716.78   23.82
   0  -2   4    0.59    0.63
   0  -2  -4    1.82    0.58
   0  -2   4    1.35    0.74
   0   2   4    2.12    0.76
   0   2   4    1.20    0.74
   0   2  -4    2.33    0.70
   1   2   4  278.51   10.07
  -1   2  -4  315.69    9.50
  -1   2  -4  325.12   10.02
   1  -2   4  251.26    9.49
   1   2   4  261.05    9.51
  -2   2  -4    7.18    0.86
   2  -2   4    7.92    1.03
   2   2   4    8.74    0.92
  -2  -2  -4    7.63    0.86
   2   2   4    7.04    0.99
  -2   2  -4    8.03    0.77
   3   2   4  455.24   16.00
  -3  -2  -4  469.35   15.10
   3   2   4  472.50   15.15
   3  -2   4  498.94   15.27
  -3   2  -4  457.40   15.16
  -3   2  -4  459.63   15.86
   4  -2   4  883.71   26.77
   4   2   4  852.92   26.66
   4   2   4  770.66   28.40
  -4   2  -4  848.39   26.91
  -4   2  -4  859.75   28.33
  -4  -2  -4  879.88   26.91
   5   2   4 2876.47   97.19
  -5   2  -4 2992.70   91.45
   5   2   4 2960.62   90.02
  -5  -2  -4 3029.96   91.46
  -5   2  -4 2825.54   97.04
   5  -2   4 3063.18   90.17
  -6   2  -4 2701.71   84.22
  -6  -2  -4 2738.96   84.24
  -6   2  -4 2720.47   89.35
   6   2   4 2684.82   82.82
   6  -2   4 2711.94   82.96
   6   2   4 2741.10   89.52
   7  -2   4 2656.41   82.06
   7   2   4 2687.86   81.95
  -7   2  -4 2677.78   88.47
  -7   2  -4 2700.61   83.42
   7   2   4 2626.87   88.58
  -7  -2  -4 2759.24   83.48
  -8  -2  -4 2476.42   75.81
   8   2   4 2482.91   74.35
  -8   2  -4 2449.11   75.75
   8  -2   4 2366.22   74.43
   8   2   4 2496.14   80.49
   8  -2   4 2296.46   80.26
   9   2   4 1034.10   34.91
   9   2   4  985.69   32.11
  -9  -2  -4 1002.59   33.00
   9  -2   4 1001.50   32.31
  -9   2  -4 1048.07   33.06
   9  -2   4 1056.58   34.89
  10  -2   4 1199.68   38.17
  10  -2   4 1206.10   41.28
 -10  -2  -4 1241.82   39.11
 -10   2  -4 1216.82   39.06
  10   2   4 1199.37   41.27
  10   2   4 1212.52   37.98
  11   2   4   92.96    4.79
  11  -2   4   92.35    4.44
  11  -2   4   89.13    4.74
 -11  -2  -4   94.01    4.79
 -11   2  -4   94.89    4.78
  11   2   4   91.17    4.24
 -12  -2  -4   30.14    2.63
 -12   2  -4   24.97    2.42
  12   2   4   24.77    2.10
  12  -2   4   25.84    2.47
  12   2   4   26.27    2.50
  12  -2   4   29.41    2.37
 -13  -2  -4   55.08    3.88
 -13   2  -4   57.45    3.88
  13   2   4   61.45    4.00
  13  -2   4   63.98    4.09
  13   2   4   61.87    3.43
  13  -2   4   64.22    3.61
  14   2   4   77.29    3.95
  14  -2   4   91.61    5.05
 -14  -2  -4   72.13    4.63
  14  -2   4   92.12    4.46
 -14   2  -4   71.15    4.60
  14   2   4   73.02    4.73
 -15  -2  -4  279.90   11.29
  15  -2   4  255.48   10.23
  15   2   4  287.38   11.82
  15  -2   4  252.47   11.50
 -15   2  -4  287.72   11.36
 -16  -2  -4   54.11    4.26
  16   2   4   57.96    4.30
 -16   2  -4   53.36    4.19
  16  -2   4   54.86    4.18
 -17  -2  -4    8.76    2.33
  17  -2   4    8.43    2.38
  17   2   4    9.16    2.26
 -17   2  -4    8.96    2.29
  18  -2   4  259.59   11.95
 -18   2  -4  266.68   11.54
  18   2   4  266.43   12.02
 -18  -2  -4  263.54   11.55
 -19  -2  -4  110.65    6.81
  19   2   4  112.24    6.88
  19  -2   4  114.51    7.02
 -19   2  -4  115.44    6.87
 -20  -2  -4 1030.29   36.44
  20   2   4 1068.79   38.48
  20  -2   4 1054.49   38.43
 -20   2  -4 1058.70   36.49
  21  -2   4  132.68    7.98
 -21   2  -4  122.53    7.55
 -21  -2  -4  132.71    7.91
  21   2   4  129.37    7.84
 -22  -2  -4 1213.24   42.54
  22   2   4 1215.25   44.70
 -22   2  -4 1274.55   42.70
 -23  -2  -4   49.48    5.29
 -23   2  -4   46.92    5.08
 -24  -2  -4  377.68   16.77
 -24   2  -4  384.92   16.72
 -25   2  -4   12.74    3.55
 -25  -2  -4   10.08    3.39
  25  -3  -4    7.50    3.41
 -25   3   4    2.20    2.79
  25   3  -4    5.13    3.13
 -25  -3   4    4.69    2.91
  24  -3  -4   44.58    5.94
 -24   3   4   38.29    4.80
  24   3  -4   51.18    5.98
 -24  -3   4   47.36    5.24
 -23   3   4   23.94    4.00
 -23  -3   4   24.25    4.10
  22   3  -4   16.19    3.62
  22  -3  -4   14.23    3.63
 -22   3   4    5.34    2.87
 -22  -3   4    7.82    3.18
 -21   3   4    8.63    2.93
 -21  -3   4   13.39    3.23
 -20   3   4   52.63    4.64
  20   3  -4   55.96    5.17
  20  -3  -4   49.07    5.04
 -20  -3   4   48.94    4.48
  19  -3  -4   35.23    4.47
 -19   3   4   20.61    3.34
 -19  -3   4   26.97    3.71
  19   3  -4   39.00    4.23
  18   3  -4   58.20    5.08
 -18   3   4   60.59    4.52
  18  -3  -4   49.46    4.86
 -18  -3   4   59.61    4.56
 -17   3   4    9.54    2.22
  17   3  -4   12.46    2.76
  17  -3  -4   10.59    2.80
 -17  -3   4    9.70    2.26
  16  -3  -4   89.84    6.10
 -16  -3   4   97.26    5.52
 -16   3   4   92.99    5.33
  16   3  -4   89.78    6.14
 -15  -3   4    3.73    1.70
  15  -3  -4    9.95    2.46
 -15   3   4    2.46    1.63
  15   3  -4    8.87    2.31
 -14  -3   4  103.40    5.60
  14  -3  -4  115.39    6.56
  14   3  -4  112.57    6.58
 -14   3   4  107.92    5.55
  13   3  -4   12.22    2.38
  13  -3  -4   10.26    2.29
  12   3  -4   34.36    3.25
  12  -3  -4   38.08    2.15
 -12  -3   4   40.52    3.00
  12  -3  -4   34.52    3.20
 -12   3   4   39.64    2.85
 -11  -3   4   27.03    2.36
  11   3  -4   37.59    3.19
  11  -3  -4   33.70    2.96
 -11   3   4   27.98    2.36
 -11  -3   4   29.42    1.54
  11  -3  -4   30.71    1.89
 -10  -3   4    2.06    0.62
 -10   3   4    1.56    1.15
 -10   3   4    0.03    1.00
  10   3  -4    0.76    1.28
  10  -3  -4    2.23    0.82
 -10  -3   4    0.73    1.01
   9  -3  -4    3.03    0.91
  -9  -3   4    2.51    1.26
  -9  -3   4   -2.02    0.79
  -9   3   4   -2.63    1.17
   8  -3  -4  188.96    6.57
   8   3  -4  169.24    7.86
  -8  -3   4  181.38    6.20
  -8   3   4  182.04    7.79
  -8   3   4  186.56    6.99
  -8  -3   4  180.25    7.11
   7   3  -4  650.38   23.37
  -7   3   4  665.88   21.46
   7  -3  -4  664.23   20.92
  -7  -3   4  659.33   21.62
  -7   3   4  693.49   23.32
  -7  -3   4  628.19   20.59
  -6  -3   4  256.56    9.00
  -6   3   4  251.06    9.80
  -6  -3   4  246.68    8.35
   6   3  -4  249.07    9.85
  -6   3   4  256.59    8.81
   6  -3  -4  252.10    8.66
   5   3  -4  956.02   32.46
   5  -3  -4  972.66   29.65
  -5  -3   4  941.97   30.14
  -5  -3   4  954.94   29.38
  -5   3   4  934.59   29.93
  -5   3   4  939.54   32.36
  -4  -3   4  120.66    4.62
   4  -3  -4  123.92    4.67
   4   3  -4  117.78    5.17
  -4   3   4  119.99    4.43
  -4   3   4  117.15    5.15
  -4  -3   4  121.37    4.48
  -3   3   4   51.24    2.83
  -3   3   4   55.08    2.30
  -3  -3   4   61.01    2.60
   3   3  -4   54.87    2.90
   3  -3  -4   58.22    2.68
  -3  -3   4   54.91    2.51
  -2  -3   4   28.37    1.58
  -2   3   4   29.74    1.39
   2  -3  -4   28.57    1.74
  -2   3   4   28.50    1.88
  -2  -3   4   26.70    1.67
   2   3  -4   29.28    1.87
  -1   3   4  320.10   10.49
  -1   3   4  336.43   11.78
  -1  -3   4  339.63   10.91
  -1  -3   4  338.48   10.76
   1   3  -4  323.66   11.61
   1  -3  -4  308.30   10.87
   0  -3  -4   63.86    2.45
   0   3   4   61.04    2.93
   0   3  -4   61.95    2.93
   0  -3   4   73.61    3.07
   0   3   4   65.00    3.08
   1   3   4   10.64    1.23
   1  -3   4   11.69    1.27
   2   3   4   14.19    1.30
  -2   3  -4   17.58    1.29
   2   3   4   14.07    1.35
   2  -3   4   15.92    1.49
  -2  -3  -4   14.46    1.01
  -2   3  -4   15.41    1.14
   3  -3   4  175.19    6.45
   3   3   4  164.02    6.58
  -3   3  -4  175.79    6.13
  -3  -3  -4  176.08    6.02
  -3   3  -4  162.73    6.39
   3   3   4  176.70    6.42
  -4  -3  -4   38.83    2.06
   4  -3   4   38.71    2.35
   4   3   4   37.74    2.31
  -4   3  -4   38.51    2.10
   4   3   4   38.71    2.25
  -4   3  -4   38.51    2.09
  -5  -3  -4  344.15   11.26
   5  -3   4  337.90   11.44
  -5   3  -4  332.84   11.26
   5   3   4  338.08   11.35
   5   3   4  321.37   11.98
  -5   3  -4  320.02   11.76
  -6   3  -4  200.67    6.75
   6   3   4  165.88    6.52
  -6  -3  -4  159.21    6.43
   6  -3   4  170.48    6.64
  -6   3  -4  163.64    6.43
   6   3   4  162.99    6.80
  -7  -3  -4  968.52   30.19
   7   3   4  952.12   32.04
   7   3   4  949.09   29.71
  -7   3  -4  901.79   31.70
  -7   3  -4  913.60   30.08
   7  -3   4  948.69   29.85
   8   3   4   22.79    1.98
  -8   3  -4   19.46    2.05
   8  -3   4   21.47    2.03
   8   3   4   28.76    2.13
  -8  -3  -4   20.83    2.20
  -9  -3  -4   64.99    3.74
  -9   3  -4   83.73    3.85
  -9   3  -4   68.64    3.78
   9   3   4   68.53    3.54
   9  -3   4   70.87    3.75
   9   3   4   69.44    3.85
 -11   3  -4  115.12    5.35
  11   3   4  112.68    4.90
  11  -3   4  106.71    5.00
  11  -3   4  101.31    5.26
  11   3   4  109.05    5.45
 -11  -3  -4  107.14    5.25
  12  -3   4    6.09    1.65
 -12  -3  -4    6.30    1.57
 -12   3  -4    5.27    1.48
  12   3   4    6.47    1.61
  12  -3   4    7.02    1.53
  12   3   4    4.99    1.30
  13   3   4    9.89    1.97
 -13  -3  -4    3.45    1.53
  13  -3   4   13.04    2.08
  13   3   4    6.91    1.41
  13  -3   4    9.86    1.74
  14  -3   4   39.34    3.35
  14   3   4   33.00    3.11
 -14   3  -4   37.47    3.21
  14   3   4   35.75    2.68
  14  -3   4   37.22    2.89
 -14  -3  -4   36.04    3.28
  15  -3   4  238.15    9.43
  15   3   4  241.29   10.66
 -15   3  -4  238.44   10.15
  15  -3   4  227.94   10.51
 -15  -3  -4  248.71   10.28
 -16   3  -4    1.33    1.68
 -16  -3  -4    2.51    1.81
  16   3   4    3.47    1.76
  16  -3   4    4.22    1.90
 -17  -3  -4   -0.43    1.75
 -17   3  -4    1.23    1.72
  17  -3   4    2.48    1.90
  17   3   4    2.04    1.68
  18   3   4   16.77    2.96
  18  -3   4   15.94    3.00
 -18   3  -4   11.04    2.68
 -18  -3  -4    8.71    2.58
 -19   3  -4  147.68    7.94
  19  -3   4  122.90    7.63
  19   3   4  147.64    8.16
 -19  -3  -4  150.06    7.98
 -20   3  -4   28.24    4.08
  20   3   4   45.70    4.45
 -20  -3  -4   27.15    4.05
 -21  -3  -4   37.58    4.80
 -21   3  -4   40.58    4.91
  21   3   4   57.06    5.13
 -22  -3  -4   18.24    3.99
  22   3   4   31.07    4.60
 -22   3  -4   19.85    4.09
 -23   3  -4   82.70    6.72
 -23  -3  -4   94.87    7.14
 -24  -3  -4    7.97    3.30
 -24   3  -4   11.60    3.66
 -25   3  -4   53.19    5.67
 -25  -3  -4   60.49    5.92
  25  -4  -4   16.39    4.33
 -25   4   4    9.81    3.15
  25   4  -4   14.72    4.12
 -24  -4   4   56.11    5.62
  24   4  -4   62.35    6.19
  24  -4  -4   51.42    5.79
 -24   4   4   57.87    5.29
  23   4  -4   65.67    6.20
  23  -4  -4   58.55    5.92
 -23   4   4   61.82    5.58
 -23  -4   4   60.09    5.48
 -22  -4   4   77.87    6.06
  22  -4  -4   85.54    6.95
 -22   4   4   84.27    6.21
  22   4  -4   88.00    6.92
  21   4  -4  109.44    7.72
 -21  -4   4  112.79    6.99
 -21   4   4  105.51    6.68
  21  -4  -4  110.01    7.82
  20   4  -4   81.32    6.25
 -20  -4   4   75.32    5.56
 -20   4   4   74.20    5.39
  20  -4  -4   81.75    6.53
  19  -4  -4  223.83   11.65
 -19   4   4  224.70   10.27
  19   4  -4  231.87   11.69
 -19  -4   4  224.43   10.46
  18   4  -4   12.57    3.01
 -18  -4   4   10.52    2.45
 -18   4   4   10.16    2.49
  18  -4  -4   11.08    3.06
  17   4  -4    2.07    1.71
  17  -4  -4    2.40    2.00
 -17  -4   4    0.45    1.70
 -17   4   4   -0.98    1.67
 -16  -4   4   45.48    3.89
  16   4  -4   52.60    4.64
  16  -4  -4   59.29    4.81
 -16   4   4   44.12    3.73
 -15  -4   4  212.27    9.35
  15   4  -4  208.80   10.37
  15  -4  -4  216.82   10.52
 -15   4   4  224.29    9.27
  14  -4  -4  161.62    8.34
 -14   4   4  156.13    7.17
 -14  -4   4  149.86    7.23
  14   4  -4  159.94    8.27
  13  -4  -4  100.91    5.91
 -13  -4   4   87.05    5.02
 -13   4   4   94.79    5.00
  13   4  -4   97.40    5.88
  13  -4  -4   94.67    4.25
  12  -4  -4  183.64    6.91
  12   4  -4  186.81    8.84
 -12   4   4  179.60    7.58
 -12  -4   4  184.67    7.82
 -12   4   4  183.77    8.63
 -11  -4   4   14.85    1.32
 -11  -4   4   17.51    2.11
  11   4  -4   20.03    2.59
 -11   4   4   16.16    1.94
 -11   4   4   19.71    2.53
  11  -4  -4   17.90    1.69
 -10  -4   4    3.71    1.29
  10   4  -4    9.71    1.82
   9  -4  -4  235.58    8.41
  -9   4   4  236.70    8.71
   9   4  -4  221.73    9.86
  -9  -4   4  237.84    8.94
  -9   4   4  233.37    9.77
  -9  -4   4  235.35    8.06
   8   4  -4   34.32    2.77
  -8   4   4   22.27    1.95
  -8  -4   4   23.80    2.10
  -8  -4   4   20.52    1.72
   8  -4  -4   25.99    1.98
  -7   4   4  788.17   28.08
   7   4  -4  775.65   28.13
   7  -4  -4  809.81   25.56
  -7   4   4  831.71   25.84
  -7  -4   4  799.97   25.24
  -7  -4   4  812.97   26.05
  -6   4   4   56.50    3.41
   6   4  -4   56.86    3.52
  -6   4   4   60.21    2.88
  -6  -4   4   56.42    2.88
   6  -4  -4   60.88    3.08
  -6  -4   4   64.78    3.11
  -5   4   4  942.92   28.30
  -5   4   4  905.06   30.85
  -5  -4   4  830.17   27.96
   5  -4  -4  928.44   28.35
  -5  -4   4  866.63   28.47
   5   4  -4  901.52   30.82
  -4   4   4    1.10    0.67
   4  -4  -4    0.47    0.94
  -4  -4   4    0.84    0.81
   4   4  -4    0.21    0.94
  -4   4   4    0.04    0.91
  -4  -4   4    0.90    0.85
  -3  -4   4  147.98    5.51
   3   4  -4  163.31    6.40
  -3   4   4  155.37    6.43
   3  -4  -4  150.08    5.90
  -3  -4   4  147.58    5.71
  -3   4   4  146.55    5.21
  -2   4   4  222.96    7.21
  -2  -4   4  216.66    7.83
   2   4  -4  217.16    8.41
  -2   4   4  219.24    8.56
  -2  -4   4  224.58    7.54
   2  -4  -4  216.07    7.94
  -1   4   4  336.56   12.31
   1   4  -4  328.53   12.14
  -1  -4   4  337.55   11.37
  -1  -4   4  329.38   11.01
   1  -4  -4  343.17   11.51
   1  -4  -4  338.02   10.72
   0   4  -4  428.45   13.79
   0  -4  -4  455.16   14.34
   0   4   4  417.85   15.24
   0  -4   4  415.58   14.14
   0   4  -4  413.77   15.07
   0  -4  -4  425.64   13.53
   1  -4   4  244.91    8.98
  -1  -4  -4  250.34    8.26
  -1  -4  -4  234.41    8.93
  -1   4  -4  262.31    9.45
  -1   4  -4  274.35    8.55
   1   4   4  251.31    9.59
  -2  -4  -4   48.87    2.72
  -2   4  -4   56.98    2.39
   2  -4   4   47.48    2.75
   2   4   4   48.81    2.81
  -2  -4  -4   49.89    2.15
   3   4   4   47.09    2.74
  -3   4  -4   53.84    2.75
   3   4   4   48.94    2.78
   3  -4   4   50.91    2.80
  -3   4  -4   47.75    2.37
  -3  -4  -4   48.59    2.25
  -4   4  -4   67.02    3.44
   4  -4   4   75.44    3.66
  -4  -4  -4   73.66    3.15
   4   4   4   74.73    3.63
  -4   4  -4   72.97    3.19
   4   4   4   67.44    3.60
   5   4   4  515.19   16.96
  -5  -4  -4  519.78   16.73
  -5   4  -4  495.26   17.82
   5  -4   4  505.08   16.98
  -5   4  -4  519.55   16.76
   5   4   4  509.84   18.10
   6  -4   4  420.73   14.28
   6   4   4  434.43   14.24
  -6  -4  -4  413.22   14.04
  -6   4  -4  417.73   14.05
  -6   4  -4  413.01   14.90
   6   4   4  407.50   15.13
  -7  -4  -4  821.07   26.72
  -7   4  -4  837.95   26.73
   7   4   4  776.64   28.52
   7   4   4  853.63   26.61
   7  -4   4  830.98   26.68
  -7   4  -4  837.05   28.33
   8  -4   4  155.61    6.39
  -8   4  -4  153.91    6.46
  -8  -4  -4  155.05    6.29
   8   4   4  153.54    6.74
   8   4   4  148.43    6.23
  -8   4  -4  158.32    6.30
  -9  -4  -4 1220.68   38.91
   9  -4   4 1177.84   38.35
   9   4   4 1228.07   38.27
   9   4   4 1204.35   41.46
  -9   4  -4 1209.29   38.86
  -9   4  -4 1239.65   41.18
 -10   4  -4  144.48    6.27
 -10  -4  -4  145.74    6.35
  10  -4   4  140.33    6.20
 -10   4  -4  147.32    6.46
  10   4   4  142.22    6.04
  10   4   4  148.41    6.71
 -11   4  -4   50.01    3.32
  11  -4   4   50.72    3.31
 -11  -4  -4   55.10    3.48
  11   4   4   52.33    3.52
 -11   4  -4   51.13    3.29
  11   4   4   55.84    3.23
  12   4   4   20.69    2.34
 -12   4  -4   21.55    2.48
 -12   4  -4   19.97    2.33
  12  -4   4   19.08    2.21
  12   4   4   21.79    2.13
 -12  -4  -4   21.29    2.45
  13  -4   4   11.80    2.20
  13   4   4   12.06    1.81
  13   4   4   13.07    2.16
  13  -4   4   12.94    2.02
 -13  -4  -4   13.36    2.20
 -13   4  -4    9.82    1.91
  14  -4   4   54.12    3.58
  14   4   4   52.10    3.31
 -14   4  -4   50.93    3.73
  14  -4   4   48.67    3.85
 -14  -4  -4   49.71    3.80
  14   4   4   51.43    3.88
  15  -4   4   73.82    4.78
 -15   4  -4   58.42    4.26
  15   4   4   66.56    4.60
  15  -4   4   60.61    3.96
 -15  -4  -4   54.91    4.31
 -16   4  -4    6.24    2.12
 -16  -4  -4    9.35    2.22
  16  -4   4    6.82    1.98
  16  -4   4   10.31    2.46
  16   4   4    7.60    2.20
 -17  -4  -4    6.12    2.13
  17   4   4    6.10    2.09
  17  -4   4    5.74    2.23
 -17   4  -4    7.52    2.24
 -18  -4  -4  118.56    6.78
  18   4   4  115.02    6.99
 -18   4  -4  119.84    6.73
  18  -4   4  112.78    6.98
 -19   4  -4   94.83    6.20
  19  -4   4   90.00    6.23
  19   4   4  103.98    6.54
 -19  -4  -4   87.26    6.05
 -20   4  -4  238.17   10.88
  20  -4   4  221.30   11.20
 -20  -4  -4  225.60   10.80
  20   4   4  212.32   11.08
  21   4   4  254.51   12.51
 -21  -4  -4  253.28   12.00
 -21   4  -4  251.91   11.84
  22   4   4  185.27   10.21
 -22   4  -4  171.23    9.44
 -22  -4  -4  168.69    9.52
 -23  -4  -4   61.98    5.74
 -23   4  -4   66.31    5.81
 -24   4  -4  101.89    7.25
 -24  -4  -4   86.79    6.86
 -24  -5   4    8.87    3.17
  24   5  -4   12.04    3.99
 -24   5   4    9.75    3.13
  24  -5  -4   14.09    4.03
 -23  -5   4    6.18    2.65
  23   5  -4    7.42    3.17
  23  -5  -4    5.39    3.20
 -23   5   4    2.58    2.54
  22  -5  -4    5.68    3.17
  22   5  -4    8.62    3.19
 -22  -5   4    4.54    2.70
 -22   5   4    4.15    2.52
 -21  -5   4   11.50    3.03
  21   5  -4   13.12    3.57
 -21   5   4   14.32    3.02
  21  -5  -4   15.52    3.79
  20   5  -4   60.08    5.69
 -20   5   4   64.51    4.89
  20  -5  -4   58.72    5.72
 -20  -5   4   70.27    5.27
 -19   5   4    0.75    1.98
  19   5  -4    1.58    2.37
  19  -5  -4    2.83    2.38
 -19  -5   4   -1.45    1.80
 -18   5   4   53.35    4.28
 -18  -5   4   52.67    4.29
  18  -5  -4   46.97    4.81
  18   5  -4   46.59    4.65
  17   5  -4    2.10    2.05
 -17  -5   4    1.79    1.71
 -17   5   4   -0.77    1.60
  17  -5  -4    4.52    2.36
 -16   5   4   35.76    3.72
 -16  -5   4   34.05    3.61
  15   5  -4   18.84    3.04
  15  -5  -4   17.71    2.96
 -15   5   4   10.68    2.40
 -15  -5   4   11.69    2.51
 -14   5   4  149.39    7.00
 -14  -5   4  141.32    7.01
  13  -5  -4   26.97    2.25
 -13   5   4   26.87    2.94
 -13  -5   4   25.26    2.78
  13   5  -4   29.69    3.57
 -13   5   4   25.20    2.57
  12   5  -4   68.47    4.63
 -12  -5   4   48.57    3.56
  12  -5  -4   51.14    3.15
 -12   5   4   64.34    4.35
 -12   5   4   53.81    3.58
 -11   5   4    6.79    1.90
  11  -5  -4    3.75    1.17
  11   5  -4    3.42    1.46
 -11  -5   4    1.97    1.20
 -11  -5   4    3.57    1.10
 -11   5   4    1.22    1.22
 -10   5   4   11.24    2.01
  10   5  -4    8.22    1.76
 -10  -5   4    8.79    1.57
 -10  -5   4    8.29    1.27
  10  -5  -4    9.88    1.50
 -10   5   4    7.87    1.45
  -9  -5   4    5.30    1.26
  -9  -5   4    6.46    1.43
   9   5  -4   11.40    2.01
  -9   5   4    4.61    1.31
   9  -5  -4    8.37    1.46
  -8  -5   4   15.50    1.57
  -8   5   4   18.54    2.11
   8  -5  -4   17.70    1.78
   8   5  -4   18.13    2.34
  -8   5   4   14.90    1.60
  -8  -5   4   16.16    1.83
   7   5  -4    2.21    1.18
  -7  -5   4    2.74    1.05
   7  -5  -4    4.90    1.21
  -7   5   4    1.78    1.23
  -7  -5   4    3.21    1.00
  -6  -5   4  128.68    5.28
   6   5  -4  140.28    6.30
  -6   5   4  124.47    6.06
  -6  -5   4  130.04    5.35
  -6   5   4  137.43    5.08
   6  -5  -4  139.55    5.64
   5   5  -4   10.76    1.69
  -5   5   4    9.79    1.03
   5  -5  -4   10.16    1.48
  -5  -5   4    8.76    1.14
  -5   5   4    9.27    1.59
  -5  -5   4   13.39    1.52
  -4  -5   4   41.57    2.51
  -4   5   4   40.13    2.79
   4   5  -4   42.96    2.82
  -4  -5   4   40.57    2.20
  -4   5   4   40.76    1.90
   4  -5  -4   47.95    2.73
  -3   5   4    3.16    1.09
  -3   5   4    2.67    0.57
  -3  -5   4    2.61    0.79
   3  -5  -4    2.79    1.12
   3   5  -4    1.70    0.94
  -3  -5   4    2.83    1.03
   2  -5  -4   50.28    3.01
  -2  -5   4   49.49    2.93
   2   5  -4   59.12    3.23
  -2   5   4   56.32    2.08
  -2   5   4   43.48    3.02
  -2  -5   4   58.74    2.53
   1  -5  -4   95.35    4.36
  -1  -5   4   87.50    4.19
   1  -5  -4   90.15    3.24
  -1   5   4   96.73    4.66
   1   5  -4   99.31    4.56
  -1  -5   4  100.28    3.70
   0   5  -4  301.63   11.37
   0   5  -4  308.01   10.07
   0   5   4  302.96   11.56
   0  -5  -4  325.18   10.92
   0  -5  -4  284.40    9.69
   0  -5   4  311.14   10.79
   1  -5   4   98.36    4.62
   1   5   4  113.79    5.08
  -1  -5  -4  106.15    3.71
  -1   5  -4  111.31    4.04
  -1  -5  -4   98.78    4.66
  -1   5  -4  109.45    4.86
  -2  -5  -4  137.62    5.73
   2   5   4  137.95    6.02
   2  -5   4  135.73    5.68
  -2  -5  -4  138.11    4.77
  -2   5  -4  134.19    5.82
  -2   5  -4  137.27    5.00
  -3  -5  -4   20.47    1.31
   3   5   4   19.99    1.87
   3  -5   4   21.33    1.88
  -3   5  -4   20.59    1.83
  -3   5  -4   18.42    1.39
  -3  -5  -4   18.79    1.79
   4  -5   4   81.09    4.13
   4   5   4   86.05    4.32
  -4   5  -4   86.63    4.15
  -4   5  -4   83.65    3.56
  -4  -5  -4   90.09    3.53
  -4  -5  -4   86.18    4.18
   5   5   4    2.47    1.08
   5  -5   4    1.75    1.05
  -5   5  -4    1.48    0.77
  -5   5  -4    1.68    0.94
  -5  -5  -4    2.25    1.12
  -5  -5  -4    0.84    0.85
   6   5   4    2.75    1.02
  -6   5  -4    2.72    0.89
  -6  -5  -4    3.10    0.92
   6  -5   4    1.77    1.16
  -6   5  -4    1.91    0.97
   7   5   4   67.33    3.95
  -7   5  -4   70.46    3.49
  -7  -5  -4   69.92    3.51
   7  -5   4   75.45    3.96
  -7   5  -4   77.62    3.88
   7   5   4   68.65    3.78
  -8   5  -4    0.53    0.98
   8   5   4   -0.95    0.86
   8   5   4    2.44    1.21
  -8  -5  -4   -1.63    0.92
   8  -5   4   -0.21    0.98
  -8   5  -4    2.78    1.11
  -9   5  -4    7.51    1.62
  -9  -5  -4    6.12    1.60
   9  -5   4    7.94    1.66
   9   5   4    6.51    1.49
   9   5   4   11.60    1.87
  10  -5   4  111.46    5.21
  10   5   4  102.48    5.44
 -10   5  -4  105.85    5.03
 -10  -5  -4  103.31    5.09
  10   5   4  103.40    5.00
 -10   5  -4  109.43    5.26
  11   5   4   14.68    2.20
 -11   5  -4   14.19    1.97
 -11   5  -4   13.07    2.00
  11  -5   4   14.24    2.03
 -11  -5  -4   15.60    2.02
  11   5   4   12.64    1.88
  12   5   4   14.05    2.03
  12   5   4   15.69    2.28
 -12   5  -4   12.57    1.98
 -12  -5  -4   12.28    2.08
 -12   5  -4   10.79    1.96
  12  -5   4   14.38    2.04
  13   5   4  104.01    5.72
  13  -5   4   91.83    4.98
 -13  -5  -4   90.62    5.17
  13   5   4   91.18    4.77
 -13   5  -4   98.22    5.37
 -13   5  -4   96.46    5.21
  14   5   4  143.46    7.42
 -14  -5  -4  152.74    7.12
  14   5   4  144.56    6.46
 -14   5  -4  146.63    6.96
  14  -5   4  133.44    6.60
  15   5   4  159.41    8.08
 -15   5  -4  149.94    7.44
  15  -5   4  161.50    7.26
 -15  -5  -4  150.01    7.47
 -16   5  -4   48.32    4.03
  16  -5   4   52.40    4.26
 -16  -5  -4   54.47    4.18
  16  -5   4   49.23    3.80
  16   5   4   55.55    4.41
  17  -5   4   50.24    4.38
  17   5   4   47.33    4.20
 -17   5  -4   50.49    4.14
 -17  -5  -4   50.88    4.19
 -18  -5  -4    1.78    1.96
  18   5   4    0.38    1.82
  18  -5   4    2.80    2.17
 -18   5  -4   -1.96    1.63
 -19  -5  -4    9.20    2.82
 -19   5  -4   13.43    2.94
  19  -5   4   20.70    3.35
  19   5   4   20.62    3.31
 -20  -5  -4   21.46    3.48
 -20   5  -4   15.53    3.05
  20   5   4   18.73    3.59
 -21  -5  -4   66.05    5.51
 -21   5  -4   61.28    5.41
  21   5   4   68.94    5.78
 -22  -5  -4   10.50    3.23
  22   5   4   14.95    3.40
 -22   5  -4    6.31    2.79
 -23  -5  -4   28.15    4.21
 -23   5  -4   23.85    3.94
 -24  -5  -4    0.18    2.53
 -24   5  -4    1.59    2.85
  24   6  -4   94.35    7.74
 -24   6   4   83.29    6.26
 -24  -6   4   82.08    6.46
  24  -6  -4   81.51    7.50
 -23   6   4  144.49    8.30
  23   6  -4  155.38    9.94
 -23  -6   4  130.86    8.29
  23  -6  -4  136.82    9.76
  22   6  -4  282.02   14.60
 -22   6   4  289.10   12.80
  22  -6  -4  275.89   14.66
 -22  -6   4  297.64   13.18
  21  -6  -4   72.13    6.45
 -21   6   4   65.25    5.30
 -21  -6   4   66.18    5.55
  21   6  -4   63.45    6.17
  20  -6  -4  189.98   10.92
 -20  -6   4  188.88    9.58
 -20   6   4  189.92    9.32
  20   6  -4  201.13   11.13
  19  -6  -4   24.51    4.14
 -19  -6   4   17.91    3.22
  19   6  -4   27.99    4.32
 -19   6   4   26.39    3.36
  18   6  -4   11.22    3.13
 -18   6   4   12.33    2.52
  18  -6  -4   11.67    3.12
 -18  -6   4    9.16    2.46
  17   6  -4    4.05    2.35
 -17   6   4   -0.79    1.56
  17  -6  -4    4.72    2.41
 -17  -6   4    0.56    1.72
 -16  -6   4  192.92    8.97
 -16   6   4  189.48    8.57
  16   6  -4  193.34   10.20
  16  -6  -4  201.21   10.22
 -15   6   4   33.63    3.50
 -15   6   4   18.61    3.01
 -15  -6   4   21.49    3.23
  14   6  -4  442.01   17.99
 -14   6   4  458.90   15.92
 -14  -6   4  422.41   16.08
 -14   6   4  422.50   17.58
 -13   6   4   31.86    3.27
 -13  -6   4    8.65    2.16
 -13   6   4   14.25    2.33
  13  -6  -4   22.69    2.33
  12   6  -4  165.54    8.34
 -12   6   4  162.65    6.96
  12  -6  -4  164.68    6.83
 -12   6   4  165.94    8.20
 -12  -6   4  154.99    7.15
  11  -6  -4   16.08    2.08
 -11   6   4   14.51    1.90
 -11  -6   4   15.72    2.07
  11   6  -4   15.76    2.51
 -11  -6   4   16.72    1.85
 -11   6   4   14.11    2.45
 -10  -6   4   20.89    2.27
  10   6  -4   29.74    2.93
 -10   6   4   30.60    2.85
 -10  -6   4   18.49    2.00
  10  -6  -4   19.39    2.21
 -10   6   4   17.53    2.09
   9  -6  -4  207.23    8.24
  -9  -6   4  208.22    7.90
  -9  -6   4  209.15    8.13
  -9   6   4  198.05    9.14
   9   6  -4  210.44    9.38
  -9   6   4  212.00    7.86
   8   6  -4  348.15   13.75
  -8  -6   4  335.75   12.13
  -8   6   4  349.09   11.85
  -8   6   4  349.05   13.63
   8  -6  -4  351.99   12.40
  -8  -6   4  327.92   11.97
  -7   6   4 1339.54   40.86
   7   6  -4 1251.51   44.67
  -7   6   4 1295.72   44.67
  -7  -6   4 1309.55   40.82
   7  -6  -4 1298.83   41.11
  -7  -6   4 1298.72   41.20
  -6  -6   4  235.24    8.66
   6  -6  -4  250.33    9.32
  -6  -6   4  236.58    8.97
   6   6  -4  241.95   10.08
  -6   6   4  241.85    8.34
  -6   6   4  245.71   10.05
  -5  -6   4  185.08    6.93
  -5   6   4  199.74    6.58
  -5  -6   4  184.59    7.36
  -5   6   4  185.02    8.17
   5  -6  -4  187.22    7.61
   5   6  -4  190.03    8.20
   4  -6  -4   88.34    4.40
  -4   6   4   84.94    4.68
   4   6  -4   91.12    4.71
  -4   6   4   88.52    3.28
  -4  -6   4   90.76    4.31
  -4  -6   4   88.73    3.71
  -3   6   4  144.71    4.74
   3   6  -4  146.25    6.44
  -3  -6   4  137.65    5.20
  -3  -6   4  139.78    5.95
  -3   6   4  137.25    6.45
   3  -6  -4  133.06    5.95
  -2  -6   4  155.64    5.37
   2  -6  -4  138.57    6.14
  -2  -6   4  137.89    6.04
  -2   6   4  133.70    6.52
   2   6  -4  163.06    6.70
  -1  -6   4   47.24    2.95
   1   6  -4   41.14    2.86
   1  -6  -4   40.42    2.85
  -1   6   4   44.38    3.07
   0   6  -4 1027.08   35.69
   0  -6  -4 1074.69   33.38
   0   6  -4 1046.89   32.61
   0   6   4  987.85   35.80
   0  -6   4 1072.22   33.32
  -1   6  -4    5.93    0.88
  -1   6  -4    5.16    1.31
   1   6   4    6.34    1.47
  -1  -6  -4    2.82    1.24
   1  -6   4    4.16    1.19
  -2   6  -4  198.47    6.93
  -2  -6  -4  194.47    7.89
   2  -6   4  204.47    7.92
  -2   6  -4  206.14    8.26
   2   6   4  199.30    8.36
  -2  -6  -4  194.03    6.61
   3   6   4  111.35    5.37
  -3   6  -4  112.50    5.23
  -3   6  -4  107.62    4.23
  -3  -6  -4  109.85    4.05
   3  -6   4  106.25    5.08
  -3  -6  -4  105.48    5.08
  -4  -6  -4   14.06    1.96
   4  -6   4   12.15    1.75
   4   6   4   16.17    2.02
  -4   6  -4   18.47    1.86
  -4  -6  -4   15.87    1.31
  -4   6  -4   13.76    1.32
  -5  -6  -4  594.98   20.22
   5  -6   4  589.94   20.25
   5   6   4  602.26   21.74
  -5  -6  -4  618.31   19.57
  -5   6  -4  619.68   19.62
  -5   6  -4  594.09   21.46
   6  -6   4    9.25    1.84
  -6   6  -4   13.83    1.86
  -6  -6  -4   10.83    1.49
  -6   6  -4   16.91    1.57
  -6  -6  -4   12.14    1.93
   6   6   4   15.84    2.10
  -7   6  -4  975.43   30.08
  -7  -6  -4  912.27   30.23
   7  -6   4  929.08   30.37
  -7   6  -4  890.39   32.26
   7   6   4  947.58   32.71
  -7  -6  -4  952.14   30.05
   8  -6   4    0.69    1.30
  -8   6  -4    1.05    1.13
   8   6   4    3.91    1.42
  -8  -6  -4   -0.79    1.19
  -8  -6  -4   -0.75    1.34
   9  -6   4  104.28    5.30
   9   6   4  111.24    5.72
  -9   6  -4  107.40    4.98
  -9  -6  -4  103.05    5.18
  -9  -6  -4  106.97    5.05
  10  -6   4   17.61    2.31
  10   6   4   17.26    2.37
 -10   6  -4   18.98    2.17
 -10   6  -4   15.99    1.97
 -10  -6  -4   16.81    2.19
 -10  -6  -4   13.01    1.94
 -11   6  -4   57.73    3.75
 -11  -6  -4   49.46    3.48
 -11  -6  -4   70.86    3.87
 -11   6  -4   56.83    3.58
  11  -6   4   42.24    3.40
  11   6   4   53.41    3.87
  12   6   4  160.19    7.82
 -12   6  -4  158.59    6.97
 -12   6  -4  148.99    7.35
 -12  -6  -4  159.28    6.92
  12  -6   4  163.90    7.25
 -12  -6  -4  154.77    7.05
  13   6   4   32.71    3.15
  13  -6   4   30.41    2.86
 -13  -6  -4   24.53    2.50
 -13  -6  -4   21.61    2.74
 -13   6  -4   26.89    2.77
 -13   6  -4   33.19    3.07
 -14   6  -4   51.19    3.93
 -14   6  -4   49.28    3.78
  14  -6   4   46.07    3.62
 -14  -6  -4   49.59    3.78
 -14  -6  -4   46.57    3.38
  14   6   4   56.72    4.25
 -15  -6  -4    3.02    1.76
  15  -6   4    3.41    1.74
 -15   6  -4    5.72    1.85
 -15   6  -4    3.31    1.77
  15   6   4    4.23    2.12
  16  -6   4   11.71    2.55
  16   6   4    6.69    2.20
 -16   6  -4    5.70    1.99
  16  -6   4    7.62    2.09
 -16  -6  -4    5.88    2.29
 -17   6  -4   32.89    3.41
  17   6   4   33.82    3.73
 -17  -6  -4   32.70    3.62
  17  -6   4   30.97    3.54
 -18   6  -4   78.80    5.44
  18   6   4   81.99    5.85
 -18  -6  -4   77.54    5.45
  18  -6   4   80.59    5.86
 -19   6  -4   13.76    2.84
 -19  -6  -4   10.32    2.76
  19   6   4   15.83    3.31
  19  -6   4   13.45    3.19
 -20   6  -4   11.35    3.14
  20   6   4   19.40    3.61
 -20  -6  -4   15.95    3.32
 -21  -6  -4   88.03    6.49
 -21   6  -4  102.76    6.82
  21   6   4  109.70    7.42
 -22   6  -4   45.93    4.86
 -22  -6  -4   53.72    5.15
  22   6   4   55.84    5.59
 -23  -6  -4   88.78    6.75
 -23   6  -4   98.70    6.96
  23   6   4   94.51    7.25
 -23  -7   4   73.59    6.38
  23  -7  -4   80.55    7.29
  23   7  -4   80.82    7.22
 -22  -7   4   12.04    3.31
  22   7  -4   14.78    3.72
  22  -7  -4   11.94    3.82
  21  -7  -4  281.86   14.52
  21   7  -4  284.91   14.49
 -21  -7   4  274.82   12.67
  20  -7  -4   33.31    4.96
  20   7  -4   34.03    4.92
 -20  -7   4   30.07    4.12
 -19  -7   4   18.28    3.58
  19   7  -4   36.47    4.80
  19  -7  -4   26.24    4.35
 -18  -7   4   77.48    5.53
  18  -7  -4   77.34    6.30
  18   7  -4   82.59    6.41
 -17  -7   4   90.87    5.57
  17   7  -4   80.93    6.24
 -16  -7   4   13.07    2.55
  16   7  -4   18.00    3.46
 -16   7   4   13.68    2.87
 -15  -7   4  228.06    9.94
  15   7  -4  231.15   11.43
 -15   7   4  237.82   11.21
 -15   7   4  228.12    9.58
  14   7  -4    4.93    2.15
 -14   7   4   -1.95    1.57
 -14   7   4    3.88    1.77
 -14  -7   4    0.27    1.70
 -13   7   4  112.47    5.51
  13  -7  -4  117.67    5.65
 -13   7   4  111.23    6.65
 -13  -7   4  114.64    5.89
  13   7  -4  111.22    6.78
 -12   7   4  153.89    6.50
 -12  -7   4  142.18    6.71
 -12   7   4  148.56    7.81
  12   7  -4  149.35    7.96
  12  -7  -4  142.98    6.57
 -11  -7   4   42.45    2.98
  11   7  -4   38.03    3.61
 -11   7   4   30.20    2.68
 -11  -7   4   35.90    2.87
 -11   7   4   44.94    3.81
  11  -7  -4   32.10    2.86
  10  -7  -4   32.61    2.89
 -10  -7   4   33.23    2.76
 -10  -7   4   28.29    2.52
  10   7  -4   34.58    3.35
 -10   7   4   41.02    3.57
 -10   7   4   26.53    2.42
  -9   7   4  554.64   20.20
   9  -7  -4  528.78   18.34
  -9  -7   4  520.35   17.94
  -9  -7   4  519.98   18.03
  -9   7   4  523.82   17.63
   9   7  -4  529.30   20.21
  -8  -7   4   19.79    2.01
  -8   7   4   17.69    1.87
  -8   7   4   25.44    2.82
  -8  -7   4   22.49    2.41
   8  -7  -4   23.00    2.64
   8   7  -4   20.56    2.78
   7  -7  -4  868.59   27.93
  -7  -7   4  836.85   27.31
  -7   7   4  881.35   30.37
  -7   7   4  788.69   26.84
  -7  -7   4  832.79   27.52
   7   7  -4  872.04   30.34
  -6   7   4   35.82    3.08
  -6  -7   4   33.67    2.24
  -6  -7   4   32.16    2.76
   6   7  -4   37.89    3.20
   6  -7  -4   31.31    2.85
  -6   7   4   26.69    1.85
  -5  -7   4   88.04    3.93
   5   7  -4   86.81    5.07
  -5   7   4   86.18    3.45
   5  -7  -4  101.78    4.94
  -5  -7   4   90.50    4.67
  -5   7   4   85.05    5.02
  -4  -7   4  113.66    4.55
  -4   7   4  110.35    5.82
   4  -7  -4  121.81    5.61
  -4  -7   4  106.21    5.28
   4   7  -4  117.32    5.87
  -3   7   4    3.87    1.44
   3   7  -4    6.12    1.54
   3  -7  -4    6.06    1.52
  -3  -7   4    4.07    1.41
   2   7  -4  179.08    7.67
  -2  -7   4  168.89    7.12
  -2   7   4  176.16    7.82
  -2  -7   4  169.55    6.04
   2  -7  -4  153.03    7.05
   1   7  -4  176.70    7.68
  -1   7   4  170.49    7.78
  -1  -7   4  174.63    7.30
   1  -7  -4  169.23    7.28
   1   7  -4  170.30    6.07
   0  -7   4  191.44    7.80
   0  -7  -4  191.32    7.86
   0   7   4  177.99    8.21
   0   7  -4  180.75    8.08
   0   7  -4  197.76    6.57
   1  -7   4   62.72    3.88
  -1   7  -4   75.99    4.16
  -1  -7  -4   63.48    3.87
   1   7   4   64.89    4.12
  -1   7  -4   73.27    2.93
  -2   7  -4  115.14    5.56
   2   7   4  121.85    5.83
   2  -7   4  102.10    5.26
  -2   7  -4  109.30    4.25
  -2  -7  -4  113.54    5.47
   3  -7   4   81.84    4.38
  -3  -7  -4   79.09    4.43
   3   7   4   78.64    4.56
  -3   7  -4   82.42    3.37
  -3   7  -4   81.67    4.46
  -4   7  -4   44.32    3.06
  -4  -7  -4   36.88    3.02
  -4  -7  -4   39.00    2.08
   4  -7   4   38.03    3.00
  -4   7  -4   41.68    2.23
   4   7   4   44.64    3.24
   5  -7   4 1041.98   33.95
  -5  -7  -4 1063.47   33.99
  -5  -7  -4 1072.30   33.04
  -5   7  -4 1065.06   33.16
   5   7   4 1002.74   36.40
  -5   7  -4 1034.68   36.25
  -6  -7  -4   -1.78    1.36
  -6   7  -4    0.06    0.93
  -6   7  -4    2.29    1.31
   6  -7   4   -0.03    1.31
   6   7   4    0.51    1.19
  -6  -7  -4   -3.17    1.08
  -7  -7  -4  597.43   19.13
   7  -7   4  549.86   19.79
  -7  -7  -4  591.98   19.90
   7   7   4  553.30   21.28
  -7   7  -4  592.84   19.16
  -7   7  -4  574.80   21.04
  -8   7  -4    8.51    1.68
  -8  -7  -4   13.78    2.26
   8  -7   4   14.92    2.17
   8   7   4   17.65    2.47
  -8  -7  -4    7.05    1.89
  -9   7  -4  164.61    6.81
  -9  -7  -4  160.19    7.27
  -9   7  -4  170.74    7.61
   9  -7   4  155.96    7.34
  -9  -7  -4  160.75    6.80
   9   7   4  173.87    8.01
 -10   7  -4  157.43    7.11
 -10   7  -4  210.93    8.36
 -10  -7  -4  184.76    7.40
  10  -7   4  155.48    7.56
  10   7   4  175.79    8.36
 -10  -7  -4  164.29    7.53
 -11  -7  -4  125.32    5.95
  11  -7   4  111.26    5.95
 -11   7  -4  116.79    5.56
 -11   7  -4  113.66    6.10
  11   7   4  118.46    6.48
 -11  -7  -4  123.53    5.73
  12  -7   4  297.13   11.84
 -12   7  -4  303.01   11.53
  12   7   4  300.16   12.88
 -12  -7  -4  314.76   11.76
 -12  -7  -4  308.93   11.67
 -12   7  -4  294.43   12.43
 -13  -7  -4    2.26    1.62
 -13   7  -4    2.40    1.63
  13  -7   4    1.08    1.53
 -13  -7  -4    0.03    1.53
  13   7   4   -0.15    1.52
 -13   7  -4    2.01    1.49
 -14  -7  -4   68.16    4.30
 -14  -7  -4   71.93    4.58
  14  -7   4   69.04    4.51
 -14   7  -4   63.73    4.28
 -14   7  -4   69.59    4.73
  14   7   4   65.20    4.86
  15   7   4   26.38    3.45
 -15   7  -4   24.80    3.34
 -15  -7  -4   28.98    3.25
  15  -7   4   26.80    3.15
 -15   7  -4   27.06    3.14
 -16  -7  -4   -0.70    1.81
 -16   7  -4    1.64    1.80
  16   7   4    1.87    1.75
  16  -7   4   -0.73    1.58
 -16   7  -4   -0.01    1.95
  17  -7   4   21.29    3.37
  17   7   4   16.03    3.15
 -17  -7  -4   19.82    3.09
 -17   7  -4   17.31    3.00
  18  -7   4   19.23    3.45
 -18  -7  -4   11.77    2.81
  18   7   4   10.92    2.89
 -18   7  -4   13.17    2.87
 -19   7  -4  174.04    8.87
  19   7   4  179.08    9.78
 -19  -7  -4  170.12    8.94
 -20  -7  -4   32.79    4.30
  20   7   4   42.97    4.66
 -20   7  -4   42.62    4.46
 -21  -7  -4   95.75    6.75
  21   7   4  106.45    7.48
 -21   7  -4   89.70    6.47
  22   7   4   22.14    4.11
 -22  -7  -4   27.03    4.19
 -23  -7  -4   63.61    5.90
  23   7   4   71.51    6.56
  22  -8  -4   55.87    6.24
  22   8  -4   61.42    6.35
  21  -8  -4  420.73   19.60
  21   8  -4  427.18   19.71
  20   8  -4   14.30    3.66
  20  -8  -4   10.87    3.71
 -20  -8   4    4.63    2.78
 -19  -8   4  428.74   17.08
  19   8  -4  431.79   19.49
  19  -8  -4  439.25   19.48
  18   8  -4   -1.00    2.34
 -18  -8   4   -0.03    2.20
 -17  -8   4   64.50    4.83
 -17   8   4   62.17    5.41
  17   8  -4   65.61    5.74
 -16  -8   4   10.51    2.32
  16   8  -4   15.53    3.25
 -16   8   4    9.76    2.83
  15   8  -4   29.01    4.11
 -15   8   4   27.24    3.89
 -15  -8   4   27.98    3.17
  14   8  -4   29.31    3.91
 -14  -8   4   29.00    3.12
 -14   8   4   32.63    3.73
 -13  -8   4    2.67    1.65
 -13   8   4    4.99    1.99
  13  -8  -4    3.57    1.76
  13   8  -4    1.79    1.71
  12   8  -4   12.15    2.65
  12  -8  -4   11.36    2.09
 -12  -8   4   11.08    2.11
 -12   8   4   11.32    2.55
  11   8  -4  497.50   20.41
  11  -8  -4  553.51   18.59
 -11  -8   4  532.65   18.07
 -11   8   4  496.90   20.27
 -11  -8   4  520.37   18.17
 -10   8   4  282.05   12.49
 -10  -8   4  287.55   11.04
  10   8  -4  284.18   12.65
  10  -8  -4  298.14   11.49
 -10  -8   4  297.59   10.96
   9   8  -4 1066.91   38.61
  -9  -8   4 1062.66   34.95
   9  -8  -4 1106.59   35.46
  -9   8   4 1084.79   38.54
  -9  -8   4 1102.63   35.08
  -8  -8   4  227.47    9.25
   8  -8  -4  231.24    9.58
   8   8  -4  221.18   10.35
  -8  -8   4  246.23    8.80
  -8   8   4  215.73   10.19
   7  -8  -4 1399.92   44.99
  -7  -8   4 1434.96   44.46
  -7  -8   4 1440.04   44.73
  -7   8   4 1340.10   48.60
   7   8  -4 1406.75   48.80
  -6   8   4  215.27   10.22
   6  -8  -4  249.70    9.84
  -6  -8   4  238.42    9.50
   6   8  -4  242.02   10.51
   5  -8  -4 1331.15   42.48
  -5  -8   4 1324.44   42.23
  -5   8   4 1307.50   45.91
   5   8  -4 1322.35   45.85
  -4  -8   4  101.45    5.26
   4   8  -4  103.62    5.65
   4  -8  -4  101.72    5.41
  -4   8   4   99.87    5.73
  -3  -8   4  257.14   10.14
   3   8  -4  258.26   10.83
   3  -8  -4  252.97   10.25
  -3   8   4  251.74   10.95
  -2  -8   4   33.80    2.86
  -2   8   4   36.06    3.06
   2  -8  -4   31.05    2.77
   2   8  -4   31.06    2.92
   1   8  -4  140.03    6.78
  -1  -8   4  141.55    6.52
   1  -8  -4  127.97    6.37
  -1   8   4  143.87    6.94
   0  -8  -4  324.09   11.88
   0   8   4  300.31   12.45
   0  -8   4  309.29   11.67
   0   8  -4  288.06   12.18
  -1  -8  -4  111.49    5.59
   1   8   4  107.14    5.78
  -1   8  -4  111.03    5.73
   1  -8   4  105.07    5.46
  -2   8  -4    3.35    1.37
   2   8   4    3.82    1.37
  -2  -8  -4    1.12    1.38
   2  -8   4    2.22    1.38
  -3  -8  -4   92.33    5.23
  -3   8  -4  115.57    5.65
   3   8   4  104.73    5.67
   3  -8   4   96.48    5.26
   4   8   4  232.43   10.26
  -4  -8  -4  231.21    9.69
   4  -8   4  241.49    9.77
  -4   8  -4  245.58   10.15
  -5   8  -4  759.02   27.42
   5   8   4  781.32   27.75
   5  -8   4  778.45   25.85
  -5  -8  -4  737.07   25.68
   6   8   4 1126.40   40.35
  -6   8  -4 1122.44   40.06
  -6  -8  -4 1194.39   37.62
   6  -8   4 1173.99   37.65
  -7   8  -4  636.99   22.78
   7   8   4  564.23   22.82
  -7  -8  -4  629.53   21.50
   7  -8   4  644.86   21.61
   8   8   4 1317.79   46.31
  -8   8  -4 1341.27   45.97
  -8  -8  -4 1320.62   42.85
   8  -8   4 1344.78   43.01
   9  -8   4  740.09   25.08
   9   8   4  728.87   26.94
  -9  -8  -4  714.67   24.77
  -9   8  -4  741.51   26.60
  10   8   4  325.27   13.56
 -10  -8  -4  304.88   12.26
 -10   8  -4  335.32   13.19
  10  -8   4  309.97   12.47
 -11  -8  -4  120.32    6.23
  11  -8   4  126.51    6.43
  11   8   4  124.29    6.90
 -11   8  -4  122.44    6.50
  12  -8   4   -0.41    1.52
 -12  -8  -4    3.22    1.66
  12   8   4    1.78    1.58
 -12   8  -4    1.26    1.43
 -13  -8  -4   38.45    3.41
  13   8   4   43.12    3.89
 -13   8  -4   39.50    3.63
  13  -8   4   39.21    3.55
  14   8   4  175.14    9.16
 -14   8  -4  186.36    8.92
  14  -8   4  170.98    8.32
  15  -8   4  186.39    8.52
  15   8   4  165.41    9.09
 -15   8  -4  171.30    8.83
  16   8   4   49.23    4.53
  16  -8   4   50.22    4.21
 -16   8  -4   45.01    4.23
 -17   8  -4    1.76    2.14
  17   8   4    1.88    2.29
  18   8   4  145.60    8.63
  18  -8   4  139.65    8.46
  19   8   4   46.98    4.90
  20   8   4  858.50   33.18
  21   8   4  101.19    7.58
  22   8   4  720.12   29.11
  21  -9  -4   26.91    5.23
  20   9  -4  154.27    9.91
  20  -9  -4  133.13    9.39
  19   9  -4    9.14    3.28
  18   9  -4   21.25    3.88
 -18   9   4   12.55    3.49
 -17   9   4   11.82    2.96
  17   9  -4    9.61    2.99
  16   9  -4    2.71    2.30
 -16   9   4    3.60    2.36
  15   9  -4   59.00    5.36
 -15   9   4   53.63    5.02
  14   9  -4  119.54    7.48
 -14   9   4  116.95    7.32
  14  -9  -4  117.22    6.37
  13  -9  -4  110.66    6.04
  13   9  -4  102.59    6.79
 -13   9   4   96.33    6.55
  12  -9  -4   37.18    3.39
 -12   9   4   36.97    3.83
  12   9  -4   36.56    3.79
 -11   9   4   29.47    3.67
  11   9  -4   29.98    3.74
  11  -9  -4   32.48    3.33
  10   9  -4  206.92   10.19
 -10   9   4  204.25   10.08
  10  -9  -4  224.51    9.39
 -10  -9   4  204.15    8.83
   9   9  -4  187.45    9.33
   9  -9  -4  170.87    8.33
  -9   9   4  194.31    9.25
  -9  -9   4  182.85    8.20
   8   9  -4  433.13   18.00
   8  -9  -4  444.91   16.65
  -8  -9   4  455.25   16.38
  -8   9   4  472.62   18.28
  -7  -9   4  377.05   14.13
   7  -9  -4  376.83   14.40
  -7   9   4  385.05   15.56
   7   9  -4  367.96   15.47
   6  -9  -4  170.86    8.07
   6   9  -4  179.75    8.66
  -6   9   4  168.72    8.53
  -6  -9   4  173.28    7.82
  -5   9   4  112.07    6.56
  -5  -9   4  118.18    6.05
   5  -9  -4  124.54    6.31
   5   9  -4  112.44    6.41
  -4  -9   4  120.32    6.21
   4   9  -4  128.62    6.78
  -4   9   4  123.67    6.84
   4  -9  -4  127.52    6.49
  -3  -9   4   50.42    3.69
   3   9  -4   48.08    3.82
   3  -9  -4   46.73    3.69
  -3   9   4   46.83    3.82
  -2   9   4   25.15    3.13
   2  -9  -4   23.28    2.81
   2   9  -4   24.41    2.97
  -2  -9   4   26.92    2.87
  -1   9   4  148.41    7.85
   1  -9  -4  168.48    7.69
   1   9  -4  159.73    7.81
  -1  -9   4  175.87    7.71
   0  -9  -4  425.42   15.53
   0  -9   4  418.87   15.37
   0   9   4  394.25   16.32
   0   9  -4  414.29   16.23
  -1   9  -4  247.98   11.01
   1  -9   4  264.43   10.68
  -1  -9  -4  273.40   10.81
   1   9   4  249.74   11.14
  -2  -9  -4    0.42    1.41
   2   9   4    4.39    1.68
  -2   9  -4    3.71    1.64
   2  -9   4    2.19    1.62
  -3   9  -4   -0.16    1.11
   3  -9   4   -0.08    1.45
   3   9   4    2.55    1.44
  -3  -9  -4   -0.27    1.50
   4   9   4   86.59    5.38
  -4   9  -4   85.62    5.17
   4  -9   4   86.81    5.08
  -4  -9  -4   85.81    5.14
  -5   9  -4  146.17    7.40
   5  -9   4  160.90    7.44
   5   9   4  144.52    7.51
  -5  -9  -4  140.74    7.14
   6  -9   4  287.42   11.70
  -6   9  -4  280.48   12.09
   6   9   4  288.37   12.43
  -6  -9  -4  291.16   11.66
   7   9   4  431.21   17.06
  -7   9  -4  422.09   16.67
   7  -9   4  424.43   15.95
  -7  -9  -4  417.85   15.81
   8  -9   4  353.52   13.66
   8   9   4  333.12   14.43
  -8   9  -4  358.99   14.25
  -8  -9  -4  340.51   13.52
  -9  -9  -4  759.26   26.02
   9   9   4  723.18   27.98
  -9   9  -4  792.64   27.84
   9  -9   4  752.27   26.09
  10   9   4   53.37    4.38
  10  -9   4   46.08    3.88
 -10   9  -4   55.85    4.13
 -10  -9  -4   54.20    4.10
 -11   9  -4  117.88    6.64
  11  -9   4  119.49    6.61
 -11  -9  -4  134.21    6.74
  11   9   4  118.83    7.05
 -12   9  -4   71.01    4.94
  12  -9   4   72.07    4.91
  12   9   4   69.89    5.20
 -12  -9  -4   67.95    4.74
 -13  -9  -4  132.80    6.90
  13   9   4  134.44    7.71
 -13   9  -4  130.43    7.30
  13  -9   4  126.76    7.02
  14  -9   4   38.78    3.91
 -14   9  -4   51.22    4.32
  14   9   4   47.32    4.45
  15   9   4  153.95    8.73
 -15   9  -4  157.74    8.45
  15  -9   4  149.77    7.93
  16  -9   4    7.12    2.41
  16   9   4    5.61    2.62
 -16   9  -4    5.19    2.73
  17   9   4   50.84    4.99
  18   9   4   22.19    3.93
  19   9   4   58.62    5.60
  20   9   4  135.94    8.96
  21   9   4  429.46   19.47
  19  10  -4    0.15    2.76
 -19  10   4    0.86    2.68
 -18  10   4    1.05    2.23
  18  10  -4    0.84    2.79
  17  10  -4    2.85    2.65
 -17  10   4    2.87    2.54
 -16  10   4  142.31    8.84
  16  10  -4  137.02    8.87
  15  10  -4    4.57    2.77
 -15  10   4    2.78    2.44
  14 -10  -4  195.82    9.45
 -14  10   4  199.41   10.61
  14  10  -4  206.65   10.89
  13  10  -4   78.71    6.08
 -13  10   4   70.68    5.64
  13 -10  -4   79.81    5.41
 -12  10   4  152.91    8.68
  12  10  -4  152.36    8.78
  12 -10  -4  153.17    7.73
  11  10  -4    1.61    1.92
  11 -10  -4    6.48    2.21
 -11  10   4    0.04    1.86
  10  10  -4    1.54    1.59
 -10  10   4    6.67    2.28
  10 -10  -4    2.81    1.85
 -10 -10   4    2.07    1.83
  -9  10   4    6.18    2.26
   9  10  -4    7.32    2.30
   9 -10  -4    7.62    2.31
  -9 -10   4    7.28    2.03
   8  10  -4  327.32   14.17
  -8 -10   4  327.65   12.84
   8 -10  -4  295.70   12.85
  -8  10   4  338.67   14.27
  -7 -10   4   83.46    5.07
  -7  10   4   80.64    5.55
   7 -10  -4   78.21    5.10
   7  10  -4   76.99    5.45
  -6  10   4  245.99   11.22
  -6 -10   4  241.67   10.25
   6  10  -4  228.08   10.97
   6 -10  -4  237.07   10.41
   5 -10  -4   30.08    3.47
   5  10  -4   29.87    3.50
  -5  10   4   31.06    3.42
  -5 -10   4   31.09    3.20
   4  10  -4   23.62    3.16
   4 -10  -4   20.86    2.81
  -4 -10   4   21.67    2.84
  -4  10   4   23.30    3.23
  -3  10   4   37.10    3.59
   3  10  -4   32.40    3.32
  -3 -10   4   31.38    3.24
   3 -10  -4   30.56    3.30
   2 -10  -4   20.08    2.74
  -2 -10   4   13.91    2.39
  -2  10   4   15.19    2.84
  -1 -10   4  163.04    8.03
   1  10  -4  168.59    8.44
  -1  10   4  171.77    8.66
   1 -10  -4  182.78    8.38
   0 -10   4  134.12    6.79
   0  10   4  114.11    6.73
   0  10  -4  112.46    6.60
   0 -10  -4  125.96    6.61
  -1 -10  -4  241.66   10.51
  -1  10  -4  242.37   10.90
   1  10   4  249.18   11.16
   1 -10   4  247.93   10.60
   2  10   4  146.95    7.78
   2 -10   4  154.89    7.55
  -2 -10  -4  153.16    7.56
  -2  10  -4  140.43    7.56
  -3 -10  -4    2.17    1.62
   3 -10   4    1.74    1.80
   3  10   4    6.88    2.12
  -3  10  -4    1.35    1.65
   4 -10   4    2.45    1.75
  -4  10  -4    5.04    1.77
   4  10   4    6.29    1.87
  -4 -10  -4    3.84    1.72
  -5 -10  -4   24.23    3.14
  -5  10  -4   23.96    3.11
   5 -10   4   30.67    3.45
   5  10   4   28.52    3.47
  -6 -10  -4  113.90    6.47
   6 -10   4  117.40    6.49
   6  10   4  116.47    6.80
  -6  10  -4  112.77    6.51
   7  10   4   35.61    3.69
   7 -10   4   35.55    3.62
  -7  10  -4   36.69    3.53
  -7 -10  -4   33.68    3.68
  -8 -10  -4  103.24    6.13
   8 -10   4  101.10    6.13
  -8  10  -4  112.21    6.40
   8  10   4  115.58    6.75
   9  10   4   96.29    6.16
  -9  10  -4   97.67    5.92
   9 -10   4   94.94    5.90
  -9 -10  -4   90.38    5.69
  10  10   4   35.66    3.80
 -10  10  -4   39.50    3.67
  10 -10   4   34.87    3.58
 -10 -10  -4   35.10    3.53
  11  10   4   48.69    4.37
 -11  10  -4   47.55    4.11
 -11 -10  -4   54.73    4.25
  11 -10   4   44.85    4.16
 -12  10  -4   31.31    3.47
  12  10   4   34.40    3.74
 -12 -10  -4   35.58    3.63
  12 -10   4   37.39    3.99
  13 -10   4   77.21    5.59
 -13  10  -4   86.62    5.80
  13  10   4   86.75    6.19
  14  10   4   32.95    4.33
  14 -10   4   34.86    4.04
 -14  10  -4   29.01    3.91
  15 -10   4   53.97    4.90
 -15  10  -4   66.37    5.23
  15  10   4   63.05    5.45
  16  10   4   53.33    5.16
 -16  10  -4   61.69    5.36
  16 -10   4   49.38    4.68
  17  10   4   24.49    4.16
  18  10   4    0.81    2.36
  19  10   4    5.17    3.16
 -18  11   4   15.37    3.97
 -17  11   4    2.62    2.69
  17  11  -4    1.50    2.60
  16  11  -4  102.75    7.67
 -16  11   4   96.87    7.22
  15  11  -4  115.49    8.21
 -15  11   4  124.69    8.14
  14  11  -4  333.51   15.83
  14 -11  -4  344.47   14.15
 -14  11   4  334.99   15.60
  13 -11  -4   66.66    5.18
  13  11  -4   60.23    5.53
 -13  11   4   60.97    5.49
 -12  11   4  309.33   14.68
  12 -11  -4  337.09   13.63
  12  11  -4  318.30   14.93
  11 -11  -4   37.90    3.98
 -11  11   4   38.83    4.60
  11  11  -4   35.40    4.36
 -10 -11   4  191.14    8.80
  10  11  -4  178.41    9.74
 -10  11   4  175.37    9.62
  10 -11  -4  172.80    8.80
   9 -11  -4  142.50    7.49
  -9 -11   4  139.76    7.26
  -9  11   4  132.34    7.91
   9  11  -4  127.60    7.92
  -8 -11   4  114.93    6.54
  -8  11   4  109.12    7.01
   8  11  -4  108.25    6.97
   8 -11  -4  106.43    6.49
   7 -11  -4  183.21    8.84
  -7 -11   4  178.62    8.65
  -7  11   4  167.07    9.22
   7  11  -4  177.55    9.37
  -6 -11   4   -1.06    1.88
  -6  11   4   -0.32    1.79
   6 -11  -4   -1.72    1.74
   6  11  -4    2.59    1.86
  -5 -11   4  138.57    7.25
   5  11  -4  129.89    7.61
  -5  11   4  138.37    7.87
   5 -11  -4  129.15    7.29
  -4 -11   4   -0.21    1.77
  -4  11   4    0.57    1.78
   4  11  -4    2.56    1.86
   4 -11  -4    0.77    1.87
  -3  11   4    1.24    1.97
  -3 -11   4    2.97    1.77
   3 -11  -4    2.10    1.73
   3  11  -4    2.86    1.83
   2 -11  -4  218.44   10.03
  -2  11   4  205.29   10.47
   2  11  -4  220.65   10.49
  -2 -11   4  236.07   10.18
   1  11  -4   28.07    3.52
   1 -11  -4   22.36    3.10
  -1 -11   4   25.45    3.29
  -1  11   4   26.38    3.59
   0  11  -4  547.96   21.54
   0 -11   4  554.76   20.40
   0  11   4  547.29   21.78
   0 -11  -4  571.80   20.61
  -1 -11  -4    9.93    2.33
   1 -11   4   14.19    2.77
   1  11   4   12.56    2.55
  -1  11  -4   11.43    2.39
  -2  11  -4  289.42   12.59
   2 -11   4  265.39   11.87
   2  11   4  294.95   12.92
  -2 -11  -4  284.16   12.15
  -3 -11  -4   15.78    2.94
  -3  11  -4   16.48    2.83
   3 -11   4   13.67    2.76
   3  11   4   17.79    3.04
  -4 -11  -4   92.79    5.84
   4  11   4   94.43    6.21
   4 -11   4   92.04    5.91
  -4  11  -4   89.98    5.85
  -5  11  -4   58.57    4.66
  -5 -11  -4   70.19    5.03
   5 -11   4   63.44    4.93
   5  11   4   60.40    4.81
   6 -11   4   13.37    2.80
  -6  11  -4   13.61    2.70
  -6 -11  -4   12.35    2.71
   6  11   4   10.12    2.57
  -7 -11  -4  124.23    7.17
   7 -11   4  122.32    7.23
  -7  11  -4  133.12    7.43
   7  11   4  137.41    7.78
   8 -11   4    1.64    2.08
  -8 -11  -4    2.17    2.05
  -8  11  -4    3.57    1.97
   8  11   4    0.87    1.67
  -9 -11  -4   47.70    4.35
   9 -11   4   43.39    4.35
  -9  11  -4   58.65    4.61
   9  11   4   53.30    4.75
 -10 -11  -4   13.17    2.80
 -10  11  -4   15.00    2.93
  10  11   4    8.25    2.50
  10 -11   4    8.10    2.62
  11  11   4   25.47    3.87
 -11  11  -4   29.72    3.77
 -11 -11  -4   28.87    3.70
  11 -11   4   23.80    3.44
 -12  11  -4   14.56    2.94
  12 -11   4   12.30    2.97
  12  11   4   14.37    3.04
 -12 -11  -4   12.65    2.85
  13  11   4   38.66    4.40
  13 -11   4   42.85    4.33
 -13 -11  -4   39.92    4.23
 -13  11  -4   41.10    4.33
 -14  11  -4   53.38    4.90
  14  11   4   53.38    5.19
  14 -11   4   50.44    4.90
  15 -11   4   29.92    4.09
 -15  11  -4   25.32    3.99
  15  11   4   36.62    4.77
  16  11   4   83.23    6.78
  16 -11   4   88.75    6.48
  17  11   4   45.32    5.63
  18  11   4   -0.49    2.74
 -16  12   4   14.64    3.77
 -15  12   4   40.20    5.26
  15  12  -4   44.94    5.76
 -14  12   4   81.99    6.70
  14  12  -4   82.15    6.86
  14 -12  -4   83.40    6.06
 -13  12   4   40.02    4.96
  13  12  -4   45.85    5.45
  13 -12  -4   40.36    4.33
 -12  12   4    0.43    2.45
  12 -12  -4    2.07    2.24
  12  12  -4   -0.61    2.08
  11  12  -4  199.20   10.86
 -11  12   4  203.17   10.94
  11 -12  -4  209.00   10.08
  10  12  -4   28.85    4.20
 -10  12   4   26.48    4.20
  10 -12  -4   26.85    3.86
   9  12  -4  703.03   27.58
  -9 -12   4  712.38   25.20
   9 -12  -4  716.39   25.53
  -9  12   4  676.53   27.41
   8 -12  -4  113.99    6.93
  -8  12   4   96.90    6.88
   8  12  -4  107.93    7.16
  -8 -12   4  101.30    6.55
  -7 -12   4  522.92   19.45
   7  12  -4  515.41   21.06
  -7  12   4  499.98   20.97
   7 -12  -4  501.42   19.47
   6 -12  -4   21.84    3.42
   6  12  -4   18.84    3.47
  -6 -12   4   15.20    3.27
  -6  12   4   17.84    3.45
   5  12  -4  118.82    7.41
  -5  12   4  104.05    7.15
   5 -12  -4  119.38    7.10
  -5 -12   4  121.83    7.02
  -4 -12   4   13.71    3.05
   4 -12  -4   18.39    3.01
  -4  12   4   19.32    3.34
   4  12  -4   26.66    3.71
  -3 -12   4   13.46    2.73
   3  12  -4   20.54    3.12
   3 -12  -4   17.29    2.95
  -3  12   4   13.49    2.95
   2 -12  -4   84.86    5.80
   2  12  -4   81.19    5.71
  -2  12   4   81.85    5.97
  -2 -12   4   76.68    5.48
   1  12  -4   14.57    2.91
  -1  12   4   10.68    2.76
   1 -12  -4   18.86    3.01
  -1 -12   4    9.81    2.60
   0  12  -4   24.20    3.49
   0 -12   4   23.18    3.28
   0  12   4   24.96    3.66
   0 -12  -4   25.41    3.54
   1  12   4   74.86    5.69
  -1  12  -4   75.45    5.55
   1 -12   4   79.51    5.52
  -1 -12  -4   82.00    5.70
   2 -12   4  123.88    7.27
   2  12   4  123.36    7.47
  -2  12  -4  118.78    7.20
  -2 -12  -4  129.71    7.39
   3 -12   4  110.34    6.73
  -3 -12  -4  106.30    6.56
   3  12   4  107.45    6.93
  -3  12  -4  105.48    6.66
  -4 -12  -4  266.79   12.25
  -4  12  -4  272.11   12.75
   4  12   4  289.13   13.22
   4 -12   4  293.56   12.59
  -5  12  -4  363.64   15.82
   5  12   4  371.13   16.22
  -5 -12  -4  369.33   15.23
   5 -12   4  374.75   15.38
  -6 -12  -4  216.47   10.14
  -6  12  -4  184.61    9.95
   6  12   4  193.28   10.38
   6 -12   4  208.76   10.10
  -7 -12  -4  662.59   24.05
  -7  12  -4  670.47   25.39
   7  12   4  642.55   25.62
   7 -12   4  629.49   23.90
   8 -12   4  271.02   12.66
   8  12   4  301.73   13.68
  -8 -12  -4  279.99   12.58
  -8  12  -4  289.77   13.20
  -9  12  -4  291.67   13.26
  -9 -12  -4  271.09   12.49
   9  12   4  293.02   13.76
   9 -12   4  284.90   12.89
 -10 -12  -4  195.97    9.76
 -10  12  -4  188.46   10.09
  10  12   4  201.57   10.66
  10 -12   4  188.66    9.87
  11 -12   4    3.95    2.61
  11  12   4    5.50    2.59
 -11 -12  -4    7.22    2.65
 -11  12  -4    3.88    2.36
  12 -12   4   41.51    4.44
 -12  12  -4   35.66    4.48
 -12 -12  -4   42.49    4.39
  12  12   4   45.84    5.31
 -13  12  -4    0.90    2.48
  13 -12   4    1.89    2.46
  13  12   4    8.00    2.99
 -14  12  -4   55.73    5.17
  14  12   4   56.55    5.44
  14 -12   4   41.02    4.80
  15  12   4   33.62    4.95
  15 -12   4   32.18    4.43
  16 -12   4   80.05    6.41
  16  12   4   80.91    6.87
 -14  13   4    6.47    3.30
 -13  13   4   33.02    4.93
  13  13  -4   32.15    4.89
  13 -13  -4   35.35    4.47
  12  13  -4    2.66    2.61
  12 -13  -4    3.74    2.60
 -12  13   4    1.48    2.51
 -11  13   4   25.57    4.27
  11  13  -4   24.53    4.27
  11 -13  -4   23.80    3.74
  10  13  -4   25.53    4.19
  10 -13  -4   22.17    3.90
 -10  13   4   18.70    3.66
   9 -13  -4   46.42    5.20
   9  13  -4   63.82    5.67
  -9 -13   4   44.15    4.70
   8  13  -4  201.47   11.14
   8 -13  -4  205.12   10.43
  -8 -13   4  208.73   10.22
  -8  13   4  207.32   11.19
   7  13  -4    1.52    2.37
  -7  13   4    5.46    2.74
  -7 -13   4   -1.10    2.53
   7 -13  -4   -1.03    2.43
  -6  13   4  116.89    7.69
  -6 -13   4  119.97    7.36
   6 -13  -4  122.35    7.55
   6  13  -4  116.27    7.75
  -5  13   4    3.24    2.45
   5  13  -4    4.10    2.59
  -5 -13   4    0.06    2.39
   5 -13  -4    0.26    2.18
   4  13  -4   33.93    4.41
  -4  13   4   32.65    4.43
  -4 -13   4   37.70    4.44
   4 -13  -4   30.88    4.17
  -3 -13   4   28.45    4.01
   3  13  -4   28.50    3.92
  -3  13   4   30.25    4.18
   3 -13  -4   27.50    3.96
   2  13  -4  206.81   10.65
  -2  13   4  197.07   10.61
  -2 -13   4  195.91   10.03
   2 -13  -4  206.84   10.30
  -1 -13   4   86.94    6.05
   1  13  -4   75.39    5.79
  -1  13   4   86.28    6.32
   1 -13  -4   79.02    5.98
   0  13  -4   14.82    3.06
   0 -13  -4   20.75    3.51
   0 -13   4   19.13    3.48
   0  13   4   17.67    3.37
   1  13   4   18.89    3.47
  -1 -13  -4   14.22    3.15
  -1  13  -4   16.21    3.24
   1 -13   4   20.30    3.46
   2 -13   4   13.99    3.15
  -2 -13  -4   11.47    3.00
  -2  13  -4   10.77    2.83
   2  13   4   15.12    3.27
   3  13   4   32.07    4.27
  -3 -13  -4   25.18    3.89
  -3  13  -4   30.94    4.10
   3 -13   4   30.50    4.10
  -4 -13  -4   15.27    3.39
   4 -13   4   13.02    3.12
   4  13   4    8.60    3.11
  -4  13  -4   13.60    3.20
   5  13   4    1.71    2.42
   5 -13   4    3.38    2.58
  -5 -13  -4    0.07    2.39
  -5  13  -4    2.32    2.24
  -6  13  -4  134.22    8.08
  -6 -13  -4  121.88    7.83
   6 -13   4  141.23    8.26
   6  13   4  124.92    8.11
  -7 -13  -4   11.03    3.15
  -7  13  -4    9.32    2.91
   7  13   4    7.25    3.01
   7 -13   4    8.79    3.06
   8  13   4   76.33    6.34
   8 -13   4   69.00    5.98
  -8 -13  -4   69.41    5.86
  -8  13  -4   99.00    6.57
   9 -13   4   18.08    3.84
  -9 -13  -4   22.42    3.77
   9  13   4   25.57    4.32
  -9  13  -4   20.08    3.82
  10  13   4  127.14    8.41
 -10 -13  -4  145.35    8.23
  10 -13   4  120.86    8.04
 -10  13  -4  139.83    8.47
 -11 -13  -4   20.14    3.61
  11 -13   4   23.63    4.01
 -11  13  -4   20.48    3.80
 -12  13  -4  191.86   10.44
 -12 -13  -4  184.57    9.77
  12 -13   4  190.57   10.19
  12  13   4  182.15   10.71
  13  13   4   13.21    3.74
 -13  13  -4   11.57    3.30
  13 -13   4   14.58    3.47
  14 -13   4   14.45    3.61
  14  13   4   13.60    3.65
  11 -14  -4    3.87    2.82
  10  14  -4   46.65    5.85
  10 -14  -4   51.03    5.15
 -10  14   4   54.40    5.47
  -9  14   4   10.42    3.24
   9 -14  -4    1.77    2.73
   9  14  -4   10.23    3.24
  -9 -14   4    8.98    3.15
  -8 -14   4   46.35    4.91
   8  14  -4   51.93    5.39
  -8  14   4   47.40    5.10
   8 -14  -4   51.82    5.32
  -7  14   4   64.45    5.99
   7  14  -4   68.72    6.07
   7 -14  -4   74.02    6.11
  -7 -14   4   71.53    5.89
  -6 -14   4    3.29    2.87
   6 -14  -4    5.76    2.96
  -6  14   4    7.34    3.06
   6  14  -4    6.58    3.02
  -5  14   4  174.88   10.19
   5  14  -4  184.76   10.38
   5 -14  -4  161.88    9.40
  -5 -14   4  183.73    9.77
   4 -14  -4   26.48    4.30
   4  14  -4   25.19    4.17
  -4  14   4   22.78    4.06
  -4 -14   4   23.65    4.07
  -3 -14   4   80.13    6.19
   3 -14  -4   81.85    6.31
   3  14  -4   79.03    6.40
  -3  14   4   83.04    6.60
   2  14  -4    8.08    2.95
  -2  14   4   10.93    2.99
   2 -14  -4    5.66    2.87
  -2 -14   4    9.13    2.72
   1  14  -4   62.41    5.55
  -1  14   4   52.95    5.22
  -1 -14   4   55.42    5.27
   1 -14  -4   62.27    5.54
   0 -14   4   30.97    4.29
   0  14   4   34.89    4.81
   0  14  -4   37.39    4.76
   0 -14  -4   35.88    4.67
  -1 -14  -4   75.61    6.09
   1  14   4   79.79    6.34
  -1  14  -4   74.95    6.04
   1 -14   4   71.55    5.95
  -2 -14  -4    0.41    2.18
   2  14   4    2.27    2.45
  -2  14  -4    0.53    2.43
   2 -14   4   -0.28    2.11
   3 -14   4    6.77    2.85
   3  14   4   11.94    3.25
  -3 -14  -4    6.01    2.85
  -3  14  -4   10.29    3.10
  -4  14  -4  140.21    8.51
   4 -14   4  139.23    8.46
  -4 -14  -4  132.94    8.30
   4  14   4  125.54    8.51
  -5 -14  -4   20.11    3.95
   5 -14   4   13.83    3.62
   5  14   4   21.16    3.83
  -5  14  -4   22.84    3.96
   6 -14   4  153.58    9.06
  -6  14  -4  158.60    9.39
   6  14   4  158.14    9.62
  -6 -14  -4  159.27    9.20
   7  14   4  117.97    8.06
  -7 -14  -4  109.40    7.53
   7 -14   4  101.15    7.41
  -7  14  -4  107.99    7.52
  -8  14  -4   35.96    4.87
   8  14   4   36.74    5.14
  -8 -14  -4   40.49    4.97
   8 -14   4   39.51    5.07
  -9  14  -4  159.21    9.54
   9 -14   4  179.23    9.82
  -9 -14  -4  166.18    9.40
   9  14   4  148.82    9.72
 -10  14  -4   11.05    3.36
 -10 -14  -4    2.21    2.84
  10  14   4    2.99    2.69
  10 -14   4    3.65    2.97
 -11 -14  -4   56.86    5.73
 -11  14  -4   66.43    6.07
  11 -14   4   69.67    6.13
  -7 -15   4   -0.89    2.80
  -6 -15   4   72.20    6.11
   5 -15  -4    9.64    3.06
  -5  15   4    8.98    3.15
   5  15  -4    9.57    3.31
  -5 -15   4    9.08    3.24
   4  15  -4    7.75    2.89
  -4 -15   4    8.62    3.21
  -4  15   4    1.34    2.51
   4 -15  -4    9.71    3.31
   3  15  -4   22.25    4.14
  -3 -15   4   17.99    3.82
  -3  15   4   16.22    3.81
   3 -15  -4   14.74    3.75
   2 -15  -4   75.96    6.41
  -2  15   4   61.56    6.14
   2  15  -4   74.90    6.31
  -2 -15   4   75.98    6.36
   1 -15  -4  196.28   10.67
   1  15  -4  194.87   10.87
  -1  15   4  178.79   10.84
  -1 -15   4  187.83   10.46
   0  15  -4  203.47   11.40
   0 -15   4  221.34   11.38
   0 -15  -4  212.95   11.33
   0  15   4  200.81   11.55
  -1  15  -4  169.99   10.10
   1  15   4  178.78   10.55
   1 -15   4  167.90    9.84
  -1 -15  -4  174.15    9.99
  -2  15  -4  193.44   11.12
   2  15   4  211.08   11.62
  -2 -15  -4  196.45   10.86
   2 -15   4  208.98   11.15
   3  15   4  105.80    7.81
  -3  15  -4  104.73    7.62
   3 -15   4  111.90    7.66
  -3 -15  -4  113.73    7.85
  -4 -15  -4   -0.63    2.59
   4  15   4    1.17    2.60
   4 -15   4   -4.04    2.09
  -4  15  -4   -0.92    2.77
  -5  15  -4    5.65    3.17
  -5 -15  -4    2.21    3.01
  -6 -15  -4   46.46    5.39
  -6  15  -4   43.76    5.52
 -25   0   5   -0.22    2.58
  25   0  -5    5.03    3.04
 -24   0   5   -1.59    2.24
  24   0  -5   -2.13    2.45
 -23   0   5    0.13    2.32
  23   0  -5    1.94    2.64
 -22   0   5   -0.84    2.16
  22   0  -5    2.69    2.64
 -21   0   5    0.66    2.16
  21   0  -5    6.75    2.78
  20   0  -5    2.80    2.46
 -20   0   5   -0.74    1.95
  19   0  -5    1.40    1.93
 -19   0   5    1.78    1.82
 -18   0   5    0.03    1.51
  18   0  -5    1.74    1.97
  17   0  -5    0.10    1.76
 -17   0   5    0.07    1.26
  16   0  -5    4.40    2.10
 -16   0   5   -0.05    1.57
 -15   0   5   -0.90    1.35
  15   0  -5    2.73    1.89
  14   0  -5   15.07    2.71
  12   0  -5   22.44    2.95
 -12   0   5   17.26    2.17
  11   0  -5    4.35    1.48
 -11   0   5    3.46    1.17
 -10   0   5   -0.09    0.92
  10   0  -5    2.47    1.30
  -9   0   5   -1.71    0.93
  -8   0   5   -1.25    0.95
  -7   0   5   -0.05    1.00
   7   0  -5    3.47    1.37
  -6   0   5   -3.52    0.68
   5   0  -5    1.14    0.96
  -5   0   5    0.16    0.35
  -5   0   5   -0.27    0.67
  -4   0   5   -0.15    0.51
  -4   0   5    0.54    0.41
   4   0  -5    0.26    0.73
   3   0  -5    0.36    0.76
  -3   0   5    0.43    0.51
  -3   0   5    1.12    0.50
   2   0  -5    0.38    0.61
  -2   0   5   -0.08    0.54
  -2   0   5    0.53    0.48
  -1   0   5   -3.72    0.62
  -1   0   5   -4.02    0.56
   1   0  -5   -3.05    0.63
   0   0  -5   -9.36    0.58
   0   0   5  -10.15    0.66
   0   0   5   -9.35    0.64
  -1   0  -5    0.45    0.53
   1   0   5    0.90    0.66
   2   0   5   -0.01    0.79
  -2   0  -5   -0.20    0.47
   3   0   5   -0.09    0.80
   3   0   5    0.21    0.28
  -3   0  -5    0.03    0.58
   4   0   5   -0.13    0.79
  -4   0  -5    0.15    0.64
   4   0   5    0.94    0.44
   5   0   5    0.01    0.51
   5   0   5   -0.10    0.85
  -5   0  -5    5.01    1.01
  -6   0  -5   -1.37    0.73
   6   0   5   -0.30    0.97
   6   0   5   -1.41    0.62
  -7   0  -5   -3.73    0.81
   7   0   5   -2.05    0.73
   8   0   5   -0.72    0.98
  -8   0  -5   -2.83    0.87
   9   0   5    1.13    0.94
  -9   0  -5   -1.96    0.99
  10   0   5    2.60    1.07
 -10   0  -5   -0.78    0.87
  10   0   5    1.18    1.02
  11   0   5    0.19    0.97
 -11   0  -5    0.07    0.86
  11   0   5    0.03    1.07
  12   0   5   11.94    1.77
  12   0   5   10.64    1.83
 -12   0  -5    7.78    1.69
  13   0   5   10.44    1.80
  13   0   5   13.16    2.07
 -14   0  -5   -0.20    1.34
  14   0   5    6.99    1.58
  14   0   5    3.94    1.59
  15   0   5    1.17    1.31
 -15   0  -5    1.38    1.33
  15   0   5   -0.63    1.34
  16   0   5    1.45    1.52
 -16   0  -5   -0.92    1.50
 -17   0  -5   -0.75    1.53
  17   0   5    0.97    1.65
 -18   0  -5   -2.39    1.55
  18   0   5    1.24    1.59
 -19   0  -5    4.28    2.22
  19   0   5    9.42    2.51
  20   0   5    3.45    2.36
 -20   0  -5    1.11    2.10
 -21   0  -5    0.64    2.23
 -22   0  -5    2.40    2.46
 -23   0  -5    0.83    2.62
 -24   0  -5   -1.33    2.46
 -25   0  -5   -1.90    2.73
 -25  -1   5   36.11    4.73
  25  -1  -5   47.22    5.89
  25   1  -5   41.65    5.64
 -25   1   5   40.55    4.86
 -24   1   5    1.23    2.24
  24  -1  -5    3.32    2.86
 -24  -1   5    1.48    2.29
  24   1  -5    3.40    3.06
  23  -1  -5  318.63   15.89
 -23   1   5  351.09   14.95
  23   1  -5  335.75   16.09
 -23  -1   5  348.39   14.93
  22  -1  -5   33.63    4.71
  22   1  -5   31.02    4.52
 -22   1   5   25.43    3.82
 -22  -1   5   22.65    3.79
 -21   1   5  554.67   21.44
  21   1  -5  573.12   23.36
  21  -1  -5  572.53   23.51
 -21  -1   5  559.24   21.49
  20  -1  -5    4.40    2.57
  20   1  -5    0.82    2.31
 -20  -1   5    0.87    2.05
 -20   1   5    1.72    2.18
  19  -1  -5  172.08    9.67
 -19  -1   5  168.33    8.64
  19   1  -5  175.86    9.69
 -19   1   5  177.72    8.68
 -18   1   5    1.24    1.62
  18  -1  -5    0.96    1.97
  18   1  -5    2.71    2.12
 -18  -1   5    1.50    1.46
 -17   1   5    0.64    1.61
 -17  -1   5    0.92    1.61
  17  -1  -5    1.38    1.88
  17   1  -5    2.68    1.95
  16   1  -5   28.91    3.58
  16  -1  -5   27.94    3.62
 -16   1   5   24.88    3.02
 -16  -1   5   22.92    2.94
  15   1  -5  154.95    8.17
 -15   1   5  142.35    6.95
  15  -1  -5  151.51    8.09
 -15  -1   5  144.35    7.03
  14  -1  -5   17.49    2.81
  14   1  -5   12.10    2.36
 -13  -1   5   13.38    2.08
  13   1  -5   21.06    2.81
 -13   1   5   12.41    2.03
  13  -1  -5   22.72    2.93
 -12   1   5   27.80    2.49
 -12  -1   5   27.88    2.55
  12   1  -5   30.98    3.01
  12  -1  -5   28.70    2.95
 -11   1   5  115.90    5.47
  11   1  -5  126.19    6.54
 -11  -1   5  117.18    5.53
  11  -1  -5  121.28    6.38
  10  -1  -5  261.00   11.15
  10  -1  -5  279.95    8.49
 -10   1   5  272.38   10.04
 -10  -1   5  268.78   10.06
  10   1  -5  249.59   11.16
   9  -1  -5  833.42   25.25
   9  -1  -5  812.61   29.06
  -9  -1   5  792.90   26.81
  -9   1   5  823.25   26.83
   9   1  -5  845.80   29.31
   8   1  -5  194.67    8.37
  -8  -1   5  192.06    7.38
  -8   1   5  186.78    7.28
   8  -1  -5  181.18    8.16
   8  -1  -5  194.55    6.19
  -7  -1   5  861.78   27.18
   7  -1  -5  836.69   29.29
   7  -1  -5  846.52   25.85
   7   1  -5  842.04   29.42
  -7   1   5  818.86   27.05
  -6  -1   5  207.91    7.71
  -6   1   5  221.28    7.74
   6  -1  -5  212.64    6.94
   6  -1  -5  197.73    8.49
   6   1  -5  218.57    8.73
  -6  -1   5  218.78    6.84
   5   1  -5  874.09   30.35
  -5  -1   5  908.25   27.24
   5  -1  -5  867.46   30.19
   5  -1  -5  873.17   27.16
  -5  -1   5  887.57   28.16
  -5   1   5  892.12   28.07
   4   1  -5  102.22    4.61
  -4   1   5  105.79    3.73
  -4  -1   5  105.15    3.70
  -4   1   5  100.72    4.47
  -4   1   5  104.24    4.06
  -4  -1   5  103.84    4.10
  -3  -1   5   11.15    1.09
  -3   1   5   11.93    0.95
  -3   1   5   11.40    1.03
  -3  -1   5   11.95    1.01
   3   1  -5   16.53    1.41
  -3   1   5   10.05    1.15
  -2   1   5    3.87    0.77
  -2   1   5    3.61    0.72
   2   1  -5    3.86    0.81
  -2  -1   5    3.57    0.74
  -2  -1   5    2.30    0.67
  -2   1   5    2.86    0.65
  -1  -1   5   37.53    2.04
   1   1  -5   50.18    2.14
  -1   1   5   47.17    2.13
  -1   1   5   44.73    2.04
  -1   1   5   44.30    2.10
  -1  -1   5   47.02    2.14
   0  -1   5 1892.07   60.79
   0   1   5 1907.26   59.91
   0  -1   5 2044.56   60.06
   0   1  -5 1939.03   64.81
   0   1   5 2018.03   65.20
   0  -1  -5 1995.08   60.80
  -1   1  -5  126.92    4.59
   1   1   5  128.05    4.72
  -1   1  -5  120.19    4.42
  -1  -1  -5  123.31    4.54
   1   1   5  129.21    4.58
   1  -1   5  129.16    4.80
  -2   1  -5    1.32    0.63
  -2  -1  -5    0.33    0.53
  -2   1  -5    0.29    0.25
   2   1   5    0.32    0.40
   2  -1   5   -0.01    0.71
   2   1   5    1.18    0.76
  -3   1  -5   37.48    1.98
  -3   1  -5   36.52    1.50
   3   1   5   35.28    2.09
   3   1   5   36.98    1.66
   3  -1   5   34.73    2.10
  -3  -1  -5   38.10    1.96
   4   1   5   82.38    3.15
   4   1   5   76.77    3.48
  -4   1  -5   80.16    3.40
   4  -1   5   77.12    3.04
  -4  -1  -5   77.56    3.35
   4  -1   5   75.82    3.54
   5   1   5  548.34   17.79
  -5  -1  -5  522.27   17.11
   5  -1   5  533.70   17.76
   5  -1   5  518.87   17.08
  -5   1  -5  501.79   17.09
   5   1   5  509.15   16.96
   6   1   5  292.43   10.05
   6  -1   5  272.99    9.87
   6   1   5  269.46    9.75
  -6   1  -5  282.71    9.88
  -6  -1  -5  283.05    9.87
   6  -1   5  278.56   10.05
   7   1   5  247.01    8.96
  -7  -1  -5  246.40    8.87
   7  -1   5  238.46    9.01
  -7   1  -5  244.55    8.87
   7   1   5  240.68    8.71
   7  -1   5  230.36    8.76
  -8   1  -5  337.85   12.37
   8   1   5  345.07   12.75
   8   1   5  396.57   12.37
   8  -1   5  341.16   12.25
   8  -1   5  363.17   12.94
  -8  -1  -5  338.19   12.40
   9  -1   5   15.17    1.83
   9  -1   5   14.46    1.81
  -9  -1  -5   20.74    2.03
  10  -1   5  111.86    5.14
  10  -1   5  118.76    5.02
 -10  -1  -5   87.69    4.84
  10   1   5  124.89    4.96
  10   1   5   95.90    4.88
 -10   1  -5   96.34    4.98
  11  -1   5   45.78    2.94
 -11  -1  -5   44.45    3.08
  11  -1   5   46.46    3.10
  11   1   5   41.81    2.96
 -11   1  -5   45.10    3.14
  11   1   5   48.63    2.89
  12  -1   5   24.73    2.31
  12  -1   5   21.35    2.21
  12   1   5   28.68    2.49
 -12  -1  -5   22.32    2.38
  12   1   5   23.22    2.17
 -13  -1  -5   64.91    4.18
  13  -1   5   65.32    4.18
  13   1   5   63.68    3.64
  13   1   5   71.32    4.24
 -13   1  -5   63.36    4.10
  13  -1   5   66.42    3.83
 -14  -1  -5   37.66    3.50
  14   1   5   47.33    3.58
  14   1   5   56.06    3.30
 -14   1  -5   38.88    3.53
  14  -1   5   56.47    3.47
  14  -1   5   62.96    4.06
  15   1   5   37.86    3.30
 -15   1  -5   35.44    3.23
  15  -1   5   35.31    3.36
 -15  -1  -5   31.85    3.29
  15   1   5   36.00    2.80
  15  -1   5   37.20    2.94
  16   1   5    5.86    1.87
  16  -1   5    8.82    2.17
 -16  -1  -5    6.35    1.98
 -16   1  -5    3.68    1.89
  17   1   5   32.01    3.30
 -17  -1  -5   31.51    3.44
  17  -1   5   30.21    3.26
 -17   1  -5   29.72    3.46
  18   1   5   40.80    3.79
 -18  -1  -5   35.12    3.77
  18  -1   5   35.77    3.57
 -18   1  -5   37.13    3.84
 -19   1  -5    2.04    2.10
 -19  -1  -5    2.64    2.06
  19  -1   5    5.70    2.32
  19   1   5    7.40    2.41
 -20   1  -5  231.21   11.02
 -20  -1  -5  230.83   11.01
  20   1   5  235.77   11.16
  20  -1   5  228.65   11.19
 -21   1  -5   98.31    6.75
 -21  -1  -5  103.24    6.86
 -22  -1  -5  177.34    9.69
 -22   1  -5  183.77    9.79
 -23  -1  -5   78.36    6.25
 -23   1  -5   78.87    6.21
 -24  -1  -5  111.15    7.74
 -24   1  -5  122.00    7.93
 -25   1  -5    3.66    2.92
 -25  -1  -5    6.87    3.30
 -25   2   5   16.63    3.60
 -25  -2   5   11.57    3.44
  25   2  -5   12.60    3.70
  25  -2  -5   10.93    3.80
  24  -2  -5   18.30    4.34
  24   2  -5   23.08    4.25
 -24   2   5   12.59    3.34
 -24  -2   5   13.01    3.45
 -23  -2   5  240.21   11.63
  23   2  -5  230.42   12.55
  23  -2  -5  223.69   12.54
 -23   2   5  246.14   11.63
 -22   2   5   15.52    3.59
 -22  -2   5   18.09    3.66
  21  -2  -5  266.09   13.48
  21   2  -5  268.28   13.41
 -21   2   5  269.00   12.14
 -21  -2   5  263.51   12.17
 -20   2   5   23.80    3.75
 -20  -2   5   26.51    3.89
  19   2  -5   56.11    5.10
  19  -2  -5   59.69    5.25
 -19   2   5   49.61    4.39
 -19  -2   5   52.87    4.55
 -18   2   5    0.47    1.86
  18  -2  -5    6.84    2.53
 -18  -2   5    2.03    1.79
  18   2  -5    7.12    2.51
 -17   2   5    4.99    1.78
 -17  -2   5    3.26    1.75
  17   2  -5    5.05    2.13
  17  -2  -5    1.70    1.89
 -16  -2   5  149.02    7.15
  16   2  -5  136.03    7.82
  16  -2  -5  130.81    7.84
 -16   2   5  137.81    6.88
 -15  -2   5    2.35    1.67
 -15   2   5    1.24    1.55
  14   2  -5  176.65    8.78
  14  -2  -5  172.30    8.67
 -14  -2   5  165.75    7.63
 -14   2   5  162.97    7.48
  13   2  -5   90.05    5.60
  13  -2  -5   89.44    5.43
 -13   2   5   80.90    4.57
 -13  -2   5   78.77    4.62
 -12  -2   5   10.60    1.71
  12   2  -5    9.99    2.22
 -12   2   5   11.48    1.75
 -11  -2   5   34.12    2.68
  11  -2  -5   37.76    1.82
  11  -2  -5   33.64    3.05
  11   2  -5   38.52    3.27
 -11   2   5   32.20    2.58
  10  -2  -5  216.93    7.02
 -10  -2   5  199.19    8.19
 -10   2   5  204.38    8.15
   9  -2  -5  813.61   25.27
  -9   2   5  803.49   26.59
  -9  -2   5  811.04   26.73
   9   2  -5  818.02   29.01
   9  -2  -5  833.39   28.97
  -8   2   5    0.48    1.18
   8  -2  -5    3.57    0.83
  -8  -2   5    2.37    1.30
  -8  -2   5   -1.98    0.59
   7   2  -5  716.56   26.24
  -7   2   5  735.03   26.14
  -7  -2   5  758.53   24.37
  -7  -2   5  763.87   23.09
   7  -2  -5  781.56   23.33
  -7   2   5  731.40   24.20
  -6   2   5  164.15    6.83
   6  -2  -5  167.52    5.72
   6   2  -5  149.56    6.85
  -6  -2   5  168.51    5.47
  -6  -2   5  159.93    6.21
  -6   2   5  160.49    6.10
   5  -2  -5  672.29   20.83
  -5  -2   5  648.60   21.45
  -5   2   5  645.63   23.02
   5   2  -5  658.09   23.17
  -5  -2   5  694.19   20.69
  -5   2   5  671.52   21.35
  -4   2   5  154.44    5.42
  -4  -2   5  147.63    5.51
   4  -2  -5  147.84    5.27
  -4   2   5  147.00    6.01
   4   2  -5  146.88    6.06
  -4  -2   5  144.63    5.13
   3   2  -5   26.13    1.81
  -3   2   5   27.37    1.50
  -3   2   5   25.05    1.73
  -3  -2   5   28.16    1.57
  -3   2   5   28.45    1.60
  -3  -2   5   27.07    1.66
  -2   2   5    3.76    0.81
  -2  -2   5    3.69    0.82
  -2   2   5    3.51    0.87
  -2  -2   5    4.54    0.82
  -2   2   5    2.55    0.70
  -1  -2   5    0.61    0.73
  -1   2   5   -0.15    0.68
  -1   2   5    2.47    0.68
  -1   2   5    0.05    0.73
   1   2  -5    2.76    0.76
  -1  -2   5    3.46    0.78
   0  -2   5  315.50   10.93
   0   2   5  318.99   10.99
   0   2  -5  330.47   11.49
   0  -2  -5  328.54   10.80
   0   2   5  340.50   11.67
   0  -2   5  359.97   11.09
   1   2   5   40.33    2.02
  -1   2  -5   40.48    1.86
  -1   2  -5   37.56    1.93
   1   2   5   37.50    2.11
   1  -2   5   41.50    2.19
  -1  -2  -5   37.88    1.85
   2   2   5  175.84    6.45
   2  -2   5  186.14    6.50
  -2   2  -5  173.58    6.26
   2   2   5  176.39    6.39
  -2  -2  -5  175.51    6.12
  -2   2  -5  168.94    6.19
   3   2   5    0.55    0.54
  -3   2  -5    1.07    0.51
  -3   2  -5    0.27    0.62
   3   2   5    0.88    0.69
   3  -2   5    1.62    0.88
  -3  -2  -5    0.34    0.65
   4   2   5   83.34    3.45
  -4   2  -5   85.44    3.27
  -4   2  -5   80.02    3.49
  -4  -2  -5   76.12    3.39
   4  -2   5   80.90    3.71
   4   2   5   80.27    3.63
   5  -2   5   53.67    2.94
  -5   2  -5   61.15    2.64
  -5  -2  -5   59.69    2.88
   5   2   5   57.48    2.98
   5   2   5   61.70    2.83
  -5   2  -5   54.73    2.81
  -6  -2  -5  143.61    5.71
   6   2   5  145.94    5.77
  -6   2  -5  143.31    5.57
   6   2   5  149.85    5.75
  -6   2  -5  144.62    5.73
   6  -2   5  139.78    5.80
   7   2   5  261.41    9.64
  -7   2  -5  245.74    9.43
   7   2   5  248.28    9.19
   7  -2   5  267.91    9.43
  -7  -2  -5  264.13    9.41
  -7   2  -5  260.86    9.41
  -8  -2  -5  234.13    9.07
   8  -2   5  241.16    9.04
   8  -2   5  280.77    9.44
   8   2   5  234.98    9.28
   8   2   5  233.46    8.82
  -8   2  -5  240.25    9.12
  -9   2  -5  340.41   12.74
  -9  -2  -5  375.31   12.90
   9   2   5  384.95   12.52
   9   2   5  352.27   13.22
   9  -2   5  358.34   13.21
   9  -2   5  343.40   12.53
 -10   2  -5  144.62    6.48
 -10  -2  -5  141.88    6.46
  10  -2   5  160.74    6.38
  10   2   5  149.61    6.51
  11   2   5    1.82    1.14
 -11   2  -5    1.38    1.16
  11  -2   5    3.02    1.22
  11  -2   5    1.40    1.12
 -11  -2  -5    1.62    1.14
  11   2   5    1.36    1.10
 -12   2  -5    4.84    1.40
  12  -2   5    4.50    1.44
 -12  -2  -5    3.50    1.28
  12   2   5    2.87    1.27
  12   2   5    6.13    1.55
  12  -2   5    4.49    1.44
  13   2   5   91.35    4.96
 -13  -2  -5   81.98    4.88
 -13   2  -5   69.10    4.54
  13  -2   5   90.03    4.61
  13   2   5   94.82    4.49
  13  -2   5  103.02    5.20
 -14   2  -5    3.21    1.69
 -14  -2  -5    2.23    1.66
  15   2   5   10.13    1.89
 -15   2  -5    5.04    1.89
  15   2   5   10.43    2.09
  15  -2   5   10.76    2.13
 -15  -2  -5    5.47    1.99
  16  -2   5   27.51    2.82
 -16  -2  -5   23.51    3.10
  16   2   5   21.52    2.93
  16  -2   5   26.31    3.01
 -16   2  -5   21.77    3.00
 -17   2  -5    4.71    2.01
 -17  -2  -5    4.14    1.99
  17  -2   5    3.51    1.99
  17   2   5    6.59    1.94
  18  -2   5   32.30    3.60
 -18   2  -5   31.66    3.67
  18   2   5   39.37    3.73
 -18  -2  -5   32.74    3.62
  19   2   5    6.77    2.34
 -19   2  -5    5.43    2.36
 -19  -2  -5    5.50    2.46
  19  -2   5   10.27    2.59
 -20   2  -5  183.42    9.61
 -20  -2  -5  179.85    9.53
  20   2   5  197.46    9.78
  21   2   5   65.36    5.34
 -21  -2  -5   61.08    5.46
 -21   2  -5   59.10    5.17
 -22   2  -5  149.12    8.66
 -22  -2  -5  130.26    8.30
 -23   2  -5  125.13    7.96
 -23  -2  -5  121.43    7.95
 -24   2  -5   11.32    3.44
 -24  -2  -5    6.54    3.24
 -25   2  -5    8.61    3.40
 -25  -2  -5    9.08    3.44
  25  -3  -5   33.77    5.31
 -25   3   5   19.52    3.75
  25   3  -5   29.67    4.82
 -25  -3   5   18.55    3.83
 -24  -3   5  219.25   11.22
  24   3  -5  212.53   12.13
 -24   3   5  222.80   11.06
  24  -3  -5  214.55   12.39
 -23   3   5  417.14   17.43
  23  -3  -5  431.40   19.47
 -23  -3   5  433.45   17.84
  23   3  -5  422.94   19.30
 -22   3   5  620.07   23.58
  22  -3  -5  604.89   25.84
 -22  -3   5  658.49   24.06
  22   3  -5  636.99   25.98
  21   3  -5  325.71   14.53
  21  -3  -5  289.84   14.18
 -21   3   5  274.65   12.56
 -21  -3   5  260.80   12.57
  20  -3  -5  501.30   22.28
 -20   3   5  548.92   20.44
 -20  -3   5  572.14   20.73
  20   3  -5  535.79   22.40
 -19  -3   5   37.77    4.03
  19  -3  -5   47.44    4.79
 -19   3   5   35.75    4.01
  19   3  -5   46.25    4.52
  18  -3  -5  122.29    8.16
 -18   3   5  152.41    7.48
 -18  -3   5  148.53    7.57
  18   3  -5  148.30    8.48
 -17   3   5   75.56    4.83
  17   3  -5   68.17    5.50
 -17  -3   5   73.95    4.93
  17  -3  -5   78.30    5.84
  16   3  -5   -0.20    1.61
 -16   3   5    0.82    1.46
 -16  -3   5   -0.67    1.44
  16  -3  -5    1.57    1.87
 -15  -3   5   -0.11    1.48
 -15   3   5   -2.22    1.32
  14  -3  -5   33.41    3.54
 -14  -3   5   32.02    2.96
 -14   3   5   29.80    2.82
  14   3  -5   38.03    3.72
 -13   3   5   65.57    3.93
 -13  -3   5   69.40    4.17
  13  -3  -5   59.97    4.54
  13   3  -5   72.49    4.89
  12  -3  -5    3.54    0.91
  12   3  -5    1.35    1.51
 -12  -3   5    2.78    1.31
 -12   3   5    3.08    1.20
  12  -3  -5    3.61    1.53
  11  -3  -5   12.50    2.25
 -11   3   5    8.17    1.56
 -11  -3   5   12.04    1.80
  11   3  -5   14.35    2.29
  11  -3  -5   12.69    1.26
 -11  -3   5   10.23    0.95
 -10  -3   5 1063.78   30.79
  10  -3  -5 1012.22   31.15
 -10   3   5  993.63   32.39
 -10  -3   5  983.51   32.57
 -10   3   5  975.41   35.00
  10   3  -5  971.89   35.20
  -9  -3   5  231.14    7.51
  -9   3   5  227.69    9.52
   9   3  -5  227.60    9.71
  -9   3   5  221.55    8.49
   9  -3  -5  226.02    7.89
  -9  -3   5  227.02    8.71
  -8  -3   5 5052.46  159.20
  -8  -3   5 5405.93  155.99
  -8   3   5 4935.65  169.77
  -8   3   5 5296.19  159.10
   8   3  -5 4907.26  169.93
   8  -3  -5 5366.67  156.12
   7   3  -5  245.42   10.05
  -7   3   5  246.77    9.97
   7  -3  -5  252.79    8.65
  -7  -3   5  246.71    9.11
  -7   3   5  251.78    8.97
  -7  -3   5  257.68    8.36
   6   3  -5 6584.69  220.74
  -6  -3   5 6885.34  203.48
   6  -3  -5 6815.46  204.70
  -6   3   5 6700.12  206.40
  -6  -3   5 6902.10  206.94
  -6   3   5 6382.43  220.59
   5   3  -5    5.73    1.33
  -5   3   5    0.57    0.95
  -5   3   5    3.02    0.90
  -5  -3   5    0.01    0.71
   5  -3  -5    0.86    0.74
  -5  -3   5    0.85    0.82
   4   3  -5 1233.49   41.67
  -4   3   5 1215.58   38.62
  -4   3   5 1245.55   41.66
  -4  -3   5 1221.15   38.84
   4  -3  -5 1198.08   38.25
  -4  -3   5 1309.07   38.19
  -3   3   5   50.62    2.27
  -3  -3   5   55.26    2.53
   3  -3  -5   51.24    2.56
  -3  -3   5   51.77    2.50
   3   3  -5   52.34    2.81
  -3   3   5   50.36    2.85
  -2   3   5  171.53    5.83
   2  -3  -5  166.48    6.19
  -2  -3   5  177.64    6.16
  -2  -3   5  169.35    6.08
  -2   3   5  169.17    6.68
   2   3  -5  162.04    6.54
  -1  -3   5  128.49    4.72
  -1   3   5  131.69    5.25
  -1   3   5  113.66    4.84
   1   3  -5  132.34    5.11
  -1  -3   5  117.67    4.83
  -1   3   5  130.78    4.49
   0   3   5  497.29   16.22
   0   3   5  488.38   17.30
   0  -3   5  525.99   16.25
   0   3  -5  479.54   17.10
   0  -3  -5  496.29   15.84
  -1   3  -5  179.61    6.70
   1  -3   5  177.41    6.64
   1   3   5  170.57    6.59
  -1   3  -5  178.13    6.30
  -1  -3  -5  182.65    6.14
   1   3   5  182.87    6.91
   2  -3   5   14.99    1.53
  -2   3  -5   18.87    1.33
   2   3   5   16.38    1.38
   2   3   5   16.87    1.50
  -2  -3  -5   17.04    1.22
   3   3   5  131.47    5.18
   3   3   5  132.70    5.21
  -3  -3  -5  126.39    4.73
  -3   3  -5  129.81    4.97
   3  -3   5  127.19    5.19
  -3   3  -5  117.15    4.79
  -4   3  -5  780.90   26.17
   4   3   5  813.11   24.87
   4  -3   5  792.77   24.86
  -4  -3  -5  759.39   24.72
  -4   3  -5  726.58   24.77
   4   3   5  790.31   26.43
   5   3   5  189.47    6.90
   5  -3   5  173.70    6.86
  -5  -3  -5  184.87    6.62
   5   3   5  175.40    6.95
  -5   3  -5  175.74    6.63
  -5   3  -5  176.36    6.73
   6  -3   5 6049.29  189.27
   6   3   5 6223.30  205.86
   6   3   5 6347.45  190.15
  -6  -3  -5 6331.51  192.52
  -6   3  -5 6378.55  191.43
  -6   3  -5 6019.79  204.00
  -7   3  -5   52.82    3.01
  -7   3  -5   52.35    2.85
   7   3   5   50.40    2.99
   7  -3   5   55.87    3.21
  -7  -3  -5   53.83    3.00
   7   3   5   51.50    3.04
   8  -3   5 6593.23  198.05
  -8   3  -5 6505.41  199.04
   8   3   5 6339.83  196.56
  -8   3  -5 6285.64  211.50
   8   3   5 6481.28  213.23
  -8  -3  -5 6583.84  199.05
   9   3   5   39.27    2.68
   9  -3   5   39.33    2.75
   9   3   5   39.87    2.61
  -9   3  -5   38.23    2.53
  -9   3  -5   38.16    2.70
  -9  -3  -5   34.94    2.69
  10  -3   5 1949.76   63.11
  10   3   5 2024.74   68.12
 -10  -3  -5 2079.47   64.30
 -10   3  -5 2161.86   64.38
  10   3   5 1968.16   62.91
  11   3   5   79.67    4.05
 -11   3  -5   83.01    4.40
  11   3   5   76.50    4.33
  11  -3   5   84.34    4.29
 -11  -3  -5   84.13    4.45
  11  -3   5   76.93    4.33
 -12   3  -5   25.19    2.50
 -12  -3  -5   23.86    2.44
  12   3   5   25.61    2.42
  12   3   5   26.68    2.28
  12  -3   5   23.59    2.30
  12  -3   5   24.84    2.44
  13   3   5   36.51    2.99
  13  -3   5   36.53    2.88
 -13  -3  -5   31.79    2.99
  13   3   5   38.36    2.74
  13  -3   5   33.80    2.94
 -13   3  -5   37.34    3.06
  14   3   5  165.02    7.02
  14  -3   5  165.43    7.93
  14  -3   5  170.18    7.35
 -14  -3  -5  166.07    7.77
  14   3   5  166.18    7.94
 -14   3  -5  179.57    7.88
  15   3   5  179.87    7.35
  15  -3   5  177.43    8.43
  15   3   5  169.00    8.32
 -15  -3  -5  172.62    8.22
 -15   3  -5  173.04    8.15
  15  -3   5  175.79    7.61
 -16  -3  -5   35.15    3.55
 -16   3  -5   34.89    3.48
  16  -3   5   35.97    3.39
  16  -3   5   35.94    3.13
  16   3   5   34.89    3.39
  17   3   5    0.56    1.68
 -17   3  -5    0.15    1.60
 -17  -3  -5   -0.33    1.66
  17  -3   5    0.15    1.70
 -18  -3  -5  133.18    7.30
  18  -3   5  112.86    6.96
  18   3   5  129.04    7.29
 -18   3  -5  140.40    7.33
 -19  -3  -5  221.12   10.39
 -19   3  -5  224.15   10.40
  19   3   5  222.46   10.65
  19  -3   5  201.40   10.35
  20   3   5  988.03   36.84
 -20   3  -5 1007.03   35.08
 -20  -3  -5 1019.98   35.14
 -21   3  -5  346.86   15.00
  21   3   5  354.34   15.63
 -21  -3  -5  352.69   15.16
 -22  -3  -5 1158.37   41.59
 -22   3  -5 1251.73   41.90
 -23  -3  -5  290.03   13.66
 -23   3  -5  291.12   13.52
 -24  -3  -5  414.59   17.94
 -24   3  -5  424.53   17.86
 -25   3  -5   50.99    5.48
 -25   4   5   51.40    5.39
  25  -4  -5   44.50    6.24
  25   4  -5   48.57    6.20
  24   4  -5   51.21    6.17
 -24  -4   5   41.04    4.91
 -24   4   5   41.73    4.95
  24  -4  -5   52.42    6.31
 -23  -4   5  311.26   13.82
  23   4  -5  308.68   15.17
 -23   4   5  304.29   13.42
  23  -4  -5  271.89   14.79
 -22   4   5   24.65    3.85
  21  -4  -5  368.03   17.22
 -21   4   5  382.35   15.39
 -21  -4   5  358.73   15.43
  21   4  -5  372.28   17.10
 -20  -4   5   11.84    3.14
  20  -4  -5   21.75    3.86
  20   4  -5   23.15    4.03
 -20   4   5   11.76    3.03
 -19  -4   5  330.72   13.57
  19   4  -5  308.60   14.79
  19  -4  -5  308.95   14.95
 -19   4   5  324.72   13.29
  18   4  -5   15.31    3.10
 -18   4   5    7.44    2.25
  18  -4  -5   14.86    3.31
 -18  -4   5    9.24    2.44
 -17  -4   5    3.87    1.99
  17  -4  -5    7.63    2.63
 -17   4   5    5.85    1.98
  17   4  -5    7.76    2.44
  16   4  -5    4.53    1.97
 -16   4   5    4.67    1.78
  16  -4  -5    6.97    2.44
 -16  -4   5    5.99    2.00
  15   4  -5  138.69    7.78
  15  -4  -5  144.33    7.96
 -15   4   5  142.55    6.74
 -15  -4   5  123.73    6.69
 -14   4   5    8.78    1.94
  14  -4  -5   16.93    2.99
  14   4  -5   20.71    2.96
 -14  -4   5   10.55    2.14
  13   4  -5    5.42    1.93
 -13   4   5   -0.52    1.15
  13  -4  -5    1.57    1.49
 -13  -4   5    0.99    1.30
 -12  -4   5    6.60    1.60
 -12   4   5    7.85    1.89
  12   4  -5    7.84    2.05
  12  -4  -5    7.37    1.22
 -12   4   5    6.83    1.59
  11  -4  -5   66.90    3.20
  11   4  -5   64.77    4.38
 -11   4   5   59.39    4.13
 -11   4   5   60.82    3.56
 -11  -4   5   60.78    2.73
 -11  -4   5   59.91    3.67
  10  -4  -5   76.05    3.62
 -10   4   5   89.77    4.83
 -10  -4   5   75.17    4.11
 -10   4   5   67.91    3.82
  10   4  -5   90.41    5.04
 -10  -4   5   75.49    3.26
   9  -4  -5  909.93   28.32
  -9  -4   5  866.44   27.87
  -9   4   5  880.20   28.94
   9   4  -5  896.36   31.69
  -9   4   5  963.85   31.69
  -9  -4   5  858.24   29.17
  -8  -4   5   35.59    2.08
  -8   4   5   41.57    3.07
   8  -4  -5   36.99    2.32
   8   4  -5   40.65    3.12
  -8   4   5   37.76    2.43
  -8  -4   5   36.53    2.53
   7   4  -5 2512.23   84.36
   7  -4  -5 2490.05   77.32
  -7  -4   5 2568.26   77.05
  -7   4   5 2451.93   84.19
  -7  -4   5 2620.11   78.81
  -7   4   5 2528.71   78.48
   6  -4  -5  230.16    8.00
  -6  -4   5  224.31    7.70
  -6   4   5  222.22    7.75
  -6  -4   5  213.42    7.99
   6   4  -5  200.87    8.79
  -6   4   5  213.18    8.84
   5  -4  -5 1512.79   45.76
  -5   4   5 1462.70   49.72
  -5  -4   5 1469.21   46.26
  -5  -4   5 1502.99   45.48
  -5   4   5 1517.63   46.02
   5   4  -5 1385.56   49.63
   4  -4  -5  144.38    5.68
  -4   4   5  139.10    6.16
  -4  -4   5  140.61    5.46
  -4  -4   5  141.56    5.45
  -4   4   5  150.09    5.21
   4   4  -5  145.79    6.22
  -3  -4   5   23.63    1.63
  -3  -4   5   21.85    1.69
  -3   4   5   22.40    1.38
   3   4  -5   25.87    2.01
  -3   4   5   18.72    1.83
   3  -4  -5   23.77    1.86
  -2  -4   5    6.48    1.15
  -2   4   5    8.83    0.85
   2   4  -5    9.47    1.33
  -2  -4   5    7.49    1.01
  -2   4   5    6.27    1.19
   2  -4  -5    7.88    1.30
   1  -4  -5    9.15    0.76
   1  -4  -5    2.83    0.92
  -1  -4   5    1.95    0.82
   1   4  -5    5.69    1.12
  -1  -4   5    5.45    0.86
   0   4  -5    2.36    0.84
   0  -4  -5    3.23    0.56
   0  -4   5    3.18    0.92
   0  -4  -5    2.14    0.86
   0   4  -5    3.19    0.71
   0   4   5    2.82    0.89
  -1   4  -5   41.93    2.08
   1   4   5   39.60    2.49
  -1  -4  -5   43.64    1.88
   1   4   5   40.61    2.52
   1  -4   5   43.20    2.49
  -1   4  -5   41.27    2.39
   2  -4   5   28.53    2.05
  -2   4  -5   29.25    1.70
  -2  -4  -5   29.25    1.55
   2   4   5   30.44    2.10
   2   4   5   28.76    2.04
  -2   4  -5   26.84    1.85
   3  -4   5  219.73    7.94
  -3   4  -5  210.01    7.44
  -3  -4  -5  206.61    7.26
   3   4   5  212.46    7.87
  -3   4  -5  207.30    7.96
   3   4   5  209.86    8.20
  -4   4  -5  294.99   10.88
   4   4   5  309.93   10.68
  -4   4  -5  281.93   10.19
   4  -4   5  309.21   10.69
   4   4   5  300.79   11.14
  -4  -4  -5  300.02   10.14
   5   4   5  881.90   30.46
   5  -4   5  931.00   28.61
  -5  -4  -5  903.56   28.39
  -5   4  -5  862.65   30.15
   5   4   5  907.29   28.52
  -5   4  -5  862.03   28.42
  -6   4  -5  299.11   11.30
  -6   4  -5  305.14   10.83
   6   4   5  321.73   11.12
   6  -4   5  300.09   11.07
   6   4   5  325.28   11.71
  -6  -4  -5  311.11   10.83
  -7   4  -5 2208.63   69.71
   7   4   5 2277.72   74.35
   7   4   5 2299.94   68.94
  -7   4  -5 2124.10   73.91
   7  -4   5 2181.13   68.96
  -7  -4  -5 2309.14   69.76
  -8  -4  -5  214.28    8.52
   8   4   5  207.40    9.01
   8  -4   5  233.78    8.80
  -8   4  -5  262.42    8.99
   8   4   5  222.51    8.59
  -8   4  -5  223.97    8.60
   9   4   5 1313.11   40.81
   9  -4   5 1281.21   40.96
  -9   4  -5 1307.22   41.38
   9   4   5 1289.74   44.01
  -9  -4  -5 1294.43   41.38
  -9   4  -5 1274.36   43.66
 -10   4  -5  255.82    9.47
  10  -4   5  221.49    9.03
  10   4   5  246.23    9.71
 -10   4  -5  230.80    9.11
 -10  -4  -5  223.99    9.07
  10   4   5  222.51    8.84
  11   4   5    3.54    1.33
  11   4   5    5.37    1.43
 -11   4  -5    4.04    1.30
 -11   4  -5    3.02    1.32
 -11  -4  -5    2.93    1.35
  11  -4   5    3.28    1.31
  12  -4   5  311.98   12.00
  12   4   5  322.75   12.98
 -12   4  -5  316.94   12.27
  12   4   5  336.13   11.91
 -12  -4  -5  344.48   12.52
 -13   4  -5  183.55    8.13
 -13  -4  -5  196.02    8.34
  13  -4   5  176.26    8.31
  13   4   5  183.84    8.43
  13  -4   5  192.55    7.98
  13   4   5  190.69    7.69
  14  -4   5   66.18    4.23
  14  -4   5   61.08    3.90
 -14  -4  -5   45.92    3.87
  14   4   5   56.32    4.03
 -14   4  -5   53.51    3.96
  14   4   5   49.89    3.42
  15   4   5  307.27   13.10
  15  -4   5  309.29   13.07
 -15  -4  -5  329.21   12.74
  15  -4   5  302.04   11.98
 -15   4  -5  327.06   12.66
  16   4   5   25.59    3.26
 -16   4  -5   21.51    3.09
 -16  -4  -5   23.50    3.20
  16  -4   5   23.57    3.09
  16  -4   5   27.00    2.87
  17  -4   5    8.72    2.40
 -17   4  -5    3.67    2.09
 -17  -4  -5    6.52    2.22
  17   4   5    6.05    2.10
 -18   4  -5   90.98    5.96
 -18  -4  -5   98.63    6.18
  18  -4   5   93.26    6.16
  18   4   5  104.62    6.36
 -19  -4  -5   98.49    6.33
  19   4   5   90.88    6.28
 -19   4  -5   90.20    6.07
 -20  -4  -5  155.18    8.45
  20   4   5  148.40    8.52
 -20   4  -5  145.80    8.29
  21   4   5  400.07   17.58
 -21  -4  -5  409.83   16.90
 -21   4  -5  416.95   16.88
 -22   4  -5  147.96    8.69
 -22  -4  -5  157.74    8.90
 -23   4  -5  218.52   11.25
 -23  -4  -5  217.02   11.30
 -24  -4  -5  162.75    9.48
 -24   4  -5  149.68    9.11
  24  -5  -5   57.28    6.41
 -24  -5   5   70.38    5.98
 -24   5   5   72.78    5.88
  24   5  -5   75.48    6.88
  23  -5  -5  177.68   11.09
  23   5  -5  187.03   11.07
 -23   5   5  187.37    9.62
 -23  -5   5  182.32    9.85
 -22  -5   5  252.71   11.83
  22   5  -5  243.19   13.16
 -22   5   5  253.97   11.49
  22  -5  -5  229.61   13.11
 -21   5   5  307.20   13.08
  21  -5  -5  290.82   14.87
 -21  -5   5  312.70   13.39
  21   5  -5  285.55   14.70
 -20  -5   5  141.54    7.86
 -20   5   5  142.50    7.62
  20  -5  -5  135.47    8.93
  20   5  -5  138.63    8.98
  19  -5  -5  251.67   13.09
 -19  -5   5  273.73   11.87
  19   5  -5  260.84   13.29
 -19   5   5  276.93   11.63
  18   5  -5   -0.39    2.11
 -18  -5   5   -0.31    1.74
 -18   5   5    1.64    1.77
  18  -5  -5    1.91    2.27
 -17   5   5   28.63    3.09
  17   5  -5   33.72    4.41
  17  -5  -5   28.88    4.02
 -17  -5   5   31.29    3.36
 -16  -5   5    3.99    1.97
  16   5  -5    8.45    2.42
 -16   5   5    1.95    1.87
  16  -5  -5    9.28    2.56
  15   5  -5  478.33   19.20
  15  -5  -5  466.69   19.04
 -15   5   5  457.52   16.86
 -15  -5   5  454.58   17.14
 -14   5   5   10.77    2.37
 -14  -5   5   15.34    2.49
  13   5  -5  244.72   10.98
 -13   5   5  237.07    9.35
 -13  -5   5  219.82    9.51
 -13   5   5  228.52   10.65
 -12   5   5   15.86    2.44
 -12   5   5   13.31    1.98
 -12  -5   5   11.59    2.00
  12  -5  -5   13.15    1.64
  12   5  -5   13.57    2.40
  11  -5  -5   10.07    1.51
 -11   5   5   12.02    1.67
  11   5  -5   10.30    2.16
 -11  -5   5   10.24    1.76
 -11   5   5   10.75    2.09
 -11  -5   5    9.73    1.34
 -10   5   5  126.07    6.25
  10   5  -5  120.64    6.35
 -10  -5   5  113.38    4.75
  10  -5  -5  116.49    5.14
 -10   5   5  113.78    5.20
 -10  -5   5  120.20    5.52
   9   5  -5  462.53   17.82
   9  -5  -5  480.90   15.85
  -9   5   5  475.96   15.90
  -9  -5   5  452.26   15.32
  -9   5   5  469.13   17.73
  -9  -5   5  467.86   16.17
   8  -5  -5  129.56    5.49
  -8   5   5  131.48    6.35
   8   5  -5  130.51    6.38
  -8   5   5  126.33    5.26
  -8  -5   5  129.44    5.17
  -8  -5   5  128.35    5.55
  -7  -5   5  638.68   21.03
   7  -5  -5  615.66   20.83
  -7   5   5  661.95   20.72
  -7   5   5  627.64   22.90
  -7  -5   5  655.11   20.58
   7   5  -5  620.26   22.93
  -6   5   5    1.03    1.07
   6  -5  -5    2.56    1.01
  -6  -5   5    0.78    0.81
   6   5  -5    1.26    1.10
  -6  -5   5    1.58    0.82
  -6   5   5    1.07    0.79
  -5  -5   5  306.55   10.77
  -5   5   5  307.93   12.04
  -5  -5   5  306.00   10.73
   5   5  -5  311.55   12.05
  -5   5   5  317.55   10.39
   5  -5  -5  318.37   11.08
   4  -5  -5   48.68    2.87
   4   5  -5   43.82    2.99
  -4   5   5   40.11    2.88
  -4  -5   5   47.59    2.46
  -4   5   5   50.00    2.16
  -4  -5   5   48.87    2.71
  -3   5   5  106.22    3.89
  -3   5   5  101.46    5.06
   3   5  -5  105.60    5.01
  -3  -5   5  106.86    4.30
  -3  -5   5  111.06    4.68
   3  -5  -5  110.09    4.83
   2  -5  -5    3.85    1.24
  -2   5   5    7.70    0.79
  -2  -5   5    4.42    1.07
  -2   5   5    5.68    1.37
   2   5  -5    5.17    1.24
  -2  -5   5    5.78    0.94
   1  -5  -5  161.50    6.46
  -1  -5   5  165.45    6.39
  -1   5   5  166.74    6.90
   1  -5  -5  158.88    5.37
   1   5  -5  148.85    6.56
  -1  -5   5  152.55    5.74
   0  -5  -5   -0.13    0.54
   0   5   5    0.84    1.09
   0  -5  -5    1.78    1.15
   0  -5   5   -0.96    0.85
   0   5  -5    0.60    0.98
   0   5  -5    0.78    0.73
  -1  -5  -5   47.44    2.96
  -1  -5  -5   44.70    2.05
   1   5   5   50.34    3.07
  -1   5  -5   49.15    2.89
   1  -5   5   44.05    2.88
  -1   5  -5   57.98    2.47
  -2   5  -5   13.68    1.49
   2  -5   5   13.14    1.66
  -2  -5  -5   13.25    1.02
   2   5   5   13.63    1.63
  -2  -5  -5   14.13    1.75
  -2   5  -5   11.13    1.13
  -3  -5  -5  138.64    4.92
  -3   5  -5  134.44    5.74
   3  -5   5  123.69    5.60
   3   5   5  136.96    5.96
  -3  -5  -5  134.48    5.73
  -3   5  -5  133.98    5.10
  -4   5  -5   45.24    2.45
  -4  -5  -5   51.30    2.42
  -4   5  -5   51.21    2.89
   4  -5   5   48.53    3.03
   4   5   5   50.64    3.03
   5  -5   5  202.36    7.95
   5   5   5  198.27    7.87
   5   5   5  209.43    8.27
  -5   5  -5  192.88    7.32
  -5   5  -5  200.03    8.00
  -5  -5  -5  202.69    7.27
   6   5   5   92.16    4.65
   6  -5   5   91.05    4.57
  -6   5  -5   89.65    4.06
  -6   5  -5   92.03    4.41
   6   5   5   92.46    4.54
  -6  -5  -5   92.78    4.09
  -7   5  -5  387.23   13.09
  -7  -5  -5  403.57   13.09
   7   5   5  369.82   14.15
   7   5   5  369.39   13.31
  -7   5  -5  359.51   13.80
   7  -5   5  366.76   13.38
  -8   5  -5   -0.52    0.99
   8   5   5    1.45    1.05
   8   5   5   -0.21    1.15
  -8  -5  -5   -1.71    0.96
   8  -5   5    1.60    1.24
  -8   5  -5    2.06    1.04
   9   5   5  680.24   24.82
   9   5   5  691.56   23.09
  -9   5  -5  683.14   24.48
  -9   5  -5  706.27   23.18
   9  -5   5  708.34   23.30
  -9  -5  -5  715.61   23.23
 -10   5  -5    4.12    1.38
  10   5   5    3.61    1.34
  10   5   5    3.81    1.36
 -10   5  -5    3.51    1.33
  10  -5   5    4.45    1.42
 -10  -5  -5    2.50    1.28
  11   5   5  191.86    7.81
 -11   5  -5  183.42    8.11
  11  -5   5  194.23    8.04
 -11   5  -5  188.40    7.88
 -11  -5  -5  198.13    8.01
  11   5   5  183.68    8.41
 -12   5  -5   33.81    2.90
  12   5   5   29.92    2.85
  12  -5   5   31.11    2.84
 -12   5  -5   32.13    2.80
 -12  -5  -5   33.39    2.90
  12   5   5   32.87    2.79
  13  -5   5  142.04    6.67
  13   5   5  142.68    7.15
 -13   5  -5  143.17    6.74
 -13  -5  -5  141.41    6.82
  13   5   5  144.15    6.47
 -13   5  -5  137.39    6.84
  14   5   5    6.97    1.86
  14  -5   5    7.31    1.91
  14  -5   5   12.12    2.33
 -14   5  -5    2.05    1.65
  14   5   5    3.34    1.65
 -14  -5  -5    3.23    1.92
  15   5   5  102.96    6.09
  15  -5   5   94.70    5.44
 -15   5  -5  104.48    5.81
  15  -5   5  115.98    6.24
 -15  -5  -5   91.67    5.69
  16  -5   5    0.48    1.49
 -16   5  -5   -0.08    1.77
 -16  -5  -5    1.62    1.81
  16   5   5   -0.19    1.51
  16  -5   5    2.72    1.97
  17   5   5   30.60    3.66
  17  -5   5   20.85    3.25
 -17   5  -5   26.47    3.25
 -17  -5  -5   29.14    3.51
 -18  -5  -5   30.07    3.63
 -18   5  -5   27.59    3.69
  18  -5   5   33.89    4.08
  18   5   5   33.99    4.03
 -19  -5  -5   48.64    4.54
 -19   5  -5   46.14    4.31
  19   5   5   44.34    4.45
  20   5   5   22.56    3.71
 -20  -5  -5   21.57    3.50
 -20   5  -5   24.31    3.68
 -21  -5  -5  139.61    8.07
  21   5   5  123.48    8.11
 -21   5  -5  132.97    7.81
 -22   5  -5   21.92    3.76
 -22  -5  -5   22.39    3.85
 -23   5  -5   20.22    3.83
 -23  -5  -5   23.07    3.94
 -24   5  -5   13.68    3.84
 -24  -5  -5   20.39    3.92
  23   6  -5  204.29   11.95
  23  -6  -5  198.66   12.04
 -23   6   5  200.71   10.20
 -23  -6   5  196.60   10.44
 -22   6   5   38.87    4.70
 -22  -6   5   44.49    5.05
  22  -6  -5   51.21    5.77
  22   6  -5   44.82    5.73
 -21   6   5  203.62    9.90
  21  -6  -5  198.13   11.56
 -21  -6   5  197.77   10.07
  21   6  -5  204.07   11.63
 -20  -6   5   56.93    5.08
 -20   6   5   56.88    4.79
  20   6  -5   54.66    5.41
  20  -6  -5   60.28    5.85
  19   6  -5  131.11    8.61
 -19   6   5  142.61    7.27
  19  -6  -5  124.71    8.46
 -19  -6   5  134.34    7.46
  18   6  -5   11.02    2.88
 -18  -6   5    7.82    2.47
 -18   6   5    7.33    2.28
  18  -6  -5   10.19    2.99
  17  -6  -5    6.47    2.55
  17   6  -5    7.27    2.67
 -17  -6   5    5.88    2.23
 -17   6   5    4.24    2.01
  16   6  -5   65.20    5.35
 -16   6   5   72.55    4.55
  16  -6  -5   63.13    5.31
 -16  -6   5   68.81    4.81
 -15  -6   5   -2.57    1.46
 -15   6   5   -0.02    1.77
  15   6  -5    0.34    1.66
 -14   6   5   73.57    5.22
 -14   6   5   71.23    4.40
  14   6  -5   71.92    5.28
 -14  -6   5   70.76    4.58
 -13   6   5  133.55    6.05
 -13   6   5  118.19    6.86
  13   6  -5  116.79    6.99
 -13  -6   5  124.05    6.23
  13  -6  -5  131.30    5.75
  12   6  -5   31.02    3.22
 -12  -6   5   25.32    2.70
  12  -6  -5   26.26    2.36
 -12   6   5   25.28    3.26
 -12   6   5   23.65    2.40
  11   6  -5  305.21   13.26
  11  -6  -5  328.12   11.56
 -11   6   5  294.92   13.01
 -11   6   5  315.61   11.50
 -11  -6   5  326.97   11.10
 -11  -6   5  315.50   11.82
 -10   6   5   42.01    3.46
 -10  -6   5   41.16    2.63
  10  -6  -5   40.45    2.86
 -10   6   5   41.99    2.74
  10   6  -5   36.16    3.41
 -10  -6   5   40.24    2.92
  -9   6   5  612.72   19.70
  -9  -6   5  584.89   20.03
  -9  -6   5  604.08   19.53
  -9   6   5  603.46   22.09
   9   6  -5  588.49   22.09
   9  -6  -5  562.14   19.81
  -8  -6   5  273.40   10.11
  -8  -6   5  280.92    9.98
  -8   6   5  284.59    9.78
   8  -6  -5  283.58   10.34
  -8   6   5  267.54   11.37
   8   6  -5  260.21   11.38
  -7   6   5 1124.09   34.00
   7   6  -5 1004.01   37.27
  -7  -6   5 1070.85   34.33
   7  -6  -5 1095.33   34.38
  -7   6   5 1055.28   37.34
  -7  -6   5 1084.20   33.98
  -6   6   5  461.51   14.94
  -6  -6   5  459.16   15.37
   6   6  -5  450.03   17.13
   6  -6  -5  457.57   15.79
  -6   6   5  457.63   17.23
  -6  -6   5  451.21   15.44
   5  -6  -5  425.16   14.35
  -5   6   5  399.19   15.44
  -5   6   5  409.13   13.23
  -5  -6   5  408.60   14.01
   5   6  -5  397.96   15.33
  -5  -6   5  397.54   13.65
  -4  -6   5    3.49    0.99
  -4   6   5    1.29    1.14
   4  -6  -5    4.22    1.31
  -4  -6   5    1.94    1.03
   4   6  -5    3.09    1.25
  -4   6   5    3.21    0.69
  -3  -6   5   88.11    3.80
  -3   6   5   92.93    3.32
   3   6  -5   91.37    4.71
  -3   6   5   87.54    4.83
   3  -6  -5   93.43    4.56
  -3  -6   5   86.76    4.33
   2  -6  -5    4.25    0.58
  -2   6   5    3.89    1.22
   2  -6  -5    3.03    1.19
   2   6  -5    5.37    1.34
  -2  -6   5    5.44    1.31
  -2  -6   5    4.54    0.89
  -1   6   5  312.61   12.79
   1  -6  -5  319.01   11.99
  -1  -6   5  347.99   12.01
   1   6  -5  361.76   12.83
   0   6   5   37.04    2.74
   0   6  -5   37.85    1.98
   0  -6   5   37.05    2.64
   0  -6  -5   36.36    1.55
   0  -6  -5   41.63    2.85
   0   6  -5   39.35    2.71
  -1   6  -5  483.40   15.83
  -1   6  -5  470.71   17.56
   1  -6   5  504.85   16.74
   1   6   5  494.18   17.90
  -1  -6  -5  493.65   15.44
  -1  -6  -5  482.89   16.74
  -2  -6  -5    5.53    0.77
  -2   6  -5    6.87    1.00
   2   6   5    8.19    1.54
  -2  -6  -5    6.48    1.47
   2  -6   5    7.62    1.41
  -2   6  -5    7.37    1.39
  -3  -6  -5  211.07    7.08
   3  -6   5  202.11    8.17
  -3   6  -5  201.05    7.31
   3   6   5  204.39    8.58
  -3  -6  -5  209.17    8.21
  -3   6  -5  203.55    8.36
   4  -6   5   79.95    4.19
  -4  -6  -5   75.84    3.23
  -4   6  -5   77.25    4.03
  -4  -6  -5   74.09    4.08
   4   6   5   75.18    4.22
  -4   6  -5   71.99    3.34
  -5  -6  -5  310.01   10.21
  -5  -6  -5  294.77   10.98
   5  -6   5  294.34   11.04
  -5   6  -5  284.55   11.32
   5   6   5  291.68   11.62
  -5   6  -5  295.70   10.26
  -6  -6  -5  276.72    9.53
  -6  -6  -5  251.08   10.10
  -6   6  -5  264.90   10.51
   6  -6   5  271.62   10.32
   6   6   5  266.43   10.76
  -6   6  -5  271.71    9.57
  -7   6  -5  878.79   27.58
  -7   6  -5  813.05   29.50
   7  -6   5  857.33   28.00
  -7  -6  -5  830.36   27.80
  -7  -6  -5  873.20   27.53
   7   6   5  848.68   29.94
  -8  -6  -5   60.08    3.42
  -8   6  -5   60.59    3.39
   8  -6   5   59.66    3.83
   8   6   5   58.69    3.84
  -8  -6  -5   64.31    3.83
   9  -6   5  482.43   16.78
  -9   6  -5  454.32   17.37
   9   6   5  462.81   17.79
  -9  -6  -5  460.49   16.50
  -9  -6  -5  481.75   16.38
  -9   6  -5  497.38   16.44
  10   6   5   97.82    5.51
 -10  -6  -5   96.32    4.99
 -10  -6  -5  116.90    5.43
 -10   6  -5  111.72    5.46
  10  -6   5   99.66    5.29
 -10   6  -5   99.61    4.99
 -11  -6  -5  140.96    6.39
 -11   6  -5  131.23    6.54
  11  -6   5  134.41    6.54
  11   6   5  148.45    7.10
 -11  -6  -5  141.52    6.47
 -11   6  -5  145.85    6.43
  12  -6   5   82.16    4.76
 -12   6  -5   82.25    4.58
  12   6   5   78.61    4.99
 -12  -6  -5   84.87    4.64
 -12   6  -5   77.35    4.65
 -12  -6  -5   84.84    4.67
 -13   6  -5   60.63    3.99
 -13  -6  -5   56.08    3.95
 -13   6  -5   58.30    4.05
  13  -6   5   57.62    3.99
  13   6   5   58.55    4.28
 -13  -6  -5   55.58    3.75
 -14   6  -5    7.35    2.01
 -14  -6  -5    7.67    1.89
 -14   6  -5    8.17    2.00
  14   6   5    7.39    2.09
 -14  -6  -5    5.95    1.96
  14  -6   5    6.92    1.93
  15   6   5   23.89    3.23
 -15  -6  -5   23.45    3.03
 -15   6  -5   21.84    2.95
  15  -6   5   22.31    2.83
  16  -6   5    2.24    2.20
 -16  -6  -5   -2.99    1.74
  16   6   5    0.50    1.65
 -16   6  -5   -1.90    1.80
  16  -6   5    1.96    1.76
  17  -6   5    7.06    2.31
 -17  -6  -5    2.45    1.94
 -17   6  -5    1.57    1.86
  17   6   5    3.72    2.11
 -18   6  -5   37.17    3.76
  18   6   5   36.59    4.37
 -18  -6  -5   32.82    3.84
  19   6   5   91.64    6.53
 -19   6  -5  101.35    6.37
 -19  -6  -5  104.20    6.50
  20   6   5   34.29    4.45
 -20   6  -5   33.59    4.08
 -20  -6  -5   35.38    4.26
 -21   6  -5   85.29    6.29
  21   6   5  101.20    7.10
 -21  -6  -5   89.25    6.49
 -22   6  -5   19.17    3.73
 -22  -6  -5   28.84    4.10
 -23   6  -5   55.66    5.32
 -23  -6  -5   48.17    5.17
 -23  -7   5  286.66   13.47
  23  -7  -5  288.05   15.45
  22  -7  -5  242.37   13.43
 -22  -7   5  239.85   11.73
  22   7  -5  242.64   13.39
  21  -7  -5  301.80   15.25
 -21  -7   5  306.70   13.46
  21   7  -5  278.79   14.83
 -20  -7   5  277.80   12.46
  20  -7  -5  273.45   14.18
  20   7  -5  281.46   14.32
  19  -7  -5  250.58   12.93
  19   7  -5  237.33   12.76
 -19  -7   5  249.28   11.30
 -18  -7   5  169.27    8.40
  18  -7  -5  152.83    9.50
  18   7  -5  164.17    9.65
 -17  -7   5   -1.07    1.68
  17   7  -5    1.64    1.93
 -16   7   5    9.29    2.53
  16   7  -5   13.34    3.00
 -16  -7   5   13.42    2.52
 -15   7   5    7.54    2.49
  15   7  -5    8.24    2.41
 -15  -7   5    6.91    2.07
 -14   7   5    3.80    2.01
 -14  -7   5    5.61    1.85
  14   7  -5   12.86    2.56
 -14   7   5    1.88    1.61
 -13   7   5    0.69    1.70
  13   7  -5    0.11    1.69
 -13   7   5   -0.50    1.36
  13  -7  -5    0.77    1.35
 -13  -7   5   -0.20    1.32
  12  -7  -5  288.30   11.20
 -12  -7   5  294.27   11.45
 -12   7   5  295.16   11.03
  12   7  -5  293.69   12.99
 -12   7   5  298.90   12.91
 -11   7   5  111.65    6.54
 -11   7   5  121.54    5.42
  11  -7  -5  119.51    5.75
  11   7  -5  116.99    6.68
 -11  -7   5  117.58    5.73
 -10  -7   5  478.52   16.20
  10   7  -5  432.86   18.27
  10  -7  -5  480.54   16.64
 -10   7   5  476.32   16.09
 -10  -7   5  486.00   16.56
 -10   7   5  466.09   18.41
   9   7  -5  172.54    8.32
   9  -7  -5  172.63    7.39
  -9  -7   5  164.91    7.01
  -9  -7   5  157.80    6.95
  -9   7   5  182.50    8.37
  -9   7   5  169.84    6.64
  -8  -7   5 1780.85   56.38
  -8  -7   5 1831.58   55.86
   8   7  -5 1736.59   61.11
  -8   7   5 1870.92   56.00
   8  -7  -5 1778.53   56.22
  -8   7   5 1736.01   61.04
  -7  -7   5  123.41    5.70
  -7  -7   5  122.74    5.32
   7   7  -5  127.23    6.49
  -7   7   5  124.72    6.44
  -7   7   5  121.60    4.86
   7  -7  -5  113.76    5.78
  -6   7   5 2373.58   82.25
  -6  -7   5 2476.72   75.64
   6   7  -5 2415.83   82.24
   6  -7  -5 2524.89   76.01
  -6  -7   5 2452.66   76.19
  -5  -7   5   16.10    1.69
  -5   7   5   18.67    2.37
   5  -7  -5   19.38    2.24
   5   7  -5   22.54    2.53
  -5  -7   5   20.22    2.32
   4  -7  -5  420.98   14.69
  -4  -7   5  416.90   13.68
   4   7  -5  397.29   15.55
  -4  -7   5  396.58   14.34
  -4   7   5  406.90   15.77
  -3  -7   5    6.34    1.49
  -3   7   5    5.91    1.53
   3   7  -5    7.94    1.70
  -3  -7   5    5.97    1.06
   3  -7  -5    4.70    1.40
  -2   7   5    7.48    1.70
  -2  -7   5    6.70    1.57
  -2  -7   5    7.50    1.04
   2  -7  -5    7.65    1.66
   2   7  -5    7.61    1.64
   1   7  -5    2.82    1.24
  -1   7   5    2.97    1.22
   1   7  -5    2.42    0.77
  -1  -7   5    4.33    1.38
   1  -7  -5    3.48    1.39
   0   7  -5    4.67    0.85
   0  -7  -5    3.10    1.18
   0   7   5    2.64    1.34
   0  -7   5    4.09    1.34
   0   7  -5    3.95    1.32
   1  -7   5    0.90    1.13
   1   7   5    0.77    0.95
  -1   7  -5    0.94    1.07
  -1   7  -5    0.89    0.68
  -1  -7  -5   -0.27    1.06
  -2   7  -5    4.06    0.88
  -2  -7  -5    4.95    1.48
   2  -7   5    4.38    1.36
   2   7   5    5.17    1.46
  -2   7  -5    3.42    1.21
   3  -7   5   34.52    2.82
  -3   7  -5   37.14    2.78
  -3   7  -5   36.18    2.03
  -3  -7  -5   34.79    2.77
   3   7   5   30.12    2.80
  -4  -7  -5  531.46   16.30
   4   7   5  498.37   18.69
  -4   7  -5  499.18   16.49
  -4  -7  -5  490.26   17.51
  -4   7  -5  485.02   18.34
   4  -7   5  503.87   17.59
   5   7   5    0.01    1.28
  -5  -7  -5    0.98    1.34
  -5  -7  -5    2.47    1.00
   5  -7   5    0.13    1.29
  -5   7  -5    2.51    0.98
  -5   7  -5    1.66    1.20
   6   7   5 2743.18   93.46
  -6   7  -5 2744.62   93.16
  -6  -7  -5 2805.63   86.60
   6  -7   5 2766.76   86.63
  -6  -7  -5 2825.84   86.74
  -6   7  -5 2901.40   86.91
  -7  -7  -5  163.82    6.28
   7  -7   5  158.88    7.20
  -7   7  -5  150.33    6.19
  -7  -7  -5  156.29    7.06
  -7   7  -5  151.08    7.11
   7   7   5  150.92    7.38
   8   7   5 1569.21   53.72
  -8   7  -5 1622.87   49.66
   8  -7   5 1504.41   49.79
  -8  -7  -5 1668.84   49.71
  -8  -7  -5 1540.87   49.68
  -8   7  -5 1499.83   53.17
   9  -7   5   76.02    4.59
  -9  -7  -5   75.23    3.97
  -9   7  -5   70.64    4.31
  -9  -7  -5   67.11    4.28
   9   7   5   79.77    4.80
  -9   7  -5   75.85    3.97
 -10   7  -5  639.67   21.35
 -10  -7  -5  673.74   21.43
 -10   7  -5  624.92   22.86
 -10  -7  -5  614.95   21.51
  10  -7   5  616.00   21.76
  10   7   5  603.84   23.27
 -11  -7  -5   69.88    4.04
  11   7   5   62.77    4.51
 -11   7  -5   64.65    4.29
  11  -7   5   60.48    4.27
 -11  -7  -5   72.94    4.38
 -11   7  -5   75.09    4.11
 -12   7  -5   45.91    3.39
 -12  -7  -5   43.83    3.52
 -12   7  -5   43.68    3.48
  12   7   5   47.89    3.87
  12  -7   5   46.78    3.71
 -12  -7  -5   48.60    3.49
  13   7   5   31.74    3.26
 -13   7  -5   31.23    2.89
 -13   7  -5   33.34    3.11
 -13  -7  -5   31.07    2.93
 -13  -7  -5   34.76    3.10
  13  -7   5   36.64    3.28
  14  -7   5  109.96    6.17
 -14  -7  -5  113.04    5.81
 -14  -7  -5  116.40    5.99
 -14   7  -5  111.91    5.97
 -14   7  -5  114.78    6.36
  14   7   5  111.97    6.61
 -15   7  -5    8.78    2.28
 -15  -7  -5    6.23    2.09
 -15   7  -5    8.68    2.27
  15  -7   5   10.41    2.49
  15   7   5   10.65    2.58
  16  -7   5    4.72    2.23
 -16   7  -5    4.18    2.14
 -16  -7  -5    3.73    2.31
  16   7   5    4.56    2.17
 -16   7  -5    5.65    2.16
  17  -7   5    6.82    2.73
  17   7   5    7.69    2.47
 -17   7  -5    7.06    2.22
 -17  -7  -5    4.18    2.43
  18   7   5  182.60    9.87
 -18  -7  -5  190.02    9.19
 -18   7  -5  183.55    9.00
 -19   7  -5  149.44    8.14
  19   7   5  141.20    8.67
 -19  -7  -5  151.34    8.18
  20   7   5  429.78   19.15
 -20   7  -5  468.03   18.00
 -20  -7  -5  450.66   17.96
  21   7   5  159.11    9.66
 -21  -7  -5  149.08    8.69
 -21   7  -5  172.88    9.09
 -22   7  -5  596.64   22.96
 -22  -7  -5  605.29   23.20
  22  -8  -5   39.83    5.91
  21   8  -5   57.71    6.19
  21  -8  -5   54.69    6.14
 -21  -8   5   57.10    5.30
  20   8  -5   72.45    6.48
  20  -8  -5   58.64    6.17
 -20  -8   5   45.00    5.21
  19   8  -5   31.59    4.79
  19  -8  -5   25.47    4.62
 -19  -8   5   24.19    3.60
  18   8  -5   21.22    3.82
 -18  -8   5   15.26    3.01
  17   8  -5   46.81    5.41
 -17  -8   5   43.84    4.12
 -17   8   5   43.06    5.05
  16   8  -5   85.07    6.45
 -16   8   5   79.02    6.09
 -16  -8   5   89.40    5.55
 -15   8   5    5.98    2.20
  15   8  -5    9.45    2.76
[truncated: 1,041,826 more chars]
