# Supplementary material for: Practical aspects of teaching a graduate-level small-mol­ecule chemical crystallography course
Source: Acta Crystallogr E Crystallogr Commun. 2026 Jan 1;82(Pt 1):107–20. doi: 10.1107/S2056989025010527 (PMC12810306; doi:10.1107/S2056989025010527)
Supplement: Supplementary file 1 [file e-82-00107-sup2.zip › Berry_Guzei_Structures/Structure 31/Structure31.p4p]

FILEID SAINT        V8.40A        4.00        03/06/20 08:58:31 Stahl224     
SITEID ILIA                                ?                                    
TITLE  Integration of Dahl273                 
SMAP   1 1 0 0 0 0 0 0 
CHEM   ?                                                                                
CELL      19.6285  11.7850  23.1846  90.000  92.063  90.000     
CELLSD    0.0008   0.0005   0.0009   0.000   0.001   0.000   
