# Supplementary material for: Practical aspects of teaching a graduate-level small-mol­ecule chemical crystallography course
Source: Acta Crystallogr E Crystallogr Commun. 2026 Jan 1;82(Pt 1):107–20. doi: 10.1107/S2056989025010527 (PMC12810306; doi:10.1107/S2056989025010527)
Supplement: Supplementary file 1 [file e-82-00107-sup2.zip › Berry_Guzei_Structures/Structure 32/Structure32.cif]

data_structure32
_audit_creation_date              2015-11-02
_audit_creation_method
;
Olex2 1.2-alpha
(compiled 2015.10.28 svn.r3245 for OlexSys, GUI svn.r5128)
;
_publ_contact_author_address      ?
_publ_contact_author_email        ?
_publ_contact_author_name         ''
_publ_contact_author_phone        ?
_publ_section_references
;
Dolomanov, O.V., Bourhis, L.J., Gildea, R.J, Howard, J.A.K. & Puschmann, H.
 (2009), J. Appl. Cryst. 42, 339-341.

Sheldrick, G.M. (2015). Acta Cryst. A71, 3-8.

Sheldrick, G.M. (2015). Acta Cryst. C71, 3-8.
;
_chemical_name_common             ?
_chemical_name_systematic         ?
_chemical_formula_moiety          'C18 H15 Br O, H2 O'
_chemical_formula_sum             'C18 H17 Br O2'
_chemical_formula_weight          345.22
_chemical_melting_point           ?
_chemical_oxdiff_formula          'C16 H15 Br1 S1'
loop_
  _atom_type_symbol
  _atom_type_description
  _atom_type_scat_dispersion_real
  _atom_type_scat_dispersion_imag
  _atom_type_scat_source
 'C' 'C' 0.0181 0.0091 'International Tables Vol C Tables 4.2.6.8 and 6.1.1.4'
 'H' 'H' 0.0000 0.0000 'International Tables Vol C Tables 4.2.6.8 and 6.1.1.4'
 'Br' 'Br' -0.6763 1.2805
 'International Tables Vol C Tables 4.2.6.8 and 6.1.1.4'
 'O' 'O' 0.0492 0.0322 'International Tables Vol C Tables 4.2.6.8 and 6.1.1.4'

_shelx_space_group_comment
;
The symmetry employed for this shelxl refinement is uniquely defined
by the following loop, which should always be used as a source of
symmetry information in preference to the above space-group names.
They are only intended as comments.
;
_space_group_crystal_system       'monoclinic'
_space_group_IT_number            14
_space_group_name_H-M_alt         'P 1 21/n 1'
_space_group_name_Hall            '-P 2yn'
loop_
  _space_group_symop_operation_xyz
 'x, y, z'
 '-x+1/2, y+1/2, -z+1/2'
 '-x, -y, -z'
 'x-1/2, -y-1/2, z-1/2'

_cell_length_a                    9.45574(7)
_cell_length_b                    16.26721(10)
_cell_length_c                    11.06992(8)
_cell_angle_alpha                 90
_cell_angle_beta                  113.5838(8)
_cell_angle_gamma                 90
_cell_volume                      1560.54(2)
_cell_formula_units_Z             4
_cell_measurement_reflns_used     48745
_cell_measurement_temperature     126(5)
_cell_measurement_theta_max       66.4910
_cell_measurement_theta_min       4.3460
_shelx_estimated_absorpt_T_max    ?
_shelx_estimated_absorpt_T_min    ?
_exptl_absorpt_coefficient_mu     3.598
_exptl_absorpt_correction_T_max   0.889
_exptl_absorpt_correction_T_min   0.832
_exptl_absorpt_correction_type    analytical
_exptl_absorpt_process_details
;
CrysAlisPro 1.171.38.37b (Rigaku Oxford Diffraction, 2015)
Analytical numeric absorption correction using a multifaceted crystal
			model based on expressions derived by R.C. Clark & J.S. Reid.
(Clark, R. C. & Reid, J. S. (1995). Acta Cryst. A51, 887-897)
Empirical absorption correction using spherical harmonics,
 implemented in SCALE3 ABSPACK scaling algorithm.
;
_exptl_absorpt_special_details    ?
_exptl_crystal_colour             colourless
_exptl_crystal_colour_primary     colourless
_exptl_crystal_density_diffrn     1.469
_exptl_crystal_density_meas       ?
_exptl_crystal_density_method     ?
_exptl_crystal_description        prism
_exptl_crystal_F_000              704
loop_
  _exptl_crystal_face_index_h
  _exptl_crystal_face_index_k
  _exptl_crystal_face_index_l
  _exptl_crystal_face_perp_dist
 3 7 -5 0.0886
 -3 8 -2 0.0887
 2 5 4 0.0529
 5 -5 -1 0.0695
 -3 6 5 0.0986
 -4 -8 1 0.0679
 -5 -4 5 0.0910
 1 -8 3 0.1052
 -1 -8 -3 0.0572

_exptl_crystal_size_max           0.238
_exptl_crystal_size_mid           0.202
_exptl_crystal_size_min           0.148
loop_
  _exptl_oxdiff_crystal_face_indexfrac_h
  _exptl_oxdiff_crystal_face_indexfrac_k
  _exptl_oxdiff_crystal_face_indexfrac_l
  _exptl_oxdiff_crystal_face_x
  _exptl_oxdiff_crystal_face_y
  _exptl_oxdiff_crystal_face_z
 3.0019 6.9918 -5.0052 0.6114 0.2920 0.7192
 -2.9986 7.9973 -2.0065 -0.2388 -0.1084 1.0059
 2.0039 4.9953 3.9990 0.5954 -0.7229 -0.1248
 4.9993 -5.0016 -0.9959 0.5943 0.3374 -0.6800
 -2.9969 5.9995 4.9973 -0.1430 -0.8795 0.2554
 -4.0039 -7.9907 1.0040 -0.9030 0.2478 -0.3727
 -5.0013 -3.9919 5.0028 -0.8226 -0.4229 -0.3379
 0.9983 -7.9952 3.0063 -0.0566 -0.0100 -0.9353
 -1.0044 -7.9941 -2.9966 -0.5198 0.7331 -0.2641

_exptl_transmission_factor_max    ?
_exptl_transmission_factor_min    ?
_diffrn_reflns_av_R_equivalents   0.0333
_diffrn_reflns_av_unetI/netI      0.0093
_diffrn_reflns_Laue_measured_fraction_full 0.999
_diffrn_reflns_Laue_measured_fraction_max 0.999
_diffrn_reflns_limit_h_max        11
_diffrn_reflns_limit_h_min        -11
_diffrn_reflns_limit_k_max        19
_diffrn_reflns_limit_k_min        -19
_diffrn_reflns_limit_l_max        13
_diffrn_reflns_limit_l_min        -13
_diffrn_reflns_number             67079
_diffrn_reflns_point_group_measured_fraction_full 0.999
_diffrn_reflns_point_group_measured_fraction_max 0.999
_diffrn_reflns_theta_full         66.766
_diffrn_reflns_theta_max          66.766
_diffrn_reflns_theta_min          5.138
_diffrn_ambient_environment       N~2~
_diffrn_ambient_temperature       126(5)
_diffrn_detector                  'CCD plate'
_diffrn_detector_area_resol_mean  5.2548
_diffrn_detector_type             AtlasS2
_diffrn_measured_fraction_theta_full 0.999
_diffrn_measured_fraction_theta_max 0.999
_diffrn_measurement_details
;
List of Runs (angles in degrees, time in seconds):

  # Type    Start    End  Width  t~exp~   \w     \q     \k     \f   Frames
--------------------------------------------------------------------------
  1  \w     -3.00  96.00   1.00    4.00    --   41.78-125.00  90.00   99
  2  \w    -34.00  68.00   1.00    4.00    --   41.78 -38.00 150.00  102
  3  \w     15.00 118.00   1.00    4.00    --   41.78  38.00 -30.00  103
  4  \w      9.00 133.00   1.00   10.00    --   93.50 -93.00-149.12  124
  5  \w      9.00 133.00   1.00   10.00    --   93.50 -93.00 141.41  124
  6  \w      9.00 130.00   1.00   10.00    --   93.50 -87.00 -25.95  121
  7  \w     19.00 122.00   1.00   10.00    --   93.50 -51.00 114.81  103
  8  \w     19.00 121.00   1.00   10.00    --   93.50 -47.00 -72.90  102
  9  \w     66.00 168.00   1.00   10.00    --   93.50  45.00  30.00  102
 10  \w     60.00 172.00   1.00   10.00    --   93.50  77.00-120.00  112
 11  \w     63.00 171.00   1.00   10.00    --   93.50  30.00   0.00  108
 12  \w     15.00  90.00   1.00   10.00    --   93.50-111.00 120.00   75
 13  \w     63.00 168.00   1.00   10.00    --   93.50  61.00-150.00  105
 14  \w     66.00 168.00   1.00   10.00    --   93.50  45.00 -60.00  102
 15  \w     19.00 124.00   1.00   10.00    --   93.50 -61.00   0.00  105
 16  \w      9.00 133.00   1.00   10.00    --   93.50 -93.00 141.41  124
 17  \w      9.00  83.00   1.00   10.00    --   93.50 -94.00  90.00   74
 18  \w      9.00 133.00   1.00   10.00    --   93.50 -93.00  78.35  124
 19  \w     19.00 121.00   1.00   10.00    --   93.50 -45.00-150.00  102
 20  \w     19.00 124.00   1.00   10.00    --   93.50 -61.00-150.00  105
 21  \w      8.00 120.00   1.00    4.00    --   41.78  77.00  30.00  112
 22  \w     12.00 116.00   1.00    4.00    --   41.78  57.00 150.00  104
 23  \w      8.00 120.00   1.00    4.00    --   41.78  77.00 -60.00  112
 24  \w      8.00 120.00   1.00    4.00    --   41.78  77.00-150.00  112
 25  \w     63.00 168.00   1.00   10.00    --   93.50  61.00  30.00  105
 26  \w     63.00 168.00   1.00   10.00    --   93.50  61.00  60.00  105
 27  \w     60.00 172.00   1.00   10.00    --   93.50  77.00 150.00  112
 28  \w     60.00 172.00   1.00   10.00    --   93.50  77.00 -60.00  112
 29  \w     66.00 168.00   1.00   10.00    --   93.50  45.00 120.00  102
 30  \w     60.00 172.00   1.00   10.00    --   93.50  77.00  60.00  112
 31  \w     60.00 172.00   1.00   10.00    --   93.50  77.00 120.00  112
 32  \w     60.00 172.00   1.00   10.00    --   93.50  77.00-180.00  112
 33  \w     60.00 172.00   1.00   10.00    --   93.50  77.00-150.00  112
 34  \w     60.00 172.00   1.00   10.00    --   93.50  77.00 -90.00  112
 35  \w     60.00 172.00   1.00   10.00    --   93.50  77.00  30.00  112
 36  \w     60.00 172.00   1.00   10.00    --   93.50  77.00  90.00  112
 37  \w     60.00 172.00   1.00   10.00    --   93.50  77.00   0.00  112
 38  \w     63.00 168.00   1.00   10.00    --   93.50  61.00-180.00  105
 39  \w     59.00 173.00   1.00   10.00    --   93.50  79.00  45.73  114
 40  \w     60.00 172.00   1.00   10.00    --   93.50  77.00 -30.00  112
 41  \w   -120.00  -8.00   1.00    4.00    --  -41.78 -77.00-120.00  112
 42  \w   -120.00  -8.00   1.00    4.00    --  -41.78 -77.00 120.00  112
 43  \w    -99.00 -18.00   1.00    4.00    --  -41.78 125.00 -90.00   81
 44  \w      8.00 120.00   1.00    4.00    --   41.78  77.00 120.00  112
 45  \w      9.00  83.00   1.00   10.00    --   93.50 -94.00  60.00   74
 46  \w     63.00 168.00   1.00   10.00    --   93.50  61.00 -30.00  105
 47  \w     65.00 167.00   1.00   10.00    --   93.50  53.00 168.60  102
 48  \w      4.00 178.00   1.00   10.00    --   93.50   0.00  60.00  174
 49  \w     66.00 168.00   1.00   10.00    --   93.50  45.00 150.00  102
 50  \w     62.00 168.00   1.00   10.00    --   93.50  65.00-139.52  106
 51  \w     79.00 172.00   1.00   10.00    --   93.50 111.00  60.00   93
 52  \w     15.00 127.00   1.00   10.00    --   93.50 -77.00 150.00  112
 53  \w     15.00  90.00   1.00   10.00    --   93.50-111.00   0.00   75
 54  \w     66.00 168.00   1.00   10.00    --   93.50  45.00-120.00  102
 55  \w     63.00 168.00   1.00   10.00    --   93.50  61.00 120.00  105
 56  \w     63.00 168.00   1.00   10.00    --   93.50  61.00 -90.00  105
 57  \w     15.00 127.00   1.00   10.00    --   93.50 -77.00   0.00  112
 58  \w      9.00 133.00   1.00   10.00    --   93.50 -93.00 -92.03  124
 59  \w      9.00  83.00   1.00   10.00    --   93.50 -94.00-120.00   74
 60  \w     62.00 169.00   1.00   10.00    --   93.50  66.00-114.55  107
 61  \w   -120.00  -8.00   1.00    4.00    --  -41.78 -77.00   0.00  112
 62  \w   -116.00 -21.00   1.00    4.00    --  -41.78 -57.00   0.00   95
 63  \w   -116.00 -12.00   1.00    4.00    --  -41.78 -57.00-150.00  104
;
_diffrn_measurement_device        'four-circle diffractometer'
_diffrn_measurement_device_type   'Xcalibur, AtlasS2, Gemini ultra'
_diffrn_measurement_method        '\w scans'
_diffrn_orient_matrix_type
'CrysAlisPro convention (1999,Acta A55,543-557)'
_diffrn_orient_matrix_UB_11       0.1596578000
_diffrn_orient_matrix_UB_12       0.0360049000
_diffrn_orient_matrix_UB_13       0.0239064000
_diffrn_orient_matrix_UB_21       -0.0023322000
_diffrn_orient_matrix_UB_22       -0.0452964000
_diffrn_orient_matrix_UB_23       -0.1230157000
_diffrn_orient_matrix_UB_31       -0.0780773000
_diffrn_orient_matrix_UB_32       0.0749950000
_diffrn_orient_matrix_UB_33       -0.0857492000
_diffrn_radiation_monochromator   mirror
_diffrn_radiation_probe           x-ray
_diffrn_radiation_type            CuK\a
_diffrn_radiation_wavelength      1.54184
_diffrn_source                    'fine-focus sealed X-ray tube'
_diffrn_source_type               'Enhance Ultra (Cu) X-ray Source'
_reflns_Friedel_coverage          0.000
_reflns_Friedel_fraction_full     .
_reflns_Friedel_fraction_max      .
_reflns_number_gt                 2736
_reflns_number_total              2774
_reflns_odcompleteness_completeness 99.21
_reflns_odcompleteness_iscentric  1
_reflns_odcompleteness_theta      66.97
_reflns_special_details
;
 Reflections were merged by SHELXL according to the crystal
 class for the calculation of statistics and refinement.
 
 _reflns_Friedel_fraction is defined as the number of unique
 Friedel pairs measured divided by the number that would be
 possible theoretically, ignoring centric projections and
 systematic absences.
;
_reflns_threshold_expression      'I > 2\s(I)'
_computing_cell_refinement        'CrysAlisPro 1.171.38.37b (Rigaku OD, 2015)'
_computing_data_collection        'CrysAlisPro 1.171.38.37b (Rigaku OD, 2015)'
_computing_data_reduction         'CrysAlisPro 1.171.38.37b (Rigaku OD, 2015)'
_computing_molecular_graphics     'Olex2 (Dolomanov et al., 2009)'
_computing_publication_material   'Olex2 (Dolomanov et al., 2009)'
_computing_structure_refinement   'ShelXL (Sheldrick, 2015)'
_computing_structure_solution     'ShelXT (Sheldrick, 2015)'
_refine_diff_density_max          0.451
_refine_diff_density_min          -0.844
_refine_diff_density_rms          0.084
_refine_ls_extinction_coef        .
_refine_ls_extinction_method      none
_refine_ls_goodness_of_fit_ref    1.112
_refine_ls_hydrogen_treatment     constr
_refine_ls_matrix_type            full
_refine_ls_number_parameters      193
_refine_ls_number_reflns          2774
_refine_ls_number_restraints      0
_refine_ls_R_factor_all           0.0288
_refine_ls_R_factor_gt            0.0286
_refine_ls_restrained_S_all       1.112
_refine_ls_shift/su_max           0.001
_refine_ls_shift/su_mean          0.000
_refine_ls_structure_factor_coef  Fsqd
_refine_ls_weighting_details
'w=1/[\s^2^(Fo^2^)+(0.0510P)^2^+2.1525P] where P=(Fo^2^+2Fc^2^)/3'
_refine_ls_weighting_scheme       calc
_refine_ls_wR_factor_gt           0.0894
_refine_ls_wR_factor_ref          0.0896
_refine_special_details           ?
_olex2_refinement_description
;
1. Fixed Uiso
 At 1.2 times of:
  All C(H) groups
 At 1.5 times of:
  All O(H,H) groups
2.a Free rotating group:
 O003(H00M,H00N)
2.b Aromatic/amide H refined with riding coordinates:
 C005(H005), C007(H007), C009(H009), C00A(H00A), C00B(H00B), C00C(H00C),
 C00D(H00D), C00E(H00E), C00F(H00F), C00G(H00G), C00H(H00H), C00I(H00I),
 C00J(H00J), C00K(H00K), C00L(H00L)
;
_atom_sites_solution_hydrogens    mixed
_atom_sites_solution_primary      ?
_atom_sites_solution_secondary    ?
loop_
  _atom_site_label
  _atom_site_type_symbol
  _atom_site_fract_x
  _atom_site_fract_y
  _atom_site_fract_z
  _atom_site_U_iso_or_equiv
  _atom_site_adp_type
  _atom_site_occupancy
  _atom_site_site_symmetry_order
  _atom_site_calc_flag
  _atom_site_refinement_flags_posn
  _atom_site_refinement_flags_adp
  _atom_site_refinement_flags_occupancy
  _atom_site_disorder_assembly
  _atom_site_disorder_group
 Br01 Br 0.51843(3) 0.64443(2) 0.25421(2) 0.01958(12) Uani 1 1 d . . . . .
 O00 O 0.51967(19) 0.57480(10) 0.14633(16) 0.0201(4) Uani 1 1 d . . . . .
 O003 O 0.3312(2) 0.43902(11) 0.02834(18) 0.0244(4) Uani 1 1 d . . . . .
 H00M H 0.3839 0.4788 0.0742 0.037 Uiso 1 1 d G . . . .
 H00N H 0.3561 0.4306 -0.0364 0.037 Uiso 1 1 d G . . . .
 C004 C 0.6295(3) 0.60786(14) 0.4318(2) 0.0176(5) Uani 1 1 d . . . . .
 C005 C 0.7021(3) 0.79125(15) 0.3462(2) 0.0205(5) Uani 1 1 d . . . . .
 H005 H 0.7089 0.7756 0.4291 0.025 Uiso 1 1 calc R . . . .
 C006 C 0.6185(2) 0.74336(14) 0.2362(2) 0.0146(4) Uani 1 1 d . . . . .
 C007 C 0.6080(3) 0.76652(15) 0.1117(2) 0.0178(5) Uani 1 1 d . . . . .
 H007 H 0.5520 0.7347 0.0383 0.021 Uiso 1 1 calc R . . . .
 C008 C 0.3126(3) 0.67060(15) 0.2319(2) 0.0172(5) Uani 1 1 d . . . . .
 C009 C 0.1920(3) 0.62348(16) 0.1449(3) 0.0222(5) Uani 1 1 d . . . . .
 H009 H 0.2107 0.5816 0.0959 0.027 Uiso 1 1 calc R . . . .
 C00A C 0.7658(3) 0.88492(15) 0.2082(3) 0.0231(5) Uani 1 1 d . . . . .
 H00A H 0.8158 0.9322 0.1987 0.028 Uiso 1 1 calc R . . . .
 C00B C 0.2850(3) 0.73445(17) 0.3036(3) 0.0264(6) Uani 1 1 d . . . . .
 H00B H 0.3666 0.7661 0.3601 0.032 Uiso 1 1 calc R . . . .
 C00C C 0.6818(3) 0.83741(16) 0.0984(3) 0.0216(5) Uani 1 1 d . . . . .
 H00C H 0.6750 0.8533 0.0156 0.026 Uiso 1 1 calc R . . . .
 C00D C 0.7752(3) 0.86206(15) 0.3320(3) 0.0236(6) Uani 1 1 d . . . . .
 H00D H 0.8305 0.8942 0.4052 0.028 Uiso 1 1 calc R . . . .
 C00E C 0.5604(3) 0.60188(19) 0.5210(3) 0.0317(6) Uani 1 1 d . . . . .
 H00E H 0.4574 0.6164 0.4959 0.038 Uiso 1 1 calc R . . . .
 C00F C 0.7813(3) 0.58475(18) 0.4681(3) 0.0321(6) Uani 1 1 d . . . . .
 H00F H 0.8271 0.5879 0.4079 0.039 Uiso 1 1 calc R . . . .
 C00G C 0.7978(4) 0.55233(18) 0.6846(3) 0.0390(8) Uani 1 1 d . . . . .
 H00G H 0.8552 0.5346 0.7703 0.047 Uiso 1 1 calc R . . . .
 C00H C 0.0162(3) 0.7030(2) 0.2064(3) 0.0384(8) Uani 1 1 d . . . . .
 H00H H -0.0836 0.7132 0.1990 0.046 Uiso 1 1 calc R . . . .
 C00I C 0.1367(4) 0.75052(19) 0.2908(3) 0.0358(7) Uani 1 1 d . . . . .
 H00I H 0.1175 0.7930 0.3384 0.043 Uiso 1 1 calc R . . . .
 C00J C 0.0417(3) 0.64065(18) 0.1329(3) 0.0336(7) Uani 1 1 d . . . . .
 H00J H -0.0408 0.6100 0.0754 0.040 Uiso 1 1 calc R . . . .
 C00K C 0.6462(4) 0.57400(19) 0.6479(3) 0.0394(7) Uani 1 1 d . . . . .
 H00K H 0.6007 0.5700 0.7082 0.047 Uiso 1 1 calc R . . . .
 C00L C 0.8653(3) 0.5567(2) 0.5957(3) 0.0444(9) Uani 1 1 d . . . . .
 H00L H 0.9676 0.5408 0.6208 0.053 Uiso 1 1 calc R . . . .

loop_
  _atom_site_aniso_label
  _atom_site_aniso_U_11
  _atom_site_aniso_U_22
  _atom_site_aniso_U_33
  _atom_site_aniso_U_23
  _atom_site_aniso_U_13
  _atom_site_aniso_U_12
 Br01 0.01872(17) 0.02228(18) 0.01823(17) -0.00359(8) 0.00789(12) -0.00045(9)
 O00 0.0218(9) 0.0219(9) 0.0196(8) -0.0094(7) 0.0114(7) -0.0046(7)
 O003 0.0264(9) 0.0279(10) 0.0246(9) -0.0070(7) 0.0161(8) -0.0087(7)
 C004 0.0196(12) 0.0134(11) 0.0164(11) -0.0016(9) 0.0035(9) -0.0009(9)
 C005 0.0210(12) 0.0215(12) 0.0163(11) -0.0032(9) 0.0047(10) 0.0001(10)
 C006 0.0114(10) 0.0157(11) 0.0166(11) -0.0026(9) 0.0055(9) 0.0006(8)
 C007 0.0149(11) 0.0204(11) 0.0162(11) -0.0029(9) 0.0041(9) 0.0011(9)
 C008 0.0150(11) 0.0228(12) 0.0159(11) 0.0071(9) 0.0084(9) 0.0044(9)
 C009 0.0175(12) 0.0244(12) 0.0244(13) 0.0092(10) 0.0079(10) 0.0010(10)
 C00A 0.0166(12) 0.0176(12) 0.0331(14) 0.0000(10) 0.0078(10) -0.0005(10)
 C00B 0.0305(14) 0.0287(14) 0.0225(12) 0.0034(11) 0.0131(11) 0.0093(11)
 C00C 0.0197(12) 0.0234(12) 0.0215(12) 0.0034(10) 0.0081(10) 0.0024(10)
 C00D 0.0191(13) 0.0198(12) 0.0248(13) -0.0073(9) 0.0014(11) -0.0021(9)
 C00E 0.0357(15) 0.0406(16) 0.0207(13) 0.0050(12) 0.0132(12) 0.0136(13)
 C00F 0.0194(13) 0.0336(15) 0.0411(16) 0.0146(13) 0.0097(12) 0.0008(11)
 C00G 0.0437(18) 0.0262(14) 0.0267(14) 0.0114(12) -0.0073(13) -0.0118(13)
 C00H 0.0279(15) 0.0459(18) 0.0530(19) 0.0304(15) 0.0283(14) 0.0216(13)
 C00I 0.0396(17) 0.0401(17) 0.0383(16) 0.0155(13) 0.0267(14) 0.0237(14)
 C00J 0.0153(13) 0.0388(17) 0.0427(17) 0.0224(13) 0.0071(12) 0.0006(11)
 C00K 0.057(2) 0.0390(17) 0.0208(14) 0.0061(12) 0.0143(14) 0.0086(15)
 C00L 0.0178(14) 0.0424(17) 0.055(2) 0.0264(16) -0.0044(13) -0.0034(12)

_geom_special_details
;
 All esds (except the esd in the dihedral angle between two l.s. planes)
 are estimated using the full covariance matrix.  The cell esds are taken
 into account individually in the estimation of esds in distances, angles
 and torsion angles; correlations between esds in cell parameters are only
 used when they are defined by crystal symmetry.  An approximate (isotropic)
 treatment of cell esds is used for estimating esds involving l.s. planes.
;
loop_
  _geom_bond_atom_site_label_1
  _geom_bond_atom_site_label_2
  _geom_bond_distance
  _geom_bond_site_symmetry_2
  _geom_bond_publ_flag
 Br01 O00 1.6495(15) . ?
 Br01 C004 1.915(2) . ?
 Br01 C006 1.917(2) . ?
 Br01 C008 1.909(2) . ?
 O003 H00M 0.8505 . ?
 O003 H00N 0.8500 . ?
 C004 C00E 1.389(4) . ?
 C004 C00F 1.379(4) . ?
 C005 H005 0.9300 . ?
 C005 C006 1.395(3) . ?
 C005 C00D 1.384(4) . ?
 C006 C007 1.394(3) . ?
 C007 H007 0.9300 . ?
 C007 C00C 1.386(4) . ?
 C008 C009 1.392(4) . ?
 C008 C00B 1.394(4) . ?
 C009 H009 0.9300 . ?
 C009 C00J 1.401(4) . ?
 C00A H00A 0.9300 . ?
 C00A C00C 1.391(4) . ?
 C00A C00D 1.387(4) . ?
 C00B H00B 0.9300 . ?
 C00B C00I 1.377(4) . ?
 C00C H00C 0.9300 . ?
 C00D H00D 0.9300 . ?
 C00E H00E 0.9300 . ?
 C00E C00K 1.388(4) . ?
 C00F H00F 0.9300 . ?
 C00F C00L 1.392(4) . ?
 C00G H00G 0.9300 . ?
 C00G C00K 1.370(5) . ?
 C00G C00L 1.373(5) . ?
 C00H H00H 0.9300 . ?
 C00H C00I 1.385(5) . ?
 C00H C00J 1.380(5) . ?
 C00I H00I 0.9300 . ?
 C00J H00J 0.9300 . ?
 C00K H00K 0.9300 . ?
 C00L H00L 0.9300 . ?

loop_
  _geom_angle_atom_site_label_1
  _geom_angle_atom_site_label_2
  _geom_angle_atom_site_label_3
  _geom_angle
  _geom_angle_site_symmetry_1
  _geom_angle_site_symmetry_3
  _geom_angle_publ_flag
 O00 Br01 C004 111.71(9) . . ?
 O00 Br01 C006 110.76(9) . . ?
 O00 Br01 C008 111.19(10) . . ?
 C004 Br01 C006 106.06(10) . . ?
 C008 Br01 C004 108.31(10) . . ?
 C008 Br01 C006 108.62(10) . . ?
 H00M O003 H00N 109.4 . . ?
 C00E C004 Br01 122.06(19) . . ?
 C00F C004 Br01 117.6(2) . . ?
 C00F C004 C00E 120.3(2) . . ?
 C006 C005 H005 120.0 . . ?
 C00D C005 H005 120.0 . . ?
 C00D C005 C006 120.0(2) . . ?
 C005 C006 Br01 120.62(18) . . ?
 C007 C006 Br01 119.14(17) . . ?
 C007 C006 C005 120.2(2) . . ?
 C006 C007 H007 120.3 . . ?
 C00C C007 C006 119.4(2) . . ?
 C00C C007 H007 120.3 . . ?
 C009 C008 Br01 118.52(19) . . ?
 C009 C008 C00B 121.1(2) . . ?
 C00B C008 Br01 120.38(19) . . ?
 C008 C009 H009 120.8 . . ?
 C008 C009 C00J 118.4(3) . . ?
 C00J C009 H009 120.8 . . ?
 C00C C00A H00A 119.9 . . ?
 C00D C00A H00A 119.9 . . ?
 C00D C00A C00C 120.2(2) . . ?
 C008 C00B H00B 120.1 . . ?
 C00I C00B C008 119.8(3) . . ?
 C00I C00B H00B 120.1 . . ?
 C007 C00C C00A 120.3(2) . . ?
 C007 C00C H00C 119.8 . . ?
 C00A C00C H00C 119.8 . . ?
 C005 C00D C00A 119.9(2) . . ?
 C005 C00D H00D 120.1 . . ?
 C00A C00D H00D 120.1 . . ?
 C004 C00E H00E 120.3 . . ?
 C00K C00E C004 119.5(3) . . ?
 C00K C00E H00E 120.3 . . ?
 C004 C00F H00F 120.3 . . ?
 C004 C00F C00L 119.3(3) . . ?
 C00L C00F H00F 120.3 . . ?
 C00K C00G H00G 119.8 . . ?
 C00K C00G C00L 120.3(3) . . ?
 C00L C00G H00G 119.8 . . ?
 C00I C00H H00H 119.4 . . ?
 C00J C00H H00H 119.4 . . ?
 C00J C00H C00I 121.2(3) . . ?
 C00B C00I C00H 119.5(3) . . ?
 C00B C00I H00I 120.2 . . ?
 C00H C00I H00I 120.2 . . ?
 C009 C00J H00J 120.0 . . ?
 C00H C00J C009 120.0(3) . . ?
 C00H C00J H00J 120.0 . . ?
 C00E C00K H00K 119.9 . . ?
 C00G C00K C00E 120.2(3) . . ?
 C00G C00K H00K 119.9 . . ?
 C00F C00L H00L 119.8 . . ?
 C00G C00L C00F 120.3(3) . . ?
 C00G C00L H00L 119.8 . . ?

loop_
  _geom_torsion_atom_site_label_1
  _geom_torsion_atom_site_label_2
  _geom_torsion_atom_site_label_3
  _geom_torsion_atom_site_label_4
  _geom_torsion
  _geom_torsion_site_symmetry_1
  _geom_torsion_site_symmetry_2
  _geom_torsion_site_symmetry_3
  _geom_torsion_site_symmetry_4
  _geom_torsion_publ_flag
 Br01 C004 C00E C00K 179.2(2) . . . . ?
 Br01 C004 C00F C00L -179.1(2) . . . . ?
 Br01 C006 C007 C00C -179.17(18) . . . . ?
 Br01 C008 C009 C00J 177.37(19) . . . . ?
 Br01 C008 C00B C00I -177.3(2) . . . . ?
 C004 C00E C00K C00G -0.2(5) . . . . ?
 C004 C00F C00L C00G -0.2(5) . . . . ?
 C005 C006 C007 C00C 0.2(3) . . . . ?
 C006 C005 C00D C00A -0.4(4) . . . . ?
 C006 C007 C00C C00A 0.2(4) . . . . ?
 C008 C009 C00J C00H 0.0(4) . . . . ?
 C008 C00B C00I C00H 0.0(4) . . . . ?
 C009 C008 C00B C00I 1.3(4) . . . . ?
 C00B C008 C009 C00J -1.2(4) . . . . ?
 C00C C00A C00D C005 0.7(4) . . . . ?
 C00D C005 C006 Br01 179.29(19) . . . . ?
 C00D C005 C006 C007 0.0(4) . . . . ?
 C00D C00A C00C C007 -0.6(4) . . . . ?
 C00E C004 C00F C00L -1.1(4) . . . . ?
 C00F C004 C00E C00K 1.3(4) . . . . ?
 C00I C00H C00J C009 1.3(4) . . . . ?
 C00J C00H C00I C00B -1.2(4) . . . . ?
 C00K C00G C00L C00F 1.3(5) . . . . ?
 C00L C00G C00K C00E -1.1(5) . . . . ?

_shelx_res_file
;
    o088.res created by SHELXL-2014/7

TITL o088_a.res in P2(1)/n
REM Old TITL O088 in P21/n #14
REM SHELXT solution in P2(1)/n
REM R1 0.092, Rweak 0.010, Alpha 0.046, Orientation as input
REM Formula found by SHELXT: C20 Br
CELL 1.54184 9.455743 16.267214 11.069918 90 113.5838 90
ZERR 4 0.000067 0.000098 0.00008 0 0.0008 0
LATT 1
SYMM 0.5-X,0.5+Y,0.5-Z
SFAC C H Br O
UNIT 72 68 4 8

L.S. 30
PLAN  20
BOND $H
MORE -1
CONF
fmap 2
acta 135
REM <olex2.extras>
REM <HklSrc "%.\\O088.hkl">
REM </olex2.extras>

WGHT    0.051000    2.152500
FVAR       0.56495
BR01  3    0.518432    0.644435    0.254215    11.00000    0.01872    0.02228 =
         0.01823   -0.00359    0.00789   -0.00045
O00   4    0.519671    0.574799    0.146329    11.00000    0.02183    0.02194 =
         0.01963   -0.00938    0.01140   -0.00458
AFIX   6
O003  4    0.331153    0.439024    0.028340    11.00000    0.02635    0.02787 =
         0.02459   -0.00698    0.01614   -0.00871
H00M  2    0.383941    0.478815    0.074228    11.00000   -1.50000
H00N  2    0.356074    0.430563   -0.036359    11.00000   -1.50000
AFIX   0

C004  1    0.629502    0.607859    0.431777    11.00000    0.01964    0.01340 =
         0.01637   -0.00158    0.00351   -0.00090
C005  1    0.702146    0.791253    0.346215    11.00000    0.02101    0.02150 =
         0.01634   -0.00324    0.00466    0.00015
AFIX  43
H005  2    0.708854    0.775623    0.429148    11.00000   -1.20000
AFIX   0
C006  1    0.618477    0.743363    0.236215    11.00000    0.01143    0.01572 =
         0.01662   -0.00263    0.00552    0.00059
C007  1    0.607992    0.766521    0.111711    11.00000    0.01494    0.02041 =
         0.01615   -0.00295    0.00413    0.00109
AFIX  43
H007  2    0.552023    0.734701    0.038252    11.00000   -1.20000
AFIX   0
C008  1    0.312606    0.670601    0.231867    11.00000    0.01502    0.02276 =
         0.01592    0.00706    0.00841    0.00440
C009  1    0.192005    0.623482    0.144876    11.00000    0.01746    0.02440 =
         0.02437    0.00922    0.00785    0.00098
AFIX  43
H009  2    0.210684    0.581634    0.095921    11.00000   -1.20000
AFIX   0
C00A  1    0.765768    0.884923    0.208247    11.00000    0.01664    0.01755 =
         0.03311    0.00001    0.00782   -0.00046
AFIX  43
H00A  2    0.815758    0.932161    0.198725    11.00000   -1.20000
AFIX   0
C00B  1    0.285018    0.734446    0.303640    11.00000    0.03054    0.02868 =
         0.02248    0.00341    0.01311    0.00928
AFIX  43
H00B  2    0.366602    0.766101    0.360071    11.00000   -1.20000
AFIX   0
C00C  1    0.681753    0.837412    0.098403    11.00000    0.01971    0.02345 =
         0.02147    0.00345    0.00805    0.00238
AFIX  43
H00C  2    0.675039    0.853300    0.015578    11.00000   -1.20000
AFIX   0
C00D  1    0.775220    0.862064    0.331952    11.00000    0.01913    0.01984 =
         0.02476   -0.00725    0.00144   -0.00211
AFIX  43
H00D  2    0.830523    0.894234    0.405155    11.00000   -1.20000
AFIX   0
C00E  1    0.560389    0.601882    0.520989    11.00000    0.03568    0.04058 =
         0.02075    0.00504    0.01317    0.01359
AFIX  43
H00E  2    0.457415    0.616442    0.495888    11.00000   -1.20000
AFIX   0
C00F  1    0.781288    0.584752    0.468081    11.00000    0.01937    0.03362 =
         0.04109    0.01465    0.00971    0.00080
AFIX  43
H00F  2    0.827085    0.587896    0.407895    11.00000   -1.20000
AFIX   0
C00G  1    0.797779    0.552334    0.684650    11.00000    0.04374    0.02616 =
         0.02666    0.01135   -0.00731   -0.01179
AFIX  43
H00G  2    0.855234    0.534591    0.770278    11.00000   -1.20000
AFIX   0
C00H  1    0.016227    0.702981    0.206354    11.00000    0.02786    0.04592 =
         0.05305    0.03037    0.02831    0.02155
AFIX  43
H00H  2   -0.083641    0.713229    0.199038    11.00000   -1.20000
AFIX   0
C00I  1    0.136680    0.750520    0.290771    11.00000    0.03964    0.04008 =
         0.03834    0.01553    0.02670    0.02371
AFIX  43
H00I  2    0.117549    0.792996    0.338432    11.00000   -1.20000
AFIX   0
C00J  1    0.041729    0.640646    0.132859    11.00000    0.01525    0.03875 =
         0.04267    0.02236    0.00712    0.00058
AFIX  43
H00J  2   -0.040831    0.610037    0.075361    11.00000   -1.20000
AFIX   0
C00K  1    0.646241    0.574001    0.647928    11.00000    0.05719    0.03904 =
         0.02083    0.00607    0.01433    0.00865
AFIX  43
H00K  2    0.600744    0.570017    0.708242    11.00000   -1.20000
AFIX   0
C00L  1    0.865276    0.556680    0.595675    11.00000    0.01785    0.04235 =
         0.05503    0.02637   -0.00436   -0.00342
AFIX  43
H00L  2    0.967594    0.540790    0.620798    11.00000   -1.20000
AFIX   0
HKLF 4

REM  o088_a.res in P2(1)/n
REM R1 =  0.0286 for    2736 Fo > 4sig(Fo)  and  0.0288 for all    2774 data
REM    193 parameters refined using      0 restraints

END

WGHT      0.0510      2.1524

REM Highest difference peak  0.451,  deepest hole -0.844,  1-sigma level  0.084
Q1    1   0.2566  0.6467  0.2005  11.00000  0.05    0.45
Q2    1   0.6203  0.7557  0.1784  11.00000  0.05    0.44
Q3    1   0.5998  0.6078  0.4710  11.00000  0.05    0.43
Q4    1   0.6514  0.7617  0.2890  11.00000  0.05    0.39
Q5    1   0.2957  0.6870  0.2770  11.00000  0.05    0.38
Q6    1   0.1186  0.6401  0.1393  11.00000  0.05    0.38
Q7    1   0.8171  0.5393  0.6266  11.00000  0.05    0.37
Q8    1   0.7255  0.8581  0.1551  11.00000  0.05    0.36
Q9    1   0.7112  0.6047  0.4604  11.00000  0.05    0.36
Q10   1   0.5912  0.7127  0.2454  11.00000  0.05    0.35
Q11   1   0.0831  0.7123  0.2591  11.00000  0.05    0.35
Q12   1   0.8164  0.5627  0.5200  11.00000  0.05    0.33
Q13   1   0.5937  0.5780  0.5846  11.00000  0.05    0.33
Q14   1   0.6101  0.8059  0.1077  11.00000  0.05    0.32
Q15   1   0.7289  0.5743  0.6541  11.00000  0.05    0.31
Q16   1   0.7231  0.8319  0.3314  11.00000  0.05    0.31
Q17   1   0.7461  0.8766  0.2604  11.00000  0.05    0.31
Q18   1   0.3805  0.6669  0.2406  11.00000  0.05    0.28
Q19   1   0.2181  0.7230  0.3055  11.00000  0.05    0.27
Q20   1   0.0200  0.6800  0.1399  11.00000  0.05    0.26
;
_shelx_res_checksum               96169
_shelx_hkl_file
;
   0   0   1    1.19    0.65
   0   0   1    0.59    0.39
   0   0  -1    0.21    0.34
   0   0  -1    0.26    0.32
   0   0   2 8839.44  217.36
   0   0  -2 8329.96  218.02
   0   0  -2 8802.08  216.47
   0   0  -2 8819.88  217.45
   0   0   2 8065.56  218.63
   0   0  -2 8635.38  217.40
   0   0   3    1.31    1.65
   0   0  -3    1.31    0.92
   0   0  -3    0.26    1.09
   0   0  -3    1.17    0.90
   0   0   3   -0.05    0.87
   0   0   4 1961.12   52.71
   0   0   4 1723.14   48.94
   0   0  -4 1827.26   48.90
   0   0   4 1762.72   52.26
   0   0   4 1996.06   53.46
   0   0  -4 1732.92   50.24
   0   0  -4 1834.00   49.08
   0   0  -5    3.57    1.39
   0   0   5    2.44    2.30
   0   0   5    4.98    2.85
   0   0   5   -1.07    2.30
   0   0   5    1.39    1.31
   0   0  -5    2.02    1.82
   0   0  -6  868.45   26.48
   0   0  -6  860.62   26.74
   0   0  -6  875.65   26.40
   0   0  -6  855.04   26.58
   0   0  -6  870.85   26.63
   0   0   6  861.64   32.29
   0   0  -6  789.78   26.12
   0   0  -6  923.26   26.72
   0   0  -6  884.26   26.89
   0   0  -6  862.95   26.44
   0   0  -6  879.23   26.80
   0   0   6  879.45   33.20
   0   0  -6  899.59   26.60
   0   0  -6  853.74   26.63
   0   0   6  900.50   32.97
   0   0  -6  915.25   29.45
   0   0  -7    0.53    1.60
   0   0  -7    1.24    1.51
   0   0  -7    0.52    1.44
   0   0  -7    0.57    1.55
   0   0  -7    1.61    1.69
   0   0  -7    5.79    2.11
   0   0  -7   -0.48    1.52
   0   0  -7    0.27    1.36
   0   0   7    1.36    3.21
   0   0  -7    3.37    1.74
   0   0  -7    0.10    1.52
   0   0  -7    0.92    1.49
   0   0  -7   -0.28    1.39
   0   0  -7    0.14    1.71
   0   0   7    2.64    1.68
   0   0  -7    0.47    1.41
   0   0  -7    0.64    1.57
   0   0  -7   -0.50    1.50
   0   0   7    5.53    3.37
   0   0   7    2.34    3.05
   0   0  -8 1616.68   46.78
   0   0  -8 1550.56   46.81
   0   0  -8 1607.71   47.34
   0   0  -8 1589.86   46.75
   0   0   8 1626.79   45.94
   0   0   8 1626.05   57.48
   0   0  -8 1562.64   46.51
   0   0   8 1710.31   58.65
   0   0  -8 1640.38   47.06
   0   0   8 1518.50   46.86
   0   0  -8 1539.83   45.50
   0   0  -8 1636.25   47.05
   0   0  -8 1632.34   47.52
   0   0  -8 1501.34   46.79
   0   0  -8 1620.71   47.04
   0   0  -8 1627.17   47.16
   0   0   8 1698.22   47.70
   0   0  -8 1562.17   47.04
   0   0   8 1530.08   57.82
   0   0  -8 1619.04   46.23
   0   0  -8 1643.38   45.77
   0   0  -8 1571.50   46.80
   0   0  -9    0.39    1.69
   0   0  -9   -1.20    2.09
   0   0  -9   -0.16    1.87
   0   0  -9   -0.62    2.01
   0   0  -9    0.24    1.84
   0   0  -9    0.29    1.81
   0   0   9    1.69    2.40
   0   0  -9    0.91    2.26
   0   0  -9   -0.53    2.20
   0   0  -9   -0.13    1.58
   0   0   9    3.09    2.02
   0   0  -9    5.60    2.26
   0   0  -9   -0.83    1.74
   0   0  -9    0.75    1.82
   0   0   9   -0.55    2.18
   0   0  -9    0.91    1.97
   0   0 -10  982.30   30.92
   0   0  10  997.86   31.97
   0   0 -10  925.04   31.04
   0   0 -10  989.67   31.46
   0   0 -10  963.90   31.51
   0   0  10  983.47   32.29
   0   0 -10  982.13   31.29
   0   0  10  956.77   31.95
   0   0 -10 1019.82   31.59
   0   0  10  983.12   32.07
   0   0 -10  954.19   31.39
   0   0 -10 1024.06   31.82
   0   0 -10 1029.02   31.89
   0   0 -11    1.16    1.52
   0   0  11   -0.98    1.84
   0   0 -11    0.49    1.49
   0   0 -11    2.95    1.78
   0   0 -11    0.91    1.34
   0   0 -11    3.11    1.78
   0   0 -11    3.35    1.72
   0   0 -11    0.68    1.51
   0   0 -11   -1.09    1.66
   0   0  11    0.92    1.64
   0   0  11   -1.65    1.97
   0   0  11    0.53    1.68
   0   0  12  319.82   12.45
   0   0  12  352.90   12.90
   0   0  12  328.93   12.43
   0   0  12  369.61   13.02
   0   0 -12  357.02   12.38
   0  -1  -1  258.00    7.51
   0  -1   1  230.87    7.15
   0  -1  -1  241.23    7.58
   0   1   1  229.70    7.45
   0   1  -1  228.96    7.66
   0   1   1  239.69    7.45
   0   1   1  244.75    7.17
   0  -1  -2  802.71   22.32
   0   1  -2  804.36   21.37
   0   1   2  871.10   24.01
   0   1  -2  759.29   23.56
   0  -1   2  807.61   23.84
   0   1  -2  835.82   23.45
   0   1   2  778.96   22.52
   0  -1  -2  843.82   23.44
   0  -1  -2  871.48   23.96
   0  -1  -2  868.12   21.72
   0   1   2  849.56   23.86
   0  -1   2  822.29   22.68
   0  -1  -2  841.69   23.20
   0  -1  -3   89.79    3.60
   0  -1   3  111.83    6.38
   0   1  -3  143.93    6.58
   0  -1  -3  113.77    5.38
   0   1   3  104.89    6.06
   0  -1   3  105.85    4.97
   0   1   3  129.52    6.65
   0  -1  -3  103.51    5.03
   0  -1   3  104.44    6.13
   0   1  -3  127.26    4.25
   0  -1  -3   98.10    5.29
   0   1   3   99.15    4.92
   0   1  -4    1.42    1.67
   0  -1   4    0.48    1.70
   0   1   4    3.68    2.03
   0  -1   4    1.48    2.03
   0  -1   4   -0.61    1.15
   0   1  -4    4.77    0.99
   0  -1  -4    3.70    1.46
   0  -1  -4    1.10    1.19
   0  -1  -4    0.48    1.14
   0   1   4   -0.42    1.98
   0  -1   4    0.11    1.93
   0   1   4    1.79    1.14
   0   1   4    1.18    1.53
   0   1   5   14.98    3.29
   0  -1   5   11.81    3.25
   0   1   5   12.95    2.19
   0  -1   5   11.98    2.23
   0   1  -5   10.69    2.67
   0  -1   5   14.22    3.25
   0  -1   5    9.35    3.04
   0   1   5    9.28    2.93
   0  -1  -5   12.71    2.27
   0  -1  -5    7.91    1.97
   0  -1  -5   15.22    2.37
   0   1   5    8.98    3.34
   0   1   6  408.39   19.29
   0   1  -6  385.69   13.87
   0   1  -6  356.73   13.65
   0  -1   6  442.35   19.75
   0   1  -6  381.40   14.11
   0   1   6  362.07   13.94
   0  -1  -6  395.54   14.26
   0  -1  -6  379.17   13.82
   0  -1  -6  363.46   13.72
   0   1  -6  381.07   14.19
   0   1  -6  373.88   13.93
   0   1  -6  411.59   14.28
   0   1  -6  365.81   13.62
   0  -1  -6  368.56   13.97
   0   1  -6  412.54   14.13
   0   1  -6  354.46   13.88
   0  -1  -6  386.12   13.72
   0  -1   6  377.91   19.13
   0   1  -6  371.30   13.78
   0  -1  -6  378.08   13.92
   0   1  -6  398.89   13.99
   0   1  -6  382.96   13.81
   0  -1  -6  394.87   14.15
   0  -1  -6  370.41   14.00
   0   1  -6  373.47   13.64
   0  -1   6  419.41   19.54
   0   1  -6  380.28   13.88
   0   1   6  405.08   19.06
   0  -1  -6  390.40   13.88
   0   1  -6  395.78   16.99
   0   1  -6  384.18   14.09
   0  -1  -6  366.68   13.90
   0   1   6  390.24   19.58
   0   1  -7  356.65   14.07
   0   1  -7  386.54   14.30
   0   1  -7  357.46   14.09
   0  -1  -7  383.16   14.54
   0  -1  -7  345.91   14.04
   0   1   7  356.88   20.06
   0  -1  -7  382.41   14.85
   0   1   7  392.44   14.05
   0   1  -7  385.44   14.48
   0   1   7  372.12   14.71
   0  -1  -7  377.84   13.95
   0  -1  -7  358.43   13.66
   0  -1  -7  374.26   14.62
   0   1  -7  330.72   13.88
   0  -1  -7  364.62   14.32
   0  -1  -7  383.77   14.35
   0  -1   7  358.63   20.46
   0   1  -7  366.84   14.64
   0   1   7  380.24   14.72
   0  -1   7  364.42   20.06
   0   1   7  362.98   20.02
   0   1  -7  349.42   14.22
   0   1  -7  353.75   14.48
   0  -1  -7  379.90   14.51
   0  -1   7  368.45   20.33
   0  -1  -7  380.17   14.63
   0  -1  -7  365.72   14.64
   0   1   7  365.48   20.78
   0   1  -7  345.40   14.28
   0   1  -7  364.46   14.57
   0   1  -7  360.68   14.24
   0   1  -7  353.42   14.15
   0  -1  -7  342.64   14.15
   0   1  -7  385.93   14.55
   0   1  -7  353.26   14.13
   0   1  -7  361.08   13.75
   0  -1   7  385.19   13.88
   0   1   7  358.43   14.14
   0  -1  -7  371.75   14.10
   0  -1  -7  344.77   13.72
   0  -1  -8   20.30    2.99
   0  -1  -8   20.24    3.23
   0   1  -8   17.68    3.08
   0   1  -8   21.07    3.34
   0   1   8   19.40    2.94
   0  -1  -8   24.19    3.48
   0   1  -8   17.10    3.15
   0   1  -8   19.36    3.05
   0   1   8   21.26    3.50
   0  -1  -8   15.22    2.67
   0  -1  -8   20.06    3.25
   0   1  -8   19.79    3.21
   0   1   8   25.39    6.24
   0   1  -8   16.71    3.03
   0  -1  -8   21.84    3.31
   0  -1  -8   23.28    3.10
   0  -1   8   14.68    2.97
   0   1   8   18.84    5.36
   0  -1  -8   19.89    3.19
   0  -1  -8   17.80    3.24
   0   1  -8   22.61    3.43
   0   1   8   19.98    3.46
   0  -1  -8   21.44    3.28
   0  -1   8   15.80    3.26
   0  -1  -8   19.63    3.05
   0  -1   8   17.46    5.22
   0   1  -8   19.37    3.11
   0   1  -8   21.06    3.37
   0   1  -8   21.29    3.50
   0  -1  -8   21.43    3.45
   0  -1  -8   23.48    3.21
   0   1  -8   17.27    2.79
   0  -1  -8   20.35    3.35
   0   1   8   11.28    4.74
   0   1  -8   19.21    3.29
   0  -1   8   13.34    5.00
   0  -1   8   21.11    2.97
   0   1  -8   16.49    2.85
   0   1  -8   20.95    3.47
   0  -1  -8   20.65    3.41
   0  -1   8   24.26    5.93
   0  -1  -8   18.51    3.34
   0   1   9   59.66    5.65
   0  -1  -9   52.84    5.21
   0  -1  -9   70.94    5.54
   0  -1  -9   59.70    5.60
   0  -1  -9   60.43    4.98
   0  -1   9   68.84    5.97
   0  -1  -9   61.38    5.49
   0  -1  -9   59.22    5.65
   0  -1  -9   48.97    5.06
   0   1  -9   60.33    5.65
   0   1  -9   58.85    5.63
   0   1  -9   54.19    5.51
   0   1  -9   60.15    5.68
   0   1   9   56.37    5.67
   0  -1   9   58.90    5.65
   0  -1  -9   65.36    5.71
   0   1  -9   56.35    5.25
   0   1  -9   61.18    5.59
   0  -1  -9   60.89    5.60
   0   1  -9   61.63    5.36
   0  -1  -9   66.86    5.80
   0   1  -9   56.22    5.33
   0  -1  -9   56.48    5.29
   0  -1  -9   56.34    4.98
   0   1  -9   60.23    5.58
   0   1  -9   63.12    5.34
   0   1   9   61.36    5.93
   0   1  -9   60.42    5.40
   0   1  -9   51.84    5.22
   0  -1  -9   54.72    5.34
   0   1  -9   53.65    5.21
   0   1 -10   41.79    4.28
   0   1 -10   43.58    4.43
   0  -1  10   40.03    4.87
   0   1 -10   37.69    4.21
   0   1  10   38.46    4.61
   0   1 -10   36.94    4.17
   0  -1 -10   47.42    4.75
   0  -1 -10   44.82    4.70
   0   1  10   43.82    5.06
   0   1 -10   37.21    4.33
   0  -1 -10   42.25    4.62
   0  -1  10   46.02    5.13
   0  -1 -10   42.32    4.51
   0   1 -10   43.43    4.46
   0  -1 -10   35.98    4.27
   0  -1 -10   40.43    4.47
   0  -1  10   34.65    4.27
   0  -1 -10   41.79    4.49
   0   1 -10   32.14    4.25
   0   1  10   34.79    4.51
   0  -1 -10   40.69    4.54
   0   1 -10   42.54    4.48
   0  -1 -10   43.78    4.65
   0   1 -10   38.65    4.47
   0   1 -10   35.80    4.67
   0  -1 -10   36.06    3.98
   0   1  10   33.70    4.40
   0  -1 -11    6.28    2.09
   0   1 -11    6.07    1.92
   0  -1 -11    8.30    2.20
   0   1  11    5.02    2.26
   0  -1 -11   11.87    2.46
   0   1  11    8.49    2.36
   0  -1 -11    8.77    2.35
   0   1 -11    7.87    2.24
   0  -1  11    6.75    2.24
   0   1 -11    8.91    2.11
   0  -1  11    8.82    2.49
   0   1 -11    6.59    1.92
   0   1 -11    6.14    2.10
   0   1  11   10.36    2.68
   0   1  11    8.03    2.47
   0   1 -11   11.57    2.48
   0  -1  11    5.19    2.35
   0  -1 -11    8.64    2.27
   0  -1  11    9.22    2.51
   0   1  11    8.69    2.40
   0   1 -11    8.21    2.36
   0  -1 -11    5.98    2.10
   0  -1 -11    8.30    2.34
   0   1 -11    9.54    2.19
   0   1  12   14.49    2.15
   0  -1  12   10.96    2.04
   0  -1  12   11.32    1.98
   0   1  12   11.14    2.11
   0  -1 -12    9.63    1.77
   0   1 -12   15.46    2.13
   0   1  12   12.89    2.20
   0   1  12   11.78    2.08
   0  -1  12   15.18    2.33
   0  -2   0 1549.58   41.92
   0   2   0 1364.62   41.36
   0  -2   0 1768.57   41.43
   0   2   0 1577.96   40.97
   0  -2   0 1511.51   41.62
   0  -2   0 1617.97   40.69
   0   2   0 1629.04   41.61
   0   2   0 1810.29   41.69
   0   2  -1 3991.85  100.40
   0  -2  -1 3876.39   99.08
   0  -2  -1 3676.59  100.08
   0   2  -1 4048.29   98.22
   0  -2  -1 3840.15   99.61
   0   2   1 4043.27   99.56
   0   2   1 3750.03   99.78
   0  -2   1 3864.50   98.27
   0  -2  -1 3907.92  100.28
   0  -2  -1 3976.86   99.82
   0   2  -2 5155.91  131.63
   0  -2  -2 5278.97  131.15
   0   2  -2 5683.28  131.30
   0  -2  -2 5253.54  131.32
   0  -2  -2 5250.56  129.43
   0   2   2 5071.61  130.97
   0  -2  -2 5175.54  131.13
   0  -2   2 5094.19  130.91
   0   2   2 5270.94  131.26
   0  -2   2 5120.99  130.34
   0  -2  -2 5177.23  128.66
   0  -2  -2 4717.67  130.59
   0   2  -2 5093.94  128.24
   0   2   2 4611.77  130.08
   0   2  -3 3547.10   96.63
   0  -2   3 3743.61   94.87
   0   2   3 3658.27   94.72
   0   2  -3 3743.27   92.90
   0   2   3 3207.45   96.76
   0  -2  -3 3718.97   93.41
   0   2   3 3450.58   96.31
   0  -2  -3 3503.44   95.86
   0   2   3 3763.89   96.78
   0  -2   3 3803.93   96.76
   0  -2  -3 3588.62   95.71
   0  -2  -3 3669.76   93.07
   0   2  -3 4020.44   96.41
   0  -2  -3 3508.14   96.30
   0   2  -4  388.13   12.28
   0  -2  -4  387.35   12.84
   0   2   4  389.03   15.92
   0  -2   4  390.40   15.98
   0   2   4  404.34   13.90
   0  -2  -4  402.83   14.97
   0  -2   4  382.55   13.70
   0  -2   4  453.58   16.78
   0   2  -4  378.54   15.51
   0  -2  -4  406.57   14.75
   0   2   4  383.25   16.49
   0   2   4  407.78   16.06
   0  -2   5 2429.68   65.79
   0  -2   5 2390.17   70.41
   0   2   5 2548.15   70.60
   0  -2  -5 2494.74   67.20
   0  -2  -5 2483.23   67.83
   0  -2   5 2546.40   71.03
   0   2  -5 2538.76   69.56
   0   2   5 2506.13   71.84
   0   2   5 2638.06   70.97
   0  -2   5 2662.75   71.10
   0   2  -6  542.76   17.70
   0   2   6  541.13   18.19
   0   2  -6  531.15   18.08
   0  -2  -6  534.69   18.09
   0   2  -6  537.35   18.15
   0  -2  -6  523.02   17.61
   0   2  -6  519.21   17.96
   0  -2  -6  569.84   18.02
   0   2   6  570.89   23.71
   0   2  -6  547.96   18.09
   0   2  -6  520.80   18.00
   0  -2  -6  543.54   18.12
   0   2  -6  534.89   21.92
   0  -2  -6  521.82   17.90
   0  -2  -6  511.09   17.89
   0   2   6  568.80   23.79
   0   2  -6  541.78   17.79
   0   2   6  558.69   18.30
   0   2  -6  550.64   17.94
   0   2  -6  512.95   17.95
   0   2  -6  517.20   17.44
   0  -2  -6  519.36   17.75
   0  -2   6  527.15   23.24
   0   2  -6  506.35   17.91
   0   2  -6  497.67   17.49
   0   2  -6  515.19   17.73
   0  -2  -6  480.74   17.24
   0  -2  -6  531.93   18.14
   0  -2   6  555.88   23.90
   0  -2  -6  538.14   17.80
   0   2   6  542.09   18.10
   0  -2   6  510.77   23.29
   0   2   6  524.05   24.15
   0   2  -6  563.01   17.82
   0   2  -6  492.83   17.38
   0   2  -6  515.37   17.78
   0  -2  -6  525.27   17.49
   0  -2   7 2322.98   71.51
   0  -2  -7 2148.86   62.02
   0   2  -7 2219.26   62.40
   0   2  -7 2418.24   68.41
   0  -2  -7 2254.07   62.15
   0   2  -7 2225.31   62.26
   0  -2  -7 2326.21   62.43
   0   2   7 2216.94   70.82
   0   2  -7 2277.28   61.69
   0  -2  -7 2239.59   62.26
   0   2  -7 2156.18   62.09
   0   2  -7 2165.86   62.28
   0   2  -7 2294.37   61.75
   0   2   7 2252.68   62.44
   0   2  -7 2257.75   62.02
   0  -2  -7 2266.26   61.90
   0   2  -7 2177.32   61.47
   0   2  -7 2250.16   61.61
   0   2  -7 2336.44   61.76
   0   2  -7 2076.68   61.42
   0  -2   7 2266.17   61.09
   0  -2  -7 2231.53   62.42
   0  -2   7 2391.64   72.39
   0  -2   7 1984.71   69.91
   0   2   7 2226.90   61.42
   0   2   7 2159.34   61.89
   0  -2  -7 2281.97   61.66
   0   2  -7 2224.25   61.95
   0   2  -7 2198.54   61.82
   0  -2  -7 2191.73   61.90
   0   2  -7 2172.37   62.18
   0  -2  -7 2362.03   62.00
   0   2  -7 2196.28   61.84
   0  -2  -7 2320.90   62.07
   0  -2  -7 2207.25   61.65
   0   2   7 2216.12   62.30
   0  -2  -7 2232.68   61.30
   0  -2  -7 2213.25   61.32
   0   2   7 2285.61   73.04
   0   2   7 2400.67   71.88
   0  -2  -8  133.98    7.50
   0   2  -8  123.15    7.64
   0  -2   8  149.41   13.28
   0  -2  -8  114.21    7.58
   0   2   8  117.99   12.55
   0  -2   8  135.31    7.42
   0  -2  -8  128.71    7.89
   0   2   8  132.80    7.61
   0  -2   8  120.59   12.53
   0  -2  -8  123.12    7.91
   0  -2  -8  129.64    7.78
   0   2   8  123.56    8.08
   0   2  -8  127.82    7.97
   0   2   8  124.51   12.18
   0  -2   8  115.25   12.15
   0   2  -8  124.80    7.59
   0   2  -8  140.24    7.79
   0  -2  -8  123.72    7.93
   0   2  -8  128.05    7.66
   0  -2  -8  106.47    7.17
   0   2  -8  121.05    7.64
   0   2  -8  131.84    8.02
   0   2   8  129.78    8.18
   0   2  -8  126.59    7.98
   0  -2  -8  132.53    7.81
   0  -2  -8  135.98    8.27
   0   2  -8  123.69    7.57
   0   2   8  129.85   12.33
   0   2   8  139.55    8.47
   0   2  -8  125.57    8.09
   0   2  -8  126.92    7.93
   0   2  -8  126.83    8.15
   0   2  -8  122.52    7.93
   0   2  -8  121.71    7.59
   0  -2  -8  125.58    7.98
   0  -2  -8  137.18    8.02
   0  -2  -8  139.97    7.76
   0   2  -9 1235.87   39.07
   0   2  -9 1318.25   39.75
   0  -2   9 1302.48   40.23
   0   2  -9 1327.98   40.10
   0   2  -9 1341.51   40.37
   0  -2  -9 1284.26   39.93
   0  -2  -9 1303.97   39.05
   0   2  -9 1339.06   39.01
   0   2  -9 1272.33   40.17
   0  -2  -9 1230.93   39.35
   0   2  -9 1359.71   40.00
   0  -2  -9 1291.13   39.63
   0  -2  -9 1296.44   40.11
   0   2  -9 1298.83   39.32
   0   2  -9 1309.27   39.97
   0  -2  -9 1315.27   40.01
   0   2  -9 1203.47   38.94
   0  -2  -9 1355.59   39.07
   0  -2   9 1251.37   39.61
   0  -2  -9 1314.79   40.13
   0   2   9 1317.88   40.53
   0  -2  -9 1326.37   39.03
   0   2   9 1341.37   40.61
   0  -2  -9 1305.41   38.77
   0   2   9 1305.32   40.27
   0  -2  -9 1257.10   39.40
   0   2  -9 1312.54   40.41
   0   2   9 1253.50   40.28
   0  -2  -9 1330.57   39.47
   0  -2  -9 1238.14   39.68
   0   2  -9 1241.35   39.30
   0   2  -9 1270.22   39.75
   0  -2  -9 1381.59   40.15
   0   2 -10    4.12    1.76
   0  -2 -10    5.29    2.11
   0   2  10    6.10    2.57
   0  -2 -10    9.43    2.68
   0   2 -10    3.05    1.93
   0  -2  10   19.43    3.56
   0  -2 -10    5.64    1.91
   0   2 -10    4.63    2.51
   0  -2  10    4.13    2.45
   0  -2 -10    4.04    2.17
   0   2 -10    6.52    2.29
   0   2  10    3.03    2.23
   0   2 -10    4.56    2.27
   0  -2 -10    4.32    2.34
   0  -2 -10    6.10    2.27
   0   2 -10    4.47    2.08
   0   2 -10    3.88    2.49
   0   2 -10    3.49    2.26
   0  -2 -10    3.39    2.00
   0   2 -10    6.24    2.30
   0  -2 -10    4.11    2.15
   0  -2  10    3.92    2.13
   0   2 -10    4.68    2.26
   0   2  10    3.03    2.26
   0   2  10    5.41    2.60
   0   2 -10    5.72    2.18
   0  -2 -10    6.08    2.38
   0  -2 -10    2.48    1.94
   0   2  11  893.62   28.00
   0   2  11  894.90   28.30
   0   2 -11  876.53   27.21
   0  -2 -11  903.13   27.64
   0   2  11  888.59   28.29
   0  -2  11  869.28   28.16
   0   2  11  891.92   28.09
   0  -2 -11  881.57   27.41
   0   2 -11  834.35   27.04
   0   2 -11  833.70   26.47
   0   2 -11  880.34   27.63
   0  -2 -11  897.39   27.41
   0  -2 -11  853.06   26.81
   0   2 -11  898.12   27.74
   0  -2  11  821.91   27.57
   0   2 -11  870.60   27.40
   0   2 -11  878.38   26.68
   0  -2  11  885.94   28.26
   0  -2 -11  872.34   27.59
   0  -2  11  837.81   27.15
   0   2  11  865.92   27.75
   0   2 -11  901.54   26.92
   0  -2 -11  833.00   27.01
   0   2  12   21.62    2.61
   0  -2 -12   21.06    2.41
   0   2 -12   17.40    2.21
   0   2  12   23.78    2.73
   0   3   0    0.39    0.91
   0   3   0   -0.99    1.02
   0  -3   0    0.73    1.02
   0  -3   0    0.34    1.04
   0  -3   0    1.16    0.88
   0  -3   0    0.14    0.48
   0   3   0    0.41    0.82
   0   3   0   -0.16    0.61
   0  -3   0   -0.27    0.83
   0  -3   1    0.44    0.61
   0  -3  -1    1.17    0.86
   0  -3  -1    0.61    0.65
   0   3   1    4.84    1.52
   0   3   1    1.46    1.13
   0  -3  -1    1.76    1.09
   0  -3  -1    1.02    1.30
   0   3  -1    0.42    1.21
   0  -3  -1    5.64    1.68
   0   3   2 2140.10   57.69
   0   3  -2 2083.76   53.23
   0   3  -2 2299.84   57.25
   0   3   2 2108.65   56.41
   0  -3  -2 2239.86   57.55
   0  -3  -2 2220.53   56.80
   0   3  -2 2031.72   57.47
   0  -3  -2 2080.88   55.80
   0   3   2 2062.37   56.80
   0  -3  -2 2134.76   57.44
   0  -3   2 2052.11   56.25
   0   3   3 1724.57   45.89
   0  -3  -3 1541.36   39.98
   0   3   3 1646.22   44.58
   0   3  -3 1451.03   39.10
   0  -3   3 1465.36   43.72
   0  -3  -3 1660.14   44.27
   0  -3  -3 1535.39   43.92
   0   3  -3 1656.86   45.21
   0  -3   3 1640.31   43.12
   0  -3  -3 1685.42   44.70
   0   3  -3 1643.82   44.06
   0  -3  -3 1657.73   41.63
   0   3   3 1654.87   44.35
   0  -3   4 1944.50   52.94
   0  -3   4 1804.43   55.21
   0   3   4 1934.18   55.42
   0  -3  -4 1741.64   53.66
   0   3  -4 1990.96   55.87
   0   3  -4 2150.31   55.15
   0   3   4 1948.17   55.54
   0  -3  -4 1858.31   54.57
   0  -3   4 2004.00   55.85
   0   3   4 1845.13   56.39
   0   3   5    0.04    2.49
   0  -3   5    0.87    1.82
   0   3   5    4.39    2.61
   0   3  -5    3.99    2.37
   0  -3  -5    1.69    1.95
   0  -3   5    2.51    2.18
   0  -3  -5    0.17    1.63
   0  -3   5    3.16    1.86
   0   3   5   -1.14    2.12
   0  -3   5    0.70    2.13
   0  -3   6  264.12   15.39
   0   3  -6  264.79   10.92
   0   3  -6  264.73   11.23
   0   3   6  258.84   11.09
   0  -3  -6  278.56   11.02
   0  -3   6  275.32   15.80
   0   3  -6  279.06   11.35
   0   3  -6  249.61   10.81
   0   3  -6  267.26   14.83
   0   3   6  274.73   16.43
   0  -3  -6  255.19   10.43
   0  -3  -6  271.50   10.77
   0   3  -6  267.04   11.13
   0  -3  -6  267.37   11.00
   0   3  -6  267.83   10.91
   0   3  -6  276.23   10.68
   0  -3  -6  270.16   11.11
   0   3  -6  242.38   10.41
   0  -3  -6  266.81   10.74
   0  -3   6  271.82   15.47
   0   3  -6  264.73   11.15
   0  -3  -6  266.47   11.27
   0  -3  -6  264.05   11.00
   0  -3  -6  276.24   10.71
   0   3  -6  261.72   11.08
   0  -3  -6  268.31   10.85
   0   3  -6  265.02   11.09
   0   3   6  274.78   10.81
   0   3   6  283.76   11.45
   0  -3  -6  270.35   11.17
   0   3  -6  259.09   10.54
   0  -3  -6  266.03   10.96
   0   3   6  274.88   15.43
   0   3   6  262.57   11.15
   0   3  -6  251.46   10.78
   0   3  -6  267.20   11.03
   0  -3  -6  261.09   13.37
   0   3  -6  255.23   10.50
   0   3   6  254.86   15.04
   0   3   7  160.96    8.23
   0   3  -7  139.31    7.94
   0   3   7  156.12    8.66
   0  -3   7  175.40   13.35
   0   3  -7  165.71    8.26
   0   3  -7  172.36    8.37
   0   3  -7  169.14    8.67
   0   3   7  160.25    8.82
   0   3  -7  165.55    8.84
   0  -3  -7  153.06    8.19
   0   3  -7  162.49    8.75
   0   3  -7  153.77    8.38
   0   3   7  143.70   12.14
   0  -3  -7  170.14    8.86
   0   3   7  164.79    8.09
   0  -3  -7  155.85    8.21
   0   3   7  161.22    8.83
   0  -3  -7  158.90    8.24
   0  -3  -7  149.68    8.43
   0   3   7  146.10   12.25
   0   3   7  150.86    8.47
   0   3  -7  167.66   12.01
   0  -3  -7  146.64    8.44
   0  -3  -7  142.40    8.10
   0  -3   7  169.07    8.03
   0   3  -7  154.63    8.54
   0   3  -7  154.12    8.51
   0   3   7  153.56   13.13
   0   3  -7  167.28    8.30
   0  -3   7  152.13   12.76
   0  -3  -7  160.69    8.15
   0  -3  -7  147.56    7.97
   0   3  -7  163.92    8.73
   0   3  -7  160.80    8.76
   0   3  -7  159.86    8.70
   0  -3  -7  160.92    8.84
   0   3  -7  159.03    8.10
   0  -3  -7  154.62    8.38
   0   3  -7  168.12    8.69
   0  -3   7  165.37   13.03
   0   3  -8   89.22    6.25
   0   3  -8   80.54    5.95
   0   3   8   96.05    7.03
   0   3   8   77.59    9.86
   0   3  -8   81.68    6.37
   0  -3  -8   87.68    6.35
   0  -3  -8   76.73    6.04
   0  -3  -8   87.44    6.53
   0   3  -8   87.34    6.49
   0   3   8   77.56    6.46
   0  -3  -8   98.63    7.03
   0  -3   8   90.91    5.98
   0   3  -8   80.38    6.41
   0  -3  -8   87.35    6.55
   0  -3   8   87.09   10.35
   0   3  -8   85.23    6.12
   0   3   8   91.60    6.19
   0   3   8   92.33   10.48
   0  -3  -8   83.02    6.03
   0   3  -8   82.32    6.10
   0   3  -8   89.08    6.51
   0   3  -8   84.01    6.49
   0  -3  -8   88.02    6.19
   0  -3   8   76.22   10.07
   0   3   8  108.26   11.99
   0   3  -8   82.10    6.30
   0   3  -8   84.78    5.96
   0   3  -8   85.25    6.21
   0  -3  -8   81.88    6.14
   0   3  -8   89.23    6.65
   0   3   8   94.25    6.99
   0  -3  -8   99.86    6.57
   0  -3  -8   80.93    6.46
   0   3   8   89.30    6.66
   0   3  -8   97.54    6.95
   0  -3   8   96.53   10.99
   0   3  -9  129.00    8.33
   0  -3  -9  139.43    8.64
   0   3  -9  124.48    7.83
   0   3   9  144.43    8.15
   0  -3  -9  143.78    8.72
   0  -3   9  140.70    8.44
   0  -3   9  144.89    8.75
   0   3  -9  130.50    8.38
   0  -3  -9  135.12    8.42
   0  -3  -9  146.86    8.74
   0  -3  -9  132.22    8.07
   0   3   9  132.37    8.56
   0  -3  -9  127.35    8.43
   0   3  -9  140.83    8.34
   0   3  -9  141.58    8.65
   0  -3  -9  128.03    8.00
   0   3  -9  124.00    7.66
   0   3  -9  144.31    8.66
   0   3   9  128.69    8.54
   0  -3  -9  127.71    7.91
   0   3   9  134.10    8.84
   0  -3  -9  131.24    8.40
   0  -3  -9  120.81    7.90
   0   3  -9  136.37    8.78
   0   3  -9  133.46    8.59
   0  -3  -9  124.17    7.80
   0   3   9  130.89    8.65
   0   3  -9  139.34    8.14
   0   3  -9  136.50    8.46
   0  -3  -9  129.48    7.87
   0   3  -9  127.45    7.77
   0  -3  -9  132.42    7.86
   0   3 -10   26.00    3.58
   0   3 -10   25.08    3.69
   0   3 -10   27.14    3.59
   0   3  10   27.21    4.11
   0   3  10   29.66    4.02
   0  -3 -10   25.42    3.61
   0  -3 -10   31.51    3.93
   0  -3 -10   22.71    3.35
   0  -3 -10   28.89    3.96
   0  -3 -10   23.44    3.64
   0  -3  10   25.24    3.80
   0  -3 -10   32.95    4.21
   0  -3  10   25.35    3.97
   0   3 -10   39.25    4.03
   0   3 -10   26.11    3.59
   0   3 -10   24.05    3.28
   0  -3 -10   26.01    3.34
   0   3 -10   30.42    4.12
   0  -3  10   22.49    3.42
   0   3 -10   26.17    3.79
   0   3  10   26.65    4.04
   0  -3 -10   29.58    3.63
   0   3 -10   21.53    3.13
   0   3  10   23.08    3.77
   0  -3 -10   26.24    3.86
   0  -3 -10   32.43    3.76
   0  -3 -10   47.59    4.44
   0   3 -10   20.60    3.53
   0  -3 -10   25.39    3.50
   0   3 -10   23.16    3.41
   0  -3 -11    1.70    1.48
   0   3 -11    2.23    1.72
   0  -3 -11    0.08    1.50
   0   3 -11    0.77    1.67
   0  -3  11    2.62    1.89
   0   3  11    6.11    2.63
   0  -3  11    2.01    1.84
   0  -3  11    1.27    2.15
   0   3  11    0.42    1.71
   0  -3 -11    2.26    1.64
   0   3 -11    2.73    1.58
   0  -3 -11    0.73    1.58
   0   3  11    0.25    1.71
   0   3  11    1.54    1.74
   0   3  11    2.15    1.96
   0   3 -11    4.05    1.87
   0  -3  11    4.24    2.20
   0  -3 -11    1.71    1.62
   0   3 -11    0.98    1.59
   0   3 -11    1.08    1.55
   0  -3 -11    1.74    1.65
   0   3  11   -1.60    1.89
   0  -4   0 6805.06  183.76
   0  -4   0 7826.96  184.27
   0   4   0 7224.65  183.67
   0  -4   0 7516.27  184.75
   0  -4   0 7617.80  183.31
   0  -4   0 6970.23  181.66
   0   4   1 3074.94   78.88
   0  -4   1 3012.15   79.09
   0  -4  -1 3124.14   79.83
   0  -4  -1 3067.57   80.42
   0  -4  -1 3043.70   81.13
   0  -4   1 3424.05   80.38
   0  -4  -1 3218.50   81.58
   0  -4   1 2990.94   80.32
   0   4   1 2994.85   79.31
   0   4   1 2841.32   80.44
   0   4  -1 3012.98   81.09
   0   4   1 3232.46   80.64
   0  -4  -1 3035.72   78.15
   0  -4  -2  518.99   16.98
   0   4   2  518.29   16.72
   0   4   2  554.41   18.35
   0   4  -2  523.50   17.58
   0  -4   2  532.50   14.19
   0   4  -2  518.03   18.26
   0   4   2  521.42   17.49
   0  -4  -2  456.76   17.55
   0  -4  -2  511.73   17.20
   0  -4  -2  524.64   18.05
   0  -4  -2  509.06   15.87
   0   4   3 2876.43   84.16
   0  -4  -3 3144.86   84.79
   0  -4  -3 3290.02   82.42
   0  -4  -3 3061.22   84.93
   0  -4   3 3070.84   83.82
   0   4   3 3280.96   84.22
   0   4  -3 3690.08   85.41
   0  -4   3 2850.55   83.20
   0  -4  -3 3157.11   84.24
   0   4  -3 3221.61   85.77
   0   4   3 2913.23   85.16
   0   4  -4  997.51   33.48
   0  -4  -4 1075.77   33.09
   0   4   4  872.22   31.81
   0  -4  -4  936.97   31.81
   0  -4   4  956.84   30.69
   0  -4  -4 1017.19   32.26
   0  -4   4 1055.66   32.58
   0   4   4 1066.63   32.77
   0   4   4 1031.16   33.99
   0   4  -4 1080.30   32.62
   0   4  -5 1550.94   49.93
   0   4   5 1582.21   49.70
   0   4   5 1615.84   51.36
   0   4   5 1646.63   49.76
   0  -4  -5 1554.06   48.70
   0  -4   5 1679.22   50.04
   0  -4   5 1744.86   51.02
   0  -4   5 1587.05   46.38
   0  -4   5 1525.76   49.78
   0  -4  -5 1476.06   47.68
   0  -4  -6  803.29   24.50
   0  -4  -6  738.70   24.41
   0   4   6  691.95   30.97
   0   4   6  752.00   30.25
   0   4   6  736.71   24.22
   0   4   6  793.63   25.00
   0  -4  -6  750.33   24.62
   0   4  -6  764.91   24.78
   0  -4  -6  790.71   24.26
   0   4  -6  804.87   24.54
   0   4  -6  805.77   24.14
   0   4   6  781.20   24.13
   0   4  -6  783.38   24.93
   0  -4  -6  773.55   24.09
   0  -4  -6  708.60   24.25
   0   4  -6  803.00   25.04
   0   4  -6  784.06   24.71
   0  -4  -6  829.48   29.34
   0   4  -6  785.68   24.74
   0   4  -6  789.86   24.59
   0   4  -6  814.39   24.20
   0   4  -6  741.85   24.31
   0   4   6  782.13   24.31
   0  -4  -6  744.97   24.09
   0   4   6  752.89   24.70
   0  -4   6  870.89   31.70
   0   4  -6  760.43   23.81
   0   4  -6  749.11   23.55
   0  -4   6  818.11   31.43
   0   4   6  775.88   24.84
   0  -4  -6  769.07   24.51
   0  -4  -6  752.36   23.78
   0  -4  -6  752.54   24.31
   0   4  -6  811.31   24.67
   0   4   6  812.63   30.76
   0   4  -6  756.77   30.31
   0  -4   6  779.51   31.03
   0   4   6  761.65   24.87
   0   4  -6  736.92   24.19
   0  -4  -6  817.55   24.08
   0  -4  -6  769.25   27.97
   0   4  -6  765.31   24.75
   0   4   7  158.17   12.82
   0   4  -7  156.69    8.68
   0   4  -7  161.48    8.34
   0  -4  -7  173.30    9.20
   0   4   7  163.32    9.13
   0   4   7  192.26   14.81
   0  -4  -7  163.07    8.92
   0   4  -7  170.30    9.12
   0  -4   7  176.33   13.79
   0   4   7  169.75    8.94
   0   4  -7  166.43    8.26
   0  -4   7  180.08   14.45
   0  -4  -7  175.13    8.50
   0   4  -7  160.07    8.73
   0  -4  -7  186.53    9.13
   0  -4  -7  158.37    8.30
   0   4  -7  163.68    9.02
   0  -4  -7  158.47    8.46
   0  -4  -7  159.70    8.58
   0  -4  -7  176.53    8.75
   0   4   7  146.49    8.72
   0   4  -7  184.13    9.16
   0   4  -7  154.35    8.67
   0   4   7  161.59    9.03
   0   4  -7  151.13    8.23
   0   4  -7  166.70   12.75
   0  -4  -7  166.64    8.49
   0   4   7  177.77   13.53
   0   4  -7  163.95    9.10
   0   4  -7  178.94    8.69
   0  -4  -7  176.40    8.56
   0   4  -7  167.16    8.94
   0  -4  -7  174.45    9.08
   0   4  -7  178.41    9.26
   0  -4   7  161.47   13.20
   0   4   7  157.99    8.41
   0   4   7  165.86    9.07
   0   4   7  173.85    8.53
   0  -4  -7  176.63    9.03
   0   4  -8 1024.63   32.85
   0   4  -8  959.32   32.16
   0  -4  -8 1086.46   33.06
   0   4   8 1020.63   33.11
   0   4   8 1042.70   32.67
   0   4  -8 1069.90   32.80
   0   4   8  992.02   31.72
   0  -4   8 1012.61   42.45
   0  -4  -8  994.05   31.87
   0   4  -8  969.43   32.06
   0  -4   8 1001.61   41.78
   0   4  -8 1045.81   31.80
   0  -4  -8 1048.44   31.76
   0  -4  -8  970.18   31.61
   0   4  -8  976.99   31.52
   0   4   8 1130.56   33.70
   0  -4  -8  994.44   31.49
   0  -4  -8  998.42   31.79
   0  -4  -8  979.53   32.07
   0   4  -8  983.42   32.51
   0   4  -8 1032.36   32.63
   0  -4   8 1114.79   43.59
   0  -4  -8  980.17   32.20
   0   4   8 1062.06   33.20
   0  -4  -8 1006.05   32.79
   0   4  -8  968.05   32.51
   0   4   8 1016.92   41.59
   0   4  -8 1048.77   31.96
   0   4   8 1018.98   41.44
   0   4  -8 1042.26   32.61
   0  -4  -8 1060.31   32.92
   0   4  -8 1001.80   31.23
   0   4   8  915.66   42.23
   0   4  -8 1115.96   33.52
   0   4  -9  194.21   10.38
   0   4  -9  180.42   10.04
   0  -4  -9  191.34   10.22
   0   4   9  200.13   10.83
   0  -4  -9  184.37    9.60
   0   4  -9  181.03    9.92
   0  -4  -9  186.95    9.66
   0  -4  -9  187.32   10.21
   0   4   9  184.98   10.24
   0   4  -9  183.11   10.30
   0   4  -9  173.67    9.12
   0   4   9  187.41   10.59
   0  -4   9  177.71    9.71
   0   4  -9  197.61   10.56
   0  -4  -9  201.98    9.92
   0   4  -9  178.56    9.48
   0   4   9  172.52   10.34
   0  -4  -9  185.17    9.73
   0   4  -9  198.56   10.40
   0  -4  -9  188.23    9.88
   0   4  -9  187.31    9.70
   0  -4  -9  173.36    9.69
   0   4   9  191.67    9.63
   0   4  -9  186.42   10.23
   0   4  -9  177.34    9.33
   0   4  -9  177.88   10.20
   0  -4  -9  186.45   10.44
   0  -4  -9  213.15   10.80
   0  -4  -9  186.38    9.79
   0   4 -10  877.40   28.56
   0   4 -10  871.48   28.27
   0   4 -10  882.75   27.57
   0  -4 -10  881.21   28.39
   0  -4 -10  804.16   26.94
   0  -4 -10  881.17   28.27
   0   4 -10  825.32   27.31
   0  -4  10  827.55   27.30
   0  -4 -10  821.38   27.93
   0  -4 -10  815.53   27.20
   0   4  10  911.98   29.04
   0  -4 -10  916.19   28.54
   0   4  10  820.41   28.19
   0  -4  10  831.87   28.15
   0   4  10  890.70   28.89
   0  -4 -10  845.40   26.92
   0   4 -10  894.73   28.39
   0  -4 -10  838.09   27.07
   0  -4 -10  862.95   27.56
   0   4 -10  886.05   27.31
   0   4  10  846.03   28.59
   0   4  10  863.40   28.75
   0   4 -10  868.95   28.33
   0   4  10  763.92   27.43
   0   4 -10  837.36   26.95
   0   4 -10  862.75   28.07
   0  -4 -10  874.83   28.29
   0  -4 -10  844.13   27.40
   0   4 -10  948.39   28.72
   0  -4 -11   19.25    2.65
   0  -4 -11   22.29    3.04
   0   4 -11   16.39    2.80
   0   4  11   17.53    2.95
   0   4  11   16.38    2.86
   0   4  11   18.55    3.07
   0  -4  11   22.95    3.19
   0   4 -11   20.07    2.97
   0   4 -11   14.67    2.66
   0  -4 -11   22.26    3.05
   0  -4 -11   21.91    2.78
   0   4  11   19.04    2.97
   0   4 -11   20.40    2.86
   0   4  11   20.76    3.14
   0  -4 -11   21.37    3.05
   0   4 -11   20.35    2.94
   0  -4 -11   22.66    2.97
   0   4  11   17.21    2.99
   0  -4  11   18.78    3.01
   0   5   0   -0.39    1.24
   0  -5   0    0.46    1.24
   0  -5   0   -0.65    1.44
   0  -5   0    0.20    1.47
   0  -5   0    1.58    0.67
   0   5   1  328.14   10.86
   0   5   1  307.32   10.66
   0   5  -1  284.13   12.25
   0  -5   1  326.13   11.55
   0  -5  -1  321.27   12.00
   0   5  -1  327.65   12.62
   0  -5  -1  322.19   12.91
   0  -5  -1  317.90    9.53
   0  -5   1  321.28   12.15
   0  -5   1  322.41   12.40
   0  -5   1  314.76   11.02
   0   5   1  322.58   12.05
   0  -5  -1  312.90   11.22
   0  -5   2   65.73    4.48
   0   5   2   74.59    4.58
   0   5  -2   61.00    5.45
   0   5  -2   60.42    5.06
   0  -5  -2   72.63    5.61
   0  -5  -2   60.08    4.58
   0   5   2   60.71    5.05
   0   5   2   67.83    5.06
   0  -5  -2   59.40    4.37
   0  -5  -2   71.46    3.82
   0  -5   2   70.52    3.32
   0  -5  -2   54.58    4.92
   0   5   3   24.50    3.70
   0  -5  -3   20.64    2.98
   0  -5  -3   28.99    3.87
   0  -5   3   27.83    3.37
   0   5  -3   30.56    4.24
   0  -5  -3   24.30    2.92
   0  -5  -3   25.08    3.82
   0  -5   3   25.17    3.39
   0   5  -3   26.34    3.57
   0   5   3   24.82    3.19
   0   5   3   25.49    3.59
   0  -5  -4  145.89    8.87
   0   5   4  136.91    9.64
   0  -5   4  163.93    8.86
   0   5   4  132.11    8.38
   0  -5  -4  150.37    7.26
   0  -5  -4  148.61    9.49
   0   5  -4  120.91    8.33
   0   5  -4  139.34    9.80
   0  -5  -4  132.43    8.81
   0   5   4  127.47    8.61
   0  -5   4  145.93    8.82
   0   5   5  520.93   17.50
   0   5   5  515.86   17.27
   0   5   5  499.81   21.49
   0  -5  -5  504.91   17.08
   0   5  -5  497.69   16.89
   0  -5  -5  475.56   16.70
   0   5  -5  529.34   17.03
   0   5  -5  489.63   16.80
   0   5  -5  482.14   16.87
   0   5  -5  484.88   20.55
   0   5  -5  492.25   17.08
   0  -5  -5  499.00   17.00
   0  -5  -5  538.99   21.77
   0   5   5  527.69   23.13
   0   5  -5  497.43   22.20
   0   5  -5  481.75   17.08
   0   5   5  503.62   17.27
   0   5  -5  490.80   17.14
   0  -5  -5  497.21   16.85
   0  -5   5  482.71   20.83
   0  -5   5  547.29   22.43
   0   5  -5  500.38   16.80
   0  -5  -5  474.06   20.50
   0  -5  -5  526.19   17.18
   0  -5  -5  502.17   17.11
   0  -5   5  478.02   19.05
   0   5   5  546.87   17.44
   0   5   5  527.63   21.51
   0   5  -5  498.96   17.14
   0  -5  -6   65.27    7.10
   0   5  -6   76.20    5.28
   0  -5  -6   73.47    5.37
   0   5  -6   62.74    4.60
   0   5   6   60.53    7.06
   0   5  -6   61.57    4.78
   0   5  -6   73.37    4.89
   0  -5  -6   66.39    5.11
   0   5  -6   74.05    5.40
   0   5  -6   65.90    4.71
   0  -5  -6   64.59    5.07
   0   5   6   69.79    5.31
   0  -5  -6   72.61    4.86
   0   5  -6   79.73    5.51
   0  -5  -6   74.81    5.12
   0   5  -6   66.38    5.21
   0   5   6   69.31    7.99
   0  -5  -6   72.84    5.16
   0  -5   6   67.40    7.93
   0   5  -6  102.41    5.99
   0  -5  -6   76.34    4.99
   0   5   6   71.70    5.53
   0   5  -6   68.45    5.09
   0   5   6   72.63    5.44
   0  -5  -6   73.96    5.32
   0   5   6   69.85    5.37
   0   5   6   65.83    5.03
   0   5  -6   68.38    5.27
   0   5  -6   60.22    5.06
   0  -5  -6   79.26    7.38
   0   5   6   64.91    4.92
   0  -5   6   66.58    7.74
   0   5   6   68.08    5.03
   0  -5   6   51.49    6.68
   0  -5  -6   72.94    5.29
   0   5  -6   74.44    5.44
   0   5  -6   64.85    7.68
   0   5   6   81.79    9.05
   0  -5  -6   64.74    4.70
   0   5  -7  135.47    8.09
   0   5  -7  119.34    7.54
   0  -5   7  142.64   12.56
   0   5   7  125.37   11.57
   0   5  -7  134.94    8.25
   0  -5  -7  135.32    7.57
   0   5  -7  132.27    7.29
   0  -5  -7  126.47    7.20
   0   5   7  137.96    7.67
   0   5   7  137.91    8.39
   0   5   7  133.36    7.83
   0   5  -7  133.03    7.71
   0  -5  -7  130.05    7.94
   0   5   7  131.26    7.60
   0  -5  -7  132.82    7.61
   0  -5  -7  131.57    7.75
   0  -5  -7  129.47    7.55
   0   5  -7  136.82    8.24
   0   5  -7  135.03    7.40
   0  -5   7  115.10   11.03
   0   5  -7  142.80    7.48
   0   5  -7  123.78    7.76
   0   5  -7  135.17    7.89
   0  -5  -7  134.88    7.31
   0   5   7  161.89   13.88
   0   5   7  133.72    8.10
   0   5   7  132.76    8.12
   0  -5   7  144.58   12.64
   0   5   7  126.11    8.01
   0   5  -7  138.00    8.02
   0  -5  -7  128.26    7.34
   0  -5  -7  131.18    7.94
   0  -5  -7  131.40    7.93
   0  -5  -7  136.18    7.91
   0   5  -7  136.19   11.96
   0   5  -7  143.35    8.31
   0   5   7  118.77   11.25
   0  -5  -8   28.90    3.79
   0   5   8   39.62    7.51
   0  -5  -8   31.84    3.62
   0  -5  -8   27.88    3.89
   0  -5   8   22.07    5.72
   0   5  -8   27.58    3.96
   0  -5  -8   36.51    4.12
   0  -5  -8   29.83    4.04
   0  -5  -8   27.55    3.50
   0  -5   8   26.31    6.17
   0   5   8   27.97    3.62
   0  -5   8   28.80    7.04
   0   5  -8   24.61    3.51
   0   5   8   27.99    4.13
   0  -5  -8   26.96    3.65
   0  -5  -8   25.47    3.46
   0   5  -8   28.93    3.53
   0   5  -8   26.31    3.98
   0   5  -8   31.62    4.11
   0  -5  -8   21.63    3.60
   0   5   8   25.26    3.72
   0   5  -8   26.74    3.88
   0   5  -8   25.94    3.42
   0   5  -8   24.23    3.77
   0   5   8   21.72    5.62
   0   5   8   24.92    3.88
   0   5  -8   29.52    3.87
   0   5  -8   30.31    3.62
   0   5   8   25.89    3.50
   0   5   8   25.39    4.14
   0  -5  -8   28.11    3.89
   0   5  -8   28.41    3.94
   0   5  -8   22.64    6.61
   0   5   8   19.01    5.29
   0   5  -9    3.50    2.50
   0   5   9    0.51    1.65
   0   5  -9    0.45    1.90
   0   5  -9    2.35    1.70
   0   5  -9    3.47    2.56
   0   5  -9    3.71    2.36
   0  -5   9    3.33    2.09
   0   5   9    1.16    2.18
   0  -5  -9    1.40    1.85
   0   5  -9    5.12    2.42
   0  -5  -9    3.60    2.10
   0  -5  -9    3.48    2.16
   0  -5  -9    0.74    1.79
   0   5  -9    4.56    2.01
   0   5   9    2.83    2.48
   0   5  -9    6.83    2.81
   0   5  -9    3.62    1.97
   0  -5  -9    3.37    2.53
   0  -5  -9    3.37    1.89
   0  -5  -9    2.12    2.21
   0  -5  -9    5.28    1.98
   0   5   9    4.83    2.73
   0   5   9    6.58    2.86
   0   5  -9    3.03    2.15
   0  -5  -9    5.26    2.53
   0   5   9    4.78    2.42
   0  -5 -10    2.22    2.44
   0   5 -10    0.45    2.10
   0  -5  10    2.05    1.92
   0   5 -10    2.28    2.37
   0  -5 -10    0.77    1.86
   0  -5 -10    2.65    2.06
   0  -5 -10    4.46    1.84
   0   5 -10    0.19    1.52
   0  -5 -10    1.66    1.60
   0   5  10    1.01    1.98
   0   5 -10    1.84    1.93
   0   5 -10    1.08    1.84
   0  -5 -10    1.96    1.57
   0   5  10   -0.47    2.13
   0  -5 -10    4.20    2.37
   0   5  10    3.55    2.48
   0   5  10    0.44    1.77
   0  -5 -10   -1.25    1.92
   0   5  10   -0.80    2.16
   0   5 -10   -0.42    1.53
   0   5  10   -1.32    2.11
   0   5 -10    1.70    1.88
   0   5 -10    1.26    1.89
   0  -5 -10    0.48    2.00
   0  -5 -11   13.42    2.50
   0   5  11   17.03    2.68
   0  -5 -11   18.14    2.77
   0   5  11   17.80    2.94
   0   5  11   16.76    2.73
   0  -5 -11   20.76    2.87
   0   5 -11   22.22    2.91
   0   5  11   16.09    2.76
   0   5 -11   18.64    2.85
   0  -5  11   14.73    2.60
   0   5 -11   17.72    2.68
   0   5 -11   18.56    2.89
   0   5  11   16.52    2.81
   0  -5  11   19.47    2.99
   0  -5 -11   20.58    2.79
   0  -5 -11   21.38    2.69
   0   5  11   16.64    2.84
   0   5 -11   16.65    2.74
   0  -5 -11   17.35    2.43
   0   5 -11   15.93    2.74
   0   6   0 1233.67   36.59
   0  -6   0 1382.35   37.53
   0  -6   0 1317.48   33.40
   0   6   0 1264.51   38.24
   0  -6   0 1266.68   37.84
   0  -6   0 1245.97   35.64
   0  -6  -1 2565.07   70.05
   0   6   1 2555.35   66.37
   0   6   1 2629.97   66.83
   0  -6  -1 2385.56   64.08
   0  -6   1 2429.56   68.68
   0   6   1 2401.16   68.36
   0  -6   1 2519.16   68.85
   0   6  -1 2535.42   69.21
   0  -6  -1 2376.26   68.02
   0   6  -1 2699.69   70.17
   0  -6   1 2688.88   66.16
   0  -6  -1 2561.13   69.46
   0  -6  -1 2585.37   67.31
   0   6   1 2393.45   68.16
   0  -6   1 2440.62   67.10
   0  -6   1 2730.04   67.93
   0   6  -2 1935.83   53.37
   0  -6  -2 1872.70   53.43
   0  -6  -2 1769.53   51.63
   0   6   2 1858.95   50.48
   0  -6  -2 1992.20   51.39
   0   6   2 1631.94   51.54
   0  -6   2 1712.67   51.15
   0  -6   2 1996.92   52.09
   0   6  -2 1831.21   53.50
   0  -6  -2 1853.77   53.67
   0   6   2 1749.08   52.54
   0  -6   2 1830.68   48.78
   0  -6  -3    4.17    2.27
   0  -6  -3    1.78    1.60
   0  -6   3    2.39    2.25
   0   6  -3    1.62    2.47
   0   6   3    3.11    2.27
   0  -6   3    1.53    1.70
   0   6   3    1.14    1.47
   0   6  -3    3.33    2.10
   0   6   3    2.93    2.28
   0  -6   3    4.12    1.63
   0  -6  -3    4.84    1.83
   0  -6   4  818.50   26.92
   0  -6  -4  726.81   26.27
   0   6   4  715.54   28.09
   0  -6  -4  803.67   28.02
   0   6   4  786.86   27.51
   0   6   4  800.07   26.66
   0  -6  -4  790.05   28.31
   0   6  -4  639.50   26.12
   0  -6  -4  667.44   23.90
   0  -6   4  771.94   26.29
   0   6  -4  784.18   29.01
   0  -6   5  490.27   19.95
   0   6  -5  473.50   16.93
   0   6   5  509.87   17.37
   0   6   5  491.80   17.17
   0   6  -5  512.52   17.11
   0   6  -5  520.45   23.46
   0   6   5  493.55   17.50
   0  -6  -5  535.00   17.08
   0  -6   5  512.00   21.42
   0  -6  -5  504.42   17.11
   0  -6  -5  500.04   22.13
   0   6   5  521.54   22.22
   0   6  -5  485.86   17.36
   0   6   5  494.63   16.97
   0  -6  -5  532.34   22.10
   0   6   5  487.06   17.64
   0   6   5  490.22   17.51
   0   6   5  516.03   17.46
   0   6  -5  497.76   17.55
   0   6   5  489.94   21.09
   0  -6   5  491.62   22.38
   0  -6  -5  523.15   17.45
   0   6   5  514.39   23.49
   0   6  -5  523.93   17.13
   0   6   5  485.30   17.34
   0  -6  -5  508.34   17.29
   0   6  -5  513.91   17.62
   0  -6  -5  521.42   17.51
   0  -6  -5  495.65   17.14
   0   6  -5  499.40   17.08
   0   6  -5  509.60   17.43
   0  -6  -5  511.99   17.47
   0   6  -5  505.92   17.25
   0   6  -5  500.59   17.44
   0   6  -5  533.28   22.01
   0   6  -5  474.77   17.09
   0   6  -6 1207.74   36.89
   0   6  -6 1281.41   37.45
   0   6  -6 1208.50   36.81
   0   6   6 1255.20   37.35
   0  -6  -6 1222.76   35.78
   0   6   6 1273.02   44.20
   0   6  -6 1220.15   45.09
   0   6   6 1257.84   46.11
   0   6   6 1255.40   37.48
   0  -6  -6 1219.53   36.77
   0  -6  -6 1297.22   36.98
   0  -6  -6 1195.35   36.62
   0  -6  -6 1235.52   35.83
   0   6   6 1208.35   36.64
   0   6   6 1264.47   37.23
   0   6   6 1180.13   36.40
   0  -6  -6 1270.78   36.23
   0   6  -6 1201.53   37.10
   0   6  -6 1281.65   35.99
   0  -6   6 1224.65   43.13
   0   6   6 1131.19   36.86
   0  -6  -6 1252.55   42.49
   0   6  -6 1286.59   36.12
   0   6  -6 1197.51   36.53
   0   6   6 1199.19   37.33
   0  -6   6 1314.42   45.48
   0  -6  -6 1222.99   43.25
   0  -6   6 1176.52   43.80
   0   6  -6 1236.17   36.69
   0  -6  -6 1226.86   36.81
   0   6  -6 1247.30   37.39
   0  -6  -6 1307.92   36.96
   0   6   6 1189.55   36.54
   0   6   6 1307.83   43.72
   0  -6  -6 1354.33   37.54
   0   6   6 1240.41   36.06
   0   6  -6 1252.99   36.79
   0   6  -6 1210.88   35.95
   0   6  -7  815.55   26.92
   0   6   7  772.21   33.63
   0   6  -7  846.89   26.75
   0  -6   7  716.69   32.57
   0  -6  -7  796.00   32.54
   0   6  -7  842.93   25.69
   0  -6  -7  857.74   27.14
   0   6   7  799.79   26.90
   0  -6  -7  834.06   26.43
   0  -6  -7  809.82   26.01
   0   6   7  782.48   26.21
   0   6  -7  828.59   25.67
   0   6  -7  792.81   26.60
   0   6  -7  801.20   26.97
   0   6  -7  823.50   34.90
   0   6   7  808.96   27.11
   0   6  -7  827.93   26.62
   0   6  -7  797.06   26.96
   0   6   7  798.63   26.16
   0   6   7  790.06   26.98
   0  -6  -7  801.43   26.69
   0   6   7  753.15   32.88
   0  -6   7  816.24   35.25
   0   6  -7  791.46   27.06
   0   6   7  772.43   26.85
   0  -6   7  805.00   34.70
   0   6   7  809.95   26.40
   0   6  -7  800.88   26.55
   0   6   7  814.10   36.16
   0  -6  -7  810.59   25.68
   0  -6  -7  791.65   26.42
   0   6  -7  779.17   25.23
   0  -6  -7  775.86   26.45
   0  -6  -7  754.67   26.10
   0   6  -8  476.04   17.19
   0   6   8  443.30   17.59
   0  -6  -8  453.79   17.42
   0  -6  -8  470.27   18.11
   0   6  -8  475.66   18.30
   0   6   8  438.68   17.20
   0   6  -8  490.84   18.67
   0  -6  -8  526.44   18.64
   0   6  -8  446.70   16.80
   0  -6  -8  453.21   17.02
   0  -6  -8  465.98   18.13
   0  -6  -8  474.84   18.30
   0   6  -8  468.52   18.05
   0  -6  -8  447.40   17.24
   0   6  -8  471.07   17.10
   0   6   8  475.28   18.71
   0  -6  -8  473.47   17.18
   0   6  -8  458.72   17.91
   0  -6  -8  458.19   17.84
   0   6  -8  459.36   18.22
   0   6   8  455.73   18.28
   0   6   8  420.80   17.97
   0   6  -8  429.44   18.05
   0   6  -8  437.04   17.87
   0   6  -8  457.16   18.36
   0   6   8  477.90   18.61
   0   6   8  458.13   17.58
   0  -6  -9  665.64   23.10
   0   6   9  709.35   24.75
   0  -6  -9  702.33   23.96
   0   6  -9  691.80   24.14
   0   6  -9  701.88   24.40
   0  -6  -9  686.84   23.65
   0   6  -9  696.61   24.40
   0   6  -9  716.24   24.74
   0  -6  -9  666.64   23.69
   0   6  -9  708.31   24.11
   0  -6  -9  697.42   24.16
   0   6   9  665.16   23.58
   0   6  -9  673.72   23.89
   0  -6  -9  699.18   22.98
   0   6   9  673.48   24.15
   0   6   9  638.74   23.82
   0   6   9  622.41   22.82
   0  -6  -9  722.06   24.10
   0   6   9  658.15   24.12
   0  -6  -9  686.93   23.91
   0  -6  -9  661.90   22.71
   0   6  -9  701.70   24.07
   0   6   9  684.14   24.53
   0  -6 -10  244.29   11.08
   0   6  10  240.15   11.29
   0  -6 -10  242.16   11.34
   0   6  10  244.97   10.94
   0   6  10  241.85   11.50
   0   6  10  246.76   11.67
   0  -6 -10  230.82   11.07
   0   6 -10  242.54   11.25
   0   6  10  263.16   11.95
   0  -6 -10  241.00   11.32
   0   6 -10  228.02   11.04
   0  -6 -10  241.07   11.24
   0   6 -10  245.74   11.52
   0   6 -10  249.15   11.49
   0  -6 -10  246.24   10.93
   0   6 -10  229.59   11.35
   0   6  10  224.09   11.17
   0  -6 -10  254.95   11.34
   0   6 -10  244.86   11.25
   0  -6 -10  240.94   11.01
   0  -6  10  243.04   11.37
   0   6 -10  245.40   11.47
   0  -6 -11  354.14   13.07
   0  -6 -11  325.92   12.42
   0   6  11  336.39   13.10
   0  -6  11  332.97   13.07
   0   6 -11  345.77   13.15
   0   6 -11  333.76   12.98
   0  -6 -11  355.37   13.15
   0   6 -11  352.92   13.23
   0   6  11  360.10   13.61
   0   6  11  368.43   13.71
   0  -6 -11  365.79   13.27
   0  -6 -11  338.32   12.59
   0   6  11  359.05   13.41
   0   6 -11  352.91   13.47
   0  -6  11  339.09   12.99
   0   6 -11  364.09   13.47
   0   6 -11  379.38   13.50
   0   6  11  356.54   13.38
   0  -6 -11  357.01   13.23
   0  -6 -11  328.74   12.26
   0  -7   0   -0.17    1.68
   0   7   0    2.53    1.69
   0  -7   0    0.32    1.10
   0  -7   0    0.90    1.52
   0   7   0    0.22    1.94
   0  -7   0   -0.11    1.86
   0   7   1   -0.22    1.50
   0   7  -1    0.62    1.72
   0   7   1    0.14    0.95
   0  -7  -1    2.25    1.30
   0  -7  -1    1.08    2.07
   0   7   1   -0.70    1.25
   0  -7   1    5.73    1.84
   0  -7   1    1.14    1.74
   0   7   1   -0.06    1.73
   0  -7  -1   -0.39    1.62
   0  -7   1   -4.04    1.64
   0  -7   1    0.46    0.91
   0  -7   1    4.32    1.97
   0   7  -1    1.43    2.09
   0  -7  -1    0.73    2.10
   0   7   1    2.71    2.32
   0  -7   2   85.13    4.81
   0  -7   2   74.65    5.76
   0  -7   2   78.76    6.64
   0  -7   2   70.06    5.73
   0  -7  -2   78.90    6.75
   0   7   2   89.28    5.39
   0   7  -2   78.42    6.66
   0   7   2   97.65    6.98
   0  -7  -2   83.91    6.17
   0   7   2   83.67    6.40
   0  -7  -2   85.04    7.15
   0   7  -2   76.47    6.71
   0  -7  -2   76.22    5.46
   0   7  -3   76.88    6.97
   0  -7  -3  111.90    8.42
   0  -7  -3  102.01    7.12
   0   7  -3  104.87    8.40
   0   7   3   86.67    7.46
   0   7   3  105.13    7.51
   0  -7   3   87.08    7.33
   0  -7   3  103.13    6.89
   0  -7   3   91.58    6.45
   0  -7   3   89.75    6.86
   0   7   3   91.21    6.33
   0  -7  -3   95.89    6.93
   0  -7  -3   99.15    8.13
   0  -7   4    4.27    2.75
   0  -7   4    1.06    1.55
   0   7   4   14.38    3.45
   0  -7  -4    8.88    1.97
   0   7   4   12.04    2.13
   0  -7  -4    7.36    1.76
   0  -7  -4    9.01    1.96
   0   7   4   12.91    2.19
   0   7  -4    7.23    1.68
   0   7  -4    7.12    1.71
   0   7  -4    4.75    1.72
   0   7   4    7.91    1.82
   0   7  -4    4.53    2.62
   0   7   4    5.29    2.26
   0   7  -4    4.91    2.52
   0   7  -4   14.47    2.23
   0  -7  -4    6.69    2.51
   0  -7  -4    5.58    2.74
   0   7  -4    6.36    1.73
   0  -7  -4   10.07    3.39
   0   7  -4    5.69    1.57
   0   7  -4    4.64    1.48
   0   7   4    6.77    1.62
   0  -7  -4    5.83    1.68
   0   7   4    5.88    3.00
   0   7  -5   68.75    5.15
   0   7   5   76.57    5.58
   0   7   5   67.05    4.92
   0  -7  -5   73.59    5.37
   0   7   5   73.96    5.47
   0   7  -5   68.80    5.12
   0   7   5   74.01    5.35
   0   7  -5   78.66    7.71
   0   7  -5   91.54    5.87
   0   7  -5   75.82    5.24
   0   7   5   78.63    5.43
   0  -7  -5   69.98    5.04
   0  -7  -5   76.25    5.40
   0  -7   5   67.01    6.67
   0  -7   5   77.42    7.38
   0  -7   5   99.56    9.15
   0   7  -5   75.37    4.86
   0   7   5   76.69    5.55
   0   7   5   87.40    5.54
   0   7   5   71.33    5.24
   0   7  -5   66.48    5.10
   0   7   5   66.72    4.85
   0   7   5   72.68    8.29
   0   7  -5   78.15    5.26
   0  -7   5   95.30    8.57
   0  -7  -5   90.20    5.48
   0   7  -5   74.70    5.27
   0   7   5   75.47    5.15
   0   7   5   81.86    5.24
   0  -7  -5   85.64    5.42
   0   7   5   97.83    8.50
   0  -7  -5   74.64    5.32
   0   7  -5   71.93    4.91
   0  -7  -5   76.70    7.88
   0   7  -5   72.98    4.80
   0  -7  -5   81.24    8.22
   0   7  -5   76.06    5.49
   0  -7  -5   88.52    5.47
   0   7  -5   83.94    8.85
   0   7  -5   70.76    4.98
   0   7   5   85.46    5.61
   0  -7  -5   63.00    6.79
   0   7   5   80.54    7.31
   0   7  -6   96.08    5.94
   0  -7  -6  113.49    6.49
   0   7   6   99.05    6.71
   0   7   6  100.23    6.44
   0  -7  -6   96.78    6.65
   0   7  -6   97.77    6.65
   0   7   6  104.54    9.84
   0   7  -6  102.94    6.71
   0   7   6  100.12    6.27
   0  -7  -6  117.01   10.55
   0  -7  -6  110.19    6.91
   0  -7  -6  119.47    6.90
   0   7   6   99.69    7.01
   0   7  -6  102.54    6.94
   0  -7   6  102.39   10.27
   0  -7  -6  102.20    6.81
   0   7   6  108.05    7.03
   0   7  -6   95.52    6.17
   0   7  -6   95.52    5.96
   0  -7   6  128.41   10.96
   0  -7  -6   94.64    6.42
   0  -7  -6  103.31    9.41
   0   7  -6   99.96    6.89
   0   7   6   94.26    6.46
   0   7  -6  110.89    6.99
   0   7   6  101.57   10.77
   0   7  -6  107.56    6.65
   0   7  -6  111.20   10.86
   0  -7  -6   99.62    6.50
   0   7   6  102.57    7.00
   0   7   6  103.84    6.70
   0   7   6  107.21    7.11
   0   7   6   98.42    6.42
   0   7  -6   94.47    6.40
   0   7  -6  109.01    6.71
   0   7  -7   48.52    4.97
   0  -7  -7   44.27    7.00
   0  -7  -7   57.06    5.22
   0   7   7   57.66    5.19
   0   7   7   39.54    7.09
   0   7  -7   51.36    5.24
   0   7   7   49.36    5.16
   0   7   7   45.77    4.65
   0  -7  -7   52.03    4.95
   0   7  -7   53.51    5.15
   0  -7   7   41.57    7.35
   0   7  -7   49.05    5.06
   0   7   7   48.45    4.92
   0   7   7   59.07    5.57
   0  -7   7   49.50    8.06
   0   7  -7   83.47    6.30
   0   7   7   50.62    8.29
   0  -7  -7   48.76    4.91
   0   7   7   56.65    4.92
   0   7   7   58.61    5.48
   0  -7  -7   50.18    4.96
   0  -7  -7   48.11    4.41
   0   7  -7   54.53    4.92
   0  -7  -7   63.36    5.37
   0   7   7   53.56    4.94
   0   7  -7   46.67    4.71
   0   7  -7   59.64    8.71
   0  -7  -7   54.18    5.00
   0   7  -7   42.28    4.53
   0   7   8   94.01    6.70
   0   7  -8   91.50    6.75
   0   7   8   82.23    6.70
   0  -7  -8   91.85    6.96
   0   7   8   98.89    7.39
   0   7   8   93.23    7.17
   0   7  -8   97.11    7.07
   0   7  -8   94.07    7.16
   0  -7  -8   95.92    6.98
   0   7  -8   99.26    7.30
   0   7   8   96.82    6.95
   0   7   8   91.12    6.58
   0  -7  -8  105.08    6.65
   0   7  -8   84.17    6.62
   0  -7  -8   92.78    6.90
   0  -7  -8   85.49    6.59
   0   7   8   94.16    7.31
   0  -7  -8   96.44    6.69
   0   7   8   89.67    6.49
   0   7  -8   90.61    7.15
   0  -7  -8   98.31    6.90
   0  -7  -8   96.10    6.88
   0   7  -8   94.31    7.07
   0   7  -9   40.05    4.55
   0   7   9   37.48    4.66
   0   7  -9   44.90    4.84
   0  -7  -9   43.12    4.54
   0   7   9   49.81    4.89
   0   7  -9   51.53    5.11
   0  -7  -9   48.76    4.90
   0   7  -9   41.53    4.71
   0   7  -9   40.47    4.79
   0   7   9   40.00    4.74
   0  -7  -9   40.61    4.60
   0   7   9   40.22    4.24
   0   7  -9   41.66    4.67
   0  -7  -9   50.19    4.89
   0  -7  -9   42.33    4.71
   0   7  -9   49.78    5.16
   0  -7  -9   46.61    4.85
   0   7   9   41.41    4.94
   0  -7  -9   38.41    4.10
   0   7   9   44.72    4.42
   0   7   9   46.56    4.84
   0  -7  -9   32.76    3.86
   0  -7  10   87.91    6.07
   0   7  10   73.63    5.72
   0   7  10   81.15    6.01
   0   7  10   80.21    6.11
   0   7 -10   84.12    5.97
   0   7  10   81.80    5.89
   0  -7 -10   79.54    5.71
   0  -7 -10   84.61    5.94
   0   7 -10   82.63    5.93
   0   7 -10   75.39    5.88
   0  -7 -10   82.53    5.81
   0   7 -10   85.58    6.05
   0   7 -10   78.04    5.88
   0  -7 -10   84.97    6.04
   0  -7 -10   72.97    5.56
   0  -7 -10   88.72    6.12
   0   7 -10   86.85    6.27
   0   7  10   79.40    6.06
   0  -7 -10   76.52    5.49
   0   7 -10   85.07    6.08
   0  -7 -11   67.67    4.65
   0   7 -11   74.92    4.84
   0   7 -11   72.19    4.86
   0   7  11   74.36    4.65
   0  -7 -11   73.31    4.68
   0   7  11   77.70    4.87
   0   7 -11   75.75    4.89
   0   7  11   71.64    4.94
   0   7  11   70.54    4.76
   0  -7 -11   65.80    4.39
   0   7 -11   75.52    4.95
   0  -7 -11   65.36    4.64
   0  -7 -11   64.34    4.30
   0   7 -11   76.44    4.98
   0  -7 -11   72.60    4.73
   0   7 -11   72.77    4.66
   0   7  11   77.84    5.08
   0   8   0  724.68   26.65
   0  -8   0  747.56   26.44
   0  -8   0  707.59   23.26
   0  -8   0  702.81   24.81
   0  -8   0  728.01   25.15
   0   8   0  713.65   24.67
   0  -8   1 1167.02   35.52
   0  -8  -1 1138.06   36.55
   0  -8  -1 1005.85   32.17
   0   8   1 1037.45   35.90
   0  -8   1  986.30   34.55
   0  -8  -1 1088.68   35.29
   0   8  -1 1077.22   36.08
   0  -8   1 1100.48   33.22
   0   8  -1 1114.64   35.25
   0  -8   1 1047.46   33.12
   0  -8  -1 1163.49   34.92
   0   8   2 1704.64   50.52
   0  -8   2 1595.60   47.86
   0   8   2 1634.23   48.51
   0   8  -2 1469.32   48.86
   0   8   2 1692.92   48.32
   0  -8  -2 1571.97   49.33
   0   8  -2 1674.65   49.85
   0  -8  -2 1468.96   46.88
   0  -8  -2 1616.94   45.89
   0  -8  -2 1588.54   49.93
   0  -8   2 1465.13   46.41
   0  -8   2 1638.61   49.32
   0  -8  -3 1907.79   57.93
   0  -8  -3 1965.10   53.30
   0  -8  -3 1925.69   59.64
   0   8  -3 1880.36   53.32
   0  -8   3 1970.05   56.75
   0   8   3 1843.76   53.22
   0   8  -3 1890.13   53.18
   0  -8   3 1939.43   59.37
   0   8  -3 2084.53   60.84
   0   8  -3 1932.29   53.04
   0   8  -3 2019.11   59.62
   0   8   3 2027.87   58.30
   0   8   3 1670.07   57.86
   0   8   3 2079.31   53.77
   0  -8  -3 1890.94   56.83
   0  -8   3 1965.37   56.35
   0   8   3 1952.61   53.69
   0   8  -3 2193.48   53.87
   0   8   3 1872.82   53.28
   0   8   3 1900.75   53.37
   0  -8   3 2056.20   59.35
   0   8   3 1965.76   53.68
   0  -8  -3 1709.43   58.47
   0  -8   3 1951.04   57.41
   0   8   4  697.84   22.55
   0  -8   4  657.38   27.16
   0   8  -4  691.35   22.56
   0   8  -4  731.08   23.03
   0   8  -4  675.58   22.44
   0   8   4  765.71   23.55
   0  -8  -4  692.39   26.51
   0  -8  -4  710.05   22.91
   0   8   4  684.44   22.57
   0   8   4  714.60   22.78
   0   8   4  636.12   27.89
   0  -8  -4  772.86   29.48
   0   8  -4  759.00   22.95
   0   8   4  721.77   23.17
   0   8   4  701.70   22.25
   0  -8  -4  760.21   22.53
   0   8   4  685.14   22.96
   0   8  -4  705.13   22.90
   0   8  -4  777.08   30.31
   0   8  -4  714.39   23.04
   0   8  -4  689.60   27.89
   0  -8  -4  690.96   22.78
   0   8   4  780.42   28.19
   0  -8  -4  725.07   22.89
   0   8   4  711.92   23.07
   0   8  -4  706.34   22.72
   0  -8  -4  731.52   22.28
   0  -8   4  680.77   27.12
   0   8   4  705.67   22.61
   0   8  -4  723.41   22.34
   0  -8   4  782.59   29.69
   0   8   4  734.54   23.30
   0   8   4  702.45   22.94
   0   8   4  695.73   22.58
   0  -8  -4  767.16   23.14
   0  -8  -4  698.48   28.59
   0   8  -4  713.87   22.72
   0   8  -4  717.24   22.54
   0   8  -5  576.58   20.43
   0   8   5  610.96   20.74
   0   8   5  591.21   20.44
   0   8  -5  675.48   21.10
   0   8  -5  615.17   20.88
   0  -8  -5  608.76   26.96
   0   8  -5  636.96   20.89
   0  -8  -5  591.44   20.19
   0   8   5  606.42   20.88
   0  -8   5  594.88   26.79
   0  -8  -5  577.89   26.29
   0  -8   5  623.13   25.22
   0  -8  -5  612.61   20.47
   0   8  -5  594.03   20.56
   0   8  -5  626.53   20.46
   0   8  -5  646.19   28.49
   0   8  -5  590.72   20.65
   0   8   5  620.34   27.72
   0  -8  -5  600.92   20.21
   0   8  -5  656.89   21.01
   0   8   5  631.96   26.30
   0  -8  -5  601.16   20.81
   0   8   5  602.97   21.09
   0  -8  -5  561.81   19.94
   0  -8   5  557.58   25.48
   0   8  -5  627.95   26.53
   0   8   5  599.02   20.78
   0   8  -5  594.67   21.02
   0   8   5  625.68   20.49
   0  -8  -5  592.95   20.66
   0  -8  -5  635.12   21.03
   0   8   5  579.86   20.87
   0  -8   5  626.18   25.97
   0   8   5  601.34   20.75
   0   8  -6  716.59   25.00
   0   8   6  707.92   23.92
   0   8  -6  735.00   24.40
   0  -8  -6  729.92   24.53
   0  -8  -6  707.70   24.04
   0  -8  -6  709.42   30.80
   0   8   6  739.48   25.09
   0   8  -6  755.33   33.52
   0   8  -6  729.24   30.77
   0   8   6  774.14   25.15
   0   8  -6  732.12   24.09
   0   8   6  730.65   24.51
   0   8   6  717.47   24.48
   0  -8   6  731.67   31.29
   0   8   6  732.15   24.49
   0   8   6  734.20   23.89
   0   8  -6  761.55   24.79
   0  -8  -6  757.41   31.98
   0  -8  -6  742.79   24.10
   0   8   6  704.43   23.79
   0  -8  -6  676.02   23.51
   0   8   6  749.46   24.01
   0   8  -6  759.90   24.41
   0  -8   6  616.13   30.48
   0  -8  -6  724.85   24.13
   0   8  -6  709.37   24.55
   0   8   6  708.69   32.49
   0   8   6  688.40   24.59
   0   8  -6  740.27   24.71
   0  -8  -6  794.83   25.19
   0   8  -6  716.89   24.70
   0  -8  -6  769.12   24.91
   0  -8  -7  925.42   30.02
   0   8   7  889.01   29.58
   0  -8  -7  975.80   30.15
   0   8  -7  924.22   30.34
   0   8   7  877.03   30.09
   0  -8  -7  911.15   29.94
   0   8   7  931.50   30.02
   0  -8  -7  886.70   37.25
   0   8   7  937.40   29.74
   0   8   7  881.07   30.25
   0   8  -7  924.34   29.62
   0  -8   7  787.53   36.58
   0   8  -7  912.90   29.70
   0  -8   7  837.72   37.97
   0   8  -7  960.35   30.40
   0  -8  -7  908.24   29.55
   0   8  -7  914.34   39.43
   0   8  -7  923.82   29.02
   0   8   7  776.28   37.74
   0   8   7  927.80   29.15
   0  -8  -7  871.28   29.34
   0   8  -7  924.55   30.04
   0   8  -7  917.87   30.36
   0   8   7  948.62   29.92
   0  -8  -7  910.89   28.74
   0   8  -7  946.48   30.20
   0  -8  -7  948.03   29.65
   0   8   7  971.75   30.68
   0   8  -8  236.03   11.95
   0  -8  -8  238.20   11.68
   0   8   8  238.17   11.54
   0   8  -8  234.67   11.97
   0  -8  -8  252.74   12.13
   0  -8  -8  253.13   12.10
   0   8  -8  239.91   11.62
   0   8  -8  237.45   11.68
   0   8   8  248.34   12.22
   0   8   8  238.30   11.55
   0   8  -8  258.35   12.27
   0   8   8  253.37   12.43
   0   8   8  234.84   11.34
   0   8  -8  243.27   12.27
   0  -8  -8  258.70   12.06
   0   8   8  242.53   11.85
   0   8   8  242.07   12.19
   0  -8  -8  245.63   11.59
   0   8  -8  258.12   12.53
   0  -8  -8  253.60   11.85
   0  -8  -8  230.00   11.32
   0   8  -9  907.16   28.25
   0  -8  -9  879.23   27.65
   0   8  -9  859.36   28.37
   0   8   9  897.89   28.64
   0   8  -9  875.61   28.26
   0   8  -9  837.57   27.66
   0   8   9  895.59   28.77
   0  -8  -9  827.97   27.62
   0  -8  -9  851.10   27.13
   0   8  -9  851.22   28.18
   0   8  -9  843.58   28.33
   0   8   9  787.44   27.30
   0  -8  -9  914.10   28.31
   0  -8  -9  825.55   27.57
   0   8  -9  879.00   28.52
   0  -8  -9  818.37   27.51
   0  -8  -9  807.04   27.61
   0   8   9  825.20   27.11
   0   8   9  852.25   27.97
   0   8   9  793.52   27.87
   0   8 -10   68.28    5.17
   0  -8 -10   80.27    5.44
   0  -8 -10   79.67    5.55
   0  -8 -10   82.26    5.61
   0   8 -10   77.70    5.64
   0   8 -10   84.34    5.65
   0   8  10   75.41    5.33
   0  -8  10   71.18    5.31
   0   8 -10   74.07    5.64
   0  -8 -10   79.87    5.46
   0   8  10   71.93    5.40
   0   8  10   84.24    5.86
   0   8  10   85.64    5.95
   0   8  10   73.18    5.51
   0  -8 -10   67.38    5.22
   0  -8 -10   74.58    5.39
   0   8 -10   79.66    5.77
   0   8 -10   80.78    5.70
   0  -8 -10   78.88    5.60
   0   8 -10   79.37    5.71
   0   8 -11  230.27    9.20
   0   8 -11  238.22    9.39
   0   8 -11  213.84    9.10
   0   8 -11  224.82    9.24
   0   8  11  230.25    9.36
   0  -9   0    1.51    2.60
   0   9   0   -0.32    2.06
   0  -9   0   -0.23    1.71
   0  -9   0    0.93    1.91
   0   9   0   -2.75    2.31
   0  -9   1   36.95    5.10
   0   9   1   40.24    5.64
   0   9  -1   38.05    5.30
   0  -9  -1   50.45    5.69
   0  -9   1   42.96    4.62
   0  -9  -1   37.78    4.70
   0  -9   1   37.90    5.04
   0   9  -1   37.41    5.02
   0  -9  -1   40.62    5.66
   0   9   2   19.52    2.56
   0   9  -2   16.66    2.57
   0   9   2   21.99    2.75
   0  -9  -2   24.75    4.53
   0   9  -2   30.33    3.11
   0   9  -2   12.16    3.67
   0   9  -2   17.65    3.79
   0  -9   2   20.25    3.97
   0   9  -2   26.35    2.91
   0   9   2   26.53    2.93
   0   9  -2   23.92    2.85
   0   9   2   20.56    3.81
   0  -9   2   17.26    3.31
   0  -9  -2   26.16    4.83
   0   9   2   23.49    2.91
   0   9   2   17.09    2.51
   0   9  -2   18.21    2.76
   0   9   2   23.04    2.84
   0  -9   2   25.90    4.35
   0   9   2   17.96    3.80
   0   9   2   25.94    2.99
   0  -9  -2   10.38    2.83
   0   9  -2   25.45    3.00
   0   9   2   21.27    2.72
   0   9   2   23.99    2.95
   0   9   2   21.48    2.71
   0   9   2   21.58    4.45
   0  -9  -3  268.92   10.92
   0   9   3  252.55   10.59
   0  -9  -3  263.23   10.90
   0  -9  -3  248.02   14.01
   0   9  -3  268.35   11.18
   0   9   3  257.21   11.04
   0   9  -3  258.14   11.13
   0   9  -3  273.36   10.77
   0  -9  -3  303.10   14.21
   0   9   3  279.97   15.87
   0   9  -3  276.36   11.15
   0   9   3  244.86   14.26
   0  -9   3  251.23   14.81
   0   9   3  270.00   11.43
   0   9  -3  304.26   11.55
   0   9   3  247.50   10.47
   0   9   3  246.39   13.62
   0   9  -3  265.07   10.84
   0   9   3  272.41   11.28
   0  -9  -3  276.80   15.55
   0  -9  -3  257.63   10.58
   0   9  -3  237.03   10.49
   0   9   3  253.37   10.85
   0   9  -3  293.57   16.17
   0   9   3  250.66   10.96
   0  -9   3  229.68   12.95
   0  -9   3  267.24   13.54
   0   9  -3  250.75   10.56
   0   9  -3  244.86   10.30
   0   9  -3  264.03   15.17
   0  -9  -3  278.70   15.75
   0  -9   3  252.72   14.80
   0   9   3  251.86   11.04
   0   9   3  264.28   11.15
   0   9   3  257.16   11.03
   0   9   4  432.18   16.77
   0  -9   4  377.70   21.04
   0  -9  -4  502.02   16.21
   0   9   4  465.24   17.02
   0   9   4  434.78   16.37
   0  -9  -4  473.91   16.81
   0  -9  -4  433.93   22.12
   0   9  -4  450.42   16.28
   0   9   4  462.62   16.66
   0  -9  -4  467.82   16.66
   0  -9  -4  502.33   17.07
   0   9  -4  442.75   16.67
   0  -9  -4  467.34   16.77
   0   9   4  476.80   21.03
   0  -9   4  493.26   21.85
   0   9   4  458.59   16.25
   0   9   4  479.71   22.32
   0   9   4  456.71   16.87
   0   9   4  449.81   16.48
   0   9  -4  413.71   15.99
   0  -9   4  398.23   19.73
   0   9  -4  479.85   16.42
   0   9   4  437.93   16.10
   0   9  -4  442.29   16.36
   0   9   4  467.07   16.90
   0   9  -4  474.90   17.02
   0   9  -4  445.23   16.36
   0   9   4  473.25   17.06
   0   9  -4  486.08   22.49
   0   9  -4  454.26   16.58
   0  -9  -4  490.06   23.00
   0   9  -4  448.21   16.53
   0   9  -4  513.89   23.92
   0   9  -5  130.20    7.91
   0  -9  -5  152.15    8.49
   0   9  -5  143.41   11.74
   0  -9   5  163.53   11.89
   0   9  -5  149.91    8.22
   0  -9  -5  162.38    8.04
   0   9   5  153.80    8.49
   0   9  -5  148.79    8.28
   0  -9   5  155.91   12.59
   0   9   5  165.07    8.96
   0  -9  -5  175.82    8.28
   0   9  -5  163.88    8.69
   0   9  -5  159.42   13.34
   0  -9  -5  144.98    8.35
   0   9   5  163.69    8.64
   0   9  -5  143.51    8.18
   0  -9   5  169.28   13.21
   0  -9  -5  163.77    8.16
   0  -9  -5  144.98    8.32
   0  -9  -5  154.26   12.87
   0   9   5  162.98    8.79
   0  -9   5  140.97   11.27
   0   9  -5  154.78    8.44
   0  -9  -5  155.37    8.35
   0  -9  -5  172.16   13.10
   0   9  -5  152.27    8.57
   0   9   5  147.28    8.18
   0   9   5  168.86    8.99
   0   9  -5  147.64    7.93
   0   9   5  161.95    8.80
   0   9   5  142.64    8.07
   0   9  -5  154.79    8.70
   0   9   5  154.33   12.77
   0   9  -6   75.43    5.96
   0  -9  -6   78.64    5.71
   0   9   6   76.31    5.84
   0  -9   6   66.95    9.05
   0   9  -6   78.89    6.21
   0   9   6   85.01    6.47
   0   9   6   79.90    6.35
   0   9  -6   78.44    5.76
   0   9  -6   88.35    6.77
   0  -9  -6   71.66    9.13
   0   9   6   73.08    5.97
   0   9   6   83.09    6.29
   0   9   6   84.09    6.50
   0  -9  -6   84.72    6.40
   0   9  -6   80.75    6.16
   0   9  -6   73.31    6.02
   0  -9  -6   73.29    5.92
   0   9   6   68.34    9.35
   0   9  -6   72.51    5.86
   0   9  -6   74.56    5.93
   0  -9  -6   84.03    6.25
   0   9  -6   77.24    8.96
   0   9  -6   81.69    6.08
   0  -9  -6   83.65    5.93
   0  -9  -6   85.43    6.01
   0   9   6   82.02    5.86
   0  -9  -6   83.71    5.98
   0  -9  -6   80.25    9.37
   0   9   6   74.35    5.88
   0  -9   6   69.47    9.19
   0   9  -6   81.05   10.15
   0  -9   6   71.98    8.57
   0   9  -7    5.58    2.43
   0   9   7    7.69    2.73
   0   9  -7    9.27    2.76
   0   9   7    7.73    2.56
   0  -9  -7    9.12    2.44
   0   9   7    6.39    2.36
   0   9   7    9.11    2.59
   0   9  -7    6.15    2.36
   0  -9  -7    7.71    2.72
   0   9  -7    7.10    2.44
   0  -9  -7   11.31    2.91
   0   9   7    8.78    2.82
   0  -9  -7    7.38    2.33
   0   9  -7    5.27    2.21
   0   9  -7    4.53    2.49
   0   9  -7    6.67    2.69
   0   9   7   10.70    2.98
   0  -9  -7    5.48    2.57
   0  -9  -7    7.13    2.49
   0  -9  -7    9.58    2.42
   0  -9  -7    3.50    1.92
   0  -9  -8   39.16    4.27
   0  -9  -8   46.62    4.93
   0   9  -8   49.04    5.09
   0   9  -8   46.08    5.20
   0  -9  -8   49.19    5.02
   0   9   8   51.24    5.24
   0   9   8   36.27    4.37
   0   9   8   40.72    4.41
   0  -9  -8   44.61    4.71
   0  -9  -8   40.34    4.52
   0   9   8   45.92    4.63
   0   9   8   43.81    4.86
   0  -9  -8   38.88    4.34
   0   9  -8   43.06    4.72
   0   9  -8   42.08    4.85
   0   9  -8   45.20    4.80
   0   9  -8   40.92    4.39
   0   9  -8   45.27    4.81
   0  -9  -8   49.50    4.72
   0   9   8   43.08    4.38
   0   9   8   41.27    4.77
   0   9  -9    7.02    2.50
   0   9  -9    4.79    2.05
   0  -9  -9    6.93    2.17
   0   9  -9    6.50    2.52
   0  -9  -9   14.36    2.85
   0  -9  -9    5.48    2.18
   0   9   9    6.40    2.43
   0  -9  -9    4.11    2.02
   0   9  -9    3.49    1.72
   0   9  -9    4.84    2.10
   0   9   9    3.66    1.86
   0   9   9    7.37    2.20
   0   9  -9    0.59    1.80
   0  -9  -9    7.39    2.24
   0   9   9    2.32    1.76
   0   9   9    5.31    2.06
   0   9  -9    2.40    1.85
   0   9   9    2.81    1.78
   0  -9  -9    6.44    2.32
   0   9   9    4.18    2.13
   0  -9  -9    6.32    2.14
   0  -9 -10    9.48    2.22
   0   9 -10   10.87    2.23
   0   9  10    8.39    2.23
   0   9  10    8.22    2.15
   0   9 -10   10.13    2.21
   0   9 -10    6.27    1.90
   0   9  10    5.59    2.08
   0  -9  10    6.89    2.04
   0  -9 -10    4.79    1.93
   0   9 -10   11.21    2.17
   0   9  10    7.81    2.02
   0  -9 -10    6.41    1.74
   0   9 -10    6.98    2.18
   0  -9 -10    6.75    1.97
   0  -9 -10    6.52    1.85
   0  -9 -10   11.27    2.14
   0  -9 -10    7.02    1.93
   0  -9 -10   10.89    2.23
   0   9 -10    7.38    2.11
   0  10   0 3225.00   97.84
   0 -10   0 3433.49   95.54
   0  10   0 3483.28   90.69
   0  10   0 3586.16   91.06
   0  10   0 3443.77   90.35
   0  10   0 3410.87   90.35
   0  10   0 3456.41   90.53
   0  10   0 3355.38   89.83
   0 -10   0 3390.69   97.63
   0 -10   0 3316.48   95.58
   0  10   0 3178.71   89.34
   0  10   0 3367.10   90.42
   0  10   0 3466.54   90.32
   0  10   0 3482.34   94.85
   0  10   0 3212.25   89.44
   0  10   0 3485.78   90.56
   0  10   0 3456.11   90.55
   0  10   0 3738.60   90.94
   0  10   0 3249.42   89.97
   0  10   0 3489.81   90.48
   0  10   1  125.82    6.89
   0  10   1  128.85    6.83
   0 -10  -1  138.35   10.72
   0  10  -1  145.24    7.17
   0  10  -1  121.10    6.75
   0  10  -1  125.46    7.13
   0  10  -1  129.33    9.70
   0  10  -1  123.12   10.33
   0  10   1  127.99    6.81
   0  10   1  119.78   10.36
   0 -10  -1  121.09    6.34
   0  10  -1  132.26    7.11
   0  10   1  124.09    7.05
   0  10  -1  137.99    7.21
   0  10   1  129.37    7.11
   0  10   1  131.43    7.26
   0  10  -1  120.00    6.57
   0  10   1  134.04    7.17
   0  10  -1  124.00    6.97
   0  10   1  140.86    7.21
   0  10  -1  129.69    7.13
   0 -10  -1  125.38    9.02
   0 -10   1  131.67   10.03
   0  10  -1  132.65    6.96
   0 -10  -1  132.22    9.93
   0  10   1  132.16    7.05
   0  10  -1  115.67    6.86
   0 -10   1  120.90    8.44
   0  10   1  124.07    6.97
   0  10  -1  120.76    6.93
   0  10   1  126.62    6.84
   0  10   1  122.45    6.93
   0 -10   1  119.84    9.41
   0 -10  -1  131.41    6.73
   0  10   1  121.98    7.12
   0  10   1  137.70    7.19
   0  10  -1  117.60    6.81
   0  10   1  126.44    6.90
   0  10   1  118.30    6.72
   0  10  -2 2490.92   68.98
   0  10  -2 2452.91   68.11
   0 -10  -2 2546.41   68.79
   0  10   2 2385.46   69.06
   0 -10  -2 2779.49   78.32
   0 -10   2 2671.90   76.32
   0  10   2 2547.51   77.45
   0 -10   2 2681.50   75.57
   0  10  -2 2645.96   69.47
   0  10   2 2471.50   68.45
   0  10   2 2481.68   68.59
   0  10   2 2657.96   69.40
   0  10   2 2578.13   69.66
   0  10  -2 2704.06   77.80
   0  10   2 2541.99   68.90
   0  10   2 2504.12   69.64
   0  10  -2 2568.45   68.83
   0  10  -2 2503.74   69.39
   0  10   2 2626.25   69.47
   0  10  -2 2565.04   69.15
   0  10  -2 2649.53   68.40
   0  10   2 2607.18   69.44
   0 -10  -2 2679.08   76.94
   0  10   2 2606.09   69.21
   0  10  -2 2579.62   69.04
   0  10  -2 2473.96   76.01
   0  10  -2 2380.25   68.14
   0 -10  -2 2534.16   68.60
   0  10   2 2636.64   69.60
   0  10  -2 2541.10   69.53
   0  10   2 2491.10   69.23
   0  10   2 2527.09   68.95
   0  10   2 2378.68   68.80
   0 -10  -2 2480.00   68.08
   0  10  -2 2664.48   69.52
   0 -10  -3   97.67    9.47
   0 -10   3   99.10    9.53
   0 -10  -3  101.58    6.14
   0  10   3  105.38    6.51
   0 -10  -3  105.68    6.39
   0  10  -3  102.72    6.57
   0 -10  -3  103.68    6.34
   0  10  -3  101.61    6.60
   0 -10   3   93.56    9.21
   0  10  -3   91.21    9.12
   0  10   3   99.64    6.56
   0 -10  -3  105.12    9.14
   0  10  -3   95.81    6.25
   0  10   3   92.66    6.12
   0  10  -3   92.42    5.89
   0  10   3  100.90    6.68
   0  10   3   97.36    6.35
   0  10   3  100.84    6.53
   0  10  -3  104.71    6.16
   0  10  -3  103.29    6.51
   0  10   3   85.19    9.17
   0  10  -3  102.56    6.53
   0  10  -3   97.15    9.62
   0  10   3   99.60    6.62
   0  10  -3  100.99    6.54
   0  10   3  113.43    6.83
   0 -10  -3  109.27   10.06
   0  10   3   98.49    8.87
   0  10   3   97.02    6.17
   0  10   3  104.15    6.59
   0  10  -3   97.74    6.10
   0 -10  -3  101.38    5.97
   0  10   3  102.36    6.07
   0 -10   4  984.51   38.76
   0 -10  -4 1048.81   32.51
   0  10   4 1039.65   39.55
   0 -10   4  994.78   39.74
   0  10  -4 1119.56   40.65
   0  10  -4 1086.97   33.05
   0  10  -4 1086.22   32.50
   0  10   4 1030.60   32.88
   0  10  -4 1107.78   32.72
   0  10   4 1071.86   32.27
   0  10  -4 1030.42   31.79
   0  10   4 1031.21   32.38
   0  10   4 1071.40   33.05
   0  10  -4 1128.78   32.09
   0  10   4 1082.39   32.81
   0 -10  -4 1127.02   41.32
   0 -10  -4 1080.39   32.23
   0  10  -4 1024.83   32.41
   0  10  -4 1022.31   32.16
   0  10  -4 1100.37   32.35
   0 -10  -4 1100.82   41.24
   0  10   4  998.64   32.61
   0  10  -4 1113.08   41.67
   0 -10  -4 1094.23   32.78
   0  10   4 1026.52   32.72
   0  10   4 1074.94   40.77
   0  10   4 1037.55   32.98
   0  10   4 1022.95   31.87
   0 -10  -4  986.62   32.30
   0  10  -4 1098.65   33.20
   0 -10  -4 1024.90   32.17
   0  10  -5  224.71   10.93
   0 -10  -5  237.01   16.21
   0  10  -5  226.45   10.82
   0  10   5  217.40   10.59
   0 -10  -5  213.58   10.71
   0  10   5  222.74   10.98
   0 -10   5  241.30   16.29
   0 -10   5  203.39   15.47
   0  10   5  219.04   10.57
   0  10   5  214.71   15.68
   0 -10  -5  246.01   11.14
   0 -10  -5  230.66   11.15
   0  10  -5  218.59   10.67
   0  10   5  209.76   10.24
   0  10  -5  225.01   10.68
   0  10   5  217.53   10.30
   0  10  -5  213.21   10.33
   0  10   5  233.45   11.40
   0  10   5  215.70   10.95
   0 -10  -5  249.80   16.88
   0 -10   5  203.68   14.84
   0  10  -5  229.76   10.61
   0  10  -5  198.59   10.55
   0  10  -5  201.95   15.82
   0  10   5  226.25   11.19
   0 -10  -5  215.91   10.00
   0  10  -5  239.50   15.97
   0  10   5  200.22   15.27
   0 -10  -5  227.95   10.79
   0  10  -5  229.32   10.72
   0  10  -5  240.79   11.20
   0  10   5  223.85   11.05
   0 -10  -5  216.34   10.58
   0  10  -6  981.40   31.78
   0  10   6  967.46   31.51
   0 -10  -6  962.53   30.61
   0 -10  -6 1007.42   31.98
   0 -10  -6 1035.32   31.14
   0  10  -6 1020.70   31.71
   0 -10  -6 1009.66   40.96
   0  10   6  950.65   40.42
   0  10   6 1012.87   32.31
   0  10   6 1014.85   32.35
   0  10  -6 1047.54   32.02
   0  10  -6 1011.58   31.90
   0  10  -6  967.87   31.58
   0 -10   6  972.30   40.53
   0  10  -6  947.07   30.83
   0 -10  -6 1025.81   31.90
   0 -10  -6 1020.66   32.03
   0  10   6  928.77   39.47
   0  10   6  997.63   31.40
   0  10   6 1014.13   31.35
   0  10  -6 1054.84   32.34
   0  10   6  955.77   31.82
   0 -10  -6 1050.77   40.63
   0  10   6  946.43   31.64
   0 -10   6  916.82   40.46
   0 -10  -6  985.30   31.23
   0  10  -6 1038.40   31.94
   0  10   6 1049.11   32.11
   0 -10  -6 1019.15   31.90
   0 -10  -6  998.87   30.80
   0  10  -6  975.72   32.13
   0 -10  -6  884.53   30.23
   0  10  -6  903.13   38.80
   0  10  -7  129.31    8.35
   0  10   7  128.85    7.98
   0  10  -7  119.19    7.61
   0  10  -7  129.09    8.19
   0 -10  -7  132.94    8.33
   0  10   7  138.21    8.72
   0  10  -7  121.52    8.00
   0  10   7  130.16    8.45
   0  10  -7  143.07    8.55
   0 -10  -7  130.27    8.24
   0 -10  -7  123.95    8.09
   0 -10  -7  135.67    7.77
   0  10   7  134.10    8.30
   0  10  -7  129.37    8.17
   0 -10  -7  119.57    7.41
   0 -10  -7  137.28    7.92
   0  10  -7  148.54    9.01
   0  10  -7  127.15    7.77
   0 -10  -7  136.10    8.43
   0  10   7  131.29    8.24
   0  10   7  132.43    8.29
   0 -10  -7  132.08    7.78
   0 -10  -8  725.35   24.36
   0 -10  -8  778.66   25.46
   0  10  -8  740.05   24.57
   0  10   8  697.44   25.01
   0  10  -8  759.41   25.74
   0 -10  -8  694.51   24.73
   0  10   8  736.11   24.77
   0  10   8  761.05   25.40
   0  10  -8  721.52   24.95
   0 -10  -8  691.60   24.16
   0  10  -8  743.33   25.34
   0  10  -8  746.98   25.24
   0  10   8  801.18   26.10
   0  10   8  746.62   24.76
   0  10  -8  780.92   25.31
   0 -10  -8  768.82   25.16
   0 -10  -8  731.42   25.05
   0 -10  -8  715.97   24.09
   0  10  -8  772.39   25.40
   0  10   8  706.35   24.55
   0  10  -9   38.18    3.77
   0  10   9   40.96    4.26
   0  10  -9   38.09    4.13
   0 -10  -9   38.30    3.82
   0 -10  -9   34.11    3.59
   0 -10  -9   33.25    3.46
   0  10   9   33.13    3.86
   0  10   9   32.78    3.77
   0  10  -9   39.05    4.07
   0  10   9   29.17    3.38
   0  10   9   33.19    3.59
   0  10  -9   37.66    4.01
   0 -10  -9   30.34    3.58
   0  10   9   35.24    3.68
   0  10  -9   30.62    3.68
   0  10  -9   34.23    4.00
   0 -10  -9   30.59    3.64
   0 -10  -9   36.84    3.94
   0  10  -9   28.25    3.51
   0 -10 -10  295.27   11.26
   0  10  10  294.64   11.27
   0  10 -10  298.36   11.39
   0 -10 -10  276.56   10.87
   0  10  10  304.89   11.59
   0 -10 -10  281.08   11.17
   0  10 -10  281.29   11.16
   0 -10 -10  300.46   11.31
   0  10 -10  285.37   11.13
   0 -10 -10  297.29   11.30
   0  10  10  260.42   10.91
   0 -10 -10  271.71   10.56
   0  10 -10  269.79   11.04
   0  10 -10  299.14   11.52
   0  11   0    1.05    1.51
   0  11   0   -1.38    1.77
   0  11   0    1.32    2.25
   0  11   0    0.34    1.55
   0  11   0    1.82    1.57
   0  11   0    0.39    1.50
   0 -11   0   -3.27    2.43
   0  11   0    0.45    1.40
   0  11   0    3.86    2.19
   0  11   0    2.09    1.59
   0  11   0    0.70    1.31
   0  11   0   -0.67    1.55
   0  11   0    1.20    1.40
   0 -11   0   -0.87    2.50
   0  11   0    0.57    1.57
   0  11   0    6.22    2.41
   0  11   0    0.34    1.90
   0 -11   0    2.06    2.01
   0  11   1   67.01    8.07
   0  11  -1   54.65    4.74
   0  11  -1   65.16    5.09
   0  11   1   63.18    5.25
   0 -11  -1   68.88    7.94
   0  11   1   58.74    5.07
   0  11   1   59.82    5.00
   0  11  -1   63.93    5.16
   0  11   1   66.01    5.06
   0  11  -1   64.42    4.98
   0  11  -1   60.18    4.93
   0  11  -1   67.43    5.23
   0 -11  -1   61.93    4.54
   0  11  -1   67.68    4.95
   0  11   1   58.91    4.79
   0  11   1   53.67    4.78
   0  11  -1   59.07    7.60
   0  11  -1   64.16    5.17
   0  11  -1   57.49    6.77
   0  11   1   63.73    5.03
   0  11   1   60.56    4.93
   0  11   1   63.45    4.96
   0  11   1   60.18    4.94
   0  11   1   61.85    4.87
   0 -11   1   61.36    6.93
   0 -11   1   62.39    7.41
   0  11  -1   59.75    4.93
   0  11   1   64.23    5.17
   0  11  -1   73.32    5.46
   0  11  -1   65.49    5.19
   0  11   1   59.27    4.93
   0  11  -1   65.95    4.98
   0  11   1   66.89    5.20
   0  11   1   61.68    4.83
   0 -11  -1   68.61    7.54
   0  11   1   66.29    5.05
   0 -11  -1   59.73    4.58
   0  11  -2  202.66   14.57
   0  11   2  211.71    9.86
   0 -11  -2  201.73    9.41
   0  11  -2  203.56   13.72
   0  11   2  210.88   10.14
   0  11   2  201.24    9.80
   0  11   2  206.97    9.87
   0  11  -2  202.24   10.08
   0 -11  -2  200.60   14.40
   0 -11   2  211.30   13.47
   0  11   2  201.01   10.00
   0  11   2  205.46    9.87
   0  11   2  223.35   10.02
   0 -11   2  201.51   13.62
   0  11  -2  185.83    9.74
   0  11   2  198.76   10.13
   0 -11  -2  194.81   13.70
   0  11   2  203.84    9.95
   0  11   2  209.28   10.36
   0 -11  -2  207.45    9.24
   0  11  -2  185.11    9.63
   0  11  -2  197.88    9.71
   0  11   2  190.23   14.34
   0  11   2  204.63    9.84
   0  11  -2  208.77    9.68
   0 -11  -2  206.69    9.56
   0  11  -2  196.03    9.86
   0  11   2  207.59   10.10
   0  11   2  213.64   10.16
   0  11  -2  202.38    9.28
   0  11  -2  193.58    9.88
   0  11  -2  197.99    9.68
   0  11   2  207.83    9.63
   0  11   2  207.15    9.42
   0  11   2  215.54    9.70
   0 -11  -3  120.63   10.42
   0  11  -3  161.34    8.31
   0  11   3  119.07    7.61
   0  11  -3  124.34    6.98
   0  11   3  104.26    6.85
   0  11   3  118.96    7.05
   0  11   3  118.36    7.22
   0  11  -3   99.45   10.55
   0  11  -3  118.38    7.56
   0  11   3  120.87    7.47
   0  11  -3  108.76    6.70
   0  11  -3  103.35   10.46
   0 -11   3  100.93   10.42
   0  11   3  123.14    7.49
   0  11   3  110.14    7.29
   0  11   3  112.71    7.39
   0  11  -3  111.74    7.21
   0  11   3  109.63   10.78
   0 -11  -3  120.85    6.89
   0 -11  -3  117.72   11.08
   0 -11  -3  109.88    6.90
   0 -11   3  131.09   11.22
   0  11  -3  124.37    7.46
   0 -11  -3  123.96   11.76
   0  11   3  113.82    7.43
   0 -11  -3  123.67    6.78
   0  11  -3  120.85    7.41
   0  11   3  109.44    7.08
   0 -11  -3  121.22    7.14
   0  11   4   10.92    2.58
   0  11   4    4.92    2.24
   0  11   4    2.72    1.91
   0 -11   4    8.62    4.44
   0 -11  -4    3.42    2.17
   0 -11  -4    3.78    2.04
   0  11  -4    2.95    2.04
   0  11  -4    5.21    2.32
   0  11  -4    5.54    3.31
   0  11  -4    6.66    2.45
   0  11   4    5.06    1.99
   0  11   4    0.39    1.89
   0  11  -4    3.57    1.95
   0 -11  -4    6.77    3.99
   0 -11  -4   -1.01    3.38
   0  11   4    1.61    1.84
   0  11  -4   13.63    2.60
   0 -11  -4    2.71    1.79
   0  11  -4    5.92    2.01
   0  11  -4    0.66    3.74
   0  11   4    2.44    1.74
   0  11   4    3.34    1.98
   0 -11  -4    2.94    1.72
   0  11   4   14.22    2.62
   0 -11   4   -0.12    3.48
   0  11   4    3.44    1.80
   0 -11  -4    3.23    1.72
   0  11  -4    5.01    1.99
   0  11   4    5.44    3.66
   0  11   5    0.01    1.83
   0  11  -5    6.26    2.53
   0 -11   5   -5.27    3.53
   0  11  -5    0.81    1.77
   0  11  -5    2.63    1.74
   0  11  -5    0.25    1.47
   0 -11  -5    1.84    1.68
   0  11  -5    3.35    1.90
   0  11   5    0.64    1.89
   0  11   5    3.66    1.98
   0  11   5    2.76    2.04
   0  11  -5   10.82    4.57
   0  11   5    0.92    1.60
   0 -11  -5    1.03    1.83
   0  11   5    2.57    1.85
   0 -11  -5    2.30    1.75
   0 -11  -5    1.61    2.13
   0 -11   5    4.92    3.78
   0  11   5    2.84    3.41
   0  11   5   -0.56    2.04
   0  11   5    1.22    1.48
   0 -11  -5    0.29    1.66
   0  11  -5    1.13    2.40
   0  11   5   -0.21    2.16
   0  11  -5    2.21    2.03
   0 -11  -5    2.94    2.49
   0  11  -5   -0.62    1.58
   0 -11  -5    1.81    2.06
   0  11  -5    0.27    1.70
   0  11  -6  292.36   13.14
   0 -11  -6  238.60   12.12
   0  11   6  282.20   12.78
   0  11  -6  264.04   12.37
   0  11  -6  266.36   12.26
   0  11   6  255.81   12.22
   0  11   6  284.96   13.17
   0  11  -6  268.75   12.38
   0  11  -6  273.90   12.86
   0 -11  -6  257.41   11.51
   0  11   6  277.30   12.81
   0 -11  -6  277.23   12.05
   0  11  -6  286.25   12.86
   0 -11  -6  278.18   12.85
   0 -11  -6  278.67   12.73
   0  11   6  242.40   11.66
   0  11  -6  283.65   12.72
   0 -11  -6  263.79   12.40
   0  11   6  272.14   12.86
   0  11   6  282.18   13.15
   0  11   6  265.85   12.16
   0 -11  -6  278.39   12.44
   0  11  -6  272.13   12.57
   0  11  -7  175.32    9.50
   0  11   7  163.57    9.23
   0 -11  -7  173.27    9.55
   0  11  -7  172.25    9.48
   0  11  -7  165.09    9.60
   0 -11  -7  176.66    9.63
   0  11   7  180.21    9.90
   0 -11  -7  163.66    8.83
   0  11   7  171.69    9.86
   0  11  -7  179.24    9.53
   0  11  -7  172.87    9.24
   0  11   7  160.42    8.89
   0  11  -7  165.83    9.34
   0  11  -7  164.95    9.37
   0 -11  -7  172.92    8.88
   0 -11  -7  183.15    9.82
   0  11   7  187.43    9.90
   0 -11  -7  186.07    9.87
   0  11   7  164.81    9.42
   0  11  -8    0.36    1.68
   0  11  -8    2.42    2.10
   0 -11  -8    2.67    1.86
   0  11  -8    1.79    1.57
   0  11   8    0.60    1.83
   0  11  -8    1.16    1.62
   0 -11  -8   -0.56    1.87
   0  11  -8   -0.02    1.70
   0 -11  -8    0.55    1.76
   0  11  -8    0.60    1.52
   0  11   8    1.12    1.90
   0  11   8   -0.18    1.70
   0  11   8    2.82    1.63
   0 -11  -8   -0.70    1.86
   0  11   8   -1.99    1.97
   0  11   8    1.31    1.83
   0 -11  -9   94.47    5.57
   0  11  -9  104.33    6.39
   0  11  -9  101.84    6.24
   0  11   9   91.54    5.95
   0  11   9   99.30    6.32
   0 -11  -9  111.01    5.95
   0  11   9   99.34    5.85
   0  11  -9  100.41    6.16
   0  11  -9  104.89    6.36
   0 -11  -9  104.46    6.33
   0 -11  -9   95.35    5.91
   0  11  -9  113.90    6.70
   0 -11  -9   95.70    6.00
   0  11  -9  100.83    6.23
   0  11   9   93.43    5.73
   0  11   9  100.50    6.31
   0 -11  -9  102.76    6.25
   0  12   0    0.59    1.62
   0  12   0    2.98    1.95
   0  12   0    1.18    3.26
   0  12   0    1.76    1.89
   0  12   0    0.57    1.52
   0  12   0    2.20    1.93
   0 -12   0    1.46    2.59
   0  12   0    0.75    1.61
   0  12   0    4.68    2.25
   0 -12   0   -0.23    3.26
   0  12   0    0.49    1.52
   0  12   0    1.65    1.66
   0  12   0    9.18    2.46
   0  12   0    1.85    1.62
   0  12   0    4.67    1.99
   0  12   0   -0.69    1.81
   0  12   0    0.51    1.58
   0  12   0    0.75    1.48
   0  12   1 1065.49   34.07
   0  12   1 1126.31   33.48
   0  12  -1  998.88   33.23
   0  12   1 1071.99   33.23
   0  12   1 1127.54   33.68
   0 -12  -1 1093.71   39.96
   0  12   1 1081.84   33.00
   0  12   1 1100.83   33.48
   0  12  -1 1117.75   33.36
   0  12   1 1105.14   34.06
   0  12  -1  999.90   32.50
   0 -12   1 1063.77   40.44
   0 -12  -1 1117.72   32.68
   0  12   1 1059.77   33.55
   0  12  -1 1076.27   42.14
   0  12   1 1041.68   33.35
   0  12  -1 1090.29   33.27
   0  12   1  978.13   41.20
   0  12  -1 1076.50   33.66
   0  12   1 1147.87   33.31
   0  12   1 1088.11   33.70
   0  12  -1 1085.40   33.68
   0  12  -1 1053.04   33.42
   0 -12  -1 1103.67   42.01
   0  12  -1 1086.42   33.48
   0  12   1 1087.91   33.78
   0  12  -1 1064.28   33.64
   0  12   1 1055.72   33.21
   0  12  -1 1120.36   33.98
   0  12   1 1097.44   33.81
   0  12  -1 1102.68   33.89
   0  12   2   20.53    3.34
   0 -12  -2    9.40    4.49
   0  12   2   25.01    3.43
   0  12   2   17.24    2.89
   0  12   2   16.69    3.07
   0  12   2   19.51    3.19
   0  12   2   17.34    3.15
   0  12   2   20.30    3.20
   0  12  -2   16.19    2.93
   0 -12  -2   20.66    3.03
   0  12   2   18.07    3.28
   0  12  -2   21.23    3.54
   0 -12  -2    7.68    3.45
   0  12   2   14.60    4.55
   0  12  -2   18.44    3.27
   0  12   2   19.69    3.34
   0  12  -2   14.45    4.71
   0  12   2   19.67    3.18
   0  12  -2   11.84    4.25
   0  12  -2   17.19    3.14
   0  12  -2   17.42    3.11
   0 -12   2   21.47    5.04
   0  12  -2   15.63    3.05
   0  12  -2   19.56    3.06
   0 -12  -2   31.03    6.11
   0  12   2   20.60    3.30
   0 -12  -2   18.44    2.98
   0 -12   2   14.63    5.05
   0  12   2   16.19    3.02
   0  12   3 2166.03   63.34
   0 -12  -3 2280.59   61.95
   0  12   3 2173.78   62.93
   0 -12  -3 2401.43   74.92
   0  12   3 2275.42   63.99
   0 -12  -3 2154.02   70.98
   0  12   3 1987.65   71.94
   0  12  -3 2354.27   63.74
   0  12   3 2250.07   63.30
   0  12  -3 2203.44   62.07
   0 -12  -3 2210.98   62.37
   0  12   3 2229.56   61.97
   0  12   3 2199.61   62.95
   0  12   3 2307.52   63.55
   0  12  -3 2247.21   63.06
   0 -12   3 2283.55   72.28
   0 -12  -3 2335.32   73.40
   0  12   3 2306.70   63.42
   0  12  -3 2226.24   72.50
   0  12  -3 2094.33   62.62
   0  12   3 2163.72   62.67
   0 -12   3 2146.26   72.79
   0  12   3 2149.50   62.53
   0  12  -3 2232.41   63.22
   0  12  -3 2453.99   75.04
   0 -12  -3 2306.19   63.35
   0 -12  -3 2205.81   62.48
   0  12  -3 2327.09   63.83
   0  12   3 2416.87   63.66
   0  12   4    6.18    3.71
   0 -12  -4    1.91    1.94
   0  12   4    4.39    1.98
   0  12   4    2.19    2.03
   0  12  -4    4.14    2.96
   0 -12   4    9.78    4.89
   0  12  -4    3.40    2.40
   0 -12  -4    4.08    1.86
   0  12  -4    4.29    1.88
   0 -12  -4    1.61    3.08
   0  12  -4    6.68    2.07
   0  12  -4    4.06    2.15
   0  12   4    4.83    1.98
   0  12   4    5.99    2.46
   0  12   4    4.93    2.16
   0 -12   4    7.69    4.72
   0 -12  -4    2.87    2.39
   0 -12  -4    5.66    2.24
   0  12  -4    7.73    2.58
   0  12   4    2.60    1.84
   0  12   4    4.31    2.30
   0 -12  -4    2.20    1.89
   0  12   4    6.75    2.48
   0  12  -4    8.25    2.58
   0 -12  -4    8.20    3.73
   0  12  -4    5.95    4.16
   0  12  -4    7.10    2.13
   0  12   5  885.65   28.80
   0  12  -5  870.00   28.48
   0  12  -5  887.27   28.84
   0  12  -5  947.31   29.94
   0 -12  -5  882.99   28.48
   0  12  -5  851.39   27.92
   0  12  -5  893.84   28.56
   0  12   5  846.02   28.63
   0 -12  -5  851.21   28.52
   0  12   5  853.43   28.62
   0  12   5  891.32   28.41
   0  12  -5  843.14   29.11
   0  12   5  874.37   29.40
   0 -12  -5  912.68   29.14
   0  12   5  915.58   29.69
   0 -12  -5  899.43   29.16
   0  12   5  921.08   29.64
   0  12  -5  899.67   29.09
   0 -12  -5  874.66   28.90
   0  12   5  893.32   29.39
   0  12  -5  873.00   28.73
   0  12   5  872.60   29.53
   0  12  -6   15.68    3.11
   0  12   6   21.29    3.37
   0  12  -6   15.85    3.09
   0  12  -6   21.01    3.17
   0 -12  -6   21.31    3.36
   0  12  -6   17.00    3.41
   0  12  -6   28.20    3.86
   0  12   6   25.74    3.80
   0  12   6   22.30    3.59
   0  12   6   24.75    3.90
   0 -12  -6   21.65    3.74
   0  12   6   17.94    3.33
   0  12   6   20.71    3.47
   0  12   6   20.47    3.23
   0 -12  -6   22.42    3.62
   0  12  -6   17.86    3.09
   0  12  -6   19.03    3.31
   0 -12  -6   21.59    3.43
   0  12  -6   21.09    3.26
   0 -12  -6   21.90    3.37
   0 -12  -6   19.57    3.08
   0  12   6   20.28    3.26
   0  12  -7  620.96   22.28
   0  12  -7  684.75   23.46
   0  12  -7  680.66   23.18
   0  12   7  680.62   23.45
   0  12   7  682.70   23.50
   0  12   7  671.14   22.39
   0  12   7  637.84   22.92
   0 -12  -7  712.89   23.49
   0  12  -7  632.93   22.76
   0  12   7  672.69   22.62
   0  12   7  690.14   22.89
   0  12  -7  588.56   22.25
   0 -12  -7  670.69   22.95
   0 -12  -7  673.92   22.99
   0 -12  -7  678.58   22.49
   0  12  -7  708.46   23.14
   0  12   7  665.94   23.06
   0 -12  -7  718.79   23.60
   0  12  -7  641.45   22.62
   0  12  -8   19.96    2.86
   0  12   8   20.57    3.01
   0  12   8   17.91    2.86
   0  12  -8   20.72    3.12
   0 -12  -8   22.51    3.13
   0  12   8   19.27    3.07
   0  12   8   20.34    3.05
   0 -12  -8   18.88    2.98
   0  12  -8   15.45    2.72
   0  12  -8   25.08    3.14
   0 -12  -8   20.99    3.18
   0  12   8   16.56    2.81
   0 -12  -8   20.63    2.87
   0 -12  -8   20.56    3.05
   0  12  -8   17.25    2.75
   0  12  -8   14.90    2.67
   0 -12  -9  534.66   17.89
   0 -12  -9  515.78   17.19
   0 -12  -9  583.68   18.34
   0 -12  -9  565.98   18.35
   0  12  -9  530.38   17.97
   0  12   9  544.47   18.19
   0  12  -9  546.67   18.09
   0  12   9  528.27   17.67
   0  12   9  564.58   18.53
   0  12  -9  541.55   18.08
   0 -12  -9  618.99   18.64
   0  13   0    1.33    2.17
   0  13   0    1.15    1.69
   0  13   0    5.34    2.14
   0  13   0    0.11    1.64
   0  13   0    0.67    1.55
   0  13   0   -1.49    1.96
   0  13   0    0.57    1.87
   0  13   0    0.43    1.72
   0  13   0    0.89    2.64
   0  13   0   -0.53    1.85
   0  13   0   -0.67    1.86
   0  13   0    1.50    1.67
   0 -13   0    1.69    3.05
   0  13   0    0.05    2.43
   0  13   1   -0.48    1.88
   0  13  -1   -0.63    1.98
   0  13   1    0.63    1.60
   0  13   1   -0.56    1.90
   0  13   1   -0.59    1.93
   0 -13   1    7.62    3.99
   0  13  -1   -0.88    1.71
   0 -13  -1    1.52    1.74
   0  13  -1    1.34    1.98
   0  13   1    0.06    1.97
   0  13  -1    1.68    1.79
   0 -13  -1   -2.27    3.53
   0  13   1    2.42    2.08
   0  13   1    0.25    2.93
   0  13   1    3.16    2.03
   0  13   1    0.48    1.77
   0  13   1   -0.46    1.74
   0 -13  -1   -4.14    3.29
   0 -13  -1   -1.08    3.35
   0  13   1    1.68    1.87
   0  13  -1   -0.95    2.67
   0  13  -1    1.22    1.84
   0  13   1    0.22    1.72
   0  13  -1   -0.47    1.35
   0  13  -1    1.80    1.88
   0  13   1    1.03    2.04
   0  13  -1   -0.46    2.00
   0  13   1    0.38    1.67
   0  13   1    1.36    1.87
   0  13  -1    1.34    2.34
   0  13   2    0.63    1.68
   0  13   2    2.72    2.06
   0 -13  -2    2.26    1.62
   0 -13  -2    3.54    3.62
   0  13  -2    1.24    2.57
   0  13   2    1.55    2.00
   0  13  -2    0.11    1.56
   0  13   2    2.85    2.17
   0  13   2    6.98    2.44
   0  13  -2    3.83    2.62
   0  13  -2    1.25    2.12
   0  13   2    3.33    2.24
   0  13   2    2.60    1.95
   0  13  -2    4.63    2.23
   0  13   2    0.75    1.79
   0 -13  -2    2.99    1.80
   0  13   2    0.68    3.84
   0 -13  -2    0.54    2.99
   0  13   2    1.69    1.92
   0 -13  -2    4.68    3.64
   0  13  -2    1.57    1.78
   0  13   2    1.33    2.09
   0  13  -2   -0.14    1.89
   0 -13   2   10.66    4.34
   0  13   2    1.39    1.88
   0  13   2    2.80    1.94
   0  13   3    6.82    2.61
   0  13   3   11.76    2.92
   0 -13  -3    6.80    2.14
   0 -13  -3    6.98    1.95
   0  13  -3    9.43    2.68
   0 -13  -3   11.98    2.99
   0 -13  -3   10.62    2.58
   0 -13  -3    8.48    4.09
   0  13  -3    9.23    2.62
   0 -13   3   21.27    6.08
   0  13   3   10.72    2.88
   0  13   3    3.46    2.90
   0  13   3    6.09    2.30
   0  13   3    8.47    2.70
   0  13   3    9.46    2.65
   0  13   3    9.31    2.50
   0  13  -3    7.61    2.90
   0  13  -3   12.66    4.12
   0  13  -3   10.38    2.63
   0  13   3    9.03    2.83
   0  13  -3    6.44    2.39
   0  13  -3   -0.50    4.42
   0  13  -3   10.21    2.65
   0  13   3    7.38    2.57
   0  13   3   11.31    2.90
   0  13   4    0.32    2.06
   0  13   4    2.08    2.21
   0  13   4    0.76    2.03
   0 -13  -4    2.65    1.99
   0  13  -4    0.97    2.27
   0  13  -4    1.55    1.84
   0  13  -4   -0.49    2.08
   0  13   4    2.49    2.07
   0 -13  -4   -0.46    2.04
   0  13   4    2.50    2.01
   0  13  -4   -0.79    1.55
   0  13  -4    2.92    2.10
   0  13   4    1.33    1.74
   0  13   4    1.46    1.90
   0  13   4   -0.33    1.96
   0  13   4   -1.65    1.92
   0 -13  -4   -0.28    2.10
   0 -13  -4    0.53    1.68
   0  13   5    8.48    2.57
   0  13  -5    7.26    2.48
   0 -13  -5    4.69    2.11
   0  13   5    4.30    2.23
   0  13   5   10.64    2.72
   0  13   5   10.54    2.66
   0  13  -5    8.44    2.27
   0 -13  -5    7.31    2.44
   0  13   5    6.98    2.59
   0  13  -5    7.64    2.29
   0 -13  -5   15.08    2.99
   0  13  -5   11.85    3.07
   0  13  -5   15.21    3.27
   0  13   5    9.59    2.65
   0 -13  -5    6.42    2.06
   0  13  -5   13.23    3.03
   0  13   5    7.78    2.51
   0  13   5    5.14    2.39
   0 -13  -5    4.91    2.12
   0  13  -6   28.23    3.68
   0  13   6   23.54    3.46
   0  13   6   23.94    3.53
   0  13   6   25.77    3.68
   0 -13  -6   21.04    3.19
   0  13  -6   22.70    3.34
   0  13   6   26.80    3.87
   0 -13  -6   29.27    3.68
   0 -13  -6   26.48    3.70
   0 -13  -6   28.89    3.60
   0  13   6   25.04    3.36
   0  13  -6   25.02    3.54
   0  13  -6   19.19    3.24
   0  13   6   24.46    3.69
   0  13   6   26.16    3.55
   0 -13  -6   23.00    3.43
   0 -13  -6   28.73    3.82
   0  13  -7    1.84    1.47
   0  13   7    0.33    1.65
   0  13   7    3.34    2.05
   0  13   7    3.03    1.89
   0  13  -7   -0.06    1.47
   0  13  -7    0.35    1.39
   0  13   7    0.61    1.59
   0  13   7   -0.02    1.59
   0  13  -7   -0.55    1.53
   0 -13  -7    1.63    1.68
   0 -13  -7    0.56    1.72
   0  13   7    0.69    1.59
   0 -13  -7    0.28    1.59
   0 -13  -7    3.44    1.92
   0 -13  -7   -0.88    1.33
   0  13  -7    0.61    1.46
   0  13   8    2.30    1.57
   0 -13  -8    4.04    1.70
   0  13   8    1.92    1.64
   0  13  -8    2.07    1.64
   0  13   8    2.94    1.75
   0 -13  -8    0.70    1.39
   0  13  -8    5.10    1.66
   0 -13  -8    2.86    1.74
   0  13  -8    1.04    1.48
   0 -13  -8    2.82    1.76
   0 -13  -8    1.32    1.50
   0  13   8    2.55    1.62
   0  13   8    3.26    1.77
   0  14   0 1173.01   36.02
   0  14   0 1102.50   36.46
   0  14   0 1220.53   37.24
   0 -14   0 1186.96   46.92
   0  14   0 1153.50   36.84
   0  14   0 1154.74   36.83
   0  14   0 1268.89   37.55
   0  14   0 1223.77   36.67
   0  14   0 1182.64   36.48
   0  14   0 1180.76   36.73
   0  14   0 1033.84   45.47
   0  14   0 1223.56   37.59
   0  14   0 1201.12   37.11
   0  14  -1  141.77    8.91
   0  14   1  153.45    8.82
   0  14   1  144.05    8.77
   0  14  -1  146.01    8.52
   0  14   1  156.76    8.75
   0  14  -1  148.66    9.00
   0  14  -1  148.36    9.04
   0  14  -1  149.70    8.84
   0  14   1  144.05    8.74
   0 -14  -1  158.14   13.85
   0  14   1  139.68    8.71
   0  14   1  141.57    9.07
   0  14   1  152.43    9.08
   0  14   1  140.88    8.88
   0  14   1  163.92    9.39
   0  14  -1  154.97    9.18
   0  14   1  149.24    8.87
   0  14  -1  141.72    8.19
   0  14   1  142.42    8.58
   0  14  -1  154.10    9.13
   0  14  -1  143.65    8.51
   0  14   1  152.07    9.11
   0  14   2  803.13   27.16
   0  14   2  775.25   27.27
   0  14  -2  804.93   27.54
   0 -14  -2  800.28   27.24
   0  14   2  793.87   27.72
   0  14   2  806.19   26.51
   0  14  -2  824.24   27.27
   0  14  -2  834.59   27.82
   0  14  -2  820.70   27.69
   0 -14  -2  807.90   26.18
   0  14   2  801.91   27.07
   0  14   2  795.84   27.02
   0  14   2  795.26   27.35
   0  14   2  728.35   26.24
   0  14   2  842.75   27.79
   0  14   2  853.90   28.22
   0  14  -2  858.24   27.49
   0 -14  -2  801.86   25.86
   0  14  -2  798.09   27.34
   0  14   3  160.79    9.49
   0  14   3  160.53    9.71
   0 -14  -3  155.16    9.18
   0  14  -3  154.66    9.37
   0  14   3  153.32    9.37
   0  14  -3  165.32    9.56
   0  14   3  154.82    8.62
   0 -14  -3  150.74    8.49
   0  14   3  149.19    8.92
   0  14  -3  160.70    9.58
   0  14   3  156.56    9.40
   0  14   3  156.82    9.10
   0  14   3  157.10    9.18
   0  14   3  145.84    8.84
   0  14  -3  155.48    9.30
   0  14  -3  161.22    9.13
   0  14   3  155.11    9.34
   0 -14  -3  169.52    8.91
   0  14   4  203.03   10.53
   0 -14  -4  208.66    9.87
   0  14  -4  188.02   10.56
   0  14   4  192.02   10.17
   0  14   4  206.76   10.61
   0 -14  -4  220.11   10.90
   0  14   4  195.64   10.58
   0 -14  -4  183.79    9.88
   0  14   4  204.06   10.72
   0  14   4  210.40   10.67
   0  14   4  208.49   11.20
   0  14   4  222.23   11.07
   0  14  -4  201.30   10.46
   0  14   4  190.00   10.63
   0 -14  -4  212.36   10.41
   0  14  -4  208.27   11.05
   0  14  -4  216.10   10.82
   0  14   5   90.70    6.56
   0  14  -5  107.02    6.98
   0 -14  -5   98.78    6.79
   0 -14  -5  109.09    6.53
   0  14   5  107.18    7.26
   0 -14  -5   95.32    6.14
   0  14  -5   98.55    6.96
   0 -14  -5   99.66    6.97
   0  14   5   99.16    6.67
   0  14   5  100.56    6.95
   0  14  -5   92.08    6.35
   0  14  -5   99.08    7.14
   0  14   5  104.72    7.09
   0 -14  -5   99.53    6.50
   0  14   5   87.70    6.70
   0 -14  -5  100.64    6.78
   0  14   5   95.41    6.66
   0  14   5  103.91    7.16
   0  14  -5  102.21    7.31
   0 -14  -5  108.73    7.09
   0  14   5  114.78    7.62
   0  14   6  131.21    7.75
   0  14   6  124.50    7.69
   0  14  -6  125.13    7.60
   0 -14  -6  145.07    8.13
   0  14   6  140.48    7.50
   0 -14  -6  131.96    7.42
   0 -14  -6  132.67    7.63
   0  14   6  130.08    7.68
   0  14  -6  134.07    7.52
   0  14   6  141.67    8.09
   0 -14  -6  137.84    7.86
   0  14  -6  122.59    7.65
   0 -14  -6  129.98    7.30
   0  14   6  139.31    8.10
   0  14  -6  146.07    7.74
   0 -14  -6  137.28    7.62
   0  14   6  130.24    7.48
   0  14   6  126.73    7.86
   0 -14  -7   17.81    2.59
   0 -14  -7   15.70    2.59
   0  14   7   18.62    2.85
   0  14   7   12.29    2.39
   0  14   7   15.82    2.63
   0  14  -7   17.96    2.67
   0 -14  -7   15.93    2.66
   0  14   7   13.67    2.46
   0  14   7   13.30    2.48
   0 -14  -7   14.57    2.58
   0  14  -7   17.03    2.73
   0  14  -7   17.74    2.84
   0 -14  -7   19.85    2.73
   0  14   7   19.42    2.88
   0 -14  -7   14.28    2.61
   0  14   8  527.24   17.13
   0 -14  -8  508.79   16.74
   0 -14  -8  529.90   17.09
   0 -14  -8  539.30   17.21
   0 -14  -8  497.97   16.74
   0  14  -8  496.01   16.75
   0  14   8  538.83   17.22
   0 -14  -8  509.96   16.59
   0  14   8  490.53   16.70
   0  15   0    1.80    2.15
   0  15   0    4.01    2.64
   0  15   0    0.20    1.60
   0  15   0    0.24    1.51
   0  15   0   -0.83    1.97
   0  15   0   -0.13    1.86
   0  15   0    0.97    2.02
   0  15   0    2.08    2.03
   0  15   0    0.21    2.80
   0  15  -1  236.90   11.89
   0  15   1  252.43   11.75
   0  15  -1  256.47   12.32
   0 -15  -1  237.52   11.71
   0  15   1  260.46   12.62
   0  15  -1  232.40   11.63
   0  15   1  257.43   12.36
   0 -15  -1  264.87   11.26
   0  15  -1  223.70   11.26
   0  15  -1  222.93   11.22
   0  15   1  244.05   11.75
   0  15   1  228.33   11.42
   0  15   1  226.14   11.44
   0  15  -1  253.79   12.25
   0  15   1  236.97   11.75
   0  15   1  272.77   12.54
   0  15  -1  242.57   12.04
   0  15   1  250.07   12.19
   0  15  -1  238.52   11.99
   0  15   1  247.65   12.02
   0  15  -2   11.90    2.92
   0  15   2    4.31    2.74
   0  15  -2    9.88    2.55
   0  15  -2   10.15    2.82
   0  15   2    9.44    2.54
   0  15   2   12.58    2.85
   0  15  -2    8.81    2.77
   0  15   2    5.79    2.32
   0  15   2    9.95    2.72
   0  15   2    7.01    2.91
   0  15   2    8.62    2.48
   0  15   2    8.90    2.85
   0  15   2    9.72    2.74
   0 -15  -2   10.84    3.25
   0  15   2    8.19    2.58
   0  15   2   11.62    2.79
   0  15  -2    9.20    3.08
   0 -15  -2    8.33    2.45
   0  15  -2   11.09    2.78
   0  15   3   13.27    2.99
   0  15   3   11.20    2.69
   0  15   3    9.83    2.66
   0  15  -3   16.09    3.52
   0  15   3   11.06    3.15
   0  15   3   10.04    2.73
   0  15   3   12.10    2.72
   0 -15  -3   15.30    2.78
   0 -15  -3   14.84    3.18
   0  15  -3   17.09    3.66
   0  15   3   13.14    3.08
   0  15  -3   13.68    3.08
   0  15   3   12.62    2.75
   0  15   3    5.15    2.32
   0  15  -3   16.52    3.08
   0  15   3   16.53    3.10
   0 -15  -3   14.40    2.77
   0 -15  -4   32.23    3.97
   0  15   4   35.23    3.96
   0  15   4   33.72    4.24
   0  15  -4   37.05    4.25
   0  15   4   32.74    3.96
   0  15   4   34.23    4.03
   0 -15  -4   35.99    4.17
   0  15  -4   28.52    3.72
   0  15   4   31.64    3.95
   0 -15  -4   29.19    3.58
   0 -15  -4   28.69    3.64
   0  15   4   39.96    4.43
   0  15   4   31.52    4.21
   0  15  -4   38.34    4.45
   0  15  -4   33.76    4.25
   0  15   4   37.61    4.38
   0  15  -5    4.70    1.77
   0  15  -5    5.49    2.15
   0  15   5    5.98    2.03
   0  15   5    6.09    1.86
   0 -15  -5    3.95    1.54
   0  15   5    5.82    2.01
   0  15   5    7.12    2.08
   0  15   5    6.38    2.37
   0  15   5    3.18    1.77
   0  15   5    3.73    1.80
   0 -15  -5    2.13    1.59
   0  15  -5    8.34    3.25
   0  15   5    4.39    2.04
   0 -15  -5    5.74    2.15
   0  15  -5    4.87    2.19
   0 -15  -5    5.34    2.10
   0 -15  -5    7.72    2.36
   0 -15  -6   31.87    3.37
   0 -15  -6   26.60    3.21
   0  15   6   32.95    3.67
   0  15   6   34.31    3.47
   0  15   6   40.50    4.00
   0  15   6   30.12    3.55
   0  15   6   33.08    3.62
   0  15  -6   31.93    3.51
   0 -15  -6   33.91    3.52
   0 -15  -6   34.07    3.64
   0  15   6   34.46    3.64
   0 -15  -6   34.95    3.62
   0  15  -6   32.30    3.71
   0 -15  -6   36.22    3.81
   0  15   7   60.13    4.38
   0 -15  -7   69.75    4.42
   0  15   7   69.78    4.78
   0  15  -7   68.11    4.56
   0 -15  -7   65.88    4.55
   0 -15  -7   59.76    4.53
   0 -15  -7   70.90    4.82
   0  15  -7   62.88    4.43
   0  15   7   68.97    4.70
   0 -15  -7   68.27    4.40
   0  15   7   63.52    4.53
   0  16   0    2.46    1.53
   0 -16   0    1.19    1.81
   0  16   0    2.39    1.82
   0  16   0   -0.17    1.80
   0  16   0    0.41    2.58
   0  16   0    1.35    2.26
   0  16   0    1.38    1.98
   0  16   0    3.15    1.92
   0  16   0   -0.28    1.71
   0  16   0    1.04    1.77
   0  16   1  622.27   22.08
   0  16   1  629.72   22.05
   0  16   1  635.75   22.74
   0  16  -1  634.35   22.33
   0  16   1  607.33   21.97
   0  16  -1  630.92   22.65
   0  16  -1  661.34   22.90
   0  16  -1  621.58   21.89
   0  16  -1  633.49   22.63
   0  16   1  632.24   22.26
   0  16  -1  624.98   22.62
   0  16   1  672.84   23.38
   0  16   1  634.37   22.02
   0  16   1  649.65   22.62
   0  16   1  618.61   22.51
   0 -16  -1  623.31   22.16
   0 -16   1  606.57   21.38
   0  16  -1  662.04   22.82
   0  16  -2   11.34    2.61
   0  16   2    9.00    2.43
   0  16   2   10.28    2.75
   0  16   2   11.68    3.01
   0  16  -2    8.56    2.38
   0 -16  -2    8.07    2.16
   0  16   2    9.84    2.28
   0  16  -2    5.78    2.34
   0  16   2    8.99    2.77
   0  16   2   18.57    3.05
   0  16  -2   15.37    3.23
   0  16   2   11.75    2.60
   0  16   2   12.54    2.98
   0  16   2    8.03    2.40
   0  16  -2   12.70    2.88
   0  16   2    9.89    2.60
   0 -16  -2   10.33    2.69
   0  16  -2   11.21    3.16
   0  16   3  266.20   12.36
   0  16   3  288.60   12.68
   0 -16  -3  258.66   11.30
   0  16  -3  268.83   12.14
   0  16  -3  265.84   12.50
   0  16   3  284.96   12.84
   0  16  -3  290.22   12.66
   0  16   3  263.41   11.34
   0  16  -3  291.96   12.95
   0  16   3  286.75   12.59
   0 -16  -3  288.77   11.55
   0 -16  -3  275.83   12.34
   0  16   3  260.16   11.92
   0  16   3  271.48   12.14
   0  16   3  282.83   12.98
   0 -16  -3  272.03   11.94
   0  16   3  261.12   11.93
   0 -16  -3  273.70   12.35
   0  16   4   61.77    4.95
   0  16  -4   59.42    5.06
   0  16   4   66.30    5.54
   0  16   4   63.57    4.93
   0  16   4   53.04    4.90
   0  16   4   65.51    5.38
   0 -16  -4   58.63    4.60
   0  16  -4   54.79    4.81
   0 -16  -4   60.17    5.16
   0  16   4   63.95    5.26
   0 -16  -4   64.36    4.92
   0  16  -4   54.79    5.03
   0 -16  -4   56.00    4.82
   0  16   4   53.60    4.91
   0 -16  -4   59.28    5.08
   0  16   4   57.35    4.89
   0  16  -4   61.38    5.28
   0 -16  -4   60.38    4.72
   0 -16  -5  354.90   13.35
   0  16  -5  346.86   12.98
   0  16  -5  335.20   13.56
   0  16   5  342.13   13.18
   0  16  -5  329.47   13.06
   0  16   5  325.78   12.91
   0 -16  -5  327.96   12.68
   0  16   5  321.53   13.20
   0  16   5  328.28   13.29
   0 -16  -5  322.45   12.99
   0  16   5  335.24   13.00
   0  16   5  329.81   13.42
   0  16   5  312.99   13.38
   0 -16  -5  327.76   12.81
   0  16  -5  340.25   13.57
   0 -16  -5  349.72   13.27
   0 -16  -6  107.79    6.02
   0 -16  -6   91.56    5.47
   0 -16  -6  112.18    6.02
   0  16  -6  101.35    6.01
   0  16   6  104.78    5.84
   0  16   6  113.87    6.48
   0  16   6  108.83    6.18
   0  16   6  100.57    5.97
   0 -16  -6  111.82    5.88
   0  16   6  116.54    6.15
   0  16   6  111.77    6.19
   0 -16  -6  105.12    6.10
   0  16  -6   99.87    5.79
   0 -17   0   -0.88    1.63
   0  17   0   -0.90    1.69
   0  17   0    0.08    1.60
   0  17   0   -0.44    1.57
   0  17   0    0.88    1.54
   0  17   0   -2.24    2.24
   0  17   0    1.90    1.83
   0 -17   0   -0.39    1.62
   0  17   0    1.89    1.89
   0  17   1    4.27    2.24
   0 -17   1    8.38    2.22
   0  17  -1    6.95    2.27
   0  17  -1    8.42    2.24
   0 -17  -1    5.65    2.04
   0  17  -1    8.90    2.81
   0 -17   1    7.69    2.14
   0  17   1    8.15    2.27
   0 -17  -1    5.33    2.08
   0  17  -1    9.11    2.68
   0  17   1    6.92    2.36
   0  17   1    8.02    2.35
   0  17   1    4.67    1.82
   0  17   1    6.55    2.04
   0  17  -1    7.54    2.30
   0  17   1   11.91    2.33
   0  17   1    4.71    2.02
   0  17  -1    6.09    2.30
   0  17   1    6.07    2.04
   0  17   2   -0.67    1.83
   0  17   2    1.24    1.89
   0  17   2   -0.78    1.44
   0  17   2    1.80    1.78
   0  17  -2    0.95    1.64
   0  17   2   -0.40    1.69
   0  17  -2    1.04    1.62
   0  17   2    1.60    1.96
   0  17   2    1.75    1.85
   0  17  -2   -0.94    2.22
   0  17  -2    2.82    1.92
   0 -17  -2    0.62    1.56
   0  17   2    2.11    1.49
   0 -17  -2   -1.24    2.03
   0  17  -2    1.12    1.51
   0 -17  -3  100.87    6.25
   0  17  -3  124.35    7.13
   0 -17  -3  110.17    6.77
   0  17  -3  117.51    7.22
   0  17   3  122.70    7.39
   0  17  -3  109.00    6.67
   0 -17  -3  118.63    6.99
   0  17  -3  120.01    7.15
   0  17   3  112.55    7.06
   0  17   3  109.35    6.84
   0  17   3  121.19    7.33
   0  17   3  116.99    6.72
   0  17   3  108.81    6.52
   0  17   3  105.32    6.54
   0  17   3  111.38    6.91
   0  17  -4    2.54    2.08
   0  17   4    1.38    1.71
   0  17   4   -0.35    1.51
   0  17  -4    0.90    1.67
   0  17   4    3.19    1.68
   0  17  -4    0.37    1.51
   0  17  -4    0.28    1.56
   0  17   4   -0.63    1.54
   0 -17  -4    0.68    1.51
   0  17   4    0.74    1.54
   0 -17  -4   -0.01    1.55
   0  17   4    0.10    1.59
   0 -17  -4    2.47    1.61
   0 -17  -4   -0.22    1.64
   0  17   4    1.30    1.45
   0  17   4    0.65    1.62
   0  17  -5   21.19    2.62
   0 -17  -5   18.88    2.52
   0 -17  -5   16.24    2.38
   0 -17  -5   15.88    2.21
   0  17  -5   16.01    2.56
   0  17   5   19.81    2.66
   0  17   5   14.68    2.21
   0 -17  -5   15.71    2.32
   0  17  -5   14.48    2.53
   0  17   5   15.88    2.41
   0  17   5   17.91    2.54
   0 -17  -5   15.33    2.26
   0  17   5   17.35    2.39
   0  17   5   14.93    2.40
   0  17   5   17.87    2.67
   0 -18   0  164.17    8.13
   0  18   0  172.49    8.43
   0  18   0  178.21    8.47
   0  18   0  161.08    8.19
   0  18   0  175.80    8.72
   0 -18   0  172.70    8.16
   0  18   0  179.08    8.65
   0  18   0  185.04    9.01
   0  18   0  177.30    8.66
   0  18  -1   63.17    4.90
   0  18   1   49.16    4.31
   0 -18  -1   61.72    4.75
   0  18   1   61.49    4.53
   0  18  -1   61.68    4.83
   0 -18  -1   60.51    4.68
   0  18  -1   59.75    4.96
   0  18   1   55.46    4.62
   0  18   1   63.78    5.07
   0  18   1   59.71    4.60
   0  18  -1   61.02    4.80
   0  18   1   64.82    4.98
   0  18  -1   61.68    4.65
   0  18  -1   61.99    4.88
   0  18   1   65.10    4.85
   0  18   2  433.86   15.59
   0 -18  -2  419.94   15.15
   0  18  -2  415.73   14.84
   0  18   2  435.21   14.78
   0  18  -2  443.29   15.54
   0  18   2  431.95   15.66
   0  18   2  416.34   14.87
   0  18  -2  396.01   14.78
   0  18   2  412.80   14.65
   0  18   2  413.77   14.90
   0  18   2  418.85   14.87
   0  18   2  439.95   15.87
   0  18  -2  405.41   15.33
   0 -18  -2  405.95   15.20
   0  18  -2  433.96   15.56
   0 -18  -2  432.37   15.21
   0 -18  -3  105.84    6.06
   0  18   3  104.40    6.31
   0  18   3   94.79    5.53
   0 -18  -3  103.55    5.88
   0  18   3  102.60    5.84
   0  18  -3  115.00    6.43
   0 -18  -3  103.99    5.99
   0  18  -3   94.67    5.61
   0  18   3  111.01    5.84
   0  18   3  109.22    6.18
   0  18   3  104.55    5.70
   0  18  -3  108.97    6.23
   0  18   3   95.88    6.04
   0  18  -3  108.55    6.15
   0  18   4  170.69    7.75
   0  18  -4  181.79    7.72
   0 -18  -4  184.73    7.96
   0  18   4  186.17    8.36
   0  18   4  167.14    7.72
   0 -18  -4  174.34    7.81
   0  18  -4  177.57    8.12
   0  18   4  169.24    7.70
   0  19   0    0.72    1.12
   0  19   0   -0.18    1.12
   0 -19   0   -0.43    1.41
   0  19   0    1.95    1.32
   0  19   0    3.06    1.59
   0  19   1    6.90    1.73
   0  19  -1    8.08    1.69
   0 -19  -1    7.12    1.60
   0  19   1    7.47    1.86
   0  19   1    9.48    1.96
   0 -19   1    8.22    1.80
   0  19  -1   11.20    2.18
   0 -19  -1    5.66    1.86
   0  19  -1    7.33    1.65
   0 -19  -2   29.75    2.85
   0  19   2   36.44    3.33
   0  19  -2   34.75    3.11
   0  19   2   41.20    3.33
   0  19  -2   42.07    3.45
  -1   0  12   -1.79    1.75
  -1   0  12    0.26    1.60
  -1   0  12    1.06    1.59
   1   0 -12    0.73    1.34
  -1   0  12    0.19    1.59
   1   0 -12   -0.50    1.44
   1   0 -12   -1.51    1.70
   1   0 -12   -0.44    1.45
   1   0 -11    3.05    1.94
   1   0 -11    3.90    2.09
  -1   0  11    4.46    2.35
  -1   0  11    3.90    2.20
   1   0 -11    4.44    2.01
  -1   0  11    4.91    2.22
   1   0 -11    5.23    2.31
   1   0 -11    4.13    1.78
   1   0 -11    5.92    2.09
   1   0 -11    4.81    1.88
   1   0 -11    2.47    1.85
   1   0 -11    4.60    1.88
   1   0 -11    2.47    1.51
  -1   0  11    3.96    2.21
   1   0 -10   -0.55    1.67
   1   0 -10    0.63    2.30
  -1   0  10    0.52    2.29
   1   0 -10   -0.48    1.70
  -1   0  10   -0.12    2.32
   1   0 -10   -0.74    2.29
   1   0 -10    5.09    2.46
   1   0 -10    1.68    2.03
   1   0 -10    0.17    1.83
   1   0 -10   -0.05    1.55
   1   0 -10   -1.12    2.33
   1   0 -10    1.23    2.06
   1   0 -10    1.06    1.99
  -1   0  10    0.61    1.95
   1   0 -10    2.43    2.70
   1   0 -10    0.55    1.85
   1   0  -9    7.74    2.36
   1   0  -9    5.49    2.20
   1   0  -9    3.65    2.15
  -1   0   9    4.59    3.51
  -1   0   9    5.05    2.31
   1   0  -9    7.66    2.50
   1   0  -9    3.22    2.18
   1   0  -9    6.07    2.22
   1   0  -9    5.51    2.05
  -1   0   9    5.30    2.38
   1   0  -9    6.05    2.29
  -1   0   9    4.25    2.02
   1   0  -9   16.97    3.09
   1   0  -9   11.03    3.66
   1   0  -9    4.98    2.60
   1   0  -9    7.84    2.50
   1   0  -9    7.13    2.68
   1   0  -9    7.81    2.37
  -1   0   9    1.66    2.52
  -1   0   9   -1.78    3.83
   1   0  -8    0.36    1.41
  -1   0   8    2.66    2.08
   1   0  -8   -0.50    1.77
   1   0  -8    4.46    2.03
   1   0  -8    0.47    1.56
   1   0  -8   -0.09    1.41
  -1   0   8    0.80    1.43
  -1   0   8    0.12    1.39
   1   0  -8    2.67    1.95
   1   0  -8    0.20    1.56
   1   0  -8    3.47    1.80
  -1   0   8   -1.53    2.97
   1   0  -8    0.02    1.35
   1   0  -8   -0.37    1.55
  -1   0   8    0.91    1.55
   1   0  -8   -1.76    2.03
   1   0  -8    0.91    1.38
   1   0  -8   -0.05    1.79
   1   0  -8    0.22    1.66
   1   0  -8    0.09    1.60
  -1   0   8    3.25    2.94
  -1   0   8    0.19    3.11
  -1   0   7   35.70    5.63
   1   0  -7   29.73    3.34
  -1   0   7   21.78    5.00
  -1   0   7   42.71    3.97
   1   0  -7   35.37    3.46
   1   0  -7   36.34    3.86
   1   0  -7   37.88    3.62
   1   0  -7   32.58    3.41
   1   0  -7   40.17    3.91
  -1   0   7   35.63    3.36
   1   0  -7   32.30    3.54
   1   0  -7   28.39    3.31
  -1   0   7   36.67    3.49
  -1   0   7   35.97    5.79
   1   0  -7   31.45    3.61
   1   0  -7   39.07    3.91
   1   0  -7   45.96    4.05
   1   0  -7   32.26    3.50
  -1   0   7   35.69    3.62
   1   0  -7   36.69    3.70
   1   0  -7   43.97    3.95
  -1   0   6    2.00    2.21
  -1   0   6   -0.04    1.88
  -1   0   6    1.19    2.48
  -1   0   6    3.47    2.04
   1   0  -6    4.52    2.28
   1   0  -5   43.50    3.32
   1   0  -5   41.61    3.44
  -1   0   5   44.02    5.25
  -1   0   5   45.08    4.86
  -1   0   5   48.00    4.32
   1   0  -5   47.63    4.62
   1   0  -4    0.28    1.99
   1   0  -4    0.29    0.97
   1   0  -4   -0.11    0.65
   1   0  -4    1.00    1.38
  -1   0   4   -0.17    1.58
   1   0  -4   -0.38    1.14
  -1   0   4    0.80    1.69
   1   0  -4    0.47    0.61
  -1   0   4    3.00    1.75
   1   0  -3  203.34    6.15
   1   0  -3  184.07    6.56
   1   0  -3  197.52    7.47
  -1   0   3  197.85    8.74
  -1   0   3  197.51    8.20
   1   0  -3  210.45    9.03
   1   0  -3  190.01    8.20
  -1   0   3  182.94    7.82
   1   0  -3  200.64    7.38
   1   0  -2    1.16    0.72
  -1   0   2   -0.05    0.75
   1   0  -2    0.10    0.87
   1   0  -2    0.91    1.31
   1   0  -2    1.48    0.42
  -1   0   2    0.16    1.00
  -1   0   2    0.38    1.15
  -1   0   1    0.84    0.75
  -1   0   1    1.83    0.63
   1   0  -1    1.85    0.95
  -1   0   1    1.36    0.62
   1   0   0    1.07    0.72
  -1   0   0    0.36    0.42
  -1   0   0    0.04    0.58
  -1   0   0    0.63    0.63
   1   0   0    0.42    0.65
  -1   0   0    0.17    0.62
  -1   0  -1   78.95    3.84
   1   0   1   93.55    3.07
   1   0   1   86.09    3.57
  -1   0  -1   81.79    4.14
   1   0   1   87.81    4.49
  -1   0  -1   88.43    3.89
   1   0   1   91.16    4.43
  -1   0  -2    0.50    1.03
   1   0   2    0.74    1.53
   1   0   2   -0.41    1.49
  -1   0  -2    0.29    0.97
  -1   0  -2    0.38    1.03
   1   0   2    0.37    0.63
  -1   0  -3   94.47    5.21
   1   0   3   93.12    6.41
   1   0   3   86.31    3.49
   1   0   3  101.41    6.69
  -1   0  -3   93.45    5.52
  -1   0  -3   87.97    4.86
   1   0   4    0.29    2.18
   1   0   4    1.22    2.41
   1   0   4   -0.35    2.09
  -1   0  -4    0.52    1.31
  -1   0  -4   -0.23    1.33
  -1   0  -4    1.05    0.94
  -1   0  -5  462.50   17.16
   1   0   5  473.93   20.56
   1   0   5  485.08   20.85
  -1   0  -6   -0.03    1.44
  -1   0  -6    0.07    1.41
   1   0   6   -0.84    2.60
  -1   0  -6    1.92    1.55
  -1   0  -6    2.83    1.77
  -1   0  -6    1.71    1.48
  -1   0  -6    0.10    1.23
  -1   0  -6   -0.79    1.36
  -1   0  -6    0.14    1.33
  -1   0  -6    0.20    1.48
  -1   0  -6    0.68    1.31
  -1   0  -6    0.94    1.38
  -1   0  -6    0.87    1.44
  -1   0  -6    1.95    1.85
  -1   0  -6    1.60    1.23
  -1   0  -6   -0.82    1.31
   1   0   6    2.46    2.82
   1   0   6    0.35    2.08
   1   0   6    1.30    1.56
   1   0   6    1.83    1.56
  -1   0  -6    1.00    1.41
  -1   0  -7  257.04   11.59
   1   0   7  239.37   17.04
  -1   0  -7  238.44   11.15
  -1   0  -7  227.60   10.59
   1   0   7  241.81   11.33
  -1   0  -7  246.28   11.37
  -1   0  -7  243.25   11.38
  -1   0  -7  251.12   11.53
  -1   0  -7  234.40   11.24
  -1   0  -7  243.84   10.86
   1   0   7  230.55   16.88
  -1   0  -7  244.73   11.25
   1   0   7  270.85   11.77
  -1   0  -7  240.81   10.96
   1   0   7  257.45   17.29
  -1   0  -7  239.32   11.26
  -1   0  -7  249.11   10.82
  -1   0  -7  246.05   11.45
  -1   0  -7  245.47   11.35
  -1   0  -7  236.71   11.51
  -1   0  -8   -0.39    1.52
   1   0   8   -1.74    3.23
   1   0   8    8.90    3.90
   1   0   8    2.67    2.26
  -1   0  -8   -0.19    1.72
  -1   0  -8   -0.15    2.14
  -1   0  -8   -0.09    1.86
  -1   0  -8   -0.07    1.72
  -1   0  -8    3.24    2.00
  -1   0  -8    1.13    2.21
  -1   0  -8    2.48    1.89
  -1   0  -8    3.84    1.88
   1   0   8    0.66    1.68
  -1   0  -8   -0.01    2.21
   1   0   8   -0.99    1.99
  -1   0  -8    3.13    2.08
  -1   0  -8    1.50    1.96
  -1   0  -8    1.66    1.90
  -1   0  -8    0.79    1.97
   1   0   8   -0.34    1.82
  -1   0  -8   -0.44    1.75
  -1   0  -9    5.63    2.50
  -1   0  -9    9.68    2.85
   1   0   9    7.59    2.29
  -1   0  -9    8.26    2.70
  -1   0  -9    5.10    2.28
  -1   0  -9    4.45    2.19
  -1   0  -9    7.42    2.13
   1   0   9    4.54    2.38
   1   0   9    5.61    2.55
  -1   0  -9    7.37    2.61
   1   0   9   10.68    3.29
  -1   0  -9   13.28    3.11
  -1   0  -9    8.47    2.27
  -1   0  -9    6.02    2.20
   1   0  10    1.52    1.63
  -1   0 -10    1.62    1.94
  -1   0 -10    2.13    1.82
   1   0  10    1.39    1.90
   1   0  10    1.43    2.13
   1   0  10   -1.69    2.20
  -1   0 -10    1.28    1.78
  -1   0 -10   -0.29    1.77
  -1   0 -10    0.34    1.63
  -1   0 -10    0.57    1.67
  -1   0 -10   -1.20    1.84
   1   0  10   -1.04    2.04
   1   0  11  174.96    8.76
  -1   0 -11  173.94    8.28
  -1   0 -11  172.87    7.88
   1   0  11  190.11    9.06
  -1   0 -11  174.17    8.25
   1   0  11  175.77    8.44
  -1   0 -11  169.67    8.31
   1   0  11  169.70    8.07
  -1   0 -11  172.31    8.41
   1   0  11  170.39    8.72
  -1   1  12  227.79   10.21
   1   1 -12  234.57    9.35
  -1  -1  12  218.60   10.07
  -1   1  12  223.09   10.07
  -1  -1  12  215.43    9.68
   1  -1 -12  231.50    9.67
  -1   1  12  221.87   10.13
   1  -1 -12  216.05    9.26
   1  -1 -12  231.04    9.70
  -1   1  12  201.99    9.39
   1   1 -12  211.97    9.23
  -1  -1  12  199.26    9.61
  -1  -1  12  241.29   10.34
  -1   1  12  220.93    9.95
   1  -1 -12  225.77    9.42
   1   1 -12  234.16    9.37
  -1   1  12  226.95   10.22
   1   1 -12  220.28    9.55
   1   1 -12  225.12    9.76
   1  -1 -11  770.19   26.34
   1  -1 -11  847.54   26.59
   1  -1 -11  884.47   27.54
  -1  -1  11  830.85   27.60
   1   1 -11  828.83   25.84
   1   1 -11  858.42   26.26
  -1   1  11  828.90   27.60
   1   1 -11  780.65   26.27
   1  -1 -11  810.74   26.08
   1   1 -11  821.67   26.76
   1   1 -11  845.98   26.83
   1   1 -11  870.92   27.50
  -1  -1  11  805.55   27.08
   1  -1 -11  789.76   26.63
   1  -1 -11  819.97   26.71
   1   1 -11  794.27   26.12
  -1   1  11  844.39   27.57
  -1   1  11  803.72   27.03
   1  -1 -11  847.22   27.13
   1  -1 -11  817.73   26.33
  -1  -1  11  812.72   27.59
  -1   1  11  841.30   27.69
   1  -1 -11  819.09   26.16
   1  -1 -11  854.66   27.10
   1   1 -11  866.18   27.46
   1   1 -11  834.33   26.92
   1  -1 -11  814.42   26.82
  -1  -1  10 1136.36   35.31
   1  -1 -10 1052.44   33.53
   1  -1 -10 1094.52   34.33
   1  -1 -10 1081.94   34.49
   1  -1 -10 1087.93   33.85
   1   1 -10 1129.69   34.74
   1   1 -10 1040.15   33.34
   1   1 -10 1107.76   34.46
   1  -1 -10 1094.64   34.02
  -1   1  10 1126.74   35.38
   1   1 -10 1103.32   34.95
   1   1 -10 1077.73   34.13
   1  -1 -10 1068.94   33.95
   1   1 -10 1074.43   34.10
  -1  -1  10 1047.68   34.57
   1  -1 -10 1088.36   34.80
  -1  -1  10 1071.06   33.71
   1  -1 -10 1116.64   34.70
   1   1 -10 1111.01   34.02
   1  -1 -10 1092.66   34.44
   1   1 -10 1090.61   34.09
   1  -1 -10 1129.37   34.79
   1   1 -10 1077.00   34.68
  -1   1  10 1112.81   35.35
   1   1 -10 1052.78   33.66
   1   1 -10 1074.49   34.32
  -1   1  10 1029.92   33.58
   1  -1 -10 1111.19   34.39
   1   1 -10 1131.16   33.77
  -1   1  10 1091.89   35.16
   1   1 -10 1087.57   34.76
  -1  -1   9  206.18   16.24
   1  -1  -9  196.17   10.18
   1   1  -9  209.34   10.52
  -1   1   9  194.25   10.13
   1  -1  -9  203.86   10.44
   1  -1  -9  219.54   11.01
   1   1  -9  214.80    9.96
   1  -1  -9  198.34   10.22
  -1   1   9  180.12    9.95
  -1  -1   9  213.55   10.47
   1   1  -9  216.61   11.12
  -1   1   9  161.41   14.55
   1  -1  -9  192.79   10.46
  -1   1   9  198.94   10.76
   1   1  -9  201.05   10.44
  -1  -1   9  221.20   11.25
   1   1  -9  195.43   10.24
   1   1  -9  206.26   10.12
   1   1  -9  195.68   10.43
   1  -1  -9  199.81   10.83
   1  -1  -9  203.12   10.56
   1   1  -9  223.71   10.42
   1   1  -9  209.08   10.51
   1  -1  -9  207.48   10.71
   1  -1  -9  198.59   10.51
  -1  -1   9  207.78   16.60
  -1   1   9  178.05   15.32
   1   1  -9  210.22   10.39
  -1   1   9  203.08   16.70
   1  -1  -9  206.88   10.61
   1   1  -9  223.98   10.76
   1   1  -9  186.84   10.48
   1   1  -9  222.32   11.18
  -1   1   9  200.32   10.78
  -1  -1   9  194.85   15.98
   1  -1  -9  205.67   10.70
   1  -1  -9  209.56   10.11
   1   1  -9  181.40   10.26
   1  -1  -9  206.06   10.20
   1   1  -9  210.83   11.00
   1  -1  -9  205.76   10.33
   1   1  -8  794.39   24.76
  -1   1   8  740.37   24.30
   1   1  -8  772.62   24.69
   1  -1  -8  717.88   25.03
   1   1  -8  786.60   24.88
   1  -1  -8  760.60   25.17
  -1   1   8  730.13   25.02
   1  -1  -8  798.86   25.67
   1   1  -8  743.28   24.91
  -1  -1   8  759.97   24.89
  -1   1   8  750.48   32.49
   1  -1  -8  778.22   25.79
  -1   1   8  767.83   25.05
   1   1  -8  763.50   25.18
  -1  -1   8  776.68   33.74
   1   1  -8  796.47   25.92
  -1   1   8  752.12   24.55
  -1   1   8  743.40   32.96
   1  -1  -8  754.33   25.53
   1   1  -8  787.78   25.36
   1   1  -8  730.70   25.44
   1  -1  -8  852.45   24.93
   1   1  -8  757.74   25.16
  -1   1   8  784.72   25.89
  -1  -1   8  809.72   24.60
  -1  -1   8  806.06   33.70
   1  -1  -8  742.63   24.54
   1  -1  -8  827.13   25.86
   1   1  -8  766.99   25.26
  -1   1   8  609.88   32.06
  -1  -1   8  647.92   32.08
   1  -1  -8  757.80   25.58
   1   1  -8  760.22   25.35
   1   1  -8  720.90   24.76
   1  -1  -8  767.20   24.77
   1  -1  -8  730.90   24.83
   1   1  -8  732.22   25.44
   1  -1  -8  757.14   25.53
   1   1  -8  736.62   25.55
  -1  -1   8  770.20   24.38
   1   1  -8  812.21   25.71
   1   1  -8  756.60   25.73
   1  -1  -8  771.49   25.51
   1  -1  -7  962.37   30.25
   1  -1  -7 1023.97   30.40
   1   1  -7 1036.26   30.23
   1   1  -7 1035.92   30.45
   1   1  -7  994.95   30.26
   1   1  -7 1077.84   30.51
   1   1  -7  887.47   29.71
   1  -1  -7  974.89   29.62
   1   1  -7  992.86   30.35
   1  -1  -7  950.55   30.33
  -1   1   7 1031.72   30.57
   1  -1  -7  986.79   29.86
   1   1  -7  930.33   29.63
  -1   1   7 1038.12   29.85
   1  -1  -7 1009.52   30.40
   1  -1  -7  987.87   29.91
   1   1  -7 1007.54   30.72
   1   1  -7  993.73   30.62
   1  -1  -7  974.92   30.71
  -1  -1   7 1114.86   38.23
  -1  -1   7  963.43   37.60
  -1   1   7 1082.14   39.46
  -1  -1   7 1044.44   30.27
  -1  -1   7  995.60   29.64
   1  -1  -7  987.81   30.10
   1  -1  -7  979.59   30.05
   1   1  -7  990.89   30.13
  -1  -1   7 1038.06   29.78
   1  -1  -7 1046.93   30.91
   1   1  -7 1057.93   30.12
   1   1  -7 1082.30   35.67
   1   1  -7  995.41   30.71
   1  -1  -7  863.23   29.99
   1   1  -7  997.48   30.71
  -1   1   7 1104.05   37.85
  -1   1   7  999.61   30.19
  -1  -1   7 1080.82   38.34
   1   1  -7  993.37   30.61
   1   1  -7  993.57   29.94
   1  -1  -7 1038.82   30.69
  -1   1   7 1072.61   38.05
   1   1  -7  969.42   30.16
  -1   1   7  978.04   29.79
   1   1  -7  992.66   30.45
  -1   1   6 1020.83   34.28
   1  -1  -6  982.53   30.89
  -1   1   6  840.82   33.60
   1   1  -6  960.59   32.45
  -1   1   6  860.47   30.47
  -1  -1   6  995.69   33.80
  -1   1   6  994.70   33.58
  -1  -1   6 1027.13   34.68
  -1  -1   6  923.75   30.57
  -1  -1   6  957.46   34.14
  -1   1   5 1303.94   44.29
  -1  -1   5 1398.15   44.15
   1  -1  -5 1447.28   41.88
   1   1  -5 1304.66   42.77
   1  -1  -5 1599.44   39.83
  -1   1   5 1604.51   44.13
  -1  -1   5 1324.95   43.18
  -1   1   5 1479.26   44.16
  -1   1   5 1403.30   41.78
   1  -1  -5 1404.98   41.15
  -1  -1   5 1367.71   41.66
   1  -1  -4  571.62   18.53
  -1   1   4  589.73   19.36
   1   1  -4  565.83   16.38
  -1  -1   4  590.30   19.89
  -1   1   4  548.11   20.36
   1  -1  -4  548.03   17.18
   1  -1  -4  638.72   17.24
   1  -1  -4  576.65   18.28
   1   1  -4  554.93   17.72
  -1   1   4  503.26   18.17
  -1  -1   4  589.68   20.08
  -1  -1   4  537.29   18.39
   1  -1  -4  533.15   16.39
   1   1  -4  553.44   15.27
   1  -1  -4  526.24   19.78
   1   1  -4  523.92   19.18
  -1   1   3 2045.27   52.18
  -1   1   3 1883.53   53.48
   1  -1  -3 1964.31   51.23
   1  -1  -3 2064.43   53.40
   1   1  -3 1890.82   50.69
  -1  -1   3 1904.55   51.98
   1  -1  -3 1944.68   51.72
   1  -1  -3 2138.91   50.91
   1   1  -3 1857.12   53.01
   1   1  -3 1979.11   51.67
  -1  -1   3 1948.50   52.55
   1  -1  -3 1974.65   50.68
   1   1  -3 1869.33   49.88
   1   1  -3 1934.02   52.84
  -1   1   3 1963.44   51.99
  -1  -1   2 1031.01   26.16
   1  -1  -2  985.96   27.28
   1   1  -2 1062.43   26.36
  -1   1   2  956.93   27.54
   1  -1  -2 1047.31   28.29
  -1  -1   2 1002.62   27.33
  -1   1   2  945.59   27.52
   1   1  -2  952.05   27.46
   1   1  -2  974.65   27.98
   1   1  -2  925.07   26.53
   1  -1  -2 1013.35   27.09
  -1   1   2  930.36   26.72
   1  -1  -2 1023.58   26.82
   1   1  -2 1034.11   28.23
  -1  -1   2  993.14   27.70
  -1  -1   1 4113.41  107.61
  -1   1   1 4300.79  107.01
   1  -1  -1 4243.29  108.36
  -1  -1   1 4422.92  107.45
  -1   1   1 4405.86  108.28
  -1  -1   1 4427.65  107.14
  -1   1   1 4472.02  108.24
  -1  -1   1 4308.16  108.17
  -1  -1   1 4156.83  106.83
  -1  -1   0 3905.35  100.88
   1   1   0 4226.27  101.46
   1  -1   0 3900.80  101.01
  -1   1   0 4074.16  100.95
   1  -1   0 4049.75  100.69
  -1  -1   0 4022.91  101.69
  -1   1   0 3943.09  101.50
  -1   1   0 4082.28  100.93
   1   1   0 4211.63  101.09
  -1   1   0 3815.12  100.95
   1  -1   0 3928.39  101.81
   1   1   0 4195.30  100.95
   1   1   0 4092.78  102.02
   1   1   0 3780.83  101.82
  -1  -1   0 3898.62  101.69
  -1   1  -1 2061.42   55.48
  -1  -1  -1 2024.21   55.95
   1   1   1 2142.47   54.41
  -1   1  -1 2093.03   56.07
   1  -1   1 2219.12   56.03
   1   1   1 2187.28   55.52
  -1  -1  -1 1963.97   56.04
   1   1   1 2147.33   56.19
   1  -1   1 1935.00   54.70
   1   1   1 2093.25   56.59
   1   1   1 1949.37   56.30
   1  -1   1 2129.32   56.07
  -1   1  -2  689.07   20.26
  -1  -1  -2  667.63   20.73
   1   1   2  706.99   21.91
   1  -1   2  684.78   18.48
  -1   1  -2  689.93   19.50
   1  -1   2  744.79   18.67
  -1   1  -2  720.85   21.05
   1  -1   2  659.59   18.39
   1  -1   2  725.45   21.67
   1  -1   2  692.27   21.64
   1   1   2  685.85   21.90
  -1  -1  -2  654.40   20.98
  -1  -1  -2  673.32   19.22
  -1   1  -3  968.83   30.49
  -1  -1  -3  993.67   31.85
   1   1   3  984.59   31.89
  -1  -1  -3 1074.13   28.87
   1  -1   3 1015.46   31.89
  -1  -1  -3  968.64   30.45
   1   1   3 1091.76   32.46
   1  -1   3  983.76   31.88
   1  -1   3 1058.29   27.43
  -1   1  -3 1094.87   28.72
   1   1   3 1063.82   32.38
  -1  -1  -3  955.32   30.00
   1  -1   3 1000.97   31.70
  -1   1  -4 3595.54   95.89
  -1  -1  -4 3434.55   94.55
   1  -1   4 3809.08  100.08
   1   1   4 3843.88  100.34
  -1  -1  -4 3838.46   97.44
  -1   1  -4 3613.85   96.96
   1   1   4 3900.45  100.26
   1   1   4 3584.55   99.31
   1  -1   4 3505.06   99.23
  -1   1  -4 3597.34   93.84
   1  -1   4 3965.97   99.95
  -1  -1  -4 3423.93   96.05
  -1   1  -5 1907.95   55.09
  -1  -1  -5 1900.56   56.24
   1   1   5 2123.30   60.73
   1  -1   5 1983.81   60.01
  -1  -1  -5 1858.73   54.93
   1  -1   5 2071.88   60.91
  -1   1  -5 1921.50   56.31
   1   1   5 1988.92   59.84
   1   1   5 1966.46   60.44
   1  -1   5 1996.32   59.85
  -1   1  -6   40.75    3.86
   1   1   6   45.81    4.10
  -1   1  -6   36.08    3.66
  -1   1  -6   60.54    4.53
   1  -1   6   38.66    6.14
  -1   1  -6   43.86    3.76
  -1   1  -6   42.28    3.92
  -1  -1  -6   41.27    3.77
  -1   1  -6   37.49    3.53
  -1   1  -6   43.55    4.04
  -1   1  -6   32.28    3.29
  -1  -1  -6   39.12    3.81
  -1  -1  -6   43.16    3.93
  -1   1  -6   44.33    4.01
  -1  -1  -6   42.48    4.01
   1   1   6   52.06    7.10
  -1  -1  -6   48.68    4.13
   1  -1   6   41.72    6.29
  -1   1  -6   39.97    4.01
  -1  -1  -6   41.05    3.80
  -1   1  -6   39.51    3.98
  -1   1  -6   40.33    3.76
   1   1   6   41.62    6.22
  -1  -1  -6   37.50    3.90
  -1  -1  -6   37.74    3.60
  -1  -1  -6   43.62    3.96
  -1   1  -6   40.58    3.92
   1   1   6   47.87    4.26
   1  -1   6   35.88    3.66
  -1   1  -6   38.00    3.78
  -1   1  -6   40.22    3.88
   1  -1   6   40.51    6.49
  -1  -1  -6   39.89    3.88
  -1  -1  -6   40.59    4.07
   1   1   6   45.83    6.62
  -1  -1  -6   42.23    3.68
  -1   1  -6   51.24    4.27
   1  -1   7 2700.87   83.07
  -1  -1  -7 2701.15   71.69
  -1  -1  -7 2759.57   71.79
  -1   1  -7 2661.61   71.71
  -1   1  -7 2539.20   70.82
  -1   1  -7 2425.59   71.07
   1   1   7 2606.39   71.75
  -1   1  -7 2677.36   70.59
  -1   1  -7 2653.20   70.63
  -1  -1  -7 2699.84   70.78
   1  -1   7 2455.73   71.04
  -1   1  -7 2733.07   71.62
  -1  -1  -7 2700.56   71.89
   1  -1   7 2674.93   82.93
  -1  -1  -7 2458.40   70.81
  -1  -1  -7 2547.37   71.53
  -1   1  -7 2515.07   71.29
  -1  -1  -7 2435.83   71.06
  -1  -1  -7 2769.77   71.28
   1  -1   7 2612.96   71.45
   1   1   7 2673.10   72.30
   1   1   7 2730.64   83.96
   1   1   7 2597.52   82.06
  -1  -1  -7 2394.25   71.44
  -1   1  -7 2744.99   71.92
  -1   1  -7 2546.18   71.34
  -1   1  -7 2608.66   71.56
   1   1   7 2497.91   71.47
  -1   1  -7 2520.07   71.86
  -1  -1  -7 2691.02   70.78
  -1   1  -7 2586.19   71.58
   1  -1   7 2228.84   80.78
  -1  -1  -7 2452.42   71.07
  -1   1  -7 2844.86   70.92
  -1  -1  -7 2769.64   72.06
  -1   1  -7 2496.72   71.09
   1   1   7 2505.93   81.70
  -1   1  -7 2672.12   71.70
  -1  -1  -7 2451.63   71.42
  -1   1  -7 2607.73   71.80
  -1  -1  -7 2476.49   70.92
  -1  -1  -7 2447.56   71.48
  -1   1  -8  300.84   13.89
  -1   1  -8  365.09   14.95
   1   1   8  344.98   22.00
   1   1   8  317.28   21.92
   1   1   8  342.12   14.88
  -1   1  -8  352.56   14.79
  -1   1  -8  335.90   14.65
  -1   1  -8  348.62   14.23
  -1  -1  -8  343.34   14.32
  -1   1  -8  365.42   14.92
  -1  -1  -8  368.93   15.11
  -1  -1  -8  350.42   14.19
   1  -1   8  338.49   21.98
  -1  -1  -8  315.42   14.45
  -1   1  -8  332.59   14.55
  -1   1  -8  358.57   14.95
   1  -1   8  350.24   22.44
  -1  -1  -8  320.97   14.52
  -1   1  -8  324.43   13.58
  -1  -1  -8  332.04   14.70
  -1  -1  -8  363.05   14.78
  -1   1  -8  355.38   14.83
   1  -1   8  325.85   14.48
   1  -1   8  314.39   14.18
  -1  -1  -8  310.79   13.94
  -1   1  -8  331.59   13.62
  -1  -1  -8  334.26   14.51
   1   1   8  345.21   15.16
  -1  -1  -8  338.50   14.84
   1  -1   8  343.06   15.00
  -1  -1  -8  342.85   13.88
  -1   1  -8  349.84   14.77
  -1   1  -8  346.36   13.86
   1   1   8  333.20   14.74
   1  -1   8  363.51   22.31
   1   1   8  354.75   22.28
  -1   1  -8  332.64   14.74
  -1  -1  -8  327.65   14.51
  -1  -1  -8  364.85   14.96
  -1   1  -9 1140.63   35.31
  -1  -1  -9 1110.42   35.20
   1   1   9 1125.21   35.84
  -1  -1  -9 1121.52   35.33
   1  -1   9 1149.29   35.98
  -1   1  -9 1130.24   34.77
  -1  -1  -9 1095.75   34.94
  -1   1  -9 1162.36   35.52
  -1  -1  -9 1184.31   35.73
  -1   1  -9 1150.09   35.33
  -1   1  -9 1149.22   35.24
  -1  -1  -9 1106.93   35.08
  -1  -1  -9 1050.14   34.08
  -1   1  -9 1082.39   34.86
  -1  -1  -9 1166.53   34.50
  -1   1  -9 1108.08   35.08
   1   1   9 1085.55   35.74
   1  -1   9 1081.34   35.11
  -1  -1  -9 1073.21   34.48
  -1  -1  -9 1133.80   35.55
   1   1   9 1088.45   35.31
  -1   1  -9 1103.57   34.17
   1  -1   9 1108.14   34.98
  -1   1  -9 1091.75   34.98
   1   1   9 1041.82   35.16
  -1   1  -9 1142.79   35.49
  -1   1 -10  186.14    9.75
  -1   1 -10  205.38   10.03
   1  -1  10  190.57    9.89
  -1  -1 -10  182.71    9.17
  -1  -1 -10  199.42    9.90
   1   1  10  194.99   10.28
  -1   1 -10  195.60    9.92
   1  -1  10  190.74    9.62
  -1  -1 -10  180.34    9.63
   1   1  10  165.26    9.41
   1  -1  10  166.47    9.64
  -1  -1 -10  181.68    9.56
  -1   1 -10  195.56    9.75
  -1  -1 -10  184.70    9.67
  -1   1 -10  192.34    9.67
   1   1  10  182.68    9.68
  -1   1 -10  189.06    9.28
  -1  -1 -10  207.69   10.08
   1   1  10  179.55    9.99
   1   1  10  184.33   10.08
  -1  -1 -10  196.47    9.95
   1  -1  10  180.87   10.11
  -1   1 -10  184.33    9.55
  -1   1 -10  190.83    9.65
  -1   1 -11  288.96   11.10
  -1  -1 -11  271.75   10.61
   1   1  11  268.50   11.25
  -1  -1 -11  279.73   11.21
   1   1  11  258.13   10.98
   1  -1  11  281.76   11.33
  -1   1 -11  260.34   11.04
   1   1  11  265.23   11.20
   1  -1  11  252.83   11.27
   1   1  11  268.77   11.65
  -1  -1 -11  284.81   11.31
   1   1  11  276.82   11.70
  -1   1 -11  276.36   11.21
  -1   1 -11  276.17   11.32
  -1  -1 -11  283.52   11.42
   1  -1  11  288.60   11.94
  -1   1 -11  270.14   10.80
  -1   1 -11  292.14   11.22
   1   1  11  272.64   11.58
  -1  -1 -11  283.59   11.29
   1  -1  11  280.41   11.66
  -1   2  12   13.46    2.66
   1   2 -12   13.85    2.41
  -1   2  12   14.94    2.64
   1   2 -12   15.89    2.26
  -1  -2  12   17.70    2.86
  -1  -2  12   14.60    2.56
   1  -2 -12   15.67    2.44
  -1   2  12    7.85    2.22
   1   2 -12    9.84    2.02
   1  -2 -12   19.07    2.49
   1  -2 -12   15.74    2.43
   1   2 -12   12.31    2.30
  -1  -2  12   17.70    2.68
  -1   2  12   12.32    2.42
   1  -2 -12   11.60    2.12
   1   2 -12   15.26    2.37
  -1  -2  12   16.14    2.56
  -1   2  12   17.92    2.76
  -1   2  12   14.48    2.60
   1  -2 -12   15.85    2.23
   1  -2 -12   12.29    2.27
   1  -2 -11    7.19    2.25
   1   2 -11    5.69    1.84
  -1   2  11    9.20    2.50
   1  -2 -11    7.33    2.07
   1  -2 -11    7.40    2.29
   1  -2 -11    5.32    2.00
  -1  -2  11    5.99    2.60
   1   2 -11    5.46    2.14
   1   2 -11    4.59    2.09
   1   2 -11    7.32    2.27
   1   2 -11    8.08    2.20
   1   2 -11    6.72    2.07
   1  -2 -11   10.26    2.51
   1  -2 -11    8.90    2.33
  -1   2  11    5.99    2.50
   1  -2 -11    9.38    2.66
  -1  -2  11    3.90    2.42
   1  -2 -11    6.98    2.30
  -1   2  11    7.92    2.65
  -1   2  11    8.53    2.70
   1  -2 -11    7.77    2.12
  -1  -2  11    7.91    2.48
   1   2 -11    5.25    1.99
   1   2 -11    5.54    2.28
  -1   2  10    0.51    2.02
   1   2 -10    1.38    1.69
   1  -2 -10    1.66    1.75
   1   2 -10    4.42    2.03
   1   2 -10    1.66    2.47
   1  -2 -10    3.11    2.38
   1   2 -10    1.47    2.20
  -1   2  10    3.81    2.55
   1  -2 -10    5.36    2.09
   1   2 -10    3.13    2.09
   1   2 -10    2.72    2.41
  -1   2  10    1.09    2.54
  -1  -2  10    3.74    1.92
   1  -2 -10   13.60    2.97
  -1  -2  10    2.26    2.35
   1   2 -10    7.24    2.58
  -1  -2  10    5.87    2.90
   1  -2 -10    1.43    2.07
   1   2 -10    3.23    2.51
  -1   2  10    5.57    2.83
  -1   2  10    2.66    2.17
   1  -2 -10    3.34    2.20
   1  -2 -10    3.30    2.09
   1  -2 -10    1.62    1.77
   1   2 -10    3.23    2.23
   1  -2 -10    1.98    1.99
   1   2 -10    2.33    1.86
   1  -2 -10    4.71    2.48
   1   2 -10    2.96    1.92
   1   2 -10    3.06    2.07
   1   2 -10    1.73    2.16
   1  -2 -10    2.06    1.80
   1   2 -10    0.98    1.99
   1   2  -9  161.44    9.62
  -1   2   9  181.02   10.08
   1   2  -9  167.74    9.16
   1   2  -9  179.35    9.94
   1   2  -9  161.64    9.34
   1  -2  -9  158.84    9.35
   1  -2  -9  174.23    9.78
  -1   2   9  144.15   14.50
   1  -2  -9  156.06    9.25
   1  -2  -9  174.25    9.67
   1  -2  -9  172.57    8.94
  -1   2   9  167.28    9.85
   1   2  -9  169.83    9.02
  -1  -2   9  157.76    8.93
   1   2  -9  165.24    9.62
   1   2  -9  179.43    9.84
   1   2  -9  178.98    9.85
   1  -2  -9  175.48    9.20
  -1   2   9  169.54    8.90
  -1   2   9  165.41    9.19
  -1   2   9  174.88    9.99
   1  -2  -9  162.97    8.86
   1  -2  -9  178.54    9.76
   1   2  -9  177.81    9.43
   1  -2  -9  165.95    9.16
   1   2  -9  163.35    8.84
   1  -2  -9  178.83    9.82
   1   2  -9  166.10    8.92
   1   2  -9  186.42    9.39
  -1   2   9  170.06   14.47
   1  -2  -9  190.31   10.12
   1   2  -9  168.53    9.34
  -1   2   9  183.98    9.79
  -1  -2   9  139.71   13.58
   1   2  -9  160.56    9.32
   1   2  -9  175.38    9.87
   1   2  -8  243.24   11.56
  -1  -2   8  227.81   10.72
  -1  -2   8  240.74   16.97
   1   2  -8  211.83   10.50
  -1   2   8  246.85   11.60
   1  -2  -8  220.82   10.39
   1   2  -8  239.89   11.53
  -1   2   8  239.02   10.74
  -1  -2   8  244.60   10.56
   1   2  -8  234.03   10.51
  -1   2   8  244.70   11.15
   1   2  -8  241.53   11.06
   1  -2  -8  252.83   11.50
   1   2  -8  235.27   10.83
   1  -2  -8  252.65   11.67
  -1  -2   8  272.30   17.91
   1   2  -8  240.38   10.62
   1  -2  -8  226.86   11.10
   1  -2  -8  240.94   10.73
   1  -2  -8  228.40   11.07
   1  -2  -8  237.25   11.26
   1  -2  -8  233.94   10.40
   1  -2  -8  240.35   11.20
  -1  -2   8  278.95   17.77
  -1   2   8  253.90   16.90
   1   2  -8  227.80   11.10
   1   2  -8  233.66   11.13
   1   2  -8  224.85   10.45
   1  -2  -8  232.39   11.07
  -1   2   8  226.39   11.07
   1   2  -8  236.98   11.21
   1   2  -8  227.10   11.24
  -1   2   8  225.22   15.75
  -1   2   8  255.46   10.75
   1  -2  -8  239.49   10.86
   1   2  -8  223.76   11.22
  -1   2   8  233.93   11.39
   1  -2  -8  255.54   11.19
   1   2  -8  240.26   10.71
   1   2  -8  246.78   11.64
  -1   2   8  240.71   17.46
   1  -2  -8  237.31   11.41
   1   2  -8  257.31   11.80
   1   2  -8  239.73   10.81
   1   2  -7   59.37    4.86
   1   2  -7   65.94    5.14
  -1   2   7   67.59    8.29
   1  -2  -7   69.02    4.75
   1  -2  -7   68.66    4.79
   1  -2  -7   66.46    5.09
   1  -2  -7   70.88    5.21
   1  -2  -7   69.97    4.97
   1   2  -7   62.36    5.00
   1  -2  -7   59.99    4.61
   1  -2  -7   62.98    4.90
   1   2  -7   59.62    4.77
   1   2  -7   66.55    5.02
   1  -2  -7   69.86    4.72
   1   2  -7   61.29    4.92
   1   2  -7   58.32    4.55
   1   2  -7   67.02    4.93
   1   2  -7   91.91    5.85
   1  -2  -7   69.73    4.79
  -1   2   7   72.04    7.81
   1   2  -7   69.77    4.89
   1   2  -7   73.52    4.89
   1   2  -7   61.01    4.50
  -1  -2   7   51.63    4.15
  -1  -2   7   64.55    7.68
   1   2  -7   52.68    4.32
  -1   2   7   75.30    7.89
  -1  -2   7   77.29    8.13
  -1  -2   7   64.47    4.60
   1   2  -7   65.98    4.89
   1  -2  -7   75.12    5.41
   1   2  -7   63.88    5.04
   1   2  -7   59.08    4.61
  -1   2   7   63.82    4.69
   1  -2  -7   73.34    5.38
   1  -2  -7   73.82    5.30
  -1   2   7   72.49    5.30
  -1   2   7   72.35    5.11
  -1   2   7   79.05    5.32
  -1  -2   7   60.79    7.66
   1   2  -7   63.40    7.05
   1  -2  -7   67.24    4.80
   1  -2  -7   74.39    5.38
  -1  -2   7   63.64    4.73
   1   2  -7   78.12    5.53
  -1   2   7   66.95    5.18
  -1   2   6    6.73    2.62
   1  -2  -6    6.75    1.83
   1  -2  -6    8.25    1.82
  -1   2   6    9.91    3.55
   1   2  -6    7.59    1.82
  -1   2   6   14.98    2.27
   1  -2  -6    9.27    2.55
   1  -2  -6    9.83    1.92
  -1  -2   6    5.48    2.62
   1   2  -6    8.60    1.89
  -1  -2   6    9.20    3.26
  -1  -2   6    4.32    2.15
   1   2  -6    8.46    1.77
  -1   2   6    8.35    2.88
  -1   2   6    9.63    2.39
   1   2  -6    8.62    1.91
   1   2  -6    6.70    1.74
   1   2  -6    8.26    1.83
   1   2  -6   20.03    4.24
   1  -2  -6    8.00    1.75
  -1   2   5   84.57    6.10
  -1  -2   5   81.14    6.00
  -1  -2   5  103.14    7.54
  -1   2   5   85.27    7.57
   1  -2  -5  101.83    5.72
   1   2  -5   99.41    7.34
  -1  -2   5  101.53    7.45
  -1   2   5   84.62    6.72
   1  -2  -5   96.79    5.88
   1  -2  -5   78.25    5.95
  -1   2   5   84.32    6.69
   1  -2  -4  661.87   21.44
   1  -2  -4  708.01   22.19
   1   2  -4  776.67   24.81
   1   2  -4  727.46   22.35
  -1   2   4  716.21   23.39
   1  -2  -4  759.78   22.38
   1  -2  -4  666.29   22.93
  -1   2   4  747.72   23.93
  -1  -2   4  732.11   23.92
  -1   2   4  722.04   25.25
  -1   2   4  732.34   23.16
   1  -2  -4  752.27   24.57
  -1  -2   4  759.66   23.45
   1  -2  -4  739.30   21.69
  -1   2   3 1202.80   32.31
  -1  -2   3 1161.09   32.46
   1  -2  -3 1144.27   32.73
   1  -2  -3 1158.07   33.26
   1  -2  -3 1105.30   31.77
   1  -2  -3 1150.07   31.72
   1   2  -3 1111.71   31.47
   1   2  -3 1048.07   32.05
  -1   2   3 1101.12   32.40
   1  -2  -3 1174.32   31.77
   1   2  -3 1162.95   33.66
  -1  -2   3 1157.82   32.65
   1   2  -3 1116.43   30.57
  -1  -2   2 3782.17   95.75
   1   2  -2 3770.11   98.62
  -1   2   2 4047.76   97.43
  -1  -2   2 3771.82   95.98
  -1  -2   2 4067.25   98.85
  -1   2   2 4166.74   98.91
   1  -2  -2 3856.22   98.67
  -1  -2   2 3543.99   97.18
   1   2  -2 3754.65   98.44
   1   2  -2 3857.94   99.17
   1  -2  -2 3829.56   98.21
  -1   2   2 3712.54   98.80
   1   2  -2 3893.00   97.69
   1   2  -2 3939.37   97.59
   1  -2  -2 3649.40   98.10
  -1  -2   1   61.27    3.59
  -1  -2   1   74.13    3.21
  -1   2   1   65.04    2.22
   1  -2  -1   73.84    3.62
   1   2  -1   56.72    3.40
  -1  -2   1   58.13    3.02
  -1   2   1   70.32    3.76
  -1   2   1   58.79    3.45
   1   2  -1   60.27    2.93
  -1   2   1   69.12    3.24
   1   2   0   19.00    1.50
   1  -2   0   20.46    1.95
   1   2   0   20.32    1.98
   1  -2   0   23.10    1.33
   1   2   0   19.03    1.37
   1   2   0   19.16    1.22
  -1   2   0   23.58    2.22
  -1   2   0   20.24    1.78
  -1  -2   0   19.13    1.97
   1   2   0   21.98    2.26
   1   2   0   20.48    2.05
  -1  -2   0   20.70    2.07
   1  -2   1  600.27   17.57
   1  -2   1  601.96   17.52
  -1   2  -1  619.00   18.50
  -1   2  -1  544.10   16.96
   1   2   1  580.61   18.51
   1  -2   1  612.15   17.02
  -1  -2  -1  573.48   18.20
   1   2   1  558.63   18.28
   1   2   1  593.22   17.78
  -1   2  -2  314.06   12.12
   1  -2   2  354.20    9.86
   1  -2   2  307.64   11.95
   1   2   2  284.16   12.23
  -1   2  -2  359.95   10.96
   1  -2   2  283.85   11.67
  -1  -2  -2  284.16   11.88
   1   2   2  316.26   12.50
   1  -2   2  329.33   10.24
  -1  -2  -2  315.74   12.05
   1   2   2  351.90   12.72
  -1   2  -3  215.92    8.39
   1   2   3  217.09   10.54
  -1  -2  -3  213.47    9.92
   1  -2   3  206.23    7.29
  -1  -2  -3  217.73   10.52
  -1  -2  -3  228.44    9.93
   1  -2   3  203.13    7.45
  -1   2  -3  199.59    9.77
   1  -2   3  222.46   10.50
   1   2   3  224.68   10.83
  -1  -2  -3  206.17    6.92
   1   2   3  242.28   11.12
   1  -2   3  225.21   10.53
   1  -2   3  202.57   10.32
  -1   2  -4  209.02   10.75
   1  -2   4  208.94   11.52
   1   2   4  217.41   11.74
   1  -2   4  193.28   11.12
   1   2   4  210.52   11.65
  -1   2  -4  223.15    9.05
  -1  -2  -4  225.33   10.58
   1  -2   4  212.08   11.69
   1   2   4  201.90   11.54
  -1  -2  -4  193.27   10.20
   1  -2   5    1.70    2.65
  -1  -2  -5    5.19    2.12
   1   2   5    0.92    2.58
  -1   2  -5    2.77    1.99
   1   2   5   -0.69    2.05
   1  -2   5    4.77    2.97
  -1  -2  -5    1.39    1.66
   1  -2   5    1.31    2.30
   1   2   5    4.10    2.89
  -1  -2  -6   87.16    5.67
  -1   2  -6  102.38    6.33
  -1   2  -6   82.67    5.55
  -1  -2  -6   88.29    5.79
  -1   2  -6   84.60    5.65
   1  -2   6   89.17    9.26
  -1  -2  -6   84.58    5.80
   1   2   6   93.59    9.42
   1   2   6   80.82    9.06
  -1  -2  -6  103.79    6.31
  -1   2  -6   91.25    5.93
  -1   2  -6   87.15    5.81
  -1  -2  -6   95.36    5.80
   1  -2   6   93.45    9.15
  -1  -2  -6   85.88    5.90
  -1   2  -6   88.47    5.81
  -1   2  -6   84.27    5.33
   1  -2   6   86.95    9.02
  -1  -2  -6   87.80    5.43
  -1   2  -6   91.07    5.79
  -1  -2  -6   94.28    6.16
  -1  -2  -6   91.97    5.82
  -1   2  -6   88.25    5.85
  -1   2  -6   89.06    5.38
  -1   2  -6   88.31    5.70
  -1   2  -6   83.59    5.67
   1   2   6   78.08    5.66
  -1   2  -6   91.85    5.88
  -1  -2  -6   78.84    5.67
  -1   2  -6   90.66    5.82
   1   2   6   93.97    6.12
   1   2   6   87.95    8.95
  -1   2  -6   78.86    5.69
  -1  -2  -6   95.76    5.95
  -1  -2  -6   86.11    5.75
  -1   2  -6   99.54    8.25
   1   2   6   90.40    6.05
  -1   2  -6   94.08    6.12
  -1  -2  -7    0.92    1.64
  -1   2  -7    0.95    1.69
  -1  -2  -7    0.50    1.75
  -1   2  -7   -1.05    2.33
  -1  -2  -7   -0.44    1.71
  -1  -2  -7   -1.11    1.75
  -1  -2  -7   -5.45    2.15
  -1   2  -7    0.58    1.54
  -1   2  -7   -0.38    1.62
  -1  -2  -7    0.10    1.59
  -1  -2  -7    0.84    1.55
  -1   2  -7    0.92    1.94
  -1  -2  -7   -1.02    1.76
  -1   2  -7    1.32    1.69
   1   2   7    0.96    2.50
  -1   2  -7    1.49    1.63
  -1   2  -7    0.28    1.50
  -1   2  -7    1.84    1.88
   1   2   7    0.73    1.70
   1  -2   7    1.82    3.44
   1   2   7   -1.79    3.65
  -1   2  -7    0.66    1.70
  -1   2  -7    1.33    1.55
  -1  -2  -7   -0.36    1.41
  -1  -2  -7   -0.70    1.59
   1  -2   7    3.11    3.62
   1   2   7    0.30    1.77
   1   2   7    1.32    3.41
  -1   2  -7   -0.72    1.90
  -1   2  -7    2.90    1.66
   1   2   7    1.10    1.85
  -1   2  -7    0.08    1.70
   1  -2   7    3.34    1.78
  -1   2  -7    5.46    2.02
   1  -2   7    3.48    3.47
  -1  -2  -7   -1.07    1.48
  -1   2  -8  201.12   10.45
  -1   2  -8  188.74   10.43
   1   2   8  203.03   10.90
   1   2   8  193.02   10.51
  -1   2  -8  187.54    9.68
   1  -2   8  196.46   16.41
   1   2   8  142.77   14.55
  -1   2  -8  208.06   10.57
   1   2   8  204.00   10.79
   1  -2   8  221.30   17.02
  -1  -2  -8  198.07   10.29
  -1   2  -8  183.42   10.11
  -1  -2  -8  207.03   10.69
  -1   2  -8  193.78   10.35
  -1  -2  -8  195.73   10.48
  -1  -2  -8  183.80    9.76
  -1  -2  -8  202.26   10.06
  -1   2  -8  186.36    9.93
   1   2   8  206.90   16.62
  -1  -2  -8  203.02   10.28
  -1   2  -8  197.17   10.24
  -1   2  -8  211.54   10.64
  -1  -2  -8  178.28    9.85
  -1  -2  -8  200.32   10.49
  -1  -2  -8  197.86   10.41
  -1   2  -8  186.41   10.03
   1  -2   8  186.06   10.02
   1   2   8  193.75   10.63
   1  -2   8  199.46   10.46
  -1  -2  -8  196.35   10.55
  -1   2  -8  192.86   10.29
  -1   2  -8  193.35   10.35
  -1  -2  -8  201.81   10.19
  -1  -2  -8  191.93    9.67
  -1  -2  -8  190.52   10.39
   1  -2   8  186.51   16.06
   1   2   8  178.60   15.44
  -1  -2  -9    0.80    1.75
  -1   2  -9    6.00    2.51
  -1   2  -9    3.30    2.04
  -1   2  -9    3.15    2.26
  -1   2  -9    6.99    2.70
  -1   2  -9    3.84    2.48
  -1   2  -9    2.30    2.16
  -1   2  -9    4.39    2.59
  -1  -2  -9    4.50    2.44
  -1   2  -9    1.27    1.94
   1  -2   9    2.85    2.33
   1   2   9    0.16    2.09
   1  -2   9    2.80    2.12
  -1  -2  -9    3.45    2.29
  -1  -2  -9    6.24    2.30
   1  -2   9    3.31    2.14
  -1  -2  -9    1.55    2.14
   1   2   9    5.37    2.59
  -1  -2  -9    3.83    2.25
  -1  -2  -9    1.67    1.90
   1   2   9    3.27    2.51
   1   2   9    1.94    2.15
  -1  -2  -9    4.53    2.27
  -1   2  -9    5.70    2.39
  -1   2  -9    1.62    2.30
  -1  -2  -9    4.36    2.08
  -1  -2 -10   59.11    4.71
  -1  -2 -10   51.14    4.81
  -1  -2 -10   55.17    4.95
  -1   2 -10   54.88    4.57
   1  -2  10   49.58    5.06
  -1   2 -10   51.24    4.68
   1  -2  10   42.66    4.53
   1  -2  10   47.51    5.13
  -1   2 -10   51.10    4.76
  -1   2 -10   56.34    4.85
   1   2  10   52.87    5.00
   1  -2  10   51.05    4.57
  -1  -2 -10   52.94    4.54
   1   2  10   50.35    4.93
  -1   2 -10   49.53    4.68
  -1  -2 -10   56.23    5.06
  -1   2 -10   58.40    5.11
  -1   2 -10   52.97    4.91
  -1  -2 -10   57.71    5.08
   1   2  10   51.56    5.03
  -1  -2 -10   54.94    4.44
  -1  -2 -10   56.17    5.10
   1   2  10   52.26    5.18
   1   2  10   60.24    5.46
  -1   2 -10   51.17    4.63
  -1  -2 -11    7.94    1.98
  -1   2 -11   12.37    2.23
  -1   2 -11    9.03    1.90
   1   2  11    8.54    2.17
  -1   2 -11   10.08    2.14
   1  -2  11    8.61    2.12
   1  -2  11   10.59    2.62
  -1  -2 -11    9.37    2.08
   1  -2  11   10.34    2.34
   1   2  11    8.71    2.24
  -1   2 -11   10.06    2.09
  -1  -2 -11   10.37    2.27
  -1  -2 -11    7.64    1.93
   1   2  11    5.31    1.89
   1  -2  11    9.81    2.17
   1   2  11   11.34    2.49
   1   2  11   12.97    2.33
   1   2  11   11.74    2.51
  -1   2 -11   12.28    2.31
  -1  -2 -11   10.11    2.14
  -1  -2 -11   14.42    2.40
  -1   2 -11    9.19    2.01
   1  -3 -12  509.99   16.49
   1   3 -12  530.36   17.29
   1   3 -12  504.23   16.44
  -1   3  12  506.14   17.55
   1  -3 -12  505.06   17.08
  -1   3  12  530.13   17.74
   1  -3 -12  499.18   16.43
  -1  -3  12  494.34   17.41
  -1  -3  12  508.42   17.57
   1  -3 -12  492.41   16.46
   1   3 -12  535.13   17.49
  -1  -3  12  459.12   16.45
   1   3 -12  492.56   16.70
  -1  -3  12  498.06   17.46
   1  -3 -12  514.53   17.02
  -1   3  12  496.97   17.48
   1   3 -12  520.70   17.05
  -1   3  12  525.30   17.55
  -1   3  12  509.37   17.57
   1   3 -11  187.48    9.38
   1  -3 -11  190.76    9.33
   1   3 -11  187.56    9.56
   1  -3 -11  171.38    9.07
   1   3 -11  171.27    9.14
  -1   3  11  170.12    9.45
   1   3 -11  163.82    8.43
   1  -3 -11  164.37    8.59
  -1   3  11  171.42    9.36
   1  -3 -11  173.91    8.64
  -1   3  11  166.07    8.44
  -1   3  11  181.63    9.60
  -1   3  11  154.45    8.61
  -1   3  11  160.56    9.25
   1   3 -11  169.95    8.88
   1  -3 -11  172.20    9.14
   1   3 -11  183.91    9.37
  -1  -3  11  176.60    9.48
   1  -3 -11  172.14    8.77
  -1  -3  11  175.01    9.57
   1   3 -11  164.20    8.89
   1  -3 -11  175.56    8.94
  -1  -3  11  162.49    8.92
   1  -3 -11  166.05    8.73
   1   3 -11  171.36    9.16
   1  -3 -11  177.73    9.26
   1   3 -10  899.49   28.39
   1  -3 -10  884.92   29.27
  -1   3  10  887.08   29.58
   1  -3 -10  789.81   28.09
   1  -3 -10  928.29   29.32
   1   3 -10  884.59   29.08
   1   3 -10  870.25   29.35
   1  -3 -10  863.82   28.45
   1   3 -10  853.42   28.01
   1   3 -10  917.92   29.61
  -1  -3  10  835.34   28.81
   1   3 -10  978.56   29.73
  -1   3  10  928.21   30.06
   1   3 -10  894.72   28.93
   1   3 -10  869.93   29.17
   1   3 -10  849.58   28.75
   1  -3 -10  950.28   29.54
   1  -3 -10  974.90   29.69
   1  -3 -10  849.66   27.77
  -1   3  10  852.71   28.44
   1   3 -10  862.45   29.03
  -1   3  10  886.02   28.83
  -1  -3  10  840.44   27.92
  -1  -3  10  872.30   29.43
   1  -3 -10  841.71   28.20
  -1   3  10  959.51   30.13
   1  -3 -10  820.87   28.47
   1  -3 -10  839.14   28.54
   1   3  -9   23.95    3.82
   1   3  -9   18.04    3.04
  -1   3   9   17.17    3.25
   1  -3  -9   28.00    4.06
   1  -3  -9   23.72    3.61
   1   3  -9   24.25    3.77
  -1   3   9   21.22    3.36
   1  -3  -9   20.06    3.21
   1  -3  -9   25.19    3.33
   1   3  -9   19.71    2.97
   1  -3  -9   22.69    3.26
   1   3  -9   24.34    3.54
   1  -3  -9   27.64    3.83
  -1   3   9   21.22    3.52
   1   3  -9   24.69    3.83
  -1  -3   9   17.88    3.11
   1  -3  -9   17.94    3.01
   1  -3  -9   26.46    3.89
   1  -3  -9   26.24    3.75
   1   3  -9   35.52    4.36
   1  -3  -9   27.17    3.72
   1   3  -9   24.15    3.81
   1   3  -9   18.66    3.22
   1   3  -9   27.11    3.95
  -1   3   9   23.15    3.89
  -1   3   9   25.44    3.94
   1   3  -9   21.18    3.18
   1   3  -9   21.32    3.60
  -1   3   9   25.45    4.23
   1  -3  -9   23.85    3.26
   1  -3  -9   23.42    3.73
   1   3  -9   23.43    3.33
   1   3  -9   19.14    3.48
  -1   3   9   24.45    3.48
   1   3  -8 1834.97   53.14
   1   3  -8 1823.02   51.35
   1  -3  -8 1865.28   51.77
   1   3  -8 1803.60   52.88
   1   3  -8 1874.12   51.66
  -1   3   8 1760.40   52.20
   1  -3  -8 1746.81   51.70
  -1   3   8 1882.87   61.86
   1   3  -8 1870.28   52.72
   1   3  -8 1838.32   60.44
   1   3  -8 1895.89   53.22
  -1   3   8 1896.27   53.26
   1  -3  -8 1823.32   52.61
   1  -3  -8 1895.06   53.05
   1  -3  -8 1890.69   52.25
  -1  -3   8 1892.61   63.15
   1  -3  -8 1920.16   53.10
   1   3  -8 1898.78   51.70
   1   3  -8 1738.11   52.23
   1   3  -8 1810.14   53.06
   1   3  -8 1829.17   52.97
  -1  -3   8 1881.18   52.32
   1   3  -8 1761.06   52.10
   1  -3  -8 1795.65   52.12
  -1   3   8 1735.20   51.71
   1  -3  -8 1864.78   51.55
  -1   3   8 1844.88   53.04
   1   3  -8 1839.34   51.86
  -1  -3   8 1899.93   63.57
  -1   3   8 1789.54   53.07
   1   3  -8 1807.31   52.87
   1   3  -8 1884.79   52.86
   1  -3  -8 1749.35   52.31
  -1  -3   8 1790.83   62.01
  -1   3   8 1784.64   51.46
  -1   3   8 1851.79   62.05
   1  -3  -8 1802.37   52.90
  -1   3   8 2002.96   65.74
  -1   3   8 1760.45   52.62
   1   3  -8 1796.52   52.73
  -1  -3   8 1846.38   51.37
   1  -3  -8 1882.16   53.00
   1  -3  -8 1848.83   51.74
   1   3  -7  419.10   15.63
   1   3  -7  387.71   14.48
   1  -3  -7  404.85   14.91
   1   3  -7  422.61   15.90
   1  -3  -7  403.42   14.70
   1   3  -7  422.53   15.73
   1   3  -7  419.96   14.85
  -1  -3   7  466.59   22.14
   1   3  -7  401.37   14.88
  -1  -3   7  417.51   21.01
  -1   3   7  402.59   20.40
   1  -3  -7  416.42   15.65
  -1   3   7  420.07   15.83
   1  -3  -7  422.77   15.41
   1   3  -7  406.73   15.77
  -1   3   7  394.17   21.99
   1  -3  -7  398.64   14.92
  -1   3   7  397.08   15.25
   1  -3  -7  382.65   14.99
   1  -3  -7  442.87   15.76
   1   3  -7  404.92   14.89
   1  -3  -7  415.36   15.80
   1   3  -7  412.24   15.51
   1   3  -7  428.84   20.59
   1  -3  -7  425.62   15.78
   1   3  -7  437.78   16.04
  -1  -3   7  427.10   14.85
  -1   3   7  448.46   16.12
   1   3  -7  427.84   15.82
  -1  -3   7  453.25   22.15
  -1   3   7  417.70   20.87
   1  -3  -7  405.72   15.02
   1   3  -7  431.78   15.60
   1   3  -7  412.62   15.83
  -1   3   7  385.36   15.56
  -1  -3   7  435.65   15.03
   1   3  -7  408.24   15.51
   1  -3  -7  395.72   15.17
  -1   3   7  419.53   15.32
  -1   3   7  414.49   15.02
   1   3  -7  420.89   14.83
   1  -3  -7  417.80   15.67
   1   3  -7  419.59   15.49
  -1  -3   6 2272.90   62.39
   1   3  -6 2033.22   54.38
  -1   3   6 2067.91   60.48
   1   3  -6 1900.30   54.48
  -1  -3   6 1888.00   57.26
   1   3  -6 1982.86   54.45
   1   3  -6 1863.37   54.40
   1  -3  -6 1825.51   54.12
   1   3  -6 2027.34   54.44
  -1   3   6 2143.40   54.93
   1  -3  -6 2048.62   54.43
   1  -3  -6 2031.37   54.78
   1   3  -6 1956.06   60.52
   1   3  -6 2026.92   54.63
  -1   3   6 1971.43   54.70
   1  -3  -6 1934.86   54.07
   1   3  -6 1940.44   54.56
  -1   3   6 1911.97   59.58
   1   3  -6 1986.97   54.21
  -1  -3   6 1883.50   59.92
   1   3  -6 1943.36   54.39
  -1   3   6 2063.10   54.44
   1   3  -6 1924.74   54.46
  -1   3   6 1919.37   62.30
   1   3  -6 1968.37   54.41
   1  -3  -6 1945.41   54.11
   1  -3  -6 1936.72   58.43
   1  -3  -6 2016.01   54.54
   1  -3  -6 2138.70   54.85
  -1   3   6 2008.46   57.98
  -1   3   5  109.80    7.75
   1  -3  -5  112.20    7.70
  -1  -3   5  106.40    7.87
   1  -3  -5  128.91    6.57
  -1   3   5  121.03    8.01
   1  -3  -5  134.25    6.66
   1   3  -5  121.93    8.64
  -1   3   5  124.85    9.49
  -1  -3   5  125.13    7.72
   1  -3  -5  119.67    7.16
  -1   3   5  136.69    8.07
   1  -3  -4 3981.50  104.85
  -1   3   4 3856.87  108.44
  -1   3   4 4328.08  106.65
   1  -3  -4 3730.08  105.24
   1  -3  -4 4332.98  104.94
   1  -3  -4 3985.24  107.28
  -1   3   4 4007.08  106.16
  -1  -3   4 4498.37  106.83
   1  -3  -4 4067.92  106.87
  -1   3   4 3811.72  105.92
   1   3  -4 4144.45  105.45
  -1  -3   4 3943.64  106.13
   1   3  -4 3940.07  107.78
   1  -3  -4 3717.21  104.23
   1   3  -3 3886.30  102.63
   1  -3  -3 3879.90  101.86
  -1  -3   3 3864.22  101.45
  -1   3   3 3981.29  101.64
  -1   3   3 3983.98  100.54
   1   3  -3 3771.19  100.38
  -1  -3   3 3770.87   97.62
  -1  -3   3 3888.40  100.41
   1  -3  -3 3762.99  100.46
  -1   3   3 3924.07  103.21
   1  -3  -3 3796.26  101.05
   1  -3  -3 3711.14  101.26
   1  -3  -2 5360.18  129.55
   1  -3  -2 5271.04  129.20
  -1  -3   2 5048.54  126.99
  -1   3   2 5206.27  129.78
  -1  -3   2 5414.57  130.00
   1   3  -2 4781.15  129.87
  -1   3   2 4908.06  129.91
  -1  -3   2 5085.58  127.40
   1  -3  -2 5080.90  127.32
  -1   3   2 5059.94  127.89
   1  -3  -2 5532.40  129.91
  -1   3   2 5527.95  127.72
  -1  -3   2 4706.37  127.23
   1  -3  -2 4826.96  129.61
   1  -3  -1 3917.22  101.55
   1  -3  -1 3906.96   99.84
   1   3  -1 3955.74  100.20
   1   3  -1 4056.04  102.13
  -1  -3   1 3753.88  101.38
  -1   3   1 3848.31  102.20
  -1  -3   1 3822.01  101.21
  -1   3   1 4082.85  100.04
   1   3   0 1801.95   47.14
   1   3   0 1860.64   47.45
  -1   3   0 1909.98   48.48
  -1   3   0 1738.37   49.00
   1   3   0 1773.59   49.20
   1  -3   0 1812.91   48.45
  -1  -3   0 1843.70   49.13
   1   3   0 1721.29   48.61
   1  -3   0 1849.77   46.33
  -1  -3   0 1817.92   48.93
  -1  -3   0 1798.34   49.12
   1   3   1   74.58    4.71
   1   3   1   67.46    4.89
  -1   3  -1   78.07    3.91
   1  -3   1   75.39    3.94
  -1  -3  -1   80.56    4.98
  -1  -3  -1   78.52    4.89
  -1  -3  -1   81.86    5.06
   1   3   1   83.62    4.57
  -1   3  -1   85.37    5.17
  -1  -3  -2 1216.13   35.39
  -1  -3  -2 1129.03   34.71
  -1   3  -2 1117.31   32.17
   1   3   2 1158.18   34.68
  -1   3  -2 1195.83   34.79
   1  -3   2 1200.30   32.07
  -1  -3  -2 1199.77   35.00
  -1  -3  -2 1221.19   35.33
   1  -3   2 1187.58   34.13
   1  -3   2 1182.87   34.32
  -1   3  -2 1244.03   35.48
   1   3   2 1231.25   35.54
   1   3   2 1171.90   34.94
  -1   3  -3    5.25    1.16
   1  -3   3    6.24    2.32
   1   3   3    2.91    2.16
  -1   3  -3    5.68    2.20
   1   3   3    2.76    2.01
   1  -3   3    2.03    0.93
   1   3   3    1.58    2.10
   1  -3   3    2.95    1.71
   1  -3   3    2.66    0.66
  -1  -3  -3    8.01    2.25
  -1  -3  -3    1.06    1.69
   1  -3   3    2.29    1.83
  -1   3  -3    3.89    2.09
  -1  -3  -3    1.42    1.86
   1  -3   4 3760.92  101.28
   1   3   4 3758.79  101.99
  -1  -3  -4 3662.34  100.11
  -1  -3  -4 3293.70  100.50
   1  -3   4 4056.70   96.15
   1   3   4 3872.32  101.86
   1   3   4 3290.77  100.64
   1  -3   4 3612.48  101.26
   1  -3   4 3664.12  101.12
  -1  -3  -4 3484.62   99.60
  -1   3  -4 3667.87  100.65
  -1   3  -5  161.71    7.68
  -1   3  -5  150.50    7.58
  -1   3  -5  136.23    7.30
  -1   3  -5  151.09    7.36
   1  -3   5  156.31   11.08
  -1  -3  -5  159.32    7.64
   1   3   5  153.76   11.16
  -1  -3  -5  153.99    7.57
   1  -3   5  165.42   11.17
  -1   3  -5  157.45    7.71
  -1  -3  -5  149.57    7.43
   1   3   5  147.46   10.78
   1   3   5  158.01   11.11
  -1   3  -5  157.74    7.43
  -1  -3  -5  155.75    7.60
   1   3   5  170.25    7.98
   1   3   5  166.52    7.83
  -1   3  -5  153.08    7.40
  -1  -3  -5  140.36    9.44
  -1   3  -5  149.14    7.36
  -1   3  -5  153.38   10.34
  -1   3  -5  160.31    7.40
   1   3   5  153.31    7.67
  -1  -3  -5  158.13    7.45
  -1   3  -5  164.36    7.85
   1  -3   5  145.69   10.80
  -1   3  -5  164.37    7.76
  -1  -3  -5  149.68    9.57
  -1  -3  -5  154.48    7.70
  -1   3  -5  162.18    7.58
  -1   3  -6 1934.90   54.36
  -1  -3  -6 1894.29   54.19
  -1  -3  -6 2085.63   55.35
  -1  -3  -6 1977.68   54.13
  -1  -3  -6 1928.73   53.86
   1  -3   6 2011.95   63.66
  -1   3  -6 1996.57   54.73
   1   3   6 1938.00   55.05
  -1   3  -6 1970.20   54.76
  -1   3  -6 1996.09   55.13
  -1   3  -6 1857.38   53.91
  -1   3  -6 1936.80   54.92
   1   3   6 1874.14   54.72
   1   3   6 1883.78   63.32
   1   3   6 2034.68   63.68
  -1   3  -6 1980.85   54.51
  -1  -3  -6 1943.80   54.65
   1   3   6 1943.64   63.04
  -1   3  -6 1988.06   60.98
  -1  -3  -6 1959.48   54.69
  -1  -3  -6 2027.30   55.12
   1  -3   6 2021.90   63.32
  -1   3  -6 2053.71   54.71
  -1   3  -6 2057.32   53.68
  -1  -3  -6 1904.30   59.10
   1  -3   6 1906.55   63.20
  -1  -3  -6 2002.03   54.59
  -1  -3  -6 1989.48   54.78
   1   3   6 1952.20   54.86
  -1   3  -6 1921.06   54.44
  -1   3  -6 1933.61   54.80
  -1   3  -6 1945.58   54.32
  -1   3  -6 1971.22   55.02
  -1   3  -6 1957.90   54.22
  -1  -3  -6 1948.10   54.55
  -1   3  -6 1842.06   54.55
   1   3   6 1900.41   55.11
  -1  -3  -6 1867.64   53.77
  -1   3  -7  104.48    7.21
  -1  -3  -7  115.73    7.20
   1   3   7  102.89   11.32
  -1  -3  -7  120.95    7.35
  -1   3  -7  111.09    7.18
   1  -3   7  113.13   11.49
  -1   3  -7  118.02    7.11
  -1  -3  -7  116.92    7.13
   1   3   7  101.80    7.17
  -1  -3  -7  119.75    7.21
  -1   3  -7  104.01    6.90
  -1   3  -7  118.63    7.26
  -1   3  -7  102.42    7.16
   1   3   7  115.08    7.62
  -1  -3  -7  101.17    6.44
  -1  -3  -7  111.53    6.72
  -1   3  -7  110.35    7.02
  -1   3  -7  119.35    7.57
  -1  -3  -7  116.70    7.35
   1  -3   7   99.13   10.81
  -1  -3  -7  115.02    6.93
   1  -3   7   96.67   10.63
   1   3   7  112.56    7.54
  -1  -3  -7  116.56    7.51
  -1   3  -7  113.94    7.20
  -1   3  -7  107.99    7.15
   1  -3   7  114.97    6.96
   1   3   7  104.88   11.35
  -1   3  -7  108.25    6.95
  -1   3  -7   97.89    6.97
  -1  -3  -7  111.35    7.15
   1   3   7  109.26   11.26
  -1  -3  -7  104.91    7.21
  -1  -3  -7  117.26    7.52
   1   3   7  101.03    7.24
  -1  -3  -8  266.30   12.41
   1   3   8  268.70   12.66
   1  -3   8  239.34   18.29
  -1   3  -8  250.80   12.06
  -1  -3  -8  252.16   11.51
   1   3   8  264.21   12.80
   1  -3   8  250.17   12.10
  -1  -3  -8  256.06   11.98
  -1   3  -8  244.92   12.19
  -1   3  -8  253.67   12.36
  -1  -3  -8  264.89   12.66
   1   3   8  244.20   18.83
  -1   3  -8  275.08   12.22
  -1  -3  -8  247.24   11.86
  -1  -3  -8  254.74   12.29
  -1   3  -8  254.80   12.05
  -1   3  -8  247.88   12.36
  -1   3  -8  251.64   12.09
  -1  -3  -8  249.82   11.62
  -1  -3  -8  274.38   12.08
  -1  -3  -8  251.25   12.26
  -1   3  -8  259.58   12.34
  -1   3  -8  259.64   11.94
  -1  -3  -8  252.30   12.18
   1  -3   8  241.52   11.57
  -1  -3  -8  249.99   12.29
  -1  -3  -8  256.23   12.09
  -1   3  -8  287.08   12.79
   1   3   8  262.74   12.63
  -1  -3  -8  270.84   12.37
  -1   3  -8  233.63   11.63
  -1   3  -8  273.22   12.38
   1   3   8  250.42   12.41
  -1  -3  -9   10.11    2.84
  -1   3  -9    7.05    2.23
   1  -3   9    6.14    2.32
  -1  -3  -9    9.36    2.61
   1  -3   9   10.63    2.90
  -1   3  -9   10.53    2.46
  -1  -3  -9    6.73    2.60
  -1  -3  -9    9.21    2.47
  -1   3  -9    8.78    2.84
  -1   3  -9    6.78    2.52
  -1  -3  -9    9.66    2.70
  -1   3  -9    8.50    2.68
  -1  -3  -9    9.00    2.33
  -1   3  -9    7.72    2.55
  -1   3  -9    4.22    2.14
   1   3   9    9.31    3.05
   1   3   9    7.45    2.58
  -1   3  -9    7.40    2.32
  -1  -3  -9    7.50    2.27
  -1  -3  -9   12.14    2.89
  -1   3  -9    8.25    2.75
   1   3   9   10.22    3.02
   1   3   9    9.57    3.04
  -1  -3  -9    7.63    2.57
   1   3   9    8.90    2.99
  -1  -3  -9    6.88    2.43
  -1   3  -9    6.73    2.67
   1  -3   9    6.22    2.48
  -1   3  -9   11.94    2.63
   1   3  10  362.74   15.15
  -1   3 -10  358.99   14.40
  -1  -3 -10  374.52   14.51
   1   3  10  392.88   15.80
  -1  -3 -10  380.83   15.18
  -1  -3 -10  369.88   15.15
  -1   3 -10  387.20   14.75
   1  -3  10  355.17   14.73
   1  -3  10  360.03   15.17
   1   3  10  380.88   15.38
  -1  -3 -10  372.51   14.33
  -1  -3 -10  376.66   15.07
  -1   3 -10  382.10   14.82
   1   3  10  370.78   15.09
  -1  -3 -10  387.23   15.02
  -1   3 -10  407.10   15.47
  -1   3 -10  379.78   15.22
   1   3  10  389.25   15.71
  -1   3 -10  382.43   15.13
  -1  -3 -10  376.89   15.11
   1   3  10  387.27   15.36
  -1   3 -10  357.81   14.73
  -1   3 -10  363.59   14.75
  -1   3 -11  162.21    7.58
  -1  -3 -11  177.85    7.99
   1   3  11  182.34    8.64
   1   3  11  155.14    7.85
  -1   3 -11  166.60    7.92
  -1   3 -11  177.63    8.27
   1  -3  11  164.62    8.11
  -1  -3 -11  166.74    8.07
  -1  -3 -11  194.19    8.44
   1  -3  11  175.81    8.68
  -1   3 -11  173.98    7.73
   1   3  11  171.21    8.53
  -1  -3 -11  164.51    8.02
   1   3  11  171.75    8.21
   1   3  11  164.47    8.10
   1   3  11  165.13    8.10
  -1  -3 -11  182.99    8.32
  -1   3 -11  182.25    8.33
   1  -3  11  164.99    7.80
  -1   3 -11  167.02    7.59
   1  -3  11  163.54    7.97
  -1   4  12   13.39    2.38
   1   4 -12   12.86    2.07
   1   4 -12   14.06    2.25
  -1   4  12   18.40    2.52
  -1  -4  12   16.57    2.60
   1   4 -12   15.83    2.42
  -1   4  12   14.18    2.48
   1  -4 -12   10.93    1.91
  -1   4  12   13.95    2.42
   1   4 -12   14.23    2.25
  -1  -4  12    9.33    2.16
  -1   4  12   13.96    2.36
  -1  -4  12   14.31    2.42
   1   4 -12   14.05    2.16
   1  -4 -12   18.19    2.44
   1  -4 -12   12.37    2.09
  -1   4  11  103.99    7.03
   1  -4 -11  105.34    6.22
   1  -4 -11  110.01    6.44
   1  -4 -11   92.42    6.28
   1   4 -11  101.95    6.73
  -1   4  11  104.69    7.03
  -1  -4  11   95.93    6.39
   1   4 -11   92.28    6.33
   1  -4 -11  104.65    6.46
   1   4 -11  103.62    6.22
   1  -4 -11  103.66    6.70
   1   4 -11  102.27    6.70
   1   4 -11  109.31    6.99
  -1   4  11   87.68    5.92
   1  -4 -11  102.84    6.13
   1  -4 -11  110.50    6.88
   1  -4 -11  104.22    6.55
  -1   4  11   94.81    6.62
  -1   4  11  103.97    6.95
   1  -4 -11  104.46    6.66
   1   4 -11  107.25    6.93
  -1  -4  11   84.08    6.41
   1   4 -11  100.97    6.59
  -1   4  11   96.42    6.72
   1  -4 -11   98.72    6.44
   1   4 -10   44.61    4.67
   1  -4 -10   41.12    4.61
   1   4 -10   47.82    5.07
   1  -4 -10   42.30    4.69
   1  -4 -10   39.63    4.15
   1   4 -10   40.64    4.33
   1  -4 -10   39.18    4.53
   1   4 -10   32.80    4.22
  -1  -4  10   38.84    4.18
  -1   4  10   38.39    4.78
   1   4 -10   41.76    4.12
   1   4 -10   42.41    4.65
   1  -4 -10   32.70    3.99
   1  -4 -10   34.28    3.83
   1  -4 -10   35.39    3.96
  -1   4  10   37.54    4.66
  -1   4  10   36.69    4.15
  -1  -4  10   34.58    4.32
   1   4 -10   43.25    4.74
  -1   4  10   32.62    4.38
   1  -4 -10   36.54    4.36
   1  -4 -10   36.97    4.27
   1   4 -10   41.32    4.74
  -1  -4  10   36.65    4.59
   1  -4 -10   34.39    3.91
  -1   4  10   35.84    4.28
   1   4 -10   44.27    4.84
   1  -4 -10   39.93    4.46
   1   4  -9  491.48   18.97
  -1   4   9  507.71   19.56
   1   4  -9  483.92   18.76
   1  -4  -9  489.27   18.53
  -1   4   9  508.64   19.54
   1   4  -9  488.90   19.25
   1   4  -9  494.96   18.15
   1  -4  -9  471.41   18.09
   1  -4  -9  527.81   19.53
  -1   4   9  525.70   18.96
   1  -4  -9  490.61   18.73
  -1   4   9  487.19   18.34
   1  -4  -9  477.45   18.66
   1  -4  -9  488.88   18.98
   1   4  -9  483.73   19.19
  -1   4   9  496.85   18.91
  -1   4   9  460.10   18.97
   1   4  -9  494.64   18.96
   1  -4  -9  507.87   18.36
   1   4  -9  556.67   20.03
   1   4  -9  482.76   18.86
   1  -4  -9  529.75   19.60
   1   4  -9  496.61   19.29
  -1   4   9  504.33   19.59
   1   4  -9  506.79   19.10
  -1  -4   9  509.66   18.52
   1  -4  -9  469.86   18.25
   1  -4  -9  487.41   18.96
   1   4  -8   11.31    2.69
  -1   4   8   19.89    3.42
   1  -4  -8   11.87    2.74
   1   4  -8   13.39    2.78
  -1  -4   8   12.52    2.51
   1  -4  -8   12.91    2.60
  -1   4   8   13.06    2.71
   1  -4  -8   16.08    2.78
  -1   4   8   14.61    2.82
   1   4  -8   14.17    2.75
  -1   4   8   12.48    5.11
   1  -4  -8   19.83    3.23
  -1  -4   8   13.35    5.00
   1   4  -8   12.21    2.74
   1  -4  -8   16.48    3.15
  -1   4   8   12.63    4.60
  -1   4   8   20.43    3.55
  -1   4   8   16.34    2.94
   1   4  -8   12.03    4.74
   1   4  -8   10.12    2.60
  -1  -4   8   11.62    2.36
   1  -4  -8   13.08    2.64
   1  -4  -8   15.09    2.88
   1   4  -8   14.25    3.18
   1  -4  -8   16.19    2.98
   1   4  -8   14.21    2.76
   1   4  -8   12.67    2.88
  -1   4   8   17.57    5.26
   1   4  -8   15.52    3.08
   1   4  -8   14.48    3.08
  -1   4   8   14.72    3.07
  -1   4   8   14.57    3.02
  -1  -4   8   15.01    5.20
   1  -4  -8   10.19    2.40
   1   4  -8   15.55    2.62
  -1   4   8   12.61    2.41
   1   4  -8   11.02    2.54
  -1  -4   8   16.22    5.36
   1  -4  -7  228.55   10.54
   1  -4  -7  220.74   10.12
  -1   4   7  234.65   10.80
   1   4  -7  217.34   10.31
  -1   4   7  230.39   14.62
   1  -4  -7  217.21    9.89
  -1   4   7  222.86   15.90
   1   4  -7  208.48   10.40
   1   4  -7  208.51   10.12
   1   4  -7  206.91   10.36
  -1   4   7  221.37   10.28
   1  -4  -7  239.22   13.63
   1  -4  -7  220.97   10.51
  -1   4   7  216.84   14.19
  -1  -4   7  227.71   14.56
   1  -4  -7  225.60   10.47
  -1   4   7  239.44   10.84
   1  -4  -7  227.23   10.12
   1   4  -7  207.54   10.38
  -1  -4   7  246.22   15.62
  -1  -4   7  230.79    9.76
   1   4  -7  221.31   10.25
   1   4  -7  239.00   10.60
  -1  -4   7  228.56   15.51
  -1   4   7  231.66   10.09
   1   4  -7  235.70    9.92
   1  -4  -7  207.65    9.99
  -1   4   7  237.91   10.64
  -1   4   7  223.69   10.18
   1  -4  -7  223.72    9.74
  -1   4   7  247.13   10.43
  -1   4   7  219.52   10.62
   1   4  -7  218.50   10.39
   1  -4  -7  224.29    9.92
   1   4  -7  245.74   15.32
   1   4  -7  220.43   10.42
   1   4  -7  220.12    9.74
   1   4  -7  220.22   10.48
   1   4  -7  223.88   10.22
   1  -4  -7  208.31   10.12
  -1   4   6  243.44    9.86
   1   4  -6  227.19   10.11
  -1   4   6  219.67   14.58
  -1   4   6  240.66   13.44
   1   4  -6  220.29    9.73
   1   4  -6  212.30    9.86
   1   4  -6  227.85   10.12
   1  -4  -6  254.47   10.03
  -1  -4   6  234.15   13.31
   1  -4  -6  231.83   10.16
   1  -4  -6  247.95    9.85
   1   4  -6  255.45   14.57
   1   4  -6  227.31    9.80
   1   4  -6  236.82    9.99
   1   4  -6  230.99    9.95
   1  -4  -6  244.01   13.20
   1  -4  -6  231.39   10.11
   1   4  -6  234.23    9.99
   1  -4  -6  235.99    9.82
  -1   4   6  249.06   10.08
  -1   4   6  232.37    9.95
   1   4  -6  215.80    9.89
   1  -4  -6  237.75   10.13
  -1   4   6  231.52   10.27
  -1  -4   6  220.62   12.14
  -1   4   6  221.23   13.05
  -1  -4   6  270.09   14.89
   1   4  -6  239.10   10.22
   1   4  -6  212.84    9.54
  -1   4   6  240.53   10.20
  -1   4   6  239.09   10.22
   1  -4  -6  234.22    9.94
   1  -4  -6  240.01   10.09
   1   4  -6  226.95    9.93
  -1  -4   5   80.18    6.42
  -1  -4   5   65.90    5.82
  -1   4   5   62.75    5.73
  -1   4   5   63.72    6.92
   1   4  -5   69.83    6.87
  -1   4   5   53.77    5.38
   1  -4  -5   75.09    5.89
   1  -4  -5   74.09    5.37
   1  -4  -5   65.67    6.20
  -1   4   5   56.55    5.75
   1   4  -5   76.02    5.85
   1   4  -4  245.93   12.22
   1  -4  -4  266.17   11.32
  -1   4   4  194.39   11.54
  -1  -4   4  239.69   10.49
  -1  -4   4  265.44   11.49
   1   4  -4  245.58   10.55
  -1   4   4  218.43   10.18
  -1   4   4  238.23   11.06
   1  -4  -4  223.69    9.69
   1  -4  -4  226.86   10.83
  -1   4   4  225.23   10.40
   1  -4  -4  233.68   11.34
   1  -4  -3   31.72    3.62
  -1  -4   3   30.07    2.77
   1  -4  -3   23.37    3.10
  -1   4   3   28.34    2.71
  -1  -4   3   29.26    2.23
   1  -4  -3   28.01    3.53
  -1   4   3   25.47    3.81
   1   4  -3   31.94    3.23
  -1   4   3   24.95    3.34
  -1   4   3   31.91    3.08
   1  -4  -3   28.32    2.70
  -1  -4   3   23.97    3.28
   1   4  -3   26.22    3.89
   1  -4  -3   29.61    3.18
  -1   4   2   93.95    4.10
  -1  -4   2   97.58    4.31
  -1  -4   2   91.43    4.73
   1  -4  -2   80.21    5.53
   1  -4  -2  104.35    4.49
  -1  -4   2   94.92    3.36
   1  -4  -2   85.97    5.70
  -1   4   2  108.08    6.49
  -1   4   2   91.79    4.66
  -1  -4   2   98.63    4.16
  -1  -4   2  104.49    5.99
  -1  -4   2  102.73    6.13
   1  -4  -2   93.06    5.61
   1  -4  -2   91.71    5.09
   1   4  -2   87.85    5.81
  -1  -4   2   91.65    6.12
   1   4  -2   98.17    5.54
   1  -4  -1   32.15    3.11
  -1   4   1   32.83    3.37
   1   4  -1   37.21    3.19
  -1   4   1   32.75    3.18
   1  -4  -1   35.28    2.81
   1  -4  -1   34.22    2.25
  -1  -4   1   39.30    3.43
  -1  -4   1   34.58    3.02
   1   4  -1   36.44    3.32
   1  -4  -1   38.33    3.54
  -1  -4   1   30.83    2.70
   1   4   0 7267.20  185.84
   1   4   0 7234.03  183.61
  -1  -4   0 7224.40  185.77
  -1   4   0 7515.36  184.67
  -1  -4   0 7181.69  185.39
   1  -4   0 7673.36  182.38
   1   4   0 7561.66  185.12
  -1  -4   0 6954.50  185.20
   1  -4   0 6942.43  181.71
  -1   4   0 6942.44  185.34
   1   4   0 7460.31  183.24
  -1  -4   0 7651.43  186.31
   1  -4   0 7091.59  184.31
  -1   4   0 7832.14  185.95
   1   4   1 2275.55   63.45
  -1  -4  -1 2450.32   65.17
  -1   4  -1 2384.03   65.17
   1  -4   1 2280.39   62.41
   1   4   1 2413.88   65.22
  -1  -4  -1 2255.05   64.92
  -1   4  -1 2532.13   62.85
  -1  -4  -1 2350.55   64.74
   1   4   1 2374.10   60.50
  -1  -4  -1 2663.86   65.80
   1   4   1 2474.56   64.55
  -1   4  -2  999.75   26.64
  -1  -4  -2  941.95   29.65
  -1   4  -2  989.27   30.33
   1   4   2  941.82   29.32
   1  -4   2  940.83   28.30
   1   4   2  976.86   30.20
  -1  -4  -2  856.54   29.10
   1  -4   2  919.30   27.03
   1   4   2  984.33   29.43
  -1   4  -2  948.29   29.44
  -1  -4  -2  905.70   29.59
  -1  -4  -2  907.46   29.59
  -1  -4  -3  159.35    9.08
   1  -4   3  163.73    9.21
   1   4   3  155.32    9.11
  -1   4  -3  133.49    8.43
   1   4   3  154.63    9.28
  -1  -4  -3  146.20    8.85
  -1   4  -3  147.99    6.09
  -1   4  -3  143.18    9.04
   1  -4   3  147.55    5.90
   1  -4   3  146.01    7.16
   1  -4   3  154.15    8.80
  -1  -4  -3  159.93    6.49
  -1  -4  -3  157.01    9.14
   1  -4   3  152.63    8.55
   1   4   3  139.60    8.66
   1   4   4  477.14   20.49
   1   4   4  529.25   21.39
  -1  -4  -4  484.28   19.99
   1  -4   4  524.66   20.71
   1  -4   4  508.17   17.34
  -1   4  -4  533.06   21.23
   1   4   4  486.48   21.03
   1  -4   4  521.77   21.03
  -1  -4  -4  512.21   20.33
   1  -4   4  558.87   21.11
  -1  -4  -4  491.71   20.82
  -1   4  -4  483.16   20.13
  -1  -4  -5  221.90    9.48
  -1   4  -5  196.65    9.08
  -1   4  -5  213.24   13.02
   1  -4   5  240.58   14.08
  -1   4  -5  214.53    9.37
   1   4   5  237.80   14.20
   1   4   5  236.89   13.95
  -1  -4  -5  212.70   12.52
  -1  -4  -5  215.40    9.58
  -1   4  -5  227.25    9.85
  -1  -4  -5  220.32    9.73
  -1   4  -5  225.95    9.85
  -1  -4  -5  222.95    9.79
   1   4   5  216.40    9.70
  -1   4  -5  214.08    9.69
  -1  -4  -5  237.17   13.04
   1   4   5  257.73   10.40
  -1  -4  -5  235.96    9.59
  -1   4  -5  230.41    9.90
   1   4   5  224.94   14.28
  -1   4  -5  209.13    9.46
  -1   4  -5  228.66    9.56
  -1   4  -5  214.37    9.25
   1   4   5  212.83    9.69
  -1   4  -5  203.44    9.55
   1  -4   5  223.94   13.57
  -1  -4  -5  228.76    9.64
  -1  -4  -5  235.02    9.60
  -1   4  -5  231.64    9.71
  -1  -4  -5  234.19    9.86
  -1   4  -5  212.49    9.36
   1  -4   5  240.81   13.91
   1   4   5  233.63   10.04
  -1  -4  -6   11.82    3.21
  -1  -4  -6   11.08    2.50
  -1  -4  -6   15.33    2.45
  -1   4  -6   15.46    2.63
  -1  -4  -6   12.28    2.42
  -1   4  -6   13.27    2.60
  -1   4  -6   12.82    2.45
  -1  -4  -6   14.70    2.70
  -1  -4  -6   11.71    2.30
  -1  -4  -6   13.41    2.49
   1   4   6   16.71    4.73
  -1  -4  -6    9.80    2.88
  -1   4  -6   12.69    2.34
  -1   4  -6   16.23    2.67
  -1   4  -6   14.61    2.63
  -1   4  -6   18.87    2.76
  -1   4  -6   13.50    2.41
  -1  -4  -6   17.34    2.78
   1  -4   6   13.27    4.06
  -1   4  -6   19.15    4.16
  -1   4  -6   12.69    2.51
   1   4   6   11.70    2.60
  -1  -4  -6   17.60    2.86
   1   4   6   19.16    4.92
   1  -4   6   10.19    3.55
   1   4   6   14.68    2.88
   1   4   6   17.30    2.94
  -1  -4  -6   13.24    2.39
  -1   4  -6   18.71    2.83
  -1   4  -6   19.43    2.74
  -1   4  -6   15.96    2.72
  -1  -4  -6   17.09    2.71
   1  -4   6   18.06    4.83
   1   4   6   12.35    4.45
   1   4   6   15.16    2.78
  -1   4  -7    1.95    1.91
   1   4   7    0.95    2.17
  -1   4  -7    0.08    1.73
   1  -4   7   -1.83    3.06
  -1   4  -7    1.11    1.69
  -1   4  -7    1.91    2.08
  -1   4  -7    0.54    1.68
  -1  -4  -7    1.11    1.90
  -1   4  -7    0.04    1.59
   1   4   7   -0.69    3.52
   1   4   7    1.85    3.66
  -1  -4  -7    0.87    1.60
  -1   4  -7    2.73    2.20
   1  -4   7    0.13    3.13
   1   4   7    0.15    1.79
  -1   4  -7    2.40    1.89
  -1  -4  -7    0.07    1.64
   1   4   7    0.79    1.96
  -1  -4  -7   -0.27    1.75
  -1  -4  -7    2.24    1.73
  -1  -4  -7    1.22    1.92
   1   4   7   -0.18    3.11
  -1   4  -7    1.36    1.79
  -1   4  -7    2.19    1.93
  -1   4  -7    0.67    1.81
  -1   4  -7    0.88    2.92
  -1  -4  -7    0.54    1.76
   1   4   7    1.96    2.07
  -1  -4  -7   -0.87    1.61
  -1  -4  -7    0.57    1.46
  -1  -4  -7   -0.09    1.84
   1  -4   7    2.38    3.53
  -1   4  -7    1.90    1.75
  -1  -4  -7    3.78    1.79
  -1   4  -8    1.23    2.00
  -1  -4  -8   -0.85    1.98
   1   4   8    3.24    2.54
  -1  -4  -8    0.54    1.85
   1   4   8   -2.85    2.56
  -1  -4  -8    1.40    1.95
  -1   4  -8   -0.07    1.82
  -1   4  -8    2.05    1.87
   1   4   8    0.94    2.17
  -1  -4  -8    0.55    1.67
  -1  -4  -8    0.43    2.05
  -1   4  -8   -0.70    1.95
   1   4   8    0.52    2.04
  -1  -4  -8   -0.17    1.83
  -1   4  -8    0.79    1.94
  -1   4  -8    8.02    2.31
  -1   4  -8    0.03    1.88
  -1   4  -8    1.35    2.19
  -1  -4  -8   -0.13    1.76
  -1   4  -8    4.47    2.41
  -1  -4  -8    3.16    2.28
  -1  -4  -8    6.71    2.10
  -1   4  -8    0.21    1.47
  -1   4  -8   10.98    2.51
  -1  -4  -8    2.79    1.95
  -1  -4  -9    1.55    2.19
  -1   4  -9   -0.25    2.25
   1   4   9    1.99    2.32
  -1  -4  -9    2.04    1.82
  -1   4  -9    3.76    2.43
  -1  -4  -9    2.72    2.04
  -1   4  -9    3.58    1.82
   1   4   9    1.69    2.19
  -1   4  -9   -1.22    2.15
  -1  -4  -9    0.04    2.03
  -1   4  -9   -0.02    2.03
   1   4   9    2.51    2.38
  -1   4  -9    2.20    1.76
   1  -4   9    0.06    1.88
  -1   4  -9   -0.84    1.82
   1   4   9    1.17    2.23
  -1   4  -9    2.19    2.20
   1  -4   9    0.85    2.04
  -1  -4  -9    0.82    1.88
   1   4   9    4.96    2.68
  -1   4  -9    0.40    1.64
  -1  -4  -9    1.84    2.03
   1   4   9   -0.99    2.38
  -1  -4  -9    1.03    1.52
  -1   4  -9    0.04    2.05
  -1  -4  -9    0.66    1.95
  -1  -4 -10   16.97    2.78
  -1  -4 -10   10.10    2.23
   1   4  10   12.77    2.96
  -1  -4 -10   12.29    2.37
   1  -4  10    7.35    2.25
   1   4  10    6.62    2.28
   1  -4  10   10.27    2.38
  -1   4 -10   12.50    2.60
  -1  -4 -10   13.22    2.80
   1   4  10   12.12    2.70
   1   4  10   11.70    2.66
   1  -4  10   14.14    2.77
   1   4  10    9.45    2.50
  -1  -4 -10   13.48    2.72
  -1   4 -10   13.66    2.71
  -1   4 -10   10.41    2.54
  -1   4 -10   13.25    2.77
  -1  -4 -10   11.99    2.63
   1   4  10   11.87    2.72
  -1   4 -10   12.01    2.67
  -1   4 -10   15.76    2.94
  -1  -4 -10   11.07    2.62
  -1   4 -10   11.57    2.40
  -1   4 -10   16.03    2.67
  -1  -4 -10   12.16    2.46
  -1   4 -11   44.59    3.72
   1  -4  11   31.58    3.20
   1   4  11   45.14    4.00
  -1  -4 -11   39.71    3.57
  -1   4 -11   39.75    3.50
   1   4  11   42.15    3.91
   1  -4  11   45.15    4.06
  -1  -4 -11   44.09    3.75
  -1  -4 -11   41.74    3.56
  -1   4 -11   41.36    3.68
   1   4  11   34.25    3.41
  -1  -4 -11   45.64    3.74
   1   4  11   38.01    3.59
   1   4  11   44.08    3.67
  -1   4 -11   40.85    3.44
   1   4  11   47.34    3.80
  -1   5  12   39.69    3.56
  -1  -5  12   35.32    3.41
   1   5 -12   34.72    3.22
  -1   5  12   33.86    3.26
  -1   5  12   38.44    3.47
   1  -5 -12   40.72    3.40
  -1  -5  12   37.58    3.52
  -1  -5  12   38.34    3.45
   1   5 -12   39.16    3.27
   1   5 -12   36.58    3.29
   1   5 -12   40.55    3.40
   1  -5 -12   40.13    3.33
   1  -5 -11  785.70   24.87
   1  -5 -11  735.35   24.28
  -1   5  11  715.18   23.55
  -1  -5  11  700.74   23.80
   1   5 -11  777.20   24.74
   1  -5 -11  743.25   24.20
  -1   5  11  773.07   25.19
   1   5 -11  712.77   23.83
  -1   5  11  736.92   24.66
  -1   5  11  778.19   25.22
   1  -5 -11  784.53   24.70
   1  -5 -11  719.19   23.78
  -1   5  11  729.64   24.62
   1   5 -11  744.41   24.55
  -1  -5  11  776.27   25.06
   1  -5 -11  742.32   23.71
  -1   5  11  791.47   25.27
   1   5 -11  761.58   24.58
   1  -5 -11  757.52   23.73
   1   5 -11  754.39   24.59
   1  -5 -11  809.00   24.90
   1   5 -11  787.97   24.97
   1   5 -11  754.16   24.77
   1  -5 -10   28.08    3.68
   1   5 -10   26.31    3.85
   1  -5 -10   25.45    3.64
   1   5 -10   29.27    3.96
   1  -5 -10   28.26    3.33
   1  -5 -10   25.89    3.74
   1  -5 -10   25.24    3.82
  -1  -5  10   33.13    4.05
  -1   5  10   23.08    3.63
   1   5 -10   28.61    3.97
   1  -5 -10   25.19    3.28
  -1  -5  10   27.28    3.51
   1   5 -10   32.55    4.12
   1  -5 -10   28.43    3.62
   1   5 -10   32.54    4.17
  -1   5  10   29.26    4.11
   1   5 -10   26.27    3.67
   1  -5 -10   25.81    3.74
   1   5 -10   25.17    3.72
   1  -5 -10   25.68    3.46
   1  -5 -10   31.47    3.52
  -1   5  10   28.11    4.09
  -1   5  10   28.02    4.08
   1   5 -10   29.10    3.82
  -1   5  10   24.92    3.49
   1   5  -9  879.91   29.01
   1  -5  -9  807.30   27.82
  -1   5   9  854.44   29.38
   1   5  -9  842.49   28.99
   1   5  -9  923.23   29.88
  -1  -5   9  864.30   28.15
   1  -5  -9  861.86   28.25
   1   5  -9  907.64   29.21
  -1   5   9  892.85   29.35
   1   5  -9  895.07   29.06
   1  -5  -9  860.22   28.39
   1  -5  -9  902.30   28.08
  -1   5   9  827.72   28.20
  -1   5   9  877.26   28.27
   1   5  -9  862.00   28.52
   1   5  -9  894.30   29.44
   1  -5  -9  857.57   28.65
   1  -5  -9  838.78   28.40
   1  -5  -9  869.63   27.75
   1  -5  -9  834.73   28.79
  -1   5   9  836.04   28.61
   1  -5  -9  892.41   29.18
   1   5  -9  868.95   29.09
   1  -5  -9  953.53   29.72
  -1   5   9  860.59   29.30
   1   5  -9  933.04   29.64
  -1   5   8    0.21    1.86
   1   5  -8    0.63    1.65
   1   5  -8    0.44    1.71
  -1   5   8    2.21    1.75
   1   5  -8    1.27    1.63
   1   5  -8    1.60    1.84
   1   5  -8    1.75    2.10
   1   5  -8    4.61    2.15
  -1   5   8    2.19    1.95
   1   5  -8    1.83    2.07
   1   5  -8    3.00    2.17
  -1  -5   8   -1.06    1.64
   1  -5  -8    0.38    2.05
  -1   5   8    0.77    1.95
   1  -5  -8    2.34    1.94
  -1   5   8    2.51    1.92
  -1  -5   8    0.34    3.31
   1  -5  -8    1.01    1.60
  -1   5   8    2.24    1.47
   1   5  -8    0.64    1.93
  -1   5   8    0.12    3.82
  -1  -5   8   -8.77    4.46
   1  -5  -8   -0.12    1.90
   1  -5  -8    0.46    1.58
  -1   5   8    1.18    1.84
   1  -5  -8    1.71    1.49
   1  -5  -8    0.32    1.75
   1  -5  -8    0.99    1.93
   1  -5  -8    2.73    1.74
   1  -5  -8    3.12    1.85
   1   5  -8    1.01    1.75
   1   5  -8    4.56    1.99
   1   5  -8    5.57    4.16
  -1   5   8    1.70    1.91
   1   5  -7 1176.73   34.87
  -1  -5   7 1166.74   43.84
  -1   5   7 1176.72   35.19
   1  -5  -7 1167.93   34.99
   1   5  -7 1157.08   35.75
  -1   5   7 1236.06   42.21
  -1   5   7 1166.41   35.62
   1   5  -7 1235.79   35.84
   1  -5  -7 1180.12   34.84
   1  -5  -7 1148.36   35.38
  -1   5   7 1085.77   35.37
  -1   5   7 1155.02   35.95
  -1   5   7 1088.39   41.18
  -1   5   7 1218.97   35.64
  -1   5   7 1142.15   34.65
  -1   5   7 1140.16   35.35
  -1  -5   7 1202.61   43.99
   1  -5  -7 1184.48   35.66
   1  -5  -7 1129.71   35.19
   1   5  -7 1163.87   35.15
   1   5  -7 1192.76   35.82
   1   5  -7 1132.53   35.72
   1   5  -7 1151.86   35.26
   1   5  -7 1161.47   35.68
   1  -5  -7 1231.21   34.68
   1   5  -7 1088.89   34.93
  -1  -5   7 1141.27   41.52
   1   5  -7 1177.71   35.30
   1  -5  -7 1191.70   34.86
   1  -5  -7 1216.06   41.31
   1  -5  -7 1137.43   35.00
   1   5  -7 1108.03   35.13
  -1   5   7 1235.85   45.74
   1   5  -7 1185.73   43.56
   1  -5  -7 1232.84   35.57
   1  -5  -7 1144.29   34.04
  -1   5   7 1186.02   34.81
   1   5  -7 1163.75   34.49
   1   5  -6   92.20    5.87
   1  -5  -6  103.60    5.96
  -1  -5   6   97.41    8.25
  -1   5   6  102.97    8.39
  -1   5   6   99.66    6.12
  -1  -5   6   93.47    7.83
   1   5  -6   96.88    6.15
   1  -5  -6   95.04    6.03
   1   5  -6   94.22    6.05
  -1   5   6   90.95    6.11
  -1   5   6   98.10    6.03
   1   5  -6   91.10    6.02
   1   5  -6  103.41    6.09
  -1   5   6   88.49    5.56
  -1   5   6  101.03    8.56
   1  -5  -6   86.70    5.74
   1  -5  -6   91.54    5.78
   1  -5  -6   95.05    6.00
  -1   5   6  100.80    6.08
   1  -5  -6   93.62    5.75
  -1   5   6   95.09    5.66
   1  -5  -6  100.17    5.76
   1  -5  -6  105.15    8.73
   1   5  -6   89.54    5.89
   1  -5  -6   99.06    5.69
   1   5  -6   89.31    5.78
   1   5  -6   91.10    5.83
   1   5  -6   92.83    5.62
  -1   5   6   95.02    6.05
   1   5  -6  102.88    6.12
  -1  -5   6   99.79    9.15
  -1   5   6   94.22    9.57
   1   5  -6   96.61    5.78
   1   5  -6   98.75    9.29
   1   5  -6   93.20    5.70
   1  -5  -6   96.95    5.95
  -1   5   6  104.01    6.09
   1  -5  -6  105.34    7.94
   1  -5  -5 6564.25  163.84
  -1   5   5 5889.20  165.05
  -1  -5   5 6223.82  161.38
  -1   5   5 7000.42  163.15
   1  -5  -5 6750.54  162.77
   1   5  -5 7131.49  162.74
   1   5  -5 6665.60  165.81
  -1   5   5 6736.31  162.14
   1  -5  -5 6681.61  161.15
  -1  -5   4   26.40    3.17
   1  -5  -4   32.22    4.34
   1  -5  -4   25.90    3.92
  -1   5   4   19.62    2.91
  -1   5   4   23.75    3.34
  -1   5   4   29.62    4.58
  -1  -5   4   31.63    4.05
   1   5  -4   23.09    4.19
   1  -5  -4   33.03    3.59
   1   5  -4   24.12    3.37
   1  -5  -4   21.71    3.37
   1   5  -3 4828.41  132.99
  -1  -5   3 5364.25  129.59
   1  -5  -3 5181.29  130.74
  -1   5   3 4782.48  130.27
   1   5  -3 5466.49  132.18
   1  -5  -3 4727.25  132.19
   1  -5  -3 4949.85  132.72
  -1   5   3 5075.56  133.81
   1  -5  -3 5131.79  131.71
   1  -5  -3 5007.77  129.52
  -1  -5   3 4666.32  128.81
  -1   5   3 5188.50  129.48
  -1  -5   3 5044.31  132.39
   1  -5  -2  371.80   11.86
   1   5  -2  335.78   13.82
   1   5  -2  347.66   13.54
  -1   5   2  361.22   10.79
  -1  -5   2  357.19   14.12
   1  -5  -2  352.33   14.04
  -1   5   2  301.22   13.65
   1  -5  -2  325.46   13.71
  -1  -5   2  330.56   12.41
  -1   5   2  312.77   13.29
  -1   5   2  358.05   12.21
  -1  -5   2  337.97   11.53
   1  -5  -2  341.75   13.71
   1  -5  -2  355.40   12.44
  -1  -5   2  384.86   14.10
  -1  -5   2  397.27   14.77
  -1  -5   2  347.26   11.05
   1  -5  -1 2132.40   55.55
   1  -5  -1 1883.57   55.36
   1  -5  -1 2006.96   53.41
  -1  -5   1 2158.31   56.42
  -1  -5   1 1925.02   54.65
   1   5  -1 1973.20   55.49
  -1   5   1 1960.30   55.51
  -1   5   1 1776.55   54.72
   1  -5  -1 2031.16   51.16
  -1  -5   1 2052.70   55.21
   1  -5  -1 2033.29   52.99
   1   5  -1 1972.65   54.76
  -1  -5   1 1926.58   54.00
  -1   5   1 2078.17   55.57
  -1   5   0 2536.41   64.41
   1  -5   0 2435.13   61.54
   1  -5   0 2399.50   60.57
   1   5   0 2384.96   65.34
  -1  -5   0 2332.48   65.55
   1   5   0 2400.66   62.50
   1  -5   0 2420.56   64.13
   1  -5   0 2520.50   63.46
  -1  -5   0 2031.76   64.67
  -1  -5   0 2452.31   65.02
   1   5   0 2450.61   64.34
  -1  -5   0 2245.98   64.62
  -1   5   0 2739.00   66.06
  -1   5   0 2148.26   64.64
   1   5   0 2551.31   63.29
   1  -5   0 2111.46   63.07
   1   5   1  821.29   27.82
   1  -5   1  895.13   25.60
  -1   5  -1  862.49   28.09
  -1   5  -1  921.78   28.17
   1   5   1  907.95   26.60
  -1  -5  -1  968.12   28.72
  -1  -5  -1  806.11   27.23
  -1  -5  -1  857.74   28.14
   1   5   1  930.48   23.82
   1   5   1  925.48   27.42
  -1  -5  -1  874.83   28.00
  -1   5  -1  790.66   25.42
  -1   5  -2   36.74    4.42
   1   5   2   28.84    4.00
  -1   5  -2   32.73    3.90
  -1  -5  -2   31.65    4.02
  -1  -5  -2   39.73    4.22
  -1  -5  -2   33.29    4.24
   1   5   2   31.96    3.74
   1  -5   2   31.99    2.36
  -1  -5  -2   32.34    4.22
   1   5   2   35.67    3.90
  -1   5  -2   35.73    2.75
   1   5   3 2815.05   80.28
   1  -5   3 2998.51   78.35
   1  -5   3 2983.18   80.73
   1   5   3 2909.19   80.89
   1  -5   3 2846.47   79.35
  -1  -5  -3 3198.61   81.69
  -1   5  -3 2891.34   80.71
  -1  -5  -3 2582.77   80.20
   1   5   3 2740.51   80.80
  -1   5  -3 2870.63   81.52
   1  -5   3 2991.44   76.17
  -1  -5  -3 2882.96   81.04
   1  -5   3 2807.58   80.02
  -1   5  -4   33.98    5.09
  -1   5  -4   31.17    4.52
   1  -5   4   27.27    4.37
   1   5   4   39.96    5.56
  -1  -5  -4   27.33    4.54
   1   5   4   31.83    4.62
   1  -5   4   20.59    3.13
   1  -5   4   32.99    4.85
  -1  -5  -4   25.76    4.29
  -1  -5  -4   38.81    4.97
   1  -5   4   32.66    4.59
   1   5   4   27.23    4.42
  -1   5  -5 1630.71   46.56
   1   5   5 1741.43   47.94
  -1   5  -5 1653.26   46.27
   1  -5   5 1650.46   54.24
  -1   5  -5 1707.15   47.27
  -1  -5  -5 1686.44   46.68
  -1  -5  -5 1752.03   47.54
  -1   5  -5 1734.18   47.85
  -1  -5  -5 1656.22   47.11
  -1   5  -5 1623.62   47.42
  -1  -5  -5 1633.47   46.57
  -1   5  -5 1693.50   47.64
   1   5   5 1744.86   55.65
   1   5   5 1779.09   46.92
  -1   5  -5 1640.31   47.33
  -1   5  -5 1687.64   46.92
  -1  -5  -5 1540.77   46.92
  -1  -5  -5 1633.37   47.09
   1  -5   5 1851.91   55.25
  -1  -5  -5 1648.58   53.12
   1   5   5 1649.65   54.51
   1   5   5 1650.54   47.35
  -1  -5  -5 1710.27   53.22
   1   5   5 1651.41   47.60
  -1   5  -5 1726.40   46.95
   1   5   5 1642.66   46.58
  -1  -5  -5 1746.58   46.96
   1   5   5 1662.76   47.58
  -1   5  -5 1649.52   54.15
  -1  -5  -5 1803.70   55.01
  -1  -5  -5 1663.19   46.97
   1   5   5 1853.49   55.13
  -1  -5  -5 1782.85   47.08
  -1   5  -5 1661.40   46.86
  -1   5  -5 1668.37   47.26
  -1  -5  -5 1650.03   47.23
   1  -5   5 1674.26   53.73
  -1   5  -5 1573.68   46.60
   1   5   6   68.81    5.47
   1  -5   6   63.08    7.91
  -1   5  -6   73.46    5.49
  -1   5  -6   65.18    5.39
  -1  -5  -6   69.12    5.24
  -1  -5  -6   64.18    5.12
   1   5   6   68.93    8.36
  -1  -5  -6   74.51    5.62
  -1  -5  -6   77.63    5.65
  -1   5  -6   69.26    5.61
  -1  -5  -6   69.25    5.18
  -1   5  -6   55.75    5.15
  -1   5  -6   48.47    7.12
  -1  -5  -6   71.32    5.46
   1   5   6   72.07    5.70
  -1  -5  -6   76.00    7.84
  -1   5  -6   65.91    5.13
   1  -5   6   65.84    8.07
   1   5   6   62.46    8.22
   1   5   6   62.58    5.45
  -1   5  -6   71.85    5.06
  -1   5  -6   69.32    5.08
   1   5   6   74.52    5.20
  -1  -5  -6   63.35    5.30
   1   5   6   63.74    5.45
  -1  -5  -6   61.25    7.01
  -1  -5  -6   72.58    5.20
  -1  -5  -6   75.87    5.07
  -1   5  -6   72.38    5.62
  -1   5  -6   68.39    5.17
   1   5   6   60.59    8.09
  -1   5  -6   67.31    5.17
  -1   5  -6   60.88    4.97
  -1   5  -6   67.41    5.42
  -1  -5  -6   71.28    5.28
   1  -5   6   77.68    8.73
  -1  -5  -7  880.61   28.32
   1   5   7  879.51   38.26
  -1  -5  -7  861.65   27.84
  -1  -5  -7  793.81   27.86
  -1   5  -7  865.52   35.68
  -1  -5  -7  853.17   27.82
   1   5   7  871.87   37.19
   1  -5   7  848.87   36.92
   1   5   7  854.87   28.78
   1   5   7  886.99   28.68
   1   5   7  881.60   37.46
  -1   5  -7  871.11   28.62
  -1   5  -7  877.63   27.94
   1   5   7  883.25   28.89
  -1   5  -7  892.19   28.90
   1   5   7  911.23   29.14
   1  -5   7  830.11   36.72
  -1   5  -7  843.21   28.52
  -1  -5  -7  812.81   27.74
  -1   5  -7  816.14   27.40
  -1   5  -7  842.00   28.16
  -1  -5  -7  866.96   28.30
  -1  -5  -7  879.48   27.85
  -1   5  -7  838.28   28.04
  -1  -5  -7  871.39   28.47
  -1  -5  -7  870.85   28.58
  -1   5  -7  856.61   27.31
  -1   5  -7  927.04   28.12
  -1   5  -7  827.68   28.31
   1  -5   7  826.46   36.71
  -1   5  -7  855.92   27.91
   1   5   8   62.18    5.79
   1   5   8   75.71    6.36
  -1  -5  -8   74.49    5.84
  -1   5  -8   71.24    6.08
   1   5   8   74.84    6.40
  -1   5  -8   62.81    5.91
   1   5   8   71.45    6.25
  -1  -5  -8   82.48    6.42
  -1   5  -8   64.45    5.60
   1   5   8   66.80    5.98
   1   5   8   63.81    6.08
  -1  -5  -8   71.99    6.08
  -1  -5  -8   69.29    5.86
  -1  -5  -8   67.83    5.58
  -1  -5  -8   71.47    5.93
  -1  -5  -8   63.23    5.62
  -1   5  -8   77.70    6.41
  -1  -5  -8   66.87    5.83
  -1   5  -8   72.49    6.22
  -1   5  -8   71.85    6.10
  -1   5  -8   65.98    5.61
  -1   5  -8   76.69    6.13
  -1   5  -8   69.20    5.61
  -1   5  -8   71.55    6.07
  -1  -5  -8   72.99    5.57
  -1   5  -9  422.59   16.46
  -1   5  -9  443.40   17.10
   1   5   9  430.62   17.47
  -1  -5  -9  425.31   16.76
  -1  -5  -9  490.68   17.97
   1  -5   9  408.43   16.83
   1   5   9  416.33   17.05
   1  -5   9  427.83   16.82
  -1  -5  -9  444.54   16.86
  -1   5  -9  436.00   17.25
  -1  -5  -9  435.91   16.99
  -1   5  -9  395.15   16.66
  -1   5  -9  436.82   17.36
  -1   5  -9  430.55   17.19
  -1   5  -9  416.15   16.36
   1   5   9  449.22   17.78
  -1  -5  -9  450.71   17.36
  -1   5  -9  428.53   17.03
  -1  -5  -9  430.97   17.10
   1   5   9  445.43   17.69
  -1  -5  -9  434.49   16.95
  -1  -5  -9  419.39   16.54
  -1   5  -9  445.12   17.50
  -1   5  -9  417.70   16.34
   1   5   9  419.96   17.33
   1   5   9  400.33   16.92
  -1  -5 -10   23.85    3.12
  -1  -5 -10   27.69    3.24
  -1  -5 -10   25.87    3.47
  -1   5 -10   25.23    3.40
  -1  -5 -10   26.01    3.32
   1  -5  10   30.13    3.50
   1   5  10   25.54    3.60
  -1  -5 -10   24.15    3.10
  -1  -5 -10   25.44    3.30
  -1   5 -10   26.68    3.47
  -1   5 -10   25.00    3.32
   1   5  10   26.02    3.37
  -1   5 -10   31.67    3.81
   1   5  10   25.81    3.46
   1   5  10   28.49    3.73
  -1   5 -10   21.37    3.11
  -1   5 -10   27.46    3.21
   1  -5  10   27.36    3.64
   1   5  10   28.30    3.59
  -1   5 -10   27.09    3.23
  -1   5 -10   26.55    3.55
  -1  -5 -10   26.17    3.40
   1   5  10   25.50    3.56
  -1   5 -11  169.92    7.68
  -1   5 -11  162.61    7.41
  -1   5 -11  156.16    7.40
   1  -5  11  142.17    7.52
   1   5  11  156.61    7.60
   1   5  11  159.46    7.55
  -1   5 -11  154.36    7.25
   1   5  11  156.09    7.57
   1   5  11  165.27    7.79
  -1  -5 -11  172.28    7.63
  -1  -5 -11  160.93    7.37
  -1  -5 -11  174.32    7.72
  -1  -5 -11  171.04    7.58
  -1   6  11   94.02    6.15
   1  -6 -11   88.35    5.79
  -1   6  11   94.44    6.33
   1   6 -11  102.57    6.42
   1  -6 -11  100.04    6.29
   1  -6 -11   96.82    6.12
  -1   6  11   92.35    6.31
   1  -6 -11   97.11    6.17
   1  -6 -11   93.40    6.08
   1   6 -11   96.84    6.17
  -1   6  11   99.08    6.26
   1   6 -11   97.32    5.98
   1   6 -11   98.48    6.28
  -1   6  11   95.87    6.38
   1   6 -11  102.92    6.35
   1   6 -11   94.00    6.16
  -1  -6  11  100.46    6.46
   1   6 -11  101.22    6.48
   1  -6 -11   79.42    5.46
   1  -6 -11   98.05    6.28
  -1   6  11   90.85    5.67
   1  -6 -10    0.71    1.93
  -1   6  10    1.56    2.03
  -1   6  10    0.98    1.68
   1   6 -10    1.79    1.87
  -1  -6  10    0.44    1.62
   1   6 -10    1.93    1.93
   1   6 -10    1.13    2.00
  -1   6  10    1.90    1.94
   1  -6 -10   -1.52    1.85
   1  -6 -10    1.04    1.64
  -1   6  10   -0.10    2.24
   1   6 -10    1.96    2.17
  -1   6  10    3.02    2.21
   1   6 -10    1.27    1.82
   1  -6 -10   -0.24    1.47
  -1   6  10    1.65    1.84
   1  -6 -10    2.41    1.76
  -1   6  10   -1.23    1.83
   1  -6 -10    1.45    1.76
   1  -6 -10    0.10    1.81
   1  -6 -10    0.73    1.98
  -1  -6  10    0.71    1.77
   1   6 -10    3.61    2.15
   1   6 -10    5.49    2.14
   1   6  -9   84.54    6.52
  -1  -6   9   73.88    5.71
   1  -6  -9   80.65    6.44
   1   6  -9   73.22    6.20
  -1   6   9   69.72    5.99
   1  -6  -9   65.15    5.28
   1   6  -9   71.00    6.06
   1  -6  -9   68.72    5.97
   1  -6  -9   77.17    6.24
   1  -6  -9   81.28    6.30
  -1   6   9   74.24    5.96
   1   6  -9   79.63    6.41
   1  -6  -9   74.02    5.74
   1   6  -9   70.32    6.15
   1   6  -9   77.56    6.47
  -1   6   9   68.67    6.23
  -1   6   9   63.25    6.06
   1   6  -9   78.48    6.22
  -1   6   9   60.31    5.77
   1   6  -9   86.08    6.85
   1  -6  -9   75.75    5.96
  -1   6   9   65.91    6.19
   1  -6  -9   76.05    5.90
   1   6  -8    6.18    2.16
   1  -6  -8    5.06    2.34
   1  -6  -8    4.89    2.15
  -1   6   8    3.22    2.10
   1  -6  -8    3.86    2.10
   1   6  -8    3.78    2.05
  -1  -6   8    1.00    3.07
   1  -6  -8    3.60    2.13
  -1   6   8    4.89    2.35
  -1   6   8    3.77    1.90
  -1  -6   8    1.15    1.61
  -1   6   8    6.46    3.81
   1   6  -8    3.88    2.15
  -1   6   8    4.62    2.41
  -1  -6   8    4.44    2.98
   1   6  -8   -7.30    4.11
   1  -6  -8    4.68    1.87
  -1   6   8    4.71    2.13
   1   6  -8    6.07    2.37
   1   6  -8    4.01    2.42
   1   6  -8    5.80    2.28
  -1   6   8    2.65    1.74
   1   6  -8    5.04    2.48
   1   6  -8    3.20    2.00
   1  -6  -8    5.03    1.67
   1  -6  -8    8.91    2.65
  -1   6   8    2.28    1.64
   1  -6  -8    8.88    2.56
   1   6  -8    4.58    2.47
   1  -6  -7   16.60    2.74
   1  -6  -7   12.82    4.05
   1   6  -7   15.81    2.90
   1  -6  -7   14.63    2.75
  -1  -6   7   11.69    3.96
   1   6  -7   14.52    3.01
   1   6  -7   14.28    2.85
   1   6  -7   15.73    2.87
  -1   6   7   15.29    2.99
   1   6  -7   16.03    2.68
   1   6  -7   19.90    3.27
  -1   6   7   17.65    3.14
   1  -6  -7   17.04    2.84
   1   6  -7   18.84    2.83
  -1   6   7   14.33    2.86
   1  -6  -7   12.90    2.71
   1   6  -7   17.46    5.28
  -1   6   7   23.21    3.05
  -1  -6   7   19.42    4.87
  -1   6   7   15.92    3.01
   1  -6  -7   16.15    2.57
   1   6  -7   16.52    2.91
   1  -6  -7   11.67    2.62
   1  -6  -7   14.52    2.78
  -1   6   7   17.12    5.01
   1   6  -7   20.89    3.26
   1   6  -7   18.53    2.81
  -1   6   7   17.72    2.99
   1   6  -7   18.82    3.13
   1  -6  -7   16.60    2.83
  -1   6   7   11.68    2.45
  -1   6   7   17.52    2.96
   1   6  -6  316.89   18.12
   1   6  -6  328.24   12.51
   1  -6  -6  297.19   16.53
   1   6  -6  301.59   12.00
   1   6  -6  306.77   12.27
   1  -6  -6  303.40   15.55
  -1   6   6  291.55   17.94
   1   6  -6  288.79   11.94
   1   6  -6  298.02   12.42
  -1   6   6  307.45   12.12
   1   6  -6  296.17   15.26
   1   6  -6  287.64   12.26
  -1   6   6  294.92   11.64
  -1   6   6  284.55   11.88
  -1   6   6  295.64   12.59
   1  -6  -6  295.95   12.14
  -1   6   6  297.82   12.28
   1   6  -6  301.37   12.03
  -1  -6   6  331.81   16.14
   1   6  -6  304.84   12.35
   1   6  -6  282.08   12.06
  -1   6   6  307.53   12.45
  -1   6   6  314.73   12.27
   1  -6  -6  287.01   12.14
   1  -6  -6  298.63   11.78
   1  -6  -6  291.33   11.57
   1   6  -6  292.36   12.41
  -1   6   6  346.52   16.30
   1  -6  -6  294.53   12.20
   1  -6  -6  282.65   11.97
   1  -6  -6  293.01   12.05
  -1   6   6  279.19   12.03
  -1   6   6  295.71   12.52
  -1   6   6  282.98   12.31
   1  -6  -6  293.93   12.30
  -1   6   6  329.48   16.36
   1   6  -6  294.12   12.55
  -1  -6   6  328.14   18.06
  -1   6   5  169.22    8.36
  -1   6   5  179.70   12.64
   1  -6  -5  174.35   11.68
  -1   6   5  173.00    8.38
   1  -6  -5  186.10    8.45
   1   6  -5  198.32    8.72
  -1   6   5  179.92    8.61
   1   6  -5  206.03   11.44
   1   6  -5  180.62    8.31
   1   6  -5  195.38    8.68
  -1   6   5  166.36   10.02
   1   6  -5  196.33    8.52
   1  -6  -5  162.17   10.08
  -1  -6   5  188.39   11.19
   1  -6  -5  213.26   11.98
   1   6  -5  182.35    8.40
   1   6  -5  188.13    8.45
  -1   6   5  179.80   10.74
   1   6  -5  191.48   12.76
  -1   6   5  176.76    8.55
  -1   6   5  198.20    8.58
   1  -6  -5  193.24    8.61
   1  -6  -5  190.62    8.55
   1   6  -5  195.12    8.84
  -1  -6   5  202.47   10.75
  -1   6   5  181.78    8.50
   1  -6  -5  185.12    8.46
   1   6  -5  181.80    8.49
   1   6  -5  203.58    8.85
   1  -6  -5  178.61    8.47
   1  -6  -5  182.92    8.36
   1   6  -5  189.16    8.45
   1   6  -5  192.60    8.58
  -1  -6   4    2.92    2.55
   1  -6  -4    1.01    1.84
   1   6  -4    0.78    1.79
  -1   6   4    1.73    1.89
   1  -6  -4    6.47    2.42
   1  -6  -4    0.44    2.39
  -1  -6   4    3.06    1.81
   1  -6  -4    2.24    1.53
  -1   6   4    1.22    1.46
   1  -6  -4    0.35    1.71
   1   6  -4    2.58    2.63
  -1   6   4    2.71    2.96
   1  -6  -3  483.53   16.36
   1  -6  -3  507.38   18.64
   1  -6  -3  452.78   18.91
  -1  -6   3  451.75   16.29
   1   6  -3  485.70   19.52
  -1   6   3  468.05   16.97
   1   6  -3  432.64   17.90
  -1   6   3  479.40   15.72
  -1   6   3  453.39   19.35
   1  -6  -3  513.07   19.39
  -1  -6   3  500.61   16.06
  -1  -6   3  502.58   18.98
   1  -6  -3  492.17   16.98
  -1  -6   3  495.03   19.14
  -1  -6   3  507.94   19.76
   1  -6  -2  121.16    7.76
  -1   6   2  117.17    6.25
  -1   6   2  109.83    7.55
   1  -6  -2  123.18    6.00
  -1  -6   2  111.69    6.65
   1  -6  -2  123.45    7.63
   1   6  -2  114.73    7.58
   1  -6  -2  130.77    6.35
   1   6  -2  120.21    7.50
   1  -6  -2  114.40    7.66
  -1  -6   2  119.32    5.93
  -1  -6   2  120.44    7.43
  -1  -6   2  124.20    7.95
  -1  -6   1    0.39    1.49
  -1  -6   1   -0.19    1.41
   1  -6  -1   -0.33    1.61
   1  -6  -1   -0.02    1.00
  -1   6   1    1.74    1.62
   1  -6  -1   -0.86    2.11
   1   6  -1    1.64    2.08
  -1  -6   1    1.61    1.69
   1  -6  -1    0.72    1.10
  -1  -6   1    0.38    1.17
   1  -6  -1    1.46    0.65
   1   6  -1    0.88    1.66
   1  -6   0  689.92   18.85
   1   6   0  674.14   20.43
   1   6   0  681.10   21.28
  -1  -6   0  630.15   22.46
   1  -6   0  641.52   17.30
  -1   6   0  680.44   21.51
  -1   6   0  556.57   21.76
   1  -6   0  612.01   20.13
   1   6   0  699.90   22.85
   1  -6   0  652.77   22.46
  -1  -6   0  640.73   21.94
  -1   6   0  687.48   22.49
  -1  -6   0  724.88   23.17
  -1  -6   0  625.90   21.72
   1  -6   0  715.01   21.05
   1  -6   0  573.62   20.84
   1  -6   1  353.29   12.70
   1   6   1  338.17   11.00
   1  -6   1  369.01   12.38
  -1   6  -1  378.11   13.03
   1   6   1  336.90   14.61
   1   6   1  337.35   13.55
  -1   6  -1  317.90   14.37
  -1  -6  -1  349.64   14.80
  -1  -6  -1  318.84   14.39
   1  -6   1  351.72   13.48
  -1  -6  -1  367.28   14.43
   1   6   1  415.15   13.89
  -1  -6  -1  329.33   14.79
  -1   6  -1  349.86   14.93
  -1   6  -2   37.85    4.58
   1   6   2   27.01    4.01
  -1  -6  -2   30.33    3.91
   1   6   2   28.18    3.65
   1  -6   2   40.14    3.56
  -1  -6  -2   29.35    4.15
   1  -6   2   27.89    2.45
  -1   6  -2   25.48    2.50
  -1  -6  -2   29.08    4.18
   1   6   2   38.71    4.20
  -1   6  -2   30.13    4.33
  -1  -6  -2   29.58    3.99
  -1  -6  -3  173.75   10.73
  -1   6  -3  172.83   10.45
  -1  -6  -3  144.51    9.56
   1   6   3  145.19    9.27
   1   6   3  152.07   10.16
   1  -6   3  177.96    9.46
   1  -6   3  162.26    9.12
   1  -6   3  162.04    7.85
   1   6   3  163.78   10.18
  -1   6  -3  164.95   10.83
  -1  -6  -4  114.95    6.38
   1   6   4  122.70    6.62
  -1   6  -4  113.72    6.28
   1   6   4  130.34    9.95
  -1   6  -4  121.21    6.56
   1   6   4  108.14    8.71
   1  -6   4  117.13    7.66
   1   6   4  127.74    6.73
   1   6   4  101.89    8.84
   1  -6   4  110.24    8.82
  -1   6  -4  119.53    6.53
  -1   6  -4  106.95    5.97
  -1  -6  -4  125.04    6.40
   1  -6   4  101.04    8.47
  -1   6  -4  106.33    8.72
   1  -6   4  120.42    8.73
  -1  -6  -4  109.89    8.95
  -1  -6  -4  128.96    9.73
  -1   6  -4  119.59    6.57
  -1   6  -4  108.12    9.54
  -1  -6  -4  119.86    6.44
  -1   6  -4  118.13    6.25
  -1   6  -4  121.62    6.53
  -1  -6  -4  126.99    9.49
  -1  -6  -4  130.43    6.63
   1   6   4  115.45    6.52
   1   6   5   39.23    3.97
  -1   6  -5   42.98    4.18
  -1   6  -5   35.42    3.84
  -1  -6  -5   45.79    3.94
   1   6   5   47.95    4.26
   1   6   5   40.48    4.09
  -1   6  -5   37.96    3.59
  -1   6  -5   40.24    3.66
  -1  -6  -5   34.29    3.74
  -1   6  -5   38.82    3.95
  -1  -6  -5   53.19    6.56
   1   6   5   41.73    6.08
  -1  -6  -5   52.37    6.64
  -1  -6  -5   43.63    3.93
  -1   6  -5   40.39    3.59
   1   6   5   42.67    4.29
  -1   6  -5   30.99    5.84
  -1   6  -5   42.62    3.88
  -1  -6  -5   40.64    5.77
  -1  -6  -5   46.04    4.04
   1  -6   5   33.44    5.46
   1   6   5   36.98    6.08
  -1   6  -5   40.16    5.96
  -1   6  -5   40.57    3.69
   1   6   5   40.00    4.03
  -1  -6  -5   44.60    3.87
   1  -6   5   40.62    5.83
  -1  -6  -5   42.62    3.77
  -1   6  -5   41.71    3.93
  -1   6  -5   36.63    3.84
   1   6   5   49.03    6.67
   1   6   5   37.96    3.66
   1  -6   5   33.46    5.56
  -1  -6  -5   41.22    3.93
  -1  -6  -5   41.46    3.96
   1   6   5   45.11    4.14
   1   6   5   36.81    3.64
   1   6   6   56.38    5.11
  -1  -6  -6   49.57    4.79
   1  -6   6   55.70    7.89
  -1   6  -6   53.19    4.45
   1   6   6   56.63    5.10
  -1   6  -6   54.50    4.74
   1  -6   6   54.53    7.60
  -1   6  -6   55.51    5.04
  -1   6  -6   58.59    4.75
   1   6   6   53.86    4.92
   1   6   6   46.50    7.41
  -1   6  -6   58.03    4.72
  -1  -6  -6   55.58    4.88
  -1  -6  -6   57.62    7.29
  -1  -6  -6   54.21    4.45
  -1   6  -6   51.89    4.95
  -1  -6  -6   58.53    4.69
  -1   6  -6   51.76    5.01
   1   6   6   61.20    5.24
   1   6   6   52.63    4.89
   1   6   6   57.33    4.76
  -1   6  -6   60.04    8.02
  -1  -6  -6   51.78    4.82
  -1   6  -6   52.73    4.99
  -1   6  -6   52.98    4.76
  -1  -6  -6   51.07    4.63
  -1  -6  -6   51.88    4.68
  -1  -6  -6   52.32    6.88
   1   6   6   52.58    4.98
  -1  -6  -6   47.87    4.39
   1   6   6   57.34    7.52
   1   6   6   48.52    7.49
   1   6   6   47.94    4.35
  -1   6  -6   49.02    4.48
  -1  -6  -6   50.36    4.73
   1  -6   6   58.26    7.74
   1  -6   7   27.56    6.47
  -1   6  -7   27.77    3.54
  -1   6  -7   26.65    3.83
   1   6   7   17.22    5.21
  -1   6  -7   24.30    3.30
  -1  -6  -7   29.30    3.93
   1   6   7   27.09    3.93
  -1   6  -7   32.45    4.15
  -1  -6  -7   30.76    3.61
  -1   6  -7   20.93    3.65
   1   6   7   32.52    3.84
   1   6   7   25.41    5.76
   1   6   7   23.73    3.78
  -1  -6  -7   31.06    3.89
  -1  -6  -7   25.15    3.65
  -1   6  -7   29.94    4.09
  -1  -6  -7   29.16    3.88
  -1   6  -7   31.20    3.91
  -1  -6  -7   27.69    3.96
  -1  -6  -7   28.29    3.57
   1  -6   7   31.64    6.57
   1   6   7   26.47    4.06
  -1   6  -7   23.63    3.80
  -1  -6  -7   38.44    4.29
  -1   6  -7   27.38    3.70
  -1   6  -7   26.64    3.29
   1   6   7   32.04    4.17
  -1  -6  -7   28.73    3.60
   1   6   7   37.52    7.08
   1   6   7   31.12    4.21
  -1   6  -7   16.65    5.24
   1  -6   7   28.55    6.17
   1   6   7   32.79    4.23
  -1   6  -8   29.38    4.31
  -1  -6  -8   34.28    4.20
   1   6   8   29.71    4.35
  -1  -6  -8   17.79    3.14
   1   6   8   28.70    4.17
  -1   6  -8   22.25    3.62
  -1   6  -8   22.88    3.79
  -1  -6  -8   28.12    3.90
  -1  -6  -8   25.06    3.79
   1   6   8   26.14    3.95
  -1   6  -8   16.19    2.92
  -1  -6  -8   27.21    3.74
  -1  -6  -8   24.50    3.84
  -1   6  -8   30.06    4.24
  -1  -6  -8   17.49    3.22
  -1   6  -8   22.77    3.61
  -1  -6  -8   24.32    3.76
  -1   6  -8   26.68    4.03
   1   6   8   21.88    3.84
  -1   6  -8   22.02    3.39
   1   6   8   29.24    4.13
  -1   6  -8   27.73    3.94
   1   6   8   19.74    3.55
  -1  -6  -9    6.15    2.09
  -1  -6  -9    7.83    2.43
  -1  -6  -9    5.00    2.07
   1   6   9    7.41    2.61
  -1   6  -9    5.51    1.95
  -1   6  -9    9.57    2.21
  -1  -6  -9    3.83    2.00
   1   6   9    6.48    2.40
  -1   6  -9    8.84    2.25
   1   6   9    5.39    2.70
   1   6   9    5.65    2.26
   1  -6   9    4.93    2.11
  -1   6  -9    6.92    2.66
  -1  -6  -9    6.76    2.55
   1   6   9   10.75    2.86
  -1   6  -9   10.08    2.68
  -1  -6  -9    8.64    2.67
  -1   6  -9   11.15    3.03
   1   6   9    4.10    2.21
  -1   6  -9    6.83    2.47
  -1   6  -9    6.86    2.52
   1  -6   9   13.17    2.64
  -1   6  -9    9.18    2.40
  -1  -6  -9    5.21    1.96
  -1  -6  -9    6.73    2.69
  -1  -6 -10   31.54    3.64
   1   6  10   36.64    4.04
  -1   6 -10   31.33    3.62
  -1   6 -10   31.48    3.29
  -1  -6 -10   31.50    3.41
  -1  -6 -10   34.21    3.62
  -1  -6 -10   37.26    3.88
   1   6  10   32.57    3.65
  -1  -6 -10   30.52    3.53
  -1  -6 -10   30.10    3.47
   1   6  10   33.37    3.95
  -1   6 -10   30.42    3.59
   1  -6  10   32.11    3.57
  -1   6 -10   33.74    3.83
  -1   6 -10   34.52    3.74
  -1   6 -10   31.30    3.73
   1   6  10   33.43    3.74
   1  -6  10   29.32    3.56
   1   6  10   37.09    3.94
   1   6  10   37.69    3.97
  -1   6 -10   32.81    3.83
  -1  -6 -10   32.18    3.72
  -1   7  11    2.06    1.74
   1  -7 -11    4.34    1.70
   1   7 -11    2.11    1.50
   1   7 -11   -1.38    1.61
   1  -7 -11    1.38    1.51
   1   7 -11    0.91    1.61
   1   7 -11    0.73    1.56
   1  -7 -11   -0.30    1.48
   1  -7 -11    3.07    1.65
   1   7 -11    0.36    1.48
  -1   7  11    1.11    1.70
   1  -7 -11    0.52    1.37
   1  -7 -11    2.11    1.55
   1   7 -11    1.09    1.80
   1   7 -11    2.85    1.50
   1  -7 -11    1.49    1.42
   1  -7 -11    4.48    1.89
  -1  -7  11    1.51    1.62
  -1   7  11    0.04    1.51
  -1   7  11    0.60    1.71
  -1   7  10  306.48   13.38
   1  -7 -10  281.38   12.58
   1  -7 -10  280.55   12.31
   1   7 -10  306.27   13.39
  -1   7  10  291.30   12.65
  -1   7  10  294.96   12.82
  -1   7  10  306.21   13.57
   1  -7 -10  318.76   13.26
  -1   7  10  273.31   12.15
   1   7 -10  310.12   13.45
  -1   7  10  286.41   12.74
   1   7 -10  303.18   13.01
   1  -7 -10  299.37   12.98
   1   7 -10  315.47   13.32
  -1   7  10  322.76   13.68
   1   7 -10  299.52   13.07
   1  -7 -10  294.71   12.27
   1   7 -10  312.74   13.20
   1  -7 -10  295.70   12.88
   1  -7 -10  296.92   12.93
   1   7 -10  304.01   13.23
   1  -7  -9   77.54    6.04
   1   7  -9   82.98    6.52
   1  -7  -9   90.43    6.75
  -1   7   9   85.68    6.90
  -1   7   9   90.29    6.57
  -1   7   9   85.99    6.89
  -1   7   9   83.25    6.52
   1   7  -9   81.80    6.55
   1   7  -9   86.52    6.79
  -1  -7   9   81.33    6.08
  -1   7   9   82.87    6.40
  -1   7   9   89.32    6.86
   1  -7  -9   83.70    6.00
   1  -7  -9   86.88    6.14
   1  -7  -9   91.11    6.69
  -1   7   9   81.97    6.29
   1   7  -9   85.86    6.65
   1  -7  -9   79.12    5.90
   1  -7  -9   91.84    6.79
   1   7  -9   86.11    6.59
   1  -7  -9   83.52    6.48
   1   7  -9   93.30    7.13
   1   7  -9   78.75    6.51
  -1   7   8 1014.51   31.57
  -1   7   8 1029.08   32.45
   1  -7  -8 1007.30   32.35
   1  -7  -8 1011.27   31.69
  -1   7   8  940.35   32.00
   1  -7  -8 1047.60   32.33
   1   7  -8 1024.81   32.90
   1   7  -8  980.59   32.24
   1   7  -8 1034.93   32.48
   1   7  -8 1068.75   32.67
  -1   7   8 1003.48   33.00
  -1   7   8  893.62   41.75
  -1   7   8  969.61   31.91
  -1   7   8 1027.89   32.77
   1  -7  -8 1006.50   32.22
  -1   7   8  946.64   32.34
  -1   7   8  992.53   32.69
   1   7  -8 1011.17   32.04
   1  -7  -8 1000.30   32.27
   1   7  -8 1021.58   32.88
   1   7  -8 1069.11   33.03
   1  -7  -8  953.26   32.07
   1  -7  -8  996.83   31.37
   1   7  -8 1002.11   32.29
  -1  -7   8  918.08   41.16
   1   7  -8 1082.35   31.69
  -1   7   7  140.42    8.46
   1  -7  -7  155.15    8.55
  -1   7   7  148.62    8.22
  -1  -7   7  144.86   12.87
   1   7  -7  139.22    8.57
   1   7  -7  138.97    8.49
   1   7  -7  163.62    8.82
   1   7  -7  149.33    8.44
   1  -7  -7  138.28    8.18
  -1   7   7  136.49    8.47
  -1   7   7  141.66   13.56
   1  -7  -7  132.72   11.71
   1   7  -7  138.64    8.01
   1  -7  -7  138.13    7.76
   1   7  -7  145.73    8.55
   1  -7  -7  159.30    8.71
   1   7  -7  134.92    8.38
   1   7  -7  135.90    8.10
  -1   7   7  141.60    8.70
   1   7  -7  154.18   13.75
  -1  -7   7  163.37   13.52
  -1   7   7  135.28    8.24
  -1   7   7  152.25    8.66
   1   7  -7  151.99    8.18
  -1   7   7  150.52    8.33
   1  -7  -7  152.19    8.60
   1  -7  -7  140.17    8.21
   1  -7  -7  153.35    8.52
   1   7  -7  136.19    8.23
  -1   7   7  131.91    8.46
   1   7  -6 1846.53   51.42
   1  -7  -6 1764.73   50.52
   1   7  -6 1825.69   51.42
   1  -7  -6 1847.22   51.54
   1   7  -6 1756.59   50.66
   1   7  -6 1921.10   51.87
  -1   7   6 1877.09   52.05
   1  -7  -6 1858.74   51.88
   1   7  -6 1818.26   57.01
  -1   7   6 1841.21   51.37
   1   7  -6 1741.60   51.60
   1   7  -6 1844.63   51.67
   1   7  -6 1769.63   51.54
  -1   7   6 1789.48   52.04
  -1   7   6 1831.70   52.28
  -1  -7   6 1848.32   57.36
   1  -7  -6 1837.07   50.62
   1   7  -6 1800.53   52.08
   1  -7  -6 1841.45   59.28
   1   7  -6 1922.44   61.59
  -1   7   6 1787.76   61.32
   1  -7  -6 1957.25   52.02
  -1   7   6 1817.17   51.54
  -1   7   6 1787.95   51.66
   1  -7  -6 1685.94   57.01
   1   7  -6 1810.01   51.40
  -1   7   6 1793.01   50.82
  -1   7   6 1850.22   51.18
  -1   7   6 1866.85   52.06
   1   7  -6 1822.86   51.75
   1  -7  -6 1803.43   51.34
   1   7  -6 1731.96   51.13
  -1   7   6 1786.45   51.08
   1  -7  -6 1803.21   51.32
   1  -7  -6 1893.42   51.69
   1  -7  -5  345.87   12.88
  -1   7   5  336.87   12.74
   1  -7  -5  331.20   12.51
  -1  -7   5  328.52   16.60
   1  -7  -5  327.20   12.50
   1   7  -5  318.12   17.72
   1  -7  -5  329.08   12.60
  -1   7   5  323.91   12.54
   1   7  -5  327.83   12.63
  -1   7   5  338.26   13.05
   1   7  -5  317.10   12.79
   1  -7  -5  296.47   16.03
   1   7  -5  325.51   12.58
   1   7  -5  331.15   12.75
  -1   7   5  308.03   12.60
   1  -7  -5  314.24   17.02
   1  -7  -5  325.81   12.72
   1   7  -5  305.54   15.65
  -1   7   5  316.27   12.54
   1   7  -5  334.06   12.44
  -1   7   5  316.07   12.68
   1   7  -5  316.55   12.53
   1   7  -5  320.17   12.42
  -1   7   5  314.82   12.29
   1   7  -5  334.09   12.78
   1   7  -5  306.36   12.27
  -1   7   5  341.83   15.76
  -1   7   5  329.37   12.29
   1  -7  -5  336.35   12.75
  -1   7   5  323.04   12.78
  -1   7   5  322.00   12.61
  -1   7   5  291.80   12.54
   1   7  -5  323.47   12.52
  -1   7   5  290.44   17.27
   1   7  -5  329.50   12.68
  -1  -7   5  247.20   15.74
  -1  -7   4 4836.50  135.70
   1  -7  -4 5162.24  136.96
   1  -7  -4 4930.32  132.16
   1   7  -4 5154.69  135.40
  -1   7   4 4836.59  132.94
   1  -7  -4 5116.79  134.15
  -1  -7   4 5146.09  136.04
   1   7  -4 4916.14  137.21
  -1   7   4 5125.91  137.97
  -1  -7   4 4843.35  137.02
   1  -7  -4 5313.46  136.76
   1  -7  -3  804.45   28.98
  -1  -7   3  787.10   25.91
  -1   7   3  757.25   28.73
  -1  -7   3  874.55   30.05
  -1   7   3  786.89   28.24
   1   7  -3  814.83   29.15
   1  -7  -3  783.92   28.81
   1  -7  -3  838.13   28.25
  -1  -7   3  740.70   28.12
   1  -7  -3  828.03   25.41
   1   7  -3  739.69   27.59
   1  -7  -3  840.15   25.40
  -1  -7   3  912.85   29.14
  -1   7   3  817.98   26.21
  -1  -7   2 5362.06  139.20
  -1  -7   2 5320.73  143.39
   1   7  -2 5340.89  142.84
   1  -7  -2 5365.50  138.72
   1  -7  -2 5369.28  143.11
   1  -7  -2 5941.32  144.29
  -1  -7   2 5358.24  142.33
  -1   7   2 5374.72  143.53
  -1  -7   2 5540.95  141.48
  -1   7   2 5307.21  143.05
   1  -7  -2 5591.19  143.38
  -1   7   2 4991.09  139.44
   1  -7  -2 5567.72  139.51
   1   7  -2 5300.62  142.67
  -1  -7   1   61.89    5.46
   1  -7  -1   59.61    5.72
  -1   7   1   58.17    5.71
  -1  -7   1   55.73    4.75
  -1  -7   1   56.42    5.13
   1   7  -1   65.96    5.34
   1   7  -1   64.15    5.96
   1  -7  -1   64.28    4.15
   1  -7  -1   55.71    4.26
  -1  -7   1   63.23    5.79
   1  -7  -1   59.96    5.34
   1   7   0 1447.03   43.02
  -1   7   0 1332.01   41.40
  -1  -7   0 1472.58   42.72
   1  -7   0 1341.41   40.51
  -1  -7   0 1540.47   41.74
   1  -7   0 1497.27   40.26
  -1  -7   0 1258.76   41.51
   1  -7   0 1335.88   41.86
   1  -7   0 1350.04   38.87
   1   7   0 1413.21   39.41
  -1  -7   0 1407.23   41.51
  -1  -7  -1  232.26   11.92
   1  -7   1  276.17    9.94
  -1   7  -1  258.24   12.60
   1  -7   1  228.64   10.37
  -1  -7  -1  223.58   11.24
   1  -7   1  195.83    9.73
  -1   7  -1  207.24   11.62
  -1  -7  -1  247.83   12.25
  -1  -7  -1  274.68   13.08
   1  -7   1  232.80   10.97
   1   7   1  235.67   10.51
   1   7   1  244.11   10.91
   1  -7   1  231.36   11.74
   1   7   1  213.48   11.60
  -1  -7  -2 1339.41   42.38
   1  -7   2 1345.26   39.06
  -1   7  -2 1436.62   43.42
   1   7   2 1331.65   41.07
  -1   7  -2 1376.89   43.50
  -1  -7  -2 1373.69   43.15
   1   7   2 1342.24   42.62
  -1  -7  -2 1411.59   43.81
   1   7   2 1266.03   40.58
   1  -7   2 1303.82   39.55
  -1  -7  -2 1405.30   42.00
  -1   7  -3  317.50   16.58
  -1  -7  -3  286.29   14.94
   1  -7   3  289.51   12.77
   1   7   3  297.99   15.06
   1   7   3  308.92   15.73
   1  -7   3  337.61   14.85
   1   7   3  302.69   14.53
  -1   7  -3  331.14   16.02
  -1  -7  -3  319.05   16.14
  -1  -7  -3  334.76   16.42
   1  -7   3  314.07   13.85
   1   7   4 1231.81   42.00
   1   7   4 1229.21   35.22
   1  -7   4 1339.42   41.83
   1   7   4 1197.59   35.18
  -1  -7  -4 1238.13   41.84
  -1  -7  -4 1190.95   34.57
   1   7   4 1157.75   35.13
  -1   7  -4 1197.22   34.76
  -1   7  -4 1234.10   34.97
   1   7   4 1195.95   41.48
   1   7   4 1205.88   35.67
  -1  -7  -4 1231.28   35.34
  -1  -7  -4 1127.92   40.39
  -1   7  -4 1144.71   35.22
   1   7   4 1141.33   39.95
   1  -7   4 1236.65   39.90
   1  -7   4 1246.61   38.81
   1   7   4 1143.75   35.28
  -1  -7  -4 1208.30   35.30
  -1   7  -4 1205.95   41.40
  -1   7  -4 1158.18   34.73
  -1   7  -4 1235.72   42.99
  -1  -7  -4 1293.78   35.63
  -1   7  -4 1243.79   35.13
   1   7   4 1222.17   35.26
   1   7   4 1148.11   35.00
  -1   7  -4 1170.68   35.27
   1  -7   4 1200.04   40.96
  -1  -7  -4 1256.52   42.26
  -1  -7  -4 1143.56   34.92
  -1   7  -4 1187.33   35.47
  -1   7  -4 1274.66   35.53
  -1  -7  -4 1211.72   34.78
   1   7   4 1205.16   35.47
   1   7   4 1226.02   35.16
  -1   7  -4 1271.51   35.62
  -1   7  -4 1183.98   34.88
  -1   7  -4 1170.22   34.62
  -1  -7  -5   95.21    6.27
  -1  -7  -5   91.09    8.92
  -1   7  -5   96.00    6.18
   1   7   5   98.36    6.58
   1   7   5  100.48    9.13
  -1  -7  -5   92.35    9.18
  -1  -7  -5   89.44    5.70
   1   7   5   94.09    6.30
   1   7   5  100.26    6.21
   1   7   5   98.42    6.38
   1   7   5  106.34    9.99
  -1  -7  -5   97.59    6.15
  -1   7  -5  103.68    6.62
   1  -7   5   92.64    8.86
  -1   7  -5  109.16    9.76
  -1   7  -5   97.30    6.10
   1  -7   5  103.49    9.67
  -1   7  -5  101.34    6.61
  -1  -7  -5   90.66    5.90
   1  -7   5   80.85    8.57
   1   7   5   97.58    6.13
  -1  -7  -5   98.20    6.42
   1   7   5   95.69    6.41
   1   7   5  100.41    6.63
  -1  -7  -5  104.30    6.56
   1   7   5   98.52    6.46
  -1   7  -5   93.57    5.92
  -1  -7  -5   93.70    5.85
  -1  -7  -5   91.42    8.96
  -1   7  -5   93.24    6.00
  -1   7  -5  108.89    6.79
   1   7   5   98.25    9.67
  -1   7  -5  102.54    6.72
  -1   7  -5   97.37   10.06
  -1   7  -5   95.35    5.89
  -1  -7  -5   96.85    6.12
  -1   7  -5   96.23    6.03
  -1  -7  -5   91.96    5.82
  -1   7  -6 2484.52   69.67
  -1  -7  -6 2564.35   78.14
   1   7   6 2410.35   79.20
  -1  -7  -6 2741.10   78.66
  -1   7  -6 2479.93   69.54
   1   7   6 2499.73   68.44
   1   7   6 2487.76   68.39
  -1   7  -6 2539.44   68.63
  -1  -7  -6 2520.85   69.44
  -1   7  -6 2597.62   69.30
  -1  -7  -6 2386.66   68.44
  -1  -7  -6 2551.03   69.43
   1   7   6 2498.93   77.61
  -1  -7  -6 2468.83   68.78
   1   7   6 2475.96   69.18
  -1  -7  -6 2505.17   68.29
   1   7   6 2492.01   69.21
   1  -7   6 2402.25   77.35
   1   7   6 2478.64   69.69
   1  -7   6 2362.94   77.55
  -1  -7  -6 2358.41   68.19
  -1  -7  -6 2534.97   69.25
  -1   7  -6 2629.27   69.02
  -1   7  -6 2423.73   68.05
  -1   7  -6 2380.35   78.97
  -1   7  -6 2518.57   69.73
   1   7   6 2415.84   69.42
   1   7   6 2493.85   69.64
   1   7   6 2273.81   77.64
  -1  -7  -6 2381.24   67.82
  -1   7  -6 2509.53   69.48
   1  -7   6 2558.29   79.30
   1   7   6 2637.51   69.38
  -1  -7  -6 2531.78   69.15
  -1   7  -6 2413.96   68.17
  -1  -7  -7   70.81    5.88
  -1   7  -7   71.67    5.70
   1   7   7   72.39    6.26
  -1  -7  -7   73.90    5.59
  -1  -7  -7   79.19    6.09
   1   7   7   70.00    5.56
   1   7   7   70.93    6.21
  -1  -7  -7   74.65    5.75
  -1   7  -7   79.42    6.33
  -1  -7  -7   83.36    6.43
  -1   7  -7   74.24    5.93
   1   7   7   60.03    9.03
  -1   7  -7   74.51    5.79
  -1   7  -7   74.07    6.32
   1   7   7   72.02    6.25
  -1  -7  -7   78.88    6.16
  -1   7  -7   74.43    5.88
  -1  -7  -7   78.48    5.60
  -1  -7  -7   72.83    6.06
  -1   7  -7   64.39    6.02
   1   7   7   72.33    6.11
  -1   7  -7   68.45    5.85
  -1  -7  -7   70.12    5.97
   1   7   7   73.36    6.14
   1   7   7   73.07    9.67
  -1   7  -7   62.87    6.02
   1   7   7   64.96    5.78
  -1   7  -7   77.88   10.11
   1   7   8  395.99   16.48
  -1  -7  -8  371.88   15.67
   1   7   8  348.47   15.56
   1   7   8  380.77   15.98
   1   7   8  381.48   16.23
  -1  -7  -8  382.28   15.40
  -1  -7  -8  378.18   15.86
  -1  -7  -8  383.04   15.44
  -1   7  -8  374.23   15.51
   1   7   8  363.48   15.52
  -1   7  -8  387.57   15.73
  -1   7  -8  397.55   15.33
  -1   7  -8  389.14   16.02
  -1  -7  -8  383.14   15.84
  -1   7  -8  370.01   14.94
  -1   7  -8  376.65   16.08
  -1  -7  -8  382.46   15.79
   1   7   8  360.12   15.93
  -1   7  -8  397.22   16.39
  -1  -7  -8  385.72   15.65
  -1   7  -8  375.72   16.05
  -1   7  -8  378.45   16.21
  -1  -7  -9   11.29    2.55
  -1   7  -9   12.76    2.98
  -1  -7  -9   10.96    2.84
  -1   7  -9    8.72    2.47
  -1  -7  -9   11.57    2.75
  -1  -7  -9   12.44    2.63
  -1  -7  -9   13.40    2.94
  -1   7  -9   15.04    2.61
  -1   7  -9   14.01    3.01
   1   7   9   11.30    2.60
  -1   7  -9   11.38    2.54
  -1   7  -9   21.88    3.28
  -1  -7  -9   12.72    2.64
   1   7   9   11.91    2.65
  -1   7  -9   10.97    2.79
   1   7   9   14.11    2.93
   1   7   9   13.01    2.58
  -1  -7  -9   10.99    2.38
   1   7   9   10.99    2.84
  -1   7  -9    8.93    2.36
  -1  -7  -9    8.24    2.44
   1  -7   9    8.52    2.28
   1   7   9   11.27    2.90
  -1   7  -9   13.68    2.52
   1  -7   9   12.33    2.64
   1   7  10  247.19   10.82
   1   7  10  252.92   10.74
  -1   7 -10  262.97   10.76
  -1   7 -10  240.51   10.44
   1   7  10  244.41   10.86
  -1  -7 -10  243.45   10.52
   1   7  10  246.66   10.36
  -1   7 -10  259.23   10.93
  -1   7 -10  266.73   11.12
  -1   7 -10  257.20   11.08
  -1  -7 -10  248.36   10.40
   1   7  10  253.28   11.02
  -1   7 -10  243.85   10.84
  -1  -7 -10  261.92   10.95
  -1  -7 -10  238.71   10.30
  -1  -7 -10  243.89   10.38
  -1  -7 -10  271.78   11.02
  -1  -7 -10  243.76   10.49
   1   7  10  244.08   10.85
   1   8 -11   21.72    2.88
   1  -8 -11   28.44    3.00
   1   8 -11   15.85    2.46
  -1   8  11   19.91    2.88
   1  -8 -11   21.13    2.46
  -1   8  11   20.48    2.77
   1  -8 -11   16.29    2.29
  -1  -8  11   12.52    2.27
   1  -8 -11   16.00    2.40
   1   8 -11   20.23    2.74
   1  -8 -11   20.90    2.68
   1   8 -11   18.24    2.62
   1  -8 -11   21.77    2.75
   1   8 -11   16.19    2.51
   1  -8 -11   19.59    2.61
  -1  -8  11   20.74    2.79
  -1   8  11   18.89    2.67
   1   8 -11   18.89    2.54
   1   8 -11   17.30    2.64
   1   8 -10   66.13    5.37
   1  -8 -10   71.16    5.41
   1  -8 -10   67.52    5.24
  -1   8  10   59.53    4.92
  -1   8  10   66.58    5.62
   1  -8 -10   59.28    5.08
  -1   8  10   60.18    4.96
   1  -8 -10   59.42    4.87
   1   8 -10   73.33    5.54
   1  -8 -10   68.65    5.25
  -1   8  10   68.82    5.51
   1   8 -10   64.46    5.40
   1  -8 -10   70.47    5.43
   1  -8 -10   60.38    4.62
   1   8 -10   65.93    5.30
   1   8 -10   59.46    5.30
  -1   8  10   61.25    4.82
   1   8 -10   62.30    5.18
   1   8 -10   65.04    5.24
  -1   8  10   57.56    5.13
   1   8  -9    2.02    1.87
  -1   8   9    3.02    2.20
  -1   8   9    0.93    1.64
  -1  -8   9    0.35    1.61
   1   8  -9    1.47    2.00
   1   8  -9    7.08    2.44
  -1   8   9    6.07    2.42
   1  -8  -9    1.34    1.78
   1  -8  -9   -0.21    2.11
   1  -8  -9    0.98    1.97
   1  -8  -9    1.46    1.83
   1   8  -9   -0.90    2.26
   1   8  -9    1.10    2.08
  -1   8   9   -0.45    1.81
   1   8  -9   -0.26    1.94
  -1   8   9    0.93    1.67
   1  -8  -9    0.92    1.79
   1  -8  -9    1.63    1.78
   1   8  -9   -1.09    2.16
  -1   8   9    0.06    2.13
  -1   8   8   27.07    3.80
   1   8  -8   22.82    3.80
   1   8  -8   22.24    3.34
  -1   8   8   27.14    3.90
   1   8  -8   26.25    4.19
   1  -8  -8   27.14    4.11
   1   8  -8   22.02    3.72
  -1   8   8   21.22    3.63
   1   8  -8   24.66    3.81
   1   8  -8   23.53    3.63
  -1   8   8   22.51    3.49
   1   8  -8   26.86    4.08
   1   8  -8   24.38    3.72
  -1   8   8   24.65    3.51
   1  -8  -8   28.27    3.89
   1  -8  -8   22.88    3.60
  -1   8   8   23.25    3.79
  -1   8   8   26.51    3.56
   1  -8  -8   26.06    3.81
   1  -8  -8   23.82    3.52
  -1   8   8   23.93    4.05
   1  -8  -8   18.97    3.42
   1   8  -7   22.64    3.43
  -1   8   7   16.76    2.86
  -1   8   7   19.01    3.32
   1   8  -7   17.86    3.13
   1   8  -7   23.16    3.36
   1   8  -7   25.38    3.53
   1  -8  -7   18.53    3.17
   1   8  -7   18.45    3.20
   1  -8  -7   19.90    3.07
  -1   8   7   17.49    3.44
  -1  -8   7   18.29    5.41
  -1   8   7   11.31    4.65
  -1   8   7   22.79    3.44
   1  -8  -7   23.97    3.43
  -1  -8   7   27.18    5.27
   1  -8  -7   14.55    4.25
   1   8  -7   14.53    4.51
  -1   8   7   16.18    2.81
   1   8  -7   15.19    2.66
  -1   8   7   21.32    3.54
   1   8  -7   23.22    3.72
   1  -8  -7   20.63    3.37
  -1   8   7   19.16    3.37
   1   8  -7   27.43    3.83
  -1  -8   7   20.01    5.86
   1   8  -7   20.75    3.42
  -1   8   7   26.67    3.83
   1  -8  -7   19.73    3.33
  -1  -8   7   11.92    4.08
   1  -8  -7   21.07    3.48
   1  -8  -6    0.02    1.65
   1   8  -6    5.69    1.86
   1   8  -6    1.39    1.82
  -1   8   6    1.75    1.79
   1   8  -6    2.50    1.74
  -1   8   6    4.72    3.41
  -1  -8   6    1.30    2.68
  -1   8   6    2.25    1.57
  -1   8   6    3.01    1.72
   1  -8  -6    7.49    3.23
   1   8  -6    3.09    2.80
   1  -8  -6    3.32    1.84
  -1   8   6    2.13    1.53
   1  -8  -6    2.35    1.73
  -1   8   6    2.95    1.89
   1   8  -6    2.34    1.68
  -1   8   6    3.68    1.98
  -1  -8   6    4.00    3.45
   1  -8  -6    2.32    1.46
   1  -8  -6    4.89    1.95
  -1   8   6    3.16    1.80
   1   8  -6    3.06    1.69
   1   8  -6    0.39    1.56
  -1   8   6    5.96    2.26
  -1   8   6    5.29    2.07
   1   8  -6    2.17    1.72
  -1   8   6    3.11    2.15
   1  -8  -6    2.88    3.32
   1  -8  -6    2.45    1.57
   1   8  -6    1.52    1.82
   1   8  -6    0.85    1.43
   1   8  -6    0.59    1.72
   1  -8  -6    3.69    1.87
  -1  -8   6    3.38    3.24
   1   8  -6    4.61    4.18
  -1   8   6    3.83    1.87
  -1  -8   5  198.69   13.24
  -1   8   5  185.70    9.22
   1  -8  -5  171.95    8.46
   1   8  -5  195.48    8.89
   1   8  -5  191.09   13.89
   1   8  -5  182.24    8.92
  -1   8   5  179.28    8.61
  -1   8   5  186.64    8.83
   1   8  -5  187.84    9.06
  -1  -8   5  178.91   13.37
   1  -8  -5  192.46    9.12
   1   8  -5  189.33    9.18
  -1   8   5  176.44    8.93
   1   8  -5  188.08    9.18
   1  -8  -5  191.91    9.16
   1   8  -5  186.79    8.81
  -1   8   5  179.93    8.82
  -1   8   5  184.62    9.17
   1   8  -5  163.14   11.53
   1  -8  -5  176.99    8.66
   1  -8  -5  173.46    8.56
  -1   8   5  190.76    9.29
  -1  -8   5  178.39   12.53
  -1   8   5  152.26   12.46
   1  -8  -5  147.25   11.71
   1   8  -5  173.45    8.75
   1   8  -5  197.73    8.94
   1   8  -5  186.03    8.94
   1   8  -5  184.87    8.93
   1   8  -5  190.03    8.92
   1  -8  -5  175.56    8.88
  -1   8   5  172.16    9.11
  -1   8   5  188.06    9.13
  -1   8   5  181.90    8.65
  -1   8   5  189.11    9.03
   1  -8  -5  197.79   13.42
   1   8  -4   24.48    2.85
   1  -8  -4   19.76    2.53
   1   8  -4   18.13    2.45
   1  -8  -4   13.88    3.39
  -1  -8   4   23.40    4.45
   1   8  -4   21.54    2.58
  -1   8   4   13.60    2.36
  -1  -8   4   25.48    4.58
  -1   8   4   18.98    2.87
   1  -8  -4   21.58    2.89
  -1  -8   4   20.46    4.49
   1   8  -4   19.55    2.60
   1  -8  -4   18.81    2.60
   1   8  -4   18.79    2.56
  -1   8   4   16.54    2.56
  -1   8   4   15.15    2.45
   1   8  -4   18.33    3.97
   1  -8  -4   19.87    2.53
  -1   8   4   18.91    2.61
  -1   8   4   18.15    2.62
   1   8  -4   16.88    2.64
   1   8  -4   19.70    2.53
  -1   8   4   30.62    3.21
  -1   8   4   20.41    4.00
   1   8  -4   24.75    4.83
   1   8  -4   19.56    2.61
   1   8  -4   19.33    2.60
   1  -8  -4   19.08    2.75
  -1   8   4   14.11    2.40
  -1   8   4   16.36    2.45
  -1   8   4   14.64    2.35
   1   8  -4   21.97    2.64
  -1   8   4   19.59    4.32
  -1   8   4   13.49    2.33
   1  -8  -4   24.33    4.55
   1   8  -4   16.35    2.62
   1  -8  -4   16.06    3.84
  -1   8   4   20.30    2.84
   1   8  -4   19.43    2.64
  -1  -8   3   18.88    3.08
  -1  -8   3   13.17    3.29
  -1  -8   3   18.36    4.09
  -1   8   3   29.23    4.90
   1   8  -3   19.41    3.98
   1   8  -3   25.18    4.23
   1  -8  -3   14.22    3.58
  -1  -8   3   28.01    4.72
   1  -8  -3   22.29    4.34
  -1   8   3   21.72    4.06
   1  -8  -3   30.32    4.94
   1  -8  -2    0.73    2.36
  -1  -8   2    1.72    1.81
   1   8  -2    3.29    2.48
  -1   8   2    2.11    2.12
   1  -8  -2    1.21    2.10
   1  -8  -2    3.45    2.71
  -1  -8   2    2.68    1.40
   1   8  -2    1.40    2.20
  -1  -8   2    1.07    1.86
  -1  -8   2    2.19    2.38
  -1   8   2    4.39    2.34
  -1  -8   1    2.46    2.23
   1  -8  -1    0.21    1.41
  -1  -8   1    1.69    1.54
   1   8  -1    1.62    2.18
   1  -8  -1    2.86    1.84
   1  -8  -1   -1.02    2.27
   1   8  -1   -0.33    1.68
  -1  -8   1    3.14    1.96
  -1  -8   1    0.64    1.85
  -1   8   1    0.50    2.03
  -1   8   0   16.94    3.44
   1  -8   0   18.68    2.50
  -1   8   0   27.10    4.50
  -1  -8   0   14.09    3.30
  -1  -8   0   20.25    3.55
   1   8   0   19.58    2.91
   1   8   0   18.44    3.86
   1  -8   0   22.50    3.49
   1  -8   0   22.42    3.15
  -1  -8   0   19.12    3.25
  -1  -8   0   17.32    3.68
   1   8   1 1281.54   39.88
   1  -8   1 1193.35   36.10
   1   8   1 1207.86   36.54
  -1   8  -1 1140.91   39.21
  -1   8  -1 1312.85   40.45
   1   8   1 1179.35   36.30
  -1  -8  -1 1225.56   37.87
  -1  -8  -1 1264.76   39.47
   1  -8   1 1123.09   35.61
  -1  -8  -1 1168.34   38.78
   1  -8   1 1162.00   37.28
   1  -8   1 1198.36   38.87
  -1  -8  -1 1263.37   40.18
  -1  -8  -2  634.66   25.31
   1  -8   2  690.11   23.32
  -1   8  -2  591.84   25.00
  -1  -8  -2  622.09   24.51
   1   8   2  593.15   24.35
   1   8   2  651.59   23.03
  -1   8  -2  677.56   25.71
   1  -8   2  604.54   23.80
  -1  -8  -2  628.06   23.63
   1  -8   2  620.45   23.85
  -1  -8  -2  650.24   25.81
   1   8   2  664.48   23.62
   1  -8   3   14.86    3.76
  -1  -8  -3   16.11    2.26
  -1   8  -3   12.01    2.11
   1   8   3   15.26    2.38
  -1   8  -3   14.67    2.36
  -1  -8  -3   18.88    2.61
   1   8   3   10.03    3.26
   1   8   3   14.21    3.16
  -1   8  -3   17.98    4.43
  -1  -8  -3   13.79    2.21
   1   8   3   10.06    2.07
   1   8   3   16.98    2.58
  -1  -8  -3   18.77    4.02
   1   8   3   14.68    2.42
   1   8   3   15.48    2.26
   1  -8   3   13.34    2.90
   1   8   3   12.60    2.26
  -1   8  -3   11.48    1.91
  -1  -8  -3   16.11    2.45
   1   8   3   20.69    2.66
  -1   8  -3   13.28    2.24
  -1   8  -3   13.73    2.21
  -1  -8  -3   19.13    2.56
   1   8   3    5.74    2.74
  -1   8  -3   18.39    2.60
  -1   8  -3    9.51    1.92
  -1   8  -3   18.11    2.55
  -1   8  -3   14.62    2.20
  -1  -8  -3   21.64    4.43
  -1   8  -3   16.59    2.25
  -1   8  -3   14.11    2.30
  -1  -8  -3   16.00    3.97
   1   8   3   14.21    2.25
   1  -8   3   11.43    2.77
  -1   8  -3   10.36    2.05
   1   8   3   13.80    2.26
  -1  -8  -4   16.68    2.70
  -1   8  -4   22.43    2.97
   1   8   4   17.21    2.73
  -1   8  -4   21.79    2.85
  -1  -8  -4   28.14    5.02
  -1   8  -4   19.24    2.65
  -1  -8  -4   21.65    3.03
  -1   8  -4   22.51    2.99
  -1   8  -4   29.25    5.67
  -1  -8  -4   15.29    2.55
   1   8   4   21.08    4.73
   1   8   4   19.57    2.98
  -1   8  -4   21.38    2.85
  -1  -8  -4   21.33    2.76
  -1  -8  -4   23.49    4.51
  -1  -8  -4   21.56    3.07
   1   8   4   19.01    2.82
   1   8   4   18.07    2.97
   1   8   4   20.11    2.92
   1  -8   4   17.08    4.04
   1   8   4   15.84    3.63
  -1   8  -4   20.61    2.94
  -1   8  -4   21.13    3.04
   1   8   4   16.28    2.64
   1  -8   4   15.91    4.11
  -1  -8  -4   18.29    2.92
   1   8   4   16.95    2.65
  -1  -8  -4   23.75    4.98
  -1   8  -4   20.10    2.67
  -1   8  -4   22.04    2.82
  -1   8  -4   18.76    4.19
   1   8   4   24.70    2.96
  -1   8  -4   16.75    2.69
   1  -8   4   17.75    3.90
  -1   8  -4   18.27    2.79
  -1  -8  -4   18.20    2.84
   1   8   4   22.49    3.09
   1   8   4   16.80    4.33
  -1   8  -4   20.29    2.87
   1   8   4   23.45    2.97
   1   8   4   17.62    2.75
  -1  -8  -5  116.71   10.42
  -1  -8  -5  109.29    7.01
   1  -8   5   99.22    9.98
   1   8   5  108.65    6.86
  -1   8  -5   87.80   10.17
  -1  -8  -5  112.32    7.04
   1   8   5  101.23    6.85
   1   8   5  100.89    6.58
  -1   8  -5  108.35    6.79
  -1  -8  -5  111.66    6.54
  -1   8  -5  114.55    7.36
  -1  -8  -5  126.27   11.23
   1   8   5  103.33    7.16
   1   8   5  113.86    6.82
   1  -8   5  114.87   10.10
  -1   8  -5  113.14    6.64
  -1  -8  -5  104.85    6.30
  -1   8  -5  102.88    6.54
  -1   8  -5  106.00    6.42
  -1  -8  -5  103.14    6.52
  -1  -8  -5  109.80    6.98
  -1   8  -5  112.57    6.69
  -1   8  -5  103.13   10.00
  -1   8  -5  111.72    7.08
  -1   8  -5  103.13    6.91
  -1   8  -5  107.09    7.05
  -1  -8  -5  110.48    6.82
   1   8   5  112.92    6.86
   1   8   5  101.82   10.20
   1   8   5  111.99    7.19
  -1  -8  -5  113.50    6.62
   1   8   5  104.48    7.01
  -1   8  -5   95.41    6.21
   1   8   5  118.42   10.82
  -1   8  -5   99.49    6.73
  -1  -8  -5  111.31    7.10
   1   8   5  114.63    6.98
  -1  -8  -5  106.17   10.02
  -1   8  -6    0.27    2.04
  -1   8  -6    2.25    1.91
  -1   8  -6   -1.52    3.49
  -1  -8  -6    0.41    1.58
   1   8   6    0.96    1.89
   1   8   6    2.62    1.97
  -1  -8  -6    2.95    2.01
  -1  -8  -6    0.56    2.02
  -1  -8  -6    2.64    3.83
  -1  -8  -6    1.94    2.00
   1   8   6    0.26    1.73
   1   8   6   -0.41    3.81
   1   8   6    1.26    1.78
  -1   8  -6   -0.44    1.85
  -1   8  -6    0.42    1.43
   1   8   6   -0.95    2.15
  -1  -8  -6    2.38    1.97
  -1   8  -6    1.48    1.60
  -1  -8  -6    3.41    3.23
  -1   8  -6   -0.67    1.72
  -1   8  -6    1.54    1.98
  -1   8  -6    2.12    2.08
   1   8   6   -0.83    1.80
  -1  -8  -6    5.20    1.98
  -1  -8  -6    1.70    1.86
   1   8   6    0.71    1.94
   1  -8   6    1.55    3.56
   1   8   6   -0.14    1.77
  -1   8  -6    2.03    2.01
  -1  -8  -6   -0.61    2.04
  -1   8  -7    2.46    1.68
  -1  -8  -7    3.09    2.12
   1   8   7    3.19    2.01
  -1   8  -7    3.01    1.94
  -1  -8  -7    4.95    2.46
  -1  -8  -7    3.10    1.76
   1   8   7    2.46    2.16
  -1   8  -7    4.34    2.34
  -1  -8  -7    3.42    2.01
  -1  -8  -7    2.48    1.92
   1   8   7    1.52    1.88
  -1   8  -7    2.32    1.96
  -1  -8  -7    4.14    2.22
   1   8   7    2.76    2.14
  -1   8  -7    3.73    2.53
  -1  -8  -7    2.30    1.76
   1   8   7    1.71    1.60
   1   8   7    3.92    2.56
  -1   8  -7    2.85    2.47
   1   8   7    1.09    2.16
  -1   8  -7   -0.38    1.94
   1   8   7    0.96    1.74
  -1   8  -7    1.70    1.67
  -1   8  -7   -4.55    2.39
  -1  -8  -7    2.77    2.29
  -1   8  -8   15.16    3.27
  -1  -8  -8   15.71    3.32
   1   8   8   18.08    3.27
  -1   8  -8   14.22    3.10
   1   8   8   13.21    3.11
  -1   8  -8   14.62    2.73
  -1   8  -8   18.95    3.17
   1   8   8   15.35    3.21
   1   8   8   19.19    3.56
  -1  -8  -8   16.71    3.00
  -1   8  -8   10.36    2.59
  -1   8  -8   15.03    3.31
   1   8   8   13.34    3.20
  -1  -8  -8   14.95    3.12
  -1  -8  -8   20.05    3.40
  -1   8  -8   13.77    2.96
  -1   8  -8   15.81    3.44
  -1  -8  -8   17.01    3.01
  -1   8  -8   16.61    2.83
   1   8   8   15.42    2.96
  -1  -8  -8   16.30    3.24
  -1  -8  -9    8.72    2.39
   1   8   9    9.38    2.56
   1   8   9    9.39    2.44
  -1  -8  -9    5.83    2.00
  -1   8  -9    8.97    2.39
  -1   8  -9    7.60    2.36
   1   8   9    8.58    2.59
  -1  -8  -9    8.55    2.44
  -1  -8  -9    7.83    2.39
   1   8   9    5.00    2.07
  -1   8  -9    9.62    2.73
  -1   8  -9   12.29    2.65
  -1   8  -9    7.84    1.96
  -1  -8  -9    8.11    2.31
   1   8   9    8.90    2.51
   1  -8   9   10.93    2.55
  -1  -8  -9    9.90    2.27
  -1  -8  -9   11.90    2.54
   1   8   9    7.43    2.50
  -1  -8  -9    8.98    2.54
  -1   8  -9    7.48    2.36
  -1   8 -10   26.60    3.23
   1   8  10   16.16    2.44
   1   8  10   19.48    2.82
  -1  -8 -10   18.28    2.54
  -1   8 -10   17.27    2.67
  -1   8 -10   22.34    2.92
  -1   8 -10   22.82    2.77
  -1  -8 -10   20.48    2.68
  -1   8 -10   17.46    2.40
  -1  -8 -10   22.07    2.79
  -1  -8 -10   18.55    2.62
   1   8  10   18.77    2.57
  -1   8 -10   17.76    2.76
  -1  -8 -10   19.46    2.56
   1   8  10   19.01    2.78
  -1  -8 -10   20.52    2.73
   1   8  10   18.28    2.68
  -1  -8 -10   18.75    2.43
   1  -9 -11  206.45    8.77
  -1   9  11  218.41    9.04
   1  -9 -11  193.79    8.65
   1   9 -11  214.24    8.91
   1   9 -11  221.39    9.13
  -1   9  11  224.89    9.18
   1  -9 -11  219.36    8.92
   1  -9 -11  204.97    8.58
   1   9 -11  208.79    8.79
   1  -9 -11  202.74    8.50
   1   9 -11  223.83    9.03
   1   9 -11  219.30    9.04
   1  -9 -10  237.92    9.93
   1  -9 -10  228.46   10.30
   1  -9 -10  216.27   10.18
   1  -9 -10  243.24   10.52
  -1   9  10  233.34   10.78
   1   9 -10  247.79   10.94
   1   9 -10  243.84   10.77
   1   9 -10  228.19   10.58
   1   9 -10  235.70   10.61
   1   9 -10  217.46   10.25
   1   9 -10  248.34   10.92
   1  -9 -10  240.16   10.61
  -1   9  10  223.70   10.45
  -1   9  10  242.56   10.88
  -1   9  10  233.96   10.33
   1   9 -10  234.90   10.64
   1  -9 -10  227.98   10.19
  -1   9  10  226.61   10.02
   1  -9 -10  216.89   10.02
  -1  -9   9  302.51   12.65
   1   9  -9  303.21   13.22
   1  -9  -9  289.06   12.82
   1  -9  -9  315.74   13.22
  -1   9   9  325.64   13.90
   1   9  -9  308.59   13.67
  -1   9   9  291.84   13.37
  -1   9   9  303.07   12.81
   1   9  -9  295.18   13.40
   1   9  -9  288.97   12.94
  -1   9   9  303.50   13.28
   1  -9  -9  295.25   12.71
   1  -9  -9  282.79   12.76
   1   9  -9  316.98   13.58
   1  -9  -9  284.34   12.98
   1  -9  -9  298.82   13.26
   1  -9  -9  304.61   13.08
   1   9  -9  318.63   13.50
   1   9  -9  277.17   12.74
  -1   9   9  286.20   12.89
  -1   9   9  297.77   13.23
   1   9  -8  159.66    9.26
   1   9  -8  174.26    9.52
  -1   9   8  166.37    9.55
   1   9  -8  152.41    9.16
   1   9  -8  165.53    9.69
  -1   9   8  162.74    9.41
   1  -9  -8  154.40    9.02
   1   9  -8  153.48    9.27
   1  -9  -8  160.03    9.03
   1   9  -8  157.50    9.03
   1  -9  -8  169.30    9.22
  -1   9   8  167.22    9.67
   1  -9  -8  159.91    9.05
  -1   9   8  164.05    8.89
   1   9  -8  151.91    8.93
   1  -9  -8  180.66    9.71
   1   9  -8  159.46    8.82
  -1   9   8  159.72    8.84
  -1   9   8  163.79    9.43
  -1   9   8  166.86    9.40
   1  -9  -8  169.05    9.21
   1  -9  -7  739.37   23.98
   1   9  -7  668.69   23.07
  -1   9   7  688.99   23.31
  -1   9   7  613.92   31.52
  -1   9   7  660.61   22.81
  -1  -9   7  627.49   32.03
   1  -9  -7  673.17   22.99
   1   9  -7  659.39   23.36
   1   9  -7  626.19   22.64
   1   9  -7  667.06   23.37
   1  -9  -7  652.93   23.06
   1  -9  -7  697.35   22.32
  -1   9   7  645.56   23.43
   1   9  -7  637.51   22.87
   1  -9  -7  654.75   22.73
   1  -9  -7  663.96   30.75
  -1  -9   7  603.98   30.22
  -1   9   7  573.90   21.95
  -1   9   7  664.72   23.82
   1  -9  -7  650.37   22.64
   1   9  -7  635.23   22.81
   1   9  -7  681.61   23.33
  -1   9   7  668.24   23.53
  -1   9   7  657.07   23.38
   1   9  -7  641.24   23.49
   1  -9  -7  700.85   23.49
   1  -9  -6  163.15    8.61
  -1   9   6  180.60    9.72
  -1  -9   6  189.04   13.73
   1  -9  -6  187.19   13.79
  -1   9   6  147.39    8.72
  -1  -9   6  148.89   12.71
   1   9  -6  176.19    9.00
   1   9  -6  161.66    9.06
  -1   9   6  165.44    8.95
  -1   9   6  157.25    9.15
   1  -9  -6  171.02    8.88
   1  -9  -6  175.41    9.40
  -1   9   6  176.05    8.77
  -1  -9   6  175.58   14.51
   1   9  -6  170.02    9.23
   1  -9  -6  170.82    8.91
   1  -9  -6  149.48   12.97
  -1   9   6  169.96    9.13
  -1   9   6  165.72    9.30
   1  -9  -6  180.11    9.42
   1   9  -6  171.97    9.22
   1  -9  -6  178.90    9.42
   1   9  -6  176.89    9.09
   1   9  -6  155.14   13.97
  -1   9   6  170.63    9.35
   1   9  -6  178.75    9.42
   1   9  -6  157.89    8.87
  -1   9   6  170.63    8.94
   1   9  -6  164.38    8.89
   1   9  -6  170.36    9.45
   1   9  -6  170.34   12.82
  -1   9   6  171.93   14.46
  -1   9   6  182.56    9.78
   1  -9  -6  164.91    8.61
   1   9  -5 1997.67   55.91
  -1   9   5 1793.89   62.12
  -1   9   5 1923.06   55.22
  -1   9   5 1888.92   55.43
  -1  -9   5 2006.13   65.86
  -1   9   5 1933.88   55.73
   1   9  -5 1966.46   55.24
   1   9  -5 2020.85   55.75
  -1  -9   5 1833.17   62.55
   1   9  -5 2083.02   56.42
  -1   9   5 2146.42   56.49
   1  -9  -5 1968.02   55.85
  -1   9   5 2005.64   56.12
   1   9  -5 1955.89   55.09
  -1  -9   5 1922.62   62.83
   1   9  -5 2016.70   65.64
   1   9  -5 2005.22   56.12
   1   9  -5 2042.07   63.13
  -1   9   5 2023.81   55.38
   1  -9  -5 2047.20   55.36
   1  -9  -5 1998.92   55.15
   1   9  -5 1967.56   55.37
   1  -9  -5 2102.02   56.12
  -1   9   5 1979.69   56.07
   1   9  -5 2060.58   56.18
   1   9  -5 2045.40   55.32
   1   9  -5 1971.83   55.08
   1  -9  -5 1935.04   63.79
   1  -9  -5 1959.91   54.75
  -1   9   5 2071.18   66.20
   1  -9  -5 1865.46   55.18
  -1   9   5 1999.76   56.38
  -1   9   5 1958.51   55.19
   1  -9  -5 1880.63   55.62
  -1   9   5 1941.68   56.16
   1   9  -5 1836.95   55.34
  -1   9   5 2148.84   56.88
   1  -9  -5 2076.62   65.27
  -1   9   4   32.16    3.60
  -1   9   4   38.18    4.08
  -1   9   4   36.84    3.71
  -1   9   4   31.52    3.51
   1   9  -4   29.58    5.73
   1   9  -4   30.98    3.44
   1   9  -4   32.81    3.66
   1   9  -4   35.98    3.82
  -1   9   4   29.25    3.50
   1   9  -4   34.37    3.63
   1  -9  -4   35.31    3.67
   1   9  -4   37.88    3.79
   1  -9  -4   37.24    3.78
   1  -9  -4   32.22    3.64
   1  -9  -4   22.62    4.70
  -1   9   4   37.72    3.80
  -1   9   4   25.78    5.26
  -1  -9   4   45.58    6.03
   1  -9  -4   36.55    3.47
   1   9  -4   36.22    5.43
  -1   9   4   24.59    4.69
   1   9  -4   28.06    3.47
   1   9  -4   33.78    3.38
   1   9  -4   36.19    3.50
  -1  -9   4   30.84    5.61
  -1   9   4   37.25    3.89
   1  -9  -4   33.96    3.44
  -1   9   4   32.71    3.52
   1   9  -4   33.27    3.47
   1   9  -4   31.89    3.28
  -1   9   4   33.61    3.78
   1   9  -4   30.30    3.49
   1  -9  -4   32.28    5.53
   1  -9  -4   31.13    5.35
   1   9  -4   28.29    3.20
  -1   9   4   34.74    3.49
  -1   9   4   39.37    3.81
  -1   9   4   38.65    3.66
   1   9  -4   34.11    3.53
  -1  -9   4   25.02    4.98
   1  -9  -3 2096.38   55.66
  -1   9   3 2026.32   55.73
   1   9  -3 2025.88   55.47
   1   9  -3 1991.10   55.20
  -1   9   3 1931.12   55.76
  -1   9   3 1996.14   55.95
  -1   9   3 1973.91   55.47
  -1  -9   3 2082.51   63.04
  -1  -9   3 1917.58   60.55
   1   9  -3 2149.82   55.98
   1   9  -3 2013.80   55.54
   1  -9  -3 2215.21   63.94
   1   9  -3 1926.97   55.28
   1  -9  -3 2050.02   55.78
   1   9  -3 2062.33   55.82
   1  -9  -3 2065.55   61.95
  -1   9   3 1977.51   62.30
  -1   9   3 2021.44   62.58
  -1   9   3 2012.23   55.90
  -1  -9   3 2098.67   59.44
  -1   9   3 2017.46   55.93
  -1  -9   3 2027.78   63.13
   1  -9  -3 2072.64   55.51
  -1   9   3 2012.08   55.81
  -1   9   3 2099.76   56.18
  -1   9   3 2070.57   56.00
   1   9  -3 1994.30   62.01
   1   9  -3 1875.68   55.35
   1   9  -3 1997.03   62.32
   1   9  -3 1967.69   55.53
  -1   9   3 1850.80   54.94
  -1   9   3 1988.29   55.25
  -1   9   3 2059.51   56.01
   1  -9  -3 2114.09   63.16
   1   9  -3 2081.14   56.16
  -1   9   3 2094.72   56.38
  -1   9   3 2074.87   56.19
  -1   9   2  238.68   10.35
   1   9  -2  241.47   14.11
  -1   9   2  246.66   10.59
  -1   9   2  264.96   10.67
  -1   9   2  270.81   10.82
   1   9  -2  253.07   10.57
  -1   9   2  248.62   10.48
   1  -9  -2  253.51   14.20
  -1   9   2  247.30   10.53
  -1  -9   2  271.40   13.76
   1   9  -2  259.06   10.39
  -1   9   2  248.40   14.31
   1  -9  -2  269.28   14.96
   1  -9  -2  259.71   14.34
   1   9  -2  234.42   10.20
  -1   9   2  250.28   10.50
  -1   9   2  272.53   10.79
   1   9  -2  264.77   10.67
  -1  -9   2  242.22   14.22
   1   9  -2  251.75   10.38
   1   9  -2  265.80   10.67
  -1   9   2  253.64   10.48
  -1   9   2  256.95   10.63
   1   9  -2  269.55   14.06
  -1  -9   2  257.61   13.33
  -1   9   2  257.01   10.77
  -1  -9   1 1125.89   37.87
  -1  -9   1 1135.68   36.72
   1   9  -1 1077.03   38.54
  -1  -9   1 1210.20   36.75
   1   9  -1 1191.47   36.89
  -1   9   1 1147.38   33.35
   1   9  -1 1110.43   32.83
  -1  -9   1 1158.06   38.77
   1   9  -1 1132.84   33.01
   1   9  -1 1055.83   32.80
  -1   9   1 1062.24   38.31
  -1   9   1 1113.14   32.92
  -1   9   1 1172.69   33.20
   1   9  -1 1135.55   33.10
   1  -9  -1 1124.04   38.68
  -1   9   1 1157.41   33.15
   1  -9  -1 1112.92   37.43
  -1  -9   0  275.14   14.04
   1   9   0  255.87   10.99
   1  -9   0  296.29   13.18
   1   9   0  261.01   10.87
  -1  -9   0  295.65   15.11
   1  -9   0  242.98   12.89
  -1   9   0  289.05   15.29
   1  -9   0  286.62   14.93
   1   9   0  291.04   15.47
  -1  -9   0  283.44   14.85
   1   9   0  268.36   10.93
  -1  -9   0  328.32   14.29
  -1   9   0  271.81   14.20
   1   9   1 2454.12   68.06
   1   9   1 2552.24   67.96
   1   9   1 2572.43   68.52
   1   9   1 2579.37   67.99
  -1   9  -1 2542.81   67.92
  -1  -9  -1 2731.66   72.59
  -1   9  -1 2568.96   68.02
   1   9   1 2512.51   68.19
   1   9   1 2676.94   76.05
  -1   9  -1 2494.25   68.16
   1   9   1 2511.53   68.42
   1  -9   1 2423.98   71.65
   1  -9   1 2357.64   73.16
  -1   9  -1 2490.62   68.21
  -1   9  -1 2402.36   73.79
  -1  -9  -1 2590.78   75.02
  -1  -9  -1 2661.52   74.27
  -1   9  -1 2487.75   74.69
   1   9   1 2427.08   67.90
   1  -9   1 2553.71   70.58
  -1   9  -1 2674.44   68.29
  -1   9  -1 2617.15   68.06
   1   9   1 2293.91   67.71
  -1  -9  -1 2617.13   74.37
   1   9   2  679.71   22.15
  -1   9  -2  730.23   22.52
  -1  -9  -2  658.68   21.76
  -1   9  -2  679.69   28.02
  -1  -9  -2  795.91   28.26
  -1  -9  -2  680.24   22.37
  -1   9  -2  660.70   22.15
  -1  -9  -2  735.65   28.35
   1   9   2  649.36   22.39
  -1   9  -2  667.26   21.81
  -1   9  -2  719.55   22.72
  -1  -9  -2  704.66   25.95
   1   9   2  754.37   22.96
  -1   9  -2  695.10   21.84
  -1   9  -2  713.76   22.38
   1   9   2  635.68   26.80
   1   9   2  678.39   22.69
   1   9   2  672.92   22.00
   1  -9   2  685.72   26.74
   1   9   2  681.48   22.34
   1  -9   2  698.51   26.56
   1   9   2  747.22   22.69
   1   9   2  730.19   22.34
   1   9   2  702.75   22.02
  -1   9  -2  693.90   22.55
   1   9   2  698.71   22.56
  -1  -9  -2  697.59   22.07
  -1   9  -2  741.17   28.70
  -1   9  -2  765.60   22.30
  -1  -9  -2  721.71   28.79
  -1   9  -2  687.01   22.11
   1   9   2  709.06   22.06
   1   9   2  676.61   21.90
  -1  -9  -2  685.73   21.79
   1   9   3 2019.78   55.41
  -1   9  -3 1888.96   54.16
   1   9   3 1896.22   55.03
  -1  -9  -3 1992.55   54.51
  -1   9  -3 1940.84   54.48
   1  -9   3 1924.09   61.18
   1   9   3 1988.35   54.93
  -1  -9  -3 1893.88   54.13
   1  -9   3 1879.51   60.53
  -1  -9  -3 2062.10   63.57
  -1  -9  -3 2074.02   63.21
   1   9   3 2104.00   55.24
  -1   9  -3 1808.23   53.69
  -1  -9  -3 2027.89   54.83
   1   9   3 1902.25   54.63
   1  -9   3 1983.85   59.79
  -1   9  -3 1963.43   55.01
   1   9   3 1884.78   53.79
  -1   9  -3 1991.27   54.72
   1   9   3 1977.19   54.54
   1   9   3 1939.48   54.85
  -1   9  -3 2013.74   62.73
   1  -9   3 2061.01   59.69
  -1   9  -3 2015.37   54.49
  -1  -9  -3 1993.84   61.12
  -1  -9  -3 1947.78   54.46
  -1   9  -3 1962.35   54.31
  -1   9  -3 1978.37   63.35
   1   9   3 1937.17   54.55
  -1   9  -3 2036.81   54.26
   1   9   3 1957.71   60.40
   1   9   3 1953.72   54.31
  -1   9  -3 1971.31   54.76
  -1   9  -3 1872.98   54.30
  -1   9  -3 1973.59   54.88
   1   9   3 1843.00   61.18
  -1  -9  -3 2013.27   55.08
  -1   9  -3 2112.99   54.54
  -1   9  -3 1984.54   54.96
   1   9   3 2092.68   55.13
  -1  -9  -4  178.50   13.41
   1   9   4  185.45    9.53
  -1   9  -4  179.19    9.03
  -1   9  -4  179.36    9.15
  -1  -9  -4  177.69   13.37
  -1   9  -4  180.46    9.31
   1   9   4  160.54    8.41
  -1   9  -4  177.01    9.00
  -1  -9  -4  172.58    9.02
  -1   9  -4  189.26    9.23
   1  -9   4  201.85   13.65
  -1   9  -4  189.72    9.03
   1   9   4  181.24    8.91
  -1  -9  -4  178.03    8.94
  -1   9  -4  179.20   13.19
   1  -9   4  204.76   12.97
  -1   9  -4  179.85    8.92
   1  -9   4  178.00   12.69
  -1   9  -4  170.95    8.52
  -1  -9  -4  164.07   12.07
   1  -9   4  181.51   12.37
  -1  -9  -4  178.13    9.04
  -1   9  -4  192.95    9.43
   1   9   4  183.91    9.29
   1   9   4  162.32   12.45
   1  -9   4  197.58   12.51
   1   9   4  170.73    9.10
  -1   9  -4  161.80    8.75
   1   9   4  183.92    9.22
   1   9   4  195.96    9.44
   1   9   4  178.71    8.94
  -1  -9  -4  168.12    8.82
  -1   9  -4  192.35    9.07
   1   9   4  165.69    8.81
  -1   9  -4  188.84   14.18
  -1   9  -4  189.47    8.86
   1   9   4  183.11   12.79
  -1  -9  -4  167.86    8.90
   1   9   4  192.44    9.47
  -1   9  -5 2212.28   61.23
  -1   9  -5 2260.33   61.61
   1  -9   5 2084.55   69.32
   1   9   5 2087.12   60.79
  -1   9  -5 2120.90   60.44
   1   9   5 2034.26   68.93
   1   9   5 2198.17   60.84
  -1  -9  -5 2162.85   70.36
  -1  -9  -5 2181.01   61.06
  -1   9  -5 2220.93   70.45
  -1  -9  -5 2184.31   59.87
   1   9   5 2049.30   59.93
  -1   9  -5 2118.12   60.93
  -1  -9  -5 2114.21   60.95
   1   9   5 2091.59   60.57
   1   9   5 2178.51   61.46
  -1  -9  -5 2367.88   72.08
  -1  -9  -5 2063.78   60.41
  -1   9  -5 2130.52   60.84
  -1   9  -5 2218.50   72.29
   1   9   5 2047.98   60.72
  -1  -9  -5 2119.28   60.68
   1   9   5 2321.39   70.80
  -1  -9  -5 2163.25   59.81
  -1   9  -5 2149.39   60.39
   1   9   5 2154.93   60.60
  -1   9  -5 2160.67   61.06
  -1   9  -5 2289.61   60.22
   1   9   5 2310.18   61.65
   1   9   5 2143.93   60.45
  -1  -9  -5 2206.16   61.10
  -1  -9  -5 2234.92   60.27
  -1   9  -5 2212.13   60.56
  -1   9  -5 2126.35   59.88
  -1   9  -6    4.53    1.89
   1   9   6    3.65    2.45
   1   9   6    6.31    2.53
  -1   9  -6   16.47    3.33
  -1  -9  -6    5.62    2.48
  -1  -9  -6    5.88    2.59
  -1  -9  -6    5.81    3.34
   1   9   6    2.36    1.78
  -1  -9  -6    4.33    1.72
  -1  -9  -6    5.60    2.03
  -1   9  -6    4.16    1.97
  -1  -9  -6    4.52    2.31
  -1   9  -6    3.19    1.66
  -1   9  -6    5.54    2.39
  -1   9  -6    4.31    1.84
   1  -9   6    9.73    4.67
  -1   9  -6    3.09    1.93
   1   9   6    3.56    2.52
  -1  -9  -6   11.03    2.46
   1  -9   6   13.23    4.24
   1   9   6    4.59    2.04
  -1  -9  -6    3.31    2.84
  -1   9  -6    2.38    2.24
   1   9   6   -0.41    4.97
  -1   9  -6    8.44    2.54
   1   9   6    2.86    2.14
  -1   9  -6    4.43    2.16
  -1  -9  -6    3.79    2.17
   1   9   6    4.59    2.14
  -1  -9  -6    8.05    2.43
   1   9   6    3.46    1.93
  -1   9  -7  985.40   31.97
   1   9   7  985.92   31.24
  -1   9  -7  971.94   32.22
  -1  -9  -7  991.52   30.99
   1   9   7  975.56   31.27
   1   9   7 1014.00   32.28
  -1  -9  -7  995.17   31.45
  -1  -9  -7  976.43   31.84
  -1   9  -7 1000.03   32.56
  -1   9  -7  963.02   31.08
   1   9   7  970.04   32.12
   1   9   7 1027.42   32.76
  -1  -9  -7 1046.59   32.49
   1   9   7  953.98   31.54
  -1   9  -7 1040.77   32.68
   1   9   7  986.76   32.64
  -1   9  -7 1044.73   32.88
  -1  -9  -7 1034.69   32.43
  -1   9  -7 1026.86   31.88
  -1   9  -7 1015.86   31.08
  -1  -9  -7  988.49   31.04
  -1   9  -7 1017.59   31.19
  -1  -9  -7  998.97   32.14
  -1  -9  -7  984.26   31.30
   1   9   7  939.09   31.36
  -1   9  -8  229.57   11.20
  -1  -9  -8  224.42   10.68
  -1   9  -8  211.54   11.08
  -1   9  -8  213.77   11.10
  -1  -9  -8  220.71   10.94
   1   9   8  210.73   10.71
   1   9   8  210.94   10.79
  -1   9  -8  214.79   10.69
   1   9   8  207.20   10.23
  -1   9  -8  232.08   11.27
   1   9   8  212.26   10.53
  -1  -9  -8  235.32   11.19
  -1  -9  -8  227.80   10.98
   1   9   8  214.20   11.08
  -1  -9  -8  219.70   10.46
  -1  -9  -8  215.78   10.01
  -1   9  -8  219.55   10.66
   1   9   8  221.87   11.17
  -1  -9  -8  212.62   10.08
  -1   9  -8  213.72   10.27
  -1  -9  -9  630.93   20.87
  -1  -9  -9  587.58   20.47
   1   9   9  643.97   21.27
  -1   9  -9  597.39   20.33
   1   9   9  573.72   20.44
   1   9   9  586.81   20.17
  -1  -9  -9  590.00   19.61
   1   9   9  605.24   20.48
  -1   9  -9  580.82   20.52
  -1  -9  -9  597.38   20.49
  -1   9  -9  613.66   20.97
   1   9   9  636.87   21.16
  -1  -9  -9  583.74   19.94
  -1  -9  -9  584.01   19.87
  -1  -9  -9  608.28   20.58
  -1   9  -9  585.04   19.83
  -1   9  -9  640.69   21.22
  -1  -9  -9  592.83   20.39
  -1   9  -9  640.34   21.18
  -1   9 -10   25.64    2.91
  -1  -9 -10   33.34    3.04
  -1  -9 -10   27.58    2.77
   1   9  10   24.41    2.81
  -1  -9 -10   24.01    2.56
  -1  -9 -10   26.29    2.78
   1   9  10   30.97    3.09
  -1  -9 -10   25.47    2.76
  -1   9 -10   29.00    2.80
  -1   9 -10   24.35    2.60
  -1   9 -10   24.07    2.76
  -1   9 -10   28.19    2.98
  -1  10  10   34.67    3.73
  -1  10  10   35.09    3.50
   1  10 -10   29.51    3.29
   1 -10 -10   30.75    3.19
   1  10 -10   30.70    3.38
   1 -10 -10   31.49    3.48
  -1  10  10   30.54    3.16
   1  10 -10   28.37    3.35
   1 -10 -10   33.08    3.45
   1 -10 -10   30.64    3.18
   1 -10 -10   30.21    3.28
   1  10 -10   30.44    3.52
   1  10 -10   34.74    3.61
  -1  10  10   30.07    3.41
  -1  10  10   29.72    3.29
   1  10 -10   30.02    3.52
   1 -10 -10   34.98    3.48
   1  10 -10   34.09    3.48
   1 -10  -9    9.33    2.57
   1 -10  -9   14.38    2.84
   1 -10  -9    9.83    2.32
   1  10  -9    9.27    2.55
  -1  10   9   13.91    2.76
  -1 -10   9    9.03    2.25
   1 -10  -9    9.95    2.36
   1  10  -9   13.63    2.59
  -1  10   9   11.52    2.54
   1  10  -9    9.02    2.22
   1  10  -9   12.40    2.84
  -1  10   9    6.31    1.97
   1  10  -9   13.07    2.73
   1 -10  -9   13.10    2.64
  -1  10   9   13.58    3.07
   1 -10  -9   12.43    2.75
   1  10  -9    9.53    2.36
   1  10  -9    9.22    2.54
  -1  10   9   12.15    2.56
   1 -10  -9   12.39    2.52
   1 -10  -8    2.20    2.14
   1 -10  -8    1.80    1.70
   1  10  -8   -0.33    2.08
   1 -10  -8    2.82    2.24
  -1  10   8    0.64    1.63
  -1  10   8   -0.22    2.02
   1  10  -8    1.47    1.90
  -1  10   8   -1.06    2.07
   1  10  -8    2.42    2.08
  -1  10   8   -0.53    1.77
   1  10  -8   -0.28    2.09
   1 -10  -8    2.08    2.24
  -1  10   8    3.64    2.61
   1 -10  -8    0.67    1.69
   1  10  -8    2.10    2.13
   1 -10  -8    0.30    1.72
  -1  10   8    0.27    1.95
   1  10  -8    4.18    1.68
   1  10  -8   -1.07    2.16
   1  10  -8    0.42    1.80
   1 -10  -8    0.01    1.98
  -1  10   7  227.37   11.27
   1  10  -7  211.61   10.62
   1  10  -7  195.25   10.28
  -1  10   7  209.82   11.09
  -1  10   7  208.60   10.56
   1 -10  -7  215.69   10.91
  -1  10   7  217.48   11.38
   1 -10  -7  206.33   10.25
   1  10  -7  211.79   10.85
   1  10  -7  218.28   11.28
   1 -10  -7  215.74   10.48
   1 -10  -7  213.46   10.90
   1  10  -7  206.91   10.89
   1 -10  -7  237.59   10.59
  -1  10   7  208.86   10.62
   1  10  -7  204.37   10.48
  -1  10   7  215.59   11.13
   1  10  -7  195.47   10.55
  -1  10   7  212.53   10.63
   1  10  -7  211.43   10.81
   1 -10  -7  224.78   11.18
   1 -10  -7  202.47   10.35
  -1  10   6  399.04   15.34
   1 -10  -6  393.02   22.45
  -1 -10   6  379.07   21.67
  -1 -10   6  420.44   21.88
   1 -10  -6  373.74   15.68
   1  10  -6  390.74   15.89
   1  10  -6  371.51   15.55
   1 -10  -6  387.83   15.78
   1 -10  -6  369.89   15.04
   1  10  -6  393.44   15.91
  -1  10   6  337.35   21.65
   1  10  -6  392.12   15.53
   1  10  -6  379.00   15.62
   1  10  -6  417.46   15.57
   1 -10  -6  357.71   14.80
   1 -10  -6  391.10   15.78
  -1  10   6  353.86   15.66
   1  10  -6  359.32   15.11
  -1  10   6  381.67   15.53
  -1  10   6  411.08   16.34
  -1 -10   6  389.62   23.10
   1 -10  -6  380.83   14.78
   1  10  -6  402.84   15.43
  -1  10   6  361.58   15.54
  -1  10   6  365.68   14.87
   1  10  -6  396.41   16.08
   1  10  -6  393.20   23.17
  -1  10   6  374.91   15.60
   1 -10  -6  375.13   21.42
   1 -10  -6  375.16   14.97
  -1  10   6  390.17   16.01
   1 -10  -5   12.56    2.56
  -1  10   5   12.96    4.20
   1 -10  -5   11.56    4.54
  -1  10   5   14.58    2.78
  -1  10   5   14.60    2.90
   1 -10  -5   12.29    2.88
  -1  10   5   10.67    2.41
  -1  10   5   16.92    4.75
   1  10  -5   16.27    2.91
  -1  10   5   12.19    2.61
   1 -10  -5   11.56    4.58
   1 -10  -5   16.96    2.82
   1  10  -5   15.26    2.90
   1 -10  -5   14.88    2.97
  -1 -10   5    8.94    3.85
   1  10  -5   16.49    2.81
   1  10  -5   12.27    4.34
   1  10  -5   17.94    4.81
  -1  10   5   14.10    2.78
   1 -10  -5   12.96    2.74
   1  10  -5   14.52    2.87
   1  10  -5   17.07    2.77
   1  10  -5   14.99    2.66
  -1  10   5   12.69    2.86
   1  10  -5   17.11    2.91
  -1  10   5   17.74    3.16
  -1 -10   5   23.54    5.62
  -1  10   5   12.33    2.87
   1  10  -5   12.91    2.84
  -1  10   5   14.03    2.80
   1  10  -5   17.28    3.12
   1 -10  -5   19.45    5.34
  -1 -10   5   11.21    4.80
   1 -10  -4    1.90    2.96
  -1 -10   4    5.07    3.03
  -1  10   4   -0.80    1.95
   1 -10  -4   -0.20    1.62
   1 -10  -4    2.34    1.89
  -1  10   4    0.10    1.73
  -1  10   4    0.61    1.84
  -1  10   4    1.94    1.82
   1 -10  -4    5.84    3.12
   1  10  -4    2.09    2.84
   1  10  -4    6.05    2.32
  -1 -10   4    4.27    4.06
   1  10  -4    3.20    1.95
   1  10  -4    5.61    2.05
   1 -10  -4    0.10    1.82
  -1  10   4    2.35    1.77
   1  10  -4    5.65    2.44
  -1  10   4   -1.12    2.56
  -1  10   4    4.11    2.04
  -1  10   4   -1.06    2.34
   1  10  -4    4.49    2.12
   1 -10  -4    0.78    1.34
  -1 -10   4    9.87    4.41
  -1  10   4    2.84    1.81
  -1  10   4    2.46    2.16
   1  10  -4    1.40    2.49
   1  10  -4    2.95    2.14
  -1  10   4    3.24    1.79
   1  10  -4    3.83    2.30
  -1  10   4   -0.36    1.44
   1  10  -4    3.58    2.16
   1 -10  -4    1.09    1.62
   1 -10  -4   -0.51    2.89
  -1  10   4    4.04    1.84
   1  10  -4    6.79    2.46
   1  10  -4   11.30    4.31
  -1  10   4   -0.32    1.92
  -1  10   4    0.59    1.54
   1  10  -4    0.43    1.59
  -1 -10   3    8.66    3.61
   1  10  -3    2.87    2.63
  -1  10   3   18.21    2.89
   1 -10  -3    6.56    3.17
   1  10  -3    5.56    3.01
  -1  10   3    8.93    2.34
  -1  10   3   11.38    3.79
   1  10  -3    6.50    2.02
   1  10  -3    8.75    2.20
   1  10  -3    6.79    1.89
   1  10  -3    6.64    1.98
  -1  10   3    9.10    2.43
   1 -10  -3    9.01    2.27
  -1 -10   3    6.54    3.50
   1  10  -3   10.71    2.55
  -1 -10   3   11.48    3.42
   1  10  -3    8.40    1.94
  -1  10   3    8.79    2.27
   1 -10  -3   10.53    4.01
  -1  10   3    8.04    2.11
  -1  10   3    7.29    2.15
   1  10  -3    8.34    2.03
   1 -10  -3    8.64    2.13
   1  10  -3    7.65    1.99
  -1  10   3    8.22    1.88
   1 -10  -3    7.91    2.11
  -1  10   3   11.72    2.21
  -1  10   3   11.00    2.67
  -1  10   3   10.35    2.56
  -1  10   3    3.84    1.84
  -1  10   3   10.91    2.40
   1  10  -3    8.44    2.27
   1 -10  -3   10.62    3.56
  -1  10   3    7.22    2.02
   1  10  -3    4.92    1.70
  -1  10   3    6.10    2.11
  -1  10   3    7.75    2.11
  -1 -10   2  252.56   15.50
  -1  10   2  278.02   11.53
   1 -10  -2  274.92   10.94
  -1  10   2  264.28   11.36
  -1 -10   2  247.40   14.09
  -1  10   2  287.38   11.69
   1  10  -2  249.82   11.08
   1  10  -2  281.68   11.60
  -1  10   2  275.20   11.53
  -1  10   2  263.80   10.94
   1  10  -2  274.55   11.43
  -1  10   2  260.41   11.48
  -1  10   2  283.17   11.58
  -1  10   2  269.39   11.01
  -1  10   2  281.34   11.26
   1 -10  -2  266.82   15.68
   1  10  -2  279.60   11.40
  -1 -10   2  251.11   15.47
   1  10  -2  258.90   11.19
  -1  10   2  263.16   11.51
   1  10  -2  251.01   10.74
   1 -10  -2  277.66   16.17
  -1  10   2  273.16   11.22
  -1  10   2  266.33   15.81
   1  10  -2  274.10   11.19
  -1 -10   2  254.51   13.95
  -1  10   2  257.23   10.84
  -1  10   2  253.59   11.20
   1  10  -2  243.47   10.51
  -1  10   2  271.56   11.40
  -1  10   2  269.58   11.36
   1 -10  -2  283.82   10.94
   1  10  -2  249.27   14.47
   1 -10  -2  284.99   15.67
   1  10  -2  290.70   11.24
   1  10  -2  254.43   11.12
   1  10  -2  250.38   11.12
   1  10  -2  266.79   15.86
   1  10  -2  270.94   11.04
  -1  10   2  266.47   10.96
  -1 -10   1   57.49    5.93
  -1  10   1   55.98    4.38
   1  10  -1   47.87    4.46
  -1  10   1   57.08    4.44
  -1  10   1   51.85    4.32
  -1  10   1   57.51    4.64
  -1  10   1   50.77    4.34
  -1  10   1   51.83    4.32
   1  10  -1   56.13    4.51
   1 -10  -1   49.17    6.19
  -1 -10   1   42.93    5.32
   1  10  -1   49.55    3.98
   1  10  -1   53.89    4.42
   1  10  -1   51.40    6.84
   1  10  -1   50.32    4.24
   1 -10  -1   44.80    6.20
  -1  10   1   49.61    4.16
   1  10  -1   50.55    4.02
   1  10  -1   57.73    4.49
  -1  10   1   59.29    4.33
  -1  10   1   54.50    4.44
   1  10  -1   54.19    4.37
  -1 -10   1   46.71    5.90
   1  10  -1   52.67    4.27
   1  10  -1   49.11    4.17
  -1  10   1   50.67    4.24
  -1  10   1   49.32    4.22
   1  10  -1   50.59    4.32
  -1  10   1   51.89    4.28
   1  10  -1   55.70    4.58
  -1  10   1   52.32    4.09
   1  10  -1   47.68    3.93
   1  10  -1   47.68    4.17
  -1 -10   1   59.49    6.80
  -1  10   1   37.51    5.71
  -1  10   1   51.97    4.34
   1  10  -1   54.20    5.74
  -1  10   1   50.74    4.21
  -1  10   1   46.29    4.01
  -1  10   0  529.11   17.23
   1 -10   0  523.31   21.11
   1  10   0  497.65   17.76
   1  10   0  514.18   18.02
  -1  10   0  516.11   17.62
  -1 -10   0  493.03   22.60
  -1  10   0  569.36   18.03
  -1  10   0  520.16   17.91
   1  10   0  501.79   17.61
  -1 -10   0  421.53   19.64
  -1  10   0  460.22   17.30
   1  10   0  494.15   17.75
   1  10   0  507.59   17.15
  -1  10   0  515.50   17.79
   1  10   0  523.52   17.80
   1  10   0  533.91   23.78
   1 -10   0  523.71   23.05
   1  10   0  542.03   17.99
  -1  10   0  502.46   23.11
  -1  10   0  531.76   18.04
  -1  10   0  544.36   17.61
   1  10   0  512.72   17.16
  -1  10   0  473.25   17.16
   1  10   0  498.32   17.57
   1  10   0  524.47   17.76
  -1  10   0  507.02   17.30
   1  10   0  503.66   17.37
   1  10   0  479.10   17.34
  -1 -10   0  480.09   22.17
  -1 -10   0  532.60   21.94
  -1  10   0  510.43   17.66
  -1  10   0  510.10   17.75
  -1  10   0  537.02   17.77
  -1  10   0  457.64   16.99
  -1  10   0  520.93   17.40
  -1  10   0  482.41   17.05
  -1  10  -1  478.25   16.89
   1  10   1  439.01   16.03
   1  10   1  444.25   16.47
   1  10   1  454.52   16.62
  -1 -10  -1  496.00   16.39
   1  10   1  442.29   16.08
  -1  10  -1  468.97   16.05
  -1 -10  -1  410.35   20.36
   1  10   1  481.02   16.91
  -1  10  -1  485.95   16.51
  -1  10  -1  474.72   16.82
  -1  10  -1  448.75   16.09
  -1 -10  -1  510.11   22.87
   1  10   1  451.33   16.73
  -1  10  -1  461.63   16.68
   1 -10   1  468.67   21.48
  -1  10  -1  476.47   16.35
   1  10   1  470.94   16.88
  -1  10  -1  435.40   16.02
   1  10   1  497.86   17.03
  -1  10  -1  491.97   16.92
   1  10   1  487.75   16.89
  -1  10  -1  500.43   17.29
   1  10   1  482.50   17.23
   1  10   1  472.49   16.26
   1  10   1  489.09   17.29
   1  10   1  458.56   16.39
  -1 -10  -1  468.79   16.01
   1  10   1  461.88   16.23
  -1  10  -1  477.70   16.70
   1  10   1  491.70   17.04
  -1  10  -1  459.23   16.24
  -1  10  -1  481.04   21.79
   1  10   1  468.39   22.64
  -1  10  -1  475.16   16.98
  -1  10  -1  454.92   16.39
   1 -10   1  466.05   20.07
  -1 -10  -1  507.11   22.07
  -1  10  -1  447.72   21.95
   1  10   2  301.17   12.74
  -1 -10  -2  285.18   17.11
   1  10   2  275.36   16.99
  -1 -10  -2  296.74   11.89
   1  10   2  291.16   12.19
  -1  10  -2  286.94   11.85
  -1 -10  -2  293.45   11.73
   1 -10   2  273.29   15.66
  -1  10  -2  275.95   12.18
  -1 -10  -2  303.64   11.51
  -1  10  -2  285.70   16.99
  -1 -10  -2  300.44   17.07
   1  10   2  313.79   16.70
   1  10   2  300.07   11.94
  -1  10  -2  297.00   17.13
   1  10   2  284.57   11.84
  -1  10  -2  276.57   11.96
   1  10   2  298.90   11.82
   1  10   2  302.74   12.57
   1 -10   2  348.74   16.69
   1  10   2  282.38   11.71
  -1  10  -2  291.04   12.20
  -1 -10  -2  281.31   11.36
  -1 -10  -2  302.47   16.35
   1  10   2  299.47   12.31
   1  10   2  291.00   11.97
  -1  10  -2  306.68   12.14
   1  10   2  290.87   12.26
  -1  10  -2  311.75   12.00
   1  10   2  309.51   12.57
  -1  10  -2  287.48   12.12
  -1  10  -2  299.54   11.90
  -1 -10  -2  295.57   12.26
  -1  10  -2  275.67   11.48
  -1  10  -2  294.57   12.49
  -1  10  -2  280.80   11.42
   1  10   3   67.31    5.19
  -1  10  -3   58.55    4.60
   1  10   3   60.58    5.08
  -1  10  -3   61.68    4.83
  -1  10  -3   63.71    5.24
   1  10   3   60.40    4.85
   1  10   3   49.49    4.82
   1  10   3   62.80    5.10
  -1 -10  -3   60.41    5.08
  -1 -10  -3   54.29    6.72
   1  10   3   63.35    7.48
  -1  10  -3   60.13    5.20
  -1  10  -3   66.79    5.02
  -1 -10  -3   57.22    4.66
  -1 -10  -3   60.47    7.80
  -1 -10  -3   63.80    5.06
  -1  10  -3   61.18    7.71
  -1  10  -3   62.51    4.95
  -1  10  -3   62.73    5.13
  -1  10  -3   63.96    5.22
  -1 -10  -3   56.78    4.73
  -1  10  -3   62.34    4.76
   1 -10   3   67.34    7.17
   1  10   3   57.98    4.95
  -1  10  -3   65.66    4.97
   1  10   3   64.42    4.96
  -1  10  -3   60.45    4.85
   1 -10   3   59.28    7.48
  -1  10  -3   57.63    4.94
   1 -10   3   65.49    7.45
  -1  10  -3   65.62    4.89
   1  10   3   67.12    5.06
   1  10   3   62.76    4.80
  -1  10  -3   54.87    7.69
  -1 -10  -3   55.98    7.66
  -1 -10  -3   60.53    4.77
   1  10   3   48.80    4.62
   1  10   3   63.89    5.35
  -1  10  -4  249.33   11.32
  -1  10  -4  275.13   12.23
   1  10   4  279.43   12.47
  -1  10  -4  279.68   11.54
  -1 -10  -4  262.13   11.96
  -1  10  -4  260.51   11.71
  -1 -10  -4  255.33   11.63
  -1 -10  -4  266.63   12.01
   1  10   4  259.74   11.73
   1 -10   4  254.98   16.49
  -1  10  -4  264.34   11.96
   1  10   4  272.61   12.14
   1  10   4  255.61   12.07
   1 -10   4  285.35   16.67
   1  10   4  280.60   12.16
  -1  10  -4  241.81   11.32
  -1  10  -4  253.73   11.23
   1  10   4  271.98   11.65
  -1  10  -4  284.01   18.50
  -1  10  -4  254.15   11.55
  -1  10  -4  271.99   11.81
  -1  10  -4  262.02   12.06
   1  10   4  260.51   16.61
  -1 -10  -4  264.40   11.64
   1  10   4  258.70   11.77
  -1  10  -4  254.12   11.80
  -1 -10  -4  265.83   17.53
   1  10   4  263.75   11.88
  -1 -10  -4  272.91   11.96
  -1  10  -4  257.53   11.81
   1  10   4  266.44   11.52
  -1 -10  -4  279.09   17.85
  -1  10  -4  244.17   16.70
   1  10   4  256.74   11.87
  -1  10  -5    2.58    1.87
  -1  10  -5    3.14    1.91
   1  10   5    1.88    1.71
   1 -10   5    0.46    4.03
  -1 -10  -5    8.09    3.12
   1  10   5   -0.45    1.86
  -1  10  -5   -0.21    1.77
  -1  10  -5    1.70    2.08
  -1 -10  -5    1.58    1.84
  -1  10  -5    1.06    1.65
  -1 -10  -5    2.11    1.95
  -1  10  -5    0.51    1.98
   1  10   5    2.16    1.89
   1 -10   5    8.91    3.95
   1  10   5    4.43    1.84
  -1  10  -5    6.07    3.88
  -1  10  -5    3.45    1.79
   1  10   5    1.20    1.66
  -1  10  -5    1.55    1.70
   1  10   5    0.82    1.65
  -1 -10  -5    0.57    2.04
  -1 -10  -5    0.21    1.67
  -1 -10  -5    1.45    1.87
  -1 -10  -5   -0.11    2.80
  -1  10  -5   -0.59    1.73
  -1 -10  -5    5.85    2.60
   1  10   5    0.75    1.83
  -1  10  -5    0.75    1.55
  -1  10  -5    0.44    1.90
  -1  10  -5    9.53    4.33
   1  10   5    2.68    2.01
  -1  10  -6  136.73    8.21
  -1 -10  -6  141.16    8.60
  -1  10  -6  135.40    8.46
   1  10   6  125.41    8.28
  -1  10  -6  147.66    8.70
  -1  10  -6  121.56    7.36
  -1 -10  -6  143.87    8.53
  -1 -10  -6  133.98    7.56
  -1 -10  -6  130.99    7.58
   1  10   6  113.94    7.53
  -1 -10  -6  138.44    8.12
  -1  10  -6  134.60    8.12
  -1  10  -6  132.57    7.62
  -1 -10  -6  129.78    8.23
   1  10   6  129.96    8.54
   1  10   6  133.89    8.23
   1  10   6  143.03    8.32
  -1  10  -6  129.03    8.47
  -1 -10  -6  128.28    7.47
   1  10   6  130.57    8.31
  -1  10  -6  122.53    8.00
  -1  10  -6  127.34    7.76
   1  10   6  126.47    7.96
   1  10   6  126.65    7.82
  -1 -10  -6  134.29    8.37
  -1  10  -7   96.56    7.22
  -1 -10  -7   99.43    6.56
   1  10   7   91.39    6.40
   1  10   7   99.24    6.67
  -1  10  -7   91.68    6.68
   1  10   7   92.21    6.88
   1  10   7   90.85    6.45
   1  10   7  104.66    7.52
  -1 -10  -7  108.47    7.34
  -1  10  -7   96.94    6.92
  -1  10  -7   91.80    7.01
   1  10   7  105.06    7.40
  -1 -10  -7  105.81    6.63
   1  10   7  111.83    7.38
  -1 -10  -7  101.98    7.11
  -1 -10  -7   99.78    7.09
   1  10   7   96.44    6.54
  -1  10  -7   93.64    6.93
  -1 -10  -7   94.68    7.04
  -1  10  -7   99.47    7.14
  -1  10  -8   11.95    2.52
  -1  10  -8   10.08    2.46
  -1 -10  -8   14.77    2.77
   1  10   8   14.06    2.87
   1  10   8   11.70    2.62
  -1  10  -8    9.88    2.75
   1  10   8   11.08    2.67
  -1 -10  -8   14.07    2.50
  -1 -10  -8   11.97    2.60
  -1 -10  -8   17.21    2.67
  -1  10  -8   11.68    2.60
  -1 -10  -8   15.10    2.86
  -1  10  -8   11.21    2.83
  -1  10  -8   10.38    2.58
   1  10   8   12.79    2.54
  -1 -10  -8   19.63    3.21
  -1 -10  -9   60.71    4.63
  -1 -10  -9   50.93    4.18
  -1 -10  -9   50.25    4.30
  -1  10  -9   53.26    4.32
  -1  10  -9   57.82    4.64
  -1  10  -9   61.77    4.88
   1  10   9   48.84    4.34
  -1 -10  -9   45.04    3.81
  -1  10  -9   51.44    4.43
   1  10   9   51.41    4.50
  -1 -10  -9   55.50    4.48
   1  10   9   45.72    4.10
  -1 -10  -9   50.72    4.31
   1  10   9   45.22    4.11
  -1  10  -9   49.02    4.30
  -1 -10  -9   70.84    5.12
   1 -11 -10  408.77   14.00
   1  11 -10  410.00   14.29
  -1  11  10  416.35   14.68
   1  11 -10  437.18   14.91
   1 -11 -10  426.92   14.76
   1  11 -10  409.37   14.85
   1  11 -10  446.62   14.93
   1 -11 -10  427.26   14.54
   1 -11 -10  428.83   14.17
   1 -11 -10  413.17   14.65
   1  11 -10  377.07   14.30
  -1  11  10  391.44   14.03
   1  11 -10  419.49   14.41
  -1  11  10  444.02   15.11
  -1  11   9  238.30   10.85
  -1  11   9  243.24   10.81
  -1  11   9  238.86   10.75
   1 -11  -9  232.24   10.05
   1 -11  -9  246.81   10.86
   1  11  -9  232.11   10.42
   1 -11  -9  237.44   10.80
   1  11  -9  225.94   10.68
   1 -11  -9  250.07   10.76
   1  11  -9  231.94   10.37
   1  11  -9  231.41   10.50
   1 -11  -9  248.10   10.47
   1  11  -9  238.56   10.74
   1  11  -9  249.24   11.19
   1 -11  -9  241.43   10.75
   1  11  -9  223.53   10.58
   1 -11  -9  253.69   10.44
  -1  11   9  246.90   10.67
  -1  11   9  238.79   11.02
   1 -11  -8  226.92   10.40
   1 -11  -8  220.47   10.45
   1 -11  -8  218.28   10.79
   1  11  -8  231.22   10.74
   1  11  -8  250.06   11.02
  -1  11   8  220.24   10.35
   1 -11  -8  221.28   10.97
   1  11  -8  221.66   10.95
   1 -11  -8  217.66   10.82
  -1  11   8  221.66   10.55
  -1  11   8  232.96   11.42
   1 -11  -8  218.05   10.12
  -1  11   8  228.94   11.17
  -1  11   8  212.00   10.85
   1  11  -8  222.29   10.58
   1  11  -8  234.38   10.92
   1  11  -8  239.19   11.43
   1  11  -8  215.80   10.90
   1 -11  -8  221.64   10.79
  -1  11   8  190.93   10.47
   1  11  -8  206.37   10.61
   1 -11  -7  538.19   20.02
   1 -11  -7  537.13   19.94
   1  11  -7  540.93   19.50
   1 -11  -7  513.43   19.03
   1  11  -7  527.68   19.97
  -1  11   7  543.43   20.45
   1  11  -7  518.57   20.12
  -1  11   7  557.36   20.27
  -1  11   7  544.13   20.26
   1  11  -7  521.16   19.36
   1  11  -7  525.51   19.59
   1 -11  -7  527.39   19.73
   1 -11  -7  519.82   19.81
  -1  11   7  538.40   19.76
   1 -11  -7  542.67   19.23
   1  11  -7  520.97   19.30
  -1  11   7  539.77   19.69
   1 -11  -7  559.17   19.37
   1  11  -7  554.57   20.28
  -1  11   7  521.85   19.31
   1  11  -7  521.87   19.91
  -1  11   7  532.82   20.28
  -1  11   6  337.24   14.57
   1 -11  -6  292.81   13.74
  -1  11   6  348.07   14.81
   1  11  -6  320.13   13.53
  -1  11   6  296.84   13.75
   1 -11  -6  334.42   13.94
  -1  11   6  322.65   13.71
   1  11  -6  337.73   14.48
   1  11  -6  332.92   14.43
   1 -11  -6  344.15   14.52
  -1  11   6  324.05   14.56
   1  11  -6  321.65   14.32
   1  11  -6  321.81   14.17
   1  11  -6  328.07   13.47
  -1  11   6  320.15   14.26
   1 -11  -6  327.86   14.26
   1  11  -6  329.03   13.82
   1  11  -6  326.21   14.25
   1 -11  -6  321.99   13.40
   1 -11  -6  324.89   13.34
  -1  11   6  346.77   14.81
   1  11  -6  315.48   13.49
   1  11  -5  371.09   20.55
  -1 -11   5  329.20   20.86
   1 -11  -5  352.20   13.63
   1  11  -5  341.96   14.03
   1 -11  -5  324.71   13.33
   1  11  -5  349.09   14.90
  -1  11   5  352.71   14.96
  -1  11   5  358.83   14.91
   1  11  -5  334.71   20.84
  -1  11   5  347.42   14.83
  -1  11   5  321.27   20.23
   1  11  -5  329.39   14.26
  -1  11   5  340.48   14.55
   1  11  -5  335.47   14.21
   1  11  -5  342.26   14.55
  -1  11   5  333.18   14.06
  -1  11   5  340.76   14.34
   1 -11  -5  347.34   14.40
   1 -11  -5  365.55   14.67
  -1  11   5  334.08   14.36
   1  11  -5  339.18   14.57
   1  11  -5  320.63   13.43
   1 -11  -5  322.44   19.80
  -1  11   5  314.81   19.46
   1 -11  -5  368.19   14.83
   1 -11  -5  356.66   14.66
   1 -11  -5  328.84   20.55
  -1 -11   5  321.92   19.76
   1 -11  -5  301.79   19.70
  -1  11   5  323.88   14.63
   1  11  -5  346.85   13.80
   1  11  -4 1289.71   36.91
   1 -11  -4 1204.54   36.98
  -1  11   4 1203.65   36.75
  -1  11   4 1252.83   37.96
  -1  11   4 1237.85   38.14
   1  11  -4 1227.43   36.58
  -1  11   4 1199.97   36.55
   1  11  -4 1213.78   37.19
   1 -11  -4 1335.05   47.28
  -1  11   4 1250.08   37.92
   1  11  -4 1210.22   45.19
   1  11  -4 1223.63   45.81
  -1 -11   4 1303.53   47.25
  -1  11   4 1183.87   37.15
  -1  11   4 1206.26   37.59
   1  11  -4 1213.73   36.62
  -1  11   4 1256.64   38.13
   1  11  -4 1233.32   37.78
  -1  11   4 1237.32   37.71
   1  11  -4 1280.69   38.13
   1 -11  -4 1300.91   37.73
   1  11  -4 1271.19   37.30
   1 -11  -4 1308.82   44.89
  -1 -11   4 1198.69   45.95
  -1  11   4 1251.24   38.10
   1  11  -4 1187.78   37.36
  -1  11   4 1162.72   44.84
   1 -11  -4 1208.64   37.14
   1  11  -4 1202.63   37.30
   1 -11  -4 1288.49   46.60
  -1  11   4 1191.14   37.11
   1  11  -3  608.05   20.52
  -1  11   3  581.73   20.31
   1 -11  -3  551.29   19.36
  -1  11   3  559.69   19.96
   1  11  -3  620.58   20.17
  -1  11   3  594.02   20.02
  -1  11   3  565.44   19.66
   1 -11  -3  582.99   26.70
   1  11  -3  556.61   26.46
  -1  11   3  549.68   19.69
  -1  11   3  580.50   20.41
   1  11  -3  556.22   25.72
   1  11  -3  554.87   20.02
   1 -11  -3  564.84   19.87
  -1  11   3  556.63   20.42
   1 -11  -3  545.84   19.54
  -1  11   3  544.59   26.23
  -1 -11   3  585.98   27.07
   1  11  -3  568.99   20.43
   1  11  -3  589.69   20.27
   1  11  -3  554.31   19.66
  -1  11   3  591.70   20.48
   1  11  -3  557.37   19.57
  -1  11   3  578.60   20.74
   1 -11  -3  585.79   26.50
   1  11  -3  578.82   19.85
  -1  11   3  571.83   20.43
  -1  11   3  542.37   19.34
  -1 -11   3  531.04   26.25
  -1  11   3  561.54   20.20
  -1  11   3  580.66   20.46
   1 -11  -3  633.04   28.00
  -1  11   3  541.88   20.29
  -1  11   3  544.38   19.46
   1  11  -3  574.06   20.29
  -1  11   2  754.08   24.16
  -1 -11   2  722.39   30.89
   1  11  -2  745.29   24.78
   1  11  -2  805.27   24.46
   1  11  -2  789.64   24.70
   1  11  -2  704.79   24.49
  -1  11   2  753.50   24.20
   1  11  -2  760.95   29.96
   1 -11  -2  749.04   23.81
   1 -11  -2  747.66   31.43
  -1  11   2  758.19   24.24
  -1  11   2  731.46   24.61
   1  11  -2  762.67   24.30
  -1 -11   2  802.97   30.16
   1 -11  -2  794.72   32.48
   1  11  -2  728.95   24.40
  -1 -11   2  770.55   32.00
  -1  11   2  775.12   25.02
   1  11  -2  766.74   31.79
  -1  11   2  785.17   24.85
   1  11  -2  732.09   24.01
  -1  11   2  758.49   24.73
   1  11  -2  757.84   24.75
   1  11  -2  774.68   24.90
  -1  11   2  743.50   24.71
  -1  11   2  723.17   24.69
   1  11  -2  720.07   24.63
   1  11  -2  706.50   23.62
  -1  11   2  791.32   24.53
  -1  11   2  743.61   24.78
  -1  11   2  736.12   24.40
  -1  11   2  737.80   31.49
   1  11  -2  750.80   24.54
  -1  11   2  690.11   23.94
  -1  11   2  745.76   24.81
   1 -11  -2  762.88   30.79
  -1  11   2  772.82   25.32
  -1  11   2  776.94   25.34
   1 -11  -2  748.23   23.96
  -1  11   1  349.03   14.56
  -1  11   1  355.87   14.22
  -1  11   1  329.57   19.17
   1  11  -1  380.97   14.50
   1  11  -1  348.02   14.29
   1  11  -1  382.55   14.49
   1  11  -1  395.75   20.52
  -1  11   1  365.03   14.25
   1  11  -1  348.91   13.69
   1 -11  -1  373.23   18.57
  -1  11   1  375.20   14.20
  -1  11   1  346.21   13.67
   1 -11  -1  369.93   20.12
  -1  11   1  344.57   13.97
  -1  11   1  379.88   14.60
   1  11  -1  358.06   14.24
  -1  11   1  354.74   13.90
   1  11  -1  377.98   14.43
  -1  11   1  371.56   14.44
  -1 -11   1  359.78   18.85
   1  11  -1  371.88   14.74
   1  11  -1  353.33   13.68
   1  11  -1  409.48   14.81
   1  11  -1  389.27   13.83
  -1  11   1  345.80   13.93
   1  11  -1  347.96   14.21
   1  11  -1  367.11   14.38
  -1  11   1  376.50   14.72
  -1  11   1  352.59   14.04
  -1  11   1  375.77   14.36
  -1  11   1  351.79   14.24
   1 -11  -1  352.57   13.37
  -1  11   1  379.10   14.63
  -1 -11   1  340.61   18.75
   1  11  -1  355.82   14.39
   1 -11  -1  365.88   19.76
  -1  11   1  334.17   13.95
   1  11   0  358.60   14.40
  -1 -11   0  371.52   18.30
  -1  11   0  354.46   13.94
  -1 -11   0  341.85   18.45
  -1  11   0  369.85   14.27
   1  11   0  358.37   19.80
   1  11   0  352.90   14.24
  -1 -11   0  373.49   19.55
  -1  11   0  401.95   14.78
   1  11   0  350.78   14.59
   1  11   0  334.22   14.08
  -1  11   0  360.58   14.45
  -1  11   0  357.96   13.69
   1  11   0  354.33   14.30
   1  11   0  378.26   14.76
   1  11   0  364.17   14.31
  -1  11   0  344.46   13.98
   1 -11   0  360.11   17.61
   1  11   0  363.38   14.35
   1  11   0  376.15   13.74
  -1  11   0  367.30   14.39
  -1  11   0  353.37   14.44
   1  11   0  346.41   13.96
  -1  11   0  383.59   14.51
  -1  11   0  358.80   13.89
  -1  11   0  364.09   20.04
  -1  11   0  348.89   13.88
  -1  11   0  370.92   14.60
   1  11   0  363.17   14.02
   1  11   0  367.77   14.45
   1 -11   0  377.19   19.89
   1  11   0  357.83   13.66
  -1  11   0  355.34   14.28
  -1  11   0  375.54   14.11
  -1  11   0  358.33   14.12
  -1  11  -1 1733.74   58.15
  -1  11  -1 1863.41   50.91
  -1 -11  -1 1866.99   50.30
   1  11   1 1904.49   51.87
  -1  11  -1 1886.53   50.64
   1  11   1 1800.32   51.21
   1 -11   1 1722.68   58.26
  -1 -11  -1 1875.82   60.13
  -1  11  -1 1804.32   60.04
  -1  11  -1 1731.16   51.11
   1  11   1 1783.87   50.52
   1  11   1 1840.79   51.55
   1  11   1 1870.96   52.14
   1  11   1 1736.85   51.22
  -1 -11  -1 1851.94   58.71
   1  11   1 1700.76   50.92
  -1  11  -1 1787.76   51.25
   1  11   1 1755.97   50.71
  -1  11  -1 1874.77   50.85
  -1  11  -1 1872.35   51.61
   1  11   1 1854.46   60.73
  -1 -11  -1 1738.56   49.88
  -1  11  -1 1833.26   51.76
  -1  11  -1 1802.39   51.43
   1  11   1 1772.74   51.47
  -1  11  -1 1797.75   50.62
   1  11   1 1735.33   50.29
  -1  11  -1 1877.31   51.01
  -1  11  -1 1821.66   51.01
   1  11   1 1726.32   50.18
   1  11   1 1775.71   50.40
  -1  11  -1 1873.65   51.41
  -1 -11  -1 1700.53   57.22
  -1  11  -1 1837.09   51.75
  -1  11  -1 1808.76   50.64
   1  11   1 1817.90   51.43
   1  11   1 1810.93   51.87
   1  11   1 1766.89   50.95
   1  11   2 1515.09   42.79
  -1  11  -2 1507.59   42.90
   1  11   2 1472.41   42.45
  -1 -11  -2 1534.65   50.05
   1  11   2 1485.35   52.47
   1  11   2 1438.95   42.48
  -1  11  -2 1476.27   43.72
   1  11   2 1437.26   43.15
   1  11   2 1483.91   43.57
   1  11   2 1477.04   43.95
  -1  11  -2 1429.30   51.65
   1  11   2 1480.97   43.83
   1  11   2 1420.21   43.12
  -1  11  -2 1522.82   42.81
   1  11   2 1489.92   42.88
   1  11   2 1418.08   43.32
  -1  11  -2 1470.45   42.89
  -1 -11  -2 1625.78   53.29
   1  11   2 1468.84   43.03
  -1  11  -2 1451.34   43.53
  -1 -11  -2 1440.36   42.01
  -1 -11  -2 1521.09   43.56
  -1 -11  -2 1470.08   51.16
  -1  11  -2 1456.60   51.33
  -1  11  -2 1512.29   43.48
  -1 -11  -2 1459.97   42.37
   1 -11   2 1496.61   50.19
  -1  11  -2 1506.91   43.44
  -1 -11  -2 1445.50   42.54
   1  11   2 1348.32   43.15
  -1  11  -2 1535.33   43.61
  -1  11  -2 1558.71   42.81
  -1  11  -3  365.71   21.48
   1  11   3  361.96   15.16
  -1 -11  -3  403.58   14.89
   1  11   3  347.67   14.73
  -1  11  -3  394.17   15.46
   1  11   3  398.07   15.04
  -1 -11  -3  436.10   22.94
   1  11   3  358.10   14.73
  -1  11  -3  383.57   15.09
  -1  11  -3  375.27   15.53
  -1  11  -3  371.10   14.48
   1  11   3  395.27   15.75
   1  11   3  395.79   15.98
   1  11   3  376.03   15.42
  -1  11  -3  376.29   15.53
  -1 -11  -3  392.97   21.65
   1  11   3  368.96   14.53
   1  11   3  407.02   21.26
   1  11   3  376.87   15.43
  -1  11  -3  396.26   22.06
  -1  11  -3  379.05   15.36
   1 -11   3  336.61   20.11
  -1 -11  -3  394.08   14.66
  -1  11  -3  365.36   14.32
  -1  11  -3  392.29   14.81
  -1 -11  -3  378.22   14.81
   1  11   3  374.41   15.20
  -1  11  -3  362.37   14.70
  -1 -11  -3  373.61   15.31
  -1  11  -3  409.27   15.11
   1  11   3  383.49   14.57
   1  11   3  419.39   22.66
  -1  11  -3  387.21   15.48
  -1 -11  -3  382.56   15.05
  -1 -11  -4 1655.18   47.84
   1  11   4 1638.74   47.72
   1  11   4 1665.15   47.97
   1  11   4 1570.81   47.35
  -1 -11  -4 1588.38   47.14
   1  11   4 1655.00   47.39
  -1  11  -4 1720.90   47.39
  -1  11  -4 1666.41   47.52
  -1  11  -4 1530.85   56.67
  -1  11  -4 1655.21   59.38
  -1 -11  -4 1694.72   58.26
   1 -11   4 1498.67   55.05
  -1 -11  -4 1706.54   58.49
  -1 -11  -4 1662.08   47.72
  -1  11  -4 1653.73   48.08
   1  11   4 1546.56   47.90
  -1  11  -4 1629.67   46.83
   1  11   4 1555.09   57.36
   1  11   4 1529.30   47.41
   1  11   4 1612.89   48.01
   1  11   4 1605.29   46.79
  -1 -11  -4 1551.84   46.77
  -1 -11  -4 1570.45   47.14
  -1  11  -4 1633.41   47.03
   1  11   4 1591.25   46.93
  -1  11  -4 1631.23   47.89
  -1  11  -4 1599.14   47.24
  -1  11  -4 1736.95   47.07
  -1  11  -4 1611.82   47.51
   1  11   4 1667.36   47.68
  -1  11  -4 1665.96   47.45
  -1  11  -4 1664.42   46.93
  -1  11  -5  173.87    9.48
  -1  11  -5  156.55    8.94
  -1 -11  -5  162.52    9.15
   1  11   5  154.42    9.09
  -1  11  -5  156.14    8.75
  -1  11  -5  157.80    9.33
   1  11   5  153.72    8.51
   1  11   5  167.52    9.13
   1  11   5  162.79    9.13
  -1 -11  -5  163.37    9.06
   1  11   5  150.39    9.01
   1  11   5  164.03    9.41
  -1  11  -5  157.65    8.51
   1  11   5  161.83    9.34
  -1  11  -5  153.71    8.81
  -1  11  -5  145.25    8.73
   1  11   5  178.11    9.81
  -1 -11  -5  149.62    8.89
  -1  11  -5  155.58    8.76
  -1 -11  -5  170.35    9.41
  -1  11  -5  154.26    8.93
  -1  11  -5  175.17    8.82
  -1 -11  -5  165.15    9.29
   1  11   5  166.05    8.75
  -1  11  -5  171.31    9.60
  -1 -11  -5  152.71    8.70
   1  11   6  945.58   31.05
  -1  11  -6  965.98   31.59
  -1 -11  -6  974.37   31.53
  -1  11  -6  948.62   31.22
  -1  11  -6  980.94   31.59
  -1 -11  -6 1016.21   31.81
  -1  11  -6 1039.43   32.24
   1  11   6  957.42   31.01
   1  11   6  992.41   31.77
   1  11   6  961.60   31.29
   1  11   6  909.36   31.21
  -1 -11  -6 1040.26   30.82
   1  11   6 1026.95   31.67
  -1  11  -6 1015.68   31.18
  -1 -11  -6  963.71   31.18
   1  11   6 1016.16   32.37
  -1  11  -6  987.42   31.38
  -1 -11  -6  936.99   31.22
  -1 -11  -6  962.84   31.43
  -1  11  -6  952.54   31.07
   1  11   7  244.57   11.62
  -1 -11  -7  273.87   12.31
   1  11   7  236.97   11.24
   1  11   7  259.49   12.05
  -1  11  -7  247.57   11.66
  -1 -11  -7  264.97   12.03
  -1  11  -7  253.98   12.01
  -1 -11  -7  266.45   12.17
  -1 -11  -7  279.31   12.13
  -1  11  -7  271.81   12.37
  -1  11  -7  261.05   12.39
  -1 -11  -7  260.59   11.54
  -1  11  -7  269.43   12.16
   1  11   7  260.99   12.15
   1  11   7  254.13   12.29
  -1 -11  -7  264.28   12.14
   1  11   7  259.15   11.63
  -1  11  -7  246.93   11.70
  -1 -11  -8  273.44   11.86
   1  11   8  273.32   11.84
   1  11   8  279.40   11.85
  -1 -11  -8  286.03   12.19
  -1  11  -8  267.27   11.82
  -1 -11  -8  297.24   12.29
   1  11   8  284.17   12.24
  -1 -11  -8  268.04   11.33
  -1  11  -8  293.31   12.39
  -1 -11  -8  284.29   12.06
   1  11   8  312.05   12.76
  -1  11  -8  297.34   12.47
  -1  11  -8  264.82   11.67
  -1  11  -8  295.96   12.32
  -1  11  -9  110.78    6.09
   1  11   9  124.60    6.34
  -1  11  -9  129.85    6.72
  -1 -11  -9  123.34    6.50
   1  11   9  127.07    6.76
  -1  11  -9  119.63    6.28
  -1 -11  -9  119.72    6.41
  -1 -11  -9  124.65    6.31
  -1 -11  -9  111.92    6.29
  -1  11  -9  132.11    6.82
  -1 -11  -9  120.45    6.43
  -1 -11  -9  126.62    6.52
   1  11   9  109.72    6.00
   1  11   9  122.89    6.54
  -1  12   9   71.32    5.19
  -1  12   9   74.71    5.19
   1 -12  -9   68.31    4.98
   1 -12  -9   75.42    5.15
   1 -12  -9   68.07    4.96
   1  12  -9   72.82    5.21
   1 -12  -9   70.64    4.62
   1  12  -9   60.01    4.80
   1  12  -9   67.74    4.99
   1  12  -9   61.86    4.51
  -1  12   9   67.28    4.93
  -1  12   9   68.96    4.98
   1  12  -9   64.03    4.80
   1  12  -9   68.38    4.72
   1 -12  -9   68.62    4.89
   1 -12  -8    0.04    1.69
  -1  12   8    1.43    1.86
   1  12  -8    1.27    1.65
   1  12  -8    1.20    1.56
   1 -12  -8    2.38    1.71
   1  12  -8   -1.01    1.42
  -1  12   8   -0.42    1.81
   1 -12  -8    0.05    1.66
   1 -12  -8    2.04    1.88
   1 -12  -8    2.58    1.81
  -1  12   8    3.26    1.96
  -1  12   8    0.36    1.52
   1  12  -8    0.43    1.70
   1  12  -8   -0.61    1.39
   1  12  -8    1.35    1.67
   1  12  -8    0.52    1.76
  -1  12   8    0.88    1.84
   1  12  -8    0.82    1.39
   1  12  -7   46.69    4.52
   1  12  -7   39.94    4.49
   1 -12  -7   45.50    4.75
   1  12  -7   35.94    4.35
   1  12  -7   36.44    3.97
   1 -12  -7   40.21    4.39
   1 -12  -7   46.34    4.83
   1  12  -7   41.47    4.61
  -1  12   7   42.79    4.79
  -1  12   7   42.69    4.69
   1 -12  -7   38.18    3.83
  -1  12   7   38.70    4.21
   1 -12  -7   45.06    4.27
   1  12  -7   39.25    4.42
   1 -12  -7   39.74    4.54
  -1  12   7   45.08    4.95
   1 -12  -7   43.90    4.20
   1  12  -7   37.81    4.01
  -1  12   7   46.27    4.68
  -1  12   7   46.64    4.74
   1  12  -6    1.69    1.75
  -1  12   6    1.88    1.87
   1  12  -6    0.37    1.64
   1  12  -6    1.74    1.91
   1 -12  -6   -0.78    2.13
  -1  12   6    0.02    2.27
   1 -12  -6    0.47    1.65
  -1  12   6    0.85    1.95
   1  12  -6    1.49    1.71
   1 -12  -6    1.11    1.85
   1 -12  -6    1.62    1.82
  -1  12   6    1.20    1.93
   1  12  -6    0.80    2.05
  -1  12   6    0.45    2.09
   1 -12  -6    0.80    2.00
   1  12  -6    4.19    2.50
  -1  12   6    1.26    1.88
   1  12  -6    0.12    1.54
  -1  12   6   -0.05    1.91
  -1  12   5   22.43    3.69
   1  12  -5   20.95    3.65
  -1  12   5   26.39    3.76
   1 -12  -5   22.38    3.59
   1 -12  -5   23.03    6.00
  -1  12   5   24.99    3.85
  -1  12   5   19.51    3.56
   1  12  -5   19.46    5.49
  -1  12   5   25.21    3.62
   1 -12  -5   25.34    3.71
  -1  12   5   21.84    3.59
  -1  12   5   26.12    3.96
   1  12  -5   16.77    3.09
   1  12  -5   19.30    3.50
   1 -12  -5   26.13    3.80
   1  12  -5   23.98    3.83
  -1  12   5   24.34    3.57
   1 -12  -5   27.87    3.70
   1 -12  -5   24.44    3.37
   1  12  -5   23.69    3.43
   1  12  -5   23.22    3.46
  -1  12   4   80.05    5.81
  -1  12   4   76.51    6.28
   1 -12  -4   75.79    9.40
   1  12  -4   76.96    6.11
  -1  12   4   76.04    6.26
   1  12  -4   76.58    9.34
   1  12  -4   74.44    6.26
   1  12  -4   72.41    5.99
  -1  12   4   80.60    6.54
  -1  12   4   80.58    6.09
  -1 -12   4   75.03    9.76
   1  12  -4   70.79    9.12
  -1  12   4   77.05    5.70
  -1  12   4   82.02    6.48
  -1  12   4   72.58    5.87
  -1  12   4   73.91    5.88
  -1  12   4   72.78    9.14
   1  12  -4   79.33    6.36
  -1 -12   4   79.08    9.50
  -1  12   4   80.38    6.39
  -1  12   4   72.55    6.09
   1  12  -4   76.79    5.95
   1 -12  -4   75.83    6.10
  -1  12   4   73.82    6.03
   1 -12  -4   80.09    6.15
   1 -12  -4   81.67    9.88
   1 -12  -4   85.12    6.13
  -1 -12   3    3.78    4.06
  -1  12   3   -1.17    1.86
  -1  12   3   -0.81    1.76
  -1  12   3    2.55    2.01
   1 -12  -3   -2.68    3.67
  -1  12   3   -0.79    2.09
   1  12  -3    2.07    2.03
   1  12  -3   -0.48    1.44
   1  12  -3   -0.79    3.06
   1  12  -3    1.36    1.82
  -1  12   3    0.64    1.71
  -1  12   3   -0.35    1.80
   1  12  -3    0.05    2.10
  -1  12   3    1.78    1.92
  -1  12   3   -0.67    1.83
  -1  12   3   -0.82    1.51
   1 -12  -3    1.03    1.73
  -1  12   3   -0.26    2.18
  -1  12   3    0.39    1.69
  -1  12   3   -0.86    1.84
   1  12  -3   -0.53    1.78
   1  12  -3   -1.85    3.51
   1  12  -3    1.40    1.91
   1  12  -3    1.79    1.94
   1  12  -3   -0.31    1.56
  -1  12   3    0.92    1.83
   1 -12  -3   -3.10    1.89
  -1  12   3   -0.54    3.35
   1  12  -3    6.22    2.02
   1 -12  -3   -0.46    3.57
   1 -12  -3    0.58    3.03
  -1 -12   3   -2.41    3.64
  -1  12   3    0.65    1.96
   1 -12  -3    0.59    1.62
  -1  12   3   -3.88    1.90
   1 -12  -2    6.54    4.04
  -1  12   2    2.76    1.71
   1 -12  -2    5.27    2.03
  -1  12   2    4.82    2.24
  -1 -12   2    0.15    3.64
  -1  12   2    9.65    2.30
   1  12  -2    2.36    1.81
   1 -12  -2    1.99    3.44
   1  12  -2    3.59    1.98
   1  12  -2    3.09    2.02
   1  12  -2    3.10    1.63
  -1  12   2    6.73    2.40
   1  12  -2    2.88    1.76
  -1  12   2    3.27    2.53
  -1  12   2    3.17    1.97
   1  12  -2    7.33    2.19
  -1  12   2    3.73    2.42
  -1  12   2    6.63    2.41
  -1  12   2    6.74    1.89
   1 -12  -2    5.61    1.95
   1  12  -2    3.32    3.45
   1  12  -2    8.15    2.28
   1  12  -2    4.62    1.95
   1  12  -2    2.08    2.11
   1  12  -2    3.24    1.80
   1 -12  -2    5.66    1.98
   1  12  -2    5.73    1.84
   1 -12  -2    5.60    3.22
  -1  12   2    6.60    2.18
  -1 -12   2    0.74    3.36
  -1  12   2    7.91    2.57
  -1  12   2    6.52    2.16
  -1  12   2    3.40    2.28
  -1  12   2    6.93    3.76
  -1  12   2    5.54    2.16
  -1  12   2    6.99    2.25
  -1  12   2    6.56    2.18
   1  12  -1   13.18    2.55
  -1  12   1    9.11    2.58
  -1  12   1   10.02    2.38
  -1  12   1    9.81    2.44
   1  12  -1    6.00    2.59
  -1  12   1    7.45    2.37
   1  12  -1    7.92    2.45
   1  12  -1    8.35    2.41
   1  12  -1   11.18    2.58
  -1  12   1    8.29    2.16
  -1  12   1    9.48    2.73
  -1  12   1   10.07    2.38
  -1  12   1   11.01    2.47
  -1  12   1    9.27    2.40
   1  12  -1    7.93    2.30
   1 -12  -1   10.07    3.79
   1 -12  -1    6.91    3.81
  -1  12   1    9.39    2.18
  -1  12   1    9.32    2.45
   1  12  -1   11.06    2.59
  -1  12   1   13.49    2.46
  -1  12   1    7.44    3.97
  -1  12   1    7.36    2.61
   1  12  -1   11.37    3.82
  -1  12   1   11.47    2.85
   1 -12  -1    6.28    3.36
   1  12  -1   10.33    2.63
  -1 -12   1    6.08    3.21
  -1  12   1   11.75    2.72
   1  12  -1    4.29    1.86
   1  12  -1    6.37    2.20
  -1  12   1    9.23    2.39
  -1 -12   1    4.15    2.60
   1  12  -1    5.41    2.12
   1  12  -1    6.56    1.91
   1  12   0   20.91    3.24
  -1  12   0   29.96    4.04
  -1  12   0   37.58    3.74
  -1  12   0   30.66    3.86
   1  12   0   26.95    3.59
  -1  12   0   29.47    3.79
   1  12   0   26.32    3.68
   1  12   0   30.84    3.83
  -1 -12   0   32.41    5.78
   1 -12   0   22.36    5.05
   1  12   0   26.84    3.69
   1  12   0   26.93    3.34
  -1  12   0   26.40    3.73
  -1 -12   0   26.87    5.67
   1  12   0   21.97    3.13
   1 -12   0   33.59    6.22
   1  12   0   25.63    3.52
  -1  12   0   22.89    5.29
  -1  12   0   27.41    3.40
   1  12   0   30.84    3.79
  -1  12   0   23.76    3.36
  -1  12   0   32.75    3.78
   1  12   0   29.46    3.99
  -1  12   0   32.66    3.81
  -1  12   0   33.49    3.82
  -1 -12   0   25.87    5.18
  -1  12   0   27.77    3.65
   1  12   0   27.16    3.62
   1  12   0   20.34    4.91
  -1  12   0   30.15    3.82
  -1  12   0   29.12    3.71
  -1  12   0   26.52    3.47
   1  12   0   26.51    3.55
  -1  12  -1  162.15    8.86
   1  12   1  169.89    8.44
   1  12   1  159.91    8.90
   1  12   1  165.63    9.05
  -1  12  -1  117.57   11.80
   1  12   1  166.94    9.39
  -1  12  -1  150.85    8.76
   1  12   1  137.03    8.52
  -1  12  -1  159.36    8.43
  -1  12  -1  159.66    8.49
   1  12   1  158.15    8.78
   1  12   1  155.37    8.33
  -1  12  -1  153.63    8.35
  -1 -12  -1  160.56    8.81
   1 -12   1  143.63   12.40
  -1 -12  -1  160.20   13.35
  -1  12  -1  163.52    9.10
  -1 -12  -1  167.54   12.80
  -1  12  -1  165.04    9.28
  -1 -12  -1  174.99    8.37
  -1  12  -1  160.66    8.98
  -1  12  -1  160.48    8.43
  -1  12  -1  161.65    8.95
   1  12   1  155.27    8.81
   1  12   1  154.75    8.90
  -1  12  -1  163.28    8.58
  -1  12  -1  155.71    8.21
  -1  12  -1  157.90    8.59
   1  12   1  165.88    9.36
   1  12   1  158.54    8.69
   1  12   1  165.19   13.74
  -1  12  -2   82.52    6.10
  -1  12  -2   99.78    7.07
   1  12   2   88.56    6.01
  -1 -12  -2   88.34    9.91
   1 -12   2   90.36    9.65
   1  12   2   92.20    6.69
   1  12   2   97.98   10.64
  -1  12  -2   90.73    6.57
  -1  12  -2   82.36    6.33
   1  12   2   86.67    6.44
   1 -12   2   68.40    8.33
  -1  12  -2   79.45    9.80
  -1 -12  -2   85.65    9.83
  -1  12  -2   90.43    6.23
   1  12   2   86.38    6.43
   1  12   2   79.39    6.20
  -1 -12  -2   90.75    6.09
  -1 -12  -2   85.99    6.34
   1  12   2   86.02    6.58
  -1  12  -2   92.37    6.23
   1  12   2   90.69    6.04
   1  12   2   82.97    6.32
  -1  12  -2   92.00    6.73
   1  12   2   84.33    6.43
  -1  12  -2   89.40   10.43
  -1  12  -2   87.30    6.10
  -1 -12  -2   92.02    6.05
   1  12   2   87.89    6.78
  -1  12  -2   96.34    6.86
   1  12   2   80.68    6.18
   1  12   2   90.07    6.59
  -1  12  -3  407.15   16.34
  -1 -12  -3  395.52   22.34
  -1  12  -3  371.50   15.26
  -1  12  -3  335.18   21.47
   1  12   3  369.92   15.69
   1  12   3  366.11   15.61
   1  12   3  375.31   14.76
   1  12   3  360.37   15.51
  -1  12  -3  390.37   22.63
   1 -12   3  374.64   21.66
   1  12   3  402.00   16.13
   1  12   3  394.85   15.16
   1  12   3  377.69   15.37
   1  12   3  394.87   15.98
  -1  12  -3  392.09   16.05
   1  12   3  390.97   15.22
  -1  12  -3  387.36   16.06
   1 -12   3  324.67   21.18
   1  12   3  389.69   16.33
  -1  12  -3  410.08   15.23
  -1 -12  -3  394.63   22.72
  -1 -12  -3  394.29   14.82
  -1  12  -3  405.60   15.20
  -1 -12  -3  399.32   15.95
  -1 -12  -3  371.40   14.69
  -1 -12  -3  384.71   15.13
   1  12   3  372.03   15.80
  -1  12  -3  383.52   15.71
  -1 -12  -3  370.48   15.17
   1  12   3  330.58   21.47
  -1  12  -3  394.23   15.96
  -1  12  -4  103.61    7.27
  -1  12  -4   94.20    6.59
   1  12   4  100.32    7.10
   1  12   4   93.38    6.57
   1  12   4   95.35    7.04
   1  12   4   99.14    6.81
  -1 -12  -4   92.82    6.47
   1  12   4   84.99   10.35
   1  12   4  107.24    6.88
  -1  12  -4   98.56    6.48
  -1  12  -4   92.79    6.91
  -1  12  -4   78.67    9.85
  -1  12  -4   96.88    7.09
  -1 -12  -4   85.59    6.77
  -1  12  -4   95.39    6.73
  -1 -12  -4   99.53    6.89
  -1  12  -4   90.67    6.37
  -1 -12  -4  101.72    7.00
   1  12   4   96.28    6.84
   1  12   4  102.63    7.44
   1  12   4   98.18    7.19
  -1 -12  -4  100.48    6.72
  -1  12  -4  100.65    6.51
   1  12   4   80.97    6.67
  -1 -12  -4   87.99    6.48
   1  12   4   88.41    6.75
  -1  12  -4   96.35    6.50
  -1  12  -5   -0.20    1.92
  -1  12  -5   -0.95    2.53
  -1  12  -5    0.85    1.70
   1  12   5    2.89    2.04
  -1 -12  -5    1.52    1.84
   1  12   5    0.05    1.81
   1  12   5    1.43    1.90
  -1 -12  -5    0.71    1.89
  -1 -12  -5    0.91    1.67
  -1  12  -5    2.62    2.32
   1  12   5    6.05    2.33
   1  12   5    0.91    1.73
   1  12   5    1.45    2.13
   1  12   5    0.81    2.22
  -1  12  -5    0.10    1.69
  -1 -12  -5    0.35    1.66
  -1  12  -5    2.23    1.93
   1  12   5    0.32    1.63
  -1 -12  -5    1.14    1.80
  -1  12  -5    0.38    1.96
  -1  12  -5   -0.07    1.77
  -1 -12  -5   -0.53    2.16
   1  12   5   -0.70    2.07
  -1  12  -5    0.29    1.61
  -1 -12  -6   42.94    4.55
  -1  12  -6   41.77    4.38
   1  12   6   43.04    4.80
  -1 -12  -6   43.67    4.55
   1  12   6   45.30    4.76
  -1 -12  -6   50.63    4.50
   1  12   6   39.46    4.38
  -1 -12  -6   42.22    4.48
   1  12   6   40.34    4.49
   1  12   6   38.23    4.36
   1  12   6   41.25    4.44
  -1 -12  -6   51.78    5.04
  -1  12  -6   38.59    4.25
  -1  12  -6   41.58    4.55
   1  12   6   42.14    4.38
  -1  12  -6   41.65    4.26
  -1  12  -6   40.90    4.36
  -1  12  -6   38.27    4.41
   1  12   6   43.41    4.56
  -1  12  -6   41.02    4.30
  -1 -12  -6   43.64    4.53
   1  12   7    1.74    1.62
  -1  12  -7    3.86    1.84
  -1 -12  -7   -0.46    1.83
   1  12   7    1.19    1.60
   1  12   7    2.85    1.49
  -1 -12  -7    2.05    1.96
  -1 -12  -7    2.01    1.62
   1  12   7    0.94    1.49
  -1 -12  -7    1.06    1.50
  -1  12  -7    0.14    1.64
  -1 -12  -7    2.16    1.58
  -1  12  -7    6.69    2.33
   1  12   7   -0.74    2.00
  -1  12  -7    2.24    1.65
   1  12   7    2.76    1.81
  -1 -12  -7   -0.17    1.65
  -1  12  -7    2.61    2.02
   1  12   7   -0.85    1.70
  -1 -12  -8   75.44    5.34
  -1 -12  -8   81.99    5.20
   1  12   8   76.01    5.10
  -1  12  -8   76.45    5.37
  -1  12  -8   85.83    5.39
  -1  12  -8   82.02    5.33
   1  12   8   79.60    5.16
   1  12   8   70.67    5.19
  -1 -12  -8   83.44    5.61
   1  12   8   84.67    5.75
  -1 -12  -8   82.82    5.52
   1  12   8   81.33    5.43
  -1 -12  -8   86.22    5.52
  -1  13   9  100.47    5.56
   1 -13  -9  108.79    5.76
   1  13  -9   93.31    5.53
   1  13  -9   93.98    5.48
  -1  13   9   94.19    5.40
   1 -13  -9  101.90    5.71
   1  13  -9   97.55    5.63
  -1  13   9  109.42    6.03
   1 -13  -9   93.04    5.31
   1 -13  -9  100.60    5.53
  -1  13   9   89.75    5.35
   1 -13  -9  107.28    5.80
  -1  13   8  266.08   11.29
   1 -13  -8  251.03   10.99
   1  13  -8  250.22   10.99
  -1  13   8  252.03   10.47
  -1  13   8  253.54   11.32
   1  13  -8  241.29   10.76
   1  13  -8  250.60   11.04
  -1  13   8  251.05   10.93
  -1  13   8  253.05   11.19
  -1  13   8  240.85   10.54
   1 -13  -8  256.06   11.13
   1  13  -8  245.09   10.42
   1  13  -8  263.84   11.26
   1 -13  -8  244.75   10.66
   1 -13  -8  274.64   11.30
   1 -13  -7  156.57    8.57
   1 -13  -7  149.17    8.06
  -1  13   7  145.41    8.23
   1  13  -7  139.80    8.26
  -1  13   7  135.99    7.94
   1  13  -7  144.38    8.23
  -1  13   7  139.52    8.14
  -1  13   7  134.27    7.88
   1 -13  -7  155.73    8.49
   1  13  -7  154.96    8.60
   1 -13  -7  125.67    7.46
   1  13  -7  140.50    8.16
   1 -13  -7  154.97    8.56
  -1  13   7  155.04    8.82
  -1  13   7  160.61    8.88
   1 -13  -7  140.01    7.60
  -1  13   7  144.35    8.49
   1  13  -6  155.19    8.88
   1 -13  -6  142.76    8.20
   1 -13  -6  161.41    8.83
  -1  13   6  166.39    9.16
   1  13  -6  159.19    9.19
  -1  13   6  148.11    9.04
  -1  13   6  141.78    8.86
   1 -13  -6  153.98    8.90
  -1  13   6  158.11    9.30
   1  13  -6  143.46    8.92
   1 -13  -6  153.66    8.78
   1  13  -6  165.64    9.30
  -1  13   6  150.88    8.43
  -1  13   6  163.25    8.95
  -1  13   6  158.30    8.99
  -1  13   6  171.19    9.54
   1 -13  -6  164.70    9.19
   1  13  -6  161.98    8.83
   1  13  -5  276.84   12.83
   1 -13  -5  267.78   11.72
   1  13  -5  275.10   12.94
   1 -13  -5  290.98   12.84
   1  13  -5  258.26   12.25
  -1  13   5  270.03   12.90
  -1  13   5  274.05   13.16
  -1  13   5  257.71   12.49
   1 -13  -5  284.24   12.82
  -1  13   5  280.93   12.63
  -1  13   5  260.91   12.46
  -1  13   5  276.60   13.07
  -1  13   5  277.86   13.07
   1 -13  -5  264.64   12.45
  -1  13   5  252.82   12.08
   1  13  -5  265.64   12.22
   1  13  -5  265.27   12.88
   1 -13  -5  242.78   11.90
  -1  13   5  263.55   12.28
   1  13  -5  282.32   12.09
   1 -13  -4  166.32    8.95
  -1  13   4  160.24    9.56
  -1  13   4  169.57    9.93
  -1  13   4  175.85    9.40
  -1  13   4  165.21    8.81
   1  13  -4  163.46    9.30
   1  13  -4  161.01    9.36
  -1  13   4  167.07    9.61
  -1  13   4  158.42    9.41
  -1  13   4  153.63    9.11
  -1  13   4  154.66    8.88
   1 -13  -4  167.56    9.53
   1  13  -4  177.94    9.40
   1  13  -4  164.05    9.62
   1 -13  -4  165.26    9.18
   1 -13  -4  167.56    9.34
   1  13  -4  170.03    9.75
  -1  13   4  163.46    9.64
  -1  13   4  153.92    8.66
  -1  13   4  165.70    9.74
   1  13  -3 1690.67   60.02
   1 -13  -3 1826.85   61.68
   1 -13  -3 1586.04   48.58
   1 -13  -3 1601.51   58.98
  -1  13   3 1639.93   49.92
   1  13  -3 1630.70   49.61
  -1  13   3 1735.14   49.40
  -1  13   3 1755.04   50.60
  -1  13   3 1639.27   48.52
   1  13  -3 1726.27   50.02
   1 -13  -3 1676.01   49.23
  -1 -13   3 1736.62   60.14
  -1  13   3 1658.21   49.74
   1  13  -3 1714.91   50.26
  -1  13   3 1686.47   50.06
  -1  13   3 1751.42   50.19
   1  13  -3 1720.91   49.16
   1  13  -3 1703.14   50.06
  -1  13   3 1730.24   49.88
   1  13  -3 1752.63   50.11
  -1  13   3 1701.13   49.30
   1  13  -3 1692.60   49.06
   1 -13  -3 1634.80   58.63
  -1  13   3 1775.70   50.85
  -1  13   3 1713.63   50.02
  -1  13   3 1742.73   49.40
   1 -13  -3 1710.77   48.61
  -1  13   3 1465.89   57.83
   1  13  -3 1676.73   49.06
   1  13  -3 1761.69   49.55
  -1 -13   3 1710.03   60.15
  -1  13   3 1670.39   49.15
  -1  13   2  808.30   36.54
   1  13  -2  846.99   28.42
  -1  13   2  875.73   27.95
  -1  13   2  895.04   28.28
  -1 -13   2  875.04   37.39
   1  13  -2  887.50   27.84
  -1  13   2  808.50   27.68
  -1 -13   2  839.11   36.04
   1  13  -2  858.00   28.80
   1  13  -2  876.44   27.85
  -1  13   2  870.01   28.60
   1  13  -2  723.24   35.32
  -1  13   2  811.99   27.70
   1  13  -2  852.71   28.57
   1 -13  -2  853.80   27.76
  -1  13   2  870.44   28.97
  -1  13   2  893.14   29.27
   1  13  -2  867.71   28.76
   1  13  -2  925.22   29.14
  -1  13   2  900.22   28.81
  -1  13   2  880.96   28.78
   1  13  -2  926.81   28.51
  -1  13   2  923.69   28.75
  -1  13   2  800.50   28.23
   1  13  -2  854.38   28.05
   1 -13  -2  933.92   38.44
   1 -13  -2  835.64   27.28
   1  13  -2  850.72   28.39
   1 -13  -2  850.98   35.36
   1  13  -2  868.95   28.53
   1 -13  -2  868.81   36.88
  -1  13   2  899.76   28.87
  -1  13   2  856.97   28.60
  -1  13   2  864.02   28.41
  -1  13   2  850.92   27.73
  -1  13   2  814.62   27.93
  -1  13   1  409.73   15.95
  -1  13   1  410.10   16.35
   1  13  -1  415.85   16.48
  -1  13   1  422.99   17.03
   1 -13  -1  408.53   15.71
  -1  13   1  406.08   16.47
   1  13  -1  410.39   16.38
   1  13  -1  381.72   22.84
  -1  13   1  394.40   16.14
   1  13  -1  391.91   16.54
   1 -13  -1  420.11   23.42
   1  13  -1  422.74   16.53
  -1  13   1  403.00   16.47
  -1 -13   1  412.04   22.11
   1  13  -1  393.28   16.43
  -1  13   1  408.51   16.60
  -1  13   1  396.22   16.49
  -1  13   1  445.69   16.64
  -1  13   1  388.70   16.00
   1  13  -1  375.00   15.99
  -1  13   1  423.79   16.13
   1 -13  -1  402.51   23.18
  -1  13   1  430.29   16.40
  -1  13   1  408.56   16.51
   1  13  -1  389.85   16.53
  -1  13   1  382.66   22.79
  -1 -13   1  427.99   23.61
   1  13  -1  405.34   15.57
  -1  13   1  414.11   15.78
  -1  13   1  422.75   16.62
   1  13  -1  395.15   16.18
   1  13  -1  428.52   16.65
  -1  13   0  821.88   27.67
  -1  13   0  806.49   27.37
  -1  13   0  844.30   27.30
   1  13   0  787.51   26.93
  -1  13   0  848.50   27.68
  -1  13   0  796.15   26.91
  -1  13   0  764.77   35.45
  -1  13   0  866.94   27.50
  -1  13   0  869.56   27.77
   1 -13   0  844.48   36.45
  -1 -13   0  888.57   36.15
  -1  13   0  842.10   28.17
   1  13   0  851.45   27.92
  -1  13   0  872.16   28.04
   1  13   0  815.48   27.91
   1  13   0  724.06   34.99
   1  13   0  809.86   28.01
   1  13   0  906.79   28.17
   1 -13   0  842.46   35.73
  -1 -13   0  859.85   26.75
  -1 -13   0  828.20   27.20
   1  13   0  862.56   28.08
  -1  13   0  809.74   26.65
  -1  13   0  838.77   27.94
  -1  13   0  804.69   26.92
  -1  13   0  791.38   27.46
   1  13   0  835.41   27.65
   1  13   0  861.73   28.13
   1  13   0  803.76   27.53
  -1  13   0  841.65   27.85
   1  13   0  832.84   27.64
  -1  13  -1  215.20   16.57
   1  13   1  226.06   11.36
   1 -13   1  246.08   16.83
   1  13   1  221.70   11.21
   1 -13   1  235.12   17.29
  -1  13  -1  241.05   10.99
   1  13   1  253.88   18.04
   1  13   1  234.14   11.66
   1  13   1  235.57   11.31
  -1  13  -1  221.00   10.81
   1  13   1  236.34   11.49
   1  13   1  218.58   10.53
  -1  13  -1  250.86   11.88
   1  13   1  238.27   11.84
  -1  13  -1  254.19   12.02
  -1  13  -1  241.01   11.54
  -1 -13  -1  243.83   17.21
  -1  13  -1  226.53   10.60
   1  13   1  237.26   11.57
  -1  13  -1  252.02   11.95
  -1  13  -1  233.95   11.51
   1  13   1  235.12   11.91
   1  13   1  218.16   11.13
  -1  13  -1  257.66   11.45
  -1  13  -1  238.99   11.04
  -1  13  -1  236.75   11.78
  -1 -13  -1  207.03   15.29
  -1  13  -1  226.96   10.89
   1  13   1  222.49   11.43
  -1 -13  -1  215.19   11.10
  -1  13  -2 1032.07   33.18
  -1  13  -2  998.83   32.95
   1  13   2 1009.66   32.88
  -1 -13  -2 1012.25   40.63
   1  13   2 1014.66   32.86
  -1  13  -2 1088.20   33.59
   1  13   2  938.04   41.50
  -1 -13  -2 1016.44   40.39
  -1  13  -2  973.55   41.89
  -1  13  -2 1031.30   33.01
   1  13   2 1033.08   32.74
   1 -13   2  966.49   41.65
  -1 -13  -2 1017.45   41.94
   1  13   2  937.39   31.80
  -1  13  -2 1053.07   32.45
   1 -13   2  935.16   40.83
  -1 -13  -2 1078.98   32.95
   1  13   2 1076.65   33.20
  -1  13  -2 1071.02   32.72
   1  13   2 1063.20   33.03
  -1 -13  -2 1073.83   31.82
   1  13   2 1066.35   33.78
   1  13   2  983.55   33.02
  -1 -13  -2  997.14   31.54
   1  13   2 1052.65   33.12
  -1  13  -2 1029.84   31.91
  -1  13  -2 1010.22   32.84
  -1  13  -2 1037.10   32.05
  -1  13  -3    3.46    1.91
  -1 -13  -3    3.99    2.04
   1  13   3    2.54    2.31
   1  13   3    4.00    2.40
  -1  13  -3    7.40    3.02
   1  13   3    4.81    2.31
   1  13   3    3.16    2.01
  -1 -13  -3    2.44    1.94
   1  13   3    1.85    2.26
   1  13   3    5.13    2.67
   1  13   3    4.16    2.12
  -1  13  -3    1.60    1.65
  -1 -13  -3    3.05    2.16
   1  13   3    4.37    2.19
   1  13   3    5.28    2.32
  -1  13  -3    2.07    2.24
  -1  13  -3   10.06    3.06
  -1  13  -3    5.19    2.27
   1  13   3    3.94    2.42
  -1  13  -3    3.84    2.34
   1  13   3    2.40    2.12
   1  13   4  871.53   28.02
  -1  13  -4  813.72   27.47
  -1 -13  -4  810.63   26.75
   1  13   4  782.98   27.40
  -1  13  -4  801.26   27.07
   1  13   4  846.42   27.96
  -1 -13  -4  829.29   27.52
   1  13   4  803.03   27.51
   1  13   4  810.81   27.54
   1  13   4  826.86   27.04
  -1 -13  -4  811.61   27.31
  -1  13  -4  811.97   27.87
   1  13   4  835.43   27.86
   1  13   4  815.55   28.22
   1  13   4  828.33   26.99
  -1 -13  -4  825.16   26.63
   1  13   4  812.67   27.87
  -1 -13  -4  782.66   26.77
  -1  13  -4  902.08   28.44
  -1 -13  -4  809.59   26.50
  -1 -13  -4  878.51   27.95
  -1  13  -5  276.79   12.91
  -1  13  -5  272.86   12.23
   1  13   5  244.15   11.61
  -1  13  -5  268.86   12.12
  -1  13  -5  245.74   11.37
   1  13   5  260.39   12.59
  -1 -13  -5  272.73   12.07
  -1 -13  -5  277.29   12.61
   1  13   5  271.60   12.74
   1  13   5  270.46   12.46
  -1 -13  -5  269.56   12.38
  -1 -13  -5  284.73   12.68
   1  13   5  272.51   12.46
   1  13   5  262.22   12.39
  -1 -13  -5  268.90   11.94
  -1  13  -5  286.03   12.77
  -1 -13  -5  258.89   12.04
   1  13   5  272.25   11.86
   1  13   5  280.38   12.32
  -1  13  -5  254.65   11.88
   1  13   5  268.09   12.48
   1  13   5  261.75   11.73
  -1 -13  -6  204.74   10.18
  -1 -13  -6  181.39    9.47
   1  13   6  198.48    9.89
  -1  13  -6  193.63    9.70
  -1  13  -6  180.02    9.29
  -1 -13  -6  200.88    9.75
   1  13   6  195.04    9.74
   1  13   6  203.04   10.10
   1  13   6  191.66    9.62
  -1  13  -6  184.66    9.51
   1  13   6  208.14   10.40
   1  13   6  196.12    9.85
   1  13   6  192.13    9.79
  -1 -13  -6  212.07   10.20
  -1 -13  -6  203.23    9.84
  -1 -13  -6  184.87    9.64
  -1 -13  -6  201.52    9.51
   1  13   7  141.71    7.64
  -1 -13  -7  153.01    8.03
  -1 -13  -7  150.60    7.68
  -1 -13  -7  158.53    8.11
   1  13   7  152.73    7.72
   1  13   7  152.27    8.25
   1  13   7  147.16    7.92
   1  13   7  147.99    7.86
  -1 -13  -7  157.49    8.10
  -1  13  -7  151.32    7.86
  -1 -13  -7  159.60    8.03
  -1  13  -7  150.62    7.84
  -1 -13  -7  172.26    8.43
   1  13   8  220.90    9.01
   1  13   8  235.71    9.54
   1  13   8  223.72    9.06
   1  13   8  223.46    9.52
  -1 -13  -8  218.25    9.19
  -1 -13  -8  198.86    8.71
  -1 -13  -8  215.15    8.95
  -1 -13  -8  227.24    9.29
  -1 -13  -8  223.82    9.09
  -1  13  -8  207.00    8.90
  -1 -13  -8  211.15    9.06
  -1  13  -8  212.67    8.81
  -1 -13  -8  199.24    8.59
   1 -14  -8    2.65    1.49
   1  14  -8    0.59    1.44
   1 -14  -8    1.19    1.51
  -1  14   8    1.55    1.53
  -1  14   8   -0.78    1.59
   1  14  -8    0.54    1.37
  -1  14   8    0.44    1.51
   1 -14  -8    3.18    1.67
   1  14  -8    2.92    1.60
  -1  14   8    1.87    1.45
  -1  14   8    1.50    1.35
   1 -14  -8    1.26    1.48
   1  14  -8   -0.19    1.36
   1 -14  -7   67.67    4.82
   1 -14  -7   63.04    4.91
   1 -14  -7   59.61    4.51
   1  14  -7   57.39    4.76
   1  14  -7   63.81    5.07
   1  14  -7   60.80    4.79
  -1  14   7   58.91    4.81
   1  14  -7   62.34    5.11
  -1  14   7   54.95    4.94
   1 -14  -7   60.44    4.70
  -1  14   7   68.52    5.12
  -1  14   7   60.79    4.92
   1 -14  -7   67.48    5.27
  -1  14   7   61.75    4.84
   1 -14  -7   70.10    5.29
  -1  14   7   67.83    5.36
  -1  14   7   66.70    5.24
   1 -14  -6    1.09    1.56
   1  14  -6   -0.01    1.82
  -1  14   6    1.49    1.85
  -1  14   6   -0.68    1.69
   1  14  -6    1.53    1.79
   1  14  -6   -0.68    1.91
   1 -14  -6    0.92    1.48
  -1  14   6    1.08    1.93
  -1  14   6    3.35    2.14
  -1  14   6    0.66    1.92
  -1  14   6   -0.60    1.61
   1 -14  -6    0.11    1.88
   1 -14  -6    1.65    1.92
  -1  14   6    1.70    1.97
  -1  14   6    1.25    1.56
   1  14  -6    1.08    1.56
   1 -14  -6    2.45    1.64
   1 -14  -6    1.95    1.76
  -1  14   5   57.19    5.36
  -1  14   5   40.20    4.37
  -1  14   5   48.75    4.59
   1 -14  -5   49.56    4.68
   1  14  -5   47.77    5.02
   1  14  -5   45.75    4.84
   1 -14  -5   50.20    4.88
   1  14  -5   51.21    4.73
   1 -14  -5   56.26    5.12
   1 -14  -5   48.38    4.94
  -1  14   5   49.21    4.93
   1  14  -5   51.06    4.91
  -1  14   5   54.08    5.55
  -1  14   5   46.81    5.00
  -1  14   5   46.56    4.97
   1  14  -5   48.51    5.08
  -1  14   5   51.87    5.15
   1 -14  -4    8.39    2.19
   1  14  -4    7.93    2.30
   1  14  -4    4.78    2.39
   1 -14  -4   10.51    2.67
  -1  14   4   10.31    2.48
   1  14  -4    5.84    2.70
  -1  14   4    8.77    2.77
  -1  14   4    1.55    2.03
   1 -14  -4    2.91    2.33
  -1  14   4    7.42    2.31
  -1  14   4    6.35    2.53
   1 -14  -4    7.68    2.37
   1  14  -4    9.26    2.76
  -1  14   4   14.12    2.71
  -1  14   4    2.51    2.22
  -1  14   4    5.80    2.46
   1  14  -4    7.90    2.79
  -1  14   4    8.47    2.75
  -1  14   3    4.07    2.44
   1 -14  -3    3.02    1.94
   1  14  -3    1.72    1.70
  -1  14   3    1.70    2.19
  -1  14   3    5.18    2.50
   1  14  -3    3.32    1.85
  -1  14   3    4.94    2.36
  -1  14   3    4.23    2.11
  -1  14   3    1.41    2.19
  -1  14   3   -0.09    1.65
  -1  14   3    3.77    2.17
  -1  14   3    3.89    2.53
  -1  14   3    5.51    2.61
  -1  14   3    0.11    2.19
   1  14  -3    2.06    2.23
   1  14  -3    3.30    2.47
   1  14  -3    3.38    1.98
   1  14  -3    4.33    2.38
   1  14  -3    2.77    2.42
   1  14  -3    6.31    3.13
  -1  14   3    4.59    2.09
   1 -14  -3   11.61    2.77
   1  14  -2   45.47    4.93
   1  14  -2   44.12    4.84
  -1  14   2   45.51    4.94
   1  14  -2   38.82    4.21
  -1  14   2   40.20    4.69
   1  14  -2   36.48    4.49
  -1  14   2   34.40    4.61
  -1 -14   2   40.10    4.07
  -1  14   2   37.98    4.49
  -1  14   2   45.07    4.50
   1  14  -2   41.66    4.36
  -1  14   2   36.63    4.60
  -1  14   2   49.52    5.25
   1  14  -2   40.70    4.33
   1 -14  -2   41.60    4.32
   1  14  -2   37.94    4.59
   1  14  -2   39.84    4.74
  -1  14   2   37.41    4.59
  -1  14   2   42.64    4.76
  -1  14   2   36.12    4.21
  -1  14   2   42.20    4.49
   1  14  -2   41.55    4.60
   1  14  -2   42.50    4.92
   1 -14  -2   40.41    4.13
  -1  14   2   40.22    4.52
  -1  14   2   43.39    4.83
  -1  14   1   95.20    6.72
   1  14  -1   81.21    6.52
  -1  14   1   81.95    6.14
  -1  14   1   90.49    6.80
   1  14  -1   83.04    6.70
  -1 -14   1   91.68    6.37
  -1  14   1   91.64    6.82
   1  14  -1   86.29    6.69
  -1  14   1   86.27    6.35
  -1  14   1   90.38    7.05
  -1  14   1   87.77    6.76
  -1  14   1   78.75    6.07
   1  14  -1   86.81    6.82
   1  14  -1   78.80    6.35
  -1  14   1   82.20    6.65
  -1  14   1   81.14    6.69
  -1  14   1  100.88    7.23
  -1  14   1   87.22    6.55
   1  14  -1   80.60    6.33
   1  14  -1   92.54    7.06
  -1  14   1   80.60    6.39
   1 -14  -1   90.45    6.25
   1  14  -1   83.62    6.61
  -1  14   1   93.59    6.89
  -1  14   1   75.86    6.27
   1  14  -1   84.71    6.60
  -1  14   0   17.44    3.48
   1  14   0   20.42    3.36
  -1 -14   0   15.40    3.02
   1  14   0   12.15    2.90
  -1  14   0   20.67    3.61
  -1  14   0   12.96    3.04
  -1  14   0   13.79    2.75
   1  14   0   15.81    3.28
  -1  14   0    9.27    2.73
  -1  14   0   29.93    4.07
  -1  14   0   13.91    3.16
   1  14   0   22.29    3.58
  -1  14   0   11.29    2.77
   1  14   0   13.10    3.03
  -1  14   0   18.70    3.70
   1  14   0   15.98    3.55
   1  14   0   17.83    3.30
  -1  14   0   14.75    3.05
  -1 -14   0   16.43    2.79
   1  14   0   13.98    2.93
   1  14   0   18.65    3.50
   1  14   0   16.19    3.06
  -1  14   0   14.53    3.04
  -1  14   0   16.73    3.23
  -1  14   0   12.34    2.55
  -1  14  -1    3.91    2.25
   1  14   1    0.89    1.90
   1  14   1    1.38    2.02
   1  14   1    2.86    1.73
  -1  14  -1    4.27    2.45
   1  14   1    3.70    2.07
  -1 -14  -1    3.89    2.09
  -1 -14  -1    3.90    2.25
   1  14   1    3.14    2.45
   1  14   1    2.56    2.01
  -1  14  -1    0.82    1.89
   1  14   1    1.62    2.37
  -1  14  -1    3.38    2.41
   1  14   1    8.76    3.38
  -1  14  -1    1.78    2.44
  -1  14  -1    4.10    2.24
  -1  14  -1    1.50    1.66
   1  14   1    3.70    2.42
  -1  14  -1    3.34    2.29
   1  14   1    0.94    2.04
  -1  14  -1    2.03    1.83
   1  14   2    1.11    2.10
  -1  14  -2    1.06    2.01
  -1  14  -2    2.18    1.96
  -1 -14  -2    2.07    2.05
   1  14   2    1.05    2.02
  -1  14  -2    0.91    2.12
  -1 -14  -2    1.46    1.98
   1  14   2    1.86    2.20
  -1  14  -2   -0.22    2.03
   1  14   2    1.90    2.20
   1  14   2    1.70    2.57
   1  14   2    1.44    2.04
  -1  14  -2   -1.37    1.79
   1  14   2    2.63    1.96
  -1  14  -2    0.96    1.76
   1  14   2    2.34    2.55
   1  14   2    1.39    1.96
  -1  14  -2    2.22    1.96
  -1  14  -2    0.73    2.53
  -1  14  -3  161.73    9.55
   1  14   3  176.04    9.71
  -1 -14  -3  181.95    9.71
  -1 -14  -3  167.14    8.97
   1  14   3  164.35    9.41
  -1 -14  -3  176.84    8.91
   1  14   3  139.63    8.89
   1  14   3  166.81    8.76
   1  14   3  162.22    9.35
  -1  14  -3  160.92    9.39
  -1 -14  -3  167.03    9.48
   1  14   3  161.50    9.34
   1  14   3  172.56    9.93
   1  14   3  158.45    9.10
  -1  14  -3  161.73    9.49
  -1  14  -3  159.80    8.98
   1  14   3  150.55    9.27
  -1  14  -4    0.37    1.62
   1  14   4    3.78    2.36
   1  14   4   -0.39    1.81
   1  14   4    3.11    2.30
  -1 -14  -4    0.18    2.05
  -1 -14  -4    1.65    1.79
  -1  14  -4    1.20    2.07
   1  14   4    2.00    2.30
  -1 -14  -4    2.75    1.86
   1  14   4    1.41    2.12
  -1 -14  -4    2.32    1.77
  -1 -14  -4    4.05    1.91
   1  14   4    2.01    2.08
  -1  14  -4    1.10    2.16
   1  14   4    4.31    2.04
   1  14   4    0.69    1.93
  -1  14  -4    2.89    2.27
   1  14   5   11.80    2.65
  -1 -14  -5   10.85    2.27
   1  14   5    6.08    2.14
   1  14   5   10.81    2.67
  -1 -14  -5    9.22    2.44
   1  14   5    8.14    2.36
   1  14   5   11.88    2.42
  -1  14  -5    7.15    2.05
   1  14   5    8.20    2.38
  -1 -14  -5    9.85    2.55
  -1 -14  -5   11.46    2.74
  -1 -14  -5   10.82    2.67
  -1  14  -5    9.18    2.68
  -1  14  -5    7.05    2.27
  -1 -14  -5   10.12    2.36
   1  14   5    7.71    2.10
   1  14   5   11.27    2.70
  -1 -14  -5    9.54    2.33
  -1  14  -6   74.85    5.39
  -1 -14  -6   73.66    5.39
   1  14   6   76.97    5.49
   1  14   6   85.61    5.99
   1  14   6   78.66    5.62
  -1 -14  -6   74.38    5.25
  -1  14  -6   74.71    5.37
  -1 -14  -6   79.65    5.42
   1  14   6   72.51    5.38
   1  14   6   81.45    5.88
   1  14   6   87.13    5.86
  -1 -14  -6   76.18    5.47
  -1 -14  -6   77.27    5.60
   1  14   6   80.83    5.45
  -1 -14  -6   77.41    5.60
  -1 -14  -6   80.09    5.37
   1  14   7   35.58    3.26
  -1 -14  -7   37.97    3.55
   1  14   7   30.21    3.15
   1  14   7   33.81    3.53
  -1 -14  -7   35.07    3.51
   1  14   7   36.95    3.48
  -1 -14  -7   31.65    3.23
   1  14   7   29.15    3.11
  -1  14  -7   36.24    3.36
   1  14   7   33.42    3.47
  -1 -14  -7   33.70    3.19
  -1 -14  -7   38.03    3.45
  -1 -14  -7   34.72    3.40
   1 -15  -8   55.74    3.91
  -1  15   8   55.22    3.96
   1 -15  -8   60.03    3.97
   1 -15  -7  259.63   10.73
  -1  15   7  258.14   10.36
  -1  15   7  263.95   11.03
   1 -15  -7  235.96    9.96
   1 -15  -7  278.81   10.91
   1  15  -7  243.78   10.66
   1 -15  -7  256.10    9.94
  -1  15   7  264.92   11.04
  -1  15   7  257.07   10.86
  -1  15   7  241.96   10.02
  -1  15   7  255.80   10.68
   1  15  -7  255.13   10.77
   1 -15  -7  263.24   10.42
   1  15  -7  252.98   10.32
  -1  15   7  234.48   10.09
  -1  15   6  195.43    9.68
   1  15  -6  185.31    9.36
   1 -15  -6  202.54    9.52
   1 -15  -6  188.74    8.95
  -1  15   6  184.73    9.58
  -1  15   6  184.02    9.22
   1  15  -6  187.58    9.57
  -1  15   6  184.15    8.99
  -1  15   6  203.76    9.89
  -1  15   6  179.36    8.81
   1 -15  -6  203.30    9.42
   1 -15  -6  189.79    9.31
   1 -15  -6  191.05    9.09
  -1  15   6  212.83   10.04
   1  15  -6  176.67    8.84
   1  15  -6  186.16    9.58
   1 -15  -5  622.75   21.79
  -1  15   5  580.19   21.59
   1  15  -5  681.77   22.85
   1 -15  -5  624.55   21.57
   1  15  -5  631.58   21.46
   1 -15  -5  613.40   21.00
  -1  15   5  661.56   22.75
  -1  15   5  609.05   21.84
   1  15  -5  617.97   21.23
  -1  15   5  663.65   22.50
  -1  15   5  626.78   21.36
   1 -15  -5  646.78   21.82
  -1  15   5  612.77   21.36
  -1  15   5  625.44   22.16
  -1  15   5  633.28   22.26
   1  15  -5  673.70   22.69
   1  15  -5  613.87   21.85
   1  15  -4   40.87    4.72
   1  15  -4   38.65    4.48
  -1  15   4   38.34    4.17
  -1  15   4   48.03    4.94
  -1  15   4   41.47    4.83
   1  15  -4   44.69    4.87
   1 -15  -4   35.66    4.04
   1 -15  -4   34.00    4.19
  -1  15   4   35.83    4.41
  -1  15   4   47.46    4.94
   1  15  -4   37.55    4.45
  -1  15   4   39.95    4.20
  -1  15   4   35.25    4.33
   1 -15  -4   37.17    4.13
  -1  15   4   34.29    4.34
   1  15  -4   40.92    4.09
   1  15  -3  546.82   20.09
  -1  15   3  555.72   19.68
  -1  15   3  563.39   21.16
  -1  15   3  512.72   19.57
  -1  15   3  542.64   19.89
  -1  15   3  551.38   19.94
   1  15  -3  547.04   20.51
   1 -15  -3  570.01   20.74
   1 -15  -3  566.72   19.59
  -1  15   3  587.68   21.44
   1  15  -3  541.49   20.49
   1 -15  -3  560.91   19.95
  -1  15   3  552.76   20.69
  -1  15   3  571.45   20.94
   1  15  -3  608.25   21.43
  -1  15   3  533.42   19.75
  -1  15   3  543.04   20.76
   1  15  -3  544.53   20.51
   1  15  -3  565.59   21.00
   1  15  -2   18.71    3.36
  -1  15   2   21.02    3.38
   1  15  -2   23.21    3.76
  -1  15   2   23.91    3.80
   1  15  -2   20.99    3.90
  -1  15   2   19.74    3.49
   1  15  -2   20.66    3.46
   1  15  -2   21.18    3.51
   1 -15  -2   20.94    3.21
  -1  15   2   24.08    3.83
  -1  15   2   13.43    3.27
  -1  15   2   18.60    3.06
   1  15  -2   22.66    3.39
  -1  15   2   23.92    3.85
  -1  15   2   24.41    3.90
  -1  15   2   17.41    3.54
  -1  15   2   16.55    2.94
   1  15  -2   22.91    3.59
  -1  15   2   15.05    2.97
  -1  15   2   16.48    3.13
  -1  15   1  608.40   22.38
   1  15  -1  608.36   22.31
   1  15  -1  650.79   22.94
  -1  15   1  583.26   21.53
  -1  15   1  645.65   22.38
  -1  15   1  613.12   21.86
  -1  15   1  608.37   21.50
  -1  15   1  619.41   22.57
   1  15  -1  635.06   22.94
   1  15  -1  615.40   22.43
  -1  15   1  621.81   23.00
  -1 -15   1  639.28   21.72
   1  15  -1  617.88   22.39
   1  15  -1  607.57   22.11
  -1  15   1  612.39   21.85
  -1 -15   1  639.36   21.96
  -1  15   1  646.12   22.90
   1  15  -1  591.20   22.08
   1  15  -1  661.35   22.65
  -1  15   1  628.57   22.54
  -1  15   1  641.30   22.24
   1 -15  -1  598.45   21.23
  -1  15   1  681.86   22.99
   1  15  -1  638.94   22.81
  -1  15   0  167.71    9.44
  -1  15   0  123.81    8.16
  -1  15   0  143.60    8.35
   1  15   0  154.29    9.13
   1  15   0  151.99    9.11
   1  15   0  137.67    8.64
  -1  15   0  151.05    9.18
  -1  15   0  157.41    9.32
   1  15   0  161.81    9.23
   1  15   0  162.37    9.20
   1  15   0  156.43    9.42
   1  15   0  142.88    8.50
   1  15   0  156.33    9.19
  -1  15   0  148.73    8.52
  -1  15   0  150.17    9.08
  -1  15   0  128.42    7.95
  -1  15   0  156.83    8.89
  -1 -15   0  160.94    8.84
   1  15   0  146.30    8.79
  -1  15   0  134.46    8.27
  -1 -15   0  150.59    8.75
   1  15   1  431.28   17.16
   1  15   1  421.61   17.05
   1  15   1  436.18   17.73
  -1  15  -1  411.53   16.94
  -1  15  -1  423.16   17.42
  -1  15  -1  439.13   17.54
  -1 -15  -1  428.09   16.93
   1  15   1  435.17   17.39
  -1 -15  -1  411.88   16.68
   1  15   1  428.40   17.73
   1  15   1  431.20   17.36
   1  15   1  405.27   16.02
  -1  15  -1  414.13   16.50
  -1  15  -1  436.40   17.32
   1  15   1  450.83   17.50
   1  15   1  410.63   16.72
  -1 -15  -1  423.61   16.27
  -1  15  -1  420.75   17.42
  -1  15  -1  428.94   16.41
  -1  15  -1  437.10   16.46
   1  15   1  423.19   17.21
   1  15   2  341.87   14.29
  -1  15  -2  376.44   15.65
   1  15   2  353.02   15.19
  -1  15  -2  343.77   14.98
  -1 -15  -2  351.81   14.83
   1  15   2  341.33   14.81
   1  15   2  350.04   15.04
   1  15   2  337.16   14.73
  -1  15  -2  361.47   15.39
   1  15   2  354.87   15.39
  -1  15  -2  348.42   14.45
  -1  15  -2  348.29   15.17
  -1  15  -2  334.45   14.37
   1  15   2  365.12   15.73
   1  15   2  345.78   14.91
  -1 -15  -2  334.97   14.28
  -1 -15  -2  349.89   14.84
   1  15   2  346.18   14.95
  -1 -15  -3  380.68   15.07
  -1 -15  -3  432.51   16.44
  -1  15  -3  407.04   16.43
  -1  15  -3  392.61   16.24
  -1  15  -3  413.81   16.63
   1  15   3  402.14   16.20
   1  15   3  371.08   15.82
   1  15   3  429.24   16.52
   1  15   3  385.53   16.52
  -1  15  -3  392.45   15.62
  -1 -15  -3  390.26   15.72
  -1 -15  -3  425.39   16.40
   1  15   3  387.49   14.92
   1  15   3  406.73   16.22
   1  15   3  393.14   16.40
  -1 -15  -3  392.41   14.96
   1  15   3  392.22   15.93
   1  15   3  374.03   16.09
  -1 -15  -4   79.64    6.03
  -1 -15  -4   64.19    5.22
  -1 -15  -4   76.71    5.82
  -1  15  -4   69.35    5.75
   1  15   4   53.78    5.00
  -1  15  -4   62.29    5.51
  -1  15  -4   69.89    5.39
   1  15   4   65.49    5.44
  -1 -15  -4   66.67    5.05
  -1 -15  -4   60.86    5.00
   1  15   4   59.59    5.54
   1  15   4   67.70    5.79
   1  15   4   62.33    5.35
   1  15   4   64.93    5.45
  -1 -15  -4   71.02    5.59
   1  15   4   66.05    5.51
   1  15   4   66.59    5.48
  -1  15  -4   69.17    5.65
   1  15   5   81.95    5.80
   1  15   5   82.40    5.76
  -1  15  -5   80.94    5.87
  -1 -15  -5   91.80    6.09
   1  15   5   89.77    6.16
   1  15   5   85.62    6.17
  -1  15  -5   82.30    5.70
   1  15   5   89.16    6.17
   1  15   5  105.56    6.80
  -1 -15  -5   83.55    5.73
  -1  15  -5   78.24    5.49
  -1 -15  -5   83.49    5.83
  -1 -15  -5   77.42    5.42
  -1 -15  -5   87.75    5.88
   1  15   5   79.94    5.68
  -1 -15  -6   17.57    2.48
   1  15   6   18.68    2.55
  -1 -15  -6   20.28    2.77
   1  15   6   21.04    2.86
  -1 -15  -6   17.86    2.79
  -1  15  -6   19.70    2.69
  -1 -15  -6   15.65    2.40
   1  15   6   19.17    2.77
  -1 -15  -6   18.95    2.74
  -1  15  -6   15.24    2.49
   1  15   6   12.96    2.33
  -1 -15  -6   22.33    2.68
   1  15   6   21.92    2.86
   1  15   6   22.29    3.03
   1  15   6   22.40    2.94
  -1 -15  -7  269.15   10.11
  -1 -15  -7  267.94   10.12
   1  15   7  272.58   10.30
   1  15   7  261.59   10.34
   1  15   7  248.72    9.98
  -1  16   7    0.78    1.07
   1 -16  -7    0.41    1.16
   1  16  -7    1.55    1.15
  -1  16   7    1.32    1.21
   1  16  -7    1.12    1.06
   1 -16  -7    3.21    1.24
   1 -16  -7    1.88    1.23
  -1  16   7    0.51    1.17
   1 -16  -6    5.03    1.88
   1 -16  -6    1.38    1.54
  -1  16   6    4.82    1.93
  -1  16   6    0.25    1.39
   1  16  -6    4.81    1.75
   1 -16  -6    4.25    1.69
  -1  16   6    4.39    1.79
  -1  16   6    2.90    1.59
  -1  16   6    5.16    1.94
   1 -16  -6    1.77    1.38
   1  16  -6    2.41    1.71
   1 -16  -6    2.92    1.60
  -1  16   6    3.33    1.80
   1  16  -5   27.99    3.55
  -1  16   5   19.80    3.01
   1  16  -5   28.26    3.44
   1 -16  -5   26.53    3.36
  -1  16   5   19.82    3.05
  -1  16   5   23.96    3.36
  -1  16   5   25.63    3.33
   1 -16  -5   26.22    3.14
  -1  16   5   23.64    3.42
  -1  16   5   27.33    3.19
  -1  16   5   26.38    3.39
  -1  16   5   25.56    3.08
   1  16  -5   23.52    3.31
   1 -16  -5   21.94    2.98
   1  16  -5   22.78    3.18
   1 -16  -5   26.91    3.30
   1  16  -4    3.22    2.29
   1 -16  -4    2.19    1.95
  -1  16   4    0.09    1.36
  -1  16   4    2.94    2.05
  -1  16   4    0.67    1.74
   1  16  -4    0.69    1.71
  -1  16   4    1.27    1.93
  -1  16   4    2.72    1.59
  -1  16   4    5.74    2.59
   1  16  -4    0.87    1.74
   1  16  -4    1.88    2.08
   1 -16  -4    0.91    1.38
  -1  16   4    0.12    1.84
  -1  16   4    3.41    1.65
   1 -16  -3   34.02    3.71
   1  16  -3   42.86    4.57
   1  16  -3   30.78    4.08
  -1  16   3   33.95    3.77
  -1  16   3   34.83    3.77
  -1  16   3   35.04    3.92
  -1  16   3   35.60    4.27
   1 -16  -3   34.96    4.17
  -1  16   3   32.13    3.82
  -1  16   3   37.88    4.31
   1  16  -3   34.14    3.80
   1  16  -3   38.72    4.52
  -1  16   3   39.22    4.51
  -1  16   3   38.74    4.47
  -1  16   3   31.89    4.18
  -1  16   3   38.21    3.91
  -1  16   3   36.54    4.00
   1 -16  -3   32.33    3.54
   1  16  -3   38.33    4.22
   1  16  -2   98.52    6.50
  -1  16   2   96.28    6.58
   1  16  -2   95.29    6.81
   1  16  -2   99.34    7.18
   1  16  -2   96.98    7.07
  -1  16   2   94.12    6.94
   1 -16  -2   88.15    6.64
  -1  16   2  111.92    7.50
   1  16  -2  100.84    6.98
   1  16  -2   98.99    7.03
  -1  16   2  103.61    6.92
  -1  16   2   93.20    6.43
  -1  16   2  102.48    6.62
  -1  16   2  100.54    6.43
   1 -16  -2  102.81    6.35
  -1  16   2   97.97    7.14
  -1  16   2   95.49    6.64
   1  16  -2  108.12    7.20
  -1  16   2  113.40    7.78
  -1 -16   1    2.33    1.78
   1  16  -1    7.55    3.37
  -1  16   1    5.52    2.12
  -1  16   1    4.67    2.14
   1  16  -1    3.49    1.97
  -1 -16   1    2.96    1.94
  -1  16   1    4.01    2.15
   1  16  -1    1.86    1.68
   1  16  -1    4.48    2.17
  -1  16   1    4.80    2.29
  -1  16   1    6.37    2.74
   1  16  -1    4.86    2.36
   1  16  -1    2.50    1.93
   1  16  -1    1.45    1.69
  -1  16   1    2.33    1.85
   1  16  -1    3.67    2.87
   1  16  -1    3.54    2.20
  -1  16   1    3.62    2.04
  -1  16   0   10.57    2.77
  -1 -16   0   11.53    2.68
  -1  16   0   11.53    3.19
   1  16   0   11.49    2.51
  -1  16   0   10.80    2.93
  -1  16   0   10.25    2.84
   1  16   0   13.74    3.10
  -1 -16   0   11.06    2.78
   1  16   0   13.36    2.73
  -1  16   0   11.19    2.49
   1  16   0   13.18    2.94
   1  16   0   16.22    3.06
   1  16   0   10.45    2.89
  -1  16   0   13.41    3.13
   1  16   0   12.63    2.86
   1  16   0   14.97    2.99
   1  16   0   19.80    3.72
  -1  16   0   12.92    2.82
   1  16   1   51.18    5.09
   1  16   1   64.54    5.48
  -1  16  -1   52.70    5.04
   1  16   1   61.92    5.31
   1  16   1   53.98    5.31
  -1  16  -1   55.11    5.12
  -1  16  -1   54.61    4.83
   1  16   1   47.89    5.09
   1  16   1   48.98    4.90
  -1 -16  -1   49.92    4.46
  -1  16  -1   56.51    5.49
  -1  16  -1   54.63    5.21
  -1 -16  -1   45.96    4.76
  -1  16  -1   56.66    5.40
  -1 -16  -1   51.39    4.85
   1  16   1   47.48    4.98
   1  16   1   48.34    4.88
   1  16   2   -0.22    1.82
   1  16   2   -0.98    2.27
   1  16   2   -0.57    2.07
   1  16   2   -0.35    1.75
  -1 -16  -2    0.73    1.91
  -1  16  -2    1.66    1.87
   1  16   2    0.70    1.82
   1  16   2    0.66    1.95
  -1  16  -2    0.35    1.89
  -1  16  -2    0.47    2.08
   1  16   2   -4.02    2.17
  -1  16  -2    0.39    1.60
  -1  16  -2   -0.38    1.60
   1  16   2   -0.64    1.99
   1  16   2   -0.14    2.02
  -1 -16  -2    0.20    1.60
  -1 -16  -2    2.04    2.31
  -1  16  -2    0.67    2.29
   1  16   3   48.53    4.63
   1  16   3   50.17    4.81
   1  16   3   50.95    4.68
  -1  16  -3   40.24    4.45
  -1 -16  -3   44.13    4.36
  -1 -16  -3   44.32    4.52
  -1  16  -3   43.39    4.62
   1  16   3   44.63    4.59
   1  16   3   56.83    4.88
  -1 -16  -3   40.55    4.16
  -1 -16  -3   46.34    4.04
  -1  16  -3   46.80    4.30
   1  16   3   49.49    4.93
  -1 -16  -3   54.18    4.88
   1  16   3   51.18    4.87
  -1  16  -3   46.50    4.76
   1  16   3   51.78    4.76
  -1 -16  -4   84.76    5.81
   1  16   4   88.84    5.95
  -1 -16  -4   83.93    5.83
   1  16   4   87.78    6.24
  -1  16  -4   84.19    5.97
  -1 -16  -4   90.00    5.67
   1  16   4   93.77    6.13
   1  16   4   84.96    5.85
   1  16   4   88.90    6.04
   1  16   4   90.81    6.06
   1  16   4   89.67    6.36
  -1  16  -4   83.36    5.61
  -1 -16  -4   94.06    6.15
  -1  16  -4   94.32    6.32
  -1 -16  -4   89.34    5.68
   1  16   4   91.80    6.14
  -1  16  -4   81.73    5.92
   1  16   5    6.80    1.94
   1  16   5    6.11    1.86
  -1 -16  -5    4.64    1.75
   1  16   5    7.06    1.99
  -1 -16  -5    5.63    1.83
  -1  16  -5    8.75    2.23
   1  16   5    4.17    1.84
   1  16   5    6.85    1.92
  -1 -16  -5    5.12    1.83
   1  16   5    4.52    1.79
  -1 -16  -5    7.60    1.97
  -1  16  -5    6.15    1.80
  -1 -16  -5    5.35    1.78
  -1  16  -5    5.89    1.92
   1  16   5    5.48    1.86
  -1 -16  -6  187.27    7.99
  -1 -16  -6  198.78    8.39
  -1 -16  -6  201.47    8.21
   1  16   6  183.53    8.18
   1  16   6  182.50    8.41
   1  16   6  191.26    8.23
  -1  17   6  434.88   14.68
   1  17  -6  418.41   14.66
  -1  17   6  418.02   14.61
   1 -17  -6  438.25   14.45
  -1  17   6  430.28   14.63
   1  17  -5    6.30    1.85
  -1  17   5    4.60    1.94
   1 -17  -5   10.68    1.97
   1 -17  -5    4.77    1.63
   1  17  -5    5.43    1.84
   1  17  -5    2.62    1.58
   1 -17  -5    2.68    1.52
  -1  17   5    5.57    1.84
   1 -17  -5    4.07    1.61
  -1  17   5    7.56    1.99
  -1  17   5    6.06    1.86
   1  17  -5    4.21    1.94
  -1  17   5    7.32    1.87
   1 -17  -5    8.39    2.07
   1 -17  -4  235.77   10.16
   1 -17  -4  215.18    9.14
   1 -17  -4  227.36    9.52
   1  17  -4  223.71   10.29
  -1  17   4  231.23   10.32
  -1  17   4  201.07    9.57
   1  17  -4  231.76   10.46
   1 -17  -4  228.59    9.99
  -1  17   4  239.63   10.43
  -1  17   4  223.88   10.46
   1 -17  -4  196.00    9.23
   1  17  -4  215.25    9.89
   1  17  -4  213.64    9.79
  -1  17   4  201.30    9.92
   1  17  -3  149.86    8.14
  -1  17   3  139.55    8.24
   1 -17  -3  152.96    8.14
  -1  17   3  145.67    7.80
  -1 -17   3  149.36    7.68
   1  17  -3  154.02    8.30
   1  17  -3  147.64    8.22
  -1  17   3  164.75    7.90
   1 -17  -3  139.22    7.37
  -1  17   3  148.84    8.31
   1  17  -3  155.57    8.42
  -1  17   3  141.21    8.32
  -1  17   3  155.40    8.29
   1 -17  -3  149.32    7.53
  -1  17   2  248.19   11.39
   1  17  -2  223.23   10.61
  -1  17   2  223.06   10.83
   1  17  -2  224.75   10.82
  -1  17   2  225.42   11.01
  -1  17   2  242.10   10.56
   1  17  -2  235.32   10.90
   1  17  -2  223.23   10.68
  -1  17   2  220.21   10.18
  -1  17   2  218.57   10.28
   1  17  -2  246.98   11.09
   1 -17  -2  245.62   10.94
  -1  17   2  222.49   10.11
   1  17  -2  245.15   11.01
   1 -17  -1   23.49    3.40
   1  17  -1   18.77    2.94
   1  17  -1   27.43    3.48
  -1  17   1   30.88    3.85
  -1  17   1   33.27    4.05
  -1  17   1   23.13    3.31
   1  17  -1   24.86    3.54
   1  17  -1   28.70    3.75
  -1  17   1   31.27    3.58
   1  17  -1   25.42    3.68
  -1 -17   1   23.62    3.10
  -1  17   1   22.60    3.29
   1  17  -1   23.51    3.12
   1  17  -1   25.36    3.48
  -1  17   1   29.27    3.81
  -1  17   1   27.80    3.28
   1  17  -1   23.24    3.35
   1  17   0  361.11   13.81
   1  17   0  365.98   14.64
   1  17   0  340.19   14.16
   1 -17   0  330.51   13.62
  -1  17   0  362.43   13.98
   1  17   0  369.70   14.43
   1  17   0  357.96   14.74
  -1  17   0  313.66   13.28
  -1  17   0  358.60   14.67
  -1  17   0  371.93   14.77
   1  17   0  336.58   14.22
   1  17   0  348.34   14.12
  -1  17   0  339.47   13.94
  -1 -17   0  319.25   13.50
   1  17   0  373.42   14.48
  -1  17   0  337.90   14.31
   1  17   0  351.61   14.11
  -1 -17   0  373.37   13.98
  -1  17   0  355.93   14.44
  -1 -17  -1   19.66    3.05
  -1 -17  -1   17.70    2.88
   1  17   1   20.94    3.32
   1  17   1   19.17    3.15
   1  17   1   16.75    2.87
   1  17   1   17.40    2.88
  -1  17  -1   17.16    3.24
  -1  17  -1   16.52    2.66
  -1  17  -1   15.17    2.96
  -1  17  -1   16.89    2.89
  -1  17  -1   14.84    2.97
   1  17   1   18.31    3.24
   1  17   1   21.84    3.15
   1  17   1   18.38    3.08
  -1  17  -1   21.00    3.14
   1 -17   1   17.04    2.76
   1  17   1   13.75    2.61
   1  17   2  541.23   19.31
   1  17   2  591.12   20.51
   1  17   2  607.59   21.02
  -1 -17  -2  578.54   20.12
   1  17   2  584.70   20.26
  -1  17  -2  598.69   20.79
  -1  17  -2  591.96   19.70
   1  17   2  584.73   20.74
   1  17   2  582.06   20.30
  -1 -17  -2  599.79   20.29
   1  17   2  598.77   20.45
   1  17   2  604.21   20.37
  -1 -17  -2  616.22   20.40
  -1  17  -2  567.77   20.27
  -1 -17  -2  604.87   19.68
  -1  17  -2  589.04   20.56
  -1 -17  -3   39.75    3.79
  -1  17  -3   47.62    4.43
   1  17   3   40.26    4.16
  -1  17  -3   45.82    4.32
   1  17   3   45.42    4.10
   1  17   3   36.39    3.88
   1  17   3   40.87    3.94
   1  17   3   36.57    3.78
  -1  17  -3   34.81    3.48
  -1 -17  -3   46.29    4.10
   1  17   3   37.06    3.77
  -1  17  -3   44.14    4.25
   1  17   3   38.61    3.98
  -1 -17  -3   38.27    3.82
  -1 -17  -3   40.44    3.98
  -1  17  -4  247.60   10.06
   1  17   4  234.86   10.06
   1  17   4  248.66   10.55
  -1 -17  -4  241.04   10.06
   1  17   4  243.88   10.00
   1  17   4  212.20    9.67
  -1 -17  -4  238.75    9.92
   1  17   4  245.53   10.17
   1  17   4  258.03   10.75
  -1 -17  -4  231.84    9.45
  -1 -17  -4  227.11    9.92
   1  17   4  235.41    9.81
  -1  17  -4  246.02   10.46
   1  17   5   46.50    3.73
   1  17   5   50.03    3.64
   1  17   5   48.82    3.66
  -1 -17  -5   52.84    3.79
   1  17   5   47.20    3.71
  -1 -17  -5   47.62    3.61
   1 -18  -4    1.96    1.30
   1  18  -4    2.21    1.45
   1  18  -4    1.15    1.20
  -1  18   4   -0.65    1.44
  -1  18   4    4.58    1.76
   1  18  -4    0.41    1.35
   1 -18  -4    0.29    1.15
   1 -18  -4    1.34    1.27
   1  18  -4   -0.31    1.31
  -1  18   4    0.22    1.26
   1  18  -3    4.99    1.97
  -1 -18   3    0.36    1.57
   1 -18  -3    5.13    1.79
   1  18  -3    1.04    1.55
  -1  18   3    3.95    1.73
   1 -18  -3    3.39    1.79
  -1  18   3    3.15    1.74
   1  18  -3    3.86    2.04
   1  18  -3    5.19    1.92
  -1  18   3    1.72    1.58
  -1  18   2    2.02    1.85
   1  18  -2    3.81    1.90
   1  18  -2    1.56    1.60
   1 -18  -2    3.82    1.85
  -1  18   2    6.79    2.07
  -1 -18   2    3.82    1.68
  -1  18   2    2.54    1.70
   1 -18  -2    3.77    1.89
   1  18  -2    2.68    2.15
   1  18  -2    3.58    1.76
  -1  18   2    1.60    1.54
  -1  18   2    2.01    1.52
   1  18  -2    4.13    1.76
   1  18  -1   10.70    2.35
   1  18  -1   13.96    2.58
   1 -18  -1    9.43    2.22
   1 -18  -1    9.67    2.22
   1  18  -1    9.73    2.57
  -1  18   1   12.42    2.62
  -1 -18   1   10.64    2.40
  -1  18   1   11.58    2.32
   1  18  -1   13.10    2.33
   1  18  -1   12.38    2.47
  -1  18   1   16.49    2.67
   1  18  -1   12.52    2.61
  -1  18   1   11.39    2.19
  -1  18   1    8.75    2.41
  -1  18   1   18.61    2.97
   1  18   0    7.85    2.10
  -1  18   0    7.27    2.24
   1 -18   0    7.59    2.10
   1  18   0    7.63    2.09
  -1 -18   0    6.01    1.82
  -1 -18   0    7.33    1.96
  -1  18   0   10.86    2.69
   1 -18   0    8.81    2.11
   1  18   0    5.76    1.94
  -1 -18   0    9.47    2.24
   1  18   0    7.41    2.03
   1  18   0   11.55    2.68
   1  18   0    8.47    2.13
   1  18   0   11.14    2.28
  -1  18   0   10.30    2.30
  -1  18   0    7.90    2.16
  -1  18   0   11.19    2.38
  -1  18  -1   25.49    3.10
   1  18   1   23.19    3.01
  -1 -18  -1   18.31    2.68
   1  18   1   25.43    3.06
   1  18   1   21.97    2.87
  -1  18  -1   20.02    3.21
  -1 -18  -1   24.16    2.93
  -1 -18  -1   20.23    3.02
   1  18   1   26.62    3.32
   1  18   1   24.86    3.13
   1  18   1   19.81    2.95
   1  18   1   18.93    2.79
  -1  18  -1   20.91    3.07
  -1  18  -1   21.26    2.91
   1  18   1   21.41    2.90
  -1 -18  -2   14.95    2.43
   1  18   2   14.62    2.58
  -1  18  -2   17.94    2.60
   1  18   2   16.42    2.53
  -1 -18  -2   15.76    2.46
  -1 -18  -2   15.40    2.56
   1  18   2   14.59    2.46
   1  18   2   14.51    2.51
  -1  18  -2   20.14    3.11
   1  18   2   14.68    2.39
  -1  18  -2   16.37    2.71
   1  18   2   15.70    2.50
   1  18   2   16.64    2.84
   1  18   3   38.32    3.56
  -1 -18  -3   40.84    3.31
  -1  18  -3   44.73    3.82
   1  18   3   41.13    3.45
   1  18   3   49.33    3.75
  -1 -18  -3   45.15    3.55
  -1 -18  -3   43.49    3.72
   1  18   3   44.70    3.54
   1  18   3   44.84    3.56
  -1  18  -3   44.70    3.89
   1  18   3   41.55    3.83
   1  18   3   48.47    3.87
  -1 -18  -3   45.07    3.68
   1  19  -2   39.65    3.31
   1 -19  -2   30.01    2.78
   1 -19  -2   31.83    3.05
  -1  19   2   34.81    3.25
  -1  19   2   38.05    3.27
   1  19  -2   36.80    3.27
  -1  19   1  351.44   12.60
   1  19  -1  354.22   13.04
   1  19  -1  382.39   13.12
  -1 -19   1  344.94   12.75
  -1  19   1  365.00   13.30
   1  19  -1  359.67   12.99
   1  19  -1  379.20   12.98
  -1  19   0    6.69    1.59
   1  19   0    8.96    1.84
   1  19   0    9.25    1.75
  -1  19   0    8.40    1.80
  -1 -19   0    8.90    1.94
   1  19   0    7.52    1.55
   1  19   0    8.44    1.89
  -1  19   0    8.69    1.99
   1  19   1  172.66    7.99
  -1  19  -1  179.29    7.92
  -1  19  -1  190.08    7.96
  -1 -19  -1  174.06    7.78
  -2   0  12  577.59   19.82
  -2   0  12  534.93   18.54
  -2   0  12  526.58   18.76
   2   0 -12  561.42   18.77
   2   0 -12  579.88   19.45
   2   0 -12  555.77   18.69
   2   0 -12  525.93   18.11
   2   0 -12  555.84   18.80
   2   0 -12  580.77   19.35
  -2   0  12  580.09   19.76
  -2   0  12  577.19   19.85
   2   0 -11    0.69    1.48
   2   0 -11    0.18    1.53
  -2   0  11   -0.08    2.07
  -2   0  11    0.97    2.07
  -2   0  11    1.64    2.04
   2   0 -11    0.29    1.87
   2   0 -11    3.35    1.81
   2   0 -11    1.94    1.76
  -2   0  11    1.81    1.60
   2   0 -11    1.92    1.88
   2   0 -11    0.86    1.71
   2   0 -11    0.10    1.66
   2   0 -11   -0.33    2.03
   2   0 -11    3.13    2.12
   2   0 -10  782.92   25.06
   2   0 -10  763.68   25.43
   2   0 -10  758.76   26.07
   2   0 -10  718.49   24.91
  -2   0  10  747.21   25.63
   2   0 -10  694.99   24.85
   2   0 -10  789.40   26.17
   2   0 -10  748.59   25.41
   2   0 -10  776.52   26.20
  -2   0  10  756.76   26.15
  -2   0  10  730.35   24.82
   2   0 -10  758.03   26.13
   2   0 -10  775.94   25.70
  -2   0  10  740.75   26.16
   2   0 -10  736.23   25.53
  -2   0  10  711.14   24.51
   2   0 -10  705.46   25.22
   2   0  -9    1.93    2.12
   2   0  -9   -0.89    1.83
  -2   0   9   -0.97    1.99
   2   0  -9    0.46    1.43
  -2   0   9    2.08    1.82
  -2   0   9    0.96    3.12
  -2   0   9    2.67    1.94
   2   0  -9   15.93    2.90
   2   0  -9    1.18    1.73
   2   0  -9    0.37    1.49
   2   0  -9    1.30    1.88
   2   0  -9    0.34    1.79
   2   0  -9    0.18    1.62
  -2   0   9    0.29    4.18
  -2   0   9   15.40    2.75
   2   0  -9   -0.10    1.59
   2   0  -9   -1.15    2.04
   2   0  -9    0.03    1.66
   2   0  -9   -0.78    1.59
   2   0  -9    1.96    1.85
  -2   0   9    0.94    2.00
   2   0  -9    2.20    1.79
  -2   0   9    3.75    3.88
   2   0  -8 3034.31   83.47
   2   0  -8 3146.29   83.94
   2   0  -8 3125.18   83.86
   2   0  -8 3098.84   83.67
  -2   0   8 3059.36   82.92
   2   0  -8 3315.16   83.64
   2   0  -8 2857.34   82.22
  -2   0   8 3165.69   94.37
   2   0  -8 3139.15   83.18
  -2   0   8 3252.08   94.01
  -2   0   8 3058.41   83.45
  -2   0   8 3193.79   92.72
   2   0  -8 2980.75   83.51
   2   0  -8 3056.85   82.96
  -2   0   8 3022.39   82.85
   2   0  -8 2965.20   82.80
   2   0  -8 3130.83   83.31
   2   0  -8 3065.01   83.20
   2   0  -8 3094.88   83.77
   2   0  -8 3300.63   83.85
  -2   0   8 3011.54   83.00
  -2   0   7   -0.23    1.24
   2   0  -7   -0.80    1.42
  -2   0   7    2.23    2.33
   2   0  -7    1.19    1.39
  -2   0   7    0.85    1.32
   2   0  -7    1.05    1.54
   2   0  -7    1.09    1.56
   2   0  -7    2.06    1.46
   2   0  -7    1.23    1.60
   2   0  -7   -0.30    1.21
  -2   0   7    1.48    2.42
   2   0  -7    0.15    1.10
   2   0  -7    0.87    1.34
   2   0  -7    0.44    1.52
   2   0  -7    2.25    1.31
   2   0  -7    1.60    1.22
   2   0  -7    0.84    1.39
   2   0  -7    1.84    1.28
  -2   0   7   -1.35    1.41
  -2   0   7    1.71    2.01
   2   0  -7    1.32    1.44
  -2   0   7    4.64    2.50
  -2   0   7    0.16    1.29
   2   0  -6 6273.23  159.58
  -2   0   6 6397.85  160.00
  -2   0   6 5952.48  158.51
   2   0  -6 6002.20  156.31
   2   0  -5    3.62    2.32
  -2   0   5   -0.48    1.97
   2   0  -5    2.87    2.59
  -2   0   5   -0.58    1.58
   2   0  -5    0.85    1.20
  -2   0   5    0.59    1.84
   2   0  -5   -0.14    1.22
   2   0  -5    0.67    0.82
   2   0  -4 1438.59   38.63
  -2   0   4 1465.01   39.35
   2   0  -4 1581.88   40.44
   2   0  -4 1427.63   41.45
   2   0  -4 1595.30   42.34
  -2   0   4 1510.10   41.48
  -2   0   4 1706.45   41.60
   2   0  -3    0.53    0.59
  -2   0   3    0.50    1.56
  -2   0   3    2.36    1.18
   2   0  -3    1.34    1.35
   2   0  -3    1.24    1.13
   2   0  -3    0.66    1.65
  -2   0   3    0.77    1.39
   2   0  -2  884.04   26.88
  -2   0   2  886.33   26.11
  -2   0   2  942.47   25.77
  -2   0   2  932.61   26.40
  -2   0   2  940.71   26.65
  -2   0   2  903.26   26.13
   2   0  -2  958.43   26.57
   2   0  -1    2.01    0.92
  -2   0   1    0.57    1.08
  -2   0   1    2.53    1.21
  -2   0   1   -0.27    1.15
   2   0  -1    1.27    1.41
  -2   0   1    0.75    1.11
   2   0   0  152.24    6.08
  -2   0   0  142.07    6.54
  -2   0   0  153.06    5.25
   2   0   0  142.90    6.64
   2   0   0  147.15    6.33
  -2   0   0  151.93    6.47
  -2   0   0  136.87    6.46
   2   0   0  138.78    6.16
   2   0   0  134.10    6.48
  -2   0   0  134.81    6.29
  -2   0   0  140.21    6.49
  -2   0  -1    0.51    1.39
  -2   0  -1    0.67    1.45
   2   0   1    0.94    1.49
  -2   0  -1    0.05    1.25
  -2   0  -1    4.42    1.78
  -2   0  -1   -0.21    1.22
   2   0   1    1.59    1.45
   2   0   1    0.59    1.07
   2   0   1    2.77    0.91
   2   0   2 2654.19   80.00
   2   0   2 3257.10   81.23
  -2   0  -2 2629.07   80.04
   2   0   2 2934.73   75.52
   2   0   2 2942.34   77.58
  -2   0  -2 3327.52   79.51
   2   0   2 3161.98   81.42
  -2   0  -2 3139.03   80.21
  -2   0  -2 2961.54   79.94
   2   0   3    1.06    1.97
  -2   0  -3    0.73    1.36
  -2   0  -3    4.70    2.03
  -2   0  -3    2.78    1.77
   2   0   3    0.53    2.18
   2   0   3   -1.02    1.78
  -2   0  -4 2023.56   55.89
   2   0   4 2089.46   60.69
   2   0   4 2147.47   60.82
  -2   0  -4 1998.39   55.90
   2   0   4 2090.94   60.82
  -2   0  -4 2210.16   58.70
  -2   0  -5    1.03    1.23
  -2   0  -5    0.59    1.34
   2   0   5    0.30    1.19
  -2   0  -5    2.03    1.47
  -2   0  -5    0.04    1.72
   2   0   5    5.40    1.83
  -2   0  -5    4.14    1.45
   2   0   5    0.53    2.43
   2   0   5    1.84    2.48
  -2   0  -5    1.51    1.26
   2   0   5    0.36    2.37
  -2   0  -5    1.58    1.65
  -2   0  -5   -0.41    1.20
   2   0   5    3.66    1.53
  -2   0  -5   -0.40    1.52
  -2   0  -5    3.83    1.70
  -2   0  -5    0.75    1.39
  -2   0  -5    0.78    1.43
  -2   0  -5    0.73    1.30
  -2   0  -5    0.27    1.21
  -2   0  -5    3.09    1.57
  -2   0  -6  604.24   20.57
   2   0   6  593.50   28.39
   2   0   6  573.81   27.91
  -2   0  -6  614.80   20.47
  -2   0  -6  574.73   20.54
  -2   0  -6  590.06   19.97
  -2   0  -6  600.56   20.58
   2   0   6  633.48   28.79
  -2   0  -6  610.01   21.13
  -2   0  -6  628.60   21.26
   2   0   6  574.56   20.84
  -2   0  -6  586.29   20.80
  -2   0  -6  590.15   20.75
  -2   0  -6  662.52   21.11
   2   0   6  603.64   20.56
  -2   0  -6  609.23   20.94
  -2   0  -6  577.53   20.06
   2   0   6  595.24   20.59
  -2   0  -6  574.73   20.64
   2   0   7   -0.77    2.08
  -2   0  -7    0.97    1.95
  -2   0  -7   -0.15    1.63
  -2   0  -7   -0.17    1.81
  -2   0  -7    1.82    2.42
  -2   0  -7   -1.04    1.99
  -2   0  -7    0.49    1.90
  -2   0  -7    2.83    2.26
  -2   0  -7    1.79    1.89
  -2   0  -7    0.37    1.49
   2   0   7    4.36    3.79
  -2   0  -7   -0.07    1.55
   2   0   7    1.90    2.08
   2   0   7   -2.70    3.27
   2   0   7   -3.24    3.42
  -2   0  -7   -0.80    1.57
  -2   0  -7    2.49    1.72
   2   0   7   -1.31    1.72
  -2   0  -8 1117.73   35.97
  -2   0  -8 1168.93   36.35
   2   0   8 1113.95   36.52
  -2   0  -8 1132.89   35.47
  -2   0  -8 1089.14   36.03
  -2   0  -8 1135.18   35.33
  -2   0  -8 1140.46   35.45
  -2   0  -8 1119.09   36.09
  -2   0  -8 1196.79   36.41
   2   0   8 1113.60   35.73
  -2   0  -8 1153.51   35.50
  -2   0  -8 1158.52   35.01
   2   0   8 1132.99   35.71
  -2   0  -8 1287.97   37.05
   2   0   8 1170.37   36.70
   2   0   9    0.26    1.75
   2   0   9    1.10    2.12
  -2   0  -9   -0.22    1.90
   2   0   9    2.10    1.91
   2   0   9   -0.49    2.42
  -2   0  -9    0.46    1.76
  -2   0  -9   -0.81    2.05
  -2   0  -9   -0.55    1.96
  -2   0  -9    1.03    2.08
  -2   0  -9   -2.18    2.23
  -2   0  -9   -1.78    1.79
  -2   0  -9   -0.06    1.94
  -2   0  -9    0.68    1.49
  -2   0  -9    0.27    1.70
  -2   0  -9    9.55    2.36
   2   0   9   -0.83    2.03
  -2   0 -10  832.05   25.86
   2   0  10  773.75   25.90
  -2   0 -10  791.37   25.69
  -2   0 -10  783.34   24.96
  -2   0 -10  785.60   25.61
   2   0  10  763.98   25.03
   2   0  10  843.96   26.44
   2   0  10  778.52   25.86
  -2   0 -10  866.49   26.06
  -2  -1  12    9.69    2.38
  -2   1  12    8.21    2.39
   2   1 -12    9.53    2.14
   2   1 -12   10.94    2.32
  -2  -1  12    8.62    2.21
  -2   1  12   12.20    2.55
   2   1 -12   10.15    2.42
   2  -1 -12    8.18    2.03
   2  -1 -12   12.72    2.60
   2  -1 -12   11.15    2.21
  -2  -1  12   12.34    2.54
   2   1 -12   10.20    2.54
  -2   1  12    8.57    2.19
   2   1 -12   10.74    2.21
   2  -1 -12   11.46    2.22
  -2   1  12   11.82    2.58
   2  -1 -12   10.03    2.18
   2   1 -12    9.22    2.18
   2  -1 -12   11.18    2.37
   2  -1 -12    9.28    2.27
  -2  -1  12    9.20    2.17
  -2  -1  12    9.43    2.54
   2   1 -11   19.61    3.39
   2   1 -11   16.99    2.83
   2  -1 -11   15.79    2.77
   2  -1 -11   21.11    3.44
   2  -1 -11   16.53    2.99
  -2   1  11   18.11    3.14
   2  -1 -11   22.75    3.32
   2   1 -11   24.90    3.66
  -2  -1  11   20.17    3.47
   2   1 -11   18.36    3.33
  -2   1  11   19.19    3.24
   2  -1 -11   23.16    3.20
  -2   1  11   22.73    3.78
   2   1 -11   17.99    2.87
   2   1 -11   20.34    3.25
   2   1 -11   21.99    3.24
  -2   1  11   21.72    3.74
  -2  -1  11   21.89    3.32
   2  -1 -11   18.18    3.15
   2  -1 -11   18.93    3.35
   2   1 -11   18.45    3.11
  -2  -1  11   23.99    3.85
   2  -1 -11   22.10    3.55
   2   1 -11   20.36    3.00
   2   1 -11   26.57    3.26
  -2   1  11   19.62    3.62
   2  -1 -10    9.00    2.48
   2  -1 -10   10.34    2.63
   2   1 -10    5.86    2.36
   2   1 -10    8.44    2.84
   2  -1 -10    8.69    2.60
  -2   1  10   10.31    2.53
   2  -1 -10    8.88    2.38
  -2  -1  10    5.70    2.51
  -2   1  10    6.11    2.06
   2  -1 -10    5.53    2.35
   2  -1 -10    4.97    2.44
   2   1 -10    8.61    2.92
  -2  -1  10   11.30    2.48
   2   1 -10    8.77    2.46
   2  -1 -10   14.20    3.11
  -2   1  10    9.16    2.59
   2  -1 -10    8.83    2.54
  -2   1  10    8.62    3.05
  -2  -1  10   13.93    3.46
   2  -1 -10    6.49    2.28
   2   1 -10    7.06    2.74
  -2  -1  10    9.19    2.34
   2  -1 -10    7.52    2.68
   2  -1 -10    9.44    2.50
   2  -1 -10    9.74    2.88
   2   1 -10    6.92    2.40
   2  -1 -10    6.21    2.34
   2   1 -10   11.21    3.08
   2   1 -10    8.32    2.53
  -2   1  10    9.56    3.07
  -2   1  10    8.50    2.62
   2   1 -10    5.74    2.54
   2   1 -10    5.62    2.45
   2   1 -10    7.01    2.22
   2   1 -10    5.04    2.08
   2   1  -9  101.45    6.73
  -2   1   9  105.22    7.17
  -2   1   9   85.75   10.09
  -2  -1   9   96.86    6.56
   2  -1  -9   99.14    6.62
   2  -1  -9  109.78    7.48
   2  -1  -9  104.29    7.02
   2   1  -9  108.57    7.41
   2  -1  -9  109.21    7.29
   2  -1  -9  101.41    6.97
  -2   1   9   86.55   10.41
   2  -1  -9  105.96    7.32
   2  -1  -9  102.99    6.83
   2  -1  -9  114.63    7.29
   2   1  -9  100.82    7.21
   2   1  -9   97.17    6.57
  -2  -1   9  107.52    7.19
   2   1  -9  109.13    7.12
   2   1  -9  103.37    6.95
   2   1  -9   92.65    6.30
  -2   1   9   99.26   11.43
  -2  -1   9   80.29   10.25
   2  -1  -9  110.00    7.50
  -2  -1   9  102.28   10.95
   2   1  -9  111.64    7.02
   2   1  -9   97.64    7.18
   2   1  -9   83.78    6.36
  -2   1   9  100.25    7.18
  -2   1   9  100.50    6.81
   2   1  -9  100.69    6.99
   2   1  -9   92.56    6.92
   2   1  -9  110.61    7.42
   2  -1  -9  115.00    7.48
   2  -1  -9  109.45    6.66
   2  -1  -9  104.39    6.84
   2   1  -9   98.91    6.90
  -2  -1   9   99.63    6.65
  -2  -1   9  101.02   11.07
  -2   1   9   91.50    6.47
  -2   1   9  101.46    7.01
   2  -1  -9   84.50    6.47
  -2   1   8   24.79    3.97
   2  -1  -8    9.85    2.31
  -2  -1   8    7.96    2.12
   2  -1  -8    7.07    1.97
   2   1  -8   13.28    2.53
   2   1  -8    9.92    2.38
   2   1  -8    8.16    2.40
   2   1  -8   10.26    2.47
   2  -1  -8    8.98    2.33
   2   1  -8    8.24    2.44
   2   1  -8    9.84    3.73
   2  -1  -8   12.00    2.54
  -2  -1   8    8.57    2.35
   2  -1  -8    7.56    2.26
   2  -1  -8    7.56    2.25
  -2  -1   8   10.73    4.17
   2   1  -8    8.66    2.23
   2   1  -8   10.41    2.27
  -2   1   8    8.54    2.84
  -2   1   8    7.97    2.84
  -2  -1   8    7.74    3.36
   2   1  -8    6.83    2.24
  -2   1   8    7.53    3.37
  -2   1   8    6.65    3.47
   2  -1  -8    6.27    2.13
   2  -1  -8    8.97    2.40
   2   1  -8    7.27    2.33
   2  -1  -8   10.54    2.71
  -2  -1   8   12.84    2.61
   2   1  -8    8.03    2.34
   2   1  -8    6.96    2.18
   2  -1  -8   11.13    2.65
   2   1  -8    6.99    2.00
   2   1  -8    8.21    2.13
  -2  -1   8    8.61    2.26
   2   1  -8   13.46    2.49
   2  -1  -8    7.88    2.32
  -2   1   8    8.31    2.42
  -2  -1   8   12.85    4.54
  -2   1   8    7.33    3.48
  -2   1   8   10.06    2.48
   2   1  -8    7.41    2.43
   2  -1  -8    9.85    2.72
   2   1  -7  110.52    6.49
   2  -1  -7  105.09    5.84
  -2   1   7   96.51    6.04
   2  -1  -7  102.41    6.01
   2   1  -7  100.43    6.16
   2   1  -7  103.56    6.26
  -2  -1   7  104.47    9.39
   2  -1  -7  104.20    5.94
  -2   1   7  110.10    9.00
  -2   1   7   99.59    8.12
  -2   1   7   97.27    8.95
   2   1  -7  101.34    5.87
   2  -1  -7  100.52    6.15
   2  -1  -7   98.26    6.20
  -2   1   7  105.14    9.76
  -2   1   7   98.20    5.96
  -2  -1   7  109.37    6.17
   2  -1  -7  109.92    6.12
   2  -1  -7   87.22    5.73
  -2  -1   7  107.39    9.19
   2  -1  -7   97.39    7.99
   2   1  -7  107.00    6.36
   2   1  -7   99.12    5.89
   2   1  -7  108.09    6.34
   2   1  -7  105.15    5.92
  -2  -1   7  107.76    6.11
   2   1  -7  106.56    6.05
  -2   1   7  104.43    6.10
   2   1  -7  100.27    5.95
   2   1  -7  108.12    6.44
   2  -1  -7   95.93    5.79
   2  -1  -7   99.68    6.04
   2  -1  -7  100.14    6.19
   2  -1  -7  113.73    6.58
   2   1  -7  102.13    6.04
   2   1  -7  110.15    6.40
   2   1  -7  110.62    9.02
  -2   1   7   93.09    6.03
   2  -1  -7   98.25    6.19
  -2  -1   7   90.84    5.87
   2  -1  -7   96.70    5.98
   2   1  -7  102.94    6.34
  -2  -1   7   96.37    8.00
   2   1  -7  101.90    6.06
  -2  -1   7  100.91    5.98
   2   1  -7  108.42    6.53
   2  -1  -6  104.00    9.08
  -2  -1   6  114.55    8.12
   2  -1  -6  119.88    7.37
   2   1  -6  110.48    7.17
  -2   1   6  131.12    8.67
   2  -1  -6  118.87    8.06
  -2  -1   6  123.35    8.77
   2   1  -6  100.62    8.19
  -2   1   6  115.01    9.33
  -2  -1   6  101.63    8.38
  -2   1   6  123.80    8.43
  -2   1   5   68.99    5.55
   2  -1  -5   69.42    5.14
   2  -1  -5   79.64    6.91
   2   1  -5   64.63    4.20
   2  -1  -5   72.35    5.22
   2  -1  -5   88.16    4.89
  -2  -1   5   68.21    5.76
  -2   1   5   73.68    6.67
  -2   1   5   71.81    5.83
  -2  -1   5   64.21    5.82
   2   1  -5   70.40    4.16
   2   1  -5   69.97    6.44
   2   1  -5   66.23    5.99
   2  -1  -5   71.56    5.78
   2   1  -5   53.92    4.86
  -2   1   4   46.12    4.06
   2  -1  -4   53.89    4.28
  -2   1   4   43.51    4.65
  -2   1   4   49.28    3.87
   2   1  -4   44.33    3.36
   2   1  -4   42.46    4.07
  -2   1   4   47.96    4.40
   2   1  -4   56.20    4.94
   2  -1  -4   51.81    4.91
  -2  -1   4   49.93    3.42
   2  -1  -4   47.46    2.91
   2  -1  -4   47.14    3.60
  -2  -1   4   43.96    4.13
  -2  -1   4   45.56    4.47
   2   1  -4   51.32    4.86
  -2   1   3  900.05   26.98
   2   1  -3  878.56   27.81
   2  -1  -3  895.30   27.16
  -2  -1   3  955.02   26.81
  -2   1   3  919.44   28.00
   2   1  -3  794.92   27.59
   2   1  -3 1018.60   27.85
   2  -1  -3  971.34   28.34
   2  -1  -3  952.30   25.49
   2   1  -3  901.62   26.41
  -2  -1   3  887.78   25.66
  -2   1   3  913.63   27.47
   2  -1  -3  884.59   26.59
   2   1  -3  922.79   23.76
  -2  -1   3  891.99   27.41
  -2  -1   2 1473.29   38.69
  -2   1   2 1412.48   36.38
  -2  -1   2 1496.67   39.52
  -2  -1   2 1451.55   38.19
  -2   1   2 1442.52   37.54
   2  -1  -2 1474.78   40.20
   2   1  -2 1435.61   36.88
  -2  -1   2 1442.22   39.54
  -2   1   2 1439.91   39.86
  -2   1   2 1487.36   39.68
  -2   1   2 1379.48   39.37
  -2   1   2 1416.22   38.55
   2   1  -2 1383.52   39.24
   2   1  -2 1384.51   39.53
  -2  -1   2 1456.58   39.93
  -2  -1   1  870.25   24.62
  -2  -1   1  872.99   24.96
   2  -1  -1  900.72   23.13
   2   1  -1  866.54   24.82
  -2   1   1  886.19   23.54
  -2   1   1  871.35   24.14
  -2  -1   1  871.89   24.54
  -2   1   1  853.31   25.21
  -2  -1   1  867.10   25.21
  -2   1   1  819.38   24.54
   2  -1  -1  853.19   24.21
  -2  -1   1  846.95   25.42
   2   1  -1  872.30   24.89
  -2   1   1  868.07   23.70
  -2  -1   1  895.82   25.16
   2  -1  -1  886.34   25.59
   2   1  -1  866.62   25.37
  -2  -1   0 4965.86  125.66
   2  -1   0 4972.61  125.90
  -2   1   0 4895.29  124.55
   2   1   0 4861.46  124.63
  -2  -1   0 4835.35  123.43
   2   1   0 4937.10  125.38
   2  -1   0 5182.30  125.22
   2  -1   0 5386.06  125.07
   2  -1   0 4632.01  124.78
   2  -1   0 4678.57  124.10
   2   1   0 4741.13  125.40
  -2  -1   0 4991.81  125.60
  -2  -1   0 4706.23  125.69
  -2   1   0 4815.05  123.63
   2   1   0 4763.04  125.87
   2   1   0 4899.02  124.97
  -2   1   0 4742.33  124.65
  -2  -1   0 4601.89  125.27
  -2   1   0 5410.46  125.86
  -2  -1  -1  107.55    6.32
   2   1   1  101.55    6.09
   2   1   1  106.07    6.31
   2  -1   1  102.04    5.61
   2   1   1   92.79    4.42
   2  -1   1   94.50    5.74
   2   1   1  108.90    5.87
  -2  -1  -1  119.37    3.39
  -2   1  -1   87.20    5.43
   2  -1   1  107.40    4.80
   2  -1   1   96.67    4.98
  -2   1  -1   89.44    5.39
   2   1   1  107.59    5.48
  -2  -1  -1  101.76    5.90
  -2  -1  -1  103.32    5.79
   2  -1   2  290.41   11.90
  -2   1  -2  253.48   10.85
  -2  -1  -2  255.40   11.79
   2  -1   2  282.66    8.71
   2   1   2  274.12   12.31
   2  -1   2  254.94    9.47
  -2  -1  -2  259.78   10.98
   2   1   2  280.14   11.82
   2  -1   2  264.23   11.79
   2  -1   2  268.60   11.94
  -2   1  -2  275.48   11.11
  -2  -1  -2  288.94   11.87
   2   1   2  253.02    9.99
   2   1   2  290.58   12.39
   2  -1   3  137.94    8.62
  -2  -1  -3  130.06    8.56
   2   1   3  131.42    8.73
  -2   1  -3  135.45    7.62
  -2   1  -3  130.41    7.51
  -2  -1  -3  123.80    7.77
   2   1   3  123.78    8.37
   2   1   3  120.30    8.41
   2  -1   3  134.45    8.68
  -2   1  -3  118.69    6.43
   2  -1   3  131.15    8.59
  -2  -1  -3  122.52    7.29
   2   1   4    9.80    3.19
  -2   1  -4   13.96    2.93
   2  -1   4   15.27    3.67
  -2  -1  -4   16.86    2.89
  -2  -1  -4   11.79    2.90
   2   1   4   12.82    3.45
  -2   1  -4    8.27    2.43
   2  -1   4   20.38    4.31
   2  -1   4   11.17    3.21
   2   1   4   11.52    3.54
  -2  -1  -5    9.82    1.95
  -2   1  -5   10.49    2.12
  -2   1  -5   10.25    2.16
  -2  -1  -5   13.56    2.53
  -2  -1  -5   14.63    2.40
  -2  -1  -5   11.17    3.21
  -2   1  -5   13.47    2.30
  -2   1  -5   10.07    2.13
  -2   1  -5    8.83    2.03
   2   1   5    8.95    3.63
  -2  -1  -5   10.49    2.26
   2  -1   5   15.05    4.37
   2  -1   5   10.99    3.63
  -2  -1  -5   11.00    2.07
   2   1   5   13.56    2.98
   2  -1   5    7.06    3.33
  -2  -1  -5   12.66    2.29
   2   1   5    9.90    3.92
  -2  -1  -5   11.53    2.28
  -2   1  -5   10.30    2.23
  -2   1  -5   14.14    2.25
   2   1   5   12.59    2.15
   2  -1   5   11.73    2.14
   2   1   5    9.28    2.25
  -2   1  -5   11.24    2.04
  -2   1  -5    8.53    2.02
  -2  -1  -5   11.02    2.23
  -2   1  -5   10.39    1.97
  -2  -1  -5   13.12    2.26
  -2   1  -5   13.56    2.24
  -2   1  -5   11.06    1.99
  -2   1  -5   10.01    2.05
  -2  -1  -5    8.68    2.61
  -2  -1  -5   11.74    2.05
  -2   1  -5    8.88    1.96
  -2  -1  -5   11.25    2.21
  -2  -1  -5   13.88    2.38
  -2  -1  -5   11.29    2.10
   2   1   5   13.01    3.78
   2  -1   5   12.91    2.19
  -2  -1  -5   17.44    2.63
[truncated: 1,619,776 more chars]
