# Supplementary material for: Practical aspects of teaching a graduate-level small-mol­ecule chemical crystallography course
Source: Acta Crystallogr E Crystallogr Commun. 2026 Jan 1;82(Pt 1):107–20. doi: 10.1107/S2056989025010527 (PMC12810306; doi:10.1107/S2056989025010527)
Supplement: Supplementary file 1 [file e-82-00107-sup2.zip › Berry_Guzei_Structures/Structure 4/Structure4.hkl]

   0   0  -3 3605.71   37.80
   0   0  -3 2748.32   20.20
   0   0  -3 3149.22   22.36
   0   0   3 3318.62   23.39
   0   0  -4  984.60    9.57
   0   0  -4  752.43    8.77
   0   0  -4  809.78    8.66
   0   0   4  902.86    9.55
   0   0  -5  747.10    7.11
   0   0  -5  579.33    8.11
   0   0  -5  626.13    7.94
   0   0   5  672.23    8.55
   0   0  -6 1371.17   11.50
   0   0  -6 1037.77   12.06
   0   0  -6 1228.35   12.63
   0   0   6 1219.31   12.94
   0   0  -7   49.10    1.38
   0   0  -7   37.02    2.65
   0   0  -7   38.88    2.52
   0   0   7   42.61    2.60
   0   0  -8    2.02    1.73
   0   0  -8   -0.65    1.47
   0   0   8    4.15    1.67
   0   0  -9  574.59   10.08
   0   0  -9  603.03    9.63
   0   0   9  623.84   10.17
   0   0 -10   10.61    2.47
   0   0 -10   11.17    2.31
   0   0  10   10.66    2.14
   0   0 -11   19.86    2.92
   0   0  11   24.04    2.73
   0   0  11   23.35    2.86
   0   0 -12  346.56    8.88
   0   0  12  416.00    8.97
   0   0  12  359.87    8.67
   0   0 -13   16.28    3.25
   0   0  13   24.65    3.08
   0   0  13   19.70    2.98
   0   0 -14   74.36    5.07
   0   0  14   90.06    4.75
   0   0  14   85.52    4.78
   0   0 -15    0.22    3.40
   0   0  15    2.08    2.57
   0   0  15    0.38    2.38
   0   0 -16   39.45    4.56
   0   0  16   59.48    4.63
   0   0  16   37.00    3.80
   0   0 -17   92.16    6.29
   0   0  17   88.28    5.48
   0   0 -18    6.32    4.61
   0   0  18    3.63    3.02
   0  -1  18   56.90    5.14
   0   1 -18   58.45    6.07
   0  -1  17   15.04    3.70
   0  -1  17   14.78    3.26
   0   1 -17   15.41    4.25
   0  -1  16  310.92    9.44
   0  -1  16  274.35    8.72
   0   1 -16  255.19    9.30
   0  -1  15   32.14    3.78
   0  -1  15   26.79    3.42
   0   1 -15   23.13    4.34
   0  -1  14  111.01    5.62
   0  -1  14  100.51    5.08
   0   1 -14   99.35    5.91
   0  -1  13  532.99   11.15
   0  -1  13  515.43   10.62
   0   1 -13  478.29   11.32
   0  -1  12  247.03    7.33
   0  -1  12  254.72    7.26
   0   1 -12  211.95    7.53
   0  -1  11  135.99    5.39
   0  -1  11  127.26    4.99
   0   1 -11  119.64    5.77
   0  -1  10  970.39   13.91
   0  -1  10  925.79   12.87
   0   1 -10  912.27   14.94
   0  -1   9  268.82    6.92
   0  -1   9  261.55    6.38
   0  -1   8  129.91    4.79
   0  -1   8  128.69    4.26
   0   1  -8  154.12    2.82
   0  -1   7 1469.94   16.41
   0  -1   7 1331.69   14.06
   0   1  -7 1664.72   13.00
   0   1  -7 1390.01   16.13
   0  -1   6  205.43    4.82
   0   1  -6  202.21    5.20
   0   1  -5  338.03    5.98
   0  -1   4 5881.18   39.23
   0   1  -4 6174.03   41.13
   0   1  -4 4975.27   32.42
   0  -1   3  137.29    3.36
   0  -1   3  136.17    2.76
   0   1  -3  146.25    2.82
   0   1  -3  133.51    2.99
   0  -1   2  640.40    6.76
   0  -1   2  624.22    5.81
   0   1  -2  640.70    6.42
   0   1  -2  541.55    5.68
   0  -1   1 3274.28   22.21
   0   1  -1 3179.39   22.31
   0   1  -1 3166.46   21.07
   0   1  -1 3342.31   34.31
   0  -1   0    1.64    0.41
   0   1   0    5.03    0.78
   0   1   0    1.37    0.53
   0   1   0    2.59    0.35
   0  -1  -1  937.72    7.66
   0  -1  -1 1033.24    9.12
   0   1   1  940.89    8.26
   0   1   1  969.90    8.09
   0  -1  -2 2200.12   15.41
   0  -1  -2 2506.27   20.25
   0   1   2 2229.51   16.25
   0   1   2 2234.62   16.25
   0  -1  -3  431.40    5.19
   0  -1  -3  405.28    4.20
   0   1   3  429.00    4.98
   0  -1  -4   10.15    1.41
   0  -1  -4   10.27    1.09
   0   1   4    9.06    1.00
   0   1   4   10.25    1.57
   0  -1  -5   91.75    3.00
   0  -1  -5  103.46    2.82
   0   1   5  110.99    2.57
   0  -1  -6  190.14    4.75
   0   1   6  216.97    3.76
   0  -1  -7 1049.55   12.98
   0   1   7 1257.04   11.18
   0   1   7 1083.18   13.44
   0  -1  -8    1.38    2.04
   0  -1  -8    2.46    1.61
   0   1   8    2.10    1.68
   0  -1  -9  653.81    9.57
   0   1   9  626.33   10.61
   0  -1 -10  903.21   11.90
   0   1  10  934.33   13.67
   0  -1 -11   40.21    3.90
   0  -1 -11   39.75    3.09
   0   1  11   36.61    3.21
   0  -1 -12  381.60    9.73
   0  -1 -12  402.50    8.38
   0   1  12  371.29    9.03
   0  -1 -13  400.21   10.25
   0   1  13  505.22    9.72
   0   1  13  403.92    9.81
   0  -1 -14   22.50    3.76
   0   1  14   30.57    3.31
   0   1  14   18.17    2.92
   0  -1 -15  190.18    7.94
   0   1  15  181.62    7.16
   0  -1 -16  326.09   10.20
   0   1  16  302.53    9.36
   0  -1 -17   31.64    4.67
   0   1  17   36.55    4.06
   0  -1 -18   54.68    5.75
   0   1  18   51.89    4.93
   0  -2  17  118.76    6.60
   0   2 -17  116.87    7.78
   0  -2  16   74.46    5.27
   0   2 -16   64.89    5.89
   0  -2  15    2.66    2.64
   0   2 -15   -0.66    3.42
   0  -2  14  149.93    6.64
   0   2 -14  133.46    7.24
   0  -2  13   44.04    3.94
   0  -2  13   43.80    3.73
   0   2 -13   37.33    4.88
   0  -2  12   -2.26    2.41
   0  -2  12    2.73    2.54
   0  -2  11   13.65    2.76
   0  -2  10    9.08    2.55
   0  -2  10    9.17    2.35
   0   2 -10   12.33    3.27
   0  -2   9  768.78   13.22
   0  -2   9  736.76   10.64
   0   2  -9  731.82   12.51
   0  -2   8   42.32    2.75
   0   2  -8   43.37    2.32
   0   2  -8   39.24    3.35
   0  -2   7  210.25    5.10
   0   2  -7  228.75    4.57
   0   2  -7  209.25    5.77
   0  -2   6 2857.65   26.08
   0   2  -6 2768.37   21.14
   0   2  -6 2511.15   21.45
   0  -2   5   36.37    2.62
   0   2  -5   33.05    2.38
   0  -2   4  530.24    8.05
   0  -2   4  568.69    6.51
   0   2  -4  479.62    7.00
   0  -2   3 4910.87   32.90
   0  -2   3 5084.29   33.46
   0   2  -3 5103.92   34.57
   0   2  -3 4667.97   30.69
   0  -2   2   54.50    2.19
   0  -2   2   56.22    1.28
   0   2  -2   53.99    2.46
   0   2  -2   49.90    2.13
   0  -2   1  829.84    8.13
   0   2  -1  781.70    8.96
   0   2  -1  763.11    7.85
   0   2  -1  867.40    7.44
   0  -2   0 1064.36    9.03
   0   2   0 1030.39   10.49
   0   2   0 1006.84    9.21
   0   2   0 1078.38    8.59
   0  -2  -1 2530.84   17.95
   0  -2  -1 2672.58   18.15
   0   2   1 2359.66   18.39
   0   2   1 2628.05   18.03
   0  -2  -2  561.45    6.52
   0  -2  -2  618.41    5.66
   0   2   2  586.44    7.44
   0   2   2  606.11    6.33
   0  -2  -3 3298.60   22.73
   0  -2  -3 3546.24   23.67
   0   2   3 3167.69   22.98
   0   2   3 3194.50   22.29
   0  -2  -4  367.90    5.70
   0  -2  -4  380.77    4.22
   0   2   4  367.66    5.80
   0   2   4  354.86    5.84
   0  -2  -5 1333.40   12.76
   0  -2  -5 1484.47   11.48
   0   2   5 1445.07   13.30
   0   2   5 1477.94   14.86
   0  -2  -6 1033.30   11.52
   0  -2  -6 1069.69    9.66
   0   2   6 1064.07   11.05
   0   2   6 1091.81   13.63
   0  -2  -7   18.69    2.21
   0  -2  -7   19.79    1.89
   0   2   7   23.45    1.98
   0  -2  -8  107.67    4.23
   0  -2  -8  130.69    4.11
   0   2   8  122.60    3.70
   0  -2  -9  620.06   10.54
   0   2   9  777.00    9.71
   0   2   9  645.51   11.64
   0  -2 -10    5.53    2.43
   0  -2 -10    5.53    2.22
   0   2  10    3.98    2.07
   0  -2 -11   15.29    3.22
   0  -2 -11   14.88    2.53
   0   2  11   15.04    2.63
   0   2  12    5.80    2.30
   0   2  13    1.42    2.18
   0  -2 -14   21.34    4.58
   0   2  14   15.13    2.99
   0  -2 -15   63.21    5.59
   0   2  15   59.92    4.60
   0  -2 -16  110.04    6.77
   0   2  16  107.48    6.02
   0  -2 -17   27.52    4.65
   0   2  17   21.18    3.90
   0  -2 -18   21.17    5.34
   0   2  18   17.76    3.84
   0  -3  16  113.86    6.85
   0   3 -16  102.19    7.56
   0  -3  15   44.85    4.59
   0   3 -15   41.22    5.77
   0  -3  14   60.88    4.95
   0  -3  13  744.64   14.96
   0  -3  12    3.47    2.81
   0   3 -12    8.43    3.66
   0  -3  11    9.22    2.96
   0   3 -11   10.01    3.32
   0  -3  10  967.34   16.73
   0   3 -10  927.52   15.13
   0   3  -9  235.73    7.27
   0   3  -8  138.03    4.30
   0   3  -8  122.44    5.17
   0  -3   7 2194.71   24.02
   0  -3   7 2174.45   18.51
   0   3  -7 2103.18   18.87
   0   3  -7 2004.73   20.23
   0  -3   6    4.38    2.05
   0   3  -6    6.38    1.84
   0   3  -6    5.27    2.22
   0  -3   5  218.02    5.94
   0  -3   5  265.26    4.81
   0   3  -5  197.13    5.26
   0  -3   4 2516.83   21.86
   0  -3   4 2866.91   20.03
   0   3  -4 2388.63   20.33
   0  -3   3  611.93    8.70
   0  -3   3  669.23    6.15
   0   3  -3  695.57   10.60
   0   3  -3  581.83    8.31
   0  -3   2    2.24    1.21
   0  -3   2    0.76    0.63
   0   3  -2    2.72    1.42
   0  -3   1  500.02    6.80
   0   3  -1  499.42    8.37
   0   3  -1  487.44    7.10
   0   3  -1  548.12    5.09
   0  -3   0    2.56    1.16
   0   3   0    6.12    1.77
   0   3   0    2.09    1.28
   0   3   0    3.32    0.86
   0  -3  -1   54.15    2.37
   0  -3  -1   58.16    2.09
   0   3   1   55.50    2.95
   0   3   1   59.21    1.82
   0  -3  -2   91.12    3.04
   0  -3  -2   98.26    2.44
   0   3   2   86.04    3.49
   0   3   2   95.45    2.57
   0  -3  -3    8.89    1.46
   0  -3  -3   11.53    1.12
   0   3   3    8.13    1.87
   0   3   3    8.74    1.43
   0  -3  -4   38.13    2.35
   0  -3  -4   44.17    1.67
   0   3   4   37.33    2.49
   0   3   4   42.68    2.31
   0  -3  -5  224.03    5.16
   0  -3  -5  301.74    4.10
   0   3   5  258.20    5.82
   0   3   5  287.16    5.84
   0  -3  -6  684.17    9.65
   0  -3  -6  707.95    7.08
   0   3   6  693.64    9.92
   0   3   6  674.43   10.07
   0  -3  -7  213.34    5.66
   0  -3  -7  203.37    3.75
   0   3   7  211.57    5.46
   0   3   7  208.59    6.04
   0  -3  -8    0.78    2.06
   0  -3  -8    2.34    1.67
   0   3   8    0.99    1.62
   0   3   8    1.70    2.07
   0  -3  -9   78.42    4.21
   0   3   9   81.89    3.80
   0  -3 -10  672.84   11.68
   0   3  10  811.07   11.39
   0  -3 -11  212.69    7.04
   0   3  11  226.58    7.83
   0  -3 -12  487.86   11.18
   0   3  12  523.27   11.86
   0  -3 -13  416.33   11.14
   0   3  13  423.29   10.87
   0  -3 -14    9.67    3.86
   0   3  14    7.80    2.89
   0   3  15  280.37    9.35
   0   3  16  218.58    8.55
   0  -3 -17   12.00    4.75
   0   3  17   11.24    3.47
   0  -3 -18   59.75    6.80
   0  -4  15    3.72    3.66
   0  -4  14  187.11    8.39
   0   4 -14  199.03    9.70
   0  -4  13    1.14    2.98
   0   4 -13    0.91    3.54
   0  -4  12   57.92    5.10
   0   4 -12   61.00    5.31
   0  -4  11  409.12   11.92
   0   4 -11  398.18   10.76
   0   4 -10   76.14    5.11
   0   4  -9  149.94    6.25
   0  -4   8   29.00    3.74
   0   4  -8   25.80    3.25
   0  -4   7   58.96    4.22
   0   4  -7   58.60    3.78
   0   4  -7   55.51    3.77
   0  -4   6  425.60    9.38
   0   4  -6  429.35    8.78
   0   4  -6  406.77    8.60
   0  -4   5   10.20    2.21
   0   4  -5   10.35    2.52
   0   4  -5    4.75    2.19
   0  -4   4  341.88    7.41
   0   4  -4  335.95    7.28
   0  -4   3  618.05    9.51
   0   4  -3  590.66    9.40
   0  -4   2   65.83    3.12
   0   4  -2   59.65    3.89
   0   4  -2   53.92    3.11
   0  -4   1  891.62   10.57
   0   4  -1  868.93   13.06
   0   4  -1  782.66   10.54
   0   4  -1 1038.60    8.39
   0  -4   0  937.33   11.51
   0  -4   0 1118.55   11.55
   0   4   0 1011.64   13.98
   0   4   0 1271.95   10.12
   0  -4  -1    5.61    1.59
   0  -4  -1    4.36    1.44
   0   4   1    4.00    2.05
   0   4   1    6.26    1.29
   0  -4  -2 1160.61   13.07
   0  -4  -2 1324.06   11.89
   0   4   2 1160.82   14.85
   0   4   2 1313.26   11.52
   0  -4  -3 1224.00   13.64
   0  -4  -3 1437.70   12.17
   0   4   3 1154.90   14.76
   0   4   3 1360.77   12.54
   0  -4  -4  188.54    5.14
   0  -4  -4  228.49    4.02
   0   4   4  183.13    5.72
   0   4   4  205.43    4.75
   0  -4  -5  210.88    5.60
   0  -4  -5  241.16    4.02
   0   4   5  202.94    6.01
   0   4   5  218.88    5.28
   0  -4  -6  701.77   10.64
   0   4   6  698.26   11.30
   0   4   6  731.60   10.55
   0  -4  -7   22.78    2.94
   0   4   7   20.91    2.67
   0   4   7   22.71    2.75
   0  -4  -8  425.64    8.83
   0   4   8  431.17    8.96
   0   4   8  429.86    9.24
   0  -4  -9  381.88    8.73
   0   4   9  377.51    8.43
   0   4   9  395.00    9.64
   0  -4 -10   35.86    3.60
   0   4  10   39.23    3.42
   0   4  10   44.88    4.32
   0  -4 -11  101.44    5.37
   0  -4 -12  264.87    8.40
   0  -4 -13   13.89    3.49
   0   4  13   19.72    3.78
   0  -4 -14   29.81    4.25
   0   4  14   28.49    4.07
   0  -4 -15   42.42    5.03
   0   4  15   41.29    4.61
   0  -4 -16   29.15    5.63
   0   4  16   25.26    4.47
   0   4  17   -1.90    3.31
   0  -5  13  275.65   10.81
   0   5 -13  294.54   10.85
   0  -5  12   23.73    4.49
   0   5 -12   25.58    4.66
   0   5 -11  122.67    6.68
   0   5 -10  442.40   11.30
   0  -5   9   37.62    4.47
   0   5  -9   33.10    4.00
   0  -5   8  178.22    7.41
   0   5  -8  186.04    7.04
   0  -5   7  267.74    8.36
   0   5  -7  290.66    8.03
   0   5  -7  260.71    7.88
   0  -5   6  144.49    5.89
   0   5  -6  153.94    6.18
   0   5  -6  143.48    5.83
   0  -5   5  281.16    7.63
   0   5  -5  290.78    8.45
   0   5  -5  272.65    7.50
   0  -5   4  640.74   11.05
   0   5  -4  645.76   11.20
   0  -5   3    7.54    2.04
   0   5  -3    7.26    2.40
   0  -5   2  237.17    6.13
   0   5  -2  234.34    7.96
   0   5  -2  232.16    6.48
   0  -5   1  650.20    9.70
   0   5  -1  613.51   12.34
   0   5  -1  588.21   10.12
   0  -5   0   97.38    4.19
   0  -5   0  110.81    3.88
   0   5   0  102.66    5.30
   0  -5  -1  234.23    6.25
   0  -5  -1  269.98    5.61
   0   5   1  261.30    7.83
   0  -5  -2   39.65    3.06
   0  -5  -2   46.58    2.58
   0   5   2   45.77    3.79
   0  -5  -3  206.00    5.97
   0   5   3  204.19    6.84
   0   5   3  238.89    4.90
   0  -5  -4   -0.32    1.87
   0   5   4   -0.35    2.14
   0   5   4   -0.13    1.66
   0  -5  -5   60.77    3.75
   0   5   5   56.44    4.02
   0   5   5   63.90    3.34
   0  -5  -6  207.43    6.36
   0   5   6  214.34    7.12
   0   5   6  227.72    6.05
   0  -5  -7  146.08    5.65
   0   5   7  137.52    5.82
   0   5   7  158.99    5.48
   0  -5  -8    0.82    2.58
   0   5   8    4.03    2.45
   0   5   8    2.38    2.45
   0  -5  -9  499.29   10.59
   0   5   9  489.62   10.62
   0   5   9  518.16   10.87
   0  -5 -10   16.04    3.30
   0   5  10   16.45    3.10
   0   5  10   17.41    3.21
   0  -5 -11    7.87    3.18
   0   5  11    5.75    2.83
   0   5  11    6.79    3.14
   0  -5 -12  265.21    8.75
   0  -5 -13   84.22    5.73
   0  -5 -14   50.55    5.13
   0   5  14   50.79    5.63
   0  -5 -15  251.43    9.82
   0   5  15  272.53   10.52
   0  -5 -16  136.38    8.10
   0   5  16  152.08    8.17
   0   6 -11   67.03    5.90
   0  -6  10   12.69    3.89
   0   6 -10   16.33    4.32
   0  -6   9    4.85    3.38
   0   6  -9    3.12    3.52
   0  -6   8    6.70    3.15
   0   6  -8    2.53    3.34
   0  -6   7  112.35    6.03
   0   6  -7  108.65    5.91
   0  -6   6   17.23    3.10
   0   6  -6   15.27    3.69
   0   6  -6   11.95    3.35
   0  -6   5    1.08    2.31
   0   6  -5   -0.21    3.21
   0   6  -5   -0.26    2.88
   0  -6   4  195.70    6.70
   0   6  -4  170.79    6.53
   0  -6   3  345.67    8.35
   0   6  -3  310.31    8.40
   0  -6   2   47.05    3.69
   0  -6   2   48.48    3.61
   0   6  -2   45.65    3.82
   0  -6   1  128.60    5.37
   0  -6   1  153.56    5.23
   0   6  -1  135.98    6.88
   0  -6   0   73.35    4.20
   0  -6   0   95.35    4.19
   0   6   0   77.10    5.33
   0  -6  -1   24.67    3.12
   0   6   1   21.31    3.51
   0  -6  -2  372.62    8.79
   0   6   2  372.27   10.20
   0  -6  -3  250.74    7.33
   0   6   3  249.93    8.43
   0  -6  -4   19.27    2.95
   0   6   4   18.54    3.35
   0  -6  -5  488.86   10.33
   0   6   5  500.88   11.72
   0  -6  -6  269.06    7.88
   0   6   6  308.55    9.29
   0  -6  -7   41.80    3.95
   0   6   7   46.19    4.39
   0  -6  -8  381.46    9.76
   0   6   8  362.66   10.18
   0  -6  -9  268.28    8.45
   0   6   9  269.12    8.81
   0   6   9  302.38    8.42
   0  -6 -10   23.99    3.67
   0   6  10   27.36    3.91
   0   6  10   30.93    3.93
   0  -6 -11   62.92    5.00
   0   6  11   80.44    5.51
   0   6  11   81.20    5.45
   0  -6 -12   45.24    4.77
   0   6  12   57.75    5.70
   0  -6 -13    0.78    3.56
   0   6  13    2.29    4.27
   0  -6 -14   28.74    5.21
   0  -7   9   39.64    5.34
   0  -7   8  140.00    7.34
   0   7  -8  129.28    7.18
   0  -7   7  199.56    8.18
   0   7  -7  212.37    8.65
   0  -7   6   42.03    4.51
   0   7  -6   46.55    5.29
   0   7  -6   38.61    4.47
   0  -7   5  364.56   10.05
   0   7  -5  355.23   11.10
   0   7  -5  308.33    9.54
   0  -7   4  244.38    8.11
   0   7  -4  218.03    9.28
   0   7  -4  205.35    7.89
   0  -7   3   11.75    2.92
   0  -7   2  126.24    5.99
   0  -7   1  249.71    8.06
   0   7  -1  268.04   10.35
   0  -7   0    3.00    2.66
   0   7   0    2.37    3.47
   0  -7  -1   78.96    4.96
   0   7   1   78.03    5.84
   0  -7  -2   83.27    4.98
   0   7   2   81.18    5.81
   0  -7  -3   49.57    4.12
   0   7   3   53.20    5.16
   0  -7  -4   37.52    3.87
   0   7   4   38.50    4.71
   0  -7  -5   37.83    4.00
   0   7   5   36.31    4.46
   0  -7  -6   86.22    5.25
   0   7   6   91.00    6.19
   0  -7  -7   19.66    3.89
   0   7   7   19.48    3.81
   0  -7  -8    1.05    3.34
   0   7   8    1.98    2.80
   0  -7  -9   69.79    5.27
   0   7   9   77.48    5.61
   0  -7 -10   53.87    5.00
   0   7  10   59.98    5.42
   0  -7 -11    1.66    3.56
   0   7  11   -0.79    3.42
   0  -7 -12  192.63    8.62
   0   8  -5   20.46    5.46
   0  -8   4   23.19    4.07
   0   8  -4   29.02    5.79
   0  -8   3    4.91    3.46
   0  -8   2    6.04    3.48
   0  -8   1  272.53    9.26
   0   8  -1  301.01   12.04
   0  -8   0   42.58    4.40
   0   8   0   46.21    5.84
   0  -8  -1    8.19    3.48
   0   8   1   10.06    4.55
   0  -8  -2  286.06    9.40
   0   8   2  293.91   11.13
   0  -8  -3   61.17    5.18
   0   8   3   61.80    6.17
   0  -8  -4    3.57    3.26
   0   8   4    5.38    3.78
   0  -8  -5  165.83    7.75
   0   8   5  152.89    8.29
   0  -8  -6  183.01    7.98
   0   8   6  190.23    9.01
   0  -8  -7   29.57    4.62
   0   8   7   29.48    4.81
   0  -8  -8   91.14    6.40
   0   8   8   92.86    6.70
   0   8   9   29.25    4.75
   1  -8  -4   20.76    4.38
   1  -8  -3   73.47    6.01
   1  -8  -2   12.07    3.77
   1  -8  -1   32.05    4.81
   1  -8   0   59.05    5.30
  -1   7  10  161.24    7.99
   1  -7 -10  180.03    8.53
  -1   7   9   50.41    5.70
   1  -7  -9   40.76    4.86
  -1   7   8    7.60    4.01
   1  -7  -8    6.05    3.75
  -1   7   7  226.52    9.34
   1  -7  -7  205.97    8.19
  -1   7   6   60.41    5.59
   1  -7  -6   72.20    5.52
  -1   7   5   42.07    4.80
  -1   7   4  317.00   10.82
   1  -7  -4  334.62    9.75
  -1   7   3  186.15    8.55
   1  -7  -3  208.03    7.75
  -1   7   2   32.44    4.51
   1  -7  -2   38.46    4.36
  -1   7   1  223.62    9.36
   1  -7  -1  252.36    8.50
  -1   7   0  163.71    8.34
   1  -7   0  153.66    6.68
  -1   7  -1    7.54    3.92
   1  -7   1    5.42    2.76
  -1   7  -2  207.88    9.86
   1  -7   2  190.91    7.49
   1  -7   3  245.52    8.49
   1  -7   4    1.69    2.83
   1  -7   4    1.53    3.25
  -1   7  -5  130.89    7.94
  -1   7  -5  118.71    6.66
   1  -7   5  123.18    6.42
  -1   7  -6   72.85    6.43
  -1   7  -6   61.79    5.30
   1  -7   6   67.45    5.50
  -1   7  -7    5.74    4.24
   1  -7   7    9.35    4.00
   1  -7   8   70.16    6.33
   1  -6 -13   63.61    6.02
   1  -6 -12    4.08    3.81
   1  -6 -11  314.60   10.07
  -1   6  10  159.25    7.53
   1  -6 -10  159.63    7.45
  -1   6   9    3.54    3.69
   1  -6  -9    2.66    2.96
  -1   6   8  163.74    7.50
   1  -6  -8  165.26    6.96
  -1   6   7   90.08    5.71
   1  -6  -7   94.46    5.49
  -1   6   6    1.07    2.88
   1  -6  -6    1.13    2.76
  -1   6   5   15.51    3.65
   1  -6  -5   19.02    3.53
  -1   6   4  111.68    6.17
   1  -6  -4  123.77    5.65
  -1   6   3   23.32    3.79
   1  -6  -3   23.10    3.20
  -1   6   2    2.31    2.99
   1  -6  -2    3.74    2.52
  -1   6   1   56.30    4.97
   1  -6  -1   56.85    4.09
  -1   6   0  111.85    6.51
   1  -6   0  111.46    5.30
  -1   6  -1   13.64    3.77
   1  -6   1   13.66    2.67
   1  -6   1   16.50    2.80
  -1   6  -2   33.52    5.05
   1  -6   2   26.46    3.28
   1  -6   2   33.65    3.43
  -1   6  -3  177.64    6.72
   1  -6   3  201.60    6.79
  -1   6  -4   57.93    4.36
   1  -6   4   60.36    4.39
  -1   6  -5   -0.12    3.37
  -1   6  -5    2.93    2.79
   1  -6   5    3.33    2.68
  -1   6  -6  254.49    9.27
  -1   6  -6  223.94    7.97
   1  -6   6  248.20    8.34
  -1   6  -7   63.43    5.48
  -1   6  -7   57.39    4.82
   1  -6   7   61.00    4.86
  -1   6  -8   56.78    4.92
   1  -6   8   59.28    5.14
  -1   6  -9  300.93    9.93
   1  -6   9  299.71   10.37
  -1   6 -10   53.63    5.48
   1  -6  10   50.37    5.27
  -1   5  15   57.06    5.70
   1  -5 -15   58.18    6.39
  -1   5  14   28.03    4.83
   1  -5 -14   27.17    4.62
  -1   5  13  180.05    8.51
   1  -5 -13  155.14    7.57
   1  -5 -12    3.43    3.78
   1  -5 -11    8.07    3.40
  -1   5  10  161.99    6.82
  -1   5  10  175.71    7.76
   1  -5 -10  162.99    7.03
  -1   5   9   79.24    5.01
  -1   5   9   86.01    5.37
   1  -5  -9   78.61    4.98
  -1   5   8   12.76    3.02
  -1   5   8   20.08    3.26
   1  -5  -8   11.32    3.00
  -1   5   7  150.82    6.28
  -1   5   7  175.20    6.09
   1  -5  -7  156.21    6.14
  -1   5   6  284.47    8.36
   1  -5  -6  264.44    7.47
  -1   5   5   62.20    4.41
   1  -5  -5   64.96    4.08
  -1   5   4  907.27   15.02
   1  -5  -4  978.15   13.97
  -1   5   3  367.92    9.52
   1  -5  -3  353.40    8.12
  -1   5   2   14.58    3.14
   1  -5  -2    8.17    2.63
   1  -5  -2   14.58    2.43
  -1   5   1 1292.69   18.52
   1  -5  -1 1374.93   16.63
   1  -5  -1 1550.77   16.10
  -1   5   0 1225.18   18.23
   1  -5   0 1199.84   15.41
   1  -5   0 1348.52   15.13
  -1   5  -1   50.03    4.39
   1  -5   1   45.25    3.50
   1  -5   1   49.12    3.30
  -1   5  -2  306.47    9.42
  -1   5  -2  282.71    7.39
   1  -5   2  320.62    7.48
  -1   5  -3   55.02    3.81
   1  -5   3   59.60    3.82
  -1   5  -4   41.73    3.60
   1  -5   4   44.24    3.61
  -1   5  -5  416.21    9.51
   1  -5   5  444.65    9.83
  -1   5  -6  114.95    6.04
  -1   5  -6  110.06    5.38
   1  -5   6  101.89    5.19
  -1   5  -7   27.25    3.92
  -1   5  -7   17.92    3.28
   1  -5   7   21.10    3.19
  -1   5  -8  225.60    7.72
  -1   5  -8  204.37    7.65
   1  -5   8  193.40    7.53
  -1   5  -9   24.80    3.89
   1  -5   9   23.99    3.65
  -1   5 -10    1.23    3.22
   1  -5  10    2.48    3.12
  -1   5 -11   81.43    5.93
   1  -5  11   92.99    6.97
  -1   5 -12    4.64    3.97
  -1   5 -13   36.13    5.33
  -1   4  16    6.30    3.70
   1  -4 -16    7.69    4.77
  -1   4  15    1.86    3.19
   1  -4 -15   -0.36    3.77
  -1   4  14  319.65   10.29
   1  -4 -14  321.38   10.55
  -1   4  13  102.21    6.26
   1  -4 -13  106.93    6.35
  -1   4  12   18.18    3.75
   1  -4 -12   28.32    4.26
  -1   4  11  276.77    9.20
   1  -4 -11  283.44    8.71
  -1   4  10  486.10   10.02
   1  -4 -10  428.40    9.97
  -1   4   9    5.35    2.76
   1  -4  -9    1.86    2.96
  -1   4   8  381.02    8.75
  -1   4   8  391.05    9.78
   1  -4  -8  343.14    8.27
  -1   4   7  484.37    9.75
  -1   4   7  524.18   10.30
   1  -4  -7  439.66    8.99
  -1   4   6   13.60    2.56
  -1   4   6   14.30    2.43
   1  -4  -6   13.11    2.57
  -1   4   5  751.10   12.19
  -1   4   5  811.80   11.00
   1  -4  -5  705.10   10.85
   1  -4  -5  842.99    9.69
  -1   4   4  206.10    6.42
  -1   4   4  228.46    5.26
   1  -4  -4  222.75    5.91
   1  -4  -4  230.86    4.90
  -1   4   3   83.36    4.36
  -1   4   3  102.36    3.32
   1  -4  -3   89.36    3.83
   1  -4  -3   96.46    3.38
  -1   4   2  354.53    8.34
  -1   4   2  422.09    5.86
   1  -4  -2  349.20    7.13
   1  -4  -2  381.00    6.49
  -1   4   1  285.58    7.60
   1  -4  -1  281.03    6.35
   1  -4  -1  298.20    5.89
  -1   4   0  130.16    5.37
   1  -4   0  131.95    4.42
   1  -4   0  143.78    4.27
  -1   4  -1   29.22    3.29
  -1   4  -1   30.60    2.79
   1  -4   1   29.32    2.45
  -1   4  -2    9.34    2.75
  -1   4  -2    8.35    2.11
   1  -4   2    8.88    1.88
  -1   4  -3  419.26   10.09
  -1   4  -3  422.15    8.25
   1  -4   3  427.16    8.17
  -1   4  -4   47.62    3.41
   1  -4   4   41.63    3.07
  -1   4  -5  144.23    5.26
   1  -4   5  157.33    5.52
  -1   4  -6  550.93   11.12
  -1   4  -6  538.53   10.20
   1  -4   6  521.55   10.35
  -1   4  -7   13.90    2.91
  -1   4  -7   14.14    2.78
   1  -4   7   12.95    2.59
  -1   4  -8  129.83    5.43
  -1   4  -8  110.50    5.30
   1  -4   8  116.86    5.59
  -1   4  -9  613.34   12.22
   1  -4   9  635.89   13.44
  -1   4 -10   35.58    4.03
   1  -4  10   34.82    4.22
  -1   4 -11   90.07    5.69
  -1   4 -12  387.47   11.34
  -1   4 -13  106.83    6.90
  -1   4 -14   40.06    5.59
   1  -4  14   38.78    5.10
  -1   3  17   58.83    5.34
   1  -3 -17   55.36    6.78
  -1   3  16    1.37    3.11
  -1   3  15   42.28    4.52
  -1   3  14   71.64    5.09
   1  -3 -14   72.58    5.87
  -1   3  13    2.72    2.69
   1  -3 -13    3.27    3.15
  -1   3  12    0.54    2.42
   1  -3 -12    1.01    2.78
  -1   3  11   17.94    3.06
  -1   3  10  444.70   10.32
   1  -3 -10  482.26   10.14
  -1   3   9   84.29    3.97
  -1   3   9   71.61    4.52
   1  -3  -9   76.20    4.30
  -1   3   8    3.26    2.00
   1  -3  -8    1.56    2.26
   1  -3  -8    1.60    1.75
  -1   3   7  929.44   12.24
   1  -3  -7  945.50   12.60
   1  -3  -7  974.44   10.44
  -1   3   6   94.80    4.02
  -1   3   6  110.28    4.84
   1  -3  -6   90.45    3.84
   1  -3  -6   93.06    3.06
  -1   3   5   50.80    3.21
  -1   3   5   54.84    3.21
   1  -3  -5   42.96    2.78
   1  -3  -5   50.14    2.35
  -1   3   4 1271.55   14.58
  -1   3   4 1364.52   14.14
   1  -3  -4 1264.73   13.45
   1  -3  -4 1370.89   12.28
  -1   3   3  208.06    5.60
  -1   3   3  217.46    4.59
   1  -3  -3  211.22    4.94
   1  -3  -3  230.17    4.43
  -1   3   2   84.51    3.78
  -1   3   2   97.59    2.80
   1  -3  -2   99.22    3.44
   1  -3  -2   94.02    2.99
  -1   3   1  934.67   12.39
  -1   3   1 1114.09    9.46
   1  -3  -1  933.20   10.68
   1  -3  -1 1043.50   10.64
  -1   3   0  435.56    8.32
  -1   3   0  527.83    5.06
   1  -3   0  420.25    6.83
   1  -3   0  475.84    6.93
  -1   3  -1  616.81   10.20
  -1   3  -1  550.02    8.03
   1  -3   1  609.71    8.23
  -1   3  -2 2068.96   20.79
  -1   3  -2 2029.53   17.89
   1  -3   2 2094.17   18.22
  -1   3  -3   57.56    3.78
  -1   3  -3   41.64    2.62
   1  -3   3   43.60    2.60
  -1   3  -4  372.51    7.10
   1  -3   4  336.38    6.89
  -1   3  -5 1682.39   17.13
   1  -3   5 1686.64   17.73
  -1   3  -6    5.18    2.29
  -1   3  -6    4.34    2.05
   1  -3   6    5.88    1.96
  -1   3  -7   40.78    3.17
  -1   3  -7   39.74    3.36
   1  -3   7   43.18    3.36
  -1   3  -8  305.11    7.14
  -1   3  -8  290.32    7.59
   1  -3   8  293.92    8.15
  -1   3  -9  122.83    5.51
   1  -3   9  127.15    6.00
   1  -3  10    1.86    2.77
  -1   3 -11   92.70    5.56
  -1   3 -12    8.44    3.49
  -1   3 -13    2.26    4.08
   1  -3  13    1.82    2.91
   1  -3  14  161.28    7.69
   1  -3  15   12.62    3.53
   1  -3  16   26.88    4.59
  -1   2  17   72.12    5.68
   1  -2 -17   64.76    6.21
  -1   2  16   58.97    4.95
  -1   2  15   11.86    3.07
   1  -2 -15   11.22    4.22
  -1   2  14  385.18   10.41
  -1   2  13  362.13    9.80
  -1   2  12   13.72    2.79
   1  -2 -12   17.64    3.87
  -1   2  11  279.73    8.08
   1  -2 -11  289.50    8.58
   1  -2 -11  364.81    8.48
  -1   2  10  292.40    8.03
   1  -2 -10  297.44    8.02
   1  -2 -10  334.52    7.31
  -1   2   9  341.00    6.25
  -1   2   9  301.70    7.84
   1  -2  -9  302.11    7.46
   1  -2  -9  315.15    6.52
  -1   2   8 2045.92   17.67
  -1   2   8 1719.16   19.23
   1  -2  -8 1849.94   18.83
   1  -2  -8 1770.34   16.09
  -1   2   7  697.10    9.02
   1  -2  -7  677.07    9.92
   1  -2  -7  675.51    8.46
  -1   2   6    8.59    1.62
  -1   2   6    3.14    1.63
   1  -2  -6   10.32    2.18
   1  -2  -6    3.65    1.29
  -1   2   5  964.19   10.82
  -1   2   5  958.72   12.43
   1  -2  -5  888.20   10.36
   1  -2  -5  977.87    9.62
  -1   2   4 1881.22   16.55
   1  -2  -4 2037.11   16.90
   1  -2  -4 1911.76   14.82
  -1   2   3   59.55    2.81
   1  -2  -3   56.68    2.40
   1  -2  -3   59.57    2.16
  -1   2   2  704.48    9.06
  -1   2   2  814.44    9.08
   1  -2  -2  761.15    8.40
   1  -2  -2  781.38    7.93
  -1   2   1  190.44    4.60
  -1   2   1  198.03    3.47
   1  -2  -1  192.88    3.87
   1  -2  -1  190.27    3.60
  -1   2   0    6.23    1.54
  -1   2   0    4.05    1.15
  -1   2   0    4.88    0.69
   1  -2   0    8.76    1.33
  -1   2  -1  457.09    7.41
  -1   2  -1  443.53    6.09
   1  -2   1  474.32    6.36
  -1   2  -2  286.50    5.96
  -1   2  -2  265.17    4.78
   1  -2   2  285.27    5.06
  -1   2  -3   13.21    1.96
  -1   2  -3    9.23    1.49
   1  -2   3   10.29    1.48
  -1   2  -4  518.60    8.79
  -1   2  -4  431.25    6.83
   1  -2   4  463.29    7.37
   1  -2   4  508.72    4.86
  -1   2  -5   27.44    2.36
   1  -2   5   27.58    2.24
   1  -2   5   25.23    1.34
  -1   2  -6 1409.56   14.91
   1  -2   6 1426.87   15.70
   1  -2   6 1486.27   12.60
  -1   2  -7   83.12    3.59
  -1   2  -7   68.39    3.61
   1  -2   7   80.91    4.12
   1  -2   7   84.86    3.08
  -1   2  -8   85.75    3.54
  -1   2  -8   75.11    4.08
   1  -2   8   83.07    4.42
  -1   2  -9  401.55    7.14
  -1   2  -9  366.14    8.65
   1  -2   9  408.50    9.88
  -1   2 -10  312.45    8.63
  -1   2 -11  705.81   13.94
  -1   2 -12  666.16   14.76
   1  -2  12  601.71   13.41
   1  -2  13    0.86    2.53
   1  -2  14  220.42    8.28
  -1   2 -15  175.20    8.57
   1  -2  15  206.01    8.25
  -1   2 -16   23.34    4.86
   1  -2  16   26.45    4.21
  -1   2 -17  100.22    7.35
   1  -2  17  101.26    6.35
  -1   1  18   80.95    5.95
   1  -1 -18   91.06    6.86
  -1   1  17   90.15    5.92
   1  -1 -17   96.73    6.60
  -1   1  16    3.15    2.57
  -1   1  15  131.09    6.37
   1  -1 -15  135.23    7.15
  -1   1  14  125.38    6.30
   1  -1 -14  113.75    6.30
  -1   1  13  191.43    7.14
   1  -1 -13  191.10    7.58
   1  -1 -13  215.85    7.23
  -1   1  12  105.38    5.28
   1  -1 -12  111.88    6.00
   1  -1 -12  128.70    5.89
  -1   1  11   41.85    3.52
  -1   1  10  167.89    5.97
  -1   1   9    1.62    1.74
   1  -1  -9    2.73    2.39
   1  -1  -9    0.13    1.87
  -1   1   8    2.34    1.25
  -1   1   8    1.89    1.60
   1  -1  -8    0.05    1.88
   1  -1  -8    2.39    1.74
  -1   1   7  796.91    8.14
  -1   1   7  675.63   10.74
   1  -1  -7  684.61   10.05
   1  -1  -7  646.24    8.66
  -1   1   6   28.28    1.64
  -1   1   6   30.34    2.51
   1  -1  -6   30.29    2.38
   1  -1  -6   24.11    1.82
  -1   1   5  123.75    2.98
  -1   1   5  123.83    2.98
   1  -1  -5  124.26    3.57
   1  -1  -5  120.50    3.13
  -1   1   4 1838.26   14.40
   1  -1  -4 1915.84   15.32
   1  -1  -4 1825.20   14.12
  -1   1   3   36.17    1.77
   1  -1  -3   31.27    1.67
   1  -1  -3   32.14    1.52
  -1   1   2 1360.23   11.69
  -1   1   2 1572.20   13.61
   1  -1  -2 1332.06   10.72
   1  -1  -2 1483.97   11.50
  -1   1   1 3890.47   26.24
  -1   1   1 4313.79   29.05
   1  -1  -1 4305.99   27.35
   1  -1  -1 4455.71   28.22
  -1   1   0  112.79    2.90
  -1   1   0  111.16    2.26
   1  -1   0  115.01    2.49
  -1   1  -1  432.38    5.98
  -1   1  -1  372.10    4.47
  -1   1  -1  458.80    5.08
   1  -1   1  440.80    5.27
  -1   1  -2 2087.78   16.78
  -1   1  -2 1617.35   12.48
   1  -1   2 1912.99   14.61
  -1   1  -3 1541.00   13.98
  -1   1  -3 1341.82   11.43
   1  -1   3 1413.83   12.27
   1  -1   3 1497.87   11.62
  -1   1  -4  155.10    3.65
   1  -1   4  159.60    3.75
   1  -1   4  162.09    2.73
  -1   1  -5 2022.88   17.02
   1  -1   5 2110.33   17.86
   1  -1   5 2062.58   15.64
  -1   1  -6  223.07    5.24
   1  -1   6  245.46    5.56
   1  -1   6  242.67    4.69
  -1   1  -7  142.47    3.82
  -1   1  -7  134.37    4.57
   1  -1   7  136.56    4.61
   1  -1   7  153.44    4.36
  -1   1  -8 1962.93   16.42
  -1   1  -8 1802.73   19.30
   1  -1   8 2026.64   20.95
  -1   1  -9    1.93    1.54
  -1   1  -9    1.12    2.52
   1  -1  10  292.49    7.00
   1  -1  11  217.21    6.25
  -1   1 -12    1.35    3.14
   1  -1  12    1.38    2.51
   1  -1  12    2.59    2.05
  -1   1 -13   23.75    4.04
   1  -1  13   29.54    3.61
   1  -1  13   31.03    3.27
  -1   1 -14  121.81    6.57
   1  -1  14  130.23    6.05
   1  -1  14  126.76    5.61
  -1   1 -15   19.59    4.04
   1  -1  15   24.96    3.40
  -1   1 -16    8.95    3.70
   1  -1  16    8.86    3.22
  -1   1 -17   20.54    4.53
   1  -1  17   24.89    4.09
  -1   1 -18   32.61    5.80
   1  -1  18   36.76    4.65
  -1   0  18   -0.34    2.92
   1   0 -18    3.75    4.32
  -1   0  17  211.31    8.32
   1   0 -17  226.86    9.10
  -1   0  16    5.87    3.11
   1   0 -16    5.06    3.55
  -1   0  15   48.92    4.39
   1   0 -15   52.80    4.88
   1   0 -15   54.35    4.74
  -1   0  14  465.83   11.17
   1   0 -14  458.06   11.26
   1   0 -14  453.90   10.55
  -1   0  13  208.50    7.31
   1   0 -13  199.97    7.42
   1   0 -13  197.31    6.83
  -1   0  12   81.78    4.69
   1   0 -12   79.40    4.96
   1   0 -12   79.22    4.51
  -1   0  11 1038.02   15.47
   1   0 -11  954.73   14.60
   1   0 -11  979.01   14.60
  -1   0  10  137.45    5.48
   1   0 -10  119.85    5.11
   1   0 -10  144.58    5.72
  -1   0   9  223.21    6.70
   1   0  -9  193.64    6.01
   1   0  -8 1153.10   14.48
   1   0  -7   49.60    3.14
   1   0  -7   49.17    3.06
  -1   0   6 1318.07   15.30
   1   0  -6 1095.22   12.08
  -1   0   5 4658.45   35.93
  -1   0   5 4642.27   33.11
   1   0  -5 3949.50   27.48
  -1   0   4   17.56    0.91
  -1   0   4   18.86    1.74
   1   0  -4   18.63    1.97
   1   0  -4   17.68    1.37
  -1   0   3 1184.39    9.70
  -1   0   3 1080.87   10.13
   1   0  -3  964.65    9.28
   1   0  -3 1060.53    9.41
  -1   0   2 3733.51   26.36
  -1   0   2 3249.10   21.88
   1   0  -2 3380.37   22.34
  -1   0   1  104.42    2.09
  -1   0   1  102.30    1.98
   1   0  -1  105.58    1.70
   1   0  -1  101.03    2.01
  -1   0   0  181.96    2.94
   1   0   0  184.42    2.27
   1   0   0  178.16    2.54
   1   0   0  174.97    2.32
  -1   0  -1 2875.32   20.63
   1   0   1 2887.69   19.59
  -1   0  -2 1479.76   12.40
  -1   0  -2 1416.17   10.91
   1   0   2 1506.56   11.32
   1   0   2 1412.38   10.74
  -1   0  -3 2529.80   18.11
   1   0   3 2596.44   17.97
   1   0   3 2732.69   18.70
  -1   0  -4   66.58    2.52
   1   0   4   73.76    2.23
   1   0   4   70.74    2.06
  -1   0  -5  330.33    4.99
  -1   0  -5  339.95    6.41
   1   0   5  370.63    5.58
   1   0   5  335.70    5.16
  -1   0  -6  159.50    3.44
   1   0   6  177.42    4.31
   1   0   6  163.64    4.08
  -1   0  -7    3.39    1.17
   1   0   7    4.15    1.60
   1   0   7    3.81    1.32
  -1   0  -8 1890.80   15.15
  -1   0  -8 1478.92   16.95
   1   0   8 2170.83   21.02
  -1   0  -9  168.39    3.75
  -1   0  -9  122.70    4.92
  -1   0 -10   74.87    4.21
   1   0  10   80.28    4.11
  -1   0 -11  519.53   10.55
   1   0  11  636.05   11.36
   1   0  11  578.61   10.71
  -1   0 -12  269.73    7.94
   1   0  12  341.61    8.45
   1   0  12  295.95    7.81
  -1   0 -13   49.08    4.21
   1   0  13   53.41    3.83
   1   0  13   46.45    3.62
  -1   0 -14  235.33    8.09
   1   0  14  300.03    8.35
   1   0  14  259.86    7.93
  -1   0 -15  546.32   12.52
   1   0  15  675.51   12.86
   1   0  15  586.36   12.21
  -1   0 -16    6.24    3.71
   1   0  16   10.19    3.06
   1   0  16    5.52    2.66
  -1   0 -17  107.15    6.63
   1   0  17  122.43    6.45
  -1   0 -18  129.84    7.55
   1   0  18  133.75    6.83
  -1  -1  18  230.76    9.03
  -1  -1  18  197.31    8.27
  -1  -1  17  109.27    6.38
  -1  -1  17   86.65    5.65
   1   1 -17   94.97    6.65
  -1  -1  16    3.09    3.02
  -1  -1  16    3.64    3.06
   1   1 -16    4.07    4.04
  -1  -1  15  167.35    7.07
  -1  -1  15  157.66    6.90
   1   1 -15  151.43    7.36
  -1  -1  14   35.91    3.83
  -1  -1  14   30.82    3.86
   1   1 -14   27.97    4.30
  -1  -1  13   33.34    3.70
   1   1 -13   35.23    3.99
   1   1 -13   35.70    3.73
  -1  -1  12  138.25    5.91
   1   1 -12  126.37    5.88
   1   1 -12  127.20    5.56
  -1  -1  11   15.67    2.63
   1   1 -11   14.22    3.02
   1   1 -11   13.46    2.66
  -1  -1  10    3.21    2.10
   1   1 -10    1.39    2.42
   1   1 -10    3.33    2.17
   1   1  -9  370.79    8.65
   1   1  -9  354.17    8.16
   1   1  -8  979.46   13.62
  -1  -1   7  252.35    6.41
  -1  -1   6  266.77    5.82
  -1  -1   5  398.43    6.40
   1   1  -5  398.00    6.97
  -1  -1   4  879.11    9.14
   1   1  -4  839.34    9.34
   1   1  -4  847.38   10.43
  -1  -1   3  244.95    3.94
   1   1  -3  242.23    4.04
   1   1  -3  224.61    4.51
  -1  -1   2  763.72    7.11
   1   1  -2  722.63    6.93
   1   1  -2  796.72    7.23
   1   1  -2  699.61    7.47
   1   1  -1  777.22    6.62
   1   1  -1  655.37    6.42
   1   1  -1  727.41    6.47
   1   1   0  761.77    6.63
   1   1   0  684.76    6.13
   1   1   0  737.67    6.37
  -1  -1  -1 1313.31   10.52
   1   1   1 1109.97   10.15
   1   1   1 1286.99   10.83
   1   1   1 1217.73    9.40
  -1  -1  -2 4522.70   30.03
   1   1   2 4863.57   40.60
   1   1   2 4233.71   27.21
  -1  -1  -3   85.73    2.22
   1   1   3   99.79    1.68
   1   1   3   89.53    2.20
  -1  -1  -4 4821.95   31.47
   1   1   4 6063.69   39.11
   1   1   4 5153.80   32.77
  -1  -1  -5  671.15    8.58
   1   1   5  855.13    8.07
   1   1   5  718.45    8.34
  -1  -1  -6  240.65    5.73
   1   1   6  310.70    5.04
   1   1   6  248.12    5.19
   1   1   7 2900.51   22.59
   1   1   7 2384.65   21.04
  -1  -1  -8 1174.73   11.59
   1   1   8 1079.95   14.14
  -1  -1  -9  108.32    3.34
  -1  -1  -9   81.90    4.29
  -1  -1 -10  318.34    5.51
  -1  -1 -10  223.55    6.77
   1   1  10  296.34    6.82
  -1  -1 -11  448.36    9.81
   1   1  11  574.57    9.79
   1   1  11  498.27   10.51
  -1  -1 -12   20.59    3.16
   1   1  12   26.36    2.84
   1   1  12   21.98    3.08
  -1  -1 -13  103.51    5.46
   1   1  13  123.76    5.04
   1   1  13  101.80    5.15
  -1  -1 -14  201.22    7.51
   1   1  14  258.32    7.28
   1   1  14  199.26    7.15
  -1  -1 -15   26.66    3.88
   1   1  15   24.83    3.38
  -1  -1 -16    6.77    3.39
   1   1  16    4.59    2.67
  -1  -1 -17   80.42    5.90
   1   1  17   87.18    5.73
  -1  -1 -18   87.40    6.44
   1   1  18   85.72    5.84
   1   1  19   -1.94    3.71
  -1  -2  17  114.75    6.74
   1   2 -17  102.26    7.18
  -1  -2  16    5.37    3.11
  -1  -2  16    7.20    3.43
   1   2 -16    4.83    4.03
  -1  -2  15   37.71    4.25
  -1  -2  15   40.16    4.45
   1   2 -15   31.05    4.98
  -1  -2  14  362.13   10.03
  -1  -2  14  373.02    9.86
   1   2 -14  337.66   10.47
  -1  -2  13    2.99    2.50
  -1  -2  13    2.44    2.70
   1   2 -13    0.05    3.29
  -1  -2  12  414.61   10.08
  -1  -2  12  379.66    9.36
   1   2 -12  382.67   10.84
  -1  -2  11  541.44   11.12
  -1  -2  11  587.07   11.50
   1   2 -10  231.90    7.24
   1   2  -9  786.57   13.56
   1   2  -9  660.44   11.63
  -1  -2   8 1700.62   18.66
   1   2  -8 1554.04   18.11
   1   2  -8 1280.47   16.10
  -1  -2   7    9.97    1.98
   1   2  -7   10.12    1.27
   1   2  -7   10.24    2.33
   1   2  -7   10.12    2.27
  -1  -2   6  631.09    8.68
   1   2  -6  664.41    6.77
   1   2  -6  639.66    9.41
   1   2  -6  505.62    9.00
  -1  -2   5 3137.51   22.89
   1   2  -5 3357.54   23.22
   1   2  -5 3252.62   24.52
   1   2  -5 2589.99   22.70
  -1  -2   4  307.28    4.84
   1   2  -4  321.48    5.57
   1   2  -4  271.21    5.99
  -1  -2   3   21.45    1.38
   1   2  -3   24.34    1.70
   1   2  -3   19.19    2.01
   1   2  -2 1444.48   11.93
   1   2  -2 1499.94   11.60
   1   2  -1   68.56    2.47
   1   2  -1   63.16    1.98
   1   2  -1   68.31    1.79
   1   2   0 1285.26   11.99
   1   2   0 1298.00   10.41
   1   2   0 1357.41   11.82
   1   2   0 1338.37   10.33
  -1  -2  -1  776.54    7.24
   1   2   1  808.89    8.96
   1   2   1  847.55    7.66
   1   2   1  817.45    7.34
  -1  -2  -2  593.16    6.26
  -1  -2  -2  703.24    7.49
   1   2   2  585.83    7.49
   1   2   2  564.92    6.03
  -1  -2  -3  301.68    4.47
   1   2   3  310.58    5.39
   1   2   3  309.12    4.58
  -1  -2  -4  233.19    4.24
   1   2   4  199.37    4.37
   1   2   4  210.33    4.11
  -1  -2  -5  637.65    7.89
   1   2   5  603.11    8.09
   1   2   5  761.01    6.89
   1   2   5  606.31    7.89
  -1  -2  -6  112.63    3.60
   1   2   6  119.58    3.68
   1   2   6  159.96    3.08
   1   2   6  119.49    3.77
  -1  -2  -7    6.08    1.68
   1   2   7    4.93    1.57
   1   2   7    5.95    1.73
  -1  -2  -8  203.04    5.55
   1   2   8  241.20    5.50
   1   2   8  226.67    6.21
  -1  -2  -9  418.56    8.69
   1   2   9  655.35    8.77
   1   2   9  559.28   10.80
  -1  -2 -10    5.36    2.53
   1   2  10    6.64    1.96
   1   2  11  533.10    8.51
   1   2  12  264.99    8.35
  -1  -2 -13    8.39    3.35
   1   2  13   10.93    2.89
  -1  -2 -14  373.31   10.71
   1   2  14  380.07   10.19
  -1  -2 -15  138.93    6.99
   1   2  15  136.43    6.48
  -1  -2 -16    2.34    3.29
   1   2  16    2.52    2.55
  -1  -2 -17  144.49    7.50
   1   2  17  149.43    7.15
  -1  -2 -18  178.40    8.53
   1   2  18  172.91    7.89
   1   2  19    4.80    3.61
  -1  -3  16   25.34    4.09
   1   3 -16   19.00    5.31
  -1  -3  15  176.66    7.70
   1   3 -15  177.33    8.79
  -1  -3  14    4.64    2.74
  -1  -3  13   56.17    4.59
  -1  -3  12  313.84    9.29
  -1  -3  11  111.26    5.70
  -1  -3  11  142.72    5.89
   1   3 -11  123.53    6.50
  -1  -3  10   24.28    3.16
   1   3 -10   25.30    3.63
  -1  -3   9  656.76   12.31
   1   3  -9  712.82   12.49
  -1  -3   8   96.68    4.88
  -1  -3   8  110.55    4.50
   1   3  -8  107.16    5.02
  -1  -3   7  335.64    8.40
  -1  -3   7  352.39    6.81
   1   3  -7  372.61    6.04
   1   3  -7  345.82    7.66
  -1  -3   6  353.07    6.20
   1   3  -6  368.72    6.23
   1   3  -6  346.29    7.18
  -1  -3   5  432.02    6.32
   1   3  -5  443.12    7.07
   1   3  -5  410.09    7.39
  -1  -3   4   85.51    2.59
   1   3  -4   83.28    3.33
  -1  -3   3  136.98    4.52
  -1  -3   3  129.96    2.92
   1   3  -3  110.30    3.48
  -1  -3   2 2947.82   23.16
   1   3  -2 2968.87   24.40
   1   3  -2 2707.36   20.54
   1   3  -2 2940.79   19.97
  -1  -3   1 1044.75   10.68
   1   3  -1 1051.51   12.34
   1   3  -1  965.88   10.00
   1   3  -1 1059.54    9.08
  -1  -3   0  117.13    2.91
   1   3   0  110.60    3.84
   1   3   0  103.04    3.01
   1   3   0  110.36    2.49
  -1  -3  -1 2105.37   16.51
  -1  -3  -1 2537.40   17.73
   1   3   1 2113.81   18.81
   1   3   1 2308.19   16.52
  -1  -3  -2 1522.92   13.28
  -1  -3  -2 1695.57   12.44
   1   3   2 1534.36   15.27
   1   3   2 1572.66   12.75
  -1  -3  -3    5.41    1.22
  -1  -3  -3    4.86    0.73
   1   3   3    4.82    1.45
   1   3   3    5.89    1.11
  -1  -3  -4  195.53    4.36
   1   3   4  205.25    5.11
   1   3   4  209.84    4.42
  -1  -3  -5 2321.22   19.03
   1   3   5 2228.53   19.87
   1   3   5 2347.86   19.22
  -1  -3  -6  292.90    5.91
   1   3   6  299.66    6.35
   1   3   6  305.94    6.18
  -1  -3  -7 1613.10   16.16
   1   3   7 1581.75   16.37
   1   3   7 1577.53   16.47
  -1  -3  -8  952.15   12.41
   1   3   8 1061.86   13.15
   1   3   8 1257.26   10.92
   1   3   8  951.69   13.08
  -1  -3  -9   11.00    2.36
   1   3   9   14.89    2.34
   1   3   9   16.67    2.69
  -1  -3 -10  756.67   12.24
   1   3  10  952.10   12.88
   1   3  10  887.17   14.78
  -1  -3 -11 1265.02   17.25
   1   3  11 1777.63   19.02
  -1  -3 -12    3.70    2.61
  -1  -3 -13   22.83    3.97
   1   3  13   25.32    3.74
   1   3  14   81.95    5.44
   1   3  15   65.43    5.09
  -1  -3 -16   41.77    5.30
   1   3  16   35.41    4.22
  -1  -3 -17   55.12    5.81
   1   3  17   48.14    4.81
  -1  -3 -18  120.78    8.01
   1   3  18  102.73    6.65
  -1  -4  15  123.60    7.21
  -1  -4  14   49.39    4.95
  -1  -4  13   -0.05    2.97
   1   4 -13   -0.31    3.94
  -1  -4  12  343.08   10.19
   1   4 -12  411.07   11.89
  -1  -4  11  718.60   14.54
   1   4 -11  765.68   14.94
  -1  -4  10    5.15    2.69
   1   4 -10    7.97    3.30
  -1  -4   9  381.37   10.25
   1   4  -9  392.86    9.63
  -1  -4   8  667.14   13.63
   1   4  -8  643.34   11.66
   1   4  -7  116.46    4.34
   1   4  -7   99.65    4.74
   1   4  -6  684.84   10.20
   1   4  -6  631.07   10.53
  -1  -4   5  759.06   12.79
  -1  -4   5  757.48    8.72
   1   4  -5  725.23   10.76
   1   4  -5  673.57   10.45
  -1  -4   4    8.86    2.08
  -1  -4   4    8.92    1.41
   1   4  -4   10.03    2.14
  -1  -4   3 1547.51   16.46
  -1  -4   3 1702.00   13.55
   1   4  -3 1506.39   15.57
  -1  -4   2  477.85    7.83
   1   4  -2  408.05    7.22
   1   4  -2  537.48    6.27
  -1  -4   1   22.41    1.93
   1   4  -1   25.26    2.71
   1   4  -1   20.30    2.13
   1   4  -1   23.93    1.53
  -1  -4   0  734.82    8.58
   1   4   0  685.50   11.02
   1   4   0  664.69    9.05
   1   4   0  724.15    7.56
  -1  -4  -1  824.43   10.15
  -1  -4  -1 1012.13    9.72
   1   4   1  907.00   12.68
   1   4   1  959.85    9.29
  -1  -4  -2   21.93    1.97
  -1  -4  -2   27.87    1.62
   1   4   2   27.88    2.70
   1   4   2   30.36    1.87
  -1  -4  -3    1.83    1.46
  -1  -4  -3    3.66    1.05
   1   4   3    3.58    1.94
   1   4   3    3.96    1.25
  -1  -4  -4  588.25    8.73
  -1  -4  -4  718.76    6.30
   1   4   4  578.40    9.91
   1   4   4  605.69    8.14
  -1  -4  -5  241.53    5.68
   1   4   5  223.50    6.15
   1   4   5  230.77    5.27
  -1  -4  -6    4.91    1.90
   1   4   6    2.64    1.76
   1   4   6    1.87    1.61
  -1  -4  -7   78.56    3.78
   1   4   7   88.95    4.30
   1   4   7   86.25    3.87
  -1  -4  -8  516.55    9.40
   1   4   8  557.82   10.16
   1   4   8  549.29    9.86
  -1  -4  -9    2.16    2.34
   1   4   9    2.39    2.15
   1   4   9    2.66    2.17
  -1  -4 -10   60.57    4.13
   1   4  10   66.39    4.12
   1   4  10   55.59    4.09
  -1  -4 -11  396.05    9.42
   1   4  11  468.95    9.84
   1   4  11  453.54   11.12
  -1  -4 -12   86.11    5.09
  -1  -4 -13   42.62    4.33
  -1  -4 -14  264.21    9.26
   1   4  14  320.01   10.73
  -1  -4 -15   91.66    6.65
   1   4  15   93.90    6.20
   1   4  16    8.11    3.32
   1   4  17  288.61   10.38
  -1  -5  14   22.63    4.50
   1   5 -14   29.20    5.70
  -1  -5  13  119.97    7.28
   1   5 -13  123.47    7.66
  -1  -5  12  208.37    8.75
   1   5 -12  217.10    8.92
  -1  -5  11    2.38    3.10
   1   5 -11    3.93    3.37
  -1  -5  10   28.30    4.15
   1   5 -10   29.97    4.08
   1   5  -9  233.75    7.94
   1   5  -8   49.37    4.16
  -1  -5   7   87.43    5.67
   1   5  -7   79.95    4.67
  -1  -5   6    6.47    2.57
   1   5  -6    9.01    2.95
   1   5  -6    7.68    2.66
  -1  -5   5   41.90    3.49
   1   5  -5   39.64    3.58
   1   5  -5   41.39    3.52
  -1  -5   4    7.71    2.15
   1   5  -4    5.97    2.62
   1   5  -4    5.47    2.26
  -1  -5   3   18.01    2.35
   1   5  -3   17.57    2.59
  -1  -5   2  399.23    7.69
   1   5  -2  359.49    7.68
  -1  -5   1  220.71    5.34
   1   5  -1  205.20    7.10
   1   5  -1  198.11    5.66
  -1  -5   0    9.93    2.00
  -1  -5   0   12.46    1.82
   1   5   0   11.53    2.71
   1   5   0   13.17    1.54
  -1  -5  -1  839.50   11.55
  -1  -5  -1  999.52   10.65
   1   5   1  858.44   13.87
   1   5   1 1025.59   10.23
  -1  -5  -2  741.84   10.81
  -1  -5  -2  870.78    9.21
   1   5   2  743.46   12.73
   1   5   2  852.75    9.49
  -1  -5  -3  141.16    4.86
   1   5   3  134.59    5.65
   1   5   3  152.45    4.15
  -1  -5  -4 1110.78   13.81
   1   5   4 1090.13   15.58
   1   5   4 1167.63   12.54
  -1  -5  -5  419.26    8.33
   1   5   5  406.30    9.30
   1   5   5  422.79    7.45
  -1  -5  -6   53.40    3.54
   1   5   6   48.08    3.66
   1   5   6   53.31    3.18
  -1  -5  -7  910.02   13.17
   1   5   7  984.64   14.93
   1   5   7 1029.84   13.46
  -1  -5  -8  453.09    9.42
   1   5   8  461.44   10.19
   1   5   8  472.26    9.38
  -1  -5  -9    1.66    2.73
   1   5   9    4.37    2.28
   1   5   9    5.99    2.33
  -1  -5 -10  388.80    9.36
   1   5  10  436.46   10.14
   1   5  10  425.92   10.03
  -1  -5 -11  208.95    7.29
   1   5  11  259.08    8.11
   1   5  11  229.27    8.02
  -1  -5 -12   10.17    3.18
   1   5  12   10.73    3.27
  -1  -5 -13  215.91    8.06
   1   5  13  256.00    9.84
  -1  -5 -14   29.22    4.38
  -1  -5 -15    6.91    3.60
  -1  -5 -16  116.15    7.34
   1   5  16  119.30    7.65
   1   5  17   12.78    4.22
  -1  -6  12   74.57    6.42
   1   6 -12   83.22    6.67
  -1  -6  11   77.46    6.39
   1   6 -11   82.77    6.21
   1   6 -10   15.72    4.01
   1   6  -9  232.15    8.50
  -1  -6   8  321.41   10.66
   1   6  -8  313.05    9.40
  -1  -6   7  106.43    6.15
   1   6  -7   99.29    5.59
  -1  -6   6  453.90   10.97
   1   6  -6  497.29   11.16
   1   6  -6  451.33   10.49
  -1  -6   5  183.19    6.81
   1   6  -5  183.21    7.14
   1   6  -5  174.13    6.54
  -1  -6   4   40.67    3.55
   1   6  -4   39.24    4.07
   1   6  -4   37.63    3.66
  -1  -6   3  410.50    8.88
   1   6  -3  394.34    9.18
  -1  -6   2  946.48   13.09
   1   6  -2  875.94   13.51
  -1  -6   1   12.37    2.46
  -1  -6   1   14.66    2.33
   1   6  -1   17.02    3.89
  -1  -6   0   31.46    2.94
  -1  -6   0   44.58    3.15
   1   6   0   40.12    4.20
  -1  -6  -1  216.25    6.45
   1   6   1  229.26    8.05
  -1  -6  -2   94.41    4.45
   1   6   2  100.42    5.70
  -1  -6  -3  589.62   10.67
   1   6   3  619.26   12.78
  -1  -6  -4  204.64    6.38
   1   6   4  217.72    7.67
  -1  -6  -5   70.11    4.14
   1   6   5   71.47    4.82
   1   6   5   87.06    3.80
  -1  -6  -6   62.10    4.11
   1   6   6   64.48    4.54
   1   6   6   73.34    3.81
  -1  -6  -7  288.14    7.97
   1   6   7  262.05    8.35
   1   6   7  318.96    7.51
  -1  -6  -8   82.67    4.86
   1   6   8   77.01    4.93
   1   6   8   88.25    4.50
  -1  -6  -9    3.88    2.73
   1   6   9    2.61    2.49
   1   6   9    3.87    2.54
  -1  -6 -10    3.85    2.83
   1   6  10    2.69    2.50
   1   6  10    1.15    2.32
  -1  -6 -11  151.69    6.82
   1   6  11  155.68    6.93
   1   6  11  156.02    6.84
  -1  -6 -12    7.44    3.50
   1   6  12    6.84    3.49
   1   6  12    6.27    3.41
  -1  -6 -13   88.14    5.92
   1   6  13   99.07    6.43
  -1  -6 -14   33.05    4.91
   1   6  14   40.65    5.32
  -1  -6 -15    7.73    4.00
  -1  -7   9  123.38    7.77
   1   7  -9  111.26    6.83
  -1  -7   8    1.20    3.51
   1   7  -8   -0.28    3.17
  -1  -7   7   11.46    3.60
   1   7  -7   12.49    3.62
  -1  -7   6   84.50    5.49
   1   7  -6   79.75    5.36
  -1  -7   5   33.66    3.74
   1   7  -5   48.08    5.21
   1   7  -5   29.99    3.90
  -1  -7   4    9.48    3.01
   1   7  -4    5.69    3.60
   1   7  -4    9.93    3.11
  -1  -7   3    5.45    2.65
   1   7  -3    4.53    2.90
  -1  -7   2  213.92    7.34
  -1  -7   1   46.82    3.89
  -1  -7   0    5.53    2.44
   1   7   0    9.62    3.76
  -1  -7  -1  454.52   10.27
   1   7   1  474.15   12.65
  -1  -7  -2  165.35    6.38
   1   7   2  161.55    7.62
  -1  -7  -3   11.63    3.08
   1   7   3   12.58    3.44
  -1  -7  -4  488.59   10.75
   1   7   4  483.07   12.39
  -1  -7  -5  139.55    6.11
   1   7   5  137.34    6.86
  -1  -7  -6   20.03    3.31
   1   7   6   19.37    3.76
  -1  -7  -7  396.51   10.19
   1   7   7  358.99   10.65
  -1  -7  -8   88.55    5.36
   1   7   8   83.86    5.59
  -1  -7  -9   46.12    4.31
   1   7   9   51.12    4.67
  -1  -7 -10  218.20    8.07
   1   7  10  255.60    9.35
  -1  -7 -11   22.40    3.93
   1   7  11   23.54    4.02
   1   7  11   25.73    3.95
  -1  -7 -12   44.54    4.84
   1   7  12   55.06    5.31
   1   7  12   49.23    5.01
  -1  -7 -13  136.57    7.48
   1   7  13  154.62    7.79
   1   7  14   14.14    4.69
  -1  -8   7   11.62    4.24
   1   8  -6  216.19    8.92
   1   8  -5  117.23    6.82
  -1  -8   4   21.59    3.80
   1   8  -4   11.23    4.84
  -1  -8   3  324.26   10.03
   1   8  -3  372.13   12.17
  -1  -8   2  134.20    6.54
  -1  -8   1   34.68    4.15
  -1  -8   0  286.32    9.06
   1   8   0  321.78   11.89
  -1  -8  -1  117.70    6.04
   1   8   1  130.73    8.01
  -1  -8  -2    1.47    2.62
   1   8   2    0.57    3.79
  -1  -8  -3  172.26    7.11
   1   8   3  161.36    8.12
  -1  -8  -4   29.05    3.97
   1   8   4   24.83    4.25
  -1  -8  -5    2.19    2.93
   1   8   5    1.96    2.98
  -1  -8  -6  167.54    7.32
   1   8   6  157.96    7.96
  -1  -8  -7    3.48    3.27
   1   8   7    4.65    3.27
  -1  -8  -8    0.25    3.23
   1   8   8   -1.02    2.88
  -1  -8  -9   29.93    4.40
   1   8   9   25.09    4.30
  -1  -8 -10   14.99    4.01
   1   8  10   13.74    4.18
   1   8  11    4.21    3.86
  -2   7   7    3.29    3.98
   2  -7  -7    2.02    4.44
  -2   7   6   50.99    5.58
   2  -7  -6   59.89    5.78
  -2   7   5   94.35    6.98
   2  -7  -5  102.13    6.48
  -2   7   4    1.76    3.72
   2  -7  -4    1.57    3.84
  -2   7   3   92.08    7.05
   2  -7  -3  107.35    6.46
  -2   7   2    4.96    3.91
   2  -7  -2    1.80    3.44
  -2   7   1   18.50    4.52
   2  -7  -1   16.20    3.82
  -2   7   0   39.88    5.82
   2  -7   0   41.31    4.50
  -2   7  -1    2.75    4.16
   2  -7   1    4.80    3.22
  -2   7  -2   31.76    6.13
   2  -7   2   31.23    4.15
   2  -7   3    9.14    3.40
   2  -7   4    7.11    3.29
  -2   7  -5  105.54    7.95
   2  -7   5  102.00    6.52
   2  -7   5  126.05    7.08
   2  -6 -11   15.29    4.90
   2  -6 -10    2.27    4.43
  -2   6   9   16.66    4.49
   2  -6  -9   16.91    4.08
  -2   6   8  165.04    7.76
   2  -6  -8  161.86    7.29
  -2   6   7   20.56    4.22
   2  -6  -7   23.11    4.33
  -2   6   6    2.97    3.46
   2  -6  -6    1.02    3.04
  -2   6   5  167.88    7.67
   2  -6  -5  191.86    7.43
  -2   6   4   13.48    3.54
   2  -6  -4   17.20    3.51
  -2   6   3   29.39    4.33
   2  -6  -3   31.69    3.79
  -2   6   2  267.08    9.76
   2  -6  -2  296.08    8.71
  -2   6   1   77.93    5.76
   2  -6  -1   93.56    5.46
  -2   6   0   40.98    4.82
   2  -6   0   43.64    4.23
  -2   6  -1  210.91    9.05
   2  -6   1  227.90    7.67
   2  -6   1  264.85    7.85
  -2   6  -2   65.06    6.02
   2  -6   2   58.02    4.34
   2  -6   2   73.38    4.89
   2  -6   3   95.99    5.37
   2  -6   3  118.52    5.94
   2  -6   4  407.58   10.51
   2  -6   4  436.59   10.74
  -2   6  -5   97.22    5.58
   2  -6   5  106.74    5.96
  -2   6  -6   16.56    4.33
  -2   6  -6   14.58    3.52
  -2   6  -7  290.59   10.46
  -2   6  -7  244.99    8.84
   2  -6   7  263.10    9.19
  -2   6  -8   10.02    3.77
   2  -6   8   12.98    3.74
  -2   6  -9   52.45    5.46
   2  -6   9   58.15    5.79
  -2   5  13   11.61    4.46
   2  -5 -13   14.55    4.82
  -2   5  12  315.72   11.04
   2  -5 -12  308.90   10.34
   2  -5 -11   97.29    6.10
   2  -5 -10    0.78    3.78
  -2   5   9  455.09   11.20
   2  -5  -9  469.24   11.19
  -2   5   8   87.96    5.60
   2  -5  -8  102.03    5.56
  -2   5   7   60.13    4.91
   2  -5  -7   65.50    4.92
  -2   5   6  526.88   11.93
  -2   5   5  144.52    6.61
   2  -5  -5  142.06    5.82
  -2   5   4   30.37    3.82
   2  -5  -4   35.39    3.77
  -2   5   3  325.67    9.63
   2  -5  -3  364.29    8.73
  -2   5   2   74.12    5.02
   2  -5  -2   78.86    4.40
   2  -5  -2   87.72    4.33
  -2   5   1   33.93    3.99
   2  -5  -1   35.78    3.30
   2  -5  -1   43.36    3.37
  -2   5   0  181.48    7.50
   2  -5   0  188.66    6.27
   2  -5   0  208.42    6.31
  -2   5  -1    2.96    3.16
   2  -5   1    5.00    2.48
   2  -5   1    3.77    2.43
  -2   5  -2  263.84    9.32
   2  -5   2  270.82    7.62
   2  -5   2  286.24    7.65
  -2   5  -3   21.21    4.05
  -2   5  -3   19.32    3.14
   2  -5   3   19.26    3.02
  -2   5  -4   54.30    4.30
   2  -5   4   57.77    4.23
  -2   5  -5   24.04    3.38
   2  -5   5   26.25    3.31
  -2   5  -6   52.62    5.13
  -2   5  -6   48.36    4.18
   2  -5   6   43.75    4.00
  -2   5  -7   74.78    5.65
  -2   5  -7   65.45    4.82
   2  -5   7   65.87    4.74
  -2   5  -8  340.06   10.16
  -2   5  -8  290.85    9.07
   2  -5   8  276.49    9.10
  -2   5  -9   28.81    4.26
   2  -5   9   33.68    4.20
  -2   5 -10   34.75    4.42
   2  -5  10   36.62    4.52
  -2   5 -11  216.27    8.80
   2  -5  11  218.91    9.50
  -2   5 -12   28.64    5.36
   2  -5  12   17.31    4.65
  -2   4  15   27.90    4.42
   2  -4 -15   32.34    5.71
  -2   4  14    4.28    3.43
   2  -4 -14    8.51    4.15
  -2   4  13  204.48    8.39
   2  -4 -13  220.27    8.88
  -2   4  12   17.27    3.75
   2  -4 -12   19.20    4.33
  -2   4  11   22.40    3.88
   2  -4 -11   20.39    3.86
  -2   4  10  137.87    6.66
   2  -4 -10  137.08    6.28
  -2   4   9    0.49    2.80
   2  -4  -9    0.33    2.87
  -2   4   8  190.36    6.74
   2  -4  -8  207.86    6.89
  -2   4   7    9.25    2.91
   2  -4  -7    8.89    2.89
  -2   4   6   10.52    2.72
  -2   4   6   12.14    2.80
   2  -4  -6    8.44    2.67
  -2   4   5  186.34    6.56
  -2   4   5  206.35    5.95
   2  -4  -5  200.47    6.22
   2  -4  -5  206.72    5.41
  -2   4   4    4.22    2.36
   2  -4  -4    0.95    2.09
   2  -4  -4    3.42    2.10
  -2   4   3  131.53    5.63
   2  -4  -3  127.18    4.88
   2  -4  -3  134.90    4.53
  -2   4   2 1034.19   15.61
   2  -4  -2 1089.60   13.83
   2  -4  -2 1188.72   13.74
  -2   4   1    6.37    2.80
   2  -4  -1    1.00    1.82
   2  -4  -1    4.51    2.03
  -2   4   0  109.16    5.50
   2  -4   0  110.83    4.50
   2  -4   0  112.81    4.30
  -2   4  -1 1066.91   16.51
   2  -4   1  999.95   13.23
   2  -4   1 1103.92   13.87
  -2   4  -2  129.46    6.14
  -2   4  -2  119.48    4.68
   2  -4   2  118.07    4.60
  -2   4  -3  698.84   13.93
  -2   4  -3  664.40   10.93
   2  -4   3  646.41   10.83
  -2   4  -4 1061.91   14.32
   2  -4   4  985.26   14.04
  -2   4  -5    3.71    2.20
  -2   4  -6  295.54    9.06
  -2   4  -6  267.57    7.43
   2  -4   6  253.97    7.52
  -2   4  -7  742.18   13.91
  -2   4  -7  732.85   12.74
   2  -4   7  703.80   13.01
  -2   4  -8   57.10    4.66
  -2   4  -8   58.14    4.36
   2  -4   8   58.93    4.43
  -2   4  -9   11.69    3.39
  -2   4  -9    7.00    3.04
   2  -4   9    6.49    2.87
  -2   4 -10  390.59   10.31
   2  -4  10  390.72   11.11
  -2   4 -11   -0.61    2.96
   2  -4  11    0.61    2.89
  -2   4 -12    3.33    3.31
   2  -4  12    8.32    3.74
  -2   4 -13   90.86    6.41
  -2   4 -14    2.66    4.79
  -2   3  16    5.54    3.69
  -2   3  15  270.77    9.74
  -2   3  14   19.72    3.66
   2  -3 -14   19.01    4.42
  -2   3  13   98.76    5.91
   2  -3 -13  108.49    6.45
  -2   3  12  336.11    9.74
   2  -3 -12  350.01   10.12
  -2   3  11   93.62    5.40
   2  -3 -11  103.94    5.76
  -2   3  10  319.82    8.95
   2  -3 -10  379.62    9.47
  -2   3   9  690.22   12.84
   2  -3  -9  707.84   12.19
  -2   3   8  171.91    5.76
  -2   3   8  141.59    5.81
   2  -3  -8  158.02    5.73
   2  -3  -8  157.53    4.86
  -2   3   7    9.23    2.52
  -2   3   7   11.39    2.55
   2  -3  -7   10.33    2.85
   2  -3  -7    8.43    2.06
  -2   3   6 1081.60   14.24
  -2   3   6 1085.14   15.21
   2  -3  -6 1208.72   14.57
   2  -3  -6 1152.39   12.84
  -2   3   5  208.15    6.10
   2  -3  -5  202.28    5.56
   2  -3  -5  212.19    5.12
  -2   3   4  115.12    4.71
   2  -3  -4  123.69    4.28
   2  -3  -4  121.16    3.92
  -2   3   3  512.15    9.59
  -2   3   3  608.43    9.33
   2  -3  -3  570.46    8.80
   2  -3  -3  566.85    8.32
  -2   3   2   22.96    2.75
  -2   3   2   25.34    2.13
   2  -3  -2   22.57    2.35
   2  -3  -2   23.66    2.28
  -2   3   1  183.87    5.90
  -2   3   1  224.30    4.19
   2  -3  -1  191.31    4.91
   2  -3  -1  204.78    5.06
  -2   3   0 1154.39   15.31
   2  -3   0 1209.96   13.16
   2  -3   0 1213.50   13.26
  -2   3  -1   29.40    3.08
  -2   3  -1   28.40    2.34
   2  -3   1   26.27    2.19
   2  -3   1   31.20    2.40
  -2   3  -2    2.94    2.31
  -2   3  -2    2.96    1.74
   2  -3   2    3.44    1.67
  -2   3  -3  357.60    8.91
  -2   3  -3  359.12    7.08
   2  -3   3  345.98    7.20
  -2   3  -4   64.39    4.56
  -2   3  -4   59.67    3.26
   2  -3   4   57.60    3.34
  -2   3  -5  302.64    6.91
   2  -3   5  320.78    7.50
  -2   3  -6  137.45    5.00
   2  -3   6  140.59    5.27
  -2   3  -7  134.45    5.61
  -2   3  -7  128.27    5.15
   2  -3   7  117.40    5.09
  -2   3  -8  111.56    5.23
  -2   3  -8  109.07    5.13
   2  -3   8   90.91    4.78
  -2   3  -9   22.61    3.23
  -2   3  -9   20.82    3.13
   2  -3   9   16.52    3.00
  -2   3 -10   67.28    4.69
   2  -3  10   62.63    4.72
  -2   3 -11  192.71    7.60
   2  -3  11  200.58    8.16
  -2   3 -12   -0.14    3.08
   2  -3  12    1.04    3.23
  -2   3 -13   84.47    6.02
  -2   3 -14  134.74    8.06
  -2   3 -15   35.74    6.30
   2  -3  15   37.03    5.61
   2  -2 -17    1.95    4.57
  -2   2  16  151.18    7.50
   2  -2 -16  157.29    8.72
  -2   2  15   24.92    4.02
   2  -2 -15   30.24    5.70
  -2   2  14    8.59    3.11
  -2   2  13  293.94    9.37
  -2   2  12   57.49    4.43
   2  -2 -12   62.93    5.33
  -2   2  11   23.13    3.12
   2  -2 -11   23.56    3.68
   2  -2 -11   28.02    3.32
  -2   2  10  389.90    9.63
   2  -2 -10  379.41    9.26
   2  -2 -10  402.17    8.29
  -2   2   9  221.65    7.08
   2  -2  -9  225.55    6.71
   2  -2  -9  216.65    5.83
  -2   2   8   58.07    3.22
  -2   2   8   51.92    3.72
   2  -2  -8   58.14    3.83
   2  -2  -8   55.02    3.16
  -2   2   7  110.19    4.09
  -2   2   7   96.66    4.49
   2  -2  -7  106.10    4.27
   2  -2  -7  101.75    3.78
  -2   2   6  131.76    4.33
  -2   2   6  119.11    4.78
   2  -2  -6  127.20    4.49
   2  -2  -6  129.93    4.09
  -2   2   5  853.20   11.07
  -2   2   5  807.32   11.97
   2  -2  -5  844.13   10.55
   2  -2  -5  829.85    9.98
  -2   2   4  204.72    5.24
   2  -2  -4  177.41    4.48
   2  -2  -4  199.58    4.60
  -2   2   3 1073.37   12.74
   2  -2  -3 1125.04   11.58
  -2   2   2  910.51   11.68
   2  -2  -2  988.25   10.45
   2  -2  -2  950.18   10.41
  -2   2   1  129.60    4.37
   2  -2  -1  129.53    3.51
   2  -2  -1  135.40    3.70
  -2   2   0  607.55    9.56
  -2   2   0  788.90    8.65
   2  -2   0  642.15    7.94
   2  -2   0  631.86    8.33
  -2   2  -1 1868.70   18.69
  -2   2  -1 1963.53   16.21
   2  -2   1 1959.25   17.00
  -2   2  -2   17.93    2.26
  -2   2  -2   15.84    1.67
   2  -2   2   15.77    1.99
  -2   2  -3  316.15    7.39
  -2   2  -3  292.18    5.52
   2  -2   3  312.23    6.18
  -2   2  -4 1407.09   17.15
  -2   2  -4 1244.42   12.93
   2  -2   4 1283.81   14.00
  -2   2  -5  321.25    6.41
   2  -2   5  298.83    6.55
  -2   2  -6  749.07   10.51
   2  -2   6  689.29   10.60
  -2   2  -7 1542.13   17.60
  -2   2  -7 1524.60   16.59
   2  -2   7 1348.82   16.18
  -2   2  -8  101.98    4.42
  -2   2  -8  101.77    4.59
   2  -2   8   94.98    4.52
  -2   2  -9  155.82    5.25
  -2   2  -9  155.02    5.94
   2  -2   9  155.77    5.98
  -2   2 -10  288.05    6.93
  -2   2 -10  278.44    7.98
   2  -2  10  299.21    8.68
  -2   2 -11  381.25   10.04
   2  -2  11  327.47    9.67
  -2   2 -12   21.23    3.96
   2  -2  12   21.94    3.96
  -2   2 -13   98.40    6.89
   2  -2  15    0.83    3.17
  -2   2 -16  116.84    7.87
   2  -2  16  133.56    7.61
  -2   2 -17    5.53    5.37
   2  -2  17   12.91    4.33
  -2   1  17    2.60    3.19
   2  -1 -17   -1.39    4.03
  -2   1  16   53.97    5.33
   2  -1 -16   63.07    6.06
  -2   1  15  224.90    8.65
   2  -1 -15  234.09    9.10
  -2   1  14    2.90    3.02
   2  -1 -14    3.56    3.86
  -2   1  13   13.22    3.09
   2  -1 -13   14.79    3.80
  -2   1  12 1124.47   17.76
   2  -1 -12 1246.38   19.46
   2  -1 -12 1283.12   18.53
  -2   1  11   48.13    3.95
   2  -1 -11   49.79    4.01
  -2   1  10   60.63    4.27
   2  -1 -10   57.44    3.69
  -2   1   9 1004.39   15.86
   2  -1  -9  937.63   14.39
   2  -1  -9  912.35   12.50
   2  -1  -8    4.95    2.29
   2  -1  -8    6.15    1.85
  -2   1   7 1111.31   11.14
   2  -1  -7  963.61   12.39
   2  -1  -7  939.54   11.44
  -2   1   6 1291.02   12.33
  -2   1   6 1305.14   16.63
   2  -1  -6 1216.96   13.24
   2  -1  -6 1169.55   12.49
  -2   1   5    6.42    1.59
   2  -1  -5    5.93    1.81
   2  -1  -5    6.04    1.57
  -2   1   4  377.49    6.15
   2  -1  -4  401.47    6.15
   2  -1  -4  348.02    5.78
  -2   1   3 3619.18   25.99
   2  -1  -3 3984.46   26.58
   2  -1  -3 3642.30   25.34
  -2   1   2   60.51    2.58
  -2   1   2   69.75    2.60
   2  -1  -2   67.26    2.28
   2  -1  -2   64.51    2.42
  -2   1   1  368.46    6.27
  -2   1   1  416.82    5.50
   2  -1  -1  416.92    5.26
   2  -1  -1  404.75    5.87
  -2   1   0 3114.21   23.94
  -2   1   0 3426.09   22.79
   2  -1   0 3134.92   21.03
   2  -1   0 3166.92   22.42
  -2   1  -1  154.99    4.31
  -2   1  -1  155.22    3.10
  -2   1  -1  184.67    2.87
   2  -1   1  171.23    3.83
  -2   1  -2  121.87    4.00
  -2   1  -2  122.43    2.92
   2  -1   2  117.19    3.29
   2  -1   2  117.77    2.10
  -2   1  -3  786.54   10.72
  -2   1  -3  754.63    8.12
   2  -1   3  757.82    9.01
   2  -1   3  733.06    6.41
  -2   1  -4    3.66    1.70
  -2   1  -4    2.55    1.29
   2  -1   4    2.08    1.23
   2  -1   4    2.82    0.80
  -2   1  -5   10.65    1.68
   2  -1   5   13.51    1.71
   2  -1   5   12.90    1.12
  -2   1  -6   45.03    2.66
   2  -1   6   44.96    2.67
   2  -1   6   45.28    1.88
  -2   1  -7   17.13    2.29
  -2   1  -7   17.16    2.23
   2  -1   7   17.64    2.12
   2  -1   7   17.32    1.70
  -2   1  -8  238.20    5.88
  -2   1  -8  224.62    6.10
   2  -1   8  234.08    6.21
   2  -1   8  244.77    4.95
  -2   1  -9  146.38    4.74
  -2   1  -9  137.40    5.31
   2  -1   9  138.56    5.21
   2  -1   9  143.70    4.31
  -2   1 -10  195.51    5.35
  -2   1 -10  167.10    6.36
   2  -1  10  206.28    6.78
   2  -1  10  197.45    5.57
  -2   1 -11  244.15    8.34
   2  -1  11  248.34    7.97
   2  -1  11  277.98    7.29
  -2   1 -14  273.97    9.86
   2  -1  14  346.92   10.65
  -2   1 -15    7.04    3.81
   2  -1  15   -0.24    2.93
  -2   1 -16  344.46   11.12
  -2   1 -17   79.01    6.45
   2  -1  17   91.22    6.07
   2  -1  18    8.16    4.03
  -2   0  17   54.57    5.57
   2   0 -17   57.66    5.76
  -2   0  16  253.16    9.36
   2   0 -16  268.81    9.63
   2   0 -16  285.36    9.69
  -2   0  15   39.04    4.33
   2   0 -15   47.66    5.10
   2   0 -15   52.77    5.12
  -2   0  14   68.15    5.02
   2   0 -14   73.53    5.27
   2   0 -14   70.57    5.46
  -2   0  13  787.08   15.16
   2   0 -13  755.45   14.10
  -2   0  12    2.02    2.61
   2   0 -12   -0.24    2.76
  -2   0  11   -0.39    2.29
   2   0 -11    0.86    2.44
   2   0 -10  404.81    9.17
   2   0 -10  412.65    9.51
   2   0  -9   31.65    3.15
   2   0  -9   31.18    3.02
  -2   0   8   46.65    3.87
   2   0  -8   41.96    3.34
   2   0  -8   35.56    2.82
  -2   0   7  670.33    6.68
  -2   0   7  646.74   11.00
   2   0  -7  527.78    8.62
  -2   0   6  362.51    4.75
  -2   0   6  339.33    7.20
   2   0  -6  317.97    6.23
  -2   0   5   40.96    1.77
  -2   0   5   40.76    2.60
   2   0  -5   37.52    2.65
   2   0  -5   36.47    2.36
  -2   0   4  266.49    4.22
  -2   0   4  259.07    5.24
   2   0  -4  232.57    4.66
   2   0  -4  237.42    4.77
  -2   0   3  689.95    7.54
  -2   0   3  641.69    7.93
   2   0  -3  624.02    6.97
   2   0  -3  594.26    7.35
  -2   0   2 3103.07   21.99
  -2   0   2 3140.00   21.96
   2   0  -2 3119.39   21.03
   2   0  -2 2934.39   20.80
  -2   0   1  323.74    5.18
  -2   0   1  339.14    4.72
   2   0  -1  344.41    3.83
   2   0  -1  313.31    4.73
  -2   0   0 3141.28   22.88
   2   0   0 3419.90   24.05
   2   0   0 3270.82   22.17
   2   0   0 2991.20   20.14
  -2   0  -1 2808.16   21.47
  -2   0  -1 2838.57   19.79
   2   0   1 2953.60   20.40
   2   0   1 2822.28   19.01
  -2   0  -2 2969.79   22.94
  -2   0  -2 3027.40   20.29
   2   0   2 3016.02   20.87
   2   0   2 2622.84   17.84
  -2   0  -3  622.60    8.85
  -2   0  -3  630.03    6.44
   2   0   3  626.54    7.20
   2   0   3  579.37    5.90
  -2   0  -4  741.29    7.88
   2   0   4  666.87    7.76
   2   0   4  713.72    7.07
  -2   0  -5  106.78    3.20
   2   0   5   88.72    2.88
   2   0   5  104.37    2.69
  -2   0  -6 1039.81   11.89
  -2   0  -6 1036.79   11.73
   2   0   6  975.30   10.76
   2   0   6 1038.54   10.20
  -2   0  -7 1303.11   13.59
  -2   0  -7 1326.11   14.95
   2   0   7 1248.56   12.23
  -2   0  -8    4.86    1.69
  -2   0  -8    3.71    2.11
   2   0   8    6.01    1.64
   2   0   8    6.28    1.61
   2   0   8    6.41    1.61
  -2   0  -9  430.80    7.27
   2   0   9  436.43    8.35
   2   0   9  399.62    7.51
  -2   0 -10 1011.40   11.73
   2   0  10 1013.25   14.10
   2   0  10  948.44   13.07
  -2   0 -11   11.37    3.17
   2   0  11   17.78    2.82
   2   0  11   13.17    2.78
  -2   0 -12  639.49   12.69
  -2   0 -13  115.89    5.97
  -2   0 -14   -1.12    3.38
   2   0  14    1.79    2.87
   2   0  14    0.22    2.83
  -2   0 -15  118.97    6.44
   2   0  15  162.48    7.03
   2   0  15  135.12    6.41
  -2   0 -16   64.84    5.40
   2   0  16   83.12    5.46
   2   0  16   77.73    5.37
  -2   0 -17   63.08    5.65
  -2   0 -18   14.44    4.57
  -2  -1  17  107.33    6.54
  -2  -1  17   96.76    6.76
   2   1 -17  100.77    6.91
  -2  -1  16   11.99    3.91
   2   1 -16    9.79    4.01
   2   1 -16   13.91    4.28
  -2  -1  15  126.35    6.59
   2   1 -15  140.00    7.23
   2   1 -15  120.99    6.54
  -2  -1  14    9.75    3.12
   2   1 -14    6.33    3.39
   2   1 -14    6.51    3.56
  -2  -1  13   88.95    5.45
   2   1 -13   82.43    5.49
   2   1 -13   84.33    5.41
  -2  -1  12  207.39    7.93
   2   1 -12  182.25    6.88
   2   1 -12  200.03    7.60
   2   1 -11   18.36    3.14
   2   1 -10  513.61   10.33
  -2  -1   9  809.38   13.77
   2   1  -9  648.52   11.13
  -2  -1   8   80.31    4.21
   2   1  -8   67.10    3.76
   2   1  -8   72.97    4.16
  -2  -1   7 1162.27   14.27
   2   1  -7 1093.99   13.87
   2   1  -7 1109.56   14.26
  -2  -1   6 1909.04   18.13
   2   1  -6 1685.05   17.11
  -2  -1   5  146.94    2.55
  -2  -1   5  129.31    3.88
   2   1  -5  106.76    3.68
  -2  -1   4  454.04    5.15
  -2  -1   4  429.46    6.60
   2   1  -4  424.32    6.88
   2   1  -4  361.78    6.16
  -2  -1   3 2038.14   15.43
  -2  -1   3 1917.98   15.64
   2   1  -3 1831.38   14.84
   2   1  -3 1695.67   14.59
  -2  -1   2 4034.38   27.37
  -2  -1   2 3715.01   24.97
   2   1  -2 3729.95   25.05
   2   1  -2 3527.39   24.16
  -2  -1   1   55.40    2.15
   2   1  -1   61.42    1.39
   2   1  -1   55.20    2.00
   2   1  -1   53.88    1.96
  -2  -1   0   64.30    2.50
   2   1   0   68.46    2.06
   2   1   0   69.55    2.03
  -2  -1  -1  562.08    7.68
   2   1   1  539.62    5.76
   2   1   1  546.63    5.94
   2   1   2 5264.76   32.79
   2   1   2 4818.15   30.29
   2   1   3 3486.49   22.87
   2   1   3 3117.48   21.12
  -2  -1  -4  154.69    4.03
  -2  -1  -4  141.10    3.55
   2   1   4  187.82    3.34
   2   1   4  163.75    3.36
  -2  -1  -5  126.58    3.70
  -2  -1  -5  107.38    3.40
   2   1   5  153.40    3.19
   2   1   5  137.67    3.33
  -2  -1  -6  866.91   10.33
  -2  -1  -6  723.23    9.61
   2   1   6  892.43    9.82
  -2  -1  -7  214.89    4.95
  -2  -1  -7  185.56    5.06
   2   1   7  248.88    4.78
   2   1   7  223.40    4.97
  -2  -1  -8   38.22    2.46
  -2  -1  -8   30.73    2.65
   2   1   8   40.63    2.37
   2   1   8   35.68    2.55
  -2  -1  -9    4.41    1.70
  -2  -1  -9    1.39    1.88
   2   1   9    4.15    1.67
   2   1   9    2.94    1.72
  -2  -1 -10  788.78   10.17
  -2  -1 -10  589.08   10.55
   2   1  10  827.38   11.53
   2   1  10  726.48   11.68
  -2  -1 -11   19.72    2.19
  -2  -1 -11   15.44    2.78
   2   1  11   20.72    2.85
   2   1  11   18.27    3.11
  -2  -1 -12   29.98    3.35
  -2  -1 -13  425.75   10.18
  -2  -1 -14    2.73    2.74
   2   1  14    0.91    2.66
   2   1  14    3.61    2.99
  -2  -1 -15    7.67    3.21
   2   1  15    6.43    2.93
  -2  -1 -16  251.62    8.83
   2   1  16  285.61    9.24
  -2  -1 -17  155.55    7.53
   2   1  17  171.98    7.62
  -2  -1 -18   19.95    4.87
   2   1  18   17.34    3.93
   2   1  19  201.44    8.56
  -2  -2  17   65.59    5.71
  -2  -2  17   64.10    5.70
   2   2 -17   62.54    6.24
  -2  -2  16  458.81   12.34
  -2  -2  16  422.76   11.85
   2   2 -16  447.02   12.65
  -2  -2  15   24.23    3.87
  -2  -2  15   19.02    4.00
   2   2 -15   17.94    4.28
   2   2 -15   15.12    4.12
  -2  -2  14  170.44    7.32
   2   2 -14  173.96    7.72
   2   2 -14  155.60    7.25
  -2  -2  13  366.36   10.55
   2   2 -13  339.62   10.06
   2   2 -13  305.33    9.36
   2   2 -12   21.11    3.89
   2   2 -12   17.27    3.38
   2   2 -11  103.47    6.10
   2   2 -11   90.91    5.38
  -2  -2  10  730.63   13.56
   2   2 -10  594.17   12.14
  -2  -2   9    0.11    2.02
   2   2  -9    2.73    2.74
  -2  -2   8   10.70    2.16
   2   2  -8   15.35    2.91
  -2  -2   7  337.38    7.08
   2   2  -7  336.52    7.52
  -2  -2   6  124.58    2.65
  -2  -2   6  107.52    3.81
   2   2  -6  108.19    4.14
  -2  -2   5   47.15    2.46
   2   2  -5   65.02    3.08
   2   2  -5   47.05    3.22
  -2  -2   4   86.75    3.02
   2   2  -4   86.45    3.05
   2   2  -4   74.31    3.43
  -2  -2   3   50.65    2.19
   2   2  -3   52.19    2.17
   2   2  -3   41.32    2.44
   2   2  -2  943.54    8.62
   2   2  -2  782.34    9.15
   2   2  -2  867.16    8.92
   2   2  -1  969.08    8.28
   2   2  -1  848.53    8.88
   2   2  -1  949.24    9.14
   2   2   0   26.57    1.21
   2   2   0   25.48    1.56
   2   2   0   26.03    1.51
  -2  -2  -1 1990.68   14.09
   2   2   1 1970.41   14.40
   2   2   1 1902.99   14.51
  -2  -2  -2  134.62    2.50
   2   2   2  135.27    2.43
   2   2   2  123.14    2.90
  -2  -2  -3 4206.79   27.01
   2   2   3 4434.12   29.16
   2   2   3 3924.16   26.12
  -2  -2  -4  929.42    8.99
   2   2   4 1011.73    8.17
   2   2   4  854.16    9.08
  -2  -2  -5    6.30    1.37
   2   2   5   11.36    1.01
   2   2   5    8.00    1.31
  -2  -2  -6 1453.79   13.98
   2   2   6 1791.21   13.23
   2   2   6 1461.38   14.02
  -2  -2  -7  603.21    9.09
   2   2   7  636.70    9.04
  -2  -2  -8   99.22    4.26
   2   2   8  113.40    4.13
  -2  -2  -9 1026.64   14.92
   2   2   9 1341.87   12.71
   2   2   9 1043.05   13.58
  -2  -2 -10  279.41    6.56
   2   2  10  298.65    5.95
   2   2  10  228.85    6.74
  -2  -2 -11   86.50    3.98
   2   2  11   96.33    4.06
   2   2  11   68.84    4.37
  -2  -2 -12  418.00   10.32
   2   2  12  508.77   11.85
  -2  -2 -13  136.65    6.31
  -2  -2 -14    0.83    2.91
  -2  -2 -15  316.25    9.72
   2   2  15  370.40   10.77
  -2  -2 -16   62.02    5.23
   2   2  16   62.37    5.00
  -2  -2 -17    7.04    3.99
   2   2  17    9.38    3.20
  -2  -2 -18   40.76    5.47
   2   2  18   43.63    4.96
   2   2  19   24.65    4.66
  -2  -3  16   61.67    5.37
   2   3 -16   56.65    6.10
  -2  -3  15   20.36    3.95
   2   3 -15   17.60    4.60
  -2  -3  14   54.87    4.89
  -2  -3  14   58.83    4.92
   2   3 -14   52.21    5.62
  -2  -3  13  215.24    8.12
  -2  -3  13  235.23    8.62
   2   3 -12  104.26    5.89
   2   3 -11   12.10    3.80
   2   3 -11   13.08    3.11
  -2  -3  10  170.57    6.58
   2   3 -10  160.26    6.76
   2   3 -10  128.01    5.91
  -2  -3   9  322.04    7.97
   2   3  -9  317.35    8.52
   2   3  -9  267.65    8.01
  -2  -3   8   81.20    3.94
   2   3  -8   86.43    4.68
   2   3  -8   72.44    4.40
  -2  -3   7  846.38   11.41
   2   3  -7  881.75   12.31
   2   3  -7  752.44   12.66
  -2  -3   6 1096.35   12.54
   2   3  -6 1237.84   11.79
   2   3  -6 1123.17   13.30
   2   3  -6  986.09   14.25
  -2  -3   5  523.90    7.77
   2   3  -5  580.10    7.65
   2   3  -5  571.78    8.60
   2   3  -5  458.79    9.19
  -2  -3   4 1059.05   11.15
   2   3  -4 1068.44   11.29
   2   3  -4 1127.71   11.99
   2   3  -4  934.47   13.07
   2   3  -3 2177.07   18.45
   2   3  -3 2293.04   18.26
   2   3  -3 2310.06   18.10
   2   3  -2  286.95    5.02
   2   3  -2  286.40    4.94
   2   3  -1 2492.27   18.39
   2   3  -1 2432.18   18.11
   2   3   0 1398.22   15.18
   2   3   0 1430.24   12.11
   2   3   0 1340.52   11.77
  -2  -3  -1  127.79    3.00
   2   3   1  136.36    4.44
   2   3   1  132.74    3.22
  -2  -3  -2 1091.12   10.11
   2   3   2 1050.87   12.83
   2   3   2 1053.09   10.27
  -2  -3  -3 1514.29   12.89
   2   3   3 1452.80   15.66
   2   3   3 1411.87   12.74
  -2  -3  -4  299.44    5.11
   2   3   4  272.39    6.34
   2   3   4  275.97    5.14
  -2  -3  -5 1920.03   16.22
   2   3   5 1771.20   18.13
   2   3   5 1797.12   16.02
  -2  -3  -6  113.38    3.65
   2   3   6  115.06    4.35
   2   3   6  118.43    3.85
  -2  -3  -7    1.92    1.64
   2   3   7   -0.28    1.74
   2   3   7    0.12    1.46
  -2  -3  -8  126.04    4.41
   2   3   8  166.47    2.73
   2   3   8  132.34    4.59
  -2  -3  -9    5.85    2.04
   2   3   9    7.70    2.18
  -2  -3 -10  509.55   10.06
   2   3  10  546.83   10.50
  -2  -3 -11   22.39    3.30
   2   3  11   23.66    3.14
  -2  -3 -12    9.52    3.47
   2   3  12   12.77    2.99
  -2  -3 -15   23.66    4.56
   2   3  15   24.17    4.04
  -2  -3 -16  177.54    8.47
   2   3  16  181.50    8.06
  -2  -3 -17    7.08    3.90
   2   3  17   -0.36    3.10
  -2  -3 -18   43.13    5.51
   2   3  18   38.64    4.70
  -2  -4  15   37.18    5.05
  -2  -4  14  117.92    6.77
  -2  -4  13  155.20    7.33
  -2  -4  12   36.63    4.03
   2   4 -12   44.00    5.70
  -2  -4  11  410.56   10.78
   2   4 -11  450.10   11.58
  -2  -4  10  134.12    6.25
  -2  -4  10  158.92    6.40
   2   4 -10  137.03    6.46
  -2  -4   9    5.92    2.55
  -2  -4   9    4.61    2.33
   2   4  -9    7.01    3.10
  -2  -4   8    7.12    2.74
   2   4  -8    6.35    3.18
   2   4  -8    2.56    2.53
  -2  -4   7  201.91    5.41
   2   4  -7  211.25    6.53
   2   4  -7  165.64    6.33
  -2  -4   6   20.82    2.15
   2   4  -6   20.80    2.33
   2   4  -6   18.71    2.92
   2   4  -6   16.58    2.79
  -2  -4   5   52.97    2.70
   2   4  -5   50.93    2.98
   2   4  -5   51.54    3.31
   2   4  -5   49.52    3.68
  -2  -4   4   47.70    2.41
   2   4  -4   43.15    2.83
   2   4  -4   47.27    2.94
   2   4  -3  522.47    8.97
   2   4  -3  523.80    8.20
   2   4  -3  564.31    7.64
   2   4  -2  133.45    4.09
   2   4  -2  139.74    3.63
   2   4  -1  216.69    4.95
   2   4  -1  221.36    5.61
   2   4  -1  222.77    4.42
   2   4   0 1341.31   16.34
   2   4   0 1324.61   13.01
   2   4   0 1325.94   13.35
   2   4   0 1365.18   12.45
  -2  -4  -1   53.07    2.45
  -2  -4  -1   68.99    2.59
   2   4   1   58.67    3.65
   2   4   1   59.50    2.46
  -2  -4  -2  187.35    4.38
  -2  -4  -2  224.01    3.78
   2   4   2  199.80    5.93
   2   4   2  196.95    4.28
  -2  -4  -3 1556.51   14.54
  -2  -4  -3 1943.78   14.05
   2   4   3 1512.72   17.30
   2   4   3 1614.53   14.62
  -2  -4  -4  354.47    6.37
   2   4   4  359.85    7.94
   2   4   4  358.11    6.28
  -2  -4  -5   52.86    2.91
   2   4   5   44.03    3.19
   2   4   5   46.79    2.60
  -2  -4  -6 1275.95   13.90
   2   4   6 1210.43   15.55
   2   4   6 1177.70   13.32
  -2  -4  -7   14.77    2.16
   2   4   7   15.65    2.53
   2   4   7   16.59    2.16
  -2  -4  -8  106.00    4.33
   2   4   8  115.66    4.96
   2   4   8  112.20    4.48
  -2  -4  -9 1539.99   17.46
   2   4   9 1696.52   19.82
   2   4   9 1527.23   17.82
  -2  -4 -10   61.28    4.02
   2   4  10   72.65    4.49
   2   4  10   63.58    4.00
  -2  -4 -11   10.23    2.69
   2   4  11   15.35    2.80
  -2  -4 -12  709.39   13.21
   2   4  12  800.34   14.83
  -2  -4 -13  186.53    7.43
   2   4  13  223.15    8.65
  -2  -4 -14   84.57    5.91
  -2  -4 -15  334.09   11.40
   2   4  16   13.57    3.73
   2   4  17    7.50    3.86
  -2  -4 -18  213.37   10.41
   2   4  18  196.85    9.10
  -2  -5  14    5.18    3.90
   2   5 -14   10.96    5.89
  -2  -5  13    3.47    3.42
   2   5 -13    3.78    4.53
  -2  -5  12   35.12    4.25
   2   5 -12   50.81    5.79
  -2  -5  11   36.95    4.41
   2   5 -11   39.05    4.72
  -2  -5  10  213.18    8.17
   2   5 -10  238.90    8.35
  -2  -5   9   88.08    5.51
   2   5  -9  101.25    5.78
  -2  -5   8   38.58    4.09
   2   5  -8   39.43    4.01
  -2  -5   7  495.84   11.83
   2   5  -7  512.70   10.48
   2   5  -6  441.57    8.66
   2   5  -6  426.22    9.14
   2   5  -5   63.56    3.73
   2   5  -5   65.85    4.14
  -2  -5   4 1389.47   18.66
  -2  -5   4 1354.36   13.46
   2   5  -4 1205.83   15.52
   2   5  -4 1257.48   15.31
  -2  -5   3  498.21    9.89
   2   5  -3  462.48    9.60
   2   5  -3  458.95    8.57
   2   5  -3  542.85    7.75
  -2  -5   2  173.41    5.44
   2   5  -2  161.50    5.09
   2   5  -2  178.02    4.36
  -2  -5   1 1377.03   14.84
   2   5  -1 1298.40   14.57
   2   5  -1 1480.77   13.66
  -2  -5   0  308.90    6.54
  -2  -5   0  385.48    6.72
   2   5   0  328.34    8.70
   2   5   0  381.43    6.21
  -2  -5  -1  368.36    7.10
  -2  -5  -1  427.99    6.46
   2   5   1  375.49    9.08
   2   5   1  405.15    6.49
  -2  -5  -2 1502.41   15.62
  -2  -5  -2 1860.40   14.81
   2   5   2 1566.05   19.31
   2   5   2 1655.34   15.18
  -2  -5  -3   70.37    3.48
   2   5   3   79.66    4.48
   2   5   3   83.38    3.27
  -2  -5  -4   21.33    2.30
   2   5   4   19.02    2.85
   2   5   4   22.21    2.20
  -2  -5  -5  591.99    9.53
   2   5   5  567.30   11.16
   2   5   5  609.52    9.24
  -2  -5  -6  337.64    7.43
   2   5   6  317.89    8.36
   2   5   6  308.73    6.77
  -2  -5  -7  154.91    5.33
   2   5   7  148.50    5.92
   2   5   7  147.79    5.01
  -2  -5  -8  214.03    6.31
   2   5   8  219.66    7.21
   2   5   8  205.39    6.06
  -2  -5  -9    8.54    2.62
   2   5   9   12.59    3.18
   2   5   9    8.12    2.21
  -2  -5 -10   57.74    4.25
   2   5  10   57.23    4.44
   2   5  10   55.91    3.89
  -2  -5 -11   61.26    4.45
   2   5  11   60.03    4.48
   2   5  11   55.29    4.14
  -2  -5 -12   16.73    3.33
   2   5  12   20.45    3.71
   2   5  12   15.62    3.38
  -2  -5 -13  102.20    5.84
   2   5  13  116.89    6.42
  -2  -5 -14   -0.46    3.30
   2   5  14    0.34    3.06
  -2  -5 -15   40.74    5.05
  -2  -5 -16  122.83    7.65
  -2  -5 -17    3.52    5.10
   2   5  17    0.88    4.14
  -2  -6  12   28.12    4.61
   2   6 -12   37.85    5.62
  -2  -6  11  176.67    8.39
   2   6 -11  191.35    8.62
  -2  -6  10  215.57    8.96
   2   6 -10  252.76    9.26
  -2  -6   9    2.20    2.92
   2   6  -9    2.93    3.28
   2   6  -8  370.69   10.03
   2   6  -7  128.27    6.13
  -2  -6   6   27.55    4.21
   2   6  -6   25.37    3.52
  -2  -6   5  105.29    5.59
   2   6  -5   99.62    5.13
   2   6  -5   98.39    4.98
  -2  -6   4   25.54    3.33
   2   6  -4   23.13    3.14
   2   6  -4   25.56    3.22
  -2  -6   3   52.53    3.73
   2   6  -3   59.95    4.34
   2   6  -3   51.54    3.90
  -2  -6   2  119.46    4.77
   2   6  -2  112.60    4.99
  -2  -6   1    4.59    2.02
  -2  -6   1    6.74    1.99
   2   6  -1    4.22    2.40
  -2  -6   0  351.85    7.86
  -2  -6   0  449.32    7.80
   2   6   0  415.44   10.85
  -2  -6  -1   23.71    2.61
   2   6   1   22.83    3.41
   2   6   1   24.08    2.18
  -2  -6  -2   78.59    4.03
   2   6   2   83.41    5.12
   2   6   2   95.15    3.65
  -2  -6  -3  333.68    7.67
   2   6   3  336.74    9.39
   2   6   3  387.30    7.11
  -2  -6  -4    9.14    2.19
   2   6   4    6.16    2.68
   2   6   4    9.35    2.01
  -2  -6  -5  123.20    4.98
   2   6   5  125.30    5.95
   2   6   5  138.86    4.88
   2   6   6  866.91   15.19
   2   6   6 1024.98   13.38
  -2  -6  -7  120.81    5.21
   2   6   7  118.13    5.91
   2   6   7  133.76    5.10
  -2  -6  -8   61.00    4.17
   2   6   8   52.05    4.24
   2   6   8   58.38    3.70
  -2  -6  -9  690.87   12.55
   2   6   9  663.06   13.61
   2   6   9  651.85   11.79
  -2  -6 -10  191.68    6.99
   2   6  10  194.06    7.81
   2   6  10  191.50    6.75
  -2  -6 -11  140.01    6.32
   2   6  11  173.00    7.56
   2   6  11  160.08    6.58
  -2  -6 -12  276.83    8.95
   2   6  12  331.92   10.18
   2   6  12  286.90    9.07
  -2  -6 -13   22.10    3.92
   2   6  13   20.29    3.71
  -2  -6 -14   34.76    4.71
   2   6  14   30.34    4.67
  -2  -6 -15  156.10    7.85
   2   6  15  179.22    9.00
  -2  -6 -16    7.66    4.77
  -2  -7  10  183.41    9.42
   2   7 -10  209.33    9.19
   2   7  -9    5.48    3.75
   2   7  -8    1.15    3.25
  -2  -7   7  351.97   11.39
   2   7  -7  331.13    9.88
  -2  -7   6   53.15    4.99
   2   7  -6   54.47    4.94
  -2  -7   5  160.86    6.91
   2   7  -5  169.37    7.19
   2   7  -5  167.64    6.94
  -2  -7   4  613.99   12.30
   2   7  -4  615.91   13.25
   2   7  -4  586.18   12.11
  -2  -7   3   71.73    4.49
   2   7  -3   68.70    5.28
   2   7  -3   67.48    4.66
  -2  -7   2   52.59    4.00
   2   7  -2   58.86    4.29
  -2  -7   1 1106.47   16.11
  -2  -7   0  226.68    7.12
   2   7   0  256.36    9.70
  -2  -7  -1   -0.07    2.10
   2   7   1    8.02    3.38
  -2  -7  -2  579.36   11.21
   2   7   2  592.38   13.78
  -2  -7  -3   60.33    4.13
   2   7   3   66.46    5.35
  -2  -7  -4    2.37    2.30
   2   7   4    4.51    2.96
  -2  -7  -5  331.48    8.68
   2   7   5  315.85    9.96
  -2  -7  -6   24.33    3.56
   2   7   6   24.07    3.66
   2   7   6   31.20    3.25
  -2  -7  -7    1.79    2.76
   2   7   7    4.43    2.79
   2   7   7    3.77    2.59
  -2  -7  -8  147.91    6.41
   2   7   8  146.16    7.11
   2   7   8  155.82    5.99
  -2  -7  -9    1.65    2.99
   2   7   9    2.06    2.72
   2   7   9    0.92    2.64
  -2  -7 -10    9.33    3.07
   2   7  10   10.48    3.31
   2   7  10    9.39    3.07
  -2  -7 -11  159.17    7.20
   2   7  11  190.20    8.52
   2   7  11  185.20    7.25
  -2  -7 -12   12.13    3.60
   2   7  12   11.61    4.39
   2   7  12   12.73    3.32
  -2  -7 -13   59.70    5.37
   2   7  13   56.37    5.13
  -2  -7 -14   12.89    4.40
   2   7  14    8.64    3.98
   2   7  15   18.66    4.75
  -2  -8   7  146.45    8.00
   2   8  -7  138.51    7.73
   2   8  -6    5.51    3.76
   2   8  -5  157.54    7.61
   2   8  -4   12.63    3.94
   2   8  -4   12.04    4.07
  -2  -8   3    0.45    2.64
   2   8  -3    1.58    3.57
  -2  -8   2  210.29    7.81
   2   8  -2  239.55    9.82
  -2  -8   1    0.33    2.63
  -2  -8   0  151.48    6.58
  -2  -8  -1   13.92    2.92
   2   8   1   12.93    4.34
  -2  -8  -2    5.50    2.90
   2   8   2    3.49    3.48
  -2  -8  -3   92.69    5.36
   2   8   3   92.84    6.44
  -2  -8  -4    0.41    2.48
   2   8   4   -1.29    2.88
  -2  -8  -5   80.54    5.32
   2   8   5   71.71    5.71
  -2  -8  -6   99.19    5.68
   2   8   6   98.75    6.46
  -2  -8  -7    0.00    2.87
   2   8   7   -0.47    2.82
  -2  -8  -8  213.37    8.25
   2   8   8  183.55    8.44
  -2  -8  -9  246.59    8.83
   2   8   9  221.94    9.34
  -2  -8 -10    2.03    3.18
   2   8  10    4.41    3.68
  -2  -8 -11  132.26    7.15
   2   8  11  175.58    8.83
  -2  -8 -12  281.36   10.14
   2   8  12  291.00   11.37
   2   9  -3   36.02    5.78
  -2  -9   2   18.99    4.17
   2   9  -2   15.77    5.13
  -2  -9   1  136.41    7.18
  -2  -9   0   48.73    4.72
  -2  -9  -1   86.73    5.87
   2   9   1   88.73    7.41
  -2  -9  -2  211.93    8.42
   2   9   2  199.63    9.94
  -2  -9  -3   71.02    5.63
   2   9   3   74.96    6.74
  -2  -9  -4  143.71    7.35
   2   9   4  135.54    8.48
  -2  -9  -5  154.20    7.71
   2   9   5  141.26    8.34
  -2  -9  -6    7.09    3.85
   2   9   6    7.83    4.47
  -2  -9  -7    7.37    3.95
   2   9   7   11.67    4.62
  -3   6   8   17.08    4.77
   3  -6  -8   11.32    4.54
  -3   6   7  284.70   10.55
   3  -6  -7  280.46    9.45
  -3   6   6  102.08    7.03
   3  -6  -6  134.06    7.26
  -3   6   5    6.44    4.13
   3  -6  -5    0.78    3.90
  -3   6   4  232.83    9.49
   3  -6  -4  270.39    8.82
  -3   6   3   55.30    5.83
   3  -6  -3   71.15    5.30
  -3   6   2    6.28    3.84
   3  -6  -2   12.06    3.46
  -3   6   1  212.04    9.48
   3  -6  -1  261.59    8.65
  -3   6   0   24.08    4.51
   3  -6   0   32.42    4.10
  -3   6  -1   24.60    4.81
   3  -6   1   27.10    3.80
  -3   6  -2   42.87    5.96
   3  -6   2   46.20    4.64
   3  -6   2   49.34    4.81
  -3   6  -3    0.18    4.70
   3  -6   3   -0.67    3.06
   3  -6   3    1.67    3.28
   3  -6   4    0.95    2.97
   3  -6   4    8.00    3.31
   3  -6   5   29.03    3.98
   3  -6   5   34.98    4.81
  -3   6  -6    1.80    4.73
  -3   6  -6    0.76    3.51
   3  -6   6    1.17    3.06
   3  -6   6    2.43    3.91
  -3   6  -7   34.90    5.38
  -3   6  -7   36.43    4.62
   3  -6   7   37.84    5.20
   3  -5 -11   29.82    5.33
   3  -5 -10   24.33    5.00
   3  -5  -9   22.82    4.96
  -3   5   8  158.25    7.53
   3  -5  -8  161.81    7.18
  -3   5   7    2.14    3.63
   3  -5  -7    2.00    3.68
  -3   5   6   94.85    6.15
   3  -5  -6  110.45    5.87
  -3   5   5   39.67    4.65
   3  -5  -5   41.81    4.42
  -3   5   4   61.08    4.99
   3  -5  -4   73.03    4.94
  -3   5   3  246.68    8.97
   3  -5  -3  304.81    8.52
  -3   5   2    0.98    3.24
   3  -5  -2    2.99    2.77
   3  -5  -2    1.13    2.55
  -3   5   1   92.28    6.05
   3  -5  -1  108.73    5.30
   3  -5  -1  118.16    5.50
  -3   5   0  188.74    8.19
   3  -5   0  223.57    7.27
   3  -5   0  235.49    7.29
  -3   5  -1  109.28    6.69
   3  -5   1  126.82    5.75
   3  -5   1  131.74    5.84
  -3   5  -2  259.80   10.03
   3  -5   2  273.23    7.93
   3  -5   2  290.40    8.39
  -3   5  -3   97.09    6.88
   3  -5   3   99.50    5.26
   3  -5   3  103.86    5.39
   3  -5   4    5.56    2.89
   3  -5   4    2.70    3.01
  -3   5  -5   67.57    4.83
   3  -5   5   62.48    4.68
  -3   5  -6  369.47   12.07
  -3   5  -6  376.25   10.10
   3  -5   6  355.51   10.13
  -3   5  -7   12.11    4.56
  -3   5  -7   12.84    3.80
   3  -5   7   16.58    3.42
  -3   5  -8   54.94    5.78
  -3   5  -8   46.37    4.93
   3  -5   8   46.04    4.68
  -3   5  -9  233.23    9.37
  -3   5  -9  231.93    8.81
   3  -5   9  217.66    8.96
  -3   5 -10    4.13    3.52
   3  -5  10    4.85    3.72
  -3   5 -11   81.23    6.32
  -3   4  13  107.85    6.65
   3  -4 -13  105.74    7.11
  -3   4  12   10.42    3.91
   3  -4 -12   14.53    4.55
  -3   4  11   62.82    5.32
   3  -4 -11   61.30    5.40
  -3   4  10  441.78   11.46
   3  -4 -10  492.46   11.81
  -3   4   9   14.20    3.51
   3  -4  -9   12.28    3.56
  -3   4   8  160.44    6.86
   3  -4  -8  170.61    7.02
  -3   4   7  686.16   13.27
   3  -4  -7  704.08   12.53
  -3   4   6   12.06    3.26
   3  -4  -6   15.25    3.29
  -3   4   5  182.25    6.99
   3  -4  -5  189.16    6.34
   3  -4  -5  200.76    6.15
  -3   4   4  185.60    7.05
   3  -4  -4  192.12    6.19
   3  -4  -4  214.20    6.29
  -3   4   3  178.75    6.99
   3  -4  -3  204.61    6.43
   3  -4  -3  199.58    6.12
  -3   4   2  543.14   11.96
   3  -4  -2  594.39   10.41
   3  -4  -2  597.18   10.42
  -3   4   1  252.99    8.33
   3  -4  -1  285.79    7.26
   3  -4  -1  287.06    7.28
  -3   4   0    3.60    2.88
   3  -4   0    4.59    2.23
  -3   4  -1  122.58    6.25
   3  -4   1  141.74    5.32
   3  -4   1  128.01    5.19
  -3   4  -2  685.84   14.31
   3  -4   2  753.20   11.97
   3  -4   2  725.80   12.15
  -3   4  -3    5.81    3.28
  -3   4  -3    5.67    2.50
   3  -4   3    4.50    2.36
  -3   4  -4    7.59    3.67
  -3   4  -4    1.39    2.62
   3  -4   4    2.83    2.40
  -3   4  -5   59.62    4.23
   3  -4   5   62.11    4.43
  -3   4  -6   92.18    5.11
   3  -4   6   97.68    5.35
  -3   4  -7   10.47    3.50
  -3   4  -7   10.04    2.75
   3  -4   7   10.13    2.97
  -3   4  -8   44.87    4.85
  -3   4  -8   48.11    4.19
   3  -4   8   45.90    4.24
  -3   4  -9  128.01    6.70
  -3   4  -9  111.27    6.06
   3  -4   9  101.76    5.93
  -3   4 -10   64.75    5.05
   3  -4  10   56.32    4.90
  -3   4 -11    2.63    3.79
   3  -4  11    1.34    3.09
  -3   4 -12  137.97    7.61
   3  -4  12  130.13    7.62
  -3   4 -13   49.33    5.64
  -3   3  14  199.98    8.56
   3  -3 -14  256.38   10.73
  -3   3  13   20.46    3.91
   3  -3 -13   19.91    4.79
  -3   3  12   10.71    3.20
   3  -3 -12    8.72    4.03
  -3   3  11  227.64    8.33
   3  -3 -11  245.76    8.52
  -3   3  10    7.85    2.99
   3  -3 -10    2.31    3.10
  -3   3   9    6.25    2.70
   3  -3  -9    7.98    3.44
  -3   3   8  107.01    5.34
  -3   3   8   90.14    5.00
   3  -3  -8  102.82    5.24
   3  -3  -8  103.88    4.85
  -3   3   7   28.96    3.40
  -3   3   7   25.78    3.16
   3  -3  -7   34.14    3.77
   3  -3  -7   26.33    3.00
  -3   3   6    4.46    2.66
  -3   3   6    3.97    2.22
   3  -3  -6    6.25    2.60
   3  -3  -6    7.29    2.43
  -3   3   5    6.84    2.73
  -3   3   5    6.09    2.30
   3  -3  -5    6.44    2.46
   3  -3  -5    6.59    2.23
  -3   3   4   12.02    2.69
  -3   3   4   10.98    2.38
   3  -3  -4   13.95    2.40
  -3   3   3   -0.01    2.12
   3  -3  -3   -0.75    2.03
   3  -3  -3    1.25    1.99
  -3   3   2   34.77    3.41
   3  -3  -2   35.85    2.84
   3  -3  -2   30.28    2.68
  -3   3   1  258.47    7.63
   3  -3  -1  293.48    6.49
   3  -3  -1  277.73    6.66
  -3   3   0  180.62    6.60
   3  -3   0  187.81    5.21
   3  -3   0  186.87    5.53
  -3   3  -1   70.94    4.58
   3  -3   1   65.84    3.36
   3  -3   1   65.87    3.72
  -3   3  -2  515.55   11.29
  -3   3  -2  547.19    9.05
   3  -3   2  553.10    9.06
   3  -3   2  548.55    9.75
  -3   3  -3  723.99   13.83
  -3   3  -3  727.64   10.71
   3  -3   3  742.94   11.73
  -3   3  -4    3.09    2.81
  -3   3  -4    5.66    2.07
   3  -3   4    1.97    2.20
  -3   3  -5  392.02    8.11
   3  -3   5  405.95    8.98
  -3   3  -6  373.54    8.21
   3  -3   6  356.59    8.71
  -3   3  -7   53.90    4.67
  -3   3  -7   57.14    4.05
   3  -3   7   57.13    4.05
  -3   3  -8  228.58    7.87
  -3   3  -8  229.50    7.16
   3  -3   8  221.76    7.52
  -3   3  -9  296.90    8.78
  -3   3  -9  288.12    8.25
   3  -3   9  253.74    8.21
  -3   3 -10   26.72    3.93
  -3   3 -10   22.53    3.46
   3  -3  10   24.43    3.59
  -3   3 -11  270.11    8.75
   3  -3  11  260.64    9.13
  -3   3 -12  136.00    6.80
   3  -3  12  138.52    7.46
  -3   3 -13   12.24    4.31
   3  -3  13   10.77    3.91
  -3   3 -14  157.01    8.27
  -3   3 -15  150.60    8.87
   3  -2 -16   93.08    7.64
  -3   2  15   72.22    6.07
   3  -2 -15   91.83    7.69
  -3   2  14   14.15    3.84
  -3   2  13  137.51    7.02
  -3   2  12    3.39    2.98
   3  -2 -12    2.39    3.83
  -3   2  11  138.09    6.61
   3  -2 -11  148.92    6.85
  -3   2  10   88.01    5.34
   3  -2 -10   88.34    5.20
   3  -2 -10   85.90    4.62
  -3   2   9   56.99    4.43
   3  -2  -9   60.23    4.30
   3  -2  -9   57.95    3.84
  -3   2   8  618.30   12.56
   3  -2  -8  637.46   11.06
   3  -2  -8  580.93   10.06
  -3   2   7  935.24   12.77
   3  -2  -7  981.55   13.22
   3  -2  -7  889.32   12.29
  -3   2   6  438.53    8.55
   3  -2  -6  451.99    8.38
   3  -2  -6  407.96    7.95
  -3   2   5  425.48    8.47
   3  -2  -5  460.56    8.05
   3  -2  -5  396.01    7.60
  -3   2   4 1035.48   13.66
   3  -2  -4 1139.62   12.72
   3  -2  -4 1091.85   13.01
  -3   2   3   30.11    2.86
  -3   2   3   33.76    2.88
   3  -2  -3   30.45    2.43
   3  -2  -3   33.88    2.64
  -3   2   2 1113.22   14.48
  -3   2   2 1350.72   14.79
   3  -2  -2 1250.11   12.77
   3  -2  -2 1133.19   13.06
  -3   2   1 1057.64   14.24
  -3   2   1 1345.94   13.74
   3  -2  -1 1176.68   12.13
   3  -2  -1 1084.48   12.74
  -3   2   0   53.74    3.49
  -3   2   0   66.18    2.74
   3  -2   0   56.22    2.66
   3  -2   0   51.83    3.02
  -3   2  -1   66.75    3.85
  -3   2  -1   84.27    2.72
   3  -2   1   71.77    2.96
   3  -2   1   68.83    3.34
  -3   2  -2  924.52   13.93
  -3   2  -2 1004.46   11.21
   3  -2   2  999.10   12.52
  -3   2  -3   21.37    2.90
  -3   2  -3   18.89    2.10
   3  -2   3   18.94    2.42
  -3   2  -4   67.68    4.39
  -3   2  -4   68.92    3.20
   3  -2   4   70.80    3.66
  -3   2  -5  474.03    8.09
   3  -2   5  485.81    9.11
  -3   2  -6    4.04    2.00
   3  -2   6    4.34    2.08
  -3   2  -7   21.71    3.28
  -3   2  -7   20.21    2.54
   3  -2   7   23.24    2.77
  -3   2  -8   36.64    3.63
  -3   2  -8   40.43    3.57
   3  -2   8   37.68    3.37
  -3   2  -9  261.43    7.60
  -3   2  -9  281.54    7.65
   3  -2   9  238.11    7.40
  -3   2 -10   29.95    3.43
  -3   2 -10   29.19    3.47
   3  -2  10   36.42    3.70
  -3   2 -11   19.48    3.52
   3  -2  11   15.79    3.16
  -3   2 -12  255.77    8.65
   3  -2  12  296.86    9.76
  -3   2 -13   93.14    6.41
   3  -2  13   90.84    6.34
  -3   2 -14    7.95    4.13
   3  -2  16    4.12    4.27
  -3   1  16   15.99    4.53
   3  -1 -16   20.13    5.18
  -3   1  15  172.95    8.11
   3  -1 -15  196.17    8.78
  -3   1  14  177.91    7.95
   3  -1 -14  197.22    8.33
  -3   1  13    5.37    2.93
   3  -1 -13    5.36    4.08
   3  -1 -13   10.30    3.57
  -3   1  12  223.02    8.56
   3  -1 -12  246.94    9.16
   3  -1 -12  216.02    7.67
  -3   1  11  320.21    9.95
   3  -1 -11  306.03    8.44
   3  -1 -10   16.76    2.92
   3  -1  -9   14.83    3.11
   3  -1  -8  115.94    4.97
   3  -1  -8  109.47    4.48
  -3   1   7    5.91    1.95
  -3   1   7    7.49    2.67
   3  -1  -7    2.80    2.11
   3  -1  -7    4.00    1.85
  -3   1   6  271.19    5.89
  -3   1   6  254.65    7.18
   3  -1  -6  259.07    6.01
   3  -1  -6  241.02    5.93
  -3   1   5  714.69    9.92
  -3   1   5  703.43   11.14
   3  -1  -5  724.71    9.55
   3  -1  -5  641.41    9.49
  -3   1   4  580.96    8.90
  -3   1   4  625.66    9.74
   3  -1  -4  651.01    8.49
   3  -1  -4  559.94    8.63
  -3   1   3   55.90    3.03
  -3   1   3   59.62    2.99
   3  -1  -3   62.49    2.74
   3  -1  -3   56.73    2.98
  -3   1   2  868.40   11.42
  -3   1   2  928.10   10.64
   3  -1  -2  853.19   10.50
  -3   1   1  647.31    9.84
  -3   1   1  770.32    8.96
   3  -1  -1  774.88    8.18
   3  -1  -1  654.73    8.96
  -3   1   0  226.61    5.86
  -3   1   0  259.36    4.59
   3  -1   0  237.98    4.16
   3  -1   0  232.04    5.19
  -3   1  -1    4.28    1.84
  -3   1  -1    4.59    1.17
   3  -1   1    2.41    1.21
   3  -1   1    2.33    1.40
  -3   1  -2  357.43    7.77
  -3   1  -2  376.53    5.51
   3  -1   2  369.69    6.68
   3  -1   2  390.09    5.10
  -3   1  -3 1235.04   15.67
  -3   1  -3 1266.20   11.72
   3  -1   3 1288.16   13.74
   3  -1   3 1373.05   11.10
  -3   1  -4   32.14    3.05
  -3   1  -4   31.03    2.03
   3  -1   4   32.75    2.49
   3  -1   4   33.37    1.67
  -3   1  -5  960.79   10.81
   3  -1   5 1043.62   12.74
   3  -1   5 1063.94    9.42
  -3   1  -6  241.47    5.53
   3  -1   6  240.33    6.07
   3  -1   6  249.67    4.20
  -3   1  -7   21.44    2.81
  -3   1  -7   22.55    2.69
   3  -1   7   23.77    2.67
  -3   1  -8 1668.94   18.81
  -3   1  -8 1722.95   17.95
   3  -1   8 1572.60   17.83
  -3   1  -9  543.93   10.07
  -3   1  -9  551.24   10.05
   3  -1   9  577.76   10.70
  -3   1 -10    3.16    2.48
  -3   1 -10    5.28    2.82
   3  -1  10    3.68    2.20
  -3   1 -11  359.45    8.24
  -3   1 -11  316.64    8.81
  -3   1 -12  443.52   11.37
   3  -1  12  464.47   11.33
  -3   1 -13   47.86    5.32
   3  -1  13   44.49    4.91
  -3   1 -16   41.72    6.07
   3  -1  16   38.06    5.32
  -3   1 -17  113.74    7.76
   3  -1  17  117.30    7.46
  -3   0  16    1.75    3.62
   3   0 -16   -2.02    4.28
  -3   0  15   11.77    3.67
   3   0 -15   14.03    4.45
  -3   0  14   41.27    4.43
   3   0 -14   55.30    5.02
  -3   0  13    5.56    2.94
   3   0 -13    9.91    3.73
   3   0 -12    2.95    3.31
   3   0 -12    2.31    3.00
   3   0 -11  463.64   10.36
   3   0 -11  445.81   10.62
   3   0 -10  295.01    8.15
   3   0 -10  285.86    8.04
  -3   0   9    1.44    2.37
   3   0  -9    3.32    2.60
   3   0  -9    1.00    2.11
  -3   0   8  777.50   13.42
   3   0  -8  689.86   11.11
  -3   0   7  516.76   10.10
   3   0  -7  457.55    8.56
  -3   0   6    5.69    1.99
   3   0  -6    7.71    2.59
   3   0  -6    3.79    1.80
  -3   0   5 2296.65   18.53
   3   0  -5 2177.17   19.23
   3   0  -5 2019.26   18.61
  -3   0   4 1470.54   13.92
  -3   0   4 1385.01   14.57
   3   0  -4 1353.28   12.88
   3   0  -4 1237.46   13.29
  -3   0   3  204.00    4.73
  -3   0   3  209.02    4.91
   3   0  -3  202.72    4.00
   3   0  -3  192.33    4.71
  -3   0   2  894.23   10.66
  -3   0   2  931.98   10.34
   3   0  -2  979.20    8.83
   3   0  -2  864.38   10.16
  -3   0   1 1742.91   16.43
  -3   0   1 1906.67   15.76
   3   0  -1 2147.13   15.19
   3   0  -1 1742.27   15.46
  -3   0   0    4.30    1.80
   3   0   0    6.60    0.98
   3   0   0    7.29    1.50
   3   0   0    5.78    1.33
  -3   0  -1 2142.51   19.64
   3   0   1 2317.90   16.00
   3   0   1 2244.99   18.19
   3   0   1 2233.36   16.76
  -3   0  -2  918.14   12.08
  -3   0  -2  951.31    8.11
   3   0   2  911.89   10.16
   3   0   2  936.92    9.02
  -3   0  -3  170.28    5.32
  -3   0  -3  156.85    3.05
   3   0   3  171.73    4.20
   3   0   3  170.65    3.45
  -3   0  -4  162.44    3.49
   3   0   4  176.20    4.38
   3   0   4  160.81    3.37
  -3   0  -5  236.17    4.58
   3   0   5  229.50    5.17
   3   0   5  224.39    4.15
  -3   0  -6   70.77    3.73
  -3   0  -6   76.30    3.05
   3   0   6   78.01    3.32
   3   0   6   71.53    2.56
   3   0   6   71.79    2.57
  -3   0  -7  509.24    9.25
  -3   0  -7  548.75    8.47
   3   0   7  559.17    8.83
   3   0   7  506.09    7.08
  -3   0  -8   74.69    3.89
  -3   0  -8   69.89    3.51
   3   0   8   75.65    3.64
   3   0   8   78.30    3.02
  -3   0  -9  398.04    8.13
  -3   0  -9  379.45    8.40
   3   0   9  430.83    8.46
   3   0   9  365.42    6.75
  -3   0 -10   51.03    3.56
  -3   0 -10   57.32    4.15
   3   0  10   44.79    3.33
   3   0  10   48.87    2.98
  -3   0 -11  126.26    5.04
   3   0  11  112.08    4.61
   3   0  12  166.52    5.93
  -3   0 -13   -0.13    3.61
   3   0  13    4.71    2.90
  -3   0 -14   -1.68    3.67
  -3   0 -15  354.60   10.81
  -3   0 -16    0.33    4.04
   3   0  16   -1.87    3.92
  -3   0 -18  241.53   10.19
  -3  -1  16   41.79    5.26
   3   1 -16   44.02    5.41
   3   1 -16   46.33    5.73
  -3  -1  15  170.64    8.01
   3   1 -15  218.01    8.53
   3   1 -15  184.51    8.50
  -3  -1  14  125.99    7.10
   3   1 -14  134.33    6.72
   3   1 -14  140.51    7.91
   3   1 -13   49.45    4.57
   3   1 -12  326.04    9.09
   3   1 -11  772.03   13.26
   3   1 -11  784.54   15.30
  -3  -1  10    5.94    2.86
   3   1 -10    6.31    2.78
   3   1 -10    6.04    2.84
  -3  -1   9  544.37   11.32
   3   1  -9  461.53    9.29
   3   1  -9  466.78   10.15
  -3  -1   8  612.88   11.23
   3   1  -8  522.42    9.51
   3   1  -8  513.18   10.02
  -3  -1   7   35.02    3.00
   3   1  -7   29.31    2.76
   3   1  -7   29.19    2.81
  -3  -1   6   26.33    1.84
  -3  -1   6   19.19    2.19
   3   1  -6   21.39    2.49
   3   1  -6   19.73    2.24
  -3  -1   5  392.96    5.69
  -3  -1   5  358.60    7.05
   3   1  -5  331.88    6.48
   3   1  -5  315.86    6.62
  -3  -1   4   24.13    1.94
  -3  -1   4   21.20    2.01
   3   1  -4   20.01    2.09
  -3  -1   3   18.05    1.77
   3   1  -3   11.48    1.66
  -3  -1   2  538.90    7.58
  -3  -1   2  522.18    7.36
   3   1  -2  554.82    6.22
   3   1  -2  483.26    7.17
  -3  -1   1  103.06    3.41
   3   1  -1  106.92    1.90
   3   1  -1   99.14    3.15
   3   1  -1   98.44    3.06
  -3  -1   0   53.47    2.69
   3   1   0   52.65    2.37
   3   1   0   52.14    2.23
  -3  -1  -1  327.55    6.55
   3   1   1  326.00    5.28
   3   1   1  302.94    4.93
  -3  -1  -2 1261.39   14.41
   3   1   2 1311.60   11.93
   3   1   2 1260.03   11.38
  -3  -1  -3   62.54    1.77
   3   1   3   60.42    2.41
   3   1   3   57.35    2.25
  -3  -1  -4  560.03    6.42
   3   1   4  609.45    7.54
   3   1   4  504.38    6.64
  -3  -1  -5 2364.61   21.79
  -3  -1  -5 2746.60   20.73
   3   1   5 2896.64   21.42
   3   1   5 2628.81   19.86
  -3  -1  -6 1343.41   15.20
  -3  -1  -6 1548.60   15.34
   3   1   6 1624.42   14.58
   3   1   6 1438.70   13.46
  -3  -1  -7   40.25    2.73
   3   1   7   50.07    2.65
   3   1   7   44.14    2.37
  -3  -1  -8  892.77   12.01
   3   1   8 1079.52   12.14
   3   1   8  946.03   11.36
  -3  -1  -9  704.04   10.62
  -3  -1  -9  675.36   11.49
   3   1   9  731.58   10.18
   3   1   9  741.37   10.44
  -3  -1 -10   60.84    3.44
  -3  -1 -10   52.37    3.74
   3   1  10   64.25    3.47
   3   1  10   63.09    3.49
  -3  -1 -11 1276.54   15.11
  -3  -1 -11  983.14   14.77
   3   1  11 1144.02   14.96
  -3  -1 -12   52.99    4.22
   3   1  12   68.70    4.32
   3   1  12   67.94    4.27
  -3  -1 -13    9.46    2.92
   3   1  13   15.77    3.44
   3   1  13   15.91    3.17
  -3  -1 -14  424.30   10.58
   3   1  14  537.04   12.58
  -3  -1 -15   29.58    4.15
  -3  -1 -16   18.40    3.98
  -3  -1 -17  200.03    8.70
   3   1  17  232.04    9.07
  -3  -1 -18   55.29    5.81
  -3  -2  16    2.00    3.59
   3   2 -16    0.31    4.72
   3   2 -16    0.48    3.93
  -3  -2  15  110.28    6.85
   3   2 -15  128.94    7.43
   3   2 -15  105.11    6.75
  -3  -2  14  165.31    8.15
   3   2 -14  176.57    8.02
   3   2 -14  162.23    7.90
   3   2 -13    4.72    3.85
   3   2 -13    6.90    3.49
   3   2 -12   20.47    3.89
   3   2 -12   17.40    4.01
  -3  -2  11  285.77    9.24
   3   2 -11  276.92    8.65
  -3  -2  10  314.34    8.99
   3   2 -10  337.41    9.56
  -3  -2   9   28.62    3.14
   3   2  -9   25.52    3.90
  -3  -2   8  589.86   10.71
   3   2  -8  519.81   11.11
  -3  -2   7  513.36    9.37
   3   2  -7  622.09   10.56
   3   2  -7  537.12   10.52
  -3  -2   6   98.27    4.04
   3   2  -6  104.44    4.14
   3   2  -6   90.15    4.25
  -3  -2   5 1667.88   14.05
  -3  -2   5 1435.96   15.19
   3   2  -5 1494.56   14.40
   3   2  -5 1229.68   14.62
  -3  -2   4 1740.01   15.07
  -3  -2   4 1479.30   14.87
   3   2  -4 1631.74   14.14
   3   2  -4 1305.46   14.38
  -3  -2   3   43.07    2.37
  -3  -2   3   37.25    2.27
   3   2  -3   41.67    2.02
   3   2  -3   32.84    2.34
  -3  -2   2 2130.56   18.57
   3   2  -2 2282.47   16.11
   3   2  -2 1827.05   16.27
   3   2  -2 1932.36   16.60
  -3  -2   1 1653.45   16.21
   3   2  -1 1865.08   13.38
   3   2  -1 1605.43   14.35
   3   2  -1 1605.61   14.30
  -3  -2   0  164.99    4.79
   3   2   0  151.79    3.64
   3   2   0  152.30    3.71
  -3  -2  -1 1246.51   14.47
  -3  -2  -1 1446.51   11.33
   3   2   1 1310.98   11.72
   3   2   1 1327.13   12.27
  -3  -2  -2  965.73    7.99
   3   2   2  914.17    9.02
   3   2   2  874.15    9.41
  -3  -2  -3  213.92    3.38
   3   2   3  240.79    4.07
   3   2   3  216.17    4.40
  -3  -2  -4 1062.02   13.28
  -3  -2  -4 1149.81   10.61
   3   2   4 1349.16   11.42
   3   2   4 1159.52   11.57
  -3  -2  -5  906.04   12.20
  -3  -2  -5  878.21   10.06
   3   2   5 1061.58    9.80
   3   2   5  901.43   10.21
  -3  -2  -6   20.18    2.37
   3   2   6   28.98    1.74
   3   2   6   24.94    1.94
  -3  -2  -7  332.69    7.32
   3   2   7  370.37    5.60
   3   2   7  318.51    6.27
  -3  -2  -8  334.14    7.36
   3   2   8  433.39    6.45
   3   2   8  345.30    6.87
  -3  -2  -9  213.09    6.06
  -3  -2  -9  187.93    6.03
   3   2   9  252.05    5.17
   3   2   9  200.01    5.54
  -3  -2 -10  485.78    9.12
  -3  -2 -10  391.87    8.71
   3   2  10  469.74    9.06
  -3  -2 -11   18.76    2.70
  -3  -2 -11   14.11    3.06
   3   2  11   20.60    2.49
   3   2  11   16.42    2.55
  -3  -2 -12  204.86    6.13
  -3  -2 -12  150.74    6.05
   3   2  12  177.16    6.38
  -3  -2 -13   28.76    3.65
   3   2  13   33.04    3.79
  -3  -2 -14   41.94    4.17
   3   2  14   53.00    4.71
  -3  -2 -15   41.02    4.29
  -3  -2 -16    6.10    3.22
  -3  -2 -17    5.89    3.46
   3   2  17    7.67    3.73
  -3  -2 -18   72.83    5.93
   3   2  18   82.37    6.03
  -3  -2 -19   37.33    5.84
   3   2  19   29.69    4.55
  -3  -3  16    0.63    3.27
   3   3 -16    1.16    4.94
  -3  -3  15  254.59    9.82
   3   3 -15  273.37   10.40
   3   3 -15  219.25    9.19
   3   3 -14  225.07    9.44
   3   3 -14  168.19    7.93
   3   3 -13   -0.88    4.32
   3   3 -13    0.36    3.10
  -3  -3  12  679.60   14.96
   3   3 -12  560.61   13.22
  -3  -3  11  410.12   10.79
   3   3 -11  329.77   10.09
  -3  -3  10   10.47    2.65
   3   3 -10   10.70    3.32
   3   3 -10    9.27    3.20
  -3  -3   9  196.01    6.55
   3   3  -9  213.02    7.07
  -3  -3   8 1375.83   16.86
   3   3  -8 1491.67   17.72
  -3  -3   7   86.57    4.03
   3   3  -7   93.36    4.40
  -3  -3   6  896.06   12.05
   3   3  -6  939.37   11.90
   3   3  -6  874.61   14.59
  -3  -3   5   67.60    3.24
   3   3  -5   74.48    3.37
   3   3  -5   68.63    4.18
  -3  -3   4  236.93    5.44
   3   3  -4  255.61    5.20
   3   3  -4  221.40    6.26
   3   3  -3  880.43    9.45
   3   3  -3  735.69   10.79
   3   3  -3  782.92    9.93
   3   3  -2  586.08    7.02
   3   3  -2  511.49    8.28
   3   3  -2  533.83    7.77
   3   3  -1 1233.61   10.67
   3   3  -1 1035.51   11.54
   3   3  -1 1118.11   11.65
   3   3   0  208.87    3.60
   3   3   0  187.79    4.24
   3   3   0  201.16    4.44
  -3  -3  -1    1.19    0.96
   3   3   1    2.95    1.33
   3   3   1    2.19    1.28
  -3  -3  -2  678.83    6.99
   3   3   2  676.25    7.46
   3   3   2  639.72    8.22
  -3  -3  -3   70.36    2.35
   3   3   3   67.98    2.18
   3   3   3   61.45    2.62
  -3  -3  -4   37.23    1.99
   3   3   4   31.14    1.57
   3   3   4   29.11    2.02
  -3  -3  -5 2488.96   19.08
   3   3   5 2861.25   19.38
   3   3   5 2407.40   20.04
  -3  -3  -6   31.11    2.35
   3   3   6   36.22    1.63
   3   3   6   26.60    2.20
  -3  -3  -7  316.89    6.30
   3   3   7  429.02    5.09
   3   3   7  327.15    6.70
  -3  -3  -8 2037.54   19.49
   3   3   8 2789.47   19.29
   3   3   8 2125.64   20.18
  -3  -3  -9   74.31    3.92
   3   3   9   81.14    3.87
  -3  -3 -10  176.51    6.41
   3   3  10  175.67    5.79
   3   3  11  869.01   13.67
  -3  -3 -12  297.81    8.01
   3   3  12  222.47    7.32
   3   3  13  177.51    7.06
  -3  -3 -14  235.08    8.75
   3   3  14  242.64    8.87
  -3  -3 -15   16.24    4.15
  -3  -3 -16   18.14    3.95
  -3  -3 -17   93.12    6.65
   3   3  17   92.15    6.47
  -3  -3 -18    5.14    4.15
   3   3  18    9.57    4.01
   3   3  19    3.16    3.65
   3   4 -15   57.19    7.53
  -3  -4  14   55.66    5.13
  -3  -4  13   13.60    3.24
   3   4 -13   12.30    3.76
  -3  -4  12   46.07    4.97
   3   4 -12   41.28    6.02
   3   4 -12   29.76    4.14
  -3  -4  11  207.01    7.82
   3   4 -11  199.88    8.30
   3   4 -11  159.03    7.36
  -3  -4  10   17.29    3.19
   3   4 -10   15.09    4.22
   3   4 -10   16.29    3.43
  -3  -4   9  101.45    4.80
   3   4  -9  112.53    5.82
   3   4  -9   94.78    5.53
  -3  -4   8  360.56    8.24
   3   4  -8  404.70    9.19
   3   4  -8  321.29    9.18
  -3  -4   7   56.06    3.40
   3   4  -7   60.60    4.16
   3   4  -7   49.63    4.13
  -3  -4   6   12.75    2.21
   3   4  -6   15.17    2.56
   3   4  -6   15.18    2.87
  -3  -4   5  857.97   11.38
   3   4  -5  996.73   12.45
   3   4  -5  920.09   11.83
   3   4  -5  826.29   13.97
  -3  -4   4  177.73    4.82
   3   4  -4  202.25    5.55
   3   4  -4  196.30    5.05
   3   4  -3  199.93    5.56
   3   4  -3  221.87    5.16
   3   4  -3  214.63    5.25
   3   4  -2  972.00   12.85
   3   4  -2 1057.89   11.36
   3   4  -2 1024.29   11.60
   3   4  -1  548.04    9.67
   3   4  -1  591.00    7.85
   3   4  -1  584.05    8.27
   3   4   0  195.98    4.29
   3   4   0  183.98    5.37
   3   4   0  188.55    4.59
  -3  -4  -1 2533.90   19.33
   3   4   1 2523.21   21.51
   3   4   1 2649.16   21.05
  -3  -4  -2  360.10    5.80
   3   4   2  338.40    8.24
   3   4   2  366.91    6.36
   3   4   2  358.71    6.36
  -3  -4  -3  271.50    5.08
   3   4   3  238.73    6.98
   3   4   3  278.44    5.08
   3   4   3  260.30    5.48
  -3  -4  -4 2563.77   20.08
   3   4   4 2227.60   23.38
   3   4   4 2370.03   20.12
  -3  -4  -5   11.24    1.96
   3   4   5   14.99    2.61
   3   4   5   18.57    2.08
  -3  -4  -6    7.06    1.73
   3   4   6   11.33    2.62
   3   4   6    8.79    1.96
  -3  -4  -7  797.54   10.67
   3   4   7  749.44   10.89
  -3  -4  -8   19.32    2.61
   3   4   8   18.14    2.37
  -3  -4  -9  213.12    6.11
   3   4   9  206.62    6.15
  -3  -4 -10  117.61    5.01
   3   4  10  121.28    5.06
  -3  -4 -11    2.51    2.43
   3   4  11    2.11    2.30
  -3  -4 -12    0.45    2.76
   3   4  12    0.95    2.34
  -3  -4 -13  132.66    6.64
   3   4  13  139.35    6.45
   3   4  14    6.46    3.11
   3   4  15   37.83    4.72
  -3  -4 -17  151.65    8.25
  -3  -4 -18   52.50    5.97
   3   4  18   53.69    6.04
  -3  -5  13   38.95    5.03
   3   5 -13   50.67    6.35
  -3  -5  12  167.60    7.73
   3   5 -12  212.75    9.44
  -3  -5  11  247.83    8.96
   3   5 -11  304.78    9.95
  -3  -5  10   73.11    5.31
   3   5 -10   86.27    5.92
  -3  -5   9  644.84   13.58
   3   5  -9  709.94   13.26
   3   5  -9  608.44   13.26
  -3  -5   8  169.84    5.85
   3   5  -8  160.55    6.25
   3   5  -8  126.62    6.28
  -3  -5   7   61.08    3.59
   3   5  -7   63.62    4.08
   3   5  -7   54.32    4.39
  -3  -5   6  280.47    6.75
   3   5  -6  284.58    7.41
   3   5  -6  221.83    7.46
  -3  -5   5  559.76    9.20
   3   5  -5  568.28    9.98
   3   5  -5  565.88   10.00
   3   5  -5  461.00   10.34
  -3  -5   4   19.00    2.14
   3   5  -4   23.00    2.82
   3   5  -4   21.07    2.87
   3   5  -4   19.54    3.11
   3   5  -3  311.29    7.65
   3   5  -3  338.37    7.12
   3   5  -3  290.95    7.91
   3   5  -3  337.23    6.75
   3   5  -2   74.12    4.22
   3   5  -2   75.51    3.54
   3   5  -2   76.61    3.41
   3   5  -1  111.27    3.94
   3   5  -1  115.77    3.92
  -3  -5   0  131.09    4.14
   3   5   0  152.41    5.16
   3   5   0  142.89    4.18
  -3  -5  -1   80.98    3.35
   3   5   1   86.16    5.02
   3   5   1   93.79    3.73
   3   5   1   81.97    3.33
  -3  -5  -2  188.93    4.84
   3   5   2  206.29    7.09
   3   5   2  223.68    4.84
   3   5   2  193.79    4.91
  -3  -5  -3  163.07    4.64
   3   5   3  156.61    6.25
   3   5   3  164.59    4.72
  -3  -5  -4  474.37    7.97
   3   5   4  431.54   10.05
   3   5   4  456.94    7.92
  -3  -5  -5  595.61    9.18
   3   5   5  580.87   11.75
   3   5   5  578.25    9.27
  -3  -5  -6   43.42    2.97
   3   5   6   42.27    3.80
   3   5   6   40.00    2.92
  -3  -5  -7   72.75    3.72
   3   5   7   67.84    4.50
   3   5   7   59.21    3.47
  -3  -5  -8  364.68    7.93
   3   5   8  371.02    9.71
   3   5   8  357.67    8.09
  -3  -5  -9  254.36    6.94
   3   5   9  280.97    8.67
   3   5   9  261.16    7.17
  -3  -5 -10  346.36    8.41
   3   5  10  381.18   10.27
   3   5  10  367.22    8.91
  -3  -5 -11  136.22    5.82
   3   5  11  134.99    5.79
  -3  -5 -12   17.56    3.51
   3   5  12   20.90    3.19
  -3  -5 -13  209.58    7.78
   3   5  13  205.49    7.84
  -3  -5 -14  250.98    9.07
   3   5  14  255.30    9.16
  -3  -5 -15    5.93    3.66
   3   5  15    5.52    3.15
  -3  -5 -16   45.14    5.79
  -3  -6  12   44.56    5.28
   3   6 -12   38.73    5.73
  -3  -6  11   -1.63    3.04
   3   6 -11    3.16    3.99
  -3  -6  10    1.91    3.27
   3   6 -10    5.41    3.87
  -3  -6   9    1.05    3.07
   3   6  -9    4.61    3.36
  -3  -6   8  327.67   10.08
   3   6  -8  375.63    9.89
  -3  -6   7    1.52    2.80
   3   6  -7    6.45    3.22
  -3  -6   6   46.13    4.64
   3   6  -6   50.81    4.14
   3   6  -5  540.53   10.66
   3   6  -4   79.05    4.67
   3   6  -4   83.01    4.57
  -3  -6   3   39.69    3.87
   3   6  -3   36.31    3.70
   3   6  -3   39.68    3.37
   3   6  -3   40.83    3.08
  -3  -6   2 1199.90   16.36
   3   6  -2 1043.47   16.11
   3   6  -2 1135.93   14.68
   3   6  -2 1304.44   14.34
  -3  -6   1   20.63    2.76
   3   6  -1   18.19    2.79
   3   6  -1   22.75    2.56
  -3  -6   0  283.57    6.80
  -3  -6   0  350.34    7.28
   3   6   0  328.70    6.68
  -3  -6  -1  707.84   10.84
   3   6   1  777.06   14.98
   3   6   1  789.31   10.63
  -3  -6  -2   43.18    3.03
   3   6   2   46.34    4.24
   3   6   2   48.53    2.93
  -3  -6  -3  395.40    8.04
   3   6   3  391.04   10.37
   3   6   3  430.82    7.97
  -3  -6  -4 1183.96   14.62
   3   6   4 1198.04   18.43
   3   6   4 1243.63   14.55
  -3  -6  -5  487.80    9.18
   3   6   5  464.84   11.38
   3   6   5  497.77    9.02
  -3  -6  -6  129.37    5.05
   3   6   6  133.98    6.44
   3   6   6  142.01    5.07
  -3  -6  -7  322.39    7.82
   3   6   7  314.28    9.47
   3   6   7  317.26    7.74
  -3  -6  -8  106.37    4.87
   3   6   8  105.97    5.90
   3   6   8  116.17    4.98
  -3  -6  -9   68.49    4.29
   3   6   9   76.86    5.19
   3   6   9   77.40    4.38
  -3  -6 -10  192.95    6.93
   3   6  10  199.28    7.93
   3   6  10  198.33    6.94
  -3  -6 -11   29.80    3.67
   3   6  11   33.20    4.47
   3   6  11   29.63    3.65
  -3  -6 -12   -2.09    2.81
   3   6  12    0.83    3.60
   3   6  12    4.86    2.95
  -3  -6 -13   65.81    5.24
   3   6  13   61.94    5.02
  -3  -6 -14   15.37    3.69
   3   6  14   12.61    3.37
  -3  -6 -15   25.76    4.37
   3   6  15   32.95    4.84
  -3  -6 -16   39.89    5.47
   3   6  16   39.99    5.39
  -3  -7  10   30.02    4.90
   3   7 -10   37.06    5.56
  -3  -7   9  270.96   10.23
   3   7  -9  346.96   10.81
   3   7  -8   75.44    5.53
   3   7  -7   18.66    4.04
   3   7  -6  663.22   13.22
  -3  -7   5   41.42    4.41
   3   7  -5   40.89    4.39
  -3  -7   4  122.06    6.25
   3   7  -4  121.03    6.15
   3   7  -4  118.45    5.69
  -3  -7   3  284.89    8.36
   3   7  -3  274.39    8.85
   3   7  -3  274.04    8.05
   3   7  -2   22.34    3.83
   3   7  -2   24.54    3.29
  -3  -7   1    0.09    2.04
  -3  -7   0  329.34    8.18
  -3  -7  -1    9.53    2.42
   3   7   1   13.25    3.92
  -3  -7  -2  170.41    5.96
   3   7   2  169.86    7.74
  -3  -7  -3   11.41    2.75
   3   7   3    8.65    3.22
   3   7   3   14.26    2.56
  -3  -7  -4   20.74    2.83
   3   7   4   20.58    3.86
   3   7   4   23.21    2.79
  -3  -7  -5    6.05    2.48
   3   7   5    4.54    3.01
   3   7   5    6.29    2.27
  -3  -7  -6   12.53    2.79
   3   7   6   11.39    3.43
   3   7   6   15.31    2.66
  -3  -7  -7  204.15    6.91
   3   7   7  207.42    8.59
   3   7   7  227.42    6.93
  -3  -7  -8  128.96    5.80
   3   7   8  130.93    7.05
   3   7   8  142.60    5.76
  -3  -7  -9   13.12    2.99
   3   7   9   17.18    4.12
   3   7   9   15.67    3.14
  -3  -7 -10  162.91    6.73
   3   7  10  160.90    7.74
   3   7  10  170.65    6.71
  -3  -7 -11  232.42    8.14
   3   7  11  270.13    9.81
   3   7  11  277.06    8.69
  -3  -7 -12    1.74    2.97
   3   7  12    1.27    3.71
   3   7  12    2.24    2.87
  -3  -7 -13  141.33    7.28
   3   7  13  155.67    8.40
   3   7  13  132.37    6.93
  -3  -7 -14  340.83   10.80
   3   7  14  357.89   11.16
  -3  -7 -15    5.36    4.09
   3   7  15   14.80    4.31
   3   8  -8   33.87    5.39
   3   8  -7   56.34    5.72
   3   8  -6   36.48    5.03
   3   8  -5  206.56    8.11
   3   8  -4    6.95    3.58
  -3  -8   3  148.70    6.55
   3   8  -3  187.08    8.25
  -3  -8   2   86.93    5.10
   3   8  -2   97.45    6.55
  -3  -8   1   60.94    4.49
   3   8  -1   72.58    5.90
  -3  -8   0  283.58    8.42
  -3  -8  -1  402.83    9.99
  -3  -8  -2   50.19    4.21
   3   8   2   45.66    5.23
  -3  -8  -3  195.41    7.16
   3   8   3  190.93    8.81
  -3  -8  -4  271.34    8.35
   3   8   4  261.92   10.01
  -3  -8  -5   43.29    4.33
   3   8   5   40.85    4.68
  -3  -8  -6  295.97    8.79
   3   8   6  261.43   10.10
  -3  -8  -7  239.45    8.13
   3   8   7  237.00    9.77
  -3  -8  -8    3.98    3.02
   3   8   8    3.84    3.50
  -3  -8  -9   96.33    5.88
   3   8   9   92.83    6.88
   3   8   9  116.95    5.92
  -3  -8 -10  163.90    7.21
   3   8  10  186.16    8.93
   3   8  10  223.10    8.03
  -3  -8 -11   10.38    3.91
   3   8  11   10.08    4.45
   3   8  11   11.01    3.70
  -3  -8 -12    9.03    3.67
  -3  -8 -13  137.01    7.55
   3   8  13  146.36    8.69
   3   8  13  144.91    7.61
  -3  -9   4   36.80    4.61
  -3  -9   3  105.95    6.28
   3   9  -3  107.89    7.37
  -3  -9   2    6.72    3.16
   3   9  -2    7.25    4.44
  -3  -9   1   39.61    4.33
   3   9  -1   40.51    5.70
  -3  -9   0   76.78    5.25
  -3  -9  -1    8.68    3.17
  -3  -9  -2    8.33    3.46
   3   9   2   11.04    4.38
  -3  -9  -3   34.60    4.27
   3   9   3   33.22    5.22
  -3  -9  -4   42.87    4.47
   3   9   4   41.97    5.43
  -3  -9  -5   22.69    4.28
   3   9   5   23.51    4.85
  -3  -9  -6    4.25    3.31
   3   9   6    5.39    4.30
  -3  -9  -7   87.43    6.26
   3   9   7   85.73    7.00
  -3  -9  -8   53.57    5.54
   3   9   8   49.25    5.98
  -3  -9  -9   20.68    4.43
   3   9   9   23.50    5.29
  -4   5   7    6.23    4.35
  -4   5   6  134.99    7.60
  -4   5   5  332.17   10.97
  -4   5   4   35.10    4.85
  -4   5   3   81.46    6.06
  -4   5   2  256.34    9.79
  -4   5   1   -0.66    3.50
   4  -5  -1    2.02    3.06
  -4   5   0   55.76    5.65
   4  -5   0   72.16    5.32
  -4   5  -1  217.55    9.51
   4  -5   1  274.84    8.78
  -4   5  -2    3.24    4.53
   4  -5   2   -0.46    2.97
   4  -5   2    1.72    2.64
  -4   5  -3   42.99    5.69
   4  -5   3   51.93    4.69
   4  -5   3   39.24    4.09
  -4   5  -4   25.27    5.37
   4  -5   4   32.09    3.93
   4  -5   4   28.84    4.01
   4  -5   5    6.56    3.08
   4  -5   5    7.30    3.27
   4  -5   6   32.44    4.06
   4  -5   6   28.65    4.18
  -4   5  -7  242.40   10.55
  -4   5  -7  261.93    9.04
   4  -5   7  275.41   10.00
  -4   5  -8   12.85    5.14
  -4   4   7    2.32    3.50
  -4   4   6   95.15    5.79
  -4   4   5    1.62    2.95
  -4   4   4    5.68    3.16
   4  -4  -4    2.36    2.76
  -4   4   3   81.30    5.45
   4  -4  -3  103.26    5.21
  -4   4   2   52.30    4.81
   4  -4  -2   71.13    4.57
   4  -4  -2   62.74    4.37
  -4   4   1    2.34    3.37
   4  -4  -1    4.41    2.71
   4  -4  -1    0.79    2.62
  -4   4   0    6.04    3.25
   4  -4   0    6.98    2.90
   4  -4   0    7.70    3.14
  -4   4  -1  193.26    8.17
   4  -4   1  231.26    6.94
   4  -4   1  202.54    6.96
  -4   4  -2   66.20    5.51
   4  -4   2   79.24    4.54
   4  -4   2   80.97    4.89
  -4   4  -3    3.24    3.43
   4  -4   3    1.18    2.55
   4  -4   3    0.38    2.51
  -4   4  -4  381.14   12.25
   4  -4   4  413.74    9.50
   4  -4   4  371.05    9.73
  -4   4  -5  420.02    9.79
   4  -4   5  350.22    9.64
  -4   4  -6   46.44    4.45
   4  -4   6   35.92    4.23
  -4   4  -7   65.20    5.88
  -4   4  -7   79.34    5.34
   4  -4   7   67.31    5.19
  -4   4  -8  219.59    9.27
  -4   4  -8  232.59    8.04
   4  -4   8  226.30    8.66
  -4   4  -9    3.44    4.21
  -4   4  -9    1.59    3.12
  -4   4 -10  214.51    9.07
  -4   4 -10  209.71    8.37
   4  -4  10  195.37    8.58
  -4   4 -11   54.94    5.68
  -4   3  13    3.77    3.76
  -4   3  12   27.57    4.56
  -4   3  11   87.16    5.95
  -4   3  10    5.40    2.94
  -4   3   9   54.16    4.67
  -4   3   8  238.29    8.15
  -4   3   7    4.29    3.01
   4  -3  -7    0.72    2.69
  -4   3   6  271.74    8.34
   4  -3  -6  274.75    7.69
  -4   3   5  319.14    8.94
   4  -3  -5  395.59    8.76
   4  -3  -5  326.01    8.18
  -4   3   4   40.97    3.91
   4  -3  -4   44.44    3.69
   4  -3  -4   39.00    3.50
  -4   3   3  289.75    8.66
   4  -3  -3  295.09    7.60
  -4   3   2  174.46    6.86
   4  -3  -2  235.75    6.46
   4  -3  -2  197.31    6.29
  -4   3   1   78.06    5.04
   4  -3  -1   87.63    4.15
   4  -3  -1   77.75    4.31
  -4   3   0  403.10   10.45
   4  -3   0  456.46    8.55
   4  -3   0  416.99    9.16
  -4   3  -1  479.27   11.60
   4  -3   1  586.85    9.75
   4  -3   1  512.34   10.17
  -4   3  -2    9.82    3.17
   4  -3   2   11.49    2.59
   4  -3   2    7.83    2.36
  -4   3  -3   59.62    5.00
   4  -3   3   66.15    3.76
   4  -3   3   59.30    4.02
  -4   3  -4  581.03   13.84
  -4   3  -4  646.91   10.75
   4  -3   4  595.49   11.58
  -4   3  -5    9.99    2.82
   4  -3   5    8.61    2.74
  -4   3  -6  106.05    5.01
   4  -3   6  100.86    5.28
  -4   3  -7   60.21    5.27
  -4   3  -7   68.89    4.30
   4  -3   7   67.23    4.78
  -4   3  -8    2.74    2.82
   4  -3   8    1.20    2.56
  -4   3  -9   25.44    4.41
  -4   3  -9   24.02    3.82
   4  -3   9   19.72    3.34
  -4   3 -10   36.19    4.72
  -4   3 -10   40.24    4.52
   4  -3  10   30.11    4.01
  -4   3 -11   55.34    5.18
   4  -3  11   48.44    4.87
  -4   3 -12   30.48    4.71
   4  -3  12   33.19    4.72
  -4   3 -13    7.11    3.92
   4  -3  13    8.02    4.56
  -4   2  14    8.12    4.00
  -4   2  13   90.60    6.38
  -4   2  12  470.10   12.61
  -4   2  11   50.78    4.79
  -4   2  10  101.29    6.03
   4  -2 -10   96.61    5.44
  -4   2   9  330.03   10.18
   4  -2  -9  306.47    8.29
   4  -2  -8   85.96    5.11
   4  -2  -8   77.58    4.46
  -4   2   7  525.88   10.35
   4  -2  -7  549.77   10.27
   4  -2  -7  473.18    9.78
  -4   2   6  281.42    7.67
   4  -2  -6  314.96    7.47
   4  -2  -6  272.80    7.35
  -4   2   5  225.47    7.01
   4  -2  -5  275.81    6.73
   4  -2  -5  240.90    6.80
  -4   2   4   -0.31    2.54
  -4   2   4    2.21    2.60
   4  -2  -4    0.96    2.34
   4  -2  -4    2.99    2.05
  -4   2   3  192.15    6.48
  -4   2   3  233.13    6.77
   4  -2  -3  223.45    5.61
   4  -2  -3  194.26    5.97
  -4   2   2    4.97    2.32
  -4   2   2    6.57    2.33
   4  -2  -2    5.33    2.17
   4  -2  -2    4.32    1.95
  -4   2   1  157.81    6.08
   4  -2  -1  192.36    4.88
   4  -2  -1  173.15    5.63
  -4   2   0   18.64    2.84
   4  -2   0   19.33    2.37
   4  -2   0   20.22    2.65
  -4   2  -1  252.49    7.71
   4  -2   1  301.70    6.09
   4  -2   1  278.60    7.02
  -4   2  -2  110.05    5.45
   4  -2   2  125.28    4.15
   4  -2   2  112.41    4.67
  -4   2  -3   63.67    4.71
  -4   2  -3   67.91    3.51
   4  -2   3   63.41    3.76
  -4   2  -4  325.38    9.61
  -4   2  -4  368.89    7.18
   4  -2   4  334.54    8.00
  -4   2  -5  164.87    5.05
   4  -2   5  150.53    5.63
  -4   2  -6   18.37    2.61
   4  -2   6   21.36    2.98
  -4   2  -7  799.74   15.13
  -4   2  -7  912.80   12.88
   4  -2   7  823.01   13.66
  -4   2  -8   98.15    5.76
  -4   2  -8  108.52    4.89
   4  -2   8  110.10    5.40
  -4   2  -9  103.41    5.83
  -4   2  -9  104.76    4.93
   4  -2   9  111.49    5.69
  -4   2 -10  269.00    8.61
  -4   2 -10  275.02    8.10
   4  -2  10  268.21    8.73
  -4   2 -11  125.13    6.23
  -4   2 -11  124.20    5.98
   4  -2  11  105.34    5.98
  -4   2 -12   21.25    3.95
   4  -2  12   22.78    3.94
  -4   2 -13  401.61   11.34
   4  -2  13  424.67   12.33
  -4   2 -14    3.52    4.35
   4  -2  14    5.15    4.22
  -4   2 -15    3.87    5.07
   4  -2  15    1.43    4.76
  -4   1  14   22.46    4.22
  -4   1  13   32.95    4.63
   4  -1 -13   38.09    4.96
  -4   1  12   95.88    6.33
   4  -1 -12   96.28    5.77
   4  -1 -11    0.35    3.03
   4  -1 -10   -1.98    2.40
   4  -1  -9  400.32   10.18
   4  -1  -9  343.98    8.77
  -4   1   8    8.53    3.00
   4  -1  -8    5.57    2.95
   4  -1  -8    5.83    2.40
  -4   1   7    3.18    2.50
   4  -1  -7    1.85    2.53
   4  -1  -7    0.95    2.07
  -4   1   6  237.62    6.47
  -4   1   6  233.22    7.32
   4  -1  -6  238.36    6.19
   4  -1  -6  218.65    6.43
  -4   1   5  507.28    9.30
  -4   1   5  455.17    9.47
   4  -1  -5  544.15    8.69
   4  -1  -5  440.91    8.72
  -4   1   4    7.40    2.19
  -4   1   4    5.17    2.12
   4  -1  -4    7.50    2.25
   4  -1  -4    4.50    2.23
  -4   1   3  891.13   12.79
   4  -1  -3 1115.50   11.70
   4  -1  -3  825.62   11.75
  -4   1   2 1073.10   14.37
   4  -1  -2 1385.20   12.91
   4  -1  -2 1069.27   13.47
  -4   1   1   36.25    3.03
  -4   1   1   36.87    2.42
   4  -1  -1   42.30    2.50
   4  -1  -1   36.19    2.93
  -4   1   0 1100.78   15.06
  -4   1   0 1355.94   13.44
   4  -1   0 1410.81   12.57
   4  -1   0 1192.20   14.18
  -4   1  -1  957.46   14.21
  -4   1  -1 1137.27   11.55
   4  -1   1 1105.63   10.74
   4  -1   1 1000.04   12.86
  -4   1  -2   43.23    3.59
  -4   1  -2   53.15    2.47
   4  -1   2   48.15    2.37
   4  -1   2   46.21    3.05
  -4   1  -3 1139.66   16.51
  -4   1  -3 1243.08   12.05
   4  -1   3 1223.40   14.69
   4  -1   3 1376.17   12.35
  -4   1  -4  171.21    6.64
  -4   1  -4  174.78    4.30
   4  -1   4  178.08    5.48
  -4   1  -5    8.39    2.01
   4  -1   5    9.56    2.26
  -4   1  -6  451.95    7.66
   4  -1   6  480.61    9.34
  -4   1  -7   80.09    4.83
  -4   1  -7   93.01    3.95
   4  -1   7   90.18    4.44
  -4   1  -8    6.04    2.59
  -4   1  -8   13.59    2.73
   4  -1   8   10.35    2.55
  -4   1  -9  765.16   13.46
  -4   1  -9  843.71   12.63
   4  -1   9  813.87   13.54
  -4   1 -10    9.19    3.04
  -4   1 -10   12.23    3.17
   4  -1  10   10.39    2.83
  -4   1 -11   62.46    4.56
  -4   1 -11   61.39    4.45
   4  -1  11   60.07    4.57
  -4   1 -12   39.08    4.34
   4  -1  12   34.28    3.96
  -4   1 -13   13.58    3.95
   4  -1  13    6.98    3.18
  -4   1 -14   70.87    6.43
   4  -1  14   67.61    5.58
   4  -1  15   32.87    5.05
  -4   0  15  176.62    8.88
  -4   0  14   98.84    6.87
   4   0 -14   99.72    7.29
  -4   0  13  325.36   11.39
   4   0 -13  329.90   10.62
   4   0 -12  110.83    6.22
   4   0 -11   45.59    4.39
   4   0 -11   39.98    4.33
  -4   0  10  557.49   13.55
   4   0 -10  518.90   10.84
   4   0 -10  478.84   10.86
  -4   0   9  369.49   10.39
   4   0  -9  353.50    8.73
   4   0  -9  301.75    8.20
  -4   0   8   27.64    3.57
   4   0  -8   28.61    3.49
   4   0  -8   23.55    2.94
  -4   0   7  160.88    6.10
   4   0  -7  141.57    5.33
  -4   0   6  588.11    8.97
  -4   0   6  573.06   10.65
   4   0  -6  519.39    9.61
  -4   0   5   11.19    1.95
  -4   0   5   11.39    2.30
   4   0  -5    9.79    2.46
   4   0  -5   10.73    2.26
  -4   0   4   65.76    3.40
  -4   0   4   62.20    3.33
   4   0  -4   65.70    3.09
   4   0  -4   57.36    3.33
  -4   0   3  500.44    8.71
  -4   0   3  516.74    8.64
   4   0  -3  557.72    7.21
   4   0  -3  471.50    8.43
  -4   0   2  259.35    6.32
  -4   0   2  278.53    5.99
   4   0  -2  320.68    4.89
   4   0  -2  255.55    6.06
  -4   0   1  266.11    6.55
  -4   0   1  286.90    5.82
   4   0  -1  338.07    4.59
   4   0  -1  268.49    6.08
  -4   0   0   90.14    4.14
  -4   0   0   91.49    3.27
   4   0   0  105.94    2.48
   4   0   0   85.47    3.55
  -4   0  -1  353.81    7.96
   4   0   1  441.24    5.03
   4   0   1  382.64    7.18
   4   0   1  370.12    6.16
  -4   0  -2  172.95    5.87
   4   0   2  176.33    3.20
   4   0   2  160.66    4.72
   4   0   2  155.81    3.88
  -4   0  -3   42.66    3.57
  -4   0  -3   43.79    1.95
   4   0   3   39.85    2.70
   4   0   3   39.26    2.27
  -4   0  -4 1018.24   15.45
  -4   0  -4 1096.80   10.25
   4   0   4 1008.54   12.43
   4   0   4 1078.13   10.92
  -4   0  -5    2.04    1.55
   4   0   5    1.61    1.56
   4   0   5    2.27    1.41
  -4   0  -6   37.76    2.57
   4   0   6   39.01    3.01
   4   0   6   32.30    2.10
  -4   0  -7  470.26   10.25
  -4   0  -7  531.00    8.28
   4   0   7  537.06    9.39
   4   0   7  492.41    7.34
  -4   0  -8    3.44    2.51
  -4   0  -8    4.26    2.22
   4   0   8    4.54    2.11
   4   0   8    3.80    1.52
  -4   0  -9  190.23    6.48
  -4   0  -9  180.78    5.67
   4   0   9  206.33    6.39
   4   0   9  174.77    4.71
  -4   0 -10 1008.58   14.91
  -4   0 -10 1021.88   14.45
   4   0  10 1100.48   15.36
  -4   0 -11   16.96    3.27
  -4   0 -11   16.16    3.33
   4   0  11   15.17    2.96
  -4   0 -12  152.03    6.11
  -4   0 -12  149.96    6.89
   4   0  12  155.42    6.43
   4   0  13  331.86    9.44
   4   0  14  120.12    6.62
   4   0  15   25.68    4.43
  -4   0 -16  276.59   10.70
  -4   0 -17   10.12    4.97
  -4  -1  15   17.18    4.29
   4   1 -13    2.22    3.79
   4   1 -12    1.02    3.40
   4   1 -12    1.25    3.30
  -4  -1  11    8.19    3.17
   4   1 -11    6.93    3.20
  -4  -1  10   62.51    4.89
   4   1 -10   58.66    4.25
   4   1 -10   53.80    4.42
  -4  -1   9  377.60    9.87
   4   1  -9  396.15    8.74
   4   1  -9  349.73    9.09
  -4  -1   8  301.84    8.35
   4   1  -8  325.59    7.59
   4   1  -8  276.38    7.71
  -4  -1   7   15.99    2.54
   4   1  -7   19.40    2.68
   4   1  -7   18.10    2.72
  -4  -1   6  575.30   10.33
   4   1  -6  626.94    9.53
   4   1  -6  578.50   10.29
  -4  -1   5  244.80    5.42
  -4  -1   5  227.09    6.17
   4   1  -5  225.64    5.43
   4   1  -5  202.50    5.83
  -4  -1   4   66.95    3.17
  -4  -1   4   59.30    3.26
   4   1  -4   53.94    3.18
  -4  -1   3  635.26    9.34
  -4  -1   3  583.04    9.12
   4   1  -3  550.45    8.98
  -4  -1   2  302.89    6.54
  -4  -1   2  305.73    6.29
   4   1  -2  344.65    4.97
   4   1  -2  283.73    6.19
  -4  -1   1  482.15    8.50
   4   1  -1  457.28    7.71
   4   1  -1  458.93    7.47
  -4  -1   0 2840.66   24.75
   4   1   0 2808.65   22.68
   4   1   0 2863.22   22.36
  -4  -1  -1   45.66    3.15
   4   1   1   49.07    2.61
   4   1   1   49.57    2.60
  -4  -1  -2  279.19    7.11
   4   1   2  271.09    5.66
   4   1   2  282.15    5.42
  -4  -1  -3 3111.14   28.46
  -4  -1  -3 3622.18   23.98
   4   1   3 3214.09   24.63
   4   1   3 3034.08   22.76
  -4  -1  -4 1771.35   13.25
   4   1   4 1410.13   14.21
   4   1   4 1491.81   13.98
  -4  -1  -5  309.35    4.84
   4   1   5  296.27    6.03
   4   1   5  267.08    5.34
  -4  -1  -6  824.26   13.09
  -4  -1  -6  904.95    9.86
   4   1   6  932.32   11.41
   4   1   6  876.14   10.42
  -4  -1  -7    4.89    2.27
  -4  -1  -7    5.93    1.77
   4   1   7    7.16    1.80
   4   1   7    6.72    1.55
  -4  -1  -8   70.09    4.10
  -4  -1  -8   76.82    3.69
   4   1   8   80.36    3.68
   4   1   8   67.76    3.14
  -4  -1  -9  457.32    9.50
  -4  -1  -9  481.88    9.36
   4   1   9  475.28    8.64
   4   1   9  465.47    8.18
  -4  -1 -10    5.17    2.52
  -4  -1 -10    3.62    2.70
   4   1  10    3.78    2.23
   4   1  10    1.87    1.73
  -4  -1 -11   84.38    4.46
   4   1  11   93.51    4.59
   4   1  11   81.85    4.03
  -4  -1 -12  114.16    5.26
   4   1  12  107.82    5.01
   4   1  12   96.24    4.54
  -4  -1 -13   -0.43    2.86
   4   1  13    0.47    2.67
   4   1  13   -0.08    2.16
  -4  -1 -14   22.77    4.24
   4   1  14   31.90    4.05
   4   1  14   24.40    3.37
  -4  -1 -15   10.12    3.79
  -4  -1 -16    2.74    4.10
  -4  -1 -17  120.12    7.42
  -4  -1 -18    9.66    4.64
  -4  -2  15   76.69    6.84
   4   2 -15   70.04    6.90
   4   2 -14   19.54    5.21
  -4  -2  12  289.49   10.26
   4   2 -12  312.77    9.50
  -4  -2  11    4.88    2.88
   4   2 -11    5.38    3.65
   4   2 -11    2.29    3.35
  -4  -2  10  438.52   10.95
   4   2 -10  536.69   11.71
   4   2 -10  429.49   11.37
  -4  -2   9  594.54   12.01
   4   2  -9  541.62   11.96
  -4  -2   8    2.38    2.07
   4   2  -8    5.69    2.58
  -4  -2   7  823.49   12.94
   4   2  -7 1015.07   13.91
   4   2  -7  742.31   12.70
  -4  -2   6  266.25    6.93
   4   2  -6  318.72    6.86
   4   2  -6  233.23    6.73
  -4  -2   5   66.53    3.03
  -4  -2   5   58.10    3.43
   4   2  -5   69.65    3.33
   4   2  -5   54.15    3.44
  -4  -2   4 1522.87   14.98
  -4  -2   4 1345.83   15.22
   4   2  -4 1252.30   14.88
  -4  -2   3    4.37    1.70
  -4  -2   3    3.28    1.60
   4   2  -3    5.98    1.58
   4   2  -3    7.49    1.89
  -4  -2   2  270.17    6.16
   4   2  -2  299.93    3.83
   4   2  -2  224.52    5.49
   4   2  -2  236.94    5.61
  -4  -2   1  485.73    8.59
   4   2  -1  418.00    7.27
   4   2  -1  431.00    7.33
  -4  -2   0  380.52    7.83
   4   2   0  377.81    6.65
   4   2   0  365.42    6.57
  -4  -2  -1  601.85   10.31
   4   2   1  659.73    8.76
   4   2   1  607.97    8.49
  -4  -2  -2  314.46    7.67
   4   2   2  338.14    6.00
   4   2   2  339.37    6.16
  -4  -2  -3  329.84    3.82
   4   2   3  319.99    5.74
   4   2   3  302.12    5.84
  -4  -2  -4  166.06    3.40
   4   2   4  174.42    4.29
   4   2   4  153.49    4.18
  -4  -2  -5  395.96    8.70
  -4  -2  -5  518.40    7.36
   4   2   5  521.47    7.47
   4   2   5  451.81    7.41
  -4  -2  -6   39.07    3.06
   4   2   6   51.48    2.59
   4   2   6   44.65    2.67
  -4  -2  -7  566.10   10.42
   4   2   7  784.31    9.69
   4   2   7  685.49    9.77
  -4  -2  -8    5.32    2.07
  -4  -2  -8    7.04    2.29
   4   2   8    9.23    1.71
   4   2   8    6.96    1.88
  -4  -2  -9   75.85    4.16
  -4  -2  -9   71.53    3.86
   4   2   9   94.50    3.73
   4   2   9   78.43    3.68
  -4  -2 -10  744.17   12.33
  -4  -2 -10  656.88   11.13
   4   2  10  861.39   11.31
   4   2  10  729.81   11.35
  -4  -2 -11   70.64    4.31
   4   2  11   92.01    4.08
   4   2  11   79.79    4.17
  -4  -2 -12   24.39    3.26
  -4  -2 -12   24.10    3.32
   4   2  12   28.74    3.24
   4   2  12   23.46    2.93
  -4  -2 -13  758.82   13.51
   4   2  13  814.85   13.95
  -4  -2 -14   46.37    4.46
   4   2  14   51.38    4.20
  -4  -2 -15   97.93    5.80
   4   2  15  114.50    6.38
  -4  -2 -16  181.58    7.83
   4   2  16  220.50    9.20
  -4  -2 -17    3.19    4.26
  -4  -2 -18   16.74    5.23
   4   3 -15    3.46    4.79
   4   3 -14   77.08    6.58
  -4  -3  13  104.95    7.12
   4   3 -13   94.31    6.94
  -4  -3  12   44.66    4.72
   4   3 -12   39.23    5.15
  -4  -3  11   90.06    5.61
  -4  -3  10   11.20    2.73
   4   3 -10   17.28    4.24
  -4  -3   9  176.91    6.54
   4   3  -9  252.43    7.84
   4   3  -9  205.32    8.45
  -4  -3   8   24.97    2.83
   4   3  -8   33.87    3.81
   4   3  -8   22.93    3.71
  -4  -3   7    9.67    2.38
   4   3  -7    7.57    2.71
   4   3  -7    8.60    2.77
  -4  -3   6  706.43   11.43
   4   3  -6  838.94   11.07
   4   3  -6  654.18   12.08
  -4  -3   5   11.98    1.95
  -4  -3   5    9.50    2.10
   4   3  -5   12.05    2.26
   4   3  -5   10.10    2.44
  -4  -3   4  710.67   10.15
  -4  -3   4  606.22    9.77
   4   3  -4  758.94    9.03
   4   3  -4  559.85   10.01
  -4  -3   3 2724.83   23.82
  -4  -3   3 2416.30   21.53
   4   3  -3 2913.45   20.80
   4   3  -3 2123.75   20.51
  -4  -3   2   62.03    3.53
   4   3  -2   63.91    2.39
   4   3  -2   51.48    3.00
   4   3  -2   52.51    3.07
  -4  -3   1  371.03    8.13
   4   3  -1  405.20    4.93
   4   3  -1  336.86    6.65
   4   3  -1  339.69    6.67
  -4  -3   0 3286.43   21.60
   4   3   0 2968.84   23.37
   4   3   0 2943.19   23.56
  -4  -3  -1  346.36    4.12
   4   3   1  318.78    5.91
   4   3   1  309.29    6.13
  -4  -3  -2  366.78    4.41
   4   3   2  320.39    5.70
   4   3   2  303.99    6.08
  -4  -3  -3 1648.46   12.67
   4   3   3 1542.91   13.80
   4   3   3 1453.44   14.66
  -4  -3  -4    5.98    1.50
   4   3   4    9.29    1.52
   4   3   4    7.29    1.60
  -4  -3  -5  761.27    8.77
   4   3   5  881.26    9.37
   4   3   5  720.01    9.97
  -4  -3  -6 1455.26   18.18
  -4  -3  -6 1499.33   14.56
   4   3   6 1864.83   15.30
   4   3   6 1494.23   15.63
  -4  -3  -7  109.08    5.04
  -4  -3  -7  120.97    4.31
   4   3   7  140.14    3.59
   4   3   7  105.79    4.06
  -4  -3  -8    4.32    2.32
  -4  -3  -8    1.71    2.25
   4   3   8    4.88    1.58
   4   3   8    3.16    1.90
   4   3   9 1233.06   12.14
   4   3   9  986.58   13.42
  -4  -3 -10   14.05    2.95
   4   3  10   12.38    2.30
  -4  -3 -11   44.50    3.79
  -4  -3 -11   45.71    4.20
   4   3  11   45.62    3.45
  -4  -3 -12  324.59    8.66
  -4  -3 -12  290.37    8.46
   4   3  12  281.89    7.96
  -4  -3 -13    4.18    2.84
  -4  -3 -13    0.84    3.10
   4   3  13    0.74    2.16
  -4  -3 -14   15.77    3.89
   4   3  14   19.60    3.24
  -4  -3 -15    9.69    3.93
   4   3  15    7.35    3.32
  -4  -3 -16  100.03    6.38
   4   3  16  104.10    6.69
  -4  -3 -17    2.07    3.58
  -4  -3 -18   49.57    5.68
   4   4 -14   30.44    5.16
  -4  -4  13  412.63   12.81
   4   4 -13  331.82   11.25
  -4  -4  12   33.29    4.59
   4   4 -12   36.30    6.26
   4   4 -12   29.39    4.47
  -4  -4  11   97.11    5.99
   4   4 -11  113.13    7.11
   4   4 -11   77.50    6.08
  -4  -4  10  722.04   13.78
   4   4 -10  878.83   15.32
   4   4 -10  693.27   15.49
  -4  -4   9   67.23    4.33
   4   4  -9   88.55    5.47
  -4  -4   8   27.70    2.95
   4   4  -8   34.76    3.95
  -4  -4   7  438.86    9.29
   4   4  -7  503.46    9.52
  -4  -4   6   81.96    4.11
   4   4  -6   97.20    4.33
   4   4  -6   85.33    5.46
  -4  -4   5  132.85    4.85
   4   4  -5  156.09    4.71
   4   4  -5  135.44    6.10
  -4  -4   4 1581.91   17.11
   4   4  -4 1765.81   16.30
   4   4  -4 1512.54   19.06
   4   4  -3   19.21    2.30
   4   4  -3   15.45    2.54
   4   4  -3   16.97    2.42
   4   4  -2   80.59    3.01
   4   4  -2   62.76    3.67
   4   4  -2   66.71    3.42
   4   4  -1 1393.01   12.52
   4   4  -1 1124.71   13.72
   4   4  -1 1218.60   13.81
  -4  -4   0    9.33    1.38
   4   4   0   11.87    1.94
   4   4   0   10.78    1.88
  -4  -4  -1  145.55    3.38
   4   4   1  131.74    4.01
   4   4   1  136.17    4.31
  -4  -4  -2  164.82    3.65
   4   4   2  158.34    4.18
   4   4   2  153.20    4.57
  -4  -4  -3   21.68    1.87
   4   4   3   22.70    2.01
   4   4   3   18.50    2.06
  -4  -4  -4  608.01    7.71
   4   4   4  611.65    7.55
   4   4   4  539.71    8.74
  -4  -4  -5  173.60    4.30
   4   4   5  176.40    3.75
   4   4   5  144.81    4.63
  -4  -4  -6  119.46    3.87
   4   4   6  125.92    3.11
   4   4   6  108.39    4.15
  -4  -4  -7  556.67    8.73
   4   4   7  515.85    9.18
  -4  -4  -8   55.68    3.33
   4   4   8   49.71    3.37
  -4  -4  -9   42.21    3.31
   4   4   9   49.03    3.42
  -4  -4 -10  299.45    7.85
   4   4  10  302.19    7.82
  -4  -4 -11   34.20    3.88
  -4  -4 -12  408.69   10.50
  -4  -4 -12  350.12   10.16
   4   4  12  298.49    8.47
  -4  -4 -13  220.14    7.95
   4   4  13  155.36    6.57
   4   4  14   22.09    3.44
  -4  -4 -15  273.67    9.99
   4   4  15  269.48    9.59
  -4  -4 -16  410.92   12.02
   4   4  16  397.77   12.30
  -4  -4 -17   27.43    5.24
  -4  -4 -18   64.14    6.38
   4   5 -13   64.68    6.48
   4   5 -12    9.15    5.27
   4   5 -12    4.78    4.16
  -4  -5  11  100.47    6.16
   4   5 -11  101.13    6.83
   4   5 -11   66.99    5.62
  -4  -5  10    2.52    2.62
   4   5 -10    6.58    4.10
   4   5 -10    2.31    3.34
  -4  -5   9   45.53    3.81
   4   5  -9   54.28    4.41
   4   5  -9   35.73    4.40
  -4  -5   8  119.81    5.36
   4   5  -8  136.59    5.90
   4   5  -8  107.71    6.19
  -4  -5   7   91.36    4.64
   4   5  -7   91.64    4.72
   4   5  -7   79.95    5.38
  -4  -5   6  564.43   10.40
   4   5  -6  604.75   10.49
   4   5  -6  478.89   11.59
  -4  -5   5    3.77    1.87
   4   5  -5    3.66    2.53
   4   5  -5    5.29    3.17
  -4  -5   4  113.44    4.50
   4   5  -4  131.18    4.84
   4   5  -3  591.97    9.12
   4   5  -3  551.28    9.50
   4   5  -2   46.82    2.92
   4   5  -2   46.77    3.11
   4   5  -1  436.64    7.32
   4   5  -1  406.04    7.86
  -4  -5   0  964.37   11.09
   4   5   0 1009.91   14.36
   4   5   0 1012.74   12.70
  -4  -5  -1   90.94    3.35
   4   5   1  102.96    4.51
   4   5   1   96.91    3.91
  -4  -5  -2  196.04    4.72
   4   5   2  204.34    5.73
   4   5   2  189.74    5.31
  -4  -5  -3 1264.23   13.07
   4   5   3 1286.22   14.14
   4   5   3 1238.69   14.40
  -4  -5  -4  167.24    4.57
   4   5   4  159.48    5.03
  -4  -5  -5   83.89    3.52
   4   5   5   82.01    3.83
  -4  -5  -6 1577.36   16.02
   4   5   6 1405.54   16.29
  -4  -5  -7   81.64    3.96
   4   5   7   77.38    3.98
  -4  -5  -8  120.63    4.79
   4   5   8  110.21    4.87
  -4  -5  -9  124.85    5.03
   4   5   9  116.49    5.04
  -4  -5 -10   57.17    3.93
   4   5  10   51.92    3.82
  -4  -5 -11  142.14    5.81
   4   5  11  132.35    5.78
  -4  -5 -12   59.46    4.51
   4   5  12   70.89    4.68
  -4  -5 -13   11.51    3.29
   4   5  13    8.91    2.99
  -4  -5 -14    0.04    3.83
   4   5  14   -0.51    2.50
   4   5  15  124.32    6.97
   4   5  16    4.52    3.44
   4   5  17    5.77    4.17
  -4  -5 -18   28.55    6.14
   4   6 -12   10.15    4.86
  -4  -6  11   20.45    4.31
   4   6 -11   26.40    4.93
  -4  -6  10  379.46   11.36
   4   6 -10  469.89   11.94
   4   6  -9   80.90    5.61
   4   6  -9   59.92    5.38
   4   6  -8  328.67    9.16
   4   6  -8  246.14    8.93
   4   6  -7  786.48   13.63
   4   6  -7  595.65   13.35
  -4  -6   6   26.78    3.09
   4   6  -6   30.61    3.89
   4   6  -6   21.91    3.61
  -4  -6   5  145.22    5.39
   4   6  -5  155.25    5.88
   4   6  -5  121.33    6.16
  -4  -6   4  647.00   10.77
   4   6  -4  660.27   12.46
   4   6  -4  689.35   11.40
   4   6  -4  532.01   11.61
   4   6  -3   61.50    4.52
   4   6  -3   68.29    4.03
   4   6  -3   53.12    4.35
   4   6  -3   66.98    4.02
   4   6  -2   19.79    3.36
   4   6  -2   23.28    2.84
   4   6  -2   22.08    3.31
   4   6  -2   22.31    2.91
  -4  -6   1  976.19   12.73
   4   6  -1  978.16   15.92
   4   6  -1 1098.52   13.89
  -4  -6   0   58.92    3.33
   4   6   0   68.02    3.70
  -4  -6  -1   37.00    2.87
   4   6   1   42.19    2.99
  -4  -6  -2  376.41    7.44
   4   6   2  388.89    7.89
  -4  -6  -3   29.49    2.71
   4   6   3   25.06    3.69
   4   6   3   28.55    2.66
  -4  -6  -4   32.94    2.95
   4   6   4   36.56    4.09
   4   6   4   31.97    2.84
  -4  -6  -5   67.86    3.74
   4   6   5   52.42    4.65
   4   6   5   61.46    3.60
  -4  -6  -6  196.62    5.90
   4   6   6  177.48    7.55
   4   6   6  177.13    5.78
  -4  -6  -7  246.44    6.72
   4   6   7  228.25    8.64
   4   6   7  221.97    6.66
  -4  -6  -8    1.06    2.18
   4   6   8   -0.84    2.97
   4   6   8    1.28    2.10
  -4  -6  -9   90.47    4.66
   4   6   9   85.98    4.67
  -4  -6 -10  195.16    6.80
   4   6  10  176.79    6.58
  -4  -6 -11   50.26    4.28
   4   6  11   46.44    4.16
  -4  -6 -12  219.24    7.86
   4   6  12  208.69    7.69
  -4  -6 -13  201.69    7.93
   4   6  13  188.67    7.62
  -4  -6 -14    5.48    3.78
   4   6  14    8.51    3.06
  -4  -6 -15   92.76    6.28
   4   6  15   99.89    6.41
  -4  -6 -16  223.31   10.17
   4   6  16  196.38    9.12
  -4  -7  10    2.62    4.10
   4   7 -10    1.57    4.71
  -4  -7   9   -0.90    3.27
   4   7  -9    3.92    4.33
  -4  -7   8   71.95    5.76
   4   7  -8   90.66    5.92
  -4  -7   7   18.95    3.82
   4   7  -7   19.99    4.23
  -4  -7   6   26.64    4.10
   4   7  -6   38.14    4.40
  -4  -7   5   35.33    4.52
   4   7  -5   39.72    4.31
   4   7  -4  113.63    5.60
   4   7  -3  412.17   10.71
   4   7  -3  424.80    9.59
  -4  -7   2    6.82    2.29
   4   7  -2    8.03    3.02
   4   7  -2   11.93    2.90
  -4  -7   1  166.41    5.84
   4   7  -1  160.21    7.07
   4   7  -1  199.06    6.15
  -4  -7   0  452.12    9.31
   4   7   0  563.24   10.05
  -4  -7  -1   20.41    2.85
   4   7   1   27.29    2.82
  -4  -7  -2  366.50    8.33
   4   7   2  363.83   11.30
   4   7   2  424.36    8.70
  -4  -7  -3  294.57    7.49
   4   7   3  266.40    9.68
   4   7   3  309.55    7.49
  -4  -7  -4   15.15    2.80
   4   7   4   18.79    3.78
   4   7   4   21.73    2.70
  -4  -7  -5  187.58    6.28
   4   7   5  175.85    8.06
   4   7   5  178.45    5.98
  -4  -7  -6  126.75    5.45
   4   7   6  113.88    6.65
   4   7   6  120.37    5.19
  -4  -7  -7   65.20    4.43
   4   7   7   56.43    5.11
   4   7   7   61.08    4.12
  -4  -7  -8  369.75    9.12
   4   7   8  312.59   10.58
   4   7   8  340.81    8.82
  -4  -7  -9  448.60   10.29
   4   7   9  427.62   12.41
   4   7   9  434.27   10.25
  -4  -7 -10   -0.03    2.83
   4   7  10    4.70    3.51
   4   7  10    2.38    2.66
  -4  -7 -11  138.00    6.42
   4   7  11  143.22    6.50
  -4  -7 -12  285.17    9.18
   4   7  12  276.54    9.15
  -4  -7 -13    7.09    3.77
   4   7  13    0.34    3.14
  -4  -7 -14   44.24    4.97
   4   7  14   48.96    5.13
  -4  -7 -15   53.59    5.63
   4   7  15   58.10    5.80
  -4  -8   8  105.43    7.01
   4   8  -8  126.34    7.54
  -4  -8   7  324.14   11.50
   4   8  -7  374.66   11.11
   4   8  -6   37.67    5.01
   4   8  -5  132.78    6.92
   4   8  -4  440.77   11.03
  -4  -8   3  100.04    5.55
   4   8  -3  107.12    6.65
  -4  -8   2  137.73    6.11
   4   8  -2  151.07    7.61
  -4  -8   1  134.17    5.96
   4   8  -1  136.30    7.41
  -4  -8   0   43.53    3.98
  -4  -8  -1  128.29    5.63
  -4  -8  -2   87.18    4.93
  -4  -8  -3    0.11    2.50
   4   8   3   -1.26    3.83
  -4  -8  -4   22.35    3.28
   4   8   4   20.96    4.40
  -4  -8  -5   27.46    3.79
   4   8   5   18.29    4.55
   4   8   5   23.99    3.31
  -4  -8  -6   52.37    4.32
   4   8   6   50.54    5.21
   4   8   6   64.64    4.30
  -4  -8  -7    4.51    3.24
   4   8   7    5.08    3.49
   4   8   7    7.67    2.70
  -4  -8  -8    9.40    3.16
   4   8   8    7.76    3.63
   4   8   8    9.68    2.97
  -4  -8  -9  109.49    5.84
   4   8   9  103.42    7.09
   4   8   9  123.08    6.12
  -4  -8 -10   48.05    4.61
   4   8  10   46.17    5.61
   4   8  10   53.94    4.82
  -4  -8 -11    2.67    3.25
   4   8  11    2.39    4.25
   4   8  11    3.47    3.00
  -4  -8 -12  162.92    7.62
   4   8  12  189.59    9.80
   4   8  12  179.42    7.80
  -4  -8 -13   16.52    4.53
   4   8  13   12.44    3.79
  -4  -8 -14    1.67    4.11
  -4  -9   4   -0.78    3.39
  -4  -9   3   37.78    4.24
  -4  -9   2   30.20    3.93
   4   9  -2   37.37    5.52
  -4  -9   1   32.69    4.15
   4   9  -1   33.03    5.35
  -4  -9   0    0.12    2.82
   4   9   0    3.28    4.29
  -4  -9  -1   12.61    3.57
  -4  -9  -2  243.85    8.51
  -4  -9  -3  229.67    8.09
   4   9   3  223.69   10.48
  -4  -9  -4   15.32    3.89
   4   9   4   14.93    5.07
  -4  -9  -5  207.51    8.15
   4   9   5  194.15    9.91
  -4  -9  -6  217.92    8.37
   4   9   6  191.77    9.63
  -4  -9  -7    7.77    3.95
   4   9   7    7.44    4.16
  -4  -9  -8  114.55    6.80
   4   9   8   86.16    7.14
  -4  -9  -9  108.90    6.72
   4   9   9   95.06    7.36
  -4  -9 -10   21.12    4.16
   4   9  10   20.36    5.32
  -4  -9 -11  141.29    7.81
   5  -5   0  100.20    6.39
   5  -5   1    1.45    3.90
   5  -5   2   31.60    5.14
   5  -5   3  134.61    7.54
  -5   4   6   21.09    4.60
  -5   4   5   17.38    4.39
  -5   4   4  118.98    6.94
   5  -4  -4  147.02    6.76
  -5   4   3   55.55    5.32
   5  -4  -3   63.98    5.00
  -5   4   2   17.58    4.38
   5  -4  -2   18.18    3.72
  -5   4   1  492.60   13.26
   5  -4  -1  558.35   12.34
  -5   4   0  225.94    9.31
   5  -4   0  264.52    8.67
  -5   4  -1   13.84    3.99
  -5   4  -2  288.87   10.78
   5  -4   2  348.22   10.10
  -5   4  -3  229.00    9.99
  -5   4  -4   33.53    5.26
   5  -4   4   31.55    3.94
   5  -4   5  177.98    7.70
   5  -4   6    4.34    3.19
  -5   4  -7   15.53    5.24
   5  -4   7   20.22    4.36
  -5   4  -8   59.65    6.64
   5  -4   8   63.56    5.83
   5  -3  -7  140.20    6.52
  -5   3   6    0.13    3.50
   5  -3  -6    2.24    3.20
  -5   3   5  199.05    7.97
   5  -3  -5  204.35    7.45
  -5   3   4  212.90    8.22
   5  -3  -4  218.59    7.54
  -5   3   3   56.98    4.84
   5  -3  -3   59.65    4.53
  -5   3   2   38.76    4.26
   5  -3  -2   35.91    3.69
  -5   3   1  152.14    7.27
   5  -3  -1  172.49    6.72
  -5   3   0   72.53    5.44
   5  -3   0   80.66    4.82
  -5   3  -1   49.69    4.84
   5  -3   1   54.51    4.26
  -5   3  -2   20.52    3.96
   5  -3   2   20.98    3.59
  -5   3  -3  134.86    7.32
   5  -3   3  143.58    6.25
  -5   3  -4    0.77    3.37
   5  -3   4    1.81    2.42
   5  -3   5    0.76    2.53
   5  -3   6   87.95    5.39
  -5   3  -7   40.99    5.46
   5  -3   7   40.46    4.20
  -5   3  -8   38.55    5.22
   5  -3   8   34.33    4.39
  -5   3  -9  185.78    8.72
   5  -3   9  181.04    7.92
  -5   3 -10   51.86    5.79
   5  -3  10   53.33    5.18
  -5   3 -11    9.42    4.56
   5  -3  11    8.28    3.90
  -5   2  12   12.28    4.31
  -5   2  11   28.71    4.68
  -5   2  10   65.96    5.59
   5  -2 -10   62.00    5.16
  -5   2   9    9.12    4.00
   5  -2  -9   11.08    3.64
   5  -2  -8    4.46    3.12
   5  -2  -7  337.82    9.20
  -5   2   6  101.01    5.54
   5  -2  -6   90.15    5.05
  -5   2   5    6.17    2.86
   5  -2  -5    1.73    2.65
  -5   2   4 1316.14   18.62
   5  -2  -4 1263.39   17.25
  -5   2   3  115.70    5.96
   5  -2  -3  109.90    5.29
  -5   2   2   21.75    3.53
   5  -2  -2   18.17    2.87
  -5   2   1  465.04   11.16
   5  -2  -1  473.67   10.08
  -5   2   0  275.81    8.73
   5  -2   0  289.84    7.93
  -5   2  -1   60.57    4.64
   5  -2   1   70.78    4.34
  -5   2  -2  266.39    8.89
   5  -2   2  312.25    8.36
  -5   2  -3   87.18    5.67
   5  -2   3   91.04    4.84
  -5   2  -4   27.42    4.17
   5  -2   4   31.39    3.35
   5  -2   5  546.70   11.41
   5  -2   6  176.29    6.76
   5  -2   7    0.46    2.43
  -5   2  -8  255.12    9.38
   5  -2   8  289.93    8.92
  -5   2  -9   38.53    4.90
   5  -2   9   42.54    4.43
  -5   2 -10   19.66    4.05
   5  -2  10   18.84    3.53
  -5   2 -11   45.49    5.14
   5  -2  11   42.49    4.79
   5  -2  12   10.50    3.81
   5  -2  13    5.50    3.95
  -5   1  13   52.55    5.71
  -5   1  12    4.39    3.73
   5  -1 -12   -2.86    3.83
   5  -1 -11  275.49    9.23
   5  -1 -10  219.15    8.04
   5  -1  -9   -0.34    2.70
  -5   1   8  493.80   12.76
   5  -1  -8  374.43    9.59
  -5   1   7   98.14    5.90
   5  -1  -7   91.36    5.11
  -5   1   6    3.04    2.61
   5  -1  -6   -0.40    2.30
  -5   1   5 1293.38   17.07
  -5   1   5 1223.42   17.24
   5  -1  -5 1132.19   15.93
  -5   1   4  530.05   10.69
   5  -1  -4  524.55   10.44
  -5   1   3   11.58    2.50
  -5   1   3   14.12    2.54
   5  -1  -3   13.41    2.55
  -5   1   2  296.30    8.11
   5  -1  -2  301.83    7.70
  -5   1   1   57.05    4.16
  -5   1   1   74.17    3.65
   5  -1  -1   60.48    3.77
  -5   1   0   28.25    3.27
  -5   1   0   34.72    2.71
   5  -1   0   26.96    2.91
  -5   1  -1   75.46    4.70
   5  -1   1   78.59    4.20
  -5   1  -2    4.20    2.64
   5  -1   2    5.54    2.57
  -5   1  -3  329.05    9.54
   5  -1   3  354.64    8.38
  -5   1  -4   23.89    3.67
   5  -1   4   24.25    2.96
  -5   1  -5    3.48    3.04
   5  -1   5    5.01    2.27
   5  -1   6  362.59    8.84
   5  -1   7   21.35    3.02
  -5   1  -8   23.03    3.73
   5  -1   8   29.30    3.43
  -5   1  -9  236.30    8.38
   5  -1   9  256.16    8.10
  -5   1 -10   19.82    3.82
   5  -1  10   16.88    3.37
  -5   1 -11  143.48    6.93
   5  -1  11  146.56    6.75
  -5   1 -12  275.18    8.96
   5  -1  12  275.01    9.39
   5  -1  13   30.35    4.39
   5  -1  14   62.25    6.06
   5  -1  15  389.62   12.82
   5   0 -14   98.56    7.69
   5   0 -13   18.91    4.81
   5   0 -12   63.28    5.37
   5   0 -11   27.21    4.34
  -5   0  10  273.44   10.01
   5   0 -10  262.58    8.61
  -5   0   9   46.90    4.65
   5   0  -9   43.25    4.09
  -5   0   8   23.02    3.69
   5   0  -8   17.27    3.12
  -5   0   7  406.48   10.18
   5   0  -7  338.33    8.78
  -5   0   6   30.24    3.39
   5   0  -6   25.54    3.18
  -5   0   5   66.88    3.84
  -5   0   5   61.02    3.90
   5   0  -5   61.67    3.96
  -5   0   4  192.04    6.04
  -5   0   4  194.99    6.16
   5   0  -4  183.87    6.07
  -5   0   3  154.72    5.64
  -5   0   3  155.98    5.26
   5   0  -3  142.39    5.35
  -5   0   2   59.97    3.97
  -5   0   2   64.60    3.46
   5   0  -2   65.35    3.92
  -5   0   1  812.58   13.04
  -5   0   1  876.51   11.77
   5   0  -1  773.71   11.88
  -5   0   0   39.26    3.68
  -5   0   0   41.39    2.85
   5   0   0   41.67    3.10
  -5   0  -1  230.87    7.24
  -5   0  -1  259.46    5.84
   5   0   1  249.17    6.60
  -5   0  -2  908.11   14.78
   5   0   2  927.08   12.97
   5   0   2  937.94   11.35
  -5   0  -3   95.27    5.27
   5   0   3  100.92    4.48
   5   0   3   99.94    3.64
  -5   0  -4   70.11    4.89
   5   0   4   68.66    3.83
   5   0   4   67.54    3.25
   5   0   5  872.05   12.83
   5   0   5  902.42   10.80
   5   0   6  105.21    4.64
  -5   0  -7  161.24    6.95
   5   0   7  191.76    6.16
  -5   0  -8  245.14    8.29
   5   0   8  261.80    7.34
  -5   0  -9    2.04    2.98
   5   0   9    3.53    2.37
  -5   0 -10   83.91    5.35
   5   0  10   93.89    4.98
  -5   0 -11  343.04    9.58
   5   0  11  310.73    8.75
  -5   0 -12    4.30    3.03
   5   0  12    4.60    3.21
   5   0  13    2.51    3.38
   5   0  14   86.23    6.16
   5   0  15    7.31    4.46
   5   0  16    1.84    4.73
   5   1 -14  358.02   13.03
   5   1 -13  186.13    8.96
  -5  -1  12    5.67    3.51
   5   1 -12    1.18    3.45
  -5  -1  11  536.46   14.02
   5   1 -11  468.32   12.09
  -5  -1  10  127.94    6.74
   5   1 -10  106.88    5.95
  -5  -1   9  113.73    6.28
   5   1  -9   98.48    5.51
  -5  -1   8  827.61   14.83
   5   1  -8  714.69   13.26
  -5  -1   7  347.71    9.14
   5   1  -7  339.72    8.82
  -5  -1   6   35.80    3.26
   5   1  -6   30.70    3.27
  -5  -1   5  467.26    8.67
  -5  -1   5  401.24    8.93
   5   1  -5  375.57    8.72
  -5  -1   4  268.77    6.71
  -5  -1   4  263.08    6.96
   5   1  -4  235.39    6.71
  -5  -1   3   55.54    3.64
  -5  -1   3   47.67    3.20
   5   1  -3   52.38    3.47
  -5  -1   2  811.86   12.32
  -5  -1   2  790.59   11.48
   5   1  -2  709.66   11.17
  -5  -1   1  460.11    9.36
  -5  -1   1  462.76    8.39
   5   1  -1  417.75    8.31
  -5  -1   0    2.42    2.11
   5   1   0    1.07    1.89
   5   1   0    0.49    1.81
  -5  -1  -1  671.71   11.87
   5   1   1  645.15   10.19
   5   1   1  670.23    9.74
  -5  -1  -2   77.89    4.50
   5   1   2   77.91    3.71
   5   1   2   77.61    3.37
  -5  -1  -3   16.22    2.93
   5   1   3   13.82    2.25
   5   1   3   15.45    2.11
  -5  -1  -4  139.98    6.23
   5   1   4  146.07    4.89
   5   1   4  136.77    4.26
   5   1   5   16.20    2.51
   5   1   5   17.17    2.14
   5   1   6  684.69   10.72
   5   1   6  609.56    9.12
  -5  -1  -7  104.40    5.43
   5   1   7  124.06    4.70
   5   1   7  109.42    4.00
  -5  -1  -8  100.05    5.38
   5   1   8  112.80    4.59
   5   1   8  114.91    4.32
  -5  -1  -9  110.12    5.56
   5   1   9  127.33    5.08
   5   1   9  121.81    4.51
  -5  -1 -10    1.02    2.51
   5   1  10    0.52    2.32
   5   1  10    0.12    1.82
  -5  -1 -11  300.05    8.70
   5   1  11  302.37    8.08
  -5  -1 -12  380.63    9.85
   5   1  12  385.24    9.45
  -5  -1 -13    1.99    3.41
   5   1  13    6.85    3.16
   5   1  14   32.38    4.31
  -5  -2  13    5.54    3.89
  -5  -2  12   67.92    5.73
   5   2 -12   66.69    5.96
  -5  -2  11   31.95    4.19
   5   2 -11   31.59    4.43
  -5  -2  10   17.77    3.37
   5   2 -10   16.75    3.63
  -5  -2   9   97.48    5.49
   5   2  -9   85.13    5.39
  -5  -2   8   19.51    3.06
   5   2  -8   17.15    3.25
  -5  -2   7  119.67    5.41
   5   2  -7  114.79    5.60
  -5  -2   6   19.88    2.78
   5   2  -6   13.70    2.73
  -5  -2   5   17.78    2.63
   5   2  -5   17.15    2.71
  -5  -2   4  998.13   12.92
  -5  -2   4  867.14   12.85
   5   2  -4  831.49   12.78
  -5  -2   3    4.97    2.31
  -5  -2   3    4.52    2.00
   5   2  -3    3.40    1.98
  -5  -2   2  333.64    7.61
  -5  -2   2  317.86    7.15
   5   2  -2  283.85    6.91
  -5  -2   1  640.22   10.86
   5   2  -1  646.76   10.25
   5   2  -1  675.70   10.39
  -5  -2   0   48.89    3.46
   5   2   0   49.39    3.04
   5   2   0   50.64    3.07
  -5  -2  -1  175.42    6.09
   5   2   1  168.02    5.05
   5   2   1  165.78    4.93
  -5  -2  -2 1007.07   15.20
   5   2   2 1074.09   12.92
   5   2   2 1043.77   12.62
  -5  -2  -3    8.88    2.62
   5   2   3    8.27    1.73
   5   2   3    8.53    1.80
   5   2   4  386.90    7.30
   5   2   4  348.71    6.93
   5   2   5  539.60    8.74
   5   2   5  483.92    8.28
  -5  -2  -6   89.89    5.00
   5   2   6  112.84    4.21
   5   2   6   88.47    3.70
  -5  -2  -7  356.97    9.24
   5   2   7  422.37    7.86
   5   2   7  384.53    7.64
  -5  -2  -8 1287.86   17.89
   5   2   8 1582.49   16.67
   5   2   8 1400.45   15.84
  -5  -2  -9   52.35    4.16
   5   2   9   60.97    3.47
   5   2   9   53.54    3.30
  -5  -2 -10  107.56    5.46
   5   2  10  118.68    4.62
   5   2  10   95.57    4.23
  -5  -2 -11  432.89   10.24
   5   2  11  527.50    9.82
   5   2  11  427.40    9.10
  -5  -2 -12   35.66    3.69
   5   2  12   38.89    3.53
   5   2  12   35.85    3.34
  -5  -2 -13   20.41    3.62
  -5  -2 -13   16.22    3.69
   5   2  13   18.48    3.08
  -5  -2 -14   85.26    5.73
   5   2  14   88.34    5.21
   5   2  15    1.32    3.00
  -5  -3  13   19.47    4.72
  -5  -3  12   82.84    6.03
  -5  -3  11  236.94    8.93
   5   3 -11  230.47    9.96
  -5  -3  10  161.08    7.10
   5   3 -10  155.69    7.83
  -5  -3   9  110.13    5.81
   5   3  -9  101.09    6.14
  -5  -3   8  893.01   14.99
   5   3  -8  834.12   15.48
  -5  -3   7   88.66    4.78
   5   3  -7   85.57    5.26
  -5  -3   6  381.35    9.00
   5   3  -6  335.79    8.91
  -5  -3   5  971.65   14.18
   5   3  -5  888.80   14.03
  -5  -3   4   63.39    3.68
  -5  -3   4   49.43    3.42
   5   3  -4   48.33    3.57
  -5  -3   3  459.56    8.90
  -5  -3   3  443.77    8.80
   5   3  -3  415.77    8.75
  -5  -3   2  924.71   13.30
   5   3  -2  828.59   12.18
   5   3  -2  813.48   11.91
  -5  -3   1    1.79    1.95
   5   3  -1    4.46    1.92
   5   3  -1    3.45    2.01
  -5  -3   0  182.59    6.15
   5   3   0  173.34    5.12
   5   3   0  188.06    5.47
  -5  -3  -1  271.24    7.70
   5   3   1  275.14    6.20
   5   3   1  279.52    6.49
  -5  -3  -2    3.02    2.09
   5   3   2    2.60    1.69
   5   3   2    3.30    1.67
   5   3   3   10.22    1.89
   5   3   3    6.40    1.83
   5   3   4  568.33    8.53
   5   3   4  515.64    8.80
   5   3   5  404.42    7.04
   5   3   5  353.80    7.31
  -5  -3  -6    0.91    2.10
   5   3   6    6.78    1.88
   5   3   6    4.84    1.78
  -5  -3  -7   40.30    3.59
   5   3   7   53.44    3.04
   5   3   7   42.95    2.98
  -5  -3  -8   82.83    4.73
   5   3   8  124.53    4.20
   5   3   8   91.20    4.14
  -5  -3  -9  176.21    6.66
   5   3   9  231.52    5.60
   5   3   9  181.45    5.78
  -5  -3 -10    3.02    2.53
  -5  -3 -10    2.51    2.66
   5   3  10    2.14    1.93
  -5  -3 -11  146.78    6.31
  -5  -3 -11  163.00    6.01
   5   3  11  155.90    5.87
  -5  -3 -12  207.97    7.54
  -5  -3 -12  197.95    6.77
   5   3  12  198.79    6.83
  -5  -3 -13   11.84    3.52
  -5  -3 -13    9.26    3.18
   5   3  13   11.94    2.98
  -5  -3 -14  221.78    7.93
  -5  -3 -14  187.09    7.29
   5   3  14  196.57    7.51
  -5  -3 -15  161.95    7.20
   5   3  15  161.86    7.20
  -5  -3 -16   12.28    4.08
   5   3  16    7.89    3.64
  -5  -3 -17  219.38    8.93
   5   3  17  242.59    9.86
  -5  -4  13    6.92    4.09
   5   4 -13    2.28    4.82
  -5  -4  12   93.07    6.61
   5   4 -12   96.44    7.57
  -5  -4  11    2.57    2.80
  -5  -4  10   34.67    3.81
  -5  -4   9  158.57    6.64
  -5  -4   8   17.03    2.84
   5   4  -8   14.16    3.82
  -5  -4   7  127.87    5.72
   5   4  -7  114.04    6.35
  -5  -4   6  163.01    6.05
   5   4  -6  154.46    6.72
  -5  -4   5    9.55    2.27
   5   4  -5    7.31    2.73
  -5  -4   4   32.86    3.17
  -5  -4   4   29.81    2.90
   5   4  -4   25.32    3.17
  -5  -4   3   33.75    3.21
   5   4  -3   22.28    2.91
   5   4  -3   28.96    3.05
  -5  -4   2  709.87   12.39
   5   4  -2  584.66   10.43
   5   4  -2  632.33   10.61
  -5  -4   1  255.38    7.70
   5   4  -1  230.21    6.25
   5   4  -1  232.85    6.33
  -5  -4   0   41.38    3.76
   5   4   0   35.44    2.94
   5   4   0   35.79    2.95
   5   4   1  748.32   10.64
   5   4   1  744.67   11.11
   5   4   2 1153.42   13.16
   5   4   2 1086.80   13.68
   5   4   3  299.35    6.11
   5   4   3  276.49    6.65
   5   4   4  535.71    8.06
   5   4   4  464.10    8.67
   5   4   5  945.56   10.81
   5   4   5  761.33   11.39
   5   4   6   70.46    2.99
   5   4   6   56.42    3.42
  -5  -4  -7  321.73    9.18
   5   4   7  342.13    7.79
  -5  -4  -8  232.10    7.94
   5   4   8  242.57    6.82
  -5  -4  -9  150.10    6.58
  -5  -4  -9  152.61    5.99
   5   4   9  137.42    5.30
  -5  -4 -10  357.70    9.87
   5   4  10  333.90    8.43
   5   4  11  535.41   11.02
  -5  -4 -12   16.08    3.71
  -5  -4 -12   12.27    3.75
   5   4  12   13.03    2.79
  -5  -4 -13  192.85    7.79
  -5  -4 -13  167.65    7.19
   5   4  13  171.60    6.97
  -5  -4 -14  387.26   10.63
  -5  -4 -14  354.76   10.18
   5   4  14  309.82    9.44
  -5  -4 -15   18.71    4.50
   5   4  15   28.18    3.89
  -5  -4 -16  115.65    7.06
   5   4  16  109.13    6.84
  -5  -4 -17   10.38    4.66
   5   4  17    9.87    3.94
  -5  -4 -18  136.45    7.97
  -5  -5  12   88.72    6.71
   5   5 -12   70.88    6.43
  -5  -5  11  326.36   10.23
   5   5 -11  308.37   11.17
  -5  -5  10    7.45    3.06
   5   5 -10   12.93    4.61
  -5  -5   9  349.74    9.82
   5   5  -9  352.74   11.70
  -5  -5   8  373.94    9.68
  -5  -5   7  171.73    6.58
  -5  -5   6  299.74    8.13
  -5  -5   5  673.93   11.95
   5   5  -5  680.04   14.58
  -5  -5   4   19.94    2.75
   5   5  -4   20.90    3.50
   5   5  -3  260.17    8.08
   5   5  -3  268.33    7.30
   5   5  -2  523.03   10.81
   5   5  -2  563.70   10.30
   5   5  -1   12.02    2.66
   5   5  -1   10.97    2.37
   5   5   0  146.80    5.31
   5   5   0  147.07    5.30
   5   5   1  614.05   10.13
   5   5   1  608.33   10.29
   5   5   2    2.42    1.95
   5   5   2    2.37    1.91
   5   5   3   36.56    2.60
   5   5   3   38.79    3.06
   5   5   4  230.42    6.38
   5   5   5   23.05    2.61
   5   5   6   16.80    2.51
  -5  -5  -7  188.65    5.40
   5   5   7  168.05    5.77
  -5  -5  -8  267.74    6.66
   5   5   8  222.30    6.75
  -5  -5  -9   53.66    3.74
   5   5   9   44.78    3.52
  -5  -5 -10   30.07    3.51
   5   5  10   29.06    3.26
  -5  -5 -11  234.58    7.62
   5   5  11  220.42    7.40
  -5  -5 -12   13.85    3.82
   5   5  12   14.02    2.97
  -5  -5 -13   22.82    4.51
   5   5  13   16.46    3.36
  -5  -5 -14  407.62   11.63
   5   5  14  309.35    9.71
   5   5  15   30.06    4.09
  -5  -5 -16   22.90    5.28
   5   5  16   15.65    4.17
  -5  -5 -17   94.64    7.32
   5   5  17   87.75    6.76
   5   6 -10   35.26    5.44
  -5  -6   9  260.26    8.56
   5   6  -9  215.45    9.06
  -5  -6   8    8.67    2.73
   5   6  -8   11.45    3.66
  -5  -6   7   52.99    4.29
   5   6  -7   37.39    4.89
  -5  -6   6   64.84    4.38
   5   6  -6   58.72    5.30
  -5  -6   5   71.00    4.25
   5   6  -5   68.45    5.53
  -5  -6   4   40.70    3.31
   5   6  -4   44.02    4.48
   5   6  -3  125.36    5.32
   5   6  -2  251.43    7.12
   5   6  -1  174.80    5.91
   5   6   0    9.05    2.41
   5   6   1  203.63    6.18
   5   6   2  644.99   11.03
   5   6   3   44.02    3.45
  -5  -6  -4  421.65    7.74
   5   6   4  352.40    8.18
  -5  -6  -5  548.63    9.11
   5   6   5  419.00    9.04
  -5  -6  -6   61.39    3.66
   5   6   6   54.12    3.73
  -5  -6  -7 1282.78   15.28
   5   6   7 1066.50   15.34
  -5  -6  -8  608.33   10.55
   5   6   8  515.74   10.65
  -5  -6  -9  112.48    5.15
   5   6   9   97.52    5.03
  -5  -6 -10  535.41   10.81
   5   6  10  493.87   11.02
  -5  -6 -11  305.35    8.61
   5   6  11  287.39    8.69
  -5  -6 -12    3.01    3.35
   5   6  12    5.71    2.68
  -5  -6 -13  123.11    6.64
   5   6  13  107.99    6.05
  -5  -6 -14   51.65    5.59
   5   6  14   45.38    4.52
  -5  -6 -15    7.77    4.91
   5   6  15    8.26    3.35
   5   6  16   52.53    5.48
  -5  -7   9   82.75    6.27
   5   7  -8  110.65    6.92
   5   7  -7    4.80    3.70
   5   7  -6  419.46   11.76
   5   7  -5  260.92    9.24
  -5  -7   4  105.28    5.16
   5   7  -4   93.02    5.79
   5   7  -3  284.62    9.16
   5   7  -3  349.21    8.89
   5   7  -2  458.30   11.22
   5   7  -2  538.39   10.78
   5   7  -1    6.53    2.81
   5   7   0  148.31    5.66
   5   7   1  472.87    9.80
   5   7   2    0.93    2.29
  -5  -7  -3   98.64    4.49
   5   7   3   93.47    4.62
  -5  -7  -4   81.03    4.31
   5   7   4   66.28    4.11
  -5  -7  -5  108.38    4.91
   5   7   5   92.38    4.81
  -5  -7  -6  497.51    9.79
   5   7   6  429.61    9.73
  -5  -7  -7  300.27    7.84
   5   7   7  267.96    7.93
  -5  -7  -8  146.11    5.88
   5   7   8  132.19    5.80
  -5  -7  -9   24.04    3.67
   5   7   9   13.76    2.90
  -5  -7 -10   64.02    4.86
   5   7  10   51.65    4.42
  -5  -7 -11  100.92    6.00
   5   7  11   92.02    5.62
  -5  -7 -12    0.20    3.61
   5   7  12    0.30    2.66
  -5  -7 -13    5.33    3.96
   5   7  13    6.54    3.23
  -5  -7 -14  168.86    8.08
   5   7  14  164.96    7.95
  -5  -7 -15   23.65    5.11
   5   7  15   28.07    4.52
  -5  -8   7   10.25    4.47
   5   8  -2    6.44    4.16
   5   8  -1   35.78    5.09
   5   8   0    3.60    3.85
   5   8   1  351.15   11.53
   5   8   1  441.53    9.94
   5   8   2   41.21    3.81
  -5  -8  -3   -1.32    2.51
   5   8   3    1.88    2.70
  -5  -8  -4  646.34   12.00
   5   8   4  526.72   14.77
   5   8   4  646.01   12.15
  -5  -8  -5  204.33    7.10
   5   8   5  163.14    8.56
   5   8   5  194.58    6.91
  -5  -8  -6   50.46    4.45
   5   8   6   37.96    5.03
   5   8   6   46.89    4.01
  -5  -8  -7  350.40    9.30
   5   8   7  266.81   10.73
   5   8   7  318.71    9.03
  -5  -8  -8   98.30    5.62
   5   8   8   88.69    5.17
  -5  -8  -9   24.01    3.76
   5   8   9   22.48    3.43
  -5  -8 -10  183.20    7.54
   5   8  10  167.74    7.19
  -5  -8 -11  109.95    6.54
   5   8  11   92.22    5.88
  -5  -8 -12   12.23    4.60
   5   8  12   12.09    3.49
  -5  -8 -13  128.28    7.44
   5   8  13  123.12    7.15
   5   9  -1   32.56    5.47
   5   9   0  174.82    9.08
   5   9   1  114.90    7.82
  -5  -9  -4  157.48    7.08
   5   9   4  129.45    8.45
  -5  -9  -5   13.75    3.95
   5   9   5   17.15    4.98
  -5  -9  -6   38.14    4.70
   5   9   6   34.79    5.64
  -5  -9  -7   65.96    5.51
   5   9   7   48.36    5.97
   5   9   7   70.10    5.20
  -5  -9  -8   -2.65    3.73
   5   9   8    3.40    4.17
   5   9   8    5.91    3.55
  -5  -9  -9    8.80    3.94
   5   9   9    9.33    4.67
   5   9   9   10.65    3.60
  -5  -9 -10   22.69    4.74
   5   9  10   26.28    3.99
  -5  -9 -11    5.19    4.04
   6  -4   0  109.75    6.86
   6  -4   1    8.20    3.83
   6  -3  -6   -0.98    3.42
  -6   3   5  197.50    8.77
   6  -3  -5  172.33    7.81
  -6   3   4    2.86    3.55
   6  -3  -4    2.18    3.61
  -6   3   3    8.52    4.13
   6  -3  -3    7.54    3.33
  -6   3   2  152.89    7.77
   6  -3  -2  152.76    6.94
  -6   3   1   21.30    4.26
   6  -3  -1   24.72    4.08
  -6   3   0    3.93    3.59
   6  -3   0    9.20    3.27
  -6   3  -1  208.44    9.17
   6  -3   1  232.07    8.51
  -6   3  -2   58.92    5.77
   6  -3   2   63.43    5.14
  -6   3  -3   29.53    4.91
   6  -3   3   26.73    4.04
  -6   3  -4  230.68   10.45
   6  -3   4  245.23    8.91
  -6   3  -5   17.88    5.40
   6  -3   5   15.84    3.78
   6  -3   6  154.84    7.49
  -6   3  -8   29.83    5.39
   6  -2  -9  347.34   10.62
   6  -2  -8   53.41    5.03
   6  -2  -7   29.30    4.13
   6  -2  -6  430.99   11.07
  -6   2   5   51.61    5.11
  -6   2   4    0.07    3.46
   6  -2  -4    1.55    2.83
  -6   2   3  245.22    8.93
   6  -2  -3  244.15    8.15
  -6   2   2   56.57    4.95
   6  -2  -2   56.32    4.55
  -6   2   1    0.71    3.22
   6  -2  -1   -0.52    2.39
  -6   2   0  133.72    6.86
   6  -2   0  151.39    6.58
  -6   2  -1    0.89    2.93
   6  -2   1    4.39    2.71
  -6   2  -2    1.51    3.33
   6  -2   2    2.45    2.63
  -6   2  -3  158.50    7.83
   6  -2   3  173.06    7.05
  -6   2  -4   15.13    3.90
   6  -2   4   12.69    3.48
  -6   2  -5   18.54    4.38
   6  -2   5   21.61    3.47
   6  -2   6   71.91    5.19
   6  -2   7   35.47    4.05
  -6   2  -8   35.82    5.13
   6  -2   8   36.26    4.16
  -6   2  -9   -1.06    4.07
   6  -2   9    1.26    2.91
  -6   2 -10    4.90    4.29
   6  -2  10    5.09    3.40
  -6   2 -11  182.48    8.69
   6  -2  11  197.99    8.87
   6  -1 -10  238.78    9.15
   6  -1  -9   29.60    4.61
  -6   1   8   36.42    4.90
  -6   1   7   10.99    4.06
   6  -1  -7   12.16    3.20
  -6   1   6   25.35    4.26
   6  -1  -6   14.39    3.18
  -6   1   5    6.30    3.45
  -6   1   5    9.83    3.36
   6  -1  -5    6.23    2.82
  -6   1   4  102.76    5.71
  -6   1   4  128.71    6.13
   6  -1  -4   96.09    5.34
  -6   1   3  156.91    6.75
   6  -1  -3  151.21    6.49
  -6   1   2  648.29   13.28
   6  -1  -2  680.94   12.93
  -6   1   1    2.40    2.46
   6  -1  -1    0.08    2.42
  -6   1   0  172.89    7.21
   6  -1   0  182.50    6.70
  -6   1  -1  286.35    9.31
   6  -1   1  312.73    8.63
  -6   1  -2   50.19    4.60
   6  -1   2   54.82    4.21
  -6   1  -3  398.57   11.37
   6  -1   3  421.52   10.08
  -6   1  -4  321.51   10.61
   6  -1   4  356.28    9.37
  -6   1  -5   13.92    3.84
   6  -1   5   14.05    3.04
   6  -1   6   54.82    4.35
   6  -1   7  376.48   10.04
  -6   1  -8    5.05    3.51
   6  -1   8    4.23    2.58
  -6   1  -9  102.37    6.68
   6  -1   9  111.58    6.10
  -6   1 -10  431.70   12.20
   6  -1  10  463.20   11.85
  -6   1 -11   21.99    4.55
   6  -1  11   25.34    4.15
  -6   1 -12   -1.38    3.85
   6  -1  12    1.11    3.17
   6  -1  13  218.31    9.37
   6   0 -11   16.17    4.58
  -6   0  10   30.78    4.72
   6   0 -10   28.11    4.56
  -6   0   9  427.82   12.61
   6   0  -9  361.91   10.54
  -6   0   8   98.25    6.42
   6   0  -8   81.67    5.35
  -6   0   7   84.73    5.76
   6   0  -7   61.26    4.62
  -6   0   6  394.40   10.34
   6   0  -6  339.11    9.44
  -6   0   5   30.08    3.44
   6   0  -5   21.52    3.54
  -6   0   4  114.02    5.40
  -6   0   4  117.14    5.46
   6   0  -4   95.90    5.13
  -6   0   3  514.32   11.03
  -6   0   3  560.97   10.91
   6   0  -3  487.20   10.63
  -6   0   2    4.05    2.85
  -6   0   2    4.43    2.26
   6   0  -2    2.93    2.37
  -6   0   1  195.58    7.15
  -6   0   1  229.01    6.58
   6   0  -1  185.25    6.49
  -6   0   0  328.07    9.24
  -6   0   0  379.89    8.09
   6   0   0  337.85    8.54
  -6   0  -1   14.64    3.47
  -6   0  -1   15.08    2.66
   6   0   1   11.52    2.57
  -6   0  -2   40.78    4.18
  -6   0  -2   50.51    3.37
   6   0   2   47.75    3.84
  -6   0  -3  210.41    8.08
   6   0   3  227.89    7.11
  -6   0  -4   25.97    4.19
   6   0   4   22.63    3.09
  -6   0  -5   19.60    3.89
   6   0   5   20.61    3.15
   6   0   6  124.27    5.56
   6   0   7    8.85    2.68
  -6   0  -8  101.93    6.50
   6   0   8  111.27    5.56
  -6   0  -9   72.14    5.50
   6   0   9   77.53    4.85
  -6   0 -10  116.61    6.72
   6   0  10  131.68    6.27
  -6   0 -11   48.59    5.14
   6   0  11   45.47    4.31
  -6   0 -12   18.66    4.05
   6   0  12   15.44    3.50
  -6   0 -13   30.42    4.70
   6   0  13   35.15    4.63
   6   0  14  238.91    9.49
   6   0  15    3.18    4.40
  -6  -1  12   89.55    7.50
   6   1 -12   81.17    6.80
  -6  -1  11    2.05    3.86
   6   1 -11    4.76    4.04
  -6  -1  10  259.40    9.85
   6   1 -10  241.94    8.99
  -6  -1   9    4.94    3.47
   6   1  -9    7.36    3.40
  -6  -1   8   12.59    3.56
   6   1  -8   10.34    3.07
  -6  -1   7  149.66    6.63
   6   1  -7  152.13    6.59
  -6  -1   6   74.93    4.85
   6   1  -6   70.35    4.75
  -6  -1   5   21.66    2.99
   6   1  -5   19.31    3.12
  -6  -1   4   45.57    3.88
  -6  -1   4   41.90    3.63
   6   1  -4   37.44    3.61
  -6  -1   3   68.73    4.45
  -6  -1   3   61.59    4.02
   6   1  -3   57.05    4.02
  -6  -1   2  206.27    6.98
  -6  -1   2  198.77    6.28
   6   1  -2  189.11    6.51
  -6  -1   1    0.69    2.45
  -6  -1   1    0.91    2.20
   6   1  -1    0.02    2.07
  -6  -1   0   84.77    4.95
  -6  -1   0   88.60    4.25
   6   1   0   79.74    4.33
  -6  -1  -1  650.67   12.83
   6   1   1  642.03   11.31
   6   1   1  667.33   10.76
  -6  -1  -2   99.06    5.52
   6   1   2   93.70    4.48
   6   1   2  102.20    4.40
  -6  -1  -3  250.91    8.49
   6   1   3  252.40    7.03
   6   1   3  276.31    6.73
  -6  -1  -4  732.03   14.84
   6   1   4  891.09   13.45
   6   1   4  811.82   11.56
   6   1   5   20.96    2.94
   6   1   5   18.39    2.60
   6   1   6  404.59    9.09
   6   1   6  403.22    8.02
   6   1   7 1008.82   14.74
   6   1   7 1028.84   13.32
  -6  -1  -8    6.59    3.25
  -6  -1  -9    9.46    3.34
   6   1   9   14.57    2.92
  -6  -1 -10  331.93   10.08
   6   1  10  367.16    9.28
   6   1  11    4.12    2.53
  -6  -1 -12   97.04    6.25
   6   1  12  100.42    5.60
  -6  -1 -13  126.09    6.96
   6   1  13  126.26    6.39
   6   1  14    2.32    3.46
  -6  -2  12  210.18    9.70
   6   2 -12  188.18    9.43
  -6  -2  11   13.13    3.66
   6   2 -11    7.17    3.85
  -6  -2  10   94.33    6.15
   6   2 -10   93.46    6.15
  -6  -2   9  210.73    8.30
   6   2  -9  187.27    7.88
  -6  -2   8    9.78    3.04
   6   2  -8    8.79    3.16
  -6  -2   7  452.42   10.98
   6   2  -7  411.48   10.59
  -6  -2   6  661.31   12.91
   6   2  -6  559.33   11.93
  -6  -2   5   61.07    4.31
   6   2  -5   52.20    4.17
  -6  -2   4  404.43    8.97
  -6  -2   4  337.47    8.57
   6   2  -4  306.91    8.37
  -6  -2   3  893.59   13.71
  -6  -2   3  719.23   12.26
   6   2  -3  744.83   12.74
  -6  -2   2   76.42    4.59
  -6  -2   2   76.47    4.21
   6   2  -2   70.98    4.21
  -6  -2   1    6.33    2.60
  -6  -2   1    4.43    2.01
   6   2  -1    7.17    2.26
  -6  -2   0  831.23   13.98
   6   2   0  831.88   12.80
   6   2   0  796.00   12.14
  -6  -2  -1   37.32    3.67
   6   2   1   37.91    3.13
   6   2   1   36.74    3.06
  -6  -2  -2  174.71    6.85
   6   2   2  181.67    5.81
   6   2   2  181.79    5.75
  -6  -2  -3  542.46   12.17
   6   2   3  598.58   10.41
   6   2   3  570.69    9.82
  -6  -2  -4  121.18    6.41
   6   2   4  123.81    4.86
   6   2   4  121.63    4.69
   6   2   5   53.05    3.50
   6   2   5   51.59    3.38
   6   2   6 1124.83   14.70
   6   2   6 1019.43   13.56
  -6  -2  -7   10.62    2.97
   6   2   7    7.66    2.58
   6   2   7    7.76    2.10
  -6  -2  -8   58.82    4.63
   6   2   8   69.47    4.05
   6   2   8   67.58    3.85
  -6  -2  -9   33.49    3.86
   6   2   9   46.53    3.62
   6   2   9   44.43    3.38
  -6  -2 -10   51.03    4.36
   6   2  10   72.37    4.31
   6   2  10   62.46    3.98
  -6  -2 -11   63.88    4.90
   6   2  11   82.21    4.67
   6   2  11   67.51    4.20
  -6  -2 -12   13.79    3.67
   6   2  12   16.17    3.05
   6   2  12   12.45    2.76
  -6  -2 -13  319.25    9.81
  -6  -2 -14   51.72    5.12
  -6  -3  12    4.41    3.81
   6   3 -12    4.41    4.75
  -6  -3  11  131.16    7.54
   6   3 -11  110.82    7.56
  -6  -3  10  138.33    7.18
   6   3 -10  131.17    7.61
  -6  -3   9    1.80    2.44
   6   3  -9    6.16    3.33
  -6  -3   8   17.37    3.06
   6   3  -8   14.25    3.47
  -6  -3   7  185.24    7.11
   6   3  -7  162.63    7.04
  -6  -3   6    4.92    2.77
   6   3  -6    1.80    2.62
  -6  -3   5   22.04    3.05
   6   3  -5   19.04    3.21
  -6  -3   4   55.45    3.90
   6   3  -4   51.17    4.02
  -6  -3   3   87.09    4.59
  -6  -3   3   80.68    4.53
   6   3  -3   72.57    4.38
  -6  -3   2  103.52    5.04
  -6  -3   2   99.40    4.64
   6   3  -2   95.55    4.72
  -6  -3   1   39.71    3.55
   6   3  -1   39.18    3.39
   6   3  -1   39.70    3.33
  -6  -3   0  406.99    9.81
   6   3   0  398.06    8.58
   6   3   0  372.07    8.32
  -6  -3  -1  488.15   10.98
   6   3   1  527.71    9.68
   6   3   1  513.13    9.66
  -6  -3  -2   23.27    3.22
   6   3   2   22.21    2.54
   6   3   2   22.22    2.89
  -6  -3  -3  486.74   11.69
   6   3   3  511.13    9.27
   6   3   3  476.22    9.14
  -6  -3  -4  424.74   11.32
   6   3   4  477.38    8.87
   6   3   4  440.02    8.82
   6   3   5   18.18    2.46
   6   3   5   15.58    2.36
   6   3   6  396.29    8.48
  -6  -3  -7  362.04   10.12
   6   3   7  492.38    9.01
   6   3   7  408.91    8.72
  -6  -3  -8    5.48    2.81
   6   3   8    5.79    2.43
   6   3   8    5.18    2.01
  -6  -3  -9  231.38    8.28
   6   3   9  297.34    7.19
   6   3   9  250.14    7.16
  -6  -3 -10  182.59    7.42
   6   3  10  184.65    6.29
  -6  -3 -11   14.84    3.35
   6   3  11   17.17    2.87
  -6  -3 -12  300.41    9.39
   6   3  12  320.26    8.82
  -6  -3 -13   88.40    5.93
   6   3  13   70.84    4.71
  -6  -3 -14    2.43    3.38
   6   3  14    4.02    2.54
   6   3  15  176.02    7.65
   6   3  16   38.63    4.99
  -6  -4  11    1.60    3.27
  -6  -4  10   67.23    5.20
   6   4 -10   70.59    6.78
  -6  -4   9   98.55    5.89
   6   4  -9   95.79    6.70
  -6  -4   8   33.98    3.73
   6   4  -8   36.64    4.60
  -6  -4   7   90.08    5.28
   6   4  -7   85.11    5.80
  -6  -4   6  597.66   12.28
   6   4  -6  526.57   12.28
  -6  -4   5    5.82    2.73
   6   4  -5    5.02    2.80
  -6  -4   4  204.17    6.86
   6   4  -4  189.17    6.96
  -6  -4   3 1027.87   15.17
  -6  -4   3  837.07   13.55
   6   4  -3  795.43   13.54
  -6  -4   2  287.28    8.15
   6   4  -2  256.71    7.50
   6   4  -2  256.13    7.37
  -6  -4   1  813.19   14.08
   6   4  -1  732.88   12.18
   6   4  -1  723.96   12.14
  -6  -4   0  531.35   11.52
   6   4   0  559.47   10.33
   6   4   0  551.78   10.39
  -6  -4  -1   22.67    3.17
   6   4   1   24.07    2.84
   6   4   1   20.11    2.77
  -6  -4  -2  221.61    8.06
   6   4   2  235.05    6.35
   6   4   2  223.88    6.55
  -6  -4  -3  976.33   17.25
   6   4   3 1127.27   13.97
   6   4   3 1024.47   14.19
   6   4   4    4.86    2.02
   6   4   4    3.56    2.02
   6   4   5    8.15    2.02
   6   4   5    5.04    2.16
  -6  -4  -6   67.98    4.85
   6   4   6   93.43    3.98
   6   4   6   75.72    4.08
  -6  -4  -7    0.60    2.76
   6   4   7    2.93    1.96
  -6  -4  -8   75.45    5.16
   6   4   8   76.22    4.24
  -6  -4  -9    2.98    2.80
   6   4   9    7.20    2.24
  -6  -4 -10   21.04    3.56
   6   4  10   21.62    2.89
  -6  -4 -11   44.41    4.40
   6   4  11   46.31    3.84
   6   4  12    6.84    2.65
  -6  -4 -13  250.71    8.97
   6   4  13  236.16    8.12
  -6  -4 -14   18.71    4.30
   6   4  14   16.15    3.62
   6   4  15    6.28    3.41
   6   4  16  174.64    8.29
   6   4  17   69.76    6.19
  -6  -5  11   55.77    5.43
  -6  -5  10  195.73    8.36
  -6  -5   9    0.05    2.75
  -6  -5   8   78.71    5.10
  -6  -5   7  285.02    8.82
   6   5  -7  299.99   10.91
  -6  -5   6   16.27    3.15
   6   5  -6   20.78    4.20
  -6  -5   5   81.04    4.73
   6   5  -5   82.61    5.62
  -6  -5   4  113.88    5.32
   6   5  -4  104.73    5.83
  -6  -5   3   44.48    3.54
   6   5  -3   72.72    4.85
  -6  -5   2    4.42    2.84
   6   5  -2    0.23    2.69
   6   5  -2    0.74    2.37
  -6  -5   1   92.73    5.61
   6   5  -1   82.76    4.68
   6   5  -1   78.00    4.46
  -6  -5   0  181.75    7.55
   6   5   0  176.40    6.05
   6   5   0  179.15    6.20
  -6  -5  -1  123.17    6.44
   6   5   1  131.53    5.14
   6   5   1  129.96    5.33
  -6  -5  -2   30.75    4.06
   6   5   2   31.30    3.07
   6   5   2   27.62    2.96
   6   5   3  131.89    4.87
   6   5   3  116.84    5.01
   6   5   4  228.15    6.08
   6   5   4  199.17    6.39
  -6  -5  -5   26.74    3.79
   6   5   5   32.09    3.18
  -6  -5  -6  485.87   12.27
   6   5   6  561.96   10.88
  -6  -5  -7  107.53    6.18
   6   5   7  115.10    5.13
  -6  -5  -8   88.56    5.79
   6   5   8   89.02    4.73
  -6  -5  -9  437.60   11.84
   6   5   9  459.92   10.30
  -6  -5 -10   71.45    5.48
   6   5  10   71.33    4.50
  -6  -5 -11    1.97    3.23
   6   5  11    2.46    2.38
  -6  -5 -12  251.57    9.37
   6   5  12  231.36    7.98
  -6  -5 -13  135.33    7.51
   6   5  13  100.96    5.79
  -6  -5 -14    2.94    4.16
   6   5  14    3.26    3.11
  -6  -5 -15  181.74    8.55
   6   5  15  141.71    7.27
   6   5  16   36.87    5.02
  -6  -6  10   61.77    5.32
  -6  -6   9  107.42    6.30
   6   6  -9  112.60    7.66
  -6  -6   8    5.04    3.10
   6   6  -8    5.10    4.61
  -6  -6   7  406.45   10.75
  -6  -6   6  195.91    7.38
  -6  -6   5   16.09    2.94
  -6  -6   4  376.88    9.59
   6   6  -3  683.13   14.68
   6   6  -3  679.09   12.81
   6   6  -2   24.82    4.03
   6   6  -2   23.12    3.57
   6   6  -1  500.47   11.43
   6   6  -1  478.59   10.34
   6   6   0  409.72    9.89
   6   6   0  402.53    9.39
   6   6   1   51.71    4.07
   6   6   1   59.62    4.15
   6   6   2  539.15   10.73
   6   6   3  130.50    5.48
   6   6   4   34.58    3.34
   6   6   5  359.17    8.86
   6   6   6   63.61    4.18
   6   6   7   44.69    3.73
   6   6   8  182.23    6.79
   6   6   9   36.62    3.57
   6   6  10  156.08    6.47
   6   6  11   16.19    3.14
  -6  -6 -12    2.73    3.65
   6   6  12    5.62    2.63
  -6  -6 -13  135.35    7.90
   6   6  13  107.18    6.13
  -6  -6 -14    8.34    4.22
  -6  -6 -15   20.53    4.79
   6   6  15   17.18    3.89
   6   7  -8   54.64    5.86
  -6  -7   7  211.35    8.03
   6   7  -7  182.09    8.59
  -6  -7   6   12.72    3.32
   6   7  -6   14.52    4.45
  -6  -7   5  126.18    6.09
   6   7  -5  130.37    7.23
  -6  -7   4   62.62    4.52
   6   7  -4   60.55    5.54
  -6  -7   3    3.17    2.51
   6   7  -3    5.34    3.76
   6   7  -3    4.99    3.48
   6   7  -2    6.93    3.03
   6   7  -1    3.83    2.80
   6   7   0  164.30    6.54
   6   7   1   58.37    4.25
   6   7   2    0.85    2.30
   6   7   3  283.49    8.12
   6   7   4    8.34    2.66
   6   7   5   15.00    2.80
   6   7   6  121.90    5.77
   6   7   7    5.02    2.65
   6   7   8   34.43    3.67
   6   7   9  839.49   15.07
   6   7  10   53.03    4.53
   6   7  11   23.77    3.45
   6   7  12  269.97    9.19
   6   7  13   33.86    4.22
   6   7  14  129.33    7.21
  -6  -7 -15  186.53    9.81
   6   8  -6   82.66    6.75
   6   8  -2  161.50    7.06
   6   8  -1  434.41   10.69
   6   8   0  145.29    6.57
   6   8   1   63.99    4.89
   6   8   2  587.02   12.16
   6   8   3  111.63    5.60
   6   8   4    4.39    2.79
   6   8   5  303.15    8.84
   6   8   6   35.29    3.94
   6   8   7    9.22    3.14
   6   8   8   64.36    4.80
   6   8   9    1.54    2.66
   6   8  10    0.04    2.56
   6   8  11   71.91    5.49
   6   8  12    2.08    3.07
   6   9   3  178.28    7.39
   6   9   4    1.55    3.25
   6   9   5   22.16    3.76
   6   9   6  211.21    8.00
   6   9   7    3.73    3.33
   6   9   8   54.17    5.02
   6   9   9  153.21    7.50
   6   9  10   27.27    4.44
  -7   2   4   12.40    4.70
   7  -2  -4   11.78    4.37
  -7   2   3   51.71    5.49
   7  -2  -3   56.59    5.29
  -7   2   2    6.78    3.91
   7  -2  -2    1.01    3.25
  -7   2   1    7.77    3.95
   7  -2  -1    3.67    3.24
  -7   2   0   53.90    5.53
   7  -2   0   53.57    4.93
  -7   2  -1    5.59    4.07
   7  -2   1    9.09    3.79
  -7   2  -2   43.21    5.42
   7  -2   2   47.54    4.88
  -7   2  -3  110.34    7.53
   7  -2   3  129.40    6.97
  -7   2  -4    2.57    4.01
   7  -2   4    2.59    3.31
  -7   2  -5   63.60    6.86
   7  -2   5   66.24    5.61
   7  -2   6  248.79    9.46
   7  -1  -7  197.88    8.59
   7  -1  -6   74.88    5.91
   7  -1  -5   74.02    5.50
  -7   1   4  238.05    8.97
   7  -1  -4  202.47    8.04
  -7   1   3  129.48    6.84
   7  -1  -3  119.22    6.53
  -7   1   2  326.34   10.37
   7  -1  -2  327.39    9.84
  -7   1   1  234.58    8.86
   7  -1  -1  234.67    8.37
   7  -1   0   11.32    3.17
  -7   1  -1   14.24    3.69
   7  -1   1   17.23    3.67
  -7   1  -2  236.72    9.36
   7  -1   2  245.28    8.49
  -7   1  -3    2.21    3.57
   7  -1   3    3.09    2.85
  -7   1  -4   11.80    3.85
   7  -1   4   16.79    3.68
  -7   1  -5   41.74    5.33
   7  -1   5   48.40    4.54
   7  -1   6   34.51    4.25
   7  -1   7   32.45    4.28
  -7   1  -8   39.01    5.64
   7  -1   8   55.66    5.27
  -7   1  -9   42.17    5.70
   7  -1   9   42.58    4.68
  -7   1 -10   -0.83    3.86
   7  -1  10    5.27    3.60
  -7   0   9   -1.62    4.07
   7   0  -9    2.30    3.80
  -7   0   8  107.62    7.32
   7   0  -8   88.22    6.18
  -7   0   7   41.34    4.99
   7   0  -7   38.32    4.52
  -7   0   6   -2.07    3.56
   7   0  -6    0.40    3.18
  -7   0   5    7.97    3.37
   7   0  -5    7.21    3.06
  -7   0   4    0.75    2.81
   7   0  -4    2.48    2.74
  -7   0   3    1.06    2.71
  -7   0   3    1.44    2.77
   7   0  -3   -0.55    2.61
  -7   0   2  177.36    7.44
   7   0  -2  165.48    6.92
  -7   0   1   61.24    5.16
   7   0  -1   59.48    4.58
  -7   0   0   62.74    5.10
   7   0   0   61.57    4.56
  -7   0  -1    5.41    3.14
   7   0   1    6.52    2.74
  -7   0  -2   82.18    5.78
   7   0   2   77.34    4.92
  -7   0  -3   72.21    5.65
   7   0   3   67.15    4.68
  -7   0  -4    7.53    3.58
   7   0   4    5.23    2.79
  -7   0  -5  256.59   10.29
   7   0   5  294.86    8.97
   7   0   6  158.13    6.89
   7   0   7   20.41    3.69
  -7   0  -8  161.54    8.36
   7   0   8  209.95    8.17
  -7   0  -9  140.03    7.75
   7   0   9  157.04    7.08
  -7   0 -10    7.70    3.69
   7   0  10    5.76    3.09
  -7   0 -11  127.64    7.59
   7   0  11  137.86    7.18
  -7   0 -12  155.41    8.29
   7   0  12  171.94    8.08
   7   0  13    4.32    3.83
  -7  -1   9   15.49    4.59
   7   1  -9    7.49    3.84
  -7  -1   8  148.78    7.59
   7   1  -8  131.93    7.05
  -7  -1   7  290.46    9.81
   7   1  -7  282.62    9.50
  -7  -1   6   30.41    3.90
   7   1  -6   28.08    3.93
  -7  -1   5  153.22    6.76
   7   1  -5  130.89    6.44
  -7  -1   4  374.23    9.93
   7   1  -4  311.72    9.28
  -7  -1   3   33.40    4.20
  -7  -1   3   29.47    3.58
   7   1  -3   25.01    3.47
  -7  -1   2  272.05    8.80
  -7  -1   2  280.80    8.16
   7   1  -2  233.75    7.84
  -7  -1   1  588.98   12.79
  -7  -1   1  634.22   11.90
   7   1  -1  542.26   11.66
  -7  -1   0    1.33    3.25
  -7  -1   0    2.09    2.54
   7   1   0    3.41    2.55
  -7  -1  -1  393.32   10.83
  -7  -1  -1  501.66   10.17
   7   1   1  409.07   10.06
  -7  -1  -2  167.09    7.46
  -7  -1  -2  205.19    6.44
   7   1   2  178.63    6.72
  -7  -1  -3    9.44    3.44
   7   1   3   11.52    3.00
  -7  -1  -4   92.09    6.27
   7   1   4  103.90    5.31
  -7  -1  -5  251.47    9.86
   7   1   5  286.80    8.42
   7   1   6   42.40    4.05
   7   1   7    0.40    2.70
  -7  -1  -8  140.89    7.61
   7   1   8  176.81    7.07
  -7  -1  -9   71.04    6.01
   7   1   9   93.39    5.77
  -7  -1 -10   -4.41    3.58
   7   1  10    0.37    2.99
  -7  -1 -11   47.29    5.16
   7   1  11   52.12    4.76
  -7  -1 -12   98.69    6.87
   7   1  12  115.18    6.45
  -7  -1 -13    3.44    4.14
  -7  -1 -14   -1.34    4.48
   7   1  14    1.55    3.68
  -7  -2   9   71.56    5.78
   7   2  -9   66.63    5.81
  -7  -2   8  202.42    8.37
   7   2  -8  186.53    8.17
  -7  -2   7    1.69    2.91
   7   2  -7    0.05    2.98
  -7  -2   6  143.89    6.70
   7   2  -6  117.23    6.21
  -7  -2   5  266.48    8.55
   7   2  -5  225.78    8.09
  -7  -2   4   93.31    5.23
   7   2  -4   74.67    4.96
  -7  -2   3   28.88    3.92
  -7  -2   3   30.23    3.57
   7   2  -3   22.99    3.52
  -7  -2   2   24.71    3.95
  -7  -2   2   24.17    3.33
   7   2  -2   16.13    3.12
  -7  -2   1  152.55    6.79
  -7  -2   1  149.33    5.97
   7   2  -1  139.31    6.01
  -7  -2   0   22.98    3.67
  -7  -2   0   21.58    3.09
   7   2   0   20.49    3.05
  -7  -2  -1  173.03    7.20
   7   2   1  172.83    6.50
   7   2   1  171.44    6.15
  -7  -2  -2  156.14    7.08
   7   2   2  168.81    6.29
   7   2   2  170.58    6.04
  -7  -2  -3   32.65    4.19
   7   2   3   36.01    3.45
   7   2   3   38.64    3.42
  -7  -2  -4    2.18    3.16
   7   2   4   -0.24    2.13
   7   2   4   -0.77    2.18
  -7  -2  -5  360.28   11.47
   7   2   5  386.91    9.28
   7   2   5  391.35    8.86
   7   2   6  113.45    5.38
   7   2   6  103.62    4.85
   7   2   7   89.78    4.94
   7   2   7   77.86    4.23
  -7  -2  -8  648.81   14.87
   7   2   8  874.70   14.34
   7   2   8  806.43   13.00
  -7  -2  -9  460.99   12.43
   7   2   9  633.23   12.37
  -7  -2 -10   43.67    4.64
   7   2  10   64.26    5.02
  -7  -2 -11  243.19    9.19
   7   2  11  328.20    9.35
  -7  -2 -12   22.59    4.49
   7   2  12   31.63    4.07
  -7  -2 -13   12.13    4.41
  -7  -2 -14  402.26   12.09
  -7  -3   9    1.44    2.83
   7   3  -9   -1.40    3.93
  -7  -3   8  226.11    8.66
   7   3  -8  209.18    8.74
  -7  -3   7   66.32    4.98
   7   3  -7   68.67    5.37
  -7  -3   6    8.14    3.11
   7   3  -6    4.17    3.01
  -7  -3   5  378.31   10.16
   7   3  -5  339.68    9.86
  -7  -3   4  144.27    6.31
   7   3  -4  135.49    6.36
  -7  -3   3   38.96    3.79
   7   3  -3   35.45    3.89
  -7  -3   2  709.66   13.40
  -7  -3   2  673.00   12.74
   7   3  -2  595.66   12.07
  -7  -3   1  368.66    9.84
  -7  -3   1  339.17    8.78
   7   3  -1  320.73    8.69
  -7  -3   0   13.83    3.33
   7   3   0   16.98    2.86
   7   3   0   13.62    2.93
  -7  -3  -1  303.11    9.26
   7   3   1  294.23    8.02
   7   3   1  307.23    8.27
  -7  -3  -2  605.13   13.33
   7   3   2  685.14   12.16
   7   3   2  680.15   12.12
  -7  -3  -3   43.85    4.57
   7   3   3   51.48    3.76
   7   3   3   47.37    3.67
  -7  -3  -4  419.04   11.87
   7   3   4  458.67    9.66
   7   3   4  424.99    9.42
   7   3   5  121.14    5.14
   7   3   5  104.81    4.84
   7   3   6   12.74    2.73
   7   3   6    9.31    2.31
  -7  -3  -7  128.99    6.98
   7   3   7  165.29    5.98
   7   3   7  145.32    5.73
  -7  -3  -8   31.09    4.15
   7   3   8   49.88    3.87
   7   3   8   44.86    3.80
  -7  -3  -9   10.81    3.39
   7   3   9   23.49    3.32
   7   3   9   17.88    2.94
  -7  -3 -10  139.56    7.24
   7   3  10  159.77    6.31
  -7  -3 -11   10.66    3.71
   7   3  11   12.61    2.82
  -7  -3 -12   53.22    5.21
   7   3  12   56.90    4.48
  -7  -3 -13   52.85    5.08
   7   3  13   53.68    4.56
  -7  -3 -14    3.52    3.79
  -7  -4   9  145.21    7.55
   7   4  -9  152.54    8.61
  -7  -4   8  207.51    8.35
   7   4  -8  203.01    9.00
  -7  -4   7    4.66    2.86
   7   4  -7    7.73    3.70
  -7  -4   6  144.81    6.74
   7   4  -6  139.58    7.18
  -7  -4   5  222.85    7.92
   7   4  -5  204.03    7.98
  -7  -4   4    1.74    2.43
   7   4  -4    4.14    2.98
  -7  -4   3  100.98    5.34
   7   4  -3  100.13    5.53
  -7  -4   2  313.55    9.01
  -7  -4   2  289.30    8.45
   7   4  -2  267.32    8.21
  -7  -4   1  198.89    7.49
   7   4  -1  193.57    6.95
   7   4  -1  187.16    6.96
  -7  -4   0    2.23    2.66
   7   4   0    0.92    2.49
  -7  -4  -1   59.82    4.87
   7   4   1   65.46    4.15
   7   4   1   58.61    4.23
  -7  -4  -2  205.66    8.17
   7   4   2  234.84    7.08
   7   4   2  215.89    6.99
  -7  -4  -3   80.02    5.57
   7   4   3   89.30    4.61
   7   4   3   86.30    4.66
  -7  -4  -4    1.50    3.22
   7   4   4    2.09    2.35
   7   4   4   -0.95    2.05
   7   4   5  573.03   10.47
   7   4   5  482.83   10.22
   7   4   6    8.17    2.53
   7   4   6    6.49    2.29
  -7  -4  -7   62.77    5.22
   7   4   7   81.55    4.65
  -7  -4  -8  233.55    8.88
   7   4   8  292.34    8.19
  -7  -4  -9   38.71    4.45
   7   4   9   48.42    3.90
  -7  -4 -10   17.36    3.85
   7   4  10   24.49    3.35
  -7  -4 -11  371.50   11.36
   7   4  11  363.41    9.72
  -7  -4 -12   73.65    6.06
   7   4  12   68.54    4.83
  -7  -4 -13   33.56    4.75
   7   4  13   40.99    4.21
  -7  -4 -14  267.12   10.03
   7   4  14  228.52    8.40
  -7  -4 -15   46.86    5.58
   7   4  15   37.28    4.58
  -7  -5   9   14.48    3.92
   7   5  -9    7.40    5.00
  -7  -5   8  124.44    6.71
   7   5  -8  129.49    8.28
  -7  -5   7   39.56    4.41
   7   5  -7   44.27    5.65
  -7  -5   6    6.27    2.97
   7   5  -6    7.33    4.20
  -7  -5   5  675.02   13.79
   7   5  -5  692.79   14.97
  -7  -5   4  338.51    9.55
   7   5  -4  346.08   10.27
  -7  -5   3  111.59    5.63
   7   5  -3  120.64    6.37
  -7  -5   2  220.22    7.95
   7   5  -2  186.55    7.18
   7   5  -2  180.62    7.12
  -7  -5   1  253.83    8.65
   7   5  -1  232.80    7.62
   7   5  -1  237.45    7.75
  -7  -5   0   31.24    4.00
   7   5   0   31.52    3.63
   7   5   0   26.97    3.51
  -7  -5  -1  698.10   14.84
   7   5   1  748.45   12.88
   7   5   1  704.78   12.92
  -7  -5  -2   90.20    5.88
   7   5   2  101.78    5.09
   7   5   2   94.19    5.03
  -7  -5  -3   31.02    4.21
   7   5   3   39.70    3.72
   7   5   3   33.77    3.47
   7   5   4  569.81   10.44
   7   5   4  496.84   10.73
   7   5   5  317.68    8.66
   7   5   6    4.97    2.38
  -7  -5  -7  426.60   12.17
   7   5   7  501.91   10.97
  -7  -5  -8   29.73    4.28
   7   5   8   31.95    3.54
  -7  -5  -9   11.32    3.63
   7   5   9   10.34    2.59
  -7  -5 -10   35.26    4.54
   7   5  10   33.41    3.52
  -7  -5 -11   17.03    3.99
   7   5  11   14.04    2.91
  -7  -5 -12    2.86    3.42
   7   5  12    2.19    2.66
  -7  -5 -13   42.59    5.35
   7   5  13   34.66    4.06
  -7  -5 -14    6.14    3.93
   7   5  14    3.50    3.14
  -7  -5 -15   54.90    5.71
   7   5  15   50.44    5.06
  -7  -6   8  191.02    8.41
  -7  -6   7    7.20    3.63
  -7  -6   6  277.33    9.25
   7   6  -6  312.50   11.74
  -7  -6   5  254.92    8.72
   7   6  -5  274.99   10.45
  -7  -6   4   40.19    4.05
   7   6  -4   45.84    5.06
  -7  -6   3  175.75    7.03
   7   6  -3  199.18    8.22
   7   6  -2  101.80    6.22
   7   6  -2   93.99    5.50
  -7  -6   1   32.21    4.34
   7   6  -1   37.42    4.45
   7   6  -1   32.38    4.09
  -7  -6   0   53.07    4.91
   7   6   0   54.52    4.56
   7   6   0   50.63    4.26
  -7  -6  -1    4.10    3.63
   7   6   1    0.91    2.78
   7   6   1    1.88    2.55
  -7  -6  -2  107.61    6.81
   7   6   2  112.28    5.57
  -7  -6  -3   43.94    5.36
   7   6   3   37.09    3.72
   7   6   4   43.77    3.84
   7   6   5  249.31    7.88
  -7  -6  -6    0.58    3.08
   7   6   6    0.53    2.32
  -7  -6  -7   12.48    3.64
   7   6   7   14.01    3.09
  -7  -6  -8  344.31   11.31
   7   6   8  381.41    9.97
  -7  -6  -9   11.23    3.74
   7   6   9   10.77    2.77
  -7  -6 -10   41.17    4.96
   7   6  10   41.24    3.98
  -7  -6 -11  163.56    8.38
   7   6  11  143.63    6.77
  -7  -6 -12   89.29    6.70
   7   6  12   84.03    5.48
  -7  -6 -13   24.87    4.98
   7   6  13   23.36    3.71
  -7  -6 -14  139.67    8.41
   7   6  14  123.75    6.87
  -7  -6 -15   18.21    5.27
  -7  -7   6   -0.16    2.91
  -7  -7   5  181.46    7.58
  -7  -7   4   72.62    5.18
  -7  -7   3   61.35    4.60
   7   7  -2  323.73    9.73
   7   7  -1   45.60    4.46
   7   7   0  121.42    6.10
   7   7   1  367.83    9.87
   7   7   2   15.17    3.52
   7   7   3   65.57    4.68
   7   7   4  464.11   10.99
   7   7   5   77.55    4.93
   7   7   6   49.14    4.18
   7   7   7  117.30    5.95
   7   7   8  150.36    6.75
   7   7   9  101.85    5.74
   7   7  10  162.81    7.16
  -7  -7 -11    1.06    3.93
   7   7  11    1.95    2.89
  -7  -7 -12   10.29    4.91
   7   7  12   10.13    3.26
  -7  -7 -13   46.29    5.93
   7   7  13   44.61    4.97
  -7  -7 -14    0.14    4.89
  -7  -8   4   30.85    4.04
  -7  -8   3  133.29    6.59
   7   8  -2   52.45    5.36
   7   8  -1   13.17    3.72
   7   8   0  141.16    6.79
   7   8   2   60.23    4.80
   7   8   3   20.30    3.76
   7   8   4    1.10    2.63
   7   8   5   82.35    5.33
   7   8   6   83.41    5.42
   7   8   7   35.14    4.05
   7   8   8   23.53    3.74
   7   8   9    0.64    2.77
   7   8  10    6.54    3.53
   7   8  11  137.61    7.33
   7   9   0   67.98    5.94
   7   9   1  227.53    8.72
   7   9   2   61.42    5.18
   7   9   3   93.81    6.05
   7   9   4  340.64   10.34
   7   9   5   71.69    5.60
   7   9   6   36.98    4.49
   7   9   7  207.04    8.34
   7   9   8   35.79    4.46
  -8   1   0    2.65    4.17
  -8   1  -1   46.39    5.49
   8   0  -3   28.76    4.53
  -8   0   2   53.16    5.30
   8   0  -2   59.50    5.33
  -8   0   1    3.50    3.70
   8   0  -1    2.57    3.71
  -8   0   0  272.21   10.09
   8   0   0  282.18    9.76
  -8   0  -1  310.55   10.94
   8   0   1  329.44   10.29
  -8   0  -2    6.91    3.71
   8   0   2    9.47    3.68
  -8   0  -3   93.83    6.85
   8   0   3   96.95    6.08
  -8   0  -4  243.94   10.60
   8   0   4  268.91    9.50
  -8   0  -5    2.96    4.09
   8   0   5    3.03    3.55
  -8   0  -6  132.89    8.67
   8   0   6  154.63    7.69
   8   0   7   97.29    6.42
   8   0   8   17.08    4.45
  -8  -1   5    1.29    3.38
   8   1  -5    1.20    3.50
  -8  -1   4    4.29    3.05
   8   1  -4    7.04    3.56
  -8  -1   3  147.81    7.01
   8   1  -3  108.51    6.34
  -8  -1   2   18.82    4.34
  -8  -1   2   16.77    3.22
   8   1  -2   15.57    3.83
  -8  -1   1    4.84    4.07
   8   1  -1    3.50    2.99
   8   1   0   73.39    5.24
  -8  -1  -1  164.95    8.14
   8   1   1  157.01    7.02
  -8  -1  -2    7.05    3.75
   8   1   2    0.88    2.88
  -8  -1  -3   12.32    4.06
   8   1   3   11.30    3.24
  -8  -1  -4  191.39    9.18
   8   1   4  191.15    7.66
  -8  -1  -5    5.08    3.89
  -8  -1  -6    2.27    4.09
   8   1   6   -0.72    2.77
   8   1   7  139.41    6.84
   8   1   8   65.49    5.49
  -8  -1  -9   10.55    4.69
   8   1   9   14.57    3.76
  -8  -1 -10   56.49    6.08
   8   1  10   73.50    5.84
  -8  -1 -11   10.26    4.49
   8   1  11    9.36    4.56
  -8  -2   7   11.86    3.71
  -8  -2   6  130.59    7.02
   8   2  -6  142.35    7.70
  -8  -2   5  131.99    7.03
   8   2  -5  120.83    6.80
  -8  -2   4   15.58    3.59
   8   2  -4   11.88    3.48
  -8  -2   3  351.26   10.06
   8   2  -3  288.43    9.45
  -8  -2   2  130.03    7.04
  -8  -2   2  124.83    6.10
   8   2  -2  103.26    6.09
  -8  -2   1    2.85    3.53
  -8  -2   1    1.14    2.88
   8   2  -1    1.85    2.79
  -8  -2   0  496.63   12.58
  -8  -2   0  575.79   12.24
   8   2   0  479.07   11.60
  -8  -2  -1   73.00    5.85
  -8  -2  -1   76.95    5.06
   8   2   1   73.83    5.04
  -8  -2  -2    3.61    2.75
   8   2   2    1.36    2.67
   8   2   2    1.20    3.09
  -8  -2  -3  453.08   12.86
   8   2   3  488.15   11.48
   8   2   3  532.59   11.34
  -8  -2  -4  106.07    6.87
   8   2   4  129.48    6.25
   8   2   4  136.81    6.16
  -8  -2  -5   84.20    6.67
   8   2   5  100.90    5.78
   8   2   6  169.65    6.98
   8   2   7   93.70    5.49
  -8  -2  -8   41.61    5.27
   8   2   8   56.15    4.67
  -8  -2  -9  171.98    8.69
   8   2   9  230.05    8.45
  -8  -2 -10   17.95    4.82
   8   2  10   24.85    4.42
  -8  -2 -11   40.93    5.42
   8   2  11   50.56    5.22
  -8  -2 -12   46.39    5.99
  -8  -3   7  112.29    6.91
   8   3  -7   92.99    6.64
  -8  -3   6  102.03    6.47
   8   3  -6   87.28    6.30
  -8  -3   5    1.45    2.80
   8   3  -5   -0.81    3.53
  -8  -3   4  246.12    8.69
   8   3  -4  221.66    8.58
  -8  -3   3   62.50    5.00
   8   3  -3   55.48    4.87
  -8  -3   2   -0.07    3.64
  -8  -3   2    1.44    2.92
   8   3  -2    1.30    2.73
  -8  -3   1  266.40    9.10
  -8  -3   1  266.73    8.66
   8   3  -1  234.70    8.20
  -8  -3   0   16.19    3.99
  -8  -3   0   13.14    3.13
   8   3   0   13.78    3.23
  -8  -3  -1   99.59    6.40
   8   3   1   90.28    5.28
   8   3   1   94.99    5.56
  -8  -3  -2   -2.11    3.26
   8   3   2    0.11    2.53
   8   3   2    1.13    2.61
  -8  -3  -3    4.68    3.32
   8   3   3    3.45    2.61
   8   3   3    3.07    2.69
  -8  -3  -4    5.12    3.65
   8   3   4    2.50    2.83
   8   3   4    2.85    3.03
  -8  -3  -5    1.48    3.34
   8   3   5    1.34    2.83
   8   3   5   -0.42    2.76
   8   3   6  126.38    6.03
   8   3   6  120.05    5.72
   8   3   7  102.11    5.60
   8   3   7   97.09    5.36
  -8  -3  -8   22.23    4.17
   8   3   8   30.72    3.80
   8   3   8   29.13    3.45
  -8  -3  -9    2.75    3.27
   8   3   9   -0.59    2.87
   8   3   9    1.51    2.77
  -8  -3 -10  156.04    7.99
  -8  -3 -11    2.51    3.77
  -8  -3 -12   33.40    5.16
  -8  -3 -13  198.68    9.10
  -8  -4   6  266.47    9.75
   8   4  -6  243.39    9.75
  -8  -4   5    1.29    3.30
   8   4  -5    4.02    3.83
  -8  -4   4    8.09    3.41
   8   4  -4    3.72    3.42
  -8  -4   3  258.75    8.90
   8   4  -3  248.81    8.90
  -8  -4   2   60.45    4.75
   8   4  -2   66.36    5.27
  -8  -4   1  193.66    7.94
  -8  -4   1  181.55    7.32
   8   4  -1  176.91    7.35
  -8  -4   0  376.11   10.95
   8   4   0  370.77   10.05
   8   4   0  333.33    9.48
  -8  -4  -1  147.23    7.23
   8   4   1  152.08    6.46
   8   4   1  145.85    6.43
  -8  -4  -2   49.86    4.83
   8   4   2   55.32    4.53
   8   4   2   51.30    4.30
  -8  -4  -3  281.88   10.21
   8   4   3  331.22    8.99
   8   4   3  305.86    8.87
  -8  -4  -4  166.04    8.30
   8   4   4  199.27    7.13
   8   4   4  175.39    6.82
  -8  -4  -5   68.09    5.92
   8   4   5   89.59    5.13
   8   4   5   70.13    4.66
   8   4   6  328.36    8.83
   8   4   6  278.75    8.48
   8   4   7    3.36    2.68
  -8  -4  -8   28.00    4.42
   8   4   8   31.18    3.55
  -8  -4  -9  230.65    9.54
   8   4   9  275.22    8.58
  -8  -4 -10    9.77    3.70
   8   4  10   12.76    3.08
  -8  -4 -11    1.87    3.46
   8   4  11    2.82    2.88
  -8  -4 -12   77.28    6.21
   8   4  12   90.52    5.68
  -8  -4 -13    7.19    3.97
   8   4  13    6.54    3.49
  -8  -5   6   65.76    5.88
   8   5  -6   55.37    6.23
  -8  -5   5    5.72    3.59
   8   5  -5    7.35    4.33
  -8  -5   4  281.52    9.45
   8   5  -4  260.98    9.53
  -8  -5   3   15.42    3.48
   8   5  -3   15.38    3.77
  -8  -5   2    3.20    2.73
   8   5  -2    1.16    3.33
  -8  -5   1  160.47    7.34
   8   5  -1  149.44    6.83
   8   5  -1  129.77    6.40
  -8  -5   0  136.73    7.15
   8   5   0  136.08    6.61
   8   5   0  124.83    6.33
  -8  -5  -1   29.90    4.54
   8   5   1   26.27    3.98
   8   5   1   21.46    3.53
  -8  -5  -2  118.15    6.88
   8   5   2  135.84    6.38
   8   5   2  112.42    5.85
  -8  -5  -3    6.37    3.59
   8   5   3    6.82    3.04
   8   5   3    2.88    2.62
  -8  -5  -4   36.61    4.80
   8   5   4   41.69    3.94
   8   5   5  178.22    6.97
   8   5   6   14.00    3.06
   8   5   7  237.00    8.03
  -8  -5  -8    3.15    3.35
   8   5   8    4.98    2.76
  -8  -5  -9   25.77    4.45
   8   5   9   29.62    3.69
  -8  -5 -10  184.49    8.83
   8   5  10  193.45    7.61
  -8  -5 -11    6.66    3.95
   8   5  11    6.59    3.05
  -8  -5 -12   -0.07    3.94
   8   5  12   -0.20    2.71
  -8  -5 -13   96.43    7.09
   8   5  13  114.36    6.50
   8   6  -6   27.43    5.77
  -8  -6   5    1.44    3.21
   8   6  -5    1.21    4.43
  -8  -6   4   22.72    4.08
   8   6  -4   17.68    4.79
  -8  -6   3  357.54   10.53
   8   6  -3  380.01   11.53
  -8  -6   2   29.95    3.84
   8   6  -2   36.39    4.73
   8   6  -1  129.48    6.93
   8   6  -1  110.02    6.18
  -8  -6   0  275.79    9.99
   8   6   0  288.06    9.27
   8   6   0  243.35    8.63
  -8  -6  -1    1.87    3.55
   8   6   1    3.82    2.80
  -8  -6  -2  202.08    9.03
   8   6   2  177.03    7.23
  -8  -6  -3  382.39   12.31
   8   6   3  385.68   10.36
  -8  -6  -4    0.99    3.39
   8   6   4    4.94    2.71
   8   6   5   41.63    4.26
   8   6   6  354.39    9.98
  -8  -6  -7   12.42    4.23
   8   6   7   11.73    2.96
  -8  -6  -8   20.63    4.42
   8   6   8   21.48    3.62
  -8  -6  -9  285.18   11.02
   8   6   9  322.37    9.84
  -8  -6 -10   10.02    4.09
   8   6  10    7.93    3.33
  -8  -6 -11    1.81    3.92
   8   6  11    4.03    2.91
  -8  -6 -12   94.71    7.39
   8   6  12   85.49    5.84
  -8  -6 -13   -0.05    4.59
  -8  -7   4  271.21    9.64
   8   7  -4  290.15   11.92
  -8  -7   3   33.14    4.27
   8   7  -3   41.94    6.01
  -8  -7   2   14.74    3.34
   8   7  -1  319.25   10.25
  -8  -7   0   -0.09    3.64
   8   7   0    2.06    3.32
  -8  -7  -1    6.41    3.59
   8   7   1    5.15    3.23
  -8  -7  -2  155.35    8.28
   8   7   2  178.25    7.50
  -8  -7  -3    3.50    3.43
   8   7   3    1.07    3.20
  -8  -7  -4    2.56    3.54
   8   7   4    2.27    2.78
   8   7   5   51.25    4.56
   8   7   6    0.67    2.68
  -8  -7  -7   28.54    4.85
   8   7   7   28.14    3.82
  -8  -7  -8   21.58    5.00
   8   7   8   20.61    3.55
  -8  -7  -9   31.85    5.45
   8   7   9   31.36    4.16
  -8  -7 -10  115.98    7.94
   8   7  10  122.42    6.77
  -8  -7 -11    1.32    4.35
   8   7  11    2.02    3.13
   8   8  -1   24.40    4.94
   8   8   0  288.47    9.93
  -8  -8  -1   29.82    5.98
   8   8   1   30.56    4.81
  -8  -8  -2  116.85    8.40
   8   8   2  127.36    6.88
  -8  -8  -3  266.77   11.52
   8   8   3  278.88    9.53
  -8  -8  -4   -2.86    4.21
   8   8   4    2.95    3.30
   8   8   5   35.60    4.40
   8   8   6  295.83    9.82
  -8  -8  -7   45.59    6.27
   8   8   7   43.59    4.73
  -8  -8  -8    3.60    4.31
   8   8   8    6.92    3.40
  -9  -2   2  120.97    6.66
  -9  -2   1   56.23    6.35
  -9  -2   1   51.52    4.92
  -9  -2   0   21.21    4.83
   9   2   0   20.59    4.52
  -9  -2  -1  175.73    9.01
   9   2   1  164.80    7.93
  -9  -2  -2   34.74    5.27
   9   2   2   34.00    4.85
  -9  -2  -3   11.38    4.70
   9   2   3   11.23    3.61
  -9  -2  -4   35.36    5.36
   9   2   4   39.94    4.84
  -9  -2  -5   -1.30    4.60
   9   2   5    1.24    3.63
  -9  -2  -6   41.66    6.14
   9   2   6   46.40    4.94
   9   2   7   11.13    3.65
   9   2   8   22.38    4.18
  -9  -3   3   -0.33    3.03
  -9  -3   2    3.86    3.41
   9   3  -2   -0.44    3.76
  -9  -3   1  193.53    8.16
   9   3  -1  172.20    7.93
  -9  -3   0   68.16    6.33
  -9  -3   0   68.05    5.62
   9   3   0   62.94    5.35
  -9  -3  -1   22.98    4.24
   9   3   1   19.04    4.19
  -9  -3  -2  347.55   11.65
  -9  -3  -2  391.74   10.77
   9   3   2  355.67   10.65
  -9  -3  -3    6.36    3.95
   9   3   3   10.69    3.46
   9   3   3   12.20    3.98
  -9  -3  -4   31.25    5.29
   9   3   4   33.16    4.40
   9   3   4   36.61    4.61
  -9  -3  -5   50.06    5.90
   9   3   5   56.93    5.11
   9   3   5   52.63    4.81
  -9  -3  -6   54.95    6.53
   9   3   6   60.77    5.28
   9   3   7  125.20    6.63
   9   3   8   81.01    5.88
  -9  -4   3    2.87    3.77
   9   4  -3    7.65    4.35
  -9  -4   2  225.66    8.85
   9   4  -2  215.74    8.91
  -9  -4   1   63.12    5.33
   9   4  -1   58.60    5.41
  -9  -4   0   37.76    5.36
  -9  -4   0   46.26    4.73
   9   4   0   43.24    4.84
  -9  -4  -1   77.91    6.18
   9   4   1   78.40    5.50
   9   4   1   80.10    5.84
  -9  -4  -2    5.84    3.79
   9   4   2   10.85    3.63
   9   4   2    6.52    3.32
  -9  -4  -3    2.36    3.64
   9   4   3    5.31    3.41
   9   4   3    2.85    3.17
  -9  -4  -4   60.35    5.89
   9   4   4   76.02    5.53
   9   4   4   59.47    5.01
  -9  -4  -5   -1.39    3.49
   9   4   5   -2.97    3.05
   9   4   5   -0.40    3.37
   9   4   6   12.56    3.69
   9   4   6   10.08    3.25
   9   4   7   -0.60    3.27
   9   4   8    2.59    3.02
  -9  -4  -9   81.99    6.71
   9   4   9  102.81    6.04
   9   4  10   13.14    3.79
   9   5  -3    1.12    4.12
  -9  -5   2    4.70    3.78
   9   5  -2    9.81    4.28
  -9  -5   1    7.44    3.44
   9   5  -1    9.51    4.05
  -9  -5   0    8.74    4.20
  -9  -5   0   11.93    3.64
   9   5   0    6.18    3.51
   9   5   0    4.76    3.53
  -9  -5  -1  123.79    7.28
   9   5   1  138.08    7.00
   9   5   1  127.11    6.83
  -9  -5  -2  154.44    8.27
   9   5   2  177.13    7.64
   9   5   2  160.57    7.55
  -9  -5  -3   32.44    5.13
   9   5   3   39.67    4.32
   9   5   3   34.90    4.31
  -9  -5  -4   22.13    4.39
   9   5   4   30.64    4.16
  -9  -5  -5  373.27   13.05
   9   5   5  386.59   10.91
   9   5   6   20.68    3.77
   9   5   7  105.04    6.09
  -9  -5  -8  237.03   10.66
   9   5   8  309.76    9.96
  -9  -5  -9    2.07    4.48
   9   5  10   16.85    3.73
   9   6  -2  252.08   10.08
   9   6  -1   11.46    4.50
   9   6   0    8.04    4.06
   9   6   0    6.82    3.87
  -9  -6  -1   80.42    6.56
   9   6   1   70.87    5.65
  -9  -6  -2    1.66    3.61
   9   6   2    1.59    3.27
  -9  -6  -3   13.69    4.64
   9   6   3   12.59    3.72
  -9  -6  -4  102.08    7.64
   9   6   4  116.08    6.57
  -9  -6  -5    2.51    3.89
   9   6   5    4.32    3.52
   9   6   6   12.68    3.49
   9   6   7  126.39    6.89
  -9  -6  -8   25.72    5.14
   9   6   8   33.88    4.32
   9   6   9    1.00    2.97
  -9  -7  -1   38.91    5.79
  -9  -7  -2  185.80    9.54
  -9  -7  -3    6.30    4.20
   9   7   3    3.50    3.48
  -9  -7  -4  100.61    7.68
   9   7   4   93.26    6.19
  -9  -7  -5  140.02    9.02
   9   7   5  142.71    7.52
   0   0   0    0.00    0.00
