# Supplementary material for: Practical aspects of teaching a graduate-level small-mol­ecule chemical crystallography course
Source: Acta Crystallogr E Crystallogr Commun. 2026 Jan 1;82(Pt 1):107–20. doi: 10.1107/S2056989025010527 (PMC12810306; doi:10.1107/S2056989025010527)
Supplement: Supplementary file 1 [file e-82-00107-sup2.zip › Berry_Guzei_Structures/Structure 4/Structure4.p4p]

FILEID SAINT        V6.28A        4.00        04/24/03 10:03:39 cze0011      
SITEID iguzei                              Lab                                  
TITLE  ?                                        
CHEM   ? 
CELL      7.3186    7.3933   14.5131   79.3297   78.8671   62.0666    676.662 
CELLSD    0.0028    0.0028    0.0056    0.0064    0.0062    0.0056     0.769 
ORT1    -3.1991862e-002  4.7064260e-002  6.4072311e-002 
ORT2     1.4746435e-001 -9.2789441e-002  1.1948265e-002 
ORT3     3.8910147e-002  1.1355952e-001 -2.7259720e-002 
ZEROS   0.0000000 -0.1022549  0.0254955   -0.2291    0.0990    0.1753 
SOURCE MO     0.71073   0.70930   0.71359   2.00000   40.00   40.00 
LIMITS  -90.00   35.00    0.00    0.00    0.00    0.00    0.00    0.00 -190.00   10.00 
MORPH  ? 
DNSMET ? 
CCOLOR ? 
CSIZE  ?            ?            ?            ?            ?            
ADPAR      252.9400    252.2300      4.8460     512 
ADCOR       -0.0966     -0.4708      0.0045      0.1252      0.0270      0.2213 
BRAVAIS Triclinic             P  
MOSAIC  1.46 0.58 
SYMM   1-      1        
SAINOV       8362      7435   28.2795  0.922968 
SAINTD          0    0.0000    0.0000            0            0   0.00000 
SAINGL        949    3.1745   28.2908 
REF05 ACHS   -2  -1   2 332.000 327.632   0.000  54.921  136.92  255.44  248417  186.5  0.144988 -0.177667 -0.246816 
REF05 ACHS   -1  -4   3 332.000 327.687   0.000  54.921  130.03   53.87  113121  125.8  0.035481  0.259438 -0.575433 
REF05 ACHS   -4  -3   3 332.000 330.332   0.000  54.921  246.42  218.61   81246  106.6  0.178789 -0.274510 -0.578885 
REF05 ACHS   -2  -3   3 332.000 330.881   0.000  54.921  165.34  149.98  118684  128.8  0.114487  0.019696 -0.501050 
REF05 ACHS   -6  -4   3 332.000 328.507   0.000  54.921  339.45  236.70   16923   48.6  0.195998 -0.477003 -0.770464 
REF05 ACHS   -4  -6   4 332.000 327.835   0.000  54.921  293.99   54.28   15052   45.8  0.101063  0.015565 -0.946357 
REF05 ACHS   -7  -3   1 332.000 329.912   0.000  54.921  355.07  335.67  5533.0   27.8  0.147323 -0.741648 -0.640998 
REF05 ACHS   -4  -3   4 332.000 324.703   0.000  54.921  258.38  210.14   17390   49.3  0.242448 -0.262635 -0.606331 
REF05 ACHS   -5  -1   1 332.000 327.505   0.000  54.921  250.82  363.71   12803   42.3  0.177380 -0.631916 -0.335955 
REF05 ACHS   -5  -3   3 332.000 328.213   0.000  54.921  287.38  251.09  9410.7   36.2  0.210982 -0.422300 -0.617951 
REF05 ACHS   -3  -1   2 332.000 327.376   0.000  54.921  178.43  288.27   22678   56.4  0.176915 -0.324930 -0.285388 
REF05 ACHS   -5   0  -1 332.000 328.644   0.000  54.921  223.03  437.24  7320.0   31.9  0.096796 -0.748866 -0.167407 
REF05 ACHS   -2   0   1 332.000 324.938   0.000  54.921  117.01  313.09   23487   57.3  0.128138 -0.282558 -0.105916 
REF05 ACHS   -5  -2   2 332.000 328.797   0.000  54.921  268.44  306.29  7439.5   32.2  0.194268 -0.527151 -0.476967 
REF05 ACHS   -6  -4   4 332.000 324.256   0.000  54.921  350.53  228.04  2819.1   19.8  0.259448 -0.464939 -0.797608 
REF05 ACHS   -2   1  -1 332.000 326.474   0.000  54.921   80.37  385.98   16916   48.6  0.047515 -0.398966  0.062548 
REF05 ACHS   -4  -1   2 332.000 325.470   0.000  54.921  219.93  320.95  9338.1   36.2  0.208923 -0.472470 -0.324213 
REF05 ACHS   -3  -3   4 332.000 324.712   0.000  54.921  218.30  176.91  7298.4   31.9  0.210310 -0.115426 -0.566875 
REF05 ACHS   -3  -4   4 332.000 326.919   0.000  54.921  227.56  127.01  5127.3   26.7  0.163297 -0.022563 -0.680435 
REF05 ACHS   -1  -3   3 332.000 326.290   0.000  54.921  121.59  110.94  6990.9   31.2  0.082251  0.166747 -0.461285 
REF05 ACHS   -4  -5   4 332.000 328.200   0.000  54.921  279.67  111.03  1871.4   16.1  0.148335 -0.076986 -0.832745 
REF05 ACHS   -3  -6   4 332.000 326.223   0.000  54.921  251.25   11.44  949.77   11.5  0.069080  0.162485 -0.906523 
REF05 ACHS   -6  -3   2 332.000 329.774   0.000  54.921  319.54  292.26  1149.3   12.6  0.179484 -0.581854 -0.629898 
REF05 ACHS   -6  -1   0 332.000 327.589   0.000  54.921  284.97  410.17  1092.2   12.3  0.145660 -0.792165 -0.347411 
REF05 ACS    -6  -2   2 332.000 325.393   0.000  54.921  311.47  340.45  1078.4   12.3  0.225431 -0.674680 -0.515368 
REF05 ACHS   -4   0   0 332.000 328.031   0.000  54.921  189.87  389.88  2280.8   17.8  0.128474 -0.589073 -0.155933 
REF05 ACHS   -4   1  -2 332.000 326.617   0.000  54.921  157.61  470.22  953.93   11.5  0.047580 -0.706127  0.012248 
REF05 ACHS   -2  -2   3 332.000 326.285   0.000  54.921  157.23  199.14  1640.4   15.1  0.161939 -0.072964 -0.387387 
REF05 ACHS   -3  -2   3 332.000 327.117   0.000  54.921  197.86  232.69  831.40   10.7  0.193979 -0.219974 -0.426321 
REF05 ACHS    0  -1   4 332.000 328.055  90.000  54.921  135.95  268.46  247720  186.3  0.208261  0.141283 -0.223651 
REF05 ACHS   -1  -3   2 332.000 326.023  90.000  54.921  158.95  174.24  114665  126.6  0.018082  0.155283 -0.434628 
REF05 ACHS   -3  -6   2 332.000 325.007  90.000  54.921  259.67   62.44   22867   56.6 -0.059751  0.139113 -0.852650 
REF05 ACHS   -2  -4   0 332.000 331.205  90.000  54.921  150.28  110.48   57821   89.9 -0.124991  0.076354 -0.532439 
REF05 ACHS    0  -1  10 332.000 325.675  90.000  54.921  259.75  342.09   21383   54.7  0.592489  0.213579 -0.386854 
REF05 ACHS    0   1  13 332.000 329.813  90.000  54.921  270.51  464.04   10222   37.8  0.879581  0.065268 -0.241652 
REF05 ACHS    0  -1   7 332.000 328.295  90.000  54.921  197.63  304.90   39461   74.4  0.400179  0.177415 -0.305222 
REF05 ACHS    1   2   9 332.000 324.437  90.000  54.921  143.38  449.22   22082   55.6  0.638202  0.070365  0.019827 
REF05 ACHS   -3  -6   5 332.000 325.807  90.000  54.921  322.24  104.54  5845.2   28.5  0.132229  0.175227 -0.934921 
REF05 ACHS   -1  -3   9 332.000 326.047  90.000  54.921  300.54  261.36   10805   38.8  0.465701  0.239721 -0.625625 
REF05 ACHS   -1  -2  11 332.000 329.765  90.000  54.921  313.95  320.94  8436.3   34.3  0.641440  0.171697 -0.566733 
REF05 ACHS   -1  -2  12 332.000 328.174  90.000  54.921  336.20  334.15  4694.5   25.6  0.705730  0.183475 -0.594304 
REF05 ACHS    0   0  12 332.000 327.772  90.000  54.921  274.50  406.76  6944.7   31.1  0.768254  0.145504 -0.327895 
REF05 ACHS   -2  -5   6 332.000 323.669  90.000  54.921  305.14  155.43  4915.1   26.2  0.211359  0.241926 -0.809508 
REF05 ACHS    1   2   8 332.000 325.031  90.000  54.921  121.18  435.86   10866   39.0  0.573942  0.058463  0.047067 
REF05 ACHS   -1  -2  10 332.000 331.349  90.000  54.921  292.24  308.05  3973.8   23.5  0.576786  0.159458 -0.539316 
REF05 ACHS   -1  -3   5 332.000 328.221  90.000  54.921  219.32  212.72  8082.6   33.6  0.209545  0.191303 -0.516638 
REF05 ACHS   -1  -3   6 332.000 328.048  90.000  54.921  239.13  225.06  6727.0   30.6  0.273370  0.203098 -0.543315 
REF05 ACHS    0  -1   5 332.000 328.693  90.000  54.921  156.51  280.70   11480   40.1  0.272121  0.153177 -0.250661 
REF05 ACHS   -1  -3   7 332.000 327.562  90.000  54.921  259.43  237.20  5104.3   26.6  0.337636  0.215468 -0.570891 
REF05 ACHS    0  -1   9 332.000 326.736  90.000  54.921  238.79  329.47  5151.9   26.8  0.528342  0.201372 -0.359495 
REF05 ACHS   -2  -4   7 332.000 331.312  90.000  54.921  293.55  203.77  2089.1   17.0  0.321941  0.160797 -0.723049 
REF05 ACHS    0  -1   6 332.000 328.713  90.000  54.921  176.96  292.84  4848.8   26.0  0.336014  0.165084 -0.277618 
REF05 ACHS   -2  -4  10 332.000 328.010  90.000  54.921  357.34  240.15  751.16   10.2  0.514482  0.197376 -0.805352 
REF05 ACHS    0  -1  11 332.000 324.534  90.000  54.921  280.81  355.02  1559.2   14.8  0.656148  0.225216 -0.413904 
REF05 ACHS    0  -1   3 332.000 326.431  90.000  54.921  115.05  256.03  5978.7   28.9  0.144136  0.129118 -0.196154 
REF05 ACHS   -1  -3  11 332.000 324.010  90.000  54.921  343.11  286.23  740.75   10.1  0.593623  0.263572 -0.679364 
REF05 ACHS    0  -1   8 332.000 327.608  90.000  54.921  218.10  317.21  2092.6   17.0  0.464421  0.189444 -0.332026 
REF05 ACHS   -1  -3   3 332.000 327.399  90.000  54.921  179.09  187.56  2346.5   18.0  0.081893  0.167180 -0.461487 
REF05 ACHS   -2  -4  -1 332.000 328.390  90.000  54.921  127.73   94.59  1944.2   16.5 -0.188681  0.064570 -0.504638 
REF05 ACHS   -1  -3   8 332.000 326.881  90.000  54.921  279.66  249.09  912.37   11.3  0.400949  0.227650 -0.598136 
REF05 ACHS   -1  -3   4 332.000 328.072  90.000  54.921  199.27  200.32  1543.2   14.6  0.145804  0.179129 -0.489126 
REF05 ACHS    1   0   1  28.000  22.046   0.000  54.921  456.44  209.18  625059  295.6  0.031364  0.161746  0.012640 
REF05 ACHS    2   2   1  28.000  24.041   0.000  54.921  379.83  274.32  140371  140.2  0.093962  0.124046  0.279148 
REF05 ACHS    1   2   0  28.000  25.263   0.000  54.921  418.03  318.69  145995  142.8  0.063401 -0.035922  0.267735 
REF05 ACS     7   3   2  28.000  23.699   0.000  54.921  172.00  145.62   13156   42.9  0.039431  0.780288  0.559627 
REF05 ACHS    2   3   0  28.000  22.684   0.000  54.921  361.78  331.48   79059  105.1  0.077871  0.019223  0.420475 
REF05 ACHS    4   5   0  28.000  26.055   0.000  54.921  253.26  359.01   30386   65.2  0.107316  0.129443  0.725207 
REF05 ACHS    3   1   2  28.000  21.881   0.000  54.921  359.83  183.88   77242  103.9  0.076561  0.376602  0.177104 
REF05 ACHS    5   2   2  28.000  20.536   0.000  54.921  267.51  166.66   35701   70.7  0.057701  0.578586  0.368597 
REF05 ACHS    6   6  -1  28.000  23.148   0.000  54.921  154.93  350.65  8179.7   33.8  0.024795  0.319406  0.943711 
REF05 ACHS    6   2   3  28.000  26.430   0.000  54.921  229.71  122.28   14700   45.3  0.088818  0.738067  0.380191 
REF05 ACHS    5   4   1  28.000  22.209   0.000  54.921  235.95  269.34   20519   53.5  0.089704  0.381573  0.623188 
REF05 ACHS    6   6   0  28.000  26.489   0.000  54.921  159.82  341.23  6898.5   31.0  0.088594  0.331753  0.916082 
REF05 ACHS    3   2   2  28.000  26.067   0.000  54.921  342.68  232.31   45942   80.2  0.124764  0.284244  0.290876 
REF05 ACS     5   4   2  28.000  27.340   0.000  54.921  236.72  260.68   49526   45.2  0.155296  0.395481  0.597232 
REF05 ACHS    4   5  -1  28.000  21.183   0.000  54.921  250.17  368.25   10673   38.6  0.042993  0.116884  0.752374 
REF05 ACS     6   1   3  28.000  26.266   0.000  54.921  242.58   67.64  5795.0   28.4  0.041122  0.830302  0.266615 
REF05 ACS     5   5   1  28.000  27.367   0.000  54.921  218.16  316.40   26701   31.5  0.139467  0.290171  0.738330 
REF05 ACHS    5   6  -2  28.000  21.407   0.000  54.921  188.89  394.65  3643.2   22.6 -0.006302  0.159547  0.931941 
REF05 ACHS    7   4   2  28.000  25.713   0.000  54.921  159.08  194.74  3065.8   20.7  0.087242  0.687873  0.673479 
REF05 ACHS    4   2   2  28.000  21.803   0.000  54.921  306.22  199.73   12038   41.0  0.091089  0.431472  0.329630 
REF05 ACS     7   2   2  28.000  22.620   0.000  54.921  183.14   93.46  2329.4   18.0 -0.008398  0.871886  0.446065 
REF05 ACHS    6   4   2  28.000  25.783   0.000  54.921  199.83  228.35  3861.9   23.3  0.120826  0.541116  0.634662 
REF05 ACHS    4   3   2  28.000  25.835   0.000  54.921  290.13  246.74  9807.0   37.1  0.139352  0.339157  0.443391 
REF05 ACHS    2   4  -1  28.000  24.819   0.000  54.921  343.14  391.18  9566.3   36.5  0.061867 -0.085886  0.561270 
REF05 ACHS    5   6  -1  28.000  25.028   0.000  54.921  194.32  384.75  2321.8   18.0  0.057936  0.171968  0.904620 
REF05 ACHS    6   2   2  28.000  21.027   0.000  54.921  226.66  131.74  3077.6   20.7  0.024603  0.725577  0.407456 
REF05 ACHS    6   5   0  28.000  21.581   0.000  54.921  177.34  292.49  2070.0   17.0  0.040492  0.424244  0.803181 
REF05 ACHS    3   4   0  28.000  23.791   0.000  54.921  307.34  344.84  6587.2   30.3  0.092514  0.074043  0.573130 
REF05 ACHS    5   5   0  28.000  22.845   0.000  54.921  216.46  325.27  2697.3   19.4  0.073705  0.276329  0.763908 
REF05 ACS     5   0   3  28.000  26.677   0.000  54.921  298.59   48.97  2452.0   18.4  0.026418  0.774964  0.114182 
REF05 ACHS    4   4   1  28.000  24.913   0.000  54.921  272.54  301.85  3555.8   22.2  0.123389  0.234557  0.584515 
REF05 ACS     6   1   2  28.000  20.290   0.000  54.921  238.15   78.36  1357.2   13.7 -0.023340  0.817035  0.293733 
REF05 ACHS    6   5   1  28.000  25.386   0.000  54.921  181.19  283.70  1196.3   12.9  0.104378  0.436700  0.775584 
REF05 ACHS    3   5  -1  28.000  26.401   0.000  54.921  287.89  405.30  2409.4   18.3  0.076232 -0.031244  0.713811 
REF05 ACHS    3   5  -2  28.000  20.928   0.000  54.921  284.01  415.26  1269.5   13.3  0.012543 -0.043684  0.741272 
REF05 ACS     2  -1   2  28.000  27.550   0.000  54.921  446.53  103.20  181681   62.2  0.000556  0.415041 -0.115841 
DATA  SPATIAL E400L170._ix    E400L170        3.0  256.00  256.00   17.000   3136  512 
  -26587  -16506   -6424    3657   13740   23823   33902   43975   54049   64131 
   74239   84384   94515  104563  114589  124749  135030  145240  155299  165338 
  175460  185644  195859  206065  216227  226385  236618  246914  257196  267449 
  277744  288109  298475  308786  319069  329361  339668  349986  360284  370514 
  380713  391004  401437  411937  422431  432856  443178  453496  463935  474461 
  484985  495486  505985  516490  526995  537493  -26827  -16735   -6645    3447 
   13541   23635   33722   43799   53877   63968   74080   84219   94346  104411 
  114464  124624  134883  145088  155177  165253  175397  185592  195810  206025 
  216213  226404  236651  246947  257237  267511  277815  288170  298530  308857 
  319166  329476  339794  350120  360431  370687  380918  391227  401654  412133 
  422603  433017  443348  453678  464106  474606  485110  495598  506084  516575 
  527066  537552  -27066  -16965   -6864    3238   13342   23447   33541   43622 
   53705   63804   73921   84054   94178  104259  114337  124499  134736  144937 
  155055  165167  175334  185540  195762  205985  216200  226422  236683  246980 
  257278  267572  277885  288231  298585  308928  319261  329590  339918  350253 
  360577  370858  381121  391448  401869  412328  422775  433177  443517  453859 
  464276  474752  485235  495709  506183  516659  527135  537609  -27307  -17196 
   -7086    3026   13142   23257   33360   43446   53534   63642   73764   83890 
   94009  104108  114214  124376  134589  144784  154933  165084  175273  185488 
  195713  205946  216188  226443  236720  247015  257321  267635  277958  288293 
  298641  309001  319360  329707  340047  350390  360727  371034  381330  391675 
  402090  412528  422951  433341  443691  454044  464450  474899  485361  495823 
  506286  516748  527210  537673  -27554  -17433   -7312    2811   12938   23065 
   33177   43269   53365   63485   73613   83730   93841  103960  114097  124258 
  134440  144626  154811  165005  175217  185438  195665  205906  216179  226473 
  236765  247057  257368  267702  278034  288358  298699  309078  319466  329833 
  340185  350537  360887  371223  381554  391917  402323  412738  423136  433516 
  443877  454241  464632  475050  485491  495944  506398  516849  527300  537754 
  -27802  -17670   -7538    2595   12734   22872   32993   43092   53196   63328 
   73463   83570   93673  103812  113981  124141  134291  144469  154689  164926 
  175160  185389  195616  205867  216171  226502  236810  247098  257416  267769 
  278111  288423  298758  309155  319572  329959  340323  350684  361048  371411 
  381777  392159  402555  412947  423322  433690  444062  454437  464813  475202 
  485621  496065  506511  516950  527389  537835  -28027  -17887   -7747    2395 
   12543   22691   32818   42916   53020   63154   73291   83397   93502  103654 
  113839  124004  134148  144327  154567  164830  175087  185332  195567  205827 
  216149  226502  236823  247117  257447  267821  278172  288477  298807  309216 
  319652  330055  340428  350796  361171  371556  381950  392349  402744  413120 
  423473  433827  444207  454594  464966  475338  485737  496161  506588  517008 
  527427  537855  -28212  -18068   -7925    2221   12375   22528   32655   42747 
   52838   62960   73093   83210   93331  103486  113668  123847  134019  144215 
  154451  164716  174996  185270  195524  205791  216113  226466  236796  247109 
  257460  267852  278216  288523  298852  309261  319701  330112  340494  350868 
  361246  371642  382054  392469  402870  413240  423576  433917  444298  454697 
  465079  475450  485831  496224  506617  517008  527398  537792  -28347  -18206 
   -8066    2076   12226   22376   32501   42590   52676   62787   72911   83036 
   93171  103333  113521  123720  133924  144136  154366  164626  174923  185224 
  195501  205781  216105  226454  236790  247118  257484  267890  278271  288600 
  298940  309339  319767  330187  340588  350969  361345  371744  382164  392584 
  402984  413351  423684  434024  444406  454806  465190  475558  485921  496285 
  506649  517013  527377  537741  -28430  -18300   -8171    1960   12094   22229 
   32350   42453   52553   62664   72781   82898   93035  103219  113439  123661 
  133874  144091  154326  164594  174899  185212  195508  205809  216150  226512 
  236852  247179  257543  267952  278359  288736  299104  309485  319888  330322 
  340756  351150  361521  371916  382339  392750  403129  413487  423837  434198 
  444583  454970  465332  475676  486021  496374  506726  517077  527428  537781 
  -28500  -18382   -8264    1854   11972   22090   32209   42327   52444   62560 
   72672   82783   92922  103129  113383  123623  133834  144050  154296  164576 
  174889  185210  195518  205836  216198  226577  236926  247253  257611  268021 
  278452  288877  299279  309648  320031  330471  340928  351336  361708  372105 
  382528  392924  403275  413623  423997  434386  444773  455143  465484  475809 
  486141  496485  506831  517173  527514  537860  -28595  -18482   -8369    1744 
   11855   21966   32082   42203   52323   62436   72548   82673   92832  103050 
  113306  123549  133767  143989  154239  164526  174853  185187  195500  205820 
  216187  226579  236946  247292  257662  268074  278514  288962  299386  309769 
  320152  330579  341023  351436  361828  372241  382670  393056  403388  413729 
  424117  434522  444907  455272  465620  475958  486288  496614  506939  517266 
  527592  537918  -28687  -18577   -8467    1642   11751   21860   31971   42087 
   52201   62310   72431   82581   92764  102978  113213  123452  133690  143928 
  154178  164468  174812  185162  195479  205795  216157  226553  236941  247318 
  257709  268127  278564  289011  299448  309859  320262  330672  341089  351503 
  361919  372353  382787  393172  403499  413837  424227  434631  445014  455384 
  465755  476118  486453  496764  507073  517388  527704  538012  -28729  -18628 
   -8527    1574   11673   21773   31877   41987   52103   62223   72360   82527 
   92717  102916  113129  123370  133637  143901  154160  164453  174806  185169 
  195498  205820  216181  226575  236974  247373  257783  268205  278637  289074 
  299514  309954  320387  330804  341214  351630  362057  372497  382932  393324 
  403665  414006  424381  434771  445156  455536  465914  476281  486624  496946 
  507267  517593  527919  538239  -28736  -18648   -8558    1530   11615   21700 
   31795   41906   52032   62172   72326   82497   92678  102860  113060  123310 
  133605  143897  154173  164472  174824  185189  195533  205874  216243  226637 
  237040  247449  257868  268297  278726  289153  299592  310054  320518  330958 
  341380  351800  362223  372653  383080  393482  403852  414211  424574  434948 
  445333  455716  466083  476437  486785  497131  507477  517824  528171  538517 
  -28767  -18686   -8603    1477   11554   21630   31722   41839   51976   62127 
   72288   82453   92622  102799  113002  123259  133565  143874  154168  164476 
  174818  185173  195524  205882  216270  226680  237090  247500  257925  268365 
  278799  289222  299661  310138  320621  331072  341499  351920  362338  372749 
  383153  393560  403970  414373  424760  435135  445503  455865  466220  476571 
  486917  497262  507606  517951  528296  538640  -28832  -18750   -8667    1414 
   11489   21565   31659   41782   51926   62080   72238   82394   92558  102743 
  112960  123222  133522  143833  154142  164458  174790  185130  195474  205841 
  216255  226695  237119  247529  257959  268414  278861  289289  299730  310211 
  320693  331138  341557  351980  362401  372794  383170  393575  404025  414483 
  424918  435313  445655  455980  466329  476688  487026  497342  507655  517975 
  528295  538608  -28888  -18804   -8719    1364   11443   21521   31615   41734 
   51876   62037   72203   82363   92529  102723  112952  123220  133518  143828 
  154140  164462  174798  185135  195465  205823  216254  226725  237170  247587 
  258025  268495  278960  289401  299843  310304  320764  331198  341621  352057 
  362493  372889  383257  393661  404124  414602  425055  435460  445802  456121 
  466463  476814  487140  497440  507737  518042  528346  538643  -28915  -18830 
   -8745    1340   11423   21506   31594   41696   51828   62001   72191   82371 
   92550  102749  112979  123253  133561  143871  154174  164497  174857  185212 
  195531  205869  216299  226787  237254  247691  258143  268622  279101  289560 
  299999  310424  320846  331276  341721  352184  362644  373065  383455  393863 
  404308  414755  425177  435574  445949  456303  466636  476956  487271  497586 
  507901  518216  528531  538846  -28928  -18842   -8756    1330   11417   21504 
   31588   41675   51795   61969   72174   82378   92578  102782  113007  123280 
  133593  143900  154191  164514  174897  185282  195617  205956  216372  226848 
  237327  247793  258261  268738  279216  289684  300123  310523  320920  331356 
  341825  352312  362792  373235  383645  394059  404488  414904  425292  435675 
  446074  456456  466783  477080  487396  497737  508080  518417  528754  539098 
  -28930  -18842   -8755    1332   11421   21509   31594   41680   51790   61947 
   72140   82359   92585  102800  113018  123279  133582  143882  154167  164490 
  174882  185296  195684  206061  216459  226891  237363  247859  258342  268802 
  279259  289721  300164  310572  320981  331429  341910  352406  362890  373336 
  383749  394167  404602  415021  425407  435782  446167  456537  466863  477168 
  487499  497859  508221  518575  528930  539293  -28884  -18799   -8715    1370 
   11456   21541   31625   41712   51817   61957   72136   82357   92595  102821 
  113043  123298  133589  143883  154174  164500  174889  185314  195745  206163 
  216555  226952  237408  247910  258392  268833  279273  289732  300188  310625 
  321062  331523  342004  352494  362974  373417  383829  394251  404694  415125 
  425521  435895  446259  456610  466938  477260  487601  497961  508322  518678 
  529034  539396  -28759  -18684   -8609    1466   11541   21617   31692   41772 
   51876   62023   72203   82410   92634  102867  113113  123380  133667  143966 
  154277  164614  174988  185392  195817  206244  216654  227063  237502  247966 
  258420  268856  279304  289777  300258  310729  321194  331658  342127  352605 
  363078  373525  383947  394373  404810  415234  425629  436007  446376  456732 
  467067  477391  487719  498053  508389  518722  529056  539391  -28601  -18539 
   -8476    1587   11649   21711   31776   41851   51959   62118   72304   82492 
   92692  102929  113199  123480  133768  144077  154409  164757  175113  185486 
  195886  206306  216739  227174  237596  248011  258435  268879  279347  289837 
  300337  310834  321319  331785  342243  352705  363168  373620  384059  394491 
  404918  415326  425709  436087  446475  456854  467198  477515  487823  498130 
  508436  518743  529050  539357  -28471  -18416   -8361    1693   11743   21794 
   31856   41941   52057   62210   72384   82562   92757  102991  113259  123538 
  133825  144137  154478  164827  175172  185533  195929  206353  216790  227222 
  237630  248025  258446  268905  279386  289876  300373  310873  321365  331840 
  342300  352752  363199  373648  384096  394541  404974  415374  425737  436102 
  446504  456906  467261  477576  487878  498179  508479  518780  529081  539382 
  -28339  -18291   -8243    1803   11843   21882   31945   42045   52168   62302 
   72452   82628   92832  103062  113313  123579  133861  144171  154510  164855 
  175193  185554  195966  206404  216833  227244  237644  248049  258484  268953 
  279434  289913  300395  310884  321375  331860  342331  352777  363208  373646 
  384097  394553  404998  415400  425749  436101  446502  456912  467276  477599 
  487906  498210  508513  518817  529122  539425  -28137  -18102   -8065    1968 
   11992   22017   32072   42175   52297   62414   72546   82721   92931  103162 
  113408  123665  133941  144248  154587  164928  175257  185613  196034  206484 
  216914  227323  237732  248152  258591  269048  279516  289991  300471  310955 
  321443  331931  342405  352846  363268  373698  384145  394597  405039  415447 
  425810  436167  446549  456939  467307  477647  487954  498239  508523  518813 
  529102  539386  -27883  -17863   -7842    2176   12184   22192   32233   42325 
   52437   62546   72672   82843   93053  103288  113537  123795  134066  144371 
  154712  165051  175370  185715  196132  206585  217027  227452  237877  248306 
  258734  269165  279616  290094  300584  311073  321558  332039  342506  352947 
  363371  373797  384231  394666  405095  415509  425902  436275  446632  456987 
  467354  477708  488010  498266  508518  518783  529048  539299  -27665  -17654 
   -7642    2366   12366   22366   32395   42472   52573   62682   72812   82981 
   93184  103413  113658  123914  134185  144489  154826  165162  175478  185820 
  196229  206676  217119  227551  237978  248403  258821  269240  279682  290160 
  300653  311142  321624  332095  342555  353006  363445  373865  384274  394691 
  405121  415542  425937  436309  446659  457007  467365  477713  488013  498271 
  508526  518792  529058  539312  -27504  -17494   -7483    2525   12526   22527 
   32553   42617   52710   62823   72959   83125   93319  103533  113765  124016 
  134288  144587  154911  165240  175567  185916  196315  206744  217175  227597 
  238011  248421  258836  269262  279708  290177  300659  311143  321619  332080 
  342536  353003  363462  373876  384256  394663  405110  415537  425906  436255 
  446619  456987  467335  477660  487967  498262  508556  518854  529151  539445 
  -27338  -17326   -7313    2697   12701   22705   32731   42794   52884   62992 
   73122   83278   93461  103671  113903  124152  134417  144700  155003  165326 
  175668  186028  196407  206803  217217  227637  238050  248457  258871  269301 
  279745  290203  300671  311147  321619  332074  342527  352992  363452  373864 
  384241  394650  405104  415534  425895  436235  446598  456969  467316  477643 
  487962  498279  508595  518913  529230  539546  -27128  -17116   -7103    2906 
   12908   22910   32940   43012   53104   63199   73306   83444   93620  103840 
  114091  124342  134587  144843  155123  165440  175798  186165  196512  206866 
  217267  227700  238134  248555  258971  269389  279818  290266  300726  311195 
  321662  332118  342565  353006  363438  373855  384262  394683  405121  415547 
  425939  436300  446635  456970  467330  477695  488027  498327  508624  518930 
  529237  539533  -26900  -16892   -6883    3123   13120   23117   33145   43223 
   53319   63410   73509   83635   93803  104025  114280  124524  134749  144984 
  155253  165568  175931  186294  196620  206949  217336  227771  238214  248648 
  259069  269481  279899  290333  300781  311243  321708  332164  342603  353019 
  363425  373845  384278  394702  405110  415522  425942  436328  446646  456952 
  467316  477703  488041  498328  508610  518906  529203  539484  -26678  -16677 
   -6674    3325   13316   23307   33327   43395   53493   63604   73726   83861 
   94018  104214  114435  124653  134868  145105  155383  165699  176046  186397 
  196728  207062  217434  227840  238259  248682  259110  269540  279962  290379 
  300806  311260  321721  332171  342602  353013  363417  373833  384258  394662 
  405039  415426  425837  436230  446568  456886  467230  477587  487920  498228 
  508533  518846  529159  539464  -26455  -16457   -6458    3538   13528   23517 
   33530   43584   53676   63804   73948   84093   94242  104408  114592  124789 
  135003  145252  155540  165851  176171  186503  196848  207202  217564  227933 
  238317  248719  259147  269592  280023  290428  300839  311281  321733  332170 
  342593  353011  363426  373836  384234  394611  404970  415334  425717  436101 
  446470  456817  467139  477452  487775  498110  508447  518780  529113  539450 
  -26222  -16218   -6213    3790   13789   23787   33802   43848   53926   64036 
   74166   84303   94449  104613  114795  124995  135218  145469  155750  166042 
  176334  186645  196995  207363  217724  228079  238442  248824  259236  269671 
  280100  290509  300919  311346  321777  332197  342612  353037  363462  373864 
  384239  394603  404965  415325  425684  436051  446429  456793  467114  477412 
  487728  498065  508404  518737  529070  539409  -25985  -15970   -5954    4060 
   14070   24080   34104   44150   54212   64289   74382   84499   94643  104820 
  115021  125235  135459  145702  155964  166232  176502  186797  197142  207511 
  217874  228229  238585  248954  259344  269757  280178  290598  301013  311420 
  321822  332224  342634  353060  363485  373877  384236  394599  404977  415344 
  425687  436033  446402  456770  467101  477408  487721  498045  508370  518692 
  529013  539339  -25752  -15731   -5709    4312   14328   24344   34374   44426 
   54484   64539   74604   84700   94836  105019  115232  125442  135646  145866 
  156111  166368  176630  186916  197250  207609  217965  228316  238669  249033 
  259414  269816  280234  290659  301067  311446  321816  332207  342615  353032 
  363440  373814  384164  394531  404924  415299  425629  435956  446315  456681 
  467014  477324  487637  497960  508283  518603  528924  539247  -25484  -15464 
   -5445    4574   14588   24602   34631   44680   54737   64792   74852   84932 
   95047  105220  115427  125622  135799  145995  156229  166485  176750  187033 
  197344  207674  218016  228364  238719  249082  259462  269861  280276  290694 
  301089  311440  321787  332169  342574  352970  363347  373703  384052  394423 
  404818  415190  425514  435832  446183  456540  466866  477172  487488  497818 
  508149  518476  528804  539135  -25111  -15103   -5095    4913   14919   24926 
   34936   44957   54999   65072   75154   85224   95307  105446  115632  125820 
  135999  146193  156416  166669  176945  187223  197485  207760  218087  228452 
  238819  249180  259547  269927  280324  290733  301120  311466  321805  332175 
  342559  352924  363271  373619  383979  394347  404717  415073  425407  435735 
  446073  456408  466725  477032  487350  497681  508012  518340  528668  539000 
  -24666  -14674   -4683    5310   15306   25302   35286   45262   55279   65374 
   75488   85555   95604  105702  115858  126048  136254  146462  156674  166915 
  177194  187459  197671  207891  218205  228589  238969  249323  259665  270011 
  280379  290773  301160  311514  321856  332211  342565  352899  363224  373576 
  383952  394310  404638  414968  425319  435667  445990  456298  466609  476925 
  487244  497564  507884  518204  528524  538844  -24287  -14305   -4323    5660 
   15648   25636   35607   45566   55571   65664   75781   85846   95888  105969 
  116107  126289  136497  146705  156904  167121  177369  187616  197834  208066 
  218367  228721  239079  249421  259747  270069  280412  290786  301160  311509 
  321848  332190  342530  352852  363174  373529  383908  394253  404551  414861 
  425215  435569  445879  456173  466486  476813  487133  497441  507749  518060 
  528370  538678  -24020  -14037   -4054    5929   15913   25897   35878   45861 
   55873   65935   76016   86081   96145  106244  116379  126537  136708  146890 
  157078  167265  177452  187674  197960  208271  218555  228824  239122  249449 
  259775  270092  280420  290769  301114  311439  321759  332095  342438  352773 
  363107  373458  383819  394151  404448  414751  425085  435420  445726  456026 
  466347  476680  487000  497306  507610  517918  528226  538530  -23762  -13776 
   -3789    6196   16179   26162   36154   46164   56189   66227   76277   86340 
   96422  106536  116671  126805  136939  147096  157279  167450  177597  187797 
  198118  208468  218723  228921  239168  249481  259807  270122  280440  290769 
  301090  311395  321700  332024  342363  352706  363048  373383  383712  394034 
  404349  414659  424966  435272  445583  455898  466218  476541  486863  497184 
  507504  517825  528146  538467  -23446  -13458   -3471    6516   16499   26482 
   36476   46488   56517   66561   76613   86670   96743  106847  116972  127095 
  137216  147367  157553  167734  177889  188075  198342  208627  218845  229030 
  239269  249570  259882  270185  280492  290809  301126  311432  321732  332035 
  342347  352676  363007  373317  383610  393925  404266  414591  424875  435159 
  445478  455806  466110  476406  486731  497086  507443  517792  528141  538499 
  -23112  -13124   -3135    6853   16840   26827   36817   46815   56835   66889 
   76954   87006   97061  107144  117252  127367  137487  147638  157824  168012 
  178183  188356  198550  208755  218952  229156  239400  249682  259970  270253 
  280543  290848  301158  311467  321766  332052  342339  352645  362959  373247 
  383518  393824  404174  414506  424781  435054  445369  455695  465984  476265 
  486595  496970  507350  517717  528083  538464  -22806  -12814   -2821    7172 
   17168   27163   37150   47129   57129   67174   77237   87288   97335  107401 
  117489  127592  137710  147854  158024  168195  178350  188505  198676  208866 
  219076  229302  239540  249786  260039  270298  280567  290847  301135  311429 
  321721  332005  342289  352583  362881  373163  383436  393730  404053  414369 
  424654  434930  445220  455517  465811  476114  486447  496805  507165  517518 
  527871  538231  -22525  -12524   -2524    7478   17485   27491   37482   47453 
   57437   67460   77507   87557   97606  107663  117733  127826  137942  148076 
  158221  168359  178484  188622  198802  209012  219238  229465  239683  249894 
  260110  270340  280583  290841  301107  311378  321654  331938  342226  352514 
  362800  373082  383362  393643  403927  414218  424514  434799  445064  455335 
  465643  475979  486315  496643  506971  517302  527632  537960  -22256  -12243 
   -2230    7784   17801   27819   37824   47813   57801   67805   77828   87872 
   97927  107983  118045  128135  138253  148380  158499  168609  178712  188844 
  199033  209249  219452  229641  239831  250025  260214  270403  280621  290877 
  301143  311394  321645  331913  342192  352471  362746  373021  383294  393561 
  403825  414100  424391  434679  444948  455225  465544  475891  486229  496553 
  506877  517204  527531  537854  -21983  -11959   -1936    8088   18113   28138 
   38160   48175   58181   68177   78184   88222   98278  108332  118389  128478 
  138598  148716  158814  168904  178998  189128  199315  209516  219676  229813 
  239972  250156  260324  270479  280676  290939  301211  311446  321670  331912 
  342172  352439  362706  372967  383222  393478  403739  414007  424284  434568 
  444858  455160  465481  475817  486159  496505  506850  517195  527540  537885 
  -21691  -11666   -1641    8384   18410   28435   38459   48481   58498   68511 
   78531   88567   98612  108651  118696  128773  138881  148986  159070  169148 
  179239  189363  199533  209709  219845  229958  240091  250247  260397  270543 
  280733  290986  301243  311460  321662  331884  342128  352386  362646  372897 
  383138  393384  403642  413906  424176  434458  444759  455070  465379  475699 
  486051  496429  506810  517183  527557  537938  -21381  -11363   -1346    8673 
   18693   28713   38727   48734   58755   68804   78861   88900   98922  108937 
  118960  129015  139100  149186  159260  169335  179424  189537  199677  209827 
  219961  230079  240189  250302  260433  270593  280788  291012  301233  311428 
  321616  331826  342059  352308  362564  372808  383042  393280  403531  413792 
  424063  434347  444645  454945  465234  475538  485903  496319  506740  517146 
  527553  537974  -21070  -11060   -1051    8961   18975   28990   38992   48984 
   59007   69093   79189   89231   99230  109219  119220  129252  139313  149381 
  159445  169517  179604  189705  199816  209938  220073  230199  240286  250353 
  260466  270642  280842  291037  301221  311392  321568  331766  341987  352229 
  362479  372719  382946  393176  403419  413677  423950  434235  444530  454818 
  465085  475374  485752  496206  506667  517107  527547  538009  -20764  -10759 
    -755    9250   19261   29272   39266   49247   59276   69394   79522   89566 
   99545  109510  119492  129504  139544  149595  159648  169715  179800  189890 
  199974  210070  220199  230325  240388  250415  260509  270695  280897  291067 
  301219  311369  321529  331713  341922  352156  362401  372634  382852  393074 
  403311  413566  423838  434124  444419  454699  464948  475221  485612  496103 
  506603  517075  527547  538049  -20458  -10459    -460    9540   19547   29554 
   39540   49511   59544   69695   79855   89901   99859  109802  119764  129756 
  139775  149809  159851  169913  179996  190075  200133  210202  220325  230452 
  240490  250477  260552  270747  280952  291098  301218  311345  321491  331661 
  341858  352084  362323  372549  382758  392972  403203  413454  423726  434013 
  444308  454582  464811  475069  485472  496000  506538  517043  527547  538088 
  -20146  -10155    -165    9828   19829   29830   39804   49759   59795   69983 
   80183   90232  100166  110084  120023  129991  139987  150002  160035  170093 
  180174  190242  200270  210311  220435  230571  240587  250528  260584  270796 
  281006  291122  301204  311309  321441  331599  341785  352004  362238  372459 
  382661  392867  403091  413339  423612  433901  444192  454453  464661  474903 
  485320  495886  506465  517003  527541  538123  -20925  -20943  -20961  -20979 
  -20993  -21009  -21034  -21071  -21111  -21155  -21246  -21426  -21651  -21865 
  -22033  -22129  -22210  -22400  -22699  -22930  -23008  -23064  -23211  -23409 
  -23599  -23799  -24045  -24284  -24400  -24410  -24457  -24603  -24765  -24887 
  -24990  -25101  -25230  -25373  -25485  -25499  -25449  -25444  -25513  -25584 
  -25620  -25649  -25696  -25755  -25820  -25912  -26064  -26258  -26452  -26634 
  -26818  -27017  -10821  -10853  -10885  -10916  -10944  -10972  -11013  -11070 
  -11132  -11196  -11301  -11482  -11702  -11912  -12083  -12195  -12294  -12484 
  -12763  -12989  -13088  -13166  -13313  -13499  -13681  -13872  -14100  -14321 
  -14440  -14469  -14527  -14661  -14807  -14915  -15005  -15103  -15214  -15341 
  -15441  -15457  -15416  -15409  -15458  -15508  -15528  -15543  -15574  -15616 
  -15663  -15732  -15851  -16004  -16158  -16301  -16446  -16603    -715    -761 
    -807    -852    -893    -935    -991   -1068   -1151   -1236   -1354   -1536 
   -1751   -1957   -2131   -2259   -2377   -2566   -2826   -3045   -3166   -3266 
   -3413   -3588   -3761   -3943   -4154   -4357   -4478   -4527   -4594   -4718 
   -4846   -4940   -5019   -5103   -5198   -5307   -5396   -5414   -5383   -5372 
   -5403   -5431   -5435   -5435   -5451   -5476   -5505   -5551   -5637   -5750 
   -5863   -5969   -6075   -6191    9381    9322    9262    9204    9151    9096 
    9023    8926    8822    8717    8586    8403    8194    7991    7814    7669 
    7533    7345    7104    6891    6747    6624    6477    6315    6150    5978 
    5786    5603    5478    5407    5328    5216    5107    5025    4958    4890 
    4814    4723    4645    4623    4644    4658    4648    4642    4653    4666 
    4668    4661    4649    4624    4572    4501    4431    4365    4299    4226 
   19455   19383   19310   19240   19176   19111   19022   18903   18776   18653 
   18511   18329   18125   17926   17744   17583   17427   17240   17020   16810 
   16639   16490   16345   16197   16042   15880   15711   15551   15420   15319 
   15225   15131   15044   14972   14914   14868   14816   14746   14678   14648 
   14656   14673   14687   14704   14728   14753   14777   14791   14793   14784 
   14766   14744   14722   14702   14681   14658   29535   29450   29364   29282 
   29207   29130   29025   28885   28735   28593   28440   28259   28060   27865 
   27678   27501   27326   27140   26939   26734   26537   26362   26219   26085 
   25939   25786   25641   25503   25367   25237   25130   25051   24985   24924 
   24876   24849   24822   24771   24713   24677   24672   24692   24729   24769 
   24806   24845   24888   24924   24940   24948   24964   24990   25015   25038 
   25060   25087   39699   39598   39495   39396   39304   39209   39089   38934 
   38765   38598   38426   38239   38046   37856   37667   37476   37284   37098 
   36915   36721   36513   36324   36178   36049   35910   35765   35626   35495 
   35363   35234   35126   35047   34989   34948   34917   34891   34862   34822 
   34780   34751   34745   34767   34814   34873   34933   34989   35037   35080 
   35123   35167   35214   35264   35314   35363   35412   35462   49955   49833 
   49711   49591   49476   49360   49224   49061   48878   48682   48482   48286 
   48095   47910   47723   47523   47317   47129   46961   46783   46586   46399 
   46246   46112   45978   45837   45690   45547   45428   45333   45238   45142 
   45079   45064   45054   45012   44956   44915   44895   44889   44896   44919 
   44961   45030   45119   45193   45232   45273   45351   45446   45517   45566 
   45615   45670   45724   45771   60169   60032   59895   59759   59628   59495 
   59347   59174   58979   58768   58553   58348   58153   57966   57778   57576 
   57368   57179   57014   56849   56671   56498   56342   56201   56071   55936 
   55785   55635   55526   55454   55372   55271   55204   55200   55200   55153 
   55087   55048   55040   55052   55075   55103   55142   55207   55300   55384 
   55436   55491   55587   55696   55777   55834   55891   55954   56017   56071 
   70263   70120   69976   69835   69700   69563   69404   69215   69012   68808 
   68603   68392   68184   67985   67792   67596   67399   67211   67038   66874 
   66714   66559   66409   66269   66143   66020   65884   65747   65634   65548 
   65469   65391   65334   65311   65298   65275   65246   65219   65205   65216 
   65249   65291   65336   65385   65441   65518   65624   65728   65804   65867 
   65943   66034   66124   66211   66298   66390   80356   80207   80057   79911 
   79771   79629   79461   79259   79053   78860   78666   78452   78233   78026 
   77832   77643   77455   77270   77093   76926   76773   76628   76487   76354 
   76236   76124   76008   75889   75774   75672   75594   75543   75496   75444 
   75410   75411   75423   75414   75397   75402   75436   75490   75549   75588 
   75609   75675   75824   75972   76030   76050   76116   76226   76337   76435 
   76534   76650   90568   90404   90239   90076   89917   89758   89581   89381 
   89177   88980   88779   88561   88343   88145   87961   87773   87582   87402 
   87237   87074   86910   86755   86619   86500   86392   86287   86180   86072 
   85971   85883   85818   85771   85719   85652   85601   85597   85616   85625 
   85625   85631   85656   85712   85786   85840   85868   85931   86068   86211 
   86290   86332   86391   86472   86553   86628   86703   86786  100837  100651 
  100466  100280  100095   99909   99724   99537   99339   99126   98906   98690 
   98487   98306   98135   97947   97749   97572   97423   97269   97097   96932 
   96794   96680   96580   96484   96378   96274   96191   96134   96085   96032 
   95972   95905   95851   95829   95833   95853   95876   95891   95907   95954 
   96032   96108   96169   96236   96330   96439   96547   96640   96702   96743 
   96784   96831   96877   96915  111058  110853  110649  110443  110232  110022 
  109831  109657  109466  109237  109003  108798  108619  108454  108288  108104 
  107911  107735  107584  107441  107294  107141  106988  106853  106755  106673 
  106574  106468  106395  106357  106319  106265  106209  106161  106122  106094 
  106085  106106  106140  106164  106180  106212  106270  106349  106438  106517 
  106578  106648  106756  106871  106948  106993  107038  107092  107145  107186 
  121212  120998  120785  120569  120346  120125  119929  119761  119575  119346 
  119114  118917  118749  118590  118429  118257  118077  117899  117735  117600 
  117492  117368  117198  117037  116943  116880  116786  116674  116599  116568 
  116540  116494  116451  116424  116405  116383  116371  116387  116419  116449 
  116472  116490  116519  116583  116687  116779  116825  116869  116961  117074 
  117167  117238  117310  117387  117464  117533  131314  131109  130905  130700 
  130491  130283  130087  129906  129724  129531  129326  129111  128909  128744 
  128603  128451  128281  128101  127929  127796  127706  127600  127436  127280 
  127205  127160  127062  126929  126845  126824  126810  126779  126744  126720 
  126702  126689  126685  126697  126723  126755  126784  126799  126812  126865 
  126968  127063  127109  127154  127250  127368  127459  127522  127586  127657 
  127727  127788  141400  141216  141031  140849  140671  140491  140296  140088 
  139907  139771  139611  139366  139106  138928  138810  138680  138518  138341 
  138172  138036  137939  137835  137697  137574  137524  137490  137384  137235 
  137143  137127  137129  137115  137086  137051  137023  137013  137019  137033 
  137054  137081  137108  137127  137144  137192  137282  137369  137424  137489 
  137605  137730  137803  137831  137858  137898  137936  137959  151528  151354 
  151178  151006  150844  150678  150479  150250  150066  149967  149846  149609 
  149334  149141  149017  148896  148754  148596  148437  148297  148186  148080 
  147966  147872  147825  147784  147688  147560  147472  147444  147441  147441 
  147430  147403  147376  147363  147367  147384  147405  147418  147425  147440 
  147470  147521  147590  147663  147730  147809  147917  148021  148079  148099 
  148120  148151  148181  148197  161706  161526  161344  161166  160998  160828 
  160621  160384  160195  160097  159999  159814  159585  159383  159223  159095 
  158981  158856  158714  158576  158454  158347  158252  158169  158099  158035 
  157968  157897  157827  157769  157743  157751  157768  157772  157763  157742 
  157731  157750  157777  157771  157743  157745  157790  157844  157893  157950 
  158025  158103  158166  158220  158275  158331  158388  158444  158500  158557 
  171869  171688  171507  171329  171160  170989  170784  170547  170353  170246 
  170159  170024  169848  169654  169471  169331  169227  169128  169016  168893 
  168767  168660  168585  168518  168432  168346  168297  168268  168214  168139 
  168097  168108  168140  168165  168169  168148  168131  168150  168176  168158 
  168111  168105  168155  168210  168245  168289  168359  168425  168454  168475 
  168532  168621  168710  168790  168871  168963  181988  181823  181656  181494 
  181341  181186  180995  180768  180575  180461  180373  180258  180112  179947 
  179780  179632  179512  179422  179349  179256  179132  179026  178977  178937 
  178857  178763  178707  178677  178630  178565  178528  178537  178562  178578 
  178582  178573  178568  178584  178600  178582  178544  178541  178585  178633 
  178665  178700  178750  178799  178827  178857  178921  179011  179102  179185 
  179269  179363  192121  191968  191814  191663  191520  191375  191202  191001 
  190819  190692  190589  190479  190359  190233  190099  189959  189828  189742 
  189694  189626  189513  189413  189370  189341  189272  189185  189122  189082 
  189037  188988  188962  188967  188981  188986  188988  188993  189001  189010 
  189013  188998  188976  188980  189014  189052  189078  189101  189128  189162 
  189203  189256  189329  189415  189500  189583  189665  189752  202313  202155 
  201997  201839  201681  201523  201366  201211  201056  200902  200768  200668 
  200585  200495  200392  200278  200168  200088  200036  199974  199882  199790 
  199725  199668  199602  199536  199489  199455  199415  199371  199346  199348 
  199361  199372  199382  199392  199400  199401  199394  199377  199360  199366 
  199394  199419  199428  199433  199445  199471  199519  199587  199669  199760 
  199852  199941  200030  200122  212520  212355  212191  212023  211847  211673 
  211531  211423  211300  211133  210978  210891  210839  210773  210687  210596 
  210510  210438  210376  210314  210242  210161  210075  209994  209932  209890 
  209867  209848  209814  209769  209740  209742  209759  209778  209792  209798 
  209797  209791  209781  209767  209756  209758  209771  209779  209775  209770 
  209776  209800  209848  209916  209998  210087  210176  210263  210350  210440 
  222691  222533  222376  222215  222042  221872  221745  221666  221573  221428 
  221290  221216  221174  221109  221019  220924  220838  220769  220718  220666 
  220603  220533  220464  220403  220359  220334  220325  220318  220289  220241 
  220213  220218  220234  220246  220248  220241  220230  220222  220221  220226 
  220230  220221  220201  220187  220189  220197  220206  220226  220270  220327 
  220386  220444  220501  220559  220617  220674  232837  232694  232551  232403 
  232244  232089  231975  231911  231843  231736  231632  231570  231526  231457 
  231363  231257  231160  231098  231071  231037  230977  230916  230880  230858 
  230840  230826  230823  230819  230792  230749  230722  230726  230737  230739 
  230730  230708  230687  230682  230694  230720  230740  230719  230663  230629 
  230644  230674  230689  230706  230740  230780  230806  230820  230833  230851 
  230867  230880  242989  242852  242715  242574  242421  242271  242164  242112 
  242060  241975  241891  241839  241802  241749  241674  241584  241498  241454 
  241449  241433  241377  241320  241293  241288  241290  241292  241288  241274 
  241251  241221  241195  241181  241184  241201  241206  241178  241144  241141 
  241165  241196  241212  241182  241116  241076  241092  241124  241141  241155 
  241178  241199  241200  241186  241173  241163  241153  241138  253123  252992 
  252863  252728  252581  252438  252339  252295  252253  252178  252102  252061 
  252041  252016  251976  251919  251860  251837  251849  251846  251801  251746 
  251712  251703  251715  251730  251724  251702  251682  251667  251640  251605 
  251601  251645  251679  251651  251607  251604  251634  251655  251652  251618 
  251566  251531  251528  251541  251553  251566  251583  251592  251580  251551 
  251523  251498  251474  251443  263179  263079  262979  262876  262765  262656 
  262576  262534  262495  262441  262391  262367  262361  262354  262336  262296 
  262251  262237  262257  262263  262233  262193  262170  262164  262172  262183 
  262182  262171  262158  262143  262113  262078  262078  262129  262169  262143 
  262097  262097  262125  262133  262112  262082  262051  262018  261983  261959 
  261956  261973  262003  262022  261999  261945  261892  261846  261800  261743 
  273175  273125  273075  273025  272974  272924  272875  272830  272795  272774 
  272764  272761  272761  272758  272742  272702  272654  272639  272660  272675 
  272661  272645  272650  272660  272657  272652  272662  272678  272672  272644 
  272615  272600  272611  272646  272666  272640  272604  272607  272629  272626 
  272596  272571  272554  272519  272455  272398  272376  272393  272445  272485 
  272454  272369  272283  272212  272140  272049  283205  283198  283190  283183 
  283182  283179  283159  283121  283094  283099  283114  283120  283119  283117 
  283106  283074  283032  283021  283046  283069  283070  283070  283088  283105 
  283102  283096  283113  283139  283137  283107  283085  283089  283105  283121 
  283121  283097  283075  283082  283100  283092  283058  283025  283002  282968 
  282918  282866  282830  282829  282877  282920  282885  282791  282696  282617 
  282538  282436  293316  293328  293341  293355  293374  293391  293392  293374 
  293364  293378  293395  293396  293391  293396  293404  293396  293380  293386 
  293421  293453  293464  293466  293471  293479  293492  293506  293522  293533 
  293530  293518  293511  293518  293529  293535  293531  293515  293503  293513 
  293530  293522  293486  293434  293383  293358  293363  293357  293316  293279 
  293287  293304  293272  293199  293125  293063  293000  292922  303477  303497 
  303517  303538  303561  303583  303599  303606  303617  303639  303657  303660 
  303663  303685  303716  303735  303746  303775  303824  303865  303878  303876 
  303874  303880  303901  303924  303935  303936  303941  303952  303959  303959 
  303960  303969  303975  303968  303960  303964  303971  303962  303928  303867 
  303800  303779  303818  303842  303797  303732  303701  303687  303657  303608 
  303560  303516  303472  303422  313653  313678  313703  313727  313752  313776 
  313802  313830  313863  313899  313934  313961  313992  314038  314089  314127 
  314158  314207  314275  314322  314329  314327  314343  314365  314374  314377 
  314383  314398  314424  314454  314465  314454  314450  314470  314493  314496 
  314485  314472  314458  314440  314411  314364  314309  314284  314297  314297 
  314246  314179  314135  314105  314070  314028  313986  313947  313906  313864 
  323793  323829  323865  323901  323937  323972  324010  324054  324101  324154 
  324209  324266  324325  324390  324455  324513  324569  324639  324719  324770 
  324776  324782  324823  324861  324856  324833  324840  324877  324922  324958 
  324968  324956  324953  324978  325007  325016  325005  324982  324954  324927 
  324899  324868  324833  324798  324765  324726  324676  324624  324581  324541 
  324494  324441  324387  324335  324283  324229  333860  333922  333983  334046 
  334110  334173  334231  334281  334333  334395  334465  334540  334614  334683 
  334753  334838  334935  335029  335107  335157  335179  335206  335258  335299 
  335290  335265  335280  335332  335377  335401  335413  335420  335427  335437 
  335447  335454  335454  335443  335422  335392  335358  335326  335295  335252 
  335194  335139  335101  335070  335031  334979  334910  334831  334752  334676 
  334599  334519  343918  344009  344099  344191  344288  344383  344462  344521 
  344578  344644  344720  344804  344885  344958  345036  345146  345276  345386 
  345459  345510  345553  345600  345656  345696  345696  345686  345710  345762 
  345800  345816  345835  345863  345879  345871  345860  345862  345872  345877 
  345868  345843  345804  345763  345722  345670  345609  345557  345530  345508 
  345471  345412  345328  345229  345129  345034  344939  344838  354045  354154 
  354263  354374  354488  354602  354701  354782  354853  354922  354997  355085 
  355180  355275  355376  355496  355625  355733  355810  355868  355919  355973 
  356033  356084  356107  356117  356139  356175  356214  356251  356285  356312 
  356325  356322  356315  356314  356317  356315  356306  356289  356261  356215 
  356155  356096  356047  356004  355966  355929  355890  355838  355762  355668 
  355574  355485  355396  355300  364207  364328  364448  364570  364694  364817 
  364931  365031  365119  365196  365277  365374  365486  365608  365736  365859 
  365973  366075  366164  366235  366288  366339  366398  366456  366505  366539 
  366558  366575  366619  366683  366728  366740  366746  366763  366779  366779 
  366767  366748  366730  366722  366711  366667  366592  366528  366493  366456 
  366396  366335  366295  366260  366202  366125  366048  365976  365904  365824 
  374331  374464  374596  374731  374870  375009  375128  375223  375314  375416 
  375528  375646  375770  375902  376037  376170  376297  376412  376512  376596 
  376664  376714  376750  376791  376854  376918  376949  376962  376999  377060 
  377098  377099  377105  377141  377177  377183  377167  377146  377130  377125 
  377118  377078  377006  376944  376910  376869  376798  376730  376700  376681 
  376630  376552  376473  376402  376331  376249  384446  384587  384728  384872 
  385024  385174  385294  385380  385473  385603  385751  385897  386034  386160 
  386287  386436  386597  386738  386846  386941  387027  387079  387081  387089 
  387161  387259  387317  387337  387362  387398  387418  387415  387427  387472 
  387517  387530  387524  387515  387509  387501  387485  387449  387396  387344 
  387300  387247  387177  387119  387103  387093  387037  386942  386847  386763 
  386677  386578  394660  394792  394925  395057  395190  395323  395454  395583 
  395709  395837  395978  396140  396302  396437  396561  396714  396889  397040 
  397153  397253  397345  397392  397376  397373  397465  397599  397680  397706 
  397729  397761  397777  397772  397781  397823  397866  397883  397883  397885 
  397883  397868  397839  397809  397778  397739  397688  397626  397560  397509 
  397493  397477  397415  397315  397215  397126  397036  396932  404946  405059 
  405173  405280  405372  405468  405621  405837  406023  406124  406216  406376 
  406567  406729  406867  407015  407173  407316  407433  407532  407613  407653 
  407644  407663  407784  407944  408032  408058  408091  408146  408179  408177 
  408177  408205  408237  408250  408251  408253  408250  408225  408187  408160 
  408147  408122  408072  408010  407947  407895  407862  407827  407765  407682 
  407598  407521  407443  407357  415107  415222  415340  415448  415535  415628 
  415800  416061  416280  416378  416449  416592  416783  416966  417131  417286 
  417434  417571  417693  417796  417872  417917  417936  417983  418112  418262 
  418341  418364  418402  418470  418523  418542  418550  418566  418579  418581 
  418579  418582  418578  418549  418505  418478  418472  418457  418416  418363 
  418310  418259  418208  418156  418101  418044  417987  417930  417874  417816 
  425077  425229  425382  425529  425666  425806  425988  426214  426418  426554 
  426662  426786  426939  427124  427324  427505  427662  427806  427939  428053 
  428140  428209  428267  428336  428436  428536  428591  428612  428644  428700 
  428763  428817  428854  428868  428865  428853  428845  428852  428858  428832 
  428784  428753  428745  428734  428705  428669  428633  428590  428535  428478 
  428436  428407  428377  428344  428311  428283  435091  435268  435446  435623 
  435798  435973  436157  436349  436537  436709  436856  436975  437105  437290 
  437506  437702  437864  438017  438165  438295  438399  438493  438587  438672 
  438738  438784  438811  438833  438868  438920  438979  439035  439085  439121 
  439132  439112  439090  439098  439116  439101  439057  439022  439008  438998 
  438981  438960  438937  438904  438858  438812  438789  438783  438777  438766 
  438756  438752  445314  445476  445640  445800  445953  446108  446290  446502 
  446708  446880  447029  447172  447328  447519  447723  447899  448048  448201 
  448366  448513  448629  448736  448852  448948  448996  449011  449022  449049 
  449110  449187  449228  449225  449248  449334  449404  449388  449342  449342 
  449371  449372  449341  449308  449289  449278  449271  449259  449237  449210 
  449184  449166  449166  449177  449188  449196  449204  449217  455584  455722 
  455860  455993  456110  456231  456409  456651  456878  457037  457177  457353 
  457552  457748  457927  458081  458222  458376  458548  458701  458821  458934 
  459060  459163  459202  459203  459214  459256  459342  459438  459457  459396 
  459392  459518  459639  459633  459574  459569  459605  459619  459600  459574 
  459556  459549  459550  459544  459519  459495  459491  459505  459526  459551 
  459575  459599  459622  459647  465718  465855  465993  466125  466244  466367 
  466539  466768  466983  467142  467295  467494  467712  467902  468067  468226 
  468390  468555  468715  468854  468969  469085  469215  469317  469345  469339 
  469369  469442  469531  469602  469607  469555  469560  469678  469792  469796 
  469753  469757  469795  469811  469798  469780  469772  469776  469787  469786 
  469763  469744  469757  469793  469832  469869  469907  469945  469983  470020 
  475751  475906  476062  476216  476365  476515  476683  476872  477058  477225 
  477401  477608  477820  478000  478162  478344  478541  478716  478854  478970 
  479080  479198  479331  479430  479447  479438  479489  479589  479672  479710 
  479713  479702  479727  479810  479887  479899  479887  479903  479937  479950 
  479941  479934  479940  479957  479977  479985  479973  479968  479997  480049 
  480107  480164  480221  480278  480335  480392  485775  485952  486129  486306 
  486486  486665  486837  486999  487162  487334  487518  487715  487910  488084 
  488253  488450  488660  488830  488947  489048  489160  489287  489422  489519 
  489535  489526  489576  489676  489765  489816  489834  489834  489852  489907 
  489962  489985  489993  490009  490031  490046  490052  490059  490071  490092 
  490120  490144  490157  490180  490232  490307  490392  490482  490571  490660 
  490748  490838  495813  496010  496206  496406  496611  496815  496995  497146 
  497296  497467  497646  497822  497994  498167  498349  498552  498755  498910 
  499009  499104  499225  499363  499501  499599  499621  499613  499643  499723 
  499829  499930  499975  499957  499944  499980  500033  500069  500087  500092 
  500098  500117  500147  500169  500181  500200  500234  500278  500327  500388 
  500469  500572  500692  500824  500955  501084  501213  501345  505850  506068 
  506284  506505  506737  506966  507154  507293  507431  507600  507774  507929 
  508078  508250  508445  508655  508851  508989  509071  509158  509289  509439 
  509579  509678  509707  509700  509711  509769  509894  510045  510117  510080 
  510035  510053  510104  510153  510180  510175  510163  510188  510242  510280 
  510291  510308  510349  510413  510496  510595  510707  510837  510993  511166 
  511340  511508  511677  511853  515884  516122  516359  516602  516861  517116 
  517311  517434  517557  517726  517900  518035  518164  518333  518540  518758 
  518953  519079  519141  519220  519358  519518  519661  519760  519793  519787 
  519783  519826  519966  520157  520252  520205  520136  520132  520176  520237 
  520278  520264  520237  520266  520341  520394  520407  520423  520471  520554 
  520670  520804  520944  521099  521289  521501  521714  521921  522128  522343 
  525919  526177  526434  526699  526986  527266  527469  527576  527683  527853 
  528025  528142  528250  528417  528635  528861  529054  529167  529211  529281 
  529426  529597  529743  529843  529880  529874  529855  529883  530037  530269 
  530388  530330  530236  530211  530248  530321  530375  530353  530310  530343 
  530440  530508  530522  530538  530593  530694  530843  531013  531181  531362 
  531585  531838  532090  532334  532580  532835  535958  536236  536512  536799 
  537111  537417  537628  537725  537821  537988  538155  538249  538333  538500 
  538732  538963  539147  539242  539269  539333  539489  539672  539821  539921 
  539965  539960  539920  539925  540099  540384  540532  540452  540323  540281 
  540319  540405  540467  540433  540373  540411  540533  540617  540630  540642 
  540704  540826  541011  541220  541419  541628  541887  542182  542478  542763 
  543050  543350  -13444   -3525    6393   16311   26228   36147   46073   56000 
   65922   75826   85700   95569  105489  115453  125352  135134  144901  154771 
  164717  174631  184477  194280  204073  213886  223719  233525  243272  252988 
  262717  272451  282146  291797  301453  311147  320858  330563  340258  349944 
  359644  369403  379199  388922  398518  408051  417577  427172  436828  446514 
  456135  465676  475188  484710  494244  503771  513292  522825  -13215   -3306 
    6604   16511   26418   36329   46249   56172   66088   75986   85861   95734 
  105648  115590  125476  135268  145049  154908  164822  174705  184534  194330 
  204118  213915  223721  233502  243240  252953  262671  272389  282079  291739 
  301398  311075  320763  330452  340137  349815  359503  369238  379003  388709 
  398310  407861  417410  426995  436669  446345  455969  465530  475062  484600 
  494145  503684  513221  522764  -12987   -3087    6813   16711   26607   36510 
   46425   56345   66254   76145   86022   95900  105807  115727  125600  135402 
  145196  155045  164926  174779  184591  194380  204162  213945  223722  233479 
  243206  252918  262625  272327  282012  291680  301342  311003  320667  330339 
  340014  349684  359361  369071  378806  388494  398099  407668  417241  426842 
  436508  446174  455802  465391  474937  484489  494043  503595  513146  522699 
  -12757   -2866    7025   16912   26798   36692   46602   56517   66418   76302 
   86181   96066  105964  115861  125720  135535  145346  155183  165028  174850 
  184646  194429  204207  213973  223721  233449  243167  252878  262576  272261 
  281941  291619  301284  310927  320567  330221  339885  349548  359212  368897 
  378598  388267  397879  407467  417065  426683  436340  446014  455650  465241 
  474810  484373  493934  503498  513062  522624  -12522   -2640    7240   17116 
   26991   36876   46780   56688   66578   76455   86337   96230  106120  115990 
  125836  135668  145498  155321  165128  174917  184699  194478  204251  214000 
  223715  233415  243124  252836  262526  272194  281868  291557  301225  310850 
  320463  330099  339753  349407  359059  368719  378385  388034  397652  407261 
  416884  426519  436167  445821  455465  465088  474683  484255  493823  503397 
  512974  522543  -12288   -2417    7453   17319   27183   37059   46957   56858 
   66739   76609   86496   96396  106275  116120  125958  135808  145649  155453 
  165226  174989  184757  194529  204295  214027  223715  233393  243095  252804 
  262482  272133  281803  291500  301171  310782  320373  329992  339636  349284 
  358927  368565  378200  387827  397446  407073  416721  426375  436014  445648 
  455293  464943  474563  484149  493727  503316  512909  522490  -12077   -2213 
    7649   17505   27361   37231   47128   57031   66912   76783   86672   96569 
  106435  116268  126102  135952  145785  155573  165329  175078  184827  194583 
  204337  214057  223734  233404  243098  252794  262455  272091  281753  291452 
  301125  310730  320311  329919  339555  349197  358835  368460  378073  387681 
  397293  406927  416597  426270  435907  445523  455160  464816  474454  484063 
  493665  503274  512890  522494  -11903   -2042    7816   17668   27519   37389 
   47292   57204   67095   76973   86856   96740  106599  116430  126255  136081 
  145892  155674  165432  175169  184895  194629  204368  214081  223758  233426 
  243110  252789  262433  272056  281706  291394  301062  310672  320256  329857 
  339479  349115  358753  368374  377974  387571  397178  406812  416492  426179 
  435818  445427  455054  464703  474351  483986  493618  503253  512891  522524 
  -11769   -1906    7955   17811   27665   37539   47444   57360   67258   77141 
   87022   96895  106746  116568  126372  136169  145963  155745  165503  175229 
  184936  194651  204374  214076  223746  233408  243083  252755  262393  272006 
  281635  291292  300945  310568  320168  329758  339356  348981  358624  368246 
  377842  387439  397055  406695  416368  426048  435687  445301  454934  464588 
  474246  483900  493554  503209  512863  522516  -11679   -1806    8067   17936 
   27806   37686   47582   57484   67377   77265   87152   97026  106861  116654 
  126431  136216  146007  155785  165535  175251  184949  194651  204357  214043 
  223697  233348  243019  252692  262332  271939  281541  291157  300786  310423 
  320044  329625  339196  348807  358452  368076  377669  387273  396914  406571 
  416227  425877  435508  445133  454784  464461  474136  483801  493463  503128 
  512794  522457  -11601   -1716    8168   18053   27938   37823   47709   57595 
   67482   77373   87266   97136  106951  116717  126479  136263  146053  155823 
  165565  175274  184963  194655  204350  214024  223667  233307  242969  252637 
  262274  271876  281459  291044  300650  310287  319918  329503  339067  348669 
  358305  367922  377507  387119  396787  406464  416102  425725  435344  444990 
  454637  464322  474002  483684  493357  503032  512710  522384  -11505   -1615 
    8275   18166   28057   37946   47829   57713   67603   77494   87375   97227 
  107027  116790  126555  136335  146116  155880  165617  175317  184993  194675 
  204367  214040  223679  233309  242954  252602  262227  271824  281403  290976 
  300566  310186  319809  329407  338990  348591  358207  367805  377382  386995 
  396679  406369  416000  425612  435225  444874  454526  464177  473854  483544 
  493236  502924  512611  522302  -11410   -1518    8374   18267   28161   38052 
   47941   57830   67723   77607   87466   97294  107092  116872  126645  136413 
  146176  155931  165663  175352  185014  194687  204377  214050  223689  233311 
  242937  252561  262172  271766  281348  290924  300505  310099  319700  329303 
  338905  348508  358107  367690  377260  386871  396552  406245  415882  425490 
  435115  444757  454394  464028  473688  483382  493084  502776  512463  522161 
  -11359   -1460    8440   18342   28244   38144   48037   57925   67808   77676 
   87518   97337  107146  116945  126721  136469  146206  155946  165671  175353 
  185008  194672  204351  214018  223655  233274  242888  252498  262098  271689 
  281275  290859  300438  310008  319581  329172  338773  348375  357970  367552 
  377125  386729  396390  406068  415718  425347  434975  444610  454242  463880 
  473536  483216  492903  502583  512259  521942  -11344   -1432    8481   18397 
   28313   38222   48116   57996   67862   77713   87549   97375  107198  117009 
  126781  136508  146221  155944  165659  175339  184995  194655  204322  213977 
  223607  233220  242829  252432  262026  271611  281198  290789  300367  309920 
  319470  329042  338635  348233  357830  367424  377015  386617  396243  405885 
  415532  425179  434813  444447  454084  463742  473406  483073  492740  502406 
  512072  521739  -11311   -1391    8530   18455   28380   38293   48183   58052 
   67906   77751   87591   97427  107257  117065  126829  136547  146250  155959 
  165663  175345  185011  194673  204334  213975  223587  233185  242787  252389 
  261977  271552  281134  290726  300302  309846  319384  328951  338543  348138 
  357735  367344  376965  386576  396167  405757  415367  424998  434647  444303 
  453962  463620  473287  482961  492636  502309  511980  521654  -11247   -1328 
    8593   18518   28444   38355   48239   58102   67952   77798   87644   97486 
  107310  117105  126861  136581  146283  155983  165679  175363  185037  194707 
  204368  213998  223588  233164  242755  252354  261935  271497  281066  290651 
  300227  309774  319317  328891  338488  348078  357665  367281  376930  386555 
  396125  405673  415233  424853  434487  444174  453860  463515  473178  482861 
  492565  502259  511947  521646  -11190   -1273    8645   18567   28489   38399 
   48286   58150   67996   77834   87675   97512  107327  117112  126861  136580 
  146282  155979  165672  175352  185022  194695  204365  213995  223569  233123 
  242698  252288  261859  271408  280963  290536  300113  309680  319248  328831 
  338422  347998  357566  367171  376822  386453  396021  405562  415114  424726 
  434345  444042  453722  463373  473059  482748  492462  502165  511862  521571 
  -11162   -1246    8670   18588   28506   38420   48321   58196   68033   77850 
   87671   97494  107303  117085  126831  136543  146242  155946  165642  175310 
  184961  194629  204308  213946  223516  233059  242617  252189  261749  271291 
  280836  290396  299975  309573  319174  328762  338333  347885  357432  367014 
  376641  386261  395839  405407  414998  424608  434231  443873  453543  463236 
  472930  482621  492312  502005  511697  521389  -11148   -1233    8682   18596 
   28510   38426   48340   58227   68064   77869   87669   97472  107273  117058 
  126806  136516  146217  155929  165629  175286  184916  194563  204230  213868 
  223450  233001  242548  252098  261646  271193  280741  290296  299875  309489 
  319108  328693  338245  347778  357310  366875  376481  386089  395672  405260 
  414885  424525  434135  443769  453401  463124  472834  482503  492165  501838 
  511518  521185  -11139   -1227    8685   18597   28508   38422   48337   58231 
   68085   77901   87691   97472  107259  117046  126803  136522  146231  155949 
  165650  175301  184914  194527  204153  213778  223384  232962  242507  252036 
  261579  271142  280706  290265  299839  309443  319051  328625  338167  347694 
  357223  366785  376390  385995  395571  405152  414775  424418  434042  443687 
  453332  463051  472750  482406  492051  501709  511375  521026  -11166   -1254 
    8659   18571   28484   38398   48310   58207   68074   77905   87697   97467 
  107242  117023  126784  136512  146227  155942  165639  175289  184898  194488 
  204080  213687  223307  232907  242460  251989  261538  271115  280692  290252 
  299813  309391  318972  328535  338079  347610  357142  366708  376314  385918 
  395489  405060  414668  424303  433943  443590  453268  462969  472654  482311 
  491960  501618  511280  520932  -11273   -1352    8569   18490   28412   38334 
   48252   58151   68014   77843   87645   97429  107201  116964  126710  136437 
  146150  155853  165536  175191  184815  194418  204010  213606  223211  232809 
  242383  251944  261513  271093  280662  290209  299749  309297  318852  328409 
  337963  347508  357049  366613  376207  385803  395380  404960  414571  424203 
  433838  443480  453148  462838  472527  482206  491881  501559  511238  520913 
  -11422   -1488    8446   18380   28315   38248   48174   58073   67926   77747 
   87561   97366  107143  116889  126619  136340  146048  155735  165405  175065 
  184712  194341  203949  213541  223125  232711  242307  251908  261498  271070 
  280622  290154  299678  309204  318739  328292  337855  347414  356968  366531 
  376109  385691  395273  404869  414498  424140  433761  443373  453022  462708 
  472409  482112  491815  501517  511220  520922  -11542   -1601    8342   18288 
   28234   38171   48090   57983   67839   77669   87491   97303  107085  116833 
  126563  136285  145991  155672  165338  175002  184661  194298  203907  213496 
  223079  232670  242280  251896  261487  271046  280586  290118  299645  309169 
  318697  328242  337800  347367  356938  366509  376078  385647  395218  404814 
  414466  424133  433747  443362  452990  462647  472353  482061  491770  501478 
  511186  520894  -11647   -1701    8247   18201   28156   38093   47999   57882 
   67751   77602   87432   97238  107021  116781  126525  136255  145963  155646 
  165315  174984  184645  194275  203870  213454  223048  232656  242271  251877 
  261456  271005  280545  290088  299628  309162  318693  328228  337773  347342 
  356930  366515  376085  385644  395198  404810  414450  424107  433757  443361 
  452980  462631  472330  482034  491739  501442  511145  520849  -11820   -1864 
    8095   18062   28032   37977   47880   57761   67641   77511   87348   97151 
  106930  116694  126447  136184  145896  155580  165251  174926  184594  194222 
  203807  213383  222978  232587  242194  251788  261364  270923  280473  290020 
  299563  309102  318636  328168  337708  347279  356878  366471  376044  385605 
  395164  404771  414399  424071  433705  443313  452937  462588  472273  481991 
  491716  501432  511142  520863  -12067   -2094    7882   17867   27854   37816 
   47733   57622   67510   77389   87232   97036  106813  116572  126323  136063 
  145779  155463  165134  174815  184494  194130  203716  213284  222867  232460 
  242052  251640  261227  270810  280377  289920  299453  308987  318523  328060 
  337607  347181  356777  366371  375952  385530  395111  404703  414315  423946 
  433600  443263  452899  462563  472234  481938  491702  501445  511176  520931 
  -12279   -2307    7682   17678   27676   37653   47586   57488   67379   77256 
   87102   96912  106694  116456  126207  135947  145665  155352  165024  174706 
  184391  194035  203627  213196  222772  232358  241946  251537  261135  270732 
  280308  289851  299379  308910  318448  327995  337552  347120  356697  366288 
  375893  385496  395083  404668  414295  423924  433557  443232  452877  462548 
  472221  481932  491700  501447  511182  520941  -12451   -2462    7528   17525 
   27523   37504   47448   57362   67255   77126   86968   96784  106579  116356 
  126118  135860  145578  155271  164949  174630  184309  193954  203555  213136 
  222721  232317  241920  251525  261125  270716  280287  289837  299374  308910 
  318452  328009  337574  347127  356674  366263  375906  385533  395098  404688 
  414291  423961  433603  443254  452892  462573  472258  481977  491699  501415 
  511126  520845  -12605   -2618    7371   17366   27361   37340   47287   57207 
   67105   76980   86827   96644  106446  116226  126004  135752  145478  155184 
  164875  174552  184219  193866  203486  213088  222685  232287  241898  251510 
  261111  270695  280265  289824  299375  308918  318465  328028  337596  347143 
  356681  366273  375931  385529  395110  404693  414311  423966  433628  443275 
  452919  462594  472280  481988  491676  501366  511055  520743  -12806   -2820 
    7169   17164   27161   37137   47077   56993   66901   76798   86669   96505 
  106302  116069  125825  135581  145329  155062  164769  174443  184096  193749 
  203404  213039  222642  232227  241817  251417  261019  270616  280200  289768 
  299324  308874  318425  327987  337556  347123  356695  366293  375915  385519 
  395085  404685  414293  423914  433583  443266  452923  462583  472248  481914 
  491627  501328  511020  520728  -13029   -3040    6951   16950   26951   36931 
   46866   56773   66682   76594   86486   96338  106137  115892  125638  135402 
  145173  154928  164649  174323  183968  193625  203311  212966  222588  232159 
  241728  251310  260930  270519  280120  289698  299262  308829  318385  327947 
  337521  347097  356710  366311  375889  385495  395092  404691  414293  423912 
  433567  443268  452928  462581  472225  481908  491612  501330  511034  520769 
  -13242   -3245    6754   16759   26769   36758   46703   56611   66504   76394 
   86275   96132  105952  115736  125507  135287  145066  154821  164538  174217 
  183870  193530  203215  212889  222518  232111  241694  251278  260868  270463 
  280061  289657  299241  308804  318358  327919  337497  347103  356724  366324 
  375897  385487  395120  404753  414336  423965  433595  443316  452984  462639 
  472290  481972  491693  501398  511096  520801  -13461   -3460    6555   16566 
   26581   36555   46511   56431   66344   76202   86054   95907  105751  115564 
  125365  135160  144936  154681  164394  174083  183778  193444  203110  212762 
  222421  232029  241643  251245  260857  270415  280005  289626  299233  308804 
  318348  327922  337509  347108  356725  366324  375923  385545  395175  404818 
  414448  424093  433729  443385  453065  462730  472411  482095  491782  501485 
  511155  520841  -13689   -3688    6313   16319   26327   36325   46295   56231 
   66129   75996   85849   95701  105548  115385  125206  135007  144779  154517 
  164232  173939  183637  193315  202970  212618  222272  231927  241571  251193 
  260786  270358  279943  289556  299166  308747  318317  327905  337505  347098 
  356683  366282  375908  385556  395214  404857  414519  424161  433785  443408 
  453087  462812  472489  482190  491852  501524  511203  520870  -13933   -3944 
    6046   16039   26034   36020   45987   55935   65865   75772   85655   95516 
  105354  115172  124976  134762  144552  154303  164036  173739  183464  193158 
  202813  212480  222132  231789  241439  251075  260667  270266  279860  289458 
  299055  308677  318275  327855  337464  347077  356669  366278  375913  385560 
  395207  404854  414508  424166  433815  443457  453117  462807  472511  482203 
  491883  501562  511246  520929  -14152   -4172    5809   15793   25779   35756 
   45715   55661   65606   75548   85465   95343  105177  114979  124770  134561 
  144342  154105  163856  173603  183344  193050  202708  212346  221995  231654 
  241312  250960  260591  270202  279799  289388  298984  308603  318235  327858 
  337465  347075  356672  366291  375918  385578  395228  404865  414522  424183 
  433859  443506  453163  462849  472549  482244  491932  501599  511295  520998 
  -14415   -4432    5551   15537   25525   35505   45491   55415   65361   75304 
   85230   95126  104978  114790  124589  134396  144202  153985  163745  173494 
  183231  192943  202623  212286  221948  231609  241267  250914  260569  270161 
  279761  289356  298967  308608  318257  327888  337501  347108  356720  366369 
  376015  385668  395294  404931  414591  424277  433951  443589  453255  462966 
  472671  482354  492031  501718  511406  521093  -14734   -4742    5249   15242 
   25236   35225   45201   55179   65106   75042   84994   94889  104765  114617 
  124405  134225  144045  153842  163610  173358  183093  192817  202528  212221 
  221893  231551  241204  250853  260513  270113  279720  289322  298943  308601 
  318267  327908  337529  347157  356809  366449  376108  385758  395393  405022 
  414708  424381  434072  443719  453403  463090  472790  482494  492162  501843 
  511526  521210  -15135   -5128    4878   14862   24868   34878   44895   54892 
   64833   74732   84647   94592  104520  114391  124216  134022  143824  153621 
  163398  173163  182896  192637  202389  212130  221810  231449  241097  250751 
  260380  270030  279673  289285  298911  308571  318241  327893  337532  347160 
  356850  366521  376154  385816  395450  405127  414789  424470  434148  443828 
  453513  463212  472910  482590  492273  501958  511643  521327  -15532   -5513 
    4505   14520   24532   34551   44558   54593   64551   74452   84363   94311 
  104237  114146  123995  133796  143571  153391  163182  172945  182686  192444 
  202233  212021  221709  231308  240969  250631  260304  269976  279627  289253 
  298883  308539  318207  327869  337530  347205  356886  366548  376202  385851 
  395510  405226  414870  424549  434224  443911  453622  463320  473010  482687 
  492390  502088  511783  521479  -15843   -5822    4198   14218   24236   34256 
   44285   54305   64270   74207   84118   94057  103986  113884  123739  133586 
  143392  153197  162986  172776  182548  192315  202092  211823  221531  231214 
  240882  250555  260239  269928  279600  289246  298903  308573  318230  327901 
  337572  347253  356939  366606  376251  385908  395602  405307  414989  424630 
  434333  444038  453745  463435  473120  482821  492517  502220  511920  521621 
  -16101   -6083    3936   13954   23974   33992   44028   54011   63984   73928 
   83864   93802  103725  113616  123481  133333  143173  153001  162820  172644 
  182461  192232  201941  211639  221374  231124  240842  250528  260213  269906 
  279590  289257  298927  308613  318305  327984  337655  347328  357003  366670 
  376330  386002  395699  405405  415098  424780  434471  444176  453893  463560 
  473250  482939  492641  502342  512041  521740  -16379   -6361    3657   13677 
   23700   33719   43723   53703   63670   73633   83590   93529  103440  113322 
  123192  133069  142945  152789  162610  172448  182302  192094  201774  211444 
  221219  231050  240791  250509  260186  269876  279566  289250  298939  308641 
  318347  328041  337720  347385  357058  366719  376423  386122  395792  405492 
  415181  424914  434608  444274  453991  463684  473375  483062  492736  502413 
  512095  521796  -16713   -6695    3323   13342   23353   33376   43388   53377 
   63356   73311   83259   93204  103133  113034  122921  132806  142682  152529 
  162350  172179  182021  191830  201580  211324  221118  230946  240700  250397 
  260088  269812  279517  289211  298905  308607  318315  328023  337724  347412 
  357094  366767  376517  386226  395886  405564  415270  424996  434705  444393 
  454086  463797  473501  483176  492830  502484  512145  521803  -17031   -7028 
    2989   13005   23021   33040   43065   53081   63062   73003   82937   92889 
  102842  112768  122669  132560  142439  152286  162102  171925  181761  191592 
  201404  211207  221012  230807  240573  250302  260024  269746  279463  289172 
  298873  308566  318289  328009  337721  347430  357125  366851  376597  386310 
  395960  405651  415348  425094  434794  444481  454214  463924  473632  483294 
  492915  502554  512226  521871  -17320   -7312    2697   12703   22705   32714 
   42745   52763   62762   72723   82672   92626  102579  112515  122433  132333 
  142215  152073  161913  171755  181607  191456  201286  211096  220888  230667 
  240436  250220  259956  269706  279447  289176  298898  308615  318332  328055 
  337779  347495  357207  366928  376660  386382  396081  405774  415485  425212 
  434937  444654  454368  464078  473771  483441  493097  502754  512414  522073 
  -17593   -7595    2403   12399   22388   32382   42397   52434   62462   72454 
   82393   92376  102305  112252  122184  132093  141979  151850  161717  171590 
  181470  191331  201153  210947  220729  230510  240299  250094  259885  269665 
  279429  289202  298919  308658  318391  328117  337838  347558  357280  367005 
  376732  386460  396185  405906  415621  425339  435072  444811  454531  464234 
  473902  483572  493254  502936  512616  522297  -17853   -7872    2109   12090 
   22069   32049   42063   52074   62086   72062   82064   92028  101971  111912 
  121874  131785  141672  151555  161446  171345  181243  191110  200926  210719 
  220524  230318  240157  249969  259785  269591  279395  289130  298884  308638 
  318395  328137  337868  347597  357328  367061  376795  386520  396275  406011 
  415735  425454  435190  444916  454629  464308  473976  483654  493339  503025 
  512708  522392  -18135   -8159    1817   11792   21768   31744   41718   51730 
   61728   71730   81709   91680  101625  111597  121542  131457  141346  151238 
  161147  171062  180967  190838  200658  210466  220310  230155  240003  249843 
  259679  269515  279336  289064  298821  308587  318367  328134  337883  347600 
  357364  367109  376844  386600  396345  406086  415832  425564  435274  444992 
  454690  464372  474044  483712  493378  503044  512712  522379  -18440   -8457 
    1526   11508   21489   31471   41455   51439   61420   71402   81383   91354 
  101321  111290  121249  131176  141076  150979  160899  170822  180733  190611 
  200447  210275  220143  230034  239905  249752  259606  269465  279281  289034 
  298778  308564  318369  328156  337922  347672  357415  367168  376934  386698 
  396449  406195  415938  425670  435377  445081  454780  464475  474151  483801 
  493437  503073  512715  522355  -18751   -8759    1234   11225   21214   31204 
   41202   51203   61180   71122   81063   91032  101024  111020  121005  130958 
  140883  150804  160732  170657  180570  190463  200331  210186  220048  229923 
  239814  249710  259584  269422  279228  289012  298799  308609  318425  328221 
  337996  347754  357501  367258  377028  386799  396559  406310  416049  425776 
  435486  445195  454920  464618  474295  483924  493547  503127  512739  522349 
  -19056   -9057     942   10939   20932   30927   40933   50944   60915   70826 
   80735   90702  100713  110732  120738  130712  140658  150595  160533  170463 
  180379  190283  200176  210057  219925  229798  239712  249648  259542  269371 
  279173  288979  298798  308630  318461  328270  338058  347823  357576  367338 
  377117  386895  396663  406417  416157  425882  435589  445293  455043  464766 
  474444  484050  493626  503184  512767  522345  -19358   -9354     649   10651 
   20648   30645   40657   50672   60636   70521   80403   90367  100395  110434 
  120458  130451  140413  150366  160315  170252  180170  190083  199999  209906 
  219786  229666  239603  249576  259490  269316  279116  288940  298784  308637 
  318484  328310  338111  347885  357643  367413  377202  386989  396761  406520 
  416263  425988  435688  445421  455151  464904  474583  484167  493699  503235 
  512789  522338  -19668   -9656     356   10366   20369   30373   40397   50429 
   60391   70240   80081   90038  100088  110155  120201  130218  140205  150175 
  160133  170074  179994  189918  199864  209799  219678  229548  239505  249525 
  259460  269269  279061  288912  298795  308672  318531  328368  338179  347961 
  357724  367499  377293  387088  396868  406632  416373  426092  435807  445530 
  455287  465041  474720  484282  493780  503285  512810  522329  -19073  -19054 
  -19035  -19018  -19002  -18980  -18946  -18905  -18861  -18787  -18644  -18440 
  -18222  -18034  -17905  -17815  -17677  -17436  -17174  -17016  -16943  -16841 
  -16675  -16486  -16296  -16086  -15854  -15665  -15580  -15552  -15480  -15341 
  -15197  -15088  -14993  -14891  -14775  -14645  -14540  -14521  -14569  -14582 
  -14528  -14465  -14438  -14416  -14391  -14341  -14291  -14226  -14125  -13997 
  -13835  -13690  -13529  -13399   -9166   -9133   -9101   -9072   -9043   -9005 
   -8953   -8892   -8827   -8736   -8586   -8383   -8170   -7983   -7845   -7738 
   -7590   -7357   -7110   -6947   -6852   -6738   -6576   -6398   -6218   -6020 
   -5806   -5628   -5535   -5491   -5414   -5287   -5159   -5063   -4980   -4892 
   -4792   -4679   -4584   -4563   -4601   -4617   -4580   -4538   -4527   -4525 
   -4507   -4473   -4440   -4395   -4320   -4226   -4100   -3990   -3887   -3767 
     740     787     832     875     916     969    1039    1121    1207    1315 
    1473    1673    1881    2068    2215    2340    2498    2722    2955    3123 
    3240    3367    3524    3692    3863    4048    4244    4410    4511    4573 
    4656    4771    4881    4965    5036    5109    5192    5289    5373    5397 
    5369    5352    5370    5391    5387    5376    5379    5397    5413    5417 
    5466    5548    5635    5710    5779    5862   10657   10717   10775   10830 
   10884   10951   11041   11144   11251   11375   11539   11737   11940   12127 
   12285   12427   12595   12809   13029   13205   13346   13488   13639   13795 
   13957   14129   14304   14456   14567   14652   14742   14843   14934   15008 
   15068   15123   15184   15261   15336   15366   15351   15333   15330   15328 
   15311   15288   15273   15266   15264   15267   15289   15330   15373   15410 
   15443   15483   20594   20666   20736   20802   20867   20949   21058   21184 
   21310   21447   21616   21811   22010   22197   22365   22526   22703   22906 
   23113   23299   23466   23621   23765   23908   24060   24217   24370   24508 
   24630   24740   24838   24922   24994   25057   25107   25143   25179   25237 
   25301   25338   25338   25320   25295   25268   25239   25207   25171   25141 
   25127   25123   25121   25118   25115   25113   25109   25106   30522   30606 
   30688   30764   30841   30937   31066   31212   31357   31507   31680   31872 
   32065   32251   32430   32607   32791   32982   33176   33369   33555   33717 
   33854   33988   34129   34272   34408   34539   34667   34787   34886   34961 
   35020   35068   35104   35130   35156   35198   35248   35283   35293   35276 
   35237   35188   35141   35098   35051   35005   34973   34952   34926   34891 
   34854   34821   34790   34755   40372   40471   40568   40660   40753   40865 
   41008   41170   41335   41506   41689   41879   42066   42250   42436   42626 
   42814   42995   43174   43364   43552   43715   43852   43982   44116   44252 
   44386   44518   44638   44742   44834   44915   44971   44997   45015   45048 
   45088   45127   45157   45177   45181   45166   45126   45066   44993   44928 
   44885   44846   44789   44726   44672   44626   44579   44531   44483   44438 
   50141   50259   50376   50489   50602   50730   50884   51059   51249   51445 
   51641   51831   52015   52198   52389   52588   52779   52952   53119   53297 
   53476   53636   53776   53908   54038   54172   54314   54447   54550   54631 
   54715   54805   54862   54871   54876   54918   54977   55016   55031   55030 
   55019   54999   54968   54911   54820   54731   54689   54661   54587   54480 
   54396   54347   54302   54246   54186   54140   59944   60078   60211   60341 
   60470   60612   60778   60966   61170   61380   61583   61779   61967   62154 
   62348   62547   62737   62907   63070   63236   63400   63553   63695   63826 
   63951   64081   64219   64346   64443   64520   64600   64682   64735   64748 
   64754   64787   64834   64868   64881   64872   64847   64816   64784   64739 
   64665   64575   64503   64448   64374   64275   64186   64118   64056   63986 
   63912   63847   69857   69998   70136   70270   70404   70555   70735   70933 
   71134   71334   71538   71744   71943   72134   72325   72515   72699   72872 
   73036   73193   73343   73486   73624   73750   73867   73984   74106   74223 
   74325   74413   74487   74547   74593   74628   74650   74660   74669   74688 
   74706   74703   74674   74629   74581   74542   74512   74455   74336   74206 
   74135   74101   74040   73946   73851   73765   73682   73586   79774   79919 
   80061   80199   80337   80496   80686   80887   81078   81268   81473   81686 
   81890   82079   82262   82443   82624   82796   82957   83108   83254   83395 
   83524   83640   83747   83851   83959   84067   84167   84253   84317   84362 
   84409   84464   84504   84506   84489   84489   84501   84502   84479   84429 
   84360   84311   84305   84244   84143   84005   83880   83878   83817   83752 
   83650   83566   83491   83392   89583   89741   89898   90052   90207   90377 
   90567   90764   90957   91154   91364   91576   91770   91949   92125   92308 
   92487   92650   92802   92956   93109   93251   93374   93481   93579   93676 
   93777   93876   93961   94028   94080   94126   94179   94242   94292   94304 
   94292   94278   94269   94264   94251   94209   94131   94061   94036   93976 
   93898   93770   93665   93592   93548   93486   93419   93358   93301   93236 
   99337   99516   99695   99875  100056  100237  100420  100611  100815  101030 
  101243  101443  101620  101785  101960  102147  102323  102476  102622  102775 
  102928  103069  103194  103304  103396  103485  103582  103676  103745  103790 
  103833  103883  103938  103993  104039  104064  104067  104048  104020  104003 
  103996  103968  103901  103822  103758  103702  103633  103544  103433  103320 
  103244  103204  103168  103121  103070  103033  109132  109331  109531  109736 
  109941  110132  110306  110489  110705  110932  111138  111317  111479  111639 
  111810  111990  112163  112317  112460  112597  112729  112866  113008  113129 
  113214  113291  113385  113479  113541  113574  113608  113656  113704  113740 
  113770  113796  113808  113793  113760  113733  113721  113704  113667  113602 
  113509  113421  113374  113312  113244  113113  113015  112964  112921  112863 
  112798  112751  118983  119193  119405  119623  119840  120036  120204  120382 
  120596  120818  121013  121184  121344  121499  121658  121825  121993  122155 
  122297  122410  122516  122650  122805  122929  123001  123064  123159  123261 
  123325  123351  123375  123412  123449  123473  123490  123509  123520  123510 
  123482  123451  123427  123414  123406  123365  123262  123153  123110  123068 
  123019  122899  122799  122733  122673  122601  122524  122461  128873  129076 
  129279  129484  129689  129881  130060  130236  130421  130613  130814  131014 
  131187  131331  131470  131623  131790  131955  132096  132199  132294  132420 
  132565  132671  132724  132779  132882  132999  133068  133085  133095  133119 
  133149  133175  133194  133206  133210  133200  133179  133150  133119  133103 
  133105  133078  132982  132872  132826  132782  132725  132595  132498  132447 
  132401  132341  132274  132225  138777  138958  139138  139314  139490  139678 
  139878  140058  140198  140347  140563  140809  141001  141132  141253  141397 
  141556  141716  141856  141965  142062  142177  142295  142375  142415  142471 
  142579  142699  142769  142785  142786  142796  142817  142848  142875  142886 
  142883  142870  142853  142831  142808  142792  142784  142756  142677  142598 
  142534  142472  142397  142282  142184  142132  142116  142079  142032  142012 
  148650  148820  148987  149147  149307  149496  149715  149901  150013  150126 
  150331  150585  150788  150925  151045  151174  151315  151461  151598  151715 
  151819  151922  152017  152085  152131  152191  152282  152380  152446  152476 
  152484  152482  152486  152503  152526  152541  152543  152528  152505  152496 
  152500  152495  152471  152431  152373  152307  152249  152190  152096  151978 
  151923  151872  151854  151819  151776  151754  158478  158655  158829  158994 
  159161  159356  159583  159775  159886  159980  160140  160350  160548  160711 
  160844  160957  161071  161196  161324  161443  161551  161646  161727  161796 
  161861  161925  161985  162043  162102  162155  162179  162171  162152  162143 
  162148  162168  162185  162169  162136  162138  162177  162192  162154  162101 
  162063  162022  161955  161876  161816  161771  161721  161662  161604  161547 
  161492  161434  168311  168491  168668  168835  169004  169200  169426  169621 
  169739  169826  169946  170105  170285  170461  170606  170715  170811  170911 
  171019  171132  171241  171326  171389  171454  171533  171602  171643  171675 
  171727  171790  171824  171813  171785  171763  171757  171774  171794  171779 
  171745  171753  171808  171834  171792  171734  171705  171680  171616  171556 
  171504  171507  171474  171391  171302  171228  171161  171075  178183  178348 
  178508  178660  178812  178994  179211  179405  179529  179617  179722  179854 
  180008  180166  180311  180432  180528  180602  180680  180781  180886  180959 
  181000  181051  181128  181203  181249  181281  181326  181381  181410  181402 
  181381  181366  181362  181369  181376  181362  181339  181350  181395  181414 
  181377  181327  181299  181277  181232  181188  181150  181142  181100  181017 
  180927  180851  180781  180694  188052  188201  188347  188486  188625  188788 
  188982  189166  189300  189402  189504  189618  189738  189864  189996  190122 
  190218  190277  190333  190419  190517  190584  190620  190663  190733  190805 
  190856  190894  190935  190977  190999  190995  190982  190976  190974  190970 
  190963  190953  190946  190959  190987  190996  190966  190927  190902  190886 
  190865  190839  190808  190770  190710  190630  190546  190470  190396  190315 
  197869  198021  198173  198326  198477  198628  198782  198938  199089  199221 
  199323  199407  199493  199589  199694  199799  199885  199944  199998  200071 
  200157  200230  200288  200344  200405  200461  200500  200532  200569  200607 
  200629  200627  200615  200604  200595  200585  200578  200575  200579  200595 
  200617  200621  200595  200565  200555  200555  200553  200542  200510  200458 
  200386  200301  200214  200130  200049  199963  207661  207823  207988  208160 
  208330  208475  208587  208708  208863  209016  209115  209174  209234  209310 
  209394  209476  209548  209611  209669  209732  209803  209881  209959  210026 
  210077  210111  210132  210151  210184  210224  210248  210246  210231  210213 
  210199  210193  210194  210198  210206  210219  210234  210237  210223  210210 
  210213  210224  210229  210223  210192  210138  210067  209984  209899  209817 
  209736  209650  217480  217636  217797  217967  218136  218269  218357  218446 
  218579  218717  218806  218855  218911  218988  219075  219158  219228  219284 
  219334  219389  219450  219515  219577  219629  219665  219684  219692  219702 
  219732  219773  219797  219793  219777  219766  219763  219768  219779  219787 
  219790  219786  219778  219781  219802  219822  219824  219817  219816  219796 
  219770  219729  219671  219616  219561  219505  219448  219391  227323  227465 
  227610  227765  227919  228039  228112  228180  228277  228382  228454  228502 
  228562  228646  228745  228841  228913  228954  228985  229031  229088  229134 
  229163  229183  229200  229211  229214  229222  229248  229287  229310  229306 
  229295  229292  229301  229320  229342  229351  229344  229319  229286  229289 
  229350  229381  229399  229373  229350  229337  229316  229270  229234  229220 
  229208  229189  229167  229153  237161  237297  237437  237587  237736  237850 
  237914  237966  238042  238126  238186  238227  238276  238345  238432  238519 
  238580  238602  238615  238650  238704  238745  238761  238763  238762  238763 
  238769  238782  238805  238833  238856  238867  238864  238850  238845  238869 
  238905  238916  238897  238862  238828  238840  238914  238950  238971  238931 
  238912  238905  238882  238848  238834  238845  238859  238866  238869  238882 
  246998  247135  247275  247425  247576  247689  247748  247789  247855  247932 
  247986  248014  248039  248075  248127  248185  248223  248227  248225  248249 
  248297  248342  248366  248369  248356  248346  248356  248378  248396  248411 
  248435  248467  248474  248434  248396  248418  248468  248479  248450  248419 
  248408  248431  248489  248539  248545  248528  248515  248506  248488  248476 
  248470  248485  248512  248532  248547  248572  256923  257012  257128  257251 
  257374  257473  257530  257567  257616  257673  257711  257727  257734  257748 
  257779  257819  257844  257839  257828  257840  257875  257911  257932  257936 
  257926  257915  257920  257935  257949  257962  257989  258025  258030  257979 
  257929  257950  258004  258013  257979  257960  257974  258002  258031  258061 
  258088  258110  258133  258126  258095  258074  258066  258092  258144  258181 
  258210  258258  266872  266935  266997  267060  267123  267185  267237  267275 
  267301  267321  267332  267335  267337  267348  267378  267422  267451  267448 
  267432  267433  267450  267461  267458  267454  267457  267459  267450  267441 
  267449  267475  267503  267521  267514  267476  267446  267469  267514  267518 
  267488  267481  267509  267534  267539  267584  267622  267697  267709  267715 
  267683  267650  267631  267661  267751  267814  267863  267947  276835  276850 
  276862  276871  276880  276901  276940  276975  276984  276975  276967  276989 
  276991  276999  277003  277045  277075  277073  277053  277044  277046  277040 
  277021  277008  277016  277022  277004  276980  276985  277017  277041  277039 
  277022  277004  276998  277022  277053  277051  277025  277023  277055  277093 
  277093  277142  277178  277231  277274  277292  277265  277232  277209  277245 
  277353  277429  277488  277587  286728  286718  286707  286692  286676  286672 
  286689  286709  286709  286696  286691  286695  286696  286695  286704  286724 
  286736  286723  286697  286679  286673  286669  286661  286651  286642  286631 
  286616  286604  286610  286629  286639  286631  286617  286611  286616  286635 
  286653  286643  286617  286613  286641  286686  286740  286754  286773  286774 
  286813  286868  286854  286836  286825  286870  286955  287017  287068  287148 
  296569  296551  296532  296512  296490  296474  296468  296465  296456  296442 
  296439  296445  296440  296423  296407  296400  296388  296358  296323  296299 
  296290  296291  296297  296264  296270  296243  296233  296237  296214  296236 
  296231  296228  296225  296197  296194  296202  296211  296229  296210  296206 
  296229  296269  296323  296362  296363  296343  296350  296408  296444  296447 
  296455  296489  296551  296592  296629  296678  306381  306361  306340  306320 
  306300  306279  306257  306232  306204  306176  306155  306138  306111  306071 
  306035  306010  305982  305936  305886  305860  305857  305856  305849  305839 
  305826  305813  305806  305800  305783  305759  305749  305759  305765  305748 
  305727  305724  305733  305741  305746  305756  305776  305822  305894  305932 
  305895  305896  305888  305971  306022  306043  306067  306099  306135  306168 
  306199  306260  316239  316207  316156  316131  316108  316083  316048  316009 
  315959  315911  315863  315814  315760  315727  315677  315633  315583  315519 
  315461  315432  315407  315399  315367  315368  315351  315377  315368  315342 
  315289  315280  315270  315264  315273  315243  315242  315233  315240  315255 
  315259  315283  315303  315330  315387  315422  315442  315432  315484  315545 
  315589  315624  315658  315698  315744  315765  315832  315876  326123  326073 
  326023  325972  325922  325877  325834  325788  325733  325670  325603  325536 
  325471  325406  325335  325260  325185  325111  325046  325010  324998  324974 
  324931  324905  324922  324945  324929  324883  324839  324814  324807  324810 
  324809  324791  324771  324761  324763  324777  324800  324828  324858  324883 
  324901  324957  324984  325047  325090  325119  325147  325181  325244  325294 
  325361  325423  325483  325549  336076  335995  335912  335827  335740  335664 
  335608  335561  335507  335438  335361  335284  335216  335155  335077  334968 
  334853  334768  334707  334665  334628  334584  334539  334522  334530  334541 
  334518  334472  334430  334425  334416  334390  334371  334374  334373  334393 
  334378  334366  334377  334399  334430  334463  334496  334534  334583  334636 
  334678  334707  334735  334775  334831  334904  334987  335070  335150  335232 
  345957  345854  345751  345645  345538  345439  345359  345295  345236  345169 
  345092  345009  344926  344847  344756  344640  344519  344426  344367  344321 
  344274  344220  344166  344129  344125  344128  344103  344059  344025  344007 
  343982  343948  343930  343944  343965  343966  343954  343951  343956  343972 
  343991  344028  344078  344126  344177  344234  344264  344293  344322  344362 
  344420  344499  344588  344700  344785  344849  355796  355683  355569  355453 
  355337  355227  355110  355049  354976  354902  354820  354726  354625  354520 
  354410  354295  354185  354094  354024  353968  353919  353868  353814  353768 
  353741  353723  353702  353674  353620  353593  353558  353538  353528  353523 
  353522  353522  353524  353530  353526  353534  353570  353603  353641  353713 
  353749  353801  353841  353881  353927  353954  353999  354069  354145  354239 
  354315  354391  365656  365530  365404  365276  365147  365026  364921  364812 
  364743  364653  364535  364448  364331  364186  364085  363967  363859  363762 
  363681  363615  363562  363515  363467  363417  363369  363331  363311  363294 
  363243  363196  363156  363148  363120  363122  363102  363096  363106  363104 
  363129  363149  363157  363184  363230  363307  363328  363383  363411  363504 
  363548  363570  363604  363637  363733  363804  363870  363938  375538  375403 
  375266  375143  374986  374844  374747  374682  374558  374457  374310  374181 
  374068  373951  373819  373675  373537  373422  373327  373268  373205  373164 
  373119  373103  373039  372971  372941  372926  372897  372861  372813  372812 
  372806  372773  372737  372724  372732  372751  372760  372759  372758  372802 
  372853  372914  372946  372993  373045  373109  373157  373177  373202  373239 
  373333  373408  373473  373563  385378  385244  385109  384971  384831  384699 
  384578  384499  384365  384233  384090  383944  383805  383696  383574  383417 
  383249  383131  383030  382942  382868  382833  382834  382817  382743  382644 
  382587  382567  382544  382511  382493  382495  382486  382449  382407  382389 
  382389  382395  382390  382394  382422  382449  382482  382522  382565  382623 
  382680  382760  382763  382792  382816  382873  382985  383076  383157  383222 
  395142  395023  394903  394770  394674  394554  394387  394244  394112  393989 
  393860  393683  393547  393413  393282  393116  392962  392829  392740  392649 
  392575  392545  392568  392554  392439  392291  392239  392215  392191  392156 
  392138  392141  392119  392084  392065  392045  392042  392040  392041  392053 
  392077  392105  392132  392161  392202  392230  392302  392369  392406  392425 
  392456  392529  392613  392700  392781  392864  404930  404817  404706  404607 
  404517  404397  404203  403994  403838  403748  403640  403476  403299  403144 
  403002  402856  402711  402583  402475  402384  402317  402287  402284  402245 
  402125  401984  401907  401883  401850  401796  401762  401759  401757  401736 
  401709  401696  401693  401692  401694  401711  401743  401773  401790  401807 
  401841  401892  401948  402002  402021  402064  402124  402184  402257  402328 
  402396  402465  414875  414736  414599  414472  414356  414223  414029  413793 
  413607  413507  413421  413287  413112  412926  412751  412592  412449  412319 
  412207  412117  412050  412006  411978  411921  411799  411664  411616  411573 
  411544  411487  411425  411421  411408  411394  411364  411370  411368  411361 
  411382  411384  411438  411474  411474  411495  411511  411559  411600  411641 
  411705  411770  411804  411853  411922  411970  412021  412046  424862  424698 
  424536  424378  424232  424045  423860  423685  423490  423354  423235  423109 
  422954  422768  422575  422403  422253  422115  421989  421882  421798  421730 
  421668  421598  421508  421409  421369  421352  421340  421273  421214  421162 
  421124  421106  421105  421116  421126  421122  421115  421125  421180  421224 
  421219  421228  421247  421288  421309  421345  421388  421439  421486  421518 
  421543  421568  421595  421621  434753  434607  434435  434265  434093  433912 
  433720  433530  433352  433182  433032  432911  432779  432594  432385  432204 
  432052  431903  431754  431649  431548  431456  431365  431285  431226  431187 
  431146  431132  431097  431039  430979  430933  430892  430844  430847  430860 
  430870  430872  430844  430871  430885  430927  430949  430970  430975  430986 
  431002  431031  431080  431122  431154  431161  431160  431166  431185  431191 
  444523  444375  444227  444084  443939  443805  443608  443388  443191  443032 
  442888  442735  442565  442377  442191  442030  441885  441734  441577  441440 
  441328  441222  441113  441024  440982  440969  440958  440910  440870  440796 
  440757  440762  440743  440666  440594  440594  440633  440643  440623  440613 
  440633  440663  440685  440699  440706  440715  440731  440754  440778  440798 
  440806  440801  440790  440779  440771  440761  454325  454189  454054  453927 
  453801  453685  453499  453250  453029  452880  452747  452539  452365  452179 
  452011  451862  451719  451564  451403  451260  451146  451034  450914  450821 
  450787  450786  450773  450729  450646  450556  450536  450583  450598  450491 
  450375  450360  450406  450422  450397  450378  450386  450408  450428  450438 
  450440  450443  450458  450481  450494  450474  450453  450451  450427  450404 
  450382  450359  464229  464087  463946  463809  463681  463548  463368  463156 
  462961  462816  462642  462430  462214  462035  461885  461723  461559  461398 
  461248  461118  461006  460891  460766  460673  460649  460642  460622  460550 
  460464  460391  460402  460426  460434  460334  460224  460203  460235  460241 
  460212  460191  460195  460190  460221  460221  460213  460209  460204  460253 
  460244  460222  460187  460150  460115  460079  460043  460008  474214  474050 
  473886  473724  473563  473404  473243  473058  472883  472714  472544  472334 
  472128  471957  471793  471610  471419  471253  471122  471010  470902  470783 
  470657  470565  470549  470555  470488  470409  470328  470296  470303  470286 
  470272  470200  470125  470102  470110  470078  470071  470053  470044  470055 
  470046  470027  470031  469997  470022  470029  470018  469981  469929  469876 
  469822  469769  469717  469664  484178  483994  483811  483627  483441  483259 
  483092  482936  482776  482606  482427  482238  482050  481877  481705  481511 
  481311  481151  481038  480936  480824  480699  480569  480476  480460  480469 
  480422  480325  480237  480185  480162  480162  480150  480100  480044  480018 
  480008  479992  479973  479962  479955  479945  479936  479922  479899  479879 
  479873  479835  479800  479741  479667  479586  479504  479422  479342  479262 
  494142  493938  493735  493529  493318  493115  492940  492792  492642  492476 
  492305  492140  491973  491798  491613  491415  491226  491084  490986  490889 
  490766  490629  490495  490400  490376  490384  490360  490290  490183  490070 
  490016  490040  490067  490034  489976  489937  489916  489912  489917  489905 
  489870  489840  489832  489825  489801  489767  489700  489648  489605  489496 
  489393  489279  489175  489042  488928  488812  504113  503889  503666  503437 
  503200  502972  502791  502658  502522  502356  502188  502041  501893  501720 
  501524  501318  501129  500997  500918  500829  500700  500552  500415  500318 
  500290  500297  500288  500233  500113  499962  499882  499914  499964  499953 
  499906  499856  499818  499820  499844  499832  499775  499727  499717  499712 
  499686  499639  499570  499481  499385  499250  499119  498970  498836  498660 
  498510  498359  514088  513843  513600  513349  513083  512828  512641  512528 
  512410  512244  512073  511940  511812  511643  511437  511220  511025  510900 
  510840  510764  510629  510472  510332  510234  510204  510210  510209  510164 
  510035  509856  509753  509784  509850  509865  509835  509773  509716  509720 
  509761  509752  509675  509610  509595  509591  509561  509504  509408  509272 
  509165  509005  508846  508664  508473  508285  508102  507918  524056  523791 
  523528  523257  522966  522685  522488  522384  522278  522115  521949  521838 
  521734  521567  521347  521123  520935  520827  520783  520715  520570  520401 
  520256  520157  520119  520123  520144  520125  519978  519745  519609  519660 
  519761  519795  519766  519692  519623  519637  519700  519689  519587  519501 
  519487  519489  519457  519354  519232  519081  518943  518759  518572  518358 
  518133  517911  517695  517477 
