# Supplementary material for: Practical aspects of teaching a graduate-level small-mol­ecule chemical crystallography course
Source: Acta Crystallogr E Crystallogr Commun. 2026 Jan 1;82(Pt 1):107–20. doi: 10.1107/S2056989025010527 (PMC12810306; doi:10.1107/S2056989025010527)
Supplement: Supplementary file 1 [file e-82-00107-sup2.zip › Berry_Guzei_Structures/Structure 5/Structure5.hkl]

  -1   0   0    0.08    0.08
  -1   0   0    0.04    0.07
  -1   0   0   -0.05    0.08
   1   0   0    0.03    0.07
   1   0   0    0.01    0.08
   2   0   0   30.07    0.95
   2   0   0   31.61    0.84
   2   0   0   31.24    0.91
   2   0   0   31.98    0.92
  -2   0   0   31.86    0.93
  -2   0   0   31.52    0.85
  -2   0   0   31.54    0.91
  -2   0   0   29.87    0.93
   3   0   0    0.08    0.18
  -3   0   0    0.20    0.18
  -3   0   0    0.29    0.22
   3   0   0    0.33    0.13
   3   0   0   -0.01    0.16
  -3   0   0    0.12    0.19
  -4   0   0    0.47    0.26
   4   0   0   -0.17    0.17
   4   0   0   -0.06    0.20
   4   0   0   -0.21    0.12
  -4   0   0   -0.02    0.20
  -4   0   0    0.23    0.19
   4   0   0    0.09    0.18
   5   0   0    0.07    0.20
  -5   0   0    0.22    0.22
   5   0   0   -0.14    0.21
   5   0   0    0.20    0.15
   5   0   0    0.36    0.23
  -5   0   0   -0.01    0.21
  -5   0   0    0.22    0.26
   6   0   0   93.43    2.66
   6   0   0   88.37    2.40
   6   0   0   93.05    2.61
  -6   0   0   88.08    2.65
  -6   0   0   87.78    2.64
   6   0   0   90.12    2.76
  -6   0   0   90.90    2.72
   7   0   0    0.59    0.19
  -7   0   0    0.10    0.27
  -7   0   0    0.34    0.32
   7   0   0    0.41    0.25
   7   0   0    0.09    0.27
  -7   0   0    0.19    0.28
   8   0   0   -0.13    0.24
  -8   0   0    0.61    0.29
   8   0   0   -0.05    0.16
  -8   0   0   -0.03    0.29
  -8   0   0   -0.47    0.24
   8   0   0    0.09    0.33
   9   0   0    0.33    0.27
   9   0   0    0.12    0.34
   9   0   0    0.07    0.18
  -9   0   0    0.41    0.38
  -9   0   0    0.54    0.33
  -9   0   0   -0.24    0.27
  10   0   0   49.46    1.85
  10   0   0   44.90    1.49
 -10   0   0   43.91    1.94
 -10   0   0   46.46    2.00
 -10   0   0   45.55    1.88
  10   0   0   43.73    1.95
 -11   0   0   -0.12    0.31
  11   0   0    0.36    0.39
 -11   0   0    0.02    0.42
  11   0   0    0.08    0.21
 -11   0   0    0.23    0.39
 -12   0   0    6.06    0.93
 -12   0   0    5.60    0.90
  12   0   0    4.61    0.84
 -12   0   0    7.10    0.81
 -13   0   0    0.21    0.53
  13   0   0   -0.08    0.50
 -13   0   0   -0.60    0.30
  14   0   0    3.96    0.83
 -14   0   0    4.78    0.98
  15   0   0    0.77    0.63
 -15   0   0    0.15    0.62
  16   0   0    1.07    0.71
 -16   0   0    0.38    0.67
   0  -1   0    0.05    0.05
   0  -1   0    0.00    0.06
   0   1   0    0.04    0.07
   0   1   0    0.04    0.09
  -1  -1   0   46.14    1.19
   1  -1   0   45.89    1.19
   1  -1   0   45.33    1.23
  -1  -1   0   44.17    1.20
   1  -1   0   47.03    1.17
  -1   1   0   47.76    1.25
  -1   1   0   47.36    1.13
   1   1   0   43.45    1.22
  -1   1   0   46.92    1.25
   1   1   0   45.03    1.24
   2  -1   0   48.06    1.28
  -2  -1   0   46.39    1.31
   2  -1   0   48.48    1.28
   2  -1   0   47.32    1.36
  -2  -1   0   47.77    1.34
  -2   1   0   46.76    1.33
   2   1   0   45.92    1.33
  -2   1   0   45.60    1.25
  -2   1   0   47.75    1.34
   2   1   0   47.66    1.36
  -3  -1   0   76.40    2.08
   3  -1   0   74.99    2.04
   3  -1   0   77.71    2.01
   3  -1   0   76.08    2.15
  -3  -1   0   76.92    2.12
  -3  -1   0   75.96    1.91
   3   1   0   76.25    2.15
   3   1   0   76.23    2.07
  -3   1   0   80.00    2.14
  -3   1   0   76.11    2.02
   3   1   0   77.37    1.91
   3   1   0   75.46    2.11
  -3   1   0   77.16    2.11
   4  -1   0   32.20    0.99
  -4  -1   0   30.78    1.10
  -4  -1   0   31.65    0.89
  -4  -1   0   31.46    1.09
  -4  -1   0   31.02    1.14
   4  -1   0   33.32    1.07
   4  -1   0   29.04    1.13
  -4   1   0   32.29    1.12
  -4   1   0   30.69    1.05
   4   1   0   30.00    1.13
   4   1   0   32.51    1.11
   4   1   0   31.52    1.08
  -4   1   0   29.71    1.12
   4   1   0   30.53    0.88
   5  -1   0    0.48    0.29
  -5  -1   0    0.65    0.30
   5  -1   0    0.55    0.19
  -5  -1   0    0.63    0.25
  -5  -1   0    0.39    0.25
   5  -1   0    0.76    0.24
   5   1   0    0.54    0.26
  -5   1   0    1.05    0.32
   5   1   0    0.60    0.15
   5   1   0    0.66    0.27
   5   1   0    0.36    0.24
  -5   1   0    0.31    0.25
  -5   1   0    0.47    0.25
   6  -1   0   23.46    0.99
  -6  -1   0   22.94    1.05
  -6  -1   0   24.74    1.11
  -6  -1   0   24.65    1.04
   6  -1   0   24.99    0.88
   6  -1   0   23.12    1.08
  -6   1   0   24.38    1.05
  -6   1   0   23.35    1.08
   6   1   0   22.69    1.07
   6   1   0   21.90    1.01
   6   1   0   23.43    0.77
   6   1   0   23.08    1.00
  -6   1   0   23.70    1.02
   7  -1   0   88.86    2.79
  -7  -1   0   84.83    2.74
  -7  -1   0   86.07    2.66
   7  -1   0   88.44    2.43
   7  -1   0   88.18    2.60
  -7  -1   0   82.54    2.66
   7   1   0   87.17    2.30
   7   1   0   86.97    2.67
  -7   1   0   87.14    2.65
  -7   1   0   88.90    2.76
  -7   1   0   84.56    2.66
   7   1   0   84.53    2.76
   7   1   0   88.99    2.61
  -8  -1   0    2.31    0.50
   8  -1   0    2.05    0.33
   8  -1   0    2.43    0.50
  -8  -1   0    1.60    0.44
  -8  -1   0    2.14    0.42
   8  -1   0    2.66    0.47
   8   1   0    1.92    0.41
  -8   1   0    2.92    0.53
   8   1   0    2.13    0.42
  -8   1   0    1.74    0.41
  -8   1   0    1.83    0.44
   8   1   0    2.15    0.48
   8   1   0    1.93    0.28
   9  -1   0   33.47    1.60
  -9  -1   0   34.97    1.51
   9  -1   0   35.98    1.49
   9  -1   0   35.08    1.24
  -9  -1   0   34.38    1.62
  -9  -1   0   32.77    1.57
   9   1   0   33.32    1.47
   9   1   0   34.39    1.12
   9   1   0   34.32    1.59
  -9   1   0   32.09    1.58
  -9   1   0   32.68    1.53
  -9   1   0   33.92    1.50
   9   1   0   35.78    1.48
  10  -1   0    4.37    0.47
 -10  -1   0    5.57    0.79
  10  -1   0    5.24    0.72
 -10  -1   0    5.10    0.77
 -10  -1   0    3.93    0.63
  10  -1   0    4.23    0.62
 -10   1   0    5.24    0.75
  10   1   0    5.67    0.42
 -10   1   0    3.71    0.66
  10   1   0    5.51    0.67
 -10   1   0    3.67    0.63
  10   1   0    5.12    0.66
  10   1   0    3.53    0.64
 -11  -1   0    0.61    0.40
  11  -1   0    0.92    0.50
  11  -1   0    1.31    0.33
 -11  -1   0    0.34    0.44
 -11  -1   0    0.88    0.53
 -11   1   0    1.13    0.45
 -11   1   0    1.20    0.51
  11   1   0    1.02    0.52
 -11   1   0    1.22    0.48
 -12  -1   0    0.82    0.44
  12  -1   0    1.20    0.33
 -12  -1   0    1.68    0.58
 -12  -1   0    0.56    0.51
  12  -1   0    1.02    0.55
 -12   1   0    1.74    0.53
  12   1   0    0.62    0.51
 -12   1   0    0.90    0.53
 -13  -1   0    8.19    1.15
 -13  -1   0    9.55    1.15
 -13  -1   0    9.70    0.97
  13  -1   0   10.60    1.14
 -13   1   0   10.66    1.15
  13   1   0    9.21    1.05
 -13   1   0    9.31    1.00
  14  -1   0    0.59    0.52
 -14  -1   0   -0.65    0.41
 -14   1   0    0.43    0.53
  14   1   0    0.10    0.47
 -15  -1   0    0.25    0.56
  15  -1   0    0.25    0.60
 -15   1   0    0.60    0.62
  15   1   0    0.00    0.52
  16  -1   0    1.67    0.78
 -16  -1   0    2.68    0.88
  16   1   0    1.60    0.76
 -16   1   0    1.76    0.78
   0  -2   0  208.43    5.02
   0  -2   0  206.18    4.96
   0   2   0  202.23    5.12
   0   2   0  216.01    5.19
  -1  -2   0   73.66    1.86
   1  -2   0   73.49    1.89
  -1  -2   0   72.46    1.93
   1  -2   0   77.52    1.94
  -1  -2   0   74.51    1.89
   1   2   0   74.26    2.00
   1   2   0   74.91    2.03
  -1   2   0   76.66    2.02
  -1   2   0   76.14    2.05
   2  -2   0  177.99    4.28
  -2  -2   0  168.40    4.03
  -2  -2   0  160.38    4.14
   2  -2   0  165.23    4.09
  -2  -2   0  169.88    4.13
   2  -2   0  169.32    4.16
  -2   2   0  164.76    4.28
  -2   2   0  164.66    4.28
   2   2   0  166.71    4.26
  -2   2   0  172.70    4.02
  -2   2   0  164.11    4.17
   2   2   0  167.58    4.28
  -3  -2   0    0.24    0.21
  -3  -2   0    0.51    0.23
   3  -2   0    0.30    0.24
   3  -2   0    0.36    0.18
  -3  -2   0    0.61    0.12
   3  -2   0    0.38    0.18
  -3   2   0    0.15    0.20
   3   2   0    0.42    0.21
   3   2   0    0.67    0.24
  -3   2   0    0.66    0.24
   3   2   0    0.61    0.22
  -3   2   0    0.55    0.18
  -4  -2   0  103.65    2.52
  -4  -2   0  108.01    2.82
   4  -2   0  100.20    2.87
   4  -2   0  100.98    2.72
  -4  -2   0  101.64    2.83
   4  -2   0  101.09    2.71
  -4   2   0  100.13    2.85
  -4   2   0  103.77    2.69
  -4   2   0  101.11    2.83
   4   2   0  103.26    2.77
   4   2   0  101.67    2.85
   4   2   0  101.75    2.87
  -5  -2   0   88.09    2.20
  -5  -2   0   86.38    2.55
   5  -2   0   85.56    2.62
   5  -2   0   87.97    2.41
  -5  -2   0   82.74    2.56
   5  -2   0   87.30    2.46
   5   2   0   89.28    2.59
  -5   2   0   87.80    2.60
  -5   2   0   90.50    2.45
  -5   2   0   87.40    2.58
   5   2   0   89.40    2.51
   5   2   0   88.65    2.20
   5   2   0   87.66    2.62
   6  -2   0    0.77    0.24
   6  -2   0    0.57    0.27
  -6  -2   0    1.26    0.37
   6  -2   0    1.18    0.38
   6   2   0    1.11    0.33
  -6   2   0    1.01    0.30
  -6   2   0    0.94    0.33
   6   2   0    1.38    0.34
   6   2   0    1.18    0.33
  -6   2   0    1.44    0.38
   6   2   0    1.16    0.17
   7  -2   0    9.05    0.76
   7  -2   0   11.27    0.71
  -7  -2   0    9.90    0.79
  -7  -2   0    8.96    0.69
   7  -2   0   10.53    0.60
  -7  -2   0    8.07    0.70
   7   2   0    9.79    0.42
  -7   2   0    9.78    0.77
   7   2   0   10.02    0.79
   7   2   0    9.33    0.68
   7   2   0   10.19    0.73
  -7   2   0    9.71    0.69
  -7   2   0   10.15    0.76
   8  -2   0    2.14    0.41
  -8  -2   0    2.39    0.52
   8  -2   0    1.12    0.40
  -8  -2   0    2.21    0.44
  -8  -2   0    1.92    0.48
   8  -2   0    2.21    0.36
   8   2   0    1.31    0.40
  -8   2   0    2.31    0.48
   8   2   0    1.82    0.23
   8   2   0    2.32    0.49
   8   2   0    2.39    0.44
  -8   2   0    2.69    0.52
  -8   2   0    2.19    0.45
  -9  -2   0    0.31    0.32
  -9  -2   0    0.41    0.35
  -9  -2   0    0.10    0.38
   9  -2   0   -0.08    0.24
   9  -2   0    0.35    0.24
   9  -2   0    0.18    0.36
   9   2   0    0.20    0.15
   9   2   0   -0.14    0.35
   9   2   0    0.35    0.29
  -9   2   0    0.26    0.31
  -9   2   0    0.08    0.32
   9   2   0    0.63    0.36
  -9   2   0    0.13    0.30
  10  -2   0    7.43    0.81
  10  -2   0    8.03    0.76
 -10  -2   0    8.53    0.91
  10  -2   0    6.96    0.59
 -10  -2   0    7.06    0.73
 -10  -2   0    6.24    0.84
 -10   2   0    6.46    0.73
  10   2   0    6.18    0.82
 -10   2   0    7.46    0.84
 -10   2   0    5.81    0.78
  10   2   0    6.92    0.73
  11  -2   0    5.34    0.86
  11  -2   0    5.94    0.73
  11  -2   0    6.16    0.59
 -11  -2   0    7.20    0.81
 -11  -2   0    6.82    0.92
 -11  -2   0    8.11    0.98
  11   2   0    4.85    0.77
 -11   2   0    5.01    0.76
 -11   2   0    7.96    0.90
 -11   2   0    5.82    0.77
  11   2   0    4.80    0.78
 -12  -2   0   12.32    1.05
 -12  -2   0    9.97    1.11
  12  -2   0   10.58    0.76
 -12  -2   0   11.13    1.09
  12  -2   0   10.30    1.04
  12   2   0   10.18    1.09
  12   2   0    7.84    0.92
 -12   2   0   10.36    0.94
 -12   2   0    9.43    1.06
 -13  -2   0   -0.19    0.40
 -13  -2   0    1.05    0.59
  13  -2   0    0.06    0.32
  13  -2   0    0.66    0.54
 -13  -2   0   -0.05    0.51
 -13   2   0    0.98    0.50
 -13   2   0    1.77    0.64
  13   2   0    0.89    0.50
  14  -2   0    5.25    0.98
 -14  -2   0    4.10    0.97
  14   2   0    4.99    0.92
 -14   2   0    5.29    0.95
 -15  -2   0    1.78    0.72
  15  -2   0    1.51    0.67
 -15   2   0    1.23    0.69
  15   2   0    1.27    0.61
  16  -2   0   -0.19    0.54
 -16  -2   0    0.13    0.57
  16   2   0    0.50    0.65
 -16   2   0   -0.05    0.58
   0  -3   0   -0.03    0.15
   0  -3   0   -0.05    0.13
   0  -3   0    0.12    0.11
   0   3   0    0.17    0.17
   0   3   0   -0.27    0.20
   1  -3   0  421.17   10.01
  -1  -3   0  423.68   10.11
  -1  -3   0  405.89   10.04
   1  -3   0  413.90   10.17
  -1  -3   0  427.09   10.01
   1   3   0  438.23   10.44
  -1   3   0  421.07   10.43
  -1   3   0  435.27   10.38
   1   3   0  429.12   10.35
   2  -3   0    4.80    0.40
  -2  -3   0    4.56    0.27
  -2  -3   0    4.16    0.39
  -2  -3   0    3.70    0.35
   2  -3   0    5.37    0.35
   2  -3   0    4.90    0.37
  -2   3   0    4.08    0.46
  -2   3   0    4.85    0.45
  -2   3   0    4.62    0.24
   2   3   0    5.20    0.48
   2   3   0    4.71    0.42
   3  -3   0   46.75    1.41
   3  -3   0   43.84    1.48
   3  -3   0   48.17    1.39
  -3  -3   0   45.87    1.43
  -3  -3   0   46.67    1.24
  -3  -3   0   45.34    1.47
  -3   3   0   46.18    1.50
  -3   3   0   46.31    1.27
   3   3   0   46.49    1.50
  -3   3   0   47.09    1.54
  -3   3   0   46.76    1.54
   3   3   0   45.30    1.52
   4  -3   0  110.36    3.00
  -4  -3   0  113.26    2.78
   4  -3   0  113.39    3.17
  -4  -3   0  113.83    3.11
   4  -3   0  111.14    2.97
  -4  -3   0  113.76    3.07
  -4   3   0  113.02    2.89
   4   3   0  108.92    3.14
  -4   3   0  111.42    3.10
   4   3   0  109.80    3.04
   4   3   0  112.72    3.15
  -4   3   0  111.46    3.16
  -5  -3   0   78.87    2.34
  -5  -3   0   78.98    1.93
  -5  -3   0   76.77    2.36
   5  -3   0   75.42    2.39
   5  -3   0   75.17    2.21
   5  -3   0   77.54    2.22
  -5   3   0   75.69    2.36
  -5   3   0   75.65    2.16
  -5   3   0   74.67    2.37
   5   3   0   76.49    2.28
   5   3   0   77.72    2.38
   5   3   0   73.89    2.35
   6  -3   0   35.20    1.50
   6  -3   0   39.66    1.39
  -6  -3   0   38.66    1.03
  -6  -3   0   37.51    1.48
   6  -3   0   39.30    1.33
   6   3   0   36.16    1.39
   6   3   0   37.48    1.48
   6   3   0   39.16    1.03
   6   3   0   35.59    1.46
  -6   3   0   39.18    1.35
  -6   3   0   38.02    1.50
  -6   3   0   38.25    1.49
  -7  -3   0   91.43    2.87
   7  -3   0   89.07    2.88
   7  -3   0   91.45    2.70
  -7  -3   0   88.47    2.83
   7  -3   0   87.23    2.60
  -7   3   0   90.65    2.68
   7   3   0   91.64    2.26
   7   3   0   91.02    2.84
  -7   3   0   91.59    2.87
   7   3   0   85.65    2.84
   7   3   0   89.92    2.73
  -7   3   0   93.44    2.86
   8  -3   0    1.78    0.35
  -8  -3   0    2.06    0.48
   8  -3   0    1.69    0.38
  -8  -3   0    1.73    0.44
  -8  -3   0    1.60    0.47
   8  -3   0    0.37    0.37
  -8   3   0    1.65    0.44
   8   3   0    1.60    0.41
   8   3   0    1.58    0.19
  -8   3   0    2.68    0.53
   8   3   0    2.26    0.49
   8   3   0    1.58    0.43
  -8   3   0    1.35    0.40
   9  -3   0    0.82    0.30
  -9  -3   0    1.23    0.41
   9  -3   0    1.15    0.43
  -9  -3   0    0.26    0.38
   9  -3   0    1.30    0.38
  -9  -3   0    0.93    0.46
   9   3   0    1.55    0.48
   9   3   0    0.77    0.38
  -9   3   0    0.97    0.42
  -9   3   0    0.87    0.37
  -9   3   0    1.19    0.41
  10  -3   0    0.87    0.31
 -10  -3   0    1.29    0.50
 -10  -3   0    1.00    0.43
  10  -3   0    0.89    0.38
  10  -3   0    0.91    0.44
 -10  -3   0    1.08    0.52
 -10   3   0    1.04    0.43
 -10   3   0    1.07    0.45
  10   3   0    0.25    0.44
  10   3   0    0.03    0.36
 -10   3   0    0.72    0.40
  11  -3   0    8.96    0.73
 -11  -3   0   10.78    1.09
 -11  -3   0   10.05    1.06
 -11  -3   0   11.21    0.95
  11  -3   0    9.93    0.89
  11  -3   0    9.53    0.97
  11   3   0   10.90    0.99
  11   3   0    9.42    0.98
 -11   3   0    8.50    0.90
 -11   3   0    9.73    0.93
 -12  -3   0    4.56    0.87
 -12  -3   0    4.34    0.88
 -12  -3   0    4.17    0.75
  12  -3   0    5.04    0.62
  12  -3   0    3.90    0.78
 -12   3   0    5.22    0.76
 -12   3   0    3.90    0.78
  12   3   0    5.35    0.79
  12   3   0    6.72    0.86
 -13  -3   0   10.08    1.05
  13  -3   0    9.30    1.15
 -13  -3   0    9.05    1.18
 -13  -3   0    9.52    1.19
  13  -3   0    9.42    0.80
  13   3   0    9.02    1.11
 -13   3   0    7.73    0.93
  13   3   0    7.50    0.93
 -13   3   0   13.19    1.19
 -14  -3   0    0.92    0.66
 -14  -3   0    0.19    0.55
  14  -3   0    0.01    0.55
 -14   3   0    0.28    0.51
  14   3   0    0.24    0.54
  15  -3   0   -0.11    0.53
 -15  -3   0    0.15    0.61
 -15   3   0    1.02    0.70
  15   3   0   -0.65    0.47
   0  -4   0  982.83   22.89
   0  -4   0  971.35   22.99
   0  -4   0  992.61   23.54
   0   4   0 1000.00   23.79
   0   4   0  967.28   23.66
   1  -4   0    5.11    0.36
  -1  -4   0    4.99    0.32
  -1  -4   0    4.82    0.40
  -1  -4   0    5.11    0.34
   1  -4   0    4.61    0.37
   1   4   0    4.83    0.53
  -1   4   0    5.03    0.46
   1   4   0    4.51    0.40
  -1   4   0    4.97    0.49
  -2  -4   0    0.04    0.12
  -2  -4   0    0.11    0.19
   2  -4   0    0.14    0.16
   2  -4   0    0.02    0.16
  -2  -4   0    0.07    0.18
  -2   4   0    0.40    0.28
   2   4   0   -0.08    0.18
  -2   4   0    0.12    0.09
   2   4   0    0.12    0.26
  -2   4   0    0.29    0.22
   3  -4   0    0.00    0.18
  -3  -4   0   -0.10    0.11
  -3  -4   0    0.10    0.19
   3  -4   0   -0.22    0.16
   3  -4   0    0.06    0.25
  -3  -4   0   -0.19    0.19
  -3   4   0   -0.05    0.27
   3   4   0   -0.08    0.22
  -3   4   0    0.19    0.26
  -3   4   0   -0.16    0.21
  -3   4   0    0.05    0.12
   3   4   0    0.16    0.27
   4  -4   0   36.17    1.24
  -4  -4   0   35.16    1.35
  -4  -4   0   36.53    1.31
   4  -4   0   37.64    1.27
   4  -4   0   35.84    1.37
  -4  -4   0   38.13    1.06
   4   4   0   35.78    1.40
  -4   4   0   35.50    1.41
  -4   4   0   35.89    1.11
   4   4   0   36.80    1.38
  -4   4   0   35.50    1.38
  -4   4   0   34.93    1.35
   5  -4   0    0.80    0.25
  -5  -4   0    0.37    0.28
   5  -4   0    1.67    0.32
  -5  -4   0    0.83    0.33
   5  -4   0    2.02    0.42
  -5  -4   0    1.59    0.21
   5   4   0    1.15    0.30
   5   4   0    1.76    0.40
  -5   4   0    1.35    0.38
  -5   4   0    1.50    0.40
   5   4   0    1.53    0.36
  -5   4   0    1.40    0.28
   6  -4   0    1.55    0.31
  -6  -4   0    2.15    0.45
  -6  -4   0    2.05    0.41
   6  -4   0    1.10    0.30
   6  -4   0    1.73    0.41
  -6  -4   0    1.66    0.17
  -6   4   0    1.69    0.33
   6   4   0    1.68    0.43
   6   4   0    0.95    0.31
  -6   4   0    1.53    0.38
   6   4   0    1.81    0.43
  -6   4   0    2.44    0.48
   7  -4   0    2.53    0.42
   7  -4   0    2.69    0.54
  -7  -4   0    3.21    0.57
   7  -4   0    3.19    0.46
  -7  -4   0    2.49    0.49
  -7   4   0    3.32    0.47
  -7   4   0    3.54    0.56
   7   4   0    2.96    0.53
   7   4   0    2.84    0.47
   7   4   0    3.10    0.54
  -7   4   0    3.57    0.56
   8  -4   0    1.28    0.34
   8  -4   0    1.64    0.40
   8  -4   0    1.57    0.49
  -8  -4   0    1.20    0.44
  -8  -4   0    0.90    0.40
   8   4   0    1.36    0.45
   8   4   0    1.58    0.46
  -8   4   0    1.21    0.41
  -8   4   0    1.46    0.39
  -8   4   0    1.09    0.42
   9  -4   0    4.58    0.67
   9  -4   0    4.09    0.52
  -9  -4   0    4.81    0.75
   9  -4   0    4.18    0.59
  -9   4   0    3.87    0.58
  -9   4   0    5.07    0.66
  -9   4   0    4.44    0.70
   9   4   0    4.03    0.66
   9   4   0    4.58    0.66
 -10  -4   0    7.83    0.94
 -10  -4   0    7.40    0.87
  10  -4   0    6.64    0.73
  10  -4   0    5.52    0.82
  10  -4   0    6.53    0.64
 -10  -4   0    6.96    0.80
 -10   4   0    6.62    0.77
  10   4   0    6.63    0.80
  10   4   0    6.50    0.79
 -10   4   0    6.88    0.78
  11  -4   0    3.01    0.51
 -11  -4   0    2.49    0.65
  11  -4   0    2.92    0.68
 -11  -4   0    5.93    0.90
 -11  -4   0    2.76    0.61
  11  -4   0    3.14    0.58
  11   4   0    2.88    0.65
 -11   4   0    2.93    0.62
  11   4   0    2.76    0.63
 -11   4   0    1.79    0.52
 -12  -4   0    0.42    0.50
 -12  -4   0    0.75    0.55
 -12  -4   0    0.30    0.42
  12  -4   0   -0.09    0.33
  12  -4   0    0.17    0.47
  12   4   0    0.65    0.49
 -12   4   0    0.61    0.44
  12   4   0    0.54    0.46
 -12   4   0    0.88    0.46
 -13  -4   0    2.00    0.62
 -13  -4   0    2.21    0.77
  13  -4   0    1.76    0.50
 -13  -4   0    2.23    0.75
  13  -4   0    0.79    0.59
  13   4   0    2.17    0.67
 -13   4   0    2.12    0.66
  13   4   0    1.63    0.58
 -13   4   0    1.75    0.65
 -14  -4   0    1.73    0.78
 -14  -4   0    1.42    0.75
  14  -4   0    1.53    0.48
 -14  -4   0    0.93    0.54
  14  -4   0    0.87    0.62
  14   4   0    0.60    0.55
  14   4   0    1.06    0.63
 -14   4   0    2.30    0.75
 -15  -4   0    0.79    0.66
  15  -4   0    0.19    0.58
  15   4   0    0.05    0.45
 -15   4   0   -0.29    0.55
   0  -5   0    0.49    0.19
   0  -5   0    0.40    0.14
   0  -5   0    0.34    0.20
   0   5   0    0.24    0.20
   0   5   0    0.42    0.29
   1  -5   0    5.43    0.40
  -1  -5   0    5.14    0.36
  -1  -5   0    5.74    0.45
   1  -5   0    5.07    0.42
  -1  -5   0    5.21    0.37
   1   5   0    4.54    0.45
  -1   5   0    5.76    0.56
  -1   5   0    4.68    0.49
   1   5   0    5.39    0.55
  -2  -5   0   96.64    2.73
   2  -5   0  100.02    2.72
  -2  -5   0   99.75    2.58
  -2  -5   0  100.35    2.64
   2  -5   0   96.02    2.65
   2   5   0   99.05    2.94
   2   5   0   97.08    2.83
  -2   5   0   97.46    2.87
  -2   5   0   93.52    2.91
   3  -5   0  235.79    6.18
  -3  -5   0  237.54    5.91
   3  -5   0  238.72    5.88
  -3  -5   0  232.05    5.98
  -3  -5   0  236.97    5.78
   3  -5   0  230.76    5.97
   3   5   0  230.43    6.23
  -3   5   0  237.20    6.25
  -3   5   0  234.88    5.59
  -3   5   0  233.94    6.21
  -3   5   0  234.15    6.03
   3   5   0  235.75    6.14
   4  -5   0    3.13    0.41
  -4  -5   0    2.95    0.44
  -4  -5   0    3.20    0.47
   4  -5   0    2.79    0.47
  -4  -5   0    3.01    0.28
   4  -5   0    2.77    0.37
   4   5   0    2.16    0.45
  -4   5   0    2.79    0.29
  -4   5   0    2.29    0.49
  -4   5   0    2.54    0.46
   4   5   0    2.81    0.44
  -4   5   0    2.85    0.46
   5  -5   0   10.53    0.66
  -5  -5   0   12.23    0.50
  -5  -5   0   10.54    0.73
  -5  -5   0   11.81    0.80
   5  -5   0   11.68    0.81
   5  -5   0   12.30    0.71
  -5   5   0   10.11    0.79
   5   5   0   12.60    0.85
   5   5   0   10.33    0.75
  -5   5   0   12.16    0.58
  -5   5   0   10.37    0.77
  -5   5   0   12.52    0.87
  -6  -5   0    2.76    0.48
  -6  -5   0    4.40    0.28
   6  -5   0    4.53    0.50
   6  -5   0    3.50    0.47
  -6  -5   0    5.10    0.60
   6  -5   0    3.48    0.56
   6   5   0    4.34    0.53
   6   5   0    4.16    0.60
  -6   5   0    3.78    0.42
  -6   5   0    3.26    0.57
  -6   5   0    5.03    0.61
   6   5   0    4.23    0.61
   7  -5   0    7.94    0.74
   7  -5   0    6.45    0.59
  -7  -5   0    6.66    0.72
  -7  -5   0    6.95    0.75
   7  -5   0    6.28    0.59
   7   5   0    5.18    0.69
   7   5   0    6.80    0.71
  -7   5   0    5.83    0.53
   7   5   0    6.17    0.67
  -7   5   0    8.25    0.77
  -7   5   0    5.54    0.68
   8  -5   0   -0.02    0.26
   8  -5   0   -0.43    0.33
  -8  -5   0    0.30    0.34
  -8  -5   0    0.01    0.32
   8  -5   0   -0.18    0.21
  -8   5   0    0.06    0.27
   8   5   0    0.21    0.33
   8   5   0    0.02    0.33
  -8   5   0    0.27    0.34
  -8   5   0    0.32    0.35
  -9  -5   0   11.02    0.98
  -9  -5   0   10.76    0.98
   9  -5   0    9.22    0.76
   9  -5   0   10.53    0.83
   9  -5   0    8.65    0.91
   9   5   0    9.14    0.91
  -9   5   0    9.30    0.91
   9   5   0    9.49    0.89
  -9   5   0   10.93    0.82
 -10  -5   0    0.01    0.40
  10  -5   0    0.12    0.30
  10  -5   0   -0.26    0.26
  10  -5   0    0.67    0.46
  10   5   0    0.30    0.39
 -10   5   0    0.80    0.41
 -10   5   0    0.05    0.36
  10   5   0    0.03    0.40
  11  -5   0    0.17    0.33
 -11  -5   0    0.29    0.49
  11  -5   0    0.01    0.33
 -11  -5   0   -0.26    0.38
  11  -5   0    0.47    0.51
 -11  -5   0    0.24    0.45
 -11   5   0    0.02    0.37
 -11   5   0    0.22    0.41
  11   5   0    0.20    0.43
  11   5   0    0.36    0.47
 -12  -5   0    0.53    0.53
  12  -5   0   -0.05    0.44
  12  -5   0    0.59    0.39
 -12  -5   0    0.44    0.53
 -12  -5   0   -0.17    0.41
  12   5   0   -0.11    0.39
 -12   5   0    0.67    0.49
 -12   5   0    0.77    0.49
  12   5   0   -0.02    0.40
 -13  -5   0    0.26    0.58
 -13  -5   0   -0.51    0.43
 -13  -5   0    0.10    0.42
  13  -5   0   -0.24    0.33
  13  -5   0   -0.21    0.47
  13   5   0   -0.75    0.44
  13   5   0    0.62    0.57
 -13   5   0    0.15    0.48
  14  -5   0    2.77    0.76
  14  -5   0    2.14    0.56
 -14  -5   0    2.21    0.78
 -14  -5   0    3.48    0.79
 -14  -5   0    2.29    0.85
  14   5   0    1.67    0.70
 -14   5   0    2.29    0.72
  14   5   0    1.12    0.65
  15  -5   0   -0.12    0.43
  15  -5   0    0.79    0.71
 -15  -5   0    0.57    0.71
  15   5   0   -0.48    0.49
 -15   5   0   -0.39    0.54
   0  -6   0   41.79    1.32
   0  -6   0   38.82    1.09
   0  -6   0   37.08    1.34
   0   6   0   38.64    1.45
   0   6   0   39.03    1.57
   1  -6   0   43.91    1.45
  -1  -6   0   43.97    1.48
  -1  -6   0   43.88    1.31
   1  -6   0   45.20    1.44
  -1  -6   0   43.30    1.38
  -1   6   0   43.11    1.58
   1   6   0   41.52    1.66
   1   6   0   40.00    1.53
  -1   6   0   46.06    1.71
  -2  -6   0    3.10    0.45
   2  -6   0    2.70    0.38
   2  -6   0    2.18    0.35
  -2  -6   0    2.65    0.30
  -2  -6   0    2.35    0.35
  -2   6   0    3.15    0.49
   2   6   0    2.50    0.45
  -2   6   0    2.86    0.49
   2   6   0    2.06    0.40
  -3  -6   0    0.82    0.26
   3  -6   0    0.78    0.26
  -3  -6   0    1.16    0.31
   3  -6   0    0.83    0.28
  -3  -6   0    0.67    0.19
   3  -6   0    0.67    0.28
  -3   6   0    0.57    0.30
   3   6   0    0.37    0.30
  -3   6   0    0.95    0.39
   3   6   0    0.62    0.27
   4  -6   0    4.63    0.61
  -4  -6   0    5.00    0.53
  -4  -6   0    6.10    0.40
   4  -6   0    5.96    0.55
  -4  -6   0    6.10    0.61
   4  -6   0    5.54    0.52
   4   6   0    6.19    0.64
  -4   6   0    6.71    0.35
  -4   6   0    5.89    0.66
  -4   6   0    5.53    0.62
   4   6   0    5.83    0.62
  -4   6   0    7.64    0.65
   5  -6   0    2.17    0.37
  -5  -6   0    1.49    0.42
  -5  -6   0    2.19    0.44
   5  -6   0    2.23    0.49
   5  -6   0    2.64    0.44
  -5  -6   0    2.02    0.28
  -5   6   0    2.46    0.48
  -5   6   0    2.18    0.29
   5   6   0    1.82    0.44
   5   6   0    2.53    0.49
  -5   6   0    1.96    0.48
  -5   6   0    2.06    0.44
   6  -6   0    1.52    0.35
   6  -6   0    1.51    0.42
   6  -6   0    1.29    0.35
  -6  -6   0    1.79    0.41
  -6  -6   0    1.64    0.42
  -6   6   0    1.43    0.44
  -6   6   0    2.30    0.35
   6   6   0    1.16    0.37
  -6   6   0    2.18    0.45
   6   6   0    1.41    0.40
  -7  -6   0    0.61    0.36
   7  -6   0   -0.06    0.23
   7  -6   0    0.31    0.28
   7  -6   0   -0.22    0.32
  -7  -6   0    0.07    0.33
  -7   6   0    0.36    0.35
   7   6   0    0.10    0.34
   7   6   0    0.39    0.34
  -7   6   0   -0.14    0.20
  -8  -6   0   -0.19    0.32
   8  -6   0   -0.02    0.23
  -8  -6   0   -0.18    0.35
   8  -6   0    0.06    0.25
   8  -6   0   -0.61    0.32
  -8   6   0   -0.14    0.35
  -8   6   0    0.20    0.26
   8   6   0    0.48    0.40
   8   6   0    0.51    0.41
  -9  -6   0    0.61    0.44
  -9  -6   0    1.75    0.60
   9  -6   0    2.30    0.51
   9  -6   0    2.75    0.64
   9  -6   0    0.82    0.39
  -9   6   0    0.89    0.46
  -9   6   0    1.34    0.39
   9   6   0    1.18    0.53
   9   6   0    1.13    0.51
  10  -6   0    9.30    0.81
 -10  -6   0    9.08    1.01
  10  -6   0    6.28    0.91
 -10  -6   0    8.92    1.01
  10  -6   0    7.82    0.83
 -10   6   0    7.82    0.89
  10   6   0    7.91    0.92
  10   6   0    8.87    0.98
 -10   6   0    8.87    0.82
  11  -6   0   12.68    0.94
 -11  -6   0   10.68    1.17
  11  -6   0    9.91    1.04
  11  -6   0   10.47    0.96
  11   6   0   12.29    1.14
 -11   6   0    9.15    1.04
 -11   6   0   11.00    0.97
  11   6   0   10.61    1.09
 -12  -6   0    1.93    0.70
  12  -6   0    0.52    0.52
  12  -6   0    0.45    0.41
 -12  -6   0    1.78    0.67
 -12  -6   0    0.29    0.50
  12   6   0    1.39    0.61
 -12   6   0    0.89    0.53
  12   6   0    1.53    0.61
 -12   6   0    1.01    0.49
  13  -6   0    2.80    0.81
  13  -6   0    2.87    0.63
 -13  -6   0    5.07    1.04
 -13  -6   0    4.11    0.93
 -13  -6   0    2.99    0.76
  13   6   0    2.18    0.72
 -13   6   0    3.96    0.85
  13   6   0    2.50    0.75
 -14  -6   0   -0.29    0.58
 -14  -6   0    0.59    0.55
  14  -6   0   -0.20    0.41
  14  -6   0   -0.23    0.54
 -14  -6   0   -0.12    0.62
  14   6   0    0.21    0.50
  14   6   0   -0.95    0.45
   0  -7   0    1.63    0.30
   1  -7   0    0.59    0.26
  -1  -7   0    0.40    0.19
   1  -7   0    0.33    0.22
  -1  -7   0    0.32    0.20
  -1  -7   0    0.16    0.23
   1   7   0    0.34    0.27
  -1   7   0    0.47    0.28
  -1   7   0    0.30    0.33
   1   7   0    0.27    0.31
   2  -7   0    2.02    0.37
   2  -7   0    1.17    0.29
  -2  -7   0    2.04    0.44
  -2  -7   0    1.09    0.25
  -2  -7   0    1.62    0.31
  -2   7   0    2.44    0.45
  -2   7   0    1.64    0.44
   2   7   0    1.70    0.39
   2   7   0    1.56    0.43
   3  -7   0    8.85    0.72
  -3  -7   0    7.78    0.67
   3  -7   0    9.04    0.63
  -3  -7   0    8.30    0.51
   3  -7   0    8.76    0.64
  -3  -7   0    8.16    0.60
  -3   7   0    8.86    0.78
   3   7   0    8.41    0.69
  -3   7   0    7.84    0.74
   3   7   0    8.59    0.77
   4  -7   0   35.80    1.39
  -4  -7   0   35.81    1.50
   4  -7   0   34.26    1.35
  -4  -7   0   34.58    1.39
   4  -7   0   35.64    1.53
  -4  -7   0   33.75    1.19
   4   7   0   33.36    1.49
   4   7   0   37.82    1.66
  -4   7   0   38.31    1.56
  -4   7   0   36.43    1.60
  -4   7   0   34.86    1.61
   5  -7   0   13.58    0.92
  -5  -7   0   12.73    0.61
   5  -7   0   10.94    0.75
   5  -7   0   10.75    0.74
  -5  -7   0   11.23    0.81
  -5  -7   0   10.34    0.85
  -5   7   0    8.93    0.86
   5   7   0   12.82    0.88
   5   7   0   10.41    0.88
  -5   7   0   12.63    0.95
  -5   7   0   12.34    0.54
  -6  -7   0    2.12    0.48
  -6  -7   0    2.50    0.50
   6  -7   0    2.42    0.43
   6  -7   0    1.67    0.41
   6  -7   0    2.10    0.52
   6   7   0    2.11    0.50
   6   7   0    1.68    0.52
  -6   7   0    2.47    0.36
  -6   7   0    1.65    0.47
  -6   7   0    2.79    0.54
   7  -7   0   16.90    1.00
  -7  -7   0   17.88    1.18
   7  -7   0   15.79    0.96
   7  -7   0   17.90    1.19
  -7  -7   0   18.15    1.15
   7   7   0   17.76    1.17
   7   7   0   17.71    1.16
  -7   7   0   16.17    1.14
  -7   7   0   15.94    0.81
  -8  -7   0    0.09    0.37
   8  -7   0   -0.45    0.31
   8  -7   0    0.58    0.34
   8  -7   0    0.55    0.33
  -8  -7   0    0.58    0.44
   8   7   0    0.37    0.44
  -8   7   0    0.40    0.28
   8   7   0    0.74    0.42
  -8   7   0   -0.29    0.37
   9  -7   0    3.36    0.60
   9  -7   0    1.88    0.51
  -9  -7   0    2.76    0.66
   9  -7   0    3.15    0.73
  -9  -7   0    3.34    0.69
  -9   7   0    2.80    0.66
   9   7   0    2.28    0.57
   9   7   0    2.94    0.68
  10  -7   0    1.10    0.60
 -10  -7   0    0.72    0.48
  10  -7   0    0.72    0.43
  10  -7   0    1.44    0.48
 -10  -7   0    1.33    0.58
  10   7   0    1.02    0.53
  10   7   0    0.73    0.50
 -10   7   0    0.12    0.41
  11  -7   0    6.65    0.81
  11  -7   0    6.54    0.96
  11  -7   0    5.22    0.75
 -11  -7   0    3.78    0.83
 -11  -7   0    6.87    1.01
 -11   7   0    4.47    0.82
  11   7   0    6.45    0.95
  11   7   0    4.52    0.82
 -12  -7   0    1.67    0.68
  12  -7   0    1.21    0.59
 -12  -7   0    2.72    0.80
 -12  -7   0    0.85    0.55
  12  -7   0    1.27    0.46
  12   7   0    1.44    0.62
  12   7   0    0.84    0.58
 -12   7   0    0.60    0.50
 -13  -7   0    0.45    0.55
  13  -7   0    0.00    0.40
 -13  -7   0    0.76    0.65
  13  -7   0    0.64    0.63
 -13  -7   0   -0.08    0.56
  13   7   0   -0.07    0.51
  13   7   0    0.05    0.55
 -14  -7   0    1.35    0.72
  14  -7   0    1.28    0.67
 -14  -7   0    0.83    0.70
  14  -7   0    0.39    0.49
 -14  -7   0    0.55    0.59
  14   7   0    1.84    0.69
  14   7   0    0.47    0.64
   0  -8   0    7.37    0.64
   0  -8   0    6.29    0.53
   0   8   0    6.68    0.68
   0   8   0    6.27    0.79
  -1  -8   0    0.03    0.18
  -1  -8   0    0.06    0.25
   1  -8   0    0.00    0.23
   1  -8   0   -0.28    0.19
  -1  -8   0    0.06    0.19
   1   8   0   -0.51    0.24
  -1   8   0    0.00    0.31
  -1   8   0   -0.33    0.26
   1   8   0   -0.20    0.22
   2  -8   0    8.36    0.66
   2  -8   0    8.81    0.66
  -2  -8   0    9.92    0.61
  -2  -8   0    9.03    0.58
  -2  -8   0    7.97    0.73
  -2   8   0    8.77    0.82
   2   8   0    7.68    0.79
   2   8   0    8.79    0.74
  -2   8   0    8.24    0.77
  -3  -8   0   26.05    1.09
  -3  -8   0   23.40    1.19
   3  -8   0   26.17    1.15
   3  -8   0   22.62    1.23
   3  -8   0   24.13    1.13
  -3  -8   0   25.11    1.00
  -3   8   0   22.37    1.30
  -3   8   0   22.84    1.28
   3   8   0   22.83    1.20
   3   8   0   23.87    1.36
  -4  -8   0    8.36    0.56
   4  -8   0    8.30    0.68
  -4  -8   0    8.27    0.77
   4  -8   0    8.57    0.68
  -4  -8   0    8.77    0.71
   4  -8   0    9.16    0.85
   4   8   0    8.52    0.85
   4   8   0   10.15    0.82
  -4   8   0   10.90    0.95
  -4   8   0    9.50    0.88
  -5  -8   0    0.08    0.29
   5  -8   0    0.38    0.30
  -5  -8   0    0.15    0.21
   5  -8   0    0.27    0.36
  -5  -8   0    0.77    0.38
   5  -8   0    0.04    0.28
  -5   8   0    0.68    0.40
   5   8   0    0.07    0.30
  -5   8   0   -0.19    0.34
   5   8   0    0.10    0.34
   6  -8   0    1.58    0.41
   6  -8   0    1.77    0.55
   6  -8   0    2.92    0.50
  -6  -8   0    3.19    0.61
  -6  -8   0    3.26    0.59
   6   8   0    3.40    0.66
  -6   8   0    3.21    0.65
   6   8   0    3.45    0.62
  -6   8   0    3.45    0.67
   7  -8   0    2.58    0.50
   7  -8   0    4.17    0.74
   7  -8   0    2.76    0.50
  -7  -8   0    2.91    0.61
  -7  -8   0    2.02    0.55
  -7   8   0    3.22    0.68
   7   8   0    1.80    0.55
   7   8   0    3.28    0.64
   8  -8   0    4.44    0.63
   8  -8   0    4.40    0.66
   8  -8   0    3.15    0.66
  -8  -8   0    2.08    0.58
  -8  -8   0    3.01    0.63
  -8   8   0    3.17    0.69
   8   8   0    3.44    0.69
   8   8   0    2.63    0.68
   9  -8   0   -0.36    0.30
  -9  -8   0   -0.27    0.38
   9  -8   0    0.19    0.47
  -9  -8   0   -0.12    0.44
   9  -8   0   -0.11    0.29
   9   8   0    0.11    0.43
   9   8   0    0.32    0.43
  -9   8   0   -0.11    0.39
  10  -8   0    0.44    0.40
 -10  -8   0   -0.43    0.43
  10  -8   0    0.61    0.44
 -10  -8   0    0.07    0.50
  10  -8   0    1.19    0.60
  10   8   0    0.38    0.53
 -10   8   0    0.52    0.47
  10   8   0   -0.22    0.38
  11  -8   0    1.58    0.53
  11  -8   0    1.48    0.57
 -11  -8   0    2.10    0.67
  11  -8   0    2.14    0.72
 -11  -8   0    1.81    0.69
 -11   8   0    2.80    0.72
  11   8   0    1.22    0.62
  11   8   0    1.47    0.72
 -12  -8   0    2.92    0.83
  12  -8   0    2.77    0.65
  12  -8   0    2.34    0.74
 -12  -8   0    2.58    0.76
  12   8   0    1.09    0.63
  12   8   0    2.31    0.70
 -12   8   0    3.46    0.83
 -13  -8   0    0.21    0.56
 -13  -8   0    0.55    0.57
 -13  -8   0   -0.16    0.57
  13  -8   0    0.59    0.64
  13  -8   0   -0.31    0.40
  13   8   0   -0.76    0.45
  13   8   0    0.74    0.64
   0  -9   0    0.38    0.30
   0  -9   0    0.28    0.24
   0   9   0    0.44    0.33
   0   9   0    0.67    0.43
   1  -9   0    6.12    0.64
  -1  -9   0    5.62    0.55
   1  -9   0    5.35    0.56
  -1  -9   0    6.62    0.67
  -1   9   0    6.92    0.74
  -1   9   0    4.97    0.78
   1   9   0    5.66    0.65
   1   9   0    6.21    0.82
   2  -9   0    0.42    0.30
  -2  -9   0    0.30    0.24
   2  -9   0    0.51    0.29
  -2  -9   0    0.60    0.27
  -2  -9   0    0.38    0.34
  -2   9   0    0.44    0.34
  -2   9   0   -0.15    0.40
   2   9   0    0.80    0.48
   2   9   0   -0.43    0.25
   3  -9   0   19.96    1.07
  -3  -9   0   19.11    0.97
  -3  -9   0   19.15    1.14
   3  -9   0   20.94    1.07
  -3  -9   0   20.34    0.95
   3   9   0   19.25    1.16
   3   9   0   21.23    1.32
  -3   9   0   22.22    1.29
  -3   9   0   21.21    1.34
   4  -9   0    8.29    0.88
   4  -9   0    9.27    0.77
   4  -9   0    9.94    0.80
  -4  -9   0    9.79    0.77
  -4  -9   0    9.44    0.87
  -4  -9   0    9.48    0.64
   4   9   0    9.80    0.90
  -4   9   0    9.53    0.94
  -4   9   0   10.56    1.00
   4   9   0    8.81    0.93
   5  -9   0    5.80    0.74
   5  -9   0    5.78    0.63
  -5  -9   0    5.95    0.77
  -5  -9   0    4.63    0.67
   5  -9   0    4.83    0.63
  -5   9   0    4.78    0.80
   5   9   0    5.44    0.87
   5   9   0    6.26    0.76
  -5   9   0    6.04    0.80
  -6  -9   0    0.17    0.40
   6  -9   0    0.09    0.31
  -6  -9   0    0.30    0.35
   6  -9   0    0.45    0.36
   6  -9   0   -0.47    0.36
   6   9   0    1.09    0.51
   6   9   0    0.95    0.48
  -6   9   0    0.62    0.44
  -6   9   0    0.13    0.43
   7  -9   0    2.11    0.62
   7  -9   0    2.06    0.52
  -7  -9   0    2.13    0.60
   7  -9   0    2.73    0.56
  -7  -9   0    2.93    0.64
  -7   9   0    1.79    0.62
  -7   9   0    1.62    0.60
   7   9   0    2.20    0.57
   7   9   0    2.09    0.64
  -8  -9   0    1.48    0.54
  -8  -9   0    1.61    0.58
   8  -9   0    1.59    0.60
   8  -9   0    1.19    0.47
   8  -9   0    1.48    0.48
   8   9   0    1.40    0.55
  -8   9   0    0.96    0.57
   8   9   0    1.92    0.60
   9  -9   0   43.36    1.93
   9  -9   0   46.27    2.22
  -9  -9   0   39.87    2.06
  -9  -9   0   45.43    2.22
   9  -9   0   40.65    1.87
  -9   9   0   44.21    2.17
   9   9   0   41.26    2.07
   9   9   0   42.57    2.23
 -10  -9   0    4.38    0.85
  10  -9   0    2.92    0.60
 -10  -9   0    2.59    0.74
  10  -9   0    2.73    0.76
  10  -9   0    3.29    0.66
  10   9   0    3.12    0.83
  10   9   0    1.34    0.66
 -10   9   0    4.78    0.90
 -11  -9   0    3.89    0.88
  11  -9   0    4.03    0.73
  11  -9   0    3.15    0.84
 -11  -9   0    6.30    1.10
  11  -9   0    3.40    0.68
  11   9   0    2.71    0.75
 -11   9   0    5.32    0.95
  11   9   0    3.09    0.78
  12  -9   0    1.07    0.67
  12  -9   0    0.81    0.49
 -12  -9   0    1.62    0.70
 -12  -9   0    1.98    0.73
  12   9   0    1.03    0.62
 -12   9   0    1.48    0.68
  12   9   0    1.04    0.70
  13  -9   0    5.54    1.05
 -13  -9   0    5.06    1.17
  13  -9   0    5.38    0.94
  13   9   0    4.57    0.97
  13   9   0    2.60    0.88
   0 -10   0    4.89    0.55
   0 -10   0    4.94    0.65
   0  10   0    2.73    0.62
   0  10   0    3.45    0.63
   1 -10   0    6.35    0.64
  -1 -10   0    6.96    0.61
  -1 -10   0    6.92    0.74
   1 -10   0    6.84    0.75
   1  10   0    6.08    0.75
   1  10   0    8.22    0.92
  -1  10   0    6.15    0.75
  -1  10   0    8.22    0.91
  -2 -10   0    4.47    0.54
   2 -10   0    2.95    0.50
   2 -10   0    3.20    0.55
  -2 -10   0    2.84    0.57
  -2  10   0    3.77    0.74
   2  10   0    4.13    0.64
  -2  10   0    2.75    0.58
   2  10   0    2.48    0.64
   3 -10   0    6.72    0.71
  -3 -10   0    5.54    0.77
   3 -10   0    6.16    0.73
  -3 -10   0    6.00    0.58
   3  10   0    6.23    0.92
  -3  10   0    6.03    0.84
  -3  10   0    5.36    0.82
   3  10   0    6.97    0.79
   4 -10   0   27.77    1.54
   4 -10   0   28.44    1.41
  -4 -10   0   25.45    1.47
  -4 -10   0   31.45    1.36
   4 -10   0   27.00    1.37
  -4 -10   0   29.41    1.23
   4  10   0   27.32    1.64
  -4  10   0   30.16    1.65
  -4  10   0   28.84    1.67
   4  10   0   28.52    1.55
   5 -10   0   25.35    1.36
  -5 -10   0   27.64    1.36
   5 -10   0   23.33    1.46
   5 -10   0   25.92    1.35
  -5 -10   0   28.12    1.53
  -5  10   0   29.06    1.66
   5  10   0   28.55    1.56
   5  10   0   26.62    1.67
  -5  10   0   25.18    1.56
   6 -10   0    7.14    0.81
  -6 -10   0    8.35    0.86
   6 -10   0    9.22    1.01
  -6 -10   0    7.92    0.96
   6 -10   0    8.17    0.82
   6  10   0    9.21    0.98
  -6  10   0    6.88    0.88
  -6  10   0   10.47    1.06
   6  10   0    9.50    1.04
   7 -10   0    1.88    0.61
   7 -10   0    0.26    0.40
  -7 -10   0    0.78    0.46
   7 -10   0    0.92    0.42
  -7 -10   0    2.49    0.61
  -7  10   0    0.89    0.48
   7  10   0    0.91    0.56
   7  10   0    1.23    0.53
  -7  10   0    0.72    0.49
  -8 -10   0    0.15    0.44
   8 -10   0    1.47    0.53
   8 -10   0    1.51    0.53
   8 -10   0    1.51    0.65
  -8 -10   0    1.55    0.56
   8  10   0    0.86    0.51
  -8  10   0    1.80    0.64
   8  10   0    1.17    0.65
   9 -10   0    2.74    0.67
  -9 -10   0    2.85    0.77
   9 -10   0    3.26    0.63
  -9 -10   0    3.37    0.80
   9 -10   0    1.97    0.70
   9  10   0    3.30    0.82
  -9  10   0    2.07    0.68
   9  10   0    2.84    0.71
  10 -10   0    4.08    0.77
  10 -10   0    3.27    0.72
  10 -10   0    3.56    0.90
 -10 -10   0    2.68    0.76
 -10 -10   0    4.73    0.93
  10  10   0    3.61    0.88
 -10  10   0    4.31    0.90
  10  10   0    3.12    0.75
  11 -10   0    4.75    0.82
 -11 -10   0    4.78    1.03
  11 -10   0    7.23    0.98
 -11 -10   0    5.56    1.01
  11 -10   0    4.67    1.02
 -11  10   0    5.08    0.96
  11  10   0    4.65    1.03
  11  10   0    4.44    0.92
 -12 -10   0    0.25    0.55
 -12 -10   0   -0.35    0.55
  12 -10   0   -0.39    0.56
  12 -10   0    0.21    0.50
  12  10   0   -0.05    0.63
  12  10   0    0.16    0.51
  -1 -11   0   -0.18    0.31
   1 -11   0   -0.47    0.29
  -1 -11   0   -0.30    0.25
   1 -11   0    0.35    0.33
  -1  11   0    0.77    0.42
  -1  11   0   -0.02    0.41
   1  11   0    0.20    0.43
   1  11   0   -0.18    0.40
  -2 -11   0    1.86    0.54
  -2 -11   0    1.70    0.44
   2 -11   0    0.96    0.41
   2 -11   0    1.83    0.48
  -2  11   0    1.40    0.55
  -2  11   0    1.73    0.64
   2  11   0    0.51    0.47
   2  11   0    1.33    0.52
   3 -11   0    0.57    0.35
   3 -11   0    0.16    0.37
  -3 -11   0    0.30    0.27
  -3 -11   0    0.21    0.40
   3  11   0    1.02    0.51
  -3  11   0   -0.84    0.39
  -3  11   0    0.09    0.35
   3  11   0    0.35    0.39
   4 -11   0    2.99    0.73
   4 -11   0    3.21    0.60
  -4 -11   0    2.59    0.63
   4 -11   0    2.43    0.56
  -4  11   0    2.95    0.72
   4  11   0    2.30    0.73
  -4  11   0    3.20    0.70
   4  11   0    2.64    0.66
   5 -11   0    7.45    0.82
  -5 -11   0    5.84    0.86
   5 -11   0    6.46    0.76
   5 -11   0    7.99    0.93
  -5  11   0    6.25    0.97
   5  11   0    6.98    1.04
  -5  11   0    5.62    0.93
   5  11   0    5.75    0.92
  -6 -11   0    0.61    0.47
   6 -11   0    0.81    0.41
   6 -11   0    0.33    0.39
   6 -11   0    0.07    0.46
  -6  11   0    0.73    0.50
   6  11   0    0.75    0.54
  -6  11   0    0.40    0.48
   6  11   0    0.29    0.53
   7 -11   0    5.07    0.76
  -7 -11   0    5.19    0.82
   7 -11   0    3.93    0.83
  -7 -11   0    3.85    0.80
   7 -11   0    5.11    0.79
   7  11   0    3.92    0.82
  -7  11   0    5.18    0.94
  -7  11   0    5.95    1.01
   7  11   0    5.28    1.00
  -8 -11   0    8.47    1.01
   8 -11   0    8.31    0.96
   8 -11   0    7.51    1.08
   8 -11   0    8.08    0.92
  -8 -11   0    8.88    1.13
  -8  11   0    8.68    1.04
   8  11   0    7.92    1.01
   8  11   0    5.93    1.06
   9 -11   0    2.52    0.63
   9 -11   0    2.93    0.81
  -9 -11   0    4.70    0.90
   9 -11   0    2.26    0.66
  -9 -11   0    3.32    0.81
  -9  11   0    3.90    0.89
   9  11   0    2.40    0.77
   9  11   0    2.55    0.86
  10 -11   0    1.17    0.74
 -10 -11   0    0.56    0.57
 -10 -11   0    0.05    0.53
  10 -11   0    0.35    0.50
  10 -11   0   -0.04    0.42
  10  11   0    0.79    0.60
  10  11   0    1.08    0.69
 -10  11   0    1.28    0.68
  11 -11   0    5.27    0.91
 -11 -11   0    3.64    0.95
  11 -11   0    5.14    0.93
  11 -11   0    3.75    0.97
 -11 -11   0    5.48    1.05
  11  11   0    4.35    1.07
 -11  11   0    5.23    1.04
  11  11   0    4.53    0.95
   1 -12   0    5.56    0.71
  -1 -12   0    6.24    0.72
   1 -12   0    7.06    0.84
  -1 -12   0    4.56    0.79
  -1  12   0    8.47    1.04
   1  12   0    6.18    0.99
  -1  12   0    7.06    0.95
   1  12   0    5.42    0.83
   2 -12   0   23.01    1.38
  -2 -12   0   23.58    1.44
   2 -12   0   20.56    1.25
  -2 -12   0   23.76    1.25
   2  12   0   21.34    1.62
   2  12   0   23.09    1.52
  -2  12   0   19.95    1.51
  -2  12   0   19.74    1.45
   3 -12   0    0.85    0.53
   3 -12   0    1.20    0.48
  -3 -12   0    0.77    0.36
  -3 -12   0    0.72    0.45
   3 -12   0    0.78    0.44
   3  12   0    1.42    0.69
   3  12   0    1.15    0.54
  -3  12   0    0.22    0.45
  -3  12   0    0.44    0.46
   4 -12   0    2.26    0.66
   4 -12   0    3.67    0.67
   4 -12   0    2.49    0.59
  -4 -12   0    3.68    0.75
   4  12   0    6.70    1.06
   4  12   0    2.53    0.72
  -4  12   0    4.18    0.87
  -4  12   0    2.63    0.73
  -5 -12   0    2.75    0.69
   5 -12   0    3.10    0.63
   5 -12   0    1.62    0.56
   5 -12   0    3.00    0.75
   5  12   0    2.28    0.66
   5  12   0    2.47    0.75
  -5  12   0    3.23    0.82
  -5  12   0    1.75    0.69
   6 -12   0    0.63    0.50
   6 -12   0    0.76    0.51
   6 -12   0    1.63    0.55
  -6 -12   0    2.33    0.65
  -6  12   0    1.14    0.62
   6  12   0    0.85    0.57
  -6  12   0    0.77    0.64
   6  12   0    0.60    0.62
   7 -12   0    0.59    0.46
  -7 -12   0    0.59    0.54
   7 -12   0   -0.13    0.48
   7 -12   0    0.41    0.41
   7  12   0    1.29    0.64
  -7  12   0   -0.16    0.54
   7  12   0   -0.27    0.48
  -7  12   0    0.54    0.49
   8 -12   0    5.35    0.96
  -8 -12   0    7.82    1.12
   8 -12   0    6.15    0.90
   8 -12   0    7.10    0.90
   8  12   0    6.54    0.96
  -8  12   0    5.57    1.01
   8  12   0    5.17    1.06
  -9 -12   0    1.12    0.64
   9 -12   0    0.25    0.51
   9 -12   0    1.09    0.71
   9 -12   0    1.13    0.57
   9  12   0    0.21    0.61
  -9  12   0    1.14    0.68
   9  12   0   -0.55    0.57
  10 -12   0    8.85    1.13
  10 -12   0    6.97    1.01
  10 -12   0    7.25    1.19
 -10 -12   0    6.97    1.22
 -10  12   0    5.64    1.10
  10  12   0    6.54    1.23
  10  12   0    8.33    1.23
   1 -13   0    0.63    0.41
  -1 -13   0    0.70    0.49
   1 -13   0    0.59    0.45
  -1 -13   0    1.00    0.43
  -1  13   0    0.51    0.52
  -1  13   0    0.28    0.50
   1  13   0   -0.22    0.46
   1  13   0    0.62    0.63
   2 -13   0    0.59    0.49
  -2 -13   0    0.68    0.40
   2 -13   0    0.92    0.45
  -2 -13   0    0.92    0.51
   2  13   0    1.11    0.62
  -2  13   0    1.23    0.69
   2  13   0    0.51    0.55
  -2  13   0    0.53    0.52
   3 -13   0    1.60    0.55
  -3 -13   0    1.17    0.51
   3 -13   0    2.04    0.73
   3 -13   0    2.20    0.58
   3  13   0    1.96    0.65
  -3  13   0    2.72    0.80
   3  13   0    1.84    0.81
  -3  13   0    2.60    0.81
   4 -13   0    0.47    0.47
   4 -13   0    0.07    0.41
   4 -13   0   -0.05    0.50
  -4 -13   0    1.14    0.59
   4  13   0    1.40    0.65
  -4  13   0    1.36    0.64
   4  13   0    1.08    0.62
  -4  13   0    1.29    0.64
   5 -13   0    4.27    0.84
  -5 -13   0    3.47    0.80
   5 -13   0    3.37    0.71
   5 -13   0    5.50    0.81
   5  13   0    4.55    0.92
  -5  13   0    3.51    0.89
   5  13   0    4.09    0.94
  -5  13   0    4.99    0.95
   6 -13   0    8.43    0.96
   6 -13   0    5.63    1.06
  -6 -13   0    6.98    1.06
   6 -13   0    5.67    0.89
  -6  13   0    7.10    1.14
  -6  13   0    6.60    1.16
   6  13   0    8.00    1.07
   6  13   0    7.25    1.15
   7 -13   0    0.89    0.57
   7 -13   0    1.58    0.70
   7 -13   0    1.60    0.60
  -7 -13   0    0.51    0.57
  -7  13   0    0.62    0.63
   7  13   0    0.59    0.55
   7  13   0    0.73    0.68
  -7  13   0    1.57    0.75
  -8 -13   0    1.26    0.67
   8 -13   0    0.57    0.60
   8 -13   0    1.27    0.57
   8 -13   0    0.78    0.53
  -8  13   0   -0.08    0.52
  -8  13   0    0.61    0.67
   8  13   0    0.82    0.72
   8  13   0    0.01    0.51
  -1 -14   0    0.89    0.58
   1 -14   0    1.63    0.54
   1 -14   0    0.24    0.49
  -1 -14   0    0.70    0.44
  -1  14   0    0.64    0.54
   1  14   0    0.96    0.60
  -1  14   0    0.46    0.56
   1  14   0    1.01    0.68
   2 -14   0    1.88    0.55
  -2 -14   0    2.17    0.67
   2 -14   0    2.62    0.67
  -2  14   0    2.07    0.76
   2  14   0    1.98    0.71
   2  14   0    2.52    0.84
  -2  14   0    1.63    0.68
   3 -14   0    2.90    0.80
   3 -14   0    1.91    0.63
  -3 -14   0    2.54    0.71
   3 -14   0    3.88    0.78
  -3  14   0    3.03    0.87
   3  14   0    3.44    0.87
   3  14   0    2.20    0.87
  -3  14   0    3.52    0.95
   4 -14   0   10.57    1.33
  -4 -14   0   13.89    1.32
   4 -14   0   10.51    1.12
   4 -14   0   12.50    1.23
  -4  14   0   14.01    1.50
  -4  14   0   10.45    1.30
   4  14   0   10.42    1.31
   4  14   0   11.34    1.22
   5 -14   0    0.05    0.46
   5 -14   0   -0.06    0.54
  -5 -14   0   -0.02    0.50
   5 -14   0    0.34    0.53
   5  14   0    1.54    0.70
  -5  14   0   -0.26    0.57
  -5  14   0    0.14    0.54
   5  14   0    0.37    0.70
   6 -14   0    2.00    0.68
  -6 -14   0    3.55    0.83
   6 -14   0    2.24    0.69
   6 -14   0    1.90    0.73
  -6  14   0    2.79    0.89
   6  14   0    0.78    0.59
  -6  14   0    2.43    0.86
   6  14   0    2.28    0.87
   7 -14   0    0.68    0.54
   7  14   0   -0.09    0.67
  -7  14   0    0.65    0.72
   0 -15   0    4.55    0.88
  -1 -15   0    2.65    0.72
   1 -15   0    4.10    0.81
   1 -15   0    4.43    0.90
  -1 -15   0    3.45    0.86
  -1  15   0    4.10    0.96
  -1  15   0    5.34    1.09
   1  15   0    2.82    0.87
   1  15   0    2.86    0.90
   2 -15   0    5.45    0.97
  -2 -15   0    4.34    0.91
   2 -15   0    3.92    0.82
  -2  15   0    3.74    1.00
   2  15   0    5.01    1.15
   2  15   0    5.20    1.02
  -2  15   0    5.10    1.05
   3 -15   0    5.78    0.98
   3 -15   0    5.13    1.03
  -3 -15   0    7.38    1.16
   3 -15   0    6.59    1.02
   3  15   0    3.89    0.99
  -3  15   0    4.59    1.00
   3  15   0    6.77    1.17
  -3  15   0    4.26    0.99
   4 -15   0    3.73    0.81
  -4 -15   0    2.69    0.84
   4 -15   0    3.39    0.73
   4  15   0    1.63    0.76
  -4  15   0    3.71    1.02
   4  15   0    4.52    1.06
  -4  15   0    2.50    0.87
 -16   0   1    0.10    0.69
  16   0  -1   -0.39    0.50
 -15   0   1    5.34    1.08
  15   0  -1    3.41    0.89
  14   0  -1    0.15    0.52
 -14   0   1    0.37    0.60
 -13   0   1    1.08    0.55
  13   0  -1    1.53    0.66
 -13   0   1    0.56    0.59
  12   0  -1   -0.08    0.38
 -12   0   1    0.03    0.36
 -12   0   1   -0.02    0.43
 -12   0   1    0.07    0.42
 -11   0   1   18.95    1.16
  11   0  -1   19.97    0.90
  11   0  -1   19.45    1.28
 -11   0   1   21.51    1.34
 -11   0   1   17.45    1.29
 -10   0   1   -0.24    0.34
  10   0  -1    0.33    0.22
 -10   0   1    0.02    0.37
 -10   0   1    0.29    0.31
  10   0  -1    0.26    0.31
  10   0  -1    0.39    0.45
  -9   0   1    0.35    0.36
   9   0  -1   -0.08    0.36
   9   0  -1   -0.38    0.24
   9   0  -1    0.27    0.20
  -9   0   1    0.23    0.31
  -9   0   1    0.23    0.28
   8   0  -1    0.28    0.19
   8   0  -1    0.04    0.23
  -8   0   1    0.29    0.33
  -8   0   1    0.03    0.26
   8   0  -1    0.20    0.32
  -8   0   1    0.01    0.29
  -7   0   1   15.01    0.92
   7   0  -1   12.73    0.87
   7   0  -1   14.98    0.82
   7   0  -1   14.51    0.64
  -7   0   1   12.68    0.85
  -7   0   1   12.72    0.78
  -6   0   1    0.28    0.23
  -6   0   1    0.01    0.27
  -6   0   1   -0.11    0.24
   6   0  -1    0.14    0.22
   6   0  -1   -0.07    0.24
   6   0  -1   -0.04    0.16
   6   0  -1    0.10    0.21
  -5   0   1    2.95    0.31
  -5   0   1    3.15    0.37
  -5   0   1    3.27    0.46
  -5   0   1    2.89    0.44
   5   0  -1    3.46    0.37
   5   0  -1    3.26    0.41
   5   0  -1    3.54    0.45
   5   0  -1    3.33    0.31
   4   0  -1    0.21    0.18
   4   0  -1    0.07    0.20
  -4   0   1    0.11    0.23
   4   0  -1   -0.06    0.24
  -4   0   1    0.09    0.19
  -4   0   1   -0.11    0.13
  -4   0   1    0.11    0.23
   4   0  -1    0.17    0.14
   3   0  -1   77.92    2.01
  -3   0   1   76.48    2.05
   3   0  -1   75.85    2.07
   3   0  -1   74.97    2.17
  -3   0   1   78.22    2.11
  -3   0   1   78.38    2.12
  -3   0   1   76.08    2.01
   3   0  -1   80.24    2.05
   2   0  -1   -0.11    0.12
  -2   0   1   -0.03    0.15
  -2   0   1   -0.06    0.11
   2   0  -1    0.11    0.14
   2   0  -1    0.02    0.11
   2   0  -1    0.15    0.18
  -2   0   1   -0.22    0.15
  -2   0   1   -0.10    0.11
  -1   0   1   14.47    0.46
   1   0  -1   14.80    0.48
   1   0  -1   15.38    0.46
   1   0   1  196.21    4.84
  -1   0  -1  193.73    4.73
   1   0   1  207.05    4.89
  -1   0  -1  200.17    4.74
  -1   0  -1  206.53    4.90
   2   0   1   -0.08    0.08
   2   0   1   -0.03    0.17
  -2   0  -1    0.11    0.18
  -2   0  -1   -0.06    0.16
   2   0   1   -0.06    0.14
  -2   0  -1    0.02    0.12
  -3   0  -1  367.65    9.07
  -3   0  -1  360.69    8.80
   3   0   1  376.40    9.06
   3   0   1  368.07    9.06
  -3   0  -1  368.86    8.86
   3   0   1  370.09    8.79
   3   0   1  373.99    8.79
  -4   0  -1   -0.06    0.22
   4   0   1   -0.11    0.21
   4   0   1   -0.05    0.17
   4   0   1    0.06    0.12
   4   0   1    0.04    0.21
  -4   0  -1    0.04    0.23
  -4   0  -1    0.16    0.17
  -5   0  -1   11.74    0.69
   5   0   1   11.05    0.69
  -5   0  -1   10.96    0.70
  -5   0  -1   10.80    0.63
   5   0   1   11.67    0.67
   5   0   1   11.52    0.62
   5   0   1   11.73    0.48
  -6   0  -1   -0.10    0.24
  -6   0  -1    0.01    0.26
   6   0   1    0.11    0.23
   6   0   1    0.33    0.26
   6   0   1    0.00    0.13
  -6   0  -1   -0.01    0.24
   6   0   1    0.21    0.26
  -7   0  -1    0.00    0.28
  -7   0  -1    0.14    0.27
  -7   0  -1   -0.19    0.25
   7   0   1    0.12    0.15
   7   0   1   -0.26    0.26
   7   0   1   -0.06    0.21
  -8   0  -1    0.34    0.33
   8   0   1   -0.06    0.15
   8   0   1   -0.02    0.30
  -8   0  -1   -0.21    0.26
   8   0   1    0.05    0.23
  -8   0  -1    0.02    0.30
   9   0   1    1.46    0.28
  -9   0  -1    2.04    0.49
  -9   0  -1    2.23    0.52
   9   0   1    1.98    0.50
   9   0   1    1.39    0.38
  -9   0  -1    1.38    0.46
  10   0   1    0.14    0.19
  10   0   1    0.26    0.32
 -10   0  -1   -0.10    0.38
  10   0   1   -0.47    0.24
 -10   0  -1   -0.27    0.34
 -10   0  -1   -0.34    0.30
  11   0   1   50.08    1.58
 -11   0  -1   47.30    2.14
 -11   0  -1   42.13    1.97
  11   0   1   49.38    2.14
 -11   0  -1   47.83    2.11
 -12   0  -1    0.04    0.36
  12   0   1   -0.33    0.41
 -12   0  -1   -0.16    0.42
 -12   0  -1    0.79    0.49
 -13   0  -1   -0.55    0.43
 -13   0  -1    0.92    0.51
  13   0   1   -0.38    0.42
 -14   0  -1   -0.82    0.46
  14   0   1   -0.48    0.45
 -14   0  -1    0.80    0.51
 -15   0  -1    1.95    0.75
  15   0   1    1.86    0.73
 -16   0  -1    0.81    0.68
  16   0   1    0.93    0.67
  16  -1  -1    0.59    0.68
 -16  -1   1    1.66    0.83
 -16   1   1   -0.54    0.54
  16   1  -1   -0.29    0.61
  15  -1  -1    9.93    1.22
 -15  -1   1    8.96    1.28
 -15   1   1    9.49    1.29
  15   1  -1    9.89    1.19
 -14  -1   1    0.73    0.66
  14  -1  -1   -0.54    0.50
 -14   1   1    1.81    0.71
  14   1  -1    1.55    0.68
 -13  -1   1    0.65    0.44
 -13  -1   1    0.23    0.51
  13  -1  -1   -0.05    0.43
 -13   1   1    0.38    0.51
  13   1  -1    1.08    0.63
 -12  -1   1    1.54    0.60
  12  -1  -1   -0.08    0.50
 -12  -1   1    0.88    0.51
  12  -1  -1    0.80    0.32
 -12  -1   1    1.63    0.50
 -12   1   1    0.06    0.36
 -12   1   1   -0.02    0.46
  12   1  -1    1.14    0.59
 -11  -1   1   21.37    1.44
  11  -1  -1   21.03    1.01
 -11  -1   1   23.88    1.48
 -11  -1   1   23.70    1.31
  11  -1  -1   22.45    1.28
  11  -1  -1   22.60    1.41
  11   1  -1   23.50    1.46
 -11   1   1   23.69    1.44
 -11   1   1   21.79    1.28
 -11   1   1   26.11    1.50
 -10  -1   1    7.20    0.85
 -10  -1   1    6.57    0.68
  10  -1  -1    6.44    0.71
  10  -1  -1    7.23    0.82
  10  -1  -1    5.71    0.53
 -10  -1   1    8.05    0.88
 -10   1   1    5.12    0.76
  10   1  -1    7.25    0.49
  10   1  -1    4.92    0.68
 -10   1   1    6.87    0.74
 -10   1   1    6.98    0.82
  10   1  -1    6.44    0.68
  10   1  -1    6.64    0.79
   9  -1  -1   -0.52    0.25
   9  -1  -1    0.16    0.21
   9  -1  -1    0.13    0.26
  -9  -1   1    0.04    0.33
  -9  -1   1    0.14    0.26
  -9  -1   1    0.61    0.39
   9   1  -1    0.24    0.29
  -9   1   1   -0.05    0.29
   9   1  -1    0.22    0.38
   9   1  -1    0.18    0.18
  -9   1   1    0.04    0.28
  -9   1   1   -0.53    0.27
   9   1  -1    0.09    0.27
  -8  -1   1   21.54    1.16
  -8  -1   1   20.40    1.04
   8  -1  -1   20.40    1.19
   8  -1  -1   21.79    0.91
  -8  -1   1   20.14    1.17
   8  -1  -1   24.52    1.11
  -8   1   1   19.85    1.11
  -8   1   1   20.90    1.06
   8   1  -1   21.27    0.81
  -8   1   1   22.17    1.18
   8   1  -1   22.48    1.09
   8   1  -1   22.96    1.06
   8   1  -1   22.21    1.18
   7  -1  -1    5.53    0.56
  -7  -1   1    7.71    0.59
  -7  -1   1    5.91    0.62
  -7  -1   1    6.06    0.64
   7  -1  -1    6.23    0.46
   7  -1  -1    7.49    0.71
  -7   1   1    7.76    0.67
  -7   1   1    6.46    0.59
  -7   1   1    7.01    0.66
   7   1  -1    6.03    0.40
   7   1  -1    6.56    0.57
   7   1  -1    5.81    0.64
   7   1  -1    5.74    0.57
  -6  -1   1    1.79    0.40
   6  -1  -1    1.07    0.24
   6  -1  -1    1.07    0.35
  -6  -1   1    1.21    0.30
  -6  -1   1    1.56    0.40
   6  -1  -1    0.89    0.28
  -6  -1   1    1.00    0.20
   6   1  -1    1.28    0.32
  -6   1   1    1.14    0.30
   6   1  -1    1.24    0.34
   6   1  -1    1.37    0.31
  -6   1   1    1.15    0.33
   6   1  -1    1.34    0.22
  -6   1   1    1.38    0.36
   5  -1  -1   60.23    1.77
  -5  -1   1   64.17    1.99
  -5  -1   1   64.44    1.89
  -5  -1   1   60.61    1.95
   5  -1  -1   59.29    1.99
   5  -1  -1   61.64    1.87
  -5  -1   1   65.02    1.72
   5   1  -1   62.06    1.90
  -5   1   1   65.04    1.98
  -5   1   1   64.12    1.92
   5   1  -1   60.49    1.70
   5   1  -1   62.05    1.88
   5   1  -1   62.42    2.00
  -5   1   1   63.53    1.90
  -4  -1   1    0.98    0.26
  -4  -1   1    1.65    0.32
   4  -1  -1    1.65    0.25
   4  -1  -1    1.45    0.27
  -4  -1   1    1.50    0.23
   4  -1  -1    1.69    0.32
  -4   1   1    2.56    0.36
  -4   1   1    1.54    0.29
   4   1  -1    1.63    0.28
   4   1  -1    1.47    0.28
  -4   1   1    1.75    0.31
   4   1  -1    1.81    0.34
   4   1  -1    1.73    0.24
   3  -1  -1    4.24    0.33
  -3  -1   1    5.25    0.44
  -3  -1   1    4.46    0.39
   3  -1  -1    4.74    0.37
   3  -1  -1    4.12    0.44
  -3  -1   1    4.28    0.30
   3   1  -1    5.03    0.41
  -3   1   1    4.99    0.40
  -3   1   1    4.87    0.42
  -3   1   1    5.02    0.36
  -3   1   1    4.46    0.35
   3   1  -1    5.24    0.37
   3   1  -1    5.83    0.46
   2  -1  -1    0.07    0.14
  -2  -1   1   -0.17    0.16
   2  -1  -1    0.19    0.17
  -2  -1   1    0.19    0.13
   2  -1  -1   -0.04    0.13
  -2  -1   1    0.03    0.17
   2   1  -1    0.39    0.18
  -2   1   1    0.30    0.15
  -2   1   1    0.08    0.15
   2   1  -1    0.19    0.15
   2   1  -1    0.11    0.17
  -2   1   1    0.08    0.15
  -1  -1   1   28.66    0.80
  -1  -1   1   29.87    0.85
   1  -1  -1   28.69    0.78
  -1  -1   1   30.62    0.86
   1  -1  -1   28.83    0.82
   1  -1  -1   29.27    0.87
  -1   1   1   28.62    0.79
  -1   1   1   28.81    0.83
   1   1  -1   29.63    0.84
   1   1  -1   29.29    0.84
   1   1  -1   30.19    0.86
  -1   1   1   28.71    0.88
  -1   1   1   29.49    0.82
   0  -1  -1   14.23    0.37
   0  -1   1   14.29    0.43
   0  -1   1   14.67    0.43
   0  -1  -1   13.73    0.42
   0   1   1   14.19    0.46
   0   1  -1   14.63    0.42
   0   1   1   15.17    0.44
   0   1   1   13.58    0.45
   1  -1   1  387.85    9.33
   1  -1   1  388.40    9.24
   1  -1   1  381.81    9.11
  -1  -1  -1  376.15    9.11
  -1  -1  -1  387.30    9.10
   1  -1   1  384.38    9.09
   1   1   1  402.64    9.40
   1   1   1  398.12    9.36
  -1   1  -1  395.43    9.09
  -1   1  -1  395.48    9.17
  -1   1  -1  392.64    9.34
  -1   1  -1  381.62    9.41
   2  -1   1   57.31    1.56
   2  -1   1   57.96    1.62
  -2  -1  -1   59.01    1.57
  -2  -1  -1   60.17    1.61
   2  -1   1   60.11    1.56
  -2   1  -1   59.90    1.53
  -2   1  -1   62.71    1.70
   2   1   1   61.11    1.68
  -2   1  -1   59.37    1.64
   2   1   1   59.34    1.64
   3  -1   1   31.32    0.98
   3  -1   1   31.44    1.04
  -3  -1  -1   30.53    0.98
   3  -1   1   31.65    0.93
  -3   1  -1   30.07    1.08
   3   1   1   31.15    0.79
  -3   1  -1   31.22    0.94
  -3   1  -1   30.13    1.06
   3   1   1   31.82    1.08
   3   1   1   30.76    1.05
   4  -1   1   12.30    0.51
  -4  -1  -1   12.28    0.61
  -4  -1  -1   11.64    0.62
   4  -1   1   12.81    0.67
  -4  -1  -1   11.37    0.65
   4  -1   1   12.80    0.60
   4   1   1   11.15    0.58
   4   1   1   12.19    0.66
   4   1   1   11.97    0.64
  -4   1  -1   11.91    0.67
   4   1   1   12.20    0.40
  -4   1  -1   11.90    0.56
  -4   1  -1   12.92    0.68
  -5  -1  -1   31.61    1.17
   5  -1   1   30.85    1.21
   5  -1   1   31.90    1.14
  -5  -1  -1   34.43    1.26
   5  -1   1   31.21    1.03
  -5  -1  -1   31.35    1.22
   5   1   1   32.55    1.24
  -5   1  -1   32.72    1.14
   5   1   1   32.52    0.92
   5   1   1   32.99    1.15
  -5   1  -1   32.99    1.25
  -5   1  -1   33.59    1.26
   5   1   1   33.60    1.24
  -6  -1  -1   -0.15    0.25
  -6  -1  -1    0.62    0.29
   6  -1   1    0.29    0.22
   6  -1   1    0.06    0.16
   6  -1   1    0.10    0.27
  -6  -1  -1    0.01    0.24
  -6   1  -1    0.59    0.31
  -6   1  -1    0.10    0.26
   6   1   1    0.07    0.21
   6   1   1    0.32    0.26
  -6   1  -1    0.03    0.21
   6   1   1    0.09    0.24
   6   1   1    0.07    0.12
   7  -1   1   17.69    0.76
   7  -1   1   18.90    1.02
  -7  -1  -1   18.76    0.99
  -7  -1  -1   18.73    1.03
   7  -1   1   18.25    0.89
  -7  -1  -1   17.86    0.96
   7   1   1   18.39    1.01
  -7   1  -1   19.33    1.04
   7   1   1   18.27    0.90
  -7   1  -1   18.59    0.99
   7   1   1   18.32    0.65
   7   1   1   17.69    0.96
  -7   1  -1   18.77    0.95
  -8  -1  -1    3.29    0.54
  -8  -1  -1    2.98    0.54
   8  -1   1    4.37    0.58
   8  -1   1    3.50    0.48
  -8  -1  -1    3.93    0.60
   8  -1   1    3.59    0.38
  -8   1  -1    2.69    0.49
  -8   1  -1    3.78    0.56
   8   1   1    3.51    0.54
  -8   1  -1    3.57    0.59
   8   1   1    3.21    0.29
   8   1   1    2.60    0.48
   8   1   1    4.41    0.52
   9  -1   1    2.59    0.37
   9  -1   1    2.40    0.55
  -9  -1  -1    2.87    0.58
  -9  -1  -1    2.70    0.52
  -9  -1  -1    1.44    0.48
   9  -1   1    2.21    0.44
   9   1   1    2.53    0.48
  -9   1  -1    2.97    0.55
   9   1   1    2.98    0.58
  -9   1  -1    2.59    0.54
   9   1   1    2.43    0.30
   9   1   1    2.58    0.49
  -9   1  -1    2.73    0.55
 -10  -1  -1   28.19    1.55
  10  -1   1   31.02    1.56
 -10  -1  -1   28.88    1.53
  10  -1   1   30.99    1.18
 -10  -1  -1   29.42    1.49
  10  -1   1   30.43    1.41
 -10   1  -1   33.10    1.56
  10   1   1   30.04    1.04
  10   1   1   27.81    1.52
 -10   1  -1   29.89    1.50
 -10   1  -1   30.87    1.58
  10   1   1   31.29    1.51
 -11  -1  -1    4.93    0.78
  11  -1   1    3.12    0.64
  11  -1   1    4.06    0.47
 -11  -1  -1    6.18    0.81
 -11  -1  -1    6.62    0.88
 -11   1  -1    6.84    0.87
 -11   1  -1    5.01    0.74
 -11   1  -1    5.34    0.83
  11   1   1    5.92    0.83
 -12  -1  -1    0.28    0.43
 -12  -1  -1    1.61    0.62
 -12  -1  -1    1.84    0.54
  12  -1   1    1.25    0.34
  12  -1   1    2.06    0.60
  12   1   1    1.80    0.60
 -12   1  -1    1.42    0.61
 -12   1  -1    1.56    0.58
 -12   1  -1    1.35    0.51
  13  -1   1   -0.10    0.45
 -13  -1  -1    1.56    0.61
 -13  -1  -1    1.58    0.69
 -13  -1  -1    0.73    0.49
 -13   1  -1    0.62    0.52
  13   1   1    1.07    0.56
 -13   1  -1    0.71    0.51
  14  -1   1    0.22    0.57
 -14  -1  -1    1.04    0.60
 -14  -1  -1    1.18    0.55
 -14   1  -1    2.40    0.76
  14   1   1    0.64    0.59
  15  -1   1   -0.36    0.43
 -15  -1  -1    0.47    0.57
 -15   1  -1    0.31    0.55
  15   1   1   -0.02    0.50
  16  -1   1    0.68    0.66
 -16  -1  -1   -0.15    0.54
  16   1   1    0.26    0.53
 -16   1  -1    0.41    0.64
 -16  -2   1    1.16    0.72
  16  -2  -1    1.15    0.73
 -16   2   1   -0.17    0.60
  16   2  -1    0.48    0.62
 -15  -2   1   -0.37    0.49
  15  -2  -1    0.11    0.54
  15   2  -1    1.09    0.62
 -15   2   1    0.83    0.68
  14  -2  -1    0.65    0.60
 -14  -2   1   -0.18    0.50
 -14   2   1    0.15    0.53
  14   2  -1    0.63    0.61
 -13  -2   1    1.59    0.70
  13  -2  -1    2.33    0.46
 -13  -2   1    1.60    0.63
 -13  -2   1    1.97    0.60
  13  -2  -1    1.50    0.67
 -13   2   1    2.64    0.70
  13   2  -1    1.90    0.68
 -12  -2   1    1.17    0.47
 -12  -2   1   -0.04    0.43
 -12  -2   1    0.81    0.53
  12  -2  -1    1.21    0.59
  12  -2  -1    0.46    0.31
  12   2  -1   -0.08    0.40
 -12   2   1    0.03    0.36
  12   2  -1    0.51    0.42
 -12   2   1    0.67    0.48
 -11  -2   1    0.09    0.46
  11  -2  -1   -0.29    0.23
 -11  -2   1    0.36    0.33
  11  -2  -1    0.35    0.42
 -11  -2   1    0.69    0.47
  11  -2  -1   -0.15    0.27
  11   2  -1   -0.40    0.34
  11   2  -1   -0.19    0.34
 -11   2   1    0.16    0.32
 -11   2   1   -0.05    0.39
  10  -2  -1   -0.63    0.24
 -10  -2   1    0.49    0.40
  10  -2  -1   -0.61    0.28
 -10  -2   1    0.16    0.39
 -10  -2   1    0.48    0.32
  10  -2  -1    0.42    0.26
  10   2  -1    0.57    0.37
 -10   2   1   -0.29    0.32
 -10   2   1   -0.20    0.29
  10   2  -1   -0.62    0.27
 -10   2   1   -0.01    0.38
  -9  -2   1   -0.23    0.35
  -9  -2   1    0.06    0.32
  -9  -2   1    0.20    0.28
   9  -2  -1   -0.27    0.34
   9  -2  -1    0.21    0.25
   9  -2  -1    0.01    0.28
   9   2  -1    0.45    0.31
   9   2  -1    0.39    0.18
   9   2  -1    0.05    0.32
  -9   2   1   -0.31    0.31
  -9   2   1    0.73    0.38
   9   2  -1    0.00    0.30
  -9   2   1   -0.05    0.28
   8  -2  -1    0.63    0.35
  -8  -2   1    0.88    0.42
  -8  -2   1    0.18    0.27
  -8  -2   1    0.35    0.33
   8  -2  -1    0.59    0.24
   8  -2  -1    0.09    0.26
  -8   2   1    0.19    0.32
  -8   2   1    0.22    0.29
   8   2  -1    0.00    0.26
  -8   2   1    0.83    0.40
   8   2  -1    0.55    0.17
   8   2  -1    0.82    0.38
   8   2  -1    0.31    0.28
   7  -2  -1    3.13    0.47
  -7  -2   1    2.79    0.27
   7  -2  -1    2.61    0.37
  -7  -2   1    3.72    0.58
  -7  -2   1    2.89    0.44
   7  -2  -1    2.94    0.51
  -7  -2   1    2.80    0.50
  -7   2   1    2.74    0.44
  -7   2   1    3.41    0.53
   7   2  -1    2.42    0.44
   7   2  -1    3.44    0.53
  -7   2   1    2.63    0.46
   7   2  -1    2.29    0.43
   7   2  -1    3.37    0.28
   6  -2  -1   22.02    0.89
  -6  -2   1   22.59    0.74
  -6  -2   1   21.76    1.06
   6  -2  -1   21.20    0.95
   6  -2  -1   21.45    1.05
  -6  -2   1   22.89    1.08
  -6   2   1   20.70    0.96
  -6   2   1   20.63    0.97
   6   2  -1   21.46    1.00
  -6   2   1   18.75    0.99
   6   2  -1   20.19    1.03
   6   2  -1   22.21    0.99
   6   2  -1   20.92    0.72
  -5  -2   1    0.09    0.23
  -5  -2   1    0.27    0.27
   5  -2  -1    0.79    0.25
   5  -2  -1    0.09    0.26
   5  -2  -1    0.08    0.18
  -5  -2   1    0.06    0.13
   5   2  -1    0.42    0.30
  -5   2   1    0.14    0.23
   5   2  -1    0.38    0.25
   5   2  -1    0.38    0.23
  -5   2   1    0.23    0.25
  -5   2   1    0.09    0.21
  -4  -2   1    8.99    0.58
  -4  -2   1    9.97    0.63
  -4  -2   1   10.22    0.43
   4  -2  -1    8.87    0.61
   4  -2  -1    8.73    0.52
   4  -2  -1    8.88    0.50
  -4   2   1    8.10    0.52
   4   2  -1    9.35    0.60
   4   2  -1    9.40    0.57
  -4   2   1   10.04    0.58
  -4   2   1   10.13    0.61
   4   2  -1    9.95    0.60
  -3  -2   1  112.35    3.10
  -3  -2   1  118.80    2.95
   3  -2  -1  116.09    3.01
   3  -2  -1  120.72    3.21
  -3  -2   1  114.63    3.10
   3  -2  -1  120.73    3.06
  -3   2   1  122.53    3.14
  -3   2   1  117.87    3.09
   3   2  -1  112.84    3.15
   3   2  -1  118.98    3.10
  -3   2   1  119.51    2.99
   3   2  -1  120.22    3.14
   2  -2  -1  159.24    3.89
  -2  -2   1  156.61    3.90
  -2  -2   1  160.43    3.99
   2  -2  -1  153.61    4.09
   2  -2  -1  160.10    3.98
  -2  -2   1  161.99    3.99
  -2   2   1  165.48    3.87
   2   2  -1  154.45    4.06
   2   2  -1  161.21    4.00
  -2   2   1  160.61    4.05
  -2   2   1  161.93    4.13
   2   2  -1  159.41    4.07
  -1  -2   1  306.07    7.35
   1  -2  -1  305.31    7.23
  -1  -2   1  303.43    7.31
   1  -2  -1  310.73    7.39
  -1  -2   1  304.95    7.32
   1   2  -1  300.56    7.48
  -1   2   1  310.50    7.55
  -1   2   1  322.33    7.54
   1   2  -1  300.15    7.53
   0  -2   1    4.68    0.26
   0  -2  -1    4.08    0.23
   0  -2  -1    4.10    0.24
   0  -2   1    3.99    0.25
   0   2   1    4.45    0.34
   0   2  -1    4.82    0.36
   0   2   1    4.39    0.32
   0   2  -1    4.10    0.28
  -1  -2  -1   19.08    0.54
   1  -2   1   19.33    0.63
  -1  -2  -1   19.14    0.62
  -1  -2  -1   19.86    0.58
   1  -2   1   19.09    0.63
   1  -2   1   19.26    0.52
   1   2   1   17.95    0.66
  -1   2  -1   19.62    0.66
  -1   2  -1   17.96    0.70
   1   2   1   18.44    0.71
  -1   2  -1   19.32    0.74
  -1   2  -1   18.73    0.52
  -2  -2  -1   17.34    0.61
   2  -2   1   16.73    0.60
   2  -2   1   16.51    0.65
   2  -2   1   17.38    0.61
  -2  -2  -1   16.46    0.63
   2   2   1   15.80    0.66
  -2   2  -1   14.85    0.71
  -2   2  -1   17.03    0.52
  -2   2  -1   16.92    0.67
  -2   2  -1   16.05    0.69
   2   2   1   15.99    0.70
  -3  -2  -1    4.37    0.37
  -3  -2  -1    4.14    0.40
   3  -2   1    4.93    0.41
   3  -2   1    3.88    0.34
   3  -2   1    4.96    0.35
   3   2   1    3.73    0.41
  -3   2  -1    3.79    0.45
  -3   2  -1    4.85    0.31
   3   2   1    3.67    0.41
  -3   2  -1    4.49    0.44
  -4  -2  -1   14.29    0.70
   4  -2   1   15.63    0.76
  -4  -2  -1   15.48    0.76
   4  -2   1   15.28    0.67
   4  -2   1   15.63    0.64
  -4   2  -1   16.44    0.79
   4   2   1   15.92    0.77
   4   2   1   15.27    0.74
  -4   2  -1   16.22    0.81
  -4   2  -1   15.13    0.63
  -5  -2  -1    9.12    0.64
   5  -2   1    8.15    0.55
   5  -2   1    9.53    0.51
   5  -2   1    9.35    0.64
  -5  -2  -1    9.31    0.62
  -5   2  -1    8.80    0.66
   5   2   1    9.35    0.59
   5   2   1    9.28    0.31
  -5   2  -1    9.51    0.55
   5   2   1    8.52    0.60
  -5   2  -1   10.56    0.68
   5   2   1    9.97    0.66
   6  -2   1   23.08    1.10
  -6  -2  -1   23.43    1.07
  -6  -2  -1   24.01    1.09
   6  -2   1   23.58    1.00
  -6  -2  -1   23.97    1.12
   6  -2   1   23.14    0.91
  -6   2  -1   23.07    1.10
   6   2   1   23.84    1.11
   6   2   1   24.71    0.69
   6   2   1   23.60    1.08
   6   2   1   23.93    1.01
  -6   2  -1   23.27    0.98
  -6   2  -1   23.21    1.12
   7  -2   1   31.21    1.37
   7  -2   1   34.16    1.18
  -7  -2  -1   33.81    1.39
  -7  -2  -1   33.21    1.44
  -7  -2  -1   32.32    1.38
   7  -2   1   32.76    1.28
   7   2   1   32.11    1.38
  -7   2  -1   30.05    1.38
   7   2   1   33.71    1.30
   7   2   1   31.26    0.92
  -7   2  -1   32.16    1.39
   7   2   1   32.19    1.38
  -7   2  -1   31.85    1.28
  -8  -2  -1   14.71    0.99
   8  -2   1   16.91    0.91
  -8  -2  -1   13.54    0.95
   8  -2   1   16.80    0.78
  -8  -2  -1   15.64    0.96
   8  -2   1   16.26    1.03
   8   2   1   17.70    0.92
   8   2   1   18.36    1.03
   8   2   1   15.64    0.56
  -8   2  -1   14.67    0.90
   8   2   1   15.52    0.98
  -8   2  -1   16.31    1.00
  -8   2  -1   15.30    1.01
   9  -2   1   -0.29    0.18
   9  -2   1   -0.13    0.28
   9  -2   1    0.04    0.26
  -9  -2  -1    0.16    0.38
  -9  -2  -1   -0.15    0.29
  -9  -2  -1   -0.18    0.28
   9   2   1   -0.40    0.30
  -9   2  -1    0.41    0.33
   9   2   1    0.09    0.12
  -9   2  -1    0.01    0.29
  -9   2  -1    0.23    0.32
   9   2   1    0.04    0.25
   9   2   1    0.10    0.31
 -10  -2  -1    1.94    0.58
 -10  -2  -1    1.94    0.53
 -10  -2  -1    1.49    0.48
  10  -2   1    1.24    0.42
  10  -2   1    1.27    0.32
  10  -2   1    1.20    0.46
  10   2   1    1.24    0.47
  10   2   1    2.72    0.55
 -10   2  -1    2.37    0.55
 -10   2  -1    1.80    0.51
 -10   2  -1    2.43    0.59
 -11  -2  -1   14.36    1.09
  11  -2   1   14.55    0.83
 -11  -2  -1   15.43    1.22
  11  -2   1   13.91    1.15
 -11  -2  -1   13.82    1.19
 -11   2  -1   13.81    1.10
 -11   2  -1   13.69    1.14
 -11   2  -1   14.78    1.10
  11   2   1   12.45    1.04
  11   2   1   14.66    1.12
 -12  -2  -1    0.51    0.50
  12  -2   1    0.79    0.34
  12  -2   1    0.65    0.45
 -12  -2  -1    0.84    0.48
 -12  -2  -1    1.01    0.54
 -12   2  -1   -0.03    0.39
  12   2   1    0.45    0.48
 -12   2  -1    0.79    0.50
  12   2   1    1.14    0.56
 -13  -2  -1    3.24    0.79
  13  -2   1    1.31    0.57
 -13  -2  -1    2.82    0.79
 -13  -2  -1    2.29    0.65
  13   2   1    1.76    0.65
 -13   2  -1    1.46    0.56
 -13   2  -1    3.08    0.76
  14  -2   1    0.45    0.51
 -14  -2  -1   -0.29    0.42
 -14  -2  -1   -0.12    0.50
  14   2   1    0.36    0.47
 -14   2  -1   -0.30    0.47
 -15  -2  -1    0.10    0.57
  15  -2   1    0.49    0.61
  15   2   1    0.55    0.60
 -15   2  -1    0.71    0.62
 -16  -2  -1    0.77    0.63
  16  -2   1   -1.22    0.48
  16   2   1    0.29    0.56
 -16   2  -1    1.23    0.73
  15  -3  -1    8.02    1.13
 -15  -3   1    6.91    1.21
 -15   3   1    9.11    1.25
  15   3  -1    4.73    0.93
 -14  -3   1    2.44    0.77
  14  -3  -1    3.05    0.85
 -14   3   1    4.21    0.87
  14   3  -1    2.09    0.67
 -13  -3   1    1.95    0.57
 -13  -3   1    2.83    0.83
  13  -3  -1    1.44    0.43
 -13  -3   1    2.53    0.74
  13  -3  -1    2.76    0.76
 -13   3   1    2.04    0.68
  13   3  -1    1.96    0.59
  13   3  -1    2.02    0.63
  12  -3  -1    0.18    0.31
 -12  -3   1   -0.20    0.48
 -12  -3   1   -0.17    0.37
 -12  -3   1   -0.12    0.39
  12  -3  -1   -0.65    0.37
  12   3  -1    0.35    0.40
  12   3  -1    0.06    0.45
 -12   3   1   -0.46    0.38
 -12   3   1    0.53    0.41
 -11  -3   1    5.79    0.87
  11  -3  -1    6.06    0.75
  11  -3  -1    4.35    0.80
  11  -3  -1    5.40    0.59
 -11  -3   1    5.36    0.82
 -11  -3   1    4.84    0.72
  11   3  -1    3.40    0.67
 -11   3   1    5.73    0.82
  11   3  -1    7.07    0.85
 -11   3   1    4.80    0.74
  10  -3  -1    5.96    0.59
 -10  -3   1    5.63    0.88
  10  -3  -1    7.07    0.74
 -10  -3   1    5.11    0.68
  10  -3  -1    5.67    0.83
 -10  -3   1    5.63    0.80
  10   3  -1    3.93    0.64
  10   3  -1    5.51    0.80
 -10   3   1    6.36    0.73
 -10   3   1    5.24    0.76
  -9  -3   1    9.10    0.78
   9  -3  -1    9.40    0.76
   9  -3  -1   10.02    0.92
   9  -3  -1    9.66    0.68
  -9  -3   1    9.61    0.92
  -9  -3   1    8.81    0.90
   9   3  -1   10.75    0.85
   9   3  -1    9.46    0.79
   9   3  -1    8.70    0.83
  -9   3   1    7.52    0.80
  -9   3   1    8.18    0.77
  -9   3   1    9.30    0.77
   9   3  -1   10.27    0.50
   8  -3  -1    4.14    0.60
  -8  -3   1    3.81    0.30
   8  -3  -1    3.82    0.54
   8  -3  -1    3.27    0.45
  -8  -3   1    5.02    0.69
  -8   3   1    4.09    0.59
   8   3  -1    4.07    0.57
   8   3  -1    4.07    0.29
  -8   3   1    3.58    0.55
  -8   3   1    4.40    0.60
   8   3  -1    3.86    0.64
   8   3  -1    5.23    0.61
   7  -3  -1    0.11    0.24
  -7  -3   1    0.62    0.36
   7  -3  -1   -0.33    0.30
  -7  -3   1    0.45    0.29
  -7  -3   1    0.14    0.13
   7  -3  -1    0.28    0.23
   7   3  -1   -0.20    0.22
  -7   3   1    0.44    0.29
   7   3  -1    0.22    0.27
   7   3  -1    0.34    0.29
   7   3  -1    0.02    0.13
  -7   3   1    0.10    0.26
  -7   3   1    0.48    0.30
  -6  -3   1   19.89    1.06
   6  -3  -1   21.05    1.09
   6  -3  -1   21.67    0.91
  -6  -3   1   18.29    1.02
   6  -3  -1   19.98    0.92
  -6  -3   1   19.85    0.69
  -6   3   1   21.27    0.94
   6   3  -1   19.92    0.98
   6   3  -1   19.83    0.99
  -6   3   1   20.94    1.00
   6   3  -1   19.80    1.04
  -6   3   1   21.11    1.04
   5  -3  -1    3.65    0.53
  -5  -3   1    3.04    0.27
  -5  -3   1    3.03    0.48
   5  -3  -1    2.92    0.39
   5  -3  -1    2.12    0.35
  -5  -3   1    2.29    0.42
   5   3  -1    2.84    0.43
  -5   3   1    3.85    0.48
   5   3  -1    3.05    0.44
  -5   3   1    2.84    0.43
  -5   3   1    2.52    0.38
   5   3  -1    1.80    0.37
  -4  -3   1   63.84    2.02
  -4  -3   1   64.27    2.04
   4  -3  -1   67.44    1.92
  -4  -3   1   66.99    1.78
   4  -3  -1   67.61    1.94
   4  -3  -1   66.91    2.11
  -4   3   1   67.58    2.03
   4   3  -1   67.89    2.05
   4   3  -1   66.42    2.02
  -4   3   1   70.22    2.06
  -4   3   1   65.04    1.86
   4   3  -1   63.91    2.04
  -3  -3   1  217.73    5.31
  -3  -3   1  218.47    5.46
   3  -3  -1  212.02    5.43
  -3  -3   1  212.46    5.46
   3  -3  -1  219.61    5.61
   3  -3  -1  219.89    5.34
  -3   3   1  216.76    5.27
   3   3  -1  213.15    5.44
  -3   3   1  213.96    5.56
   3   3  -1  215.38    5.57
   3   3  -1  224.50    5.59
  -3   3   1  224.48    5.67
  -2  -3   1   23.56    0.88
  -2  -3   1   23.28    0.75
  -2  -3   1   23.59    0.85
   2  -3  -1   22.86    0.81
   2  -3  -1   22.03    0.77
   2  -3  -1   22.32    0.90
   2   3  -1   23.30    0.92
  -2   3   1   22.65    0.94
  -2   3   1   23.14    0.92
   2   3  -1   23.19    0.90
  -2   3   1   22.70    0.68
   2   3  -1   23.55    0.88
  -1  -3   1    0.43    0.18
   1  -3  -1    0.54    0.16
   1  -3  -1    0.46    0.16
  -1  -3   1    0.54    0.15
  -1  -3   1    0.72    0.21
  -1   3   1    0.65    0.26
  -1   3   1    0.51    0.22
   1   3  -1    0.98    0.28
   1   3  -1    0.53    0.21
   0  -3  -1   13.51    0.41
   0  -3   1   13.69    0.54
   0  -3  -1   13.80    0.51
   0  -3  -1   14.38    0.53
   0  -3   1   14.92    0.50
   0   3   1   14.32    0.63
   0   3   1   13.13    0.65
   0   3  -1   14.40    0.60
   1  -3   1  173.15    4.22
  -1  -3  -1  171.90    4.18
   1  -3   1  171.26    4.04
   1  -3   1  172.07    4.27
  -1  -3  -1  169.82    4.13
  -1  -3  -1  167.34    4.19
  -1   3  -1  167.93    4.46
  -1   3  -1  171.86    4.32
  -1   3  -1  176.63    4.37
   1   3   1  170.77    4.45
   1   3   1  171.58    4.38
   2  -3   1    6.04    0.38
   2  -3   1    6.70    0.41
  -2  -3  -1    5.78    0.42
   2  -3   1    6.34    0.44
  -2  -3  -1    6.31    0.27
  -2  -3  -1    6.39    0.38
  -2   3  -1    6.20    0.48
  -2   3  -1    6.56    0.47
   2   3   1    5.56    0.51
  -2   3  -1    5.69    0.25
  -2   3  -1    6.17    0.50
   2   3   1    5.84    0.44
  -3  -3  -1   36.11    1.17
   3  -3   1   36.76    1.17
  -3  -3  -1   35.37    0.94
  -3  -3  -1   34.93    1.20
   3  -3   1   37.07    1.24
   3  -3   1   34.00    1.13
  -3   3  -1   34.67    1.25
  -3   3  -1   37.55    1.27
  -3   3  -1   36.47    1.02
  -3   3  -1   35.70    1.31
   3   3   1   36.81    1.25
   3   3   1   35.31    1.28
   4  -3   1    0.21    0.19
  -4  -3  -1    0.11    0.23
  -4  -3  -1   -0.07    0.20
   4  -3   1    0.00    0.20
   4  -3   1   -0.02    0.18
  -4   3  -1    0.00    0.15
  -4   3  -1    0.11    0.23
  -4   3  -1    0.12    0.23
   4   3   1   -0.06    0.22
   4   3   1    0.35    0.27
  -5  -3  -1   34.24    1.30
  -5  -3  -1   34.08    1.33
   5  -3   1   34.22    1.22
   5  -3   1   33.75    1.19
   5  -3   1   34.47    1.34
   5   3   1   34.98    1.37
  -5   3  -1   36.20    1.17
   5   3   1   34.55    1.33
  -5   3  -1   36.02    1.41
  -5   3  -1   35.05    1.37
   6  -3   1   22.70    0.92
  -6  -3  -1   21.60    1.05
   6  -3   1   22.30    1.09
  -6  -3  -1   22.26    1.09
   6  -3   1   21.84    0.95
   6   3   1   21.56    0.98
  -6   3  -1   21.26    1.09
  -6   3  -1   20.29    1.06
   6   3   1   22.81    1.09
   6   3   1   21.21    1.04
  -6   3  -1   21.59    0.92
   7  -3   1    9.49    0.66
  -7  -3  -1    8.25    0.73
  -7  -3  -1    7.65    0.71
   7  -3   1    7.64    0.56
   7  -3   1    8.41    0.73
   7   3   1    7.80    0.74
  -7   3  -1    7.91    0.72
  -7   3  -1    7.83    0.71
   7   3   1   10.05    0.67
   7   3   1    9.48    0.76
  -7   3  -1    7.70    0.62
  -8  -3  -1    4.84    0.62
   8  -3   1    4.91    0.53
   8  -3   1    4.68    0.48
  -8  -3  -1    4.58    0.61
   8  -3   1    5.72    0.68
  -8  -3  -1    4.66    0.68
  -8   3  -1    4.22    0.64
  -8   3  -1    4.57    0.62
   8   3   1    4.46    0.60
  -8   3  -1    4.31    0.56
   8   3   1    4.08    0.61
   8   3   1    4.70    0.56
  -9  -3  -1    4.09    0.66
   9  -3   1    4.93    0.61
  -9  -3  -1    4.13    0.65
  -9  -3  -1    6.51    0.79
   9  -3   1    5.97    0.69
   9  -3   1    6.31    0.56
   9   3   1    4.53    0.66
  -9   3  -1    5.43    0.72
   9   3   1    4.60    0.62
  -9   3  -1    4.14    0.66
  -9   3  -1    4.95    0.62
  10  -3   1   16.79    0.91
  10  -3   1   16.24    1.02
 -10  -3  -1   15.11    1.16
 -10  -3  -1   15.87    1.11
 -10  -3  -1   17.56    1.23
  10  -3   1   17.56    1.20
 -10   3  -1   16.99    1.09
  10   3   1   16.19    1.13
  10   3   1   16.96    1.17
 -10   3  -1   16.48    1.14
 -10   3  -1   16.02    1.17
 -11  -3  -1   -0.68    0.31
 -11  -3  -1   -0.01    0.37
 -11  -3  -1    0.37    0.40
  11  -3   1   -0.15    0.24
  11  -3   1    0.00    0.40
  11  -3   1   -0.52    0.25
 -11   3  -1   -0.56    0.32
 -11   3  -1    0.34    0.38
  11   3   1    0.37    0.43
  11   3   1   -0.13    0.36
 -12  -3  -1    0.52    0.42
 -12  -3  -1    0.43    0.51
  12  -3   1    0.15    0.41
  12  -3   1    0.81    0.36
 -12  -3  -1   -0.05    0.53
 -12   3  -1    0.28    0.45
  12   3   1    0.40    0.43
 -12   3  -1    1.00    0.48
  12   3   1    0.85    0.50
 -13  -3  -1    0.05    0.44
 -13  -3  -1    1.72    0.64
  13  -3   1    0.69    0.37
  13  -3   1    0.12    0.47
 -13  -3  -1    0.86    0.60
 -13   3  -1    0.74    0.51
 -13   3  -1    0.85    0.52
  13   3   1    0.32    0.49
  13   3   1    0.07    0.48
 -14  -3  -1    0.19    0.59
  14  -3   1   -0.70    0.47
 -14  -3  -1   -0.92    0.46
 -14  -3  -1   -0.44    0.37
  14   3   1   -0.38    0.42
  14   3   1   -0.30    0.41
 -14   3  -1   -0.31    0.48
  15  -3   1    1.64    0.72
 -15  -3  -1    1.91    0.77
  15   3   1    0.20    0.48
 -15   3  -1    1.87    0.76
 -15  -4   1    3.00    0.92
  15  -4  -1    0.73    0.72
 -15   4   1    1.62    0.73
  15   4  -1    1.30    0.67
 -14  -4   1    0.93    0.71
  14  -4  -1    1.89    0.50
  14  -4  -1    2.45    0.77
 -14   4   1    1.88    0.69
  14   4  -1    1.34    0.63
 -13  -4   1    2.00    0.57
 -13  -4   1   -0.22    0.53
 -13  -4   1    1.45    0.63
  13  -4  -1    1.34    0.61
  13  -4  -1    0.74    0.42
  13   4  -1    2.19    0.61
 -13   4   1    2.75    0.73
  13   4  -1    1.83    0.70
 -12  -4   1    1.15    0.49
 -12  -4   1    0.91    0.52
 -12  -4   1    0.95    0.57
  12  -4  -1    0.43    0.42
  12  -4  -1    0.63    0.57
  12  -4  -1    0.71    0.40
  12   4  -1    1.29    0.55
 -12   4   1    1.28    0.54
  12   4  -1    0.93    0.58
 -12   4   1    1.31    0.50
  11  -4  -1   -0.11    0.29
 -11  -4   1    0.55    0.46
 -11  -4   1    0.54    0.40
 -11  -4   1    0.26    0.41
  11  -4  -1   -0.10    0.32
  11  -4  -1    0.06    0.43
 -11   4   1    0.54    0.41
 -11   4   1   -0.10    0.31
  11   4  -1    0.02    0.38
  11   4  -1   -0.02    0.37
  10  -4  -1   -0.07    0.27
 -10  -4   1    1.15    0.51
  10  -4  -1    0.36    0.33
 -10  -4   1    0.21    0.43
  10  -4  -1    0.93    0.44
 -10  -4   1   -0.03    0.32
  10   4  -1    0.45    0.36
  10   4  -1    0.04    0.37
 -10   4   1    0.34    0.35
 -10   4   1    0.29    0.35
   9  -4  -1    1.45    0.50
  -9  -4   1    0.80    0.41
   9  -4  -1    1.00    0.35
   9  -4  -1    1.13    0.39
   9   4  -1    1.30    0.42
  -9   4   1    1.51    0.44
  -9   4   1    0.86    0.37
   9   4  -1    0.86    0.47
   8  -4  -1    7.53    0.82
   8  -4  -1    6.20    0.60
  -8  -4   1    7.36    0.78
   8  -4  -1    6.73    0.60
  -8  -4   1    6.43    0.77
   8   4  -1    6.86    0.34
  -8   4   1    7.47    0.76
   8   4  -1    5.11    0.67
  -8   4   1    6.45    0.67
   8   4  -1    6.60    0.71
   8   4  -1    6.30    0.65
  -8   4   1    7.12    0.67
  -7  -4   1   35.16    1.58
  -7  -4   1   38.79    1.09
   7  -4  -1   36.28    1.42
   7  -4  -1   35.42    1.38
   7  -4  -1   34.90    1.58
  -7  -4   1   40.61    1.65
   7   4  -1   36.64    1.50
   7   4  -1   37.59    1.08
   7   4  -1   36.68    1.55
  -7   4   1   35.82    1.40
   7   4  -1   37.66    1.59
  -7   4   1   37.54    1.57
  -7   4   1   36.56    1.51
  -6  -4   1   27.38    0.86
  -6  -4   1   27.65    1.27
   6  -4  -1   25.08    1.08
  -6  -4   1   25.85    1.23
   6  -4  -1   25.95    1.26
   6  -4  -1   28.06    1.12
   6   4  -1   25.63    1.21
   6   4  -1   27.33    1.19
  -6   4   1   25.94    1.06
  -6   4   1   28.04    1.25
   6   4  -1   26.60    1.25
  -6   4   1   26.02    1.22
   5  -4  -1    8.23    0.58
   5  -4  -1    8.33    0.56
   5  -4  -1    6.94    0.63
  -5  -4   1    7.65    0.67
  -5  -4   1    8.26    0.42
  -5  -4   1    8.12    0.65
   5   4  -1    8.07    0.65
  -5   4   1    9.11    0.67
   5   4  -1    7.36    0.61
   5   4  -1    7.15    0.60
  -5   4   1    8.28    0.65
  -5   4   1    7.96    0.52
   4  -4  -1   16.90    0.76
  -4  -4   1   16.15    0.86
  -4  -4   1   18.32    0.67
  -4  -4   1   18.61    0.91
   4  -4  -1   18.65    0.80
   4  -4  -1   19.72    0.95
   4   4  -1   18.19    0.91
  -4   4   1   16.96    0.87
  -4   4   1   17.25    0.69
  -4   4   1   16.70    0.86
  -4   4   1   16.95    0.94
   4   4  -1   18.68    0.91
   4   4  -1   17.98    0.89
  -3  -4   1    5.35    0.35
   3  -4  -1    5.24    0.54
   3  -4  -1    5.33    0.44
  -3  -4   1    5.94    0.48
   3  -4  -1    5.87    0.41
  -3  -4   1    5.17    0.51
  -3   4   1    4.99    0.55
   3   4  -1    4.64    0.48
   3   4  -1    5.03    0.51
  -3   4   1    5.14    0.33
   3   4  -1    4.77    0.46
  -3   4   1    5.74    0.53
  -2  -4   1    9.10    0.44
   2  -4  -1    9.60    0.53
  -2  -4   1    9.00    0.57
   2  -4  -1    8.56    0.47
  -2  -4   1    8.05    0.51
   2   4  -1    9.11    0.62
  -2   4   1   10.98    0.67
  -2   4   1    9.39    0.64
   2   4  -1   10.26    0.58
  -1  -4   1   37.62    1.14
  -1  -4   1   37.24    1.22
  -1  -4   1   37.59    1.13
   1  -4  -1   36.95    1.13
   1  -4  -1   37.40    1.17
  -1   4   1   37.76    1.30
   1   4  -1   34.88    1.32
   1   4  -1   37.49    1.24
  -1   4   1   38.71    1.36
   0  -4  -1    9.55    0.47
   0  -4  -1   10.38    0.47
   0  -4  -1   10.15    0.35
   0  -4   1    9.32    0.41
   0  -4   1    8.93    0.51
   0  -4   1    9.64    0.49
   0   4   1    9.19    0.65
   0   4  -1   10.21    0.56
   0   4  -1    9.93    0.64
   0   4   1    8.93    0.55
  -1  -4  -1    3.95    0.29
   1  -4   1    4.49    0.19
  -1  -4  -1    4.22    0.36
   1  -4   1    3.94    0.35
   1  -4   1    5.07    0.39
  -1  -4  -1    4.27    0.28
  -1   4  -1    4.09    0.38
   1   4   1    3.73    0.48
  -1   4  -1    4.10    0.47
   1   4   1    3.85    0.42
  -1   4  -1    3.40    0.43
  -2  -4  -1   11.07    0.58
   2  -4   1   10.53    0.54
  -2  -4  -1   11.58    0.44
  -2  -4  -1   10.44    0.51
   2  -4   1   11.67    0.56
  -2   4  -1   11.26    0.65
   2   4   1   12.17    0.73
   2   4   1   10.53    0.61
  -2   4  -1   11.01    0.35
  -2   4  -1   10.27    0.64
  -2   4  -1   11.35    0.72
   3  -4   1    4.89    0.40
  -3  -4  -1    4.66    0.45
   3  -4   1    4.13    0.47
  -3  -4  -1    4.87    0.27
  -3  -4  -1    4.51    0.40
   3  -4   1    4.74    0.42
  -3   4  -1    4.24    0.53
  -3   4  -1    5.77    0.29
   3   4   1    4.03    0.49
  -3   4  -1    5.17    0.50
  -3   4  -1    4.84    0.50
   3   4   1    4.21    0.46
  -4  -4  -1   93.37    2.64
   4  -4   1   94.24    2.63
  -4  -4  -1   90.01    2.68
  -4  -4  -1   95.08    2.33
   4  -4   1   94.43    2.75
   4  -4   1   93.69    2.59
  -4   4  -1   97.02    2.81
  -4   4  -1   94.61    2.76
  -4   4  -1   94.31    2.42
  -4   4  -1   93.85    2.85
   4   4   1   88.38    2.79
   4   4   1   89.47    2.73
   5  -4   1    8.60    0.58
   5  -4   1    9.51    0.61
  -5  -4  -1    8.06    0.63
   5  -4   1    8.63    0.67
  -5  -4  -1    8.60    0.68
   5   4   1    8.19    0.64
  -5   4  -1    8.18    0.69
  -5   4  -1    8.67    0.51
  -5   4  -1    8.44    0.71
   5   4   1    9.24    0.72
  -6  -4  -1   11.59    0.76
   6  -4   1   11.24    0.81
   6  -4   1   11.55    0.70
   6  -4   1   11.89    0.70
  -6  -4  -1   11.44    0.81
  -6   4  -1   11.98    0.65
   6   4   1   11.89    0.80
  -6   4  -1   10.79    0.81
   6   4   1   12.39    0.85
  -6   4  -1   12.72    0.85
  -7  -4  -1   40.96    1.65
   7  -4   1   39.43    1.50
   7  -4   1   41.24    1.68
  -7  -4  -1   41.44    1.68
   7  -4   1   38.33    1.45
  -7   4  -1   41.74    1.70
   7   4   1   40.94    1.54
   7   4   1   40.17    1.69
  -7   4  -1   40.51    1.46
   7   4   1   40.58    1.67
  -7   4  -1   43.53    1.72
  -8  -4  -1    0.94    0.42
   8  -4   1    0.85    0.40
   8  -4   1    0.88    0.32
   8  -4   1    0.51    0.30
  -8  -4  -1    0.99    0.39
   8   4   1    0.84    0.40
   8   4   1    1.54    0.44
  -8   4  -1    0.86    0.39
  -8   4  -1    0.55    0.38
  -8   4  -1    0.90    0.32
  -9  -4  -1    7.98    0.81
   9  -4   1    7.04    0.80
   9  -4   1    8.64    0.68
  -9  -4  -1    7.58    0.86
   9  -4   1    7.98    0.72
  -9  -4  -1    7.93    0.86
   9   4   1    6.05    0.77
  -9   4  -1    7.11    0.72
   9   4   1    7.42    0.81
  -9   4  -1    5.67    0.75
  -9   4  -1    7.81    0.83
  10  -4   1   -0.05    0.35
 -10  -4  -1    0.42    0.40
  10  -4   1    0.69    0.34
 -10  -4  -1    0.26    0.46
  10  -4   1    1.29    0.41
 -10  -4  -1    0.30    0.44
 -10   4  -1    0.45    0.38
 -10   4  -1    0.45    0.43
  10   4   1    0.08    0.36
  10   4   1    1.22    0.51
  11  -4   1    1.12    0.39
  11  -4   1    1.31    0.55
 -11  -4  -1    1.29    0.55
 -11  -4  -1    1.44    0.50
  11  -4   1    1.09    0.44
 -11  -4  -1    2.07    0.64
 -11   4  -1    1.06    0.45
  11   4   1    0.30    0.43
  11   4   1    2.02    0.56
 -11   4  -1    1.09    0.52
  12  -4   1   -0.23    0.28
 -12  -4  -1   -0.34    0.43
 -12  -4  -1   -0.37    0.44
  12  -4   1    0.50    0.50
 -12  -4  -1    0.20    0.41
  12   4   1   -0.51    0.32
 -12   4  -1   -0.76    0.30
 -12   4  -1   -0.10    0.41
  12   4   1   -0.45    0.38
 -13  -4  -1    2.48    0.77
  13  -4   1    4.46    0.84
 -13  -4  -1    3.78    0.88
 -13  -4  -1    3.24    0.74
  13  -4   1    3.36    0.59
 -13   4  -1    5.12    0.87
  13   4   1    3.24    0.72
 -13   4  -1    3.84    0.81
  13   4   1    1.99    0.62
 -14  -4  -1    2.29    0.79
  14  -4   1    2.72    0.58
  14  -4   1    2.27    0.76
 -14  -4  -1    2.13    0.70
 -14  -4  -1    3.50    0.91
  14   4   1    1.63    0.66
 -14   4  -1    4.07    0.88
  14   4   1    2.01    0.66
 -15  -4  -1    2.31    0.87
  15  -4   1    2.16    0.75
  15   4   1    3.23    0.88
 -15   4  -1    3.45    0.89
 -15  -5   1    1.00    0.72
  15  -5  -1    0.26    0.60
  15  -5  -1    0.28    0.41
 -15   5   1    0.93    0.72
  15   5  -1    0.44    0.63
 -14  -5   1    0.11    0.63
  14  -5  -1   -0.23    0.39
  14  -5  -1    0.74    0.61
 -14   5   1    0.43    0.55
  14   5  -1   -0.50    0.41
 -13  -5   1    0.83    0.58
  13  -5  -1   -0.05    0.47
 -13  -5   1    1.80    0.70
 -13  -5   1    1.03    0.57
  13  -5  -1   -0.08    0.39
 -13   5   1    0.64    0.55
  13   5  -1    1.45    0.58
  13   5  -1    1.07    0.60
  12  -5  -1    1.31    0.49
 -12  -5   1    1.18    0.51
 -12  -5   1    0.46    0.55
  12  -5  -1    0.22    0.46
 -12  -5   1    1.00    0.61
  12  -5  -1    1.10    0.42
 -12   5   1    1.13    0.52
  12   5  -1    0.31    0.46
 -12   5   1    1.64    0.54
  12   5  -1    0.87    0.56
  11  -5  -1    1.34    0.60
 -11  -5   1    0.97    0.46
  11  -5  -1    1.26    0.43
 -11  -5   1    1.43    0.62
 -11  -5   1    1.18    0.54
  11  -5  -1    0.38    0.37
  11   5  -1    1.22    0.49
 -11   5   1    1.20    0.50
  11   5  -1    0.28    0.48
 -11   5   1    1.45    0.51
 -10  -5   1   -0.24    0.39
  10  -5  -1   -0.12    0.39
  10  -5  -1   -0.33    0.27
  10  -5  -1   -0.12    0.28
 -10   5   1    0.46    0.37
 -10   5   1   -0.25    0.31
  10   5  -1    0.33    0.41
  10   5  -1   -0.19    0.35
  -9  -5   1    0.30    0.40
  -9  -5   1    0.47    0.42
   9  -5  -1    1.03    0.40
   9  -5  -1    1.35    0.48
   9  -5  -1    1.20    0.39
  -9   5   1    1.33    0.41
  -9   5   1    1.74    0.48
   9   5  -1    1.20    0.51
   9   5  -1    0.85    0.44
   8  -5  -1    3.23    0.48
  -8  -5   1    2.73    0.58
  -8  -5   1    3.15    0.59
   8  -5  -1    2.84    0.62
   8  -5  -1    3.24    0.52
  -8   5   1    3.86    0.54
   8   5  -1    3.60    0.63
  -8   5   1    3.68    0.59
   8   5  -1    3.40    0.62
   7  -5  -1    0.07    0.26
   7  -5  -1   -0.22    0.31
  -7  -5   1   -0.45    0.28
   7  -5  -1   -0.11    0.21
  -7  -5   1   -0.03    0.12
  -7  -5   1    0.32    0.35
  -7   5   1    0.23    0.31
   7   5  -1    0.54    0.34
  -7   5   1    0.13    0.30
  -7   5   1    0.10    0.22
   7   5  -1   -0.34    0.26
   7   5  -1   -0.09    0.26
  -6  -5   1    0.12    0.31
  -6  -5   1    0.00    0.15
   6  -5  -1    0.05    0.24
   6  -5  -1    0.00    0.27
   6  -5  -1    0.27    0.23
  -6  -5   1   -0.20    0.27
  -6   5   1    0.15    0.28
  -6   5   1    0.32    0.22
   6   5  -1    0.21    0.31
  -6   5   1    0.38    0.30
   6   5  -1    0.10    0.25
   6   5  -1    0.20    0.31
  -5  -5   1   32.63    1.41
   5  -5  -1   34.08    1.28
   5  -5  -1   34.28    1.31
  -5  -5   1   37.83    1.13
   5  -5  -1   35.85    1.49
  -5  -5   1   35.65    1.42
   5   5  -1   35.55    1.41
  -5   5   1   34.58    1.44
  -5   5   1   34.60    1.52
   5   5  -1   33.33    1.43
  -5   5   1   36.80    1.44
  -5   5   1   33.96    1.16
   5   5  -1   32.51    1.40
  -4  -5   1   24.93    1.08
   4  -5  -1   24.60    1.15
   4  -5  -1   23.39    0.95
  -4  -5   1   24.29    1.10
   4  -5  -1   21.95    0.97
  -4  -5   1   24.98    0.86
   4   5  -1   22.17    1.08
  -4   5   1   24.61    1.13
   4   5  -1   23.97    1.14
  -4   5   1   22.83    1.16
   4   5  -1   24.55    1.07
  -4   5   1   22.64    0.81
  -3  -5   1   35.86    1.26
  -3  -5   1   35.39    1.11
   3  -5  -1   32.81    1.34
   3  -5  -1   33.81    1.21
  -3  -5   1   34.45    1.32
   3  -5  -1   31.86    1.15
  -3   5   1   32.46    1.36
  -3   5   1   33.82    1.36
   3   5  -1   35.21    1.32
   3   5  -1   35.36    1.40
  -3   5   1   34.67    0.96
   2  -5  -1    6.50    0.45
   2  -5  -1    7.44    0.50
  -2  -5   1    7.64    0.50
  -2  -5   1    8.51    0.59
  -2  -5   1    6.62    0.42
   2   5  -1    7.98    0.67
  -2   5   1    7.33    0.60
   2   5  -1    6.82    0.56
  -2   5   1    8.28    0.62
   1  -5  -1    3.04    0.32
  -1  -5   1    2.50    0.32
  -1  -5   1    3.08    0.40
   1  -5  -1    3.28    0.35
  -1  -5   1    3.34    0.34
  -1   5   1    2.93    0.47
   1   5  -1    2.91    0.40
   1   5  -1    3.15    0.48
  -1   5   1    2.58    0.41
   0  -5   1    8.48    0.40
   0  -5  -1    9.44    0.36
   0  -5  -1    8.39    0.49
   0  -5  -1    8.25    0.47
   0  -5   1    7.99    0.53
   0  -5   1    8.51    0.49
   0   5  -1    9.40    0.57
   0   5   1    8.15    0.67
   0   5   1    9.24    0.60
   0   5  -1    8.65    0.69
  -1  -5  -1    2.80    0.35
   1  -5   1    3.39    0.38
  -1  -5  -1    3.50    0.30
  -1  -5  -1    3.21    0.28
   1  -5   1    3.65    0.35
   1   5   1    2.69    0.42
  -1   5  -1    3.97    0.44
  -1   5  -1    3.66    0.48
  -1   5  -1    4.11    0.55
   1   5   1    3.53    0.48
  -2  -5  -1   73.95    2.19
   2  -5   1   75.76    2.19
   2  -5   1   75.99    2.17
  -2  -5  -1   79.77    2.10
  -2  -5  -1   76.11    2.04
  -2   5  -1   74.94    2.31
  -2   5  -1   72.77    2.41
   2   5   1   71.84    2.38
  -2   5  -1   75.93    2.31
   2   5   1   79.31    2.33
  -3  -5  -1   11.78    0.72
   3  -5   1   13.60    0.70
   3  -5   1   13.71    0.78
   3  -5   1   12.60    0.67
  -3  -5  -1   13.47    0.53
  -3  -5  -1   14.16    0.68
  -3   5  -1   12.57    0.84
  -3   5  -1   13.36    0.46
   3   5   1   13.18    0.76
   3   5   1   13.73    0.83
  -3   5  -1   13.46    0.79
  -3   5  -1   12.17    0.77
   4  -5   1    3.08    0.48
  -4  -5  -1    2.86    0.25
  -4  -5  -1    2.68    0.42
  -4  -5  -1    3.85    0.49
   4  -5   1    2.35    0.38
   4  -5   1    3.40    0.41
  -4   5  -1    3.18    0.50
  -4   5  -1    3.01    0.28
  -4   5  -1    2.00    0.43
  -4   5  -1    2.27    0.45
   4   5   1    1.83    0.42
   4   5   1    2.22    0.43
  -5  -5  -1    0.25    0.12
  -5  -5  -1    0.15    0.26
  -5  -5  -1   -0.17    0.21
   5  -5   1    0.03    0.26
   5  -5   1    0.16    0.20
   5  -5   1    0.66    0.27
  -5   5  -1    0.13    0.29
  -5   5  -1    0.42    0.28
   5   5   1    0.46    0.34
  -5   5  -1    0.18    0.17
  -5   5  -1    0.39    0.29
   5   5   1    0.37    0.31
   6  -5   1    6.71    0.57
  -6  -5  -1    6.82    0.66
   6  -5   1    5.07    0.62
   6  -5   1    6.18    0.56
  -6  -5  -1    5.02    0.59
  -6   5  -1    5.64    0.47
  -6   5  -1    7.40    0.69
   6   5   1    5.77    0.66
  -6   5  -1    5.43    0.68
   6   5   1    6.31    0.68
   7  -5   1    2.47    0.42
   7  -5   1    2.79    0.45
  -7  -5  -1    2.56    0.50
   7  -5   1    2.61    0.51
  -7  -5  -1    2.46    0.51
   7   5   1    2.76    0.53
  -7   5  -1    3.28    0.57
   7   5   1    2.44    0.50
  -7   5  -1    2.83    0.57
  -7   5  -1    3.22    0.43
  -8  -5  -1    1.54    0.47
   8  -5   1    1.79    0.50
   8  -5   1    0.98    0.35
   8  -5   1    1.28    0.38
  -8  -5  -1    1.21    0.45
   8   5   1    1.16    0.47
   8   5   1    1.36    0.48
  -8   5  -1    0.94    0.40
  -8   5  -1    1.45    0.47
  -8   5  -1    0.98    0.34
   9  -5   1    3.52    0.64
   9  -5   1    3.50    0.56
  -9  -5  -1    3.38    0.68
  -9  -5  -1    3.85    0.66
   9  -5   1    4.03    0.56
   9   5   1    3.16    0.61
  -9   5  -1    3.04    0.53
   9   5   1    4.85    0.74
  -9   5  -1    3.35    0.65
 -10  -5  -1    1.53    0.61
  10  -5   1    1.63    0.46
 -10  -5  -1    0.82    0.48
  10  -5   1    1.94    0.58
 -10  -5  -1    1.35    0.57
  10  -5   1    0.96    0.38
 -10   5  -1    1.92    0.56
 -10   5  -1    2.44    0.53
  10   5   1    1.06    0.51
  10   5   1    2.06    0.57
 -11  -5  -1    0.13    0.49
  11  -5   1    0.63    0.45
 -11  -5  -1    0.74    0.51
  11  -5   1    0.91    0.40
 -11  -5  -1    0.38    0.44
  11  -5   1    1.23    0.43
 -11   5  -1    1.20    0.51
  11   5   1    0.79    0.48
 -11   5  -1    1.53    0.53
  11   5   1    0.94    0.52
  12  -5   1    1.46    0.46
 -12  -5  -1    0.43    0.49
 -12  -5  -1    1.02    0.53
  12  -5   1    1.75    0.63
 -12  -5  -1    0.65    0.54
  12   5   1    0.58    0.52
  12   5   1    1.06    0.57
 -12   5  -1    1.62    0.56
 -12   5  -1    1.39    0.56
 -13  -5  -1    0.06    0.45
  13  -5   1   -0.19    0.33
 -13  -5  -1   -0.89    0.44
  13  -5   1   -0.81    0.41
 -13  -5  -1   -0.91    0.41
 -13   5  -1    0.09    0.45
  13   5   1   -0.13    0.50
 -13   5  -1   -0.36    0.43
  13   5   1   -0.53    0.40
 -14  -5  -1    0.29    0.51
  14  -5   1    0.02    0.53
 -14  -5  -1    1.97    0.76
 -14  -5  -1    0.18    0.58
  14  -5   1    0.91    0.49
 -14   5  -1    1.19    0.62
  14   5   1    0.32    0.56
  14   5   1    0.48    0.52
  15  -5   1    2.48    0.81
 -15  -5  -1    3.80    1.08
 -15   5  -1    5.74    1.04
  15   5   1    2.55    0.76
  14  -6  -1    0.00    0.56
 -14  -6   1    0.09    0.61
  14  -6  -1    0.22    0.42
 -14  -6   1   -1.26    0.47
  14   6  -1    0.88    0.61
  13  -6  -1    2.18    0.76
 -13  -6   1    4.36    0.93
  13  -6  -1    3.55    0.67
 -13  -6   1    5.06    1.06
 -13  -6   1    4.10    0.84
  13   6  -1    2.42    0.70
  13   6  -1    4.57    0.89
  12  -6  -1   -1.01    0.29
 -12  -6   1    0.56    0.59
 -12  -6   1   -0.10    0.44
  12  -6  -1   -0.16    0.46
 -12  -6   1    0.17    0.41
  12  -6  -1    0.23    0.39
  12   6  -1    0.43    0.52
 -12   6   1   -0.69    0.34
  12   6  -1    0.05    0.42
 -12   6   1   -0.08    0.42
  11  -6  -1    0.21    0.36
  11  -6  -1    0.36    0.36
  11  -6  -1    0.25    0.45
 -11  -6   1   -0.12    0.45
  11   6  -1   -0.14    0.42
 -11   6   1   -0.53    0.33
 -11   6   1    0.04    0.39
  11   6  -1    0.76    0.49
  10  -6  -1    1.60    0.48
 -10  -6   1    1.75    0.58
  10  -6  -1    1.17    0.40
 -10  -6   1    0.79    0.52
  10  -6  -1    1.75    0.60
  10   6  -1    1.10    0.51
 -10   6   1    1.69    0.53
  10   6  -1    2.36    0.62
 -10   6   1    2.46    0.56
   9  -6  -1    0.22    0.32
   9  -6  -1    0.64    0.44
  -9  -6   1    0.80    0.46
   9  -6  -1    1.13    0.39
  -9  -6   1    0.78    0.46
   9   6  -1    0.81    0.42
  -9   6   1    1.05    0.39
  -9   6   1    0.42    0.38
   9   6  -1    0.45    0.44
  -8  -6   1    5.38    0.77
   8  -6  -1    5.73    0.67
  -8  -6   1    5.97    0.82
   8  -6  -1    6.27    0.83
   8  -6  -1    5.56    0.63
   8   6  -1    5.64    0.76
   8   6  -1    6.53    0.80
  -8   6   1    5.67    0.73
  -8   6   1    6.46    0.62
  -7  -6   1    0.70    0.38
   7  -6  -1    0.75    0.32
   7  -6  -1    0.85    0.35
  -7  -6   1    0.80    0.39
   7  -6  -1    0.86    0.43
   7   6  -1    1.15    0.40
   7   6  -1    1.64    0.47
  -7   6   1    1.57    0.46
  -7   6   1    0.81    0.29
  -6  -6   1   14.32    0.94
   6  -6  -1   13.41    0.94
  -6  -6   1   13.80    0.63
   6  -6  -1   11.74    0.77
  -6  -6   1   13.34    0.96
   6  -6  -1   13.27    0.81
  -6   6   1   13.79    0.95
   6   6  -1   13.31    0.96
   6   6  -1   13.07    0.89
  -6   6   1   13.74    0.69
  -6   6   1   13.90    0.93
   6   6  -1   14.01    0.95
  -5  -6   1   28.00    1.31
   5  -6  -1   27.75    1.18
  -5  -6   1   26.93    1.24
  -5  -6   1   26.44    0.96
   5  -6  -1   27.42    1.31
   5  -6  -1   26.69    1.12
  -5   6   1   25.73    1.29
  -5   6   1   26.87    1.36
   5   6  -1   26.82    1.26
  -5   6   1   28.68    1.30
   5   6  -1   24.76    1.28
   5   6  -1   29.40    1.27
  -5   6   1   26.95    0.95
   4  -6  -1    2.08    0.34
   4  -6  -1    1.99    0.36
   4  -6  -1    2.61    0.50
  -4  -6   1    2.58    0.47
  -4  -6   1    2.95    0.45
  -4  -6   1    2.36    0.32
  -4   6   1    2.60    0.26
  -4   6   1    2.33    0.48
   4   6  -1    1.88    0.44
   4   6  -1    2.93    0.49
  -4   6   1    1.99    0.43
  -3  -6   1   29.37    1.04
  -3  -6   1   30.50    1.18
   3  -6  -1   28.38    1.15
  -3  -6   1   30.13    1.26
   3  -6  -1   31.94    1.34
   3  -6  -1   30.66    1.14
  -3   6   1   27.36    1.29
  -3   6   1   30.68    1.34
   3   6  -1   31.50    1.38
   3   6  -1   30.26    1.28
   2  -6  -1   66.57    1.99
   2  -6  -1   65.13    1.94
  -2  -6   1   67.44    1.95
  -2  -6   1   64.59    2.07
  -2  -6   1   65.60    1.90
  -2   6   1   64.39    2.17
   2   6  -1   66.21    2.12
   2   6  -1   60.89    2.19
  -2   6   1   60.34    2.18
  -1  -6   1   27.80    1.01
   1  -6  -1   26.28    1.01
  -1  -6   1   26.69    1.10
   1  -6  -1   27.41    1.03
  -1  -6   1   26.53    0.95
   1   6  -1   27.89    1.15
  -1   6   1   27.87    1.21
  -1   6   1   27.99    1.26
   1   6  -1   26.81    1.27
   0  -6   1   20.27    0.85
   0  -6   1   19.78    0.90
   0  -6  -1   20.30    0.87
   0  -6  -1   19.69    0.81
   0  -6   1   20.72    0.69
   0  -6  -1   21.06    0.64
   0   6  -1   19.71    0.95
   0   6  -1   20.78    1.08
   0   6   1   19.48    0.98
   0   6   1   21.34    1.10
  -1  -6  -1    0.36    0.22
   1  -6   1    0.58    0.22
  -1  -6  -1    0.85    0.20
  -1  -6  -1    0.85    0.21
   1  -6   1    0.48    0.25
   1   6   1    0.40    0.29
   1   6   1    0.67    0.34
  -1   6  -1    0.06    0.22
  -1   6  -1    0.95    0.38
  -2  -6  -1   30.08    1.02
   2  -6   1   30.12    1.16
  -2  -6  -1   30.63    1.06
  -2  -6  -1   29.76    1.18
   2  -6   1   31.20    1.17
   2   6   1   31.67    1.26
  -2   6  -1   29.00    1.35
  -2   6  -1   29.89    1.25
   2   6   1   31.14    1.37
  -2   6  -1   33.08    1.31
   3  -6   1   59.97    1.93
  -3  -6  -1   57.15    1.85
   3  -6   1   61.21    1.92
  -3  -6  -1   62.17    2.00
   3  -6   1   63.21    2.07
  -3  -6  -1   61.73    1.74
  -3   6  -1   63.83    2.10
  -3   6  -1   62.38    1.54
   3   6   1   58.23    2.17
   3   6   1   58.05    2.05
  -3   6  -1   65.71    2.23
  -3   6  -1   63.49    2.12
  -4  -6  -1    0.56    0.29
   4  -6   1    0.11    0.23
  -4  -6  -1    0.37    0.16
  -4  -6  -1    0.38    0.25
   4  -6   1    0.20    0.22
   4  -6   1    0.38    0.32
  -4   6  -1    0.30    0.28
  -4   6  -1    0.61    0.36
   4   6   1    0.17    0.26
  -4   6  -1    0.14    0.26
  -4   6  -1    0.53    0.16
   4   6   1    0.52    0.32
   5  -6   1   11.05    0.81
   5  -6   1    9.94    0.67
   5  -6   1   10.18    0.69
  -5  -6  -1   10.82    0.47
  -5  -6  -1   10.51    0.73
  -5  -6  -1   10.78    0.79
  -5   6  -1   10.98    0.83
  -5   6  -1   10.84    0.53
   5   6   1    8.96    0.83
  -5   6  -1    9.49    0.79
   5   6   1   11.31    0.84
  -5   6  -1    9.96    0.82
   6  -6   1    2.38    0.42
   6  -6   1    3.01    0.55
   6  -6   1    2.49    0.46
  -6  -6  -1    3.26    0.53
  -6  -6  -1    2.29    0.46
  -6   6  -1    2.48    0.36
   6   6   1    3.36    0.60
  -6   6  -1    3.97    0.63
   6   6   1    2.29    0.51
  -6   6  -1    2.12    0.53
   7  -6   1    0.85    0.31
   7  -6   1    0.12    0.35
  -7  -6  -1    0.46    0.33
  -7  -6  -1    0.06    0.31
   7  -6   1    0.74    0.32
  -7   6  -1   -0.03    0.33
   7   6   1   -0.49    0.27
  -7   6  -1    0.11    0.22
  -7   6  -1    0.81    0.40
   7   6   1    0.22    0.32
  -8  -6  -1    0.08    0.35
   8  -6   1    0.25    0.36
  -8  -6  -1    0.17    0.36
   8  -6   1    0.08    0.27
   8  -6   1    0.30    0.31
   8   6   1   -0.10    0.32
  -8   6  -1    0.36    0.39
   8   6   1    0.49    0.38
  -8   6  -1   -0.13    0.24
   9  -6   1   -0.18    0.25
  -9  -6  -1    0.60    0.45
  -9  -6  -1    0.41    0.43
   9  -6   1    0.28    0.30
   9  -6   1   -0.13    0.38
  -9   6  -1    0.35    0.32
  -9   6  -1    0.92    0.47
   9   6   1    1.43    0.56
   9   6   1    1.09    0.51
 -10  -6  -1   11.24    1.07
  10  -6   1   10.04    0.84
 -10  -6  -1    9.57    1.02
  10  -6   1    9.77    0.99
  10  -6   1    8.87    0.84
  10   6   1    8.00    0.94
 -10   6  -1    8.16    1.00
 -10   6  -1    8.40    0.81
  10   6   1    8.35    0.96
  11  -6   1    0.06    0.33
 -11  -6  -1    0.45    0.53
 -11  -6  -1   -0.37    0.38
 -11  -6  -1    0.52    0.50
  11  -6   1   -0.15    0.38
  11  -6   1    0.33    0.37
  11   6   1    0.25    0.42
 -11   6  -1    0.33    0.47
  11   6   1    0.72    0.49
 -11   6  -1    0.36    0.39
  12  -6   1    7.79    1.04
 -12  -6  -1    9.92    1.18
 -12  -6  -1    7.62    1.13
  12  -6   1    8.47    0.88
 -12  -6  -1    7.13    1.01
  12   6   1    8.08    1.04
 -12   6  -1    6.60    0.94
  12   6   1    7.61    1.04
 -12   6  -1    9.49    0.98
 -13  -6  -1    0.52    0.57
 -13  -6  -1    0.65    0.59
 -13  -6  -1    0.46    0.55
  13  -6   1    0.71    0.54
  13  -6   1    0.20    0.40
  13   6   1    0.51    0.54
 -13   6  -1    1.14    0.62
  13   6   1    0.93    0.60
 -13   6  -1    0.70    0.53
  14  -6   1    1.25    0.69
 -14  -6  -1    0.58    0.69
  14  -6   1    0.43    0.48
 -14  -6  -1    3.14    0.81
 -14  -6  -1    3.24    0.90
  14   6   1    1.98    0.77
  14   6   1    0.77    0.68
 -14  -7   1   -0.38    0.55
 -14  -7   1    0.20    0.64
  14  -7  -1    0.75    0.48
  14  -7  -1    0.89    0.67
  14   7  -1    0.16    0.58
 -13  -7   1   -0.02    0.47
 -13  -7   1   -0.34    0.58
  13  -7  -1   -0.03    0.38
 -13  -7   1    0.01    0.57
  13  -7  -1    0.46    0.61
  13   7  -1   -0.19    0.50
  13   7  -1    0.01    0.50
  12  -7  -1   -0.13    0.44
 -12  -7   1   -0.37    0.46
  12  -7  -1   -0.28    0.34
  12  -7  -1    0.22    0.33
  12   7  -1   -0.43    0.43
  12   7  -1    0.25    0.47
 -12   7   1    0.70    0.52
 -11  -7   1    0.76    0.53
 -11  -7   1    1.48    0.62
  11  -7  -1    0.91    0.43
  11  -7  -1    0.81    0.44
  11  -7  -1    0.67    0.56
 -11   7   1    1.07    0.51
  11   7  -1    0.91    0.60
  11   7  -1    1.10    0.53
 -10  -7   1    2.28    0.70
  10  -7  -1    3.48    0.61
  10  -7  -1    2.94    0.55
 -10  -7   1    2.25    0.67
  10  -7  -1    2.00    0.68
 -10   7   1    3.06    0.67
  10   7  -1    2.94    0.69
  10   7  -1    1.46    0.54
   9  -7  -1    0.20    0.35
   9  -7  -1   -0.19    0.34
  -9  -7   1   -0.08    0.41
   9  -7  -1    0.30    0.33
  -9  -7   1   -0.19    0.37
   9   7  -1    0.23    0.43
   9   7  -1   -0.02    0.34
  -9   7   1    0.05    0.38
  -8  -7   1    2.05    0.59
   8  -7  -1    1.73    0.43
   8  -7  -1    1.92    0.44
  -8  -7   1    1.77    0.54
   8  -7  -1    1.88    0.60
   8   7  -1    0.93    0.48
  -8   7   1    2.23    0.44
  -8   7   1    2.50    0.58
   8   7  -1    1.97    0.57
   7  -7  -1    4.08    0.57
  -7  -7   1    3.60    0.65
  -7  -7   1    4.66    0.71
   7  -7  -1    4.15    0.59
   7  -7  -1    4.33    0.72
   7   7  -1    4.03    0.71
  -7   7   1    4.24    0.68
  -7   7   1    3.54    0.46
   7   7  -1    5.70    0.75
  -6  -7   1    0.09    0.19
   6  -7  -1    0.28    0.33
  -6  -7   1    0.16    0.33
  -6  -7   1    0.07    0.31
   6  -7  -1    0.70    0.30
   6  -7  -1   -0.22    0.21
  -6   7   1    0.53    0.38
   6   7  -1    0.17    0.38
   6   7  -1   -0.16    0.30
  -6   7   1    0.36    0.39
  -6   7   1    0.54    0.22
  -5  -7   1    1.84    0.30
  -5  -7   1    1.20    0.38
   5  -7  -1    1.73    0.36
   5  -7  -1    0.90    0.43
  -5  -7   1    1.13    0.39
   5  -7  -1    1.37    0.34
  -5   7   1    1.11    0.43
  -5   7   1    1.91    0.28
  -5   7   1    2.58    0.55
   5   7  -1    1.46    0.43
   5   7  -1    1.62    0.47
   4  -7  -1   29.85    1.19
  -4  -7   1   28.17    1.24
  -4  -7   1   27.95    1.33
   4  -7  -1   27.80    1.20
  -4  -7   1   28.13    1.06
   4  -7  -1   28.77    1.37
  -4   7   1   28.84    1.39
   4   7  -1   26.60    1.41
   4   7  -1   27.90    1.30
  -4   7   1   26.57    1.38
  -3  -7   1   11.66    0.73
  -3  -7   1   13.01    0.84
   3  -7  -1   13.22    0.77
   3  -7  -1   11.61    0.84
   3  -7  -1   13.58    0.75
  -3  -7   1   12.24    0.65
   3   7  -1   13.52    0.97
   3   7  -1   13.17    0.84
  -3   7   1   12.52    0.93
  -3   7   1   13.06    0.89
  -2  -7   1    0.49    0.23
   2  -7  -1    0.48    0.26
  -2  -7   1    0.22    0.29
  -2  -7   1    0.34    0.21
   2  -7  -1    0.60    0.25
  -2   7   1    0.44    0.33
   2   7  -1    0.62    0.28
   2   7  -1    0.92    0.38
  -2   7   1    0.30    0.32
   1  -7  -1    6.78    0.55
  -1  -7   1    6.40    0.49
  -1  -7   1    7.82    0.62
  -1  -7   1    6.47    0.46
   1  -7  -1    6.86    0.52
  -1   7   1    7.02    0.64
   1   7  -1    7.70    0.63
   1   7  -1    6.94    0.70
  -1   7   1    7.74    0.72
   0  -7   1    1.76    0.24
   0  -7  -1    1.45    0.29
   0  -7   1    1.23    0.32
   0  -7   1    2.40    0.37
   0  -7  -1    1.64    0.22
   0  -7  -1    1.51    0.33
   0   7  -1    2.32    0.52
   0   7   1    2.48    0.53
   0   7   1    2.12    0.43
   0   7  -1    1.03    0.35
  -1  -7  -1    1.24    0.30
  -1  -7  -1    1.47    0.24
   1  -7   1    0.84    0.30
   1  -7   1    1.12    0.30
  -1  -7  -1    0.87    0.25
  -1   7  -1    0.25    0.32
  -1   7  -1    0.96    0.32
   1   7   1    0.93    0.39
   1   7   1    0.67    0.30
   2  -7   1    3.28    0.46
  -2  -7  -1    4.41    0.41
  -2  -7  -1    4.25    0.38
  -2  -7  -1    4.69    0.53
   2  -7   1    4.34    0.46
  -2   7  -1    3.75    0.54
  -2   7  -1    5.44    0.65
   2   7   1    5.44    0.61
   2   7   1    4.78    0.62
   3  -7   1    2.86    0.42
   3  -7   1    3.29    0.47
  -3  -7  -1    3.02    0.48
   3  -7   1    3.80    0.54
  -3  -7  -1    2.83    0.33
  -3  -7  -1    2.81    0.40
   3   7   1    3.41    0.53
  -3   7  -1    2.85    0.58
  -3   7  -1    2.45    0.50
   3   7   1    2.69    0.53
  -3   7  -1    2.29    0.45
  -4  -7  -1   25.87    1.10
   4  -7   1   23.38    1.08
   4  -7   1   23.81    1.18
  -4  -7  -1   23.71    0.88
   4  -7   1   22.59    1.08
  -4  -7  -1   24.64    1.18
  -4   7  -1   24.21    0.72
  -4   7  -1   21.70    1.18
  -4   7  -1   22.17    1.20
  -4   7  -1   22.96    1.30
   4   7   1   23.88    1.22
   4   7   1   22.55    1.27
   5  -7   1   18.02    0.97
  -5  -7  -1   20.10    0.77
  -5  -7  -1   19.46    1.03
   5  -7   1   20.27    1.15
  -5  -7  -1   20.15    1.11
   5  -7   1   16.14    0.94
  -5   7  -1   20.38    1.15
  -5   7  -1   20.02    0.72
   5   7   1   18.30    1.08
  -5   7  -1   18.30    1.18
  -5   7  -1   22.34    1.21
   5   7   1   20.38    1.23
  -6  -7  -1    4.47    0.63
   6  -7   1    5.31    0.60
   6  -7   1    7.12    0.76
  -6  -7  -1    6.38    0.72
   6  -7   1    4.86    0.60
  -6   7  -1    5.94    0.45
  -6   7  -1    4.58    0.73
   6   7   1    5.87    0.68
  -6   7  -1    4.40    0.64
   6   7   1    5.10    0.70
   7  -7   1    3.43    0.54
   7  -7   1    2.32    0.49
  -7  -7  -1    2.30    0.54
  -7  -7  -1    3.43    0.60
   7  -7   1    3.31    0.61
  -7   7  -1    3.31    0.44
   7   7   1    2.39    0.58
  -7   7  -1    2.58    0.61
   7   7   1    3.51    0.65
   8  -7   1    0.32    0.29
  -8  -7  -1   -0.16    0.35
  -8  -7  -1    0.23    0.39
   8  -7   1    0.08    0.40
   8  -7   1    0.54    0.34
   8   7   1    0.46    0.45
  -8   7  -1    0.46    0.37
   8   7   1   -0.14    0.35
  -8   7  -1   -0.33    0.22
  -9  -7  -1    0.95    0.49
  -9  -7  -1    1.22    0.50
   9  -7   1    0.76    0.37
   9  -7   1    0.59    0.37
   9  -7   1   -0.03    0.40
   9   7   1    0.39    0.48
  -9   7  -1    0.60    0.46
   9   7   1    0.75    0.44
  10  -7   1    4.94    0.70
 -10  -7  -1    3.28    0.70
  10  -7   1    4.05    0.67
  10  -7   1    4.02    0.79
 -10  -7  -1    3.51    0.75
  10   7   1    4.04    0.82
  10   7   1    4.38    0.80
 -10   7  -1    5.61    0.87
  11  -7   1    0.25    0.38
 -11  -7  -1    0.31    0.48
 -11  -7  -1    0.39    0.47
  11  -7   1   -0.19    0.40
  11  -7   1    0.36    0.39
  11   7   1   -0.74    0.39
  11   7   1    0.60    0.51
 -11   7  -1   -0.67    0.38
 -12  -7  -1    0.24    0.47
 -12  -7  -1    0.23    0.54
 -12  -7  -1   -0.08    0.51
  12  -7   1   -0.12    0.45
  12  -7   1   -0.68    0.33
  12   7   1    0.02    0.50
  12   7   1   -0.20    0.46
 -12   7  -1    0.27    0.47
  13  -7   1   -0.22    0.49
 -13  -7  -1    0.76    0.61
  13  -7   1    0.04    0.41
 -13  -7  -1    0.10    0.60
 -13  -7  -1    0.89    0.67
  13   7   1    0.42    0.49
 -13   7  -1    1.25    0.63
  13   7   1    0.25    0.64
  14  -7   1    2.64    0.69
  14  -7   1    1.88    0.81
 -14  -7  -1    3.09    0.95
 -14  -7  -1    0.74    0.74
 -14  -7  -1    1.63    0.71
  14   7   1    2.55    0.76
  14   7   1    1.53    0.72
 -13  -8   1    2.64    0.91
  13  -8  -1    1.09    0.51
  13  -8  -1    1.12    0.68
 -13  -8   1    1.41    0.72
 -13  -8   1    1.15    0.73
  13   8  -1    1.13    0.64
  13   8  -1    1.08    0.68
  12  -8  -1    0.94    0.60
 -12  -8   1    2.14    0.78
 -12  -8   1    2.82    0.76
  12  -8  -1    2.37    0.59
  12  -8  -1    1.55    0.61
  12   8  -1    1.76    0.67
  12   8  -1    1.97    0.70
 -11  -8   1   -1.02    0.37
  11  -8  -1    0.01    0.37
 -11  -8   1    0.50    0.55
  11  -8  -1    0.06    0.42
  11  -8  -1   -0.24    0.39
  11   8  -1    0.48    0.50
 -11   8   1    0.06    0.38
  11   8  -1   -0.92    0.43
  10  -8  -1    1.71    0.63
  10  -8  -1    1.81    0.56
 -10  -8   1    2.54    0.69
  10  -8  -1    1.55    0.53
 -10  -8   1    2.35    0.72
  10   8  -1    2.39    0.70
  10   8  -1    3.07    0.72
 -10   8   1    2.30    0.62
  -9  -8   1    5.05    0.87
   9  -8  -1    4.46    0.70
  -9  -8   1    3.85    0.83
   9  -8  -1    5.24    0.89
   9  -8  -1    4.54    0.70
   9   8  -1    3.57    0.77
  -9   8   1    5.25    0.81
   9   8  -1    3.70    0.77
   8  -8  -1    3.29    0.56
   8  -8  -1    2.76    0.57
  -8  -8   1    3.88    0.75
   8  -8  -1    2.83    0.63
  -8  -8   1    4.38    0.76
   8   8  -1    3.98    0.75
   8   8  -1    3.23    0.65
  -8   8   1    2.95    0.68
   7  -8  -1    6.44    0.73
  -7  -8   1    5.90    0.76
  -7  -8   1    6.90    0.85
   7  -8  -1    5.81    0.84
   7  -8  -1    6.12    0.66
   7   8  -1    6.02    0.80
  -7   8   1    5.46    0.79
   7   8  -1    5.97    0.77
   6  -8  -1   -0.01    0.26
   6  -8  -1    0.15    0.38
   6  -8  -1    0.10    0.27
  -6  -8   1    0.10    0.36
  -6  -8   1    0.66    0.38
   6   8  -1    0.58    0.41
   6   8  -1    0.88    0.42
  -6   8   1   -0.14    0.36
  -6   8   1    0.28    0.38
  -5  -8   1    1.37    0.42
  -5  -8   1    1.58    0.48
   5  -8  -1    1.69    0.42
  -5  -8   1    1.66    0.33
   5  -8  -1    1.51    0.48
   5  -8  -1    1.33    0.37
  -5   8   1    1.32    0.50
   5   8  -1    1.59    0.52
  -5   8   1    1.59    0.56
   5   8  -1    1.58    0.45
   4  -8  -1    0.17    0.28
  -4  -8   1    0.07    0.26
   4  -8  -1   -0.32    0.32
  -4  -8   1   -0.25    0.29
  -4  -8   1    0.12    0.21
   4  -8  -1   -0.05    0.25
   4   8  -1   -0.04    0.31
  -4   8   1    0.07    0.34
  -4   8   1   -0.35    0.27
   4   8  -1    0.56    0.33
   3  -8  -1    2.76    0.46
   3  -8  -1    2.51    0.55
  -3  -8   1    2.21    0.36
   3  -8  -1    2.29    0.42
  -3  -8   1    1.84    0.40
  -3  -8   1    1.80    0.45
   3   8  -1    3.34    0.56
  -3   8   1    1.93    0.48
   3   8  -1    2.45    0.59
  -3   8   1    2.73    0.54
  -2  -8   1   52.25    1.92
  -2  -8   1   50.13    1.69
   2  -8  -1   50.33    1.75
  -2  -8   1   49.88    1.67
   2  -8  -1   49.73    1.76
   2   8  -1   53.74    1.96
  -2   8   1   52.21    2.01
  -2   8   1   51.01    2.06
   2   8  -1   52.56    2.09
  -1  -8   1   10.93    0.81
  -1  -8   1   12.58    0.63
  -1  -8   1   12.57    0.71
   1  -8  -1   12.26    0.73
   1  -8  -1   12.72    0.78
  -1   8   1   13.19    0.92
   1   8  -1   12.09    0.96
   1   8  -1   13.61    0.89
  -1   8   1   12.98    0.96
   0  -8  -1   -0.07    0.22
   0  -8   1    0.21    0.22
   0  -8   1    0.16    0.25
   0  -8  -1    0.35    0.22
   0  -8   1   -0.06    0.12
   0   8   1    0.14    0.30
   0   8   1    0.28    0.34
   0   8  -1    0.16    0.33
   0   8  -1    0.11    0.29
  -1  -8  -1    1.78    0.33
  -1  -8  -1    1.69    0.37
  -1  -8  -1    1.77    0.27
   1  -8   1    1.04    0.35
   1  -8   1    1.20    0.32
  -1   8  -1    1.37    0.50
  -1   8  -1    2.10    0.43
   1   8   1    2.30    0.48
   1   8   1    1.05    0.42
   2  -8   1    3.23    0.50
  -2  -8  -1    2.90    0.39
  -2  -8  -1    3.11    0.38
   2  -8   1    2.15    0.40
  -2  -8  -1    2.86    0.49
  -2   8  -1    3.07    0.53
   2   8   1    3.00    0.60
  -2   8  -1    2.75    0.60
   2   8   1    2.83    0.53
  -3  -8  -1    4.61    0.49
  -3  -8  -1    4.44    0.59
   3  -8   1    4.67    0.53
   3  -8   1    4.95    0.59
  -3  -8  -1    4.05    0.41
  -3   8  -1    3.39    0.60
   3   8   1    4.96    0.70
  -3   8  -1    3.65    0.67
   3   8   1    4.17    0.59
   4  -8   1   36.38    1.47
   4  -8   1   37.92    1.52
  -4  -8  -1   36.77    1.45
   4  -8   1   37.01    1.64
  -4  -8  -1   34.77    1.24
  -4  -8  -1   37.53    1.60
   4   8   1   35.82    1.73
  -4   8  -1   36.76    1.68
   4   8   1   35.25    1.60
  -4   8  -1   36.36    1.75
   5  -8   1   20.25    1.21
   5  -8   1   21.15    1.09
  -5  -8  -1   19.12    1.08
   5  -8   1   20.83    1.09
  -5  -8  -1   21.82    1.21
  -5  -8  -1   20.71    0.85
  -5   8  -1   20.19    1.24
   5   8   1   19.54    1.29
  -5   8  -1   19.21    1.25
   5   8   1   20.87    1.20
   6  -8   1    9.08    0.86
  -6  -8  -1    5.31    0.75
   6  -8   1    6.45    0.66
  -6  -8  -1    6.64    0.73
   6  -8   1    6.91    0.69
   6   8   1    6.54    0.75
  -6   8  -1    6.79    0.84
   6   8   1    7.81    0.86
  -6   8  -1    6.98    0.87
   7  -8   1    3.81    0.60
   7  -8   1    2.93    0.53
  -7  -8  -1    4.52    0.72
   7  -8   1    3.51    0.68
  -7  -8  -1    2.85    0.58
   7   8   1    3.71    0.70
   7   8   1    2.56    0.66
  -7   8  -1    2.45    0.61
   8  -8   1    1.13    0.42
  -8  -8  -1    0.97    0.50
  -8  -8  -1    0.92    0.47
   8  -8   1    1.41    0.54
   8  -8   1    1.96    0.50
   8   8   1    1.14    0.49
   8   8   1    0.57    0.56
  -8   8  -1    1.55    0.54
   9  -8   1    1.44    0.48
   9  -8   1    1.95    0.51
   9  -8   1    1.96    0.62
  -9  -8  -1    1.00    0.53
  -9  -8  -1    1.62    0.55
  -9   8  -1    2.08    0.65
   9   8   1    2.32    0.67
   9   8   1    1.47    0.59
  10  -8   1    0.35    0.40
  10  -8   1    0.11    0.38
 -10  -8  -1    0.11    0.45
  10  -8   1    0.03    0.45
 -10  -8  -1    0.34    0.49
 -10   8  -1    0.16    0.44
  10   8   1    0.01    0.51
  10   8   1    0.67    0.50
 -11  -8  -1    0.27    0.50
  11  -8   1    0.26    0.40
  11  -8   1   -0.35    0.42
  11  -8   1   -0.17    0.39
 -11  -8  -1    0.18    0.49
 -11   8  -1    0.11    0.48
  11   8   1   -0.96    0.37
  11   8   1    0.46    0.54
  12  -8   1    0.74    0.50
  12  -8   1    0.49    0.54
 -12  -8  -1   -0.47    0.46
 -12   8  -1   -0.24    0.48
  12   8   1   -0.38    0.50
  12   8   1    0.38    0.57
 -13  -8  -1    0.17    0.67
  13  -8   1   -0.48    0.47
 -13  -8  -1    1.09    0.59
 -13  -8  -1    0.53    0.66
  13  -8   1   -0.15    0.45
  13   8   1    0.58    0.62
  13   8   1    0.64    0.62
  13  -9  -1    0.66    0.55
  13  -9  -1   -0.52    0.50
 -13  -9   1   -0.06    0.65
  13   9  -1    0.05    0.59
  13   9  -1    1.09    0.66
  12  -9  -1    0.37    0.47
 -12  -9   1    0.36    0.55
  12  -9  -1   -0.21    0.51
  12  -9  -1   -0.88    0.33
 -12  -9   1    0.44    0.64
  12   9  -1    0.19    0.49
  12   9  -1    0.01    0.54
  11  -9  -1    1.35    0.56
  11  -9  -1    1.11    0.48
  11  -9  -1    1.58    0.69
 -11  -9   1    0.48    0.56
 -11  -9   1    1.12    0.69
 -11   9   1    1.80    0.64
  11   9  -1    0.86    0.56
  11   9  -1    1.31    0.64
  10  -9  -1    3.93    0.71
 -10  -9   1    5.17    0.97
  10  -9  -1    4.94    0.79
 -10  -9   1    4.73    0.91
  10  -9  -1    6.77    1.05
  10   9  -1    4.81    0.89
 -10   9   1    3.82    0.81
  10   9  -1    5.65    0.89
  -9  -9   1    0.28    0.49
   9  -9  -1   -0.06    0.37
   9  -9  -1    0.01    0.31
  -9  -9   1   -0.29    0.42
   9  -9  -1   -0.32    0.45
   9   9  -1    0.46    0.46
  -9   9   1    0.43    0.45
   9   9  -1    0.94    0.53
   8  -9  -1    1.53    0.63
  -8  -9   1    2.20    0.65
  -8  -9   1    2.04    0.64
   8  -9  -1    1.95    0.51
   8  -9  -1    0.92    0.40
   8   9  -1    2.24    0.63
  -8   9   1    3.14    0.74
   8   9  -1    1.74    0.61
   7  -9  -1    1.85    0.47
  -7  -9   1    2.08    0.57
  -7  -9   1    2.27    0.59
   7  -9  -1    2.19    0.49
   7  -9  -1    2.49    0.66
  -7   9   1    2.07    0.60
   7   9  -1    2.25    0.65
   7   9  -1    1.94    0.56
  -7   9   1    2.82    0.72
  -6  -9   1    5.63    0.81
   6  -9  -1    4.83    0.63
   6  -9  -1    5.12    0.65
  -6  -9   1    6.22    0.75
   6  -9  -1    6.42    0.82
  -6   9   1    6.93    0.87
  -6   9   1    5.63    0.87
   6   9  -1    5.76    0.82
   6   9  -1    8.04    0.84
  -5  -9   1   19.73    0.94
  -5  -9   1   19.31    1.22
   5  -9  -1   19.61    1.08
   5  -9  -1   18.94    1.09
  -5  -9   1   18.91    1.12
   5  -9  -1   18.45    1.23
   5   9  -1   18.52    1.23
   5   9  -1   19.52    1.34
  -5   9   1   19.01    1.26
  -5   9   1   17.00    1.28
  -4  -9   1   -0.28    0.32
  -4  -9   1   -0.18    0.20
  -4  -9   1    0.45    0.32
   4  -9  -1   -0.05    0.38
   4  -9  -1    0.18    0.29
   4  -9  -1    0.24    0.30
  -4   9   1   -0.03    0.33
  -4   9   1    0.09    0.34
   4   9  -1   -0.16    0.37
   4   9  -1    0.52    0.36
  -3  -9   1    4.76    0.70
   3  -9  -1    4.60    0.59
   3  -9  -1    4.18    0.57
  -3  -9   1    4.82    0.51
  -3  -9   1    4.70    0.55
  -3   9   1    5.48    0.81
   3   9  -1    3.59    0.69
  -3   9   1    5.60    0.72
   3   9  -1    4.62    0.64
  -2  -9   1    1.58    0.36
   2  -9  -1    1.69    0.41
   2  -9  -1    2.00    0.41
  -2  -9   1    1.03    0.42
  -2  -9   1    1.31    0.34
  -2   9   1    1.25    0.42
   2   9  -1    1.03    0.40
   2   9  -1    1.56    0.51
  -2   9   1    0.39    0.38
   1  -9  -1    0.87    0.31
  -1  -9   1    0.97    0.32
   1  -9  -1    0.94    0.38
  -1  -9   1    1.04    0.25
  -1  -9   1    1.16    0.42
   1   9  -1    0.43    0.44
  -1   9   1    0.68    0.42
   1   9  -1    0.13    0.30
  -1   9   1    0.89    0.48
   0  -9   1    1.82    0.46
   0  -9   1    2.48    0.44
   0  -9  -1    2.09    0.47
   0  -9  -1    2.68    0.43
   0   9   1    1.59    0.45
   0   9  -1    2.29    0.52
   0   9   1    2.57    0.58
   0   9  -1    1.84    0.52
  -1  -9  -1   -0.11    0.26
   1  -9   1   -0.02    0.28
  -1  -9  -1    0.05    0.20
   1  -9   1   -0.16    0.21
  -1   9  -1    0.80    0.46
  -1   9  -1    0.02    0.32
   1   9   1   -0.24    0.30
   1   9   1   -0.37    0.35
   2  -9   1    0.27    0.29
  -2  -9  -1    0.24    0.30
   2  -9   1   -0.23    0.24
  -2  -9  -1    0.12    0.21
  -2  -9  -1    0.49    0.24
  -2   9  -1    0.39    0.44
  -2   9  -1   -0.15    0.27
   2   9   1    0.12    0.41
   2   9   1    0.53    0.37
   3  -9   1    9.01    0.75
  -3  -9  -1    7.42    0.75
  -3  -9  -1    7.44    0.63
   3  -9   1    7.69    0.68
  -3  -9  -1    8.87    0.59
   3   9   1    7.03    0.89
   3   9   1    7.09    0.75
  -3   9  -1    7.27    0.80
  -3   9  -1    7.58    0.90
   4  -9   1   36.58    1.59
  -4  -9  -1   39.50    1.54
   4  -9   1   36.73    1.58
  -4  -9  -1   38.50    1.70
   4  -9   1   39.19    1.76
  -4  -9  -1   40.14    1.38
  -4   9  -1   35.59    1.81
   4   9   1   39.19    1.90
   4   9   1   36.48    1.69
  -4   9  -1   38.23    1.79
  -5  -9  -1    3.37    0.56
   5  -9   1    2.69    0.50
   5  -9   1    3.97    0.68
  -5  -9  -1    2.62    0.57
   5  -9   1    2.93    0.52
  -5   9  -1    3.87    0.73
  -5   9  -1    3.75    0.70
   5   9   1    3.34    0.67
   5   9   1    2.45    0.64
   6  -9   1   33.48    1.51
  -6  -9  -1   31.57    1.52
   6  -9   1   32.70    1.64
  -6  -9  -1   31.05    1.62
   6  -9   1   28.91    1.45
  -6   9  -1   30.00    1.68
   6   9   1   35.24    1.70
  -6   9  -1   32.06    1.73
   6   9   1   32.06    1.78
  -7  -9  -1   -0.04    0.35
   7  -9   1   -0.09    0.30
  -7  -9  -1    0.20    0.37
   7  -9   1   -0.25    0.38
   7  -9   1   -0.40    0.29
  -7   9  -1   -0.21    0.38
   7   9   1   -0.25    0.41
   7   9   1   -0.04    0.40
  -7   9  -1    0.31    0.43
   8  -9   1    2.33    0.54
   8  -9   1    2.63    0.69
  -8  -9  -1    2.67    0.67
   8  -9   1    2.30    0.55
  -8  -9  -1    3.17    0.68
  -8   9  -1    2.59    0.69
   8   9   1    3.43    0.74
   8   9   1    2.56    0.62
  -9  -9  -1    0.18    0.43
   9  -9   1    0.19    0.39
   9  -9   1   -0.28    0.36
   9  -9   1   -0.55    0.40
  -9  -9  -1    0.39    0.47
   9   9   1    0.38    0.50
  -9   9  -1    0.24    0.50
   9   9   1   -0.29    0.46
 -10  -9  -1    6.71    1.07
 -10  -9  -1    8.01    1.04
  10  -9   1   10.36    1.00
  10  -9   1    8.57    1.09
  10  -9   1    9.56    0.95
  10   9   1    7.59    1.04
 -10   9  -1   10.08    1.16
  10   9   1    7.70    1.03
  11  -9   1    2.95    0.70
  11  -9   1    3.10    0.82
 -11  -9  -1    2.69    0.82
  11  -9   1    1.87    0.55
 -11  -9  -1    3.36    0.80
  11   9   1    3.36    0.87
 -11   9  -1    2.73    0.74
  11   9   1    0.96    0.64
 -12  -9  -1   -0.61    0.46
  12  -9   1    0.75    0.60
  12  -9   1   -0.34    0.44
 -12  -9  -1    1.75    0.71
  12   9   1    0.06    0.53
  12   9   1    0.90    0.66
 -12   9  -1    0.89    0.63
 -13  -9  -1    0.51    0.64
 -13  -9  -1   -0.26    0.59
  13  -9   1   -0.16    0.56
  13  -9   1    0.32    0.48
 -13  -9  -1    0.40    0.68
  13   9   1    0.62    0.68
  13   9   1    0.12    0.54
  12 -10  -1    0.21    0.40
 -12 -10   1   -0.46    0.55
  12 -10  -1    0.77    0.52
 -12 -10   1   -0.35    0.53
  12 -10  -1   -0.82    0.45
  12  10  -1   -0.19    0.55
  12  10  -1   -0.25    0.45
 -11 -10   1    0.79    0.61
  11 -10  -1    0.47    0.44
  11 -10  -1   -0.10    0.41
  11 -10  -1    0.49    0.62
 -11 -10   1   -0.40    0.50
  11  10  -1    0.86    0.59
  11  10  -1   -0.26    0.58
 -11  10   1   -0.40    0.46
  10 -10  -1   -0.30    0.38
  10 -10  -1   -0.08    0.42
 -10 -10   1    1.16    0.61
  10 -10  -1   -0.22    0.45
 -10 -10   1   -0.46    0.46
  10  10  -1   -0.16    0.42
 -10  10   1   -0.29    0.45
  10  10  -1   -0.50    0.50
  -9 -10   1    2.24    0.67
   9 -10  -1    1.59    0.51
  -9 -10   1    2.23    0.70
   9 -10  -1    1.36    0.68
   9 -10  -1    1.51    0.49
  -9  10   1    1.50    0.60
   9  10  -1    1.89    0.61
   9  10  -1    2.86    0.75
   8 -10  -1    0.10    0.34
  -8 -10   1    0.19    0.42
   8 -10  -1   -0.07    0.34
   8 -10  -1    0.21    0.50
  -8 -10   1   -0.29    0.44
  -8  10   1    0.08    0.45
   8  10  -1   -0.52    0.42
   8  10  -1    0.44    0.53
   7 -10  -1    3.56    0.63
   7 -10  -1    2.93    0.74
   7 -10  -1    3.38    0.61
  -7 -10   1    4.62    0.80
  -7 -10   1    2.36    0.58
  -7  10   1    3.42    0.74
  -7  10   1    3.32    0.78
   7  10  -1    3.32    0.81
   7  10  -1    2.71    0.65
  -6 -10   1   -0.65    0.31
   6 -10  -1    0.24    0.33
   6 -10  -1    0.26    0.36
  -6 -10   1   -0.16    0.37
   6 -10  -1   -0.13    0.44
  -6  10   1    0.66    0.47
   6  10  -1   -0.12    0.42
  -6  10   1   -0.35    0.40
   6  10  -1   -0.38    0.32
   5 -10  -1    1.02    0.42
  -5 -10   1    0.19    0.34
   5 -10  -1    0.29    0.34
   5 -10  -1    0.99    0.46
  -5 -10   1    0.61    0.43
   5  10  -1    0.70    0.44
  -5  10   1   -0.14    0.45
  -5  10   1   -0.69    0.35
   5  10  -1   -0.38    0.38
   4 -10  -1    2.74    0.53
  -4 -10   1    2.08    0.48
   4 -10  -1    2.33    0.49
   4 -10  -1    2.84    0.65
  -4 -10   1    2.49    0.44
  -4 -10   1    3.01    0.62
  -4  10   1    3.74    0.77
   4  10  -1    2.73    0.65
  -4  10   1    2.63    0.63
   4  10  -1    2.07    0.61
   3 -10  -1    1.69    0.44
  -3 -10   1    2.48    0.45
  -3 -10   1    1.24    0.47
   3 -10  -1    1.58    0.41
   3  10  -1    0.94    0.50
   3  10  -1    1.34    0.59
  -3  10   1    1.05    0.52
  -3  10   1    0.83    0.45
   2 -10  -1    9.82    0.78
   2 -10  -1    9.97    0.81
  -2 -10   1    8.99    0.87
  -2 -10   1   11.32    0.78
  -2  10   1   10.53    1.05
   2  10  -1   10.18    0.89
   2  10  -1    9.72    0.99
  -2  10   1   11.03    0.96
   1 -10  -1   12.14    0.88
  -1 -10   1   10.39    0.77
  -1 -10   1   10.73    0.89
   1 -10  -1    9.49    0.74
   1  10  -1    9.80    0.88
  -1  10   1    9.32    0.93
  -1  10   1   10.36    1.06
   1  10  -1   10.42    1.05
   0 -10   1    0.14    0.32
   0 -10   1   -0.02    0.25
   0 -10  -1    0.48    0.34
   0 -10  -1   -0.17    0.22
   0  10   1   -0.15    0.34
   0  10  -1   -0.05    0.33
   0  10  -1    0.85    0.46
   0  10   1   -0.13    0.38
  -1 -10  -1    5.72    0.69
   1 -10   1    6.62    0.66
   1 -10   1    6.00    0.72
  -1 -10  -1    4.85    0.55
   1  10   1    4.88    0.70
   1  10   1    5.88    0.87
  -1  10  -1    4.51    0.77
  -1  10  -1    4.33    0.65
  -2 -10  -1    2.57    0.54
   2 -10   1    2.02    0.50
  -2 -10  -1    2.70    0.43
   2 -10   1    2.14    0.46
   2  10   1    2.09    0.65
  -2  10  -1    2.69    0.60
   2  10   1    2.06    0.52
  -2  10  -1    1.73    0.57
   3 -10   1    3.80    0.60
   3 -10   1    4.00    0.61
  -3 -10  -1    3.18    0.49
  -3 -10  -1    3.46    0.59
   3  10   1    3.80    0.68
  -3  10  -1    3.17    0.67
  -3  10  -1    3.30    0.73
   3  10   1    4.00    0.74
   4 -10   1    0.99    0.49
   4 -10   1    2.93    0.54
   4 -10   1    1.79    0.49
  -4 -10  -1    1.77    0.53
  -4 -10  -1    2.27    0.46
  -4 -10  -1    1.64    0.36
   4  10   1    2.59    0.66
   4  10   1    2.07    0.53
  -4  10  -1    1.86    0.63
  -4  10  -1    2.14    0.58
   5 -10   1    1.40    0.44
  -5 -10  -1    1.46    0.44
   5 -10   1    0.92    0.51
   5 -10   1    1.39    0.42
  -5 -10  -1    0.91    0.45
  -5  10  -1    1.58    0.59
   5  10   1    1.37    0.48
   5  10   1    2.52    0.70
  -5  10  -1    1.68    0.62
   6 -10   1    0.07    0.32
  -6 -10  -1   -0.42    0.35
  -6 -10  -1   -0.13    0.30
   6 -10   1    0.15    0.42
   6 -10   1    0.19    0.35
  -6  10  -1   -0.62    0.37
  -6  10  -1    0.00    0.43
   6  10   1   -0.22    0.43
   6  10   1    0.19    0.40
   7 -10   1    5.22    0.74
  -7 -10  -1    4.94    0.80
   7 -10   1    5.22    0.90
  -7 -10  -1    6.21    0.87
   7 -10   1    4.09    0.71
  -7  10  -1    5.07    0.87
   7  10   1    4.85    0.86
   7  10   1    5.82    0.91
  -7  10  -1    4.01    0.83
  -8 -10  -1    8.80    1.09
   8 -10   1    6.91    0.87
   8 -10   1    8.57    1.05
   8 -10   1    9.47    0.96
  -8 -10  -1    9.69    1.02
   8  10   1    8.62    1.12
   8  10   1    8.69    0.98
  -8  10  -1    8.85    1.23
  -9 -10  -1    3.23    0.78
   9 -10   1    3.50    0.69
   9 -10   1    3.23    0.63
  -9 -10  -1    2.73    0.75
   9 -10   1    2.68    0.72
   9  10   1    2.16    0.81
   9  10   1    2.72    0.70
  -9  10  -1    5.02    0.95
  10 -10   1    0.56    0.55
  10 -10   1    0.48    0.50
 -10 -10  -1    0.84    0.54
  10 -10   1   -0.49    0.35
 -10 -10  -1   -0.45    0.43
 -10  10  -1   -0.08    0.52
  10  10   1    0.14    0.54
  10  10   1    0.28    0.47
 -11 -10  -1    1.14    0.67
  11 -10   1    2.08    0.65
  11 -10   1    1.20    0.59
 -11 -10  -1    1.62    0.69
  11 -10   1    0.23    0.59
  11  10   1    0.14    0.47
 -11  10  -1    1.63    0.70
  11  10   1    0.96    0.70
 -12 -10  -1   -0.22    0.60
  12 -10   1   -0.92    0.47
  12 -10   1    0.26    0.52
 -12 -10  -1    0.14    0.54
  12  10   1    0.79    0.62
 -12  10  -1    0.20    0.60
  12  10   1   -0.34    0.43
 -11 -11   1    1.62    0.71
 -11 -11   1    0.15    0.60
  11 -11  -1    0.33    0.50
  11 -11  -1    0.40    0.64
  11 -11  -1    1.18    0.64
  11  11  -1    0.64    0.66
  11  11  -1   -0.19    0.46
 -11  11   1    1.49    0.67
  10 -11  -1    4.84    1.03
  10 -11  -1    4.75    0.81
  10 -11  -1    5.92    0.92
 -10 -11   1    4.62    0.96
 -10 -11   1    6.87    1.16
 -10  11   1    6.30    1.01
  10  11  -1    4.76    1.03
  10  11  -1    5.07    0.99
   9 -11  -1    1.42    0.65
  -9 -11   1    1.04    0.61
   9 -11  -1    1.11    0.52
   9 -11  -1    1.15    0.51
  -9 -11   1    0.83    0.61
   9  11  -1    1.42    0.65
   9  11  -1    0.79    0.64
  -9  11   1    1.41    0.64
   8 -11  -1   14.31    1.11
  -8 -11   1   11.74    1.16
   8 -11  -1   10.72    1.05
   8 -11  -1    9.04    1.16
  -8 -11   1    9.58    1.18
  -8  11   1   12.16    1.24
   8  11  -1   11.53    1.15
   8  11  -1   10.22    1.20
   7 -11  -1    1.08    0.49
  -7 -11   1    1.64    0.61
  -7 -11   1    0.78    0.50
   7 -11  -1    0.35    0.40
   7 -11  -1    1.07    0.57
   7  11  -1    0.92    0.61
   7  11  -1    0.84    0.55
  -7  11   1   -0.18    0.48
  -7  11   1    0.68    0.60
   6 -11  -1    0.08    0.36
   6 -11  -1   -0.18    0.44
   6 -11  -1    0.00    0.33
  -6 -11   1    0.36    0.47
   6  11  -1    0.69    0.58
   6  11  -1   -0.25    0.40
  -6  11   1    1.04    0.54
  -6  11   1    0.10    0.47
   5 -11  -1   -0.14    0.33
   5 -11  -1   -0.02    0.37
  -5 -11   1    0.64    0.47
   5 -11  -1    0.07    0.35
  -5  11   1    0.31    0.52
   5  11  -1    0.11    0.45
  -5  11   1    0.05    0.44
   5  11  -1   -0.54    0.38
   4 -11  -1    0.33    0.36
  -4 -11   1    0.12    0.40
   4 -11  -1   -0.13    0.31
   4 -11  -1   -0.77    0.35
  -4 -11   1   -0.13    0.31
  -4  11   1   -0.69    0.34
   4  11  -1   -0.36    0.37
   4  11  -1   -0.30    0.38
  -4  11   1    0.05    0.48
   3 -11  -1    0.20    0.31
  -3 -11   1   -0.34    0.24
  -3 -11   1   -0.32    0.32
   3 -11  -1   -0.40    0.29
   3 -11  -1   -0.63    0.38
  -3  11   1    0.30    0.42
  -3  11   1    0.24    0.46
   3  11  -1    0.11    0.37
   3  11  -1    0.17    0.46
   2 -11  -1    1.53    0.47
   2 -11  -1    1.77    0.46
  -2 -11   1    2.34    0.46
  -2 -11   1    2.03    0.54
   2  11  -1    2.16    0.63
  -2  11   1    1.88    0.59
  -2  11   1    2.06    0.62
   2  11  -1    1.48    0.55
  -1 -11   1    2.05    0.53
  -1 -11   1    2.17    0.47
   1 -11  -1    1.77    0.50
   1 -11  -1    1.11    0.39
   1  11  -1    0.99    0.45
   1  11  -1    1.25    0.55
  -1  11   1    1.92    0.62
  -1  11   1    1.90    0.54
   0 -11   1    5.30    0.66
   0 -11  -1    6.07    0.66
   0 -11  -1    6.93    0.78
   0 -11   1    6.54    0.81
   0  11   1    6.65    0.83
   0  11  -1    6.65    0.80
   0  11   1    6.67    0.91
   0  11  -1    7.65    1.02
   1 -11   1   -0.01    0.26
  -1 -11  -1    0.45    0.30
   1 -11   1   -0.32    0.30
  -1 -11  -1    0.22    0.34
   1  11   1   -0.36    0.33
  -1  11  -1   -0.27    0.34
  -1  11  -1    0.12    0.42
   1  11   1    0.25    0.41
  -2 -11  -1    3.50    0.65
   2 -11   1    3.89    0.64
  -2 -11  -1    3.70    0.53
   2 -11   1    4.71    0.67
   2  11   1    4.32    0.82
  -2  11  -1    3.85    0.71
   2  11   1    4.88    0.73
  -2  11  -1    3.46    0.79
  -3 -11  -1   -0.23    0.25
  -3 -11  -1   -0.40    0.29
   3 -11   1    0.50    0.37
   3 -11   1    0.53    0.37
   3  11   1   -0.30    0.32
  -3  11  -1   -0.14    0.44
   3  11   1   -0.19    0.39
  -3  11  -1   -0.06    0.38
   4 -11   1   -0.16    0.40
   4 -11   1    1.12    0.46
   4 -11   1    0.20    0.38
  -4 -11  -1    0.18    0.39
   4  11   1    0.12    0.49
  -4  11  -1    0.95    0.55
   4  11   1   -0.15    0.40
  -4  11  -1    0.21    0.43
   5 -11   1    0.58    0.46
   5 -11   1   -0.83    0.28
   5 -11   1    0.57    0.38
  -5 -11  -1    0.34    0.43
   5  11   1    0.18    0.44
  -5  11  -1    0.43    0.55
   5  11   1   -0.38    0.37
  -5  11  -1    0.01    0.45
   6 -11   1    1.09    0.48
  -6 -11  -1    0.87    0.51
   6 -11   1    1.46    0.50
   6 -11   1    1.44    0.60
   6  11   1    1.87    0.65
  -6  11  -1    3.43    0.76
   6  11   1    2.12    0.65
  -6  11  -1    1.57    0.61
  -7 -11  -1    0.86    0.53
   7 -11   1    1.46    0.55
   7 -11   1    1.14    0.52
  -7 -11  -1    0.54    0.53
   7 -11   1    1.10    0.58
   7  11   1    1.24    0.65
   7  11   1    1.29    0.61
  -7  11  -1    1.19    0.58
  -7  11  -1    1.14    0.61
  -8 -11  -1    0.39    0.51
  -8 -11  -1    0.79    0.53
   8 -11   1    0.30    0.44
   8 -11   1    0.52    0.53
   8 -11   1    0.76    0.46
  -8  11  -1    0.05    0.51
   8  11   1   -0.58    0.37
   8  11   1    0.12    0.54
   9 -11   1    1.52    0.56
   9 -11   1    0.80    0.52
  -9 -11  -1    0.03    0.49
   9 -11   1    1.26    0.61
  -9 -11  -1    0.38    0.52
   9  11   1    0.18    0.67
  -9  11  -1    1.82    0.73
   9  11   1    0.54    0.58
 -10 -11  -1   -0.18    0.50
  10 -11   1    0.40    0.47
  10 -11   1    0.61    0.61
  10 -11   1    0.92    0.59
 -10 -11  -1   -0.09    0.56
  10  11   1    0.73    0.61
  10  11   1    0.76    0.64
 -10  11  -1    1.16    0.69
  11 -11   1   -0.73    0.44
  11 -11   1   -0.82    0.52
 -11 -11  -1   -0.58    0.49
 -11 -11  -1   -0.49    0.51
 -11  11  -1   -0.58    0.49
  11  11   1   -0.17    0.45
  11  11   1    0.28    0.60
  10 -12  -1    2.29    0.67
  10 -12  -1    2.40    0.84
 -10 -12   1    3.28    0.94
  10 -12  -1    2.41    0.75
  10  12  -1    2.16    0.79
 -10  12   1    3.82    0.94
  10  12  -1    2.47    0.89
  -9 -12   1   -0.80    0.46
   9 -12  -1    0.57    0.50
   9 -12  -1   -0.14    0.55
   9 -12  -1    0.01    0.48
   9  12  -1   -0.54    0.53
   9  12  -1    0.29    0.59
  -9  12   1   -1.12    0.41
   8 -12  -1    0.80    0.52
   8 -12  -1    0.37    0.56
   8 -12  -1    1.37    0.54
  -8 -12   1    1.61    0.66
   8  12  -1    0.85    0.65
   8  12  -1    0.21    0.57
  -8  12   1    1.16    0.63
  -8  12   1    0.15    0.57
   7 -12  -1    1.84    0.57
  -7 -12   1    2.00    0.69
   7 -12  -1    2.58    0.74
   7 -12  -1    2.17    0.60
   7  12  -1    2.46    0.73
  -7  12   1    2.18    0.73
   7  12  -1    2.75    0.83
  -7  12   1    0.98    0.62
  -6 -12   1    2.04    0.66
   6 -12  -1    0.64    0.44
   6 -12  -1    1.61    0.65
   6 -12  -1    1.22    0.48
  -6  12   1    1.49    0.66
   6  12  -1   -0.25    0.47
   6  12  -1   -0.10    0.55
  -6  12   1    0.91    0.57
   5 -12  -1   -0.32    0.35
  -5 -12   1   -0.83    0.33
   5 -12  -1   -0.26    0.43
   5 -12  -1    0.30    0.38
  -5  12   1   -0.65    0.46
   5  12  -1    0.35    0.48
  -5  12   1   -0.10    0.46
   5  12  -1   -0.04    0.46
   4 -12  -1    2.71    0.72
  -4 -12   1    1.95    0.62
   4 -12  -1    2.66    0.58
   4 -12  -1    1.90    0.54
   4  12  -1    2.37    0.65
   4  12  -1    0.70    0.65
  -4  12   1    2.92    0.76
  -4  12   1    0.90    0.53
   3 -12  -1   12.31    1.01
  -3 -12   1   10.96    1.08
   3 -12  -1   12.79    1.07
  -3 -12   1   13.68    0.94
   3 -12  -1   14.26    1.26
   3  12  -1   14.40    1.16
  -3  12   1   13.51    1.26
   3  12  -1   14.76    1.30
  -3  12   1   12.26    1.22
  -2 -12   1    0.29    0.34
   2 -12  -1    0.20    0.36
   2 -12  -1    0.03    0.31
  -2 -12   1    0.24    0.40
  -2  12   1    0.35    0.45
  -2  12   1   -0.04    0.44
   2  12  -1    0.48    0.45
   2  12  -1    0.56    0.51
   1 -12  -1   20.35    1.28
  -1 -12   1   19.04    1.29
  -1 -12   1   19.96    1.18
   1 -12  -1   20.06    1.17
  -1  12   1   18.41    1.44
   1  12  -1   19.20    1.38
   1  12  -1   19.50    1.48
  -1  12   1   20.30    1.41
   0 -12  -1    0.51    0.41
   0 -12   1   -0.56    0.31
   0 -12  -1    0.06    0.30
   0 -12   1    0.07    0.34
   0  12  -1    0.05    0.52
   0  12  -1   -0.04    0.34
   0  12   1    0.78    0.53
   0  12   1    0.69    0.52
   1 -12   1   15.41    1.07
  -1 -12  -1   15.86    1.18
   1 -12   1   15.53    1.17
  -1 -12  -1   14.74    1.01
  -1  12  -1   19.38    1.46
   1  12   1   14.60    1.25
  -1  12  -1   15.91    1.25
   1  12   1   13.04    1.34
  -2 -12  -1    6.43    0.72
   2 -12   1    7.46    0.82
   2 -12   1    7.88    0.91
  -2 -12  -1    6.02    0.84
  -2  12  -1    4.62    0.96
  -2  12  -1    7.77    0.93
   2  12   1    6.51    0.88
   2  12   1    7.04    0.99
   3 -12   1    2.52    0.71
   3 -12   1    2.44    0.60
   3 -12   1    3.68    0.68
  -3 -12  -1    2.68    0.62
   3  12   1    2.95    0.71
   3  12   1    3.03    0.75
  -3  12  -1    2.90    0.74
  -3  12  -1    3.35    0.74
   4 -12   1    0.19    0.41
   4 -12   1    0.66    0.44
   4 -12   1    0.91    0.43
  -4 -12  -1    0.50    0.46
  -4  12  -1    0.43    0.50
   4  12   1    0.17    0.47
   4  12   1    0.06    0.47
  -4  12  -1    0.82    0.54
   5 -12   1    2.87    0.61
   5 -12   1    2.84    0.63
   5 -12   1    3.20    0.74
  -5 -12  -1    2.23    0.63
   5  12   1    2.59    0.68
   5  12   1    2.29    0.80
  -5  12  -1    2.66    0.72
  -5  12  -1    2.07    0.76
  -6 -12  -1    0.07    0.44
   6 -12   1   -0.04    0.48
   6 -12   1    0.23    0.41
   6 -12   1    0.16    0.38
   6  12   1   -0.10    0.50
  -6  12  -1    0.18    0.53
   6  12   1   -0.34    0.52
  -6  12  -1   -0.52    0.42
  -7 -12  -1    3.07    0.77
   7 -12   1    4.10    0.87
   7 -12   1    3.27    0.70
   7 -12   1    2.27    0.66
  -7  12  -1    2.76    0.84
  -7  12  -1    3.73    0.86
   7  12   1    3.07    0.83
   7  12   1    2.20    0.75
   8 -12   1    2.03    0.62
   8 -12   1    1.33    0.65
  -8 -12  -1    1.19    0.66
   8 -12   1    1.43    0.58
  -8  12  -1    0.79    0.65
   8  12   1    1.87    0.78
   8  12   1    0.97    0.54
  -9 -12  -1   16.10    1.53
   9 -12   1   14.05    1.45
   9 -12   1   15.66    1.32
   9 -12   1   17.47    1.42
   9  12   1   15.08    1.46
   9  12   1   16.63    1.59
  -9  12  -1   19.56    1.61
  10 -12   1    8.12    1.12
  10 -12   1   10.35    1.36
 -10 -12  -1    9.68    1.35
  10 -12   1   10.14    1.17
 -10  12  -1    9.31    1.28
  10  12   1    9.29    1.26
  10  12   1    8.09    1.35
   8 -13  -1   -0.50    0.43
   8 -13  -1   -0.43    0.39
  -8 -13   1    0.21    0.57
   8 -13  -1   -0.13    0.56
   8  13  -1   -0.70    0.46
   8  13  -1    0.72    0.61
  -8  13   1   -0.29    0.53
  -8  13   1   -0.62    0.52
  -7 -13   1    0.65    0.59
   7 -13  -1    0.32    0.45
   7 -13  -1    0.90    0.54
   7 -13  -1    0.78    0.54
   7  13  -1   -0.28    0.51
   7  13  -1    0.34    0.64
  -7  13   1    0.30    0.54
  -7  13   1   -0.40    0.48
   6 -13  -1    1.98    0.60
  -6 -13   1    1.75    0.68
   6 -13  -1    2.51    0.66
   6 -13  -1    2.04    0.78
  -6  13   1    1.92    0.75
  -6  13   1    0.78    0.63
   6  13  -1    2.02    0.75
   6  13  -1    1.76    0.73
   5 -13  -1   -0.11    0.39
   5 -13  -1    0.29    0.47
  -5 -13   1    1.06    0.59
   5 -13  -1    1.11    0.51
   5  13  -1    0.37    0.53
   5  13  -1    0.87    0.61
  -5  13   1    0.81    0.64
  -5  13   1   -0.66    0.52
  -4 -13   1   -0.02    0.43
   4 -13  -1    0.13    0.39
   4 -13  -1   -0.05    0.54
   4 -13  -1   -0.02    0.39
   4  13  -1   -0.11    0.41
   4  13  -1   -0.38    0.42
  -4  13   1    0.12    0.51
  -4  13   1   -0.37    0.39
   3 -13  -1   10.16    1.00
   3 -13  -1    9.45    1.09
   3 -13  -1   10.35    0.99
  -3 -13   1   12.00    1.15
   3  13  -1    7.67    1.02
  -3  13   1   10.94    1.22
   3  13  -1    9.74    1.19
  -3  13   1    8.62    1.20
   2 -13  -1    0.80    0.44
  -2 -13   1    1.38    0.47
  -2 -13   1    0.88    0.51
   2 -13  -1    1.04    0.49
   2  13  -1    0.66    0.67
   2  13  -1    0.98    0.53
  -2  13   1    1.55    0.64
  -2  13   1    1.71    0.74
   1 -13  -1    0.12    0.35
  -1 -13   1    0.17    0.45
  -1 -13   1    0.11    0.35
   1 -13  -1   -0.05    0.38
  -1  13   1    0.16    0.47
   1  13  -1    0.56    0.54
  -1  13   1    0.18    0.55
   1  13  -1   -0.49    0.45
   0 -13  -1    0.52    0.40
   0 -13   1    0.47    0.43
   0 -13  -1    0.32    0.43
   0 -13   1    0.61    0.41
   0  13   1   -0.12    0.57
   0  13   1    0.24    0.42
   0  13  -1    0.95    0.51
   0  13  -1    0.77    0.53
  -1 -13  -1    3.40    0.63
  -1 -13  -1    1.05    0.52
   1 -13   1    1.03    0.50
   1 -13   1    2.67    0.60
   1  13   1    2.66    0.74
   1  13   1    2.70    0.77
  -1  13  -1    3.05    0.86
  -1  13  -1    0.50    0.49
   2 -13   1    0.67    0.42
  -2 -13  -1   -0.10    0.32
   2 -13   1    0.53    0.45
  -2 -13  -1    0.15    0.42
  -2  13  -1   -0.32    0.44
   2  13   1    0.43    0.60
   2  13   1    1.14    0.55
  -2  13  -1   -0.48    0.44
   3 -13   1    7.78    1.00
   3 -13   1    8.19    0.93
  -3 -13  -1   10.35    1.08
   3 -13   1    9.52    1.02
  -3  13  -1    7.57    1.06
   3  13   1    8.96    1.14
  -3  13  -1    7.74    1.08
   3  13   1    7.50    1.11
  -4 -13  -1    2.46    0.70
   4 -13   1    3.19    0.74
   4 -13   1    1.78    0.61
   4 -13   1    2.12    0.61
   4  13   1    2.46    0.83
   4  13   1    2.10    0.66
  -4  13  -1    1.60    0.64
  -4  13  -1    3.46    0.87
   5 -13   1   -0.58    0.36
   5 -13   1    0.33    0.50
   5 -13   1    0.11    0.41
  -5 -13  -1    0.03    0.47
  -5  13  -1   -0.21    0.53
   5  13   1    1.00    0.55
  -5  13  -1    0.44    0.61
   5  13   1    0.13    0.54
   6 -13   1    6.26    0.92
   6 -13   1    8.23    1.13
   6 -13   1    7.02    0.90
  -6 -13  -1    7.39    1.03
  -6  13  -1    5.12    1.04
   6  13   1    4.88    1.02
   6  13   1    6.28    1.11
  -6  13  -1    7.54    1.19
   7 -13   1   -0.24    0.47
   7 -13   1   -0.10    0.46
  -7 -13  -1    1.08    0.61
   7 -13   1    0.56    0.50
   7  13   1    0.60    0.55
  -7  13  -1    1.71    0.71
   7  13   1    0.52    0.58
  -7  13  -1    0.29    0.64
   8 -13   1    0.93    0.52
  -8 -13  -1    1.35    0.75
   8 -13   1    1.61    0.76
   8 -13   1    0.25    0.49
  -8  13  -1    1.25    0.75
  -8  13  -1    0.58    0.61
   8  13   1    1.35    0.74
   8  13   1    1.28    0.73
  -7 -14   1    3.69    0.93
   7 -14  -1    4.54    0.87
  -7  14   1    4.77    1.03
   7  14  -1    2.53    0.90
   6 -14  -1    1.62    0.73
   6 -14  -1    1.44    0.66
   6 -14  -1    0.93    0.56
  -6 -14   1    0.84    0.63
  -6  14   1    0.37    0.61
   6  14  -1    0.34    0.67
  -6  14   1    0.96    0.72
   6  14  -1    0.26    0.62
   5 -14  -1    6.49    0.95
   5 -14  -1    6.37    0.96
  -5 -14   1    6.00    1.04
   5 -14  -1    6.07    1.11
  -5  14   1    6.10    1.11
  -5  14   1    6.80    1.10
   5  14  -1    6.60    1.00
   5  14  -1    4.99    1.12
   4 -14  -1    6.40    0.95
   4 -14  -1    6.71    1.17
   4 -14  -1    6.44    0.95
  -4 -14   1    7.54    1.11
   4  14  -1    8.47    1.12
  -4  14   1    7.33    1.21
  -4  14   1    5.99    1.09
   4  14  -1    8.24    1.20
   3 -14  -1   -0.19    0.37
   3 -14  -1    1.23    0.58
  -3 -14   1    0.06    0.47
   3 -14  -1   -0.02    0.46
  -3  14   1    0.28    0.51
  -3  14   1    1.26    0.67
   3  14  -1    0.28    0.55
   3  14  -1    1.19    0.75
  -2 -14   1    0.59    0.54
   2 -14  -1    0.83    0.53
   2 -14  -1    0.28    0.40
  -2  14   1   -0.54    0.54
  -2  14   1   -0.08    0.55
   2  14  -1   -0.13    0.50
   2  14  -1    0.01    0.54
   1 -14  -1    0.72    0.50
  -1 -14   1    0.99    0.47
  -1 -14   1    0.07    0.43
   1 -14  -1    0.03    0.37
  -1  14   1    1.04    0.67
   1  14  -1    1.22    0.77
   1  14  -1    0.62    0.50
  -1  14   1    0.92    0.58
   0 -14   1   -0.14    0.41
   0 -14   1    0.21    0.43
   0 -14  -1   -0.41    0.38
   0 -14  -1    0.79    0.44
   0  14  -1    0.09    0.54
   0  14   1   -0.16    0.53
   0  14   1    0.02    0.60
   0  14  -1   -0.41    0.44
  -1 -14  -1    1.68    0.55
   1 -14   1    2.25    0.61
   1 -14   1    1.96    0.66
  -1 -14  -1    1.48    0.62
   1  14   1    2.51    0.79
   1  14   1    2.26    0.70
  -1  14  -1    3.34    0.88
  -1  14  -1    2.97    0.89
  -2 -14  -1    0.52    0.49
   2 -14   1    0.85    0.52
   2 -14   1    0.37    0.44
  -2  14  -1    0.07    0.59
   2  14   1    0.40    0.54
  -2  14  -1    0.26    0.61
   2  14   1    0.46    0.61
   3 -14   1   -0.23    0.37
  -3 -14  -1    0.35    0.47
   3 -14   1    0.50    0.53
   3 -14   1    0.26    0.49
  -3  14  -1    0.10    0.52
   3  14   1    0.14    0.54
  -3  14  -1    0.58    0.57
   3  14   1   -0.22    0.47
   4 -14   1    2.79    0.72
   4 -14   1    3.45    0.78
  -4 -14  -1    2.17    0.70
   4 -14   1    2.44    0.79
  -4  14  -1    3.77    0.93
   4  14   1    1.66    0.78
   4  14   1    4.38    0.95
  -4  14  -1    2.11    0.80
   5 -14   1    5.46    0.94
   5 -14   1    4.94    0.97
  -5 -14  -1    4.66    0.91
   5 -14   1    3.51    0.79
   5  14   1    5.25    1.00
  -5  14  -1    5.15    1.03
   5  14   1    4.46    1.07
  -5  14  -1    5.49    1.10
   6 -14   1    1.74    0.74
   6 -14   1   -0.07    0.48
   6 -14   1    0.94    0.56
  -6 -14  -1    0.21    0.53
  -6  14  -1    0.46    0.64
   6  14   1    0.87    0.66
   6  14   1    0.03    0.62
  -6  14  -1    1.61    0.75
   4 -15  -1   -0.06    0.44
  -4 -15   1    0.78    0.62
   4 -15  -1   -0.04    0.49
   4  15  -1    0.74    0.71
  -4  15   1    0.18    0.63
   4  15  -1    1.04    0.73
  -4  15   1    1.07    0.72
   3 -15  -1   -0.58    0.41
  -3 -15   1    0.47    0.60
   3 -15  -1    0.07    0.55
   3 -15  -1    0.19    0.49
   3  15  -1   -0.31    0.61
  -3  15   1    0.57    0.70
   3  15  -1   -0.02    0.60
  -3  15   1    0.54    0.67
  -2 -15   1    0.74    0.59
   2 -15  -1    0.11    0.48
   2 -15  -1    1.30    0.61
  -2  15   1   -0.53    0.59
   2  15  -1    0.43    0.61
   2  15  -1    0.64    0.72
  -2  15   1    2.04    0.78
   1 -15  -1    1.41    0.55
  -1 -15   1    1.09    0.65
   1 -15  -1    0.13    0.49
  -1 -15   1    0.43    0.47
   1  15  -1   -0.06    0.59
   1  15  -1   -0.43    0.51
  -1  15   1    0.51    0.64
  -1  15   1    0.17    0.52
   0 -15   1    0.97    0.51
   0 -15  -1    0.21    0.48
   0 -15   1    0.20    0.53
   0 -15  -1    0.24    0.45
   0  15  -1   -0.62    0.52
   0  15   1   -0.51    0.50
   0  15   1    0.06    0.59
   0  15  -1    0.04    0.58
   1 -15   1    1.44    0.63
  -1 -15  -1    0.90    0.61
   1 -15   1    1.85    0.65
  -1  15  -1    1.02    0.68
  -1  15  -1    2.90    0.86
   1  15   1    1.11    0.70
   1  15   1    0.29    0.55
   2 -15   1    1.97    0.70
   2 -15   1    1.44    0.61
  -2 -15  -1    1.93    0.70
  -2  15  -1    1.96    0.74
   2  15   1    2.68    0.93
  -2  15  -1    1.74    0.88
   2  15   1    2.71    0.84
   3 -15   1    0.63    0.61
   3 -15   1    0.85    0.61
   3 -15   1    0.67    0.53
  -3 -15  -1    0.84    0.64
   3  15   1    1.37    0.68
  -3  15  -1    1.06    0.71
   3  15   1    1.08    0.71
  -3  15  -1    1.12    0.73
   4 -15   1    3.48    0.86
  -4 -15  -1    3.33    0.85
   4  15   1    3.99    0.93
   4  15   1    2.63    0.93
  -4  15  -1    1.84    0.80
  16   0  -2   -0.13    0.51
 -16   0   2    0.91    0.76
  15   0  -2   -0.46    0.44
 -15   0   2    0.72    0.64
 -14   0   2   15.45    1.47
  14   0  -2   13.68    1.38
 -13   0   2   -0.55    0.46
  13   0  -2    0.01    0.50
 -12   0   2    0.19    0.35
  12   0  -2   -0.46    0.37
 -12   0   2    0.01    0.45
  11   0  -2   -0.10    0.42
 -11   0   2   -0.12    0.40
 -11   0   2    0.39    0.42
  11   0  -2   -0.02    0.36
  11   0  -2   -0.37    0.19
 -11   0   2   -0.04    0.32
 -10   0   2    0.69    0.43
  10   0  -2    0.40    0.34
 -10   0   2    0.09    0.29
 -10   0   2    0.89    0.42
  10   0  -2    0.18    0.44
  10   0  -2    0.37    0.25
  -9   0   2    0.35    0.37
   9   0  -2    0.07    0.29
   9   0  -2   -0.32    0.34
  -9   0   2   -0.17    0.23
   9   0  -2   -0.01    0.19
  -9   0   2    0.17    0.32
   8   0  -2    7.03    0.78
   8   0  -2    7.81    0.52
  -8   0   2    8.99    0.65
   8   0  -2    6.89    0.65
  -8   0   2    7.02    0.74
  -8   0   2    8.23    0.76
   7   0  -2   -0.27    0.29
  -7   0   2   -0.07    0.25
  -7   0   2    0.11    0.17
  -7   0   2   -0.03    0.28
   7   0  -2   -0.23    0.24
  -7   0   2    0.31    0.25
   7   0  -2    0.09    0.19
  -6   0   2   -0.12    0.16
   6   0  -2    0.06    0.22
  -6   0   2   -0.23    0.24
  -6   0   2    0.05    0.20
  -6   0   2   -0.13    0.24
   6   0  -2    0.05    0.18
   6   0  -2    0.10    0.21
   6   0  -2    0.12    0.27
   5   0  -2   -0.10    0.22
   5   0  -2   -0.02    0.18
  -5   0   2    0.10    0.26
   5   0  -2   -0.11    0.17
  -5   0   2   -0.19    0.17
   5   0  -2    0.20    0.26
  -5   0   2   -0.17    0.16
  -5   0   2   -0.29    0.23
  -4   0   2   53.39    1.66
  -4   0   2   51.49    1.53
  -4   0   2   50.28    1.64
   4   0  -2   53.54    1.53
   4   0  -2   54.42    1.51
  -4   0   2   54.84    1.52
   4   0  -2   53.58    1.71
   4   0  -2   51.44    1.60
  -3   0   2    0.35    0.21
   3   0  -2   -0.12    0.18
  -3   0   2    0.04    0.14
   3   0  -2   -0.24    0.22
  -3   0   2   -0.06    0.16
   3   0  -2   -0.03    0.17
   3   0  -2    0.00    0.14
  -3   0   2   -0.08    0.19
   2   0  -2  102.81    2.47
  -2   0   2  100.93    2.59
  -2   0   2   99.61    2.61
   2   0  -2  101.08    2.55
   2   0  -2   99.94    2.65
  -1   0   2    0.12    0.13
   1   0  -2   -0.09    0.10
   1   0  -2   -0.12    0.12
  -1   0   2    0.05    0.14
   0   0   2    5.20    0.26
   0   0   2    5.46    0.27
   0   0  -2    5.11    0.19
   0   0   2    5.19    0.23
   0   0  -2    5.35    0.24
  -1   0  -2   -0.09    0.13
   1   0   2   -0.01    0.09
   1   0   2    0.05    0.13
  -1   0  -2   -0.02    0.10
  -1   0  -2    0.12    0.10
   1   0   2    0.01    0.10
   1   0   2   -0.06    0.07
   2   0   2    2.13    0.18
  -2   0  -2    2.15    0.28
   2   0   2    2.11    0.24
   2   0   2    2.25    0.33
  -2   0  -2    2.02    0.30
  -2   0  -2    1.73    0.20
   3   0   2   -0.07    0.15
   3   0   2   -0.12    0.19
  -3   0  -2    0.38    0.17
   3   0   2    0.33    0.18
  -3   0  -2    0.15    0.21
   3   0   2   -0.01    0.10
  -3   0  -2    0.10    0.20
   4   0   2   81.80    2.29
   4   0   2   82.79    2.21
   4   0   2   78.93    2.07
  -4   0  -2   79.08    2.20
  -4   0  -2   81.35    2.36
  -4   0  -2   82.38    2.31
   4   0   2   81.24    2.35
   5   0   2   -0.01    0.23
  -5   0  -2    0.03    0.20
   5   0   2   -0.13    0.17
   5   0   2   -0.02    0.12
  -5   0  -2    0.06    0.26
  -5   0  -2   -0.37    0.22
   5   0   2   -0.08    0.24
   6   0   2   16.52    0.87
  -6   0  -2   15.89    0.81
   6   0   2   15.80    0.86
   6   0   2   15.41    0.78
  -6   0  -2   16.76    0.90
   6   0   2   16.63    0.62
  -6   0  -2   17.03    0.91
   7   0   2   -0.10    0.14
  -7   0  -2    0.05    0.27
  -7   0  -2    0.02    0.24
   7   0   2    0.35    0.29
  -7   0  -2   -0.10    0.25
   7   0   2    0.23    0.23
  -8   0  -2    7.77    0.73
   8   0   2    7.40    0.45
   8   0   2    8.56    0.64
  -8   0  -2    7.08    0.69
  -8   0  -2    8.10    0.76
   8   0   2    7.44    0.69
   9   0   2    0.16    0.26
  -9   0  -2    0.30    0.35
   9   0   2   -0.10    0.29
  -9   0  -2    0.34    0.32
   9   0   2    0.00    0.16
  -9   0  -2   -0.44    0.28
  10   0   2    7.03    0.48
  10   0   2    6.26    0.79
 -10   0  -2    5.61    0.76
 -10   0  -2    6.49    0.78
 -10   0  -2    5.08    0.74
 -11   0  -2   -0.02    0.37
 -11   0  -2   -0.18    0.38
  11   0   2   -0.12    0.22
  11   0   2    0.21    0.42
 -11   0  -2   -0.08    0.38
 -12   0  -2   26.58    1.65
 -12   0  -2   25.47    1.57
  12   0   2   25.12    1.50
 -12   0  -2   24.15    1.50
 -13   0  -2   -0.31    0.43
  13   0   2   -0.19    0.43
 -13   0  -2    1.17    0.55
 -13   0  -2    1.04    0.53
 -14   0  -2    9.05    1.11
 -14   0  -2    9.37    1.21
  14   0   2    9.73    1.15
  15   0   2   -0.45    0.46
 -15   0  -2    0.83    0.61
 -16   0  -2    1.95    0.80
  16   0   2    1.62    0.74
  16  -1  -2    1.70    0.76
 -16  -1   2    2.56    0.90
  16   1  -2    0.36    0.61
 -16   1   2    1.08    0.77
 -15  -1   2    1.00    0.69
  15  -1  -2    1.08    0.66
  15   1  -2    0.50    0.64
 -15   1   2    1.11    0.73
  14  -1  -2    0.71    0.58
 -14  -1   2    0.53    0.56
  14   1  -2    0.21    0.53
 -14   1   2    0.46    0.57
  13  -1  -2   -0.09    0.50
 -13  -1   2    0.35    0.53
 -13   1   2    0.41    0.53
  13   1  -2    0.35    0.52
  12  -1  -2   24.08    1.54
  12  -1  -2   23.30    1.11
 -12  -1   2   24.87    1.58
 -12  -1   2   23.09    1.33
 -12  -1   2   24.10    1.61
 -12   1   2   22.69    1.53
 -12   1   2   24.72    1.35
  12   1  -2   24.12    1.54
  11  -1  -2    5.82    0.57
  11  -1  -2    7.02    0.93
 -11  -1   2    7.48    0.91
 -11  -1   2    4.92    0.67
 -11  -1   2    6.19    0.96
  11  -1  -2    6.55    0.77
 -11   1   2    6.55    0.93
  11   1  -2    6.52    0.51
  11   1  -2    6.09    0.84
 -11   1   2    6.35    0.88
 -11   1   2    6.10    0.71
 -10  -1   2    1.10    0.38
 -10  -1   2    1.61    0.54
  10  -1  -2    0.69    0.34
  10  -1  -2    0.88    0.49
 -10  -1   2    2.71    0.58
  10  -1  -2    1.13    0.31
  10   1  -2    1.87    0.43
 -10   1   2    1.35    0.50
 -10   1   2    1.66    0.50
  10   1  -2    1.58    0.51
  10   1  -2    1.05    0.27
  10   1  -2    1.23    0.40
 -10   1   2    1.80    0.44
  -9  -1   2    9.71    0.90
   9  -1  -2   12.20    0.85
  -9  -1   2    8.81    0.72
   9  -1  -2   11.45    0.92
  -9  -1   2    9.88    0.88
   9  -1  -2   10.90    0.66
  -9   1   2   11.06    0.78
   9   1  -2   10.06    0.74
  -9   1   2    8.39    0.82
  -9   1   2    8.97    0.84
   9   1  -2    9.68    0.57
   9   1  -2   10.08    0.81
   9   1  -2   11.07    0.94
   8  -1  -2   12.07    0.68
  -8  -1   2   13.76    0.96
   8  -1  -2   12.25    0.82
  -8  -1   2   12.90    0.64
  -8  -1   2   13.06    0.79
   8  -1  -2   13.06    0.98
  -8  -1   2   13.52    0.94
   8   1  -2   13.96    0.87
  -8   1   2   15.78    0.97
  -8   1   2   13.10    0.92
   8   1  -2   14.37    0.95
   8   1  -2   13.64    0.64
   8   1  -2   13.73    0.78
  -8   1   2   13.31    0.81
  -7  -1   2   44.03    1.75
  -7  -1   2   45.31    1.58
   7  -1  -2   44.82    1.49
   7  -1  -2   44.73    1.63
   7  -1  -2   48.52    1.84
  -7  -1   2   48.08    1.45
  -7  -1   2   47.82    1.78
  -7   1   2   44.18    1.59
  -7   1   2   45.73    1.73
   7   1  -2   47.59    1.69
  -7   1   2   46.30    1.73
   7   1  -2   47.58    1.61
   7   1  -2   45.68    1.42
   7   1  -2   48.66    1.82
  -6  -1   2   25.74    1.03
  -6  -1   2   27.35    0.94
  -6  -1   2   26.23    1.19
  -6  -1   2   26.04    1.19
   6  -1  -2   27.78    1.24
   6  -1  -2   26.03    0.99
   6  -1  -2   27.18    1.09
  -6   1   2   26.48    1.00
   6   1  -2   26.49    1.10
   6   1  -2   26.81    1.20
  -6   1   2   27.32    1.17
   6   1  -2   27.35    1.04
  -6   1   2   25.85    1.04
   6   1  -2   26.02    0.93
  -6   1   2   25.31    1.13
   5  -1  -2    0.35    0.28
  -5  -1   2    0.38    0.28
  -5  -1   2    0.88    0.33
   5  -1  -2    0.39    0.22
   5  -1  -2    0.54    0.22
  -5  -1   2    0.34    0.19
  -5  -1   2    0.60    0.22
  -5   1   2    0.64    0.21
   5   1  -2    1.04    0.32
  -5   1   2    0.95    0.31
  -5   1   2    0.76    0.24
  -5   1   2    0.73    0.28
   5   1  -2    0.67    0.26
   5   1  -2    0.48    0.22
   5   1  -2    0.05    0.17
  -4  -1   2   15.19    0.76
   4  -1  -2   15.62    0.66
   4  -1  -2   14.89    0.76
  -4  -1   2   14.92    0.77
   4  -1  -2   15.32    0.69
  -4  -1   2   16.01    0.63
  -4   1   2   14.74    0.72
   4   1  -2   16.64    0.76
   4   1  -2   15.19    0.78
  -4   1   2   15.93    0.75
  -4   1   2   15.23    0.66
   4   1  -2   15.75    0.65
  -4   1   2   15.61    0.64
  -3  -1   2   36.40    1.26
   3  -1  -2   40.05    1.19
   3  -1  -2   38.88    1.30
  -3  -1   2   39.28    1.27
  -3  -1   2   38.66    1.16
   3  -1  -2   37.87    1.19
   3   1  -2   40.62    1.26
  -3   1   2   37.77    1.22
  -3   1   2   38.64    1.23
  -3   1   2   39.11    1.13
   3   1  -2   42.66    1.17
   3   1  -2   38.76    1.27
  -3   1   2   38.99    1.20
  -2  -1   2    1.07    0.24
  -2  -1   2    1.23    0.21
   2  -1  -2    1.16    0.22
   2  -1  -2    1.24    0.19
  -2  -1   2    1.02    0.22
   2  -1  -2    1.18    0.26
   2   1  -2    1.02    0.24
  -2   1   2    0.77    0.21
   2   1  -2    1.30    0.23
   2   1  -2    1.41    0.22
  -2   1   2    1.04    0.22
  -2   1   2    1.23    0.16
   1  -1  -2  183.45    4.36
   1  -1  -2  186.52    4.57
  -1  -1   2  190.34    4.50
  -1  -1   2  183.28    4.50
  -1  -1   2  180.42    4.44
   1  -1  -2  186.43    4.51
  -1   1   2  178.34    4.51
   1   1  -2  189.91    4.48
  -1   1   2  184.13    4.47
   1   1  -2  185.06    4.53
  -1   1   2  182.38    4.59
  -1   1   2  180.87    4.43
   1   1  -2  186.04    4.51
   0  -1   2   36.13    1.00
   0  -1   2   36.52    1.01
   0   1   2   37.17    1.01
   0   1   2   34.88    0.95
   0   1  -2   36.94    0.93
   0   1   2   35.34    1.01
   0   1  -2   36.75    1.02
   0   1  -2   37.09    1.04
   0   1   2   35.76    1.00
  -1  -1  -2   36.76    0.95
  -1  -1  -2   36.45    0.94
   1  -1   2   36.71    0.98
   1  -1   2   37.08    1.02
  -1  -1  -2   36.77    0.98
   1  -1   2   37.65    1.01
   1  -1   2   37.59    0.97
  -1   1  -2   36.83    0.97
  -1   1  -2   37.67    1.06
   1   1   2   38.04    0.99
   1   1   2   34.78    1.01
   1   1   2   38.79    1.11
   1   1   2   35.82    0.97
  -1   1  -2   38.35    1.13
  -2  -1  -2    7.76    0.39
   2  -1   2    7.32    0.37
   2  -1   2    7.72    0.38
   2  -1   2    7.79    0.34
  -2  -1  -2    7.84    0.37
   2  -1   2    7.27    0.35
   2   1   2    7.43    0.38
   2   1   2    7.83    0.46
  -2   1  -2    7.93    0.45
  -2   1  -2    7.85    0.52
  -2   1  -2    7.95    0.34
  -3  -1  -2   93.79    2.52
  -3  -1  -2   92.38    2.46
   3  -1   2   95.47    2.46
  -3  -1  -2   95.96    2.62
   3  -1   2   92.50    2.42
   3  -1   2   97.57    2.54
   3   1   2   95.72    2.55
   3   1   2   93.29    2.30
  -3   1  -2   94.93    2.42
  -3   1  -2   94.59    2.65
   3   1   2   97.16    2.64
  -3   1  -2   95.09    2.55
  -4  -1  -2    6.06    0.52
   4  -1   2    6.02    0.43
   4  -1   2    6.09    0.35
  -4  -1  -2    5.94    0.43
   4  -1   2    6.01    0.47
  -4  -1  -2    7.05    0.52
  -4   1  -2    6.51    0.56
  -4   1  -2    5.24    0.38
   4   1   2    6.19    0.49
   4   1   2    6.25    0.26
  -4   1  -2    5.88    0.51
   4   1   2    6.85    0.51
  -5  -1  -2    2.54    0.38
   5  -1   2    2.59    0.36
   5  -1   2    2.00    0.27
   5  -1   2    2.29    0.37
  -5  -1  -2    3.01    0.44
  -5  -1  -2    1.52    0.34
  -5   1  -2    2.82    0.43
   5   1   2    2.19    0.19
  -5   1  -2    2.26    0.33
   5   1   2    1.86    0.30
   5   1   2    2.00    0.37
  -5   1  -2    2.40    0.43
   5   1   2    2.13    0.38
   6  -1   2    1.94    0.30
   6  -1   2    2.54    0.44
  -6  -1  -2    2.61    0.39
  -6  -1  -2    2.24    0.40
   6  -1   2    1.98    0.34
  -6  -1  -2    3.29    0.51
  -6   1  -2    1.80    0.34
  -6   1  -2    1.47    0.36
   6   1   2    2.44    0.22
   6   1   2    1.98    0.42
  -6   1  -2    2.72    0.47
   6   1   2    2.90    0.43
   6   1   2    3.04    0.39
   7  -1   2    3.09    0.43
  -7  -1  -2    2.92    0.47
  -7  -1  -2    2.73    0.48
  -7  -1  -2    3.55    0.56
   7  -1   2    3.68    0.34
   7  -1   2    3.61    0.54
   7   1   2    3.15    0.26
  -7   1  -2    3.66    0.55
  -7   1  -2    3.42    0.48
   7   1   2    2.70    0.49
   7   1   2    3.30    0.53
   7   1   2    2.88    0.42
  -7   1  -2    4.34    0.60
   8  -1   2    0.32    0.25
   8  -1   2    0.24    0.19
  -8  -1  -2   -0.14    0.27
   8  -1   2   -0.13    0.30
  -8  -1  -2    0.39    0.31
  -8  -1  -2   -0.18    0.26
   8   1   2    0.12    0.24
   8   1   2    0.11    0.30
   8   1   2    0.06    0.29
  -8   1  -2    0.05    0.30
  -8   1  -2   -0.21    0.24
  -8   1  -2   -0.06    0.29
   8   1   2   -0.05    0.12
   9  -1   2    0.68    0.25
   9  -1   2    0.55    0.31
   9  -1   2    0.74    0.38
  -9  -1  -2    1.03    0.47
  -9  -1  -2    0.74    0.42
  -9  -1  -2    0.87    0.38
  -9   1  -2    0.55    0.37
   9   1   2    1.39    0.43
   9   1   2    1.40    0.23
   9   1   2    1.02    0.34
  -9   1  -2    0.88    0.42
   9   1   2    0.47    0.38
  -9   1  -2    0.52    0.35
 -10  -1  -2    0.96    0.46
  10  -1   2    1.30    0.39
 -10  -1  -2    0.83    0.42
  10  -1   2    2.45    0.55
 -10  -1  -2    1.21    0.47
  10  -1   2    1.47    0.31
 -10   1  -2    0.89    0.44
 -10   1  -2    1.40    0.48
 -10   1  -2    0.87    0.40
  10   1   2    1.50    0.49
  10   1   2    0.99    0.23
  10   1   2    2.03    0.52
 -11  -1  -2    8.56    0.97
 -11  -1  -2    6.63    0.90
 -11  -1  -2    7.54    0.86
  11  -1   2    7.29    0.57
  11  -1   2    6.47    0.84
 -11   1  -2    7.67    0.93
 -11   1  -2    7.85    0.90
  11   1   2    9.60    0.97
 -11   1  -2    5.97    0.84
 -12  -1  -2    3.89    0.80
 -12  -1  -2    6.06    0.92
  12  -1   2    4.76    0.82
 -12  -1  -2    6.02    0.82
 -12   1  -2    3.90    0.75
 -12   1  -2    4.10    0.77
 -12   1  -2    3.23    0.71
  12   1   2    5.61    0.87
 -13  -1  -2    0.21    0.49
  13  -1   2   -0.46    0.41
 -13  -1  -2   -0.06    0.47
 -13  -1  -2   -0.54    0.38
 -13   1  -2   -0.35    0.41
 -13   1  -2    0.43    0.45
  13   1   2    0.37    0.45
 -14  -1  -2    0.72    0.53
  14  -1   2    0.58    0.57
 -14  -1  -2    0.56    0.52
 -14   1  -2    0.07    0.52
 -14   1  -2    1.05    0.56
  14   1   2    0.75    0.57
  15  -1   2    2.94    0.82
 -15  -1  -2    4.95    0.98
  15   1   2    2.19    0.74
 -15   1  -2    2.85    0.83
 -16  -1  -2    1.89    0.80
  16  -1   2    2.71    0.78
  16   1   2    2.06    0.73
 -16   1  -2    3.44    0.98
 -16  -2   2   -0.32    0.59
  16  -2  -2    0.02    0.61
 -16   2   2    0.58    0.70
  16   2  -2   -0.60    0.48
 -15  -2   2   -0.17    0.62
  15  -2  -2   -0.13    0.57
 -15   2   2   -0.48    0.56
  15   2  -2   -0.61    0.46
 -14  -2   2    5.60    1.11
  14  -2  -2    4.84    0.99
  14   2  -2    5.31    1.01
 -14   2   2    3.68    0.89
  13  -2  -2    4.47    0.57
  13  -2  -2    4.58    0.91
 -13  -2   2    5.46    0.97
 -13   2   2    4.30    0.85
  13   2  -2    4.21    0.84
  12  -2  -2    7.11    0.96
 -12  -2   2    5.61    0.76
  12  -2  -2    6.22    0.91
  12  -2  -2    8.29    0.70
 -12  -2   2    7.30    0.98
 -12  -2   2    6.18    1.02
 -12   2   2    6.70    0.94
 -12   2   2    7.75    0.81
  12   2  -2    9.10    0.89
  12   2  -2    6.64    0.98
 -11  -2   2   -0.04    0.42
  11  -2  -2   -0.14    0.32
 -11  -2   2   -0.30    0.39
  11  -2  -2    0.55    0.48
  11  -2  -2    0.10    0.27
 -11  -2   2    0.00    0.32
  11   2  -2    0.44    0.45
  11   2  -2    0.39    0.35
 -11   2   2    0.29    0.33
 -11   2   2    0.93    0.48
  10  -2  -2    8.39    0.80
  10  -2  -2    8.79    0.96
 -10  -2   2    8.48    0.73
  10  -2  -2    8.10    0.63
 -10  -2   2    8.02    0.94
 -10  -2   2    7.70    0.90
 -10   2   2    9.19    0.91
 -10   2   2    8.59    0.76
  10   2  -2    8.35    0.51
  10   2  -2    7.50    0.73
 -10   2   2    7.55    0.84
  10   2  -2    9.86    0.97
  10   2  -2    8.51    0.79
   9  -2  -2    0.08    0.23
   9  -2  -2   -0.38    0.24
  -9  -2   2   -0.25    0.31
  -9  -2   2   -0.54    0.30
  -9  -2   2    0.00    0.25
   9  -2  -2    0.05    0.34
  -9   2   2    0.13    0.33
  -9   2   2    0.04    0.31
   9   2  -2    0.16    0.33
   9   2  -2    0.13    0.16
   9   2  -2    0.10    0.29
   9   2  -2   -0.17    0.28
  -9   2   2    0.24    0.28
  -8  -2   2    3.87    0.64
   8  -2  -2    2.49    0.51
  -8  -2   2    3.44    0.34
   8  -2  -2    2.31    0.45
  -8  -2   2    3.34    0.47
  -8  -2   2    3.19    0.56
   8  -2  -2    3.46    0.43
  -8   2   2    3.94    0.60
  -8   2   2    3.30    0.55
   8   2  -2    3.38    0.33
   8   2  -2    4.27    0.61
  -8   2   2    3.33    0.49
   8   2  -2    2.64    0.46
   8   2  -2    3.46    0.52
  -7  -2   2   13.65    0.63
   7  -2  -2   15.10    0.83
   7  -2  -2   14.39    0.94
  -7  -2   2   13.51    0.77
  -7  -2   2   14.45    0.95
  -7  -2   2   13.08    0.89
   7  -2  -2   13.64    0.72
  -7   2   2   14.65    0.86
  -7   2   2   14.59    0.89
   7   2  -2   15.22    0.88
   7   2  -2   13.83    0.81
  -7   2   2   14.11    0.80
   7   2  -2   15.33    0.63
   7   2  -2   14.40    0.94
  -6  -2   2    1.23    0.24
   6  -2  -2    0.82    0.34
   6  -2  -2    1.26    0.30
   6  -2  -2    1.28    0.32
  -6  -2   2    1.21    0.38
  -6  -2   2    2.68    0.46
  -6   2   2    1.51    0.38
   6   2  -2    1.53    0.25
   6   2  -2    2.59    0.43
  -6   2   2    1.72    0.35
  -6   2   2    2.05    0.40
   6   2  -2    1.39    0.37
   6   2  -2    2.06    0.36
  -5  -2   2   41.16    1.54
  -5  -2   2   43.14    1.56
   5  -2  -2   45.21    1.45
  -5  -2   2   44.88    1.32
   5  -2  -2   43.31    1.41
   5  -2  -2   42.86    1.59
  -5   2   2   47.48    1.56
  -5   2   2   44.36    1.47
   5   2  -2   43.83    1.58
   5   2  -2   43.08    1.45
  -5   2   2   43.42    1.44
   5   2  -2   43.01    1.51
   4  -2  -2    0.86    0.24
  -4  -2   2    0.71    0.30
  -4  -2   2    1.10    0.30
  -4  -2   2    1.09    0.21
   4  -2  -2    1.71    0.29
   4  -2  -2    1.30    0.35
  -4   2   2    0.67    0.25
  -4   2   2    0.55    0.24
  -4   2   2    0.96    0.24
   4   2  -2    1.01    0.31
  -4   2   2    1.30    0.27
   4   2  -2    1.25    0.29
   4   2  -2    0.80    0.24
   3  -2  -2    0.45    0.21
  -3  -2   2    0.63    0.26
   3  -2  -2    0.35    0.24
  -3  -2   2    0.61    0.19
   3  -2  -2    0.14    0.17
  -3  -2   2    0.01    0.20
  -3   2   2    0.35    0.21
  -3   2   2    0.61    0.22
  -3   2   2    0.31    0.19
   3   2  -2    0.71    0.22
   3   2  -2    0.34    0.25
   3   2  -2    0.12    0.25
   2  -2  -2  345.61    8.84
  -2  -2   2  359.63    8.64
   2  -2  -2  351.12    8.68
  -2  -2   2  361.01    8.62
  -2  -2   2  363.07    8.66
   2  -2  -2  353.28    8.49
  -2   2   2  368.70    8.53
  -2   2   2  363.10    8.89
   2   2  -2  357.26    8.78
   2   2  -2  358.17    8.65
   2   2  -2  358.59    8.80
  -2   2   2  356.66    8.69
  -2   2   2  372.04    8.76
  -1  -2   2   10.79    0.51
   1  -2  -2   10.72    0.39
  -1  -2   2   10.69    0.51
   1  -2  -2   10.73    0.45
   1  -2  -2   10.53    0.47
  -1  -2   2   11.10    0.46
  -1   2   2   11.18    0.54
  -1   2   2   11.50    0.51
  -1   2   2   11.27    0.49
  -1   2   2   11.25    0.41
   1   2  -2   11.21    0.48
   1   2  -2   10.79    0.51
   0  -2   2   82.36    2.08
   0  -2   2   79.29    2.11
   0  -2  -2   81.47    1.97
   0  -2  -2   80.69    2.01
   0  -2  -2   80.06    1.98
   0  -2   2   80.54    2.10
   0  -2  -2   84.80    2.09
   0   2   2   82.75    2.18
   0   2   2   82.51    2.19
   0   2   2   82.71    1.98
   0   2  -2   80.33    2.09
   0   2   2   81.06    2.09
  -1  -2  -2  114.70    2.86
   1  -2   2  117.61    2.86
  -1  -2  -2  118.33    2.88
  -1  -2  -2  116.12    2.87
   1  -2   2  117.94    2.97
  -1  -2  -2  116.14    2.86
   1  -2   2  123.30    2.94
   1   2   2  112.89    3.02
  -1   2  -2  117.27    3.12
   1   2   2  118.10    3.09
  -1   2  -2  121.12    3.03
   1   2   2  117.84    2.88
  -1   2  -2  119.48    2.97
   2  -2   2  121.07    3.10
   2  -2   2  121.75    3.06
  -2  -2  -2  120.33    2.91
   2  -2   2  123.45    3.12
  -2  -2  -2  121.95    3.03
   2  -2   2  123.46    2.97
  -2  -2  -2  120.52    3.05
  -2   2  -2  122.36    2.97
   2   2   2  125.14    3.25
   2   2   2  116.72    3.16
  -2   2  -2  124.28    3.29
  -2   2  -2  122.04    3.14
  -2   2  -2  121.27    3.16
   3  -2   2  103.09    2.76
   3  -2   2  107.94    2.77
  -3  -2  -2  107.36    2.76
  -3  -2  -2  105.12    2.80
   3  -2   2  107.99    2.84
  -3   2  -2  105.33    2.67
  -3   2  -2  105.34    2.98
   3   2   2  107.15    2.87
  -3   2  -2  111.10    2.89
   3   2   2  103.91    2.94
  -4  -2  -2   10.46    0.60
   4  -2   2   10.83    0.51
  -4  -2  -2    9.18    0.53
   4  -2   2   10.68    0.56
   4  -2   2   10.38    0.60
  -4   2  -2   10.13    0.48
  -4   2  -2    9.15    0.64
   4   2   2   10.63    0.68
  -4   2  -2   10.43    0.63
   4   2   2   10.21    0.61
   5  -2   2    0.64    0.23
   5  -2   2    0.98    0.29
   5  -2   2    0.66    0.21
  -5  -2  -2    0.77    0.27
  -5   2  -2    0.54    0.21
   5   2   2    0.54    0.32
  -5   2  -2    0.16    0.28
  -5   2  -2    0.94    0.31
   5   2   2    0.39    0.27
   6  -2   2    1.54    0.28
  -6  -2  -2    1.26    0.36
   6  -2   2    1.65    0.37
  -6  -2  -2    1.28    0.33
   6  -2   2    1.57    0.33
  -6  -2  -2    1.00    0.32
   6   2   2    1.42    0.14
   6   2   2    1.32    0.29
   6   2   2    2.19    0.41
  -6   2  -2    1.14    0.28
   6   2   2    1.35    0.35
  -6   2  -2    2.05    0.42
  -6   2  -2    1.60    0.41
  -7  -2  -2    6.51    0.66
   7  -2   2    8.72    0.63
  -7  -2  -2    8.31    0.69
   7  -2   2    8.16    0.52
   7  -2   2    8.85    0.70
  -7  -2  -2    6.46    0.67
  -7   2  -2    6.75    0.69
  -7   2  -2    8.34    0.64
  -7   2  -2    7.87    0.69
   7   2   2    8.98    0.73
   7   2   2    9.18    0.68
   7   2   2    8.17    0.61
   7   2   2    7.32    0.32
   8  -2   2    3.79    0.60
   8  -2   2    3.95    0.43
  -8  -2  -2    2.80    0.52
   8  -2   2    3.52    0.50
  -8  -2  -2    4.42    0.65
  -8  -2  -2    3.44    0.54
  -8   2  -2    4.27    0.64
   8   2   2    3.46    0.25
  -8   2  -2    4.40    0.58
   8   2   2    3.57    0.49
   8   2   2    4.05    0.62
   8   2   2    2.94    0.54
  -8   2  -2    3.50    0.55
  -9  -2  -2    4.21    0.69
  -9  -2  -2    5.13    0.70
   9  -2   2    4.10    0.65
  -9  -2  -2    5.80    0.71
   9  -2   2    3.69    0.43
   9  -2   2    4.46    0.59
   9   2   2    4.16    0.67
   9   2   2    4.36    0.29
  -9   2  -2    4.88    0.63
  -9   2  -2    3.85    0.64
   9   2   2    4.01    0.60
  -9   2  -2    5.25    0.70
  10  -2   2    0.40    0.39
  10  -2   2    0.11    0.23
 -10  -2  -2    0.38    0.42
 -10  -2  -2    0.44    0.41
 -10  -2  -2    0.02    0.34
  10  -2   2   -0.30    0.23
 -10   2  -2   -0.51    0.30
  10   2   2   -0.04    0.36
  10   2   2   -0.13    0.32
 -10   2  -2    0.20    0.37
 -10   2  -2    0.32    0.39
 -11  -2  -2    5.35    0.86
  11  -2   2    6.91    0.81
 -11  -2  -2    6.39    0.88
 -11  -2  -2    5.40    0.78
  11  -2   2    6.26    0.58
 -11   2  -2    5.01    0.77
  11   2   2    5.56    0.82
  11   2   2    4.38    0.73
 -11   2  -2    6.32    0.82
 -11   2  -2    6.66    0.89
  12  -2   2    0.33    0.31
 -12  -2  -2    0.18    0.50
 -12  -2  -2   -0.13    0.43
 -12  -2  -2    0.63    0.47
  12  -2   2    0.90    0.50
 -12   2  -2    0.03    0.41
 -12   2  -2    0.29    0.47
  12   2   2    0.01    0.38
  12   2   2    0.41    0.45
 -13  -2  -2    0.15    0.49
  13  -2   2    0.22    0.41
 -13  -2  -2   -0.53    0.39
 -13  -2  -2    0.44    0.51
  13   2   2    0.77    0.51
 -13   2  -2    0.55    0.48
 -13   2  -2    1.06    0.60
 -14  -2  -2    0.24    0.47
 -14  -2  -2    0.71    0.57
  14  -2   2    0.20    0.49
 -14  -2  -2    0.04    0.53
  14   2   2    0.61    0.47
 -14   2  -2    0.64    0.53
 -14   2  -2    0.08    0.51
  15  -2   2    1.88    0.75
 -15  -2  -2    3.00    0.86
  15   2   2    1.84    0.71
 -15   2  -2    1.25    0.69
  15  -3  -2    0.96    0.65
 -15  -3   2    1.06    0.75
  15   3  -2    1.04    0.61
 -15   3   2    1.18    0.73
  14  -3  -2    0.44    0.36
  14  -3  -2   -0.06    0.53
 -14  -3   2    0.71    0.64
  14   3  -2    0.38    0.52
 -14   3   2    0.52    0.56
  13  -3  -2    3.60    0.57
  13  -3  -2    2.21    0.75
 -13  -3   2    3.10    0.81
 -13   3   2    4.72    0.89
  13   3  -2    3.89    0.84
 -12  -3   2    1.33    0.65
  12  -3  -2    0.90    0.45
  12  -3  -2    1.68    0.43
 -12  -3   2    0.99    0.59
 -12  -3   2    1.23    0.48
  12  -3  -2    0.91    0.60
 -12   3   2    0.56    0.56
  12   3  -2    0.84    0.43
  12   3  -2    1.78    0.58
  11  -3  -2    0.24    0.35
 -11  -3   2    0.98    0.56
  11  -3  -2    0.05    0.40
 -11  -3   2    0.61    0.48
  11  -3  -2    0.67    0.32
 -11  -3   2   -0.41    0.26
 -11   3   2    1.15    0.51
  11   3  -2    0.40    0.48
 -11   3   2    0.42    0.37
  11   3  -2    0.91    0.44
  10  -3  -2    0.25    0.29
  10  -3  -2   -0.08    0.42
  10  -3  -2    0.38    0.36
 -10  -3   2   -0.08    0.30
 -10  -3   2    0.30    0.46
 -10  -3   2   -0.60    0.30
  10   3  -2    0.89    0.38
  10   3  -2    0.87    0.49
 -10   3   2    0.60    0.41
 -10   3   2    0.30    0.32
  -9  -3   2    2.58    0.61
  -9  -3   2    2.61    0.58
   9  -3  -2    2.18    0.44
  -9  -3   2    2.82    0.31
  -9  -3   2    2.43    0.47
   9  -3  -2    1.95    0.41
   9  -3  -2    2.04    0.53
  -9   3   2    1.78    0.48
   9   3  -2    1.16    0.47
   9   3  -2    2.50    0.51
   9   3  -2    2.30    0.29
  -9   3   2    2.70    0.52
  -9   3   2    2.24    0.48
   9   3  -2    1.84    0.45
   8  -3  -2    0.68    0.38
  -8  -3   2    0.42    0.36
   8  -3  -2   -0.32    0.22
  -8  -3   2    0.02    0.15
   8  -3  -2   -0.10    0.23
   8   3  -2    0.06    0.31
  -8   3   2   -0.01    0.26
   8   3  -2    0.21    0.15
   8   3  -2    0.11    0.29
  -8   3   2   -0.26    0.28
  -8   3   2   -0.03    0.23
   8   3  -2   -0.04    0.24
  -7  -3   2    5.22    0.64
   7  -3  -2    7.00    0.60
  -7  -3   2    4.80    0.37
   7  -3  -2    5.77    0.53
   7  -3  -2    6.01    0.71
  -7  -3   2    6.30    0.70
  -7   3   2    6.50    0.64
   7   3  -2    5.67    0.39
   7   3  -2    5.30    0.57
  -7   3   2    5.59    0.57
   7   3  -2    5.64    0.60
  -7   3   2    5.27    0.53
   7   3  -2    4.53    0.59
  -6  -3   2  132.43    3.81
  -6  -3   2  137.11    3.44
   6  -3  -2  131.26    3.61
   6  -3  -2  133.99    3.91
  -6  -3   2  134.79    3.84
   6  -3  -2  132.83    3.63
  -6   3   2  135.84    3.76
  -6   3   2  128.39    3.62
   6   3  -2  137.98    3.75
   6   3  -2  127.72    3.82
   6   3  -2  132.00    3.72
  -6   3   2  130.50    3.69
   5  -3  -2   67.57    2.03
   5  -3  -2   66.89    2.23
  -5  -3   2   68.41    2.20
  -5  -3   2   67.47    2.19
   5  -3  -2   69.62    2.03
  -5  -3   2   70.57    1.90
  -5   3   2   66.31    2.01
   5   3  -2   68.43    2.19
   5   3  -2   67.40    2.10
  -5   3   2   69.23    2.13
   5   3  -2   65.25    2.12
  -5   3   2   66.63    2.08
  -4  -3   2   16.40    0.85
  -4  -3   2   18.09    0.88
  -4  -3   2   18.31    0.70
   4  -3  -2   16.71    0.90
   4  -3  -2   17.88    0.76
   4  -3  -2   17.85    0.74
   4   3  -2   18.23    0.86
   4   3  -2   17.94    0.82
   4   3  -2   17.98    0.85
  -4   3   2   16.67    0.78
  -4   3   2   16.92    0.74
   3  -3  -2    0.22    0.24
  -3  -3   2    0.53    0.26
  -3  -3   2    0.73    0.19
   3  -3  -2    1.18    0.23
   3  -3  -2    0.91    0.25
  -3  -3   2    0.53    0.25
   3   3  -2    0.47    0.23
  -3   3   2    0.79    0.21
  -3   3   2    0.64    0.28
   3   3  -2    0.77    0.27
  -3   3   2    0.78    0.24
   3   3  -2    0.88    0.26
  -2  -3   2   19.99    0.83
  -2  -3   2   20.45    0.74
   2  -3  -2   20.24    0.70
   2  -3  -2   20.94    0.79
   2  -3  -2   19.74    0.86
  -2  -3   2   20.55    0.85
   2   3  -2   21.82    0.84
  -2   3   2   21.87    0.85
   2   3  -2   21.23    0.89
  -2   3   2   20.64    0.67
   2   3  -2   21.59    0.88
  -2   3   2   20.66    0.89
   1  -3  -2  119.95    3.08
   1  -3  -2  121.68    3.06
  -1  -3   2  120.55    3.08
  -1  -3   2  117.44    3.06
   1  -3  -2  118.80    2.95
  -1  -3   2  119.18    3.10
  -1   3   2  119.23    3.19
  -1   3   2  123.02    2.86
   1   3  -2  119.62    3.16
  -1   3   2  121.19    3.22
   1   3  -2  122.36    3.14
   1   3  -2  115.89    3.22
   0  -3   2  245.79    6.07
   0  -3   2  251.54    6.13
   0  -3  -2  251.08    5.88
   0  -3  -2  249.16    6.09
   0  -3  -2  244.22    5.94
   0  -3   2  248.94    6.01
   0  -3  -2  253.69    6.02
   0   3  -2  245.56    6.16
   0   3   2  252.67    6.31
   0   3  -2  252.24    6.35
   0   3   2  257.45    5.89
   0   3  -2  254.68    6.19
   0   3   2  248.34    6.27
   1  -3   2  314.66    7.66
   1  -3   2  315.90    7.56
  -1  -3  -2  317.58    7.55
  -1  -3  -2  315.30    7.45
   1  -3   2  310.33    7.43
  -1  -3  -2  305.94    7.47
  -1  -3  -2  322.03    7.53
  -1   3  -2  315.31    7.67
  -1   3  -2  304.73    7.89
   1   3   2  319.57    7.79
  -1   3  -2  318.21    7.73
   1   3   2  319.62    7.87
   2  -3   2   98.74    2.65
  -2  -3  -2   97.89    2.59
   2  -3   2   97.44    2.59
  -2  -3  -2  100.75    2.53
  -2  -3  -2   98.14    2.57
  -2  -3  -2  100.20    2.43
   2  -3   2   98.37    2.43
   2  -3   2  100.21    2.63
  -2   3  -2   96.66    2.71
   2   3   2  100.89    2.80
  -2   3  -2   98.69    2.43
  -2   3  -2  101.67    2.68
   2   3   2   99.40    2.70
  -2   3  -2   94.91    2.81
  -3  -3  -2   22.24    0.60
   3  -3   2   22.75    0.85
   3  -3   2   23.29    0.88
   3  -3   2   23.10    0.84
  -3  -3  -2   21.80    0.87
  -3  -3  -2   22.65    0.83
  -3   3  -2   22.69    0.90
  -3   3  -2   25.19    1.00
  -3   3  -2   24.28    1.01
  -3   3  -2   22.47    0.71
   3   3   2   21.35    0.91
   3   3   2   22.61    0.97
  -4  -3  -2   73.12    2.06
  -4  -3  -2   72.64    2.11
   4  -3   2   70.07    2.11
   4  -3   2   71.73    2.03
   4  -3   2   71.34    2.03
  -4   3  -2   71.70    1.91
   4   3   2   69.64    2.14
  -4   3  -2   68.76    2.25
   4   3   2   68.33    2.22
  -4   3  -2   67.03    2.16
   5  -3   2   38.57    1.41
  -5  -3  -2   39.01    1.37
   5  -3   2   37.98    1.30
   5  -3   2   38.88    1.28
  -5  -3  -2   37.16    1.40
  -5   3  -2   38.60    1.50
  -5   3  -2   37.58    1.45
   5   3   2   39.00    1.43
  -5   3  -2   36.63    1.21
   5   3   2   36.06    1.47
   6  -3   2   21.21    1.03
  -6  -3  -2   20.72    1.04
   6  -3   2   20.45    0.93
  -6  -3  -2   21.09    1.01
   6  -3   2   22.60    0.90
   6   3   2   20.86    1.08
   6   3   2   20.76    1.01
  -6   3  -2   21.04    0.89
  -6   3  -2   19.90    1.09
  -6   3  -2   18.43    1.02
   7  -3   2    6.85    0.53
  -7  -3  -2    6.05    0.64
   7  -3   2    6.30    0.65
   7  -3   2    7.27    0.59
   7   3   2    7.38    0.65
   7   3   2    6.26    0.56
  -7   3  -2    5.86    0.66
   7   3   2    6.76    0.67
  -7   3  -2    6.21    0.56
  -7   3  -2    8.21    0.74
   8  -3   2    5.05    0.55
  -8  -3  -2    3.15    0.59
  -8  -3  -2    3.31    0.55
  -8  -3  -2    4.83    0.64
   8  -3   2    3.92    0.48
   8  -3   2    4.04    0.61
  -8   3  -2    4.61    0.63
   8   3   2    4.51    0.65
   8   3   2    5.13    0.66
   8   3   2    5.30    0.56
  -8   3  -2    4.58    0.54
  -8   3  -2    4.79    0.66
  -9  -3  -2    7.40    0.77
  -9  -3  -2    7.89    0.83
   9  -3   2    7.10    0.67
   9  -3   2    6.81    0.77
  -9  -3  -2    7.96    0.82
   9  -3   2    5.99    0.59
   9   3   2    7.82    0.76
  -9   3  -2    8.43    0.85
   9   3   2    8.15    0.78
  -9   3  -2    6.04    0.77
  -9   3  -2    6.87    0.71
 -10  -3  -2    0.53    0.38
  10  -3   2    0.15    0.39
 -10  -3  -2    0.04    0.40
  10  -3   2    0.09    0.29
 -10  -3  -2    0.29    0.41
  10  -3   2   -0.05    0.23
  10   3   2   -0.60    0.33
  10   3   2   -0.25    0.37
 -10   3  -2   -0.16    0.32
 -10   3  -2   -0.22    0.34
 -10   3  -2    0.24    0.40
 -11  -3  -2   -0.34    0.31
 -11  -3  -2   -0.05    0.42
  11  -3   2    0.04    0.33
 -11  -3  -2   -0.22    0.40
  11  -3   2    0.55    0.30
  11   3   2    0.71    0.47
  11   3   2    0.14    0.43
 -11   3  -2    0.01    0.39
 -11   3  -2   -0.33    0.36
 -11   3  -2   -0.06    0.42
 -12  -3  -2    3.48    0.78
 -12  -3  -2    4.54    0.80
 -12  -3  -2    3.69    0.84
  12  -3   2    4.46    0.61
  12  -3   2    3.81    0.72
 -12   3  -2    3.96    0.76
 -12   3  -2    3.57    0.74
  12   3   2    4.94    0.82
  12   3   2    3.59    0.74
 -13  -3  -2    4.12    0.91
 -13  -3  -2    4.96    0.96
  13  -3   2    6.44    0.95
 -13  -3  -2    5.57    0.89
  13  -3   2    4.61    0.64
 -13   3  -2    4.66    0.83
 -13   3  -2    6.29    0.96
  13   3   2    4.53    0.86
  13   3   2    5.95    0.95
 -14  -3  -2    0.88    0.66
 -14  -3  -2    0.83    0.63
 -14  -3  -2    0.15    0.50
  14  -3   2   -0.71    0.45
  14   3   2   -0.05    0.49
 -14   3  -2    0.38    0.52
  14   3   2    0.88    0.54
 -14   3  -2   -0.47    0.41
 -15  -3  -2    0.18    0.58
  15  -3   2    0.59    0.57
  15   3   2    0.03    0.53
 -15   3  -2   -0.05    0.52
  15  -4  -2    0.06    0.59
 -15  -4   2    0.72    0.64
 -15   4   2    0.91    0.61
  15   4  -2   -0.04    0.58
  14  -4  -2    1.81    0.50
  14  -4  -2    0.66    0.66
 -14  -4   2    0.09    0.56
  14   4  -2    1.64    0.70
 -14   4   2    1.83    0.72
 -13  -4   2    2.32    0.78
  13  -4  -2    2.46    0.70
 -13  -4   2    1.51    0.75
  13  -4  -2    3.38    0.60
 -13  -4   2    2.56    0.69
  13   4  -2    2.22    0.71
 -13   4   2    2.35    0.71
 -12  -4   2   -0.30    0.41
 -12  -4   2   -0.33    0.44
  12  -4  -2    0.05    0.50
  12  -4  -2   -0.55    0.28
 -12  -4   2   -0.49    0.31
  12  -4  -2   -0.31    0.36
 -12   4   2    0.10    0.44
  12   4  -2   -0.38    0.36
  12   4  -2    0.06    0.44
 -11  -4   2    0.28    0.43
 -11  -4   2   -0.23    0.42
  11  -4  -2    0.07    0.32
  11  -4  -2    0.33    0.34
 -11  -4   2    0.58    0.39
  11  -4  -2   -0.38    0.42
 -11   4   2    0.31    0.36
  11   4  -2    0.33    0.46
 -11   4   2   -0.28    0.34
  11   4  -2   -0.06    0.35
 -10  -4   2    0.00    0.42
  10  -4  -2    0.26    0.35
 -10  -4   2    0.27    0.30
  10  -4  -2   -0.10    0.37
  10  -4  -2    0.26    0.29
 -10  -4   2    0.06    0.39
 -10   4   2   -0.53    0.31
  10   4  -2   -0.51    0.29
  10   4  -2    0.62    0.40
 -10   4   2   -0.19    0.28
   9  -4  -2    0.54    0.32
   9  -4  -2    0.18    0.38
  -9  -4   2    0.12    0.40
   9  -4  -2    0.04    0.26
  -9  -4   2    0.19    0.33
   9   4  -2   -0.26    0.31
   9   4  -2   -0.09    0.37
  -9   4   2   -0.32    0.29
  -9   4   2   -0.16    0.26
  -8  -4   2   10.47    0.90
  -8  -4   2    8.21    0.85
   8  -4  -2    9.83    0.91
   8  -4  -2    8.61    0.72
   8  -4  -2    8.09    0.66
  -8  -4   2    9.68    0.48
  -8   4   2    9.19    0.81
   8   4  -2   10.79    0.84
  -8   4   2    8.63    0.74
   8   4  -2    9.87    0.79
   8   4  -2   10.35    0.86
   8   4  -2    9.85    0.48
  -8   4   2    9.34    0.76
   7  -4  -2    5.84    0.55
  -7  -4   2    5.40    0.38
  -7  -4   2    6.42    0.72
   7  -4  -2    5.57    0.71
   7  -4  -2    5.66    0.58
  -7  -4   2    5.36    0.65
  -7   4   2    5.79    0.64
  -7   4   2    5.82    0.62
   7   4  -2    5.04    0.59
   7   4  -2    6.05    0.66
   7   4  -2    4.52    0.59
  -7   4   2    6.65    0.61
   6  -4  -2   30.24    1.21
  -6  -4   2   32.70    1.41
   6  -4  -2   31.34    1.21
  -6  -4   2   30.27    1.38
   6  -4  -2   32.20    1.45
  -6  -4   2   31.55    1.04
   6   4  -2   29.73    1.30
   6   4  -2   30.57    1.30
  -6   4   2   29.32    1.30
   6   4  -2   32.67    1.39
  -6   4   2   29.93    1.19
  -6   4   2   29.84    1.27
   5  -4  -2   11.63    0.66
  -5  -4   2    9.66    0.74
   5  -4  -2   10.60    0.63
   5  -4  -2   11.95    0.80
  -5  -4   2   11.85    0.79
  -5  -4   2   11.19    0.55
  -5   4   2   10.98    0.73
  -5   4   2   10.79    0.69
  -5   4   2   11.17    0.63
   5   4  -2   10.94    0.74
   5   4  -2   11.00    0.71
   5   4  -2   12.72    0.77
   4  -4  -2   52.07    1.66
   4  -4  -2   50.59    1.58
  -4  -4   2   49.47    1.75
   4  -4  -2   48.52    1.77
  -4  -4   2   51.79    1.53
  -4  -4   2   55.13    1.78
  -4   4   2   52.90    1.73
  -4   4   2   52.43    1.53
   4   4  -2   50.77    1.74
   4   4  -2   53.39    1.77
   4   4  -2   50.22    1.72
  -4   4   2   52.91    1.86
   3  -4  -2   53.08    1.67
  -3  -4   2   52.15    1.75
  -3  -4   2   52.93    1.73
  -3  -4   2   56.13    1.60
   3  -4  -2   55.16    1.59
   3  -4  -2   52.57    1.80
   3   4  -2   57.93    1.78
   3   4  -2   52.90    1.77
  -3   4   2   53.34    1.86
  -3   4   2   55.37    1.78
  -3   4   2   56.39    1.51
   3   4  -2   55.37    1.80
  -2  -4   2   33.53    1.15
  -2  -4   2   34.36    1.20
   2  -4  -2   33.38    1.04
   2  -4  -2   31.61    1.22
   2  -4  -2   32.51    1.11
  -2  -4   2   33.07    1.07
   2   4  -2   33.20    1.25
   2   4  -2   32.35    1.16
  -2   4   2   32.40    1.22
   2   4  -2   32.94    1.23
  -2   4   2   31.66    0.88
  -2   4   2   35.29    1.29
   1  -4  -2    0.65    0.20
  -1  -4   2    0.22    0.23
   1  -4  -2    0.38    0.16
  -1  -4   2    0.26    0.16
  -1  -4   2    0.39    0.20
   1   4  -2    0.34    0.26
   1   4  -2    0.52    0.23
  -1   4   2    0.59    0.26
   1   4  -2    0.48    0.30
  -1   4   2    0.37    0.24
   0  -4  -2  126.88    2.94
   0  -4  -2  117.52    3.16
   0  -4   2  122.57    3.07
   0  -4  -2  125.02    3.15
   0  -4  -2  120.47    3.07
   0  -4   2  123.71    3.21
   0  -4   2  122.96    3.19
   0   4  -2  121.10    3.29
   0   4  -2  123.34    3.26
   0   4   2  121.71    3.39
   0   4  -2  123.01    3.42
   0   4   2  121.16    3.33
   1  -4   2   34.36    1.12
   1  -4   2   33.42    1.12
  -1  -4  -2   33.35    1.05
  -1  -4  -2   34.35    1.02
  -1  -4  -2   33.41    1.12
   1  -4   2   34.37    0.93
  -1  -4  -2   33.89    0.97
   1   4   2   32.53    1.25
  -1   4  -2   34.25    1.24
  -1   4  -2   35.87    1.33
  -1   4  -2   34.37    1.16
   1   4   2   32.52    1.19
   2  -4   2    0.77    0.13
   2  -4   2    1.09    0.25
  -2  -4  -2    0.68    0.18
  -2  -4  -2    0.68    0.14
   2  -4   2    0.52    0.19
  -2  -4  -2    0.42    0.20
  -2  -4  -2    0.80    0.25
   2   4   2    0.49    0.24
  -2   4  -2    0.72    0.31
   2   4   2    0.95    0.30
  -2   4  -2    0.88    0.13
  -2   4  -2    0.58    0.25
  -2   4  -2   -0.05    0.24
   3  -4   2   10.37    0.61
  -3  -4  -2    9.41    0.56
   3  -4   2    9.28    0.55
   3  -4   2    9.48    0.55
  -3  -4  -2    9.47    0.51
  -3  -4  -2    9.81    0.36
  -3   4  -2    9.48    0.39
  -3   4  -2    8.63    0.64
  -3   4  -2    9.97    0.62
   3   4   2    9.16    0.66
   3   4   2    8.60    0.58
  -3   4  -2    9.31    0.68
  -4  -4  -2   77.63    2.28
   4  -4   2   74.64    2.19
   4  -4   2   76.44    2.22
  -4  -4  -2   75.54    1.88
  -4  -4  -2   78.37    2.23
   4  -4   2   76.80    2.31
   4   4   2   77.54    2.35
  -4   4  -2   78.90    2.39
  -4   4  -2   73.86    2.01
  -4   4  -2   73.03    2.44
  -4   4  -2   76.35    2.34
   4   4   2   74.34    2.41
   5  -4   2   10.69    0.71
   5  -4   2   10.67    0.64
   5  -4   2   11.71    0.66
  -5  -4  -2   10.94    0.73
  -5  -4  -2    9.15    0.65
  -5   4  -2   10.30    0.77
  -5   4  -2   11.90    0.56
   5   4   2   10.46    0.71
  -5   4  -2   11.88    0.80
   5   4   2    9.91    0.76
  -6  -4  -2   15.59    0.91
  -6  -4  -2   14.17    0.85
   6  -4   2   15.17    0.89
   6  -4   2   14.75    0.77
   6  -4   2   14.10    0.78
   6   4   2   13.82    0.86
  -6   4  -2   15.26    0.95
  -6   4  -2   13.23    0.90
   6   4   2   14.26    0.92
  -6   4  -2   14.79    0.71
   7  -4   2    1.57    0.34
  -7  -4  -2    1.15    0.39
   7  -4   2    1.62    0.42
  -7  -4  -2    2.03    0.47
   7  -4   2    1.40    0.33
  -7   4  -2    1.17    0.32
  -7   4  -2    2.66    0.52
  -7   4  -2    1.80    0.45
   7   4   2    1.81    0.43
   7   4   2    2.30    0.50
   8  -4   2   28.00    1.35
  -8  -4  -2   26.69    1.34
   8  -4   2   25.95    1.19
  -8  -4  -2   25.89    1.33
   8  -4   2   25.31    1.13
   8   4   2   23.67    1.28
  -8   4  -2   26.47    1.17
  -8   4  -2   27.37    1.42
   8   4   2   24.95    1.38
  -8   4  -2   24.39    1.34
  -9  -4  -2   10.32    0.89
  -9  -4  -2    8.89    0.91
   9  -4   2   10.27    0.74
   9  -4   2   12.47    0.95
   9  -4   2   12.15    0.84
  -9  -4  -2   12.00    0.94
  -9   4  -2   10.73    0.83
   9   4   2    9.86    0.94
  -9   4  -2   10.16    0.94
   9   4   2    9.93    0.87
  -9   4  -2   11.59    0.97
  10  -4   2    0.02    0.28
 -10  -4  -2    0.91    0.44
  10  -4   2   -0.38    0.25
 -10  -4  -2   -0.11    0.40
  10  -4   2    0.48    0.41
 -10  -4  -2   -0.25    0.36
 -10   4  -2   -0.27    0.33
  10   4   2    0.48    0.43
  10   4   2    0.09    0.37
 -10   4  -2   -0.55    0.31
 -10   4  -2   -0.15    0.30
 -11  -4  -2    0.26    0.47
  11  -4   2    0.14    0.41
 -11  -4  -2   -0.09    0.42
  11  -4   2   -0.82    0.24
 -11  -4  -2    0.27    0.42
  11   4   2    0.28    0.46
 -11   4  -2    0.06    0.41
  11   4   2   -0.11    0.32
 -11   4  -2   -0.62    0.36
 -12  -4  -2    1.73    0.65
 -12  -4  -2    2.34    0.70
  12  -4   2    2.43    0.66
  12  -4   2    3.09    0.54
 -12  -4  -2    2.74    0.68
 -12   4  -2    2.62    0.65
 -12   4  -2    2.52    0.61
  12   4   2    1.40    0.54
  12   4   2    1.87    0.64
 -13  -4  -2    2.69    0.71
 -13  -4  -2    4.14    0.88
 -13  -4  -2    3.61    0.87
  13  -4   2    3.47    0.80
  13  -4   2    3.22    0.60
 -13   4  -2    3.83    0.81
  13   4   2    2.67    0.73
 -13   4  -2    6.35    0.97
  13   4   2    4.35    0.84
  14  -4   2   -0.01    0.46
 -14  -4  -2   -0.25    0.51
  14  -4   2    0.23    0.39
 -14  -4  -2   -0.13    0.48
 -14  -4  -2   -0.26    0.53
  14   4   2   -0.28    0.44
  14   4   2   -0.64    0.43
 -14   4  -2   -0.19    0.45
 -14   4  -2   -0.23    0.43
  15  -4   2    0.26    0.58
 -15  -4  -2    1.11    0.72
 -15  -4  -2   -0.06    0.61
 -15  -4  -2    0.80    0.57
  15   4   2   -0.03    0.48
 -15   4  -2    0.06    0.55
  15   4   2    1.11    0.71
  15  -5  -2    0.14    0.46
  15  -5  -2    0.76    0.74
 -15  -5   2    1.35    0.79
  15   5  -2    1.14    0.63
 -15   5   2    0.96    0.70
  14  -5  -2    0.02    0.42
 -14  -5   2    0.74    0.69
  14  -5  -2    0.68    0.64
 -14   5   2    0.82    0.62
  14   5  -2    0.78    0.55
 -13  -5   2    3.92    0.78
  13  -5  -2    4.06    0.66
  13  -5  -2    2.26    0.74
 -13  -5   2    4.11    1.01
 -13  -5   2    3.25    0.80
  13   5  -2    4.94    0.88
  13   5  -2    2.83    0.75
 -13   5   2    3.40    0.80
  12  -5  -2   -0.41    0.39
  12  -5  -2    0.01    0.33
 -12  -5   2    0.54    0.44
 -12  -5   2    0.15    0.50
 -12  -5   2   -0.39    0.40
  12  -5  -2   -0.17    0.35
  12   5  -2    0.53    0.45
  12   5  -2    0.11    0.42
 -12   5   2   -0.10    0.43
 -11  -5   2    0.33    0.38
  11  -5  -2   -0.52    0.29
 -11  -5   2    0.24    0.47
  11  -5  -2   -0.41    0.30
 -11  -5   2   -0.24    0.44
  11  -5  -2    0.36    0.49
 -11   5   2    0.78    0.48
  11   5  -2    0.46    0.45
 -11   5   2   -0.14    0.35
  11   5  -2   -0.03    0.40
  10  -5  -2   -0.21    0.31
  10  -5  -2    0.51    0.47
 -10  -5   2    0.08    0.43
  10  -5  -2    0.80    0.36
 -10  -5   2    0.49    0.43
 -10   5   2    1.06    0.44
  10   5  -2    0.30    0.39
 -10   5   2    0.56    0.40
  10   5  -2    0.78    0.49
   9  -5  -2    4.41    0.58
  -9  -5   2    3.09    0.62
   9  -5  -2    3.52    0.72
  -9  -5   2    4.79    0.80
   9  -5  -2    3.64    0.58
  -9   5   2    3.92    0.62
  -9   5   2    3.29    0.56
   9   5  -2    3.43    0.66
   9   5  -2    3.39    0.62
   8  -5  -2    0.01    0.23
  -8  -5   2   -0.06    0.34
   8  -5  -2    0.00    0.36
  -8  -5   2   -0.13    0.33
   8  -5  -2   -0.66    0.23
  -8   5   2    0.51    0.30
   8   5  -2   -0.34    0.33
  -8   5   2   -0.12    0.27
   8   5  -2   -0.17    0.31
   7  -5  -2    4.12    0.64
   7  -5  -2    4.90    0.55
   7  -5  -2    3.97    0.53
  -7  -5   2    5.51    0.72
  -7  -5   2    4.94    0.67
  -7  -5   2    5.41    0.40
   7   5  -2    5.04    0.61
   7   5  -2    5.71    0.67
  -7   5   2    4.42    0.52
  -7   5   2    4.81    0.62
   7   5  -2    5.27    0.64
  -7   5   2    6.03    0.65
   6  -5  -2   22.82    1.02
  -6  -5   2   21.59    1.15
  -6  -5   2   21.10    1.14
  -6  -5   2   19.88    0.80
   6  -5  -2   19.61    0.94
   6  -5  -2   19.00    1.14
   6   5  -2   19.27    1.06
   6   5  -2   20.00    1.08
  -6   5   2   21.93    1.08
  -6   5   2   19.22    1.06
  -6   5   2   20.22    0.90
   6   5  -2   16.31    0.99
  -5  -5   2    0.36    0.26
   5  -5  -2   -0.09    0.22
  -5  -5   2   -0.07    0.25
   5  -5  -2    0.27    0.22
   5  -5  -2    0.30    0.30
  -5  -5   2    0.28    0.19
  -5   5   2    0.55    0.33
   5   5  -2    0.49    0.30
   5   5  -2    0.07    0.27
   5   5  -2    0.23    0.28
  -5   5   2    0.25    0.20
  -5   5   2    0.22    0.28
   4  -5  -2   25.96    1.22
   4  -5  -2   26.19    1.01
  -4  -5   2   25.32    1.15
  -4  -5   2   27.67    1.17
  -4  -5   2   26.09    0.96
   4  -5  -2   25.42    1.05
  -4   5   2   27.82    1.19
   4   5  -2   26.53    1.19
   4   5  -2   25.31    1.15
  -4   5   2   26.84    0.90
  -4   5   2   23.64    1.22
   4   5  -2   26.91    1.17
   3  -5  -2    0.49    0.22
  -3  -5   2    0.57    0.26
   3  -5  -2    0.72    0.31
  -3  -5   2    0.82    0.21
  -3  -5   2    1.14    0.34
   3  -5  -2    0.71    0.24
   3   5  -2    0.90    0.31
  -3   5   2    0.62    0.31
  -3   5   2    1.00    0.34
   3   5  -2    0.51    0.28
   3   5  -2    0.39    0.27
  -3   5   2    0.94    0.17
   2  -5  -2   11.02    0.55
  -2  -5   2   10.64    0.55
  -2  -5   2   10.09    0.61
   2  -5  -2   11.66    0.61
  -2  -5   2    9.88    0.66
  -2   5   2   11.18    0.71
   2   5  -2   10.68    0.72
  -2   5   2    9.49    0.69
   2   5  -2   11.37    0.77
   2   5  -2   10.55    0.63
  -1  -5   2    5.29    0.47
   1  -5  -2    4.47    0.37
  -1  -5   2    4.25    0.37
  -1  -5   2    3.79    0.39
   1  -5  -2    4.53    0.36
  -1   5   2    4.94    0.50
   1   5  -2    4.45    0.52
   1   5  -2    4.11    0.51
   1   5  -2    4.72    0.46
  -1   5   2    4.01    0.49
   0  -5   2    1.07    0.21
   0  -5  -2    1.07    0.14
   0  -5   2    1.06    0.24
   0  -5  -2    1.22    0.24
   0  -5  -2    0.89    0.21
   0  -5  -2    0.95    0.26
   0  -5   2    0.64    0.23
   0   5  -2    1.29    0.32
   0   5   2    0.59    0.27
   0   5  -2    1.10    0.35
   0   5  -2    1.05    0.27
   0   5   2    1.80    0.37
   1  -5   2    0.76    0.25
  -1  -5  -2    0.82    0.22
  -1  -5  -2    0.52    0.15
   1  -5   2    1.17    0.26
   1  -5   2    0.82    0.14
  -1  -5  -2    1.06    0.20
  -1  -5  -2    1.25    0.28
  -1   5  -2    0.86    0.28
   1   5   2    0.95    0.33
  -1   5  -2    0.66    0.23
   1   5   2    1.10    0.29
  -1   5  -2    1.18    0.36
  -2  -5  -2   57.69    1.76
  -2  -5  -2   60.28    1.62
   2  -5   2   58.39    1.80
   2  -5   2   59.43    1.47
  -2  -5  -2   58.58    1.66
  -2  -5  -2   59.91    1.83
   2  -5   2   59.42    1.79
  -2   5  -2   56.18    1.99
  -2   5  -2   59.17    1.87
   2   5   2   56.63    1.88
  -2   5  -2   57.86    1.93
   2   5   2   57.22    1.99
  -2   5  -2   57.51    1.47
   3  -5   2  195.07    5.11
  -3  -5  -2  192.70    4.72
   3  -5   2  193.83    5.01
   3  -5   2  196.30    4.94
  -3  -5  -2  185.26    4.94
  -3  -5  -2  189.04    4.87
  -3   5  -2  199.28    4.63
   3   5   2  189.97    5.15
   3   5   2  195.13    5.28
  -3   5  -2  193.54    5.14
  -3   5  -2  190.88    5.11
  -3   5  -2  189.13    5.29
  -4  -5  -2    7.38    0.53
   4  -5   2    6.38    0.58
   4  -5   2    6.51    0.51
  -4  -5  -2    6.35    0.31
  -4  -5  -2    5.71    0.55
   4  -5   2    6.41    0.52
   4   5   2    5.35    0.60
  -4   5  -2    5.54    0.60
  -4   5  -2    5.80    0.63
   4   5   2    6.67    0.61
  -4   5  -2    6.25    0.58
  -4   5  -2    6.07    0.35
   5  -5   2    3.41    0.50
   5  -5   2    3.32    0.44
  -5  -5  -2    3.52    0.50
   5  -5   2    2.80    0.39
  -5  -5  -2    3.17    0.45
   5   5   2    2.26    0.43
  -5   5  -2    3.43    0.59
  -5   5  -2    3.63    0.52
  -5   5  -2    3.53    0.54
  -5   5  -2    3.10    0.33
   5   5   2    4.74    0.57
   6  -5   2   10.33    0.77
   6  -5   2    9.80    0.68
   6  -5   2   10.01    0.66
  -6  -5  -2    9.03    0.71
  -6  -5  -2    9.84    0.78
   6   5   2    8.88    0.79
  -6   5  -2    9.01    0.56
   6   5   2    8.63    0.72
  -6   5  -2    9.06    0.77
  -6   5  -2    9.77    0.86
   7  -5   2    2.79    0.42
   7  -5   2    2.01    0.46
  -7  -5  -2    2.28    0.48
  -7  -5  -2    2.56    0.53
   7  -5   2    2.24    0.42
   7   5   2    1.63    0.48
  -7   5  -2    3.24    0.58
   7   5   2    2.45    0.51
  -7   5  -2    1.79    0.34
  -7   5  -2    3.18    0.59
   8  -5   2    2.16    0.43
   8  -5   2    2.09    0.41
  -8  -5  -2    1.01    0.43
   8  -5   2    2.20    0.52
  -8  -5  -2    2.86    0.58
   8   5   2    2.83    0.63
   8   5   2    1.83    0.48
  -8   5  -2    1.79    0.40
  -8   5  -2    1.94    0.56
  -8   5  -2    2.64    0.60
  -9  -5  -2    1.34    0.49
   9  -5   2    1.62    0.40
  -9  -5  -2    1.46    0.52
   9  -5   2    2.04    0.53
   9  -5   2    0.83    0.35
   9   5   2    1.28    0.52
  -9   5  -2    1.28    0.39
  -9   5  -2    1.88    0.57
   9   5   2    0.80    0.50
  10  -5   2    6.51    0.73
 -10  -5  -2    6.00    0.83
  10  -5   2    7.14    0.70
 -10  -5  -2    6.07    0.88
  10  -5   2    5.69    0.81
 -10  -5  -2    6.38    0.90
  10   5   2    5.54    0.84
 -10   5  -2    5.00    0.71
 -10   5  -2    7.18    0.89
  10   5   2    7.23    0.86
  11  -5   2    0.88    0.39
 -11  -5  -2    0.73    0.47
 -11  -5  -2    0.70    0.46
  11  -5   2   -0.17    0.43
 -11  -5  -2    0.58    0.51
 -11   5  -2    0.10    0.38
 -11   5  -2    0.71    0.49
  11   5   2   -0.13    0.44
  11   5   2   -0.42    0.42
 -12  -5  -2    0.12    0.45
  12  -5   2    0.16    0.35
 -12  -5  -2   -0.56    0.43
  12  -5   2   -0.47    0.42
 -12  -5  -2   -0.16    0.46
 -12   5  -2    0.12    0.44
  12   5   2   -0.48    0.37
 -12   5  -2   -0.33    0.38
  12   5   2   -0.03    0.42
 -13  -5  -2   11.33    1.33
 -13  -5  -2   10.23    1.26
 -13  -5  -2   11.08    1.20
  13  -5   2   11.39    1.22
  13  -5   2   10.95    0.96
 -13   5  -2   14.25    1.30
 -13   5  -2   12.49    1.18
  13   5   2   11.71    1.25
  13   5   2   10.49    1.12
  14  -5   2    1.13    0.61
 -14  -5  -2    0.54    0.63
 -14  -5  -2    1.46    0.74
 -14  -5  -2    0.92    0.63
  14  -5   2    2.35    0.61
  14   5   2    0.86    0.64
  14   5   2    0.98    0.64
 -14   5  -2    1.31    0.65
 -15  -5  -2    0.30    0.57
 -15  -5  -2    0.29    0.65
 -15  -5  -2    0.35    0.67
  15  -5   2   -0.28    0.56
  15   5   2   -0.09    0.57
 -15   5  -2    0.24    0.55
  15   5   2    0.25    0.58
  14  -6  -2    3.08    0.67
  14  -6  -2    3.11    0.87
 -14  -6   2    2.99    0.94
  14   6  -2    2.82    0.81
 -13  -6   2    0.28    0.51
 -13  -6   2   -0.60    0.39
 -13  -6   2    0.20    0.59
  13  -6  -2    0.44    0.60
  13  -6  -2    0.65    0.45
  13   6  -2   -0.11    0.46
  13   6  -2    0.40    0.55
  12  -6  -2   -0.37    0.34
  12  -6  -2   -0.21    0.34
 -12  -6   2    0.22    0.49
 -12  -6   2   -0.12    0.36
 -12  -6   2    0.16    0.58
  12  -6  -2    0.79    0.60
 -12   6   2   -0.30    0.38
  12   6  -2    0.54    0.51
  12   6  -2   -0.59    0.37
  11  -6  -2    2.18    0.65
  11  -6  -2    1.98    0.52
  11  -6  -2    2.30    0.55
 -11  -6   2    2.54    0.69
 -11  -6   2    1.89    0.68
  11   6  -2    0.81    0.52
 -11   6   2    2.36    0.60
  11   6  -2    1.71    0.62
 -11   6   2    1.25    0.51
  10  -6  -2    5.29    0.69
  10  -6  -2    4.28    0.82
 -10  -6   2    7.76    0.99
 -10  -6   2    5.37    0.93
  10  -6  -2    5.26    0.72
  10   6  -2    5.99    0.88
 -10   6   2    6.47    0.79
 -10   6   2    5.05    0.77
  10   6  -2    5.24    0.80
   9  -6  -2   15.47    1.23
  -9  -6   2   13.78    1.15
   9  -6  -2   12.79    0.92
  -9  -6   2   14.05    1.17
   9  -6  -2   14.65    0.98
  -9   6   2   14.38    0.96
   9   6  -2   15.60    1.13
  -9   6   2   13.49    1.01
   9   6  -2   14.36    1.09
  -8  -6   2    0.24    0.40
   8  -6  -2    0.83    0.48
   8  -6  -2    0.06    0.27
  -8  -6   2    0.12    0.39
   8  -6  -2    0.54    0.32
   8   6  -2    0.35    0.39
  -8   6   2    0.14    0.32
   8   6  -2    0.04    0.35
  -8   6   2    0.17    0.29
  -7  -6   2    3.04    0.62
  -7  -6   2    2.79    0.60
   7  -6  -2    3.45    0.64
   7  -6  -2    2.60    0.46
   7  -6  -2    1.83    0.43
  -7   6   2    3.12    0.45
   7   6  -2    1.82    0.49
   7   6  -2    2.24    0.48
  -7   6   2    2.09    0.48
  -6  -6   2    2.51    0.49
   6  -6  -2    1.80    0.49
  -6  -6   2    2.45    0.36
   6  -6  -2    1.56    0.37
   6  -6  -2    2.63    0.43
  -6  -6   2    0.96    0.41
  -6   6   2    2.52    0.51
   6   6  -2    2.23    0.48
   6   6  -2    2.66    0.49
  -6   6   2    2.69    0.39
   6   6  -2    2.57    0.51
  -5  -6   2    5.42    0.43
  -5  -6   2    5.05    0.62
   5  -6  -2    5.53    0.54
   5  -6  -2    6.72    0.73
  -5  -6   2    6.39    0.68
   5  -6  -2    5.86    0.52
   5   6  -2    6.04    0.66
   5   6  -2    6.33    0.69
  -5   6   2    5.26    0.62
  -5   6   2    6.55    0.45
   5   6  -2    5.92    0.63
  -5   6   2    5.77    0.68
  -4  -6   2   29.04    1.25
  -4  -6   2   29.36    1.08
   4  -6  -2   28.65    1.18
   4  -6  -2   29.83    1.13
   4  -6  -2   31.45    1.37
  -4  -6   2   30.32    1.32
  -4   6   2   28.32    1.37
  -4   6   2   28.71    1.31
   4   6  -2   29.46    1.29
   4   6  -2   28.24    1.28
   4   6  -2   29.83    1.37
  -4   6   2   28.39    0.91
   3  -6  -2   13.30    0.84
   3  -6  -2   13.74    0.73
  -3  -6   2   13.26    0.66
  -3  -6   2   12.15    0.81
   3  -6  -2   12.89    0.68
  -3  -6   2   12.78    0.75
   3   6  -2   14.52    0.81
  -3   6   2   13.49    0.85
   3   6  -2   14.25    0.91
  -3   6   2   12.51    0.85
   3   6  -2   13.06    0.83
   2  -6  -2  119.13    3.20
  -2  -6   2  120.05    3.26
  -2  -6   2  120.08    3.24
  -2  -6   2  118.50    3.39
   2  -6  -2  118.07    3.29
   2   6  -2  122.94    3.46
  -2   6   2  116.76    3.53
   2   6  -2  120.96    3.60
   2   6  -2  118.57    3.42
  -2   6   2  124.58    3.57
  -1  -6   2   11.19    0.61
   1  -6  -2   11.29    0.62
  -1  -6   2   10.46    0.58
  -1  -6   2   11.30    0.71
   1  -6  -2   11.81    0.61
   1   6  -2   10.79    0.82
   1   6  -2   11.51    0.69
  -1   6   2   11.24    0.75
  -1   6   2   11.47    0.78
   0  -6   2  142.62    3.76
   0  -6   2  138.71    3.47
   0  -6  -2  139.86    3.63
   0  -6  -2  139.98    3.36
   0  -6  -2  136.50    3.61
   0  -6  -2  140.71    3.78
   0  -6   2  138.71    3.70
   0   6   2  133.84    3.88
   0   6   2  136.80    3.98
   0   6  -2  132.64    3.98
   0   6  -2  137.80    3.81
   0   6  -2  135.87    3.84
  -1  -6  -2    1.46    0.29
   1  -6   2    1.12    0.16
   1  -6   2    0.71    0.25
  -1  -6  -2    1.42    0.33
  -1  -6  -2    0.92    0.22
  -1  -6  -2    1.35    0.21
   1  -6   2    0.97    0.25
   1   6   2    1.29    0.35
  -1   6  -2    1.54    0.37
   1   6   2    0.87    0.34
  -1   6  -2    1.09    0.38
  -1   6  -2    0.80    0.30
  -2  -6  -2   41.39    1.48
   2  -6   2   43.58    1.45
  -2  -6  -2   39.97    1.26
  -2  -6  -2   38.97    1.23
   2  -6   2   40.69    1.03
  -2  -6  -2   37.39    1.38
   2  -6   2   40.66    1.42
  -2   6  -2   40.78    1.03
   2   6   2   37.39    1.58
  -2   6  -2   39.84    1.49
   2   6   2   38.37    1.49
  -2   6  -2   40.68    1.55
  -2   6  -2   39.34    1.64
  -3  -6  -2   24.84    0.82
   3  -6   2   22.74    1.07
  -3  -6  -2   24.26    1.04
   3  -6   2   24.57    1.03
  -3  -6  -2   22.23    0.93
   3  -6   2   22.89    1.01
  -3   6  -2   23.16    0.68
  -3   6  -2   24.26    1.15
   3   6   2   24.11    1.13
  -3   6  -2   23.52    1.11
   3   6   2   21.59    1.16
  -3   6  -2   21.90    1.20
  -4  -6  -2   21.96    0.74
  -4  -6  -2   22.61    0.98
   4  -6   2   21.86    1.00
   4  -6   2   20.49    0.97
   4  -6   2   21.80    1.07
  -4  -6  -2   21.61    1.04
  -4   6  -2   20.46    1.08
   4   6   2   21.79    1.11
  -4   6  -2   21.72    0.71
  -4   6  -2   20.77    1.19
   4   6   2   22.21    1.20
  -4   6  -2   21.99    1.13
   5  -6   2    3.54    0.49
   5  -6   2    4.69    0.50
  -5  -6  -2    5.70    0.62
   5  -6   2    4.29    0.56
  -5  -6  -2    4.54    0.29
  -5  -6  -2    3.89    0.52
  -5   6  -2    4.85    0.69
   5   6   2    4.87    0.61
  -5   6  -2    3.31    0.54
  -5   6  -2    4.32    0.35
   5   6   2    4.76    0.68
  -5   6  -2    4.36    0.60
   6  -6   2   -0.18    0.28
  -6  -6  -2    0.21    0.28
   6  -6   2   -0.08    0.21
  -6  -6  -2    0.17    0.32
   6  -6   2    0.29    0.26
  -6   6  -2   -0.12    0.18
   6   6   2    0.02    0.29
  -6   6  -2    0.62    0.41
  -6   6  -2    0.10    0.30
   6   6   2    0.21    0.29
  -7  -6  -2    0.50    0.34
   7  -6   2   -0.17    0.24
  -7  -6  -2   -0.09    0.30
   7  -6   2    0.26    0.35
   7  -6   2    0.13    0.27
  -7   6  -2   -0.19    0.30
  -7   6  -2    0.85    0.39
   7   6   2   -0.07    0.33
  -7   6  -2   -0.18    0.19
   7   6   2   -0.25    0.29
   8  -6   2    2.51    0.56
  -8  -6  -2    1.48    0.48
   8  -6   2    2.30    0.44
  -8  -6  -2    2.20    0.54
   8  -6   2    1.96    0.44
  -8   6  -2    2.08    0.60
   8   6   2    2.02    0.50
   8   6   2    2.35    0.61
  -8   6  -2    1.67    0.37
  -9  -6  -2    2.81    0.64
  -9  -6  -2    3.22    0.65
   9  -6   2    4.39    0.64
   9  -6   2    4.18    0.71
   9  -6   2    2.64    0.52
   9   6   2    4.38    0.80
  -9   6  -2    2.38    0.47
   9   6   2    3.10    0.62
  -9   6  -2    2.92    0.67
 -10  -6  -2    9.56    1.01
  10  -6   2    9.64    0.80
 -10  -6  -2    8.23    0.95
  10  -6   2    9.70    0.86
  10  -6   2    8.38    0.93
 -10   6  -2    7.55    0.98
  10   6   2    7.76    0.94
  10   6   2    8.54    0.98
 -10   6  -2    9.12    0.81
 -11  -6  -2    0.17    0.49
  11  -6   2    0.63    0.50
 -11  -6  -2    0.92    0.55
 -11  -6  -2    0.69    0.44
  11  -6   2    1.12    0.44
  11   6   2    0.55    0.52
 -11   6  -2    0.34    0.50
 -11   6  -2    1.30    0.48
  11   6   2    0.77    0.48
  12  -6   2    0.51    0.41
 -12  -6  -2   -0.74    0.42
 -12  -6  -2    0.45    0.48
  12  -6   2   -0.21    0.47
 -12  -6  -2    0.64    0.56
 -12   6  -2   -0.04    0.40
  12   6   2   -0.07    0.39
  12   6   2   -0.51    0.44
 -12   6  -2   -0.18    0.43
 -13  -6  -2    3.03    0.80
 -13  -6  -2    3.58    0.91
  13  -6   2    1.73    0.70
  13  -6   2    2.86    0.61
 -13  -6  -2    2.35    0.81
 -13   6  -2    4.19    0.88
 -13   6  -2    3.24    0.74
  13   6   2    4.03    0.90
  13   6   2    2.38    0.67
 -14  -6  -2    3.44    0.88
 -14  -6  -2    3.15    0.94
  14  -6   2    1.75    0.68
  14  -6   2    3.41    0.73
 -14  -6  -2    2.20    0.81
  14   6   2    2.92    0.87
  14   6   2    2.37    0.69
 -14  -7   2   -0.19    0.61
  14  -7  -2    1.13    0.72
  14  -7  -2    0.05    0.47
  14   7  -2    0.26    0.59
 -13  -7   2    1.75    0.73
 -13  -7   2    1.50    0.73
 -13  -7   2    1.66    0.65
  13  -7  -2    0.77    0.62
  13  -7  -2    1.07    0.50
  13   7  -2    1.97    0.69
  13   7  -2    2.19    0.68
 -12  -7   2   -0.23    0.52
  12  -7  -2    0.61    0.42
  12  -7  -2    0.41    0.43
  12  -7  -2   -0.14    0.52
  12   7  -2    0.38    0.58
  12   7  -2   -0.05    0.44
  11  -7  -2    7.52    0.88
  11  -7  -2    9.28    0.90
 -11  -7   2    8.46    1.11
 -11  -7   2    9.93    1.16
  11  -7  -2    8.69    1.05
 -11   7   2    8.27    0.92
  11   7  -2    8.45    0.98
  11   7  -2    8.66    1.06
  10  -7  -2    0.65    0.41
  10  -7  -2    0.63    0.54
 -10  -7   2    0.79    0.56
 -10  -7   2    0.66    0.48
  10  -7  -2    1.40    0.49
  10   7  -2    0.84    0.53
 -10   7   2    1.26    0.51
  10   7  -2    0.61    0.51
  -9  -7   2   -0.49    0.36
  -9  -7   2   -0.20    0.38
   9  -7  -2    0.21    0.28
   9  -7  -2   -0.08    0.41
   9  -7  -2    0.06    0.32
   9   7  -2   -0.14    0.35
  -9   7   2    0.20    0.34
   9   7  -2    0.18    0.37
  -8  -7   2    0.03    0.38
   8  -7  -2    0.11    0.46
   8  -7  -2   -0.26    0.24
   8  -7  -2    0.08    0.28
  -8  -7   2    0.32    0.41
   8   7  -2    0.47    0.42
   8   7  -2    0.16    0.36
  -8   7   2    0.06    0.33
  -7  -7   2   10.16    0.95
  -7  -7   2   10.20    0.91
   7  -7  -2   10.12    0.98
   7  -7  -2   10.32    0.77
   7  -7  -2    8.54    0.76
  -7   7   2   11.16    0.68
   7   7  -2    9.46    0.92
  -7   7   2   11.11    0.91
   7   7  -2   10.30    0.89
  -6  -7   2   15.27    1.05
  -6  -7   2   19.40    1.17
  -6  -7   2   18.05    0.82
   6  -7  -2   15.67    0.91
   6  -7  -2   15.06    1.12
   6  -7  -2   17.03    0.98
   6   7  -2   16.38    1.09
   6   7  -2   17.76    1.08
  -6   7   2   18.62    0.79
  -6   7   2   16.35    1.08
  -6   7   2   16.16    1.17
   5  -7  -2   22.29    1.28
  -5  -7   2   22.35    0.95
  -5  -7   2   22.42    1.22
   5  -7  -2   20.96    1.01
   5  -7  -2   21.75    1.08
  -5  -7   2   21.61    1.17
   5   7  -2   24.36    1.24
   5   7  -2   20.78    1.23
  -5   7   2   23.75    1.32
  -5   7   2   22.71    1.21
  -5   7   2   21.93    0.79
  -4  -7   2   25.26    1.20
   4  -7  -2   26.46    1.34
   4  -7  -2   27.50    1.12
  -4  -7   2   25.52    1.29
   4  -7  -2   27.04    1.18
  -4  -7   2   25.78    1.04
  -4   7   2   26.56    1.36
   4   7  -2   28.32    1.37
   4   7  -2   25.56    1.26
   4   7  -2   26.84    1.25
  -4   7   2   25.55    1.30
   3  -7  -2   27.21    1.30
   3  -7  -2   26.97    1.09
  -3  -7   2   27.78    1.07
  -3  -7   2   28.56    1.27
  -3  -7   2   24.11    1.11
   3  -7  -2   26.39    1.12
  -3   7   2   26.30    1.32
   3   7  -2   29.34    1.31
   3   7  -2   27.38    1.34
   3   7  -2   25.86    1.22
  -3   7   2   24.13    1.28
  -2  -7   2    0.36    0.23
   2  -7  -2    0.31    0.22
  -2  -7   2    0.57    0.31
   2  -7  -2    0.12    0.22
  -2  -7   2    0.06    0.20
  -2   7   2   -0.05    0.25
   2   7  -2    0.36    0.26
   2   7  -2    0.25    0.29
   2   7  -2   -0.26    0.27
  -2   7   2    0.22    0.31
  -1  -7   2    5.60    0.46
   1  -7  -2    4.62    0.46
  -1  -7   2    5.56    0.49
  -1  -7   2    4.90    0.55
   1  -7  -2    5.21    0.47
   1   7  -2    5.89    0.66
   1   7  -2    4.60    0.51
   1   7  -2    4.94    0.58
  -1   7   2    5.17    0.61
  -1   7   2    4.07    0.58
   0  -7   2   50.58    1.77
   0  -7   2   50.23    1.44
   0  -7  -2   50.55    1.62
   0  -7  -2   51.04    1.66
   0  -7  -2   51.85    1.35
   0  -7   2   50.28    1.68
   0   7   2   49.74    1.95
   0   7   2   47.71    1.82
   0   7  -2   52.71    2.01
   0   7  -2   52.22    1.87
   0   7  -2   48.83    1.77
  -1  -7  -2    0.18    0.15
   1  -7   2   -0.03    0.18
   1  -7   2   -0.10    0.22
  -1  -7  -2    0.30    0.23
   1  -7   2    0.02    0.09
  -1  -7  -2    0.28    0.18
   1   7   2    0.15    0.25
  -1   7  -2   -0.05    0.24
   1   7   2    0.02    0.30
  -1   7  -2    0.06    0.31
  -1   7  -2    0.04    0.21
  -2  -7  -2   21.14    1.01
   2  -7   2   20.97    0.98
   2  -7   2   22.21    1.02
  -2  -7  -2   22.56    0.86
  -2  -7  -2   22.22    0.85
  -2   7  -2   22.54    1.09
  -2   7  -2   20.70    1.18
   2   7   2   20.31    1.07
  -2   7  -2   19.27    1.07
   2   7   2   20.07    1.15
  -3  -7  -2   35.91    1.41
  -3  -7  -2   35.06    1.17
   3  -7   2   37.08    1.40
   3  -7   2   35.76    1.39
  -3  -7  -2   35.77    1.29
   3  -7   2   38.28    1.50
  -3   7  -2   35.36    1.50
   3   7   2   34.92    1.60
   3   7   2   34.57    1.48
  -3   7  -2   33.74    1.60
  -3   7  -2   37.22    1.56
  -4  -7  -2   22.05    1.12
   4  -7   2   19.60    1.03
  -4  -7  -2   23.70    1.05
   4  -7   2   22.79    1.16
   4  -7   2   21.94    1.06
  -4  -7  -2   24.65    0.86
   4   7   2   23.84    1.30
  -4   7  -2   23.21    1.20
  -4   7  -2   24.23    1.23
  -4   7  -2   22.60    1.28
   4   7   2   24.42    1.21
  -4   7  -2   24.82    0.74
  -5  -7  -2    0.68    0.31
   5  -7   2    1.41    0.35
   5  -7   2    0.51    0.30
   5  -7   2    0.71    0.39
  -5  -7  -2    0.36    0.32
  -5  -7  -2    0.59    0.17
  -5   7  -2    0.45    0.35
   5   7   2    0.16    0.38
  -5   7  -2    0.47    0.35
  -5   7  -2    0.98    0.46
   5   7   2    0.45    0.37
  -5   7  -2    0.27    0.17
   6  -7   2    1.06    0.35
   6  -7   2    1.88    0.48
  -6  -7  -2    2.20    0.50
  -6  -7  -2    1.90    0.45
   6  -7   2    1.44    0.40
  -6   7  -2    2.01    0.52
   6   7   2    3.46    0.61
  -6   7  -2    1.56    0.49
   6   7   2    2.27    0.56
  -6   7  -2    1.76    0.30
   7  -7   2    4.08    0.59
   7  -7   2    4.11    0.60
  -7  -7  -2    3.36    0.61
  -7  -7  -2    4.20    0.62
   7  -7   2    3.51    0.64
   7   7   2    3.75    0.64
   7   7   2    3.83    0.69
  -7   7  -2    3.45    0.44
  -7   7  -2    3.93    0.73
   8  -7   2    0.18    0.28
   8  -7   2    0.01    0.37
  -8  -7  -2    0.11    0.36
  -8  -7  -2    0.74    0.42
   8  -7   2    0.28    0.34
  -8   7  -2   -0.45    0.36
   8   7   2   -0.13    0.38
   8   7   2    0.17    0.39
  -8   7  -2    0.21    0.28
   9  -7   2    4.03    0.63
   9  -7   2    2.52    0.52
  -9  -7  -2    3.99    0.74
  -9  -7  -2    3.19    0.69
   9  -7   2    3.78    0.71
  -9   7  -2    3.52    0.53
  -9   7  -2    3.18    0.71
   9   7   2    2.27    0.68
   9   7   2    3.04    0.65
 -10  -7  -2    0.15    0.40
  10  -7   2   -0.19    0.34
  10  -7   2   -0.30    0.38
 -10  -7  -2    0.28    0.45
  10  -7   2    0.27    0.37
  10   7   2   -0.14    0.42
  10   7   2   -0.76    0.29
 -10   7  -2    0.34    0.47
  11  -7   2    0.00    0.36
 -11  -7  -2    0.39    0.49
  11  -7   2   -0.20    0.45
  11   7   2    0.49    0.54
  11   7   2    0.68    0.60
 -11   7  -2    0.86    0.54
 -12  -7  -2    2.16    0.72
 -12  -7  -2    2.19    0.70
  12  -7   2    2.40    0.61
 -12  -7  -2    2.33    0.74
  12  -7   2    0.79    0.62
  12   7   2    3.42    0.84
  12   7   2    2.32    0.65
 -12   7  -2    3.15    0.81
 -13  -7  -2    3.45    0.87
 -13  -7  -2    2.63    0.86
  13  -7   2    3.70    0.73
 -13  -7  -2    3.28    0.91
  13  -7   2    2.64    0.78
 -13   7  -2    1.43    0.65
  13   7   2    5.18    1.04
  13   7   2    2.61    0.76
 -14  -7  -2    1.69    0.79
 -14  -7  -2    0.73    0.71
 -14  -7  -2    0.60    0.64
  14  -7   2    0.91    0.57
  14  -7   2    0.69    0.63
  14   7   2    0.42    0.59
  14   7   2    0.74    0.66
 -13  -8   2    0.75    0.70
  13  -8  -2    0.11    0.47
  13  -8  -2    1.22    0.63
 -13  -8   2    0.78    0.71
 -13  -8   2    1.74    0.65
  13   8  -2    1.37    0.61
  13   8  -2    1.25    0.69
  12  -8  -2    1.16    0.52
  12  -8  -2    1.17    0.62
 -12  -8   2    1.62    0.73
 -12  -8   2    1.38    0.65
  12  -8  -2    1.51    0.58
  12   8  -2    0.25    0.55
  12   8  -2    0.85    0.61
 -11  -8   2    0.28    0.58
  11  -8  -2    0.51    0.42
  11  -8  -2    0.53    0.42
  11  -8  -2    0.24    0.55
 -11  -8   2    0.37    0.56
 -11   8   2   -0.10    0.40
  11   8  -2    0.65    0.56
  11   8  -2    0.75    0.52
  10  -8  -2    3.10    0.63
 -10  -8   2    3.87    0.86
  10  -8  -2    3.01    0.59
 -10  -8   2    4.31    0.88
  10  -8  -2    4.05    0.87
  10   8  -2    3.55    0.75
  10   8  -2    3.24    0.79
 -10   8   2    3.43    0.72
  -9  -8   2   -0.53    0.41
   9  -8  -2   -0.17    0.28
   9  -8  -2    0.46    0.40
  -9  -8   2    0.81    0.52
   9  -8  -2    0.59    0.55
  -9   8   2    0.62    0.43
   9   8  -2    0.17    0.42
   9   8  -2    0.47    0.43
   8  -8  -2    0.12    0.40
  -8  -8   2    0.72    0.46
  -8  -8   2    0.59    0.48
   8  -8  -2    0.32    0.32
   8  -8  -2    0.74    0.37
   8   8  -2    0.08    0.40
  -8   8   2   -0.29    0.32
   8   8  -2    0.04    0.42
   7  -8  -2   31.25    1.44
  -7  -8   2   34.40    1.65
   7  -8  -2   31.96    1.42
   7  -8  -2   28.23    1.63
  -7  -8   2   31.06    1.65
   7   8  -2   29.79    1.60
  -7   8   2   32.15    1.63
   7   8  -2   28.62    1.62
   6  -8  -2   44.36    1.68
  -6  -8   2   41.51    1.90
   6  -8  -2   43.68    1.97
   6  -8  -2   43.91    1.73
  -6  -8   2   41.51    1.82
  -6   8   2   44.86    2.04
   6   8  -2   41.92    1.85
   6   8  -2   43.23    1.94
  -6   8   2   40.31    1.86
  -5  -8   2    2.51    0.41
   5  -8  -2    3.91    0.69
   5  -8  -2    3.83    0.51
  -5  -8   2    3.87    0.61
  -5  -8   2    2.36    0.52
   5  -8  -2    3.44    0.53
  -5   8   2    2.25    0.62
   5   8  -2    2.23    0.59
  -5   8   2    3.14    0.60
   5   8  -2    3.14    0.61
  -4  -8   2   11.16    0.82
  -4  -8   2   11.90    0.92
   4  -8  -2   11.17    0.74
  -4  -8   2   11.82    0.70
   4  -8  -2   11.70    0.95
   4  -8  -2   10.89    0.76
  -4   8   2   11.43    1.00
   4   8  -2   13.02    1.02
   4   8  -2   11.28    0.89
  -4   8   2   11.95    0.96
  -3  -8   2    4.86    0.56
   3  -8  -2    5.85    0.56
  -3  -8   2    6.11    0.52
   3  -8  -2    5.70    0.70
   3  -8  -2    5.92    0.59
  -3  -8   2    5.39    0.68
   3   8  -2    6.83    0.80
   3   8  -2    6.28    0.65
  -3   8   2    6.14    0.71
  -3   8   2    5.98    0.70
  -2  -8   2    1.43    0.41
  -2  -8   2    2.97    0.40
   2  -8  -2    1.91    0.35
  -2  -8   2    2.70    0.41
   2  -8  -2    1.97    0.37
   2   8  -2    1.87    0.42
  -2   8   2    2.74    0.56
  -2   8   2    2.11    0.50
   2   8  -2    1.96    0.51
  -1  -8   2   15.78    0.95
  -1  -8   2   17.64    0.77
  -1  -8   2   17.12    0.87
   1  -8  -2   16.79    0.88
   1  -8  -2   17.54    0.87
   1   8  -2   17.84    1.01
   1   8  -2   15.48    1.11
  -1   8   2   16.99    1.09
  -1   8   2   16.35    1.05
   0  -8  -2    2.38    0.37
   0  -8   2    1.68    0.40
   0  -8   2    1.95    0.36
   0  -8  -2    2.19    0.39
   0  -8   2    1.58    0.24
   0   8  -2    1.64    0.43
   0   8  -2    1.93    0.47
   0   8   2    1.93    0.49
   0   8  -2    1.48    0.49
   0   8   2    1.95    0.45
  -1  -8  -2    5.94    0.57
  -1  -8  -2    6.06    0.41
   1  -8   2    7.33    0.67
   1  -8   2    5.70    0.55
  -1  -8  -2    5.62    0.47
  -1   8  -2    5.09    0.63
   1   8   2    5.34    0.73
   1   8   2    5.94    0.66
  -1   8  -2    5.57    0.62
  -1   8  -2    5.45    0.70
  -2  -8  -2   16.69    0.94
   2  -8   2   15.75    0.89
   2  -8   2   16.33    0.93
  -2  -8  -2   16.57    0.76
  -2  -8  -2   17.92    0.79
   2   8   2   14.77    1.06
   2   8   2   17.06    1.05
  -2   8  -2   16.53    1.00
  -2   8  -2   16.80    1.11
  -2   8  -2   18.27    1.06
   3  -8   2   17.15    0.96
  -3  -8  -2   18.60    0.89
   3  -8   2   19.05    1.01
  -3  -8  -2   18.60    1.01
  -3  -8  -2   19.15    0.81
   3   8   2   20.07    1.22
   3   8   2   19.36    1.10
  -3   8  -2   16.78    1.19
  -3   8  -2   18.62    1.10
   4  -8   2   98.97    2.99
  -4  -8  -2   94.60    2.87
   4  -8   2   98.97    3.02
  -4  -8  -2   97.27    3.04
   4  -8   2   97.18    3.14
  -4  -8  -2   99.20    2.68
  -4   8  -2   95.17    3.18
  -4   8  -2   94.63    3.32
   4   8   2   96.84    3.16
   4   8   2   94.53    3.32
   5  -8   2    9.86    0.79
  -5  -8  -2    9.33    0.75
  -5  -8  -2    9.71    0.82
   5  -8   2    8.56    0.74
   5  -8   2    8.96    0.82
  -5   8  -2    7.96    0.86
  -5   8  -2    8.85    0.85
   5   8   2    9.42    0.83
   5   8   2   11.34    0.97
  -6  -8  -2    5.43    0.72
   6  -8   2    4.86    0.61
  -6  -8  -2    4.86    0.70
   6  -8   2    4.56    0.61
   6  -8   2    5.97    0.75
   6   8   2    5.98    0.72
  -6   8  -2    5.14    0.76
  -6   8  -2    5.33    0.73
   6   8   2    4.62    0.73
   7  -8   2    4.64    0.66
   7  -8   2    5.22    0.67
   7  -8   2    5.52    0.76
  -7  -8  -2    4.40    0.70
  -7  -8  -2    3.74    0.65
  -7   8  -2    4.80    0.82
   7   8   2    5.16    0.79
   7   8   2    4.26    0.73
  -8  -8  -2    1.52    0.56
  -8  -8  -2    0.34    0.40
   8  -8   2    0.14    0.41
   8  -8   2    0.52    0.37
   8  -8   2    0.11    0.32
   8   8   2    1.36    0.56
   8   8   2    0.42    0.41
  -8   8  -2    1.07    0.52
  -9  -8  -2   12.25    1.10
   9  -8   2   14.31    1.17
   9  -8   2   12.15    1.00
   9  -8   2   15.67    1.06
  -9  -8  -2   12.65    1.15
  -9   8  -2   11.81    1.18
   9   8   2   12.46    1.22
   9   8   2   12.16    1.10
 -10  -8  -2    0.27    0.49
  10  -8   2    0.77    0.43
  10  -8   2    0.95    0.41
 -10  -8  -2    0.45    0.45
  10  -8   2    0.69    0.52
  10   8   2    0.45    0.54
 -10   8  -2    0.99    0.61
  10   8   2    0.11    0.46
 -11  -8  -2    3.44    0.80
  11  -8   2    3.26    0.78
  11  -8   2    2.60    0.64
 -11  -8  -2    3.35    0.79
  11   8   2    2.16    0.70
  11   8   2    0.76    0.52
 -11   8  -2    2.22    0.74
  12  -8   2    1.90    0.61
 -12  -8  -2    3.70    0.90
  12  -8   2    3.17    0.79
 -12   8  -2    1.77    0.70
  12   8   2    1.65    0.70
  12   8   2    1.83    0.65
 -13  -8  -2    1.89    0.79
  13  -8   2    1.91    0.71
 -13  -8  -2    1.48    0.74
  13  -8   2    2.24    0.65
 -13  -8  -2    1.52    0.84
 -13   8  -2    1.49    0.67
  13   8   2    2.55    0.81
  13   8   2    2.44    0.72
  13  -9  -2    0.19    0.46
 -13  -9   2    0.27    0.58
 -13  -9   2   -0.50    0.56
  13  -9  -2    0.57    0.67
  13   9  -2   -0.23    0.59
  13   9  -2   -0.75    0.55
 -12  -9   2    1.24    0.69
  12  -9  -2    1.23    0.59
  12  -9  -2    1.66    0.59
  12  -9  -2    1.13    0.68
 -12  -9   2   -0.35    0.53
  12   9  -2    0.98    0.69
  12   9  -2    0.84    0.60
  11  -9  -2    0.81    0.48
 -11  -9   2    2.19    0.74
 -11  -9   2    2.41    0.77
  11  -9  -2    0.63    0.47
  11  -9  -2    1.21    0.63
 -11   9   2    1.13    0.55
  11   9  -2    1.06    0.62
  11   9  -2    0.69    0.54
  10  -9  -2    0.11    0.41
 -10  -9   2    0.02    0.47
  10  -9  -2    0.26    0.42
  10  -9  -2    0.59    0.51
 -10  -9   2    0.29    0.49
 -10   9   2   -0.08    0.41
  10   9  -2    0.21    0.45
  10   9  -2   -0.83    0.42
  -9  -9   2    5.79    0.92
   9  -9  -2    7.53    0.81
   9  -9  -2    6.93    0.81
   9  -9  -2    8.21    1.10
  -9  -9   2    7.34    1.07
   9   9  -2    8.67    1.06
   9   9  -2    6.81    0.97
  -9   9   2    7.61    0.93
  -8  -9   2    0.66    0.49
   8  -9  -2    1.77    0.46
   8  -9  -2    0.37    0.38
  -8  -9   2    0.33    0.44
   8  -9  -2    1.14    0.56
   8   9  -2    1.32    0.60
  -8   9   2    1.02    0.51
   8   9  -2    1.08    0.51
   7  -9  -2    0.37    0.33
  -7  -9   2    0.49    0.42
  -7  -9   2    0.41    0.42
   7  -9  -2    0.20    0.42
   7  -9  -2    0.83    0.37
  -7   9   2    0.51    0.43
   7   9  -2    0.49    0.43
   7   9  -2    0.13    0.42
  -7   9   2    0.49    0.49
  -6  -9   2    0.09    0.35
   6  -9  -2   -0.22    0.26
   6  -9  -2   -0.48    0.27
   6  -9  -2   -0.15    0.36
  -6  -9   2    0.40    0.41
   6   9  -2    0.32    0.38
  -6   9   2    0.36    0.37
   6   9  -2    0.20    0.38
  -6   9   2    0.49    0.42
   5  -9  -2    7.69    0.90
  -5  -9   2    6.00    0.80
  -5  -9   2    6.67    0.73
  -5  -9   2    6.56    0.59
   5  -9  -2    6.63    0.67
   5  -9  -2    6.06    0.65
  -5   9   2    6.92    0.92
  -5   9   2    5.47    0.79
   5   9  -2    6.44    0.76
   5   9  -2    5.42    0.85
   4  -9  -2    2.55    0.46
  -4  -9   2    2.62    0.53
   4  -9  -2    2.32    0.57
  -4  -9   2    2.19    0.41
  -4  -9   2    3.30    0.63
   4  -9  -2    2.24    0.44
  -4   9   2    3.11    0.66
  -4   9   2    1.44    0.55
   4   9  -2    2.83    0.64
   4   9  -2    1.95    0.50
   3  -9  -2    0.66    0.31
   3  -9  -2    0.98    0.37
  -3  -9   2    0.60    0.33
  -3  -9   2    0.56    0.27
  -3  -9   2    0.73    0.37
   3  -9  -2    0.39    0.42
  -3   9   2   -0.04    0.34
   3   9  -2    0.83    0.40
  -3   9   2    0.38    0.37
   3   9  -2    0.53    0.40
  -2  -9   2    4.42    0.54
   2  -9  -2    5.78    0.60
  -2  -9   2    5.27    0.54
   2  -9  -2    6.10    0.59
  -2  -9   2    5.23    0.69
  -2   9   2    5.23    0.79
   2   9  -2    6.39    0.69
   2   9  -2    6.17    0.78
  -2   9   2    5.49    0.75
   1  -9  -2    0.73    0.27
  -1  -9   2    0.48    0.32
   1  -9  -2    0.25    0.28
  -1  -9   2    0.01    0.21
  -1  -9   2    0.25    0.25
  -1   9   2   -0.10    0.33
   1   9  -2    0.25    0.33
  -1   9   2    0.83    0.38
   1   9  -2    0.91    0.43
   0  -9  -2   -0.02    0.21
   0  -9  -2    0.08    0.27
   0  -9   2    0.05    0.30
   0  -9   2   -0.24    0.21
   0   9   2    0.18    0.36
   0   9  -2   -0.25    0.27
   0   9  -2    0.04    0.34
   0   9   2    0.03    0.30
  -1  -9  -2    0.65    0.27
  -1  -9  -2    0.80    0.34
   1  -9   2    0.82    0.35
   1  -9   2    0.39    0.29
   1   9   2    0.43    0.39
  -1   9  -2    0.71    0.49
  -1   9  -2    0.05    0.27
   1   9   2    0.10    0.35
   2  -9   2    3.16    0.52
  -2  -9  -2    2.59    0.51
   2  -9   2    2.38    0.47
  -2  -9  -2    3.25    0.42
  -2  -9  -2    3.59    0.41
  -2   9  -2    2.50    0.50
  -2   9  -2    1.62    0.53
   2   9   2    2.32    0.51
   2   9   2    4.35    0.74
  -3  -9  -2    6.26    0.58
  -3  -9  -2    6.63    0.52
  -3  -9  -2    6.71    0.70
   3  -9   2    7.98    0.72
   3  -9   2    5.78    0.68
  -3   9  -2    6.24    0.79
   3   9   2    6.83    0.83
  -3   9  -2    6.48    0.75
   3   9   2    5.49    0.76
   4  -9   2    3.48    0.61
  -4  -9  -2    3.69    0.53
   4  -9   2    3.62    0.59
  -4  -9  -2    2.79    0.40
   4  -9   2    3.87    0.61
  -4  -9  -2    4.58    0.65
   4   9   2    3.47    0.62
  -4   9  -2    4.12    0.70
   4   9   2    3.56    0.70
  -4   9  -2    4.30    0.78
  -5  -9  -2   35.41    1.65
   5  -9   2   35.76    1.59
  -5  -9  -2   35.46    1.54
   5  -9   2   39.43    1.76
   5  -9   2   36.56    1.61
  -5   9  -2   36.53    1.77
   5   9   2   36.27    1.74
   5   9   2   35.97    1.88
  -5   9  -2   34.35    1.85
   6  -9   2    4.57    0.65
  -6  -9  -2    4.88    0.67
   6  -9   2    4.57    0.69
  -6  -9  -2    3.10    0.63
   6  -9   2    3.74    0.68
   6   9   2    5.61    0.83
  -6   9  -2    3.58    0.76
  -6   9  -2    4.40    0.75
   6   9   2    4.93    0.73
  -7  -9  -2   20.19    1.33
  -7  -9  -2   19.53    1.25
   7  -9   2   20.56    1.34
   7  -9   2   21.58    1.24
   7  -9   2   20.07    1.21
   7   9   2   21.99    1.40
   7   9   2   20.40    1.42
  -7   9  -2   19.98    1.38
  -7   9  -2   21.77    1.51
   8  -9   2    0.82    0.41
  -8  -9  -2    0.52    0.45
   8  -9   2    0.09    0.41
  -8  -9  -2   -0.08    0.35
   8  -9   2    0.72    0.39
   8   9   2   -0.44    0.36
  -8   9  -2    0.56    0.52
   8   9   2   -0.69    0.36
   9  -9   2    3.48    0.79
   9  -9   2    5.01    0.79
   9  -9   2    3.30    0.63
  -9  -9  -2    4.13    0.80
  -9  -9  -2    4.02    0.79
   9   9   2    6.13    0.86
  -9   9  -2    5.07    0.95
   9   9   2    3.85    0.90
  10  -9   2    0.29    0.40
  10  -9   2    1.18    0.60
  10  -9   2    0.79    0.47
 -10  -9  -2    0.88    0.57
 -10  -9  -2    0.81    0.55
 -10   9  -2    0.07    0.53
  10   9   2    2.16    0.64
  10   9   2    0.71    0.62
 -11  -9  -2    1.57    0.68
  11  -9   2    1.91    0.66
  11  -9   2    1.18    0.55
 -11  -9  -2    2.78    0.79
  11   9   2    1.61    0.63
  11   9   2    1.88    0.82
 -11   9  -2    3.11    0.81
 -12  -9  -2    0.69    0.60
  12  -9   2    0.74    0.55
 -12  -9  -2    0.57    0.58
  12  -9   2    0.01    0.47
 -12   9  -2   -0.05    0.57
  12   9   2    0.26    0.56
  12   9   2   -0.34    0.56
  13  -9   2    3.43    0.90
  13  -9   2    6.03    0.97
 -13  -9  -2    4.26    1.08
 -13  -9  -2    3.17    1.00
 -13  -9  -2    3.79    0.96
  13   9   2    3.24    0.92
  13   9   2    2.59    0.79
 -13   9  -2    4.63    1.02
  12 -10  -2    1.00    0.70
 -12 -10   2    0.43    0.63
 -12 -10   2    1.62    0.79
  12 -10  -2    1.19    0.56
  12 -10  -2    1.11    0.52
  12  10  -2    1.84    0.71
  12  10  -2    1.88    0.72
 -11 -10   2    3.50    0.89
  11 -10  -2    2.61    0.70
  11 -10  -2    3.56    0.72
 -11 -10   2    2.95    0.84
  11 -10  -2    1.66    0.75
  11  10  -2    1.31    0.63
  11  10  -2    3.55    0.88
 -10 -10   2    0.83    0.56
  10 -10  -2    0.20    0.39
 -10 -10   2    1.00    0.68
  10 -10  -2    1.01    0.67
  10 -10  -2   -0.15    0.39
  10  10  -2   -0.40    0.51
  10  10  -2   -0.13    0.43
 -10  10   2   -0.24    0.42
  -9 -10   2   -0.40    0.43
   9 -10  -2    0.91    0.50
  -9 -10   2    0.12    0.49
   9 -10  -2   -0.12    0.37
   9 -10  -2    0.62    0.50
   9  10  -2    0.29    0.56
  -9  10   2    1.10    0.51
   9  10  -2    0.37    0.46
   8 -10  -2    0.84    0.44
   8 -10  -2    0.93    0.46
  -8 -10   2   -0.11    0.41
  -8 -10   2    0.07    0.46
   8 -10  -2   -0.29    0.43
  -8  10   2   -0.08    0.40
   8  10  -2   -0.83    0.38
   8  10  -2    0.59    0.56
   7 -10  -2    1.14    0.53
  -7 -10   2    1.31    0.51
   7 -10  -2    0.98    0.42
  -7 -10   2    2.19    0.66
   7 -10  -2    1.36    0.43
  -7  10   2    1.92    0.62
   7  10  -2    1.42    0.50
  -7  10   2    1.62    0.60
   7  10  -2    1.32    0.60
  -6 -10   2    2.36    0.58
   6 -10  -2    1.90    0.49
  -6 -10   2    2.64    0.65
   6 -10  -2    1.89    0.65
   6 -10  -2    1.39    0.44
  -6  10   2    1.19    0.62
   6  10  -2    1.66    0.53
   6  10  -2    1.68    0.66
  -6  10   2    0.94    0.52
  -5 -10   2    1.02    0.44
   5 -10  -2    1.04    0.39
  -5 -10   2    1.02    0.47
   5 -10  -2    1.06    0.53
   5 -10  -2    1.48    0.46
  -5  10   2    1.40    0.56
   5  10  -2    0.59    0.49
  -5  10   2    1.60    0.60
   5  10  -2    0.24    0.44
   4 -10  -2    5.60    0.68
  -4 -10   2    5.60    0.60
  -4 -10   2    5.46    0.69
   4 -10  -2    6.22    0.70
   4 -10  -2    6.48    0.83
  -4 -10   2    5.08    0.79
   4  10  -2    6.46    0.81
  -4  10   2    5.38    0.87
  -4  10   2    5.90    0.81
   4  10  -2    4.90    0.83
   3 -10  -2    8.41    0.75
  -3 -10   2    9.87    0.92
   3 -10  -2    8.69    0.77
   3 -10  -2    8.97    0.96
  -3 -10   2    9.32    0.72
   3  10  -2    8.81    0.85
   3  10  -2    9.75    1.05
  -3  10   2    9.52    0.95
  -3  10   2    9.13    0.93
  -2 -10   2   41.78    1.81
  -2 -10   2   37.08    1.54
   2 -10  -2   38.09    1.56
   2 -10  -2   39.03    1.61
  -2  10   2   38.05    1.92
   2  10  -2   38.37    1.75
  -2  10   2   36.38    1.83
   2  10  -2   36.47    1.88
  -1 -10   2    6.24    0.63
  -1 -10   2    5.34    0.73
   1 -10  -2    5.95    0.68
   1 -10  -2    5.48    0.60
   1  10  -2    6.62    0.77
   1  10  -2    5.46    0.89
  -1  10   2    6.92    0.79
  -1  10   2    5.03    0.86
   0 -10  -2    0.33    0.28
   0 -10  -2    0.85    0.38
   0 -10   2    0.39    0.30
   0 -10   2    0.03    0.31
   0  10   2    0.27    0.36
   0  10  -2    0.55    0.35
   0  10   2    0.47    0.49
   0  10  -2    0.68    0.48
  -1 -10  -2    9.01    0.79
   1 -10   2    8.40    0.83
   1 -10   2    9.03    0.77
  -1 -10  -2    9.15    0.67
   1  10   2    7.44    0.90
  -1  10  -2    8.57    0.94
   1  10   2   10.02    0.90
  -1  10  -2    7.74    0.79
   2 -10   2    3.92    0.63
  -2 -10  -2    5.04    0.70
   2 -10   2    3.60    0.60
  -2 -10  -2    4.01    0.49
  -2  10  -2    4.77    0.70
  -2  10  -2    2.71    0.66
   2  10   2    4.66    0.69
   2  10   2    3.21    0.70
   3 -10   2    1.24    0.40
   3 -10   2    1.23    0.42
  -3 -10  -2    2.46    0.52
  -3 -10  -2    1.52    0.36
  -3  10  -2    1.80    0.55
  -3  10  -2    2.37    0.68
   3  10   2    1.98    0.57
   3  10   2    1.31    0.52
   4 -10   2    1.83    0.55
  -4 -10  -2    1.12    0.43
  -4 -10  -2    0.91    0.35
   4 -10   2    1.56    0.48
   4 -10   2    1.55    0.47
   4  10   2    1.00    0.47
  -4  10  -2    1.21    0.54
  -4  10  -2    1.92    0.54
   4  10   2    2.26    0.64
   5 -10   2    0.42    0.36
   5 -10   2    0.08    0.34
   5 -10   2    0.30    0.41
  -5 -10  -2    0.43    0.32
  -5 -10  -2   -0.23    0.36
  -5  10  -2    0.03    0.39
   5  10   2   -0.20    0.33
  -5  10  -2    0.29    0.48
   5  10   2   -0.37    0.35
  -6 -10  -2    2.38    0.59
  -6 -10  -2    1.82    0.50
   6 -10   2    1.50    0.47
   6 -10   2    1.34    0.48
   6 -10   2    1.58    0.56
   6  10   2    1.99    0.67
  -6  10  -2    1.51    0.62
   6  10   2    1.65    0.52
  -6  10  -2    1.34    0.52
  -7 -10  -2    1.52    0.53
  -7 -10  -2    2.91    0.63
   7 -10   2    1.08    0.49
   7 -10   2    0.40    0.50
   7 -10   2    1.18    0.46
  -7  10  -2    0.33    0.45
   7  10   2    1.86    0.69
  -7  10  -2    0.21    0.48
   7  10   2    0.58    0.47
  -8 -10  -2    0.83    0.47
   8 -10   2   -0.38    0.41
   8 -10   2    0.72    0.47
  -8 -10  -2   -0.39    0.40
   8 -10   2   -0.14    0.37
   8  10   2    0.01    0.52
   8  10   2   -0.62    0.40
  -8  10  -2    0.60    0.59
  -9 -10  -2    6.12    0.97
   9 -10   2    7.51    1.03
   9 -10   2    6.18    0.89
   9 -10   2    8.10    0.94
  -9 -10  -2    6.69    1.02
   9  10   2    7.35    1.18
  -9  10  -2    6.73    1.07
   9  10   2    6.85    1.00
 -10 -10  -2   -0.61    0.41
  10 -10   2    0.98    0.50
  10 -10   2    0.22    0.46
  10 -10   2    0.60    0.54
 -10 -10  -2    0.66    0.52
  10  10   2   -0.23    0.57
  10  10   2   -0.22    0.47
 -10  10  -2    0.35    0.54
 -11 -10  -2    0.41    0.54
  11 -10   2    1.44    0.54
  11 -10   2    1.04    0.60
 -11 -10  -2    0.90    0.65
 -11  10  -2   -0.45    0.52
  11  10   2    1.09    0.60
  11  10   2   -0.09    0.50
 -12 -10  -2    0.37    0.55
  12 -10   2   -0.03    0.49
 -12 -10  -2   -0.24    0.55
  12 -10   2   -0.19    0.51
  12  10   2    0.59    0.64
 -12  10  -2   -0.22    0.57
  12  10   2    1.12    0.73
 -11 -11   2   10.57    1.32
  11 -11  -2    9.63    1.09
  11 -11  -2   11.10    1.17
  11 -11  -2   12.75    1.44
 -11 -11   2   10.53    1.36
  11  11  -2    8.27    1.22
  11  11  -2    8.55    1.25
  10 -11  -2    1.73    0.59
 -10 -11   2    2.06    0.79
  10 -11  -2    0.60    0.69
  10 -11  -2    1.78    0.61
 -10 -11   2    1.22    0.70
  10  11  -2    1.12    0.69
 -10  11   2    0.34    0.57
  10  11  -2    0.12    0.59
  -9 -11   2    3.86    0.80
   9 -11  -2    2.57    0.63
  -9 -11   2    4.39    0.91
   9 -11  -2    4.68    0.78
   9 -11  -2    2.06    0.72
   9  11  -2    3.75    0.94
  -9  11   2    3.33    0.79
   9  11  -2    4.24    0.86
   8 -11  -2    1.86    0.66
   8 -11  -2    2.43    0.58
  -8 -11   2    2.56    0.72
   8 -11  -2    2.57    0.61
  -8 -11   2    1.76    0.65
  -8  11   2    3.02    0.77
   8  11  -2    3.15    0.80
   8  11  -2    3.72    0.78
   7 -11  -2    0.33    0.41
   7 -11  -2   -0.10    0.48
  -7 -11   2    0.26    0.49
  -7 -11   2    1.03    0.55
   7 -11  -2    0.74    0.46
  -7  11   2    1.09    0.54
   7  11  -2    0.52    0.60
   7  11  -2    0.85    0.54
  -7  11   2    1.17    0.59
   6 -11  -2    2.15    0.52
   6 -11  -2    1.32    0.46
  -6 -11   2    1.26    0.57
   6 -11  -2    1.54    0.60
   6  11  -2    1.06    0.58
  -6  11   2    1.69    0.64
   6  11  -2    1.64    0.59
  -6  11   2    1.65    0.63
  -5 -11   2   -0.26    0.35
   5 -11  -2   -0.30    0.30
   5 -11  -2   -0.07    0.32
   5 -11  -2    0.14    0.48
   5  11  -2   -0.17    0.41
   5  11  -2   -0.17    0.48
  -5  11   2   -0.06    0.47
  -5  11   2   -0.30    0.47
   4 -11  -2    0.75    0.52
   4 -11  -2    1.07    0.42
  -4 -11   2    0.89    0.49
  -4 -11   2    0.97    0.36
   4 -11  -2    0.81    0.40
  -4  11   2    1.17    0.52
  -4  11   2    0.78    0.49
   4  11  -2    0.79    0.52
   4  11  -2    1.03    0.61
  -3 -11   2    5.70    0.65
   3 -11  -2    7.01    0.86
   3 -11  -2    5.31    0.69
  -3 -11   2    5.69    0.86
   3 -11  -2    3.20    0.57
   3  11  -2    4.64    0.80
  -3  11   2    5.91    0.95
   3  11  -2    4.52    0.87
  -3  11   2    4.42    0.84
  -2 -11   2    1.32    0.48
  -2 -11   2    1.97    0.45
   2 -11  -2    1.18    0.43
   2 -11  -2    0.94    0.39
   2  11  -2    1.66    0.51
   2  11  -2    0.68    0.54
  -2  11   2    0.08    0.43
  -2  11   2    1.25    0.61
  -1 -11   2   14.60    1.10
   1 -11  -2   16.32    1.08
  -1 -11   2   14.87    0.98
   1 -11  -2   14.98    0.97
  -1  11   2   16.53    1.25
   1  11  -2   16.73    1.30
   1  11  -2   14.47    1.13
  -1  11   2   15.41    1.28
   0 -11   2   14.52    1.09
   0 -11  -2   13.39    0.89
   0 -11  -2   12.55    0.98
   0 -11   2   13.91    0.97
   0  11   2   15.21    1.20
   0  11   2   13.45    1.25
   0  11  -2   13.13    1.24
   0  11  -2   12.94    1.05
  -1 -11  -2    2.89    0.56
   1 -11   2    2.57    0.55
  -1 -11  -2    3.25    0.50
   1 -11   2    3.60    0.63
   1  11   2    2.25    0.58
  -1  11  -2    3.35    0.73
  -1  11  -2    2.44    0.58
   1  11   2    2.38    0.67
  -2 -11  -2    3.19    0.61
   2 -11   2    4.50    0.63
   2 -11   2    3.54    0.65
  -2 -11  -2    3.72    0.50
   2  11   2    4.96    0.77
  -2  11  -2    4.81    0.91
   2  11   2    4.92    0.92
  -2  11  -2    3.12    0.68
  -3 -11  -2    8.04    0.69
   3 -11   2    7.24    0.87
   3 -11   2    7.74    0.82
  -3 -11  -2    8.01    0.86
   3  11   2    6.81    0.84
  -3  11  -2    7.15    0.85
  -3  11  -2    6.14    1.01
   3  11   2    7.36    1.02
   4 -11   2    0.45    0.38
   4 -11   2    0.18    0.40
   4 -11   2    0.53    0.39
  -4 -11  -2    0.05    0.36
   4  11   2    0.71    0.51
  -4  11  -2    0.17    0.40
   4  11   2    0.90    0.51
  -4  11  -2    1.12    0.54
   5 -11   2    0.44    0.43
   5 -11   2    0.38    0.34
   5 -11   2    0.34    0.47
  -5 -11  -2    0.67    0.47
  -5  11  -2    0.87    0.54
   5  11   2    1.04    0.50
   5  11   2    0.21    0.49
  -5  11  -2    1.79    0.67
   6 -11   2   11.62    1.11
  -6 -11  -2    8.88    1.01
   6 -11   2    7.43    0.88
   6 -11   2    9.20    0.95
   6  11   2    9.06    1.16
  -6  11  -2    6.49    0.94
  -6  11  -2    8.43    1.04
   6  11   2    9.34    1.01
   7 -11   2   -0.13    0.43
   7 -11   2    0.19    0.42
   7 -11   2   -0.65    0.28
  -7 -11  -2    1.27    0.51
  -7  11  -2   -0.55    0.40
  -7  11  -2    0.04    0.54
   7  11   2   -0.03    0.49
   7  11   2    0.21    0.45
  -8 -11  -2    1.36    0.57
  -8 -11  -2   -0.25    0.46
   8 -11   2    1.78    0.59
   8 -11   2    0.69    0.49
   8 -11   2    0.04    0.49
   8  11   2    0.93    0.66
   8  11   2    1.59    0.66
  -8  11  -2    0.49    0.56
   9 -11   2   -0.13    0.40
  -9 -11  -2    0.46    0.50
  -9 -11  -2    0.27    0.48
   9 -11   2    0.23    0.40
   9 -11   2    0.55    0.54
   9  11   2   -0.04    0.51
   9  11   2   -0.01    0.51
  -9  11  -2   -0.42    0.45
  10 -11   2    4.10    0.81
  10 -11   2    3.01    0.72
  10 -11   2    3.16    0.83
 -10 -11  -2    4.16    0.91
 -10 -11  -2    4.36    0.91
 -10  11  -2    4.54    1.02
  10  11   2    3.59    0.98
  10  11   2    4.32    0.94
  11 -11   2    1.74    0.76
 -11 -11  -2    1.25    0.68
 -11 -11  -2    1.62    0.73
  11 -11   2    0.59    0.53
  11  11   2    0.95    0.72
 -11  11  -2    0.29    0.63
  11  11   2    0.79    0.58
  10 -12  -2    2.80    0.79
 -10 -12   2    1.44    0.74
  10 -12  -2    1.84    0.65
  10 -12  -2    1.58    0.81
  10  12  -2    2.66    0.87
  10  12  -2    2.50    0.77
 -10  12   2    2.44    0.81
   9 -12  -2    0.57    0.54
   9 -12  -2    0.14    0.59
  -9 -12   2   -0.16    0.58
   9 -12  -2   -0.01    0.47
   9  12  -2    0.17    0.64
  -9  12   2    0.44    0.57
   9  12  -2    0.48    0.54
   8 -12  -2    0.98    0.59
   8 -12  -2    2.44    0.61
  -8 -12   2    0.92    0.64
   8 -12  -2    2.36    0.65
  -8  12   2    2.43    0.75
   8  12  -2    1.64    0.79
  -8  12   2    1.44    0.71
   8  12  -2    2.43    0.79
   7 -12  -2    2.67    0.63
   7 -12  -2    2.81    0.66
  -7 -12   2    2.82    0.78
   7 -12  -2    2.10    0.75
   7  12  -2    2.49    0.83
   7  12  -2    2.29    0.68
  -7  12   2    2.44    0.76
  -7  12   2    0.97    0.69
   6 -12  -2    6.88    0.84
   6 -12  -2    8.66    1.14
   6 -12  -2    7.16    0.89
  -6 -12   2    6.52    1.03
  -6  12   2    6.39    1.03
   6  12  -2    5.90    0.90
  -6  12   2    7.79    1.08
   6  12  -2    7.38    1.18
   5 -12  -2   -0.62    0.31
   5 -12  -2   -0.07    0.37
   5 -12  -2    0.90    0.51
  -5 -12   2   -0.07    0.42
  -5  12   2   -0.11    0.49
   5  12  -2    0.79    0.54
  -5  12   2    0.46    0.51
   5  12  -2   -0.54    0.43
   4 -12  -2    2.77    0.58
   4 -12  -2    4.59    0.73
  -4 -12   2    3.51    0.77
   4 -12  -2    3.59    0.79
  -4  12   2    4.53    0.86
   4  12  -2    4.08    0.88
   4  12  -2    5.42    0.89
  -4  12   2    5.72    0.99
   3 -12  -2   -0.01    0.34
  -3 -12   2    0.32    0.33
  -3 -12   2    0.05    0.46
   3 -12  -2    0.18    0.45
   3 -12  -2    0.34    0.38
   3  12  -2    0.35    0.48
   3  12  -2    0.01    0.53
  -3  12   2    0.54    0.52
  -3  12   2   -0.89    0.40
  -2 -12   2    1.47    0.56
   2 -12  -2    1.62    0.47
   2 -12  -2    2.05    0.57
  -2 -12   2    1.80    0.49
  -2  12   2    1.76    0.64
   2  12  -2    2.60    0.73
   2  12  -2    1.64    0.60
  -2  12   2    1.18    0.62
  -1 -12   2    2.86    0.57
  -1 -12   2    2.76    0.65
   1 -12  -2    1.68    0.46
   1 -12  -2    1.60    0.50
   1  12  -2    1.45    0.58
  -1  12   2    1.87    0.63
   1  12  -2    2.38    0.73
  -1  12   2    2.04    0.61
   0 -12  -2    7.17    0.72
   0 -12  -2    5.70    0.81
   0 -12   2    6.47    0.76
   0 -12   2    5.62    0.82
   0  12   2    6.63    0.96
   0  12   2    6.38    0.90
   0  12  -2    5.58    0.96
   0  12  -2    6.86    0.83
  -1 -12  -2    9.77    0.81
  -1 -12  -2   12.06    1.03
   1 -12   2   11.21    0.95
   1 -12   2    9.06    0.96
  -1  12  -2   11.62    1.24
   1  12   2    9.98    1.05
  -1  12  -2   12.17    1.06
   1  12   2   12.36    1.27
  -2 -12  -2    0.23    0.39
   2 -12   2    0.29    0.41
   2 -12   2    0.57    0.47
  -2 -12  -2    0.62    0.35
   2  12   2    0.83    0.47
  -2  12  -2    0.74    0.48
   2  12   2    0.19    0.45
  -2  12  -2   -0.13    0.46
  -3 -12  -2    0.40    0.38
   3 -12   2    0.31    0.45
   3 -12   2    0.30    0.41
   3 -12   2    0.13    0.39
   3  12   2   -0.01    0.46
  -3  12  -2   -0.54    0.38
  -3  12  -2   -0.02    0.51
   3  12   2    0.05    0.38
   4 -12   2    2.27    0.63
   4 -12   2    3.81    0.72
   4 -12   2    1.93    0.57
  -4 -12  -2    2.07    0.62
   4  12   2    3.12    0.81
  -4  12  -2    2.54    0.72
  -4  12  -2    2.82    0.82
   4  12   2    2.13    0.60
   5 -12   2    8.80    1.06
   5 -12   2    9.58    0.97
  -5 -12  -2    8.20    0.98
   5 -12   2    9.24    0.98
  -5  12  -2    8.26    1.08
   5  12   2    7.74    0.99
   5  12   2    7.65    1.05
  -5  12  -2    8.40    1.07
   6 -12   2    0.25    0.46
   6 -12   2    0.04    0.43
  -6 -12  -2   -0.65    0.35
   6 -12   2    0.26    0.42
   6  12   2    0.18    0.50
  -6  12  -2   -0.49    0.41
   6  12   2   -0.20    0.43
  -6  12  -2    0.72    0.57
   7 -12   2    1.26    0.54
  -7 -12  -2   -0.10    0.48
   7 -12   2    0.97    0.60
   7 -12   2    1.14    0.57
   7  12   2    0.03    0.53
  -7  12  -2    0.97    0.64
  -7  12  -2    0.87    0.60
   7  12   2    0.79    0.64
  -8 -12  -2   -0.13    0.45
   8 -12   2   -0.02    0.45
   8 -12   2    0.12    0.47
   8 -12   2   -0.76    0.45
   8  12   2    0.65    0.67
   8  12   2   -0.14    0.43
  -8  12  -2    0.58    0.63
   9 -12   2    1.01    0.59
   9 -12   2    0.08    0.47
  -9 -12  -2   -0.26    0.50
   9 -12   2    0.08    0.50
   9  12   2    0.68    0.74
   9  12   2    1.54    0.71
  -9  12  -2    1.40    0.73
  10 -12   2    1.19    0.69
  10 -12   2    1.33    0.64
 -10 -12  -2    1.55    0.75
  10  12   2    0.21    0.68
 -10  12  -2    0.89    0.73
  10  12   2    2.41    0.82
   8 -13  -2    0.28    0.45
   8 -13  -2   -0.56    0.43
  -8 -13   2    1.28    0.75
   8 -13  -2   -0.22    0.55
  -8  13   2    1.12    0.67
  -8  13   2    0.80    0.65
   8  13  -2    0.07    0.70
   8  13  -2    1.05    0.65
   7 -13  -2    1.38    0.58
  -7 -13   2    0.75    0.65
   7 -13  -2    0.07    0.44
   7 -13  -2    0.83    0.64
  -7  13   2    0.21    0.48
   7  13  -2    0.10    0.48
   7  13  -2    0.96    0.64
  -7  13   2   -0.15    0.50
   6 -13  -2    0.87    0.51
  -6 -13   2    1.45    0.64
   6 -13  -2    1.15    0.69
   6 -13  -2    0.51    0.47
   6  13  -2    2.12    0.73
  -6  13   2    1.08    0.67
   6  13  -2    0.48    0.66
  -6  13   2    0.19    0.55
   5 -13  -2    3.55    0.71
  -5 -13   2    4.53    0.89
   5 -13  -2    3.82    0.90
   5 -13  -2    4.68    0.78
   5  13  -2    3.96    0.87
   5  13  -2    4.29    0.93
  -5  13   2    3.08    0.84
  -5  13   2    4.45    1.03
   4 -13  -2    8.09    0.93
   4 -13  -2    6.71    1.04
   4 -13  -2    5.24    0.80
  -4 -13   2    6.14    1.01
  -4  13   2    8.13    1.09
  -4  13   2    6.67    1.02
   4  13  -2    6.46    0.99
   4  13  -2    5.60    1.06
   3 -13  -2    3.50    0.68
  -3 -13   2    2.66    0.70
   3 -13  -2    1.09    0.50
   3 -13  -2    2.39    0.74
   3  13  -2    2.15    0.70
  -3  13   2    3.00    0.82
  -3  13   2    1.94    0.77
   3  13  -2    2.07    0.74
   2 -13  -2    0.49    0.43
   2 -13  -2   -0.32    0.34
  -2 -13   2    1.04    0.59
  -2 -13   2    0.46    0.40
   2  13  -2   -0.31    0.53
  -2  13   2    0.75    0.62
  -2  13   2    0.04    0.51
   2  13  -2    0.82    0.49
  -1 -13   2    5.89    0.99
   1 -13  -2    7.97    0.93
  -1 -13   2    6.06    0.82
   1 -13  -2    5.48    0.72
  -1  13   2    7.64    1.14
  -1  13   2    5.86    1.01
   1  13  -2    6.59    1.02
   1  13  -2    6.06    0.98
   0 -13   2    2.16    0.61
   0 -13  -2    1.69    0.49
   0 -13   2    2.08    0.55
   0 -13  -2    2.60    0.65
   0  13   2    2.56    0.74
   0  13  -2    1.57    0.57
   0  13  -2    0.73    0.53
   0  13   2    3.40    0.83
  -1 -13  -2    5.55    0.71
   1 -13   2    6.11    0.88
   1 -13   2    4.58    0.79
  -1 -13  -2    3.38    0.68
  -1  13  -2    4.73    0.93
   1  13   2    4.80    0.95
  -1  13  -2    6.08    0.98
   1  13   2    5.76    0.96
  -2 -13  -2    1.27    0.45
   2 -13   2    0.87    0.54
   2 -13   2    0.98    0.48
  -2 -13  -2    0.68    0.48
   2  13   2    2.20    0.73
  -2  13  -2    0.67    0.63
  -2  13  -2    1.98    0.66
   2  13   2    1.41    0.65
  -3 -13  -2    3.27    0.69
   3 -13   2    2.60    0.69
   3 -13   2    2.99    0.68
   3 -13   2    1.28    0.61
  -3  13  -2    3.37    0.82
   3  13   2    1.41    0.65
   3  13   2    3.84    0.83
  -3  13  -2    3.09    0.86
   4 -13   2    0.57    0.48
   4 -13   2    0.81    0.57
   4 -13   2    1.05    0.55
  -4 -13  -2    0.62    0.50
  -4  13  -2    0.64    0.57
   4  13   2    1.10    0.69
  -4  13  -2    1.16    0.65
   4  13   2    1.03    0.59
   5 -13   2    7.22    0.95
  -5 -13  -2    4.72    0.85
   5 -13   2    4.71    0.85
   5 -13   2    4.47    0.92
  -5  13  -2    3.54    0.88
  -5  13  -2    7.35    1.09
   5  13   2    4.32    0.92
   5  13   2    4.84    1.03
   6 -13   2    2.35    0.76
   6 -13   2    2.15    0.65
  -6 -13  -2    2.49    0.69
   6 -13   2    2.07    0.63
   6  13   2    0.90    0.68
  -6  13  -2    1.83    0.81
   6  13   2    1.86    0.76
  -6  13  -2    1.60    0.71
   7 -13   2    0.83    0.57
   7 -13   2    0.38    0.49
   7 -13   2    0.56    0.58
  -7 -13  -2   -0.44    0.44
   7  13   2    0.85    0.68
  -7  13  -2    0.18    0.66
  -7  13  -2    1.30    0.67
   7  13   2   -0.59    0.49
  -8 -13  -2    0.12    0.54
   8 -13   2    0.86    0.55
   8 -13   2    0.80    0.64
   8 -13   2    0.81    0.53
   8  13   2    1.18    0.79
  -8  13  -2   -0.24    0.60
   8  13   2   -0.59    0.50
  -6 -14   2    5.34    1.03
   6 -14  -2    5.61    0.94
   6 -14  -2    5.00    1.06
   6 -14  -2    3.22    0.73
   6  14  -2    4.76    1.11
   6  14  -2    5.07    1.02
  -6  14   2    5.73    1.08
  -6  14   2    4.29    1.00
   5 -14  -2    2.70    0.67
  -5 -14   2    2.91    0.78
   5 -14  -2    2.02    0.77
   5 -14  -2    1.45    0.59
  -5  14   2    3.78    0.94
  -5  14   2    1.40    0.79
   5  14  -2    1.09    0.70
   5  14  -2    2.51    0.85
  -4 -14   2    1.47    0.68
   4 -14  -2    3.26    0.69
   4 -14  -2    2.51    0.85
   4 -14  -2    2.49    0.71
   4  14  -2    2.58    0.79
  -4  14   2    1.61    0.80
  -4  14   2    3.93    0.99
   4  14  -2    5.32    0.99
  -3 -14   2    0.80    0.56
   3 -14  -2   -0.41    0.40
   3 -14  -2    0.11    0.42
   3 -14  -2   -0.04    0.50
  -3  14   2    0.00    0.56
  -3  14   2   -0.86    0.51
   3  14  -2   -0.66    0.47
   3  14  -2   -0.29    0.44
  -2 -14   2    2.19    0.69
  -2 -14   2    2.57    0.62
   2 -14  -2    4.12    0.74
   2 -14  -2    1.74    0.62
   2  14  -2    2.34    0.76
   2  14  -2    4.90    1.07
  -2  14   2    4.34    0.92
  -2  14   2    1.97    0.70
  -1 -14   2   -0.07    0.44
  -1 -14   2    0.36    0.42
   1 -14  -2    0.24    0.41
   1 -14  -2   -0.05    0.35
  -1  14   2    0.28    0.57
  -1  14   2    0.25    0.52
   1  14  -2   -0.30    0.53
   1  14  -2    0.28    0.45
   0 -14  -2    2.18    0.65
   0 -14   2    1.39    0.59
   0 -14   2    1.84    0.56
   0 -14  -2    1.29    0.49
   0  14   2    1.08    0.65
   0  14  -2    1.17    0.69
   0  14  -2    0.99    0.60
   0  14   2   -0.01    0.59
  -1 -14  -2   -0.36    0.43
   1 -14   2   -0.16    0.46
  -1 -14  -2   -0.07    0.37
   1 -14   2   -0.10    0.42
  -1  14  -2    0.65    0.56
  -1  14  -2   -0.16    0.58
   1  14   2   -0.01    0.46
   1  14   2    0.38    0.66
   2 -14   2    0.05    0.45
  -2 -14  -2   -0.66    0.40
   2 -14   2   -0.32    0.42
  -2  14  -2   -0.32    0.57
  -2  14  -2    0.28    0.54
   2  14   2    0.02    0.49
   2  14   2   -0.21    0.49
   3 -14   2    3.33    0.78
  -3 -14  -2    1.45    0.64
   3 -14   2    3.74    0.80
   3 -14   2    3.07    0.73
   3  14   2    1.39    0.69
  -3  14  -2    2.89    0.84
  -3  14  -2    2.11    0.75
   3  14   2    2.85    0.84
   4 -14   2    0.61    0.55
   4 -14   2    0.73    0.63
  -4 -14  -2    1.25    0.63
   4 -14   2    1.09    0.58
   4  14   2    0.92    0.62
  -4  14  -2    0.17    0.58
   4  14   2    1.21    0.70
  -4  14  -2    2.08    0.79
   5 -14   2   -0.12    0.41
   5 -14   2   -0.16    0.44
  -5 -14  -2    0.77    0.53
   5 -14   2   -0.56    0.49
  -5  14  -2   -0.53    0.51
   5  14   2    0.51    0.55
  -5  14  -2   -0.55    0.44
   5  14   2    0.07    0.64
   6 -14   2    0.61    0.55
  -6 -14  -2    0.40    0.51
   6 -14   2   -0.47    0.48
   6 -14   2   -0.10    0.59
  -6  14  -2    2.04    0.74
   6  14   2    1.67    0.75
   6  14   2    0.28    0.70
  -6  14  -2   -0.12    0.54
  -4 -15   2    1.90    0.74
   4 -15  -2    0.86    0.58
  -4  15   2    0.98    0.70
   4  15  -2    0.76    0.78
   3 -15  -2    0.56    0.51
  -3 -15   2   -0.77    0.48
   3 -15  -2   -0.26    0.41
   3 -15  -2    0.69    0.65
   3  15  -2    0.60    0.75
  -3  15   2    0.46    0.64
  -3  15   2    0.65    0.65
   3  15  -2    0.06    0.56
  -2 -15   2    0.18    0.53
   2 -15  -2    0.18    0.44
   2 -15  -2    0.07    0.47
  -2  15   2    0.66    0.64
   2  15  -2   -0.30    0.61
   2  15  -2    0.58    0.63
  -2  15   2   -0.32    0.59
   1 -15  -2   -0.45    0.37
  -1 -15   2    0.27    0.49
   1 -15  -2    0.71    0.53
  -1 -15   2   -0.67    0.46
  -1  15   2   -0.59    0.60
   1  15  -2   -0.50    0.50
  -1  15   2   -0.06    0.46
   1  15  -2   -0.45    0.50
   0 -15  -2    4.69    0.82
   0 -15   2    6.72    0.94
   0 -15  -2    6.54    1.00
   0 -15   2    3.71    0.88
   0  15   2    5.92    1.10
   0  15   2    5.55    1.12
   0  15  -2    4.28    1.07
   0  15  -2    5.57    1.08
  -1 -15  -2    3.25    0.81
   1 -15   2    5.42    0.91
   1 -15   2    3.31    0.82
   1  15   2    3.31    0.91
   1  15   2    4.80    1.09
  -1  15  -2    5.32    1.07
  -1  15  -2    1.62    0.76
   2 -15   2    3.82    0.89
  -2 -15  -2    2.58    0.72
   2 -15   2    3.45    0.82
  -2  15  -2    2.89    0.84
   2  15   2    1.37    0.73
  -2  15  -2    2.46    0.90
   2  15   2    2.32    0.96
   3 -15   2    0.42    0.58
   3 -15   2    0.26    0.48
  -3 -15  -2    0.22    0.52
   3 -15   2   -0.53    0.48
   3  15   2    0.14    0.62
  -3  15  -2    0.07    0.61
  -3  15  -2    0.65    0.64
   3  15   2   -0.02    0.50
  16   0  -3   -0.76    0.45
 -16   0   3   -0.48    0.63
 -15   0   3    2.62    0.91
  15   0  -3    1.00    0.62
 -14   0   3   -0.47    0.43
  14   0  -3   -0.53    0.41
  13   0  -3   56.27    2.61
 -13   0   3   63.52    2.81
 -12   0   3   -0.15    0.43
  12   0  -3   -0.30    0.23
  12   0  -3   -0.13    0.43
  11   0  -3    0.30    0.37
  11   0  -3    0.19    0.43
 -11   0   3    0.22    0.31
 -11   0   3    0.08    0.40
  11   0  -3   -0.02    0.24
 -11   0   3    0.64    0.51
 -10   0   3   -0.39    0.33
  10   0  -3   -0.03    0.27
 -10   0   3   -0.08    0.25
  10   0  -3    0.30    0.36
 -10   0   3   -0.02    0.33
  10   0  -3   -0.12    0.19
  -9   0   3   40.85    1.77
  -9   0   3   42.07    1.84
   9   0  -3   40.13    1.42
   9   0  -3   38.94    1.80
   9   0  -3   41.70    1.67
  -9   0   3   41.97    1.57
   8   0  -3    0.04    0.20
  -8   0   3   -0.22    0.17
  -8   0   3    0.08    0.33
   8   0  -3    0.28    0.29
  -8   0   3    0.50    0.31
   8   0  -3    0.42    0.37
  -8   0   3   -0.06    0.19
   7   0  -3    2.12    0.33
   7   0  -3    1.24    0.42
   7   0  -3    2.36    0.42
  -7   0   3    1.79    0.30
  -7   0   3    0.92    0.38
  -7   0   3    1.72    0.46
  -7   0   3    1.26    0.29
   6   0  -3    0.19    0.19
   6   0  -3    0.00    0.30
  -6   0   3    0.17    0.19
  -6   0   3   -0.17    0.26
  -6   0   3    0.53    0.22
  -6   0   3   -0.21    0.25
   6   0  -3   -0.14    0.22
  -5   0   3    0.09    0.28
   5   0  -3    0.84    0.27
   5   0  -3    0.49    0.19
   5   0  -3    0.29    0.21
  -5   0   3    0.49    0.20
  -5   0   3    0.66    0.30
   5   0  -3    0.34    0.32
  -5   0   3    0.62    0.22
  -4   0   3    0.08    0.18
   4   0  -3    0.38    0.15
   4   0  -3   -0.16    0.24
  -4   0   3    0.19    0.26
   4   0  -3   -0.07    0.20
  -4   0   3    0.15    0.14
   4   0  -3    0.08    0.18
  -4   0   3    0.31    0.24
  -3   0   3  302.20    7.42
   3   0  -3  309.55    7.28
  -3   0   3  303.28    7.43
   3   0  -3  306.89    7.57
   3   0  -3  299.31    7.32
  -3   0   3  294.93    7.28
  -3   0   3  303.52    7.34
  -2   0   3   -0.14    0.19
   2   0  -3   -0.08    0.17
  -2   0   3    0.37    0.18
   2   0  -3    0.09    0.18
  -1   0   3  582.24   14.10
  -1   0   3  587.95   14.26
   1   0  -3  615.66   14.36
   1   0  -3  607.41   13.97
   0   0   3   -0.07    0.16
   0   0  -3   -0.06    0.08
   0   0   3    0.02    0.15
   0   0  -3    0.05    0.12
   0   0  -3   -0.07    0.08
   0   0  -3   -0.04    0.08
   0   0   3   -0.11    0.12
   0   0   3    0.13    0.10
  -1   0  -3  130.55    3.39
   1   0   3  138.86    3.40
   1   0   3  135.23    3.30
   1   0   3  128.60    3.22
   1   0   3  133.87    3.26
  -1   0  -3  131.83    3.21
   2   0   3   -0.05    0.14
  -2   0  -3    0.11    0.21
   2   0   3   -0.11    0.13
  -2   0  -3    0.21    0.17
   2   0   3    0.28    0.20
   2   0   3    0.04    0.13
  -2   0  -3   -0.06    0.13
  -3   0  -3  380.41    9.12
   3   0   3  381.27    9.48
  -3   0  -3  390.90    9.18
   3   0   3  382.57    9.15
  -3   0  -3  373.61    9.48
   3   0   3  387.65    9.32
  -4   0  -3    0.04    0.15
   4   0   3    0.31    0.26
   4   0   3   -0.14    0.19
   4   0   3   -0.22    0.14
  -4   0  -3    0.13    0.22
  -4   0  -3   -0.26    0.24
   4   0   3    0.07    0.12
   5   0   3    0.95    0.32
   5   0   3    0.68    0.23
  -5   0  -3    1.08    0.25
  -5   0  -3    0.81    0.29
  -5   0  -3    1.56    0.35
   5   0   3    0.85    0.17
   5   0   3    0.91    0.26
   6   0   3    0.03    0.29
  -6   0  -3   -0.17    0.18
  -6   0  -3   -0.22    0.27
   6   0   3    0.10    0.19
  -6   0  -3   -0.38    0.22
   6   0   3   -0.11    0.22
   6   0   3   -0.05    0.13
   7   0   3   12.44    0.73
   7   0   3   13.74    0.83
   7   0   3   13.32    0.58
  -7   0  -3   12.02    0.83
  -7   0  -3   13.07    0.78
  -7   0  -3   12.88    0.86
   8   0   3   -0.35    0.13
  -8   0  -3   -0.29    0.27
   8   0   3    0.02    0.21
  -8   0  -3   -0.05    0.27
  -8   0  -3    0.01    0.26
   8   0   3    0.18    0.30
   9   0   3    6.14    0.70
   9   0   3    5.23    0.42
  -9   0  -3    7.42    0.77
  10   0   3   -0.10    0.20
 -10   0  -3    0.34    0.40
 -10   0  -3    0.96    0.39
  10   0   3    0.12    0.35
 -10   0  -3   -0.40    0.30
 -11   0  -3   -0.12    0.40
 -11   0  -3    0.05    0.38
 -11   0  -3    0.08    0.41
  11   0   3   -0.02    0.40
 -12   0  -3   -0.02    0.41
 -12   0  -3    0.07    0.42
 -12   0  -3   -0.37    0.35
  12   0   3    0.11    0.45
 -13   0  -3   55.12    2.50
  13   0   3   55.34    2.45
 -13   0  -3   52.51    2.45
 -13   0  -3   57.37    2.59
 -14   0  -3   -0.42    0.46
 -14   0  -3   -0.43    0.50
  14   0   3    0.01    0.42
 -15   0  -3    5.07    1.00
 -15   0  -3    5.17    1.03
  15   0   3    7.03    1.08
 -16   0  -3    0.51    0.62
  16   0   3   -0.08    0.49
  16  -1  -3    0.38    0.66
 -16  -1   3    0.93    0.72
 -16   1   3    0.32    0.63
  16   1  -3   -0.18    0.54
 -15  -1   3   -0.09    0.58
  15  -1  -3   -0.66    0.45
  15   1  -3    0.56    0.62
 -15   1   3   -0.33    0.62
  14  -1  -3    0.78    0.57
 -14  -1   3    0.48    0.56
 -14   1   3   -0.11    0.52
  14   1  -3    0.92    0.61
 -13  -1   3   14.39    1.39
  13  -1  -3   11.13    1.24
 -13   1   3   11.59    1.25
  13   1  -3   13.77    1.25
  12  -1  -3   12.24    0.81
  12  -1  -3   11.43    1.12
 -12  -1   3   11.52    1.21
  12  -1  -3   11.47    1.09
 -12   1   3   12.26    1.19
  12   1  -3   12.06    1.21
 -11  -1   3   21.96    1.49
  11  -1  -3   22.43    1.06
 -11  -1   3   22.49    1.42
  11  -1  -3   22.23    1.44
 -11  -1   3   21.37    1.18
  11  -1  -3   22.41    1.30
  11   1  -3   21.67    1.28
  11   1  -3   22.21    0.97
  11   1  -3   22.49    1.48
 -11   1   3   19.20    1.39
 -11   1   3   20.61    1.15
 -10  -1   3    0.62    0.32
  10  -1  -3    0.07    0.23
 -10  -1   3    0.38    0.41
  10  -1  -3   -0.07    0.30
 -10  -1   3    0.01    0.38
  10  -1  -3   -0.05    0.35
 -10   1   3    0.02    0.33
  10   1  -3    0.64    0.37
  10   1  -3   -0.04    0.40
 -10   1   3   -0.31    0.37
 -10   1   3    0.47    0.32
  10   1  -3    0.16    0.23
   9  -1  -3    0.39    0.42
  -9  -1   3    1.31    0.46
   9  -1  -3    0.16    0.25
   9  -1  -3    0.91    0.37
  -9  -1   3    1.07    0.43
  -9  -1   3   -0.17    0.23
  -9  -1   3    1.45    0.29
  -9   1   3    0.05    0.27
  -9   1   3    1.04    0.46
   9   1  -3    1.12    0.47
   9   1  -3    0.98    0.26
   9   1  -3    0.48    0.34
  -9   1   3    0.73    0.41
   9   1  -3    1.17    0.34
  -8  -1   3    4.06    0.64
   8  -1  -3    3.98    0.45
  -8  -1   3    3.66    0.39
   8  -1  -3    4.80    0.65
  -8  -1   3    2.86    0.59
  -8  -1   3    3.18    0.46
   8  -1  -3    3.55    0.53
   8   1  -3    4.32    0.55
  -8   1   3    3.74    0.57
   8   1  -3    3.24    0.58
   8   1  -3    4.65    0.48
  -8   1   3    3.58    0.59
  -8   1   3    3.22    0.47
   8   1  -3    3.37    0.38
   7  -1  -3    0.56    0.28
  -7  -1   3    0.35    0.29
   7  -1  -3    0.48    0.36
  -7  -1   3    0.30    0.33
   7  -1  -3    0.38    0.23
  -7  -1   3    0.09    0.19
  -7  -1   3    0.22    0.21
  -7   1   3    0.21    0.22
   7   1  -3    0.28    0.28
  -7   1   3    0.62    0.25
   7   1  -3    0.40    0.22
  -7   1   3   -0.14    0.28
  -7   1   3    0.10    0.25
   7   1  -3    0.00    0.28
   7   1  -3    0.15    0.22
  -6  -1   3    1.97    0.30
  -6  -1   3    1.68    0.36
  -6  -1   3    1.89    0.31
   6  -1  -3    1.85    0.31
  -6  -1   3    1.39    0.41
   6  -1  -3    2.24    0.37
   6  -1  -3    2.06    0.45
  -6   1   3    2.08    0.40
   6   1  -3    2.44    0.35
   6   1  -3    1.75    0.38
  -6   1   3    1.80    0.32
  -6   1   3    1.93    0.42
   6   1  -3    1.17    0.35
   6   1  -3    1.70    0.30
  -6   1   3    2.31    0.35
   5  -1  -3    3.81    0.41
   5  -1  -3    3.77    0.50
  -5  -1   3    5.07    0.57
   5  -1  -3    4.77    0.45
  -5  -1   3    4.45    0.39
  -5   1   3    4.60    0.38
  -5   1   3    4.34    0.42
   5   1  -3    4.45    0.50
   5   1  -3    5.48    0.40
   5   1  -3    4.01    0.48
  -5   1   3    5.43    0.52
  -5   1   3    5.25    0.53
  -4  -1   3   18.32    0.86
  -4  -1   3   18.02    0.74
   4  -1  -3   16.94    0.75
   4  -1  -3   16.75    0.74
  -4  -1   3   17.79    0.83
   4  -1  -3   17.45    0.85
  -4   1   3   17.85    0.65
  -4   1   3   16.79    0.78
   4   1  -3   18.10    0.67
   4   1  -3   17.65    0.83
  -4   1   3   16.63    0.81
  -4   1   3   18.35    0.77
   4   1  -3   17.75    0.81
  -3  -1   3   49.98    1.45
   3  -1  -3   47.55    1.40
   3  -1  -3   48.71    1.46
  -3  -1   3   46.73    1.53
   3  -1  -3   47.91    1.54
  -3   1   3   48.24    1.49
  -3   1   3   48.67    1.46
   3   1  -3   49.13    1.34
   3   1  -3   48.28    1.49
  -3   1   3   47.58    1.30
   3   1  -3   48.95    1.52
   2  -1  -3    0.98    0.18
   2  -1  -3    1.16    0.27
  -2  -1   3    1.39    0.26
  -2  -1   3    0.78    0.25
   2  -1  -3    0.98    0.21
  -2  -1   3    0.97    0.23
   2   1  -3    0.44    0.20
  -2   1   3    1.05    0.25
  -2   1   3    1.00    0.22
   2   1  -3    1.03    0.16
   2   1  -3    0.72    0.21
  -2   1   3    1.02    0.13
  -1  -1   3   62.28    1.73
   1  -1  -3   62.31    1.74
   1  -1  -3   64.24    1.59
   1  -1  -3   65.91    1.60
  -1  -1   3   63.13    1.76
   1   1  -3   63.08    1.72
  -1   1   3   63.50    1.63
   1   1  -3   65.16    1.69
  -1   1   3   63.86    1.71
   1   1  -3   63.22    1.69
  -1   1   3   63.95    1.77
  -1   1   3   64.70    1.75
   0  -1   3    3.34    0.31
   0  -1   3    3.66    0.29
   0   1  -3    3.36    0.31
   0   1   3    3.27    0.30
   0   1  -3    3.66    0.18
   0   1   3    3.34    0.28
   0   1   3    3.00    0.27
   0   1   3    3.40    0.26
   0   1  -3    3.22    0.30
  -1  -1  -3    4.07    0.27
  -1  -1  -3    4.28    0.17
   1  -1   3    3.90    0.28
  -1  -1  -3    4.08    0.20
   1  -1   3    3.87    0.28
  -1   1  -3    4.52    0.41
   1   1   3    4.45    0.28
   1   1   3    4.28    0.28
   1   1   3    4.14    0.37
   1   1   3    4.21    0.27
  -1   1  -3    3.74    0.33
   2  -1   3    7.84    0.38
  -2  -1  -3    7.83    0.35
   2  -1   3    7.95    0.36
   2  -1   3    7.53    0.39
   2  -1   3    7.86    0.39
  -2  -1  -3    7.32    0.38
   2   1   3    7.24    0.33
  -2   1  -3    7.38    0.52
   2   1   3    7.63    0.39
   2   1   3    7.95    0.40
  -2   1  -3    8.12    0.47
   2   1   3    7.66    0.50
  -2   1  -3    8.44    0.38
  -3  -1  -3    4.66    0.39
   3  -1   3    5.97    0.38
   3  -1   3    5.26    0.33
   3  -1   3    5.80    0.37
  -3  -1  -3    5.17    0.36
  -3  -1  -3    4.19    0.43
  -3   1  -3    5.11    0.44
  -3   1  -3    4.18    0.50
   3   1   3    4.90    0.49
   3   1   3    4.56    0.26
  -3   1  -3    5.36    0.34
   3   1   3    4.51    0.37
  -4  -1  -3    1.37    0.24
   4  -1   3    1.50    0.22
  -4  -1  -3    1.56    0.29
   4  -1   3    1.66    0.26
   4  -1   3    1.42    0.28
  -4  -1  -3    1.98    0.35
  -4   1  -3    1.79    0.38
   4   1   3    1.85    0.38
   4   1   3    1.64    0.28
  -4   1  -3    1.89    0.28
  -4   1  -3    2.01    0.33
   4   1   3    1.64    0.19
  -5  -1  -3   37.44    1.40
  -5  -1  -3   34.87    1.24
   5  -1   3   37.54    1.15
  -5  -1  -3   37.17    1.36
   5  -1   3   37.07    1.24
   5  -1   3   36.89    1.30
   5   1   3   37.56    1.32
  -5   1  -3   35.22    1.35
   5   1   3   37.13    1.41
   5   1   3   36.59    1.02
  -5   1  -3   36.33    1.22
  -5   1  -3   37.41    1.45
   6  -1   3    6.08    0.41
   6  -1   3    6.30    0.51
  -6  -1  -3    6.01    0.60
  -6  -1  -3    5.98    0.52
  -6  -1  -3    4.34    0.57
   6  -1   3    7.02    0.58
   6   1   3    5.23    0.47
   6   1   3    5.39    0.31
   6   1   3    5.52    0.55
   6   1   3    6.76    0.66
  -6   1  -3    5.88    0.63
  -6   1  -3    6.44    0.50
  -6   1  -3    5.40    0.58
   7  -1   3    5.75    0.53
  -7  -1  -3    5.93    0.65
  -7  -1  -3    5.23    0.63
   7  -1   3    6.41    0.44
  -7  -1  -3    7.28    0.62
   7  -1   3    5.64    0.59
  -7   1  -3    5.50    0.65
  -7   1  -3    5.27    0.58
   7   1   3    5.87    0.57
   7   1   3    6.45    0.54
  -7   1  -3    5.83    0.56
   7   1   3    6.22    0.65
   7   1   3    5.92    0.33
  -8  -1  -3   16.58    0.98
   8  -1   3   17.29    0.99
   8  -1   3   16.32    0.74
   8  -1   3   17.38    0.91
  -8  -1  -3   17.40    1.06
  -8  -1  -3   14.31    1.00
  -8   1  -3   16.12    1.04
   8   1   3   16.21    0.99
  -8   1  -3   17.94    0.96
   8   1   3   17.13    0.64
   8   1   3   17.58    0.92
  -8   1  -3   15.82    1.04
   8   1   3   16.58    0.99
  -9  -1  -3   13.32    0.95
  -9  -1  -3   12.65    1.00
   9  -1   3   11.59    0.90
   9  -1   3   12.97    0.69
  -9  -1  -3   13.71    1.00
   9  -1   3   13.07    0.85
  -9   1  -3   12.76    0.91
   9   1   3   13.00    0.57
  -9   1  -3   12.87    0.98
  -9   1  -3   11.28    0.93
   9   1   3   12.55    0.93
   9   1   3   12.99    0.97
 -10  -1  -3    0.71    0.45
  10  -1   3    0.99    0.44
 -10  -1  -3    0.51    0.45
  10  -1   3    1.59    0.31
 -10  -1  -3    1.43    0.52
 -10   1  -3    1.45    0.47
  10   1   3    0.93    0.45
 -10   1  -3    0.73    0.47
 -10   1  -3    1.70    0.52
  10   1   3    0.86    0.43
  11  -1   3    0.97    0.29
 -11  -1  -3   -0.20    0.35
  11  -1   3    0.99    0.44
 -11  -1  -3    0.44    0.45
 -11  -1  -3    0.27    0.44
 -11   1  -3    1.06    0.47
 -11   1  -3    0.36    0.39
 -11   1  -3    0.33    0.42
  11   1   3    0.63    0.40
 -12  -1  -3   16.11    1.27
 -12  -1  -3   15.75    1.24
 -12  -1  -3   15.33    1.28
  12  -1   3   14.70    1.15
 -12   1  -3   14.54    1.19
  12   1   3   16.38    1.24
 -12   1  -3   16.52    1.34
 -12   1  -3   14.62    1.23
 -13  -1  -3    0.01    0.52
  13  -1   3    0.22    0.45
 -13  -1  -3   -0.39    0.39
 -13  -1  -3    0.43    0.56
  13   1   3    0.40    0.51
 -13   1  -3   -0.17    0.47
 -13   1  -3    0.67    0.52
 -13   1  -3    0.74    0.58
  14  -1   3    8.34    1.06
 -14  -1  -3    6.76    1.10
 -14  -1  -3    7.78    1.09
 -14  -1  -3    7.84    1.16
 -14   1  -3    6.10    1.01
  14   1   3    8.96    1.01
 -14   1  -3    6.83    1.06
  15  -1   3    0.34    0.57
 -15  -1  -3    0.75    0.59
 -15  -1  -3    0.83    0.62
  15   1   3    0.25    0.48
 -15   1  -3    0.85    0.72
  16  -1   3   -0.27    0.51
  16   1   3   -0.77    0.45
  16  -2  -3    0.59    0.63
 -16  -2   3    1.44    0.82
  16   2  -3    0.42    0.59
 -16   2   3    1.18    0.76
 -15  -2   3   -0.23    0.67
  15  -2  -3   -0.43    0.53
  15   2  -3    0.75    0.64
 -15   2   3    0.19    0.65
  14  -2  -3    0.12    0.58
 -14  -2   3   -0.89    0.42
  14   2  -3   -0.06    0.57
 -14   2   3    0.20    0.57
  13  -2  -3    0.25    0.32
  13  -2  -3   -0.11    0.51
 -13  -2   3   -0.46    0.49
 -13   2   3   -0.22    0.42
  13   2  -3    0.77    0.62
  12  -2  -3    6.65    0.94
 -12  -2   3    6.22    0.76
  12  -2  -3    6.52    0.64
 -12  -2   3    6.74    1.05
 -12  -2   3    5.59    0.96
  12  -2  -3    7.72    0.88
 -12   2   3    7.90    1.00
  12   2  -3    7.00    0.82
  12   2  -3    4.50    0.81
 -11  -2   3    0.69    0.45
 -11  -2   3    0.15    0.33
  11  -2  -3    0.87    0.53
 -11  -2   3    0.44    0.45
  11  -2  -3    0.12    0.37
  11  -2  -3    0.32    0.29
  11   2  -3    0.18    0.34
 -11   2   3    0.55    0.33
 -11   2   3   -0.01    0.44
  11   2  -3   -0.09    0.39
 -10  -2   3    5.75    0.48
  10  -2  -3    5.78    0.60
  10  -2  -3    6.39    0.87
 -10  -2   3    5.60    0.86
  10  -2  -3    5.36    0.69
 -10  -2   3    5.12    0.59
 -10  -2   3    6.02    0.83
 -10   2   3    4.80    0.76
  10   2  -3    5.68    0.46
  10   2  -3    5.07    0.62
 -10   2   3    4.92    0.61
  10   2  -3    5.03    0.69
  10   2  -3    5.99    0.84
  -9  -2   3    0.53    0.35
   9  -2  -3    0.84    0.35
  -9  -2   3    1.27    0.35
   9  -2  -3    1.21    0.45
  -9  -2   3    0.68    0.23
   9  -2  -3    0.58    0.28
  -9  -2   3    0.70    0.44
   9   2  -3    0.23    0.30
  -9   2   3    0.52    0.29
  -9   2   3    1.32    0.44
   9   2  -3    0.86    0.24
   9   2  -3    0.64    0.39
  -9   2   3    0.81    0.39
   9   2  -3    0.74    0.42
   8  -2  -3   -0.06    0.32
   8  -2  -3   -0.11    0.27
  -8  -2   3    0.21    0.32
  -8  -2   3    0.51    0.28
  -8  -2   3    0.24    0.35
   8  -2  -3    0.42    0.26
  -8  -2   3    0.25    0.19
  -8   2   3    0.23    0.30
   8   2  -3   -0.11    0.18
  -8   2   3    0.10    0.33
   8   2  -3   -0.03    0.24
  -8   2   3    0.45    0.25
   8   2  -3   -0.11    0.26
   8   2  -3   -0.45    0.30
  -7  -2   3   31.96    1.25
   7  -2  -3   32.78    1.48
   7  -2  -3   34.03    1.34
  -7  -2   3   30.67    1.13
   7  -2  -3   33.29    1.24
  -7  -2   3   32.78    1.45
  -7  -2   3   31.87    1.48
   7   2  -3   33.64    1.39
  -7   2   3   33.19    1.40
   7   2  -3   32.98    1.27
   7   2  -3   32.24    1.45
  -7   2   3   35.08    1.27
  -7   2   3   33.18    1.39
   7   2  -3   32.93    1.14
   6  -2  -3   11.49    0.80
   6  -2  -3   10.82    0.65
  -6  -2   3   10.30    0.76
  -6  -2   3   10.44    0.80
  -6  -2   3   11.36    0.59
   6  -2  -3   10.83    0.68
   6   2  -3   11.28    0.77
  -6   2   3   11.17    0.65
   6   2  -3   10.48    0.64
   6   2  -3    9.93    0.72
  -6   2   3   10.46    0.61
  -6   2   3   10.63    0.72
  -6   2   3   11.85    0.75
  -5  -2   3   16.06    0.87
   5  -2  -3   15.01    0.73
   5  -2  -3   14.36    0.74
   5  -2  -3   14.18    0.85
  -5  -2   3   16.81    0.91
  -5  -2   3   15.00    0.68
  -5   2   3   15.00    0.74
  -5   2   3   14.15    0.79
   5   2  -3   15.20    0.82
   5   2  -3   15.93    0.73
  -5   2   3   15.49    0.69
   5   2  -3   15.29    0.83
  -5   2   3   15.52    0.81
  -4  -2   3   50.22    1.68
  -4  -2   3   50.34    1.52
  -4  -2   3   49.85    1.66
   4  -2  -3   51.62    1.57
   4  -2  -3   51.22    1.73
   4  -2  -3   50.01    1.52
   4   2  -3   49.79    1.64
  -4   2   3   49.79    1.57
  -4   2   3   50.13    1.48
   4   2  -3   49.71    1.52
   4   2  -3   49.96    1.66
  -4   2   3   49.77    1.59
  -3  -2   3   39.07    1.36
  -3  -2   3   40.77    1.32
  -3  -2   3   37.98    1.21
   3  -2  -3   37.94    1.24
   3  -2  -3   38.27    1.18
   3   2  -3   38.44    1.30
  -3   2   3   40.58    1.28
   3   2  -3   39.58    1.22
  -3   2   3   38.26    1.16
  -3   2   3   38.16    1.23
   3   2  -3   38.39    1.31
   2  -2  -3  325.21    8.54
  -2  -2   3  342.33    8.38
   2  -2  -3  336.41    8.41
   2  -2  -3  340.55    8.17
  -2  -2   3  353.06    8.40
   2   2  -3  355.64    8.50
  -2   2   3  339.90    8.42
   2   2  -3  350.12    8.46
  -2   2   3  351.85    8.27
   2   2  -3  349.40    8.37
  -2   2   3  355.41    8.41
  -1  -2   3   35.80    1.14
  -1  -2   3   35.60    1.11
   1  -2  -3   35.02    1.14
  -1  -2   3   36.84    1.11
   1  -2  -3   35.76    1.10
   1  -2  -3   35.97    0.98
   1  -2  -3   34.30    0.94
  -1   2   3   34.94    1.02
   1   2  -3   35.51    1.06
  -1   2   3   36.23    1.08
  -1   2   3   34.08    1.15
   1   2  -3   37.04    1.14
  -1   2   3   36.68    1.12
   0  -2  -3    0.48    0.08
   0  -2  -3    0.44    0.16
   0  -2   3    0.37    0.17
   0  -2   3    0.35    0.16
   0  -2  -3    0.57    0.10
   0  -2   3    0.50    0.21
   0   2   3    0.42    0.18
   0   2   3    0.62    0.22
   0   2   3    0.32    0.13
   0   2  -3    0.33    0.21
   0   2  -3   -0.05    0.22
   0   2   3    0.47    0.20
   0   2  -3    0.56    0.14
  -1  -2  -3  180.92    4.36
  -1  -2  -3  177.64    4.43
  -1  -2  -3  183.31    4.36
   1  -2   3  190.19    4.49
   1  -2   3  185.02    4.46
  -1  -2  -3  185.94    4.49
   1  -2   3  185.80    4.58
   1   2   3  190.44    4.70
  -1   2  -3  187.11    4.73
  -1   2  -3  180.87    4.58
   1   2   3  173.98    4.60
   1   2   3  186.48    4.49
   1   2   3  182.10    4.43
  -1   2  -3  189.06    4.52
   2  -2   3   20.13    0.68
   2  -2   3   20.25    0.66
  -2  -2  -3   19.08    0.67
   2  -2   3   20.69    0.73
  -2  -2  -3   20.19    0.68
  -2  -2  -3   19.97    0.66
   2  -2   3   20.11    0.72
   2   2   3   19.86    0.86
  -2   2  -3   21.03    0.83
  -2   2  -3   19.86    0.65
  -2   2  -3   20.11    0.87
  -2   2  -3   20.72    0.70
   2   2   3   20.05    0.60
   2   2   3   19.21    0.73
   3  -2   3    8.20    0.40
  -3  -2  -3    7.28    0.47
  -3  -2  -3    8.13    0.44
   3  -2   3    7.82    0.44
   3  -2   3    8.13    0.45
   3  -2   3    8.56    0.47
  -3   2  -3    6.62    0.59
  -3   2  -3    7.54    0.52
   3   2   3    7.48    0.50
   3   2   3    7.75    0.56
  -3   2  -3    7.90    0.39
  -4  -2  -3    3.41    0.36
  -4  -2  -3    4.05    0.42
   4  -2   3    3.71    0.34
   4  -2   3    4.26    0.40
   4  -2   3    3.70    0.37
  -4   2  -3    2.94    0.41
  -4   2  -3    4.46    0.50
  -4   2  -3    4.02    0.34
   4   2   3    3.60    0.39
   4   2   3    3.35    0.48
   5  -2   3    5.60    0.51
   5  -2   3    5.05    0.41
  -5  -2  -3    5.87    0.55
   5  -2   3    5.70    0.46
  -5  -2  -3    6.27    0.49
  -5  -2  -3    6.14    0.56
   5   2   3    5.90    0.52
   5   2   3    4.63    0.54
  -5   2  -3    5.94    0.62
  -5   2  -3    4.95    0.52
  -5   2  -3    5.74    0.42
  -6  -2  -3    2.38    0.42
  -6  -2  -3    1.27    0.39
   6  -2   3    1.89    0.34
   6  -2   3    1.37    0.35
   6  -2   3    1.68    0.29
  -6  -2  -3    1.57    0.34
  -6   2  -3    2.31    0.45
   6   2   3    1.56    0.16
  -6   2  -3    1.34    0.35
   6   2   3    1.98    0.44
  -6   2  -3    1.79    0.33
   6   2   3    1.84    0.39
   7  -2   3   -0.22    0.19
  -7  -2  -3    0.09    0.27
  -7  -2  -3    0.04    0.26
   7  -2   3    0.12    0.19
   7  -2   3   -0.01    0.28
  -7  -2  -3   -0.24    0.24
  -7   2  -3   -0.38    0.23
   7   2   3    0.00    0.22
   7   2   3    0.11    0.10
  -7   2  -3   -0.02    0.24
   7   2   3    0.16    0.27
   7   2   3   -0.10    0.31
  -7   2  -3    0.19    0.29
   8  -2   3   11.14    0.73
  -8  -2  -3   10.01    0.84
  -8  -2  -3    7.91    0.71
   8  -2   3    9.13    0.77
  -8  -2  -3    9.22    0.83
   8  -2   3    9.61    0.61
  -8   2  -3   10.80    0.85
  -8   2  -3    8.34    0.80
   8   2   3    9.72    0.86
  -8   2  -3    9.65    0.71
   8   2   3    9.95    0.70
   8   2   3   10.21    0.41
   8   2   3    9.11    0.75
  -9  -2  -3    6.69    0.76
  -9  -2  -3    6.28    0.73
  -9  -2  -3    5.28    0.75
   9  -2   3    7.26    0.75
   9  -2   3    6.11    0.51
   9  -2   3    6.90    0.65
  -9   2  -3    6.60    0.78
  -9   2  -3    6.41    0.68
   9   2   3    6.09    0.71
   9   2   3    5.74    0.70
  -9   2  -3    4.90    0.72
  10  -2   3    0.71    0.42
  10  -2   3    0.69    0.29
 -10  -2  -3    1.77    0.51
 -10  -2  -3    1.66    0.53
 -10  -2  -3    1.18    0.53
 -10   2  -3    0.56    0.40
  10   2   3    0.87    0.44
 -10   2  -3    0.81    0.47
 -10   2  -3    0.61    0.40
  10   2   3    1.67    0.50
  11  -2   3   15.74    0.87
 -11  -2  -3   14.76    1.18
 -11  -2  -3   13.95    1.14
 -11  -2  -3   15.18    1.23
  11  -2   3   15.20    1.15
 -11   2  -3   14.06    1.16
 -11   2  -3   16.03    1.15
 -11   2  -3   15.97    1.24
  11   2   3   13.95    1.10
  11   2   3   14.80    1.16
 -12  -2  -3    0.88    0.52
  12  -2   3    1.11    0.37
 -12  -2  -3    1.00    0.53
  12  -2   3    1.53    0.57
 -12  -2  -3    0.49    0.48
  12   2   3    1.38    0.56
 -12   2  -3    0.42    0.46
  12   2   3    0.88    0.50
 -12   2  -3    0.31    0.47
 -12   2  -3    1.40    0.56
 -13  -2  -3    0.72    0.60
  13  -2   3    0.66    0.49
 -13  -2  -3    1.76    0.65
 -13  -2  -3    1.27    0.65
 -13   2  -3    1.10    0.58
 -13   2  -3    2.74    0.72
  13   2   3    0.23    0.46
  14  -2   3   -0.14    0.45
 -14  -2  -3    0.42    0.56
 -14  -2  -3    0.90    0.63
 -14  -2  -3    0.48    0.54
 -14   2  -3    0.45    0.52
 -14   2  -3   -0.04    0.46
  14   2   3    0.01    0.43
 -15  -2  -3   -0.76    0.44
 -15  -2  -3   -0.26    0.54
  15  -2   3    0.49    0.55
  15   2   3   -0.19    0.54
 -15   2  -3    0.14    0.59
  15  -3  -3   -0.01    0.50
 -15  -3   3    0.59    0.74
  15   3  -3    0.43    0.55
 -15   3   3    0.57    0.66
  14  -3  -3   -0.03    0.58
 -14  -3   3    0.03    0.49
  14  -3  -3   -0.33    0.30
 -14   3   3    0.54    0.55
  14   3  -3    0.09    0.51
 -13  -3   3    1.92    0.77
  13  -3  -3    2.06    0.49
  13  -3  -3    1.76    0.71
  13   3  -3    1.59    0.65
 -13   3   3    2.48    0.74
  12  -3  -3    0.08    0.52
 -12  -3   3    0.21    0.36
 -12  -3   3    1.53    0.58
  12  -3  -3    0.17    0.37
 -12  -3   3    0.51    0.54
  12  -3  -3    0.61    0.37
  12   3  -3    0.00    0.35
 -12   3   3   -0.55    0.45
  12   3  -3   -0.22    0.51
 -11  -3   3    1.48    0.62
  11  -3  -3    3.14    0.62
  11  -3  -3    1.08    0.51
 -11  -3   3    2.71    0.65
 -11  -3   3    2.63    0.55
  11  -3  -3    1.19    0.40
  11   3  -3    2.38    0.55
 -11   3   3    2.75    0.64
  11   3  -3    1.32    0.57
 -11   3   3    2.41    0.49
 -10  -3   3   33.56    1.52
  10  -3  -3   35.56    1.57
  10  -3  -3   34.64    1.43
 -10  -3   3   34.42    1.73
  10  -3  -3   33.58    1.77
 -10   3   3   36.24    1.51
  10   3  -3   32.14    1.50
 -10   3   3   33.00    1.66
  10   3  -3   34.56    1.74
   9  -3  -3   16.64    1.00
   9  -3  -3   14.84    1.10
  -9  -3   3   17.34    1.18
  -9  -3   3   16.14    0.74
   9  -3  -3   15.40    0.89
  -9  -3   3   15.89    0.95
  -9  -3   3   14.97    1.10
  -9   3   3   17.79    1.26
   9   3  -3   16.05    0.73
   9   3  -3   16.38    0.96
  -9   3   3   16.07    1.08
   9   3  -3   16.30    1.05
  -9   3   3   16.48    0.95
   9   3  -3   18.14    1.17
  -8  -3   3   10.76    0.88
   8  -3  -3   10.27    0.71
  -8  -3   3   12.16    0.97
   8  -3  -3   11.48    0.80
  -8  -3   3   11.08    0.59
   8  -3  -3   11.73    0.95
  -8   3   3   10.86    0.85
   8   3  -3   11.13    0.58
   8   3  -3   11.55    0.85
  -8   3   3   10.33    0.84
   8   3  -3   11.45    0.78
  -8   3   3   11.47    0.74
   8   3  -3    9.79    0.85
   7  -3  -3   16.25    0.84
  -7  -3   3   14.23    0.97
  -7  -3   3   15.18    1.02
  -7  -3   3   17.00    0.73
   7  -3  -3   14.91    0.86
   7  -3  -3   14.89    1.03
  -7   3   3   18.40    0.99
   7   3  -3   17.36    0.97
   7   3  -3   15.32    0.97
  -7   3   3   15.94    0.84
   7   3  -3   16.18    0.88
  -7   3   3   14.40    0.88
  -6  -3   3   -0.17    0.16
  -6  -3   3    0.20    0.31
   6  -3  -3    0.56    0.31
  -6  -3   3    0.20    0.32
   6  -3  -3    0.12    0.23
   6  -3  -3    0.32    0.24
  -6   3   3   -0.10    0.24
   6   3  -3    0.27    0.27
  -6   3   3    0.00    0.24
   6   3  -3    0.00    0.29
   6   3  -3    0.21    0.23
  -6   3   3    0.25    0.24
   5  -3  -3    1.64    0.44
  -5  -3   3    2.19    0.41
  -5  -3   3    1.20    0.39
   5  -3  -3    1.37    0.29
  -5  -3   3    1.95    0.30
   5  -3  -3    1.64    0.33
   5   3  -3    1.22    0.30
  -5   3   3    2.17    0.34
  -5   3   3    1.33    0.31
  -5   3   3    1.97    0.37
   5   3  -3    2.21    0.41
   5   3  -3    1.47    0.35
   4  -3  -3    0.80    0.21
  -4  -3   3    0.91    0.25
  -4  -3   3    0.51    0.30
   4  -3  -3    0.60    0.23
  -4  -3   3    0.69    0.30
   4  -3  -3    0.76    0.33
  -4   3   3    0.60    0.24
  -4   3   3    0.73    0.24
   4   3  -3    0.69    0.27
   4   3  -3    0.75    0.30
  -4   3   3    1.16    0.27
   4   3  -3    1.01    0.27
  -3  -3   3    4.11    0.38
  -3  -3   3    4.54    0.50
  -3  -3   3    6.06    0.52
   3  -3  -3    4.45    0.48
   3  -3  -3    4.34    0.40
   3  -3  -3    4.54    0.36
   3   3  -3    4.93    0.44
  -3   3   3    4.71    0.40
  -3   3   3    4.93    0.43
  -3   3   3    4.37    0.41
   3   3  -3    4.70    0.50
  -3   3   3    4.69    0.56
   3   3  -3    4.84    0.43
  -2  -3   3  153.54    3.97
   2  -3  -3  153.32    3.86
  -2  -3   3  154.33    3.92
   2  -3  -3  149.09    3.76
   2  -3  -3  155.41    3.95
   2  -3  -3  159.40    4.11
  -2  -3   3  152.06    3.98
  -2   3   3  150.88    3.77
  -2   3   3  147.39    4.10
   2   3  -3  153.15    4.02
  -2   3   3  153.40    3.98
   2   3  -3  156.35    3.99
   2   3  -3  155.33    4.02
  -2   3   3  153.07    3.96
   1  -3  -3   47.37    1.39
   1  -3  -3   45.44    1.24
  -1  -3   3   46.45    1.43
  -1  -3   3   47.59    1.45
   1  -3  -3   46.26    1.32
  -1  -3   3   48.26    1.41
  -1   3   3   48.39    1.24
  -1   3   3   47.02    1.46
   1   3  -3   45.71    1.38
   1   3  -3   47.27    1.51
  -1   3   3   45.54    1.39
  -1   3   3   46.81    1.50
   1   3  -3   45.84    1.49
   0  -3  -3    0.23    0.11
   0  -3  -3    0.19    0.14
   0  -3   3    0.08    0.17
   0  -3   3    0.28    0.19
   0  -3   3    0.25    0.19
   0  -3  -3    0.32    0.11
   0  -3  -3    0.17    0.15
   0   3   3   -0.04    0.16
   0   3   3    0.17    0.11
   0   3  -3    0.05    0.23
   0   3  -3    0.25    0.15
   0   3  -3    0.39    0.24
   0   3   3    0.29    0.23
   0   3   3    0.25    0.21
   1  -3   3    1.35    0.23
   1  -3   3    1.50    0.24
  -1  -3  -3    1.17    0.17
  -1  -3  -3    1.32    0.20
  -1  -3  -3    1.34    0.20
  -1  -3  -3    1.51    0.20
   1  -3   3    1.44    0.21
  -1   3  -3    1.45    0.22
   1   3   3    1.69    0.21
   1   3   3    1.43    0.28
  -1   3  -3    1.38    0.35
  -1   3  -3    1.48    0.30
   1   3   3    1.15    0.28
  -2  -3  -3    9.59    0.36
   2  -3   3    9.08    0.51
   2  -3   3    9.70    0.49
   2  -3   3    9.38    0.51
  -2  -3  -3   10.05    0.47
  -2  -3  -3    9.75    0.43
   2  -3   3    9.20    0.41
  -2  -3  -3    8.79    0.46
  -2   3  -3   10.08    0.63
  -2   3  -3   10.41    0.41
  -2   3  -3    9.60    0.51
   2   3   3    9.90    0.56
   2   3   3    8.74    0.60
  -2   3  -3    9.22    0.63
   3  -3   3   46.54    1.40
   3  -3   3   45.01    1.24
  -3  -3  -3   44.09    1.33
  -3  -3  -3   42.76    1.11
  -3  -3  -3   45.81    1.37
   3  -3   3   43.22    1.38
   3  -3   3   43.67    1.38
  -3  -3  -3   43.14    1.37
   3   3   3   42.05    1.43
  -3   3  -3   42.51    1.57
  -3   3  -3   45.10    1.25
  -3   3  -3   46.15    1.53
   3   3   3   46.70    1.59
  -3   3  -3   46.02    1.42
  -4  -3  -3   47.83    1.51
   4  -3   3   50.60    1.54
   4  -3   3   46.45    1.51
  -4  -3  -3   49.79    1.58
   4  -3   3   50.26    1.57
  -4   3  -3   49.54    1.41
  -4   3  -3   46.70    1.66
   4   3   3   46.66    1.70
  -4   3  -3   51.58    1.78
   4   3   3   48.42    1.61
  -5  -3  -3   25.71    1.11
   5  -3   3   26.41    1.09
  -5  -3  -3   27.61    1.07
   5  -3   3   28.03    1.03
   5  -3   3   29.09    1.06
   5   3   3   27.06    1.22
   5   3   3   25.99    1.11
  -5   3  -3   26.74    0.95
  -5   3  -3   27.40    1.20
  -5   3  -3   25.21    1.23
   6  -3   3    0.44    0.25
  -6  -3  -3    0.87    0.29
   6  -3   3    0.69    0.25
   6  -3   3    0.61    0.28
  -6  -3  -3    0.94    0.32
  -6   3  -3    0.73    0.38
   6   3   3    0.93    0.31
   6   3   3    0.45    0.36
  -6   3  -3    0.88    0.24
  -6   3  -3    0.93    0.34
   7  -3   3    0.70    0.24
  -7  -3  -3    0.05    0.28
   7  -3   3    0.26    0.32
   7  -3   3    0.43    0.27
  -7  -3  -3    0.57    0.34
  -7  -3  -3    0.60    0.32
   7   3   3   -0.13    0.25
  -7   3  -3    0.71    0.27
  -7   3  -3    0.50    0.32
  -7   3  -3    0.40    0.33
   7   3   3    1.25    0.43
  -8  -3  -3    0.58    0.39
   8  -3   3    0.16    0.24
   8  -3   3    0.66    0.34
  -8  -3  -3    0.51    0.38
   8  -3   3    0.28    0.24
  -8  -3  -3    0.60    0.34
  -8   3  -3    0.09    0.38
  -8   3  -3    1.01    0.38
   8   3   3    0.39    0.30
   8   3   3   -0.34    0.31
  -8   3  -3    0.09    0.26
   9  -3   3    6.74    0.67
   9  -3   3    7.27    0.60
  -9  -3  -3    7.63    0.80
   9  -3   3    6.95    0.76
  -9  -3  -3    6.34    0.75
  -9  -3  -3    7.53    0.82
  -9   3  -3    7.35    0.81
  -9   3  -3    6.74    0.80
   9   3   3    5.84    0.68
  -9   3  -3    6.24    0.66
   9   3   3    7.18    0.81
 -10  -3  -3    5.78    0.84
  10  -3   3    5.04    0.73
  10  -3   3    4.30    0.56
  10  -3   3    6.55    0.69
 -10  -3  -3    4.87    0.75
 -10  -3  -3    4.92    0.78
  10   3   3    5.26    0.74
 -10   3  -3    5.09    0.80
 -10   3  -3    4.87    0.68
  10   3   3    7.64    0.89
 -10   3  -3    4.97    0.78
  11  -3   3    0.42    0.31
 -11  -3  -3    0.77    0.50
 -11  -3  -3    0.59    0.45
 -11  -3  -3    1.70    0.58
  11  -3   3    1.02    0.51
  11   3   3    0.74    0.44
 -11   3  -3    0.48    0.42
 -11   3  -3    0.52    0.47
 -11   3  -3    1.27    0.55
  11   3   3    0.66    0.48
  12  -3   3    5.41    0.84
  12  -3   3    5.02    0.61
 -12  -3  -3    4.36    0.84
 -12  -3  -3    4.68    0.84
 -12  -3  -3    4.71    0.82
 -12   3  -3    5.42    0.89
 -12   3  -3    4.30    0.77
  12   3   3    4.11    0.77
  12   3   3    4.00    0.78
 -13  -3  -3   -0.20    0.45
 -13  -3  -3    0.16    0.54
 -13  -3  -3   -0.30    0.42
  13  -3   3    0.25    0.50
  13  -3   3    0.24    0.34
  13   3   3    0.16    0.48
  13   3   3   -0.05    0.48
 -13   3  -3    0.34    0.48
 -13   3  -3   -0.57    0.42
 -14  -3  -3    2.99    0.84
 -14  -3  -3    5.89    1.06
  14  -3   3    4.60    0.87
 -14  -3  -3    4.90    0.98
  14   3   3    4.27    0.83
 -14   3  -3    4.22    0.89
 -14   3  -3    5.76    0.97
 -15  -3  -3    1.05    0.67
 -15  -3  -3    0.67    0.59
  15  -3   3    0.06    0.55
 -15  -3  -3    0.99    0.69
  15   3   3    0.13    0.52
 -15   3  -3    0.36    0.54
 -15  -4   3    1.93    0.85
  15  -4  -3    1.11    0.77
  15   4  -3    1.56    0.75
 -15   4   3    2.03    0.73
  14  -4  -3   -0.23    0.52
 -14  -4   3    0.50    0.64
  14  -4  -3   -0.14    0.35
  14   4  -3   -0.05    0.50
 -14   4   3   -0.05    0.53
  13  -4  -3    9.11    0.86
 -13  -4   3    7.47    1.18
  13  -4  -3   10.01    1.22
  13   4  -3    9.59    1.09
 -13   4   3    7.81    1.09
  12  -4  -3   -0.60    0.26
 -12  -4   3    0.58    0.48
  12  -4  -3    0.32    0.40
 -12  -4   3   -0.19    0.33
  12  -4  -3    0.48    0.52
 -12  -4   3   -0.35    0.50
  12   4  -3   -0.43    0.39
 -12   4   3   -0.62    0.42
  12   4  -3   -0.12    0.39
  11  -4  -3    0.58    0.52
 -11  -4   3    0.12    0.44
  11  -4  -3   -0.42    0.28
 -11  -4   3   -0.24    0.28
 -11  -4   3   -0.39    0.40
  11  -4  -3    0.17    0.36
 -11   4   3   -0.12    0.29
  11   4  -3   -0.35    0.35
  11   4  -3   -0.15    0.39
 -11   4   3    0.72    0.46
 -10  -4   3    0.49    0.43
  10  -4  -3   -0.38    0.29
  10  -4  -3   -0.02    0.38
 -10  -4   3    0.35    0.34
  10  -4  -3    0.11    0.32
 -10  -4   3    0.19    0.42
  10   4  -3    0.35    0.44
 -10   4   3    0.04    0.36
  10   4  -3    0.02    0.31
 -10   4   3    0.26    0.33
  -9  -4   3    1.67    0.50
   9  -4  -3    1.74    0.44
   9  -4  -3    1.62    0.51
   9  -4  -3    1.39    0.38
  -9  -4   3    1.31    0.53
  -9   4   3    1.51    0.46
  -9   4   3    1.81    0.45
   9   4  -3    1.14    0.40
   9   4  -3    1.28    0.45
  -8  -4   3    0.23    0.38
   8  -4  -3   -0.01    0.26
   8  -4  -3    0.71    0.32
  -8  -4   3    0.23    0.34
  -8  -4   3    0.31    0.20
   8  -4  -3    0.30    0.36
   8   4  -3    0.01    0.31
   8   4  -3    0.79    0.34
  -8   4   3    0.06    0.26
  -8   4   3    0.08    0.30
   8   4  -3    0.19    0.33
  -8   4   3   -0.01    0.28
   7  -4  -3    0.00    0.23
  -7  -4   3    0.26    0.34
   7  -4  -3    0.04    0.23
   7  -4  -3    0.32    0.33
  -7  -4   3    0.33    0.19
  -7  -4   3    0.07    0.33
  -7   4   3    0.25    0.26
   7   4  -3    0.27    0.32
  -7   4   3    0.34    0.29
   7   4  -3    0.21    0.28
  -7   4   3    0.33    0.29
   7   4  -3    0.28    0.26
  -6  -4   3    2.99    0.51
   6  -4  -3    3.54    0.47
  -6  -4   3    2.90    0.37
   6  -4  -3    4.40    0.63
   6  -4  -3    3.54    0.47
  -6  -4   3    3.03    0.55
  -6   4   3    3.65    0.45
   6   4  -3    4.06    0.52
  -6   4   3    4.79    0.51
   6   4  -3    4.00    0.51
   6   4  -3    3.44    0.53
  -6   4   3    3.81    0.50
  -5  -4   3    4.07    0.39
  -5  -4   3    3.51    0.53
   5  -4  -3    3.24    0.52
   5  -4  -3    3.92    0.43
   5  -4  -3    4.55    0.45
  -5  -4   3    2.56    0.46
   5   4  -3    3.72    0.49
  -5   4   3    3.49    0.46
  -5   4   3    3.52    0.43
   5   4  -3    3.32    0.47
   5   4  -3    3.31    0.51
  -4  -4   3    0.72    0.31
   4  -4  -3    0.55    0.21
   4  -4  -3    0.22    0.27
  -4  -4   3    0.31    0.29
  -4  -4   3    0.54    0.22
   4  -4  -3    0.72    0.24
  -4   4   3    0.07    0.27
   4   4  -3    0.24    0.25
   4   4  -3    0.52    0.26
   4   4  -3    0.03    0.25
  -4   4   3    0.64    0.27
  -4   4   3    0.31    0.21
  -3  -4   3    1.22    0.32
  -3  -4   3    0.89    0.24
  -3  -4   3    1.05    0.30
   3  -4  -3    0.95    0.32
   3  -4  -3    0.95    0.28
   3  -4  -3    1.09    0.22
  -3   4   3    1.39    0.32
   3   4  -3    1.09    0.31
   3   4  -3    1.56    0.36
  -3   4   3    1.08    0.34
  -3   4   3    1.18    0.24
   3   4  -3    0.76    0.27
  -2  -4   3    1.23    0.30
   2  -4  -3    1.03    0.24
   2  -4  -3    1.12    0.20
  -2  -4   3    1.37    0.26
  -2  -4   3    1.19    0.30
   2  -4  -3    0.98    0.32
   2  -4  -3    1.06    0.25
  -2   4   3    0.80    0.29
  -2   4   3    2.06    0.40
   2   4  -3    1.38    0.34
  -2   4   3    1.87    0.23
   2   4  -3    1.16    0.25
   2   4  -3    1.23    0.33
  -1  -4   3    3.51    0.40
   1  -4  -3    3.24    0.35
   1  -4  -3    2.81    0.26
  -1  -4   3    3.13    0.39
  -1  -4   3    3.23    0.34
   1  -4  -3    3.05    0.34
  -1   4   3    2.59    0.40
   1   4  -3    2.35    0.39
  -1   4   3    3.10    0.19
   1   4  -3    2.53    0.40
  -1   4   3    2.84    0.41
   1   4  -3    2.58    0.34
   0  -4   3   31.24    1.11
   0  -4   3   31.63    1.07
   0  -4  -3   31.55    0.85
   0  -4   3   32.06    1.02
   0  -4  -3   31.77    1.02
   0  -4  -3   30.72    1.01
   0  -4  -3   30.38    0.93
   0   4  -3   32.39    1.24
   0   4   3   30.95    0.85
   0   4  -3   32.02    1.06
   0   4   3   32.30    1.19
   0   4   3   28.87    1.13
   1  -4   3    5.32    0.44
  -1  -4  -3    6.47    0.32
  -1  -4  -3    6.55    0.42
   1  -4   3    6.53    0.35
   1  -4   3    7.12    0.46
  -1  -4  -3    6.43    0.36
  -1  -4  -3    5.48    0.35
  -1   4  -3    6.19    0.42
  -1   4  -3    6.15    0.56
   1   4   3    6.57    0.52
   1   4   3    6.49    0.54
  -1   4  -3    6.68    0.56
   2  -4   3    2.59    0.35
  -2  -4  -3    3.01    0.34
  -2  -4  -3    2.92    0.23
   2  -4   3    3.27    0.24
   2  -4   3    2.92    0.36
  -2  -4  -3    2.89    0.27
  -2  -4  -3    2.88    0.33
   2   4   3    3.03    0.43
  -2   4  -3    3.35    0.48
  -2   4  -3    2.89    0.36
  -2   4  -3    2.84    0.24
   2   4   3    3.07    0.39
  -2   4  -3    3.48    0.48
  -3  -4  -3   10.57    0.58
  -3  -4  -3   10.27    0.37
   3  -4   3    9.99    0.58
  -3  -4  -3    9.52    0.57
   3  -4   3    8.80    0.55
  -3  -4  -3   10.16    0.52
   3  -4   3   10.64    0.59
   3  -4   3   10.87    0.43
  -3   4  -3   10.18    0.43
  -3   4  -3    9.87    0.62
   3   4   3   10.48    0.65
   3   4   3    9.30    0.69
  -3   4  -3    9.94    0.77
  -3   4  -3   11.41    0.73
   4  -4   3   11.54    0.65
  -4  -4  -3   10.62    0.61
   4  -4   3   10.78    0.64
   4  -4   3   10.70    0.63
  -4  -4  -3   10.93    0.65
  -4   4  -3   10.77    0.49
   4   4   3    9.98    0.74
  -4   4  -3   10.90    0.67
  -4   4  -3   11.34    0.79
  -4   4  -3   11.66    0.75
   4   4   3   10.95    0.71
  -5  -4  -3   -0.04    0.20
   5  -4   3    0.07    0.21
  -5  -4  -3    0.19    0.24
   5  -4   3   -0.15    0.20
   5  -4   3    0.04    0.24
  -5   4  -3    0.04    0.28
   5   4   3    0.12    0.25
  -5   4  -3   -0.18    0.13
   5   4   3    0.32    0.36
  -5   4  -3    0.29    0.30
   6  -4   3    0.16    0.23
  -6  -4  -3    0.35    0.26
   6  -4   3   -0.04    0.25
   6  -4   3    0.09    0.19
  -6  -4  -3    0.46    0.29
   6   4   3   -0.24    0.31
  -6   4  -3   -0.10    0.27
  -6   4  -3    0.02    0.18
  -6   4  -3    0.44    0.32
   6   4   3    0.23    0.28
  -7  -4  -3    8.25    0.77
   7  -4   3    9.91    0.77
   7  -4   3   10.66    0.71
   7  -4   3   10.64    0.70
  -7  -4  -3   10.85    0.80
  -7   4  -3   11.53    0.88
   7   4   3   12.33    0.89
   7   4   3    9.60    0.79
  -7   4  -3   10.05    0.64
  -7   4  -3   11.07    0.93
   8  -4   3    3.49    0.53
   8  -4   3    5.01    0.63
  -8  -4  -3    4.41    0.65
   8  -4   3    3.60    0.49
  -8   4  -3    4.18    0.64
   8   4   3    2.92    0.61
  -8   4  -3    3.65    0.51
  -8   4  -3    3.56    0.64
   8   4   3    4.66    0.66
  -9  -4  -3   -0.57    0.30
  -9  -4  -3   -0.15    0.33
   9  -4   3    0.34    0.30
   9  -4   3    0.26    0.30
   9  -4   3    0.51    0.38
  -9  -4  -3    0.33    0.38
   9   4   3    0.45    0.36
   9   4   3   -0.07    0.30
  -9   4  -3    0.79    0.40
  -9   4  -3    1.22    0.38
  -9   4  -3    0.95    0.47
 -10  -4  -3    4.02    0.73
 -10  -4  -3    5.04    0.79
  10  -4   3    5.43    0.64
  10  -4   3    5.05    0.67
  10  -4   3    3.75    0.68
 -10  -4  -3    5.31    0.80
 -10   4  -3    4.86    0.67
  10   4   3    5.36    0.77
 -10   4  -3    4.96    0.78
 -10   4  -3    5.14    0.81
  10   4   3    6.24    0.85
 -11  -4  -3    6.94    0.94
 -11  -4  -3    8.45    1.00
  11  -4   3    7.07    0.87
 -11  -4  -3    7.39    0.92
  11  -4   3    9.01    0.77
 -11   4  -3    7.20    0.96
 -11   4  -3    7.16    0.86
  11   4   3    7.06    0.89
  11   4   3    7.74    0.98
 -12  -4  -3    0.37    0.52
  12  -4   3    0.64    0.50
 -12  -4  -3    0.61    0.49
  12  -4   3    0.32    0.34
 -12  -4  -3   -0.03    0.48
 -12   4  -3    1.70    0.56
 -12   4  -3    0.75    0.56
  12   4   3    0.89    0.53
  12   4   3   -0.07    0.50
  13  -4   3    6.73    1.03
 -13  -4  -3    7.99    1.04
 -13  -4  -3    8.30    1.08
 -13  -4  -3    7.58    1.14
  13  -4   3    7.84    0.79
  13   4   3    6.15    0.99
 -13   4  -3    9.79    1.09
  13   4   3    6.87    0.92
 -13   4  -3    6.70    1.00
 -14  -4  -3   -0.30    0.53
 -14  -4  -3   -0.83    0.49
 -14  -4  -3    0.24    0.53
  14  -4   3    0.14    0.53
 -14   4  -3   -0.12    0.46
 -14   4  -3   -0.75    0.39
  14   4   3    0.14    0.51
  14   4   3   -0.10    0.50
 -15  -4  -3    0.25    0.60
 -15  -4  -3    0.10    0.59
 -15  -4  -3   -0.08    0.63
  15  -4   3   -0.10    0.52
  15   4   3   -0.14    0.45
 -15   4  -3   -0.04    0.55
  15   4   3   -0.43    0.56
 -15  -5   3    0.82    0.69
  15  -5  -3   -0.10    0.43
  15  -5  -3    0.39    0.67
 -15   5   3   -0.37    0.53
  15   5  -3   -0.09    0.51
  14  -5  -3    0.54    0.45
  14  -5  -3   -0.07    0.54
 -14  -5   3    1.16    0.70
  14   5  -3   -0.25    0.48
 -14   5   3   -0.70    0.46
  13  -5  -3    1.82    0.57
  13  -5  -3    1.90    0.74
  13  -5  -3    1.73    0.50
 -13  -5   3    1.61    0.72
  13   5  -3    1.23    0.63
 -13   5   3    2.59    0.70
 -12  -5   3   -0.09    0.51
  12  -5  -3   -0.34    0.37
  12  -5  -3    0.04    0.32
 -12  -5   3    0.30    0.38
  12  -5  -3    0.00    0.47
 -12  -5   3   -0.96    0.37
 -12   5   3   -0.17    0.42
  12   5  -3    0.49    0.47
  12   5  -3   -0.35    0.35
  11  -5  -3    0.08    0.36
 -11  -5   3    0.18    0.36
 -11  -5   3    0.05    0.48
 -11  -5   3    0.48    0.49
  11  -5  -3    1.24    0.54
  11  -5  -3    0.39    0.35
 -11   5   3    0.70    0.46
  11   5  -3    0.60    0.52
  11   5  -3    0.60    0.43
 -11   5   3    0.17    0.37
  10  -5  -3    3.87    0.73
  10  -5  -3    4.49    0.64
 -10  -5   3    4.13    0.82
 -10  -5   3    4.64    0.77
  10  -5  -3    5.29    0.70
  10   5  -3    4.62    0.72
 -10   5   3    4.47    0.65
  10   5  -3    4.14    0.73
 -10   5   3    5.42    0.75
   9  -5  -3    1.22    0.51
  -9  -5   3    1.31    0.53
   9  -5  -3    0.85    0.38
   9  -5  -3    0.45    0.36
  -9  -5   3    0.81    0.45
  -9   5   3    1.78    0.45
  -9   5   3    1.12    0.38
   9   5  -3    0.10    0.35
   9   5  -3    0.18    0.34
   8  -5  -3    6.08    0.81
  -8  -5   3    6.70    0.79
   8  -5  -3    5.92    0.64
  -8  -5   3    5.45    0.74
   8  -5  -3    6.19    0.64
  -8   5   3    5.85    0.64
   8   5  -3    4.99    0.66
   8   5  -3    6.74    0.74
  -8   5   3    6.90    0.66
  -7  -5   3    2.27    0.33
   7  -5  -3    1.44    0.35
  -7  -5   3    2.91    0.58
  -7  -5   3    1.14    0.42
   7  -5  -3    1.18    0.45
   7  -5  -3    1.15    0.36
  -7   5   3    2.14    0.39
   7   5  -3    2.03    0.50
   7   5  -3    1.70    0.44
   7   5  -3    2.61    0.48
  -7   5   3    1.27    0.38
   6  -5  -3    4.30    0.52
   6  -5  -3    3.43    0.47
  -6  -5   3    3.39    0.56
   6  -5  -3    2.92    0.53
  -6  -5   3    4.34    0.63
  -6  -5   3    3.00    0.39
   6   5  -3    4.30    0.56
   6   5  -3    3.06    0.50
  -6   5   3    3.74    0.45
  -6   5   3    3.83    0.51
   6   5  -3    3.46    0.54
  -5  -5   3   44.16    1.70
   5  -5  -3   45.74    1.78
  -5  -5   3   42.59    1.69
   5  -5  -3   41.95    1.47
  -5  -5   3   42.43    1.42
   5  -5  -3   43.24    1.56
  -5   5   3   43.43    1.79
   5   5  -3   42.67    1.65
   5   5  -3   44.73    1.68
  -5   5   3   41.85    1.60
  -5   5   3   44.63    1.43
   5   5  -3   45.95    1.70
   4  -5  -3   67.55    2.12
   4  -5  -3   68.44    2.01
  -4  -5   3   68.71    2.24
   4  -5  -3   65.42    2.29
  -4  -5   3   68.00    2.24
  -4  -5   3   70.25    2.04
   4   5  -3   72.67    2.28
   4   5  -3   69.16    2.23
  -4   5   3   67.18    2.36
  -4   5   3   66.53    2.20
   4   5  -3   69.18    2.26
  -4   5   3   71.29    1.94
  -3  -5   3    3.70    0.50
   3  -5  -3    3.10    0.47
   3  -5  -3    4.35    0.38
  -3  -5   3    3.83    0.39
   3  -5  -3    3.92    0.44
  -3  -5   3    4.04    0.48
  -3   5   3    3.83    0.54
   3   5  -3    2.82    0.46
  -3   5   3    3.34    0.28
  -3   5   3    3.07    0.47
   3   5  -3    3.54    0.51
   3   5  -3    2.88    0.46
  -2  -5   3   10.03    0.64
   2  -5  -3   11.22    0.62
   2  -5  -3   11.23    0.65
  -2  -5   3   10.82    0.71
   2  -5  -3   11.31    0.54
  -2  -5   3   10.66    0.59
   2   5  -3   10.96    0.64
  -2   5   3   11.47    0.74
   2   5  -3   10.19    0.71
  -2   5   3   10.72    0.73
  -1  -5   3  120.24    3.28
   1  -5  -3  115.74    3.18
   1  -5  -3  119.90    3.06
  -1  -5   3  116.07    3.20
  -1  -5   3  117.66    3.16
   1  -5  -3  118.60    3.19
   1  -5  -3  120.54    2.83
  -1   5   3  121.09    3.42
   1   5  -3  114.47    3.43
   1   5  -3  123.76    3.39
   1   5  -3  123.88    3.29
  -1   5   3  118.52    3.41
   0  -5  -3    0.44    0.18
   0  -5   3   -0.08    0.17
   0  -5  -3    0.50    0.18
   0  -5   3    0.53    0.21
   0  -5  -3    0.35    0.10
   0  -5   3    0.07    0.20
   0  -5  -3    0.25    0.20
   0   5  -3    0.85    0.33
   0   5   3    0.33    0.26
   0   5   3    0.12    0.23
   0   5  -3    0.40    0.22
   0   5  -3    0.29    0.25
  -1  -5  -3   16.90    0.58
  -1  -5  -3   17.09    0.75
  -1  -5  -3   16.51    0.68
   1  -5   3   15.38    0.75
  -1  -5  -3   16.93    0.65
   1  -5   3   15.80    0.58
   1  -5   3   16.63    0.78
   1   5   3   16.02    0.82
   1   5   3   15.36    0.87
  -1   5  -3   17.45    0.77
  -1   5  -3   15.33    0.90
  -1   5  -3   17.05    0.89
  -2  -5  -3    1.70    0.31
   2  -5   3    2.20    0.21
  -2  -5  -3    2.02    0.23
   2  -5   3    2.34    0.36
   2  -5   3    2.28    0.34
  -2  -5  -3    2.20    0.26
  -2  -5  -3    2.09    0.33
  -2   5  -3    1.49    0.39
  -2   5  -3    2.23    0.21
   2   5   3    1.77    0.39
  -2   5  -3    1.96    0.34
  -2   5  -3    2.31    0.44
   2   5   3    1.94    0.35
  -3  -5  -3   13.10    0.72
   3  -5   3   12.40    0.72
  -3  -5  -3   13.20    0.63
   3  -5   3   13.88    0.50
   3  -5   3   14.25    0.73
  -3  -5  -3   14.06    0.72
  -3  -5  -3   14.10    0.50
   3  -5   3   13.09    0.72
  -3   5  -3   12.91    0.89
   3   5   3   13.78    0.88
  -3   5  -3   13.52    0.84
   3   5   3   12.31    0.77
  -3   5  -3   11.91    0.72
  -3   5  -3   13.59    0.50
  -4  -5  -3    9.51    0.37
   4  -5   3    9.49    0.66
  -4  -5  -3    9.14    0.59
   4  -5   3    8.97    0.62
   4  -5   3    9.61    0.61
  -4  -5  -3   10.21    0.66
  -4  -5  -3    9.68    0.73
  -4   5  -3   10.45    0.83
  -4   5  -3    7.88    0.62
  -4   5  -3   10.33    0.45
   4   5   3    9.76    0.67
   4   5   3    8.93    0.74
  -4   5  -3    8.09    0.71
  -5  -5  -3    7.18    0.58
  -5  -5  -3    8.03    0.65
   5  -5   3    7.48    0.62
   5  -5   3    7.97    0.59
   5  -5   3    7.28    0.57
   5   5   3    8.32    0.70
   5   5   3    7.07    0.70
  -5   5  -3    7.61    0.44
  -5   5  -3    7.16    0.69
  -5   5  -3    7.24    0.77
   6  -5   3    0.23    0.28
   6  -5   3   -0.09    0.20
   6  -5   3    0.12    0.25
  -6  -5  -3   -0.17    0.25
  -6  -5  -3    0.21    0.26
   6   5   3    0.47    0.37
  -6   5  -3    0.22    0.32
  -6   5  -3   -0.15    0.26
   6   5   3   -0.11    0.25
  -6   5  -3    0.06    0.18
   7  -5   3    0.62    0.28
   7  -5   3    1.01    0.32
  -7  -5  -3    1.81    0.46
   7  -5   3    0.55    0.35
  -7  -5  -3    1.65    0.43
  -7   5  -3    0.96    0.38
  -7   5  -3    1.26    0.31
   7   5   3    1.82    0.45
   7   5   3    0.36    0.35
  -7   5  -3    0.77    0.39
   8  -5   3    2.63    0.53
  -8  -5  -3    2.90    0.56
   8  -5   3    2.43    0.47
  -8  -5  -3    1.96    0.50
   8  -5   3    3.47    0.51
  -8   5  -3    2.46    0.57
   8   5   3    2.57    0.54
   8   5   3    2.73    0.58
  -8   5  -3    2.44    0.45
  -8   5  -3    1.29    0.48
   9  -5   3    1.59    0.43
   9  -5   3    2.22    0.44
   9  -5   3    2.88    0.57
  -9  -5  -3    1.60    0.50
   9   5   3    2.34    0.53
  -9   5  -3    2.60    0.60
  -9   5  -3    1.40    0.49
   9   5   3    3.33    0.69
  -9   5  -3    2.21    0.47
 -10  -5  -3    0.41    0.47
  10  -5   3   -0.19    0.34
  10  -5   3   -0.05    0.28
 -10  -5  -3   -0.31    0.30
  10  -5   3    0.31    0.34
 -10  -5  -3    0.17    0.43
 -10   5  -3    0.07    0.39
  10   5   3    0.55    0.41
  10   5   3    0.44    0.48
 -10   5  -3   -0.23    0.32
  11  -5   3   -0.04    0.41
 -11  -5  -3    0.01    0.46
 -11  -5  -3   -0.14    0.44
  11  -5   3    0.31    0.33
 -11  -5  -3    0.26    0.45
  11   5   3    0.15    0.47
  11   5   3   -0.15    0.42
 -11   5  -3   -0.19    0.36
 -11   5  -3    0.21    0.44
 -12  -5  -3    2.83    0.76
  12  -5   3    3.64    0.63
 -12  -5  -3    2.21    0.70
  12  -5   3    2.98    0.73
 -12  -5  -3    2.16    0.70
 -12   5  -3    3.22    0.69
  12   5   3    2.93    0.67
  12   5   3    4.08    0.86
 -12   5  -3    5.31    0.90
  13  -5   3    3.17    0.63
 -13  -5  -3    1.77    0.70
 -13  -5  -3    2.69    0.83
 -13  -5  -3    2.15    0.66
  13  -5   3    1.09    0.58
  13   5   3    2.55    0.74
 -13   5  -3    1.36    0.59
 -13   5  -3    0.78    0.54
  13   5   3    1.44    0.58
  14  -5   3    7.34    0.88
 -14  -5  -3    5.70    1.03
 -14  -5  -3    7.72    1.25
 -14  -5  -3    5.34    1.08
  14  -5   3    6.54    1.07
 -14   5  -3    7.77    1.09
 -14   5  -3    5.84    1.04
  14   5   3    9.47    1.17
  14   5   3    6.98    1.10
 -15  -5  -3    0.70    0.75
  15  -5   3    0.76    0.64
 -15  -5  -3    1.88    0.87
 -15  -5  -3    0.59    0.67
  15   5   3    0.40    0.68
  15   5   3    2.32    0.72
 -15   5  -3    2.33    0.76
  14  -6  -3    0.14    0.45
  14  -6  -3    0.54    0.63
 -14  -6   3    0.13    0.62
  14   6  -3    0.10    0.55
  13  -6  -3    3.51    0.68
 -13  -6   3    4.41    1.07
  13  -6  -3    2.71    0.79
  13  -6  -3    4.70    0.79
  13   6  -3    1.92    0.66
  12  -6  -3    6.63    0.86
 -12  -6   3    3.96    0.89
 -12  -6   3    7.34    1.15
  12  -6  -3    4.89    0.73
 -12  -6   3    4.55    0.77
  12  -6  -3    3.43    0.82
  12   6  -3    4.26    0.82
  12   6  -3    4.21    0.83
 -12   6   3    5.13    0.84
  11  -6  -3    6.18    0.91
  11  -6  -3    5.18    0.75
  11  -6  -3    4.17    0.63
 -11  -6   3    3.97    0.78
 -11  -6   3    4.72    0.89
  11   6  -3    4.34    0.78
  11   6  -3    5.07    0.84
 -11   6   3    4.88    0.76
 -11   6   3    3.99    0.70
  10  -6  -3    6.90    0.76
  10  -6  -3    6.49    0.99
 -10  -6   3    5.93    0.94
  10  -6  -3    8.45    0.83
 -10  -6   3    6.38    0.97
 -10   6   3    4.84    0.71
  10   6  -3    6.55    0.85
  10   6  -3    6.73    0.87
 -10   6   3    6.75    0.78
  -9  -6   3    0.92    0.46
  -9  -6   3    1.06    0.50
   9  -6  -3    1.11    0.42
   9  -6  -3    1.46    0.58
   9  -6  -3    0.25    0.34
  -9   6   3    0.56    0.35
   9   6  -3    0.86    0.46
   9   6  -3    1.22    0.44
  -9   6   3    1.04    0.40
   8  -6  -3   -0.10    0.28
   8  -6  -3   -0.08    0.43
  -8  -6   3   -0.25    0.35
  -8  -6   3    0.51    0.43
   8  -6  -3    0.24    0.30
  -8   6   3   -0.03    0.27
   8   6  -3   -0.33    0.29
  -8   6   3   -0.10    0.28
   8   6  -3   -0.17    0.30
  -7  -6   3    1.50    0.52
   7  -6  -3    0.67    0.31
  -7  -6   3    0.62    0.41
   7  -6  -3    1.11    0.47
  -7  -6   3    0.92    0.28
   7  -6  -3    1.01    0.33
  -7   6   3    1.06    0.39
  -7   6   3    0.91    0.31
   7   6  -3    1.77    0.48
   7   6  -3    0.41    0.36
  -6  -6   3   10.23    0.63
  -6  -6   3   10.21    0.87
   6  -6  -3    9.92    0.69
  -6  -6   3   12.05    0.91
   6  -6  -3    9.95    0.71
   6  -6  -3   10.18    0.87
   6   6  -3    9.51    0.78
   6   6  -3    9.61    0.79
   6   6  -3    9.72    0.81
  -6   6   3    9.89    0.89
  -6   6   3   10.97    0.65
  -6   6   3   10.49    0.80
  -5  -6   3    0.97    0.38
  -5  -6   3    2.56    0.37
  -5  -6   3    2.36    0.49
   5  -6  -3    0.59    0.35
   5  -6  -3    0.83    0.27
   5  -6  -3    1.31    0.33
   5   6  -3    1.13    0.40
  -5   6   3    1.07    0.41
   5   6  -3    1.07    0.39
  -5   6   3    1.79    0.30
   5   6  -3    2.83    0.49
  -5   6   3    1.35    0.38
   4  -6  -3    3.11    0.57
  -4  -6   3    2.89    0.40
   4  -6  -3    2.70    0.38
   4  -6  -3    2.97    0.44
  -4  -6   3    2.78    0.49
  -4  -6   3    3.49    0.53
   4   6  -3    3.03    0.52
   4   6  -3    2.91    0.47
   4   6  -3    2.89    0.48
  -4   6   3    2.96    0.49
  -4   6   3    3.03    0.30
  -4   6   3    2.32    0.51
   3  -6  -3   25.70    1.11
   3  -6  -3   28.03    1.04
  -3  -6   3   28.83    1.09
   3  -6  -3   29.41    1.31
  -3  -6   3   28.88    1.26
  -3  -6   3   26.92    1.17
  -3   6   3   24.99    1.23
   3   6  -3   29.31    1.31
  -3   6   3   28.98    1.35
   3   6  -3   27.68    1.27
   3   6  -3   28.98    1.22
   2  -6  -3   19.63    0.88
   2  -6  -3   21.34    0.84
  -2  -6   3   19.63    0.88
  -2  -6   3   21.59    1.04
  -2  -6   3   20.94    0.95
   2  -6  -3   20.54    0.97
   2   6  -3   20.32    1.06
  -2   6   3   22.20    1.09
  -2   6   3   20.29    1.07
   2   6  -3   19.49    0.96
   2   6  -3   20.74    1.08
   1  -6  -3    6.54    0.48
   1  -6  -3    5.53    0.51
  -1  -6   3    6.31    0.49
  -1  -6   3    5.03    0.52
  -1  -6   3    5.29    0.46
   1  -6  -3    5.46    0.42
  -1   6   3    5.54    0.63
  -1   6   3    4.47    0.54
   1   6  -3    5.64    0.62
   1   6  -3    5.46    0.50
   1   6  -3    4.91    0.58
   0  -6   3    5.86    0.40
   0  -6  -3    5.41    0.48
   0  -6  -3    5.37    0.28
   0  -6   3    6.30    0.50
   0  -6  -3    6.22    0.44
   0  -6  -3    5.56    0.43
   0  -6   3    6.30    0.55
   0   6   3    4.53    0.52
   0   6   3    7.41    0.68
   0   6  -3    6.24    0.61
   0   6  -3    5.81    0.51
   0   6  -3    6.21    0.67
   1  -6   3   52.69    1.73
   1  -6   3   50.09    1.40
  -1  -6  -3   50.03    1.58
   1  -6   3   54.35    1.71
  -1  -6  -3   51.20    1.67
  -1  -6  -3   50.49    1.53
  -1  -6  -3   51.02    1.43
   1   6   3   48.71    1.77
  -1   6  -3   53.18    1.85
   1   6   3   50.69    1.89
  -1   6  -3   51.88    1.73
  -1   6  -3   50.38    1.93
   2  -6   3    2.26    0.37
  -2  -6  -3    1.69    0.25
  -2  -6  -3    2.26    0.38
   2  -6   3    1.92    0.20
  -2  -6  -3    2.00    0.33
   2  -6   3    1.70    0.34
  -2  -6  -3    2.00    0.27
   2   6   3    2.32    0.44
  -2   6  -3    1.40    0.36
  -2   6  -3    1.42    0.42
  -2   6  -3    2.09    0.37
   2   6   3    1.57    0.41
  -2   6  -3    1.76    0.18
  -3  -6  -3    8.72    0.44
   3  -6   3   10.37    0.68
  -3  -6  -3    9.62    0.56
  -3  -6  -3    8.61    0.62
   3  -6   3    9.72    0.66
   3  -6   3    8.79    0.64
  -3  -6  -3   10.99    0.69
  -3   6  -3    8.90    0.82
  -3   6  -3    9.74    0.75
  -3   6  -3    8.75    0.67
   3   6   3    8.56    0.78
   3   6   3    9.11    0.71
  -3   6  -3   10.11    0.39
  -4  -6  -3   24.43    1.16
  -4  -6  -3   27.75    1.09
  -4  -6  -3   26.91    0.84
  -4  -6  -3   25.03    1.13
   4  -6   3   25.09    1.16
   4  -6   3   27.59    1.15
   4  -6   3   27.11    1.14
   4   6   3   28.89    1.28
  -4   6  -3   25.21    1.20
  -4   6  -3   26.45    1.37
  -4   6  -3   27.70    1.30
  -4   6  -3   27.01    0.84
   4   6   3   24.66    1.32
   5  -6   3   12.51    0.82
   5  -6   3   12.82    0.80
  -5  -6  -3   12.38    0.82
   5  -6   3   12.45    0.77
  -5  -6  -3   12.42    0.46
  -5  -6  -3   11.69    0.76
   5   6   3   12.72    0.87
  -5   6  -3   11.46    0.95
   5   6   3   11.96    0.90
  -5   6  -3   12.63    0.56
  -5   6  -3   11.22    0.87
  -5   6  -3   11.92    0.83
   6  -6   3    0.08    0.24
   6  -6   3    0.18    0.28
   6  -6   3    0.63    0.33
  -6  -6  -3    0.30    0.30
  -6  -6  -3    0.06    0.25
  -6   6  -3   -0.16    0.30
  -6   6  -3    0.04    0.33
  -6   6  -3    0.01    0.18
   6   6   3   -0.07    0.26
   6   6   3    0.48    0.40
  -7  -6  -3    0.22    0.32
   7  -6   3   -0.01    0.27
   7  -6   3    0.05    0.31
   7  -6   3   -0.17    0.23
  -7  -6  -3    0.14    0.32
  -7   6  -3   -0.14    0.21
   7   6   3    0.15    0.36
   7   6   3    0.37    0.38
  -7   6  -3    0.19    0.34
  -7   6  -3    0.41    0.43
   8  -6   3    0.67    0.43
   8  -6   3    0.76    0.32
  -8  -6  -3    0.94    0.43
  -8  -6  -3    0.56    0.39
   8  -6   3    1.28    0.41
  -8   6  -3    1.19    0.34
   8   6   3    0.39    0.36
   8   6   3   -0.02    0.36
  -8   6  -3    0.64    0.50
  -9  -6  -3   10.65    0.98
   9  -6   3   10.54    0.86
   9  -6   3    9.78    0.92
  -9  -6  -3    9.53    0.96
   9  -6   3   10.05    0.83
  -9   6  -3    9.90    1.04
   9   6   3   10.93    1.06
   9   6   3    9.24    0.94
  -9   6  -3    9.43    0.77
  10  -6   3    3.41    0.62
  10  -6   3    3.56    0.69
  10  -6   3    3.11    0.57
 -10  -6  -3    3.85    0.75
 -10   6  -3    3.99    0.79
  10   6   3    5.32    0.77
  10   6   3    4.74    0.88
 -10   6  -3    4.39    0.65
 -11  -6  -3    2.34    0.70
  11  -6   3    2.60    0.55
  11  -6   3    2.40    0.66
 -11  -6  -3    2.47    0.70
 -11  -6  -3    3.14    0.80
  11   6   3    3.43    0.82
 -11   6  -3    1.91    0.64
  11   6   3    2.32    0.62
 -11   6  -3    3.60    0.66
  12  -6   3   11.60    0.99
 -12  -6  -3   10.45    1.20
 -12  -6  -3   10.93    1.19
 -12  -6  -3   10.42    1.19
  12  -6   3   11.92    1.20
  12   6   3    7.69    1.10
 -12   6  -3   11.40    1.19
 -12   6  -3   13.02    1.08
  12   6   3    7.57    1.00
  13  -6   3    0.19    0.40
 -13  -6  -3    0.12    0.61
 -13  -6  -3    0.76    0.61
 -13  -6  -3   -0.72    0.49
  13  -6   3    0.47    0.54
 -13   6  -3    0.10    0.53
 -13   6  -3   -0.21    0.47
  13   6   3   -0.10    0.53
  13   6   3   -0.44    0.49
 -14  -6  -3   -0.07    0.52
 -14  -6  -3    1.10    0.73
  14  -6   3    0.55    0.46
  14  -6   3   -0.19    0.53
 -14  -6  -3    0.08    0.55
  14   6   3   -0.35    0.56
 -14   6  -3    0.38    0.55
  14   6   3   -0.58    0.48
  14  -7  -3    1.08    0.68
  14  -7  -3    1.20    0.57
 -14  -7   3    1.53    0.81
  14   7  -3    2.20    0.80
  13  -7  -3    2.30    0.82
 -13  -7   3    3.51    1.00
  13  -7  -3    2.49    0.62
 -13  -7   3    3.44    0.88
  13  -7  -3    1.23    0.57
  13   7  -3    2.71    0.73
  12  -7  -3   -0.22    0.35
  12  -7  -3    0.18    0.43
  12  -7  -3   -0.02    0.45
 -12  -7   3    0.01    0.58
  12   7  -3   -0.60    0.45
  12   7  -3   -0.54    0.45
  11  -7  -3    2.37    0.75
 -11  -7   3    0.32    0.51
  11  -7  -3    1.64    0.54
 -11  -7   3    2.41    0.76
  11  -7  -3    1.40    0.50
  11   7  -3    0.74    0.51
  11   7  -3    1.37    0.64
  10  -7  -3    0.71    0.42
 -10  -7   3    1.40    0.57
 -10  -7   3    2.55    0.73
  10  -7  -3    1.28    0.55
  10  -7  -3    1.49    0.49
  10   7  -3    1.84    0.62
  10   7  -3    2.63    0.66
 -10   7   3    1.36    0.47
   9  -7  -3    0.83    0.41
  -9  -7   3    0.19    0.44
   9  -7  -3    1.01    0.55
  -9  -7   3    0.46    0.48
   9  -7  -3    0.57    0.38
   9   7  -3    1.06    0.45
  -9   7   3    1.41    0.49
   9   7  -3    1.51    0.56
  -8  -7   3   -0.27    0.33
   8  -7  -3   -0.38    0.32
   8  -7  -3   -0.13    0.34
  -8  -7   3   -0.28    0.37
   8  -7  -3    0.25    0.30
   8   7  -3    0.11    0.41
  -8   7   3    0.19    0.34
   8   7  -3    0.61    0.42
   7  -7  -3   -0.20    0.26
  -7  -7   3    0.06    0.38
   7  -7  -3    0.43    0.29
   7  -7  -3   -0.34    0.32
  -7  -7   3    0.34    0.39
   7   7  -3   -0.05    0.31
  -7   7   3    0.19    0.31
  -7   7   3   -0.13    0.25
   7   7  -3   -0.16    0.33
   6  -7  -3   19.04    1.06
   6  -7  -3   18.90    1.23
  -6  -7   3   22.12    1.23
  -6  -7   3   18.74    1.19
   6  -7  -3   17.61    0.96
  -6  -7   3   19.48    0.91
   6   7  -3   18.62    1.15
   6   7  -3   20.56    1.22
  -6   7   3   17.85    1.11
  -6   7   3   20.72    1.32
  -6   7   3   20.00    0.86
   5  -7  -3    0.56    0.27
  -5  -7   3    1.01    0.38
   5  -7  -3    1.40    0.45
   5  -7  -3    0.52    0.29
  -5  -7   3    0.44    0.35
  -5  -7   3    0.91    0.27
   5   7  -3    0.68    0.38
   5   7  -3    0.46    0.32
  -5   7   3    0.50    0.34
   5   7  -3    0.93    0.44
  -5   7   3    0.55    0.21
  -5   7   3    0.88    0.42
   4  -7  -3    1.45    0.32
   4  -7  -3    1.30    0.34
  -4  -7   3    1.93    0.46
  -4  -7   3    1.42    0.39
   4  -7  -3    2.49    0.51
  -4  -7   3    1.65    0.33
  -4   7   3    1.35    0.40
   4   7  -3    1.13    0.38
   4   7  -3    2.09    0.44
  -4   7   3    1.71    0.51
   4   7  -3    1.80    0.48
  -3  -7   3    5.85    0.52
  -3  -7   3    6.29    0.66
  -3  -7   3    6.97    0.63
   3  -7  -3    6.49    0.58
   3  -7  -3    6.13    0.71
   3  -7  -3    6.32    0.51
  -3   7   3    7.52    0.73
   3   7  -3    6.81    0.70
   3   7  -3    5.56    0.57
  -3   7   3    6.55    0.75
   3   7  -3    5.02    0.69
  -2  -7   3    0.16    0.25
  -2  -7   3   -0.16    0.25
  -2  -7   3    0.40    0.23
   2  -7  -3    0.24    0.23
   2  -7  -3    0.51    0.23
   2   7  -3    0.48    0.35
  -2   7   3    0.34    0.31
  -2   7   3   -0.02    0.30
   2   7  -3    0.46    0.29
   2   7  -3    0.36    0.29
   1  -7  -3    0.05    0.21
   1  -7  -3    0.39    0.22
  -1  -7   3    0.05    0.22
  -1  -7   3    0.31    0.23
  -1  -7   3    0.26    0.21
   1  -7  -3   -0.16    0.18
  -1   7   3    0.20    0.30
  -1   7   3    0.12    0.27
   1   7  -3    0.43    0.27
   1   7  -3   -0.07    0.28
   1   7  -3    0.68    0.32
   0  -7  -3    2.29    0.34
   0  -7   3    2.55    0.39
   0  -7   3    1.96    0.30
   0  -7  -3    1.95    0.33
   0  -7  -3    2.05    0.38
   0  -7  -3    2.23    0.21
   0  -7   3    1.87    0.37
   0   7  -3    1.92    0.37
   0   7   3    2.34    0.51
   0   7   3    1.32    0.38
   0   7  -3    2.92    0.54
   0   7  -3    2.32    0.48
   1  -7   3    3.13    0.49
  -1  -7  -3    4.05    0.39
  -1  -7  -3    3.81    0.45
  -1  -7  -3    4.12    0.48
   1  -7   3    3.94    0.27
   1  -7   3    4.30    0.48
  -1  -7  -3    4.00    0.32
  -1   7  -3    3.43    0.53
   1   7   3    4.63    0.63
  -1   7  -3    4.37    0.61
   1   7   3    3.16    0.49
  -1   7  -3    3.55    0.48
   2  -7   3    0.86    0.28
   2  -7   3    1.34    0.33
  -2  -7  -3    1.50    0.33
   2  -7   3    1.13    0.16
  -2  -7  -3    1.31    0.35
  -2  -7  -3    1.57    0.28
  -2  -7  -3    1.16    0.24
   2   7   3    1.39    0.39
  -2   7  -3    1.23    0.36
  -2   7  -3    1.44    0.16
  -2   7  -3    1.24    0.46
   2   7   3    1.02    0.42
  -2   7  -3    0.72    0.33
   3  -7   3   20.58    1.04
   3  -7   3   21.33    1.02
   3  -7   3   18.64    0.98
  -3  -7  -3   19.51    0.97
  -3  -7  -3   19.10    1.01
  -3  -7  -3   19.29    0.76
  -3  -7  -3   19.96    0.87
  -3   7  -3   20.34    1.13
   3   7   3   20.36    1.08
  -3   7  -3   19.84    0.61
  -3   7  -3   20.81    1.06
   3   7   3   18.68    1.18
  -3   7  -3   18.85    1.17
  -4  -7  -3    1.58    0.38
   4  -7   3    2.20    0.43
  -4  -7  -3    1.28    0.32
  -4  -7  -3    1.46    0.22
   4  -7   3    1.80    0.41
   4  -7   3    1.79    0.40
  -4   7  -3    2.14    0.54
  -4   7  -3    1.82    0.43
   4   7   3    1.28    0.48
   4   7   3    1.18    0.39
  -4   7  -3    1.65    0.42
  -4   7  -3    1.42    0.21
   5  -7   3    0.06    0.25
  -5  -7  -3   -0.06    0.23
   5  -7   3    0.29    0.32
  -5  -7  -3    0.03    0.29
  -5  -7  -3    0.18    0.13
   5  -7   3   -0.22    0.24
   5   7   3   -0.24    0.25
   5   7   3    0.03    0.32
  -5   7  -3   -0.24    0.29
  -5   7  -3   -0.01    0.14
  -5   7  -3    0.31    0.31
  -5   7  -3   -0.26    0.30
   6  -7   3    3.28    0.53
   6  -7   3    3.23    0.51
  -6  -7  -3    2.65    0.50
  -6  -7  -3    3.39    0.57
   6  -7   3    3.35    0.57
  -6   7  -3    2.71    0.57
   6   7   3    2.93    0.55
   6   7   3    3.75    0.68
  -6   7  -3    4.27    0.67
  -6   7  -3    4.24    0.74
  -6   7  -3    3.53    0.38
   7  -7   3    1.08    0.37
   7  -7   3    0.49    0.38
  -7  -7  -3    0.96    0.42
   7  -7   3    0.79    0.34
  -7  -7  -3    0.27    0.35
   7   7   3    0.28    0.44
   7   7   3    0.35    0.39
  -7   7  -3    0.69    0.49
  -7   7  -3   -0.16    0.21
   8  -7   3    1.77    0.53
  -8  -7  -3    2.20    0.56
   8  -7   3    1.69    0.49
   8  -7   3    2.34    0.50
  -8  -7  -3    1.29    0.48
   8   7   3    1.29    0.52
  -8   7  -3    1.74    0.57
   8   7   3    1.77    0.63
  -8   7  -3    1.65    0.38
  -9  -7  -3   -0.20    0.39
   9  -7   3    0.06    0.40
   9  -7   3   -0.40    0.30
   9  -7   3    0.47    0.35
  -9  -7  -3    0.24    0.39
  -9   7  -3    0.07    0.29
  -9   7  -3    0.32    0.49
   9   7   3    0.16    0.38
   9   7   3   -0.03    0.44
 -10  -7  -3    4.23    0.80
 -10  -7  -3    3.17    0.70
  10  -7   3    2.33    0.54
  10  -7   3    3.27    0.69
  10  -7   3    1.98    0.50
 -10   7  -3    3.67    0.80
  10   7   3    3.09    0.73
  10   7   3    2.64    0.66
 -11  -7  -3    3.44    0.81
  11  -7   3    2.52    0.66
  11  -7   3    3.21    0.64
  11   7   3    2.83    0.79
 -11   7  -3    3.05    0.81
  11   7   3    2.33    0.68
 -12  -7  -3    2.24    0.76
  12  -7   3    1.37    0.64
 -12  -7  -3    1.97    0.75
 -12  -7  -3    1.27    0.66
  12  -7   3    1.86    0.59
  12   7   3    0.88    0.60
 -12   7  -3    1.74    0.73
  12   7   3    2.49    0.69
 -13  -7  -3    0.03    0.55
 -13  -7  -3   -0.48    0.51
  13  -7   3   -0.44    0.40
 -13  -7  -3    0.19    0.57
  13  -7   3   -0.46    0.46
  13   7   3   -0.25    0.49
  13   7   3   -0.43    0.51
 -13   7  -3   -0.66    0.49
  14  -7   3    6.01    0.93
 -14  -7  -3    7.78    1.33
  14  -7   3    7.17    1.16
 -14  -7  -3    7.49    1.22
 -14  -7  -3    5.54    1.14
  14   7   3    6.80    1.20
  14   7   3    6.50    1.05
 -14   7  -3    7.13    1.23
  13  -8  -3    0.39    0.59
 -13  -8   3    0.29    0.65
  13  -8  -3    0.13    0.44
  13  -8  -3   -0.54    0.43
  13   8  -3    0.52    0.57
 -12  -8   3    5.50    1.08
  12  -8  -3    4.12    0.94
 -12  -8   3    2.24    0.75
  12  -8  -3    4.11    0.73
  12  -8  -3    4.04    0.73
  12   8  -3    3.17    0.82
  12   8  -3    3.35    0.79
  11  -8  -3    3.02    0.84
 -11  -8   3    3.32    0.85
  11  -8  -3    3.16    0.68
 -11  -8   3    2.89    0.75
  11  -8  -3    1.75    0.54
  11   8  -3    2.43    0.68
  11   8  -3    2.31    0.68
 -10  -8   3    0.37    0.54
  10  -8  -3    0.87    0.45
 -10  -8   3   -0.41    0.45
  10  -8  -3    0.80    0.41
  10  -8  -3    0.63    0.60
 -10   8   3    0.28    0.40
  10   8  -3   -0.19    0.42
  10   8  -3   -0.06    0.43
  -9  -8   3    0.38    0.49
   9  -8  -3    0.80    0.41
   9  -8  -3    0.39    0.53
  -9  -8   3    0.95    0.53
   9  -8  -3    0.81    0.40
  -9   8   3    0.79    0.46
   9   8  -3   -0.33    0.35
   9   8  -3    0.77    0.50
  -8  -8   3    0.33    0.42
   8  -8  -3    0.37    0.31
   8  -8  -3    0.11    0.32
   8  -8  -3    0.39    0.49
  -8  -8   3    0.75    0.50
   8   8  -3    0.40    0.41
  -8   8   3    0.63    0.40
   8   8  -3    0.54    0.47
  -7  -8   3    0.19    0.38
   7  -8  -3   -0.13    0.36
   7  -8  -3   -0.02    0.28
  -7  -8   3    0.03    0.34
   7  -8  -3    0.01    0.33
  -7   8   3   -0.06    0.38
   7   8  -3   -0.34    0.31
  -7   8   3   -0.05    0.34
   7   8  -3    0.28    0.37
   6  -8  -3    1.99    0.61
  -6  -8   3    2.55    0.56
   6  -8  -3    3.39    0.57
   6  -8  -3    2.61    0.48
  -6  -8   3    2.05    0.57
  -6  -8   3    2.27    0.40
  -6   8   3    2.42    0.54
   6   8  -3    2.03    0.56
   6   8  -3    1.42    0.50
  -6   8   3    2.38    0.64
   5  -8  -3    4.69    0.60
  -5  -8   3    4.52    0.64
   5  -8  -3    5.46    0.79
  -5  -8   3    5.02    0.52
   5  -8  -3    4.56    0.56
  -5  -8   3    4.85    0.73
  -5   8   3    5.03    0.74
   5   8  -3    5.87    0.68
  -5   8   3    4.52    0.64
   5   8  -3    3.35    0.62
  -4  -8   3   66.31    2.34
   4  -8  -3   70.03    2.57
   4  -8  -3   70.63    2.22
   4  -8  -3   67.78    2.30
  -4  -8   3   68.50    2.22
  -4  -8   3   67.59    2.48
   4   8  -3   70.85    2.61
  -4   8   3   72.18    2.66
  -4   8   3   68.65    2.52
   4   8  -3   73.62    2.48
   3  -8  -3   12.21    0.75
   3  -8  -3   11.67    0.77
  -3  -8   3   11.09    0.79
   3  -8  -3   12.59    0.94
  -3  -8   3   13.92    0.78
  -3  -8   3   11.40    0.88
  -3   8   3   12.03    0.95
   3   8  -3   11.51    0.87
   3   8  -3   12.11    0.96
  -3   8   3   11.70    0.95
  -2  -8   3    5.24    0.54
  -2  -8   3    4.94    0.52
   2  -8  -3    5.90    0.52
   2  -8  -3    6.58    0.56
  -2  -8   3    5.42    0.66
  -2   8   3    6.12    0.74
   2   8  -3    5.25    0.70
  -2   8   3    5.83    0.68
   2   8  -3    5.02    0.70
   2   8  -3    7.40    0.69
  -1  -8   3    8.43    0.72
   1  -8  -3    8.57    0.62
  -1  -8   3    7.82    0.56
  -1  -8   3    9.06    0.65
   1  -8  -3    8.15    0.60
   1   8  -3    7.59    0.69
  -1   8   3    6.11    0.73
  -1   8   3    8.07    0.83
   1   8  -3    7.93    0.84
   0  -8   3    0.18    0.24
   0  -8  -3    0.40    0.31
   0  -8  -3    0.28    0.21
   0  -8   3    0.19    0.29
   0  -8  -3    0.55    0.14
   0  -8  -3    0.48    0.25
   0  -8   3    0.20    0.17
   0   8  -3    0.53    0.42
   0   8  -3    0.57    0.32
   0   8  -3    0.15    0.31
   0   8   3    0.27    0.33
   0   8   3    1.10    0.44
  -1  -8  -3   11.46    0.75
   1  -8   3   14.12    0.82
   1  -8   3   13.27    0.47
  -1  -8  -3   13.19    0.68
   1  -8   3   13.86    0.87
  -1  -8  -3   14.02    0.59
   1   8   3   12.95    1.03
  -1   8  -3   12.93    0.99
  -1   8  -3   13.32    0.87
  -1   8  -3   11.03    0.88
   1   8   3   12.03    0.88
  -2  -8  -3    2.16    0.33
   2  -8   3    2.37    0.46
   2  -8   3    1.36    0.39
  -2  -8  -3    2.50    0.44
  -2  -8  -3    2.91    0.35
   2   8   3    2.63    0.57
  -2   8  -3    2.54    0.49
  -2   8  -3    1.68    0.53
  -2   8  -3    1.94    0.48
   2   8   3    1.63    0.46
   3  -8   3    3.01    0.51
  -3  -8  -3    3.12    0.35
  -3  -8  -3    3.57    0.54
  -3  -8  -3    3.03    0.41
   3  -8   3    2.35    0.44
   3   8   3    3.80    0.57
  -3   8  -3    2.15    0.46
  -3   8  -3    2.89    0.55
  -3   8  -3    3.47    0.69
   3   8   3    4.17    0.66
  -4  -8  -3    5.69    0.42
   4  -8   3    5.53    0.60
  -4  -8  -3    5.72    0.55
  -4  -8  -3    5.25    0.64
   4  -8   3    4.11    0.58
   4  -8   3    5.06    0.65
  -4   8  -3    5.49    0.76
   4   8   3    4.61    0.63
  -4   8  -3    6.43    0.70
   4   8   3    5.70    0.79
  -5  -8  -3    0.17    0.28
   5  -8   3   -0.05    0.31
   5  -8   3    0.21    0.30
  -5  -8  -3    0.57    0.32
   5  -8   3    0.19    0.29
   5   8   3    0.55    0.46
   5   8   3    0.51    0.36
  -5   8  -3    0.01    0.32
  -5   8  -3    1.03    0.46
  -6  -8  -3    1.63    0.47
   6  -8   3    2.04    0.52
  -6  -8  -3    3.29    0.57
   6  -8   3    2.16    0.45
   6  -8   3    2.75    0.54
   6   8   3    3.63    0.64
  -6   8  -3    2.37    0.63
   6   8   3    2.52    0.63
  -6   8  -3    2.67    0.59
   7  -8   3   11.69    0.90
   7  -8   3   12.32    0.94
  -7  -8  -3   11.42    0.92
   7  -8   3   11.40    0.97
  -7  -8  -3   11.08    1.00
   7   8   3   10.42    0.99
   7   8   3   10.51    1.05
  -7   8  -3   12.95    1.18
   8  -8   3    7.84    0.81
  -8  -8  -3    8.27    0.89
   8  -8   3    8.67    0.84
   8  -8   3    8.81    0.95
  -8  -8  -3    7.08    0.88
   8   8   3    7.61    1.00
   8   8   3    9.00    0.92
  -8   8  -3    7.39    1.00
   9  -8   3    9.18    0.97
   9  -8   3    9.64    0.91
  -9  -8  -3    7.31    0.96
   9  -8   3    9.24    0.89
  -9  -8  -3    7.93    0.93
   9   8   3    8.90    1.11
   9   8   3   10.76    1.01
  -9   8  -3    8.06    1.05
  10  -8   3    1.46    0.49
 -10  -8  -3    2.55    0.68
  10  -8   3    2.90    0.70
 -10  -8  -3    1.19    0.61
  10  -8   3    1.82    0.54
 -10   8  -3    0.66    0.56
  10   8   3    1.73    0.59
  10   8   3    0.71    0.63
 -11  -8  -3    0.22    0.48
 -11  -8  -3   -0.07    0.41
  11  -8   3   -0.06    0.44
  11  -8   3   -0.13    0.40
  11   8   3    0.18    0.52
 -11   8  -3   -0.77    0.44
  11   8   3   -0.14    0.42
 -12  -8  -3   -1.04    0.45
  12  -8   3   -0.34    0.40
  12  -8   3    0.13    0.49
 -12  -8  -3   -0.85    0.45
 -12  -8  -3    0.15    0.55
  12   8   3    0.30    0.55
 -12   8  -3    0.22    0.52
  12   8   3    0.26    0.52
  13  -8   3    0.04    0.54
 -13  -8  -3   -0.27    0.51
 -13  -8  -3    0.50    0.63
 -13  -8  -3   -0.33    0.51
  13  -8   3    0.37    0.50
  13   8   3    0.69    0.62
  13   8   3    0.29    0.63
 -13   8  -3    0.34    0.59
  13  -9  -3   -0.43    0.45
  13  -9  -3   -0.03    0.59
 -13  -9   3    0.04    0.63
  13  -9  -3   -0.07    0.49
  13   9  -3   -0.57    0.40
 -12  -9   3    1.01    0.68
  12  -9  -3   -0.11    0.45
 -12  -9   3    0.16    0.57
  12  -9  -3    0.15    0.63
  12  -9  -3    0.54    0.46
  12   9  -3    0.24    0.58
  12   9  -3    0.55    0.60
 -11  -9   3    1.00    0.60
 -11  -9   3    0.23    0.49
  11  -9  -3   -0.21    0.37
  11  -9  -3    0.25    0.46
  11  -9  -3    1.11    0.60
  11   9  -3   -0.19    0.45
  11   9  -3    0.39    0.54
 -10  -9   3   16.97    1.42
  10  -9  -3   12.99    1.38
  10  -9  -3   15.32    1.16
  10  -9  -3   14.79    1.13
 -10  -9   3   14.72    1.39
  10   9  -3   16.83    1.33
  10   9  -3   15.52    1.35
 -10   9   3   14.66    1.22
   9  -9  -3    1.41    0.62
  -9  -9   3    2.45    0.66
   9  -9  -3    1.36    0.52
  -9  -9   3    1.22    0.58
   9  -9  -3    1.32    0.47
   9   9  -3    1.91    0.62
  -9   9   3    1.99    0.57
   9   9  -3    1.22    0.56
   8  -9  -3    2.78    0.70
   8  -9  -3    1.88    0.49
  -8  -9   3    2.37    0.64
   8  -9  -3    2.13    0.50
  -8  -9   3    0.88    0.55
  -8   9   3    2.65    0.64
   8   9  -3    2.04    0.60
   8   9  -3    2.19    0.69
  -7  -9   3   -0.04    0.37
   7  -9  -3   -0.11    0.30
  -7  -9   3    0.82    0.45
   7  -9  -3   -0.16    0.28
   7  -9  -3   -0.55    0.40
  -7   9   3    0.41    0.43
   7   9  -3    0.02    0.44
   7   9  -3   -0.15    0.40
  -7   9   3    0.23    0.39
   6  -9  -3    1.80    0.44
   6  -9  -3    3.63    0.60
  -6  -9   3    2.21    0.55
  -6  -9   3    2.35    0.62
   6  -9  -3    3.56    0.68
   6   9  -3    3.86    0.70
   6   9  -3    2.78    0.67
  -6   9   3    3.07    0.68
  -6   9   3    2.75    0.62
   5  -9  -3   21.11    1.12
  -5  -9   3   24.48    1.42
   5  -9  -3   25.81    1.26
   5  -9  -3   21.09    1.40
  -5  -9   3   23.61    1.13
  -5  -9   3   24.39    1.31
   5   9  -3   23.85    1.48
   5   9  -3   24.15    1.34
  -5   9   3   26.90    1.55
  -5   9   3   23.48    1.40
  -4  -9   3   43.22    1.89
   4  -9  -3   39.54    1.64
  -4  -9   3   42.24    1.61
   4  -9  -3   40.81    1.91
   4  -9  -3   44.22    1.64
  -4  -9   3   45.19    1.76
   4   9  -3   45.51    1.88
  -4   9   3   39.34    1.93
  -4   9   3   41.43    1.91
   4   9  -3   38.85    1.94
   3  -9  -3   15.58    0.93
  -3  -9   3   13.84    0.91
  -3  -9   3   13.69    0.86
   3  -9  -3   15.41    0.90
  -3  -9   3   16.15    1.08
   3  -9  -3   14.99    1.08
   3   9  -3   17.04    1.06
   3   9  -3   14.48    1.16
  -3   9   3   15.38    1.09
  -3   9   3   14.68    1.10
   2  -9  -3    1.97    0.40
  -2  -9   3    2.00    0.41
   2  -9  -3    1.79    0.39
  -2  -9   3    1.88    0.39
  -2  -9   3    2.01    0.51
   2   9  -3    2.38    0.58
  -2   9   3    2.27    0.53
   2   9  -3    2.20    0.48
  -2   9   3    1.99    0.54
   1  -9  -3    3.81    0.52
  -1  -9   3    5.28    0.67
  -1  -9   3    3.63    0.42
   1  -9  -3    3.56    0.48
  -1  -9   3    3.63    0.54
   1   9  -3    3.61    0.69
  -1   9   3    5.83    0.71
  -1   9   3    4.24    0.68
   1   9  -3    3.38    0.58
   0  -9   3    5.03    0.57
   0  -9  -3    4.37    0.50
   0  -9   3    5.30    0.66
   0  -9  -3    4.96    0.58
   0   9  -3    3.56    0.60
   0   9   3    4.73    0.65
   0   9  -3    4.04    0.74
   0   9   3    4.23    0.68
  -1  -9  -3    4.07    0.55
  -1  -9  -3    4.64    0.46
   1  -9   3    3.82    0.55
   1  -9   3    5.23    0.66
   1   9   3    4.51    0.72
  -1   9  -3    4.18    0.57
   1   9   3    3.25    0.59
  -1   9  -3    3.58    0.68
   2  -9   3    0.43    0.33
  -2  -9  -3    0.10    0.19
  -2  -9  -3    0.45    0.22
   2  -9   3   -0.02    0.28
  -2  -9  -3   -0.07    0.27
   2   9   3   -0.18    0.31
  -2   9  -3   -0.26    0.28
   2   9   3   -0.80    0.31
  -2   9  -3    0.14    0.42
   3  -9   3    1.39    0.39
  -3  -9  -3    1.32    0.38
  -3  -9  -3    1.37    0.32
   3  -9   3    1.24    0.39
  -3  -9  -3    1.11    0.27
   3   9   3    1.52    0.43
  -3   9  -3    1.98    0.57
  -3   9  -3    1.14    0.41
   3   9   3    0.85    0.42
  -4  -9  -3   31.39    1.14
   4  -9   3   30.57    1.45
  -4  -9  -3   31.94    1.33
   4  -9   3   30.59    1.43
  -4  -9  -3   29.80    1.44
   4  -9   3   30.05    1.51
   4   9   3   35.67    1.79
   4   9   3   30.36    1.57
  -4   9  -3   30.16    1.53
  -4   9  -3   30.89    1.69
  -5  -9  -3    0.43    0.38
  -5  -9  -3    0.29    0.32
   5  -9   3    0.75    0.41
   5  -9   3    0.32    0.39
   5  -9   3    0.92    0.37
   5   9   3    0.31    0.38
   5   9   3    0.52    0.45
  -5   9  -3    0.61    0.48
  -5   9  -3    0.72    0.40
  -6  -9  -3   23.05    1.38
   6  -9   3   26.16    1.36
   6  -9   3   26.70    1.46
  -6  -9  -3   27.52    1.36
   6  -9   3   25.53    1.35
  -6   9  -3   26.09    1.60
   6   9   3   24.15    1.55
  -6   9  -3   27.44    1.51
   6   9   3   26.82    1.52
  -7  -9  -3    4.10    0.69
   7  -9   3    2.66    0.53
   7  -9   3    4.01    0.69
  -7  -9  -3    4.36    0.73
   7  -9   3    3.53    0.70
   7   9   3    4.57    0.86
  -7   9  -3    5.43    0.85
   7   9   3    3.77    0.71
  -8  -9  -3    6.31    0.81
  -8  -9  -3    5.04    0.84
   8  -9   3    5.76    0.82
   8  -9   3    4.38    0.72
   8  -9   3    5.24    0.74
  -8   9  -3    6.23    0.98
   8   9   3    8.21    1.09
   8   9   3    6.25    0.90
   9  -9   3   -0.43    0.38
   9  -9   3    0.34    0.36
   9  -9   3   -0.22    0.41
  -9  -9  -3    0.27    0.43
  -9  -9  -3    0.02    0.41
  -9   9  -3    0.78    0.52
   9   9   3   -0.24    0.37
   9   9   3   -0.59    0.48
  10  -9   3    1.80    0.57
  10  -9   3    1.95    0.61
 -10  -9  -3    1.10    0.58
 -10  -9  -3    1.69    0.61
  10  -9   3    1.26    0.59
 -10   9  -3    0.79    0.58
  10   9   3    2.04    0.63
  10   9   3    0.77    0.61
  11  -9   3    1.18    0.57
 -11  -9  -3    1.49    0.65
  11  -9   3    0.39    0.42
 -11  -9  -3    0.51    0.53
  11   9   3    0.89    0.61
  11   9   3    1.23    0.61
 -11   9  -3    0.60    0.61
  12  -9   3    0.19    0.51
 -12  -9  -3    1.60    0.66
  12  -9   3   -0.33    0.48
 -12   9  -3    0.21    0.59
  12   9   3   -0.79    0.47
  12   9   3   -0.87    0.52
 -13  -9  -3    7.18    1.25
  13  -9   3    6.56    1.03
 -13  -9  -3    9.06    1.40
  13   9   3    5.46    1.07
 -13   9  -3    9.69    1.41
  13   9   3    7.38    1.17
  12 -10  -3   -0.48    0.61
 -12 -10   3   -0.20    0.61
 -12 -10   3    0.29    0.62
  12 -10  -3   -0.72    0.40
  12 -10  -3   -0.02    0.45
  12  10  -3   -0.12    0.47
  12  10  -3   -0.45    0.56
 -11 -10   3    0.94    0.65
  11 -10  -3    0.96    0.52
 -11 -10   3    0.95    0.71
  11 -10  -3   -0.11    0.42
  11 -10  -3    0.59    0.67
  11  10  -3    0.47    0.55
  11  10  -3    0.31    0.50
  10 -10  -3    2.05    0.77
 -10 -10   3    1.35    0.62
  10 -10  -3    1.09    0.50
  10 -10  -3    1.38    0.51
 -10 -10   3    2.56    0.81
  10  10  -3    1.84    0.69
 -10  10   3    2.65    0.69
  10  10  -3    0.97    0.51
   9 -10  -3    2.19    0.59
  -9 -10   3    2.54    0.76
   9 -10  -3    1.69    0.74
   9 -10  -3    2.26    0.59
  -9 -10   3    2.87    0.73
   9  10  -3    2.81    0.69
   9  10  -3    2.84    0.74
  -9  10   3    0.55    0.51
  -8 -10   3    0.42    0.48
  -8 -10   3    0.43    0.48
   8 -10  -3   -0.32    0.52
   8 -10  -3    0.08    0.35
   8 -10  -3    0.23    0.38
   8  10  -3    0.45    0.54
   8  10  -3    0.94    0.56
  -8  10   3    0.35    0.47
   7 -10  -3    3.02    0.76
   7 -10  -3    2.90    0.55
   7 -10  -3    4.70    0.71
  -7 -10   3    3.95    0.72
  -7 -10   3    4.58    0.81
   7  10  -3    3.18    0.70
   7  10  -3    4.40    0.87
  -7  10   3    4.45    0.84
  -7  10   3    4.62    0.80
   6 -10  -3    8.64    0.80
  -6 -10   3    7.41    0.87
   6 -10  -3    7.94    0.76
  -6 -10   3    8.18    0.97
   6 -10  -3    6.94    1.00
   6  10  -3    9.05    0.93
   6  10  -3    6.04    0.89
  -6  10   3    7.76    0.94
  -6  10   3    9.80    1.12
  -5 -10   3    5.80    0.64
   5 -10  -3    5.02    0.66
  -5 -10   3    7.48    0.90
  -5 -10   3    4.95    0.76
   5 -10  -3    4.95    0.86
   5 -10  -3    5.94    0.72
  -5  10   3    6.52    0.88
  -5  10   3    7.84    0.95
   5  10  -3    5.79    0.92
   5  10  -3    5.32    0.81
   4 -10  -3    6.33    0.68
  -4 -10   3    6.19    0.64
   4 -10  -3    7.29    0.93
  -4 -10   3    7.45    0.78
   4 -10  -3    8.18    0.74
  -4 -10   3    5.62    0.82
   4  10  -3    8.45    0.87
   4  10  -3    7.22    0.97
  -4  10   3    6.06    0.87
  -4  10   3    6.53    0.88
  -3 -10   3    0.90    0.44
   3 -10  -3    0.42    0.31
   3 -10  -3    1.02    0.38
  -3 -10   3   -0.25    0.24
   3 -10  -3    0.35    0.46
   3  10  -3    1.04    0.50
   3  10  -3    0.19    0.35
  -3  10   3    0.35    0.43
  -3  10   3   -0.13    0.40
   2 -10  -3   16.34    0.96
   2 -10  -3   17.07    1.00
  -2 -10   3   16.08    1.14
  -2 -10   3   16.72    0.98
  -2  10   3   17.32    1.24
  -2  10   3   15.59    1.23
   2  10  -3   15.41    1.21
   2  10  -3   14.95    1.08
   1 -10  -3    9.30    0.71
  -1 -10   3    8.71    0.85
  -1 -10   3    9.47    0.76
   1 -10  -3    8.65    0.74
  -1  10   3    7.51    0.94
  -1  10   3    9.56    0.95
   1  10  -3    9.26    0.96
   1  10  -3    8.54    0.79
   0 -10  -3    0.10    0.30
   0 -10   3    0.48    0.32
   0 -10  -3    0.22    0.27
   0 -10   3    0.42    0.37
   0  10  -3    0.16    0.39
   0  10   3    0.13    0.33
   0  10   3    0.54    0.49
   0  10  -3    0.56    0.38
   1 -10   3    0.70    0.41
  -1 -10  -3    0.81    0.29
   1 -10   3    0.58    0.34
  -1 -10  -3    0.27    0.32
   1  10   3    0.56    0.45
  -1  10  -3    0.48    0.34
   1  10   3    0.47    0.38
  -1  10  -3    0.83    0.47
   2 -10   3   10.57    0.86
  -2 -10  -3    9.23    0.85
  -2 -10  -3   11.06    0.72
   2 -10   3   11.54    0.93
   2  10   3   10.43    0.97
   2  10   3    9.02    0.99
  -2  10  -3   10.23    1.02
  -2  10  -3   13.09    0.99
  -3 -10  -3    0.38    0.23
   3 -10   3   -0.27    0.27
  -3 -10  -3    0.21    0.34
   3 -10   3   -0.12    0.29
   3  10   3   -0.09    0.43
   3  10   3   -0.22    0.32
  -3  10  -3    0.03    0.45
  -3  10  -3    0.34    0.37
  -4 -10  -3    9.46    0.87
   4 -10   3    8.00    0.82
   4 -10   3    9.37    0.89
  -4 -10  -3   10.05    0.77
   4 -10   3    9.18    0.92
  -4  10  -3    7.35    0.87
  -4  10  -3    7.11    1.00
   4  10   3    9.23    1.04
   4  10   3   11.25    0.99
   5 -10   3    4.36    0.66
   5 -10   3    6.09    0.80
  -5 -10  -3    4.36    0.70
  -5 -10  -3    4.41    0.60
   5 -10   3    4.24    0.69
  -5  10  -3    5.26    0.84
   5  10   3    4.58    0.74
   5  10   3    3.43    0.75
  -5  10  -3    3.90    0.83
   6 -10   3   12.76    1.03
  -6 -10  -3   12.29    1.06
  -6 -10  -3   13.47    1.01
   6 -10   3   14.30    1.12
   6 -10   3   12.02    0.99
  -6  10  -3   10.81    1.15
  -6  10  -3   13.02    1.12
   6  10   3   14.61    1.25
   6  10   3   12.56    1.12
  -7 -10  -3    1.20    0.50
  -7 -10  -3    2.06    0.56
   7 -10   3    1.19    0.49
   7 -10   3    1.14    0.55
   7 -10   3    0.56    0.43
   7  10   3    0.62    0.52
  -7  10  -3    1.38    0.53
  -7  10  -3    1.47    0.65
   7  10   3    0.93    0.53
  -8 -10  -3    6.99    0.88
   8 -10   3    9.04    1.02
   8 -10   3   11.04    1.02
  -8 -10  -3    9.46    1.04
   8 -10   3    7.67    0.88
  -8  10  -3    6.94    1.09
   8  10   3    9.46    1.21
   8  10   3    8.53    0.99
  -9 -10  -3    1.08    0.56
   9 -10   3    0.63    0.56
   9 -10   3    1.53    0.49
   9 -10   3    1.68    0.58
  -9 -10  -3    0.79    0.51
   9  10   3    2.56    0.67
   9  10   3    0.29    0.59
  -9  10  -3    1.93    0.75
 -10 -10  -3    1.75    0.62
  10 -10   3    0.91    0.54
 -10 -10  -3    0.06    0.52
  10 -10   3    0.06    0.46
  10  10   3   -0.04    0.57
  10  10   3    0.34    0.44
 -10  10  -3    0.54    0.59
  11 -10   3    0.19    0.55
 -11 -10  -3    0.91    0.62
 -11 -10  -3    0.85    0.61
  11 -10   3    2.28    0.68
  11  10   3    1.88    0.83
 -11  10  -3    1.18    0.68
  11  10   3    0.46    0.58
  12 -10   3    2.68    0.74
 -12 -10  -3    2.04    0.74
 -12 -10  -3    1.86    0.71
  12  10   3    1.49    0.82
 -12  10  -3    3.12    0.95
  12  10   3    1.60    0.73
  11 -11  -3    4.02    1.00
  11 -11  -3    3.97    0.79
 -11 -11   3    5.65    1.14
  11 -11  -3    5.36    0.89
 -11 -11   3    4.86    1.07
  11  11  -3    4.27    0.98
  11  11  -3    5.09    1.00
 -10 -11   3    5.19    1.00
  10 -11  -3    6.80    1.18
  10 -11  -3    3.36    0.77
 -10 -11   3    7.80    1.17
  10 -11  -3    4.05    0.80
 -10  11   3    6.95    1.00
  10  11  -3    4.65    0.92
  10  11  -3    4.75    0.99
  -9 -11   3    4.54    0.89
   9 -11  -3    4.01    0.70
   9 -11  -3    3.80    0.92
   9 -11  -3    3.46    0.70
  -9 -11   3    4.37    0.94
  -9  11   3    4.71    0.89
   9  11  -3    4.70    0.90
   9  11  -3    4.04    0.89
   8 -11  -3    6.01    1.07
   8 -11  -3    5.14    0.76
  -8 -11   3    4.16    0.86
  -8 -11   3    5.32    0.99
   8 -11  -3    4.30    0.71
   8  11  -3    6.03    1.02
  -8  11   3    4.33    0.88
   8  11  -3    4.49    0.88
  -7 -11   3    4.34    0.85
  -7 -11   3    4.57    0.82
   7 -11  -3    6.48    1.04
   7 -11  -3    4.93    0.75
   7 -11  -3    4.87    0.78
   7  11  -3    6.19    0.89
  -7  11   3    4.94    0.96
   7  11  -3    3.74    0.86
  -7  11   3    4.38    0.85
  -6 -11   3    0.07    0.43
   6 -11  -3   -0.11    0.45
   6 -11  -3   -0.21    0.31
   6 -11  -3   -0.08    0.37
   6  11  -3   -0.23    0.36
  -6  11   3   -0.09    0.43
  -6  11   3    0.55    0.51
   6  11  -3   -0.08    0.44
  -5 -11   3    8.43    1.02
   5 -11  -3    6.84    0.79
   5 -11  -3    8.05    1.04
   5 -11  -3    9.29    0.88
   5  11  -3    6.79    0.84
  -5  11   3    7.63    0.92
   5  11  -3    7.21    1.05
  -5  11   3    7.60    1.01
   4 -11  -3    8.13    0.77
  -4 -11   3    8.50    0.99
   4 -11  -3    8.65    0.84
  -4 -11   3    9.56    0.80
   4 -11  -3    8.41    1.05
   4  11  -3    8.98    0.92
   4  11  -3    8.86    1.02
  -4  11   3    7.41    0.92
  -4  11   3    7.05    1.02
   3 -11  -3    4.15    0.77
   3 -11  -3    6.83    0.73
   3 -11  -3    4.97    0.70
  -3 -11   3    5.62    0.66
  -3 -11   3    4.67    0.78
   3  11  -3    6.55    0.81
   3  11  -3    6.05    0.89
  -3  11   3    5.02    0.90
  -3  11   3    5.98    0.94
   2 -11  -3   17.75    1.10
  -2 -11   3   16.88    1.22
   2 -11  -3   16.35    1.03
  -2 -11   3   14.88    0.99
  -2  11   3   17.06    1.28
  -2  11   3   14.82    1.23
   2  11  -3   17.96    1.21
   2  11  -3   15.44    1.28
   1 -11  -3   -0.13    0.25
   1 -11  -3    0.49    0.35
  -1 -11   3    0.72    0.38
  -1 -11   3    0.58    0.41
   1  11  -3    0.69    0.46
   1  11  -3   -1.01    0.26
  -1  11   3    0.22    0.38
  -1  11   3    0.60    0.52
   0 -11   3    4.94    0.68
   0 -11   3    7.85    0.89
   0 -11  -3    6.88    0.75
   0 -11  -3    5.18    0.61
   0  11  -3    5.79    0.88
   0  11  -3    7.19    0.80
   0  11   3    7.70    0.89
   0  11   3    4.79    0.87
   1 -11   3    6.44    0.72
  -1 -11  -3    6.39    0.62
   1 -11   3    7.71    0.85
  -1 -11  -3    6.43    0.75
   1  11   3    6.31    0.97
  -1  11  -3    7.11    0.85
  -1  11  -3    5.70    0.89
   1  11   3    5.66    0.82
  -2 -11  -3    0.24    0.28
  -2 -11  -3    0.36    0.35
   2 -11   3    0.38    0.38
   2 -11   3   -0.24    0.36
  -2  11  -3   -0.48    0.30
  -2  11  -3   -0.33    0.44
   2  11   3    0.23    0.49
   2  11   3   -0.70    0.27
   3 -11   3    2.08    0.52
   3 -11   3    1.41    0.55
  -3 -11  -3    2.31    0.55
  -3 -11  -3    2.30    0.43
  -3  11  -3    2.12    0.68
  -3  11  -3    2.56    0.62
   3  11   3    2.52    0.70
   3  11   3    2.07    0.58
  -4 -11  -3    3.66    0.70
   4 -11   3    6.17    0.74
   4 -11   3    4.01    0.75
   4 -11   3    4.44    0.74
  -4  11  -3    4.13    0.88
  -4  11  -3    5.19    0.81
   4  11   3    2.91    0.71
   4  11   3    4.07    0.82
   5 -11   3    6.02    0.87
  -5 -11  -3    6.10    0.85
   5 -11   3    6.48    0.77
   5 -11   3    6.54    0.86
  -5  11  -3    5.77    0.91
   5  11   3    5.71    0.99
  -5  11  -3    4.48    0.88
   5  11   3    4.62    0.81
   6 -11   3   11.76    1.14
   6 -11   3   15.81    1.16
  -6 -11  -3   10.75    1.06
   6 -11   3   14.55    1.14
   6  11   3   16.27    1.25
  -6  11  -3   14.10    1.37
  -6  11  -3   15.02    1.28
   6  11   3   11.85    1.25
   7 -11   3   10.89    1.13
   7 -11   3    9.27    0.99
   7 -11   3    9.78    0.98
  -7 -11  -3   10.90    1.10
   7  11   3   10.08    1.17
   7  11   3    9.70    1.05
  -7  11  -3   11.18    1.21
  -7  11  -3   10.61    1.12
   8 -11   3    4.18    0.86
   8 -11   3    5.29    0.87
  -8 -11  -3    5.13    0.94
   8 -11   3    5.18    0.83
  -8 -11  -3    5.11    0.84
  -8  11  -3    4.42    0.94
   8  11   3    4.62    0.87
   8  11   3    4.48    1.02
  -9 -11  -3    3.20    0.84
   9 -11   3    2.14    0.61
   9 -11   3    3.46    0.83
   9 -11   3    2.95    0.75
  -9 -11  -3    3.18    0.75
   9  11   3    3.16    0.86
   9  11   3    3.96    0.83
  -9  11  -3    3.68    0.91
  10 -11   3    4.98    0.89
  10 -11   3    4.92    0.96
 -10 -11  -3    4.55    0.94
 -10 -11  -3    3.88    0.86
  10  11   3    4.61    0.92
  10  11   3    3.84    0.95
 -10  11  -3    4.63    1.02
  11 -11   3    1.19    0.64
 -11 -11  -3    2.04    0.74
 -11 -11  -3    1.62    0.71
  11  11   3    1.36    0.82
  11  11   3    0.07    0.58
 -11  11  -3    1.31    0.80
  10 -12  -3    0.02    0.45
  10 -12  -3    0.24    0.66
  10 -12  -3   -0.26    0.46
 -10 -12   3   -0.83    0.54
  10  12  -3    0.47    0.63
 -10  12   3    0.92    0.71
  10  12  -3    0.50    0.70
  -9 -12   3    4.89    1.01
   9 -12  -3    5.12    0.82
   9 -12  -3    5.64    1.07
   9 -12  -3    6.26    0.95
   9  12  -3    4.90    1.00
   9  12  -3    5.66    1.05
  -9  12   3    4.73    0.93
   8 -12  -3    0.15    0.41
   8 -12  -3   -0.31    0.38
  -8 -12   3   -0.20    0.49
   8 -12  -3    0.88    0.68
  -8  12   3    0.43    0.55
   8  12  -3    0.39    0.52
   8  12  -3    0.03    0.47
  -8  12   3    0.66    0.65
   7 -12  -3    2.75    0.82
   7 -12  -3    2.59    0.62
  -7 -12   3    1.76    0.71
   7 -12  -3    1.76    0.60
  -7  12   3    2.45    0.76
   7  12  -3    1.76    0.62
   7  12  -3    0.95    0.63
  -7  12   3    2.04    0.74
   6 -12  -3    3.13    0.62
   6 -12  -3    2.49    0.73
   6 -12  -3    3.04    0.66
  -6 -12   3    2.39    0.66
  -6  12   3    2.47    0.72
   6  12  -3    3.93    0.91
  -6  12   3    2.00    0.75
   6  12  -3    1.28    0.57
   5 -12  -3    5.11    0.75
  -5 -12   3    3.32    0.77
   5 -12  -3    4.57    0.75
   5 -12  -3    3.42    0.83
  -5  12   3    5.10    1.02
  -5  12   3    3.90    0.80
   5  12  -3    4.08    0.91
   5  12  -3    4.08    0.78
   4 -12  -3    0.18    0.40
   4 -12  -3    0.77    0.58
  -4 -12   3   -0.26    0.43
   4 -12  -3    0.20    0.39
  -4  12   3   -0.46    0.47
   4  12  -3    0.27    0.47
  -4  12   3   -0.09    0.42
   4  12  -3    0.11    0.44
  -3 -12   3    4.12    0.76
   3 -12  -3    5.59    0.75
  -3 -12   3    3.63    0.63
   3 -12  -3    4.65    0.69
   3 -12  -3    5.81    0.89
   3  12  -3    4.50    0.80
   3  12  -3    6.71    1.07
  -3  12   3    4.70    0.90
  -3  12   3    4.95    0.95
  -2 -12   3    2.42    0.64
  -2 -12   3    2.05    0.51
   2 -12  -3    3.36    0.60
   2 -12  -3    1.65    0.51
   2  12  -3    1.84    0.58
  -2  12   3    1.89    0.74
   2  12  -3    1.75    0.63
  -2  12   3    2.39    0.72
  -1 -12   3    8.03    0.97
   1 -12  -3    9.28    0.92
   1 -12  -3   10.39    0.86
  -1 -12   3    9.27    0.87
   1  12  -3   11.12    1.06
   1  12  -3   10.17    1.13
  -1  12   3   10.32    1.14
  -1  12   3   12.49    1.23
   0 -12  -3   12.55    1.02
   0 -12   3   11.91    0.98
   0 -12   3   10.67    1.04
   0 -12  -3   12.68    0.91
   0  12  -3   10.20    1.20
   0  12   3   12.01    1.19
   0  12   3    8.41    1.16
   0  12  -3   12.70    1.11
   1 -12   3    1.60    0.55
  -1 -12  -3    1.75    0.44
   1 -12   3    0.95    0.43
  -1 -12  -3    2.33    0.56
  -1  12  -3    1.78    0.62
   1  12   3    1.12    0.59
   1  12   3    2.34    0.75
  -1  12  -3    0.96    0.57
   2 -12   3    0.41    0.43
   2 -12   3   -0.27    0.36
  -2 -12  -3    1.15    0.45
  -2 -12  -3    0.62    0.33
   2  12   3    0.09    0.48
  -2  12  -3    0.01    0.45
   2  12   3    0.09    0.48
  -2  12  -3    0.08    0.42
  -3 -12  -3    5.31    0.81
   3 -12   3    6.21    0.85
   3 -12   3    5.95    0.89
   3 -12   3    5.58    0.86
   3  12   3    7.24    1.13
  -3  12  -3    8.99    1.01
  -3  12  -3    7.00    1.01
   3  12   3    7.04    0.93
   4 -12   3    0.16    0.44
   4 -12   3   -0.03    0.41
   4 -12   3    0.22    0.43
  -4 -12  -3    0.80    0.46
   4  12   3   -0.15    0.37
  -4  12  -3    0.04    0.46
  -4  12  -3    0.32    0.50
   4  12   3    0.75    0.58
   5 -12   3    2.22    0.69
   5 -12   3    1.69    0.58
  -5 -12  -3    1.74    0.57
   5 -12   3    1.81    0.56
  -5  12  -3    1.66    0.69
   5  12   3    2.93    0.72
  -5  12  -3    1.32    0.62
   5  12   3    2.23    0.70
   6 -12   3    5.71    0.82
  -6 -12  -3    6.59    0.99
   6 -12   3    7.95    1.03
   6 -12   3    5.04    0.83
   6  12   3    7.43    1.07
   6  12   3    6.82    1.07
  -6  12  -3    7.14    1.00
  -6  12  -3    7.25    1.14
   7 -12   3    0.00    0.50
  -7 -12  -3    0.97    0.53
   7 -12   3    0.34    0.44
   7 -12   3   -0.48    0.34
   7  12   3   -0.14    0.50
   7  12   3    0.40    0.54
  -7  12  -3    0.68    0.57
  -7  12  -3    0.76    0.59
   8 -12   3    4.99    0.87
   8 -12   3    6.44    1.04
  -8 -12  -3    6.05    0.99
   8 -12   3    3.53    0.79
   8  12   3    5.26    1.03
  -8  12  -3    5.23    1.09
   8  12   3    4.45    0.90
   9 -12   3    1.64    0.68
   9 -12   3    1.25    0.60
  -9 -12  -3    1.79    0.70
   9 -12   3    0.39    0.55
   9  12   3    2.12    0.76
   9  12   3    1.87    0.87
  -9  12  -3    2.37    0.85
 -10 -12  -3    0.74    0.62
  10 -12   3   -0.57    0.46
  10  12   3   -0.17    0.68
  10  12   3    1.26    0.69
 -10  12  -3    0.43    0.67
   8 -13  -3    0.03    0.44
   8 -13  -3   -0.92    0.54
  -8 -13   3    0.13    0.52
   8 -13  -3    0.23    0.49
  -8  13   3    0.91    0.60
   8  13  -3   -0.47    0.48
  -8  13   3   -0.30    0.59
   8  13  -3   -0.04    0.53
   7 -13  -3    2.97    0.67
  -7 -13   3    3.69    0.90
   7 -13  -3    4.37    0.96
   7 -13  -3    5.07    0.86
   7  13  -3    4.16    1.03
   7  13  -3    3.57    0.90
  -7  13   3    5.97    1.13
  -7  13   3    4.02    0.91
  -6 -13   3    1.78    0.67
   6 -13  -3    0.57    0.47
   6 -13  -3    1.26    0.54
   6 -13  -3    2.19    0.79
  -6  13   3    1.02    0.68
   6  13  -3    1.05    0.71
  -6  13   3    1.57    0.69
   6  13  -3    1.98    0.67
   5 -13  -3    2.17    0.78
   5 -13  -3    1.52    0.53
   5 -13  -3    2.09    0.60
  -5 -13   3    2.61    0.75
   5  13  -3    1.03    0.58
   5  13  -3    1.16    0.67
  -5  13   3    0.58    0.54
  -5  13   3    2.84    0.84
   4 -13  -3   -0.29    0.55
   4 -13  -3    0.01    0.35
   4 -13  -3   -0.26    0.36
  -4 -13   3    0.58    0.55
   4  13  -3    0.79    0.54
   4  13  -3    0.58    0.52
  -4  13   3   -0.01    0.49
  -4  13   3   -0.02    0.50
   3 -13  -3   -0.08    0.35
   3 -13  -3    0.07    0.50
   3 -13  -3   -0.39    0.34
  -3 -13   3   -0.14    0.44
  -3 -13   3    0.10    0.37
   3  13  -3   -0.18    0.48
  -3  13   3   -0.56    0.43
   3  13  -3   -0.08    0.45
  -3  13   3    1.25    0.66
   2 -13  -3    2.72    0.57
  -2 -13   3    1.81    0.63
  -2 -13   3    3.79    0.67
   2 -13  -3    3.12    0.67
   2  13  -3    2.28    0.75
  -2  13   3    2.25    0.78
   2  13  -3    1.50    0.56
  -2  13   3    3.37    0.85
   1 -13  -3    0.28    0.39
  -1 -13   3    0.67    0.54
  -1 -13   3    0.43    0.37
   1 -13  -3   -0.35    0.35
  -1  13   3    0.34    0.60
   1  13  -3    0.41    0.55
   1  13  -3    0.24    0.48
  -1  13   3    0.53    0.50
   0 -13   3    2.11    0.63
   0 -13  -3    2.88    0.58
   0 -13   3    1.83    0.57
   0 -13  -3    3.26    0.67
   0  13   3    2.09    0.70
   0  13  -3    2.31    0.86
   0  13   3    2.70    0.78
   0  13  -3    2.70    0.72
  -1 -13  -3    3.99    0.73
   1 -13   3    4.48    0.77
   1 -13   3    4.16    0.83
  -1 -13  -3    3.09    0.58
   1  13   3    1.32    0.67
  -1  13  -3    2.89    0.72
  -1  13  -3    1.84    0.71
   1  13   3    3.09    0.88
   2 -13   3    2.75    0.64
   2 -13   3    2.06    0.62
  -2 -13  -3    2.05    0.58
  -2  13  -3    2.77    0.83
  -2  13  -3    2.15    0.69
   2  13   3    2.51    0.69
   2  13   3    2.91    0.86
   3 -13   3    5.33    0.90
  -3 -13  -3    5.96    0.84
   3 -13   3    5.25    0.88
   3 -13   3    4.21    0.83
   3  13   3    4.71    0.88
  -3  13  -3    3.99    0.96
   3  13   3    4.14    0.92
  -3  13  -3    5.88    0.93
   4 -13   3    4.07    0.85
   4 -13   3    3.98    0.77
   4 -13   3    3.05    0.67
  -4 -13  -3    3.04    0.72
   4  13   3    2.60    0.82
  -4  13  -3    2.24    0.73
  -4  13  -3    4.21    0.88
   4  13   3    3.48    0.85
   5 -13   3    1.40    0.58
   5 -13   3    0.63    0.51
   5 -13   3    0.94    0.61
  -5 -13  -3    0.47    0.46
  -5  13  -3   -0.53    0.44
   5  13   3    0.53    0.56
  -5  13  -3    0.54    0.62
   5  13   3    1.52    0.72
   6 -13   3    2.54    0.70
   6 -13   3    1.21    0.57
  -6 -13  -3    2.80    0.74
   6 -13   3    2.78    0.80
  -6  13  -3    1.38    0.65
  -6  13  -3    2.66    0.89
   6  13   3    1.08    0.65
   6  13   3    2.02    0.76
   7 -13   3    2.05    0.64
  -7 -13  -3    2.58    0.78
   7 -13   3    3.54    0.80
   7 -13   3    2.80    0.80
  -7  13  -3    3.05    0.90
  -7  13  -3    3.57    0.97
   7  13   3    2.48    0.85
   7  13   3    1.28    0.70
   8 -13   3    0.29    0.52
   8 -13   3    0.05    0.55
  -8 -13  -3    0.26    0.52
   8 -13   3   -0.64    0.34
  -8  13  -3    0.15    0.63
   8  13   3    0.25    0.58
   8  13   3   -0.05    0.68
  -6 -14   3    0.77    0.60
   6 -14  -3    1.34    0.56
   6 -14  -3    1.09    0.55
   6 -14  -3    1.15    0.66
  -6  14   3   -0.87    0.52
   6  14  -3    1.18    0.61
   6  14  -3    0.88    0.76
  -6  14   3    1.33    0.75
   5 -14  -3    0.41    0.46
   5 -14  -3    0.50    0.63
  -5 -14   3    0.70    0.55
   5 -14  -3    0.14    0.40
  -5  14   3    0.97    0.74
   5  14  -3    0.94    0.69
   5  14  -3    0.10    0.54
  -5  14   3    1.71    0.73
   4 -14  -3    5.46    0.88
  -4 -14   3    2.88    0.82
   4 -14  -3    5.74    0.91
   4 -14  -3    7.40    1.18
   4  14  -3    5.23    1.12
  -4  14   3    5.82    1.08
  -4  14   3    6.92    1.18
   4  14  -3    6.26    1.05
  -3 -14   3    0.08    0.50
   3 -14  -3    0.23    0.54
   3 -14  -3    0.35    0.47
   3 -14  -3    0.14    0.43
   3  14  -3    0.19    0.47
   3  14  -3    0.17    0.53
  -3  14   3    0.91    0.66
  -3  14   3   -0.23    0.56
  -2 -14   3    0.06    0.37
   2 -14  -3    0.49    0.46
   2 -14  -3    0.31    0.45
  -2 -14   3    0.01    0.54
  -2  14   3    0.15    0.54
   2  14  -3   -0.67    0.45
  -2  14   3   -0.42    0.41
   2  14  -3   -0.01    0.62
  -1 -14   3    1.19    0.51
  -1 -14   3    1.12    0.58
   1 -14  -3    1.11    0.52
   1 -14  -3    0.60    0.44
   1  14  -3    1.78    0.67
  -1  14   3    2.39    0.73
   1  14  -3    0.49    0.62
  -1  14   3    1.27    0.74
   0 -14  -3    0.57    0.44
   0 -14  -3    0.09    0.39
   0 -14   3    0.42    0.45
   0 -14   3   -0.30    0.43
   0  14  -3    0.60    0.56
   0  14   3    0.95    0.68
   0  14  -3    0.10    0.52
   0  14   3   -0.09    0.47
  -1 -14  -3    9.52    1.10
   1 -14   3    8.95    1.11
  -1 -14  -3    8.48    0.91
   1 -14   3    7.55    0.97
   1  14   3    8.08    1.23
  -1  14  -3    8.28    1.12
   1  14   3    8.53    1.22
  -1  14  -3    7.76    1.26
   2 -14   3    2.66    0.73
   2 -14   3    2.79    0.72
  -2 -14  -3    2.85    0.71
  -2  14  -3    2.75    0.81
  -2  14  -3    4.88    1.08
   2  14   3    3.33    0.91
   2  14   3    4.30    1.06
   3 -14   3    1.32    0.61
   3 -14   3    2.06    0.68
  -3 -14  -3    1.90    0.60
   3 -14   3    0.19    0.48
   3  14   3    2.04    0.86
  -3  14  -3    1.52    0.66
  -3  14  -3    1.55    0.73
   3  14   3    0.53    0.54
   4 -14   3    1.99    0.66
   4 -14   3    0.50    0.54
   4 -14   3    1.43    0.69
  -4 -14  -3    1.29    0.61
  -4  14  -3    2.96    0.94
  -4  14  -3    1.44    0.68
   4  14   3    1.93    0.77
   4  14   3    0.47    0.65
  -5 -14  -3    2.15    0.67
   5 -14   3    2.39    0.70
   5 -14   3    2.02    0.78
   5 -14   3    2.82    0.71
   5  14   3    1.23    0.81
   5  14   3    0.62    0.50
  -5  14  -3    2.48    0.83
  -5  14  -3    0.40    0.64
   6 -14   3   -0.04    0.50
   6 -14   3    0.71    0.55
   6 -14   3    0.38    0.57
  -6 -14  -3   -0.05    0.52
   6  14   3    0.87    0.78
  -6  14  -3    0.31    0.59
  -6  14  -3    1.38    0.83
   6  14   3    1.51    0.66
   3 -15  -3    0.73    0.65
   3 -15  -3    1.34    0.55
   3 -15  -3    2.23    0.68
  -3 -15   3    1.56    0.74
   3  15  -3    2.52    0.81
  -3  15   3    2.59    0.91
   3  15  -3    1.77    0.79
  -3  15   3    1.28    0.76
   2 -15  -3    3.52    0.96
   2 -15  -3    4.45    0.85
   2 -15  -3    6.01    0.95
  -2 -15   3    5.28    1.01
  -2  15   3    5.10    1.15
   2  15  -3    3.97    1.01
   2  15  -3    7.00    1.12
  -2  15   3    3.92    1.04
  -1 -15   3    0.07    0.43
   1 -15  -3   -0.15    0.40
   1 -15  -3   -0.76    0.39
  -1 -15   3    0.30    0.53
  -1  15   3    0.72    0.65
   1  15  -3    1.05    0.73
   1  15  -3    0.19    0.53
  -1  15   3   -0.29    0.57
   0 -15   3    1.45    0.71
   0 -15  -3    2.37    0.65
   0 -15  -3    2.50    0.73
   0 -15   3    2.79    0.68
   0  15   3    2.21    0.83
   0  15  -3    2.69    0.83
   0  15  -3    4.13    0.95
   0  15   3    2.64    0.92
  -1 -15  -3    2.13    0.72
   1 -15   3    2.63    0.70
   1 -15   3    3.17    0.82
   1  15   3    2.88    0.86
   1  15   3    2.41    0.92
  -1  15  -3    2.13    0.81
  -1  15  -3    2.21    0.73
  -2 -15  -3    4.09    0.84
   2 -15   3    4.09    0.85
   2 -15   3    2.65    0.77
  -2  15  -3    3.17    0.98
   2  15   3    2.79    0.89
  -2  15  -3    2.93    0.84
   2  15   3    2.29    0.86
  -3 -15  -3    1.17    0.62
   3 -15   3    0.39    0.54
   3 -15   3    1.01    0.68
   3 -15   3    1.19    0.59
   3  15   3    1.78    0.80
  -3  15  -3    1.40    0.73
  -3  15  -3    0.68    0.66
   3  15   3    1.03    0.75
  16   0  -4   -0.02    0.64
 -16   0   4    0.41    0.70
 -15   0   4    0.24    0.58
  15   0  -4    0.48    0.61
  14   0  -4    1.64    0.68
 -14   0   4    1.50    0.69
 -13   0   4   -0.55    0.45
  13   0  -4   -0.43    0.40
  12   0  -4    6.04    0.93
 -12   0   4    6.76    1.01
  12   0  -4    6.12    0.60
  11   0  -4   -0.40    0.31
  11   0  -4    0.23    0.45
  11   0  -4    0.22    0.27
 -11   0   4    0.40    0.29
 -11   0   4    0.43    0.48
 -10   0   4    4.36    0.77
 -10   0   4    4.46    0.54
  10   0  -4    2.92    0.65
  10   0  -4    4.10    0.48
  10   0  -4    3.68    0.62
 -10   0   4    4.04    0.68
  -9   0   4    0.34    0.33
   9   0  -4    0.03    0.21
  -9   0   4    0.47    0.25
   9   0  -4    0.37    0.42
   9   0  -4    0.14    0.27
  -9   0   4    0.20    0.23
  -9   0   4   -0.11    0.38
   8   0  -4   -0.21    0.20
   8   0  -4    0.04    0.31
   8   0  -4   -0.09    0.23
  -8   0   4    0.07    0.34
  -8   0   4    0.40    0.22
  -8   0   4   -0.18    0.28
  -8   0   4    0.04    0.21
   7   0  -4    0.39    0.24
   7   0  -4   -0.18    0.25
   7   0  -4   -0.37    0.30
  -7   0   4   -0.29    0.27
  -7   0   4   -0.28    0.19
  -7   0   4    0.34    0.30
  -7   0   4    0.28    0.20
   6   0  -4    1.74    0.35
   6   0  -4    1.14    0.29
  -6   0   4    1.94    0.32
  -6   0   4    2.10    0.40
   6   0  -4    2.04    0.47
  -6   0   4    1.71    0.27
  -6   0   4    1.27    0.41
  -5   0   4   -0.04    0.14
   5   0  -4    0.38    0.27
  -5   0   4   -0.04    0.28
   5   0  -4    0.21    0.24
  -5   0   4    0.02    0.23
  -5   0   4    0.16    0.21
   5   0  -4    0.27    0.21
   4   0  -4   19.52    0.62
  -4   0   4   21.56    0.88
  -4   0   4   20.13    0.63
  -4   0   4   19.49    0.83
   4   0  -4   16.73    0.87
   4   0  -4   19.19    0.82
  -3   0   4    0.03    0.19
   3   0  -4    0.09    0.21
   3   0  -4   -0.08    0.22
  -3   0   4   -0.01    0.26
   2   0  -4  182.67    4.46
  -2   0   4  174.09    4.44
   2   0  -4  176.36    4.30
  -2   0   4  165.06    4.42
   1   0  -4    0.00    0.11
   1   0  -4    0.10    0.16
  -1   0   4   -0.36    0.21
   1   0  -4    0.19    0.15
  -1   0   4    0.21    0.21
   0   0  -4   45.94    1.21
   0   0  -4   46.18    1.18
   0   0  -4   48.01    1.31
   0   0   4   45.62    1.22
   0   0   4   46.37    1.33
   0   0   4   44.73    1.34
   0   0  -4   44.23    1.19
  -1   0  -4   -0.11    0.11
   1   0   4   -0.06    0.15
   1   0   4    0.06    0.17
  -1   0  -4    0.21    0.21
  -1   0  -4   -0.01    0.09
   1   0   4   -0.08    0.08
   1   0   4    0.21    0.19
   2   0   4    0.83    0.21
   2   0   4    0.67    0.19
  -2   0  -4    0.86    0.20
  -2   0  -4    0.93    0.28
   2   0   4    0.79    0.15
  -2   0  -4    0.65    0.20
   2   0   4    0.64    0.25
   3   0   4   -0.08    0.15
   3   0   4   -0.18    0.14
   3   0   4   -0.17    0.23
  -3   0  -4    0.02    0.15
  -3   0  -4    0.03    0.24
  -3   0  -4    0.27    0.20
   3   0   4   -0.05    0.14
  -4   0  -4   13.04    0.68
   4   0   4   13.08    0.61
  -4   0  -4   13.50    0.76
   4   0   4   13.08    0.74
   4   0   4   12.92    0.53
  -4   0  -4   12.92    0.60
   5   0   4    0.02    0.17
  -5   0  -4    0.09    0.17
  -5   0  -4   -0.30    0.19
   5   0   4    0.34    0.30
   5   0   4    0.15    0.21
  -5   0  -4   -0.22    0.27
   5   0   4    0.05    0.14
  -6   0  -4   28.89    1.13
   6   0   4   31.53    1.20
  -6   0  -4   29.19    1.33
  -6   0  -4   29.62    1.26
   6   0   4   31.76    1.13
   6   0   4   29.94    0.98
   6   0   4   28.10    1.30
   7   0   4   -0.02    0.21
  -7   0  -4    0.14    0.29
  -7   0  -4    0.16    0.32
   7   0   4   -0.24    0.13
   7   0   4    0.38    0.26
  -7   0  -4   -0.02    0.23
  -8   0  -4    1.97    0.40
  -8   0  -4    2.61    0.51
   8   0   4    2.12    0.38
   8   0   4    2.52    0.47
   8   0   4    2.27    0.31
  -8   0  -4    2.95    0.55
  -9   0  -4   -0.06    0.28
  -9   0  -4   -0.48    0.28
   9   0   4    0.34    0.33
  -9   0  -4   -0.19    0.28
   9   0   4   -0.06    0.17
 -10   0  -4   36.47    1.78
  10   0   4   36.12    1.27
  10   0   4   36.22    1.67
 -10   0  -4   35.72    1.75
 -10   0  -4   40.23    1.73
 -11   0  -4   -0.10    0.39
 -11   0  -4    0.32    0.39
  11   0   4    1.23    0.48
 -11   0  -4    0.08    0.35
 -12   0  -4    1.31    0.54
 -12   0  -4    0.63    0.49
 -12   0  -4    1.22    0.56
  12   0   4    2.54    0.62
 -13   0  -4   -0.09    0.45
 -13   0  -4    0.40    0.51
  13   0   4    0.44    0.49
 -13   0  -4   -0.15    0.49
 -14   0  -4    0.36    0.53
  14   0   4   -0.12    0.47
 -14   0  -4    0.24    0.52
 -14   0  -4   -0.18    0.54
  15   0   4   -0.42    0.47
 -15   0  -4    1.60    0.69
 -15   0  -4    0.55    0.62
  16  -1  -4    0.70    0.71
 -16  -1   4    0.37    0.67
  16   1  -4    1.07    0.78
 -16   1   4   -0.08    0.63
  15  -1  -4   -0.89    0.36
 -15  -1   4    0.33    0.63
 -15   1   4   -0.31    0.58
  15   1  -4    0.92    0.65
 -14  -1   4    5.70    1.09
  14  -1  -4    2.77    0.85
 -14   1   4    4.62    1.00
  14   1  -4    2.24    0.80
 -13  -1   4    0.43    0.62
  13  -1  -4    0.07    0.30
  13  -1  -4    0.84    0.59
 -13   1   4    0.07    0.52
  13   1  -4    0.56    0.51
  12  -1  -4   31.19    1.32
  12  -1  -4   24.66    1.63
  12  -1  -4   27.38    1.52
 -12  -1   4   29.22    1.80
 -12   1   4   26.19    1.71
  12   1  -4   26.33    1.71
  11  -1  -4    0.60    0.29
  11  -1  -4    0.07    0.35
  11  -1  -4    0.93    0.51
 -11  -1   4   -0.02    0.27
 -11  -1   4    0.10    0.40
 -11  -1   4   -0.12    0.48
  11   1  -4    0.83    0.48
  11   1  -4    0.03    0.24
  11   1  -4   -0.02    0.36
 -11   1   4   -0.45    0.41
 -10  -1   4    2.81    0.47
 -10  -1   4    3.41    0.44
  10  -1  -4    3.30    0.46
 -10  -1   4    3.03    0.63
  10  -1  -4    1.96    0.50
  10  -1  -4    2.95    0.65
 -10  -1   4    3.22    0.73
  10   1  -4    2.24    0.56
 -10   1   4    3.69    0.70
 -10   1   4    1.72    0.54
  10   1  -4    2.69    0.42
 -10   1   4    3.21    0.48
  10   1  -4    2.82    0.60
   9  -1  -4    8.21    0.90
  -9  -1   4    8.47    0.84
  -9  -1   4    7.51    0.61
  -9  -1   4    6.94    0.54
   9  -1  -4    8.00    0.61
  -9  -1   4    6.82    0.80
   9  -1  -4    7.13    0.71
  -9   1   4    6.52    0.58
  -9   1   4    8.07    0.62
  -9   1   4    8.51    0.86
   9   1  -4    7.42    0.55
  -9   1   4    6.83    0.73
   9   1  -4    7.81    0.77
   9   1  -4    7.10    0.60
   9   1  -4    7.66    0.82
  -8  -1   4    4.25    0.69
  -8  -1   4    5.68    0.51
   8  -1  -4    5.38    0.73
   8  -1  -4    5.55    0.61
  -8  -1   4    5.38    0.50
   8  -1  -4    5.39    0.52
  -8  -1   4    5.53    0.66
   8   1  -4    5.10    0.49
   8   1  -4    4.95    0.48
   8   1  -4    5.05    0.67
  -8   1   4    4.52    0.67
   8   1  -4    5.93    0.65
  -8   1   4    5.74    0.53
  -8   1   4    5.04    0.48
  -8   1   4    6.00    0.66
  -7  -1   4    0.21    0.20
  -7  -1   4    0.10    0.19
   7  -1  -4    0.16    0.22
   7  -1  -4   -0.19    0.25
  -7  -1   4    0.06    0.26
   7  -1  -4   -0.21    0.23
  -7  -1   4   -0.42    0.27
   7   1  -4   -0.08    0.20
   7   1  -4    0.08    0.28
   7   1  -4    0.34    0.32
   7   1  -4    0.26    0.22
  -7   1   4    0.37    0.33
  -7   1   4    0.01    0.26
  -7   1   4   -0.02    0.18
  -7   1   4    0.11    0.20
  -6  -1   4    3.84    0.41
  -6  -1   4    3.98    0.37
   6  -1  -4    3.25    0.53
  -6  -1   4    4.31    0.55
  -6  -1   4    4.74    0.58
   6  -1  -4    3.92    0.49
   6  -1  -4    4.20    0.45
  -6   1   4    4.81    0.48
  -6   1   4    3.84    0.51
  -6   1   4    4.72    0.39
  -6   1   4    3.86    0.55
   6   1  -4    3.19    0.52
   6   1  -4    3.18    0.50
   6   1  -4    4.12    0.38
   5  -1  -4   12.31    0.69
  -5  -1   4   15.39    0.72
   5  -1  -4   13.29    0.72
   5  -1  -4   13.98    0.82
  -5  -1   4   12.95    0.84
  -5   1   4   13.09    0.80
  -5   1   4   13.47    0.70
   5   1  -4   13.85    0.77
  -5   1   4   13.77    0.57
   5   1  -4   15.22    0.61
  -5   1   4   13.41    0.76
   5   1  -4   12.75    0.81
  -4  -1   4    0.30    0.28
   4  -1  -4    0.60    0.25
   4  -1  -4    0.23    0.21
  -4  -1   4    0.15    0.21
   4  -1  -4    0.23    0.27
  -4  -1   4    0.30    0.22
   4   1  -4    0.30    0.15
  -4   1   4    0.13    0.26
   4   1  -4   -0.17    0.25
  -4   1   4    0.36    0.14
  -4   1   4    0.48    0.24
   4   1  -4   -0.07    0.21
  -3  -1   4    1.94    0.36
   3  -1  -4    2.92    0.40
   3  -1  -4    2.50    0.33
  -3  -1   4    2.69    0.37
  -3  -1   4    2.75    0.40
   3   1  -4    2.76    0.41
  -3   1   4    2.28    0.34
   3   1  -4    2.25    0.23
  -3   1   4    2.41    0.19
  -3   1   4    2.49    0.37
   3   1  -4    2.64    0.40
  -2  -1   4  221.69    5.62
  -2  -1   4  221.10    5.49
  -2  -1   4  217.95    5.59
   2  -1  -4  223.91    5.40
   2  -1  -4  217.20    5.66
  -2   1   4  229.31    5.56
  -2   1   4  228.71    5.40
   2   1  -4  230.68    5.48
   2   1  -4  226.96    5.53
  -2   1   4  223.03    5.62
   2   1  -4  227.09    5.63
  -1  -1   4   63.65    1.77
   1  -1  -4   63.45    1.56
  -1  -1   4   61.45    1.78
   1  -1  -4   60.51    1.73
   1  -1  -4   60.71    1.55
  -1   1   4   64.07    1.78
  -1   1   4   62.20    1.76
  -1   1   4   63.29    1.62
   1   1  -4   61.04    1.71
   1   1  -4   61.40    1.66
   1   1  -4   61.31    1.67
  -1   1   4   59.43    1.72
   0  -1   4  511.01   12.47
   0  -1   4  530.46   12.64
   0   1  -4  517.90   12.74
   0   1   4  524.10   12.68
   0   1   4  541.35   12.71
   0   1  -4  544.32   12.61
   0   1  -4  509.24   12.40
   0   1   4  542.63   12.63
   0   1   4  520.59   12.43
   1  -1   4    7.96    0.42
   1  -1   4    7.61    0.44
  -1  -1  -4    7.19    0.25
  -1  -1  -4    8.82    0.41
   1   1   4    8.53    0.48
   1   1   4    7.65    0.39
   1   1   4    7.68    0.36
  -1   1  -4    7.73    0.44
  -1   1  -4    7.32    0.53
   1   1   4    8.22    0.44
   2  -1   4  249.79    6.07
  -2  -1  -4  254.22    5.97
  -2  -1  -4  249.71    6.01
  -2  -1  -4  259.20    6.36
  -2  -1  -4  257.25    6.08
   2  -1   4  255.85    6.08
   2  -1   4  244.81    6.16
  -2   1  -4  248.71    6.12
   2   1   4  254.11    6.35
  -2   1  -4  254.54    6.39
   2   1   4  254.78    6.10
   2   1   4  248.71    6.17
  -2   1  -4  243.23    6.06
   2   1   4  248.17    6.07
  -3  -1  -4  101.57    2.64
   3  -1   4   99.09    2.65
   3  -1   4  103.15    2.63
   3  -1   4  104.31    2.64
   3  -1   4  103.83    2.64
  -3  -1  -4   97.61    2.65
  -3  -1  -4  102.59    2.87
  -3   1  -4   99.94    2.62
  -3   1  -4   99.11    2.73
   3   1   4  103.20    2.57
   3   1   4   99.69    2.68
   3   1   4  103.87    2.87
  -3   1  -4  101.85    2.90
   4  -1   4    8.35    0.48
  -4  -1  -4    7.67    0.48
   4  -1   4    8.04    0.49
  -4  -1  -4    8.77    0.57
  -4  -1  -4    7.17    0.58
   4  -1   4    8.35    0.45
   4   1   4    8.78    0.66
  -4   1  -4    8.53    0.67
   4   1   4    7.61    0.50
  -4   1  -4    7.83    0.45
   4   1   4    8.61    0.38
  -4   1  -4    8.03    0.58
  -5  -1  -4    0.62    0.28
   5  -1   4    0.00    0.15
   5  -1   4    0.28    0.22
   5  -1   4    0.22    0.19
  -5  -1  -4    0.58    0.29
  -5  -1  -4    0.03    0.16
   5   1   4    0.06    0.27
  -5   1  -4   -0.18    0.23
  -5   1  -4    0.28    0.19
   5   1   4    0.35    0.23
  -5   1  -4   -0.02    0.29
   5   1   4    0.09    0.13
   6  -1   4    9.02    0.50
  -6  -1  -4    7.63    0.58
  -6  -1  -4    8.10    0.67
   6  -1   4    8.12    0.55
  -6  -1  -4    7.80    0.70
   6  -1   4   10.38    0.64
   6   1   4    6.07    0.68
  -6   1  -4    8.66    0.70
   6   1   4    8.73    0.41
   6   1   4    8.83    0.63
  -6   1  -4    7.92    0.70
  -6   1  -4    8.72    0.57
  -7  -1  -4    2.04    0.38
   7  -1   4    2.60    0.34
   7  -1   4    3.66    0.44
  -7  -1  -4    3.18    0.53
  -7  -1  -4    2.33    0.46
   7  -1   4    2.28    0.42
  -7   1  -4    2.69    0.41
   7   1   4    3.08    0.48
  -7   1  -4    2.77    0.51
  -7   1  -4    2.66    0.50
   7   1   4    3.41    0.52
   7   1   4    2.97    0.41
   7   1   4    3.38    0.28
  -8  -1  -4    0.59    0.34
  -8  -1  -4    0.86    0.38
   8  -1   4    0.81    0.24
  -8  -1  -4    1.00    0.37
   8  -1   4    0.91    0.32
   8  -1   4    0.82    0.35
  -8   1  -4    0.41    0.36
   8   1   4    0.75    0.33
   8   1   4    0.96    0.31
   8   1   4    0.39    0.35
  -8   1  -4    1.09    0.39
   8   1   4    0.50    0.17
  -8   1  -4    0.90    0.32
   9  -1   4    1.50    0.39
  -9  -1  -4    0.78    0.43
  -9  -1  -4    1.74    0.53
   9  -1   4    1.60    0.42
  -9  -1  -4    1.26    0.40
   9  -1   4    1.62    0.30
   9   1   4    1.87    0.47
  -9   1  -4    1.80    0.44
   9   1   4    1.86    0.26
  -9   1  -4    2.26    0.54
   9   1   4    1.32    0.46
  -9   1  -4    1.74    0.51
 -10  -1  -4   10.85    0.99
 -10  -1  -4    9.80    0.91
  10  -1   4    8.64    0.83
 -10  -1  -4    9.60    0.95
  10  -1   4   10.12    0.64
 -10   1  -4   10.44    0.90
  10   1   4    9.44    0.87
  10   1   4    7.82    0.90
 -10   1  -4    8.21    0.87
 -10   1  -4   10.09    0.94
  11  -1   4    1.98    0.36
 -11  -1  -4    1.50    0.57
 -11  -1  -4    2.62    0.62
 -11  -1  -4    3.03    0.70
  11  -1   4    1.34    0.52
 -11   1  -4    1.63    0.53
 -11   1  -4    1.94    0.61
 -11   1  -4    1.64    0.55
  11   1   4    2.20    0.57
 -12  -1  -4   -0.63    0.39
  12  -1   4   -0.03    0.39
 -12  -1  -4    0.32    0.45
 -12  -1  -4    0.69    0.50
 -12   1  -4   -0.80    0.33
 -12   1  -4    0.34    0.46
  12   1   4    0.10    0.41
 -12   1  -4   -0.91    0.35
 -13  -1  -4    1.95    0.69
 -13  -1  -4    1.94    0.64
  13  -1   4    1.07    0.57
 -13  -1  -4    1.41    0.62
  13   1   4    0.91    0.49
 -13   1  -4    2.05    0.67
 -13   1  -4    1.36    0.61
 -13   1  -4    1.35    0.59
 -14  -1  -4    0.35    0.57
 -14  -1  -4   -0.46    0.47
 -14  -1  -4    0.43    0.52
  14  -1   4    0.36    0.52
 -14   1  -4    0.00    0.52
 -14   1  -4    0.33    0.50
  14   1   4    0.55    0.52
 -15  -1  -4   -0.41    0.51
  15  -1   4   -0.51    0.45
 -15  -1  -4    1.16    0.62
 -15   1  -4    0.30    0.59
  15   1   4   -0.31    0.45
 -15   1  -4    0.29    0.60
 -16  -2   4    1.33    0.80
  16  -2  -4    0.98    0.62
  16   2  -4    0.37    0.71
 -16   2   4    1.79    0.82
  15  -2  -4    0.39    0.54
 -15  -2   4   -0.24    0.60
 -15   2   4    0.10    0.63
  15   2  -4   -0.73    0.53
  14  -2  -4    0.58    0.54
 -14  -2   4   -0.15    0.53
  14   2  -4    0.35    0.59
 -14   2   4    0.28    0.56
  13  -2  -4   -0.01    0.32
  13  -2  -4   -0.69    0.48
 -13  -2   4    0.15    0.58
 -13   2   4    0.39    0.53
  13   2  -4    0.00    0.50
 -12  -2   4    0.49    0.56
  12  -2  -4   -0.09    0.29
  12  -2  -4   -0.29    0.45
  12  -2  -4   -0.21    0.36
  12   2  -4    0.78    0.51
 -12   2   4   -0.15    0.45
  11  -2  -4    0.20    0.29
 -11  -2   4    0.27    0.46
 -11  -2   4    0.94    0.36
  11  -2  -4    0.53    0.39
  11  -2  -4    0.96    0.56
 -11  -2   4    0.48    0.44
 -11   2   4   -0.13    0.42
  11   2  -4    0.00    0.44
  11   2  -4    0.66    0.37
  10  -2  -4    0.51    0.47
  10  -2  -4    0.42    0.29
 -10  -2   4    0.12    0.23
  10  -2  -4    0.16    0.34
 -10  -2   4    0.24    0.28
 -10  -2   4   -0.43    0.34
 -10  -2   4    0.23    0.40
  10   2  -4    0.71    0.43
  10   2  -4   -0.02    0.41
  10   2  -4    0.27    0.22
 -10   2   4   -0.23    0.38
  10   2  -4    0.46    0.30
 -10   2   4    0.32    0.27
   9  -2  -4   -0.45    0.31
  -9  -2   4   -0.06    0.32
  -9  -2   4    0.03    0.38
  -9  -2   4   -0.03    0.20
   9  -2  -4    0.04    0.29
  -9  -2   4    0.16    0.25
   9  -2  -4    0.13    0.25
   9   2  -4   -0.07    0.30
   9   2  -4    0.11    0.28
   9   2  -4    0.20    0.22
  -9   2   4    0.11    0.25
   9   2  -4   -0.45    0.36
  -9   2   4   -0.02    0.30
  -9   2   4    0.07    0.33
  -8  -2   4   -0.06    0.30
   8  -2  -4    0.34    0.24
  -8  -2   4   -0.05    0.18
  -8  -2   4    0.28    0.23
  -8  -2   4    0.35    0.35
   8  -2  -4    0.00    0.28
   8  -2  -4   -0.01    0.32
   8   2  -4    0.30    0.34
   8   2  -4    0.03    0.28
  -8   2   4   -0.13    0.33
  -8   2   4    0.15    0.21
  -8   2   4    0.09    0.29
   8   2  -4    0.10    0.19
   8   2  -4    0.19    0.24
   7  -2  -4   24.54    1.11
   7  -2  -4   22.04    1.21
   7  -2  -4   22.44    1.02
  -7  -2   4   23.32    1.24
  -7  -2   4   23.65    0.98
   7   2  -4   24.92    1.02
  -7   2   4   24.34    0.97
  -7   2   4   23.18    1.17
   7   2  -4   23.02    1.21
   7   2  -4   26.54    1.21
  -7   2   4   22.04    1.12
  -7   2   4   24.64    1.06
   6  -2  -4   52.79    1.95
  -6  -2   4   54.67    1.69
  -6  -2   4   50.43    1.93
   6  -2  -4   52.40    1.74
  -6  -2   4   55.95    1.92
   6  -2  -4   56.32    1.77
  -6   2   4   53.03    1.81
   6   2  -4   54.98    1.94
  -6   2   4   52.25    1.74
   6   2  -4   53.72    1.67
  -6   2   4   49.95    1.82
   6   2  -4   51.36    1.83
  -6   2   4   50.44    1.60
  -5  -2   4    6.40    0.49
   5  -2  -4    6.61    0.53
  -5  -2   4    6.17    0.64
   5  -2  -4    6.59    0.50
   5  -2  -4    6.85    0.63
  -5  -2   4    6.52    0.61
   5   2  -4    5.28    0.55
  -5   2   4    5.89    0.51
   5   2  -4    7.00    0.60
  -5   2   4    6.42    0.56
   5   2  -4    6.64    0.46
  -5   2   4    7.38    0.61
  -5   2   4    7.22    0.44
   4  -2  -4    6.17    0.45
  -4  -2   4    6.84    0.49
  -4  -2   4    6.44    0.55
  -4  -2   4    5.67    0.58
   4  -2  -4    6.39    0.50
   4  -2  -4    5.19    0.54
  -4   2   4    5.66    0.37
   4   2  -4    5.33    0.54
  -4   2   4    6.27    0.48
   4   2  -4    5.10    0.49
  -4   2   4    5.24    0.51
   4   2  -4    5.94    0.41
  -3  -2   4  550.10   13.35
   3  -2  -4  541.09   13.38
   3  -2  -4  555.20   13.08
   3  -2  -4  552.64   13.61
  -3  -2   4  549.55   13.24
  -3  -2   4  552.63   13.36
   3   2  -4  560.30   13.26
   3   2  -4  543.16   13.52
   3   2  -4  563.61   13.40
  -3   2   4  547.01   13.39
  -3   2   4  564.93   13.33
  -3   2   4  559.96   13.23
   2  -2  -4   75.63    2.12
   2  -2  -4   74.67    1.94
  -2  -2   4   73.22    2.10
  -2  -2   4   75.34    2.19
   2  -2  -4   72.99    2.17
  -2  -2   4   71.80    2.10
   2  -2  -4   76.44    1.99
  -2   2   4   78.27    2.14
  -2   2   4   72.07    2.05
  -2   2   4   77.38    2.00
  -2   2   4   76.22    2.22
   2   2  -4   77.04    2.16
   2   2  -4   76.28    2.07
   2   2  -4   74.72    2.10
   1  -2  -4   60.85    1.75
  -1  -2   4   58.21    1.75
   1  -2  -4   61.62    1.53
   1  -2  -4   58.75    1.76
   1  -2  -4   59.78    1.55
  -1  -2   4   62.07    1.79
  -1  -2   4   63.11    1.74
   1   2  -4   62.28    1.79
  -1   2   4   61.80    1.69
  -1   2   4   60.81    1.76
   1   2  -4   61.48    1.76
   1   2  -4   63.37    1.68
  -1   2   4   60.80    1.67
  -1   2   4   62.04    1.81
   0  -2   4  327.28    7.85
   0  -2   4  320.35    7.74
   0  -2   4  319.25    7.70
   0   2   4  316.07    7.65
   0   2  -4  309.88    7.76
   0   2   4  329.17    7.82
   0   2   4  315.64    7.91
   0   2   4  327.62    7.91
   0   2  -4  312.17    7.96
   0   2  -4  334.65    7.76
  -1  -2  -4   12.44    0.40
  -1  -2  -4   13.08    0.51
  -1  -2  -4   13.78    0.39
   1  -2   4   13.97    0.57
   1  -2   4   14.81    0.58
   1  -2   4   14.48    0.60
  -1   2  -4   12.94    0.71
   1   2   4   14.54    0.68
   1   2   4   13.02    0.57
   1   2   4   12.93    0.52
  -1   2  -4   14.11    0.66
   1   2   4   13.31    0.55
  -1   2  -4   13.68    0.46
  -2  -2  -4    4.79    0.32
   2  -2   4    4.76    0.33
   2  -2   4    4.53    0.29
  -2  -2  -4    4.69    0.28
   2  -2   4    4.61    0.36
   2  -2   4    4.91    0.39
  -2  -2  -4    4.30    0.30
   2   2   4    4.48    0.35
  -2   2  -4    4.34    0.44
   2   2   4    4.77    0.31
   2   2   4    4.62    0.33
  -2   2  -4    4.55    0.30
   2   2   4    4.43    0.45
  -2   2  -4    4.45    0.48
  -2   2  -4    5.19    0.34
   3  -2   4   12.94    0.57
  -3  -2  -4   13.15    0.60
  -3  -2  -4   13.46    0.58
   3  -2   4   13.55    0.61
   3  -2   4   13.28    0.61
   3  -2   4   12.93    0.55
  -3  -2  -4   14.16    0.57
  -3   2  -4   13.44    0.56
   3   2   4   13.14    0.76
  -3   2  -4   13.94    0.79
  -3   2  -4   13.95    0.72
   3   2   4   13.44    0.47
   3   2   4   14.08    0.64
  -4  -2  -4   21.95    0.87
   4  -2   4   23.72    0.88
   4  -2   4   23.97    0.89
   4  -2   4   22.36    0.88
  -4   2  -4   23.21    0.83
  -4   2  -4   24.03    1.02
   4   2   4   23.99    0.68
   4   2   4   23.26    0.94
  -4   2  -4   24.87    1.11
   4   2   4   23.47    1.07
  -5  -2  -4   72.18    2.21
  -5  -2  -4   70.54    2.13
   5  -2   4   76.29    2.15
   5  -2   4   76.16    2.19
  -5  -2  -4   71.16    2.35
   5  -2   4   72.55    2.09
   5   2   4   70.60    2.20
   5   2   4   75.64    1.84
   5   2   4   70.80    2.37
  -5   2  -4   73.76    2.29
  -5   2  -4   73.93    2.07
  -5   2  -4   72.33    2.40
  -6  -2  -4   10.02    0.79
   6  -2   4   10.08    0.59
  -6  -2  -4   11.24    0.75
   6  -2   4   11.59    0.65
  -6  -2  -4   10.09    0.64
   6  -2   4   10.28    0.69
  -6   2  -4   10.67    0.81
   6   2   4   11.24    0.80
   6   2   4   11.60    0.41
  -6   2  -4   10.73    0.77
  -6   2  -4   10.85    0.62
   6   2   4   11.53    0.72
  -7  -2  -4   54.71    2.08
   7  -2   4   56.56    1.76
   7  -2   4   57.17    1.85
   7  -2   4   55.19    1.92
  -7  -2  -4   54.01    1.89
  -7  -2  -4   60.51    2.04
  -7   2  -4   55.54    2.11
   7   2   4   54.21    2.06
   7   2   4   51.03    1.90
  -7   2  -4   56.65    1.82
  -7   2  -4   57.50    2.05
   7   2   4   56.06    1.48
   8  -2   4    0.20    0.30
   8  -2   4    0.10    0.22
  -8  -2  -4    0.67    0.34
   8  -2   4    0.15    0.22
  -8  -2  -4    1.14    0.41
  -8  -2  -4    0.19    0.35
   8   2   4    0.41    0.33
  -8   2  -4   -0.11    0.35
  -8   2  -4    0.18    0.27
   8   2   4    0.07    0.39
   8   2   4    0.24    0.14
  -8   2  -4    0.55    0.36
  -9  -2  -4    0.07    0.35
  -9  -2  -4    0.39    0.41
  -9  -2  -4    0.03    0.32
   9  -2   4   -0.05    0.21
   9  -2   4    0.00    0.31
   9  -2   4    0.70    0.32
   9   2   4    0.34    0.40
  -9   2  -4    0.21    0.30
   9   2   4    0.15    0.32
  -9   2  -4   -0.12    0.32
  -9   2  -4    0.30    0.39
 -10  -2  -4    5.50    0.84
  10  -2   4    5.20    0.70
 -10  -2  -4    5.52    0.78
  10  -2   4    6.16    0.57
 -10  -2  -4    4.37    0.76
  10   2   4    5.17    0.67
 -10   2  -4    6.05    0.78
 -10   2  -4    5.25    0.79
 -10   2  -4    6.66    0.76
  10   2   4    6.74    0.83
 -11  -2  -4    0.42    0.48
 -11  -2  -4    0.43    0.44
  11  -2   4    1.17    0.47
  11  -2   4    0.41    0.29
 -11  -2  -4    0.11    0.44
 -11   2  -4    0.50    0.45
 -11   2  -4    0.68    0.44
  11   2   4   -0.01    0.36
 -11   2  -4   -0.07    0.38
  11   2   4    1.25    0.50
 -12  -2  -4    7.05    0.98
  12  -2   4    8.62    0.70
 -12  -2  -4   10.03    1.08
 -12  -2  -4    7.82    1.05
  12  -2   4    7.95    0.89
  12   2   4    7.42    0.91
 -12   2  -4    8.35    1.02
  12   2   4    9.91    1.06
 -12   2  -4    7.95    1.01
 -12   2  -4    7.04    0.91
  13  -2   4    9.07    1.07
 -13  -2  -4    8.64    1.10
 -13  -2  -4    8.39    1.10
 -13  -2  -4    9.78    1.17
  13   2   4    9.36    1.06
 -13   2  -4    9.15    1.06
 -13   2  -4   10.81    1.16
 -14  -2  -4    0.65    0.60
 -14  -2  -4   -0.47    0.43
  14  -2   4   -0.03    0.48
 -14  -2  -4    0.37    0.58
 -14   2  -4   -0.17    0.47
 -14   2  -4   -0.06    0.52
  14   2   4   -0.48    0.41
 -15  -2  -4    0.63    0.62
  15  -2   4    1.68    0.69
 -15  -2  -4    1.22    0.65
 -15  -2  -4   -0.12    0.58
 -15   2  -4    0.65    0.60
  15   2   4    0.54    0.57
 -15   2  -4    0.69    0.60
 -15  -3   4    0.88    0.71
  15  -3  -4    0.40    0.61
 -15   3   4   -0.09    0.54
  15   3  -4    0.46    0.58
 -14  -3   4    1.36    0.75
  14  -3  -4    1.83    0.50
  14  -3  -4    3.11    0.83
 -14   3   4    1.51    0.70
  14   3  -4    1.61    0.69
 -13  -3   4    0.82    0.67
  13  -3  -4    0.52    0.50
  13  -3  -4    1.23    0.57
  13  -3  -4    1.22    0.46
 -13   3   4    1.98    0.73
  13   3  -4    2.18    0.72
  12  -3  -4    6.33    0.70
  12  -3  -4    8.33    0.91
 -12  -3   4    7.42    1.10
  12  -3  -4    9.42    1.06
  12   3  -4    7.49    1.04
 -12   3   4    6.38    1.01
  11  -3  -4    2.39    0.49
 -11  -3   4    2.68    0.69
  11  -3  -4    3.86    0.69
  11  -3  -4    3.10    0.75
 -11  -3   4    3.34    0.58
 -11  -3   4    2.35    0.67
  11   3  -4    3.02    0.60
  11   3  -4    3.06    0.70
 -11   3   4    2.24    0.61
  10  -3  -4    6.50    0.75
 -10  -3   4    5.42    0.82
 -10  -3   4    6.85    0.67
  10  -3  -4    6.74    0.66
  10  -3  -4    5.52    0.86
 -10  -3   4    6.45    0.87
  10   3  -4    5.49    0.66
 -10   3   4    6.09    0.80
  10   3  -4    7.74    0.82
 -10   3   4    6.06    0.61
  10   3  -4    6.77    0.89
   9  -3  -4   19.85    1.03
   9  -3  -4   21.74    1.16
  -9  -3   4   19.86    1.33
  -9  -3   4   18.60    1.24
  -9  -3   4   19.68    0.88
  -9  -3   4   19.06    1.03
   9  -3  -4   20.72    1.30
  -9   3   4   20.11    1.20
   9   3  -4   21.25    0.89
   9   3  -4   19.60    1.18
   9   3  -4   19.50    1.27
   9   3  -4   20.29    1.07
  -9   3   4   20.48    1.02
   8  -3  -4    0.06    0.26
  -8  -3   4    0.78    0.35
   8  -3  -4    0.37    0.35
  -8  -3   4    0.71    0.42
  -8  -3   4    0.51    0.23
   8  -3  -4   -0.02    0.25
  -8   3   4    0.62    0.34
   8   3  -4    0.52    0.30
   8   3  -4    0.79    0.34
  -8   3   4    0.71    0.26
  -8   3   4    1.08    0.40
   8   3  -4    0.39    0.35
   7  -3  -4   61.24    1.97
  -7  -3   4   59.91    1.85
  -7  -3   4   58.98    2.23
  -7  -3   4   58.41    2.15
   7  -3  -4   58.81    2.22
   7  -3  -4   60.28    1.97
  -7   3   4   57.82    2.05
  -7   3   4   56.91    1.88
   7   3  -4   61.64    2.12
   7   3  -4   59.20    2.16
   7   3  -4   57.74    1.95
  -7   3   4   59.21    2.07
  -6  -3   4   12.26    0.67
  -6  -3   4   13.33    0.86
   6  -3  -4   12.14    0.72
  -6  -3   4   14.35    0.92
   6  -3  -4   11.78    0.71
   6  -3  -4   12.50    0.90
   6   3  -4   13.40    0.86
  -6   3   4   11.55    0.77
   6   3  -4   13.79    0.74
   6   3  -4   14.35    0.86
  -6   3   4   12.21    0.72
  -6   3   4   12.72    0.79
  -6   3   4   12.24    0.67
  -5  -3   4   10.08    0.75
   5  -3  -4    9.66    0.60
   5  -3  -4   10.31    0.66
   5  -3  -4    9.03    0.76
  -5  -3   4   10.92    0.62
  -5  -3   4    9.68    0.78
  -5   3   4   11.63    0.60
   5   3  -4   10.12    0.62
  -5   3   4   10.16    0.66
  -5   3   4    9.54    0.66
   5   3  -4   10.61    0.74
   5   3  -4    9.30    0.69
   4  -3  -4   59.76    1.91
   4  -3  -4   62.68    1.83
  -4  -3   4   64.60    1.90
   4  -3  -4   64.04    2.09
  -4  -3   4   61.80    2.01
  -4  -3   4   64.91    2.08
  -4   3   4   64.80    1.86
  -4   3   4   60.43    1.92
   4   3  -4   65.41    1.93
  -4   3   4   61.53    1.89
   4   3  -4   60.41    1.98
   4   3  -4   63.80    2.02
  -3  -3   4   19.92    0.84
   3  -3  -4   19.59    0.74
  -3  -3   4   19.38    0.94
   3  -3  -4   22.13    0.89
  -3  -3   4   20.79    0.91
   3   3  -4   19.72    0.95
  -3   3   4   20.22    0.86
   3   3  -4   20.79    0.85
  -3   3   4   21.33    0.81
  -3   3   4   20.56    0.82
  -3   3   4   20.65    0.99
   3   3  -4   20.65    0.89
   2  -3  -4    1.52    0.23
  -2  -3   4    0.89    0.23
   2  -3  -4    1.03    0.18
   2  -3  -4    1.30    0.30
  -2  -3   4    1.04    0.31
   2  -3  -4    1.17    0.26
  -2  -3   4    1.15    0.31
  -2   3   4    0.93    0.31
   2   3  -4    1.50    0.27
   2   3  -4    1.05    0.28
   2   3  -4    1.62    0.36
  -2   3   4    1.09    0.24
  -2   3   4    1.37    0.26
  -2   3   4    1.33    0.26
  -1  -3   4   56.07    1.70
   1  -3  -4   56.06    1.65
  -1  -3   4   56.71    1.68
   1  -3  -4   58.64    1.51
   1  -3  -4   55.94    1.44
   1   3  -4   58.78    1.62
  -1   3   4   56.86    1.68
  -1   3   4   54.75    1.66
  -1   3   4   56.22    1.52
   1   3  -4   53.76    1.73
   1   3  -4   54.04    1.73
  -1   3   4   53.90    1.74
   0  -3  -4  237.48    5.75
   0  -3  -4  236.98    5.53
   0  -3  -4  225.37    5.47
   0  -3   4  230.10    5.81
   0  -3   4  228.22    5.71
   0  -3   4  230.64    5.73
   0   3   4  232.45    5.75
   0   3   4  232.29    5.57
   0   3  -4  228.49    5.82
   0   3   4  234.94    5.90
   0   3  -4  237.72    5.98
   0   3  -4  236.29    5.74
   0   3   4  232.85    5.91
  -1  -3  -4    9.87    0.39
   1  -3   4   11.13    0.56
  -1  -3  -4   10.74    0.47
   1  -3   4   10.83    0.50
   1  -3   4   11.77    0.55
  -1  -3  -4   10.63    0.44
  -1  -3  -4   10.51    0.42
   1   3   4   10.92    0.57
  -1   3  -4   10.32    0.66
   1   3   4   10.91    0.45
  -1   3  -4   11.71    0.64
   1   3   4   10.97    0.49
   1   3   4   10.96    0.63
  -1   3  -4   10.88    0.46
   2  -3   4    4.39    0.33
   2  -3   4    4.54    0.39
   2  -3   4    3.92    0.39
  -2  -3  -4    4.18    0.31
  -2  -3  -4    4.58    0.32
   2  -3   4    4.48    0.32
  -2  -3  -4    3.90    0.32
  -2  -3  -4    4.22    0.27
   2   3   4    3.78    0.41
  -2   3  -4    4.61    0.50
  -2   3  -4    4.07    0.34
   2   3   4    4.80    0.51
   2   3   4    3.94    0.28
  -2   3  -4    4.46    0.50
  -2   3  -4    4.64    0.32
  -3  -3  -4   20.35    0.76
   3  -3   4   20.13    0.77
   3  -3   4   19.56    0.81
   3  -3   4   19.74    0.80
   3  -3   4   19.79    0.70
  -3  -3  -4   20.57    0.77
  -3  -3  -4   19.70    0.77
  -3  -3  -4   20.67    0.59
  -3   3  -4   20.18    0.94
   3   3   4   20.90    0.60
  -3   3  -4   19.14    0.98
   3   3   4   18.81    0.83
  -3   3  -4   20.92    0.72
   3   3   4   19.92    0.95
  -3   3  -4   20.05    0.79
  -4  -3  -4    0.16    0.21
   4  -3   4    0.26    0.19
   4  -3   4    0.57    0.21
   4  -3   4    0.48    0.24
  -4  -3  -4    0.65    0.22
  -4  -3  -4    0.19    0.19
  -4   3  -4    0.12    0.28
   4   3   4    0.78    0.25
  -4   3  -4    0.11    0.29
  -4   3  -4    0.45    0.18
   4   3   4    0.29    0.29
  -5  -3  -4   13.32    0.72
   5  -3   4   14.00    0.70
   5  -3   4   14.11    0.74
   5  -3   4   15.27    0.74
  -5  -3  -4   13.12    0.76
  -5   3  -4   13.25    0.63
  -5   3  -4   14.06    0.86
   5   3   4   14.61    0.88
   5   3   4   13.03    0.77
  -5   3  -4   12.34    0.86
   6  -3   4   -0.06    0.19
   6  -3   4   -0.11    0.21
   6  -3   4    0.26    0.21
  -6  -3  -4    0.05    0.22
   6   3   4    0.28    0.28
  -6   3  -4   -0.19    0.32
  -6   3  -4   -0.01    0.25
   6   3   4    0.14    0.34
  -6   3  -4    0.00    0.18
  -7  -3  -4    8.52    0.72
  -7  -3  -4    6.99    0.74
   7  -3   4    7.70    0.67
   7  -3   4    6.72    0.58
  -7  -3  -4    7.68    0.63
   7  -3   4    6.71    0.54
  -7   3  -4    6.25    0.68
   7   3   4    7.41    0.67
  -7   3  -4    8.38    0.59
  -7   3  -4    8.30    0.81
   7   3   4    8.37    0.81
  -8  -3  -4    4.13    0.63
  -8  -3  -4    3.19    0.60
  -8  -3  -4    3.32    0.56
   8  -3   4    3.82    0.57
   8  -3   4    3.60    0.46
   8  -3   4    4.36    0.51
   8   3   4    3.09    0.53
  -8   3  -4    4.03    0.68
  -8   3  -4    3.73    0.64
  -8   3  -4    3.84    0.50
   8   3   4    4.16    0.68
   9  -3   4   15.76    0.85
  -9  -3  -4   13.61    0.97
   9  -3   4   12.58    0.93
  -9  -3  -4   13.84    1.03
  -9  -3  -4   14.86    1.07
   9  -3   4   13.41    0.86
  -9   3  -4   14.61    0.91
  -9   3  -4   13.85    1.08
   9   3   4   11.99    0.94
   9   3   4   13.78    1.08
  -9   3  -4   13.02    1.03
  10  -3   4    8.01    0.68
 -10  -3  -4    7.80    0.86
 -10  -3  -4    6.40    0.78
  10  -3   4    7.33    0.80
 -10  -3  -4    7.82    0.90
 -10   3  -4    8.00    0.82
  10   3   4    8.26    0.84
 -10   3  -4    9.09    0.94
 -10   3  -4    7.28    0.90
  10   3   4    7.46    0.93
  11  -3   4    5.36    0.80
 -11  -3  -4    5.43    0.90
  11  -3   4    5.86    0.63
 -11  -3  -4    5.78    0.88
 -11  -3  -4    6.20    0.88
  11   3   4    5.34    0.86
 -11   3  -4    6.51    0.91
 -11   3  -4    6.17    0.84
  11   3   4    6.08    0.77
 -11   3  -4    6.62    0.90
  12  -3   4    0.06    0.30
 -12  -3  -4    0.68    0.50
 -12  -3  -4   -0.05    0.48
 -12  -3  -4    0.56    0.46
  12  -3   4    0.47    0.46
 -12   3  -4   -0.09    0.43
 -12   3  -4    0.76    0.53
  12   3   4    0.03    0.39
  12   3   4   -0.04    0.42
 -13  -3  -4    3.43    0.84
 -13  -3  -4    1.80    0.72
 -13  -3  -4    3.05    0.78
  13  -3   4    3.52    0.76
  13   3   4    2.37    0.74
  13   3   4    3.58    0.72
 -13   3  -4    2.01    0.67
 -13   3  -4    1.98    0.68
 -14  -3  -4    1.36    0.74
 -14  -3  -4    1.93    0.72
 -14  -3  -4    0.99    0.67
[truncated: 1,597,031 more chars]
