# Supplementary material for: Practical aspects of teaching a graduate-level small-mol­ecule chemical crystallography course
Source: Acta Crystallogr E Crystallogr Commun. 2026 Jan 1;82(Pt 1):107–20. doi: 10.1107/S2056989025010527 (PMC12810306; doi:10.1107/S2056989025010527)
Supplement: Supplementary file 1 [file e-82-00107-sup2.zip › Berry_Guzei_Structures/Structure 6/structure6.hkl]

  -1   0   0    0.39    1.49
   1   0   0   -0.58    2.50
  -1   0   0    0.36    3.33
   2   0   0 1225.64   32.97
  -2   0   0 1260.36   31.62
  -2   0   0 1191.10   37.72
  -3   0   0   -2.65    3.27
  -3   0   0    2.83    8.24
   3   0   0    2.78    6.62
   4   0   0  917.77   31.32
  -4   0   0  957.34   35.36
  -4   0   0  910.69   28.25
  -5   0   0    2.65   10.60
   5   0   0   -8.76    8.16
  -5   0   0    2.12    5.40
   6   0   0  137.59   17.56
  -6   0   0  134.10   11.42
  -6   0   0  142.74   20.61
  -7   0   0   10.76   13.27
   7   0   0   -3.12   10.70
  -8   0   0  194.33   20.67
  -8   0   0  174.86   14.77
   8   0   0  189.35   19.44
  -9   0   0    0.64   17.27
   9   0   0   -5.73   14.84
 -10   0   0    4.82   20.38
  10   0   0    6.85   14.73
  11   0   0  -12.08   13.93
 -11   0   0   14.48   23.35
  12   0   0    6.91   15.01
   0   1   0   -3.44    0.91
   0   1   0   -3.91    1.34
   0   1   0   -3.50    1.68
  -1   1   0 2154.37   59.18
   1   1   0 2168.89   51.32
  -1  -1   0 2102.37   59.51
   1  -1   0 2118.02   50.42
  -1   1   0 2145.59   51.55
  -2   1   0  202.25    9.86
  -2   1   0  216.30   11.63
  -2  -1   0  203.44    7.29
   2   1   0  194.55   11.53
   2  -1   0  216.27   10.67
  -2  -1   0  213.36   13.11
   3   1   0   62.80   10.30
  -3  -1   0   43.32   12.07
  -3   1   0   56.48   11.15
  -3  -1   0   44.15    5.17
   3  -1   0   42.78    9.07
  -3   1   0   43.93    6.96
  -4   1   0  317.83   18.26
   4   1   0  332.39   17.72
  -4   1   0  312.19   15.47
  -4  -1   0  319.17   19.73
  -4  -1   0  325.42   12.98
   4  -1   0  319.29   17.11
  -5  -1   0  122.62   18.39
  -5  -1   0   73.97    7.97
  -5   1   0  105.81   16.31
   5   1   0   87.16   13.69
   5  -1   0   81.27   13.07
   6   1   0 1809.10   57.09
  -6   1   0 1808.18   62.33
   6  -1   0 1771.74   55.42
  -6   1   0 1945.20   54.30
  -6  -1   0 1825.56   50.17
  -6  -1   0 1702.39   63.23
  -7  -1   0    0.10   13.54
  -7   1   0   13.57   14.70
  -7  -1   0    8.34    6.52
   7   1   0    1.61   11.65
  -7   1   0    5.12    6.23
   7  -1   0   -1.40   10.34
  -8  -1   0  183.13   28.21
  -8   1   0  160.23   25.63
  -8   1   0  141.42   14.96
   8  -1   0  152.93   21.98
   8   1   0  129.40   21.50
   9  -1   0    2.05   16.89
   9   1   0   10.65   14.45
  -9   1   0    4.75   17.64
  -9   1   0   -0.40    8.60
  -9  -1   0   41.88   22.78
  10   1   0  114.62   21.80
 -10   1   0  202.85   24.75
  10  -1   0  109.33   20.77
 -10  -1   0   98.00   26.58
  11   1   0   20.28   18.56
 -11   1   0    0.82   22.53
  11  -1   0   12.39   15.51
 -11  -1   0    9.91   18.98
  12  -1   0   32.64   16.54
  12   1   0   73.39   22.15
 -12  -1   0   27.02   20.84
   0   2   0 2449.98   59.92
   0   2   0 2613.52   60.20
   0   2   0 2484.69   69.61
  -1   2   0 2572.14   71.68
   1   2   0 2633.83   63.01
   1  -2   0 2624.63   61.91
  -1  -2   0 2560.36   73.28
  -1   2   0 2680.19   63.75
   1   2   0 2604.16   63.27
  -2   2   0 1602.41   46.81
   2  -2   0 1599.58   41.03
  -2  -2   0 1660.58   49.99
  -2   2   0 1520.80   42.52
   2   2   0 1560.41   42.81
   3  -2   0  315.77   15.51
  -3   2   0  310.77   15.54
   3   2   0  331.30   17.12
  -3  -2   0  327.59   19.29
  -3   2   0  351.44   16.64
  -3  -2   0  338.26   10.09
  -4   2   0  789.55   27.90
  -4   2   0  766.81   29.91
  -4  -2   0  731.76   32.55
   4  -2   0  735.60   27.19
   4   2   0  768.20   29.19
  -4  -2   0  796.36   21.58
   5  -2   0   23.74   10.14
  -5   2   0   19.14    7.18
  -5  -2   0   16.59    4.72
  -5  -2   0    4.92   11.72
  -5   2   0   10.22   10.79
   5   2   0    8.93   10.22
   6   2   0  167.31   16.88
  -6   2   0  155.45   15.78
  -6   2   0  166.06   13.88
  -6  -2   0  171.59   10.44
   6  -2   0  159.06   15.31
  -6  -2   0  142.54   17.65
  -7   2   0  200.19   15.89
   7  -2   0  189.86   17.47
  -7   2   0  185.35   17.96
   7   2   0  176.35   19.00
  -7  -2   0  217.98   20.89
   8   2   0  166.68   23.78
  -8   2   0  160.38   17.60
  -8   2   0  205.75   26.86
  -8  -2   0  199.80   29.80
   8  -2   0  144.37   21.67
   9  -2   0   60.25   19.20
   9   2   0   37.70   17.33
  -9   2   0   43.52   12.72
  -9  -2   0   43.49   23.67
  -9   2   0   49.30   21.43
 -10   2   0   72.17   25.86
 -10  -2   0    1.75   21.52
  10   2   0    4.12   14.53
  10  -2   0   -9.79   15.25
 -11  -2   0   28.55   19.64
  11  -2   0   71.58   18.71
  11   2   0   30.79   18.07
 -12  -2   0  -11.37   16.10
  12   2   0  -12.51   18.53
  12  -2   0   -5.28   14.86
   0   3   0    5.26    6.24
   0   3   0   11.26    7.54
   0   3   0    2.84    3.61
  -1  -3   0  273.36   15.90
   1   3   0  284.55    9.93
  -1   3   0  278.17   13.62
   1   3   0  286.97   14.17
  -1   3   0  265.44   12.82
   1  -3   0  273.02   12.64
  -2  -3   0 2208.87   67.53
   2   3   0 2145.26   57.96
  -2   3   0 2341.67   59.38
  -2   3   0 2240.55   63.98
   2  -3   0 2209.55   55.79
  -3  -3   0   11.06   10.96
  -3   3   0   16.47    6.70
   3  -3   0   13.77    7.64
  -3   3   0   19.86    9.13
   3   3   0   13.97    8.76
   4  -3   0  100.66   12.35
  -4  -3   0  117.51   18.36
  -4   3   0   96.00   13.81
   4   3   0  103.20   14.20
  -4   3   0   87.68   10.88
   5   3   0  270.45   18.91
  -5  -3   0  291.14   10.23
   5  -3   0  286.75   17.60
  -5  -3   0  272.77   21.42
  -5   3   0  275.68   17.90
  -5   3   0  284.13   17.67
   6   3   0  168.07   17.53
  -6  -3   0  179.24   19.55
   6  -3   0  189.80   16.52
  -6  -3   0  189.40    9.39
  -6   3   0  196.36   15.91
  -6   3   0  180.67   16.40
   7   3   0  277.40   22.37
  -7  -3   0  279.72   25.00
  -7   3   0  285.05   21.05
   7  -3   0  260.14   19.81
  -7   3   0  278.13   19.04
  -8   3   0  129.38   22.26
  -8   3   0   91.13   14.29
   8  -3   0  114.24   19.17
   8   3   0  129.82   21.99
  -8  -3   0  148.93   28.54
  -9   3   0  126.22   18.01
  -9  -3   0  141.02   30.37
  -9   3   0  126.05   25.47
   9  -3   0  117.09   22.12
 -10  -3   0   23.72   25.80
  10  -3   0    4.88   17.20
 -10   3   0   19.07   13.51
  10   3   0   20.07   17.26
  11   3   0   24.32   20.35
  11  -3   0  -16.10   14.43
 -11  -3   0   -3.06   20.13
  12  -3   0   28.57   19.31
  12   3   0    9.15   19.91
 -12  -3   0    5.19   18.96
   0   4   0 4900.30  133.13
   0   4   0 5057.51  115.09
   0   4   0 4614.52  114.13
   1   4   0 1257.28   33.04
   1   4   0 1213.03   36.57
  -1   4   0 1289.80   40.17
  -1   4   0 1235.30   36.47
  -2   4   0 1751.87   53.28
  -2  -4   0 1788.01   57.86
  -2  -4   0 1742.47   42.64
   2   4   0 1745.16   49.60
   2  -4   0 1715.97   47.07
  -2   4   0 1854.60   50.60
  -3  -4   0   12.01   11.27
  -3   4   0    9.12    5.86
  -3   4   0   16.40    9.43
   3   4   0    4.83    8.47
   3  -4   0   13.73    8.02
  -4  -4   0 1429.74   52.92
  -4   4   0 1384.03   45.53
   4   4   0 1382.52   45.42
  -4   4   0 1413.27   46.90
   4  -4   0 1456.17   43.12
  -5   4   0   25.40    8.52
   5   4   0   26.14   11.41
  -5  -4   0   31.69   14.91
   5  -4   0   35.37   10.57
  -5   4   0   27.70   11.52
  -6   4   0  107.09   17.51
   6  -4   0   73.11   14.25
  -6   4   0   61.58   12.18
   6   4   0   87.50   17.08
  -6  -4   0  120.65   22.55
  -7  -4   0  290.08   25.26
   7   4   0  302.38   24.19
  -7   4   0  249.67   20.86
   7  -4   0  299.81   21.15
  -7   4   0  281.09   20.74
  -8   4   0  113.12   21.54
  -8   4   0   71.33   15.15
   8  -4   0   77.80   17.92
   8   4   0   60.20   19.47
  -8  -4   0  110.43   28.31
   9   4   0  -10.19   16.09
  -9   4   0   12.23   17.94
  -9   4   0   -6.02    9.49
   9  -4   0    5.94   14.61
  -9  -4   0    4.48   21.23
  10   4   0   23.20   17.76
  10  -4   0   23.77   18.65
 -10   4   0   18.54   12.68
 -10  -4   0    0.13   24.28
 -11  -4   0   42.25   30.21
  11   4   0   49.14   19.83
  11  -4   0   83.03   23.54
 -12  -4   0   19.86   20.15
  12   4   0   27.00   20.63
  12  -4   0   35.41   20.01
   0   5   0   -1.06    4.47
   0   5   0    1.83    9.07
   0   5   0    2.64    7.93
   1   5   0   26.20    5.50
  -1   5   0   29.44    7.53
   1   5   0   46.62   10.60
  -1   5   0   42.94   11.26
  -2   5   0  712.11   27.68
   2   5   0  764.63   20.99
  -2   5   0  701.36   27.49
   2  -5   0  752.97   25.48
  -2  -5   0  683.46   32.04
   2   5   0  700.88   27.69
  -3   5   0  120.75   12.49
  -3   5   0  128.49   12.28
   3  -5   0  119.15   11.69
  -3  -5   0  158.07   20.86
  -4   5   0  289.46   18.08
  -4  -5   0  264.50   21.17
   4  -5   0  265.44   16.41
   4   5   0  271.73   18.69
  -4   5   0  269.17   17.16
   5  -5   0   41.96   11.84
  -5  -5   0   19.26   14.00
  -5   5   0   23.11    8.82
   5   5   0   23.82   12.66
  -5   5   0   42.91   12.60
  -6  -5   0  247.15   23.09
   6  -5   0  235.77   18.18
  -6   5   0  242.22   18.64
   6   5   0  247.37   21.09
  -6   5   0  244.29   19.01
  -7  -5   0    8.19   17.22
   7   5   0   -8.28   13.00
  -7   5   0   -1.08   11.78
  -7   5   0   -5.74    8.28
   7  -5   0    6.36   10.99
   8   5   0   53.63   18.01
  -8   5   0   72.91   15.46
  -8  -5   0   50.48   24.02
   8  -5   0   58.28   16.54
  -9   5   0   41.78   15.15
   9   5   0   23.36   17.88
  -9  -5   0   48.03   25.95
 -10  -5   0   16.78   24.79
  10   5   0   15.49   17.38
  10  -5   0   29.67   17.67
 -10   5   0   27.68   14.89
 -11  -5   0   -0.73   29.44
  11  -5   0   14.55   21.18
 -11   5   0   27.50   15.46
  11   5   0   80.32   24.33
  12  -5   0   36.23   22.58
  12   5   0    0.60   18.48
 -12  -5   0   -6.18   23.95
   0   6   0 1189.62   36.09
   0   6   0 1101.45   37.31
   0   6   0 1190.09   42.26
   1   6   0 1314.20   41.19
   1   6   0 1352.08   37.76
  -1   6   0 1274.47   40.49
  -1   6   0 1292.84   44.97
   2  -6   0  241.19   14.93
  -2   6   0  237.30   16.31
   2   6   0  236.08   11.00
  -2   6   0  234.81   15.87
   2   6   0  233.17   17.02
  -2  -6   0  237.97   19.58
   3  -6   0  821.68   29.15
   3   6   0  791.39   32.46
  -3  -6   0  828.05   22.27
  -3   6   0  820.29   32.69
  -3  -6   0  833.45   37.49
  -3   6   0  785.96   31.54
  -4   6   0  294.19   19.22
  -4  -6   0  293.43   22.89
  -4   6   0  320.71   18.87
   4   6   0  272.17   20.00
   4  -6   0  279.04   16.62
  -5   6   0  181.84   17.73
   5  -6   0  215.99   16.58
  -5   6   0  231.06   17.33
   5   6   0  201.65   18.65
  -5  -6   0  215.43   21.52
  -6  -6   0  149.64   26.55
   6   6   0   82.10   18.43
   6  -6   0  114.08   16.38
  -6   6   0  103.33   15.42
  -6   6   0  123.08   19.56
   7  -6   0  184.26   21.59
  -7   6   0  133.19   16.28
   7   6   0  171.01   23.85
  -7  -6   0  186.88   31.62
  -7   6   0  164.20   17.88
   8   6   0   16.90   16.72
  -8   6   0   18.74   11.95
   8  -6   0   26.66   15.28
  -8  -6   0   45.68   24.69
   9   6   0  102.00   23.74
  -9   6   0  160.81   22.94
  -9  -6   0  103.41   30.58
   9  -6   0  176.75   24.92
 -10   6   0   11.43   13.68
  10   6   0  -10.05   18.41
  10  -6   0   -2.38   16.24
 -10  -6   0   20.34   27.21
  11  -6   0   39.48   21.73
  11   6   0   16.71   19.08
 -11   6   0   44.55   17.58
 -11  -6   0    3.65   27.13
  12   6   0   39.04   22.61
 -12  -6   0   70.10   35.17
   0   7   0   -4.37    4.34
   0   7   0   -1.94    9.90
   0   7   0   -0.61    9.01
  -1   7   0  204.05   15.04
   1   7   0  220.92   17.12
   1   7   0  227.31   13.21
  -1   7   0  252.06   17.66
  -2   7   0   55.02   10.47
   2   7   0   48.48    6.74
   2  -7   0   67.31   11.58
  -2  -7   0   68.63   17.95
  -2   7   0   74.26   13.86
   3   7   0  189.20   17.33
  -3  -7   0  175.19    9.26
  -3   7   0  175.42   15.37
  -3   7   0  192.64   15.63
  -3  -7   0  163.10   18.18
   3  -7   0  160.47   12.55
   4  -7   0  322.46   18.84
  -4   7   0  286.34   20.89
   4   7   0  299.74   22.24
  -4  -7   0  311.45   24.49
  -4   7   0  326.62   20.18
  -5  -7   0   90.80   22.42
   5  -7   0  126.08   16.31
   5   7   0  110.46   19.21
  -5   7   0  117.77   18.52
  -5   7   0   77.91   14.96
   6   7   0  263.92   23.28
   6  -7   0  269.55   19.97
  -6   7   0  255.96   21.40
  -6  -7   0  291.66   27.20
  -6   7   0  277.55   21.15
   7  -7   0   99.35   18.82
   7   7   0   68.08   20.18
  -7   7   0   49.85   15.39
  -7  -7   0   85.79   25.41
  -8  -7   0   25.06   20.42
   8   7   0    8.70   16.84
  -8   7   0   31.36   12.39
   8  -7   0   25.41   15.70
  -9  -7   0  101.17   28.72
   9  -7   0  202.58   26.58
   9   7   0  129.66   24.82
  -9   7   0  175.14   23.27
  10  -7   0   -2.14   17.57
 -10   7   0   -0.67   13.06
 -10  -7   0  -13.64   21.25
  10   7   0   20.15   18.44
 -11   7   0   44.22   17.84
  11  -7   0   11.43   22.06
  11   7   0    3.66   19.13
 -11  -7   0   27.17   28.02
   0   8   0   19.51   13.37
   0   8   0   30.14    8.05
  -1   8   0  605.77   26.98
  -1   8   0  651.31   30.33
   1   8   0  629.94   28.60
   1   8   0  661.88   25.20
  -2   8   0    1.24    6.03
   2   8   0    3.78    4.82
  -2   8   0   -3.24    9.52
   2  -8   0   -1.27    7.87
  -2  -8   0   -2.84   13.23
   2   8   0   -5.12    8.93
  -3  -8   0  159.03   23.87
   3   8   0  158.58   19.53
  -3  -8   0  107.65    8.90
   3  -8   0  138.57   15.60
  -3   8   0  136.72   16.33
  -3   8   0  154.67   19.07
   4   8   0   61.73   16.74
  -4   8   0   73.08   15.99
  -4  -8   0   58.69   21.35
  -4   8   0   59.98   13.22
   4  -8   0   52.31   12.42
   5   8   0  264.31   28.26
  -5   8   0  165.75   17.59
   5  -8   0  175.89   16.96
  -5   8   0  192.77   18.27
  -5  -8   0  178.84   22.22
  -6  -8   0  111.12   25.69
   6  -8   0  169.97   17.64
   6   8   0  189.79   26.67
  -6   8   0  160.34   20.24
  -7   8   0  382.12   27.81
  -7  -8   0  338.33   30.82
   7  -8   0  335.47   23.94
   7   8   0  294.68   27.66
  -8  -8   0   42.05   23.16
   8   8   0   47.83   20.33
  -8   8   0   45.81   16.36
   8  -8   0   63.21   18.54
  -9  -8   0    3.94   21.44
   9   8   0    7.41   19.62
   9  -8   0   -2.81   15.91
  -9   8   0    4.96   11.25
  10   8   0    2.85   16.27
  10  -8   0   16.90   18.85
 -10   8   0   21.61   15.83
 -10  -8   0   -0.52   21.15
 -11   8   0   50.28   20.83
 -11  -8   0   12.10   23.19
  11   8   0    0.14   17.42
   0   9   0   -5.42    5.05
   0   9   0   -7.29   11.15
  -1   9   0  538.56   29.13
   1   9   0  517.08   27.49
  -1  -9   0  566.80   31.38
  -1   9   0  595.62   27.64
   1   9   0  581.69   24.33
   2   9   0    0.59    5.50
   2  -9   0   -3.04    9.29
  -2   9   0   -0.75   10.58
  -2  -9   0   14.89   14.56
  -3  -9   0   93.27   22.82
   3  -9   0   95.55   14.51
   3   9   0   96.13   18.90
  -3   9   0  116.93   18.23
  -3   9   0   87.32   15.09
   4  -9   0   25.65   11.46
  -4   9   0   27.39   10.93
  -4  -9   0   41.27   18.88
   4   9   0   29.15   15.95
  -5   9   0   61.15   17.09
  -5  -9   0   52.76   22.12
   5   9   0   70.16   19.35
  -5   9   0   56.24   14.06
   5  -9   0   64.42   14.99
  -6   9   0  267.33   23.69
  -6  -9   0  289.50   29.16
   6   9   0  271.81   25.66
   6  -9   0  283.48   21.93
  -7   9   0   44.54   15.66
   7   9   0   30.95   19.77
  -7  -9   0   16.40   20.79
   7  -9   0   49.26   18.31
  -8  -9   0   -1.04   20.29
  -8   9   0   45.31   16.77
   8  -9   0   22.49   17.62
   8   9   0   26.15   24.09
  -9   9   0    2.38   14.34
   9   9   0   23.07   17.11
   9  -9   0   36.33   21.68
  -9  -9   0   39.02   25.87
  10   9   0    2.27   18.53
 -10   9   0   -2.44   15.72
 -10  -9   0    2.18   21.01
 -11   9   0   19.18   16.60
   0  10   0  252.84   18.10
   0  10   0  229.72   21.60
  -1 -10   0   11.21   15.34
  -1  10   0    6.85   13.91
   1  10   0    2.09    6.26
  -1  10   0   12.21    8.46
   1  10   0   16.64   13.24
   2 -10   0  402.67   22.97
   2  10   0  414.88   19.63
  -2  10   0  381.84   25.03
   2  10   0  397.92   26.44
  -2  10   0  383.39   24.70
  -2 -10   0  421.15   29.48
  -3  10   0  227.07   20.27
  -3  10   0  200.43   18.62
   3 -10   0  214.73   17.13
  -3 -10   0  205.66   22.54
   3  10   0  201.88   20.84
   4  10   0  199.01   25.80
  -4 -10   0  191.32   22.79
  -4  10   0  145.72   17.45
   4 -10   0  154.16   15.63
  -4  10   0  157.22   19.88
   5 -10   0  198.24   18.50
  -5 -10   0  131.78   28.42
   5  10   0  139.37   25.16
  -5  10   0  158.90   21.22
   6  10   0   29.60   19.51
   6 -10   0   43.55   15.41
  -6 -10   0   39.25   24.28
  -6  10   0   35.52   15.39
   7 -10   0  216.78   26.92
   7  10   0   83.18   24.23
  -7 -10   0   56.73   22.40
  -7  10   0  130.61   23.52
   8  10   0    8.48   16.21
  -8  10   0    8.05   12.67
  -8 -10   0    6.35   16.86
   8 -10   0   20.51   17.20
  -9  10   0   85.22   22.13
  -9 -10   0   26.24   20.28
   9  10   0   43.66   21.68
  10  10   0   18.35   19.79
 -10  10   0   17.95   15.15
 -10 -10   0    3.28   18.81
   0  11   0    2.02    8.17
   1  11   0    2.49    7.12
  -1  11   0   -4.23   14.81
   1  11   0   13.90   14.11
  -1 -11   0  -12.21   17.00
  -1  11   0    0.29    8.91
   2  11   0  163.01   22.64
   2  11   0  144.46   13.15
  -2  11   0  114.10   16.91
  -2  11   0  153.31   18.27
   2 -11   0  156.10   16.55
  -2 -11   0  129.21   26.49
   3  11   0  271.55   24.28
  -3 -11   0  260.48   25.52
  -3  11   0  258.49   23.03
   3 -11   0  236.18   19.06
  -3  11   0  261.68   22.11
  -4  11   0    6.71   11.06
  -4 -11   0   -2.99   18.04
   4 -11   0   30.51   12.21
   4  11   0   12.15   17.60
  -5 -11   0    1.43   20.13
   5 -11   0    8.21   12.60
  -5  11   0    2.64   11.66
   5  11   0   16.12   18.58
   6  11   0  150.63   26.12
  -6 -11   0  110.03   28.80
   6 -11   0  231.29   22.23
  -6  11   0  219.59   26.60
  -7 -11   0    9.28   19.42
   7 -11   0   37.00   19.30
  -7  11   0   38.41   18.47
   7  11   0   12.73   19.57
   8  11   0  160.94   29.84
  -8  11   0  279.87   28.72
  -9  11   0    4.23   14.52
  -9 -11   0    8.67   17.94
   9  11   0  -13.19   16.52
   0  12   0  133.28   17.53
  -1  12   0  349.23   27.81
   1  12   0  356.82   22.11
  -1  12   0  356.21   24.77
  -1 -12   0  351.43   29.63
  -2 -12   0  927.81   48.77
  -2  12   0  983.65   43.85
   2 -12   0  954.44   40.05
   2  12   0  951.72   44.26
  -2  12   0  976.22   45.01
  -3 -12   0  126.03   26.57
  -3  12   0   95.80   17.98
   3  12   0   98.70   22.06
   3 -12   0  172.51   17.25
   4  12   0   54.27   20.79
  -4 -12   0   53.90   21.19
  -4  12   0   31.18   13.85
   4 -12   0  101.03   17.59
  -5  12   0   -8.28   12.74
   5  12   0   -1.88   16.23
   5 -12   0    1.38   12.96
  -5 -12   0   13.34   18.64
  -6  12   0   91.65   20.36
  -6 -12   0   44.17   24.47
   6  12   0   62.37   23.75
   7  12   0    1.88   17.96
  -7 -12   0    2.88   20.17
  -7  12   0   -2.38   13.68
  -8 -12   0    1.44   17.55
   8  12   0   -4.20   17.47
  -8  12   0   14.99   16.04
  -9 -12   0   -6.61   16.93
   9  12   0    3.99   18.64
  -9  12   0   -8.82   16.85
   0  13   0   -1.34    9.74
   0 -13   0  -10.83   17.95
  -1 -13   0   30.08   23.26
  -1  13   0   30.84   13.06
   1  13   0   44.32   11.23
   2  13   0    8.91   18.92
  -2  13   0   -1.63    9.74
   2 -13   0    3.64   13.33
  -2 -13   0   -5.68   17.53
   3  13   0   30.83   17.58
   3 -13   0   66.36   16.31
  -3 -13   0   32.82   19.20
  -3  13   0   33.81   12.21
   4 -13   0  253.03   21.58
  -5  13   0    3.39   12.67
  -5 -13   0   -2.10   21.42
   5  13   0   16.06   17.86
   5 -13   0   15.36   14.36
  -6 -13   0    7.44   19.17
  -6  13   0   -5.76   14.99
   6  13   0    1.97   17.90
  -7 -13   0    8.87   18.23
   7  13   0   16.66   19.15
  -7  13   0   59.11   19.15
  -8 -13   0    1.25   17.39
  -8  13   0  -20.06   15.37
   8  13   0   10.72   19.75
   0  14   0   18.39   12.46
   0 -14   0   16.82   22.39
  -1  14   0    7.65   12.15
  -1 -14   0  -13.08   21.35
  -2  14   0   16.20   12.66
   2  14   0   11.03   19.68
   2 -14   0   37.45   16.95
  -2 -14   0   19.19   20.56
   3 -14   0   40.84   17.11
  -3 -14   0    9.07   18.94
  -3  14   0   -2.68   12.29
   3  14   0    9.35   20.27
   4  14   0    4.97   16.54
  -4  14   0    9.37   14.22
  -4 -14   0   12.33   18.99
   5  14   0   -1.33   16.55
  -5 -14   0   21.86   20.58
  -5  14   0  -10.28   14.01
  -6 -14   0   15.08   18.12
   6  14   0   -9.53   17.47
  -6  14   0  -17.69   12.01
   7  14   0   50.51   25.57
  -7  14   0    1.02   16.18
  -7 -14   0    1.13   20.30
  -1  15   0   26.94   14.34
   1 -15   0   42.97   18.28
  -1 -15   0   49.40   25.21
  -2  15   0   26.83   13.29
   2 -15   0  132.99   23.02
  -2 -15   0   63.08   25.44
   3  15   0   90.49   27.07
  -3  15   0   16.08   12.88
  -3 -15   0   55.99   22.83
  -4  15   0   10.07   10.44
   4  15   0   22.39   20.93
  -4 -15   0   17.20   19.22
  -5 -15   0    6.48   19.81
  -5  15   0  -13.73   13.69
   5  15   0   -6.48   17.45
  -6 -15   0   -8.28   18.97
   6  15   0    9.84   18.49
  -6  15   0   12.19   18.62
   1 -16   0  -16.52   15.00
  -2  16   0    1.59   11.80
  -2 -16   0   -2.67   21.84
  -3  16   0    3.94   11.40
  -3 -16   0    3.50   18.21
  -4 -16   0   -1.79   21.19
   4  16   0    7.22   26.67
  -4  16   0    4.87   13.87
  -5  16   0   18.18   16.03
   5  16   0   16.06   24.20
  -5 -16   0    2.88   23.07
  -2  17   0    2.86   12.11
  -3  17   0    9.73   11.97
  -3 -17   0    2.84   20.21
  -1   0  -1 1009.28   25.78
  -1   0   1 1039.75   30.40
   1   0   1  876.47   25.55
   1   0  -1 1086.66   25.97
  -1   0  -1 1014.16   29.83
  -1   0   1 1053.71   25.89
   2   0   1 4193.33   94.02
  -2   0  -1 3898.40  108.33
  -2   0   1 3869.90  108.86
  -2   0   1 3846.25   93.04
  -2   0  -1 4162.62   93.59
   2   0  -1 4037.79   93.22
   3   0   1  122.45   11.11
  -3   0  -1  101.98    8.34
  -3   0  -1  104.89   11.28
  -3   0   1  113.28   11.87
  -3   0   1  108.60    8.01
   3   0  -1  110.60   10.67
  -4   0   1   86.89    8.59
  -4   0  -1  125.32   16.26
  -4   0  -1   83.02    8.83
   4   0  -1  132.26   13.69
  -4   0   1  146.72   17.42
   4   0   1  123.31   13.91
   5   0   1  798.68   30.24
  -5   0   1  681.74   32.07
  -5   0  -1  774.94   32.52
   5   0  -1  764.95   29.68
  -5   0  -1  735.98   25.93
  -5   0   1  740.01   25.99
  -6   0   1  277.05   21.16
  -6   0  -1  334.71   16.92
   6   0  -1  281.28   19.19
   6   0   1  284.37   19.78
  -6   0  -1  300.31   21.02
  -6   0   1  301.44   16.05
  -7   0  -1   38.17   16.13
   7   0   1   16.71   13.49
  -7   0   1   81.08   20.38
   7   0  -1   33.22   13.68
  -8   0   1    0.75   15.86
  -8   0  -1    4.69    7.64
  -8   0   1    5.00    8.04
   8   0   1    1.85   13.15
  -8   0  -1   -7.84   14.55
   8   0  -1   34.64   14.46
   9   0  -1  213.50   22.36
  -9   0  -1  260.12   25.38
   9   0   1  232.79   22.56
  -9   0   1  260.04   25.24
  10   0  -1   38.73   16.18
 -10   0   1   52.11   23.38
 -10   0  -1   64.88   23.62
  10   0   1   36.12   17.04
  11   0   1   15.33   14.98
  11   0  -1   23.01   16.07
 -11   0   1   14.58   22.91
 -11   0  -1   19.30   24.37
 -12   0   1   -8.30   23.97
  12   0   1    9.31   16.45
  12   0  -1   20.52   15.91
 -12  -1  -1    7.15   21.87
  12   1  -1    1.44   16.57
  12  -1   1   -4.69   14.09
  11  -1   1    7.39   14.83
 -11   1   1   22.27   25.98
 -11  -1  -1   -8.07   18.99
  11   1  -1    8.86   14.79
 -10   1   1   -4.23   19.96
  10   1  -1    8.42   14.05
  10  -1   1   11.63   16.02
 -10  -1  -1   10.80   20.30
  -9   1   1  284.78   20.26
  -9  -1  -1  239.76   24.90
   9  -1   1  237.54   22.90
   9   1  -1  256.01   23.10
  -9   1   1  268.08   25.73
   8   1  -1  127.89   21.42
  -8   1   1  128.71   15.72
  -8  -1  -1  163.92   25.83
  -8   1   1  169.72   25.53
   8  -1   1  142.40   21.84
  -7  -1  -1   40.59   16.93
  -7  -1  -1   21.18    7.06
   7   1  -1   53.95   15.47
  -7   1   1   35.32    8.95
  -7   1   1   30.44   16.50
   7  -1   1   30.31   13.39
  -6  -1  -1  158.95   17.05
  -6  -1  -1  147.51   10.94
  -6   1   1  156.87   13.61
   6  -1   1  188.66   19.36
  -6   1   1  152.86   16.80
   6   1  -1  172.66   20.32
  -5   1   1  369.35   17.51
  -5  -1  -1  356.57   22.08
  -5  -1  -1  304.06   14.46
  -5   1   1  338.88   20.96
   5   1  -1  295.17   19.14
   5  -1   1  344.78   19.38
  -4   1   1   61.58    8.21
  -4  -1  -1   58.04    6.67
  -4   1   1   80.62   14.35
   4  -1   1   60.94   11.28
   4   1  -1   59.18   11.72
  -4  -1  -1   75.66   14.69
  -3  -1  -1 1191.31   40.43
   3  -1   1 1205.50   35.06
   3   1  -1 1228.61   35.75
  -3   1   1 1198.95   39.87
  -3  -1  -1 1138.64   31.05
  -3   1   1 1203.86   34.21
  -2   1   1  498.11   16.61
  -2  -1  -1  444.69   19.34
  -2  -1  -1  476.56   13.76
   2   1  -1  486.15   17.49
  -2   1   1  467.77   18.83
   2  -1   1  462.03   16.60
  -1   1   1  769.64   21.09
  -1   1   1  783.73   23.95
  -1  -1  -1  762.93   19.94
   1  -1   1  769.45   20.68
  -1  -1  -1  737.50   24.17
   1   1  -1  773.66   21.21
   0   1   1   -0.40    2.35
   0   1  -1   -2.08    0.83
   0  -1   1   -0.87    1.98
   0   1   1   -1.02    1.46
   0   1   1   -0.87    1.16
   0   1  -1   -2.12    1.89
  -1  -1   1  764.46   24.45
  -1   1  -1  793.46   21.13
   1   1   1  747.17   20.82
  -1   1  -1  754.97   22.70
   1  -1  -1  746.78   19.66
   2   1   1  441.63   17.10
   2  -1  -1  477.22   16.03
  -2   1  -1  473.79   16.44
  -2   1  -1  466.25   17.10
  -2  -1   1  452.93   13.08
  -2  -1   1  474.44   19.64
  -3  -1   1 1156.91   29.99
  -3   1  -1 1176.28   33.59
   3   1   1 1116.51   34.38
   3  -1  -1 1138.78   33.29
  -3  -1   1 1154.59   39.89
  -3   1  -1 1135.85   37.04
  -4   1  -1   36.99    7.21
  -4  -1   1   36.81    6.01
  -4  -1   1   51.23   13.46
   4  -1  -1   57.01   10.46
   4   1   1   67.22   11.88
  -4   1  -1   54.15   11.76
   5   1   1  345.21   20.27
  -5  -1   1  331.24   21.58
  -5   1  -1  350.08   20.71
   5  -1  -1  365.36   19.51
  -5  -1   1  368.48   15.37
  -5   1  -1  355.42   17.95
   6   1   1  197.16   20.40
  -6  -1   1  146.68   11.48
  -6   1  -1  136.78   12.94
  -6  -1   1  148.35   16.79
   6  -1  -1  140.02   15.07
  -6   1  -1  160.23   15.62
  -7  -1   1   39.03    8.15
  -7   1  -1   33.05    9.02
  -7  -1   1   37.59   17.14
   7   1   1   41.96   14.52
   7  -1  -1   52.75   14.28
  -7   1  -1   65.23   17.19
   8  -1  -1  118.25   20.78
  -8   1  -1  174.42   25.61
  -8   1  -1  146.15   16.13
  -8  -1   1  166.53   20.57
   8   1   1  132.58   21.28
   9  -1  -1  229.94   22.02
  -9   1  -1  274.13   19.70
  -9  -1   1  278.56   26.64
   9   1   1  233.02   22.90
  -9   1  -1  276.18   24.87
 -10   1  -1   13.71   21.26
  10  -1  -1    9.69   14.03
 -10  -1   1   22.17   20.74
  10   1   1    7.17   15.43
  11  -1  -1   37.28   16.58
  11   1   1    1.79   13.48
 -11  -1   1   18.09   19.51
  12   1   1    7.73   16.16
 -12  -1   1  -10.72   19.22
  12  -1  -1   -7.25   13.51
  12  -2   1   17.08   16.46
  12   2  -1   10.35   20.99
 -12  -2  -1    3.08   18.28
  11   2  -1   21.93   19.38
  11  -2   1    8.26   15.43
 -11  -2  -1    3.09   19.88
  10   2  -1   22.04   16.65
  10  -2   1   37.36   20.26
 -10   2   1   73.34   25.83
 -10  -2  -1   41.37   25.13
  -9   2   1  174.94   28.15
  -9   2   1  156.70   18.01
  -9  -2  -1  186.17   32.14
   9  -2   1  151.18   23.77
   9   2  -1  118.53   21.54
  -8   2   1  147.85   15.57
  -8  -2  -1  220.12   23.03
  -8   2   1  162.07   19.46
   8   2  -1  187.53   20.03
   8  -2   1  182.68   18.91
  -7   2   1   60.05   17.31
  -7   2   1   51.89   10.86
   7   2  -1   46.90   15.96
  -7  -2  -1   64.77   19.21
   7  -2   1   63.02   15.22
   6  -2   1  146.15   17.52
  -6  -2  -1  113.02    9.27
  -6  -2  -1  166.66   22.57
  -6   2   1  123.74   13.78
   6   2  -1  156.71   19.61
  -6   2   1  177.33   21.54
  -5   2   1  559.39   27.12
  -5   2   1  592.18   24.28
   5  -2   1  544.38   24.40
   5   2  -1  545.62   25.72
  -5  -2  -1  615.39   30.14
  -5  -2  -1  583.83   18.94
   4   2  -1  903.59   32.14
   4  -2   1  885.52   30.65
  -4  -2  -1  947.62   36.82
  -4   2   1  885.52   30.55
  -4  -2  -1  867.53   24.45
  -4   2   1  896.84   33.91
  -3   2   1  765.38   28.62
   3   2  -1  757.51   27.14
  -3  -2  -1  795.77   20.71
  -3   2   1  812.41   26.64
  -3  -2  -1  754.44   30.70
   3  -2   1  790.08   26.04
  -2   2   1   10.74    5.33
  -2   2   1   18.89    8.21
  -2  -2  -1   15.76    9.21
   2   2  -1   17.28    7.40
   2  -2   1   13.05    6.27
  -2  -2  -1   15.68    2.50
  -1  -2  -1  351.54   10.25
  -1   2   1  336.59   14.39
   1   2  -1  323.61    9.76
  -1   2   1  328.87   12.82
   1  -2   1  341.23   12.87
   1   2  -1  336.10   13.83
   0   2   1   -3.65    2.26
   0   2  -1   -1.65    2.68
   0   2   1   -1.88    5.66
   0   2  -1   -2.02    4.55
   0   2   1   -7.18    3.68
   0   2  -1   -1.63    4.60
   1   2   1  344.96   13.18
   1  -2  -1  342.31   11.78
  -1   2  -1  319.93   12.12
  -1   2  -1  323.93   12.73
  -1  -2   1  300.60   14.74
  -2   2  -1   11.55    5.30
   2   2   1   14.81    7.22
  -2   2  -1   17.60    6.99
   2  -2  -1   24.55    6.21
  -2  -2   1   21.60    9.41
   3   2   1  758.66   26.71
  -3   2  -1  800.14   26.26
   3  -2  -1  736.75   24.52
  -3   2  -1  738.63   26.44
  -3  -2   1  734.78   30.44
  -4   2  -1  910.12   32.53
  -4  -2   1  885.31   24.14
   4  -2  -1  918.40   30.05
  -4   2  -1  880.60   30.39
   4   2   1  888.63   31.99
  -4  -2   1  897.58   36.68
  -5   2  -1  583.96   24.95
  -5  -2   1  541.92   29.31
   5   2   1  583.40   26.48
   5  -2  -1  564.63   24.51
  -5  -2   1  564.78   18.51
  -5   2  -1  589.25   26.18
  -6  -2   1  109.71    9.27
  -6   2  -1  111.32   13.18
  -6  -2   1  162.37   23.33
  -6   2  -1  137.66   19.02
   6  -2  -1  136.67   16.61
   6   2   1  131.28   18.62
   7   2   1   38.39   14.78
   7  -2  -1   22.59   12.28
  -7   2  -1   39.96   10.61
  -7   2  -1   57.91   16.36
  -7  -2   1   73.37   19.72
   8   2   1  217.83   26.23
   8  -2  -1  181.50   18.91
  -8   2  -1  174.70   16.77
  -8   2  -1  175.92   19.18
  -8  -2   1  167.89   21.40
  -9   2  -1  211.88   29.01
   9   2   1  113.36   21.77
   9  -2  -1  113.89   22.61
  -9   2  -1  148.87   17.94
  -9  -2   1  171.69   32.60
  10  -2  -1   35.09   18.97
 -10   2  -1   56.19   24.70
  10   2   1   30.90   17.21
 -10  -2   1   33.30   21.18
 -11  -2   1   22.26   19.30
  11  -2  -1   12.50   15.21
  11   2   1    9.95   17.69
 -12  -2   1   -8.90   18.61
  12   2   1    1.82   17.37
  12  -2  -1   10.67   15.62
  12   3  -1   12.56   19.44
  12  -3   1    8.95   15.96
 -12  -3  -1   -0.23   17.37
  11   3  -1   52.09   19.88
  11  -3   1   53.80   19.90
 -11  -3  -1   34.80   25.40
 -10   3   1   27.02   14.54
 -10  -3  -1   23.41   24.85
 -10   3   1   19.96   23.17
  10   3  -1    5.44   16.14
  10  -3   1   18.87   16.71
  -9   3   1  105.98   17.23
   9  -3   1  117.01   20.04
   9   3  -1  114.12   21.99
  -9  -3  -1  141.70   29.73
  -9   3   1  120.71   24.64
  -8  -3  -1   23.76   18.88
  -8   3   1   13.69   15.89
   8   3  -1   21.40   14.71
   8  -3   1    9.27   12.46
  -8   3   1   13.02    9.89
   7  -3   1  282.44   20.92
   7   3  -1  307.35   22.98
  -7   3   1  260.87   21.01
  -7   3   1  263.82   19.22
  -7  -3  -1  271.24   24.17
   6   3  -1   43.78   15.04
  -6   3   1   22.55    9.18
   6   3  -1   29.44    4.98
   6  -3   1   46.84   12.68
  -6  -3  -1   27.86    5.62
  -6   3   1   30.04   13.01
  -6  -3  -1   28.44   15.71
  -5   3   1   69.59   11.21
  -5   3   1   81.50   14.87
   5  -3   1   62.06   12.26
   5   3  -1   70.63   14.03
  -5  -3  -1   57.53    5.64
  -5  -3  -1   71.29   16.99
   5   3  -1   79.08    5.47
  -4   3   1   38.43   11.37
  -4   3   1   36.38    8.95
  -4  -3  -1   38.79   13.87
   4   3  -1   56.28   12.39
   4  -3   1   39.21   10.13
  -4  -3  -1   40.45    3.78
   3   3  -1  938.60   31.84
   3  -3   1  950.39   29.76
  -3  -3  -1  930.46   36.24
  -3   3   1  910.41   32.88
  -3   3   1  945.03   31.25
   2   3  -1 1063.40   32.76
  -2  -3  -1 1074.85   38.20
  -2   3   1 1095.24   32.72
  -2  -3  -1 1082.84   26.63
  -2   3   1  999.61   34.89
   2  -3   1 1047.79   30.84
  -1   3   1  883.57   30.32
   1  -3   1  944.14   27.34
  -1   3   1  935.85   28.10
   1   3  -1  912.03   28.16
   1   3  -1  953.92   24.39
   0   3  -1 1212.28   38.10
   0   3  -1 1226.95   33.11
   0   3  -1 1239.37   34.65
   0   3   1 1301.66   39.86
   0   3   1 1225.14   33.16
   0   3   1 1265.37   33.77
   1  -3  -1  964.27   26.57
  -1   3  -1  980.19   28.84
   1   3   1  894.33   32.73
  -1   3  -1  946.08   29.85
   1   3   1  967.48   25.23
   1   3   1  959.00   28.45
  -1  -3   1  953.64   32.98
  -2   3  -1 1096.69   33.58
   2   3   1 1076.80   32.87
   2  -3  -1 1075.98   30.10
  -2  -3   1 1053.29   37.84
  -2   3  -1 1075.66   33.01
  -3   3  -1  920.42   31.45
   3  -3  -1  941.16   29.22
  -3  -3   1  994.14   37.61
   3   3   1  939.37   32.05
  -3   3  -1  975.52   31.98
  -4   3  -1   60.26   11.06
  -4  -3   1   53.22   15.13
   4   3   1   48.62   11.66
  -4   3  -1   44.45    8.57
   4  -3  -1   40.15    9.47
  -5   3  -1   54.53   10.51
   5  -3  -1   69.60   11.78
   5   3   1   64.76   14.26
  -5  -3   1   75.87   16.94
  -5   3  -1   75.19   13.67
  -6  -3   1   26.71   15.66
   6  -3  -1   36.98   11.76
  -6   3  -1   32.42    9.69
  -6   3  -1   49.40   13.37
   6   3   1   37.74   13.36
  -7   3  -1  296.40   19.99
   7   3   1  271.33   22.54
  -7  -3   1  281.01   25.55
  -7   3  -1  272.56   20.48
   7  -3  -1  255.31   19.70
  -8  -3   1   12.00   18.51
  -8   3  -1   12.05    9.47
   8   3   1    4.38   14.50
   8  -3  -1   19.41   13.06
  -8   3  -1   18.04   14.62
  -9   3  -1   99.93   16.82
   9   3   1   80.48   20.51
  -9   3  -1  127.25   24.53
  -9  -3   1  111.81   29.68
   9  -3  -1  108.55   21.39
  10  -3  -1    7.78   16.65
 -10   3  -1    1.36   10.77
  10   3   1   16.84   16.15
 -10  -3   1   24.48   24.43
  11  -3  -1   46.15   18.16
 -11  -3   1   22.60   20.82
  11   3   1   39.88   19.75
 -12  -3   1   -3.64   15.33
  12   3   1   40.60   20.94
  12  -3  -1   11.02   18.22
  12  -4   1   50.77   22.01
  12   4  -1   58.34   23.50
 -12  -4  -1   19.49   24.13
  11   4  -1   18.26   19.01
  11  -4   1   37.16   20.82
 -11  -4  -1   39.67   30.69
 -10  -4  -1   35.78   26.69
  10  -4   1   31.26   18.91
  10   4  -1   23.05   18.23
 -10   4   1   23.77   13.96
  -9   4   1   39.90   13.04
  -9   4   1   38.73   20.34
  -9  -4  -1   33.52   23.94
   9   4  -1   49.81   20.19
   9  -4   1   51.05   17.94
  -8   4   1   16.52   11.25
   8   4  -1   13.24   14.93
  -8  -4  -1   23.25   20.50
   8  -4   1   24.53   14.64
  -8   4   1    5.01   15.35
   7  -4   1  143.50   18.96
  -7   4   1  185.81   23.69
  -7   4   1  121.54   16.60
  -7  -4  -1  132.26   25.85
  -6   4   1  184.47   16.46
  -6   4   1  147.78   16.01
   6  -4   1  145.10   15.60
   6   4  -1  208.30   22.15
  -6  -4  -1  169.25   19.84
  -5  -4  -1  330.11   23.29
   5   4  -1  250.18   18.62
  -5   4   1  274.87   18.12
  -5   4   1  286.35   18.57
   5  -4   1  282.57   17.94
  -4   4   1  704.03   29.45
  -4   4   1  736.25   29.24
   4  -4   1  735.35   27.43
  -4  -4  -1  722.96   33.97
   4   4  -1  695.14   29.56
  -3   4   1  517.34   23.23
  -3  -4  -1  507.30   26.40
  -3   4   1  525.55   22.67
   3   4  -1  515.12   23.21
   3  -4   1  529.69   21.32
  -2  -4  -1 1559.09   38.61
  -2  -4  -1 1597.26   52.94
  -2   4   1 1607.35   45.90
   2   4  -1 1567.29   38.26
   2   4  -1 1534.86   45.60
   2  -4   1 1602.55   43.77
  -2   4   1 1526.84   49.26
   1   4  -1 2217.47   52.19
   1   4  -1 2046.19   55.49
  -1   4   1 2018.26   62.17
  -1   4   1 2110.92   55.66
   0   4   1  126.65   14.48
   0   4  -1  133.47   14.02
   0   4   1   95.30    8.55
   0   4   1  124.27   11.82
   0   4  -1   72.38    7.96
   0   4  -1  109.95   12.14
  -1  -4   1 2045.14   63.14
  -1   4  -1 2112.89   60.90
   1   4   1 2108.78   54.76
   1   4   1 2113.24   51.70
  -1   4  -1 2068.02   55.17
   1   4   1 2073.46   64.06
  -2   4  -1 1488.81   45.91
   2   4   1 1550.31   44.29
   2  -4  -1 1560.03   41.43
  -2   4  -1 1526.17   44.68
  -2  -4   1 1516.34   51.58
  -3   4  -1  546.71   22.77
   3   4   1  463.43   22.43
  -3  -4   1  496.54   26.22
   3  -4  -1  489.03   19.81
  -3   4  -1  525.89   21.29
  -4   4  -1  737.81   27.88
  -4  -4   1  705.45   33.59
   4   4   1  668.91   28.48
   4  -4  -1  678.38   25.83
  -4   4  -1  761.05   29.87
   5  -4  -1  283.16   16.55
  -5  -4   1  272.95   22.52
   5   4   1  287.34   19.90
  -5   4  -1  278.16   18.25
  -5   4  -1  265.53   17.01
   6   4   1  218.12   22.90
  -6  -4   1  164.21   19.98
  -6   4  -1  147.36   14.65
  -6   4  -1  157.20   15.47
   6  -4  -1  154.31   15.02
   7   4   1  160.43   22.15
  -7   4  -1  172.23   21.67
   7  -4  -1  156.27   19.33
  -7  -4   1  166.88   28.22
  -7   4  -1  138.60   17.13
  -8  -4   1   21.79   19.57
   8   4   1    3.77   15.00
  -8   4  -1   15.42   15.07
   8  -4  -1    4.58   12.53
  -8   4  -1   27.68   11.51
   9   4   1   51.25   17.88
  -9   4  -1   39.99   13.61
  -9  -4   1   59.64   26.39
   9  -4  -1   30.43   16.62
  10  -4  -1   15.00   18.01
 -10   4  -1   30.12   13.50
  10   4   1   12.41   17.83
 -10  -4   1   18.13   25.42
  11  -4  -1   26.31   20.79
 -11  -4   1   -3.91   23.27
  11   4   1   18.35   20.18
  12  -4  -1   27.03   17.39
  12   4   1   27.47   22.69
 -12  -4   1   19.18   23.49
  12  -5   1   37.21   25.36
 -12  -5  -1   23.41   32.17
  12   5  -1  135.96   30.63
  11  -5   1   42.08   21.64
 -11  -5  -1    1.62   26.58
  11   5  -1   -3.99   18.27
 -11   5   1   14.43   14.65
  10  -5   1   34.18   18.51
  10   5  -1   20.36   18.63
 -10   5   1   29.75   13.89
 -10  -5  -1   61.68   28.98
   9   5  -1  176.01   26.44
   9  -5   1  216.38   26.20
  -9   5   1  214.54   22.38
  -9  -5  -1  215.35   27.08
   8   5  -1    6.51   15.71
  -8   5   1   12.77   10.48
  -8   5   1   22.97   15.07
  -8  -5  -1    6.72   18.77
   7  -5   1  118.15   18.77
  -7   5   1  104.01   15.81
  -7  -5  -1  149.39   27.91
   7   5  -1  107.12   20.17
  -7   5   1  139.65   21.11
   6  -5   1  349.70   21.30
  -6  -5  -1  301.65   25.87
   6   5  -1  313.24   23.31
  -6   5   1  338.33   21.92
  -6   5   1  314.26   21.52
  -5   5   1   51.87   10.90
  -5   5   1   46.24   13.18
  -5  -5  -1   31.09   16.63
   5   5  -1   54.90   13.88
   5  -5   1   78.72   13.74
   4   5  -1  229.21   17.60
  -4  -5  -1  210.88   19.52
   4  -5   1  198.42   14.96
  -4   5   1  201.01   16.21
  -4   5   1  221.58   16.29
  -3   5   1  422.49   21.41
  -3   5   1  442.68   21.64
   3   5  -1  409.42   21.79
  -3  -5  -1  448.26   25.47
  -3  -5  -1  423.15   12.64
   3  -5   1  410.52   19.34
  -2   5   1   28.44    8.27
   2  -5   1   44.97    9.76
   2   5  -1   31.17    4.45
  -2   5   1   24.73   10.37
  -2  -5  -1   41.68   13.91
  -2  -5  -1   23.50    4.46
   2   5  -1   27.31   10.24
  -1   5   1  606.42   22.81
  -1   5   1  566.42   24.95
   1   5  -1  549.61   23.27
   1   5  -1  569.36   19.23
   0   5  -1   39.05   11.23
   0   5  -1   31.76    6.60
   0   5  -1   39.69   10.39
   0   5   1   34.36   11.61
   0   5   1   33.11    9.36
   0   5   1   27.49    6.56
   1   5   1  600.91   20.02
  -1   5  -1  599.08   23.09
   1   5   1  592.62   23.46
  -1  -5   1  560.90   26.43
   1   5   1  626.30   27.86
  -1   5  -1  607.97   24.34
   2  -5  -1   31.48    7.90
  -2  -5   1   24.93   13.03
  -2   5  -1   30.11    7.77
  -2   5  -1   46.15   10.43
   2   5   1   25.26    9.82
  -3   5  -1  436.62   20.25
   3   5   1  433.58   21.92
   3  -5  -1  431.24   18.90
  -3   5  -1  428.16   21.61
  -3  -5   1  449.52   25.57
  -4   5  -1  215.49   15.03
   4   5   1  216.57   16.92
   4  -5  -1  212.79   14.47
  -4   5  -1  214.63   16.08
  -4  -5   1  196.13   18.91
  -5   5  -1   48.48   10.82
  -5   5  -1   64.41   13.44
  -5  -5   1   61.38   18.36
   5  -5  -1   49.92   12.01
   5   5   1   43.08   13.11
  -6   5  -1  305.99   21.20
  -6  -5   1  333.25   26.55
   6  -5  -1  321.77   19.94
  -6   5  -1  323.30   20.65
   6   5   1  307.57   22.33
  -7   5  -1  140.10   19.82
  -7   5  -1   88.90   15.32
   7  -5  -1  122.24   18.37
   7   5   1  101.64   20.91
  -7  -5   1  128.43   26.41
  -8   5  -1   22.50   10.44
   8   5   1   25.47   15.62
   8  -5  -1   16.66   13.29
  -8  -5   1   15.68   21.56
   9   5   1  148.00   24.78
  -9   5  -1  183.88   20.03
   9  -5  -1  206.73   25.28
  -9  -5   1  213.46   36.07
  10  -5  -1   42.31   17.62
  10   5   1   21.21   17.81
 -10   5  -1   37.68   15.25
 -10  -5   1   43.13   27.75
  11   5   1   -8.82   16.51
 -11   5  -1   19.06   14.72
  11  -5  -1   32.87   21.96
 -11  -5   1    9.05   29.47
 -12  -5   1   15.10   24.21
  12  -5  -1   38.28   20.35
  12   5   1   18.64   20.56
  12   6  -1   62.43   22.97
  12  -6   1  139.92   30.17
 -12  -6  -1   42.67   36.57
 -11   6   1  170.09   24.77
  11   6  -1   61.19   23.61
  11  -6   1   98.13   25.63
 -11  -6  -1   62.92   31.51
 -10   6   1   97.42   20.53
  10   6  -1   57.99   21.74
 -10  -6  -1   76.08   30.35
  10  -6   1  117.52   24.14
  -9   6   1   10.45   12.95
   9  -6   1   -0.08   14.02
  -9  -6  -1    1.61   24.21
   9   6  -1   11.55   16.67
  -8   6   1  151.41   21.12
   8   6  -1  170.40   26.35
  -8  -6  -1  175.40   32.86
   8  -6   1  214.20   24.58
  -7  -6  -1   49.62   23.66
  -7   6   1   45.29   16.31
  -7   6   1   34.17   12.82
   7   6  -1   37.23   16.46
   7  -6   1   43.55   14.69
  -6  -6  -1  266.67   25.29
  -6   6   1  271.77   20.22
   6   6  -1  242.23   21.41
   6  -6   1  246.18   20.18
  -6   6   1  232.35   19.93
  -5   6   1   53.63   13.06
   5   6  -1   85.80   17.64
  -5  -6  -1   70.07   20.16
   5  -6   1  114.32   15.43
  -5   6   1   82.65   16.64
  -4   6   1   46.09   10.41
  -4   6   1   62.46   14.70
   4  -6   1   72.66   12.84
  -4  -6  -1   54.84   17.14
   4   6  -1   82.01   15.66
  -3  -6  -1  432.80   26.32
   3  -6   1  400.29   20.05
   3   6  -1  401.12   23.08
  -3  -6  -1  433.94   14.15
  -3   6   1  456.29   22.62
  -3   6   1  420.40   22.01
  -2   6   1  756.42   30.62
   2   6  -1  760.47   22.73
   2  -6   1  742.05   27.48
  -2  -6  -1  727.44   34.23
   2   6  -1  717.11   29.60
  -2   6   1  746.80   29.43
  -2  -6  -1  741.53   22.92
  -1   6   1   77.88   10.20
  -1   6   1   87.61   14.73
   1   6  -1  100.54   14.21
   1   6  -1   81.89    8.41
   0   6   1   31.91    9.91
   0   6   1   24.29    6.94
   0   6   1   13.30   11.49
   0   6  -1   37.93   10.64
   0   6  -1   21.27    6.38
   0   6  -1   38.90   12.26
  -1   6  -1  110.23   14.60
   1   6   1   74.47    8.34
   1   6   1   88.08   12.60
  -1   6  -1   91.56   10.54
   1   6   1   92.56   16.61
  -1  -6   1  120.39   17.38
   2   6   1  721.33   28.88
  -2   6  -1  757.35   28.96
  -2   6  -1  739.06   29.14
  -2  -6   1  736.90   33.50
   2  -6  -1  711.87   26.02
  -3  -6   1  410.50   25.18
  -3  -6   1  394.17   12.82
  -3   6  -1  428.34   20.32
   3   6   1  409.20   22.51
   3  -6  -1  396.37   18.88
  -3   6  -1  422.21   22.25
  -4   6  -1   52.72   10.72
   4   6   1   59.99   14.28
   4  -6  -1   49.31   11.44
  -4   6  -1   72.60   14.20
  -4  -6   1   71.19   18.36
   5   6   1   60.66   15.73
  -5   6  -1   78.21   13.25
  -5  -6   1   68.26   18.97
   5  -6  -1   74.03   13.68
  -5   6  -1   97.48   16.15
  -6   6  -1  250.23   18.86
  -6  -6   1  257.60   24.53
   6  -6  -1  239.41   18.30
   6   6   1  275.76   22.40
  -6   6  -1  266.51   20.54
  -7  -6   1   30.84   20.34
   7   6   1   95.71   20.86
   7  -6  -1   46.91   15.10
  -7   6  -1   33.94   14.99
  -7   6  -1   37.95   13.05
  -8   6  -1  159.74   21.01
  -8  -6   1  156.08   32.37
   8  -6  -1  192.95   23.58
   8   6   1  145.96   24.93
   9   6   1    7.23   16.11
  -9  -6   1    0.38   23.10
  -9   6  -1   -8.24   10.38
   9  -6  -1    6.68   16.31
 -10  -6   1   48.43   27.29
  10   6   1   65.26   20.30
 -10   6  -1  156.91   22.61
  10  -6  -1  124.10   25.51
 -11   6  -1  154.06   24.44
  11  -6  -1  197.39   30.71
 -11  -6   1   52.79   30.64
  12   6   1   29.21   23.70
 -12  -6   1   51.57   34.21
  11  -7   1   28.87   23.36
  11   7  -1   -5.66   17.29
 -11  -7  -1    2.23   28.01
 -11   7   1   13.27   17.04
 -10  -7  -1   21.03   26.49
  10   7  -1   18.36   19.17
  10  -7   1   49.00   20.46
 -10   7   1   35.57   16.37
  -9   7   1   87.43   18.74
   9   7  -1   54.04   20.38
   9  -7   1  100.63   22.30
  -9  -7  -1   40.16   23.96
   8  -7   1   20.25   14.72
  -8   7   1   23.17   11.78
   8   7  -1   20.39   16.36
  -8  -7  -1    6.66   21.44
   7  -7   1  206.93   23.58
   7   7  -1  198.93   27.15
  -7  -7  -1  192.53   31.38
  -7   7   1  177.95   18.89
  -7   7   1  199.83   23.38
   6  -7   1  382.91   23.90
  -6  -7  -1  397.98   31.09
  -6   7   1  410.92   27.41
   6   7  -1  419.64   28.26
  -6   7   1  431.68   25.44
   5   7  -1  164.25   22.78
  -5   7   1  159.82   16.62
  -5   7   1  163.08   16.96
  -5  -7  -1  206.04   28.68
   5  -7   1  167.13   16.01
   4   7  -1   71.47   15.78
   4  -7   1   78.22   12.96
  -4   7   1   52.12   12.62
  -4   7   1   67.81   16.26
  -4  -7  -1   46.58   17.82
   3  -7   1    5.72    8.33
  -3   7   1    3.93   10.17
  -3  -7  -1    6.72    3.95
   3   7  -1   -2.31   10.07
  -3  -7  -1   18.25   13.86
  -3   7   1    2.58    7.00
  -2   7   1  461.63   23.83
   2  -7   1  445.36   21.30
   2   7  -1  420.06   23.32
  -2   7   1  456.42   23.04
   2   7  -1  422.85   17.00
  -2  -7  -1  475.87   27.87
   1   7  -1   57.67   13.37
   1   7  -1   49.95    7.56
  -1   7   1   35.71    8.92
  -1   7   1   56.97   13.61
   0   7   1  171.06   15.26
   0   7   1  183.76   13.11
   0   7   1  167.55   16.15
   0   7  -1  171.22   12.53
   0   7  -1  149.20   15.25
   1   7   1   44.82   11.72
  -1   7  -1   42.13    9.03
  -1   7  -1   65.28   13.72
  -1  -7   1   61.51   15.63
   1   7   1   70.33   15.85
   1   7   1   46.48    7.61
   2   7   1  431.30   23.33
  -2  -7   1  429.55   26.19
   2  -7  -1  475.99   20.71
  -2   7  -1  448.77   22.08
  -2   7  -1  446.29   22.81
  -3  -7   1    1.71   12.09
  -3   7  -1   11.05    9.22
  -3   7  -1    0.28    6.14
   3  -7  -1    5.69    7.38
   3   7   1    1.81    9.78
   4   7   1   75.07   16.23
  -4   7  -1   94.15   15.08
   4  -7  -1   70.64   12.23
  -4   7  -1   56.15   12.52
  -4  -7   1   70.11   19.43
  -5  -7   1  120.20   22.95
  -5   7  -1  145.51   15.62
   5   7   1  189.43   22.87
   5  -7  -1  145.08   14.77
  -5   7  -1  175.34   19.64
  -6  -7   1  401.18   31.22
  -6   7  -1  399.02   26.43
   6  -7  -1  460.13   25.67
  -6   7  -1  424.02   24.87
   6   7   1  385.88   27.23
   7   7   1  210.77   27.34
  -7   7  -1  180.03   21.57
  -7  -7   1  187.50   31.62
   7  -7  -1  159.91   17.38
  -8   7  -1   31.70   14.30
   8  -7  -1   27.54   15.09
   8   7   1   19.63   17.91
  -8  -7   1   35.75   23.71
  -9  -7   1   27.77   23.33
   9   7   1   40.77   18.89
   9  -7  -1  114.86   22.06
  -9   7  -1   95.09   19.63
  10  -7  -1   42.95   20.07
 -10  -7   1   18.86   24.03
  10   7   1   22.08   18.53
 -10   7  -1   24.30   14.98
 -11  -7   1    0.54   25.95
  11   7   1   14.20   17.53
 -11   7  -1   11.36   15.08
 -11  -8  -1   -0.58   24.52
  11   8  -1    5.79   16.99
 -11   8   1   14.36   14.97
 -10  -8  -1   13.35   23.12
 -10   8   1    6.51   15.10
  10   8  -1  -10.69   14.45
  10  -8   1   35.89   22.78
  -9   8   1   75.42   19.47
   9  -8   1   67.68   21.69
   9   8  -1   34.07   21.04
  -9  -8  -1   34.58   23.14
  -8  -8  -1   18.05   22.37
   8  -8   1   23.40   16.17
   8   8  -1   19.21   17.66
  -8   8   1   14.33   13.96
  -7  -8  -1   18.34   24.64
  -7   8   1   47.78   14.94
   7   8  -1   51.61   20.48
   7  -8   1   70.23   17.54
   6   8  -1   90.05   21.46
   6  -8   1   53.92   16.00
  -6   8   1   59.52   14.16
  -6  -8  -1   69.05   24.04
  -6   8   1   55.14   18.46
   5  -8   1  182.73   17.48
  -5   8   1  260.66   20.38
  -5   8   1  186.46   19.60
  -5  -8  -1  231.79   32.02
   5   8  -1  249.26   26.95
  -4   8   1  104.02   15.46
  -4  -8  -1  189.82   27.91
  -4   8   1  125.08   15.21
   4  -8   1  167.53   18.22
   4   8  -1  149.55   21.21
   3  -8   1   96.92   14.40
   3   8  -1   95.19   17.65
  -3   8   1   77.40   13.78
  -3   8   1  119.36   18.73
  -3  -8  -1   91.21    8.57
  -3  -8  -1  126.94   23.47
  -2   8   1  227.19   18.57
  -2  -8  -1  234.73   21.74
   2   8  -1  240.44   18.76
   2   8  -1  236.26   12.86
  -2   8   1  253.58   17.63
   2  -8   1  198.63   15.95
  -1   8   1  104.51   17.17
  -1   8   1   58.69   11.04
   1   8  -1   79.55   15.28
   1   8  -1   59.90    9.33
   0   8   1   85.12   14.17
   0   8   1   91.91   11.64
   0   8  -1   65.05    9.89
   0   8  -1   80.80   16.40
   0   8   1   90.13   17.47
   1   8   1   89.97   18.34
   1   8   1   80.12   14.76
  -1  -8   1   71.22   16.67
  -1   8  -1   53.98   10.25
  -1   8  -1   72.77   14.97
   1   8   1   66.99    9.34
  -2   8  -1  249.11   17.35
  -2  -8   1  219.68   20.24
  -2   8  -1  214.04   16.95
   2   8   1  225.90   18.42
   2   8   1  242.12   13.24
   2  -8  -1  233.51   15.77
  -3   8  -1  110.46   16.81
  -3  -8   1  121.97   22.33
   3  -8  -1  111.16   14.15
  -3   8  -1   80.80   13.88
   3   8   1   93.23   17.42
  -4  -8   1  180.24   27.42
  -4   8  -1  109.47   13.73
   4   8   1  163.49   21.97
   4  -8  -1  124.88   13.29
  -4   8  -1  139.20   17.41
   5  -8  -1  177.82   16.64
   5   8   1  232.33   26.32
  -5   8  -1  197.87   17.58
  -5  -8   1  234.37   33.13
  -5   8  -1  165.81   17.78
   6  -8  -1   73.09   16.10
  -6   8  -1   53.80   13.57
   6   8   1   46.95   19.63
  -6  -8   1   39.59   21.80
   7   8   1   49.19   20.21
  -7  -8   1   39.37   22.00
   7  -8  -1   70.98   16.83
  -7   8  -1   56.64   16.43
  -8  -8   1   28.01   25.19
   8  -8  -1   42.09   17.49
  -8   8  -1   24.53   12.82
   8   8   1   31.12   18.64
   9   8   1   18.15   17.07
   9  -8  -1   61.22   20.07
  -9  -8   1   25.62   22.10
  -9   8  -1   53.64   17.87
  10   8   1   12.61   17.56
 -10   8  -1   21.70   16.51
 -10  -8   1    9.31   22.14
  11   8   1   -1.59   17.55
 -11   8  -1   -0.32   17.09
 -11  -8   1   11.43   22.78
 -11   9   1   88.76   24.56
  10   9  -1   14.31   17.07
 -10   9   1   55.97   21.06
 -10  -9  -1   16.40   21.25
  -9  -9  -1   28.92   20.57
   9   9  -1   49.17   20.72
   9  -9   1  101.04   24.10
  -9   9   1  131.59   22.39
  -8   9   1    2.51   12.13
  -8  -9  -1   -1.10   23.91
   8   9  -1   -8.51   15.50
   8  -9   1    1.90   16.25
   7  -9   1   13.02   14.31
  -7  -9  -1   14.04   21.41
   7   9  -1   25.66   21.15
  -7   9   1   10.75   11.19
   6  -9   1   56.20   16.51
  -6  -9  -1   29.94   22.38
   6   9  -1   32.90   19.07
  -6   9   1   74.66   17.24
  -5  -9  -1   53.66   21.60
  -5   9   1   53.82   14.93
  -5   9   1   45.96   16.27
   5   9  -1   73.08   19.85
   5  -9   1   39.62   14.19
  -4   9   1  219.05   19.52
  -4   9   1  229.89   20.00
   4   9  -1  219.83   21.87
   4  -9   1  206.31   16.98
  -4  -9  -1  200.46   22.91
   3   9  -1   94.00   18.41
  -3   9   1   79.98   14.62
  -3  -9  -1  107.62   24.59
   3  -9   1  137.48   16.73
  -3   9   1   99.89   18.28
  -2  -9  -1   19.16   15.78
   2  -9   1   23.53   11.31
  -2   9   1   35.54   14.64
   2   9  -1   20.39    6.81
   2   9  -1   36.82   14.17
  -1   9   1   51.88   11.32
   1   9  -1   45.29    9.14
  -1   9   1   66.10   16.80
   1   9  -1   67.16   15.58
   0   9   1    8.32   12.70
   0   9  -1    4.63    6.89
   0   9  -1    3.76   11.90
   0   9   1    3.77    6.47
  -1   9  -1   75.34   16.42
   1   9   1   65.38   15.19
  -1  -9   1   42.97   16.57
   1   9   1   52.26    9.16
  -1   9  -1   47.86   10.97
   2  -9  -1   28.99   10.76
   2   9   1   27.53   14.01
  -2  -9   1   23.61   16.32
  -2   9  -1   37.93   13.52
  -3  -9   1  127.63   24.54
  -3   9  -1  120.52   18.39
   3  -9  -1  118.01   15.84
  -3   9  -1   67.87   12.91
   3   9   1  121.83   20.51
  -4   9  -1  223.68   18.08
   4   9   1  211.94   21.18
   4  -9  -1  238.82   17.03
  -4  -9   1  204.16   23.07
  -4   9  -1  204.53   19.79
   5   9   1   81.83   20.06
  -5   9  -1   43.58   12.86
  -5  -9   1   60.02   22.28
   5  -9  -1   63.43   14.24
  -6  -9   1   56.46   24.39
   6  -9  -1   81.57   16.40
   6   9   1   45.40   20.31
  -6   9  -1   41.58   13.25
   7  -9  -1   28.20   16.43
   7   9   1   14.92   17.72
  -7  -9   1   21.30   19.27
  -7   9  -1    9.09   12.54
   8  -9  -1   23.50   17.09
   8   9   1   13.49   17.17
  -8  -9   1   -5.31   17.48
  -8   9  -1   29.79   14.76
  -9   9  -1  125.85   23.16
   9   9   1   50.43   20.90
  -9  -9   1   24.87   22.24
  10   9   1   23.90   21.00
 -10  -9   1   32.50   21.44
 -10   9  -1   77.29   22.11
 -11   9  -1   78.28   22.94
 -10  10   1   39.25   19.17
  10  10  -1   30.14   20.92
 -10 -10  -1   10.40   18.03
  -9  10   1   54.65   19.37
   9  10  -1   24.30   19.28
   9 -10   1  114.47   25.97
  -9 -10  -1   23.90   18.82
  -8  10   1    1.35   12.27
   8  10  -1  -18.01   14.12
   8 -10   1   10.06   16.31
  -8 -10  -1    8.88   17.93
   7  10  -1   68.77   22.81
  -7  10   1  108.11   21.14
   7 -10   1  163.20   24.06
  -7 -10  -1   35.14   22.89
  -6 -10  -1   26.57   22.39
   6  10  -1   44.75   19.44
  -6  10   1   58.72   17.43
   6 -10   1   75.31   18.17
   5 -10   1  139.18   19.59
  -5  10   1  123.97   20.00
  -5 -10  -1   88.85   25.34
  -4 -10  -1  407.59   32.13
  -4  10   1  448.45   27.29
   4 -10   1  450.26   24.78
   4  10  -1  489.53   30.70
  -4  10   1  439.13   28.59
  -3  10   1   71.81   17.51
  -3  10   1   38.39   12.52
  -3 -10  -1   70.44   23.88
   3  10  -1   41.60   16.25
   3 -10   1   38.32   12.55
   2  10  -1  264.14   15.70
  -2 -10  -1  284.79   24.97
   2  10  -1  265.26   22.38
   2 -10   1  250.02   19.38
  -2  10   1  258.06   20.84
  -2  10   1  260.28   21.22
  -1  10   1    5.23    8.35
   1  10  -1    2.91   11.96
  -1  10   1   13.81   13.80
   1  10  -1   -5.78    6.38
   0  10  -1   91.77   13.03
   0  10   1  105.85   22.27
   0  10   1  100.91   13.72
   1  10   1    8.17    7.29
  -1  10  -1   -2.09    6.52
  -1  10  -1   -5.04   13.15
  -1 -10   1   12.08   13.84
   1  10   1    4.59   11.78
   2 -10  -1  259.65   19.16
  -2  10  -1  252.60   20.05
   2  10   1  246.16   21.07
  -2 -10   1  273.46   24.15
  -2  10  -1  240.30   20.37
   3 -10  -1   43.16   12.34
  -3 -10   1   37.79   20.41
  -3  10  -1   18.89    9.64
  -3  10  -1   30.66   13.94
   3  10   1   60.31   17.56
   4  10   1  429.25   29.48
  -4  10  -1  482.20   29.56
   4 -10  -1  430.70   23.74
  -4 -10   1  467.61   33.58
   5 -10  -1  107.47   18.48
  -5 -10   1   91.86   26.62
   5  10   1   86.78   21.56
  -5  10  -1   87.56   18.23
   6  10   1   42.11   20.65
   6 -10  -1   49.89   16.03
  -6  10  -1   48.83   15.05
  -6 -10   1   19.39   22.10
  -7  10  -1   96.51   19.76
   7 -10  -1  108.14   20.68
   7  10   1   54.16   20.76
  -7 -10   1   16.82   19.50
  -8  10  -1  -11.13   10.77
   8  10   1   -8.63   16.66
  -8 -10   1    4.78   20.79
  -9 -10   1   25.08   19.31
   9  10   1   17.38   17.22
  -9  10  -1   68.15   19.25
  10  10   1   41.61   22.05
 -10  10  -1   46.89   20.93
 -10 -10   1   34.07   22.57
  -9  11   1    9.48   17.54
   9  11  -1   17.38   20.88
  -9 -11  -1    6.88   17.77
  -8 -11  -1   -0.64   15.08
  -8  11   1   -4.37   13.05
   8 -11   1   39.76   19.65
   8  11  -1   20.02   20.93
   7  11  -1   40.28   23.31
  -7 -11  -1   -2.18   18.90
   7 -11   1  113.55   24.36
  -7  11   1   42.42   17.09
  -6 -11  -1   22.96   20.31
   6 -11   1   66.51   17.88
  -6  11   1   44.50   16.88
   6  11  -1   69.26   22.92
  -5  11   1  120.34   20.25
   5 -11   1  214.34   23.81
  -5 -11  -1  111.63   28.39
   5  11  -1  122.95   24.35
   4  11  -1   85.24   21.19
  -4 -11  -1   47.84   23.81
  -4  11   1   37.18   14.02
   4 -11   1   97.93   17.20
  -3 -11  -1  173.43   29.73
   3  11  -1  165.78   25.04
  -3  11   1  134.91   19.94
  -3  11   1  157.31   18.09
   3 -11   1  161.31   16.73
   2  11  -1   40.41    9.34
  -2 -11  -1   38.34   20.35
   2 -11   1   33.01   13.99
  -2  11   1   38.50   13.54
   2  11  -1   40.80   18.57
  -2  11   1   30.39   17.82
  -1  11   1  377.81   27.39
  -1 -11  -1  391.76   29.03
   1  11  -1  378.50   21.57
   1  11  -1  390.44   26.62
  -1  11   1  412.48   24.69
   0  11  -1  165.63   15.50
   0  11   1  161.07   20.26
   0 -11   1  109.35   21.65
   0  11   1  152.26   15.31
   1  11   1  398.43   22.35
  -1  11  -1  396.91   27.41
   1  11   1  432.04   27.24
  -1 -11   1  365.36   27.83
  -1  11  -1  422.21   25.46
   2 -11  -1   47.72   14.32
  -2 -11   1   39.76   19.52
  -2  11  -1   35.58   12.37
  -2  11  -1   33.17   15.77
   2  11   1   28.70   16.91
   3 -11  -1  164.58   16.26
  -3 -11   1  187.56   23.01
  -3  11  -1  187.15   22.40
  -3  11  -1  136.35   17.21
   3  11   1  164.02   24.63
  -4  11  -1   68.56   17.38
   4  11   1   84.31   21.46
   4 -11  -1   80.40   15.66
  -4 -11   1   65.29   23.79
   5 -11  -1  179.63   18.56
  -5  11  -1  184.33   23.48
  -5 -11   1  134.89   29.54
   5  11   1  101.66   23.38
  -6  11  -1   56.48   16.80
  -6 -11   1   26.01   21.22
   6 -11  -1   38.40   15.44
   6  11   1   51.04   19.61
  -7 -11   1   23.80   20.22
  -7  11  -1   46.04   18.40
   7  11   1   25.71   20.56
  -8  11  -1   -8.95   14.21
   8  11   1   26.44   18.84
  -8 -11   1   -5.45   15.81
   9  11   1   33.50   20.58
  -9 -11   1   -7.55   16.44
  -9  11  -1   26.00   18.75
  -9  12   1   27.07   19.12
   9  12  -1    8.24   19.41
  -9 -12  -1   -2.60   14.36
   8  12  -1   29.63   18.14
  -8  12   1   40.57   19.04
  -8 -12  -1   -5.67   15.09
  -7  12   1   81.77   20.99
   7  12  -1   21.56   22.58
   7 -12   1  116.48   23.95
   6  12  -1   27.54   20.81
   6 -12   1   21.13   15.68
  -6 -12  -1   -0.42   20.60
  -6  12   1    1.17   16.81
   5  12  -1   89.40   23.03
   5 -12   1  188.13   22.53
  -5 -12  -1   53.00   23.30
  -5  12   1   89.35   18.25
  -4  12   1   22.91   14.54
   4 -12   1  102.14   18.13
  -4 -12  -1   50.41   23.74
   4  12  -1   57.56   19.93
  -3  12   1  189.15   20.98
   3 -12   1  183.12   17.65
  -3  12   1  253.34   23.12
  -3 -12  -1  119.93   26.16
   3  12  -1  154.02   24.78
   2  12  -1  332.67   27.94
  -2  12   1  369.63   27.06
  -2 -12  -1  339.33   29.56
   2 -12   1  319.01   23.33
  -2  12   1  324.13   25.43
  -1 -12  -1  190.32   23.03
   1  12  -1  196.75   16.90
  -1  12   1  180.33   22.20
  -1  12   1  195.52   18.57
   0 -12   1  233.39   24.00
   0  12  -1  244.55   19.82
   0  12   1  267.33   20.97
   1  12   1  196.17   17.49
  -1  12  -1  198.46   19.27
  -1 -12   1  247.32   24.65
  -2  12  -1  360.47   26.16
   2 -12  -1  352.93   23.89
  -2  12  -1  359.95   26.73
  -2 -12   1  338.75   28.42
   2  12   1  368.31   27.47
  -3  12  -1  231.17   21.94
  -3 -12   1  188.38   23.20
   3 -12  -1  172.40   17.55
   3  12   1  137.77   23.79
   4  12   1   53.86   19.34
  -4 -12   1   43.36   21.01
   4 -12  -1   80.10   17.03
  -4  12  -1   99.64   18.48
   5  12   1   82.05   21.96
  -5 -12   1   62.35   25.20
  -6 -12   1    6.43   18.86
   6  12   1   39.56   20.56
  -6  12  -1   11.42   14.82
   7  12   1   44.64   20.52
  -7  12  -1   85.44   21.88
  -7 -12   1   22.68   21.28
  -8  12  -1   30.49   19.74
   8  12   1   14.53   19.94
  -8 -12   1    3.77   17.41
   9  12   1   13.04   20.07
  -9  12  -1   83.70   25.78
  -9 -12   1   12.42   21.49
  -8 -13  -1    8.18   16.07
   8  13  -1   -8.30   18.62
  -8  13   1    0.52   15.01
  -7  13   1   15.41   17.96
  -7 -13  -1  -15.84   19.29
   7  13  -1   -0.43   18.34
  -6  13   1    0.39   13.71
  -6 -13  -1    0.57   19.37
   6  13  -1   -8.76   17.34
   5 -13   1   88.13   20.48
  -5  13   1   42.42   15.50
   5  13  -1   39.72   22.69
  -5 -13  -1   19.08   19.06
  -4 -13  -1   37.79   21.35
  -4  13   1   29.23   12.74
   4 -13   1  120.87   19.20
   4  13  -1   48.45   20.74
  -3  13   1    1.11   11.18
   3  13  -1   -8.16   17.06
  -3 -13  -1  -13.82   16.43
   3 -13   1  -12.84   13.11
  -2  13   1   45.72   15.19
  -2 -13  -1   43.85   22.75
   2  13  -1  111.22   25.14
  -2  13   1  108.94   26.49
   2 -13   1   92.25   19.12
  -1 -13  -1  620.71   39.78
  -1  13   1  613.39   37.94
  -1  13   1  605.11   33.37
   0  13   1   70.85   15.64
   0 -13   1   65.07   23.27
   1  13   1  610.41   30.62
  -1  13  -1  614.61   33.59
  -1 -13   1  602.20   39.15
   2  13   1   68.75   22.69
  -2  13  -1   41.64   14.56
   2 -13  -1   92.11   18.61
  -3  13  -1    6.37   10.25
   3  13   1    1.87   17.06
   3 -13  -1    7.58   12.79
  -3 -13   1    4.91   18.68
  -4 -13   1   49.66   22.76
  -4  13  -1   37.53   12.70
   4  13   1   53.99   19.91
   4 -13  -1  112.91   20.16
  -5  13  -1   44.50   15.22
   5  13   1   36.41   19.37
  -5 -13   1   19.03   20.51
  -6  13  -1    4.40   15.79
  -6 -13   1  -12.63   20.05
   6  13   1   -6.80   17.67
  -7 -13   1   -1.39   18.87
  -7  13  -1   30.17   19.49
   7  13   1   24.41   20.52
   8  13   1  -14.15   17.96
  -8  13  -1   18.26   18.86
  -8 -13   1   -6.02   18.74
   7  14  -1   15.07   20.52
  -7  14   1   -9.26   16.66
  -7 -14  -1   -4.70   17.28
   6  14  -1   43.83   22.55
  -6  14   1   58.15   20.03
  -6 -14  -1   25.22   24.77
  -5  14   1    6.62   14.49
   5  14  -1   11.16   20.19
  -5 -14  -1    2.99   20.15
   4  14  -1    1.30   19.82
  -4  14   1   -7.58    9.92
   4 -14   1   11.89   13.99
  -4 -14  -1    4.25   19.49
  -3 -14  -1   21.26   19.70
   3 -14   1   37.77   16.91
  -3  14   1   10.45   11.92
   3  14  -1   32.06   20.73
  -2  14   1   27.76   12.92
  -2 -14  -1   59.30   25.55
   2 -14   1   53.41   17.87
   1 -14   1   38.68   18.10
  -1 -14  -1   33.35   21.87
  -1  14   1   13.84   13.87
   0 -14   1   36.74   22.96
   0  14  -1   41.82   14.23
   0  14   1   39.20   13.66
   0 -14  -1   24.44   21.52
  -1  14  -1   11.94   12.66
  -1 -14   1   47.67   22.58
   2  14   1   45.00   19.23
  -2  14  -1   33.47   13.76
  -2 -14   1   47.06   23.20
   2 -14  -1   68.84   18.97
   3 -14  -1   50.29   17.25
  -3  14  -1   24.58   15.55
   3  14   1   43.43   22.84
  -3 -14   1   36.08   20.94
  -4 -14   1    5.62   20.89
  -4  14  -1   12.00   14.26
   4  14   1   -1.91   18.01
  -5  14  -1   11.08   12.81
   5  14   1   18.87   19.70
  -5 -14   1    3.34   17.65
   6  14   1   55.82   23.17
  -6  14  -1   35.39   18.37
  -6 -14   1   30.83   25.02
   7  14   1  -13.64   18.67
  -7 -14   1   -5.73   18.87
  -7  14  -1   -1.38   15.16
  -6 -15  -1    7.27   20.73
   6  15  -1   32.23   24.64
  -6  15   1   53.96   20.84
  -5  15   1   -5.59   11.48
  -5 -15  -1    4.17   18.85
   5  15  -1   32.71   23.99
   4  15  -1   16.28   20.83
  -4  15   1   -1.63   12.29
  -4 -15  -1    0.70   18.95
   3 -15   1   27.66   16.69
  -3 -15  -1   30.18   21.45
  -3  15   1   16.00   12.37
   3  15  -1   32.98   23.60
   2 -15   1   72.08   20.51
  -2 -15  -1   39.48   23.58
  -2  15   1   20.28   12.66
  -1 -15  -1   57.77   27.30
  -1  15   1   48.95   15.35
   1 -15   1   74.02   19.14
  -1 -15   1  102.69   27.01
  -1  15  -1   47.97   16.01
   1 -15  -1  113.76   23.79
  -2  15  -1    4.11   11.52
   2 -15  -1   63.54   19.17
  -2 -15   1   36.89   23.51
  -3 -15   1   14.37   19.15
   3  15   1   34.80   21.50
  -3  15  -1   -4.11   11.32
  -4 -15   1    4.02   21.87
   4  15   1   -5.43   18.74
  -4  15  -1    3.96   10.14
  -5 -15   1   -3.49   19.44
  -5  15  -1  -11.88   11.85
   5  15   1   -4.11   18.20
  -6  15  -1   49.88   18.06
   6  15   1   42.16   20.67
  -6 -15   1   60.16   26.62
  -5 -16  -1    5.51   22.59
   5  16  -1   63.02   27.45
  -5  16   1    7.28   12.64
  -4  16   1   -3.34   11.85
   4  16  -1   10.61   25.08
  -4 -16  -1    7.83   20.39
  -3 -16  -1   34.58   23.79
  -3  16   1    3.10   10.97
  -2  16   1   -2.32    9.77
  -2 -16  -1   17.27   21.02
   2 -16   1   62.61   18.84
  -1 -16  -1   21.30   24.88
  -1  16   1   26.80   14.55
   1 -16   1   19.82   19.41
  -2 -16   1   49.76   24.27
  -2  16  -1    0.22   12.75
  -3  16  -1   21.50   12.48
   3  16   1   37.35   23.88
  -3 -16   1   19.01   21.64
  -4 -16   1   15.76   22.34
   4  16   1   11.93   26.70
  -4  16  -1   12.23   14.32
  -5 -16   1   12.96   21.60
   5  16   1    6.43   19.22
  -5  16  -1    6.94   14.46
  -3  17   1   10.02   12.99
  -3 -17  -1   15.56   21.10
  -2 -17  -1   17.49   22.11
  -2  17   1   16.58   13.12
   1 -17   1  118.31   25.34
  -2  17  -1   12.36   12.55
  -3 -17   1    4.52   20.09
  -3  17  -1   -4.52   10.66
   0   0  -2   -6.40    0.67
   0   0   2   -4.57    1.65
   0   0   2   -5.66    0.96
  -1   0  -2 1403.25   41.13
   1   0  -2 1452.82   35.49
  -1   0   2 1448.30   42.13
   1   0   2 1452.94   35.92
  -1   0  -2 1582.79   36.58
   1   0  -2 1432.16   35.74
  -2   0   2 9552.91  220.39
   2   0  -2 9878.56  218.61
  -2   0  -2 9999.53  255.68
  -2   0   2 9701.83  256.12
  -2   0  -2 9632.22  220.56
   2   0   2 9620.37  219.01
  -3   0  -2  476.92   17.10
   3   0  -2  484.73   18.82
  -3   0  -2  472.71   20.66
  -3   0   2  484.97   16.93
   3   0   2  490.92   19.70
  -3   0   2  489.81   22.31
  -4   0   2    1.29    5.07
  -4   0   2    0.18    9.54
  -4   0  -2   -2.74    8.84
  -4   0  -2   -2.47    4.09
   4   0  -2   -1.94    7.65
   4   0   2    0.59    7.82
   5   0   2  282.02   18.25
   5   0  -2  287.15   17.92
  -5   0   2  287.29   14.77
  -5   0  -2  287.41   19.08
  -5   0   2  276.58   19.83
  -5   0  -2  282.71   14.90
  -6   0  -2  184.60   13.00
   6   0  -2  155.80   18.49
  -6   0   2  129.21   16.12
   6   0   2  168.03   18.60
  -6   0   2  135.27   11.81
  -6   0  -2  123.59   14.74
   7   0   2    0.61   11.39
  -7   0   2   -0.33   13.67
   7   0  -2   -0.74   10.01
  -7   0  -2   23.72   15.83
  -8   0   2   38.72   19.75
  -8   0  -2   38.99    9.81
  -8   0  -2   42.58   17.11
  -8   0   2   21.75    9.19
   8   0  -2   15.42   14.74
   8   0   2   21.57   14.90
   9   0   2  503.38   31.60
  -9   0  -2  475.04   31.88
  -9   0   2  501.39   34.40
   9   0  -2  465.11   29.30
  10   0  -2   32.33   15.18
 -10   0   2   34.81   22.61
 -10   0  -2   57.97   23.27
  10   0   2   65.68   19.17
 -11   0   2   32.01   22.92
  11   0  -2   56.18   16.85
  11   0   2   35.10   18.97
 -11   0  -2   56.49   24.80
  12   0   2   -1.55   14.54
 -12   0   2    1.86   21.31
  12   0  -2   -6.24   15.51
  12  -1   2   -3.63   14.35
  12   1  -2   -2.11   16.54
 -11  -1  -2   76.67   26.75
 -11   1   2   61.46   28.75
  11  -1   2   53.91   19.16
  11   1  -2   58.90   18.83
  10  -1   2   59.02   19.07
  10   1  -2   46.44   17.07
 -10  -1  -2   78.44   25.25
 -10   1   2  101.99   28.18
  -9  -1  -2   11.33   20.82
   9   1  -2    2.50   14.71
  -9   1   2   36.30   10.74
   9  -1   2    8.76   15.66
  -9   1   2   19.40   20.47
   8   1  -2  249.06   21.64
  -8  -1  -2  222.33   22.57
  -8   1   2  220.22   22.35
  -8   1   2  245.26   17.88
   8  -1   2  238.89   21.86
  -7  -1  -2  160.74   12.51
  -7  -1  -2  156.14   17.53
  -7   1   2  168.36   17.97
   7  -1   2  166.78   17.39
   7   1  -2  158.46   16.84
  -7   1   2  147.92   14.00
  -6  -1  -2   82.59   17.53
   6   1  -2   48.49   14.11
  -6  -1  -2   65.15    9.17
  -6   1   2   52.38    9.80
  -6   1   2   72.85   17.24
   6  -1   2   59.67   13.78
   5  -1   2  392.29   21.46
  -5  -1  -2  437.90   17.94
  -5  -1  -2  479.51   25.07
  -5   1   2  497.21   20.80
   5   1  -2  426.10   22.08
  -5   1   2  456.54   25.01
   4  -1   2  234.26   15.17
  -4   1   2  211.65   16.35
  -4   1   2  224.85   13.14
   4   1  -2  225.00   15.26
  -4  -1  -2  222.51   11.33
  -4  -1  -2  217.70   16.65
  -3   1   2 1417.17   45.96
   3   1  -2 1397.11   40.33
  -3  -1  -2 1474.14   37.07
   3  -1   2 1443.90   40.52
  -3   1   2 1368.24   39.30
  -3  -1  -2 1435.35   46.35
   2   1  -2  755.45   20.07
   2   1  -2  716.44   23.24
   2  -1   2  740.46   23.34
  -2   1   2  753.01   26.71
  -2   1   2  730.70   22.87
  -2  -1  -2  816.23   21.07
  -2  -1  -2  784.96   26.90
  -1   1   2  734.76   20.86
   1   1  -2  765.08   21.02
  -1   1   2  731.24   24.17
  -1  -1  -2  746.37   19.63
   1  -1   2  757.48   20.80
   1   1  -2  743.22   19.27
   0  -1  -2  373.22   11.51
   0   1   2  400.06   10.79
   0  -1   2  378.28   12.39
  -1   1  -2  679.54   20.34
   1   1   2  706.20   20.17
  -1  -1   2  734.29   23.88
   1  -1  -2  747.44   18.77
   1   1   2  763.75   24.04
  -2  -1   2  732.94   27.36
  -2   1  -2  761.46   23.91
   2  -1  -2  748.28   21.85
   2   1   2  750.66   23.56
  -2   1  -2  755.84   23.05
  -3  -1   2 1427.69   46.65
  -3  -1   2 1314.65   35.05
  -3   1  -2 1402.06   42.89
   3  -1  -2 1393.51   38.30
   3   1   2 1368.93   39.92
  -3   1  -2 1428.09   39.21
  -4   1  -2  201.89   13.02
  -4  -1   2  214.97   17.03
   4  -1  -2  228.10   14.54
  -4   1  -2  222.38   14.78
   4   1   2  232.82   15.82
  -4  -1   2  251.86   11.37
   5   1   2  464.73   23.38
  -5   1  -2  417.00   22.32
   5  -1  -2  470.09   21.81
  -5   1  -2  434.62   20.09
  -5  -1   2  425.52   25.11
  -5  -1   2  446.34   17.50
  -6   1  -2   57.66    9.79
  -6   1  -2   69.71   15.51
   6  -1  -2   52.66   13.23
  -6  -1   2   44.00    8.01
   6   1   2   63.62   14.01
  -6  -1   2   57.36   16.75
  -7  -1   2  205.36   14.01
  -7   1  -2  179.78   17.54
  -7   1  -2  188.61   15.06
   7  -1  -2  158.32   16.67
   7   1   2  225.11   23.66
  -7  -1   2  185.41   20.20
  -8   1  -2  243.06   17.55
   8   1   2  205.20   20.58
  -8   1  -2  235.31   21.52
   8  -1  -2  233.17   21.11
  -8  -1   2  211.32   23.94
  -9   1  -2   13.99   10.01
   9   1   2    3.11   15.22
  -9   1  -2    9.04   17.91
   9  -1  -2    6.32   14.58
  -9  -1   2   -2.34   19.15
  10   1   2   49.70   17.15
 -10  -1   2   51.58   21.75
  10  -1  -2   60.81   18.71
 -10   1  -2  174.17   30.16
 -11  -1   2   51.60   21.93
  11  -1  -2   49.62   20.01
  11   1   2   68.88   21.47
  12   1   2    4.91   17.12
  12  -1  -2    0.61   14.70
 -12  -1   2  -19.59   19.01
  12   2  -2   11.25   16.50
 -12  -2  -2   -8.60   17.64
  12  -2   2    5.81   15.88
 -11  -2  -2   35.22   22.46
 -11   2   2   87.31   29.99
  11  -2   2   67.74   20.06
  11   2  -2   61.74   21.27
  10  -2   2   32.48   19.70
 -10  -2  -2   61.70   27.86
 -10   2   2   58.79   25.92
  10   2  -2   20.72   16.30
  -9  -2  -2  244.04   33.46
   9   2  -2  138.17   22.13
  -9   2   2  218.05   32.25
   9  -2   2  158.71   24.28
  -9   2   2  177.51   19.24
   8  -2   2  163.29   22.15
  -8   2   2  162.47   19.76
   8   2  -2  172.72   23.14
  -8  -2  -2  161.99   20.46
  -8   2   2  172.75   18.44
  -7  -2  -2  368.27   26.68
   7  -2   2  347.60   22.65
  -7  -2  -2  348.76   16.31
  -7   2   2  339.11   24.75
   7   2  -2  342.70   23.83
  -7   2   2  360.23   21.18
   6   2  -2  156.59   19.40
  -6   2   2  122.16   13.84
   6  -2   2  147.48   17.46
  -6  -2  -2  134.81   21.20
  -6   2   2  166.67   21.26
  -6  -2  -2  106.22    9.51
  -5   2   2  441.99   21.33
  -5   2   2  457.13   24.42
  -5  -2  -2  472.13   26.11
  -5  -2  -2  431.35   16.46
   5   2  -2  411.19   22.55
   5  -2   2  557.84   23.78
   4  -2   2  929.22   31.94
   4   2  -2  954.63   25.37
   4   2  -2  950.91   33.02
  -4   2   2  933.33   35.57
  -4  -2  -2  934.03   26.25
  -4  -2  -2  924.66   37.27
  -4   2   2  988.90   32.40
   3  -2   2  434.89   18.58
  -3   2   2  445.73   18.64
   3   2  -2  465.07   20.14
  -3   2   2  454.61   20.91
  -3  -2  -2  446.78   14.23
  -3  -2  -2  453.49   22.29
   3   2  -2  459.28   13.05
  -2  -2  -2  663.79   17.72
  -2   2   2  668.20   24.65
   2  -2   2  651.11   21.50
   2   2  -2  645.70   22.23
  -2  -2  -2  598.81   25.37
  -2   2   2  633.52   21.82
   2   2  -2  669.16   17.24
  -1   2   2   40.20    8.37
  -1   2   2   29.64    5.30
   1  -2   2   33.99    6.40
   1   2  -2   29.56    3.32
   1   2  -2   39.38    7.30
  -1  -2  -2   27.89    3.62
   0  -2   2  727.74   22.24
   0   2   2  720.48   19.30
   0   2   2  655.44   23.76
   0   2  -2  710.23   19.86
   0   2  -2  688.62   21.00
  -1   2  -2   28.19    5.25
  -1  -2   2   37.97    8.46
   1   2   2   30.03    6.11
   1  -2  -2   28.32    4.85
   1   2   2   30.35    8.50
  -2   2  -2  676.33   21.10
  -2  -2   2  665.69   25.99
   2  -2  -2  639.56   19.57
   2   2   2  601.16   21.91
  -2   2  -2  668.08   22.42
  -3  -2   2  453.36   22.82
   3  -2  -2  457.45   17.82
   3   2   2  437.32   19.85
  -3   2  -2  480.58   19.67
  -3   2  -2  455.00   18.41
   4  -2  -2  968.50   31.37
  -4   2  -2  987.45   32.85
  -4   2  -2 1041.96   34.28
  -4  -2   2  925.16   38.58
   4   2   2  952.68   34.17
  -5   2  -2  435.94   21.85
  -5  -2   2  413.84   25.34
   5   2   2  421.17   22.91
   5  -2  -2  437.09   20.64
  -5   2  -2  425.65   20.45
  -6   2  -2  110.12   13.74
  -6  -2   2  165.92   22.92
  -6   2  -2  131.68   13.48
   6   2   2  138.67   19.33
   6  -2  -2  128.21   16.34
   7   2   2  375.04   25.16
  -7   2  -2  337.24   22.20
  -7   2  -2  333.86   20.84
   7  -2  -2  344.60   21.85
  -7  -2   2  350.88   27.27
  -8   2  -2  152.27   15.56
   8  -2  -2  180.17   22.46
  -8   2  -2  149.53   18.52
   8   2   2  206.62   25.93
  -8  -2   2  211.17   31.17
  -9  -2   2  128.83   27.46
  -9   2  -2  184.40   17.68
  -9   2  -2  210.72   29.28
   9   2   2  126.60   22.79
   9  -2  -2  144.10   22.05
 -10  -2   2   21.10   21.85
  10   2   2   20.96   16.63
  10  -2  -2   45.06   17.74
  11  -2  -2   35.88   17.48
  11   2   2   60.53   19.88
 -11  -2   2   26.29   19.53
  12  -2  -2   10.06   15.89
 -12  -2   2   46.39   27.16
  12   2   2   10.24   18.72
  12  -3   2   38.74   18.17
  12   3  -2   36.49   23.74
 -12  -3  -2   16.49   22.79
  11  -3   2   39.45   20.66
  11   3  -2    0.88   17.25
 -11  -3  -2    1.61   26.10
  10   3  -2   -8.87   15.98
  10  -3   2   -3.33   15.56
 -10   3   2   -1.11   11.62
 -10   3   2   21.29   21.52
 -10  -3  -2   -4.26   24.44
  -9  -3  -2   71.47   25.74
  -9   3   2   78.85   15.49
  -9   3   2   93.68   24.38
   9  -3   2   70.80   19.55
   9   3  -2   80.46   19.07
   8   3  -2  108.73   21.06
   8  -3   2  158.13   21.20
  -8   3   2  105.77   15.94
  -8   3   2  145.84   24.82
  -8  -3  -2  122.39   26.32
   7  -3   2   38.04   13.57
  -7  -3  -2   32.10   17.53
  -7   3   2   40.25   15.93
   7   3  -2   33.17   14.68
  -7   3   2   27.93    9.84
   6   3  -2  224.00   19.18
  -6   3   2  198.63   17.74
   6   3  -2  220.82    9.97
  -6  -3  -2  220.83   20.64
  -6  -3  -2  201.89   10.41
  -6   3   2  215.12   16.86
   6  -3   2  223.65   17.16
   5   3  -2    9.00   10.12
  -5   3   2   20.53    8.26
   5  -3   2   13.16    9.52
  -5  -3  -2   13.93    4.08
  -5   3   2   21.88   11.61
   4   3  -2   88.07   13.46
  -4  -3  -2  113.64   17.77
  -4   3   2   80.10   10.91
  -4   3   2  101.24   15.42
  -4  -3  -2   74.62    5.59
   4  -3   2   99.62   12.96
   3  -3   2  213.61   14.04
  -3   3   2  214.58   13.80
  -3  -3  -2  229.20    8.11
  -3   3   2  207.06   14.92
  -3  -3  -2  202.81   16.57
   3   3  -2  204.83   14.87
  -2  -3  -2 2157.58   68.99
  -2   3   2 2449.54   61.00
  -2   3   2 2232.10   67.39
   2  -3   2 2295.05   58.33
   2   3  -2 2326.28   55.22
   2   3  -2 2248.40   59.83
  -2  -3  -2 2310.56   54.57
   1   3  -2 1822.53   43.60
  -1   3   2 1742.19   53.14
  -1   3   2 1769.05   47.04
   1  -3   2 1809.11   46.34
  -1  -3  -2 1717.22   43.70
   1   3  -2 1813.91   47.39
   0   3   2 4810.69  109.14
   0   3  -2 4702.61  110.30
   0   3   2 4725.68  129.11
   0   3  -2 4711.44  110.89
   0   3   2 4789.68  110.55
   0  -3   2 4609.15  126.76
  -1   3  -2 1728.13   47.10
   1  -3  -2 1780.92   44.30
  -1  -3   2 1890.68   54.53
   1   3   2 1718.41   46.11
  -1   3  -2 1889.90   51.09
   1   3   2 1781.66   55.19
  -2  -3   2 2380.07   71.22
   2   3   2 2316.50   60.45
   2  -3  -2 2315.96   57.49
  -2   3  -2 2441.67   65.87
  -2   3  -2 2344.10   61.88
   3  -3  -2  186.43   11.81
  -3  -3   2  204.13   16.60
  -3   3  -2  200.44   13.94
  -3   3  -2  209.13   11.87
   3   3   2  201.30   14.29
  -4   3  -2  111.03   12.81
   4  -3  -2  110.16   12.10
   4   3   2  100.04   14.39
  -4  -3   2  111.47   18.54
  -4   3  -2   79.30   10.56
  -5   3  -2   14.33    9.48
   5   3   2   27.47   11.19
   5  -3  -2   13.03    9.02
  -5  -3   2   13.72   12.54
  -5   3  -2   14.54    7.55
  -6  -3   2  232.38   21.39
  -6   3  -2  202.29   17.00
  -6   3  -2  193.71   16.47
   6  -3  -2  226.80   16.81
   6   3   2  200.55   18.30
   7  -3  -2   32.15   12.55
   7   3   2   26.61   14.48
  -7   3  -2   48.09   15.05
  -7   3  -2   36.24   10.43
  -7  -3   2   25.99   16.41
   8  -3  -2  127.09   19.59
  -8  -3   2  146.11   28.19
  -8   3  -2  103.03   15.49
   8   3   2   99.50   21.42
  -8   3  -2  140.03   22.65
   9  -3  -2   61.60   18.24
  -9   3  -2   71.34   14.72
  -9   3  -2   56.71   20.00
   9   3   2   81.45   21.09
  -9  -3   2  134.92   30.36
 -10  -3   2   32.29   25.52
  10   3   2    6.43   16.03
  10  -3  -2   -6.07   15.10
 -10   3  -2   -0.89   10.82
 -11  -3   2   17.49   20.32
  11  -3  -2   29.02   18.64
  11   3   2    0.14   16.90
  12  -3  -2   36.21   18.24
  12   3   2   33.40   21.29
 -12  -3   2   14.08   18.60
  12  -4   2   29.46   19.72
 -12  -4  -2   27.85   31.34
  12   4  -2   58.37   23.92
  11   4  -2   -0.30   16.55
 -11  -4  -2    4.31   28.32
  11  -4   2  -20.26   19.11
  10   4  -2    0.44   15.88
  10  -4   2   10.47   17.70
 -10  -4  -2   11.15   23.99
 -10   4   2   20.54   14.29
  -9   4   2  224.89   24.15
   9   4  -2  219.04   23.69
  -9  -4  -2  262.03   37.58
   9  -4   2  254.38   28.07
  -9   4   2  214.01   20.51
   8  -4   2   36.72   15.47
   8   4  -2   43.98   18.24
  -8  -4  -2   49.01   21.71
  -8   4   2   42.08   13.12
  -8   4   2   43.52   18.47
   7  -4   2  282.29   21.40
   7   4  -2  300.54   23.23
  -7   4   2  315.22   23.44
  -7   4   2  312.92   21.40
  -7  -4  -2  291.96   25.45
  -6  -4  -2  108.06   21.64
  -6   4   2  100.61   18.26
   6  -4   2   91.68   15.21
  -6   4   2   83.59   13.54
   6   4  -2   90.56   17.41
  -5  -4  -2  153.11   17.50
  -5   4   2  128.59   14.58
   5   4  -2  179.41   19.48
  -5   4   2  130.33   13.33
   5  -4   2  159.75   17.42
   4  -4   2  108.67   13.82
  -4   4   2   97.77   15.41
  -4  -4  -2   76.49   16.46
   4   4  -2   85.27   14.68
  -4   4   2   78.66   11.95
  -4  -4  -2   57.68    4.08
  -3  -4  -2   17.00    3.08
  -3   4   2   15.92    7.74
  -3   4   2   16.51   10.80
   3   4  -2   22.61   10.15
  -3  -4  -2   12.27   11.99
   3  -4   2   22.74    9.03
   2   4  -2 3305.51   85.04
  -2   4   2 3390.03   85.98
   2   4  -2 3323.84   78.51
   2  -4   2 3466.87   83.60
  -2   4   2 3560.01   96.43
  -2  -4  -2 3157.53   78.70
  -2  -4  -2 3347.48   98.85
   1   4  -2 1230.50   38.06
  -1   4   2 1289.79   37.89
  -1  -4  -2 1320.33   34.59
   1  -4   2 1314.12   37.31
   1   4  -2 1354.39   34.44
  -1   4   2 1283.73   42.79
   0   4  -2 3102.02   77.20
   0   4   2 3148.52   77.35
   0   4  -2 3185.46   78.84
   0   4   2 3185.04   90.95
   0   4   2 3165.59   76.85
   1   4   2 1269.34   36.40
  -1  -4   2 1251.20   41.95
  -1   4  -2 1264.58   36.96
  -1   4  -2 1287.60   38.83
   1   4   2 1221.98   43.17
   2   4   2 3253.95   81.34
  -2  -4   2 3188.86   94.62
  -2   4  -2 3211.97   88.43
  -2   4  -2 3180.50   82.48
   2  -4  -2 3264.07   77.73
  -3   4  -2   19.42    6.94
   3  -4  -2   21.47    7.87
  -3   4  -2   29.99    8.65
   3   4   2   22.68    9.54
  -3  -4   2    8.25   11.88
  -4   4  -2   82.50   10.29
   4  -4  -2   92.65   11.78
   4   4   2   96.47   14.70
  -4  -4   2   92.07   17.89
  -4   4  -2   90.49   11.70
  -5   4  -2  128.38   14.63
   5   4   2  188.71   20.10
  -5  -4   2  133.91   16.71
  -5   4  -2  110.58   12.13
   5  -4  -2  139.29   12.97
  -6   4  -2   76.65   13.49
   6  -4  -2   79.61   14.18
  -6   4  -2  125.16   16.94
   6   4   2   96.47   17.79
  -6  -4   2  131.72   22.42
  -7   4  -2  353.92   22.69
  -7   4  -2  384.53   22.48
   7   4   2  309.56   24.30
   7  -4  -2  285.27   20.42
  -7  -4   2  297.23   26.82
  -8   4  -2   56.93   16.65
  -8  -4   2   59.10   22.34
   8  -4  -2   38.18   14.18
   8   4   2   45.65   18.87
  -8   4  -2   22.53   10.25
  -9   4  -2  237.07   21.68
   9  -4  -2  184.21   19.99
  -9  -4   2  208.41   26.08
   9   4   2  175.90   26.97
  10   4   2  -11.48   14.80
  10  -4  -2   33.06   19.11
 -10   4  -2    4.15   11.15
 -10  -4   2    4.29   26.37
  11   4   2    8.49   17.23
 -11  -4   2   -7.61   19.36
  11  -4  -2   -9.39   17.32
  12   4   2   33.22   22.61
 -12  -4   2   19.41   23.80
  12  -4  -2   24.00   17.33
  12   5  -2   -5.02   17.87
  12  -5   2   65.14   29.26
 -12  -5  -2  -15.94   30.00
  11  -5   2  106.74   28.62
 -11  -5  -2   66.64   30.14
  11   5  -2   41.91   20.74
 -11   5   2  123.15   21.96
 -10   5   2    0.21    9.19
  10  -5   2   22.98   17.71
  10   5  -2   -5.04   15.93
 -10  -5  -2   -0.38   24.75
   9  -5   2   66.19   19.18
  -9  -5  -2   81.89   28.07
   9   5  -2   49.43   19.84
  -9   5   2   93.33   23.28
  -9   5   2  118.22   19.39
  -8  -5  -2  287.81   27.77
  -8   5   2  285.09   22.78
   8   5  -2  265.25   24.62
   8  -5   2  277.68   22.57
  -8   5   2  257.24   23.43
  -7   5   2  211.18   19.74
  -7  -5  -2  233.93   24.94
  -7   5   2  201.54   18.56
   7  -5   2  211.90   19.68
   7   5  -2  262.89   28.15
  -6   5   2   92.28   17.74
  -6  -5  -2   83.52   21.64
   6   5  -2   87.86   17.66
  -6   5   2   64.10   12.74
   6  -5   2   96.62   15.62
  -5   5   2  324.88   20.87
  -5  -5  -2  329.24   24.59
   5   5  -2  324.53   21.73
   5  -5   2  308.87   19.72
  -5   5   2  294.77   19.99
   4   5  -2  249.62   18.42
  -4   5   2  264.35   18.09
  -4   5   2  239.83   17.01
  -4  -5  -2  252.49   20.74
   4  -5   2  241.00   16.44
  -3  -5  -2  479.14   14.62
   3   5  -2  478.31   23.66
  -3  -5  -2  472.00   27.21
  -3   5   2  508.07   23.35
   3  -5   2  470.41   20.96
  -3   5   2  480.13   23.77
   2  -5   2  929.69   30.79
   2   5  -2  839.99   32.06
  -2  -5  -2  910.22   37.60
  -2   5   2  949.60   32.76
   2   5  -2  967.10   25.61
  -2   5   2  888.85   34.44
  -2  -5  -2  949.59   26.15
  -1   5   2  222.19   14.29
  -1   5   2  224.37   15.98
   1   5  -2  240.13   11.39
   1   5  -2  211.95   15.35
   0   5   2    8.06    7.50
   0   5   2    1.14    9.91
   0   5   2   -0.03    4.65
   0   5  -2   11.94    8.89
   0   5  -2    7.68    5.04
   1   5   2  233.73   14.99
   1   5   2  218.93   17.68
  -1  -5   2  224.47   16.87
  -1   5  -2  257.48   14.32
  -1   5  -2  251.08   14.42
   1   5   2  239.85   11.69
  -2   5  -2 1006.29   33.90
  -2  -5   2  968.88   38.05
  -2   5  -2  942.06   32.15
   2   5   2  948.14   32.84
   2  -5  -2  948.93   29.43
  -3   5  -2  499.16   20.68
   3   5   2  467.19   22.74
  -3  -5   2  483.08   26.69
  -3   5  -2  496.04   23.20
   3  -5  -2  483.23   19.62
  -4   5  -2  263.64   15.36
   4  -5  -2  268.32   15.47
  -4   5  -2  235.06   17.34
  -4  -5   2  238.95   20.57
   4   5   2  240.32   17.95
   5  -5  -2  317.56   17.96
  -5  -5   2  325.22   24.69
  -5   5  -2  299.62   20.31
   5   5   2  335.51   21.57
  -5   5  -2  319.47   18.31
   6   5   2   87.84   17.12
  -6  -5   2  119.23   23.39
  -6   5  -2   70.31   13.74
   6  -5  -2   97.22   15.28
  -6   5  -2  110.71   16.87
  -7   5  -2  226.13   18.79
  -7   5  -2  252.29   20.53
   7  -5  -2  231.52   18.74
   7   5   2  258.40   22.88
  -7  -5   2  237.02   25.07
   8  -5  -2  242.25   21.12
  -8   5  -2  274.85   22.49
   8   5   2  286.68   25.60
  -8  -5   2  259.04   28.11
   9   5   2   62.34   21.26
  -9   5  -2   68.57   16.43
  -9  -5   2   61.37   25.92
   9  -5  -2   80.96   19.10
  10   5   2    4.22   15.93
  10  -5  -2   40.77   19.76
 -10   5  -2   -8.70   10.35
 -10  -5   2   -0.15   24.42
 -11   5  -2   93.27   20.62
  11   5   2   53.95   20.94
  11  -5  -2   92.43   26.84
 -11  -5   2   49.13   32.15
 -12  -5   2    5.87   21.51
  12   5   2   -0.69   17.62
  12  -6   2   69.29   27.03
  12   6  -2   61.36   25.90
 -11  -6  -2   32.56   31.35
 -11   6   2   45.84   18.45
  11   6  -2   17.15   20.44
  11  -6   2   16.14   21.11
  10   6  -2   29.20   20.19
 -10  -6  -2   38.32   29.15
  10  -6   2   30.06   19.24
 -10   6   2   44.37   16.68
  -9  -6  -2   32.08   23.23
  -9   6   2   59.42   15.69
   9  -6   2   59.73   19.86
   9   6  -2   49.44   19.86
   8  -6   2  205.52   25.11
   8   6  -2  183.46   26.81
  -8  -6  -2  143.69   29.79
  -8   6   2  212.36   27.04
  -8   6   2  192.02   23.46
  -7   6   2  106.16   20.88
   7   6  -2   96.31   20.99
  -7  -6  -2  113.59   26.95
  -7   6   2   83.05   16.40
   7  -6   2   89.55   18.25
  -6  -6  -2  120.48   24.41
   6   6  -2  161.56   22.39
   6  -6   2  177.22   20.34
  -6   6   2  198.28   23.75
  -6   6   2  151.38   18.46
  -5  -6  -2  478.89   31.20
  -5   6   2  506.23   27.96
   5   6  -2  542.77   28.93
   5  -6   2  530.71   25.53
  -5   6   2  547.72   28.38
   4   6  -2  132.50   18.41
  -4   6   2  102.39   13.96
  -4   6   2  162.24   20.21
  -4  -6  -2  174.88   23.93
   4  -6   2  156.99   16.86
  -3  -6  -2   78.69   18.55
  -3  -6  -2   63.19    6.09
  -3   6   2   71.52   11.32
   3   6  -2   56.44    5.09
   3  -6   2   86.47   12.70
   3   6  -2  108.95   16.21
  -3   6   2   81.04   15.15
  -2   6   2  481.00   22.89
   2   6  -2  498.75   24.00
  -2  -6  -2  508.51   17.54
  -2   6   2  488.94   24.47
   2   6  -2  460.10   16.64
   2  -6   2  470.14   21.67
  -2  -6  -2  503.23   27.49
  -1   6   2  731.91   31.61
   1   6  -2  745.09   29.67
   1   6  -2  759.63   25.11
  -1   6   2  800.96   28.99
   0   6  -2   62.16    8.51
   0   6   2   61.49    8.77
   0   6   2   74.59   12.00
   0   6   2   83.87   15.90
  -1  -6   2  799.26   32.55
   1   6   2  774.17   34.00
  -1   6  -2  755.56   28.17
   1   6   2  725.23   24.80
   1   6   2  721.10   27.84
  -1   6  -2  796.29   29.63
  -2   6  -2  486.52   21.63
   2  -6  -2  594.37   21.33
  -2   6  -2  444.45   22.01
   2   6   2  472.68   22.88
  -2  -6   2  478.68   26.43
   3   6   2   78.23   14.05
  -3  -6   2   85.38   18.55
   3  -6  -2   76.72   10.74
  -3   6  -2   80.16   12.28
  -3   6  -2   60.23   11.08
  -4   6  -2  137.86   15.60
  -4   6  -2  139.96   12.84
   4  -6  -2  119.22   12.15
   4   6   2  143.56   18.28
  -4  -6   2  132.24   22.19
   5   6   2  561.11   28.96
  -5   6  -2  547.93   28.66
  -5  -6   2  570.55   33.66
   5  -6  -2  531.05   24.39
  -5   6  -2  551.60   25.56
  -6  -6   2  184.50   29.26
  -6   6  -2  129.31   14.84
  -6   6  -2  155.53   18.24
   6  -6  -2  183.88   19.13
   6   6   2  191.97   19.72
   7  -6  -2   79.82   16.57
  -7   6  -2   91.35   16.75
  -7  -6   2  100.29   25.71
   7   6   2   82.05   20.18
  -8  -6   2  169.82   33.07
   8   6   2  158.45   26.22
  -8   6  -2  178.51   22.79
   8  -6  -2  208.85   23.76
  -9  -6   2   44.99   25.05
   9   6   2   46.04   19.33
  -9   6  -2   51.08   16.03
   9  -6  -2   68.13   19.01
  10  -6  -2   59.50   20.34
 -10  -6   2   13.97   24.51
  10   6   2   33.81   22.50
 -10   6  -2   50.64   17.14
 -11  -6   2   24.11   29.62
  11   6   2   10.81   17.43
 -11   6  -2    3.73   12.12
  12   6   2   38.75   22.04
 -11  -7  -2   76.19   31.94
 -11   7   2  176.98   27.30
  11  -7   2  195.99   31.24
  11   7  -2   87.72   25.69
  10   7  -2    5.75   17.00
 -10   7   2    9.84   14.46
  10  -7   2    9.91   18.84
 -10  -7  -2   12.64   24.97
  -9  -7  -2   51.50   25.87
  -9   7   2   50.68   15.87
   9   7  -2   33.66   18.03
   9  -7   2   37.21   18.99
  -8  -7  -2   83.06   27.67
   8  -7   2  139.47   22.39
   8   7  -2   74.18   21.76
  -8   7   2   97.63   19.01
  -7   7   2  280.16   24.34
   7  -7   2  267.20   21.43
   7   7  -2  285.87   25.74
  -7  -7  -2  259.94   27.97
  -6   7   2  283.90   22.04
   6  -7   2  253.12   20.90
   6   7  -2  283.55   24.46
  -6   7   2  316.27   23.68
  -6  -7  -2  279.53   26.66
   5  -7   2  158.36   19.05
  -5   7   2  139.44   20.56
  -5  -7  -2  140.82   25.08
  -5   7   2   93.43   15.27
   5   7  -2  141.05   20.81
  -4   7   2  641.09   30.71
  -4  -7  -2  617.05   34.71
   4   7  -2  639.72   31.48
  -4   7   2  617.97   30.67
   4  -7   2  594.95   26.89
  -3  -7  -2  185.51   24.94
   3   7  -2  164.23   19.54
   3   7  -2  115.47    7.62
  -3   7   2  115.71   14.41
   3  -7   2  157.44   16.75
  -3  -7  -2  139.35    9.26
  -3   7   2  142.14   15.77
  -2   7   2  356.00   21.49
   2  -7   2  361.71   19.48
   2   7  -2  353.79   14.97
  -2  -7  -2  369.96   15.53
  -2  -7  -2  316.01   23.37
  -2   7   2  345.16   20.62
   2   7  -2  360.85   21.40
  -1   7   2  543.41   24.53
   1   7  -2  555.27   21.25
  -1   7   2  537.20   26.78
   1   7  -2  530.18   25.49
   0   7   2  925.35   32.76
   0   7   2  935.07   38.56
   0   7  -2  826.34   30.71
   0   7   2  952.52   32.07
  -1  -7   2  533.56   27.13
  -1   7  -2  553.91   24.12
   1   7   2  539.31   24.34
   1   7   2  512.33   20.82
  -1   7  -2  533.99   24.71
   1   7   2  544.14   29.47
  -2  -7   2  347.21   23.19
   2   7   2  345.96   20.29
  -2   7  -2  355.40   19.30
   2  -7  -2  356.68   17.74
  -2   7  -2  400.93   21.49
  -3   7  -2  105.07   11.93
   3  -7  -2  125.55   11.60
   3   7   2  175.56   19.23
  -3   7  -2  128.09   14.97
  -3  -7   2  156.47   22.78
   4  -7  -2  635.68   25.96
  -4  -7   2  635.45   34.91
  -4   7  -2  605.04   30.03
  -4   7  -2  645.21   27.02
   4   7   2  613.86   30.32
   5   7   2  141.15   21.03
  -5   7  -2  135.32   16.98
   5  -7  -2  131.90   16.13
  -5  -7   2   95.79   21.88
  -5   7  -2  140.93   18.10
  -6   7  -2  297.68   23.52
   6  -7  -2  290.58   20.48
   6   7   2  253.43   23.35
  -6  -7   2  245.99   25.82
  -7  -7   2  268.53   27.45
  -7   7  -2  250.47   23.35
   7   7   2  292.91   25.66
   7  -7  -2  300.73   21.19
   8   7   2   96.81   23.62
  -8   7  -2  114.90   19.75
  -8  -7   2   54.06   22.28
   8  -7  -2  122.89   20.56
   9  -7  -2   28.66   17.81
  -9  -7   2   15.71   21.82
  -9   7  -2   45.05   16.64
   9   7   2   18.94   17.61
 -10   7  -2   11.08   13.06
  10   7   2   13.23   16.59
 -10  -7   2    0.61   23.49
  11   7   2   79.97   23.38
 -11  -7   2   66.45   32.10
 -11   7  -2  165.89   27.64
 -11  -8  -2   26.18   28.04
  11   8  -2   11.93   19.17
 -11   8   2   32.51   18.36
  11  -8   2   21.77   24.14
  10  -8   2   38.60   22.48
 -10   8   2   43.13   18.30
  10   8  -2   22.12   17.47
 -10  -8  -2    8.59   22.53
   9  -8   2   17.08   17.90
  -9  -8  -2   34.03   24.15
   9   8  -2   -0.39   14.84
  -9   8   2    4.59   11.72
   8  -8   2    2.72   14.88
  -8   8   2   -2.72   12.39
  -8  -8  -2   -7.16   20.28
   8   8  -2   -2.89   15.59
   7   8  -2   75.65   22.70
  -7  -8  -2   59.92   25.26
   7  -8   2  139.23   21.66
  -7   8   2   84.99   19.07
   6   8  -2  198.42   27.55
  -6   8   2  154.12   17.63
   6  -8   2  208.54   23.19
  -6   8   2  173.19   22.19
  -6  -8  -2  164.27   30.07
  -5  -8  -2   50.01   21.17
  -5   8   2   79.19   18.20
   5   8  -2   84.36   19.28
  -5   8   2   47.87   13.38
   5  -8   2   70.72   15.59
   4  -8   2   22.54   10.42
   4   8  -2   18.54   13.71
  -4   8   2   11.75    9.67
  -4   8   2   19.10   13.51
  -4  -8  -2   21.14   16.83
  -3  -8  -2  165.57   10.56
   3   8  -2  148.03    9.29
   3  -8   2  163.15   15.03
  -3   8   2  144.35   15.57
  -3  -8  -2  201.60   27.98
   3   8  -2  220.43   22.93
  -3   8   2  139.52   15.98
  -2  -8  -2  275.83   14.11
  -2  -8  -2  279.22   23.40
   2  -8   2  245.36   17.48
  -2   8   2  265.49   18.28
   2   8  -2  237.80   19.09
   2   8  -2  256.33   13.80
  -2   8   2  258.85   19.72
   1   8  -2    6.31    5.52
   1   8  -2   13.49   10.99
  -1   8   2   14.83   12.36
  -1   8   2   12.96    7.99
   0   8   2  149.62   17.11
   0   8   2  113.99   12.65
   0   8   2  176.86   22.52
   0   8  -2  122.68   11.78
  -1   8  -2   17.96    7.97
   1   8   2   28.92   14.67
  -1   8  -2   18.56   11.25
  -1  -8   2   25.26   13.89
   1   8   2   22.83   11.19
   1   8   2   19.59    6.16
  -2   8  -2  234.72   16.86
  -2   8  -2  237.87   17.30
   2  -8  -2  280.47   16.52
  -2  -8   2  244.21   20.43
   2   8   2  245.63   19.14
   3  -8  -2  136.45   12.82
   3   8   2  166.95   19.83
  -3   8  -2  135.01   13.44
  -3   8  -2  146.57   16.61
  -3  -8   2  179.94   25.04
   4   8   2   22.84   13.50
  -4   8  -2   14.99    9.71
   4  -8  -2    6.40    9.66
  -4   8  -2   26.26   11.06
  -4  -8   2   27.11   18.17
  -5  -8   2   68.75   21.84
  -5   8  -2   71.68   14.42
   5   8   2   67.14   18.57
   5  -8  -2   37.73   12.03
  -5   8  -2   68.69   14.98
   6   8   2  179.89   25.75
   6  -8  -2  183.77   17.73
  -6   8  -2  187.23   22.19
  -6  -8   2  223.77   25.35
  -7  -8   2   78.63   27.76
   7  -8  -2  152.59   19.95
   7   8   2   63.12   20.52
  -7   8  -2  100.31   19.28
   8   8   2   15.88   17.46
  -8   8  -2    5.71   10.31
   8  -8  -2    7.04   15.46
  -8  -8   2    8.07   19.68
  -9  -8   2    0.48   20.14
  -9   8  -2   18.10   14.28
   9  -8  -2   33.69   17.58
   9   8   2   10.40   17.36
 -10   8  -2   40.68   18.55
 -10  -8   2   22.19   22.53
  10   8   2    9.29   15.30
 -11   8  -2   46.30   18.85
  11   8   2   30.84   19.56
 -11  -8   2   16.16   21.54
  10  -9   2   -3.70   20.87
  10   9  -2    0.85   18.08
 -10   9   2    5.75   14.93
 -10  -9  -2    5.31   20.88
  -9   9   2   19.23   13.77
  -9  -9  -2   25.61   21.63
   9   9  -2    5.60   17.52
   9  -9   2   22.94   19.12
  -8  -9  -2   10.49   19.38
   8  -9   2   -0.42   15.45
  -8   9   2   -8.08   12.62
   8   9  -2   13.22   17.57
  -7   9   2   35.46   14.11
   7   9  -2   24.20   19.21
   7  -9   2   34.39   16.54
  -7  -9  -2    4.66   21.24
   6   9  -2  175.96   27.21
  -6  -9  -2  161.74   31.60
  -6   9   2  194.22   23.22
   6  -9   2  166.48   22.93
   5  -9   2   40.39   13.98
  -5   9   2   44.25   14.78
  -5   9   2   57.17   17.42
   5   9  -2   32.10   17.20
  -5  -9  -2   45.73   21.88
   4   9  -2  145.13   22.88
  -4   9   2  169.63   23.79
   4  -9   2  148.66   18.88
  -4   9   2   89.62   15.81
  -3  -9  -2  265.03   27.09
   3   9  -2  277.32   22.45
   3   9  -2  273.35   13.49
  -3  -9  -2  312.17   14.66
   3  -9   2  266.72   18.95
  -3   9   2  256.78   20.37
  -3   9   2  219.91   20.18
  -2  -9  -2  107.39   22.01
  -2  -9  -2  102.26   10.67
   2   9  -2  124.02   19.76
  -2   9   2  123.78   19.85
   2  -9   2  116.94   17.29
   2   9  -2  107.52   11.21
  -1   9   2  180.66   18.94
  -1   9   2  206.34   17.09
   1   9  -2  205.01   14.29
   1   9  -2  184.11   18.40
   0   9   2   21.13   14.43
   0  -9   2    1.23   11.35
   0   9  -2   19.78    8.06
   0   9   2   14.73    7.62
   1   9   2  182.60   17.59
   1   9   2  197.02   14.42
  -1   9  -2  184.89   17.60
  -1  -9   2  189.72   19.21
  -1   9  -2  200.44   16.40
   1   9   2  177.19   20.08
  -2  -9   2  155.41   22.69
   2  -9  -2  118.77   15.10
  -2   9  -2  159.90   19.21
   2   9   2  116.16   18.08
  -3  -9   2  242.48   22.49
  -3   9  -2  234.60   17.51
   3   9   2  246.60   21.25
  -3   9  -2  247.46   19.41
   3  -9  -2  225.65   16.59
   4   9   2  126.79   21.11
  -4  -9   2  157.37   27.91
   4  -9  -2  166.87   17.37
  -4   9  -2  129.61   17.64
  -4   9  -2  155.26   18.67
  -5   9  -2   35.07   12.82
   5   9   2   38.72   17.13
   5  -9  -2   54.06   13.66
  -5  -9   2   32.79   21.05
  -6  -9   2   91.39   25.58
   6  -9  -2  188.84   22.72
   6   9   2  157.16   26.37
  -6   9  -2  167.26   21.67
  -7  -9   2   18.76   19.70
   7  -9  -2   30.16   14.63
   7   9   2   36.38   19.08
  -7   9  -2   40.32   13.91
   8   9   2    7.70   19.56
   8  -9  -2    1.65   15.62
  -8  -9   2   -5.11   18.23
  -8   9  -2    1.55   11.04
  -9  -9   2    8.04   19.27
   9   9   2    2.27   18.95
  -9   9  -2   23.42   13.88
  10   9   2   11.68   17.85
 -10  -9   2    4.28   18.46
 -10   9  -2   14.78   14.10
 -10  10   2   -4.67   13.00
 -10 -10  -2  -15.96   16.56
  10  10  -2   14.48   17.85
   9 -10   2   99.15   25.59
   9  10  -2   22.79   17.05
  -9 -10  -2   33.61   24.08
  -9  10   2   80.65   21.54
   8 -10   2   -1.60   17.43
  -8  10   2   -1.34   12.42
  -8 -10  -2    3.84   16.01
   8  10  -2  -11.69   16.52
  -7 -10  -2   24.14   23.71
  -7  10   2   32.29   17.13
   7 -10   2   70.21   20.41
   7  10  -2   46.06   20.03
  -6  10   2   57.41   17.84
   6 -10   2   52.64   17.46
  -6 -10  -2   54.70   24.00
   6  10  -2   50.26   20.91
  -5  10   2   26.15   17.00
   5 -10   2   12.06   13.85
   5  10  -2   13.00   17.23
  -5 -10  -2   35.44   20.42
  -5  10   2   19.71   14.58
  -4  10   2   56.42   15.36
   4  10  -2   91.90   21.60
  -4  10   2   90.49   20.56
  -4 -10  -2   64.20   24.12
   4 -10   2   89.47   16.42
  -3  10   2  327.56   24.54
  -3 -10  -2  282.38   27.68
   3  10  -2  312.93   25.30
  -3  10   2  295.53   23.05
   3 -10   2  282.88   20.40
  -2  10   2  164.15   19.00
   2  10  -2  217.46   24.86
  -2 -10  -2  186.26   27.99
   2  10  -2  165.73   12.83
  -2 -10  -2  165.39   13.34
  -2  10   2  145.88   18.36
   2 -10   2  187.12   21.54
   1  10  -2  189.08   14.72
   1  10  -2  182.20   19.72
  -1  10   2  195.84   20.01
  -1  10   2  174.92   16.94
   0  10   2  182.88   26.89
   0 -10   2  154.48   18.31
   0  10  -2  151.82   14.20
   0  10   2  141.49   14.62
   1  10   2  184.26   18.36
  -1  10  -2  170.11   15.44
  -1  10  -2  179.78   18.06
   1  10   2  172.14   21.06
   1  10   2  191.18   15.25
  -1 -10   2  177.46   19.48
   2  10   2  213.79   24.34
   2 -10  -2  169.04   15.62
  -2  10  -2  145.44   15.65
  -2  10  -2  162.70   17.04
  -2 -10   2  154.14   18.90
   3 -10  -2  288.53   18.98
  -3 -10   2  249.69   24.06
   3  10   2  263.97   22.79
  -3  10  -2  302.88   22.61
  -3  10  -2  262.44   19.79
   4  10   2   75.95   20.15
   4 -10  -2   83.28   14.72
  -4  10  -2   63.59   14.54
  -4 -10   2   76.75   23.83
   5 -10  -2   13.49   12.29
  -5  10  -2   22.08   11.65
   5  10   2   34.99   18.48
  -5 -10   2    1.64   19.90
   6 -10  -2   73.03   16.71
   6  10   2   32.98   18.27
  -6  10  -2   50.24   15.17
  -6 -10   2   46.29   23.32
   7 -10  -2   43.69   18.58
  -7  10  -2   24.69   15.66
  -7 -10   2   24.61   22.12
   7  10   2   53.61   20.86
  -8  10  -2    7.97   12.95
  -8 -10   2   -4.13   17.35
   8  10   2   11.57   22.31
  -9  10  -2   63.00   21.17
  -9 -10   2   21.30   18.79
   9  10   2   40.08   21.97
 -10 -10   2   -2.48   17.68
  10  10   2   13.07   18.79
 -10  10  -2    6.46   16.99
  -9  11   2   90.94   21.90
  -9 -11  -2   18.03   18.09
   9  11  -2   38.16   21.93
   8  11  -2    5.79   16.26
  -8 -11  -2   -5.78   15.70
  -8  11   2   -3.77   15.26
   8 -11   2   -8.11   17.40
  -7  11   2   18.68   14.28
  -7 -11  -2    9.95   17.47
   7  11  -2   28.62   20.64
   7 -11   2   17.77   17.93
   6  11  -2   64.75   22.17
   6 -11   2   22.42   15.36
  -6  11   2   -3.68   14.67
  -6 -11  -2   20.24   21.23
   5  11  -2   15.09   18.52
   5 -11   2   60.72   16.66
  -5  11   2   25.21   14.03
  -5 -11  -2   11.79   22.02
  -4  11   2  117.39   20.39
  -4  11   2  174.85   20.45
   4  11  -2  162.21   25.56
  -4 -11  -2  153.20   28.95
   4 -11   2  177.75   17.97
   3 -11   2  147.57   19.29
  -3  11   2   96.10   18.53
   3  11  -2  125.33   23.48
  -3  11   2  174.16   25.80
  -3 -11  -2  114.39   27.21
   2  11  -2   63.22   10.53
  -2  11   2   59.75   13.87
  -2 -11  -2   57.55   22.38
   2 -11   2   85.61   16.85
  -2  11   2  102.56   22.17
   2  11  -2  102.30   21.58
  -1  11   2  104.16   22.38
  -1  11   2   85.67   15.05
   1  11  -2   76.08   12.08
   0  11  -2    6.33    7.55
   0  11   2    3.91   16.34
   0  11   2    0.87    7.83
   0 -11   2   -1.14   13.81
  -1  11  -2  118.81   16.67
  -1 -11   2   96.45   22.92
   1  11   2   95.73   13.14
   1  11   2  102.67   19.56
  -2 -11   2   92.59   22.29
   2  11   2   72.45   19.51
  -2  11  -2   87.74   14.57
   2 -11  -2  100.81   16.79
  -2  11  -2  102.81   19.72
  -3 -11   2  123.69   25.57
   3  11   2  155.16   23.58
   3 -11  -2  141.19   15.13
  -3  11  -2  130.62   18.82
   4  11   2  147.58   23.35
  -4 -11   2  163.21   29.21
   4 -11  -2  156.93   16.36
  -4  11  -2  167.67   22.01
   5  11   2   43.26   18.27
  -5  11  -2   40.88   15.46
  -5 -11   2   29.47   23.78
   5 -11  -2   32.48   14.07
  -6 -11   2  -10.34   17.02
   6  11   2   -5.71   18.62
  -6  11  -2   13.94   15.24
  -7  11  -2   15.53   15.62
  -7 -11   2  -14.17   18.87
   7  11   2   20.75   20.32
  -8  11  -2    9.81   15.66
   8  11   2   -0.24   19.85
  -8 -11   2   -0.35   23.46
   9  11   2   22.93   25.51
  -9  11  -2   97.25   23.12
  -9 -11   2    3.70   17.46
  -9 -12  -2    7.38   17.59
   9  12  -2   27.76   20.95
  -9  12   2   48.95   22.16
  -8 -12  -2    0.69   18.49
   8  12  -2   20.79   19.65
  -8  12   2   51.92   18.09
   7 -12   2   43.70   19.23
  -7 -12  -2    7.93   18.26
   7  12  -2   25.51   20.53
  -7  12   2   11.94   14.76
   6  12  -2   24.05   18.56
  -6  12   2   56.05   19.47
  -6 -12  -2   12.18   19.53
   6 -12   2   77.12   19.90
   5  12  -2   21.98   16.46
  -5  12   2   17.53   15.43
   5 -12   2   39.81   16.03
  -5 -12  -2   17.01   19.88
  -4  12   2   32.51   15.41
   4 -12   2   67.18   16.57
  -4 -12  -2   61.59   24.02
   4  12  -2   53.35   19.89
  -3  12   2  201.53   28.48
  -3  12   2   56.38   16.22
   3  12  -2  115.59   23.63
  -3 -12  -2  113.19   26.80
   3 -12   2  159.33   20.74
  -2  12   2  197.61   22.52
  -2  12   2   97.87   18.41
  -2 -12  -2  119.25   26.53
   2 -12   2  190.01   19.18
   2  12  -2  156.64   24.95
  -1  12   2   67.49   23.44
   1 -12   2   53.66   18.57
  -1 -12  -2   64.30   22.89
  -1  12   2   59.90   14.69
   1  12  -2   80.19   13.12
   0  12   2   71.06   24.85
   0  12  -2   74.73   13.63
   0  12   2   61.82   13.42
   0 -12   2   62.02   20.90
   1  12   2   66.81   18.91
  -1 -12   2   79.85   24.49
  -1  12  -2   53.83   13.76
  -2  12  -2  179.50   19.54
   2 -12  -2  194.10   22.77
   2  12   2  177.57   25.25
  -2 -12   2  173.80   30.24
  -2  12  -2  172.37   19.64
   3  12   2  122.11   23.24
  -3  12  -2  183.70   19.81
  -3 -12   2   87.17   24.34
   3 -12  -2  171.62   20.23
  -4 -12   2   53.67   23.38
   4 -12  -2  103.30   17.39
   4  12   2   65.23   21.53
  -4  12  -2   83.94   17.88
  -5  12  -2   22.48   15.63
  -5 -12   2    4.73   19.45
   5  12   2   18.18   19.18
  -6 -12   2   35.20   21.61
   6  12   2   31.40   18.74
  -6  12  -2   49.52   17.91
   7  12   2   29.65   20.66
  -7 -12   2    9.85   18.43
  -7  12  -2   48.00   17.50
  -8  12  -2   38.90   19.23
   8  12   2   18.65   20.31
  -8 -12   2    3.84   18.00
  -9 -12   2    2.01   17.77
  -9  12  -2   42.05   23.00
   9  12   2   -0.31   19.69
  -8 -13  -2    1.82   14.84
  -8  13   2    6.19   15.42
   8  13  -2   -3.75   20.15
   7  13  -2   -2.47   17.70
  -7 -13  -2   12.35   19.85
  -7  13   2    4.51   14.79
   6  13  -2   -2.22   17.59
  -6 -13  -2    2.74   20.32
   6 -13   2   -6.71   15.67
  -6  13   2   14.40   15.13
  -5  13   2    7.65   12.12
   5 -13   2   55.33   17.89
   5  13  -2   19.26   20.90
  -5 -13  -2   17.33   21.09
  -4  13   2   28.33   14.56
   4 -13   2  170.79   22.33
   4  13  -2   88.39   23.00
  -4 -13  -2   79.02   26.40
  -3  13   2    6.97   12.28
  -3 -13  -2   25.21   21.02
   3 -13   2   34.70   14.25
   3  13  -2   14.34   20.89
  -2 -13  -2   67.12   24.46
  -2  13   2   97.08   26.82
   2  13  -2   95.64   25.66
  -2  13   2   27.30   14.86
  -1  13   2   18.70   22.55
  -1  13   2    8.55   10.67
  -1 -13  -2    5.82   17.42
   0  13  -2   10.75   10.36
   0 -13   2   -3.65   19.43
   0  13   2   10.53   10.40
  -1 -13   2    8.13   20.20
  -1  13  -2   25.58   12.20
   2  13   2   89.23   23.38
   2 -13  -2  115.59   19.96
  -2  13  -2   78.84   17.70
  -2 -13   2   82.39   23.87
   3 -13  -2   22.28   14.36
  -3 -13   2   33.03   21.40
   3  13   2   27.91   20.81
  -3  13  -2   31.47   13.73
  -4  13  -2  178.06   25.37
   4  13   2   99.92   22.54
  -4 -13   2   92.09   25.57
  -5  13  -2   40.02   17.11
  -5 -13   2    4.44   20.68
   5  13   2   19.51   19.39
   6  13   2    1.73   15.71
  -6 -13   2    6.62   18.20
  -6  13  -2    7.48   13.84
  -7  13  -2  -16.57   11.78
  -7 -13   2   -1.08   19.73
   7  13   2   14.06   20.75
  -8  13  -2   21.45   18.82
   8  13   2   -8.99   20.08
  -8 -13   2   -7.08   19.33
  -7 -14  -2    3.70   19.41
  -7  14   2   20.22   19.58
   7  14  -2   14.82   22.70
  -6 -14  -2   21.71   19.95
  -6  14   2   51.42   17.80
   6  14  -2   29.80   20.01
   5 -14   2   43.60   17.17
  -5 -14  -2    0.28   17.61
   5  14  -2   -2.41   21.11
  -5  14   2    2.20   14.29
   4  14  -2   46.94   20.61
   4 -14   2   98.94   20.94
  -4  14   2   33.02   12.58
  -4 -14  -2   51.11   23.80
  -3  14   2   24.84   12.86
   3 -14   2   95.27   19.61
  -3 -14  -2   59.34   21.51
   3  14  -2   70.68   26.64
  -2  14   2   41.10   13.81
   2 -14   2   92.32   20.43
  -2 -14  -2   59.38   23.75
  -1  14   2   20.47   21.48
  -1 -14  -2   14.58   20.23
   1 -14   2    5.97   16.34
  -1  14   2   -2.10   10.97
   0  14   2  104.24   17.39
   0  14  -2   59.17   15.49
   0 -14   2   67.62   26.47
  -1  14  -2   -1.27   11.51
  -1 -14   2  -17.40   19.53
   2  14   2   84.09   24.59
   2 -14  -2  103.28   20.80
  -2  14  -2   57.10   15.44
  -2 -14   2  108.24   25.12
  -3  14  -2   71.74   18.41
   3  14   2   61.30   21.99
  -3 -14   2   55.95   22.03
  -4  14  -2   52.19   16.20
  -4 -14   2   50.38   23.67
   4  14   2   62.20   21.60
  -5  14  -2   11.22   12.78
  -5 -14   2    0.14   19.67
   5  14   2   10.93   16.64
  -6 -14   2   20.44   22.38
  -6  14  -2   47.66   17.72
   6  14   2   10.68   16.41
  -7 -14   2   -1.71   19.37
  -7  14  -2   16.52   19.68
   7  14   2   22.80   21.39
  -6  15   2   -2.00   14.31
  -6 -15  -2   -0.54   18.78
   6  15  -2   12.23   22.39
  -5  15   2   27.49   15.27
   5  15  -2   30.19   21.55
  -5 -15  -2   28.42   23.62
   4  15  -2   33.94   23.89
   4 -15   2   37.08   18.46
  -4 -15  -2   12.48   21.91
  -4  15   2   26.39   15.08
   3 -15   2   65.02   18.81
  -3  15   2   28.31   12.36
  -3 -15  -2   35.48   20.91
   3  15  -2   27.78   23.54
  -2 -15  -2    6.57   20.29
  -2  15   2   -9.07   11.44
   2 -15   2    4.72   15.68
   1 -15   2  302.16   26.92
   0 -15  -2    6.39   19.97
  -1  15  -2  311.46   26.84
  -2 -15   2   43.08   22.28
   3  15   2   54.79   22.49
  -3 -15   2   47.63   22.67
  -3  15  -2    9.87   12.25
  -4 -15   2   21.15   20.13
   4  15   2   23.34   18.76
  -4  15  -2   29.23   14.78
  -5  15  -2   20.24   16.20
  -5 -15   2   31.15   22.59
   5  15   2   10.46   18.94
   6  15   2   17.37   20.64
  -6  15  -2   10.40   15.39
  -6 -15   2    8.61   21.35
  -5 -16  -2   60.20   30.29
   5  16  -2   62.53   26.70
  -5  16   2   30.92   13.84
  -4 -16  -2   22.40   22.37
  -4  16   2   10.94   12.10
   4  16  -2   33.51   24.71
  -3 -16  -2   22.65   22.71
   3 -16   2   44.60   19.13
  -3  16   2    8.32    9.32
  -2  16   2    7.11   11.89
   2 -16   2   10.54   19.05
  -2 -16  -2    3.85   22.02
  -1 -16  -2   41.87   26.57
   1 -16   2   71.91   20.51
  -2  16  -2   16.45   14.01
  -2 -16   2    0.87   19.43
  -3  16  -2   10.57   11.80
  -3 -16   2   29.58   21.83
   3  16   2   71.46   26.68
   4  16   2  -18.00   21.00
  -4  16  -2   30.86   15.65
  -4 -16   2   12.97   19.64
  -5 -16   2   21.13   22.61
  -5  16  -2   18.41   14.81
   5  16   2   57.87   22.88
  -3 -17  -2   15.42   23.97
  -3  17   2    3.36   12.81
  -2 -17  -2    5.12   20.66
  -2  17   2   -0.59   11.65
   1 -17   2   28.70   20.38
  -2  17  -2   -1.86   11.63
  -3 -17   2    7.56   21.90
  -3  17  -2    9.49   12.25
   0   0   3    1.74    2.07
   0   0   3   -0.12    3.29
   0   0  -3   -1.82    1.91
   1   0  -3  761.70   19.36
   1   0   3  714.36   22.45
   1   0   3  703.09   20.04
  -1   0   3  718.87   24.05
   1   0  -3  757.09   20.23
  -1   0  -3  717.99   20.31
   2   0  -3 1925.46   45.53
  -2   0  -3 1667.99   45.48
   2   0   3 1830.50   46.63
   2   0  -3 1676.67   44.91
  -2   0   3 1854.00   54.66
  -2   0  -3 1932.07   52.34
   3   0  -3 3231.29   79.22
  -3   0   3 3425.73   78.76
  -3   0   3 3376.01   94.13
   3   0   3 3154.53   80.36
  -3   0  -3 3051.51   78.64
  -3   0  -3 3223.34   91.21
  -4   0   3  815.87   32.79
   4   0   3  754.03   28.11
  -4   0  -3  743.46   29.89
  -4   0  -3  798.21   25.83
  -4   0   3  752.30   25.11
   4   0  -3  748.47   27.17
  -5   0  -3   72.02   14.58
  -5   0  -3   50.08    8.60
   5   0   3   61.17   13.07
   5   0  -3   66.31   12.39
  -5   0   3   56.17    8.08
  -5   0   3   57.56   15.54
   6   0   3  175.51   16.61
  -6   0   3  176.66   18.43
  -6   0  -3  180.99   16.31
   6   0  -3  183.30   16.00
  -6   0   3  209.37   13.99
  -6   0  -3  196.99   13.47
  -7   0   3   93.67   21.23
   7   0   3   78.55   16.90
   7   0  -3   74.49   16.07
  -7   0  -3   72.26   10.52
  -7   0  -3   83.52   18.43
  -8   0   3   -1.25   15.58
   8   0   3   -1.33   13.02
  -8   0  -3    7.14    8.00
  -8   0  -3    2.07   15.69
   8   0  -3   14.45   14.16
  -8   0   3   16.36    8.89
   9   0   3   21.89   16.77
  -9   0  -3   23.35   19.41
   9   0  -3   33.86   15.99
  -9   0   3   24.66   20.29
 -10   0   3  314.84   30.69
 -10   0  -3  326.91   28.48
  10   0  -3  277.34   24.12
  10   0   3  302.89   26.68
 -11   0  -3    8.55   22.48
 -11   0   3   13.43   21.00
  11   0  -3   14.41   17.60
  11   0   3    1.07   16.41
  12   0   3    1.35   16.68
  12   0  -3   28.36   17.91
 -12   0   3   12.81   24.48
 -12   1   3   21.45   26.09
  12  -1   3   18.62   19.40
  12   1  -3   17.58   18.68
  11   1  -3   31.50   17.85
 -11   1   3   11.36   23.92
 -11  -1  -3   31.87   23.85
  11  -1   3   16.30   15.48
  10  -1   3   42.74   17.62
 -10   1   3   51.93   26.46
 -10  -1  -3   46.17   23.47
  10   1  -3   51.11   18.46
   9   1  -3  109.55   21.01
  -9  -1  -3  134.54   27.86
  -9   1   3   92.46   26.14
   9  -1   3  136.89   24.30
   8   1  -3  172.13   18.48
   8  -1   3  206.13   24.11
  -8   1   3  221.15   29.52
  -8   1   3  139.17   14.60
  -8  -1  -3  206.50   27.49
   7   1  -3   82.90   16.92
  -7   1   3   75.19   11.96
  -7   1   3  108.74   21.29
  -7  -1  -3   66.76    9.96
   7  -1   3   72.98   15.93
  -7  -1  -3   86.21   18.55
   6  -1   3   39.57   12.59
   6   1  -3   49.73   13.77
  -6   1   3   61.37   16.92
  -6  -1  -3   33.84   14.32
  -6  -1  -3   31.00    7.29
  -6   1   3   40.35    9.00
  -5   1   3  882.08   30.12
   5  -1   3  807.37   31.71
   5   1  -3  787.70   31.41
  -5   1   3  866.82   36.41
  -5  -1  -3  883.98   28.00
  -5  -1  -3  876.05   35.81
  -4  -1  -3  211.36   11.29
  -4   1   3  190.94   12.43
  -4   1   3  221.34   16.83
  -4  -1  -3  211.47   16.25
   4  -1   3  195.10   14.48
   4   1  -3  210.69   10.55
   4   1  -3  219.25   14.98
   3  -1   3  449.11   19.19
  -3  -1  -3  485.14   16.43
  -3   1   3  437.80   21.75
   3   1  -3  462.26   15.14
  -3  -1  -3  446.73   21.02
  -3   1   3  467.54   18.15
   3   1  -3  430.67   18.64
  -2   1   3 2397.14   70.66
   2   1  -3 2516.16   58.71
   2  -1   3 2459.41   60.88
   2   1  -3 2505.87   60.56
  -2  -1  -3 2374.16   70.02
  -2   1   3 2488.58   61.11
  -2  -1  -3 2462.03   59.29
  -1   1   3  826.30   26.35
   1  -1   3  759.00   22.04
   1   1  -3  783.30   22.19
  -1  -1  -3  814.14   21.42
   1   1  -3  752.74   20.64
   0  -1  -3  239.01    9.19
   0   1  -3  263.32    9.48
   0   1   3  239.15   11.18
   0  -1   3  269.56    9.70
  -1  -1   3  839.97   26.39
   1   1   3  795.90   26.15
   1   1   3  813.51   21.98
   1  -1  -3  792.97   22.52
  -1   1  -3  751.87   22.73
   2  -1  -3 2464.53   57.69
   2   1   3 2367.77   59.70
  -2  -1   3 2424.69   70.08
  -2   1  -3 2372.36   66.16
  -2   1  -3 2404.04   60.21
   3   1   3  454.69   19.69
   3  -1  -3  473.50   17.92
  -3   1  -3  459.77   18.80
  -3   1  -3  461.58   18.39
  -3  -1   3  465.32   22.60
   4   1   3  206.94   15.22
   4  -1  -3  228.31   14.20
  -4  -1   3  221.68   17.26
  -4   1  -3  203.52   13.90
  -4   1  -3  208.29   13.26
   5  -1  -3  882.22   30.92
  -5  -1   3  819.28   26.52
   5   1   3  870.35   32.80
  -5  -1   3  829.93   36.72
  -5   1  -3  834.40   30.15
  -5   1  -3  814.39   32.80
  -6   1  -3   57.25   15.30
  -6  -1   3   38.00    7.53
   6   1   3   33.19   13.43
   6  -1  -3   47.96   12.92
  -6   1  -3   35.46    8.35
  -6  -1   3   55.35   16.39
  -7  -1   3   85.17   10.36
   7   1   3   76.00   16.61
  -7   1  -3   84.62   18.22
  -7  -1   3  108.58   22.24
  -7   1  -3   80.78   12.11
   7  -1  -3   64.54   15.16
   8  -1  -3  177.55   22.09
  -8   1  -3  153.81   18.57
   8   1   3  198.53   24.71
  -8   1  -3  187.47   16.13
  -8  -1   3  197.94   29.31
  -9   1  -3  148.38   17.05
   9   1   3   68.44   19.85
   9  -1  -3  102.59   20.14
  -9   1  -3  190.36   27.70
  -9  -1   3   76.39   23.55
  10  -1  -3   30.24   17.99
 -10  -1   3   57.69   27.70
 -10   1  -3   80.28   25.86
  10   1   3   19.69   16.80
  11   1   3   26.10   15.58
  11  -1  -3   24.43   16.47
 -11  -1   3   19.50   20.09
 -12  -1   3   -4.87   20.81
  12   1   3   19.47   18.23
  12  -1  -3    9.70   14.99
 -12  -2  -3    1.96   18.17
  12   2  -3    4.46   19.65
  12  -2   3   14.97   17.03
 -11  -2  -3   20.54   25.49
 -11   2   3   36.42   26.19
  11   2  -3   21.08   18.70
  11  -2   3   21.79   18.58
  10   2  -3   -5.45   15.36
  10  -2   3   13.73   17.36
 -10  -2  -3    4.59   24.12
 -10   2   3   36.35   23.05
  -9  -2  -3  217.84   32.49
   9   2  -3  161.80   23.98
  -9   2   3  171.19   30.69
  -9   2   3  161.99   17.25
   9  -2   3  182.74   25.27
  -8  -2  -3   43.31   19.40
  -8   2   3   39.86   18.61
   8  -2   3   43.70   15.50
  -8   2   3   36.67   11.13
   8   2  -3   50.59   16.13
  -7   2   3   17.54   14.62
   7  -2   3    6.15   10.82
  -7  -2  -3    8.96    6.47
   7   2  -3   -4.13   11.75
  -7   2   3   16.65    8.42
  -7  -2  -3   21.63   15.27
   7   2  -3   10.97    5.62
  -6  -2  -3  120.57    9.83
  -6  -2  -3  156.39   22.30
   6   2  -3  110.61    9.08
  -6   2   3  116.50   13.89
   6  -2   3  117.92   16.77
   6   2  -3  147.69   18.66
  -6   2   3  160.85   22.15
  -5   2   3    9.50    6.95
  -5  -2  -3   13.52   12.02
   5  -2   3   22.18   10.41
  -5  -2  -3   10.77    4.80
   5   2  -3   32.52   11.23
   5   2  -3   33.14    5.60
  -5   2   3   26.74   12.83
  -4   2   3  283.81   18.35
  -4  -2  -3  295.50   12.26
   4   2  -3  278.24   17.22
   4   2  -3  266.23   10.71
  -4   2   3  245.05   14.80
   4  -2   3  270.31   16.46
  -4  -2  -3  259.56   18.56
   3   2  -3  110.51   11.80
  -3   2   3  132.97   15.65
  -3   2   3  108.62   10.92
   3   2  -3  100.70    6.07
   3  -2   3  113.08   12.53
  -3  -2  -3  103.64    7.20
  -3  -2  -3  136.06   16.18
   2   2  -3 3876.00   91.62
  -2  -2  -3 4072.83   92.08
   2   2  -3 3988.02   94.41
  -2   2   3 3925.41   95.09
   2  -2   3 3836.72   93.52
  -2  -2  -3 4037.27  110.06
  -2   2   3 3795.94  108.78
   1   2  -3  963.70   28.20
  -1   2   3  960.91   32.11
   1  -2   3  977.99   27.63
  -1  -2  -3  975.05   25.80
  -1   2   3  962.18   27.91
   1   2  -3 1001.77   25.47
   0   2   3 1020.98   33.85
   0  -2  -3 1052.16   28.41
   0  -2   3 1077.20   31.43
   0   2   3 1082.39   26.91
   0   2  -3 1074.29   28.66
   1   2   3 1023.10   27.78
   1  -2  -3 1047.66   25.60
  -1   2  -3  980.47   29.14
  -1  -2   3 1031.10   32.97
   1   2   3 1007.84   33.86
   2  -2  -3 3924.19   90.25
  -2  -2   3 3738.97  108.95
  -2   2  -3 3963.51   94.88
   2   2   3 3991.55   93.51
  -3   2  -3   93.30    8.69
  -3   2  -3  102.00   10.76
   3  -2  -3   86.23    9.37
  -3  -2   3  104.78   13.16
   3   2   3  100.48   12.54
  -4   2  -3  274.45   15.67
   4  -2  -3  284.41   15.45
   4   2   3  281.85   17.27
  -4  -2   3  278.66   19.98
  -4   2  -3  278.31   15.35
  -5   2  -3   32.87    8.40
  -5  -2   3   26.96   13.53
   5  -2  -3   12.61    8.89
  -5   2  -3   24.57   10.90
   5   2   3   22.82   10.58
   6  -2  -3  139.24   16.47
  -6   2  -3  126.19   13.95
  -6   2  -3  164.66   18.97
   6   2   3  143.98   18.86
  -6  -2   3  176.65   24.37
   7  -2  -3   17.13   11.75
   7   2   3    8.81   12.54
  -7  -2   3   12.14   15.35
  -7   2  -3   14.05   12.85
  -7   2  -3   10.62    8.52
   8   2   3   46.55   17.76
  -8   2  -3   49.61   17.06
  -8  -2   3   60.18   22.65
   8  -2  -3   54.89   16.40
  -8   2  -3   58.99   12.12
  -9   2  -3  162.20   17.57
  -9   2  -3  211.61   28.68
   9  -2  -3  155.16   22.13
  -9  -2   3  116.33   29.37
   9   2   3  157.26   25.44
  10  -2  -3   10.95   15.20
  10   2   3    0.35   16.37
 -10  -2   3   -6.59   17.65
 -11  -2   3    3.51   18.63
  11   2   3   11.79   17.94
  11  -2  -3   26.02   16.99
 -12  -2   3   -9.91   17.45
  12   2   3  -15.17   15.41
  12  -2  -3   20.67   17.41
  12   3  -3    0.64   21.27
  12  -3   3   19.93   21.57
 -12  -3  -3    6.45   22.07
  11   3  -3    4.92   17.17
  11  -3   3   10.51   19.27
  10   3  -3   31.10   18.04
 -10   3   3   56.20   15.12
 -10  -3  -3   77.00   27.75
 -10   3   3   62.58   27.09
  10  -3   3   42.69   18.90
  -9   3   3   45.63   20.89
   9   3  -3   30.61   17.05
  -9   3   3   52.55   13.58
  -9  -3  -3   45.30   25.29
   9  -3   3   20.87   16.27
   8   3  -3  212.41   26.69
  -8   3   3  151.01   16.71
  -8   3   3  215.43   28.83
   8  -3   3  207.28   24.00
  -8  -3  -3  224.81   31.72
  -7  -3  -3  208.40   27.69
   7  -3   3  164.19   20.44
   7   3  -3  169.80   22.65
  -7   3   3  113.61   15.27
  -7   3   3  171.07   23.78
   6   3  -3  859.93   36.71
  -6   3   3  918.49   39.19
   6   3  -3  923.92   25.85
   6  -3   3  923.39   35.84
  -6  -3  -3  866.06   40.82
  -6   3   3  908.24   35.82
  -6  -3  -3  927.02   27.23
   5   3  -3   22.14   10.98
   5   3  -3   24.77    3.96
  -5  -3  -3   38.09   14.90
  -5  -3  -3   25.80    4.85
   5  -3   3   35.39   10.76
  -5   3   3   31.22    9.10
   4   3  -3   89.55   13.62
  -4  -3  -3   71.47    6.61
   4   3  -3   76.11    4.63
  -4   3   3   73.17   11.30
   4  -3   3  106.34   13.53
  -4   3   3  105.64   15.89
  -4  -3  -3   82.49   16.50
   3  -3   3  562.88   22.47
   3   3  -3  596.06   23.94
  -3   3   3  530.56   22.53
  -3   3   3  549.63   24.89
   3   3  -3  582.68   15.23
  -3  -3  -3  559.51   16.84
  -3  -3  -3  560.19   26.77
   2   3  -3  825.80   21.07
   2  -3   3  770.87   25.79
   2   3  -3  743.68   26.81
  -2  -3  -3  779.77   21.64
  -2   3   3  751.20   26.28
  -2   3   3  824.22   30.39
  -1  -3  -3 2285.20   55.73
  -1   3   3 2231.95   67.13
   1   3  -3 2334.34   58.70
   1  -3   3 2207.03   57.42
   1   3  -3 2341.13   55.39
  -1   3   3 2299.10   58.62
   0   3   3  967.31   34.17
   0   3   3  986.88   27.17
   0  -3  -3  954.05   28.10
   0   3  -3 1016.43   28.41
   0  -3   3 1031.83   31.30
   1   3   3 2361.50   58.92
   1   3   3 2323.24   70.57
   1  -3  -3 2347.98   56.44
  -1   3  -3 2398.34   60.67
  -1  -3   3 2448.35   69.19
   2   3   3  740.43   25.60
  -2  -3   3  764.97   30.13
   2  -3  -3  781.11   22.28
  -2   3  -3  760.13   26.21
   3  -3  -3  546.54   19.68
  -3   3  -3  594.92   23.29
   3   3   3  529.24   22.74
  -3  -3   3  569.61   27.19
  -4   3  -3  101.63   11.52
   4   3   3  136.70   15.55
   4  -3  -3  111.79   12.20
  -4  -3   3  112.88   18.38
  -4   3  -3  110.99   12.39
   5  -3  -3   30.42    9.74
  -5  -3   3    4.96   12.31
   5   3   3   25.04   11.78
  -5   3  -3   28.12   10.20
  -5   3  -3   22.58    7.67
   6   3   3  886.19   36.80
  -6  -3   3  824.08   40.87
  -6   3  -3  870.54   34.29
  -6   3  -3  873.38   34.68
   6  -3  -3  862.11   32.67
  -7  -3   3  173.45   26.75
   7   3   3  146.28   22.28
  -7   3  -3  153.02   17.80
  -7   3  -3  165.53   20.46
   7  -3  -3  153.34   18.63
  -8   3  -3  153.41   17.33
  -8  -3   3  211.58   32.33
   8   3   3  197.61   26.57
   8  -3  -3  146.07   20.79
  -8   3  -3  187.14   18.12
   9   3   3   34.14   18.49
  -9   3  -3   33.19   12.62
   9  -3  -3   39.83   17.83
  -9  -3   3   58.97   26.93
  10  -3  -3   36.81   18.68
  10   3   3   41.78   19.88
 -10  -3   3   32.17   21.85
 -10   3  -3   49.93   15.10
  11   3   3   23.91   19.56
 -11  -3   3    6.82   18.36
  11  -3  -3   13.46   16.65
 -12  -3   3   -0.50   18.22
  12  -3  -3   14.47   18.47
  12   3   3    4.52   18.72
  12  -4   3    0.34   19.39
 -12  -4  -3   16.52   34.04
  12   4  -3    4.84   22.55
  11   4  -3   -1.72   15.90
 -11  -4  -3   -3.69   28.21
  11  -4   3    1.83   19.09
  10  -4   3   42.70   18.60
 -10  -4  -3   64.49   28.58
 -10   4   3   58.27   26.28
 -10   4   3   68.42   17.00
  10   4  -3   48.63   23.73
  -9   4   3  129.62   26.74
  -9   4   3  109.88   17.50
   9  -4   3   82.79   20.81
  -9  -4  -3   86.09   27.28
   9   4  -3   55.60   18.38
  -8   4   3   17.63   10.59
   8   4  -3   13.35   15.52
   8  -4   3   37.36   16.16
  -8  -4  -3   51.53   22.74
  -8   4   3   28.49   17.09
   7   4  -3  217.28   20.72
  -7   4   3  246.46   19.36
  -7  -4  -3  237.35   23.87
  -7   4   3  231.22   21.42
   7  -4   3  266.77   20.36
   6   4  -3  340.87   22.42
  -6   4   3  232.20   18.71
  -6  -4  -3  289.23   23.83
   6  -4   3  217.11   18.21
  -6   4   3  252.00   20.48
  -5  -4  -3  686.41   18.98
  -5   4   3  658.93   29.23
  -5   4   3  613.85   29.93
   5   4  -3  635.19   29.56
  -5  -4  -3  656.01   34.07
   5  -4   3  642.59   28.26
  -4   4   3  570.79   25.33
  -4   4   3  589.68   27.32
  -4  -4  -3  526.84   29.16
   4  -4   3  550.43   23.83
  -4  -4  -3  580.00   16.73
   4   4  -3  550.62   25.76
   3  -4   3   99.43   12.81
  -3  -4  -3  129.53   19.02
   3   4  -3   99.64   14.37
  -3  -4  -3   93.73    6.03
  -3   4   3   97.49   11.68
  -3   4   3  142.33   17.35
   2   4  -3  546.91   23.16
  -2   4   3  603.57   23.21
   2  -4   3  560.42   22.12
   2   4  -3  521.46   16.08
  -2  -4  -3  550.49   17.38
  -2   4   3  563.40   24.89
   1  -4   3 1944.64   51.92
   1   4  -3 1988.33   49.19
  -1  -4  -3 1952.64   49.65
  -1   4   3 1927.01   60.10
  -1   4   3 1986.62   53.09
   1   4  -3 1951.94   53.28
   0   4   3   15.62    7.01
   0   4  -3   14.22    5.24
   0  -4   3   19.42    8.30
   0   4   3   24.77   11.01
   0   4   3   23.76    5.89
   1   4   3 1902.68   50.64
   1   4   3 1851.88   60.80
  -1  -4   3 1962.48   58.81
  -1   4  -3 1910.22   54.75
  -1   4  -3 1972.14   52.10
   2   4   3  538.59   21.84
  -2   4  -3  530.03   22.01
   2   4   3  539.68   26.14
  -2  -4   3  549.20   25.76
   2  -4  -3  543.13   18.58
  -3   4  -3  102.91   12.19
  -3  -4   3   96.22   17.25
   3   4   3  129.96   14.41
   3  -4  -3   88.45    9.00
  -4   4  -3  521.94   24.56
   4   4   3  552.25   25.44
   4  -4  -3  612.20   22.11
  -4   4  -3  543.30   21.90
  -4  -4   3  491.83   28.63
   5  -4  -3  615.59   25.03
  -5  -4   3  612.05   33.20
  -5   4  -3  622.95   28.10
  -5   4  -3  610.40   25.45
   5   4   3  627.81   28.85
   6   4   3  242.77   20.27
  -6   4  -3  230.81   18.43
   6  -4  -3  235.84   17.05
  -6   4  -3  221.70   16.57
  -7   4  -3  227.12   18.13
  -7  -4   3  202.32   23.28
   7   4   3  247.86   22.50
  -7   4  -3  210.04   18.48
   7  -4  -3  241.09   18.84
   8   4   3   31.40   17.74
  -8  -4   3   28.87   21.75
   8  -4  -3   37.46   14.67
  -8   4  -3   34.39   12.21
  -8   4  -3   31.36   14.29
  -9  -4   3  128.89   32.24
   9   4   3   91.30   22.07
  -9   4  -3   70.94   16.58
   9  -4  -3   84.00   19.49
  10   4   3   49.16   18.96
  10  -4  -3   63.92   20.65
 -10  -4   3   -2.34   24.42
 -10   4  -3   49.24   15.54
 -11  -4   3  -19.10   20.74
  11   4   3  -12.56   16.91
  11  -4  -3   -8.29   17.71
  12   4   3    3.90   19.62
 -12  -4   3  -20.90   19.84
  12  -5   3  -26.42   21.42
 -12  -5  -3   -4.59   30.52
  12   5  -3   19.44   22.25
  11  -5   3   18.50   20.73
  11   5  -3   12.79   19.44
 -11  -5  -3   -7.86   29.73
 -11   5   3   33.55   15.68
  10   5  -3   14.44   18.20
  10  -5   3    1.49   16.31
 -10   5   3    6.58   10.96
 -10  -5  -3   33.64   28.48
  -9   5   3   31.81   13.31
   9   5  -3   10.43   16.31
   9  -5   3   -4.96   13.56
  -9   5   3    1.12   17.85
   8  -5   3   38.62   15.54
  -8   5   3   46.40   13.57
  -8   5   3   50.46   18.82
  -8  -5  -3   51.93   24.04
   8   5  -3   34.58   17.04
  -7  -5  -3   48.77   20.71
  -7   5   3   53.89   17.38
   7  -5   3   56.73   15.64
  -7   5   3   30.68   11.60
   7   5  -3   35.56   16.45
   6  -5   3  133.89   17.80
  -6   5   3  141.60   21.52
  -6   5   3  123.62   16.25
  -6  -5  -3   86.97   20.94
   6   5  -3  150.83   20.78
  -5  -5  -3  166.51   18.94
  -5   5   3  149.77   15.09
   5   5  -3  156.40   16.45
  -5   5   3  165.26   16.26
   5  -5   3  173.60   15.88
  -4   5   3  103.80   13.36
   4  -5   3  127.72   15.66
  -4  -5  -3  144.46   20.97
  -4   5   3  154.12   19.15
   4   5  -3  106.21   16.70
  -3  -5  -3  686.03   19.91
   3   5  -3  669.81   28.64
   3  -5   3  640.13   25.97
  -3   5   3  715.29   28.94
  -3  -5  -3  692.86   32.93
   3   5  -3  682.36   18.21
  -3   5   3  679.72   30.33
   2   5  -3 1383.23   44.40
   2   5  -3 1455.86   37.24
  -2   5   3 1401.39   48.65
  -2  -5  -3 1489.61   38.26
  -2   5   3 1487.82   45.31
   2  -5   3 1402.83   42.52
  -1   5   3  317.99   16.47
   1   5  -3  329.39   13.88
   1   5  -3  337.57   18.88
  -1  -5  -3  304.79   13.55
  -1   5   3  339.88   19.53
   0  -5   3   53.83   11.04
   0   5   3   37.04    7.04
   0   5   3   43.16   12.61
   0   5  -3   37.63    7.00
   0   5   3   58.02    9.86
  -1   5  -3  351.00   17.24
  -1  -5   3  313.47   18.20
   1   5   3  305.82   20.33
  -1   5  -3  315.78   15.90
   1   5   3  336.93   16.77
  -2   5  -3 1498.80   44.52
   2  -5  -3 1489.71   40.25
   2   5   3 1417.92   51.73
  -2   5  -3 1450.36   44.84
   2   5   3 1466.84   44.14
  -2  -5   3 1445.13   51.32
  -3   5  -3  712.76   29.01
   3   5   3  685.09   27.79
   3  -5  -3  704.28   24.00
  -3  -5   3  663.59   32.25
  -4  -5   3  117.70   20.49
   4  -5  -3   98.52   10.67
  -4   5  -3   82.88   10.04
  -4   5  -3   89.54   12.17
   4   5   3  111.30   15.69
  -5   5  -3  161.20   13.29
  -5   5  -3  147.36   15.28
   5   5   3  157.35   16.38
  -5  -5   3  163.77   18.93
   5  -5  -3  157.58   13.41
  -6   5  -3   93.04   14.48
   6  -5  -3  138.05   16.85
  -6  -5   3  142.61   25.49
   6   5   3  123.01   20.08
  -6   5  -3  135.13   16.75
   7  -5  -3   49.73   13.80
  -7  -5   3   57.38   23.59
  -7   5  -3   27.41   12.43
   7   5   3   43.72   17.08
  -7   5  -3   50.53   14.70
  -8  -5   3   73.89   25.61
   8  -5  -3   57.61   15.16
  -8   5  -3   55.69   14.04
   8   5   3   39.29   18.96
   9   5   3   21.38   17.71
  -9   5  -3   -2.01    8.46
  -9  -5   3    4.51   21.85
   9  -5  -3  -11.05   13.09
 -10   5  -3    2.64   12.42
  10   5   3   -6.34   17.09
  10  -5  -3    7.74   17.97
 -10  -5   3   18.85   25.21
 -11   5  -3    7.90   13.76
 -11  -5   3   10.49   26.12
  11   5   3   13.66   19.66
  11  -5  -3   34.35   21.38
  12   5   3    3.14   18.64
 -12  -5   3    4.52   20.78
 -11   6   3   88.05   20.59
  11  -6   3   67.66   24.70
 -11  -6  -3   42.66   32.60
  11   6  -3   46.01   21.96
 -10  -6  -3   52.75   31.05
 -10   6   3   68.20   18.29
  10  -6   3   31.84   19.51
   9   6  -3  103.78   23.70
  -9   6   3  166.73   23.02
   9  -6   3  163.06   25.14
  -8   6   3  144.44   25.59
   8  -6   3  112.87   21.62
  -8  -6  -3  104.15   27.28
   8   6  -3  120.92   23.40
  -8   6   3  102.34   18.31
   7   6  -3   29.24   16.52
  -7   6   3   32.29   16.00
  -7   6   3   19.49   11.02
   7  -6   3   30.19   14.08
  -7  -6  -3   20.62   20.28
  -6   6   3  176.56   23.53
   6   6  -3  187.37   23.65
   6  -6   3  155.44   20.24
  -6   6   3  113.59   16.87
  -6  -6  -3  129.22   25.40
  -5  -6  -3  170.32   25.25
   5   6  -3  152.58   21.40
  -5   6   3  143.87   16.57
  -5   6   3  156.60   18.50
   5  -6   3  151.61   18.50
  -4  -6  -3  154.45   22.98
  -4  -6  -3  108.79    6.32
   4  -6   3  126.88   15.66
  -4   6   3   94.77   13.87
   4   6  -3  120.31   18.09
  -4   6   3  144.35   19.86
  -3  -6  -3   97.15    7.46
  -3   6   3  107.02   13.45
   3   6  -3  138.19   17.26
  -3  -6  -3  115.85   20.43
   3   6  -3   96.94    6.17
   3  -6   3  119.96   14.65
  -3   6   3  142.45   18.99
  -2   6   3  198.87   17.26
  -2   6   3  195.59   15.06
  -2  -6  -3  193.26   10.82
   2   6  -3  212.26   10.43
   2  -6   3  230.70   15.66
   2   6  -3  224.06   16.94
  -1   6   3  265.81   15.80
  -1   6   3  265.83   18.83
  -1  -6  -3  276.26   13.54
   1   6  -3  262.69   18.08
   1   6  -3  275.37   13.65
   0   6   3   29.98    7.06
   0   6   3   20.05    8.82
   0  -6   3   40.08   11.32
   0   6  -3   19.56    6.45
   0   6   3   42.07   13.64
  -1   6  -3  261.80   15.95
   1   6   3  262.58   16.09
  -1  -6   3  258.71   17.59
   1   6   3  262.44   19.48
  -1   6  -3  260.21   15.59
  -2  -6   3  228.65   18.19
   2   6   3  190.18   15.50
   2  -6  -3  220.09   12.98
   2   6   3  269.95   20.38
  -2   6  -3  214.61   15.20
  -2   6  -3  208.08   13.43
   3   6   3  111.78   15.68
   3  -6  -3  116.98   11.94
  -3   6  -3  104.01   12.85
  -3  -6   3  144.12   20.32
  -3   6  -3   96.57   10.10
  -4  -6   3  100.24   20.28
   4   6   3  138.47   17.91
  -4   6  -3   96.38   13.19
   4  -6  -3  114.32   12.86
  -5  -6   3  216.19   28.40
  -5   6  -3  140.28   16.76
   5  -6  -3  180.85   17.34
  -5   6  -3  134.51   13.99
   5   6   3  198.31   21.96
   6  -6  -3  113.99   15.92
  -6  -6   3  141.20   26.07
  -6   6  -3  147.90   18.72
   6   6   3  155.17   21.92
  -6   6  -3  115.80   13.67
  -7   6  -3   23.15   11.86
   7  -6  -3   16.43   12.44
  -7  -6   3   32.52   21.03
   7   6   3   52.51   17.84
  -8   6  -3   94.82   17.21
   8  -6  -3  116.03   19.91
  -8  -6   3   95.97   28.08
   8   6   3   97.82   22.93
   9  -6  -3  187.00   24.60
  -9  -6   3   85.08   27.61
   9   6   3   83.81   22.24
  -9   6  -3  179.91   23.21
  10   6   3   29.11   19.38
 -10  -6   3   44.68   25.37
 -10   6  -3   69.81   18.65
  11   6   3   29.79   19.83
 -11  -6   3   35.05   28.15
 -11   6  -3   66.89   19.87
 -11   7   3   43.85   18.89
  11   7  -3   33.06   20.53
 -11  -7  -3   30.33   30.20
  11  -7   3   28.06   22.37
  10  -7   3  149.13   26.73
 -10   7   3   95.40   20.98
 -10  -7  -3   33.80   26.88
  10   7  -3   43.89   19.80
   9  -7   3   28.15   17.65
  -9   7   3   25.50   14.29
  -9  -7  -3    4.29   23.74
   9   7  -3   15.11   17.18
  -8   7   3   31.27   13.35
   8  -7   3   42.18   17.84
   8   7  -3   63.15   20.70
  -8  -7  -3   65.88   26.92
  -7  -7  -3   65.24   25.26
   7   7  -3   81.80   20.45
  -7   7   3   83.02   16.43
   7  -7   3   91.23   18.30
  -7   7   3   87.76   21.51
  -6   7   3   19.11   14.19
  -6   7   3   10.38   11.32
  -6  -7  -3   15.35   18.02
   6   7  -3    0.44   14.13
   6  -7   3   15.09   13.10
   5  -7   3  116.84   17.22
  -5   7   3  111.77   21.81
   5   7  -3  135.20   20.95
  -5   7   3  124.30   16.97
  -5  -7  -3  126.93   23.77
  -4   7   3   12.57    8.67
  -4   7   3    7.69   12.28
  -4  -7  -3    2.28   13.87
   4   7  -3   19.83   13.23
   4  -7   3   10.97   10.51
   3   7  -3  257.10   11.28
  -3   7   3  287.04   19.55
   3   7  -3  277.03   20.59
  -3  -7  -3  270.01   23.13
  -3   7   3  277.54   20.06
  -3  -7  -3  279.98   12.82
   3  -7   3  262.91   17.78
  -2  -7  -3  129.17   10.19
   2   7  -3  120.45    9.27
   2   7  -3  168.24   18.58
  -2   7   3  121.94   14.97
  -2   7   3  138.23   15.62
   2  -7   3  129.97   13.54
  -1   7   3    8.14    6.42
   1   7  -3   11.67   10.71
  -1   7   3    9.95   11.40
   1   7  -3   26.78    6.22
   0  -7   3  183.58   15.70
   0   7   3  192.70   17.64
   0   7   3  193.17   14.90
   0   7  -3  179.26   12.81
   0   7   3  180.71   13.34
   1   7   3   13.91   12.87
  -1   7  -3    6.70    6.48
   1   7   3    7.90    8.78
  -1   7  -3   10.33    9.80
  -1  -7   3   15.65   10.67
  -2   7  -3  117.71   11.83
   2   7   3  138.47   14.53
  -2   7  -3  143.90   13.62
   2  -7  -3  153.90   11.89
  -2  -7   3  123.46   15.08
   2   7   3  189.84   23.36
   3  -7  -3  279.01   15.49
  -3  -7   3  270.74   21.90
   3   7   3  295.61   19.88
  -3   7  -3  236.18   17.75
  -3   7  -3  255.71   15.59
  -4   7  -3   10.08    9.10
  -4  -7   3   21.21   16.29
   4  -7  -3   16.11    8.45
   4   7   3    9.36   10.89
  -5  -7   3  121.37   24.31
   5  -7  -3  115.57   15.73
  -5   7  -3   97.30   15.08
   5   7   3  138.75   20.45
  -6   7  -3   12.25   10.97
  -6  -7   3   24.24   19.77
   6  -7  -3    2.98   10.08
   6   7   3    9.71   13.70
  -7   7  -3   86.10   16.66
   7   7   3  106.89   21.76
  -7  -7   3   85.36   26.51
   7  -7  -3   86.74   16.72
  -8  -7   3   15.24   22.35
  -8   7  -3   50.35   15.60
   8   7   3   75.42   21.35
   8  -7  -3   52.92   16.88
   9  -7  -3   25.44   16.88
  -9   7  -3   20.28   12.75
   9   7   3   15.72   17.83
  -9  -7   3   24.14   24.03
 -10  -7   3   45.82   24.68
  10   7   3   43.10   19.79
 -10   7  -3  103.11   20.79
  11   7   3   12.37   19.09
 -11  -7   3   11.23   22.90
 -11   7  -3   23.92   17.19
  11  -8   3   14.83   22.31
 -11  -8  -3    0.87   28.11
  11   8  -3   16.69   20.95
 -11   8   3   16.01   16.34
 -10   8   3    6.99   14.96
  10  -8   3   46.86   21.56
 -10  -8  -3    0.96   24.29
  10   8  -3    2.95   17.79
   9   8  -3   64.79   21.33
  -9  -8  -3   57.44   28.50
  -9   8   3  141.38   23.41
   9  -8   3   95.44   24.09
  -8   8   3   59.72   17.26
  -8  -8  -3   30.27   22.60
   8   8  -3   67.46   23.04
   8  -8   3   69.89   20.03
   7   8  -3  231.97   30.61
  -7   8   3  214.88   22.77
  -7   8   3  213.59   22.31
   7  -8   3  291.36   29.18
  -6  -8  -3   46.40   23.01
   6   8  -3   58.83   18.59
  -6   8   3   25.13   14.36
   6  -8   3   40.02   15.06
  -6   8   3   49.79   17.96
  -5   8   3  383.28   26.45
  -5  -8  -3  317.92   27.86
   5   8  -3  321.19   25.97
  -5   8   3  351.07   24.72
   5  -8   3  322.27   21.88
   4   8  -3  131.21   20.22
  -4  -8  -3   93.15   22.89
   4  -8   3  128.16   16.61
  -4   8   3  103.38   19.24
  -4   8   3   90.05   15.53
   3   8  -3  240.02   20.77
   3   8  -3  242.50   11.93
  -3   8   3  254.09   20.64
  -3  -8  -3  260.96   13.42
  -3  -8  -3  321.56   25.38
  -3   8   3  248.20   19.47
   3  -8   3  233.15   18.01
  -2   8   3  144.69   16.59
   2  -8   3  162.99   15.39
   2   8  -3  198.38   21.33
  -2   8   3  161.75   15.15
   2   8  -3  163.76   11.05
  -2  -8  -3  172.22   11.88
   1   8  -3   10.06    6.08
   1   8  -3   22.89   11.74
  -1   8   3   25.01    8.14
  -1   8   3   21.16   13.10
   0  -8   3  669.22   30.10
   0   8  -3  624.59   26.20
   0   8   3  612.15   26.99
   0   8   3  644.26   26.55
   0   8   3  606.41   31.94
  -1  -8   3   24.29   11.80
  -1   8  -3   26.28   11.30
   1   8   3   24.12   14.82
  -1   8  -3   13.37    7.68
   1   8   3   19.66   10.00
   2  -8  -3  158.66   13.03
  -2   8  -3  154.01   15.12
  -2   8  -3  152.96   13.80
  -2  -8   3  175.81   18.15
   2   8   3  155.95   15.82
  -3   8  -3  221.24   18.30
  -3  -8   3  219.24   21.42
   3   8   3  269.02   20.75
  -3   8  -3  233.60   15.96
   3  -8  -3  225.18   15.03
   4  -8  -3  107.43   13.87
  -4   8  -3   86.52   14.65
  -4   8  -3  102.55   11.92
  -4  -8   3   98.92   22.33
   4   8   3  116.31   19.70
   5   8   3  313.73   24.97
   5  -8  -3  362.24   20.58
  -5   8  -3  362.05   25.54
  -5  -8   3  355.03   28.90
   6  -8  -3   44.30   14.86
   6   8   3   48.67   18.67
  -6   8  -3   37.08   12.92
  -6  -8   3   35.16   21.45
   7  -8  -3  242.77   20.48
  -7  -8   3  224.28   26.70
  -7   8  -3  241.35   23.59
   7   8   3  230.92   29.87
  -8  -8   3   33.96   21.36
   8   8   3   40.41   20.63
   8  -8  -3   94.80   20.03
  -8   8  -3   84.60   18.58
   9   8   3   62.47   23.33
  -9  -8   3   37.45   21.45
  -9   8  -3  121.66   22.30
 -10  -8   3    9.61   23.20
 -10   8  -3    3.41   15.80
  10   8   3   -1.27   14.02
  11   8   3   -5.92   14.58
 -11   8  -3   12.20   17.54
 -11  -8   3   -6.78   20.76
 -10   9   3    4.68   14.63
  10   9  -3   -6.46   14.65
  10  -9   3   23.83   24.01
 -10  -9  -3   17.63   22.38
   9   9  -3   25.42   19.01
  -9   9   3   30.17   14.76
   9  -9   3   43.59   22.59
  -9  -9  -3   19.14   20.10
   8   9  -3   95.41   24.41
  -8  -9  -3   58.23   24.46
  -7   9   3   92.47   18.43
  -7  -9  -3   59.37   24.15
   7   9  -3   83.68   22.15
  -6   9   3  156.76   22.04
   6   9  -3  147.70   26.30
  -6   9   3  199.53   27.64
  -6  -9  -3  108.99   28.28
   6  -9   3  158.92   22.17
  -5   9   3  437.96   29.11
  -5   9   3  448.08   29.96
   5  -9   3  470.89   26.57
   5   9  -3  455.99   30.30
  -5  -9  -3  460.54   34.62
  -4   9   3   16.64   11.97
  -4   9   3   39.98   16.96
   4  -9   3   30.74   12.60
   4   9  -3   12.10   15.74
  -4  -9  -3   23.68   19.03
   3   9  -3  259.58   13.11
   3  -9   3  237.97   18.59
  -3  -9  -3  226.16   13.66
   3   9  -3  229.41   21.17
  -3  -9  -3  242.62   24.50
  -3   9   3  244.23   20.05
  -3   9   3  226.15   20.44
   2  -9   3  106.64   16.58
  -2   9   3   99.01   14.73
   2   9  -3  101.72   10.81
  -2   9   3  133.57   21.20
  -2  -9  -3   88.10   10.29
   2   9  -3   89.00   18.43
  -1   9   3   40.31   15.63
   1   9  -3   22.78    7.43
   1   9  -3   28.44   12.78
  -1   9   3   26.29    9.04
   0   9  -3  355.89   19.98
   0   9   3  376.12   26.02
   0  -9   3  366.18   23.55
   0   9   3  416.66   21.63
   1   9   3   25.28   11.67
  -1  -9   3   40.61   14.93
  -1   9  -3   11.78    8.27
   1   9   3   18.33   16.24
   2   9   3  112.77   17.97
  -2  -9   3  142.60   22.47
  -2   9  -3  131.88   17.67
   2  -9  -3  106.73   14.56
  -3   9  -3  242.41   19.96
   3   9   3  217.08   20.00
  -3  -9   3  247.30   22.84
  -3   9  -3  257.64   17.48
   3  -9  -3  232.72   16.63
  -4   9  -3   21.63   10.87
   4   9   3   15.51   14.52
   4  -9  -3   34.42   11.19
  -4  -9   3   20.96   17.82
   5   9   3  431.37   29.35
   5  -9  -3  501.20   25.00
  -5   9  -3  451.32   28.73
  -5  -9   3  418.46   32.68
  -6   9  -3  121.66   18.95
   6  -9  -3  149.22   20.31
  -6  -9   3   67.15   24.34
   6   9   3  128.38   25.69
   7   9   3   78.81   24.05
  -7  -9   3   65.70   23.56
  -7   9  -3  119.45   20.56
   7  -9  -3  127.18   20.52
   8   9   3  115.45   25.16
  -8   9  -3  191.01   24.57
  -8  -9   3   38.95   21.39
  -9   9  -3   78.34   19.23
  -9  -9   3   23.16   22.31
   9   9   3   17.67   17.38
 -10  -9   3   -2.70   17.72
  10   9   3    1.00   15.06
 -10   9  -3   15.55   17.61
 -10 -10  -3   11.34   20.35
  10 -10   3   92.44   28.03
  10  10  -3   12.45   22.31
 -10  10   3   39.74   19.33
  -9 -10  -3   -4.52   17.70
   9  10  -3   14.16   22.45
   9 -10   3   45.28   22.70
  -9  10   3   -4.34   14.24
   8  10  -3   33.50   19.91
  -8  10   3   34.24   16.56
   8 -10   3   18.90   18.09
  -8 -10  -3   28.23   16.24
   7  10  -3   28.52   18.72
  -7  10   3   16.22   13.60
   7 -10   3   29.24   17.40
  -7 -10  -3    1.95   18.04
   6 -10   3   23.67   17.00
  -6  10   3    8.29   13.94
   6  10  -3   25.10   18.60
  -6 -10  -3   18.32   22.28
  -5 -10  -3   42.24   21.77
   5 -10   3   13.23   13.50
  -5  10   3    8.51   16.11
  -5  10   3   30.46   13.52
   5  10  -3   10.65   18.34
  -4 -10  -3  222.85   25.08
   4 -10   3  230.68   19.13
   4  10  -3  277.31   24.04
  -4  10   3  269.62   22.70
  -4  10   3  264.94   22.95
  -3 -10  -3   77.26   24.74
   3  10  -3   63.16   19.73
   3 -10   3   79.28   16.23
  -3  10   3   80.95   19.33
  -3  10   3   46.55   13.61
  -2  10   3   28.63   12.10
   2 -10   3   42.36   14.20
  -2 -10  -3   38.89    8.62
  -2  10   3   28.41   16.59
   2  10  -3   35.39   16.59
  -2 -10  -3   44.52   20.49
   2  10  -3   41.27    8.77
  -1  10   3  403.75   27.31
   1  10  -3  352.21   25.41
   1  10  -3  410.18   21.16
  -1  10   3  416.02   24.48
   0  10   3  237.77   22.50
   0 -10   3  259.78   21.14
   0  10   3  232.84   17.77
   0  10  -3  255.54   17.57
   1  10   3  413.30   24.85
  -1  10  -3  378.82   23.06
  -1 -10   3  398.19   26.86
   1  10   3  448.93   30.31
  -2  10  -3   27.29    9.68
   2  10   3   31.80   14.07
   2 -10  -3   41.97   12.55
  -2 -10   3   27.64   17.23
  -3  10  -3   68.57   14.29
  -3 -10   3  106.88   23.62
   3  10   3   89.72   18.75
   3 -10  -3   63.42   13.22
  -3  10  -3   92.75   16.76
   4 -10  -3  231.85   17.43
  -4 -10   3  223.05   24.75
  -4  10  -3  245.40   21.50
   4  10   3  253.94   23.65
  -5 -10   3   26.59   21.24
   5  10   3    8.56   16.09
   5 -10  -3   17.21   11.60
  -5  10  -3    5.95    9.88
   6  10   3   31.65   18.08
  -6 -10   3    4.22   21.68
   6 -10  -3   26.23   13.86
  -6  10  -3    7.22   12.54
  -7 -10   3   22.34   18.67
   7  10   3    8.93   20.93
  -7  10  -3    2.39   13.79
  -8  10  -3   48.39   18.40
   8  10   3   33.83   22.85
  -8 -10   3   17.23   24.09
  -9  10  -3   11.37   14.27
   9  10   3   20.61   18.83
  -9 -10   3   -5.25   15.47
 -10 -10   3   -3.03   15.69
  10  10   3   20.53   19.37
 -10  10  -3   35.50   17.86
   9 -11   3   -5.65   22.90
  -9 -11  -3    9.83   17.73
   9  11  -3    7.01   17.71
  -9  11   3    9.95   14.15
  -8 -11  -3    7.60   18.34
   8 -11   3    4.08   18.49
   8  11  -3    6.10   16.66
  -8  11   3   -4.13   14.60
  -7 -11  -3   13.13   17.42
   7 -11   3   67.33   19.56
   7  11  -3   33.03   19.36
  -7  11   3   43.01   16.61
  -6  11   3   64.48   18.59
  -6 -11  -3   20.62   20.16
   6  11  -3   21.90   19.05
   6 -11   3   61.09   18.25
  -5 -11  -3    2.77   20.44
  -5  11   3    3.76   12.70
   5 -11   3    0.34   13.98
   5  11  -3   16.55   18.55
  -4  11   3   60.77   21.71
  -4 -11  -3   43.85   22.11
  -4  11   3   41.20   14.34
   4 -11   3   51.43   15.56
   4  11  -3   74.38   20.78
  -3  11   3  101.85   22.31
  -3 -11  -3   56.90   22.84
  -3  11   3   72.35   17.19
   3  11  -3   74.78   20.63
   3 -11   3   82.90   17.01
  -2  11   3  175.75   19.18
  -2  11   3  177.29   20.70
   2  11  -3  239.77   27.37
  -2 -11  -3  180.29   14.40
  -2 -11  -3  164.41   30.76
   2  11  -3  153.08   13.68
   2 -11   3  178.22   21.46
  -1 -11  -3  887.08   34.94
  -1  11   3  921.79   39.22
   1 -11   3  923.91   41.01
   1  11  -3  886.77   35.19
  -1  11   3  921.68   44.22
   0  11   3   33.26   19.67
   0  11  -3   30.65    9.32
   0 -11   3   46.57   18.35
   0  11   3   22.74   10.11
   1  11   3  895.81   38.97
  -1  11  -3  891.12   38.09
   1  11   3  919.25   45.89
  -1 -11   3  864.77   42.31
  -2 -11   3  200.55   22.14
   2 -11  -3  177.68   17.11
  -2  11  -3  180.85   18.46
   2  11   3  258.00   26.98
  -2  11  -3  196.01   18.45
   3 -11  -3   88.17   15.47
  -3  11  -3   69.18   14.34
   3  11   3   74.14   18.39
  -3 -11   3   56.37   21.66
   4 -11  -3   36.75   12.63
  -4 -11   3   31.38   20.54
   4  11   3   44.05   18.72
  -4  11  -3   36.41   13.18
  -5  11  -3   -9.04    8.37
   5  11   3    5.02   16.74
  -5 -11   3    1.23   20.00
   5 -11  -3   -4.20   11.76
  -6 -11   3   25.04   21.21
  -6  11  -3   76.67   18.82
   7  11   3   36.04   22.41
  -7  11  -3   29.54   15.06
  -7 -11   3   39.10   22.65
  -8  11  -3    0.27   12.39
   8  11   3   10.95   18.79
  -8 -11   3    2.47   17.45
  -9 -11   3   -1.71   16.72
   9  11   3    6.42   21.04
  -9  11  -3   11.34   14.93
  -9  12   3    1.66   15.28
  -9 -12  -3   -6.83   14.95
   9  12  -3   13.91   17.71
   8 -12   3  130.55   26.58
  -8  12   3   89.54   22.29
  -8 -12  -3   17.38   17.37
   8  12  -3   47.53   22.36
  -7 -12  -3   -6.54   19.98
  -7  12   3    2.41   12.62
   7  12  -3    9.13   17.74
   7 -12   3   13.39   17.40
   6 -12   3   77.13   19.54
  -6 -12  -3   47.32   23.02
   6  12  -3   27.03   19.31
  -6  12   3   49.43   16.98
   5 -12   3   47.93   16.78
  -5  12   3   11.85   13.35
  -5 -12  -3    9.32   19.41
   5  12  -3   33.94   19.32
  -4 -12  -3   41.15   22.49
  -4  12   3   35.11   15.11
   4  12  -3   89.02   24.69
   3  12  -3   11.34   20.08
  -3  12   3    8.53   18.05
  -3 -12  -3   13.64   21.52
   3 -12   3   23.56   13.44
  -3  12   3    7.57   10.93
  -2 -12  -3   93.80   26.38
   2  12  -3  156.41   25.55
   2 -12   3  122.91   20.08
  -2  12   3  203.77   29.39
  -2  12   3   78.15   16.94
  -1  12   3    1.88   16.67
  -1 -12  -3   -1.70    6.24
   1 -12   3   10.89   16.04
  -1  12   3    3.35    9.76
   1  12  -3    0.69    6.85
   0 -12   3  150.85   26.43
   0  12   3   65.92   14.26
   0  12   3  130.86   28.04
   0  12  -3   89.88   15.03
  -1 -12   3   19.97   16.97
  -1  12  -3    7.76    9.82
   1  12   3    6.22   14.68
   2  12   3  147.26   23.93
   2 -12  -3  135.31   20.29
  -2 -12   3  168.61   28.36
  -2  12  -3  125.50   17.67
  -3 -12   3    9.26   18.44
   3 -12  -3   35.53   13.14
   3  12   3    9.71   17.16
  -3  12  -3   31.06   12.52
  -4  12  -3   96.47   18.92
  -4 -12   3   70.57   23.16
   4 -12  -3  111.47   17.28
   4  12   3   49.00   19.46
  -5  12  -3   46.49   16.56
  -5 -12   3   31.22   21.61
   5  12   3   20.27   18.29
  -6  12  -3   74.73   20.94
   6  12   3   12.61   17.60
  -6 -12   3   25.77   20.25
   7  12   3   -1.90   17.30
  -7 -12   3   -8.63   17.83
  -7  12  -3   -7.86   12.38
  -8  12  -3  117.05   23.71
   8  12   3   44.48   24.31
  -8 -12   3    6.90   20.80
   9  12   3  -11.13   18.73
  -9 -12   3   -4.38   16.33
  -9  12  -3   -7.42   16.69
   8  13  -3   30.87   20.71
  -8 -13  -3   -2.83   16.64
  -8  13   3   42.91   20.76
  -7 -13  -3    6.17   19.72
   7 -13   3   27.55   19.33
  -7  13   3   11.88   14.71
   7  13  -3    5.20   17.93
  -6 -13  -3   -6.69   21.27
   6  13  -3    8.27   17.33
   6 -13   3   -0.79   16.99
  -6  13   3   -6.91   13.81
  -5  13   3   12.29   15.44
   5 -13   3   77.59   19.30
  -5 -13  -3    8.76   19.15
   5  13  -3   18.57   19.92
  -4  13   3   35.78   14.70
  -4 -13  -3   40.68   25.10
   4 -13   3   85.73   18.96
   4  13  -3   51.81   22.49
  -3  13   3   19.46   12.74
  -3  13   3   64.58   24.21
  -3 -13  -3   -0.64   20.34
   3 -13   3   34.14   14.92
  -2 -13  -3  119.14   26.29
   2 -13   3  102.88   19.02
  -2  13   3  191.58   30.70
   2  13  -3  144.59   26.01
  -1  13   3   19.03   21.92
  -1 -13  -3   13.71   19.75
  -1  13   3    2.51    9.17
   0  13   3  130.53   18.12
   0  13   3  176.24   31.30
   0 -13   3  155.72   28.09
   0  13  -3  188.71   19.59
  -1  13  -3    5.55   10.30
  -1 -13   3   23.38   19.81
  -2  13  -3  190.82   22.22
   2  13   3  183.43   26.62
   2 -13  -3  209.41   19.62
  -2 -13   3  170.38   28.47
  -3  13  -3   39.43   16.11
  -3 -13   3   38.43   21.57
   3  13   3   34.98   19.53
  -4  13  -3   80.92   20.35
   4  13   3   72.23   21.66
  -4 -13   3   56.15   21.89
  -5  13  -3   46.21   17.17
   5  13   3   23.17   17.36
  -5 -13   3   32.51   22.62
   6  13   3   18.62   20.70
  -6  13  -3   -5.12   14.02
  -6 -13   3   -4.76   19.99
  -7 -13   3    6.93   20.52
  -7  13  -3   16.17   15.67
   7  13   3   10.57   19.37
  -8 -13   3    8.70   21.16
   8  13   3   15.77   21.74
  -8  13  -3   40.77   18.13
   7  14  -3   12.50   20.39
  -7  14   3   -8.52   14.64
  -7 -14  -3    7.03   18.83
  -6  14   3   47.68   19.98
   6 -14   3  131.63   24.88
   6  14  -3   47.63   20.63
  -6 -14  -3   16.50   20.74
  -5 -14  -3   22.47   20.07
   5 -14   3   65.79   19.42
   5  14  -3   25.95   20.54
  -5  14   3   25.72   16.46
   4 -14   3   44.66   17.54
  -4  14   3   -6.95   10.94
  -4 -14  -3    5.67   24.07
   4  14  -3   28.51   22.21
  -3 -14  -3   32.71   22.45
  -3  14   3   19.01   11.07
   3 -14   3   82.71   19.96
   3  14  -3   72.18   25.30
   2 -14   3   44.90   17.08
  -2  14   3   44.61   25.00
  -2 -14  -3   39.36   23.34
  -2  14   3   14.48   11.65
  -1 -14  -3   -2.31   20.20
  -1  14   3   12.77   12.65
   1 -14   3  -10.94   15.05
  -1  14   3   10.82   21.61
   0 -14  -3  231.93   19.00
   0  14  -3  248.60   22.32
  -1 -14   3    8.58   21.87
  -1  14  -3   -0.76   10.77
  -2  14  -3   32.32   13.77
  -2 -14   3   60.34   22.93
   2  14   3   34.31   21.47
  -3  14  -3   58.11   16.50
  -3 -14   3   71.98   24.51
   3  14   3   43.72   20.23
  -4  14  -3   27.57   18.23
  -4 -14   3   16.93   24.10
   4  14   3    9.06   19.50
   5  14   3   17.51   18.47
  -5  14  -3   62.32   21.96
  -5 -14   3   17.91   18.81
   6  14   3   31.91   20.01
  -6  14  -3   67.15   21.81
  -6 -14   3   25.07   22.88
  -7  14  -3    3.89   17.62
  -7 -14   3   -4.57   21.72
   7  14   3    0.41   20.29
  -6 -15  -3   -3.90   20.74
  -6  15   3   12.20   17.66
   6  15  -3   20.15   23.22
  -5  15   3   25.00   17.50
   5 -15   3   45.84   19.00
   5  15  -3   -5.12   20.50
  -5 -15  -3    0.10   22.95
  -4 -15  -3   15.90   22.60
   4  15  -3   48.79   24.74
   4 -15   3   80.80   21.24
  -4  15   3   15.77   13.63
  -3 -15  -3   43.28   22.49
   3  15  -3   86.47   26.92
   3 -15   3  107.28   20.61
  -3  15   3   16.48   12.69
  -2  15   3    1.49    9.60
   2 -15   3   27.86   17.69
  -2 -15  -3   25.85   21.23
  -1  15   3   -2.50   23.18
   1 -15   3    5.49   16.15
  -1 -15  -3   -5.39   24.20
   0 -15  -3   -9.39   20.05
  -1  15  -3   17.69   14.70
  -2 -15   3    0.74   20.01
   3  15   3  105.06   24.80
  -3 -15   3   78.97   25.21
  -4 -15   3   61.25   25.03
  -4  15  -3   13.92   13.62
   4  15   3   32.64   23.34
  -5  15  -3   14.93   16.31
  -5 -15   3   49.59   24.64
   5  15   3    2.00   18.77
   6  15   3  -13.13   17.85
  -6 -15   3   -9.24   18.79
  -6  15  -3   38.96   18.22
  -5 -16  -3    2.97   19.92
  -5  16   3   -4.58   14.96
   5  16  -3  -33.01   25.97
  -4 -16  -3    7.66   20.53
   4  16  -3   -8.06   24.27
  -4  16   3    2.90   10.15
   3 -16   3   -8.35   14.91
  -3  16   3    9.53    9.90
  -3 -16  -3   -2.95   19.33
  -2  16   3    1.23   11.56
  -2 -16  -3   21.32   22.70
   2 -16   3   17.18   16.94
  -1 -16  -3   32.19   24.92
   1 -16   3   52.59   19.14
   0 -16  -3   25.89   24.85
  -2  16  -3    9.56   13.89
   3  16   3    4.91   22.34
  -3  16  -3    9.47   13.46
  -3 -16   3    4.26   20.37
  -4 -16   3   12.38   21.56
  -4  16  -3   11.11   12.65
   4  16   3    8.97   24.27
  -5 -16   3   15.08   20.16
   5  16   3   -3.71   18.62
  -5  16  -3   -4.82   11.82
  -3 -17  -3   76.52   29.74
   2 -17   3   29.71   19.84
  -2 -17  -3   -8.54   23.00
  -1 -17  -3   33.11   26.61
   1 -17   3   28.30   18.94
   2 -17  -3    5.10    8.81
  -2  17  -3    2.68   12.33
  -3  17  -3   -7.59   10.74
   0   0  -4 3685.11   89.24
   0   0   4 3810.61  103.05
   0   0   4 3979.29   88.47
   1   0   4   51.45    6.31
   1   0  -4   40.11    4.97
  -1   0   4   58.95    8.92
   1   0   4   53.01    7.06
  -1   0  -4   41.93    5.09
   1   0  -4   52.21    5.19
   2   0  -4 1144.68   31.67
   2   0  -4 1150.61   31.41
  -2   0  -4 1168.48   36.11
   2   0   4 1178.98   33.04
  -2   0  -4 1218.45   32.83
  -2   0   4 1202.02   39.06
   3   0  -4 3208.84   78.54
  -3   0  -4 3309.01   90.69
  -3   0  -4 3116.55   78.70
   3   0  -4 3245.87   78.36
   3   0   4 3288.20   80.40
  -3   0   4 3174.22   93.84
   4   0  -4  333.35   16.97
  -4   0  -4  293.09   14.84
  -4   0   4  316.26   20.47
  -4   0  -4  314.52   17.94
   4   0   4  270.16   17.02
   5   0   4 1098.84   38.47
   5   0  -4 1095.13   37.28
  -5   0  -4 1100.95   40.81
  -5   0   4 1051.63   43.88
  -5   0   4 1138.12   35.04
  -5   0  -4 1171.82   35.83
  -6   0   4   14.29   14.25
   6   0   4   18.15   11.55
  -6   0  -4   12.62    6.47
   6   0  -4    9.18   11.14
  -6   0   4    7.96    6.64
  -6   0  -4   24.75   12.45
  -7   0  -4   54.80    9.99
  -7   0   4   52.44   19.09
   7   0  -4   55.80   13.97
  -7   0  -4   72.03   16.62
   7   0   4   53.63   15.47
   8   0   4    4.41   12.60
  -8   0   4    8.00   17.88
  -8   0  -4   -3.30   13.28
   8   0  -4    5.27   12.14
  -8   0  -4    2.86    8.21
   9   0   4   -2.76   15.11
   9   0  -4    1.08   13.47
  -9   0  -4    2.89   17.28
  -9   0   4   10.19   21.73
 -10   0   4   -6.28   19.83
 -10   0  -4   41.32   23.52
  10   0   4  -10.80   14.87
  10   0  -4   15.59   14.41
  11   0  -4   23.95   16.21
 -11   0   4   14.46   21.97
  11   0   4   13.15   16.88
  12   0   4   23.26   21.05
 -12   0   4   -5.39   20.71
  12   0  -4   -1.34   19.07
  12   1  -4    7.51   16.01
 -12   1   4  -19.92   20.95
  12  -1   4   13.68   19.11
  11   1  -4   -2.38   15.25
 -11   1   4    7.68   23.16
  11  -1   4   -1.61   16.45
 -11  -1  -4   -6.00   20.70
  10  -1   4   74.19   20.95
 -10  -1  -4   96.74   27.20
  10   1  -4   61.69   19.57
 -10   1   4   70.14   27.81
   9   1  -4  281.15   23.72
   9  -1   4  332.61   26.33
  -9  -1  -4  268.38   26.25
  -9   1   4  304.35   28.52
   8  -1   4   90.81   18.79
  -8   1   4   68.60   12.80
  -8  -1  -4   90.75   20.98
   8   1  -4   97.10   18.87
  -8   1   4  113.31   25.04
   7  -1   4  297.87   22.05
  -7  -1  -4  286.48   22.58
  -7  -1  -4  310.49   17.06
   7   1  -4  311.49   21.72
  -7   1   4  291.79   18.69
  -7   1   4  286.97   24.33
   7   1  -4  319.89   16.31
  -6  -1  -4  203.70   13.53
  -6  -1  -4  192.99   17.79
  -6   1   4  188.27   19.02
  -6   1   4  203.08   15.20
   6   1  -4  223.73   12.83
   6  -1   4  224.75   17.68
   6   1  -4  238.94   18.05
  -5  -1  -4  245.83   18.51
   5   1  -4  291.34   17.92
  -5   1   4  266.33   15.73
  -5   1   4  256.59   19.74
  -5  -1  -4  262.58   14.09
   5   1  -4  288.34   13.40
   5  -1   4  257.38   17.62
  -4   1   4   23.02   12.35
   4   1  -4   25.83    5.23
  -4  -1  -4   10.27   10.81
   4  -1   4   39.32   10.57
  -4   1   4   10.42    5.86
   4   1  -4   20.94    9.55
  -4  -1  -4   17.48    5.41
   3  -1   4 1541.57   44.53
   3   1  -4 1627.94   41.12
  -3   1   4 1641.19   44.20
  -3  -1  -4 1659.82   42.43
   3   1  -4 1588.72   44.30
  -3  -1  -4 1459.18   49.93
  -3   1   4 1619.34   52.14
  -2  -1  -4 5424.48  127.34
   2  -1   4 5372.66  127.38
   2   1  -4 5682.07  127.31
  -2   1   4 5435.05  149.14
   2   1  -4 5575.40  126.80
   1  -1   4  335.27   12.82
  -1  -1  -4  322.35   11.96
  -1   1   4  308.72   15.26
   1   1  -4  321.11   11.40
   1   1  -4  349.61   13.13
   0   1  -4 1574.11   39.05
   0  -1   4 1611.22   43.72
   0  -1  -4 1458.75   38.77
   0   1   4 1510.42   45.26
   1   1   4  294.94   11.50
  -1   1  -4  315.23   12.56
   1   1   4  255.79   13.81
   1  -1  -4  314.18   12.51
  -1  -1   4  327.57   14.45
  -2  -1   4 5610.04  150.69
  -2   1  -4 5723.57  130.34
   2   1   4 5510.44  128.30
   2  -1  -4 5640.12  126.23
   2  -1  -4 5212.77  128.85
  -3   1  -4 1596.36   48.15
  -3  -1   4 1624.36   53.46
  -3   1  -4 1717.68   45.61
   3  -1  -4 1601.56   42.92
   3   1   4 1608.86   45.75
   4  -1  -4   26.26    8.84
   4   1   4   12.76    9.01
  -4  -1   4   12.91   12.14
  -4   1  -4   27.51    9.76
  -4   1  -4   21.71    6.78
  -5  -1   4  281.48   20.74
  -5   1  -4  288.22   17.37
  -5   1  -4  298.46   16.75
   5  -1  -4  265.07   16.69
   6   1   4  207.57   18.02
  -6   1  -4  203.14   16.33
  -6   1  -4  229.98   15.53
  -6  -1   4  188.24   19.09
   6  -1  -4  185.10   15.91
  -7   1  -4  301.11   19.02
  -7   1  -4  297.17   20.96
   7  -1  -4  295.88   20.42
   7   1   4  280.51   22.51
  -7  -1   4  293.31   24.94
   8   1   4   78.40   19.15
  -8   1  -4   63.37   12.27
  -8   1  -4  117.74   22.13
   8  -1  -4   73.09   16.97
  -8  -1   4   96.07   24.11
   9  -1  -4  236.26   21.65
   9   1   4  270.70   24.93
  -9   1  -4  307.65   21.10
  -9   1  -4  290.87   24.77
  -9  -1   4  279.23   27.90
 -10   1  -4   79.51   24.10
  10   1   4   33.21   19.09
 -10  -1   4   50.42   23.53
  10  -1  -4   53.07   18.14
  11   1   4   11.33   17.27
  11  -1  -4    1.42   14.53
 -11  -1   4    3.05   20.03
 -12  -1   4   -5.62   17.82
  12  -1  -4    1.83   16.76
  12   1   4    4.42   17.97
  12   2  -4   41.62   21.47
  12  -2   4   12.24   16.36
  11   2  -4   24.28   18.04
  11  -2   4   27.82   20.62
 -11   2   4   16.60   25.08
 -11  -2  -4   44.66   28.31
 -10   2   4  118.35   28.65
  10   2  -4  137.73   23.81
  10  -2   4  225.33   29.94
 -10  -2  -4  246.58   36.42
   9  -2   4   86.22   19.53
  -9  -2  -4   65.62   24.08
  -9   2   4   73.02   23.89
   9   2  -4   72.74   19.68
  -9   2   4   58.91   14.06
  -8   2   4  217.01   18.07
   8  -2   4  206.15   20.09
   8   2  -4  179.34   19.35
  -8  -2  -4  179.13   21.24
  -8   2   4  181.16   21.39
  -7  -2  -4   85.03   20.06
   7   2  -4   72.12   17.07
  -7  -2  -4   49.78    8.26
   7   2  -4   64.99    8.57
   7  -2   4   74.08   17.13
  -7   2   4   49.13   10.80
  -7   2   4   60.09   19.28
   6  -2   4  141.63   15.22
  -6   2   4  192.54   23.78
  -6  -2  -4  212.20   24.54
  -6   2   4  122.59   13.25
  -6  -2  -4  145.59   11.36
   6   2  -4  138.02    9.86
   6   2  -4  188.87   20.07
  -5   2   4  148.99   19.81
  -5  -2  -4  147.73   20.08
   5   2  -4  108.52    8.28
  -5  -2  -4  128.95    9.72
   5   2  -4  128.65   13.84
  -5   2   4  110.89   11.72
   5  -2   4  127.90   13.81
   4   2  -4   73.76   12.11
  -4  -2  -4   72.18    7.42
  -4   2   4   74.70    9.72
   4   2  -4   63.49    6.26
  -4  -2  -4  103.98   16.05
  -4   2   4   99.78   16.24
   4  -2   4   57.06   11.49
  -3   2   4 2356.03   72.20
  -3   2   4 2373.71   62.99
   3  -2   4 2392.32   62.48
   3   2  -4 2479.60   57.39
  -3  -2  -4 2366.67   72.51
   3   2  -4 2343.40   62.70
  -3  -2  -4 2339.33   58.64
   2   2  -4 1012.06   31.22
  -2   2   4 1039.54   36.11
  -2   2   4 1017.01   31.24
   2   2  -4 1034.57   27.05
  -2  -2  -4 1065.82   28.38
   2  -2   4 1057.18   31.15
   1  -2   4 5321.67  124.60
  -1  -2  -4 5344.69  124.65
  -1   2   4 5187.03  145.88
   1   2  -4 5582.23  125.09
   1   2  -4 5553.82  124.69
   0   2   4 1372.21   34.06
   0   2   4 1433.57   43.38
   0  -2   4 1394.47   40.24
   0  -2  -4 1392.36   36.74
   0   2  -4 1409.85   37.04
   1   2   4 5455.35  124.99
  -1   2  -4 5554.41  128.17
   1   2   4 5563.30  148.20
   1  -2  -4 5229.64  127.18
  -1  -2   4 5511.90  146.94
  -2  -2   4 1079.30   37.88
   2  -2  -4 1053.94   28.34
   2   2   4 1129.84   32.23
  -2   2  -4 1105.18   32.86
   2   2   4 1107.79   37.74
  -3   2  -4 2509.43   67.84
   3   2   4 2317.88   63.72
  -3   2  -4 2360.01   64.26
   3  -2  -4 2498.51   60.35
  -3  -2   4 2465.63   74.99
  -4   2  -4   65.23    9.87
   4  -2  -4   82.60   10.82
   4   2   4   97.93   13.87
  -4   2  -4   60.23   10.90
  -4  -2   4   89.68   16.45
   5  -2  -4  125.28   13.99
  -5   2  -4  100.50   11.47
  -5  -2   4  159.86   21.70
  -5   2  -4  117.70   12.94
   5   2   4  147.71   17.15
  -6  -2   4  198.32   25.29
  -6   2  -4  126.90   13.78
  -6   2  -4  153.89   14.23
   6  -2  -4  153.32   17.31
   6   2   4  144.54   15.51
  -7   2  -4   54.37   11.23
   7   2   4   68.54   16.55
  -7   2  -4   83.79   17.09
   7  -2  -4   57.45   14.62
  -7  -2   4  117.83   23.70
  -8   2  -4  189.39   17.70
   8  -2  -4  204.63   18.78
  -8  -2   4  192.71   30.77
  -8   2  -4  192.34   19.18
   8   2   4  235.54   22.79
  -9   2  -4   92.60   15.59
   9   2   4   43.24   20.02
  -9  -2   4   60.20   24.12
   9  -2  -4   52.46   16.43
  -9   2  -4   75.14   20.19
  10  -2  -4  131.91   22.60
 -10  -2   4   62.75   23.69
  10   2   4   82.83   22.60
  11   2   4   24.94   17.92
 -11  -2   4    8.58   18.29
  11  -2  -4   20.99   15.65
  12  -2  -4   35.79   18.81
  12   2   4   28.06   18.84
 -12  -2   4   -3.67   19.15
  12   3  -4   13.45   18.50
  12  -3   4    5.97   18.56
 -12  -3  -4   10.83   23.95
 -11   3   4    7.96   25.59
 -11  -3  -4  -10.46   27.76
  11   3  -4    2.05   16.64
  11  -3   4   14.79   19.74
 -10   3   4   65.12   15.63
 -10  -3  -4   36.58   25.81
  10  -3   4   68.34   20.06
 -10   3   4   60.16   25.82
  10   3  -4   35.81   16.99
   9   3  -4   76.23   20.13
   9  -3   4  107.64   21.27
  -9   3   4  106.13   16.48
  -9   3   4  105.02   27.00
  -9  -3  -4  118.20   28.62
   8   3  -4  218.85   26.17
  -8   3   4  202.33   18.22
  -8   3   4  189.95   22.02
   8  -3   4  231.48   25.65
  -8  -3  -4  191.73   22.98
  -7  -3  -4   69.83   20.43
  -7   3   4   62.10   12.27
   7  -3   4   74.86   16.44
  -7   3   4  101.79   20.52
   7   3  -4   86.20   17.30
   6   3  -4   48.19    6.06
  -6  -3  -4   74.44   18.60
  -6   3   4   51.81   11.32
   6  -3   4   51.58   13.42
  -6   3   4   51.86   16.17
  -6  -3  -4   52.62    7.21
   6   3  -4   50.85   13.68
  -5   3   4    0.76    6.83
  -5  -3  -4    1.27    4.02
  -5  -3  -4    2.50   11.54
   5  -3   4   -8.12    8.71
   5   3  -4    4.04    3.37
  -5   3   4   10.96   11.22
   5   3  -4    1.79    9.65
  -4  -3  -4  487.91   16.72
   4   3  -4  476.85   23.07
   4   3  -4  504.27   14.73
  -4  -3  -4  514.21   26.85
  -4   3   4  468.85   24.85
   4  -3   4  487.71   22.73
  -4   3   4  489.70   22.77
  -3   3   4  482.61   23.40
   3  -3   4  470.34   20.41
  -3   3   4  496.62   21.02
  -3  -3  -4  480.35   15.69
   3   3  -4  468.18   13.83
   3   3  -4  434.92   21.03
  -3  -3  -4  442.68   24.16
   2   3  -4    1.66    2.91
  -2   3   4    2.44   10.29
  -2  -3  -4    5.50    3.66
   2   3  -4   -0.31    7.74
   2  -3   4    7.11    7.21
  -2   3   4    8.24    5.46
  -1   3   4 1402.81   46.40
  -1  -3  -4 1367.41   37.43
   1  -3   4 1428.82   39.63
   1   3  -4 1529.62   37.74
   1   3  -4 1430.61   40.40
   0   3   4 2724.56   63.91
   0   3  -4 2713.89   66.33
   0  -3  -4 2609.78   66.33
   0  -3   4 2750.71   74.72
   0   3   4 2653.55   78.38
   1   3   4 1389.88   37.41
  -1   3  -4 1374.20   39.39
  -1  -3   4 1407.55   44.04
   1   3   4 1422.24   46.33
   1  -3  -4 1408.12   34.71
   2   3   4    6.87   10.39
   2  -3  -4    4.13    4.42
  -2  -3   4    3.54    9.39
  -2   3  -4    1.88    5.06
   2   3   4    5.76    7.16
   3  -3  -4  494.42   17.69
  -3  -3   4  447.84   24.40
  -3   3  -4  492.07   21.25
   3   3   4  483.52   21.23
  -4   3  -4  467.07   22.42
   4  -3  -4  499.14   20.01
  -4  -3   4  471.09   26.91
   4   3   4  616.02   25.29
  -5  -3   4    9.91   13.07
   5  -3  -4    3.20    8.06
  -5   3  -4   -1.81    5.48
   5   3   4   11.54   10.16
  -5   3  -4    3.79    8.32
  -6   3  -4   35.63    9.77
  -6   3  -4   70.50   13.73
  -6  -3   4   51.99   17.87
   6   3   4   56.16   14.92
   6  -3  -4   57.00   12.53
  -7  -3   4  103.96   24.23
   7  -3  -4   79.42   15.41
  -7   3  -4   62.30   12.55
  -7   3  -4   77.93   16.49
   7   3   4   64.16   17.28
  -8  -3   4  284.23   36.96
   8   3   4  209.44   27.49
   8  -3  -4  189.71   18.81
  -8   3  -4  206.13   19.23
  -8   3  -4  235.91   20.31
  -9  -3   4   54.32   25.21
   9   3   4   76.77   20.61
   9  -3  -4   83.25   19.27
  -9   3  -4   69.71   15.49
  10  -3  -4   26.91   17.43
 -10  -3   4   11.34   18.87
 -10   3  -4   46.26   14.94
  10   3   4   22.20   17.86
 -11  -3   4   -7.70   16.38
  11  -3  -4   13.91   16.66
  11   3   4    6.44   17.35
  12  -3  -4   -9.15   14.78
 -12  -3   4   -9.86   17.93
  12   3   4  -12.49   16.57
  12   4  -4   39.48   22.73
  12  -4   4   -6.52   21.80
 -12  -4  -4   -1.07   32.24
 -11  -4  -4   31.87   28.03
  11   4  -4   34.19   19.85
  11  -4   4    4.78   18.08
 -10   4   4   59.33   15.82
 -10   4   4   82.57   28.05
  10  -4   4   31.67   18.23
  10   4  -4   25.94   17.53
 -10  -4  -4   53.05   28.53
  -9   4   4  216.35   33.87
   9  -4   4  165.90   24.17
  -9  -4  -4  191.48   35.45
  -9   4   4  187.36   21.62
   9   4  -4  104.29   21.81
  -8   4   4    4.95   18.19
   8   4  -4   19.65   17.00
  -8  -4  -4   12.39   19.21
  -8   4   4   27.75   10.75
   8  -4   4    8.35   13.84
  -7   4   4   50.76   17.83
  -7  -4  -4   73.92   21.70
   7   4  -4   46.26   16.03
  -7   4   4   36.70   10.73
   7  -4   4   44.50   15.32
  -6   4   4  163.42   17.77
  -6  -4  -4  177.95   19.62
  -6   4   4  169.25   18.06
   6   4  -4  171.07   17.76
   6  -4   4  179.62   16.66
   5   4  -4   79.18   15.57
  -5   4   4  130.83   18.92
  -5  -4  -4  101.45   19.52
   5  -4   4  114.52   15.88
  -5  -4  -4   71.09    6.97
  -5   4   4  102.61   13.69
  -4   4   4  345.60   19.67
   4  -4   4  308.24   18.41
  -4   4   4  316.92   20.64
  -4  -4  -4  330.56   22.39
  -4  -4  -4  335.57   12.35
   4   4  -4  276.37   18.89
   3   4  -4  547.82   15.23
   3   4  -4  525.06   24.24
  -3   4   4  516.51   23.17
  -3  -4  -4  528.39   16.90
  -3   4   4  536.62   25.84
   3  -4   4  511.53   22.22
  -3  -4  -4  516.17   27.19
  -2   4   4  155.45   12.27
  -2  -4  -4  144.46    8.26
   2   4  -4  158.92   15.57
   2  -4   4  120.84   12.09
   2   4  -4  125.94    7.68
  -2   4   4  155.46   14.87
   1   4  -4  362.23   19.03
  -1   4   4  372.30   17.14
   1  -4   4  391.79   15.47
  -1   4   4  391.83   20.59
   1  -4   4  380.65   17.78
  -1  -4  -4  422.46   15.51
   1   4  -4  389.75   14.86
   0  -4   4  126.19   10.30
   0   4   4  116.73    9.62
   0  -4  -4  123.20    9.59
   0   4   4  115.29   13.57
   0   4  -4  135.96    9.52
  -1  -4   4  381.84   18.86
   1   4   4  372.27   21.58
   1   4   4  398.67   16.69
  -1   4  -4  382.49   17.16
  -2   4  -4  123.65   11.48
  -2  -4   4  123.73   14.24
   2   4   4  149.97   12.23
   2   4   4  130.65   15.44
   2  -4  -4  160.37    9.25
  -3  -4   4  522.88   26.80
  -3   4  -4  531.98   23.42
   3   4   4  493.96   22.43
   3  -4  -4  488.04   18.23
   4  -4  -4  310.67   15.81
  -4  -4   4  347.03   23.25
  -4   4  -4  342.14   19.38
   4   4   4  316.02   19.32
   5   4   4  134.58   18.20
  -5   4  -4   60.58   11.94
  -5  -4   4   93.71   19.93
   5  -4  -4  100.36   12.76
  -5   4  -4  105.94   12.88
  -6   4  -4  185.65   14.62
  -6   4  -4  201.62   17.57
   6   4   4  223.95   23.92
   6  -4  -4  186.43   15.38
  -6  -4   4  171.06   20.18
  -7   4  -4   53.68   12.61
  -7   4  -4   45.78   14.05
   7   4   4   55.97   17.29
   7  -4  -4   61.07   13.29
  -7  -4   4   44.40   19.85
  -8   4  -4   23.63   10.39
   8   4   4   19.22   16.03
  -8  -4   4    3.63   19.79
   8  -4  -4   18.03   12.49
  -9  -4   4  186.25   37.05
  -9   4  -4  185.13   22.28
   9   4   4  120.87   23.59
   9  -4  -4  131.92   21.68
  10  -4  -4   22.23   18.13
 -10  -4   4    2.88   21.03
 -10   4  -4   54.52   15.79
  10   4   4    8.07   18.68
 -11  -4   4    5.89   21.35
  11   4   4   12.91   16.84
  11  -4  -4    5.29   17.20
 -12  -4   4   14.72   19.92
  12   4   4  -20.14   19.60
  12  -5   4  103.64   27.54
  12   5  -4   65.50   24.65
 -12  -5  -4   71.18   35.21
  11   5  -4   22.20   19.44
 -11   5   4   42.33   16.81
  11  -5   4   -8.73   18.12
 -11  -5  -4   15.19   27.78
  10  -5   4   24.26   18.27
 -10  -5  -4   12.91   28.77
  10   5  -4    5.44   18.64
 -10   5   4    4.82   11.84
   9  -5   4   -3.66   15.35
  -9  -5  -4   19.61   22.72
  -9   5   4   17.72   11.24
  -9   5   4    6.14   20.94
   9   5  -4    5.49   16.96
  -8   5   4  159.88   26.52
   8   5  -4  116.27   22.22
  -8  -5  -4  123.03   28.24
   8  -5   4  112.72   20.41
  -8   5   4  100.92   16.73
  -7   5   4   91.26   16.51
   7  -5   4  120.40   19.53
  -7   5   4  138.13   22.40
   7   5  -4  109.81   20.49
  -7  -5  -4  164.15   28.17
  -6  -5  -4   65.68   19.69
  -6   5   4   37.86   11.00
  -6   5   4   52.52   16.46
   6   5  -4   44.28   15.35
   6  -5   4   53.45   13.96
  -5  -5  -4   18.85    4.29
  -5  -5  -4   21.88   14.19
  -5   5   4   16.33   12.73
   5  -5   4   32.49   11.76
  -5   5   4    7.26    8.44
   5   5  -4   15.97   13.58
  -4  -5  -4  183.26   23.84
   4   5  -4  174.49   19.65
  -4   5   4  129.70   14.79
   4  -5   4  162.29   16.88
  -4   5   4  117.14   14.30
  -4  -5  -4  135.01    7.62
   3   5  -4 1159.79   30.28
  -3  -5  -4 1210.55   47.17
   3   5  -4 1178.48   41.09
   3  -5   4 1198.77   38.65
  -3  -5  -4 1251.56   32.62
  -3   5   4 1181.08   44.82
  -3   5   4 1200.56   40.69
  -2   5   4  525.87   25.12
  -2   5   4  455.80   21.56
  -2  -5  -4  525.03   17.75
   2   5  -4  461.21   16.14
   2  -5   4  451.22   20.92
   2   5  -4  456.58   22.67
  -1   5   4  371.75   21.87
   1   5  -4  395.18   15.67
  -1  -5  -4  428.42   16.36
  -1   5   4  391.82   18.42
   1   5  -4  395.64   20.62
   0   5   4   39.11   13.68
   0   5  -4   16.39    5.90
   0   5   4   30.91    8.67
   0  -5   4   24.96    9.75
   0  -5  -4   27.90    6.47
   1   5   4  414.01   23.80
   1   5   4  450.66   18.97
  -1   5  -4  426.32   19.09
  -1  -5   4  397.05   20.84
   2   5   4  458.71   26.25
  -2   5  -4  468.97   21.78
   2  -5  -4  513.85   18.47
   2   5   4  490.02   21.47
  -2  -5   4  492.68   25.09
   3  -5  -4 1294.95   35.93
  -3   5  -4 1277.44   42.20
  -3  -5   4 1167.86   46.91
   3   5   4 1205.74   40.44
  -4  -5   4  181.79   23.81
   4  -5  -4  124.42   11.24
   4   5   4  154.85   17.43
  -4   5  -4  127.91   14.21
   5   5   4   15.40   12.82
   5  -5  -4   16.62    8.60
  -5  -5   4   42.92   16.22
  -5   5  -4   23.80    9.68
   6   5   4   40.67   15.09
  -6  -5   4   51.80   19.18
  -6   5  -4   64.60   12.93
   6  -5  -4   35.80   11.63
  -6   5  -4   28.72   10.02
   7  -5  -4  150.32   17.91
   7   5   4  117.79   21.51
  -7   5  -4  109.20   16.58
  -7  -5   4  129.88   27.61
   8  -5  -4  113.93   18.58
  -8  -5   4  120.70   28.52
  -8   5  -4   92.85   17.44
   8   5   4  101.86   22.69
  -9  -5   4    7.43   23.36
   9  -5  -4    1.74   14.34
  -9   5  -4    0.65   10.37
   9   5   4   -4.51   15.49
  10   5   4    1.08   17.34
  10  -5  -4   13.14   18.64
 -10   5  -4    1.10   12.63
 -10  -5   4   10.23   25.25
 -11  -5   4    7.72   22.08
  11   5   4   -0.67   17.40
 -11   5  -4   14.37   14.79
 -12  -5   4   10.67   21.97
  12   5   4   41.44   20.84
 -11   6   4   17.91   15.58
  11  -6   4  -14.69   17.78
  11   6  -4   13.38   24.77
 -11  -6  -4  -14.12   29.96
  10   6  -4    9.85   19.22
  10  -6   4   65.74   21.71
 -10  -6  -4   17.55   27.58
 -10   6   4   25.97   14.72
  -9  -6  -4    3.30   22.48
  -9   6   4   21.58   13.60
   9   6  -4    5.89   16.40
  -9   6   4   16.73   19.46
   9  -6   4   12.57   16.75
  -8  -6  -4   48.33   25.33
   8   6  -4   37.02   18.66
  -8   6   4   52.71   19.19
  -8   6   4   53.36   15.26
   8  -6   4   48.60   16.82
  -7  -6  -4    2.61   18.47
   7   6  -4    6.14   15.63
  -7   6   4    5.55   15.06
   7  -6   4    9.01   12.94
  -7   6   4    9.20    9.77
  -6  -6  -4  172.09   28.71
   6  -6   4  151.90   20.22
   6   6  -4  145.34   22.74
  -6   6   4  128.96   18.15
  -6   6   4  170.61   24.02
   5  -6   4   31.38   12.24
  -5   6   4   38.50   11.37
  -5   6   4   43.23   15.99
   5   6  -4   40.77   14.69
   4   6  -4   46.68   13.93
   4  -6   4   28.39   10.78
  -4   6   4   44.97   11.07
  -4  -6  -4   69.98   19.02
  -4   6   4   75.81   16.81
  -4  -6  -4   50.91    5.51
   3  -6   4  635.46   26.63
   3   6  -4  607.37   28.25
  -3   6   4  615.00   30.13
  -3   6   4  674.65   29.00
  -3  -6  -4  637.42   20.46
   3   6  -4  636.51   18.73
  -3  -6  -4  591.62   32.24
  -2   6   4   21.99   12.26
  -2   6   4   24.93    8.56
   2   6  -4   34.01    5.70
  -2  -6  -4   32.88    6.21
   2  -6   4   26.30   10.25
   2   6  -4   49.54   12.40
  -1   6   4  139.23   15.32
   1   6  -4  126.24   10.18
  -1  -6  -4  134.32    9.89
   1   6  -4  145.74   15.33
  -1   6   4  132.00   11.78
   0   6  -4   81.65    9.67
   0  -6   4  104.07   14.53
   0   6   4   73.66    9.59
   0   6   4   72.31   10.81
   0   6   4   90.83   16.73
  -1  -6   4  135.35   13.55
  -1   6  -4  121.84   11.39
   1   6   4  130.79   12.61
   1   6   4  152.99   16.85
   2  -6  -4   27.75    7.90
   2   6   4   21.42   14.01
   2   6   4   39.09   11.08
  -2   6  -4   29.32    8.62
  -2   6  -4   52.33    9.65
  -2  -6   4   38.35   13.87
   3   6   4  624.96   27.49
   3  -6  -4  671.75   23.52
  -3   6  -4  646.31   28.53
  -3  -6   4  646.09   32.48
  -4   6  -4   55.90   11.03
   4   6   4   47.12   12.79
  -4  -6   4   48.97   16.81
  -5   6  -4   30.86   10.77
  -5  -6   4   34.81   17.98
   5  -6  -4   56.71   12.27
   5   6   4   59.69   15.65
  -6   6  -4  141.82   17.72
   6  -6  -4  175.46   18.12
   6   6   4  163.50   21.77
  -6  -6   4  198.13   29.41
  -7   6  -4    1.80    8.71
  -7  -6   4   23.23   21.38
   7   6   4    5.58   14.94
   7  -6  -4    7.63   12.09
  -8  -6   4   30.73   23.45
  -8   6  -4   48.65   14.04
   8   6   4   21.57   17.38
   8  -6  -4   56.13   15.88
   9  -6  -4   18.99   14.34
   9   6   4   27.49   17.80
  -9  -6   4   74.41   28.56
  -9   6  -4    6.14   12.31
 -10  -6   4   20.71   22.18
 -10   6  -4   31.94   15.00
  10   6   4   13.42   16.20
  11   6   4   -5.90   16.99
 -11   6  -4   22.03   16.22
 -11  -6   4  -10.25   22.10
  11   7  -4   11.86   18.13
 -11  -7  -4   17.12   30.55
  11  -7   4   30.05   22.74
 -11   7   4   34.92   18.98
  10  -7   4   42.44   20.13
 -10  -7  -4    6.60   25.09
 -10   7   4    7.56   15.10
  10   7  -4    2.87   19.22
   9  -7   4  105.09   22.98
  -9  -7  -4   66.86   28.15
   9   7  -4   61.13   21.73
  -9   7   4  107.11   19.89
  -8  -7  -4   -0.07   22.31
   8  -7   4   -4.71   14.34
  -8   7   4    2.65   11.36
   8   7  -4    5.60   15.91
  -8   7   4   -0.83   16.61
  -7  -7  -4   44.25   22.86
   7  -7   4   71.10   17.51
  -7   7   4   66.17   15.20
   7   7  -4   41.40   17.94
  -7   7   4   78.62   21.18
  -6   7   4  251.22   22.17
   6   7  -4  269.84   23.91
  -6   7   4  241.09   21.02
  -6  -7  -4  211.17   24.90
   6  -7   4  254.57   21.34
  -5   7   4  145.51   18.10
  -5  -7  -4  175.49   21.39
   5  -7   4  167.79   16.85
   5   7  -4  234.27   25.22
  -5   7   4  159.72   19.79
  -4   7   4   92.29   19.18
   4   7  -4   86.70   17.21
  -4  -7  -4  114.26   22.95
   4  -7   4   93.18   15.06
  -4   7   4   76.90   13.66
  -4  -7  -4   78.84    7.05
   3   7  -4  209.50   10.29
  -3  -7  -4  166.84   19.99
  -3   7   4  207.90   18.57
  -3  -7  -4  218.57   11.71
   3   7  -4  186.32   18.11
   3  -7   4  178.50   15.51
  -3   7   4  195.83   16.49
  -2   7   4   32.50   10.03
   2   7  -4   52.03   13.60
   2  -7   4   43.26   12.51
  -2   7   4   48.28   14.72
  -2  -7  -4   34.06    6.69
   2   7  -4   35.38    6.52
   1   7  -4  285.23   14.96
   1   7  -4  289.79   19.71
  -1   7   4  278.07   20.71
  -1  -7  -4  287.22   14.94
  -1   7   4  283.51   17.57
   0   7   4  235.64   15.02
   0  -7   4  221.76   17.93
   0   7   4  224.96   19.46
   0   7   4  217.04   15.29
   0   7  -4  217.57   14.24
   1   7   4  274.39   21.50
  -1   7  -4  305.20   17.91
   1   7   4  281.64   17.29
  -1  -7   4  293.26   19.71
  -2   7  -4   34.61    8.71
   2   7   4   60.94   12.52
   2   7   4   32.18   15.69
   2  -7  -4   34.85    9.06
  -2  -7   4   44.77   14.46
  -2   7  -4   55.13   11.03
   3  -7  -4  256.94   14.44
   3   7   4  206.37   17.71
  -3  -7   4  190.87   19.01
  -3   7  -4  223.11   17.70
  -4  -7   4  102.23   21.05
   4   7   4   96.39   17.23
  -4   7  -4   83.92   13.39
   4  -7  -4   99.57   12.89
   5  -7  -4  169.10   14.74
   5   7   4  197.80   23.20
  -5  -7   4  231.61   29.88
  -5   7  -4  177.80   19.48
  -6   7  -4  279.97   22.80
  -6  -7   4  296.70   27.14
   6   7   4  234.85   22.18
   6  -7  -4  254.33   18.40
  -7  -7   4   51.41   22.33
   7  -7  -4   59.92   16.00
   7   7   4   59.45   19.85
   8  -7  -4    1.05   13.27
  -8  -7   4   -3.35   20.02
  -8   7  -4    3.98   11.05
   8   7   4   10.91   16.04
  -9   7  -4   81.97   18.75
  -9  -7   4   58.82   25.27
   9   7   4   61.14   21.55
  10   7   4   12.01   16.26
 -10   7  -4   13.06   13.95
 -10  -7   4    9.30   20.09
 -11   7  -4   54.27   20.33
  11   7   4   30.79   19.55
 -11  -7   4   10.36   22.20
  11   8  -4   11.59   19.46
 -11   8   4    1.84   16.30
  11  -8   4   -7.38   22.93
 -11  -8  -4   27.82   29.33
 -10  -8  -4    1.95   26.07
 -10   8   4   17.91   14.22
  10   8  -4   16.37   19.54
  10  -8   4   35.80   20.83
   9  -8   4   64.19   22.04
   9   8  -4   40.53   20.89
  -9   8   4   58.17   18.15
  -9  -8  -4   50.38   26.33
  -8   8   4  167.25   23.72
   8   8  -4   88.19   23.07
   8  -8   4  134.39   24.49
  -8  -8  -4   70.92   26.73
  -7  -8  -4   58.79   24.37
   7  -8   4   56.37   17.76
  -7   8   4   81.38   22.65
  -7   8   4   65.74   17.14
   7   8  -4   79.12   21.92
   6  -8   4   56.66   18.16
   6   8  -4   64.31   21.06
  -6   8   4   47.66   15.28
  -6  -8  -4   49.07   23.17
  -6   8   4   68.42   20.08
  -5   8   4  122.74   18.25
   5  -8   4  160.31   19.97
  -5  -8  -4  169.01   28.66
   5   8  -4  149.02   22.42
  -5   8   4  157.40   23.85
   4  -8   4  448.16   24.23
  -4   8   4  464.34   28.02
  -4  -8  -4  442.41   31.59
  -4   8   4  469.32   27.73
   4   8  -4  429.13   27.97
  -3  -8  -4  208.80   28.44
  -3   8   4  143.85   17.68
  -3   8   4  153.80   16.15
   3  -8   4  152.44   15.33
  -3  -8  -4  154.67   11.11
   3   8  -4  148.00    9.56
   2   8  -4  342.48   23.28
  -2   8   4  363.37   24.04
  -2  -8  -4  353.63   16.77
  -2   8   4  380.82   22.20
   2  -8   4  320.75   20.29
   2   8  -4  355.85   16.28
  -1   8   4   -3.07   11.13
  -1   8   4    3.88    6.42
   1   8  -4    3.76    5.24
   1  -8   4   20.85   11.12
  -1  -8  -4    7.96    5.85
   1   8  -4   10.46   10.92
   0   8  -4  737.08   28.52
   0   8   4  701.57   28.50
   0   8   4  676.18   35.02
   0  -8   4  778.55   33.03
   0   8   4  731.74   28.99
  -1  -8   4    7.83   10.05
   1   8   4   13.77    9.60
   1   8   4    8.08   13.00
  -1   8  -4   11.70    7.59
   2   8   4  414.82   27.43
   2   8   4  357.82   21.63
  -2  -8   4  340.59   23.52
  -2   8  -4  345.92   20.71
  -2   8  -4  325.30   19.14
   2  -8  -4  387.13   18.51
   3  -8  -4  150.87   12.56
  -3   8  -4  143.78   15.26
  -3  -8   4  209.68   26.59
   3   8   4  214.00   21.71
  -3   8  -4  136.29   12.92
   4   8   4  390.47   25.61
  -4  -8   4  425.84   29.68
  -4   8  -4  432.82   25.97
   4  -8  -4  439.40   21.23
   5  -8  -4  154.79   16.95
   5   8   4  181.77   24.37
  -5  -8   4  142.88   27.31
  -5   8  -4  135.89   19.17
   6  -8  -4   80.57   15.79
  -6   8  -4   62.68   15.20
  -6  -8   4   53.53   23.71
   6   8   4   56.45   19.27
  -7  -8   4   72.78   24.34
   7   8   4   71.72   23.25
  -7   8  -4   52.24   14.54
   7  -8  -4   87.86   16.49
  -8   8  -4  154.16   22.43
   8   8   4  126.41   25.30
  -8  -8   4   69.04   27.43
   9   8   4   37.20   21.01
  -9  -8   4   26.84   14.20
  -9   8  -4   80.26   18.91
  10   8   4   10.02   17.66
 -10  -8   4   14.68   19.85
 -10   8  -4   11.92   15.86
 -11   8  -4    7.54   15.16
 -11  -8   4    2.25   19.94
  11   8   4   -7.62   14.39
 -10   9   4   46.86   17.96
  10   9  -4   66.34   22.56
  10  -9   4   80.84   26.48
 -10  -9  -4    7.08   19.52
   9   9  -4   22.72   21.39
  -9   9   4   57.64   18.55
  -9  -9  -4    5.63   19.00
   9  -9   4   49.90   21.46
   8   9  -4   42.84   19.13
  -8  -9  -4   18.62   18.22
   8  -9   4   58.77   20.25
  -8   9   4   51.47   17.25
   7   9  -4   63.50   20.55
  -7  -9  -4   36.97   22.85
   7  -9   4  103.65   21.01
  -7   9   4   69.26   16.92
   6  -9   4    1.68   13.93
  -6   9   4    8.24   11.46
  -6  -9  -4   -2.13   18.34
  -6   9   4    4.87   15.88
   6   9  -4    5.17   15.22
  -5   9   4  225.47   22.69
  -5  -9  -4  213.98   33.25
   5   9  -4  244.07   29.01
   5  -9   4  183.63   18.76
  -5   9   4  244.78   23.10
  -4  -9  -4  286.53   26.87
   4   9  -4  261.68   23.84
  -4   9   4  279.69   23.95
   4  -9   4  253.41   19.83
  -4   9   4  278.05   22.38
  -3  -9  -4  463.43   19.87
   3   9  -4  427.39   27.34
  -3  -9  -4  491.02   33.14
  -3   9   4  468.97   28.72
  -3   9   4  438.27   27.09
   3  -9   4  441.35   24.87
   3   9  -4  441.13   18.19
   2  -9   4  368.62   22.58
  -2   9   4  396.77   26.40
   2   9  -4  338.16   24.59
   2   9  -4  379.36   18.05
  -2   9   4  400.48   24.50
  -2  -9  -4  396.66   18.78
  -1  -9  -4  157.74   12.89
   1   9  -4  218.29   23.50
   1   9  -4  175.84   13.51
   1  -9   4  129.67   15.23
  -1   9   4  231.81   27.57
  -1   9   4  145.54   15.18
   0  -9   4  105.69   19.11
   0   9   4  117.67   22.24
   0   9  -4   73.85   11.49
   0   9   4  104.55   13.04
   0   9   4   81.61   14.86
  -1  -9   4  152.70   16.52
  -1   9  -4  127.25   13.65
   1   9   4  154.63   16.32
  -2  -9   4  374.90   25.39
  -2   9  -4  383.29   21.69
   2   9   4  367.59   28.27
   2  -9  -4  389.50   20.04
  -2   9  -4  376.12   22.64
   2   9   4  424.36   23.80
   3   9   4  475.93   27.01
   3  -9  -4  466.70   22.01
  -3  -9   4  478.92   30.67
  -3   9  -4  436.31   26.28
  -3   9  -4  434.65   22.01
  -4   9  -4  276.36   22.18
   4  -9  -4  267.87   17.50
  -4  -9   4  241.99   25.04
   4   9   4  288.88   23.43
  -5   9  -4  227.41   22.00
   5   9   4  228.31   23.27
  -5  -9   4  200.15   31.94
   5  -9  -4  228.58   17.72
  -6  -9   4   -4.88   19.18
  -6   9  -4   -6.72    8.44
   6  -9  -4    2.68   11.64
   6   9   4    1.25   15.86
   7   9   4   60.45   21.99
  -7   9  -4   73.39   16.94
  -7  -9   4   63.16   24.61
   8   9   4   47.09   20.02
  -8  -9   4   25.75   21.85
  -8   9  -4   54.71   16.69
  -9  -9   4    4.95   18.56
  -9   9  -4   47.84   17.15
   9   9   4   33.01   20.77
 -10  -9   4    5.82   17.65
 -10   9  -4   63.79   20.72
  10   9   4    4.32   19.03
 -10 -10  -4   35.12   25.25
 -10  10   4   67.70   21.90
  10 -10   4  113.24   30.49
  10  10  -4   33.69   22.69
  -9 -10  -4   -0.82   20.42
  -9  10   4   85.72   21.87
   9 -10   4   43.96   22.08
   9  10  -4   27.11   18.33
  -8 -10  -4   25.45   18.86
  -8  10   4  162.45   25.19
   8 -10   4  175.81   27.82
   8  10  -4   80.28   25.86
   7  10  -4   -2.41   16.27
   7 -10   4  -21.35   14.93
  -7 -10  -4   -5.63   17.75
  -7  10   4  -13.85   11.63
  -6 -10  -4   28.15   21.27
  -6  10   4   40.41   16.53
   6  10  -4   63.66   21.31
   6 -10   4   47.68   18.62
  -5 -10  -4   93.82   27.02
  -5  10   4  116.43   25.90
   5  10  -4   96.43   22.36
  -5  10   4   96.71   19.26
  -4 -10  -4   65.47   23.81
   4  10  -4   84.98   20.44
   4 -10   4   89.04   16.77
  -4  10   4  102.65   23.70
  -4  10   4   61.89   14.51
   3 -10   4   58.18   16.04
   3  10  -4   51.24   20.09
  -3  10   4   61.34   16.42
  -3 -10  -4   77.11   23.80
  -3  10   4   57.00   19.40
  -2  10   4  118.24   17.66
   2 -10   4  133.36   19.37
   2  10  -4  100.83   10.72
  -2 -10  -4  126.69   13.15
   2  10  -4  116.21   20.98
  -2  10   4  178.49   25.08
   1  10  -4  130.70   21.05
   1 -10   4  143.44   16.58
  -1  10   4  132.96   23.84
  -1  10   4  124.15   16.05
   1  10  -4   99.61   12.70
  -1 -10  -4  123.66   13.82
   0  10   4  223.68   28.98
   0 -10   4  164.06   18.63
   0  10  -4  149.04   14.12
   0  10   4  159.34   15.52
   1  10   4  130.55   18.51
   1  10   4  146.03   27.70
  -1  10  -4  117.77   15.43
  -1 -10   4  129.73   22.43
   2 -10  -4  153.72   17.82
  -2 -10   4  152.61   24.22
  -2  10  -4  134.86   17.09
   2  10   4  149.93   20.56
   3  10   4   58.96   17.59
  -3 -10   4   83.74   23.38
   3 -10  -4   65.76   12.67
  -3  10  -4   66.12   14.13
   4  10   4   67.12   19.51
   4 -10  -4   92.37   15.09
  -4  10  -4   68.04   14.72
  -4 -10   4   75.34   23.32
   5 -10  -4  105.76   17.25
  -5 -10   4   78.98   24.42
   5  10   4   74.43   21.23
  -5  10  -4   82.72   17.66
   6  10   4   67.45   21.36
  -6  10  -4   53.32   15.43
  -6 -10   4   31.63   23.16
  -7 -10   4  -12.06   18.57
  -7  10  -4  -13.90   11.61
   7  10   4   -4.47   16.70
   8  10   4   84.19   25.81
  -8 -10   4  125.66   29.82
  -8  10  -4  164.48   25.40
   9  10   4   33.77   22.74
  -9  10  -4   33.46   19.05
  -9 -10   4   27.19   20.28
 -10 -10   4   22.79   19.78
 -10  10  -4   48.46   19.77
  10  10   4   41.69   22.71
  -9  11   4   70.63   22.18
   9 -11   4   90.77   26.32
   9  11  -4   40.51   19.58
  -9 -11  -4   10.51   19.04
  -8 -11  -4    1.00   15.72
   8  11  -4   22.61   17.53
   8 -11   4   26.38   21.97
  -8  11   4    7.10   15.05
   7 -11   4  212.72   28.99
   7  11  -4  113.80   22.88
  -7  11   4  178.88   27.54
   6  11  -4  -20.09   15.80
   6 -11   4   -2.55   14.99
  -6  11   4    4.58   14.18
  -6 -11  -4   -8.63   17.88
   5 -11   4   18.58   15.20
   5  11  -4   12.04   17.03
  -5  11   4    0.93   11.54
  -5  11   4   28.85   21.31
  -5 -11  -4   -3.83   19.24
   4 -11   4  141.29   20.70
  -4  11   4  175.89   28.91
  -4 -11  -4   86.51   26.93
  -4  11   4  104.56   19.99
   4  11  -4  119.04   25.45
  -3  11   4  208.64   21.63
   3  11  -4  220.55   28.91
   3 -11   4  183.31   18.73
  -3 -11  -4  205.57   25.93
  -3  11   4  222.41   22.65
  -2  11   4   22.71   11.16
   2  11  -4   24.96    8.13
  -2 -11  -4   30.50    8.68
   2 -11   4   45.48   15.64
  -2  11   4   22.47   17.28
   2  11  -4   41.83   18.58
   1  11  -4   75.19   12.58
  -1 -11  -4   61.28   10.95
  -1  11   4   69.70   14.06
  -1  11   4  100.73   23.87
   1 -11   4   80.22   19.05
   0 -11   4  252.90   22.23
   0  11  -4  243.44   18.43
   0  11   4  241.99   24.77
  -1 -11   4  128.88   22.46
   1  11   4   96.65   25.37
   1  11   4   98.70   18.50
  -1  11  -4   69.33   13.89
   2  11   4   31.43   15.46
   2 -11  -4   31.28   13.59
  -2 -11   4   27.10   17.12
  -2  11  -4   32.36   12.02
  -3  11  -4  215.90   20.76
   3 -11  -4  188.38   16.38
   3  11   4  184.79   23.94
  -3 -11   4  181.59   22.78
  -4  11  -4  137.10   20.47
   4 -11  -4  161.44   18.82
  -4 -11   4  120.90   27.13
   4  11   4  105.29   23.48
  -5  11  -4   11.77   11.33
   5  11   4  -10.98   16.99
  -5 -11   4    6.95   18.92
   6  11   4    3.44   17.52
  -6  11  -4   32.21   13.62
  -6 -11   4   -1.22   19.52
   7  11   4   94.06   25.19
  -7 -11   4   54.06   25.01
   8  11   4   12.85   20.44
  -8 -11   4    6.58   21.14
  -8  11  -4   18.22   16.14
  -9  11  -4   78.76   20.89
  -9 -11   4    6.49   20.99
   9  11   4   42.37   21.84
  -9 -12  -4   -5.15   15.52
   9  12  -4   10.83   20.78
  -9  12   4    9.57   15.22
  -8 -12  -4   -1.49   17.45
   8 -12   4  -20.19   17.68
  -8  12   4   -8.41   15.26
   8  12  -4   -1.43   17.16
  -7  12   4   -1.75   12.64
   7  12  -4    7.70   17.67
  -7 -12  -4    1.20   18.35
   7 -12   4   15.73   18.78
  -6 -12  -4    5.28   17.22
   6  12  -4   16.08   18.53
  -6  12   4    1.13   12.58
   6 -12   4   24.40   18.21
  -5 -12  -4   41.52   25.43
   5  12  -4   68.02   21.47
   5 -12   4   76.21   19.93
  -5  12   4   81.11   20.52
  -4  12   4  284.51   27.47
  -4  12   4  300.73   26.52
   4 -12   4  239.88   21.23
  -3 -12  -4  258.94   29.02
   3 -12   4  223.67   21.37
  -3  12   4  253.05   24.50
   3  12  -4  259.28   26.56
  -3  12   4  266.78   25.61
   2 -12   4   17.13   14.29
  -2 -12  -4    4.18   18.79
   2  12  -4    9.58   20.72
  -2  12   4    9.46   10.37
  -2  12   4   26.75   19.35
   1  12  -4   37.50    9.84
  -1 -12  -4   36.51   10.11
  -1  12   4   29.95   12.30
  -1  12   4   40.54   21.17
   0  12   4  115.20   27.58
   0 -12   4  100.62   22.34
   0  12  -4   92.83   14.93
   1  12   4   42.99   22.51
   1  12   4   16.08   16.58
  -1 -12   4   29.09   19.58
  -1  12  -4   20.89   10.73
   2 -12  -4   22.29   12.77
  -2  12  -4   13.27   11.18
  -2 -12   4   11.68   17.71
   2  12   4  -10.94   14.70
   3 -12  -4  255.68   19.49
  -3 -12   4  230.10   25.11
   3  12   4  224.85   23.26
  -3  12  -4  261.84   22.73
  -4 -12   4  247.99   26.86
   4  12   4  278.89   25.56
  -4  12  -4  254.63   23.87
   5  12   4   72.81   21.32
  -5  12  -4  140.14   21.96
  -5 -12   4   72.92   25.27
  -6  12  -4   -2.87   14.26
  -6 -12   4   10.96   19.25
   6  12   4   -0.57   16.12
   7  12   4    2.06   17.50
  -7  12  -4    5.57   12.75
  -7 -12   4   -0.47   18.70
  -8  12  -4   -1.65   13.82
  -8 -12   4   10.11   18.67
   8  12   4   12.22   20.41
   9  12   4   42.56   23.89
  -9  12  -4   23.25   19.22
  -9 -12   4   -5.16   18.61
  -8  13   4   18.37   15.64
   8  13  -4   17.71   19.70
  -8 -13  -4   -9.22   19.40
  -7  13   4   16.08   18.24
  -7 -13  -4   12.32   16.97
   7  13  -4   16.15   18.46
   7 -13   4   32.49   20.69
  -6 -13  -4    6.27   19.23
   6 -13   4   90.41   22.24
   6  13  -4   39.95   19.47
  -6  13   4   53.24   18.18
   5 -13   4   56.92   18.90
   5  13  -4   29.62   20.51
  -5 -13  -4    7.00   20.08
  -5  13   4   10.30   13.17
   4 -13   4   78.14   17.42
   4  13  -4   96.45   24.04
  -4 -13  -4   60.46   26.38
  -4  13   4   44.66   12.71
  -3  13   4   35.27   13.51
   3 -13   4   90.21   18.98
  -3 -13  -4   73.90   24.87
  -3  13   4  170.58   30.13
   3  13  -4   76.27   24.53
  -2  13   4   14.93   12.22
  -2  13   4   61.82   25.12
  -2 -13  -4   17.07   20.93
   2 -13   4   51.96   15.59
  -1  13   4   22.89   23.72
  -1  13   4   25.63   12.44
   1 -13   4   22.82   16.82
   0  13   4   86.33   27.02
   0  13  -4   93.88   15.92
   0 -13  -4   85.06   14.73
   0 -13   4  112.63   25.34
  -1 -13   4   40.74   21.13
  -1  13  -4   40.77   13.27
  -2 -13   4   81.12   23.03
   2  13   4   48.74   19.87
  -2  13  -4   63.63   14.58
   2 -13  -4   54.58   16.70
  -3 -13   4  120.33   26.88
   3  13   4  105.68   24.70
  -3  13  -4  134.77   20.36
   4  13   4   55.64   19.20
  -4 -13   4   46.64   22.09
  -5 -13   4   10.06   19.62
  -5  13  -4   43.30   17.24
   5  13   4   34.79   17.14
  -6  13  -4   73.01   20.37
  -6 -13   4   25.86   20.25
   6  13   4   31.44   19.84
  -7  13  -4   26.30   18.46
  -7 -13   4    8.05   23.20
   7  13   4   -1.69   20.35
  -8  13  -4   17.92   20.16
  -8 -13   4  -10.32   20.43
   8  13   4   24.97   22.34
  -7  14   4   42.07   20.82
  -7 -14  -4   -5.51   18.36
   7  14  -4    9.58   20.05
   6  14  -4   59.53   21.43
  -6  14   4   77.83   18.32
  -6 -14  -4   20.92   19.94
   6 -14   4  159.35   27.43
  -5  14   4   10.62   12.93
   5 -14   4   40.38   17.97
  -5 -14  -4    3.74   21.30
   5  14  -4    8.41   20.15
   4 -14   4   63.12   21.74
  -4 -14  -4   12.73   24.21
  -4  14   4    7.18   12.17
   4  14  -4   36.44   23.77
  -3 -14  -4   10.25   20.58
   3 -14   4    6.18   14.37
  -3  14   4    2.27   12.00
   3  14  -4    4.09   21.90
  -2  14   4    8.36   11.59
   2 -14   4   21.72   17.12
  -2  14   4   36.40   24.89
  -2 -14  -4   26.17   20.12
  -1 -14  -4    3.93   20.66
  -1  14   4   27.51   23.13
   1 -14   4    2.82   15.20
   0 -14  -4  107.47   15.92
   0  14  -4   87.88   17.46
   0  14   4  112.51   29.93
  -1  14  -4   11.06   12.33
  -1 -14   4   24.03   21.91
  -2 -14   4   31.40   21.51
  -2  14  -4   29.00   14.95
   2  14   4   40.29   20.84
  -3  14  -4   32.98   16.01
  -3 -14   4    3.42   19.55
   3  14   4   -1.31   17.65
  -4 -14   4   43.86   22.03
  -4  14  -4   52.81   19.44
   4  14   4   21.23   16.03
  -5 -14   4    2.61   19.51
  -5  14  -4   16.16   15.34
   5  14   4   41.09   21.22
  -6 -14   4   36.39   23.32
   6  14   4   52.97   21.46
  -6  14  -4  166.18   28.62
  -7  14  -4   22.18   20.65
  -7 -14   4    5.96   21.86
   7  14   4    7.87   20.00
   6  15  -4   59.31   23.36
  -6  15   4   29.25   18.54
  -6 -15  -4  131.46   34.25
   5  15  -4   16.05   22.23
  -5  15   4   -0.12   13.06
   5 -15   4   34.19   19.04
  -5 -15  -4    7.77   20.94
  -4  15   4   -1.73   12.21
  -4 -15  -4   20.98   22.87
   4  15  -4    0.68   24.56
   4 -15   4   10.18   16.49
   3 -15   4   12.01   17.30
  -3  15   4   -3.15   10.93
  -3 -15  -4   -5.43   18.03
   2 -15   4   55.53   18.64
  -2 -15  -4   18.97   23.17
  -1  15   4   47.82   28.48
  -1 -15  -4   -0.01   22.34
   1 -15   4   43.56   18.38
   1 -15  -4   25.60   10.92
  -1  15  -4   30.97   14.99
  -2 -15   4   60.24   25.14
  -3  15  -4  -12.55   12.77
  -3 -15   4    0.05   18.18
  -4  15  -4    6.56   13.73
   4  15   4   -0.27   17.49
  -4 -15   4   23.16   20.32
   5  15   4    6.59   17.81
  -5 -15   4   25.92   21.35
  -5  15  -4   24.25   16.64
   6  15   4   31.02   20.27
  -6 -15   4   24.99   22.10
  -6  15  -4   56.28   19.19
  -5 -16  -4    9.09   24.25
  -5  16   4    3.58   12.91
  -4  16   4    1.09   11.96
  -4 -16  -4   -3.17   25.21
   4  16  -4    9.71   24.09
   4 -16   4   28.83   18.26
   3 -16   4   30.16   18.02
  -3 -16  -4   19.79   23.44
  -2 -16  -4   17.96   24.52
   2 -16   4   11.94   17.99
   1 -16   4    2.39   17.73
  -1 -16  -4    9.94   20.16
   0 -16  -4   -0.03   22.14
  -2  16  -4    2.74   12.64
   2 -16  -4    7.68    9.76
  -3  16  -4   12.96   14.17
   3  16   4   12.36   24.77
  -3 -16   4    1.32   22.30
  -4  16  -4   -1.17   13.54
   4  16   4    8.66   22.53
  -4 -16   4   -2.12   21.63
  -5 -16   4   -8.16   18.42
  -5  16  -4   10.50   13.30
   5  16   4   17.41   22.58
   2 -17   4   -1.49   17.74
  -2 -17  -4    5.03   22.56
   1 -17   4    4.97   17.00
  -1 -17  -4   -4.99   22.77
  -2  17  -4   12.35   14.05
   2 -17  -4   20.75   10.79
   0   0   5    6.75    5.88
   0   0   5    4.52    3.65
   0   0  -5    0.88    3.20
   1   0   5  709.83   23.57
  -1   0  -5  761.56   22.45
  -1   0   5  714.55   25.65
   1   0   5  710.92   21.13
   1   0  -5  717.94   19.81
   1   0  -5  746.15   21.68
   2   0  -5   16.49    5.96
   2   0   5   11.23    6.81
  -2   0  -5   10.10    4.53
  -2   0   5   13.99    9.97
   2   0  -5    7.97    4.41
  -3   0  -5 2172.93   63.76
  -3   0  -5 2203.02   57.14
  -3   0   5 2058.42   67.39
   3   0  -5 2245.75   56.30
   3   0   5 2142.19   57.76
   3   0  -5 2312.74   56.40
  -4   0   5  326.86   21.73
   4   0  -5  352.80   15.78
   4   0   5  366.42   19.05
  -4   0  -5  373.96   19.15
  -4   0  -5  360.66   16.77
   4   0  -5  348.43   17.44
   5   0  -5   15.05    9.32
   5   0  -5   16.02    5.79
  -5   0  -5   10.21    9.76
  -5   0  -5    6.91    5.76
  -5   0   5    9.57   13.24
  -6   0  -5  594.72   29.65
  -6   0   5  596.73   33.32
   6   0  -5  653.22   28.34
   6   0   5  616.87   29.29
   6   0  -5  649.69   25.26
  -6   0  -5  706.54   27.13
   7   0   5  131.30   19.59
  -7   0  -5  151.24   20.82
  -7   0  -5  132.24   14.41
   7   0  -5  126.83   18.24
  -7   0   5  125.73   23.95
   7   0  -5   99.47   11.88
   8   0  -5   17.14   13.21
  -8   0  -5    1.98   14.30
   8   0  -5   -3.98    6.51
  -8   0   5  -14.23   16.02
   8   0   5   16.67   13.75
  -8   0  -5    2.50    7.02
  -9   0  -5   37.87   19.77
   9   0  -5   64.33   17.66
  -9   0   5   13.64   22.05
   9   0   5   45.16   18.87
 -10   0  -5  185.14   31.02
 -10   0   5  109.30   30.20
  10   0  -5  108.64   21.85
  10   0   5   85.52   21.29
  11   0  -5   -3.06   15.83
 -11   0   5   -8.41   20.79
  11   0   5   21.57   18.40
  12   0   5   31.89   20.17
  12   0  -5   12.11   18.80
 -12   0   5    4.12   24.62
  12   1  -5   18.05   19.65
  12  -1   5    9.95   17.68
 -12   1   5    6.50   20.77
  11  -1   5   14.31   19.19
  11   1  -5   40.54   17.74
 -11   1   5   33.93   23.30
 -11  -1  -5   46.08   25.97
 -10  -1  -5   36.34   24.67
  10   1  -5   28.61   19.25
  10  -1   5    4.88   18.25
 -10   1   5   20.60   22.34
  -9  -1  -5   13.35   19.11
  -9   1   5    6.83   21.47
   9   1  -5   17.35   14.06
   9  -1   5   21.11   15.05
  -8  -1  -5  202.42   21.17
   8  -1   5  238.13   25.98
  -8   1   5  207.66   23.95
   8   1  -5  186.64   18.73
   7   1  -5  186.68   17.64
   7   1  -5  194.77   13.35
  -7  -1  -5  202.22   14.64
  -7   1   5  185.47   15.49
   7  -1   5  183.43   18.82
  -7  -1  -5  186.84   19.03
  -7   1   5  196.42   21.40
  -6   1   5  137.29   13.39
   6   1  -5  172.28   11.70
  -6  -1  -5  157.48   12.50
   6  -1   5  159.29   16.17
  -6  -1  -5  154.69   16.36
   6   1  -5  165.55   15.95
  -6   1   5  152.58   17.90
  -5   1   5  117.32   11.62
  -5  -1  -5  117.01   13.95
   5  -1   5  148.24   16.42
  -5   1   5  182.49   22.51
   5   1  -5  141.84   15.75
  -5  -1  -5  110.96   10.44
   5   1  -5  106.60    9.53
  -4  -1  -5  127.14   13.48
   4   1  -5  150.77    9.68
  -4   1   5  126.09   14.91
  -4  -1  -5  142.35   11.48
   4   1  -5  129.06   12.60
   4  -1   5  142.44   13.41
  -3  -1  -5  165.18   13.87
   3   1  -5  188.11   10.09
   3  -1   5  212.63   13.91
  -3   1   5  178.43   15.53
  -3  -1  -5  177.88   10.77
   3   1  -5  190.59   12.89
  -2   1   5 2253.99   67.42
  -2  -1  -5 2328.68   56.67
   2  -1   5 2215.73   57.12
   2   1  -5 2232.24   55.33
   2   1  -5 2224.80   56.32
   1  -1   5 1285.69   33.52
  -1   1   5 1218.71   39.97
   1   1  -5 1238.65   33.11
   1   1  -5 1229.26   33.01
  -1  -1  -5 1286.17   33.76
   0  -1  -5 1237.78   32.86
   0  -1   5 1240.91   36.00
   0   1   5 1167.38   37.67
   0   1  -5 1280.69   33.20
   0   1   5 1194.62   29.76
  -1  -1   5 1242.57   40.26
   1   1   5 1308.35   33.68
   1   1   5 1360.30   40.82
   2   1   5 2225.53   66.51
  -2   1  -5 2147.60   58.42
   2  -1  -5 2346.23   58.26
   2  -1  -5 2357.20   54.61
   2   1   5 2403.43   57.87
  -2  -1   5 2195.61   67.78
   3  -1  -5  190.98   11.33
   3  -1  -5  172.53   11.15
  -3  -1   5  185.72   15.57
  -3   1  -5  192.14   11.41
   3   1   5  162.26   12.97
  -3   1  -5  175.17   12.62
   4   1   5  156.14   16.03
  -4  -1   5  147.92   15.71
   4  -1  -5  122.68   11.26
  -4   1  -5  137.42   11.27
  -4   1  -5  150.04   11.51
  -5   1  -5  114.15   12.68
   5  -1  -5  153.36   15.05
  -5   1  -5  115.29   11.87
  -5  -1   5  168.86   22.54
   5   1   5  136.99   16.17
  -6   1  -5  169.56   14.95
   6   1   5  150.49   15.97
  -6   1  -5  155.64   13.92
   6  -1  -5  146.19   14.24
  -6  -1   5  218.17   26.75
   7  -1  -5  192.84   17.32
   7   1   5  181.91   19.21
  -7   1  -5  176.58   16.94
  -7   1  -5  190.62   16.46
  -7  -1   5  193.49   21.32
   8  -1  -5  173.64   17.97
   8   1   5  243.20   26.76
  -8   1  -5  176.75   18.84
  -8  -1   5  185.84   22.88
  -8   1  -5  228.23   18.09
   9  -1  -5   20.62    9.73
   9  -1  -5   12.65   14.28
  -9   1  -5   17.93   10.93
  -9  -1   5   -0.20   20.45
   9   1   5   10.80   16.31
  -9   1  -5   32.37   17.98
  10  -1  -5   26.23   15.28
 -10  -1   5   22.66   21.12
  10   1   5    9.77   16.78
  11  -1  -5   30.29   18.18
 -11  -1   5   26.93   21.28
  11   1   5   51.29   22.04
 -12  -1   5    9.05   21.73
  12  -1  -5    2.36   16.27
  12   1   5   20.50   18.90
 -12   2   5  -17.29   21.32
  12   2  -5   14.06   21.09
  12  -2   5   16.08   17.82
  11   2  -5   38.58   19.52
  11  -2   5   73.30   23.09
 -11  -2  -5   75.88   32.46
 -11   2   5   27.08   24.12
 -10   2   5   32.67   25.24
 -10  -2  -5   75.51   26.10
  10   2  -5   34.58   17.75
  10  -2   5   72.30   21.39
   9   2  -5   41.57   16.95
   9  -2   5   51.04   18.25
  -9  -2  -5   53.44   22.90
  -9   2   5   36.89   12.25
  -9   2   5   40.27   24.08
   8  -2   5   91.85   18.65
   8   2  -5   69.41   18.00
  -8  -2  -5   98.23   22.75
  -8   2   5   86.71   23.11
  -8   2   5   72.52   13.92
  -7   2   5  126.08   14.90
  -7  -2  -5  112.75   11.54
   7  -2   5  128.14   19.34
   7   2  -5   90.74    9.62
  -7  -2  -5  137.51   22.95
  -7   2   5  129.61   23.08
   7   2  -5  119.71   19.09
   6  -2   5  145.87   15.48
  -6  -2  -5  149.40   11.94
   6   2  -5  161.50   16.42
  -6   2   5  143.01   17.33
  -6  -2  -5  135.42   16.58
  -6   2   5  124.24   13.37
   6   2  -5  150.00   10.72
  -5  -2  -5  111.85    9.70
  -5   2   5  128.36   13.15
   5   2  -5  133.76   15.97
   5   2  -5  100.48    8.41
  -5   2   5  150.15   20.31
   5  -2   5  135.37   16.67
  -5  -2  -5  164.81   20.57
  -4  -2  -5   23.22    5.48
  -4   2   5   37.35   12.93
   4  -2   5   46.82   10.57
  -4  -2  -5   24.28   11.62
   4   2  -5   33.76    5.47
   4   2  -5   31.32   10.17
  -4   2   5   27.08    7.50
  -3  -2  -5  597.78   19.54
  -3   2   5  611.18   23.38
   3  -2   5  543.63   22.72
   3   2  -5  561.34   22.86
   3   2  -5  546.42   17.86
  -3  -2  -5  575.95   25.87
  -3   2   5  598.92   26.77
  -2   2   5 1210.88   43.27
   2  -2   5 1326.49   37.43
   2   2  -5 1347.48   37.73
   2   2  -5 1341.11   34.09
  -2  -2  -5 1304.69   35.30
  -1  -2  -5 1265.96   34.60
   1   2  -5 1287.10   34.02
   1   2  -5 1297.49   35.87
  -1   2   5 1265.29   42.11
   1  -2   5 1327.26   35.80
   0   2   5 1832.38   57.07
   0   2  -5 1950.90   49.34
   0  -2   5 1887.84   53.86
   0  -2  -5 2017.87   49.60
   1   2   5 1258.91   41.97
  -1   2  -5 1320.79   36.90
   1  -2  -5 1255.34   35.92
   1   2   5 1338.09   34.06
  -1  -2   5 1276.59   40.44
  -2  -2   5 1362.74   43.86
   2  -2  -5 1213.31   37.24
   2  -2  -5 1348.47   32.77
  -2   2  -5 1309.61   37.96
   2   2   5 1279.82   36.62
   2   2   5 1299.36   43.65
   3   2   5  570.94   22.89
   3  -2  -5  598.27   19.49
  -3  -2   5  531.87   26.14
  -3   2  -5  568.94   22.69
  -4  -2   5   55.66   14.72
  -4   2  -5   23.01    7.81
   4  -2  -5   33.19    8.59
  -4   2  -5   42.95    9.26
   4   2   5   24.66   10.49
   5  -2  -5  140.65   14.61
   5   2   5  135.50   16.74
  -5   2  -5  104.60   11.38
  -5  -2   5  158.05   21.58
  -5   2  -5  114.40   12.34
   6  -2  -5  132.17   14.11
   6   2   5  192.22   21.23
  -6   2  -5  160.54   14.78
  -6  -2   5  196.86   26.48
  -6   2  -5  127.27   13.23
  -7   2  -5  105.21   14.00
  -7  -2   5  119.25   24.73
   7   2   5  113.27   19.50
  -7   2  -5  135.35   18.87
   7  -2  -5  121.38   18.19
  -8   2  -5   68.59   12.98
   8   2   5   56.48   18.21
  -8   2  -5  104.58   19.28
  -8  -2   5   86.23   25.44
   8  -2  -5   71.26   16.20
   9  -2  -5   58.48   17.32
  -9  -2   5   35.96   22.71
  -9   2  -5   47.71   13.14
   9   2   5   51.29   19.78
  10   2   5   63.90   21.17
  10  -2  -5   31.82   16.66
 -10  -2   5   35.12   19.71
  11   2   5   36.48   18.10
 -11  -2   5    8.63   19.12
  11  -2  -5   35.15   16.82
  12  -2  -5   12.28   15.92
 -12  -2   5    0.74   18.71
  12   2   5   -8.44   16.19
  12  -3   5  -15.41   19.75
  12   3  -5   -1.36   19.23
 -12  -3  -5  -31.06   28.73
 -11  -3  -5   34.06   29.23
  11  -3   5   27.50   19.87
  11   3  -5   26.95   18.95
 -11   3   5   51.52   27.95
 -10   3   5   47.31   26.26
  10   3  -5   34.48   16.66
  10  -3   5   65.41   21.91
 -10  -3  -5  110.52   29.92
   9   3  -5   32.80   17.27
  -9  -3  -5   22.17   20.62
   9  -3   5   25.03   15.45
  -9   3   5   25.51   21.66
  -9   3   5   29.29   11.71
  -8   3   5   50.51   21.51
   8  -3   5   40.53   15.93
  -8   3   5   40.71   11.39
  -8  -3  -5   50.90   20.12
   8   3  -5   19.10   14.33
   7  -3   5  504.82   28.20
  -7  -3  -5  470.93   31.13
   7   3  -5  534.29   28.81
  -7   3   5  569.43   27.90
  -7   3   5  511.31   31.04
  -6   3   5  217.84   20.09
   6   3  -5  247.55   11.52
   6  -3   5  221.16   18.62
   6   3  -5  230.38   19.15
  -6  -3  -5  195.76   20.24
  -6   3   5  240.41   17.31
  -6  -3  -5  249.48   12.93
   5  -3   5  345.22   20.38
  -5  -3  -5  287.72   21.99
   5   3  -5  356.94   13.10
  -5   3   5  353.55   20.16
  -5   3   5  348.14   22.70
   5   3  -5  346.67   20.98
  -5  -3  -5  366.48   15.08
   4  -3   5   51.56   11.85
  -4   3   5   31.85    7.85
  -4  -3  -5   35.29    5.77
   4   3  -5   34.45    4.62
  -4   3   5   45.22   13.24
  -4  -3  -5   38.24   13.38
   4   3  -5   45.96   11.75
  -3   3   5  439.42   20.06
  -3  -3  -5  457.65   16.06
  -3   3   5  423.47   23.25
  -3  -3  -5  457.76   24.33
   3  -3   5  440.66   20.34
   3   3  -5  442.16   14.26
   3   3  -5  427.69   20.84
   2   3  -5 1582.08   39.70
   2  -3   5 1569.70   43.85
  -2   3   5 1489.38   51.14
  -2  -3  -5 1544.78   40.66
   2   3  -5 1587.82   44.66
  -1  -3  -5  268.36   12.19
   1   3  -5  248.44   15.48
   1   3  -5  260.30   11.54
  -1   3   5  274.42   17.06
   1  -3   5  264.84   14.33
   0   3  -5   49.45    7.17
   0   3   5   57.05    6.93
   0  -3   5   67.38    8.70
   0  -3  -5   47.65    7.05
   0   3   5   53.32   12.55
  -1  -3   5  264.46   14.78
   1  -3  -5  270.98   13.57
   1   3   5  244.03   17.01
  -1   3  -5  246.20   13.42
   1   3   5  250.29   12.28
   2   3   5 1580.44   44.51
  -2   3  -5 1591.78   46.53
  -2  -3   5 1655.66   53.04
   2  -3  -5 1607.85   39.92
   2   3   5 1711.86   54.41
  -3   3  -5  464.51   21.72
  -3  -3   5  450.89   24.77
   3  -3  -5  510.45   17.43
   3   3   5  487.68   21.28
  -4   3  -5   31.13    8.69
  -4  -3   5   38.85   14.49
   4  -3  -5   37.75    8.73
   4   3   5   32.00   11.26
  -5   3  -5  379.02   21.12
  -5  -3   5  349.40   24.06
   5  -3  -5  340.83   17.80
  -5   3  -5  342.72   17.59
   5   3   5  343.29   22.01
  -6  -3   5  208.16   21.23
  -6   3  -5  225.54   17.85
   6   3   5  241.99   20.37
  -6   3  -5  208.45   15.68
   6  -3  -5  226.90   15.99
  -7  -3   5  515.40   33.61
  -7   3  -5  530.16   26.30
   7  -3  -5  497.19   25.43
   7   3   5  521.84   30.21
  -7   3  -5  540.55   28.22
  -8   3  -5   31.19   11.74
  -8   3  -5   28.39   15.26
   8   3   5   45.17   19.08
  -8  -3   5   39.78   23.44
   8  -3  -5   41.53   15.68
  -9   3  -5   27.17   12.21
   9   3   5   10.65   17.56
   9  -3  -5   34.95   16.56
  -9  -3   5    7.44   23.93
 -10  -3   5   37.98   22.16
 -10   3  -5   96.51   18.71
  10   3   5   62.11   21.47
  10  -3  -5   68.31   19.15
 -11  -3   5   -0.88   17.16
  11   3   5   10.62   17.74
  11  -3  -5    2.71   15.71
  12   3   5   -1.37   18.22
 -12  -3   5   -4.42   18.38
  12   4  -5   41.80   23.06
  12  -4   5   90.37   29.78
 -12  -4  -5  185.77   40.65
  11   4  -5   22.98   20.67
  11  -4   5   51.18   21.11
 -11  -4  -5   34.90   28.70
 -10  -4  -5  201.24   37.30
 -10   4   5  210.48   35.63
 -10   4   5  195.83   21.35
  10   4  -5  100.33   22.32
  10  -4   5  169.56   26.69
  -9   4   5  172.50   21.11
   9  -4   5  153.64   23.92
   9   4  -5  124.37   24.04
  -9   4   5  208.36   33.61
  -9  -4  -5  268.71   36.49
  -8   4   5   26.79   19.07
   8  -4   5   22.29   16.30
  -8   4   5   21.25   10.36
   8   4  -5   17.17   16.72
  -8  -4  -5   40.04   21.10
   7  -4   5   47.05   15.80
  -7   4   5   51.60   12.36
   7   4  -5   50.68   16.16
  -7  -4  -5   42.73   19.92
  -7   4   5   53.39   18.64
  -6   4   5  349.07   21.53
  -6  -4  -5  314.41   24.20
   6  -4   5  345.85   22.20
  -6   4   5  325.49   23.84
   6   4  -5  320.51   22.64
   5   4  -5  189.53   20.20
   5   4  -5  147.07    6.57
   5  -4   5  164.00   15.42
  -5  -4  -5  179.84   10.16
  -5   4   5  158.28   16.81
  -5  -4  -5  152.86   17.13
  -5   4   5  152.45   14.35
  -4   4   5  289.29   20.39
   4  -4   5  320.21   18.55
  -4   4   5  312.82   18.58
  -4  -4  -5  284.87   21.49
  -4  -4  -5  306.44   12.79
   4   4  -5  308.56   19.75
   4   4  -5  346.74   10.74
   3   4  -5  241.14    9.39
  -3   4   5  199.54   14.63
   3   4  -5  228.83   16.94
  -3  -4  -5  240.49   10.74
  -3   4   5  219.82   17.43
   3  -4   5  214.30   14.95
  -3  -4  -5  193.07   17.98
   2   4  -5 1504.84   38.60
   2   4  -5 1465.36   44.30
  -2   4   5 1391.01   49.81
  -2   4   5 1471.00   44.37
   2  -4   5 1511.24   43.57
  -2  -4  -5 1455.30   39.20
   1  -4   5  191.87   13.91
  -1   4   5  168.48   15.46
   1   4  -5  177.59   14.97
   1   4  -5  189.23   10.79
  -1  -4  -5  204.26   11.00
   0   4   5  108.72   15.63
   0   4   5   84.20    8.77
   0   4  -5   69.78    8.59
   0  -4   5   91.43   10.99
   0  -4  -5   91.75    9.34
   1   4   5  189.70   11.78
  -1  -4   5  189.22   13.77
   1   4   5  181.01   16.34
  -1   4  -5  204.80   13.48
   1  -4  -5  170.56   12.15
  -2  -4   5 1483.93   49.69
   2  -4  -5 1416.03   36.95
  -2   4  -5 1523.34   44.63
   2   4   5 1381.21   41.09
   2   4   5 1430.64   50.99
  -3  -4   5  219.75   17.90
  -3   4  -5  219.36   15.14
   3  -4  -5  228.37   11.55
   3   4   5  230.14   15.43
  -4  -4   5  292.88   21.58
  -4   4  -5  347.85   19.83
   4   4   5  283.43   18.64
   4  -4  -5  309.67   15.21
  -5   4  -5  178.58   15.66
  -5  -4   5  166.06   18.63
   5  -4  -5  167.51   13.04
   5   4   5  184.83   17.20
  -5   4  -5  153.61   11.98
  -6  -4   5  333.05   25.77
   6  -4  -5  328.00   18.80
   6   4   5  317.83   22.92
  -6   4  -5  335.32   18.26
  -6   4  -5  314.55   21.16
   7   4   5   51.13   16.85
  -7   4  -5   52.88   11.81
  -7   4  -5   58.16   13.66
  -7  -4   5   44.07   21.48
   7  -4  -5   37.78   12.34
  -8   4  -5   17.51    9.99
   8  -4  -5    6.42   13.19
  -8  -4   5   39.63   24.75
   8   4   5   40.43   18.75
   9  -4  -5  123.37   21.58
   9   4   5  111.62   24.15
  -9  -4   5  134.05   31.64
  -9   4  -5  167.12   20.74
  10   4   5   98.64   22.66
 -10  -4   5   55.56   24.32
 -10   4  -5  224.29   24.75
  10  -4  -5  144.39   23.90
  11   4   5   11.38   16.23
 -11  -4   5   11.74   20.77
 -12  -4   5    6.88   20.38
  12   4   5   50.77   23.22
  12   5  -5   68.00   26.52
  12  -5   5   85.18   27.83
 -12  -5  -5  112.55   38.79
  11  -5   5   37.12   21.60
  11   5  -5   22.03   21.60
 -11  -5  -5   44.23   33.12
 -10   5   5   33.32   14.90
 -10   5   5   26.02   23.95
  10   5  -5    7.85   18.54
 -10  -5  -5   37.57   26.59
  10  -5   5   14.11   17.96
  -9  -5  -5  117.59   31.95
   9   5  -5   97.34   21.58
  -9   5   5  142.61   28.80
   9  -5   5   97.60   21.94
  -9   5   5  100.24   17.79
  -8   5   5  180.28   22.18
   8   5  -5  180.15   25.33
   8  -5   5  237.87   26.65
  -8   5   5  219.45   21.11
  -8  -5  -5  208.55   24.54
   7   5  -5   23.66   14.75
   7  -5   5   32.07   15.09
  -7   5   5   26.41   17.12
  -7  -5  -5   38.28   20.02
  -7   5   5   23.46   11.03
  -6   5   5  156.53   17.11
   6  -5   5  226.18   22.39
  -6   5   5  141.27   17.95
   6   5  -5  219.64   24.61
  -6  -5  -5  196.27   21.58
  -5   5   5   70.16   16.78
  -5   5   5   52.23   12.09
  -5  -5  -5   71.48   18.95
  -5  -5  -5   52.85    6.32
   5   5  -5   93.50   17.99
   5  -5   5   78.60   15.00
  -4  -5  -5  443.83   15.83
   4  -5   5  445.73   22.26
  -4   5   5  470.79   24.09
  -4  -5  -5  442.31   28.01
   4   5  -5  465.30   24.66
  -4   5   5  453.64   25.71
   3   5  -5 1238.37   31.95
  -3   5   5 1105.61   40.41
   3  -5   5 1219.40   39.63
  -3   5   5 1249.81   46.27
  -3  -5  -5 1232.69   47.83
   3   5  -5 1147.97   40.87
  -3  -5  -5 1291.87   34.05
  -2   5   5  118.21   12.23
  -2  -5  -5  103.01    8.50
   2  -5   5  124.02   14.01
   2   5  -5  150.82   16.13
  -2   5   5  122.77   14.78
   2   5  -5  107.06    8.15
   1   5  -5 1006.38   30.41
   1  -5   5 1012.27   33.51
   1  -5   5 1034.20   32.79
  -1   5   5 1000.91   39.07
  -1  -5  -5 1007.05   30.73
   1   5  -5  977.01   34.57
   0  -5   5  595.78   23.91
   0   5   5  614.80   21.05
   0   5  -5  590.80   22.66
   0  -5  -5  610.23   22.66
   0   5   5  576.16   28.30
   1   5   5 1022.70   40.39
  -1  -5   5  999.52   36.79
  -1   5  -5  996.61   33.46
   1   5   5 1050.12   32.01
  -2  -5   5  139.11   18.24
   2  -5  -5  109.37    9.30
   2   5   5  140.54   14.53
   2   5   5  151.18   20.26
  -2   5  -5  116.80   13.00
   3  -5  -5 1285.67   34.70
  -3   5  -5 1214.72   41.51
  -3  -5   5 1160.30   46.46
   3   5   5 1171.18   39.55
  -4   5  -5  483.26   24.87
  -4  -5   5  451.97   27.34
   4  -5  -5  455.22   19.28
   4   5   5  444.71   23.46
   5   5   5   69.23   15.65
  -5   5  -5   62.58   11.96
  -5  -5   5   76.79   19.87
   5  -5  -5   63.13   11.77
  -6   5  -5  166.51   17.34
  -6  -5   5  166.98   20.88
  -6   5  -5  196.11   14.62
   6   5   5  223.23   24.45
   6  -5  -5  147.70   14.22
  -7   5  -5   36.16   11.39
   7   5   5   14.22   16.45
   7  -5  -5   37.97   12.68
  -7  -5   5   17.08   18.63
   8   5   5  231.22   28.94
  -8   5  -5  190.49   20.68
   8  -5  -5  183.26   18.87
  -8  -5   5  230.79   26.01
  -9   5  -5  117.13   19.81
   9   5   5   82.54   21.84
   9  -5  -5   86.94   18.46
  -9  -5   5   86.65   27.75
  10   5   5    0.11   15.62
 -10   5  -5    8.40   13.24
 -10  -5   5   -1.19   24.86
 -11  -5   5    2.37   20.13
  11   5   5    9.75   18.07
 -11   5  -5   24.73   16.05
 -12  -5   5   37.22   22.26
  12   5   5    7.54   20.11
  11  -6   5   32.10   24.57
 -11  -6  -5   28.31   30.54
  11   6  -5    7.75   22.52
 -11   6   5   85.49   20.98
 -10   6   5   48.92   16.62
 -10  -6  -5   30.67   28.66
  10  -6   5    5.08   19.07
  10   6  -5   -1.68   17.26
  -9   6   5   70.58   17.62
   9  -6   5   81.44   22.27
   9   6  -5   43.73   19.94
  -9  -6  -5   44.92   27.00
  -9   6   5   90.72   25.60
  -8   6   5   31.82   13.68
   8  -6   5   28.81   16.64
  -8  -6  -5   43.80   24.05
   8   6  -5   26.58   17.07
  -8   6   5   42.74   20.87
  -7   6   5  109.84   17.98
   7   6  -5  131.62   22.85
  -7   6   5  132.93   23.04
   7  -6   5  109.09   20.12
  -7  -6  -5  105.60   25.45
  -6  -6  -5  100.29   24.87
  -6   6   5   50.14   17.49
  -6   6   5   62.98   14.35
   6  -6   5   79.50   17.13
  -5   6   5   98.97   20.36
   5  -6   5   97.79   16.33
  -5  -6  -5  121.43   22.57
  -5   6   5   99.55   15.66
   5   6  -5   99.28   19.17
   4   6  -5  201.46   21.39
  -4   6   5  138.05   17.03
  -4   6   5  139.02   14.63
  -4  -6  -5  194.72   26.24
  -4  -6  -5  141.49    8.85
   4  -6   5  149.01   17.30
  -3   6   5  310.29   21.85
  -3  -6  -5  317.53   13.60
  -3   6   5  288.17   18.78
   3  -6   5  289.24   18.22
   3   6  -5  291.34   11.75
   3   6  -5  282.94   20.23
  -2   6   5   96.98   17.48
   2   6  -5   46.19   12.71
  -2  -6  -5   63.28    7.89
  -2   6   5   49.74   10.35
   2  -6   5   78.58   12.90
   2   6  -5   62.13    7.28
  -1  -6  -5  723.02   24.72
   1   6  -5  666.15   28.55
   1  -6   5  667.96   25.87
   1   6  -5  653.02   23.71
  -1   6   5  704.92   27.50
  -1   6   5  704.28   32.15
   0  -6  -5   63.06    9.13
   0   6   5   66.35   16.12
   0  -6   5   60.36   12.65
   0   6   5   65.51   10.52
   0   6  -5   46.31    8.32
   1   6   5  688.53   32.79
  -1  -6   5  694.27   29.45
  -1   6  -5  644.42   26.20
   1   6   5  653.55   25.12
   2   6   5   79.16   18.54
   2   6   5   70.36   12.29
  -2  -6   5   89.95   16.87
   2  -6  -5   74.02   10.08
  -2   6  -5   49.81   10.22
   3  -6  -5  277.28   14.33
   3   6   5  299.78   18.75
  -3   6  -5  295.33   18.89
  -3  -6   5  312.95   22.39
  -4  -6   5  215.01   26.23
   4   6   5  178.55   19.66
  -4   6  -5  133.69   14.29
   4  -6  -5  160.56   12.20
   5  -6  -5  105.33   13.08
   5   6   5  118.95   18.02
  -5  -6   5   93.72   22.37
  -5   6  -5   78.41   13.92
   6  -6  -5   79.36   14.30
  -6   6  -5   56.34   12.76
   6   6   5   60.42   16.75
  -6  -6   5   70.54   22.39
  -7   6  -5   93.61   15.99
   7   6   5  107.92   21.69
  -7  -6   5   96.79   26.84
   7  -6  -5   97.41   16.47
   8   6   5   43.04   18.83
   8  -6  -5   31.79   13.91
  -8   6  -5   25.79   12.09
  -8  -6   5   22.94   20.87
   9   6   5  108.73   23.60
  -9   6  -5   55.50   15.71
  -9  -6   5   33.59   22.94
 -10   6  -5   49.60   17.44
 -10  -6   5   10.71   21.57
  10   6   5    7.22   14.62
 -11  -6   5   -1.40   20.77
 -11   6  -5   34.96   18.82
  11   6   5   19.45   17.83
  11  -7   5   12.35   19.84
  11   7  -5   -3.95   20.13
 -11   7   5   15.54   14.71
 -11  -7  -5   30.89   30.25
 -10  -7  -5   36.68   27.88
 -10   7   5   22.42   15.67
  10   7  -5   11.20   19.82
  10  -7   5   55.44   21.83
  -9   7   5    0.06   11.65
   9  -7   5   13.08   16.58
   9   7  -5    4.67   16.66
  -9  -7  -5  -12.47   24.19
  -8  -7  -5   23.55   22.34
   8   7  -5   61.65   20.78
  -8   7   5  101.51   24.91
   8  -7   5   75.71   19.28
  -8   7   5   62.35   15.36
   7  -7   5  240.27   25.88
   7   7  -5  188.55   27.78
  -7  -7  -5  179.01   32.68
  -7   7   5  194.92   22.70
  -7   7   5  226.60   30.69
  -6   7   5  149.10   24.13
  -6   7   5  160.69   19.95
  -6  -7  -5  160.86   29.76
   6  -7   5  186.15   22.15
   6   7  -5  167.37   25.01
   5  -7   5   93.50   16.96
  -5  -7  -5  111.87   24.78
  -5   7   5  112.11   21.74
  -5   7   5  109.71   16.56
   5   7  -5   95.57   19.33
   4  -7   5   71.95   14.41
  -4  -7  -5  105.50   22.68
  -4   7   5  117.20   20.73
  -4   7   5   72.22   13.47
   4   7  -5   81.39   16.89
  -4  -7  -5   63.53    7.08
  -3  -7  -5   80.18    8.40
  -3  -7  -5  121.53   22.20
   3  -7   5   98.25   15.31
   3   7  -5   93.44   16.71
   3   7  -5   99.24    7.79
  -3   7   5   99.82   14.14
  -3   7   5  134.09   20.36
   2   7  -5  506.12   26.08
   2   7  -5  503.59   19.43
  -2   7   5  503.17   25.28
  -2  -7  -5  502.32   20.12
  -2   7   5  522.45   28.47
   2  -7   5  511.08   24.49
   1   7  -5  446.37   24.72
  -1   7   5  488.77   23.06
  -1   7   5  480.17   27.21
   1  -7   5  498.05   22.79
  -1  -7  -5  498.48   20.82
   1   7  -5  463.55   20.06
   0   7  -5  320.90   17.23
   0   7   5  295.51   16.72
   0  -7  -5  330.60   17.37
   0   7   5  312.05   22.82
   0  -7   5  281.28   17.91
   1   7   5  481.77   21.71
  -1  -7   5  458.04   24.20
   1   7   5  444.87   27.71
  -1   7  -5  447.15   22.36
   2  -7  -5  500.71   20.61
  -2   7  -5  518.33   21.15
   2   7   5  477.62   23.74
   2   7   5  499.24   30.10
  -2   7  -5  530.50   25.31
  -2  -7   5  491.35   26.95
  -3   7  -5   90.63   13.10
   3   7   5   91.63   15.73
  -3  -7   5  110.18   20.86
   3  -7  -5  125.68   12.73
  -4  -7   5   95.95   21.22
   4  -7  -5   91.43   12.39
  -4   7  -5   78.84   13.26
   5   7   5   96.97   18.45
  -5  -7   5  123.60   24.74
   5  -7  -5  106.24   14.09
  -5   7  -5   88.84   15.33
   6  -7  -5  165.44   18.06
  -6  -7   5  183.04   29.71
   6   7   5  178.66   24.23
  -6   7  -5  145.52   18.88
  -7  -7   5  207.37   34.20
   7  -7  -5  155.25   16.29
  -7   7  -5  197.74   21.45
   7   7   5  220.06   28.45
  -8   7  -5   75.16   17.52
  -8  -7   5   63.10   25.25
   8   7   5   62.69   21.88
  -9   7  -5    2.76   12.32
   9   7   5  -12.31   15.04
  -9  -7   5   -4.30   19.73
 -10   7  -5   38.31   15.25
 -10  -7   5    8.23   21.58
  10   7   5   11.44   17.56
  11   7   5   -5.06   17.36
 -11   7  -5    2.69   15.01
 -11  -7   5    1.31   25.84
 -11   8   5   73.29   22.07
 -11  -8  -5   25.55   29.91
  11  -8   5  102.67   27.99
  11   8  -5   41.95   23.97
 -10  -8  -5  -28.40   25.34
 -10   8   5   10.47   15.32
  10  -8   5   -8.13   18.58
  10   8  -5  -22.88   19.19
  -9  -8  -5    0.64   22.21
  -9   8   5  -11.11    9.77
   9   8  -5    4.83   19.44
   9  -8   5   -4.64   17.07
  -8  -8  -5   35.26   22.18
   8   8  -5  115.89   25.50
  -8   8   5   89.00   19.13
   8  -8   5   71.07   19.22
  -7  -8  -5   95.74   27.55
  -7   8   5  117.18   19.33
   7   8  -5  102.15   22.51
  -7   8   5  140.59   26.66
   7  -8   5  109.93   20.43
   6  -8   5  168.48   22.92
  -6   8   5  207.91   28.37
  -6   8   5  177.18   23.02
   6   8  -5  159.59   26.28
  -6  -8  -5  178.31   30.53
  -5   8   5  374.13   26.42
   5   8  -5  372.57   27.30
  -5   8   5  345.14   25.22
   5  -8   5  342.47   23.14
  -5  -8  -5  333.58   28.59
  -4  -8  -5  370.41   29.09
   4   8  -5  387.57   26.42
  -4   8   5  356.04   25.55
   4  -8   5  365.37   22.24
  -4   8   5  365.22   24.61
  -3   8   5  118.07   15.55
   3   8  -5   84.39    8.20
  -3  -8  -5  160.74   25.94
  -3   8   5  152.31   22.54
  -3  -8  -5   88.48    9.62
   3   8  -5  128.53   19.88
   3  -8   5  126.60   17.59
   2  -8   5    4.08    9.74
  -2   8   5    4.43    7.28
  -2   8   5   13.89   13.66
  -2  -8  -5    6.24    5.08
   2   8  -5    1.20   11.37
   2   8  -5   -2.24    4.25
   1   8  -5  272.53   21.04
  -1   8   5  292.77   22.67
  -1   8   5  300.26   19.35
  -1  -8  -5  289.37   16.48
   1  -8   5  295.36   18.75
   1   8  -5  275.49   16.08
   0  -8  -5    2.17    6.19
   0   8   5   -1.21   12.35
   0   8   5    3.85    9.63
   0  -8   5    0.53    9.41
   0   8  -5   16.24    6.92
  -1   8  -5  298.59   19.09
   1   8   5  297.43   18.43
  -1  -8   5  294.94   20.10
   1   8   5  312.06   23.75
  -2   8  -5    6.83    7.12
   2   8   5    3.44    9.95
   2   8   5    2.87   14.15
  -2  -8   5    6.91   11.87
   2  -8  -5    1.49    7.39
  -3  -8   5  117.42   21.86
  -3   8  -5  111.61   14.85
   3   8   5  134.38   18.89
   3  -8  -5  114.18   12.97
   4   8   5  383.00   24.77
   4  -8  -5  350.67   18.97
  -4  -8   5  375.91   28.15
  -4   8  -5  407.53   25.03
  -5  -8   5  341.49   28.90
   5   8   5  331.60   24.85
   5  -8  -5  361.14   20.40
  -5   8  -5  312.59   23.56
  -6   8  -5  148.36   20.08
  -6  -8   5  177.77   30.87
   6   8   5  179.43   25.70
   6  -8  -5  139.28   14.97
  -7   8  -5  116.41   19.39
   7   8   5  104.37   24.36
  -7  -8   5   76.67   23.77
  -8  -8   5   38.27   23.29
  -8   8  -5   81.05   16.99
   8   8   5   62.91   21.81
   9   8   5    2.94   16.34
  -9   8  -5   -1.76   13.04
  -9  -8   5   -4.05   16.14
  10   8   5   -6.86   16.98
 -10  -8   5   -2.68   18.21
 -10   8  -5   -8.18   14.26
 -11   8  -5   53.21   20.73
 -11  -8   5   13.53   22.37
  11   8   5   28.02   20.46
  10  -9   5   16.08   20.25
  10   9  -5   12.28   17.06
 -10   9   5   16.77   14.90
  -9  -9  -5   15.97   23.22
  -9   9   5   82.11   20.63
   9  -9   5   92.67   23.57
   9   9  -5   38.71   20.80
  -8  -9  -5   26.38   20.24
   8  -9   5   47.67   19.49
  -8   9   5   50.32   17.92
   8   9  -5   30.59   19.99
   7  -9   5  224.37   22.79
  -7  -9  -5  148.04   31.75
  -7   9   5  212.43   23.18
  -7   9   5  227.47   26.62
   7   9  -5  165.15   27.92
   6   9  -5  175.91   26.70
   6  -9   5  177.25   23.65
  -6  -9  -5  155.66   30.27
  -6   9   5  172.26   22.93
  -6   9   5  250.25   31.25
  -5   9   5   64.09   16.84
  -5   9   5   40.03   18.74
   5   9  -5   59.85   20.06
  -5  -9  -5   70.03   23.73
   5  -9   5   67.10   16.70
  -4   9   5  478.62   29.90
  -4   9   5  441.43   28.56
   4   9  -5  435.67   28.98
  -4  -9  -5  419.65   31.83
   4  -9   5  386.79   24.22
   3  -9   5   17.21   12.82
   3   9  -5   13.91   14.38
  -3  -9  -5   16.45   18.45
  -3   9   5   31.99   15.88
   3   9  -5    9.25    5.15
  -3   9   5   10.46    9.46
  -3  -9  -5    9.20    6.81
  -2  -9  -5   13.53    6.18
  -2   9   5   12.39    9.89
  -2   9   5   10.39   14.67
   2   9  -5   11.40    5.92
   2  -9   5   20.77   12.11
   2   9  -5   16.39   13.09
   1  -9   5  253.18   18.90
  -1  -9  -5  236.44   15.65
  -1   9   5  255.67   18.85
  -1   9   5  242.85   22.01
   1   9  -5  252.19   15.68
   1   9  -5  245.84   20.90
   0   9   5  171.83   25.27
   0  -9   5  157.89   20.79
   0   9   5  150.68   17.65
   0   9  -5  121.75   12.69
   0  -9  -5  119.90   12.94
   1   9   5  234.41   18.53
  -1  -9   5  219.71   18.95
  -1   9  -5  286.47   18.98
   1   9   5  275.43   23.91
   2  -9  -5   12.78    8.68
   2   9   5   13.79   10.52
   2   9   5   16.94   16.86
  -2  -9   5   21.16   14.73
  -2   9  -5    3.47    7.59
   3   9   5   16.98   12.53
  -3   9  -5    6.03    8.98
   3  -9  -5   14.31    8.95
  -3  -9   5   29.08   16.93
  -3   9  -5   12.54   10.38
   4  -9  -5  418.23   21.35
  -4  -9   5  407.76   30.31
   4   9   5  426.95   27.45
  -4   9  -5  410.57   26.66
  -5  -9   5   68.22   22.67
   5   9   5   84.38   21.22
  -5   9  -5   34.95   13.43
   5  -9  -5   56.57   12.67
  -6  -9   5  134.39   28.63
   6   9   5  154.67   28.03
  -6   9  -5  174.72   21.86
  -7  -9   5  104.35   28.16
  -7   9  -5  225.26   25.47
   7   9   5  134.36   26.66
   8   9   5   29.26   19.12
  -8  -9   5   15.63   19.90
  -8   9  -5   49.74   16.26
  -9   9  -5  106.08   22.05
   9   9   5   30.46   19.71
  -9  -9   5   24.37   19.49
 -10  -9   5   -7.23   15.93
  10   9   5   23.96   19.99
 -10   9  -5   -2.13   13.36
  10  10  -5    0.74   18.17
 -10 -10  -5   12.48   20.89
  10 -10   5   19.91   26.08
 -10  10   5   10.94   16.08
   9  10  -5   19.06   18.13
  -9  10   5   55.60   17.88
  -9 -10  -5   34.89   24.14
  -8 -10  -5   -0.56   19.10
  -8  10   5   33.44   16.99
   8  10  -5   36.93   19.98
   8 -10   5   55.47   20.58
  -7  10   5  126.33   22.60
  -7 -10  -5   54.57   23.82
   7 -10   5  143.63   24.79
   7  10  -5   78.27   23.67
  -6  10   5  265.46   33.80
   6  10  -5  170.55   28.11
   6 -10   5  203.27   21.37
  -6  10   5  216.89   23.67
  -5  10   5  120.13   19.41
   5 -10   5  121.73   20.38
  -5 -10  -5   84.75   25.30
  -5  10   5  177.59   28.38
   5  10  -5  115.12   24.13
  -4 -10  -5  150.02   30.56
  -4  10   5  207.09   29.48
  -4  10   5  126.02   18.53
   4  10  -5  164.39   24.90
   4 -10   5  156.09   20.61
  -3 -10  -5  140.46   28.09
  -3  10   5   84.74   15.85
  -3  10   5  157.45   26.10
   3 -10   5  116.99   19.08
   3  10  -5  142.17   24.26
  -2  10   5  424.72   26.67
   2 -10   5  457.55   24.79
   2 -10   5  431.01   25.87
   2  10  -5  419.72   20.13
   2  10  -5  401.89   27.81
  -2  10   5  410.19   28.75
  -2 -10  -5  416.64   20.97
   1  10  -5  390.06   21.06
  -1  10   5  368.23   27.36
  -1  10   5  377.53   23.03
  -1 -10  -5  367.29   20.70
   1 -10   5  407.19   26.55
   0  10   5  184.91   21.35
   0 -10   5  156.25   17.13
   0 -10  -5  166.30   15.89
   0  10  -5  186.25   15.49
  -1  10  -5  384.64   23.15
   1  10   5  387.31   23.02
   1  10   5  408.35   30.41
  -1 -10   5  375.43   25.32
  -2 -10   5  429.69   28.49
   2 -10  -5  397.62   21.30
  -2  10  -5  387.23   24.64
   2  10   5  432.63   31.75
   2  10   5  411.30   24.56
  -3 -10   5  160.49   25.69
   3  10   5  127.92   20.89
  -3  10  -5  121.05   17.91
   3 -10  -5  164.22   17.13
  -4 -10   5  119.86   27.54
   4  10   5  182.86   24.59
   4 -10  -5  143.34   14.26
  -4  10  -5  155.66   20.79
  -5  10  -5   89.32   18.13
  -5 -10   5   62.93   23.59
   5  10   5   87.83   21.56
  -6 -10   5  143.98   32.74
  -6  10  -5  230.18   22.91
   6  10   5  168.94   28.17
  -7 -10   5  103.80   28.85
   7  10   5  131.13   28.44
  -7  10  -5  161.90   24.01
  -8  10  -5   37.14   15.86
   8  10   5   31.34   23.64
  -8 -10   5    2.73   19.02
   9  10   5   71.16   25.81
  -9 -10   5   13.29   17.95
  -9  10  -5   60.05   18.98
  10  10   5   -4.87   17.95
 -10  10  -5   18.92   16.67
 -10 -10   5    2.55   17.84
   9 -11   5   14.18   20.12
  -9 -11  -5    2.63   17.21
   9  11  -5    2.67   18.51
  -9  11   5   21.60   16.21
   8  11  -5   14.55   19.12
  -8  11   5   30.26   17.96
  -8 -11  -5   -1.54   17.00
   8 -11   5   30.29   19.54
   7  11  -5    7.09   16.74
  -7  11   5    4.96   13.01
  -7 -11  -5    1.68   15.62
   7 -11   5    3.31   16.55
  -6  11   5    5.25   12.86
  -6 -11  -5   15.52   21.08
   6  11  -5   17.11   17.98
   6 -11   5   18.75   16.74
  -5 -11  -5   40.44   24.46
  -5  11   5   52.72   15.61
   5 -11   5   47.81   17.06
  -5  11   5   85.94   24.50
   5  11  -5   28.80   18.90
   4 -11   5   36.96   15.78
  -4 -11  -5   40.26   24.31
  -4  11   5   58.59   21.88
   4  11  -5   19.00   19.29
  -4  11   5   42.37   14.41
  -3  11   5  115.78   19.17
  -3 -11  -5  186.52   33.79
   3 -11   5  188.65   23.03
  -3  11   5  214.21   23.88
  -2  11   5  226.89   21.02
  -2  11   5  212.58   23.43
  -2 -11  -5  254.93   17.27
   2  11  -5  235.09   15.79
   2 -11   5  250.62   21.60
   2  11  -5  269.49   24.89
  -1  11   5   38.15   19.78
  -1  11   5   46.15   13.09
   1 -11   5   46.96   18.51
   1  11  -5   48.60   10.52
  -1 -11  -5   35.41    9.77
   0 -11  -5  437.05   24.64
   0 -11   5  404.01   26.62
   0  11  -5  377.17   22.76
   0  11   5  456.48   31.82
  -1  11  -5   35.00   11.01
  -1 -11   5   66.27   18.47
   1  11   5   60.56   23.60
   1  11   5   38.75   15.38
   2  11   5  224.18   21.43
  -2 -11   5  271.12   24.41
  -2  11  -5  254.60   21.36
   2 -11  -5  232.24   18.25
  -3 -11   5  199.26   22.26
   3 -11  -5  184.67   16.20
   3  11   5  192.22   20.40
  -3  11  -5  189.74   20.05
  -4 -11   5   27.12   20.43
   4  11   5   50.66   19.02
  -4  11  -5   23.93   12.70
  -5  11  -5   51.95   15.40
   5  11   5   88.98   22.35
  -5 -11   5   36.67   22.20
  -6  11  -5   35.92   14.71
   6  11   5    8.52   16.68
  -6 -11   5    2.97   22.57
  -7  11  -5    5.88   14.74
  -7 -11   5   -7.60   19.02
   7  11   5  -11.89   16.28
  -8 -11   5   -4.95   16.14
  -8  11  -5   16.29   15.68
   8  11   5   29.53   21.25
   9  11   5  -10.55   21.79
  -9 -11   5   -3.16   16.02
  -9  11  -5   24.65   16.92
  -9  12   5    8.95   17.15
  -9 -12  -5    5.07   20.44
   9 -12   5    1.97   21.12
   9  12  -5   23.57   19.19
  -8  12   5  -15.20   12.26
   8 -12   5  -18.08   22.12
  -8 -12  -5    1.92   14.75
   8  12  -5   12.15   19.23
   7 -12   5   73.42   21.56
   7  12  -5    7.41   18.08
  -7  12   5   58.06   18.70
  -7 -12  -5    5.48   16.59
  -6 -12  -5   33.15   20.64
   6 -12   5  143.78   24.28
  -6  12   5  123.54   23.56
   6  12  -5   69.94   23.20
   5 -12   5   54.57   17.78
  -5  12   5   53.54   17.00
   5  12  -5   63.88   21.48
  -5 -12  -5   42.73   24.96
  -4  12   5   81.36   17.37
  -4 -12  -5   98.85   26.63
   4  12  -5  127.79   25.34
  -4  12   5  209.61   33.17
   4 -12   5  123.82   20.26
  -3  12   5   19.39   11.95
  -3  12   5   61.04   25.03
   3  12  -5   48.95   20.83
  -3 -12  -5   50.76   24.51
   3 -12   5   51.72   15.79
  -2  12   5   81.19   24.86
  -2  12   5   40.67   12.69
   2 -12   5   61.52   17.53
   2  12  -5   47.35   20.95
  -1  12   5  136.75   27.78
  -1 -12  -5  107.41   14.36
   1  12  -5  107.96   14.34
   0 -12   5  126.32   23.37
   0  12   5   93.77   24.99
   0 -12  -5  102.37   14.67
   0  12  -5   99.41   14.97
   1  12   5   77.82   28.12
  -1 -12   5  117.24   23.59
   1  12   5  103.10   20.66
  -1  12  -5   93.77   15.96
   2  12   5  108.14   20.94
   2 -12  -5   95.39   16.51
  -2  12  -5   84.45   15.53
  -2 -12   5   87.19   23.68
   3  12   5   63.89   19.73
  -3  12  -5   32.63   12.17
  -3 -12   5   80.38   23.37
  -4  12  -5  178.03   24.09
  -4 -12   5  117.20   27.98
   4  12   5  116.35   22.02
  -5  12  -5   38.19   14.98
   5  12   5   50.86   20.21
  -5 -12   5   46.28   21.53
   6  12   5   54.81   20.31
  -6  12  -5  144.26   23.43
  -6 -12   5   42.82   23.36
  -7  12  -5   74.64   20.36
   7  12   5   32.06   19.84
  -7 -12   5   21.78   21.87
  -8  12  -5   25.01   15.96
  -8 -12   5   12.43   20.61
   8  12   5   -0.33   20.31
   9  12   5   32.63   21.59
  -9  12  -5    9.09   14.47
  -9 -12   5    8.71   21.59
  -8 -13  -5    2.03   14.28
  -8  13   5   15.17   18.41
   8 -13   5  115.59   28.99
   8  13  -5   25.88   19.55
  -7 -13  -5   15.68   21.12
   7 -13   5   -8.74   18.30
  -7  13   5    6.31   14.78
   7  13  -5   -0.89   15.48
   6  13  -5   92.57   25.71
  -6  13   5  257.48   27.36
   6 -13   5  179.53   27.02
   5 -13   5  111.01   21.25
  -5  13   5   41.80   14.94
   5  13  -5   90.31   23.83
  -5 -13  -5   46.97   22.83
   4  13  -5   47.62   22.38
   4 -13   5   49.07   16.97
  -4 -13  -5   36.37   22.23
  -4  13   5    6.60   12.21
  -3  13   5   66.34   17.20
   3  13  -5   27.64   20.16
  -3  13   5   76.90   26.21
  -3 -13  -5   26.02   22.61
   3 -13   5   44.54   18.62
  -2  13   5   24.25   22.81
  -2 -13  -5   -5.93   20.54
   2 -13   5   21.30   14.59
  -2  13   5    7.07   10.43
   1 -13   5   41.19   18.92
  -1  13   5   48.13   23.07
   0  13  -5  106.70   16.50
   0 -13  -5  113.74   15.78
   0  13   5  149.62   30.24
  -1 -13   5   21.13   18.83
   1 -13  -5   34.42   11.57
   1  13   5   10.07   21.90
  -1  13  -5   33.00   12.36
  -2  13  -5   27.12   11.88
  -2 -13   5   21.91   17.83
   2  13   5    7.56   18.72
  -3 -13   5   48.23   21.93
  -3  13  -5   48.30   17.26
   3  13   5   33.41   19.69
  -4  13  -5  113.96   21.13
  -4 -13   5   55.84   23.41
   4  13   5   37.60   17.83
   5  13   5   44.12   21.30
  -5  13  -5  130.32   23.44
  -5 -13   5   39.64   20.61
  -6 -13   5   69.03   24.91
   6  13   5   94.11   22.46
  -7  13  -5    5.11   16.15
  -7 -13   5   -7.99   22.55
   7  13   5    5.90   18.58
  -8  13  -5   23.03   20.13
   8  13   5   -4.30   20.40
  -8 -13   5    2.18   20.93
  -7 -14  -5   -0.53   16.58
   7  14  -5   49.49   23.17
   7 -14   5  103.65   27.12
  -7  14   5   64.88   21.10
  -6 -14  -5   -6.64   17.46
   6  14  -5    2.28   18.08
  -6  14   5   12.25   15.52
   6 -14   5   40.04   23.26
   5  14  -5   21.97   22.32
   5 -14   5    1.57   15.27
  -5 -14  -5   -8.95   20.25
  -5  14   5    7.07   14.64
  -4 -14  -5    6.88   20.00
   4 -14   5   17.43   15.84
  -4  14   5    1.46    9.70
   4  14  -5   41.35   24.73
   3 -14   5   15.97   13.80
   3  14  -5    8.64   22.30
  -3 -14  -5   -8.60   20.75
  -3  14   5   -2.97    9.19
  -2 -14  -5   -2.59   19.76
  -2  14   5   43.66   26.74
   2 -14   5    9.07   15.28
   1 -14   5   71.49   19.83
  -1  14   5   95.70   30.45
   0  14   5  123.60   30.65
   0  14  -5  142.87   19.49
   0 -14  -5  147.25   17.91
   1 -14  -5  122.11   17.32
  -1  14  -5  117.68   19.97
  -2 -14   5   52.20   23.71
   2  14   5   16.03   19.65
  -2  14  -5   12.52   12.16
  -3  14  -5    9.17   13.56
  -3 -14   5    0.16   18.18
  -4  14  -5   21.35   14.14
   4  14   5   22.84   17.02
  -4 -14   5   27.19   20.63
  -5 -14   5   19.94   20.80
   5  14   5    4.69   17.27
  -5  14  -5   20.97   18.32
   6  14   5   -0.70   17.32
  -6 -14   5    1.61   19.47
  -6  14  -5   19.20   18.20
  -7 -14   5    8.37   22.61
  -7  14  -5   59.04   20.99
   7  14   5   18.20   18.89
  -6 -15  -5    8.37   21.48
   6  15  -5   27.95   22.65
  -6  15   5   24.31   16.09
   6 -15   5  104.07   25.97
   5  15  -5   18.06   27.15
   5 -15   5   48.62   21.28
  -5 -15  -5    8.64   25.20
  -5  15   5   -0.79   14.61
   4  15  -5   90.64   28.44
  -4 -15  -5   62.82   25.05
   4 -15   5   77.88   21.83
   3 -15   5   10.38   16.06
  -3 -15  -5    4.46   22.43
  -2  15   5    7.26   24.67
  -2 -15  -5    4.05   21.13
   2 -15   5   -2.94   14.79
  -1  15   5   16.84   32.37
  -1 -15  -5   16.75   22.67
   1 -15   5   37.70   18.43
   0  15   5   44.72   24.57
  -1  15  -5   24.25   14.52
   1 -15  -5   29.93   11.29
  -2 -15   5    6.60   21.64
   2 -15  -5    4.30    9.28
   3  15   5    1.60   21.45
  -3  15  -5    3.78   13.19
  -3 -15   5    6.52   20.27
  -4 -15   5   47.06   21.79
   4  15   5   42.24   20.48
  -5  15  -5   44.92   18.59
  -5 -15   5   22.39   21.60
   5  15   5   19.61   19.22
  -6 -15   5    6.69   21.11
  -6  15  -5   37.30   19.18
   6  15   5    9.81   18.80
   4 -16   5   10.05   17.02
   4  16  -5  -12.50   25.05
  -4 -16  -5    6.63   23.50
   3 -16   5   22.32   17.03
  -3 -16  -5   -6.90   21.01
  -2 -16  -5   -7.41   19.98
   2 -16   5   19.37   17.27
  -1 -16  -5   22.95   24.06
   1 -16   5   24.40   17.97
  -1  16   5   37.02   31.37
  -2  16  -5   27.90   13.99
   2 -16  -5   39.03   13.24
  -3  16  -5   -2.32   11.68
   3 -16  -5   -4.14    9.74
   3  16   5    8.49   22.47
  -4  16  -5   19.46   15.37
  -4 -16   5   13.63   23.31
   4  16   5   23.19   23.92
  -5  16  -5    9.31   14.93
   2 -17   5   35.57   17.70
  -2 -17  -5   17.54   26.01
   1 -17   5   44.36   19.87
  -1 -17  -5   21.47   24.19
   0 -17   5   29.41   19.53
   2 -17  -5   47.58   13.13
  -2  17  -5   22.33   14.39
   0   0  -6  106.45    8.15
   0   0   6  123.00    9.93
   0   0   6  109.32    7.19
   1   0   6  473.06   16.18
  -1   0   6  481.93   20.49
   1   0  -6  466.37   16.83
   1   0   6  486.65   18.32
   1   0  -6  488.76   15.12
  -1   0  -6  495.61   17.85
   2   0   6  444.61   17.78
   2   0  -6  474.10   17.44
   2   0  -6  481.95   16.14
   2   0   6  464.46   18.81
  -2   0  -6  436.78   17.37
  -2   0   6  493.15   22.44
   3   0  -6  106.18   11.47
   3   0   6   90.81   12.06
  -3   0  -6  114.68   12.65
   3   0  -6   80.02    8.65
  -3   0  -6   72.56    8.87
  -3   0   6  113.83   16.98
  -4   0  -6   57.28   11.88
  -4   0  -6   48.19    7.91
   4   0   6   58.59   11.83
  -4   0   6   78.92   16.25
   4   0  -6   60.79   10.38
   4   0  -6   50.75    7.70
  -5   0  -6  374.32   18.88
   5   0  -6  368.95   17.32
  -5   0  -6  374.01   20.71
  -5   0   6  377.08   24.59
   5   0   6  386.93   21.11
   5   0  -6  341.16   19.14
   6   0  -6   18.45   10.72
  -6   0   6   13.00   14.59
   6   0  -6   25.11    7.21
  -6   0  -6   16.53   11.69
  -6   0  -6   12.61    6.63
   6   0   6   22.97   11.09
   7   0  -6  134.50   13.81
   7   0   6  148.27   20.29
   7   0  -6  161.20   18.89
  -7   0   6  128.16   26.91
  -7   0  -6  117.69   12.79
  -7   0  -6  160.26   21.79
   8   0  -6   -0.66   12.08
  -8   0  -6   -0.31    6.93
   8   0   6    1.87   12.14
  -8   0  -6    2.47   12.17
   8   0  -6   -1.46    6.57
  -8   0   6  -11.07   18.83
  -9   0   6  135.58   28.92
  -9   0  -6  160.20   20.36
   9   0  -6  150.72   22.25
   9   0   6  249.12   29.99
 -10   0  -6   12.00   20.45
  10   0  -6   -2.21   14.39
 -10   0   6    0.83   21.46
  10   0   6   -0.05   17.08
  11   0   6    7.03   15.92
  11   0  -6    7.46   17.02
 -11   0   6   -1.85   25.86
 -12   0   6   17.78   21.36
  12   0  -6   73.29   20.78
  12   0   6   51.55   21.44
  12  -1   6   21.38   19.56
 -12   1   6  -29.69   18.44
  12   1  -6   -5.27   18.85
 -11   1   6   42.34   23.38
  11  -1   6   46.14   21.53
  11   1  -6   59.06   20.17
 -10   1   6  103.80   27.24
  10   1  -6  129.60   23.45
  10  -1   6  174.71   27.44
   9  -1   6   72.63   20.27
   9   1  -6   60.52   17.65
  -9  -1  -6   75.44   24.16
  -9   1   6   41.91   23.19
  -8  -1  -6  143.44   15.63
   8  -1   6  147.39   22.36
  -8   1   6  133.04   27.48
   8   1  -6  111.07   19.80
  -8  -1  -6  173.73   25.56
   7   1  -6   74.52   10.10
  -7  -1  -6   62.77   10.38
   7   1  -6   62.80   16.20
   7  -1   6   56.03   15.55
  -7  -1  -6   87.77   18.80
  -7   1   6   66.81   21.70
  -6  -1  -6  215.37   18.76
   6   1  -6  249.19   14.10
   6  -1   6  246.09   18.84
  -6   1   6  209.11   20.67
   6   1  -6  229.81   17.84
  -6  -1  -6  238.64   15.07
   5   1  -6  422.21   17.80
   5   1  -6  434.36   21.75
  -5  -1  -6  438.51   19.02
  -5  -1  -6  439.85   23.77
  -5   1   6  414.58   25.46
   5  -1   6  400.43   22.08
   4  -1   6  131.97   14.86
  -4  -1  -6  143.69   16.48
  -4  -1  -6   87.26    9.51
  -4   1   6  131.87   18.76
   4   1  -6  124.32   13.70
   4   1  -6   90.62    8.50
  -3   1   6  963.70   37.21
  -3  -1  -6  919.56   29.41
   3  -1   6  967.34   31.63
   3   1  -6  998.23   28.77
  -3  -1  -6  938.21   34.38
   3   1  -6 1035.59   30.86
   2  -1   6   75.51   10.03
  -2  -1  -6   74.85    7.57
   2   1  -6   71.52    9.28
  -2   1   6   79.66   13.77
   2   1  -6   55.18    6.64
   1   1  -6 1778.27   47.05
   1   1  -6 1916.18   48.17
   1  -1   6 1879.39   47.66
  -1   1   6 1940.02   57.51
  -1  -1  -6 1899.51   48.75
   0  -1  -6   88.22    7.84
   0   1  -6  116.28    8.66
   0  -1   6  107.41    8.79
   0   1   6   87.65    5.71
   0  -1   6   99.32    8.08
   0   1   6   95.28   10.55
   1  -1  -6 1961.05   50.41
   1   1   6 1934.93   57.44
  -1   1  -6 1868.38   50.57
   1   1   6 2014.81   47.94
  -1  -1   6 1940.12   57.57
   2  -1  -6   73.17    8.52
   2   1   6   81.46   10.05
  -2  -1   6   76.26   13.75
  -2   1  -6   56.33    7.73
   2   1   6   89.51   12.58
   2  -1  -6   85.48    7.42
   3  -1  -6  977.15   28.86
  -3  -1   6  995.12   38.24
   3   1   6  985.56   32.09
  -3   1  -6 1018.67   32.23
   3  -1  -6 1021.04   31.73
  -3   1  -6 1040.07   32.55
   4  -1  -6  101.56   10.35
   4   1   6  110.49   14.17
   4  -1  -6  105.01   12.50
  -4   1  -6   91.51    9.93
  -4   1  -6   93.98   10.89
  -4  -1   6  137.00   19.64
  -5   1  -6  420.56   21.01
   5  -1  -6  413.65   19.63
  -5  -1   6  388.49   25.23
  -5   1  -6  453.17   21.36
   5  -1  -6  434.47   20.52
   5   1   6  423.36   22.45
  -6   1  -6  224.44   16.05
   6   1   6  224.52   18.69
  -6  -1   6  233.00   21.52
  -6   1  -6  224.88   16.62
   6  -1  -6  209.43   14.98
   6  -1  -6  220.24   16.36
   7   1   6   59.70   15.99
  -7   1  -6   63.40   16.13
   7  -1  -6   55.86   10.44
  -7   1  -6   55.51   11.37
   7  -1  -6   53.94   14.27
  -7  -1   6   73.79   22.16
  -8  -1   6  143.02   28.75
  -8   1  -6  123.13   15.66
   8  -1  -6  149.39   20.30
   8   1   6  162.59   25.20
  -8   1  -6  175.88   24.19
   8  -1  -6  124.99   13.44
  -9  -1   6   68.50   22.95
   9   1   6   84.72   23.30
  -9   1  -6   51.33   20.61
   9  -1  -6   64.51   16.94
  -9   1  -6   79.72   14.21
   9  -1  -6   66.38   13.59
  10   1   6  137.94   25.61
 -10  -1   6   54.39   24.12
  10  -1  -6  155.92   22.51
  11  -1  -6   52.92   19.55
 -11  -1   6   16.47   21.13
  11   1   6   33.28   19.73
  12  -1  -6   21.51   18.07
  12   1   6   -2.03   18.39
 -12  -1   6   -2.29   21.87
 -12   2   6   -7.17   25.06
  12  -2   6  -14.87   17.54
  12   2  -6    3.40   17.61
  11   2  -6   62.86   20.93
 -11  -2  -6  146.24   35.43
 -11   2   6   69.63   26.86
  11  -2   6  104.18   24.97
  10   2  -6   69.16   20.28
  10  -2   6   92.76   22.42
 -10  -2  -6   90.99   27.15
 -10   2   6   75.42   25.24
  -9  -2  -6   90.14   25.27
   9   2  -6   56.31   18.14
  -9   2   6   68.43   24.63
   9  -2   6   24.18   17.98
   8   2  -6  126.20   20.34
  -8   2   6  115.67   26.89
  -8  -2  -6  138.94   24.55
   8  -2   6   98.27   20.25
  -7  -2  -6    2.92    6.73
  -7  -2  -6    9.04   14.50
   7   2  -6   17.05    6.18
   7   2  -6   26.21   13.03
  -7   2   6   -0.73   15.08
   7  -2   6   15.02   13.09
  -6   2   6  161.91   14.36
   6   2  -6  180.66   11.65
  -6   2   6  157.56   18.28
   6   2  -6  201.37   17.08
  -6  -2  -6  170.33   18.13
  -6  -2  -6  194.72   13.36
   6  -2   6  192.41   20.42
   5   2  -6  998.87   37.29
  -5  -2  -6 1050.64   42.51
   5   2  -6 1122.84   31.93
  -5   2   6 1085.01   43.88
   5  -2   6 1075.32   38.45
  -5  -2  -6 1112.01   33.44
   4  -2   6  370.00   19.72
   4   2  -6  327.88   18.48
  -4   2   6  342.37   22.15
  -4  -2  -6  351.39   21.02
  -4  -2  -6  385.91   16.15
   4   2  -6  375.12   14.61
   3   2  -6 1565.31   45.38
  -3   2   6 1593.93   53.96
   3   2  -6 1567.04   41.17
  -3  -2  -6 1518.28   51.89
  -3  -2  -6 1710.92   43.44
   3  -2   6 1501.72   45.32
  -2   2   6  140.76   14.62
   2  -2   6  143.00   11.82
   2   2  -6  167.78   12.73
  -2  -2  -6  163.21    9.92
   2   2  -6  160.97    8.92
   1  -2   6 7893.44  178.68
   1   2  -6 7946.69  178.73
   1   2  -6 7933.38  179.54
  -1   2   6 7607.97  209.58
  -1  -2  -6 7715.28  179.64
   0  -2  -6 1088.02   31.35
   0   2  -6 1076.95   31.20
   0   2   6 1056.50   36.82
   0  -2   6 1092.94   33.10
  -1  -2   6 7862.82  208.87
  -1   2  -6 7999.83  182.72
   1  -2  -6 8043.66  182.24
   1   2   6 7902.73  177.63
   1   2   6 7502.28  210.15
   2  -2  -6  161.08   11.27
  -2   2  -6  142.51   11.30
   2   2   6  169.67   11.87
   2   2   6  181.00   14.60
  -2  -2   6  164.14   14.00
  -3  -2   6 1456.74   51.99
   3  -2  -6 1639.59   45.35
   3  -2  -6 1525.98   39.66
  -3   2  -6 1559.90   45.37
   3   2   6 1480.38   44.10
  -4   2  -6  329.66   18.74
   4  -2  -6  402.95   17.01
   4   2   6  308.75   18.93
  -4  -2   6  357.03   22.72
  -4   2  -6  379.12   16.37
   4  -2  -6  390.17   18.95
   5  -2  -6 1017.96   33.97
   5   2   6 1050.17   38.59
  -5   2  -6 1093.90   37.29
  -5  -2   6 1019.56   44.17
  -5   2  -6 1052.00   36.24
   6   2   6  169.27   17.36
  -6   2  -6  173.19   14.27
   6  -2  -6  166.53   14.73
  -6   2  -6  147.59   14.69
  -6  -2   6  162.57   19.31
   7  -2  -6    8.08   10.87
  -7  -2   6   14.73   17.59
  -7   2  -6   29.20   13.66
  -7   2  -6    5.02    7.74
   7   2   6    8.57   12.56
  -8   2  -6   90.28   14.97
  -8   2  -6  158.18   22.28
  -8  -2   6   83.90   24.74
   8  -2  -6  112.09   18.49
   8   2   6  102.72   20.83
   8  -2  -6  119.46   14.99
   9  -2  -6   73.33   14.87
   9   2   6   65.36   20.62
   9  -2  -6   88.65   18.24
  -9  -2   6   33.62   22.15
  -9   2  -6   71.77   15.39
  10  -2  -6   76.81   18.32
 -10  -2   6   26.90   19.98
  10   2   6   78.73   21.95
  11  -2  -6   65.84   18.39
 -11  -2   6   22.15   22.42
  11   2   6   54.78   20.52
 -12  -2   6  -12.58   19.65
  12   2   6   -4.74   19.14
  12  -3   6   -1.38   22.21
  12   3  -6   -3.49   17.60
 -11  -3  -6   67.34   30.98
 -11   3   6   62.71   28.91
  11   3  -6   37.14   20.27
  11  -3   6   50.36   20.81
 -10   3   6   70.43   28.84
  10  -3   6   39.23   19.19
 -10  -3  -6   79.91   28.53
  10   3  -6   45.91   18.87
   9   3  -6   62.90   19.29
   9  -3   6  139.49   25.12
  -9  -3  -6  122.74   29.04
  -9   3   6  108.72   27.56
   8   3  -6   54.07   18.46
  -8   3   6   71.29   22.49
   8  -3   6   55.98   17.53
  -8  -3  -6   81.66   22.20
  -8   3   6   48.85   12.91
  -7  -3  -6  234.97   22.58
   7  -3   6  284.04   21.84
   7   3  -6  245.11   20.84
  -7   3   6  299.05   20.66
  -7   3   6  244.44   23.31
  -6  -3  -6   55.78    8.26
  -6   3   6   74.15   18.85
  -6  -3  -6   54.86   18.74
  -6   3   6   32.43   10.21
   6   3  -6   77.92   16.11
   6   3  -6   57.65    6.98
   5   3  -6   68.42   14.20
  -5  -3  -6   53.76    7.68
  -5   3   6   99.94   18.80
  -5  -3  -6   79.36   17.27
  -5   3   6   53.84   10.55
   5  -3   6   74.82   13.98
   5   3  -6   54.84    6.34
   4   3  -6  872.89   32.70
  -4   3   6  856.71   32.39
   4  -3   6  879.78   32.42
  -4  -3  -6  885.58   37.57
  -4  -3  -6  909.58   27.64
  -4   3   6  907.35   37.49
   4   3  -6  907.57   25.45
   3   3  -6  794.53   22.79
  -3  -3  -6  778.59   24.52
   3  -3   6  793.26   28.23
   3   3  -6  805.16   29.23
  -3   3   6  685.51   32.11
  -2   3   6  719.37   30.69
   2   3  -6  625.82   26.03
  -2  -3  -6  776.86   23.54
   2   3  -6  716.99   21.91
   2  -3   6  761.87   25.96
   1  -3   6 1270.50   38.14
  -1  -3  -6 1314.34   37.21
   1   3  -6 1365.62   36.81
   1   3  -6 1371.58   39.36
  -1   3   6 1358.96   45.56
   0   3  -6  184.38   11.54
   0  -3   6  167.05   10.11
   0   3   6  163.85    8.67
   0   3   6  153.35   14.39
   0  -3  -6  170.72   10.80
   1   3   6 1226.99   44.46
   1   3   6 1296.21   35.19
   1  -3  -6 1264.11   37.88
  -1   3  -6 1390.72   39.19
  -1  -3   6 1335.67   42.29
  -2  -3   6  711.12   30.02
   2   3   6  762.74   25.46
  -2   3  -6  778.49   27.16
   2   3   6  765.02   31.46
   2  -3  -6  722.21   26.43
   3  -3  -6  748.56   28.62
   3   3   6  741.33   28.13
  -3  -3   6  846.74   33.89
  -3   3  -6  814.53   29.83
   3  -3  -6  774.47   23.25
  -4   3  -6  905.97   33.33
   4  -3  -6  943.98   28.33
   4   3   6  913.39   33.45
  -4  -3   6  811.09   37.62
   5  -3  -6  106.80   12.63
  -5   3  -6   60.76   11.36
   5   3   6   77.04   14.51
  -5  -3   6   69.68   18.42
  -6   3  -6   80.24   13.80
  -6  -3   6   59.39   19.39
   6  -3  -6   47.28   11.73
   6   3   6   51.14   15.34
  -6   3  -6   64.01   11.97
  -7   3  -6  262.69   20.43
  -7  -3   6  281.43   25.67
  -7   3  -6  281.98   18.65
   7   3   6  272.93   23.59
   7  -3  -6  249.22   19.02
   8  -3  -6   71.01   16.47
  -8  -3   6   66.96   25.41
  -8   3  -6   67.67   14.01
   8   3   6   59.28   20.07
   9  -3  -6  111.58   20.50
  -9   3  -6  124.68   19.42
   9   3   6   77.42   21.94
  -9  -3   6   92.58   27.38
 -10   3  -6   51.37   15.74
  10   3   6   42.37   20.55
 -10  -3   6    4.53   19.19
  10  -3  -6   39.13   18.07
  10  -3  -6   30.72   13.26
  11   3   6   38.74   18.94
 -11  -3   6   15.71   22.33
 -12  -3   6    5.01   22.73
  12   3   6    2.26   17.13
  12   4  -6   14.47   20.87
 -12  -4  -6   35.98   34.37
  12  -4   6   39.24   23.78
  11  -4   6  147.54   27.10
  11   4  -6  109.68   25.48
 -11   4   6  256.92   41.36
 -11  -4  -6  169.74   37.39
 -10  -4  -6   -6.23   24.23
 -10   4   6   51.36   26.76
  10  -4   6   11.14   16.67
  10   4  -6   12.25   17.48
  -9   4   6   61.01   27.14
  -9  -4  -6   78.56   27.10
   9   4  -6   53.64   18.97
  -9   4   6   46.10   13.56
   9  -4   6   63.47   19.10
  -8   4   6    5.83    8.24
  -8  -4  -6   19.09   20.20
  -8   4   6   26.08   19.56
   8   4  -6    7.74   14.42
   8  -4   6   14.33   13.88
  -7   4   6  356.91   26.76
  -7   4   6  319.80   22.58
   7   4  -6  312.13   24.24
  -7  -4  -6  346.17   27.56
   7  -4   6  347.06   24.20
  -6  -4  -6  152.20   18.61
   6   4  -6  196.93   22.23
   6  -4   6  186.03   20.67
  -6   4   6  160.50   18.43
  -6   4   6  153.48   15.75
  -5  -4  -6  179.41   19.09
   5  -4   6  223.73   17.77
  -5  -4  -6  211.62   11.46
   5   4  -6  211.64    9.00
  -5   4   6  218.38   17.05
  -5   4   6  195.59   18.85
   5   4  -6  218.97   18.67
   4  -4   6  561.56   25.52
  -4  -4  -6  619.13   31.10
  -4  -4  -6  598.31   20.17
   4   4  -6  579.45   17.77
  -4   4   6  584.91   29.52
  -4   4   6  630.12   27.36
   4   4  -6  568.52   26.79
  -3   4   6  499.28   25.89
  -3  -4  -6  453.11   17.22
   3  -4   6  486.48   21.92
   3   4  -6  496.84   15.95
  -3   4   6  461.67   22.05
   3   4  -6  455.31   22.85
  -2  -4  -6  512.54   18.65
  -2   4   6  535.15   26.42
   2   4  -6  455.37   22.45
   2   4  -6  544.63   18.01
   2  -4   6  490.88   21.88
  -1   4   6  492.08   24.73
  -1  -4  -6  478.29   18.65
   1  -4   6  502.73   21.27
   1   4  -6  511.71   18.64
   1   4  -6  479.95   22.16
   0   4   6   21.71    6.56
   0  -4   6   33.13    8.28
   0   4  -6   24.61    5.92
   0   4   6   27.86   12.19
   0  -4  -6   21.63    6.53
  -1   4  -6  498.79   21.31
   1  -4  -6  463.29   20.30
  -1  -4   6  525.05   22.40
   1   4   6  507.01   25.66
   1   4   6  490.39   18.66
   2   4   6  472.58   20.48
   2  -4  -6  496.58   22.15
   2  -4  -6  501.07   15.88
  -2  -4   6  480.23   24.13
  -2   4  -6  535.05   22.53
   2   4   6  499.27   25.93
   3   4   6  464.47   21.55
  -3  -4   6  475.75   26.16
  -3   4  -6  535.53   23.55
   3  -4  -6  487.69   16.99
  -4   4  -6  605.16   27.32
   4  -4  -6  622.86   21.66
   4   4   6  584.91   26.43
  -4  -4   6  569.80   30.84
   5   4   6  195.51   17.54
  -5  -4   6  208.41   19.97
  -5   4  -6  234.61   17.63
   5  -4  -6  244.37   14.99
   6   4   6  216.72   23.30
   6  -4  -6  129.98   13.52
  -6  -4   6  208.08   28.45
  -6   4  -6  135.39   12.17
  -6   4  -6  159.38   17.20
  -7  -4   6  359.26   29.27
   7   4   6  319.78   25.31
  -7   4  -6  326.33   23.61
   7  -4  -6  344.24   20.59
   8  -4  -6   14.32   13.23
  -8  -4   6   -6.32   19.15
  -8   4  -6    4.48    9.35
   8   4   6   -0.14   14.61
  -9   4  -6   57.84   15.86
   9  -4  -6   51.85   17.74
   9   4   6   45.81   19.48
  -9  -4   6   41.71   24.91
  10  -4  -6   12.59   17.02
  10   4   6   16.96   15.56
 -10  -4   6    2.98   20.53
 -10   4  -6   16.60   12.31
 -11  -4   6   16.16   19.63
  11   4   6   87.72   24.28
  12   4   6   33.87   20.51
 -12  -4   6    6.13   19.57
  12  -5   6  176.29   34.16
  12   5  -6   86.35   26.25
 -12  -5  -6  142.57   39.56
  11   5  -6   16.32   19.38
  11  -5   6   21.67   20.59
 -11  -5  -6   10.28   29.76
  10   5  -6   40.41   20.92
 -10  -5  -6   59.36   29.98
  10  -5   6   49.97   20.89
 -10   5   6   98.96   28.60
   9   5  -6   71.69   19.88
  -9   5   6  130.71   19.52
   9  -5   6  137.51   23.15
  -9   5   6  151.02   29.84
  -9  -5  -6   99.92   31.06
   8   5  -6  486.49   31.92
   8  -5   6  501.02   30.61
  -8   5   6  526.46   30.53
  -8  -5  -6  500.48   35.39
  -8   5   6  474.77   32.41
   7   5  -6   10.55   14.29
  -7   5   6   14.08   15.36
  -7   5   6   25.46   11.22
  -7  -5  -6   37.68   21.10
   7  -5   6   31.56   14.37
  -6   5   6  789.82   39.02
   6   5  -6  832.13   37.53
   6  -5   6  864.27   36.35
  -6   5   6  805.55   36.30
  -6  -5  -6  813.97   41.87
  -5   5   6  159.91   18.24
  -5  -5  -6  170.34   19.27
   5  -5   6  166.29   16.19
  -5   5   6  188.15   16.90
   5   5  -6  175.54   18.22
  -5  -5  -6  182.43   10.14
  -4   5   6  151.31   16.23
  -4  -5  -6  145.88    9.44
  -4   5   6  138.12   16.24
   4   5  -6  138.26    7.37
  -4  -5  -6  226.30   20.32
   4  -5   6  163.79   17.25
   4   5  -6  211.37   21.10
  -3  -5  -6   88.21    7.89
   3   5  -6  125.85   16.42
  -3   5   6  140.46   20.10
   3   5  -6  101.46    7.39
   3  -5   6   98.53   13.63
  -2  -5  -6  340.25   14.92
  -2   5   6  282.68   20.38
   2  -5   6  295.90   17.46
   2   5  -6  327.56   14.34
   2   5  -6  318.89   19.20
   1   5  -6   96.06   14.05
   1   5  -6   68.93    8.24
   1  -5   6   78.06   12.30
  -1  -5  -6   55.64    7.68
  -1   5   6   67.54   15.10
   0   5  -6   36.84    7.86
   0  -5   6   61.76   10.86
   0   5   6   44.44    7.96
   0   5   6   43.37   14.04
   0  -5  -6   32.07    7.32
  -1  -5   6   91.01   13.43
   1   5   6   66.32   10.44
   1   5   6   59.79   15.30
   1  -5  -6   51.96    8.78
  -1   5  -6   60.16    9.05
  -2   5  -6  306.96   18.07
   2   5   6  326.44   17.26
   2   5   6  312.25   21.99
   2  -5  -6  351.68   14.05
  -2  -5   6  379.09   21.68
  -3  -5   6  124.23   19.75
   3   5   6  107.72   19.77
   3   5   6  102.89   13.75
   3  -5  -6   96.86    8.09
  -3   5  -6   97.33   13.05
   4  -5  -6  152.59   11.11
  -4   5  -6  140.04   15.62
  -4  -5   6  173.80   23.55
   4   5   6  186.94   18.94
  -5  -5   6  158.53   19.01
   5   5   6  176.43   17.20
   5  -5  -6  164.66   13.19
  -5   5  -6  167.16   16.24
  -6   5  -6  800.02   36.23
   6  -5  -6  785.16   30.13
  -6  -5   6  782.28   41.71
   6   5   6  828.35   37.03
  -7   5  -6   33.05   11.03
  -7  -5   6    2.65   16.81
   7  -5  -6   21.38   11.54
   7   5   6   26.42   15.32
  -8  -5   6  495.92   36.97
  -8   5  -6  539.39   31.78
   8  -5  -6  480.25   26.17
   8   5   6  519.25   33.14
   9  -5  -6   84.09   20.15
  -9   5  -6  109.59   20.31
  -9  -5   6   84.02   29.34
   9   5   6   92.80   22.62
 -10  -5   6   27.74   22.95
 -10   5  -6  103.25   20.66
  10   5   6   54.27   20.55
  11  -5  -6   44.44   16.97
 -11   5  -6   28.16   16.06
 -11  -5   6    7.13   21.06
  11   5   6   42.78   20.88
 -12  -5   6   47.28   24.59
  12   5   6   44.06   20.45
 -11  -6  -6    5.08   28.55
  11  -6   6    4.09   20.09
  11   6  -6   11.64   19.37
 -10   6   6    3.53   12.58
 -10  -6  -6    1.98   26.33
  10   6  -6   -2.21   17.23
  10  -6   6   -4.69   17.60
   9   6  -6   42.71   19.74
   9  -6   6   56.46   18.94
  -9  -6  -6   74.29   29.38
  -9   6   6   91.24   26.28
  -9   6   6   33.21   14.90
  -8  -6  -6   14.79   21.37
   8   6  -6   -4.72   15.21
  -8   6   6   -2.87   17.15
  -8   6   6   11.65   10.07
   8  -6   6   12.95   14.55
   7  -6   6   79.61   17.78
  -7  -6  -6   69.50   23.84
   7   6  -6   60.90   18.86
  -7   6   6   49.55   13.65
  -7   6   6   68.46   20.78
  -6  -6  -6  209.36   29.88
   6  -6   6  193.26   23.03
   6   6  -6  191.43   24.44
  -6   6   6  200.67   26.10
  -6   6   6  138.57   18.02
  -5   6   6  177.47   18.89
   5  -6   6  162.61   16.55
  -5  -6  -6  169.38   20.16
   5   6  -6  229.67   24.30
  -5   6   6  169.70   17.69
   4   6  -6  211.63   22.25
   4   6  -6  147.23    7.51
  -4   6   6  171.18   17.92
  -4   6   6  144.01   17.47
  -4  -6  -6  173.71   25.02
   4  -6   6  140.94   14.63
  -4  -6  -6  148.11    9.62
   3   6  -6  571.18   18.84
   3  -6   6  533.12   25.22
  -3   6   6  536.19   26.23
  -3  -6  -6  576.66   20.66
  -3   6   6  572.57   30.09
   3   6  -6  566.42   27.64
   2   6  -6 1226.82   41.48
  -2   6   6 1132.07   40.29
   2  -6   6 1178.85   39.46
   2   6  -6 1188.68   34.56
  -2  -6  -6 1172.67   35.63
  -2   6   6 1196.93   46.01
   1  -6   6  628.98   24.70
  -1   6   6  624.06   31.16
   1   6  -6  655.58   24.06
  -1  -6  -6  717.22   24.80
   1   6  -6  635.67   28.29
   0  -6   6  628.51   26.26
   0  -6  -6  620.89   24.43
   0   6   6  661.43   23.42
   0   6   6  609.38   30.93
   0   6  -6  626.53   24.76
  -1  -6   6  657.44   28.57
   1   6   6  658.57   24.72
   1  -6  -6  685.99   27.54
  -1   6  -6  628.60   26.40
  -2  -6   6 1177.60   44.98
   2  -6  -6 1172.07   33.54
   2   6   6 1144.02   47.42
  -2   6  -6 1157.28   40.54
   2   6   6 1215.56   38.70
  -3  -6   6  537.03   29.72
   3   6   6  518.13   30.40
   3  -6  -6  554.35   20.24
   3   6   6  532.77   24.88
  -3   6  -6  562.25   26.49
   4   6   6  139.32   15.17
  -4   6  -6  155.27   15.16
  -4  -6   6  210.14   25.74
   4  -6  -6  157.47   11.67
   5   6   6  205.51   21.67
  -5   6  -6  168.38   16.82
   5  -6  -6  155.30   12.89
  -5  -6   6  176.06   20.20
   6   6   6  182.95   23.31
  -6  -6   6  179.74   29.51
   6  -6  -6  134.54   13.47
  -6   6  -6  175.27   19.53
   7   6   6   69.36   19.97
  -7   6  -6   65.83   14.13
  -7  -6   6   73.90   26.48
   7  -6  -6   79.35   15.43
   8   6   6    2.04   16.50
  -8   6  -6   21.93   11.73
   8  -6  -6   25.06   13.67
  -8  -6   6   10.18   19.17
   9   6   6   32.27   19.05
  -9   6  -6   22.01   14.69
  -9  -6   6   -7.43   18.71
 -10  -6   6   -0.77   22.60
  10   6   6   -8.12   15.37
 -10   6  -6   -5.86   11.91
 -11   6  -6   19.16   18.55
 -11  -6   6    1.51   19.31
  11   6   6  -24.80   14.11
  11  -6  -6   24.03   15.76
 -11  -7  -6   23.71   33.52
  11   7  -6    8.24   21.60
  11  -7   6   52.77   23.31
 -10   7   6   55.90   16.43
  10  -7   6   61.51   23.21
 -10  -7  -6   34.48   30.33
  10   7  -6   28.16   21.18
   9   7  -6  -12.82   15.76
   9  -7   6   -9.24   16.02
  -9  -7  -6  -21.24   23.10
  -9   7   6    8.65   12.94
  -8  -7  -6    1.18   20.35
  -8   7   6   -7.59    9.18
   8  -7   6   -3.04   15.00
   8   7  -6    8.49   15.96
  -8   7   6  -12.27   18.95
  -7   7   6   65.39   15.10
   7  -7   6   61.58   17.81
   7   7  -6   65.18   20.63
  -7  -7  -6   72.58   26.51
  -7   7   6   70.01   21.84
  -6   7   6   45.81   12.72
   6  -7   6   48.87   15.83
  -6   7   6   35.54   16.89
   6   7  -6   16.43   15.99
  -6  -7  -6   45.34   20.82
   5  -7   6  246.25   19.99
  -5   7   6  283.46   21.85
   5   7  -6  248.07   22.37
  -5  -7  -6  267.43   25.04
  -5   7   6  251.09   22.61
   4  -7   6  183.85   19.44
   4   7  -6  169.77   21.36
  -4   7   6  152.03   18.50
  -4  -7  -6  122.06    9.83
  -4  -7  -6  170.85   25.63
  -4   7   6  135.32   17.44
   3   7  -6  101.05   17.14
   3  -7   6  103.16   15.40
  -3  -7  -6   87.13    9.30
  -3   7   6  124.95   21.07
   3   7  -6   71.34    7.59
  -3   7   6   84.79   12.97
   2   7  -6  256.85   20.14
  -2   7   6  228.11   20.37
  -2   7   6  269.18   18.26
   2   7  -6  233.92   13.16
   2  -7   6  251.52   17.88
  -2  -7  -6  260.96   14.45
   1  -7   6  660.95   26.37
   1   7  -6  596.06   28.83
  -1  -7  -6  674.40   25.13
  -1   7   6  653.58   32.62
   1   7  -6  623.35   24.22
   0  -7  -6  369.50   19.50
   0   7  -6  440.17   20.58
   0   7   6  489.67   27.11
   0   7   6  371.19   18.74
   0  -7   6  384.14   20.76
  -1  -7   6  588.05   27.87
   1  -7  -6  602.44   26.50
   1   7   6  620.69   32.50
   1   7   6  616.66   24.99
  -1   7  -6  593.98   26.53
   2   7   6  237.77   22.04
  -2   7  -6  258.68   17.75
  -2  -7   6  244.00   19.07
   2   7   6  250.23   17.11
   2  -7  -6  235.70   13.74
   3  -7  -6  112.78   11.63
  -3   7  -6   94.14   14.25
  -3  -7   6  129.59   20.67
   3   7   6   85.97   14.92
  -4  -7   6  210.60   27.56
   4  -7  -6  122.19   11.56
  -4   7  -6  160.34   17.89
   4   7   6  187.56   20.70
   5  -7  -6  302.77   17.84
   5   7   6  257.17   21.31
  -5   7  -6  271.16   22.08
  -5  -7   6  264.08   24.52
   6  -7  -6   36.77   12.17
   6   7   6   39.37   16.92
  -6  -7   6   43.85   21.80
  -6   7  -6   37.51   11.80
  -7   7  -6   60.67   14.96
  -7  -7   6   53.70   23.43
   7   7   6   52.54   20.55
   7  -7  -6   74.89   15.61
  -8   7  -6    2.20   10.22
  -8  -7   6    8.63   19.68
   8   7   6    5.57   15.29
  -9  -7   6  -14.94   22.42
  -9   7  -6    2.01   12.83
   9   7   6   27.87   18.45
  10   7   6   66.32   20.62
 -10  -7   6   19.81   20.97
 -10   7  -6   73.28   19.75
 -11  -7   6    0.30   21.67
  11   7   6   21.18   18.89
 -11   7  -6   17.16   18.19
  11   8  -6   72.81   26.90
  11  -8   6  117.70   28.81
 -11  -8  -6   62.02   32.86
 -10   8   6    5.29   13.43
  10   8  -6    0.90   21.88
  10  -8   6   -0.39   20.71
 -10  -8  -6    9.91   25.82
   9   8  -6   70.69   24.35
   9  -8   6   96.47   23.61
  -9  -8  -6   32.30   24.87
  -9   8   6   65.54   19.31
  -8   8   6   55.40   23.35
  -8  -8  -6   19.15   23.58
   8  -8   6   40.37   18.08
   8   8  -6   22.79   18.04
  -8   8   6   50.83   15.73
  -7   8   6   28.05   13.82
   7   8  -6   24.57   19.56
   7  -8   6   26.64   16.12
  -7  -8  -6   31.29   25.09
  -7   8   6   32.65   19.63
  -6   8   6  101.74   18.68
   6  -8   6  161.70   22.30
  -6   8   6  169.25   26.46
  -6  -8  -6  140.49   28.85
   6   8  -6  111.38   22.53
  -5   8   6  251.76   22.56
  -5  -8  -6  212.61   24.33
   5   8  -6  219.20   22.29
  -5   8   6  215.38   22.15
   5  -8   6  222.90   20.05
   4  -8   6   50.23   14.01
  -4   8   6   64.14   13.54
   4   8  -6   71.89   17.50
  -4  -8  -6   62.25   20.54
  -4   8   6   73.27   19.59
   3   8  -6   32.89    6.14
  -3  -8  -6   47.34    8.09
   3  -8   6   55.64   13.70
  -3   8   6   27.91    9.93
   3   8  -6   34.62   14.31
  -3   8   6   32.52   16.28
   2  -8   6  218.59   17.94
  -2  -8  -6  199.68   13.61
   2   8  -6  222.05   13.25
  -2   8   6  220.09   18.13
  -2   8   6  204.13   20.36
   2  -8   6  229.36   15.23
   2   8  -6  234.71   19.84
   1   8  -6  718.77   32.79
   1  -8   6  709.33   29.30
  -1   8   6  697.67   35.67
  -1  -8  -6  698.22   27.26
   1   8  -6  711.94   27.37
   0   8  -6  314.84   18.38
   0   8   6  280.88   17.45
   0  -8  -6  288.63   17.77
   0   8   6  316.11   23.87
   0  -8   6  303.15   18.93
   1   8   6  653.79   27.71
  -1  -8   6  704.54   32.57
   1   8   6  719.96   36.98
   1  -8  -6  731.21   30.95
  -1   8  -6  705.64   29.95
   2   8   6  227.30   17.52
   2  -8  -6  229.40   14.41
   2   8   6  219.63   23.12
  -2  -8   6  222.74   18.81
  -2   8  -6  226.74   18.02
   3   8   6   25.15   12.88
  -3   8  -6   28.87    9.70
   3  -8  -6   46.97    9.70
  -3  -8   6   37.69   16.82
   4   8   6   59.89   16.02
  -4  -8   6   74.13   20.86
  -4   8  -6   60.82   12.85
   4  -8  -6   59.51   11.19
   5   8   6  231.32   21.79
  -5  -8   6  237.42   24.87
   5  -8  -6  247.90   17.01
  -5   8  -6  228.53   21.10
  -6  -8   6  134.98   28.47
   6   8   6  148.01   24.26
  -6   8  -6  132.53   18.85
   7   8   6   23.50   18.57
  -7   8  -6   34.83   14.74
  -7  -8   6   42.35   22.75
   8   8   6   27.75   19.39
  -8  -8   6    3.27   18.22
  -8   8  -6   31.47   13.74
  -9  -8   6   30.51   20.01
   9   8   6   69.06   23.79
  -9   8  -6   67.04   20.23
  10   8   6    5.75   19.00
 -10  -8   6    4.51   16.69
 -10   8  -6   12.61   14.61
 -11   8  -6  123.97   26.45
  11   8   6   32.57   21.07
 -11  -8   6   35.00   23.65
 -10  -9  -6    5.61   25.92
  10  -9   6   50.35   23.94
  10   9  -6   20.18   19.26
 -10   9   6   14.32   14.45
  -9  -9  -6   22.92   24.37
   9  -9   6   59.49   22.03
   9   9  -6   46.73   22.40
  -9   9   6   62.16   18.60
  -8  -9  -6   -1.68   16.90
   8  -9   6    5.17   15.29
   8   9  -6   21.53   19.48
  -8   9   6    5.33   11.40
  -7  -9  -6   66.95   25.78
  -7   9   6  103.24   20.58
  -7   9   6  131.94   27.72
   7   9  -6   97.73   24.66
   7  -9   6  101.26   21.07
  -6   9   6  217.61   30.71
   6   9  -6  161.88   26.70
  -6   9   6  151.23   21.50
   6  -9   6  169.66   23.82
  -6  -9  -6  126.07   30.73
  -5   9   6  400.49   28.98
   5   9  -6  355.59   29.17
   5  -9   6  363.32   24.77
  -5  -9  -6  357.88   31.22
  -5   9   6  419.59   28.86
  -4  -9  -6  242.66   33.37
   4   9  -6  125.76   22.40
   4  -9   6  162.03   20.53
  -4   9   6  231.03   29.14
  -4   9   6  148.31   19.57
  -3   9   6    6.14    9.22
   3  -9   6    2.76   11.67
   3   9  -6   11.19   13.75
  -3   9   6   11.93   15.25
  -3  -9  -6   -2.51    5.33
   3   9  -6    3.12    5.24
   2  -9   6  284.93   18.47
  -2   9   6  263.34   23.03
   2   9  -6  271.29   22.29
   2  -9   6  244.80   19.66
  -2   9   6  228.58   19.33
   2   9  -6  278.45   15.59
  -1  -9  -6  107.71   11.91
  -1   9   6  200.67   26.39
   1   9  -6  129.01   11.97
   1  -9   6  142.70   14.65
   0  -9  -6   -0.50    6.16
   0   9   6   22.73   10.80
   0  -9   6    0.21   10.69
   0   9  -6   -6.81    6.03
   1   9   6  154.84   17.82
   1   9   6  163.61   26.38
  -1   9  -6  123.78   13.59
   1  -9  -6  129.57   15.51
  -1  -9   6  128.81   15.97
   2   9   6  273.81   26.38
   2   9   6  273.93   19.98
  -2   9  -6  269.26   19.65
  -2  -9   6  262.20   21.26
  -3   9  -6   10.38    8.46
  -3  -9   6   23.11   15.65
   3   9   6    6.24   12.02
   3  -9  -6   10.93    9.08
   4  -9  -6  148.53   13.98
  -4   9  -6  138.74   18.35
  -4  -9   6  155.03   27.46
   4   9   6  193.95   23.79
  -5  -9   6  352.63   30.13
   5   9   6  391.03   27.91
  -5   9  -6  370.95   27.19
   6   9   6  144.32   25.79
  -6   9  -6  178.64   22.87
  -6  -9   6  130.70   30.00
   7   9   6   61.73   22.53
  -7  -9   6   53.93   24.63
  -7   9  -6  119.63   21.06
   8   9   6   18.75   19.55
  -8   9  -6    1.36   11.43
  -8  -9   6  -13.81   19.38
  -9  -9   6   22.00   19.45
  -9   9  -6   70.91   19.11
   9   9   6   35.62   21.23
 -10  -9   6   -1.24   17.55
  10   9   6  -17.93   20.94
 -10   9  -6   12.64   16.91
  10 -10   6   47.31   24.47
 -10 -10  -6   -2.22   23.88
 -10  10   6   -0.16   15.66
  10  10  -6    6.94   20.02
  -9  10   6    7.23   13.51
  -9 -10  -6   13.37   24.45
   9  10  -6   -0.72   19.24
   9 -10   6    3.26   19.55
   8  10  -6   32.51   18.74
  -8 -10  -6   -0.36   17.25
   8 -10   6   44.54   21.10
  -8  10   6   38.51   17.17
   7 -10   6   43.46   18.94
  -7 -10  -6   23.73   24.01
  -7  10   6   30.53   14.53
   7  10  -6   40.49   20.73
  -6  10   6    3.57   11.99
   6  10  -6   -6.33   16.51
   6 -10   6   -1.32   14.36
  -6 -10  -6    8.05   20.22
  -6  10   6   -4.64   18.72
  -5 -10  -6   -0.32   19.76
   5 -10   6   31.34   15.54
  -5  10   6   11.79   17.83
   5  10  -6   63.17   20.32
  -5  10   6    7.56   13.52
  -4  10   6  317.02   24.59
   4 -10   6  309.08   22.92
   4  10  -6  335.89   26.95
  -4 -10  -6  316.62   30.56
  -4  10   6  327.38   28.03
  -3 -10  -6  145.59   30.14
   3  10  -6  149.53   25.24
  -3  10   6  199.79   28.31
   3 -10   6  128.32   19.60
  -3  10   6  122.07   19.16
  -2  10   6    8.83   16.31
  -2  10   6   -5.43    9.34
   2  10  -6   -2.48    5.71
   2 -10   6    6.83   12.18
   2  10  -6   13.09   14.02
  -2 -10  -6  -10.66    5.84
  -1  10   6   36.30   18.92
  -1 -10  -6   34.20    9.29
   1  10  -6   11.62    8.08
   1 -10   6   38.56   14.33
   0 -10   6  132.90   16.07
   0  10  -6  145.25   14.12
   0 -10  -6  148.81   14.75
   0  10   6  231.04   29.96
   1 -10  -6   22.32    9.43
  -1 -10   6   38.53   15.41
  -1  10  -6   19.19    8.46
   1  10   6   45.89   13.64
   1  10   6   45.85   20.74
   2  10   6    2.92   18.71
   2 -10  -6    5.59    9.15
   2  10   6   -7.77   10.60
  -2 -10   6    7.14   13.45
  -2  10  -6    0.17    8.05
  -3  10  -6  133.81   17.44
   3  10   6  178.32   22.74
  -3 -10   6  163.02   26.61
   3 -10  -6  129.97   13.31
  -4  10  -6  354.74   26.36
  -4 -10   6  295.77   27.30
   4  10   6  344.40   27.25
  -5 -10   6   16.20   19.46
  -5  10  -6   15.83   11.51
   5  10   6   27.78   17.07
   6  10   6   42.74   21.16
  -6 -10   6   -0.72   20.85
  -6  10  -6    1.64   11.45
  -7  10  -6   19.12   12.35
  -7 -10   6   32.57   22.52
   7  10   6    4.44   21.17
  -8 -10   6   19.78   20.27
  -8  10  -6   39.13   17.80
   8  10   6    5.53   19.47
   9  10   6   -5.59   17.40
  -9 -10   6   -8.18   16.86
  -9  10  -6   -4.78   13.13
 -10  10  -6    2.41   14.73
 -10 -10   6    2.34   15.00
  10  10   6   11.06   19.52
   9  11  -6    0.11   18.02
  -9 -11  -6    3.46   18.42
   9 -11   6   11.49   21.78
  -9  11   6    4.01   14.76
   8 -11   6   12.58   19.23
  -8  11   6   12.39   15.91
  -8 -11  -6   -0.66   16.69
   8  11  -6    1.82   16.92
  -7  11   6   44.46   17.32
  -7 -11  -6    6.81   18.15
   7 -11   6   68.23   21.18
   7  11  -6   20.87   19.64
   6 -11   6  132.55   23.47
  -6  11   6  120.69   21.34
  -6 -11  -6   60.92   23.55
   6  11  -6   83.95   22.80
  -5  11   6  211.22   34.38
   5  11  -6  158.69   26.96
  -5 -11  -6  159.27   32.15
   5 -11   6  161.93   22.60
  -5  11   6   95.52   18.16
  -4  11   6  210.70   31.45
   4 -11   6  160.15   22.38
  -4 -11  -6  197.92   34.70
   4  11  -6  147.66   28.25
   3  11  -6  164.84   27.04
  -3  11   6  157.09   28.38
   3 -11   6  134.01   21.26
  -3 -11  -6  127.37   28.93
   2 -11   6  140.81   21.31
  -2  11   6  170.29   28.53
  -2 -11  -6  115.50   14.02
  -2  11   6   83.93   15.17
   2  11  -6  135.05   24.87
   1 -11   6  143.30   17.05
  -1  11   6  175.92   28.39
   1  11  -6  138.70   15.48
  -1 -11  -6  106.53   14.67
   0  11  -6   63.63   12.92
   0 -11   6   64.72   17.91
   0 -11  -6   48.59   11.53
   0  11   6   78.72   24.93
  -1  11  -6  138.56   17.46
   1  11   6  178.92   21.74
  -1 -11   6  186.23   25.88
   1  11   6  137.93   29.58
   1 -11  -6  128.05   16.77
  -2 -11   6  175.32   26.92
   2  11   6  145.13   30.71
   2 -11  -6  151.30   17.78
   2  11   6  157.14   21.64
  -2  11  -6  144.80   18.38
  -3  11  -6  162.57   20.33
  -3 -11   6  165.47   27.32
   3  11   6  139.17   21.94
   4  11   6   93.85   21.65
  -4  11  -6  206.33   23.56
  -4 -11   6  134.34   27.81
   5  11   6  117.21   22.43
  -5 -11   6   72.11   23.95
   6  11   6   61.49   19.62
  -6 -11   6   59.01   24.16
  -6  11  -6  131.50   22.98
   7  11   6   28.77   20.95
  -7 -11   6   35.10   22.46
  -7  11  -6   71.48   19.29
  -8  11  -6    3.34   14.35
   8  11   6   -7.81   23.03
  -8 -11   6    4.89   20.08
  -9 -11   6   -0.19   20.56
   9  11   6   48.04   26.22
  -9  11  -6    4.28   13.44
   9 -12   6   27.31   22.81
  -9 -12  -6   -1.02   16.65
  -9  12   6   12.21   15.43
   9  12  -6   -7.30   19.31
  -8  12   6    3.38   15.13
   8  12  -6    4.12   18.44
   8 -12   6   -3.47   18.96
  -8 -12  -6    6.04   20.63
  -7  12   6   11.43   15.12
  -7 -12  -6    6.59   15.85
   7  12  -6   12.90   17.87
   7 -12   6   36.79   19.36
   6  12  -6   30.33   18.99
  -6 -12  -6   17.33   23.23
   6 -12   6   42.65   18.92
  -6  12   6   45.18   17.63
   5  12  -6   -2.78   18.76
  -5 -12  -6    3.69   18.86
  -5  12   6    6.13   13.42
   5 -12   6    6.44   16.37
  -4  12   6   13.35   12.99
  -4 -12  -6   17.65   21.61
   4  12  -6    9.98   19.05
   4 -12   6   30.98   14.87
  -4  12   6   31.71   23.21
   3  12  -6   51.65   22.07
  -3  12   6   83.36   24.80
   3 -12   6   57.87   16.32
  -3 -12  -6   51.09   24.15
  -3  12   6   34.44   12.16
  -2  12   6   98.77   26.78
   2  12  -6   78.07   22.83
   2 -12   6   67.92   18.00
   1  12  -6    0.57    8.04
  -1 -12  -6    7.64    8.06
  -1  12   6   -4.55   18.07
   1 -12   6   -8.63   13.28
   0  12  -6  193.19   17.61
   0 -12   6  218.93   21.07
   0  12   6  182.76   30.81
   0 -12  -6  226.69   18.79
  -1 -12   6   -2.41   14.84
   1  12   6    5.96   13.54
  -1  12  -6    2.48    7.95
   1 -12  -6   -6.57    8.09
   1  12   6   16.05   21.92
  -2 -12   6  124.67   25.33
  -2  12  -6   84.64   16.70
   2  12   6   92.81   20.61
  -3 -12   6   78.58   24.18
  -3  12  -6   59.19   15.99
   3  12   6   70.43   19.98
  -4  12  -6   25.83   13.24
   4  12   6   16.46   15.54
  -4 -12   6   12.24   18.90
  -5  12  -6   11.84   14.14
   5  12   6   28.77   18.33
  -5 -12   6   21.01   21.97
  -6 -12   6   13.90   22.68
   6  12   6   27.33   18.50
  -6  12  -6   42.37   17.56
  -7  12  -6   -0.25   13.40
  -7 -12   6   10.61   22.39
   7  12   6   20.85   21.12
  -8 -12   6   -7.87   21.25
   8  12   6    3.43   20.71
  -8  12  -6   19.45   14.93
  -9 -12   6   11.95   18.93
  -9  12  -6   43.70   17.88
  -8  13   6   10.28   16.28
   8 -13   6   22.63   23.92
  -8 -13  -6   -3.09   15.45
   8  13  -6   13.42   18.26
   7 -13   6   14.42   19.89
   7  13  -6   17.00   19.31
  -7  13   6   30.08   17.95
  -7 -13  -6   13.24   18.92
   6  13  -6   20.43   19.51
  -6  13   6   38.70   17.77
   6 -13   6   55.71   20.54
  -6 -13  -6    2.94   19.56
   5 -13   6  277.62   24.78
  -4 -13  -6   37.49   21.38
   4  13  -6   52.63   23.16
  -4  13   6   68.45   29.26
   4 -13   6   61.89   17.59
  -4  13   6    9.10   10.53
   3  13  -6   74.37   25.08
  -3  13   6   40.67   13.97
  -3 -13  -6   48.43   25.12
  -3  13   6  113.01   29.13
   3 -13   6   61.51   17.98
   2 -13   6    5.78   13.85
  -2  13   6   17.67   23.50
   1 -13   6   75.71   20.18
  -1  13   6   72.53   28.36
   0  13  -6    9.03   10.51
   0 -13  -6    0.18    8.39
   0  13   6    9.59   22.54
  -1 -13   6   94.84   24.57
   1  13   6   78.98   29.15
  -1  13  -6   92.81   16.64
   1 -13  -6   88.33   15.69
  -2  13  -6    5.84   10.82
   2  13   6    9.35   18.52
  -2 -13   6   -0.17   17.61
   2 -13  -6    7.06    9.09
  -3  13  -6  103.51   19.04
   3  13   6   82.49   21.39
  -3 -13   6   94.72   24.88
  -4  13  -6   76.30   18.75
  -4 -13   6   32.15   21.51
   4  13   6   53.19   21.06
  -5  13  -6  313.76   28.63
  -6  13  -6   71.42   21.06
  -6 -13   6   18.26   22.80
   6  13   6   40.79   20.43
   7  13   6    5.05   19.40
  -7 -13   6   20.88   24.87
  -7  13  -6    8.16   16.31
  -8 -13   6   33.57   24.97
  -8  13  -6    3.10   18.22
   8  13   6   -6.62   19.99
  -7 -14  -6   -3.37   17.52
   7  14  -6   34.87   21.19
   7 -14   6   73.91   24.18
  -7  14   6   62.42   23.91
   6  14  -6  -15.87   17.36
   6 -14   6   10.18   19.88
  -6  14   6   -0.53   16.55
  -6 -14  -6   12.35   18.94
   5 -14   6   51.27   19.52
  -5 -14  -6   20.16   21.30
  -5  14   6   23.98   13.43
   5  14  -6   49.17   25.14
  -4 -14  -6   31.58   23.70
   4  14  -6    5.44   23.73
  -4  14   6    6.54   10.92
   4 -14   6   32.28   15.92
   3 -14   6   25.35   16.74
  -3 -14  -6   24.55   22.38
  -3  14   6   83.06   30.07
   3  14  -6   36.92   23.47
   2 -14   6    7.17   15.90
  -2  14   6    3.14   23.98
  -2 -14  -6   -3.09   18.53
  -1  14   6   36.30   24.61
   1 -14   6   45.58   17.25
   0  14  -6  210.39   21.70
   0  14   6  153.85   32.37
   0 -14  -6  234.63   20.30
  -1  14  -6   48.47   15.43
   1  14   6   44.04   26.24
   1 -14  -6   47.41   12.73
   2  14   6    7.90   18.88
  -2  14  -6    9.25   13.18
   2 -14  -6    3.46    8.45
  -2 -14   6   10.62   20.01
  -3  14  -6   36.08   16.49
  -3 -14   6   49.86   23.07
   3  14   6   30.30   18.68
  -4 -14   6   21.89   19.77
  -4  14  -6   51.19   18.09
  -5  14  -6   99.32   23.25
  -5 -14   6   33.21   24.07
   5  14   6   44.75   21.17
  -6  14  -6    6.06   15.30
  -6 -14   6    7.30   20.87
   6  14   6    2.25   18.93
  -7  14  -6   76.76   22.56
  -7 -14   6   77.32   31.52
  -6 -15  -6   15.28   21.10
   6 -15   6   52.51   22.72
   6  15  -6   22.20   24.35
  -5 -15  -6   14.17   22.87
   5  15  -6   67.76   26.48
   5 -15   6  121.66   23.53
  -4 -15  -6   19.05   23.57
   4 -15   6   70.07   20.55
   4  15  -6   90.51   30.92
   3 -15   6   80.20   22.01
  -3 -15  -6   58.19   27.82
  -2 -15  -6    0.83   21.38
  -2  15   6    4.06   23.19
   2 -15   6    8.69   15.72
  -1  15   6   53.00   31.65
   1 -15   6   64.45   20.06
   1 -15  -6   94.93   15.57
  -1  15  -6  113.20   21.29
   2 -15  -6   13.21   11.26
   2  15   6    0.91   20.78
   3 -15  -6  156.55   21.07
  -3  15  -6  148.88   25.92
   3  15   6   78.58   24.72
  -3 -15   6   61.76   24.07
  -4  15  -6   86.60   23.15
   4  15   6   29.51   19.81
   4 -15  -6  106.18   18.43
  -4 -15   6   24.88   20.76
   5  15   6   43.16   19.64
  -5  15  -6  168.27   27.77
  -5 -15   6   60.60   24.32
  -6  15  -6   89.58   24.76
  -6 -15   6   40.08   24.46
   6  15   6    6.23   17.42
  -4 -16  -6    0.08   22.63
   4 -16   6   27.65   17.92
   3 -16   6   20.07   17.28
  -3 -16  -6  -11.95   23.53
  -2 -16  -6   17.36   23.00
   2 -16   6   34.53   18.73
  -1  16   6   17.11   26.97
   1 -16   6   11.52   19.45
  -1 -16  -6    2.60   22.81
  -2  16  -6   43.09   17.68
   2 -16  -6   78.12   15.44
  -3  16  -6   32.29   20.58
   3 -16  -6    6.09   11.05
   3  16   6   14.53   22.71
  -4  16  -6   17.82   20.52
  -4 -16   6   17.57   22.86
   4  16   6   22.10   22.89
   4 -16  -6   21.72   13.36
  -2 -17  -6  -13.18   22.78
   2 -17   6   68.67   21.73
  -1 -17  -6   33.54   28.65
   1 -17   6   14.05   16.85
   0 -17   6   47.95   20.73
   0 -17  -6   33.77   24.82
   2 -17  -6    6.76   10.27
   0   0   7    6.26    5.13
   0   0  -7    2.80    5.09
   0   0   7    7.32    8.54
   1   0  -7 1363.46   37.69
   1   0   7 1269.31   40.68
  -1   0   7 1385.94   43.84
   1   0   7 1340.39   35.49
   1   0  -7 1391.82   34.13
  -1   0  -7 1348.32   38.14
  -2   0   7 2199.36   67.37
   2   0  -7 2164.80   54.05
   2   0  -7 2210.89   57.17
   2   0   7 2179.93   56.26
   2   0   7 2293.29   63.82
  -2   0  -7 2180.18   57.91
  -3   0  -7   19.10    6.26
  -3   0  -7   29.12    9.41
   3   0  -7   19.69    6.23
  -3   0   7   40.25   13.07
   3   0   7   19.39    8.48
   3   0  -7   30.22    8.07
  -4   0   7   93.92   17.67
   4   0  -7   74.56    9.09
  -4   0  -7  102.07   13.79
   4   0   7   69.67   12.02
  -4   0  -7   57.51    8.75
   4   0  -7   76.34   11.22
  -5   0  -7 1465.18   49.16
  -5   0  -7 1406.66   43.83
  -5   0   7 1430.66   54.17
   5   0  -7 1426.37   42.77
   5   0  -7 1402.52   43.71
   5   0   7 1399.43   46.29
   6   0  -7  285.40   18.95
  -6   0  -7  303.71   20.21
  -6   0   7  320.77   24.18
   6   0  -7  318.92   17.34
   6   0   7  295.13   20.41
  -6   0  -7  300.71   17.83
   7   0  -7  156.38   13.77
  -7   0   7  224.98   30.45
  -7   0  -7  139.19   16.56
   7   0  -7  170.69   19.85
  -7   0  -7  138.95   13.84
   7   0   7  187.87   22.59
  -8   0  -7   30.50   10.42
  -8   0  -7   24.92   16.18
  -8   0   7   30.97   21.13
   8   0  -7   25.96    8.92
   8   0   7   31.22   15.91
   8   0  -7   31.97   14.80
   9   0  -7  245.42   21.70
   9   0   7  254.36   25.28
  -9   0   7  274.52   29.52
  -9   0  -7  277.62   24.57
  10   0  -7  248.41   24.30
  10   0   7  252.77   25.42
  11   0   7    2.55   16.04
 -11   0   7   -2.40   22.15
  11   0  -7    1.01   16.97
  12   0   7   35.61   19.91
  12   0  -7   75.23   25.40
 -12   0   7   22.39   24.80
  12  -1   7    8.14   17.67
  12   1  -7   10.94   18.34
 -12   1   7   18.00   22.39
 -11   1   7   43.58   23.63
  11  -1   7   54.50   20.81
  11   1  -7   64.83   20.43
 -10  -1  -7  135.98   28.95
 -10   1   7   56.09   25.78
  10   1  -7   99.06   22.53
  10  -1   7   91.43   23.51
  -9  -1  -7  178.99   27.31
   9  -1   7  128.29   22.27
   9   1  -7  123.23   21.32
  -9   1   7   75.87   24.99
   8  -1   7  145.88   23.06
  -8  -1  -7  151.72   15.88
  -8  -1  -7  161.79   25.81
   8   1  -7  122.23   19.60
  -8   1   7  130.44   27.85
   7  -1   7  201.40   22.79
  -7  -1  -7  148.32   13.91
   7   1  -7  154.07   12.50
  -7  -1  -7  143.89   17.13
  -7   1   7  210.08   28.67
   7   1  -7  210.38   22.37
   6   1  -7  253.29   18.29
  -6   1   7  246.60   22.17
  -6  -1  -7  250.16   19.61
   6   1  -7  261.13   15.23
   6  -1   7  227.73   18.80
  -6  -1  -7  248.07   15.82
  -5   1   7  234.76   19.84
  -5  -1  -7  201.62   13.44
   5   1  -7  175.84   12.21
   5   1  -7  160.42   14.29
  -5  -1  -7  188.63   16.56
   5  -1   7  153.12   15.09
  -4  -1  -7  893.97   34.45
   4   1  -7  863.57   30.65
  -4  -1  -7  895.57   29.70
   4  -1   7  888.58   32.11
   4   1  -7  910.50   28.64
  -4   1   7  897.24   37.79
  -3   1   7 1017.64   39.24
  -3  -1  -7 1034.19   31.84
   3  -1   7  998.90   33.23
   3   1  -7 1032.77   31.78
   3   1  -7 1065.75   30.88
  -3  -1  -7 1000.90   36.35
   2   1  -7 1123.79   31.61
  -2  -1  -7 1100.27   32.68
  -2   1   7 1029.47   39.01
   2   1  -7 1084.37   31.44
   2  -1   7 1092.08   32.45
   1   1  -7 1014.23   28.37
   1  -1   7 1002.82   28.80
   1  -1   7 1003.83   30.50
  -1   1   7  961.14   35.19
  -1  -1  -7 1007.45   29.86
   1   1  -7  958.53   28.93
   0  -1  -7 8298.17  193.05
   0   1   7 7902.85  188.50
   0  -1   7 8518.75  189.34
   0  -1   7 8523.86  221.35
   0   1   7 8724.56  223.34
   1  -1  -7  989.12   30.55
   1   1   7 1040.31   28.13
  -1  -1   7  955.08   34.26
   1   1   7 1063.32   34.82
  -1   1  -7 1030.29   31.14
   2  -1  -7 1072.00   27.72
  -2   1  -7 1097.71   33.31
   2  -1  -7 1102.03   32.65
   2   1   7 1024.83   31.30
   2   1   7 1085.15   36.56
  -2  -1   7 1019.46   37.82
   3   1   7 1033.74   32.92
   3  -1  -7 1064.77   29.32
  -3  -1   7  991.09   39.31
  -3   1  -7  935.42   32.01
  -3   1  -7 1024.34   33.05
   3  -1  -7 1050.96   32.51
   4  -1  -7  967.57   31.91
  -4   1  -7  902.54   31.99
   4   1   7  916.01   32.87
  -4   1  -7  933.68   32.37
   4  -1  -7  965.11   29.90
  -4  -1   7  903.00   38.77
  -5  -1   7  183.09   18.62
  -5   1  -7  169.10   13.72
   5  -1  -7  204.67   14.15
  -5   1  -7  173.19   14.20
   5   1   7  190.45   16.16
   5  -1  -7  199.58   14.08
   6  -1  -7  230.50   15.74
   6  -1  -7  225.24   16.42
   6   1   7  216.72   18.85
  -6   1  -7  230.04   16.76
  -6   1  -7  223.16   16.20
  -6  -1   7  209.64   21.66
   7  -1  -7  145.38   15.54
  -7   1  -7  134.01   14.62
   7   1   7  183.08   22.38
  -7  -1   7  203.74   30.29
   7  -1  -7  156.88   14.01
  -7   1  -7  124.53   14.61
   8  -1  -7  148.12   16.31
   8   1   7  152.51   23.62
  -8   1  -7  125.63   16.38
  -8  -1   7  127.85   28.35
   8  -1  -7  158.62   20.14
  -8   1  -7  171.70   23.95
   9   1   7  145.40   24.26
  -9  -1   7   92.58   30.86
   9  -1  -7  143.82   21.51
  -9   1  -7  116.88   16.54
   9  -1  -7  124.62   16.67
  10   1   7   76.96   22.15
  10  -1  -7   81.45   20.07
 -10  -1   7   31.79   21.99
  11   1   7   40.74   19.13
  11  -1  -7   36.98   16.94
 -11  -1   7   17.27   22.06
  12   1   7   13.98   17.96
 -12  -1   7   -7.56   20.51
 -12   2   7  -10.42   24.51
  12  -2   7   -4.73   19.82
  12   2  -7   12.72   19.63
  11   2  -7    2.21   16.78
 -11  -2  -7   33.83   28.85
  11  -2   7   10.22   18.52
  10   2  -7   34.24   17.33
  10  -2   7   65.89   21.00
 -10  -2  -7   57.34   24.99
 -10   2   7   28.82   21.70
   9   2  -7   23.06   16.51
  -9   2   7   29.49   22.57
   9  -2   7   18.95   16.14
  -9  -2  -7   19.59   19.77
   8   2  -7  189.51   23.42
  -8  -2  -7  242.24   30.06
  -8   2   7  182.73   32.30
   8  -2   7  209.29   25.10
   7   2  -7   63.21   15.75
   7  -2   7   72.36   17.64
   7   2  -7   56.26    8.40
  -7   2   7   55.69   19.89
  -7  -2  -7   80.58   20.31
  -7  -2  -7   62.52    9.64
   6   2  -7   71.96   15.31
   6  -2   7   65.39   14.78
  -6  -2  -7   70.31   10.08
  -6   2   7  103.62   21.61
   6   2  -7   85.36    9.05
  -6  -2  -7   87.28   19.38
   5   2  -7  385.45   16.66
  -5   2   7  369.40   24.74
  -5  -2  -7  377.72   22.96
   5  -2   7  371.64   21.52
   5   2  -7  404.88   21.65
  -5  -2  -7  409.36   17.91
   4   2  -7  652.32   21.58
  -4   2   7  685.56   31.53
   4  -2   7  628.11   26.69
  -4  -2  -7  615.08   22.83
  -4  -2  -7  603.16   29.04
   4   2  -7  611.61   25.72
  -3   2   7 1413.29   49.90
   3  -2   7 1317.04   41.56
   3   2  -7 1425.64   38.45
  -3  -2  -7 1458.27   40.22
   3   2  -7 1425.97   41.98
  -2   2   7  351.04   20.57
  -2  -2  -7  374.55   15.64
   2   2  -7  311.58   16.80
   2  -2   7  330.80   16.62
   2   2  -7  352.63   14.39
  -1   2   7  699.45   28.86
   1  -2   7  711.92   23.96
   1   2  -7  692.24   22.81
   1   2  -7  729.12   24.17
  -1  -2  -7  697.17   23.41
   0   2   7    5.15    9.64
   0  -2   7    8.44    7.22
   0   2  -7    3.25    4.65
   0  -2  -7    1.15    4.65
   1   2   7  663.75   20.82
  -1  -2   7  686.91   26.18
   1  -2  -7  685.00   23.92
  -1   2  -7  737.10   24.46
   1   2   7  663.19   27.46
   2   2   7  344.03   15.81
  -2  -2   7  313.09   18.77
  -2   2  -7  338.02   16.76
   2   2   7  365.27   19.85
   2  -2  -7  352.32   16.96
   3  -2  -7 1455.79   43.11
   3   2   7 1445.05   42.48
  -3  -2   7 1347.27   50.00
   3  -2  -7 1462.18   37.53
  -3   2  -7 1497.53   44.45
   4  -2  -7  662.46   26.02
   4  -2  -7  642.32   22.53
  -4   2  -7  637.03   26.30
  -4  -2   7  658.49   31.76
   4   2   7  618.90   26.20
   5  -2  -7  385.11   18.63
  -5   2  -7  391.56   20.94
  -5   2  -7  402.75   18.94
  -5  -2   7  415.98   26.44
   5  -2  -7  418.33   20.95
   5   2   7  395.15   22.47
   6   2   7   80.40   15.85
   6  -2  -7   87.36   12.11
  -6   2  -7   81.83   13.95
   6  -2  -7   77.55   13.18
  -6  -2   7  104.52   22.40
  -6   2  -7   76.90   12.60
   7   2   7   68.12   17.95
  -7   2  -7   84.52   16.06
   7  -2  -7   69.73   11.66
   7  -2  -7   50.25   14.27
  -7  -2   7   38.90   20.82
  -7   2  -7   62.86   12.19
  -8  -2   7  161.85   29.81
  -8   2  -7  185.41   19.61
  -8   2  -7  150.53   16.91
   8  -2  -7  154.91   17.01
   8   2   7  203.73   26.40
   8  -2  -7  210.12   22.45
   9   2   7   12.94   15.90
  -9  -2   7    8.81   21.09
   9  -2  -7   17.44   10.35
   9  -2  -7   27.54   14.91
  -9   2  -7   13.75   10.69
 -10  -2   7   32.04   24.52
  10  -2  -7   50.62   18.43
  10   2   7   34.15   19.58
  11  -2  -7   33.42   17.67
 -11  -2   7   -4.03   21.09
  11   2   7   22.81   19.37
 -12  -2   7   -5.21   19.15
  12   2   7   -3.73   17.27
  12  -3   7   24.47   22.63
  12   3  -7   15.44   21.78
 -11   3   7    8.96   25.63
  11  -3   7   22.00   18.49
 -11  -3  -7    5.65   27.17
  11   3  -7   -3.77   16.92
  10   3  -7   -6.17   15.79
 -10  -3  -7  -37.44   21.12
 -10   3   7    4.01   22.21
  10  -3   7   -0.63   16.21
  -9   3   7  108.98   28.42
  -9  -3  -7   94.36   26.64
   9  -3   7   74.05   20.84
   9   3  -7  104.26   22.19
   8  -3   7  136.32   22.37
  -8   3   7  145.44   28.56
   8   3  -7  153.01   22.83
  -8  -3  -7  181.47   28.97
  -7   3   7   87.40   21.82
   7  -3   7   61.21   15.76
  -7  -3  -7  104.72   22.46
   7   3  -7   74.24   18.03
   6   3  -7  166.85   20.10
   6   3  -7  152.56   10.31
  -6  -3  -7  224.91   26.61
  -6   3   7  165.52   19.05
   6  -3   7  195.51   21.04
  -6  -3  -7  156.27   12.46
  -5  -3  -7  449.86   26.70
   5  -3   7  459.61   24.13
   5   3  -7  426.61   23.75
  -5   3   7  448.81   27.49
  -5  -3  -7  458.59   18.87
   5   3  -7  424.53   16.59
  -4  -3  -7   34.10   13.61
   4   3  -7   24.18    5.22
  -4  -3  -7   28.92    6.38
   4  -3   7   23.58   10.62
   4   3  -7   18.61   10.75
  -4   3   7   25.82   13.56
   3  -3   7  269.39   16.04
  -3  -3  -7  249.04   13.09
   3   3  -7  263.41   11.82
   3   3  -7  270.12   17.15
  -3   3   7  242.61   19.02
   2   3  -7 2357.71   63.40
   2   3  -7 2397.28   59.99
   2  -3   7 2419.99   63.26
  -2  -3  -7 2310.04   61.08
  -2   3   7 2493.30   75.41
   1   3  -7 1204.22   34.66
  -1   3   7 1253.39   43.40
   1   3  -7 1236.19   37.09
   1  -3   7 1213.17   36.28
  -1  -3  -7 1163.59   35.06
   0   3  -7 2303.89   59.55
   0  -3   7 2348.68   64.32
   0  -3  -7 2214.68   59.23
   0   3   7 2182.25   69.16
   1  -3  -7 1204.97   36.18
   1   3   7 1180.20   32.62
   1   3   7 1160.50   42.48
  -1  -3   7 1166.97   39.24
  -1   3  -7 1220.39   36.80
  -2  -3   7 2297.79   73.41
   2   3   7 2437.82   75.40
  -2   3  -7 2541.93   66.10
   2  -3  -7 2361.61   64.95
   2   3   7 2481.26   62.55
   3  -3  -7  227.03   14.84
   3   3   7  232.87   18.23
   3   3   7  216.50   14.74
  -3   3  -7  263.94   16.03
  -3  -3   7  228.87   17.98
   3  -3  -7  231.48   11.01
   4  -3  -7   31.92    8.11
   4  -3  -7   23.91    7.97
  -4  -3   7   35.97   14.12
  -4   3  -7   25.60    8.09
   4   3   7   38.13   11.21
   5  -3  -7  438.77   22.50
   5   3   7  455.18   23.95
  -5  -3   7  404.17   26.86
  -5   3  -7  440.79   23.10
   5  -3  -7  444.25   19.49
   6   3   7  169.79   17.52
   6  -3  -7  153.96   14.64
  -6   3  -7  159.05   17.03
  -6   3  -7  131.80   12.47
  -6  -3   7  177.56   26.42
  -7  -3   7   82.99   23.62
   7  -3  -7   84.73   15.29
  -7   3  -7   67.20   14.09
   7  -3  -7   67.70   12.65
  -7   3  -7   80.98   14.49
   7   3   7   73.75   18.60
  -8   3  -7  157.80   19.20
   8  -3  -7  157.82   17.89
   8  -3  -7  145.01   19.58
   8   3   7  138.34   24.17
  -8  -3   7  128.17   28.88
  -9  -3   7   71.03   24.97
   9   3   7   89.64   22.77
   9  -3  -7  108.48   20.84
   9  -3  -7  103.05   16.79
  -9   3  -7  133.97   19.09
  10   3   7    3.22   17.72
 -10  -3   7   -3.59   19.14
  10  -3  -7   17.33   16.02
 -10   3  -7    2.46   10.93
  10  -3  -7   -2.06   10.79
 -11  -3   7   10.74   17.86
  11   3   7  -10.12   16.18
 -12  -3   7   -5.75   20.85
  12   3   7   13.80   18.83
  12  -4   7   47.05   24.60
  12   4  -7   64.09   23.86
 -12  -4  -7   82.57   36.98
  11   4  -7   82.14   22.99
 -11   4   7  196.88   40.11
  11  -4   7  123.73   27.31
 -11  -4  -7  137.98   35.20
 -10  -4  -7   83.25   28.17
 -10   4   7   54.85   28.81
  10  -4   7   58.27   19.76
  10   4  -7   20.91   15.81
   9   4  -7   41.49   17.50
   9  -4   7   37.40   16.97
  -9   4   7   51.85   24.96
  -9  -4  -7   56.25   25.25
  -8  -4  -7  221.65   31.01
   8   4  -7  162.06   23.65
   8  -4   7  191.87   25.32
  -8   4   7  216.29   31.83
  -7  -4  -7   90.79   24.12
   7  -4   7  105.87   19.43
  -7   4   7   90.38   14.70
  -7   4   7  109.25   22.97
   7   4  -7  107.80   20.65
   6  -4   7   20.42   12.55
  -6   4   7   37.36   16.39
  -6  -4  -7   19.58   16.58
   6   4  -7   40.01   14.51
  -6   4   7   26.64    9.65
  -5   4   7  326.33   20.47
  -5  -4  -7  314.97   23.53
   5   4  -7  300.54   12.22
   5   4  -7  322.78   21.67
  -5  -4  -7  341.76   15.24
  -5   4   7  321.13   23.21
   5  -4   7  288.75   20.17
   4   4  -7 1172.06   40.88
  -4  -4  -7 1113.58   34.08
   4  -4   7 1101.43   39.29
  -4   4   7 1153.01   46.01
  -4  -4  -7 1306.71   47.99
   4   4  -7 1170.04   31.74
  -3   4   7  117.59   18.17
   3   4  -7   74.15    6.77
  -3  -4  -7   85.99    8.13
   3  -4   7   82.67   12.65
   3   4  -7   73.28   12.98
   2  -4   7  807.13   29.06
   2   4  -7  827.23   25.12
  -2   4   7  732.70   33.69
  -2  -4  -7  774.22   25.82
   2   4  -7  802.17   29.72
  -1   4   7   29.61   13.03
   1   4  -7   22.90    6.08
   1   4  -7   30.49   10.21
   1  -4   7   34.61    9.93
  -1  -4  -7   22.69    6.26
   0   4  -7 2782.44   71.22
   0   4   7 2778.70   84.29
   0  -4   7 2845.39   77.68
   0   4   7 2596.16   65.36
   0  -4  -7 2718.29   71.00
   1   4   7   19.98    7.39
  -1   4  -7   23.13    6.97
   1   4   7   28.56   13.08
   1  -4  -7   23.37    7.37
  -1  -4   7   34.22   10.47
   2   4   7  766.53   27.12
  -2  -4   7  838.14   33.40
  -2   4  -7  802.03   29.73
   2   4   7  794.52   34.93
   2  -4  -7  817.39   29.52
   3  -4  -7   71.10    7.29
   3  -4  -7   86.67   11.28
  -3  -4   7  114.13   18.13
   3   4   7  100.34   13.51
   3   4   7  105.72   18.84
  -3   4  -7   66.98   10.69
   4   4   7 1191.16   40.70
  -4   4  -7 1234.79   42.29
  -4  -4   7 1111.93   46.47
   4  -4  -7 1180.37   33.97
  -5   4  -7  319.64   20.66
  -5  -4   7  270.45   22.85
   5   4   7  301.18   20.50
   5  -4  -7  303.99   16.11
  -6  -4   7   14.15   16.09
   6   4   7   34.00   15.01
   6  -4  -7   22.97    9.63
  -6   4  -7   35.92   11.07
  -7  -4   7  118.65   26.12
  -7   4  -7   88.60   15.69
   7  -4  -7   87.81   15.21
   7   4   7   97.45   21.78
   8   4   7  171.61   25.98
  -8  -4   7  182.63   33.23
   8  -4  -7  144.21   19.44
   9  -4  -7   41.89   12.80
   9   4   7   17.39   16.94
   9  -4  -7   39.58   17.32
 -10  -4   7   23.82   21.67
  10  -4  -7   49.56   14.91
 -10   4  -7   57.00   17.09
  10   4   7   23.49   17.19
 -11  -4   7   24.22   22.06
  11   4   7   70.06   23.25
  12   4   7   14.30   18.00
 -12  -4   7   11.28   21.65
  12   5  -7   -0.04   19.42
  12  -5   7    5.92   22.07
 -12  -5  -7   35.34   34.15
  11  -5   7   34.93   21.07
  11   5  -7    3.40   19.08
 -11  -5  -7    3.68   29.74
  10  -5   7   43.30   20.93
 -10  -5  -7   75.32   31.09
 -10   5   7   85.82   28.64
  10   5  -7   35.63   18.97
   9  -5   7   38.83   17.99
  -9   5   7   59.31   24.26
   9   5  -7   33.83   18.11
  -8  -5  -7  188.58   31.77
   8  -5   7  216.87   26.62
  -8   5   7  266.52   33.56
  -8   5   7  202.69   22.82
   8   5  -7  175.41   25.05
  -7   5   7  171.29   20.14
  -7  -5  -7  168.16   29.77
   7  -5   7  168.10   22.58
   7   5  -7  166.68   24.06
  -7   5   7  188.83   27.91
   6  -5   7  196.37   20.28
  -6  -5  -7  172.87   20.39
  -6   5   7  179.19   20.66
  -6   5   7  172.46   17.10
   6   5  -7  205.59   20.18
  -5   5   7  388.71   23.25
  -5  -5  -7  383.44   26.89
   5   5  -7  377.98   12.94
   5  -5   7  382.60   22.85
  -5  -5  -7  416.58   16.54
  -5   5   7  366.88   25.21
   5   5  -7  354.11   23.93
  -4   5   7  101.01   18.84
   4  -5   7   99.38   14.80
   4   5  -7  108.51   16.89
   4   5  -7   72.86    6.45
  -4  -5  -7   84.57    8.74
  -4   5   7   83.24   12.64
  -4  -5  -7   99.22   20.48
   3   5  -7  181.11   16.32
  -3  -5  -7  177.14   10.63
   3  -5   7  182.53   14.71
  -3   5   7  160.60   16.94
   3   5  -7  184.39   10.32
   2   5  -7  619.32   21.47
  -2   5   7  633.02   30.38
   2   5  -7  576.61   26.03
  -2  -5  -7  594.86   21.78
   2  -5   7  578.13   24.89
  -1   5   7  966.19   38.05
   1   5  -7  894.75   33.21
  -1  -5  -7  910.01   29.86
   1   5  -7  859.57   28.98
   1  -5   7  893.92   31.74
   0   5   7   93.02    9.76
   0  -5   7   85.76    9.69
   0   5  -7  102.35   10.81
   0  -5  -7   78.43    9.90
   0   5   7   92.76   17.12
  -1  -5   7  901.43   34.55
  -1   5  -7  901.48   32.77
   1  -5  -7  925.27   32.61
   1   5   7  948.54   39.49
   1   5   7  993.06   29.97
   2  -5  -7  611.62   25.95
   2   5   7  586.07   23.82
   2   5   7  575.97   30.70
  -2   5  -7  657.56   26.71
  -2  -5   7  608.79   28.32
   2  -5  -7  618.43   19.37
  -3   5  -7  192.36   15.24
   3   5   7  166.73   17.92
   3   5   7  164.91   14.05
   3  -5  -7  161.34    9.57
   3  -5  -7  205.65   15.47
   4  -5  -7  100.92   10.29
   4   5   7   80.91   14.25
  -4   5  -7   65.61   11.61
  -4  -5   7   97.90   20.04
   5   5   7  360.49   22.80
   5  -5  -7  405.98   18.32
  -5  -5   7  366.13   27.01
  -5   5  -7  401.48   23.85
   6   5   7  229.76   24.74
  -6  -5   7  221.61   22.42
   6  -5  -7  195.37   15.26
  -6   5  -7  174.31   17.40
  -7  -5   7  190.91   30.84
   7   5   7  132.49   23.01
   7  -5  -7  174.00   18.41
  -7   5  -7  147.09   19.61
  -8   5  -7  196.79   22.35
  -8  -5   7  185.88   32.89
   8   5   7  174.42   27.33
   8  -5  -7  174.65   17.58
   9   5   7   53.78   20.75
  -9  -5   7   64.47   24.86
  -9   5  -7   61.85   17.61
  10  -5  -7   46.40   15.55
  10   5   7   17.78   18.01
 -10   5  -7   52.94   17.01
 -10  -5   7    0.69   21.39
  11   5   7   -2.99   15.69
  11  -5  -7   29.41   15.22
 -11  -5   7    4.04   21.25
 -11   5  -7   19.96   16.36
  12   5   7    7.54   19.64
  11   6  -7   45.86   21.42
  11  -6   7   66.68   23.71
 -11  -6  -7   27.77   30.97
 -10  -6  -7   62.38   30.50
  10   6  -7   39.25   19.53
  10  -6   7   37.47   20.60
  -9   6   7   -2.53   19.10
   9  -6   7    5.41   15.83
   9   6  -7   12.39   16.10
  -9  -6  -7   -5.98   21.52
  -9   6   7   -4.06   10.37
  -8   6   7  452.94   29.50
   8  -6   7  415.78   28.85
   8   6  -7  388.79   30.02
  -8  -6  -7  392.32   34.34
  -8   6   7  437.87   32.41
  -7   6   7   14.74   18.49
   7  -6   7   26.74   14.51
  -7   6   7   27.00   11.14
   7   6  -7   29.47   17.84
  -7  -6  -7   20.64   21.85
   6  -6   7  407.85   25.93
  -6   6   7  399.87   25.70
  -6  -6  -7  392.65   29.89
  -6   6   7  353.20   26.54
   6   6  -7  405.61   27.74
  -5   6   7   69.19   13.68
   5   6  -7  128.37   20.39
   5  -6   7   78.06   15.99
  -5   6   7   72.37   19.02
  -5  -6  -7  112.23   23.84
   4   6  -7  406.35   24.60
  -4  -6  -7  384.39   27.58
   4  -6   7  359.87   21.72
  -4   6   7  378.09   23.01
   4   6  -7  395.49   13.99
  -4   6   7  380.79   25.78
  -4  -6  -7  396.32   16.43
  -3   6   7  258.89   18.39
   3  -6   7  255.06   17.86
   3   6  -7  257.86   12.50
   3   6  -7  221.34   18.71
  -3  -6  -7  280.90   13.86
  -3   6   7  252.51   20.75
   2   6  -7  229.63   18.20
   2   6  -7  222.28   12.46
  -2   6   7  190.44   18.65
   2  -6   7  211.76   15.83
  -2  -6  -7  222.37   13.29
   1   6  -7  714.48   30.72
  -1   6   7  698.59   33.99
   1  -6   7  743.46   26.35
   1   6  -7  725.51   26.23
   1  -6   7  722.98   29.02
  -1  -6  -7  743.65   26.60
   0   6  -7 1151.86   37.69
   0  -6   7 1137.62   39.56
   0  -6  -7 1166.96   37.86
   0   6   7 1207.24   46.83
   0   6   7 1139.86   34.05
   1   6   7  722.94   26.51
  -1   6  -7  774.57   29.99
   1   6   7  745.23   35.56
  -1  -6   7  746.95   30.96
   1  -6  -7  763.99   29.79
  -2   6  -7  210.89   15.68
   2   6   7  186.07   19.01
  -2  -6   7  250.92   18.51
   2  -6  -7  210.29   16.06
   2  -6  -7  222.21   12.07
   2   6   7  200.05   14.68
   3   6   7  270.87   22.33
   3  -6  -7  261.48   13.00
  -3  -6   7  243.08   20.14
   3   6   7  243.54   17.33
  -3   6  -7  270.83   18.25
   4  -6  -7  362.88   16.34
  -4   6  -7  374.62   22.76
  -4  -6   7  393.89   26.49
   4   6   7  382.84   21.99
   5   6   7   97.32   18.04
   5  -6  -7   89.62   12.13
  -5  -6   7  116.27   25.06
  -5   6  -7   75.60   13.56
   6  -6  -7  384.57   20.13
   6   6   7  349.83   25.96
  -6   6  -7  432.98   27.28
  -6  -6   7  399.23   30.37
  -7  -6   7   27.56   20.19
   7   6   7   38.99   17.36
  -7   6  -7   37.30   12.13
   7  -6  -7   29.91   12.80
  -8   6  -7  494.69   31.58
  -8  -6   7  418.00   35.13
   8   6   7  383.39   30.18
  -9   6  -7   11.87   13.52
  -9  -6   7   -1.97   19.92
   9   6   7    9.92   18.22
  10   6   7   23.62   17.94
 -10   6  -7   58.54   18.37
 -10  -6   7    5.77   19.26
  10  -6  -7   45.73   14.23
 -11  -6   7    9.37   21.78
 -11   6  -7   75.69   21.20
  11   6   7   13.65   18.21
  11  -6  -7   75.35   19.03
  11   7  -7   -2.48   23.88
 -11  -7  -7   -5.02   27.50
  11  -7   7   -8.37   21.77
  10  -7   7   20.92   19.71
  10   7  -7   39.39   21.46
 -10  -7  -7   13.47   28.39
  -9   7   7   45.61   16.69
  -9   7   7   47.34   23.93
   9  -7   7   30.73   18.73
   9   7  -7   23.17   19.48
  -9  -7  -7   44.21   25.45
   8   7  -7   -1.48   15.79
  -8   7   7  -13.59   18.69
   8  -7   7    6.53   14.87
  -8   7   7    8.04   11.46
  -8  -7  -7   14.54   23.91
   7   7  -7   98.86   21.87
  -7  -7  -7  105.30   28.74
   7  -7   7  125.06   21.81
  -7   7   7  111.06   17.74
  -7   7   7  134.74   25.97
   6   7  -7   78.98   19.83
   6  -7   7   39.34   14.91
  -6   7   7   44.65   13.21
  -6   7   7   39.47   18.75
  -6  -7  -7   40.92   21.71
  -5  -7  -7  248.25   32.23
   5  -7   7  160.07   17.04
  -5   7   7  235.99   29.34
   5   7  -7  214.06   24.40
  -5   7   7  188.87   20.55
  -4  -7  -7  715.84   23.98
  -4   7   7  640.39   31.99
   4   7  -7  699.00   33.77
  -4   7   7  689.57   35.74
  -4  -7  -7  704.44   38.33
   4  -7   7  638.69   30.12
   3  -7   7  161.04   15.64
  -3   7   7  180.14   16.44
  -3  -7  -7  155.76   11.68
   3   7  -7  199.77   22.03
   3   7  -7  150.05   10.22
  -3   7   7  175.21   18.93
  -2  -7  -7  385.18   17.77
   2  -7   7  313.85   20.38
  -2   7   7  329.50   24.14
   2   7  -7  377.53   16.99
   2   7  -7  342.74   22.38
   1  -7   7  344.20   17.88
   1   7  -7  352.98   17.69
   1   7  -7  301.75   21.17
  -1   7   7  353.90   24.35
  -1  -7  -7  331.33   17.35
   0   7   7 1445.17   42.72
   0   7   7 1464.13   56.45
   0  -7   7 1393.98   48.94
   0  -7  -7 1499.21   46.57
   0   7  -7 1568.65   46.74
   1   7   7  382.30   19.15
   1  -7  -7  369.10   20.43
   1   7   7  335.03   24.79
  -1   7  -7  359.58   20.49
  -1  -7   7  362.98   21.33
   2  -7  -7  369.45   16.26
  -2   7  -7  341.95   20.63
   2  -7  -7  357.44   21.25
   2   7   7  348.43   25.67
   2   7   7  388.95   20.55
  -2  -7   7  355.18   22.59
  -3   7  -7  172.32   16.47
  -3  -7   7  150.39   18.28
   3   7   7  146.27   14.89
   3  -7  -7  158.35   11.80
   3   7   7  153.93   19.18
  -4   7  -7  636.42   32.29
   4  -7  -7  704.14   24.76
  -4  -7   7  649.62   35.91
   4   7   7  719.90   31.91
  -5   7  -7  163.18   17.40
  -5  -7   7  222.19   30.02
   5  -7  -7  164.32   13.22
   5   7   7  192.67   22.92
   6   7   7   42.21   16.50
   6  -7  -7   49.31   11.88
  -6   7  -7   18.94   10.43
  -6  -7   7   36.96   21.25
   7   7   7   89.35   21.70
  -7  -7   7   82.26   25.25
  -7   7  -7   86.48   15.91
  -8   7  -7   -0.06   11.07
  -8  -7   7    0.02   19.23
  -9  -7   7    5.80   17.73
  -9   7  -7   53.86   17.26
   9   7   7   26.55   18.25
 -10   7  -7   17.30   15.71
 -10  -7   7    1.80   19.36
  10   7   7    8.68   17.45
  11   7   7  -15.34   19.61
 -11  -7   7   -3.08   19.52
 -11   7  -7    1.33   16.91
  11  -7  -7   19.05   16.29
  11   8  -7   37.08   25.65
  11  -8   7    2.90   22.12
 -11  -8  -7   16.21   31.94
 -10  -8  -7   64.01   29.50
  10  -8   7   92.33   25.20
  10   8  -7   69.09   24.81
   9   8  -7   23.64   19.36
  -9  -8  -7   -5.69   22.35
  -9   8   7    4.76   12.77
   9  -8   7   22.79   18.20
   8   8  -7   17.33   21.89
   8  -8   7   22.41   16.87
  -8   8   7   87.54   25.75
  -8  -8  -7    5.01   19.71
  -8   8   7   24.14   14.46
  -7  -8  -7   65.52   25.06
  -7   8   7   52.69   15.64
   7   8  -7   67.30   20.92
  -7   8   7   57.85   24.29
   7  -8   7   88.30   20.62
  -6   8   7  259.36   25.54
   6   8  -7  334.95   26.61
  -6  -8  -7  274.28   28.61
  -6   8   7  299.71   25.18
   6  -8   7  275.60   22.65
   5   8  -7  235.95   28.01
   5  -8   7  175.91   18.90
  -5   8   7  179.62   21.39
  -5  -8  -7  210.58   31.94
  -5   8   7  209.86   22.40
   4   8  -7   28.35   14.42
   4  -8   7   17.81   11.70
  -4  -8  -7   17.62   18.05
  -4   8   7   16.09    9.88
  -4   8   7   25.70   16.84
  -3  -8  -7   81.99   10.23
  -3   8   7  129.02   22.60
   3   8  -7   88.38   18.13
   3  -8   7   76.25   15.95
  -3   8   7   81.85   15.07
   3   8  -7   76.15    8.72
   2   8  -7  164.13   21.40
  -2   8   7  219.76   27.70
   2   8  -7  108.73   10.76
  -2  -8  -7  128.32   11.55
   2  -8   7  165.82   19.08
   1  -8   7   12.49   10.78
   1   8  -7   14.26    6.88
  -1  -8  -7   15.69    6.89
  -1   8   7    9.00   14.87
   0   8  -7   68.20   10.82
   0   8   7   84.44   19.88
   0  -8   7   66.04   14.11
   0  -8  -7   56.24   10.15
   0   8   7   60.41   11.70
   1   8   7   29.74   10.00
   1   8   7   21.33   15.84
  -1  -8   7   14.08   10.51
  -1   8  -7   10.50    7.78
   1  -8  -7   23.06    9.18
   2   8   7  186.56   27.21
   2   8   7  133.83   14.55
   2  -8  -7  144.53   16.78
  -2  -8   7  158.28   21.63
  -2   8  -7  119.81   14.92
   2  -8  -7  132.01   11.71
  -3  -8   7   94.75   20.38
   3   8   7  120.53   24.83
   3  -8  -7  103.31   12.55
  -3   8  -7   83.42   13.87
   3   8   7   98.46   16.86
   4  -8  -7   12.78    7.89
   4   8   7   14.43   12.88
  -4  -8   7    7.98   14.50
  -4   8  -7   34.73   10.43
  -5  -8   7  242.87   32.56
  -5   8  -7  193.37   20.07
   5  -8  -7  185.83   14.68
   5   8   7  187.87   19.93
   6   8   7  284.06   24.89
  -6   8  -7  280.58   23.23
  -6  -8   7  274.74   27.89
   7   8   7   82.81   22.76
  -7   8  -7   48.90   15.31
  -7  -8   7   58.84   26.24
  -8   8  -7   26.01   13.34
  -8  -8   7   11.02   23.33
   8   8   7   32.91   19.92
  -9  -8   7   -3.91   17.36
  -9   8  -7    6.80   12.92
   9   8   7   -5.30   17.16
 -10  -8   7   19.51   19.52
 -10   8  -7  134.26   24.69
  10   8   7   84.54   23.71
 -11   8  -7    9.34   16.69
  11   8   7   10.78   20.35
  11  -8  -7    4.87   14.92
 -11  -8   7    7.12   19.62
 -10  -9  -7    3.62   25.49
  10  -9   7   -3.36   21.34
  10   9  -7    4.50   19.63
  -9  -9  -7   16.45   20.69
   9  -9   7   66.51   22.78
   9   9  -7   26.41   20.33
  -9   9   7   81.45   20.82
   8  -9   7   -5.56   15.85
   8   9  -7  141.78   28.95
  -8  -9  -7    2.68   16.12
  -8   9   7   18.59   13.20
  -7  -9  -7   83.71   26.97
  -7   9   7  122.81   27.86
  -7   9   7   93.45   20.49
   7  -9   7  106.25   21.74
  -6   9   7   20.11   19.49
   6  -9   7   -4.86   14.37
   6   9  -7    1.64   17.05
  -6   9   7    1.51    9.91
  -6  -9  -7    5.38   20.93
  -5   9   7   22.90   18.46
  -5   9   7   12.62   12.51
  -5  -9  -7   19.30   20.71
   5  -9   7   42.62   15.26
   5   9  -7   27.99   18.33
  -4  -9  -7   22.25   19.71
   4  -9   7   26.74   13.21
   4   9  -7   -0.74   13.60
  -4   9   7   26.32   18.38
  -4   9   7   23.65   12.87
   3   9  -7   12.21   15.45
  -3   9   7    5.95    9.65
  -3   9   7    4.06   15.92
  -3  -9  -7    3.41    6.45
   3  -9   7    2.63   11.02
   3   9  -7    4.74    5.23
   2  -9   7   -1.44   12.00
  -2  -9  -7    1.65    5.34
   2   9  -7    7.39   12.97
  -2   9   7   -8.51   13.69
   2   9  -7   11.51    6.06
   2  -9   7    7.12   10.33
  -1  -9  -7   88.91   11.92
   1  -9   7  109.82   16.88
  -1   9   7  117.14   22.59
   1   9  -7   94.38   11.87
   0   9   7  394.86   21.29
   0  -9   7  416.45   23.71
   0  -9  -7  406.88   22.44
   0   9   7  430.02   29.33
   0   9  -7  399.27   22.10
  -1   9  -7  111.33   14.65
   1  -9  -7   80.57   12.99
   1   9   7   95.19   14.90
   1   9   7  102.63   24.02
  -1  -9   7  107.57   18.40
   2  -9  -7    0.89    7.64
  -2  -9   7    6.55   12.01
   2  -9  -7   -5.58    7.80
   2   9   7    0.61   10.39
  -2   9  -7   -1.51    7.73
   2   9   7   20.49   17.89
  -3  -9   7    6.32   13.67
   3  -9  -7   14.66    8.19
  -3   9  -7    4.23    8.77
   3   9   7    8.73   11.72
  -4  -9   7   23.42   17.97
  -4   9  -7   17.64   11.49
   4   9   7   20.09   13.34
   5   9   7   24.81   16.76
  -5   9  -7   40.79   14.46
  -5  -9   7   60.24   22.47
  -6  -9   7    0.03   20.12
  -6   9  -7   16.80   13.79
   6   9   7   28.69   17.04
   7   9   7   85.29   25.00
  -7   9  -7  104.94   19.23
  -7  -9   7   68.11   27.02
   8   9   7   21.16   19.69
  -8   9  -7   23.21   15.42
  -8  -9   7    6.02   16.66
  -9   9  -7   97.90   20.99
  -9  -9   7   19.61   18.17
   9   9   7   26.16   21.88
  10   9   7   22.01   20.13
 -10   9  -7   -3.06   16.35
 -10  -9   7    0.35   15.27
 -10 -10  -7   19.73   22.36
  10  10  -7   13.14   22.12
  10 -10   7   39.87   23.56
   9 -10   7   23.14   20.10
  -9 -10  -7   -4.86   17.11
   9  10  -7   19.41   21.96
  -9  10   7   20.88   18.16
   8 -10   7  124.72   26.09
  -8  10   7   89.40   19.55
  -8 -10  -7   22.75   20.16
   7  10  -7   39.84   22.17
  -7  10   7   14.10   14.05
  -7 -10  -7   13.47   20.03
   7 -10   7   28.52   17.19
  -6  10   7   24.30   13.83
  -6  10   7   12.96   22.64
   6  10  -7   32.27   20.46
   6 -10   7   12.91   16.05
  -6 -10  -7    5.75   20.08
  -5  10   7  905.49   45.81
  -5 -10  -7  784.46   47.24
  -5  10   7  821.82   42.23
   5 -10   7  814.31   38.25
   5  10  -7  802.47   42.67
  -4  10   7  250.02   26.62
   4  10  -7  306.59   26.61
  -4 -10  -7  234.32   27.47
   4 -10   7  260.98   21.72
  -4  10   7  273.08   23.57
  -3  10   7  251.00   21.82
  -3  10   7  277.40   25.58
   3 -10   7  249.45   21.12
   3  10  -7  263.32   24.40
  -2 -10  -7   44.83   10.39
   2  10  -7   53.41    9.69
   2 -10   7   64.21   16.58
   2  10  -7   76.91   20.51
  -2  10   7   69.15   21.24
   1 -10   7  243.89   18.72
   1  10  -7  247.54   16.79
  -1 -10  -7  248.15   17.27
  -1  10   7  239.58   24.36
   0  10  -7   14.56    8.09
   0  10   7    1.17   18.69
   0 -10  -7   16.60    8.13
   0 -10   7   28.14   13.47
  -1 -10   7  239.76   20.36
  -1  10  -7  217.38   18.36
   1  10   7  237.05   19.86
   1 -10  -7  278.08   20.34
   1  10   7  253.31   24.39
   2  10   7   55.37   14.41
  -2 -10   7   67.28   19.68
   2 -10  -7   45.21   13.08
   2 -10  -7   52.09   12.56
   2  10   7   98.15   25.89
  -2  10  -7   60.58   13.72
  -3 -10   7  270.65   24.33
  -3  10  -7  284.52   22.57
   3  10   7  277.07   22.34
  -4  10  -7  278.93   23.83
   4  10   7  265.55   23.57
  -4 -10   7  241.75   25.48
  -5  10  -7  902.20   43.40
  -5 -10   7  778.67   46.12
   5  10   7  866.49   42.34
  -6  10  -7    3.21   12.15
   6  10   7   51.18   22.33
  -6 -10   7   23.81   21.37
   7  10   7   14.54   20.92
  -7  10  -7    2.66   11.30
  -7 -10   7   17.87   21.04
  -8  10  -7   52.04   18.25
  -8 -10   7    7.16   21.68
   8  10   7   78.41   24.88
   9  10   7   17.59   21.48
  -9  10  -7    6.88   13.51
  -9 -10   7    3.23   16.10
 -10  10  -7   35.24   17.92
 -10 -10   7    9.20   20.12
  10  10   7   11.94   21.54
   9 -11   7    5.60   19.69
  -9 -11  -7   -6.47   17.79
   9  11  -7   -3.51   17.04
  -8 -11  -7    8.02   17.96
   8  11  -7   -2.93   16.50
  -8  11   7   -0.81   13.77
   8 -11   7   13.57   19.63
   7  11  -7   36.56   21.00
  -7  11   7   36.50   19.16
   7 -11   7   56.75   19.75
  -7 -11  -7    9.11   18.88
   6 -11   7  171.91   25.66
  -6  11   7  174.55   25.74
  -6  11   7  244.50   35.31
   6  11  -7  109.26   24.83
  -5  11   7  168.43   32.00
   5  11  -7   88.32   22.15
  -5 -11  -7   50.86   22.85
   5 -11   7  100.43   21.08
  -5  11   7  129.69   21.07
   4 -11   7   52.15   16.59
   4  11  -7   58.12   21.45
  -4  11   7   92.35   25.82
  -4  11   7   46.46   14.58
  -4 -11  -7   37.66   25.92
  -3  11   7   26.43   21.71
  -3 -11  -7   19.82   23.56
   3 -11   7   12.02   13.93
   3  11  -7   -2.47   19.39
  -2  11   7  311.07   26.98
   2  11  -7  278.26   25.91
  -2 -11  -7  294.37   19.26
   2 -11   7  323.33   24.35
   1  11  -7  132.75   15.44
   1 -11   7  124.63   21.24
  -1  11   7  125.17   27.97
  -1 -11  -7  127.03   14.92
   0  11  -7   -1.62    7.90
   0  11   7   -8.56   18.13
   0 -11  -7   -6.51    6.90
   0 -11   7    8.41   13.21
  -1  11  -7  101.27   15.47
   1  11   7  141.02   19.79
   1 -11  -7  111.18   15.39
  -1 -11   7  149.12   24.20
   1  11   7  127.81   27.75
  -2 -11   7  294.27   24.53
   2  11   7  288.81   28.92
  -2  11  -7  300.29   23.29
   2 -11  -7  311.63   23.16
   2  11   7  296.78   23.08
  -3 -11   7   35.22   19.13
   3  11   7   18.31   15.59
  -3  11  -7    5.76   11.07
   4  11   7   50.95   17.78
  -4 -11   7   54.44   21.56
  -4  11  -7   51.76   16.38
  -5  11  -7  122.44   20.43
  -5 -11   7   80.41   24.97
   5  11   7   89.28   22.12
   6  11   7   85.40   20.78
  -6 -11   7   87.94   26.46
  -7  11  -7   41.27   18.23
  -7 -11   7   27.42   23.49
   7  11   7   31.97   21.31
   8  11   7   14.19   22.79
  -8 -11   7   59.41   26.72
  -8  11  -7    6.89   13.51
   9  11   7   -8.59   24.71
  -9  11  -7   -2.20   13.66
  -9 -11   7   -0.77   18.08
  -9 -12  -7    7.87   17.97
   9  12  -7   -6.46   17.02
   9 -12   7   -0.24   20.97
   8 -12   7  116.97   27.88
  -8  12   7  137.79   27.02
  -8 -12  -7   14.32   15.38
   8  12  -7   51.06   20.64
  -7  12   7   35.35   17.03
   7 -12   7   33.17   19.93
   7  12  -7   16.21   18.29
  -7 -12  -7    5.58   17.77
   6  12  -7   15.87   18.49
   6 -12   7   53.14   19.34
  -6 -12  -7    4.10   17.01
  -6  12   7   42.19   17.56
  -5  12   7   -6.79   13.74
   5  12  -7   12.06   18.08
  -5  12   7   -3.99   22.70
  -5 -12  -7    6.06   18.97
   5 -12   7  -10.45   13.46
  -4  12   7  181.49   33.21
   4 -12   7  142.92   21.59
   4  12  -7  144.13   27.06
  -4 -12  -7  123.74   31.15
   3  12  -7  146.38   27.75
  -3  12   7  174.97   32.21
  -3 -12  -7   81.15   29.96
   3 -12   7  135.69   21.75
  -2  12   7   18.80   22.62
   2 -12   7    7.68   13.87
   1 -12   7  125.36   22.92
  -1  12   7  107.21   26.91
  -1 -12  -7  139.28   16.65
   1  12  -7  142.25   15.04
   0  12   7   98.52   26.39
   0  12  -7  121.63   16.46
   0 -12  -7  121.71   16.31
   1  12   7  119.40   29.57
  -1 -12   7  175.81   25.84
   1 -12  -7  173.45   19.12
  -1  12  -7  154.93   20.07
   1  12   7  189.74   23.03
   2  12   7   -5.11   20.76
  -2  12  -7   -4.83   10.44
   2  12   7    7.89   14.09
   2 -12  -7   -1.42    9.34
  -2 -12   7    9.30   17.97
   3  12   7  139.06   23.53
  -3  12  -7  131.52   21.34
  -3 -12   7  158.97   28.59
  -4 -12   7  189.67   32.07
  -4  12  -7  196.89   24.40
   4  12   7  140.79   23.99
  -5  12  -7    2.27   12.40
   5  12   7   15.86   17.41
  -5 -12   7   -2.04   20.48
  -6 -12   7   31.81   23.90
  -6  12  -7   50.09   16.20
   6  12   7   19.94   18.00
   7  12   7   31.80   18.52
  -7  12  -7   35.21   15.88
  -7 -12   7   25.50   22.31
  -8 -12   7   68.82   32.48
  -8  12  -7  112.87   23.30
   8  12   7   51.87   21.53
  -9  12  -7   11.75   16.91
  -9 -12   7   13.17   19.86
   9  12   7   -7.51   21.28
  -8 -13  -7    2.28   17.21
   8  13  -7   13.34   17.91
   8 -13   7   26.52   20.92
   7 -13   7   35.55   22.83
   7  13  -7   16.66   18.29
  -7 -13  -7    1.35   16.36
  -6 -13  -7   36.25   21.81
   6  13  -7   47.87   20.67
  -6  13   7  110.59   22.11
   6 -13   7  162.84   27.68
   5 -13   7   58.66   20.33
  -5 -13  -7   14.24   16.26
   5  13  -7   33.39   21.24
  -4 -13  -7   53.89   28.97
   4 -13   7   39.71   17.51
  -4  13   7  158.34   34.53
   4  13  -7   23.38   21.22
  -3  13   7  118.37   30.44
  -3 -13  -7   65.77   26.45
   3  13  -7  100.35   26.64
   3 -13   7   45.02   17.23
  -2  13   7   23.77   21.82
   2 -13   7  -11.02   14.75
  -1  13   7    0.83   20.38
   1 -13   7   52.85   19.34
   0 -13  -7   51.18   12.62
   0  13  -7   53.86   13.81
   0  13   7   42.02   23.24
   1  13   7   19.71   26.29
  -1  13  -7   19.19   11.52
  -1 -13   7    3.38   17.60
   1 -13  -7   17.07   10.76
   1  13   7   13.68   18.25
  -2  13  -7   17.60   13.02
  -2 -13   7   19.44   19.74
   2 -13  -7   20.70   11.39
   2  13   7   24.09   17.37
  -3  13  -7  123.86   20.24
  -3 -13   7  103.03   26.73
   3 -13  -7  143.21   20.71
   3  13   7  108.75   24.09
  -4  13  -7   54.28   17.46
  -4 -13   7   61.46   23.19
   4  13   7   73.47   21.02
  -5  13  -7   93.33   21.66
   5  13   7   50.41   20.83
  -5 -13   7   64.68   25.96
  -6  13  -7  164.65   25.34
   6  13   7   55.60   21.87
  -6 -13   7   54.52   25.83
  -7 -13   7    2.59   23.84
   7  13   7  -12.63   18.94
  -7  13  -7   40.22   17.70
  -8  13  -7   26.10   16.79
   8  13   7    8.66   21.63
  -8 -13   7   16.29   23.42
  -7 -14  -7   14.10   18.94
   7 -14   7  143.15   27.62
   7  14  -7   49.29   23.59
  -6 -14  -7   -0.12   15.27
   6 -14   7   -3.64   18.35
   6  14  -7   16.42   18.61
   5 -14   7   56.24   20.13
   5  14  -7   58.98   25.03
  -5 -14  -7   13.04   18.80
   4 -14   7    3.56   14.94
  -4 -14  -7    9.11   22.01
   4  14  -7   15.49   23.69
   3 -14   7   66.08   17.37
  -3  14   7  106.92   30.29
  -3 -14  -7   36.63   23.00
   2 -14   7   24.62   15.86
  -2  14   7   41.43   24.51
  -2 -14  -7    0.94   21.65
  -1  14   7   23.83   22.81
   1 -14   7   43.47   18.93
   0  14  -7   38.30   13.73
   0  14   7   48.73   28.37
   0 -14  -7   49.88   14.40
   1  14   7   25.08   25.83
  -1  14  -7   68.74   17.44
   1 -14  -7   51.30   13.03
  -2 -14   7   28.54   23.02
  -2  14  -7   45.05   16.66
   2  14   7   41.07   22.23
   2 -14  -7   35.56   13.11
  -3 -14   7   98.79   28.24
  -3  14  -7  126.25   20.94
   3 -14  -7  108.40   18.30
   3  14   7   86.09   22.75
  -4 -14   7   -4.19   17.79
   4 -14  -7   14.43   11.27
  -4  14  -7    2.39   13.07
   4  14   7    3.60   17.99
  -5  14  -7   97.03   23.65
  -5 -14   7   32.79   24.60
   5 -14  -7   79.64   17.87
   5  14   7   34.98   19.20
  -6  14  -7   28.62   18.09
   6  14   7   11.56   18.25
  -6 -14   7  -16.53   20.16
  -7 -14   7   60.58   27.19
  -7  14  -7  171.86   29.06
   7  14   7   53.53   27.45
  -6 -15  -7    1.06   20.82
   6  15  -7    9.89   24.66
   6 -15   7   54.51   22.84
   5 -15   7   13.96   17.99
  -5 -15  -7    9.01   21.91
   5  15  -7   -2.99   24.89
   4  15  -7  -15.57   22.76
  -4 -15  -7    1.76   23.38
   4 -15   7    7.25   15.34
   3 -15   7   33.66   18.67
  -3 -15  -7   30.51   23.54
   2 -15   7   73.04   19.57
  -2  15   7   51.80   27.09
  -2 -15  -7   28.78   22.24
   1 -15   7    1.35   15.87
  -1  15   7    3.97   22.61
   0  15   7   12.23   25.14
   1 -15  -7    2.44    9.18
  -1  15  -7    6.88   14.40
   2 -15  -7  118.21   18.65
  -3  15  -7  137.87   24.14
   3  15   7  116.57   27.20
   3 -15  -7  104.07   17.89
  -3 -15   7   71.23   25.30
  -4 -15   7   29.01   23.21
  -4  15  -7    4.82   16.45
   4  15   7   14.34   20.21
   4 -15  -7   -4.03   12.33
  -5 -15   7   -0.69   23.12
   5  15   7    2.80   20.39
   5 -15  -7   16.93   13.98
  -5  15  -7   24.14   15.95
  -6  15  -7   53.54   23.17
   6 -15  -7   47.52   16.14
   6  15   7   -7.49   17.33
  -6 -15   7    8.59   24.11
   4 -16   7   20.21   19.52
  -4 -16  -7   11.68   23.82
   3 -16   7    7.31   15.84
  -3 -16  -7    1.34   24.03
   2 -16   7   31.07   19.28
  -2 -16  -7   31.23   26.12
  -1 -16  -7   31.98   24.81
  -1  16   7   48.86   29.73
   1 -16   7   18.36   17.63
   0  16   7    7.79   29.35
  -2  16  -7   30.86   18.38
   2 -16  -7   45.38   14.39
   3 -16  -7   33.41   13.55
  -3  16  -7   36.42   20.09
   4 -16  -7   38.75   14.98
   4  16   7   27.81   24.65
  -4  16  -7   59.56   22.36
  -4 -16   7   27.82   21.36
  -2 -17  -7   -4.84   25.83
   2 -17   7   33.88   20.33
   1 -17   7   -0.47   16.86
  -1 -17  -7   15.90   22.75
   0 -17   7    4.59   16.79
   2 -17  -7   14.52   12.15
   0   0  -8   27.17    6.43
   0   0   8   43.54   11.35
   0   0   8   36.80    6.86
  -1   0   8 3114.45   89.71
   1   0   8 3090.91   74.77
   1   0  -8 3150.41   78.02
   1   0   8 3151.83   87.21
   2   0  -8 1456.43   41.15
  -2   0   8 1407.02   48.33
   2   0   8 1482.32   44.53
   2   0  -8 1395.18   37.36
   2   0   8 1449.00   40.25
  -2   0  -8 1442.04   41.87
   3   0  -8  199.35   12.39
  -3   0   8  201.25   17.13
  -3   0  -8  204.33   13.14
   3   0   8  210.54   14.27
   3   0  -8  215.83   12.92
  -4   0   8  242.62   19.69
   4   0  -8  235.54   14.22
  -4   0  -8  220.01   14.35
  -4   0  -8  247.45   15.75
   4   0  -8  232.33   13.81
  -5   0  -8  309.99   17.72
  -5   0  -8  336.40   19.72
   5   0  -8  301.41   18.08
   5   0  -8  326.32   16.99
  -5   0   8  354.68   24.88
   5   0   8  330.04   20.01
   6   0  -8  102.26   15.16
  -6   0  -8   89.81   16.84
   6   0   8   75.73   15.16
  -6   0   8  118.41   22.50
  -6   0  -8   73.49   10.89
   6   0  -8   59.37   10.04
   7   0  -8   43.57    9.49
  -7   0   8   52.46   21.26
  -7   0  -8   42.14   10.77
  -7   0  -8   53.34   16.01
   7   0   8   78.42   16.92
   7   0  -8   63.21   14.89
  -8   0  -8  172.56   17.10
   8   0  -8  173.69   15.27
  -8   0  -8  167.51   19.08
  -8   0   8  186.44   31.98
   8   0  -8  210.76   23.30
   8   0   8  225.11   27.24
   9   0   8  107.84   23.39
   9   0  -8  124.30   20.88
  -9   0  -8  207.16   27.32
  -9   0   8  130.57   29.65
 -10   0   8   23.07   22.91
  10   0   8   65.12   20.30
  10   0  -8   74.07   19.37
  11   0   8    3.54   18.13
 -11   0   8    2.61   19.64
  11   0  -8    7.39   17.63
 -12   0   8   -6.86   20.31
  12   0  -8   35.53   19.64
  12   0   8   23.87   18.72
  12  -1   8   49.10   21.89
 -12   1   8   28.74   24.56
  12   1  -8   61.33   23.60
  11   1  -8    6.20   17.56
 -11   1   8   -4.27   21.35
  11  -1   8    0.13   17.88
  10   1  -8  131.97   23.24
 -10   1   8   53.54   24.36
 -10  -1  -8  183.97   31.16
  10  -1   8  106.74   23.08
  -9   1   8   25.17   22.07
   9   1  -8   35.87   16.48
  -9  -1  -8   51.88   20.19
   9  -1   8   25.91   17.58
  -8   1   8  274.16   27.24
  -8  -1  -8  303.14   20.20
   8  -1   8  293.96   24.53
   8   1  -8  254.69   21.20
  -8  -1  -8  271.55   23.14
   7   1  -8   34.48   12.55
   7   1  -8   32.63    8.44
  -7  -1  -8   23.07   15.06
  -7  -1  -8   34.59    8.84
   7  -1   8   24.11   13.25
  -7   1   8   30.98   19.02
  -6  -1  -8    9.70    7.15
   6   1  -8   13.66    9.72
  -6   1   8   26.51   16.21
   6  -1   8    5.11   10.70
  -6  -1  -8   18.17   12.85
   6   1  -8    6.60    5.95
  -5  -1  -8  694.42   31.02
   5   1  -8  726.46   25.79
  -5  -1  -8  678.79   26.31
  -5   1   8  645.97   33.97
   5   1  -8  739.63   28.50
   5  -1   8  656.49   29.15
  -4   1   8 1034.74   42.84
   4   1  -8 1089.15   33.51
   4   1  -8 1047.59   34.74
  -4  -1  -8 1118.95   39.88
  -4  -1  -8 1163.84   35.37
   4  -1   8  989.63   35.92
   3   1  -8  554.40   20.38
  -3   1   8  523.08   26.81
  -3  -1  -8  544.58   21.45
   3  -1   8  534.91   23.16
   3   1  -8  546.47   21.26
   2   1  -8  892.19   27.95
   2  -1   8  898.70   29.06
  -2  -1  -8  991.17   30.31
   2  -1   8  903.17   29.30
  -2   1   8  936.22   35.84
   2   1  -8  904.94   28.49
  -1   1   8 1031.99   37.47
   1  -1   8 1042.78   32.82
  -1  -1  -8 1050.84   32.05
   1  -1   8 1085.71   30.74
   1   1  -8 1075.35   31.74
   1   1  -8 1039.01   29.75
   0  -1   8  113.62    9.52
   0  -1  -8   98.77    9.86
   0   1  -8   95.27    9.05
   0   1   8  128.72   15.64
   0  -1   8   83.90   10.33
   0   1   8   83.57    6.41
   1   1   8 1099.90   37.03
  -1  -1   8 1075.62   36.85
  -1   1  -8 1048.84   33.22
   1  -1  -8 1120.76   33.26
   1   1   8 1053.37   29.54
   2  -1  -8  950.87   30.52
  -2   1  -8  804.74   29.67
   2   1   8  983.35   28.95
  -2  -1   8  884.76   35.07
   2   1   8 1009.17   33.87
  -3   1  -8  563.05   20.89
   3   1   8  541.67   22.12
   3  -1  -8  576.75   18.61
  -3   1  -8  510.11   21.98
  -3  -1   8  520.72   26.75
   3   1   8  510.71   24.01
   3  -1  -8  565.17   22.35
   4   1   8 1064.37   36.53
   4  -1  -8 1124.03   36.10
  -4   1  -8 1076.23   36.54
   4  -1  -8 1067.78   32.94
  -4  -1   8 1139.41   44.10
  -4   1  -8 1076.06   36.35
  -5  -1   8  654.78   34.74
   5  -1  -8  736.25   26.96
  -5   1  -8  694.75   28.40
   5   1   8  672.27   29.63
   5  -1  -8  750.48   28.18
  -5   1  -8  718.77   28.37
   6  -1  -8   15.73    9.85
   6  -1  -8    9.26    7.42
  -6  -1   8   32.81   17.83
   6   1   8   21.55   11.32
  -6   1  -8   17.44   10.73
  -6   1  -8    8.00    7.06
   7  -1  -8   34.64   12.73
   7  -1  -8   24.87    8.48
  -7   1  -8   32.94   12.99
  -7   1  -8   24.46    9.06
   7   1   8   16.91   13.40
  -7  -1   8   32.49   18.72
   8   1   8  243.62   24.12
  -8  -1   8  245.14   26.98
  -8   1  -8  281.21   21.52
   8  -1  -8  256.80   20.88
   8  -1  -8  308.98   19.94
  -8   1  -8  294.98   21.11
  -9   1  -8   51.82   13.72
   9  -1  -8   26.64   10.83
   9  -1  -8   41.32   16.22
  -9  -1   8   29.58   23.32
   9   1   8   40.62   17.05
  10  -1  -8  124.03   22.05
  10   1   8   99.73   23.29
 -10  -1   8   49.22   23.44
  11   1   8    3.03   16.15
 -11  -1   8  -10.25   20.51
  11  -1  -8    4.42   16.96
 -12  -1   8   42.69   25.18
  12   1   8   66.98   24.32
 -12   2   8    0.68   22.57
  12  -2   8   -7.25   18.52
  12   2  -8   15.45   18.94
  11  -2   8   17.59   18.92
 -11   2   8   15.68   24.14
  11   2  -8    9.86   18.81
  10  -2   8   23.02   16.87
 -10   2   8   24.68   21.22
 -10  -2  -8   52.81   23.96
  10   2  -8   39.36   19.45
  -9  -2  -8   97.40   24.39
   9   2  -8   73.55   19.90
  -9   2   8   66.76   24.45
   9  -2   8  103.33   21.04
  -8   2   8  275.69   26.88
  -8  -2  -8  263.51   24.59
   8  -2   8  261.46   23.38
   8   2  -8  286.44   22.66
   7   2  -8   59.64    9.26
   7   2  -8   54.00   15.21
  -7  -2  -8   64.55   18.94
   7  -2   8   52.67   17.14
  -7   2   8   86.04   22.60
  -7  -2  -8   49.58    9.86
   6   2  -8  421.20   18.54
   6  -2   8  398.05   24.08
  -6  -2  -8  398.65   25.19
   6   2  -8  350.43   22.15
  -6   2   8  440.32   28.54
  -6  -2  -8  389.42   19.39
   5   2  -8   98.43    9.23
  -5  -2  -8  147.82   19.92
  -5   2   8  153.77   22.26
   5  -2   8  139.46   17.23
  -5  -2  -8   96.71   10.30
   5   2  -8  129.89   16.54
   4   2  -8  479.03   22.35
  -4  -2  -8  477.14   25.16
  -4  -2  -8  472.66   19.83
   4  -2   8  451.49   22.93
  -4   2   8  477.06   27.11
   4   2  -8  482.41   18.88
   3   2  -8  983.37   29.90
  -3  -2  -8 1021.80   31.58
   3   2  -8  969.08   32.47
   3  -2   8  937.21   32.65
  -3   2   8 1007.47   39.75
  -2   2   8 1653.61   53.70
   2   2  -8 1506.80   43.26
   2  -2   8 1553.73   44.14
  -2  -2  -8 1519.34   43.67
   2   2  -8 1533.37   42.39
   1   2  -8  565.21   20.29
  -1  -2  -8  510.89   20.49
  -1   2   8  560.48   25.58
   1  -2   8  581.61   21.19
   1   2  -8  514.10   20.75
   0   2   8   48.99   12.62
   0  -2   8   51.29    9.57
   0   2  -8   40.89    6.98
   0  -2  -8   34.98    6.85
  -1   2  -8  503.18   20.40
  -1  -2   8  504.66   22.21
   1   2   8  520.17   23.89
   1   2   8  497.07   17.18
   1  -2  -8  519.81   20.82
  -2   2  -8 1516.42   45.80
   2   2   8 1578.63   42.67
  -2  -2   8 1560.47   51.48
   2   2   8 1483.40   50.83
   2  -2  -8 1588.30   45.29
  -3   2  -8  952.64   33.88
   3  -2  -8 1065.30   34.24
   3   2   8 1001.46   32.88
   3  -2  -8  996.11   27.65
   3   2   8 1072.97   38.95
  -3  -2   8  923.41   38.72
  -4  -2   8  429.19   26.20
   4   2   8  466.78   22.37
  -4   2  -8  508.59   23.22
   4  -2  -8  501.12   18.68
   4  -2  -8  457.83   21.75
  -5  -2   8  124.98   21.54
   5  -2  -8  116.95   12.67
  -5   2  -8   93.46    9.96
  -5   2  -8  123.08   13.35
   5  -2  -8  105.69   11.35
   6  -2  -8  387.41   21.45
  -6   2  -8  369.14   19.82
  -6   2  -8  379.85   21.50
   6  -2  -8  343.71   19.53
   7  -2  -8   77.79   15.40
  -7   2  -8   64.08   12.67
  -7  -2   8   73.54   23.37
  -7   2  -8   77.87   15.62
   7   2   8   53.98   15.90
   7  -2  -8   66.75   12.09
   8  -2  -8  242.21   19.50
  -8  -2   8  262.44   27.96
  -8   2  -8  275.01   21.20
   8   2   8  284.86   24.77
   8  -2  -8  245.87   19.41
   9   2   8   27.79   17.94
  -9  -2   8   56.26   25.11
  -9   2  -8   89.28   15.69
   9  -2  -8   81.37   18.44
   9  -2  -8   76.39   14.68
  10   2   8   27.30   19.19
 -10  -2   8   18.86   23.42
  10  -2  -8   41.74   17.96
 -11  -2   8    2.22   21.45
  11   2   8   14.99   16.65
  12   2   8   13.63   18.20
 -12  -2   8   14.01   23.99
  12   3  -8   29.53   20.58
 -12   3   8   13.95   30.52
  12  -3   8   23.74   20.68
  11   3  -8   28.94   20.36
  11  -3   8   28.62   20.58
 -11   3   8   19.83   27.59
 -11  -3  -8   24.04   27.71
 -10   3   8   -4.56   24.93
  10  -3   8   21.49   16.87
  10   3  -8   13.82   17.12
 -10  -3  -8   10.42   22.44
  -9   3   8   42.93   26.47
   9   3  -8   12.78   15.93
   9  -3   8   38.76   17.87
  -9  -3  -8   27.47   21.19
   8  -3   8  157.31   23.05
  -8  -3  -8  203.63   29.99
  -8   3   8  201.41   31.78
   8   3  -8  121.15   21.89
  -7  -3  -8   53.64   19.92
  -7   3   8   75.99   22.89
   7  -3   8   47.23   15.73
   7   3  -8   58.04   16.75
  -6  -3  -8  201.27   14.67
  -6   3   8  168.09   20.26
  -6  -3  -8  221.76   20.47
   6   3  -8  197.80   21.75
   6   3  -8  160.73   11.05
   6  -3   8  192.54   18.36
   5   3  -8   72.16    7.98
  -5  -3  -8  108.69    9.91
  -5   3   8  132.60   21.70
   5  -3   8  135.82   17.47
  -5  -3  -8  129.40   20.59
   5   3  -8  118.97   17.12
   4   3  -8  694.86   28.26
  -4  -3  -8  642.24   31.38
  -4  -3  -8  624.27   23.43
   4   3  -8  673.49   21.90
  -4   3   8  627.61   31.67
  -3   3   8  333.09   22.27
   3   3  -8  369.56   19.35
   3   3  -8  358.95   15.05
  -3  -3  -8  356.72   16.20
   3  -3   8  342.46   18.43
   2   3  -8  423.23   16.45
   2  -3   8  399.90   18.94
  -2   3   8  387.14   23.08
  -2  -3  -8  377.91   16.98
   2   3  -8  418.10   19.86
   1  -3   8  313.44   16.15
  -1   3   8  308.89   19.83
   1   3  -8  301.30   14.56
  -1  -3  -8  325.78   15.78
   1   3  -8  321.11   17.46
   0  -3   8  297.10   14.42
   0   3  -8  283.50   14.38
   0   3   8  255.75   18.45
   0  -3  -8  278.89   15.36
   1   3   8  332.94   20.67
   1   3   8  347.17   14.18
  -1  -3   8  347.65   18.09
  -1   3  -8  343.86   17.61
   1  -3  -8  342.14   17.00
  -2  -3   8  441.26   22.11
   2  -3  -8  366.62   18.45
   2   3   8  407.24   23.14
   2   3   8  398.82   17.55
  -2   3  -8  392.66   19.73
   3  -3  -8  352.54   18.74
  -3  -3   8  326.62   21.38
   3   3   8  322.37   21.51
   3   3   8  310.01   17.23
  -3   3  -8  333.65   18.39
   4   3   8  670.23   27.86
   4  -3  -8  704.51   28.61
  -4   3  -8  716.94   29.19
   4  -3  -8  682.29   22.73
  -4  -3   8  669.32   33.10
   5  -3  -8  101.73   12.79
  -5   3  -8   91.07   13.26
  -5  -3   8  121.11   21.66
   5   3   8  126.41   16.78
   5  -3  -8  125.84   13.25
  -6  -3   8  224.91   29.51
  -6   3  -8  158.72   12.94
  -6   3  -8  163.42   16.07
   6  -3  -8  155.46   13.95
   6   3   8  176.63   17.88
   6  -3  -8  183.99   15.96
   7  -3  -8   51.63   13.24
  -7   3  -8   38.84   12.09
   7  -3  -8   59.81   12.15
  -7  -3   8   61.76   22.77
   7   3   8   91.84   18.90
   8   3   8  153.51   25.58
   8  -3  -8  172.36   21.35
   8  -3  -8  169.35   18.64
  -8  -3   8  115.45   28.39
  -8   3  -8  141.50   18.90
  -9  -3   8   24.11   22.54
   9  -3  -8   29.12   15.30
   9  -3  -8   36.66   11.59
  -9   3  -8   47.00   13.74
   9   3   8   24.32   18.52
 -10   3  -8   30.98   14.28
  10  -3  -8   11.42   13.61
 -10  -3   8   -4.92   20.49
  10   3   8    8.14   17.39
 -11  -3   8    6.32   20.60
  11   3   8    4.33   16.13
  12   3   8   13.01   20.60
 -12  -3   8  -14.19   20.85
  12  -4   8    0.65   20.97
  12   4  -8   11.26   20.52
 -11   4   8  230.53   42.41
  11  -4   8  110.57   26.21
 -11  -4  -8  255.52   42.07
  11   4  -8   81.13   23.13
 -10   4   8   34.72   26.34
  10   4  -8   40.98   18.93
  10  -4   8   23.96   16.54
  -9  -4  -8   87.22   26.33
   9   4  -8   60.28   20.61
  -9   4   8   72.77   29.03
   9  -4   8   40.33   18.97
  -8  -4  -8  125.57   26.86
   8   4  -8   77.43   19.55
  -8   4   8  136.52   27.49
   8  -4   8   83.69   19.38
  -7   4   8  161.54   27.15
   7   4  -8  137.79   21.52
  -7  -4  -8  179.23   28.27
   7  -4   8  119.51   20.08
  -6  -4  -8   46.13    8.41
  -6  -4  -8   65.92   19.22
   6  -4   8   62.98   15.13
   6   4  -8   60.98   16.18
  -6   4   8   71.48   19.44
  -5  -4  -8  371.49   25.89
  -5  -4  -8  403.67   17.54
   5   4  -8  394.29   14.95
  -5   4   8  389.53   26.01
   5   4  -8  382.07   23.28
   5  -4   8  347.23   22.55
  -4   4   8   98.63   18.70
  -4  -4  -8   90.38    9.57
  -4  -4  -8  111.49   19.62
   4   4  -8   68.99    6.77
   4   4  -8  102.49   16.33
   4  -4   8   86.45   15.03
  -3  -4  -8  646.02   23.01
   3  -4   8  612.98   25.85
   3   4  -8  619.72   27.13
  -3   4   8  685.79   31.99
   3   4  -8  583.74   20.73
  -2   4   8  167.87   17.83
   2  -4   8  166.40   13.99
   2   4  -8  186.07   15.44
  -2  -4  -8  190.49   12.13
   2   4  -8  189.23   10.90
   1   4  -8  182.72   15.35
  -1   4   8  187.48   17.19
  -1  -4  -8  190.70   12.91
   1   4  -8  193.11   12.13
   1  -4   8  201.43   14.23
   0   4  -8  265.96   14.87
   0   4   8  252.19   11.01
   0   4   8  234.24   18.51
   0  -4  -8  245.03   14.97
   0  -4   8  234.15   13.14
   1  -4  -8  161.29   12.53
  -1  -4   8  190.01   13.84
   1   4   8  185.57   17.16
  -1   4  -8  191.32   13.80
   1   4   8  167.38   10.82
   2  -4  -8  174.42   13.53
   2   4   8  186.42   12.73
   2   4   8  182.50   17.58
  -2   4  -8  196.22   14.16
  -2  -4   8  184.79   15.44
   3   4   8  650.79   32.37
  -3  -4   8  597.61   30.18
   3   4   8  707.33   26.62
  -3   4  -8  639.10   27.60
   3  -4  -8  677.13   27.82
   4  -4  -8   86.95   11.95
   4   4   8  100.23   14.73
  -4   4  -8   83.14   12.26
   4  -4  -8  105.67   10.55
  -4  -4   8  102.89   18.90
  -5   4  -8  367.17   22.13
   5  -4  -8  397.06   23.10
  -5  -4   8  351.08   25.95
   5   4   8  382.95   23.11
   5  -4  -8  387.89   17.79
  -6   4  -8   38.36   10.44
  -6  -4   8   67.44   20.46
   6   4   8   85.45   18.63
   6  -4  -8   62.61   11.74
  -7   4  -8  122.92   16.80
   7   4   8  146.89   24.16
   7  -4  -8  114.99   15.98
  -7  -4   8  172.64   29.81
   7  -4  -8  133.88   17.00
   8   4   8   82.74   22.07
  -8  -4   8   73.25   27.59
   8  -4  -8   87.52   15.77
   8  -4  -8  110.29   18.04
  -9   4  -8   33.38   13.63
  -9  -4   8   17.74   23.14
   9   4   8   25.30   20.98
 -10   4  -8   32.81   15.59
  10   4   8   14.88   16.64
  10  -4  -8   17.19   11.61
 -10  -4   8   12.28   21.25
 -11  -4   8   33.47   21.06
  11   4   8   73.41   21.61
 -12  -4   8  -11.06   18.79
  12   4   8    1.91   18.18
  11   5  -8   39.12   21.85
 -11  -5  -8   69.71   32.59
  11  -5   8   44.72   21.64
  10  -5   8   10.34   15.80
 -10  -5  -8    0.35   24.66
 -10   5   8   22.97   25.76
  10   5  -8    4.82   16.70
   9   5  -8  111.12   23.34
  -9   5   8  248.15   35.39
   9  -5   8  129.35   23.27
  -9  -5  -8  175.52   35.44
   8  -5   8    8.25   14.59
  -8  -5  -8    7.92   20.81
  -8   5   8    1.39   18.87
   8   5  -8    1.13   14.49
   7   5  -8  238.90   22.40
  -7   5   8  263.69   24.86
   7  -5   8  240.10   21.87
  -7  -5  -8  272.92   25.98
  -6   5   8   89.99   21.14
   6   5  -8   85.98   18.54
  -6  -5  -8   80.38   21.59
   6  -5   8   66.20   14.81
   5   5  -8  131.55    8.18
  -5  -5  -8  108.88    9.89
  -5  -5  -8  159.00   19.95
  -5   5   8  167.99   24.33
   5   5  -8  157.31   20.45
  -4  -5  -8  162.82   23.53
   4   5  -8  110.90   16.82
   4   5  -8  117.65    8.53
  -4  -5  -8  108.54    9.81
   4  -5   8  124.50   16.68
  -4   5   8  171.03   23.18
  -3  -5  -8  413.22   17.46
   3   5  -8  372.38   21.94
  -3   5   8  364.79   24.07
   3   5  -8  390.72   15.81
   3  -5   8  346.50   20.13
   2  -5   8   30.39   10.04
   2   5  -8   36.00    7.02
  -2  -5  -8   16.28    5.61
  -2   5   8   33.13   14.68
   2   5  -8   21.46   11.45
   1   5  -8    9.64    5.48
   1   5  -8    3.66    9.08
  -1   5   8    3.11   11.87
   1  -5   8   19.18    9.20
  -1  -5  -8    8.61    6.02
   0  -5   8  115.80   10.48
   0   5   8  123.59    9.53
   0   5  -8  124.82   11.15
   0   5   8  192.06   22.49
   0  -5  -8  123.31   11.94
   1   5   8   18.95    7.67
  -1  -5   8   28.46   10.43
  -1   5  -8    9.59    6.31
   1   5   8   16.00   12.37
   1  -5  -8   11.94    6.84
  -2  -5   8   41.33   13.44
   2  -5  -8   15.06    7.89
   2   5   8   31.75   14.57
  -2   5  -8   16.94    8.57
   2   5   8   28.79    9.32
   3  -5  -8  413.66   22.47
   3   5   8  388.22   25.97
   3   5   8  387.65   20.36
  -3  -5   8  391.75   24.40
  -3   5  -8  423.70   22.75
   4   5   8  139.33   16.82
  -4  -5   8  123.59   20.80
   4  -5  -8  127.60   15.58
  -4   5  -8  111.53   14.90
   4  -5  -8  121.27   10.08
  -5  -5   8  187.61   26.56
   5  -5  -8  116.70   11.34
   5  -5  -8  129.38   16.29
   5   5   8  182.69   20.84
  -5   5  -8  155.68   15.58
  -6  -5   8   88.14   22.70
  -6   5  -8   53.83   12.18
   6   5   8   58.23   17.23
   6  -5  -8   80.64   12.62
  -7   5  -8  247.84   22.02
  -7  -5   8  288.71   27.06
   7  -5  -8  259.99   20.72
   7  -5  -8  244.55   17.58
   7   5   8  267.33   23.85
  -8  -5   8   15.68   23.29
  -8   5  -8   11.62   11.01
   8  -5  -8   -2.68    9.11
   8   5   8   -4.63   15.46
   9   5   8   99.47   23.69
  -9   5  -8  198.36   23.94
   9  -5  -8  169.75   21.11
 -10  -5   8   10.60   20.84
 -10   5  -8   19.31   15.42
  10   5   8   -0.68   16.02
  10  -5  -8   24.67   12.91
 -11   5  -8   50.85   18.66
  11  -5  -8   60.22   16.79
  11   5   8   14.43   19.86
 -11  -5   8    2.14   18.82
 -11  -6  -8   -6.43   27.63
  11  -6   8  -25.80   19.84
  11   6  -8   -8.97   20.78
 -10   6   8   40.80   24.22
  10  -6   8   10.07   19.41
  10   6  -8   10.09   20.21
 -10  -6  -8   37.92   29.18
   9   6  -8   15.88   18.16
  -9   6   8   33.05   22.19
  -9  -6  -8   32.04   24.99
   9  -6   8   39.32   18.90
  -8   6   8    9.66   18.45
   8  -6   8   13.44   14.77
   8   6  -8    5.91   16.60
  -8  -6  -8   11.68   20.82
  -7  -6  -8  176.00   31.17
  -7   6   8  174.77   27.30
   7  -6   8  214.08   25.29
   7   6  -8  170.36   26.46
  -6  -6  -8   29.90   19.15
   6  -6   8   30.04   15.42
   6   6  -8   12.61   14.64
  -6   6   8   28.98   17.08
   5  -6   8    3.09   11.60
  -5  -6  -8    9.84   16.10
   5   6  -8   -2.93   11.62
  -5   6   8   16.13   15.11
  -4  -6  -8  103.55   22.13
   4  -6   8   85.44   15.42
  -4   6   8  109.42   22.00
  -4  -6  -8   78.28    8.44
   4   6  -8   88.59   17.12
   4   6  -8   74.15    7.52
  -3  -6  -8   30.87    6.68
   3  -6   8   42.82   12.17
   3   6  -8   37.49    6.33
   3   6  -8   59.55   14.48
  -3   6   8   38.29   15.63
   2  -6   8  108.88   15.18
  -2   6   8  138.04   21.42
   2   6  -8   91.02    9.87
   2   6  -8  130.65   17.88
  -2  -6  -8  108.26   10.38
   1   6  -8 1349.09   41.62
  -1   6   8 1212.77   51.14
   1  -6   8 1588.44   45.79
  -1  -6  -8 1255.92   41.48
   1   6  -8 1485.34   46.69
   0   6  -8  119.16   12.51
   0   6   8  137.94   20.61
   0   6   8   95.85   10.04
   0  -6   8   97.64   11.44
   0  -6  -8  115.25   12.32
   1  -6  -8 1262.72   42.21
   1   6   8 1267.11   37.94
   1   6   8 1267.66   50.26
  -1   6  -8 1192.92   41.41
  -1  -6   8 1302.42   45.03
  -2   6  -8  111.75   13.37
   2  -6  -8   92.71    9.16
  -2  -6   8  161.29   19.42
   2  -6  -8  116.00   13.87
   2   6   8  135.61   22.82
   2   6   8  129.93   14.51
  -3   6  -8   28.45    8.96
   3   6   8   60.11   18.51
  -3  -6   8   56.81   16.39
   3  -6  -8   41.15    9.90
   3   6   8   44.96   11.60
  -4   6  -8   80.93   13.07
   4   6   8   81.53   14.91
  -4  -6   8   94.17   20.68
   4  -6  -8   83.18   13.17
   4  -6  -8  100.84   10.53
  -5   6  -8    8.30    9.34
  -5  -6   8    6.91   15.44
   5  -6  -8    5.62    7.70
   5   6   8    1.65   11.03
  -6  -6   8   32.21   18.51
   6   6   8   20.49   14.62
  -6   6  -8   22.20   10.23
   6  -6  -8   23.90   10.41
  -7  -6   8  173.17   31.58
   7   6   8  167.65   25.45
  -7   6  -8  140.66   19.33
   8   6   8   -0.23   16.21
  -8   6  -8   15.36   11.13
  -8  -6   8  -11.44   20.53
   9  -6  -8   34.87   13.61
  -9  -6   8   10.17   21.74
   9   6   8   24.53   19.30
  -9   6  -8   23.71   13.81
 -10  -6   8    7.25   20.46
 -10   6  -8   12.31   15.11
  10   6   8    6.70   18.05
  10  -6  -8   28.35   14.87
  11  -6  -8   -3.66   13.33
  11   6   8   13.40   17.71
 -11  -6   8  -11.11   17.82
 -11   6  -8   -0.25   14.38
 -11  -7  -8   49.13   35.36
  11   7  -8   55.32   25.78
  11  -7   8   44.69   25.79
  10  -7   8   -9.06   18.59
  10   7  -8    9.10   20.44
 -10  -7  -8   10.82   27.66
  -9  -7  -8   33.71   23.35
   9   7  -8   57.91   22.17
  -9   7   8   76.78   26.12
   9  -7   8   38.03   19.40
  -8  -7  -8   25.54   23.35
   8  -7   8    5.39   15.21
  -8   7   8   57.78   26.34
   8   7  -8   34.06   18.46
  -7   7   8   70.04   22.79
  -7  -7  -8   45.69   22.81
  -7   7   8   32.14   11.90
   7  -7   8   43.25   17.06
   7   7  -8   54.46   19.15
  -6  -7  -8   50.58   22.21
  -6   7   8   26.51   18.46
   6   7  -8   19.39   15.18
   6  -7   8   12.37   13.51
  -6   7   8   34.45   11.72
  -5  -7  -8  208.41   24.73
  -5   7   8  230.89   23.28
  -5   7   8  221.83   20.31
   5  -7   8  227.82   19.61
   5   7  -8  296.27   23.42
  -4  -7  -8   89.48    9.68
   4   7  -8  124.04   20.29
  -4   7   8  120.11   22.78
   4   7  -8   77.48    7.61
  -4  -7  -8   99.96   23.10
   4  -7   8   81.23   15.77
   3   7  -8   45.11   14.38
   3  -7   8   49.41   13.19
  -3  -7  -8   42.53    7.90
  -3   7   8   41.34   16.73
   3   7  -8   34.91    6.95
  -2   7   8  308.53   23.45
  -2  -7  -8  293.27   16.00
   2   7  -8  313.10   15.80
   2  -7   8  263.12   19.10
   2   7  -8  266.26   20.48
  -1  -7  -8  427.54   20.41
   1  -7   8  435.88   19.96
  -1   7   8  430.75   27.53
   1  -7   8  437.09   23.43
   1   7  -8  476.65   21.25
   0   7   8  420.99   18.71
   0   7   8  405.11   26.68
   0   7  -8  378.97   19.98
   0  -7   8  381.55   20.38
   0  -7  -8  419.81   20.67
  -1   7  -8  437.25   22.98
  -1  -7   8  459.19   23.74
   1   7   8  423.69   28.15
   1   7   8  439.38   20.32
   1  -7  -8  439.45   23.01
   2   7   8  297.84   18.41
   2  -7  -8  301.91   20.23
  -2  -7   8  290.02   21.14
   2  -7  -8  303.87   14.36
  -2   7  -8  291.97   19.27
   2   7   8  262.34   23.23
  -3  -7   8   60.46   18.08
  -3   7  -8   33.85    9.92
   3   7   8   51.71   18.90
   3  -7  -8   35.50   10.43
   3  -7  -8   42.12    8.11
   3   7   8   47.55   12.69
  -4  -7   8   99.29   21.30
  -4   7  -8   61.00   13.77
   4  -7  -8  110.68   11.69
   4   7   8  100.76   16.69
  -5  -7   8  243.54   24.07
  -5   7  -8  212.08   20.52
   5  -7  -8  241.18   15.04
   5   7   8  248.63   21.45
   6   7   8   33.55   15.71
  -6  -7   8   20.63   20.05
  -6   7  -8   21.14   11.12
  -7   7  -8   42.07   14.04
  -7  -7   8   31.16   22.83
   7   7   8   45.71   18.22
   8   7   8   30.68   19.67
  -8   7  -8   20.13   13.13
  -8  -7   8   12.58   21.44
   9  -7  -8   71.77   17.73
  -9   7  -8   65.70   17.10
   9   7   8   21.30   19.07
  -9  -7   8   14.28   18.69
  10   7   8   10.77   20.09
 -10  -7   8    7.29   20.78
 -10   7  -8   -6.25   14.87
  10  -7  -8   29.70   14.15
 -11   7  -8   62.82   20.63
  11  -7  -8   55.89   18.86
  11   7   8   22.66   20.62
 -11  -7   8    2.08   18.41
 -11  -8  -8    2.77   33.55
  11   8  -8    3.84   21.53
  11  -8   8   -1.28   21.44
 -10  -8  -8   32.41   29.90
  10  -8   8   40.86   21.57
  10   8  -8   19.00   23.87
   9  -8   8   40.08   21.95
   9   8  -8   11.36   21.16
  -9  -8  -8   -4.48   22.33
  -8   8   8    3.54   20.73
   8  -8   8   23.17   16.18
  -8  -8  -8   14.18   19.62
   8   8  -8   -3.38   16.37
   7  -8   8   66.07   18.93
  -7  -8  -8   46.46   26.30
   7   8  -8   33.63   18.95
  -7   8   8   73.05   24.02
  -7   8   8   32.51   13.56
  -6   8   8   42.25   15.46
  -6   8   8   59.78   21.30
  -6  -8  -8   56.77   24.12
   6   8  -8   36.62   18.13
   6  -8   8   64.02   17.35
  -5   8   8   79.62   15.77
  -5  -8  -8   81.48   25.76
   5  -8   8   91.79   18.18
  -5   8   8  102.72   23.63
   5   8  -8   99.86   21.28
  -4   8   8   30.25   17.97
  -4  -8  -8   28.13   18.85
   4  -8   8   28.01   12.89
   4   8  -8   25.28   14.29
   3   8  -8  425.13   17.88
   3   8  -8  396.11   26.42
  -3   8   8  338.35   27.05
   3  -8   8  400.50   24.27
  -3  -8  -8  387.61   19.00
  -2   8   8  476.27   30.76
   2   8  -8  486.59   27.83
  -2  -8  -8  513.54   22.66
   2   8  -8  512.41   21.95
   2  -8   8  590.92   28.24
   1  -8   8  166.90   13.24
   1   8  -8  178.18   13.84
  -1  -8  -8  174.98   13.81
  -1   8   8  161.73   19.14
   1  -8   8  160.67   16.57
   0  -8   8   28.65   11.66
   0   8   8   30.46   15.38
   0   8   8   15.94    9.52
   0   8  -8   28.10    8.61
   0  -8  -8   14.44    6.81
   1   8   8  252.49   30.13
  -1  -8   8  167.86   15.76
  -1   8  -8  162.43   15.49
   1  -8  -8  172.42   15.43
   1   8   8  177.77   14.81
   2   8   8  502.53   24.75
   2   8   8  565.13   33.39
  -2   8  -8  496.11   26.84
   2  -8  -8  518.46   20.81
  -2  -8   8  487.00   28.12
   2  -8  -8  505.29   27.31
  -3  -8   8  398.00   27.11
   3   8   8  398.82   23.52
  -3   8  -8  406.23   24.94
   3  -8  -8  409.06   25.71
   3  -8  -8  389.76   17.80
   3   8   8  434.14   30.77
  -4   8  -8   34.28   11.25
   4   8   8   25.45   13.77
  -4  -8   8   38.32   17.91
   4  -8  -8   27.64    9.24
  -5  -8   8   84.20   24.08
  -5   8  -8   73.05   15.88
   5   8   8   71.90   18.50
   6   8   8   39.57   18.88
  -6   8  -8   38.85   12.77
  -6  -8   8   37.56   23.55
  -7  -8   8   41.47   23.66
  -7   8  -8   40.78   14.87
   7   8   8   66.89   21.64
   8   8   8   20.46   18.88
  -8   8  -8    9.15   14.23
  -8  -8   8   13.57   19.63
  -9  -8   8    7.58   17.70
   9   8   8   19.08   20.47
   9  -8  -8   37.54   15.61
  -9   8  -8   27.00   17.29
  10  -8  -8   -1.00   11.79
  10   8   8    9.74   18.43
 -10   8  -8   24.92   18.30
 -10  -8   8    0.55   17.63
  11  -8  -8    9.91   15.52
  11   8   8   -1.31   17.22
 -11   8  -8   -1.36   17.09
 -11  -8   8    1.44   17.40
  10   9  -8   40.54   22.76
  10  -9   8   32.47   23.98
 -10  -9  -8   22.50   27.98
  -9  -9  -8   26.57   20.89
   9  -9   8  106.79   24.60
   8   9  -8   66.72   22.85
  -8  -9  -8   33.36   27.52
   8  -9   8   72.46   21.26
   7  -9   8   -1.18   16.74
  -7  -9  -8   10.21   20.92
  -7   9   8   -7.61   11.71
  -7   9   8    4.57   22.59
   7   9  -8    4.16   16.86
  -6   9   8  197.02   23.70
   6  -9   8  197.24   26.33
  -6  -9  -8  136.22   29.25
   6   9  -8  193.12   28.18
  -6   9   8  218.00   25.86
  -5  -9  -8  137.07   29.49
  -5   9   8  151.11   27.58
  -5   9   8  111.34   20.28
   5   9  -8  148.29   23.66
   5  -9   8  129.33   21.69
  -4  -9  -8  237.33   33.64
   4   9  -8  183.71   25.11
   4  -9   8  194.89   22.68
  -4   9   8  174.01   28.71
   3  -9   8   52.05   15.39
  -3  -9  -8   45.75    8.91
   3   9  -8   39.60   16.78
  -3   9   8   52.26   20.96
   2  -9   8   34.15   14.33
   2   9  -8   27.99   14.84
  -2  -9  -8   34.85    8.98
   2   9  -8   35.42    8.73
  -2   9   8   40.56   19.58
   1  -9   8  180.47   18.60
   1   9  -8  185.61   15.41
  -1  -9  -8  173.92   14.59
  -1   9   8  195.52   21.60
   1  -9   8  171.16   15.37
   0   9   8   94.64   22.72
   0   9  -8   67.30   11.65
   0   9   8   70.98   12.70
   0  -9  -8   66.84   10.69
  -1  -9   8  186.90   17.65
   1   9   8  257.73   31.92
   1   9   8  175.72   15.69
  -1   9  -8  176.92   16.84
   1  -9  -8  187.96   17.00
   2  -9  -8   57.56   12.73
  -2  -9   8   54.41   16.89
   2   9   8   56.59   13.60
  -2   9  -8   37.28   10.53
   2  -9  -8   49.80   10.69
   2   9   8   40.65   20.75
   3   9   8   65.90   15.96
   3  -9  -8   52.99   11.23
  -3   9  -8   51.92   12.47
   3  -9  -8   46.75   12.84
   3   9   8   69.96   23.44
  -3  -9   8   52.82   18.90
   4   9   8  193.59   24.36
  -4   9  -8  191.78   21.85
  -4  -9   8  178.89   28.57
  -5  -9   8  124.53   28.19
   5   9   8  123.44   22.89
  -5   9  -8  105.67   17.50
   6   9   8  223.66   28.70
  -6  -9   8  225.26   26.33
  -6   9  -8  217.42   25.40
  -7  -9   8    1.02   21.34
   7   9   8   -9.68   17.97
  -7   9  -8    5.45   10.92
  -8  -9   8   41.12   22.26
   8   9   8   51.94   24.80
  -8   9  -8   32.83   14.92
   9  -9  -8   90.20   19.74
   9   9   8   46.62   23.39
  -9   9  -8   73.29   19.15
 -10   9  -8   29.11   17.09
  10   9   8    5.65   19.60
  10  -9  -8    3.71   14.49
 -10  -9   8   12.42   18.99
  10  10  -8   12.22   21.09
  10 -10   8   11.16   21.22
 -10 -10  -8   14.06   23.99
   9  10  -8   34.53   21.23
  -9 -10  -8   17.89   20.87
   9 -10   8   26.21   21.61
   8  10  -8   14.36   19.26
   8 -10   8    6.84   17.46
  -8 -10  -8   -1.18   23.74
  -7  10   8   78.85   28.18
   7  10  -8   33.47   19.74
   7 -10   8   63.87   20.13
  -7 -10  -8   22.96   21.63
   6 -10   8  137.61   23.28
  -6 -10  -8   81.40   26.50
  -6  10   8  167.84   31.54
   6  10  -8  113.04   25.06
  -6  10   8  177.38   25.37
   5 -10   8  180.18   23.59
  -5 -10  -8  154.95   31.02
   5  10  -8  177.95   27.43
  -5  10   8  240.38   33.34
   4  10  -8  276.88   26.63
  -4  10   8  262.40   26.96
   4 -10   8  257.23   22.02
  -4 -10  -8  257.31   28.41
   3  10  -8   60.81   20.13
  -3  10   8   48.38   20.77
   3 -10   8   35.34   16.37
   2  10  -8  233.37   23.64
   2 -10   8  212.70   23.93
  -2 -10  -8  175.56   14.87
  -2  10   8  176.51   21.86
   2  10  -8  165.31   13.82
   1 -10   8   30.74   15.18
  -1  10   8   47.58   21.71
   1  10  -8   25.90    9.49
  -1 -10  -8   33.64    8.91
   0 -10   8  228.93   19.08
   0  10   8  258.59   25.13
   0 -10  -8  253.95   18.95
   0  10  -8  254.59   18.71
   1  10   8   49.72   13.26
  -1  10  -8   30.30   10.73
  -1 -10   8   39.90   15.63
   1  10   8   27.54   20.90
   1 -10  -8   41.28   10.54
   2  10   8  251.10   35.42
  -2 -10   8  155.36   18.91
   2  10   8  176.46   17.16
   2 -10  -8  166.81   14.16
  -2  10  -8  181.19   17.76
   2 -10  -8  182.74   18.46
   3  10   8   55.52   24.09
  -3  10  -8   28.05   12.14
   3  10   8   35.98   15.72
   3 -10  -8   50.46   13.57
  -3 -10   8   40.41   18.83
   4  10   8  256.76   22.99
  -4  10  -8  290.71   23.90
  -4 -10   8  257.58   26.16
  -5  10  -8  198.64   23.67
   5  10   8  179.42   27.25
  -5 -10   8  178.49   31.33
   6  10   8  165.05   28.85
  -6 -10   8  146.28   32.76
  -6  10  -8  143.36   21.29
  -7 -10   8   42.82   25.71
   7  10   8   33.23   21.43
  -7  10  -8   61.79   17.06
   8  10   8   31.75   22.90
  -8  10  -8   35.28   15.81
  -8 -10   8    1.88   19.95
  -9 -10   8    1.30   17.27
   9 -10  -8   29.39   15.22
  -9  10  -8   31.65   16.81
   9  10   8   27.01   22.78
  10  10   8   43.52   25.42
 -10  10  -8   -1.78   15.56
 -10 -10   8    8.20   17.50
  10 -10  -8   35.71   16.55
  -9 -11  -8   13.57   21.49
   9  11  -8   20.90   20.15
   9 -11   8   11.93   19.86
  -8 -11  -8    3.88   18.37
   8  11  -8    8.02   16.68
   8 -11   8   25.46   19.66
  -7 -11  -8   47.23   23.11
   7  11  -8  101.21   24.65
   7 -11   8  211.43   27.90
   6 -11   8  137.52   23.19
   6  11  -8  115.95   25.47
  -6  11   8  193.47   34.48
  -6 -11  -8   64.58   23.17
   5 -11   8  124.82   22.12
  -5  11   8  154.22   31.64
   5  11  -8  149.62   26.52
  -5 -11  -8   88.50   26.26
  -4  11   8  287.00   28.97
  -4 -11  -8  323.85   32.97
   4 -11   8  268.70   23.32
   4  11  -8  273.67   27.28
   3  11  -8   60.89   21.51
   3 -11   8   47.20   16.36
  -3  11   8   38.99   23.55
  -2 -11  -8   18.05    8.86
   2 -11   8   29.61   15.63
   2  11  -8   28.24   17.66
  -2  11   8    6.70   20.12
   1 -11   8   20.95   15.68
  -1 -11  -8   29.24    9.26
  -1  11   8   21.58   20.05
   1  11  -8   22.89    9.82
   0  11  -8   87.16   13.70
   0 -11   8  120.35   19.80
   0  11   8   99.42   26.53
   0 -11  -8  102.52   14.75
   1 -11  -8   16.51    9.94
  -1  11  -8   15.41   10.23
  -1 -11   8   41.30   16.14
   1  11   8   13.93   22.04
   1  11   8   25.42   13.33
  -2  11  -8   16.90   11.61
   2  11   8   35.05   23.29
   2 -11  -8   17.63    9.82
   2  11   8   18.60   13.91
  -2 -11   8   23.88   16.60
  -3  11  -8   37.22   13.91
   3 -11  -8   28.14   14.21
   3  11   8   53.24   17.45
  -3 -11   8   36.50   20.16
   4  11   8  316.46   26.15
   4 -11  -8  291.56   25.12
  -4 -11   8  275.52   28.64
  -4  11  -8  319.88   26.51
   5  11   8  100.24   22.32
  -5 -11   8  106.23   27.90
  -5  11  -8  141.76   21.78
   6  11   8   99.53   23.96
  -6 -11   8  112.02   27.97
  -6  11  -8  159.81   25.44
  -7  11  -8  201.39   27.58
   7  11   8  102.44   28.92
  -7 -11   8   86.62   28.24
  -8 -11   8   -7.59   20.51
   8  11   8   19.83   22.96
  -8  11  -8    8.87   13.78
   9 -11  -8    9.54   13.16
  -9 -11   8   -2.72   20.05
   9  11   8    7.83   23.42
  -9  11  -8   -4.42   15.59
  -8 -12  -8    2.79   16.99
   8 -12   8   12.61   20.44
   8  12  -8   -6.33   15.60
   7 -12   8   18.01   18.95
   7  12  -8   26.77   18.67
  -7 -12  -8    8.66   16.92
   6 -12   8  170.33   26.06
  -6 -12  -8   18.56   17.83
   6  12  -8   68.54   20.46
  -5 -12  -8   63.79   23.04
   5 -12   8  154.46   23.30
   5  12  -8  114.40   25.57
  -5  12   8  168.62   33.36
   4  12  -8   59.78   22.40
  -4 -12  -8   43.45   26.79
  -4  12   8   67.68   26.05
   4 -12   8   32.15   16.34
   3  12  -8  113.30   26.53
   3 -12   8   76.80   18.57
  -3 -12  -8   74.29   27.55
  -3  12   8  150.86   31.41
  -2  12   8    9.91   21.96
   2 -12   8   25.15   15.97
   1  12  -8   61.47   12.77
  -1 -12  -8   61.46   12.36
   1 -12   8   75.88   19.59
  -1  12   8  118.16   29.27
   0  12   8  237.20   27.23
   0  12  -8  281.30   22.04
   0 -12  -8  268.35   21.00
   1  12   8   66.41   26.82
  -1  12  -8   54.34   13.65
  -1 -12   8   91.07   22.32
   1 -12  -8   69.29   13.63
   1  12   8   83.89   17.89
  -2 -12   8    2.86   17.17
   2 -12  -8   -1.28    8.81
   2  12   8    2.78   14.30
   2  12   8  -15.47   21.38
  -2  12  -8    8.36   10.07
  -3 -12   8  154.21   27.56
   3  12   8  129.22   23.81
  -3  12  -8  137.61   22.10
   3 -12  -8  134.10   20.86
   4  12   8   54.07   20.26
   4 -12  -8   50.10   15.90
  -4 -12   8   48.25   23.06
  -4  12  -8   49.16   16.76
   5  12   8  115.49   23.36
   5 -12  -8  208.23   24.88
  -5 -12   8  101.03   28.58
  -5  12  -8  205.87   25.78
   6  12   8   48.96   21.36
  -6  12  -8  114.56   21.37
  -6 -12   8   59.34   26.58
   7  12   8    5.37   17.26
  -7 -12   8   21.46   23.28
  -7  12  -8   35.58   17.09
  -8  12  -8   13.87   15.96
  -8 -12   8    0.99   24.91
   8 -12  -8   22.71   14.38
   8  12   8   -0.58   17.80
   8 -13   8   47.38   24.05
   8  13  -8   29.83   19.61
  -8 -13  -8    0.54   17.68
   7  13  -8  -10.50   14.35
  -7 -13  -8    5.44   17.34
   7 -13   8    4.71   20.68
   6  13  -8   79.21   23.58
   6 -13   8  165.68   27.57
  -6 -13  -8   31.41   20.45
   5 -13   8   57.56   18.31
  -5 -13  -8    7.84   19.87
   5  13  -8   51.75   21.64
  -4 -13  -8   79.88   29.84
   4 -13   8   79.01   19.19
  -4  13   8  147.47   32.76
   4  13  -8   83.00   26.23
  -3 -13  -8    7.57   22.88
   3 -13   8    7.71   14.54
  -3  13   8    4.29   24.16
   3  13  -8  -14.38   22.17
   2 -13   8   83.32   19.15
  -2  13   8  106.40   28.17
  -1 -13  -8    9.47   10.20
   1 -13   8    2.02   14.28
  -1  13   8    8.34   21.54
  -1  13  -8   29.11   12.87
   1 -13  -8   25.82   11.10
   1  13   8   13.21   16.49
   1  13   8   22.83   25.68
  -2  13  -8  120.50   20.73
   2  13   8  200.79   27.32
  -2 -13   8  202.98   30.04
   2 -13  -8  156.18   20.94
   2  13   8  115.38   30.66
   3 -13  -8   11.75   12.70
   3  13   8   21.51   17.15
  -3  13  -8   21.45   13.45
  -3 -13   8   21.60   20.71
   4  13   8   67.59   21.07
  -4  13  -8  119.34   21.10
   4 -13  -8  125.87   20.55
  -4 -13   8   97.45   26.29
   5 -13  -8   73.48   18.55
   5  13   8   25.77   19.23
  -5  13  -8   68.11   17.89
  -5 -13   8   24.56   24.40
  -6  13  -8  228.04   29.58
   6 -13  -8  255.45   29.04
   7  13   8  -15.57   18.97
  -7 -13   8   14.87   27.32
  -7  13  -8    9.15   14.43
   7 -13  -8   -3.32   11.72
   8  13   8   18.33   19.81
   8 -13  -8   13.69   16.51
  -8 -13   8    5.65   23.91
  -8  13  -8   20.18   18.28
   7  14  -8   17.64   19.31
  -7 -14  -8    3.25   17.37
   6  14  -8   45.93   23.80
   6 -14   8   75.67   23.09
  -6 -14  -8   16.69   21.60
  -5 -14  -8   23.27   20.53
   5  14  -8   34.54   23.97
   5 -14   8   53.04   21.23
   4 -14   8    7.99   14.72
  -4 -14  -8    1.31   21.38
   4  14  -8   17.49   24.46
   3 -14   8   21.72   16.48
  -3 -14  -8   16.18   22.96
  -3  14   8   32.91   25.96
  -2  14   8   17.19   23.34
   2 -14   8   56.27   19.28
  -1  14   8   39.56   24.95
   1 -14   8   31.76   16.78
   0  14   8   32.93   24.95
   0 -14  -8   74.18   14.51
   0  14  -8   68.39   16.25
  -1  14  -8   19.43   13.80
   1  14   8   25.89   24.58
   1 -14  -8   52.80   13.84
   2  14   8   67.90   22.41
   2 -14  -8   29.25   12.23
  -2  14  -8   10.23   14.20
  -3 -14   8   18.94   21.89
  -3  14  -8   19.16   15.35
   3 -14  -8   23.73   13.96
   3  14   8   33.22   21.02
   4  14   8   -5.60   16.81
   4 -14  -8   17.12   14.29
  -4  14  -8   23.41   17.23
  -4 -14   8   10.69   24.05
   5 -14  -8   62.41   17.42
  -5 -14   8   16.31   24.08
   5  14   8   28.28   16.62
  -5  14  -8   45.56   19.10
   6  14   8   48.84   21.34
  -6 -14   8   63.43   26.64
   6 -14  -8   92.75   20.17
  -6  14  -8  114.35   24.66
  -7 -14   8   -9.32   24.91
   7  14   8    9.39   19.08
   7 -14  -8    6.18   13.94
  -7  14  -8    4.57   15.29
   6  15  -8   37.89   25.47
   5 -15   8    7.15   17.56
  -5 -15  -8   40.40   27.26
   5  15  -8    7.56   27.01
   4  15  -8    8.67   24.45
  -4 -15  -8   -1.48   19.89
   4 -15   8   14.30   16.59
   3 -15   8   15.94   15.57
  -3  15   8   -4.55   26.46
  -3 -15  -8   -0.43   21.02
   2 -15   8  -10.72   14.69
  -2 -15  -8   -0.38   22.07
  -2  15   8   13.53   24.44
   1 -15   8    3.79   16.23
   0  15   8   -7.22   28.52
   1 -15  -8   12.29   11.20
   1  15   8   -8.30   22.29
  -1  15  -8    6.00   12.47
   2 -15  -8    3.95   10.69
  -2  15  -8   35.57   15.33
  -3  15  -8   29.31   17.45
   3 -15  -8    5.76   11.59
  -4  15  -8   16.78   16.93
   4 -15  -8   25.38   13.30
  -4 -15   8   12.92   22.44
   4  15   8   18.96   19.91
  -5 -15   8   36.17   24.77
   5  15   8   18.76   21.67
  -5  15  -8   30.47   18.60
   5 -15  -8   42.02   16.57
  -6  15  -8   12.64   16.02
  -6 -15   8   15.73   25.63
   6 -15  -8   18.62   15.56
   6  15   8    8.96   18.05
   4 -16   8    8.12   17.91
  -4 -16  -8    3.85   24.53
   3 -16   8    4.96   16.01
  -3 -16  -8   -1.43   22.38
  -2  16   8   18.39   24.04
  -2 -16  -8    3.78   23.65
   2 -16   8   23.00   17.49
   1 -16   8   30.04   19.41
  -1  16   8    4.27   26.72
   0  16   8    0.06   26.16
   0 -16   8   12.34   17.18
  -2  16  -8   24.94   18.03
   2 -16  -8   23.34   12.49
  -3  16  -8   53.07   20.61
   3 -16  -8   17.54   13.86
   4 -16  -8   19.98   12.82
  -4  16  -8   15.37   18.59
   1 -17   8   11.79   18.63
  -1  17   8    4.39   30.39
   0 -17   8   -2.88   17.71
   0   0   9   -2.64    5.16
   0   0  -9   -5.71    4.50
   0   0   9    0.59    8.92
  -1   0  -9 2287.05   61.41
   1   0  -9 2294.78   60.56
  -1   0   9 2268.67   69.38
   1   0   9 2382.37   67.06
   1   0   9 2248.29   56.99
   2   0  -9  223.17   12.93
  -2   0  -9  202.58   13.57
   2   0   9  218.23   13.86
   2   0  -9  219.29   11.62
   2   0   9  197.40   13.11
  -2   0   9  203.95   16.59
   3   0   9    2.82    7.66
   3   0  -9    4.71    6.52
   3   0  -9    1.49    5.19
   3   0   9    6.37    8.46
  -3   0   9    1.59   10.74
  -3   0  -9    7.88    5.69
  -4   0  -9   55.40    9.45
   4   0  -9   51.60    8.53
   4   0  -9   48.03    9.98
  -4   0  -9   63.09   12.12
  -4   0   9   62.86   16.60
   4   0   9   46.88   11.28
  -5   0  -9  111.44   12.50
   5   0  -9  151.35   15.17
  -5   0   9  166.26   23.75
  -5   0  -9  161.30   18.39
   5   0   9  138.69   17.33
   5   0  -9  160.59   13.02
  -6   0   9  112.57   23.91
   6   0   9  104.05   17.32
  -6   0  -9   92.44   12.27
   6   0  -9   94.01   11.61
   6   0  -9   89.49   14.48
  -6   0  -9  109.87   17.24
   7   0   9  559.04   30.14
  -7   0   9  529.38   34.54
   7   0  -9  564.53   25.64
   7   0  -9  535.47   27.25
  -7   0  -9  537.03   28.91
  -7   0  -9  507.02   25.88
   8   0   9  192.56   25.19
  -8   0  -9  149.99   16.33
   8   0  -9  172.67   22.12
   8   0  -9  127.96   14.08
  -8   0  -9  149.94   17.93
  -8   0   9  137.88   29.98
  -9   0   9   42.07   23.30
   9   0   9   41.56   17.40
   9   0  -9   38.53   17.08
  10   0  -9  180.14   25.90
 -10   0   9   79.61   27.07
  10   0   9   87.06   22.51
  11   0   9   90.88   23.62
 -11   0   9   56.06   24.03
  11   0  -9  153.43   25.14
 -12   0   9    4.98   21.12
  12   0   9   26.61   19.24
 -12   1   9    5.27   21.50
  12  -1   9   18.94   18.52
  12   1  -9   25.10   22.34
 -11   1   9   25.00   23.17
  11   1  -9   56.56   19.87
  11  -1   9   45.52   20.40
  10  -1   9   14.95   16.98
 -10   1   9    3.78   20.81
  10   1  -9    3.68   16.27
  -9  -1  -9   20.93   18.21
   9  -1   9   20.86   15.05
  -9   1   9    4.85   20.60
   9   1  -9   -0.06   15.01
  -8  -1  -9  255.13   22.41
   8   1  -9  236.24   20.39
  -8   1   9  257.26   26.71
   8  -1   9  235.57   22.73
  -8  -1  -9  269.92   18.86
   7   1  -9  121.94   17.95
  -7   1   9  100.65   23.53
  -7  -1  -9  121.09   21.48
  -7  -1  -9  104.47   13.41
   7  -1   9  112.27   19.47
   6   1  -9   84.79   10.60
   6  -1   9   55.58   15.01
  -6  -1  -9  107.66   17.93
  -6   1   9   79.72   20.75
  -6  -1  -9   78.94   11.68
   6   1  -9   78.37   14.84
  -5  -1  -9  145.08   14.58
  -5  -1  -9  118.79   11.47
   5   1  -9  121.61   13.09
   5  -1   9  164.69   18.45
   5   1  -9  106.56   10.88
   4  -1   9  227.14   16.18
  -4  -1  -9  213.31   16.66
  -4   1   9  217.15   18.96
   4   1  -9  216.52   13.27
   4   1  -9  251.51   15.57
  -4  -1  -9  212.33   14.07
  -3  -1  -9  653.01   24.51
   3   1  -9  657.26   23.39
   3   1  -9  608.05   22.99
   3  -1   9  646.51   24.92
  -3   1   9  572.65   29.35
  -2   1   9  195.36   16.98
  -2  -1  -9  181.48   12.27
   2  -1   9  202.49   13.22
   2  -1   9  201.43   11.15
   2   1  -9  195.00   12.69
   2   1  -9  208.28   12.57
  -1   1   9  587.99   26.08
  -1  -1  -9  598.81   22.33
   1  -1   9  561.69   21.47
   1  -1   9  555.41   20.25
   1   1  -9  602.14   21.66
   0   1  -9  149.22   11.56
   0  -1  -9  152.99   11.29
   0  -1   9  158.63   10.59
   0   1   9  153.03   14.08
   0   1   9  159.05    8.10
   0  -1   9  177.67   12.66
  -1   1  -9  666.73   24.23
  -1  -1   9  610.13   25.88
   1   1   9  637.83   26.06
   1   1   9  605.39   19.96
   1  -1  -9  609.41   23.01
  -2   1  -9  205.20   13.29
   2   1   9  168.31   13.94
   2   1   9  189.81   12.28
  -2  -1   9  182.03   15.93
   2  -1  -9  209.78   13.15
   3  -1  -9  594.21   20.12
  -3  -1   9  618.73   29.83
   3   1   9  642.48   27.29
   3  -1  -9  583.28   24.24
   3   1   9  635.40   24.30
  -3   1  -9  645.70   23.11
  -3   1  -9  661.96   25.78
   4   1   9  242.40   16.25
  -4  -1   9  219.25   19.69
   4  -1  -9  228.74   13.67
   4  -1  -9  218.57   14.86
  -4   1  -9  246.64   14.38
  -4   1  -9  221.91   14.87
  -5   1  -9  141.69   14.33
   5  -1  -9  132.95   12.52
  -5   1  -9  104.71   12.06
   5   1   9  134.98   14.50
  -5  -1   9  178.95   24.56
   5  -1  -9  167.42   13.21
  -6  -1   9   85.51   22.24
   6  -1  -9   69.55   11.13
   6  -1  -9   68.15   12.91
  -6   1  -9   90.63   12.87
  -6   1  -9   88.39   15.22
  -7  -1   9  135.10   28.02
   7  -1  -9   93.50   13.27
   7  -1  -9  108.57   16.83
  -7   1  -9   94.62   13.76
   7   1   9   91.98   18.31
  -8   1  -9  233.02   19.20
   8  -1  -9  252.76   19.76
  -8   1  -9  230.33   19.16
   8   1   9  231.33   22.68
  -8  -1   9  215.51   25.88
   8  -1  -9  228.32   17.93
  -9   1  -9   -0.12    9.75
   9  -1  -9    3.94   14.89
   9   1   9    0.20   15.13
  -9  -1   9   17.29   23.40
   9  -1  -9   15.39    9.44
  10   1   9   21.93   16.32
 -10  -1   9   -5.59   21.10
  10  -1  -9   22.87   17.11
  11   1   9   34.58   17.91
 -11  -1   9   28.67   24.23
  12   1   9    6.04   17.87
 -12  -1   9    7.19   21.54
 -12   2   9   15.63   25.49
  12   2  -9    2.12   19.58
  12  -2   9    6.50   17.90
  11   2  -9   10.25   18.74
 -11   2   9   14.48   21.86
 -10   2   9   -8.17   21.47
 -10  -2  -9   29.11   22.30
  10   2  -9   31.53   17.83
  10  -2   9    5.59   15.34
  -9   2   9   83.63   27.81
  -9  -2  -9  158.39   28.83
   9  -2   9  113.91   21.57
  -8  -2  -9  267.20   25.05
   8  -2   9  305.79   24.87
  -8   2   9  296.42   28.08
   8   2  -9  286.58   23.06
  -7  -2  -9  156.05   18.39
  -7  -2  -9  155.38   14.18
   7   2  -9  177.51   21.95
  -7   2   9  195.17   30.05
   7   2  -9  160.35   13.10
   7  -2   9  180.10   22.88
  -6  -2  -9  123.48   12.80
   6  -2   9  106.58   17.26
   6   2  -9   76.83   10.21
  -6   2   9  131.10   23.58
   6   2  -9   91.40   16.33
  -6  -2  -9  134.86   21.13
  -5  -2  -9  472.81   20.54
   5  -2   9  416.90   23.27
   5   2  -9  426.92   22.47
  -5   2   9  403.88   26.82
  -5  -2  -9  405.86   24.49
   5   2  -9  421.89   18.34
   4   2  -9 1352.94   42.89
   4  -2   9 1333.09   44.17
  -4   2   9 1391.31   52.62
  -4  -2  -9 1382.43   49.15
   4   2  -9 1363.28   39.75
  -4  -2  -9 1350.50   41.45
   3   2  -9  457.14   20.51
   3  -2   9  449.44   21.18
   3   2  -9  471.56   18.57
  -3  -2  -9  465.78   19.72
  -3   2   9  451.98   25.58
   2   2  -9  556.53   20.67
  -2   2   9  517.15   26.52
   2   2  -9  553.90   21.58
  -2  -2  -9  494.71   20.86
   2  -2   9  550.51   21.87
  -1  -2  -9  363.50   17.46
   1   2  -9  408.54   17.26
  -1   2   9  383.94   21.91
   1  -2   9  427.99   18.06
   0  -2   9  941.64   29.02
   0  -2  -9  962.92   31.06
   0   2   9  933.60   36.03
   0   2  -9  950.59   30.81
   0  -2   9  968.37   31.84
   1   2   9  365.60   20.72
   1   2   9  351.74   14.30
  -1   2  -9  409.37   18.09
   1  -2  -9  379.35   17.79
  -1  -2   9  373.63   19.55
   2   2   9  497.09   19.62
  -2   2  -9  510.44   22.07
   2   2   9  487.56   24.28
  -2  -2   9  535.52   25.02
   2  -2  -9  526.68   21.95
   3   2   9  465.76   24.24
  -3  -2   9  469.43   25.38
   3  -2  -9  477.64   15.84
   3  -2  -9  435.86   21.02
  -3   2  -9  447.06   21.19
   3   2   9  440.45   20.32
  -4   2  -9 1322.09   42.91
   4   2   9 1350.57   42.60
   4  -2  -9 1269.79   42.13
   4  -2  -9 1330.64   36.90
  -4  -2   9 1267.28   50.17
   5   2   9  424.97   23.03
   5  -2  -9  432.09   19.20
   5  -2  -9  425.06   21.82
  -5  -2   9  412.31   27.15
  -5   2  -9  386.87   21.66
  -5   2  -9  422.18   19.02
  -6  -2   9   99.61   23.02
   6  -2  -9  135.02   15.59
  -6   2  -9  111.72   14.84
  -6   2  -9   99.29   13.87
   6  -2  -9   98.85   13.51
   6   2   9  114.85   17.61
  -7  -2   9  201.82   32.34
  -7   2  -9  131.59   14.05
   7  -2  -9  153.58   15.06
   7  -2  -9  136.77   14.76
   7   2   9  183.30   23.41
  -7   2  -9  160.66   16.64
   8   2   9  307.29   25.52
   8  -2  -9  252.36   20.24
   8  -2  -9  254.24   19.86
  -8  -2   9  306.39   30.07
  -8   2  -9  286.00   21.92
   9   2   9   95.93   22.75
   9  -2  -9  121.49   17.19
   9  -2  -9  160.68   21.59
  -9   2  -9  155.53   19.72
  -9  -2   9   53.93   24.26
  10   2   9    3.49   15.58
 -10  -2   9    3.40   21.20
  11   2   9   10.81   17.78
 -11  -2   9    3.09   22.09
  12   2   9    1.91   16.73
 -12  -2   9   -8.45   21.80
  12  -3   9   38.05   21.10
 -12   3   9   26.97   31.76
  12   3  -9   34.49   21.59
  11   3  -9   16.55   18.17
  11  -3   9   29.67   18.29
 -11  -3  -9   53.02   29.62
 -11   3   9   38.72   28.81
  10   3  -9   29.55   17.79
 -10  -3  -9   32.92   25.63
 -10   3   9   27.36   27.03
  10  -3   9   21.04   17.94
   9   3  -9   58.04   18.84
   9  -3   9   62.79   20.07
  -9   3   9   71.58   28.21
  -9  -3  -9  100.07   27.31
  -8  -3  -9   55.66   21.91
  -8   3   9   53.87   24.46
   8  -3   9   60.99   18.84
   8   3  -9   46.69   16.90
  -7  -3  -9  177.00   20.64
   7   3  -9  184.96   19.10
   7  -3   9  220.21   24.86
  -7   3   9  242.72   33.04
   6   3  -9  192.06   21.55
   6  -3   9  214.02   22.79
   6   3  -9  141.27   10.74
  -6  -3  -9  144.88   17.72
  -6   3   9  227.90   28.86
  -6  -3  -9  163.14   13.19
  -5  -3  -9  172.87   23.43
   5  -3   9  166.12   18.94
   5   3  -9  167.50   19.21
   5   3  -9  122.95    9.88
  -5  -3  -9  112.18   10.65
  -5   3   9  175.07   24.28
   4  -3   9   53.96   12.13
   4   3  -9   41.49    6.83
   4   3  -9   49.73   12.01
  -4  -3  -9   77.91   16.46
  -4   3   9   61.58   16.85
  -4  -3  -9   49.90    8.33
   3  -3   9  229.75   15.81
  -3  -3  -9  243.28   14.11
   3   3  -9  256.88   13.12
  -3   3   9  261.90   20.59
   3   3  -9  269.53   17.21
   2   3  -9   19.32    9.50
  -2  -3  -9   10.80    5.64
  -2   3   9   24.64   13.30
   2  -3   9   25.96    9.65
   2   3  -9   18.86    5.86
  -1  -3  -9    2.87    4.86
   1  -3   9    4.31    7.76
  -1   3   9    6.92   11.17
   1   3  -9    1.76    4.90
   0   3  -9  171.32   11.83
   0   3   9  168.31   16.28
   0  -3  -9  155.27   12.89
   0  -3   9  176.76   12.39
   1   3   9    5.51   10.86
  -1   3  -9    9.26    6.06
   1  -3  -9    6.81    6.63
  -1  -3   9   11.93    9.56
   1   3   9    2.74    5.93
   2   3   9   23.55    7.91
  -2   3  -9   11.00    6.42
   2   3   9   13.22   12.32
  -2  -3   9   32.84   12.03
   2  -3  -9   14.44    7.32
   3   3   9  226.53   18.92
  -3   3  -9  252.28   15.91
   3  -3  -9  221.55   15.28
  -3  -3   9  221.03   18.20
   3   3   9  242.23   15.31
  -4   3  -9   42.37    9.57
   4  -3  -9   59.60    8.51
   4   3   9   44.97   11.53
  -4  -3   9   61.35   17.13
   4  -3  -9   49.67   10.29
  -5  -3   9  162.24   24.37
  -5   3  -9  117.89   14.55
   5  -3  -9  103.77   10.77
   5   3   9  136.16   17.77
   5  -3  -9  126.87   14.15
   6  -3  -9  184.00   14.48
   6  -3  -9  161.26   15.76
  -6   3  -9  147.79   16.85
  -6  -3   9  221.03   29.01
   6   3   9  211.75   22.65
   7   3   9  194.99   20.47
   7  -3  -9  181.56   16.61
  -7  -3   9  222.59   32.64
  -7   3  -9  190.42   18.47
   7  -3  -9  194.58   16.50
   8  -3  -9   55.01   13.50
  -8   3  -9   48.56   12.75
   8   3   9   65.16   19.98
   8  -3  -9   87.23   16.37
  -8  -3   9   62.81   26.19
   9   3   9   63.89   21.44
  -9   3  -9   55.17   14.96
   9  -3  -9   73.44   14.77
 -10  -3   9    2.64   21.59
  10  -3  -9   28.07   13.39
  10   3   9   14.33   15.77
 -10   3  -9   25.89   12.91
 -11  -3   9   19.95   23.36
  11   3   9   26.75   17.43
 -12  -3   9   -2.75   22.48
  12   3   9   21.23   19.06
  12   4  -9   35.37   20.27
  12  -4   9   44.35   22.54
  11  -4   9   85.90   24.01
 -11   4   9  167.13   38.56
  11   4  -9   47.37   21.02
 -11  -4  -9  151.07   36.21
 -10  -4  -9   35.65   24.54
  10   4  -9   19.46   18.16
  10  -4   9   29.40   17.52
  -9  -4  -9  101.85   28.92
  -9   4   9  121.47   29.88
   9  -4   9   64.76   19.95
   9   4  -9   63.35   19.40
   8   4  -9   48.83   18.28
  -8   4   9   74.53   24.61
  -8  -4  -9   96.58   24.71
   8  -4   9   58.79   17.75
  -7   4   9  161.64   27.93
  -7  -4  -9  114.75   25.49
   7   4  -9   84.57   18.66
   7  -4   9  110.42   19.33
  -6  -4  -9   35.31    7.66
   6   4  -9   53.40   15.47
   6  -4   9   60.28   15.02
  -6  -4  -9   63.52   18.74
  -6   4   9   62.23   18.85
  -5  -4  -9   58.18    8.98
   5   4  -9   52.78    7.21
  -5  -4  -9   90.48   20.38
   5   4  -9   77.60   15.19
   5  -4   9   68.47   14.95
  -5   4   9   88.11   20.21
   4   4  -9  178.19   10.57
  -4  -4  -9  179.38   12.03
   4  -4   9  166.63   15.44
   4   4  -9  156.65   16.00
  -4   4   9  189.01   18.73
   3   4  -9  160.30   10.45
   3  -4   9  176.28   14.61
   3   4  -9  156.54   15.79
  -3  -4  -9  182.13   12.21
  -3   4   9  179.93   18.04
   2   4  -9   75.35    8.39
   2   4  -9   78.88   13.70
  -2  -4  -9   61.57    8.61
   2  -4   9   76.92   12.30
  -2   4   9   85.78   18.19
   1   4  -9  548.53   21.38
   1   4  -9  532.20   23.75
  -1   4   9  545.38   27.90
   1  -4   9  531.55   22.82
  -1  -4  -9  534.38   21.99
   0   4   9  122.21   18.16
   0  -4  -9   76.12    9.83
   0   4   9   66.64    7.19
   0   4  -9   61.77    9.07
   0  -4   9  100.89   11.52
   1   4   9  547.97   19.78
   1  -4  -9  579.55   24.27
   1   4   9  590.09   29.03
  -1  -4   9  585.52   24.80
  -1   4  -9  549.44   23.78
   2   4   9   81.19   17.15
  -2  -4   9   98.26   15.95
   2   4   9   89.88   11.44
   2  -4  -9   77.26   11.07
  -2   4  -9   86.01   11.50
  -3  -4   9  218.40   18.16
   3   4   9  172.16   13.98
   3  -4  -9  180.14   14.46
   3   4   9  185.78   18.51
   4  -4  -9  181.05   16.11
  -4  -4   9  156.67   17.43
  -4   4  -9  167.13   15.67
   4   4   9  166.40   14.75
   4  -4  -9  156.88   10.36
  -5  -4   9   83.23   20.29
   5   4   9   72.41   15.32
   5  -4  -9   65.79   11.53
  -5   4  -9   52.89   11.80
   5  -4  -9   71.74   11.30
  -6  -4   9   59.37   21.15
   6   4   9   31.75   15.34
  -6   4  -9   40.07   11.58
   6  -4  -9   57.84   12.03
   6  -4  -9   55.61   12.58
   7  -4  -9  102.39   15.90
  -7   4  -9   75.27   14.93
   7   4   9   97.29   20.69
  -7  -4   9  108.16   26.16
   7  -4  -9   79.52   14.46
   8   4   9   69.80   20.54
   8  -4  -9   41.19   11.54
  -8   4  -9   62.99   14.79
  -8  -4   9   82.19   26.96
  -9   4  -9   93.02   17.49
  -9  -4   9   65.80   27.15
   9   4   9   44.92   18.65
   9  -4  -9  136.49   19.56
 -10   4  -9    9.93   12.97
  10   4   9   25.16   18.01
  10  -4  -9   19.33   13.10
 -10  -4   9   18.91   21.28
 -11  -4   9   22.02   22.59
  11   4   9   40.01   19.42
 -12  -4   9    0.25   21.80
  12   4   9   22.72   19.67
  11  -5   9    1.53   18.46
 -11   5   9   19.29   32.48
 -11  -5  -9   29.99   30.64
  11   5  -9   -6.09   17.08
 -10  -5  -9  146.98   35.48
  10  -5   9   72.93   21.84
  10   5  -9   65.39   21.67
 -10   5   9  154.28   33.51
   9   5  -9   17.05   16.92
  -9  -5  -9   47.52   26.61
   9  -5   9   38.27   17.97
  -9   5   9   45.55   25.96
   8  -5   9  117.51   21.88
  -8   5   9  136.17   28.37
  -8  -5  -9   86.05   26.37
   8   5  -9   98.13   21.18
  -7  -5  -9   -2.01   16.78
   7  -5   9    6.82   12.79
   7   5  -9    6.45   13.26
  -7   5   9   10.05   16.83
  -6   5   9   54.48   19.05
  -6  -5  -9   82.23   23.19
   6   5  -9   49.87   16.12
   5   5  -9  283.60   12.71
  -5  -5  -9  289.42   24.33
  -5   5   9  297.87   23.55
   5   5  -9  276.98   21.46
  -5  -5  -9  288.11   15.07
   5  -5   9  281.03   20.54
  -4   5   9  242.64   21.70
   4  -5   9  245.32   18.07
  -4  -5  -9  264.25   14.67
   4   5  -9  259.43   12.65
   4   5  -9  281.90   20.26
   3  -5   9   47.36   11.62
  -3  -5  -9   45.12    7.98
  -3   5   9   58.44   16.67
   3   5  -9   47.22   12.73
   3   5  -9   35.71    6.83
   2   5  -9  947.55   34.87
  -2  -5  -9  931.50   31.15
  -2   5   9  888.35   39.73
   2  -5   9  847.42   32.79
   2   5  -9  927.86   30.08
   1   5  -9  432.65   19.50
  -1  -5  -9  416.52   19.96
   1  -5   9  393.18   21.06
  -1   5   9  547.29   27.87
   0   5   9   21.80    7.06
   0   5  -9    8.38    6.27
   0  -5  -9   16.90    6.67
   0   5   9   25.35   14.12
   0  -5   9   13.20    7.34
  -1   5  -9  403.97   20.41
   1   5   9  374.23   16.68
   1   5   9  362.66   24.55
  -1  -5   9  474.80   21.52
   1  -5  -9  370.32   19.97
  -2   5  -9  904.58   34.08
   2   5   9  867.64   39.65
   2   5   9  937.01   30.39
  -2  -5   9  835.88   35.45
   2  -5  -9  937.59   34.12
  -3   5  -9   42.70    9.63
   3  -5  -9   45.30   10.33
   3   5   9   53.43   11.63
  -3  -5   9   51.58   15.04
   3   5   9   50.39   16.72
   4  -5  -9  276.54   19.08
  -4   5  -9  245.95   18.47
   4  -5  -9  281.38   13.03
   4   5   9  248.43   18.27
  -4  -5   9  259.58   21.75
  -5   5  -9  279.37   20.24
   5  -5  -9  254.61   14.75
  -5  -5   9  296.93   24.37
   5  -5  -9  284.20   20.78
   5   5   9  313.98   21.33
  -6   5  -9   51.67   12.37
   6   5   9   66.47   17.32
   6  -5  -9   73.42   12.51
  -6  -5   9   65.08   21.34
   6  -5  -9   68.36   13.55
   7  -5  -9   -1.12    9.14
  -7  -5   9    8.61   18.47
  -7   5  -9   16.05   10.79
   7   5   9   -3.16   15.73
  -8  -5   9   96.42   26.63
  -8   5  -9  132.52   18.87
   8   5   9   96.31   22.67
   8  -5  -9  104.38   17.40
  -9  -5   9    9.28   20.03
   9  -5  -9   34.91   14.26
  -9   5  -9   31.87   13.59
   9   5   9   32.06   19.20
  10  -5  -9  124.93   20.36
  10   5   9   94.79   23.62
 -10   5  -9  158.57   24.52
  11  -5  -9    3.65   12.60
  11   5   9  -11.73   14.02
 -11   5  -9   -3.84   12.58
 -11  -5   9    3.68   19.71
  11  -6   9  119.69   28.15
 -11  -6  -9  120.19   38.06
  11   6  -9   91.14   26.08
  10  -6   9  114.90   24.75
 -10  -6  -9  128.06   35.83
 -10   6   9  127.19   30.73
  10   6  -9   71.75   24.75
   9  -6   9    3.40   17.77
   9   6  -9   25.84   18.76
  -9   6   9   -0.66   20.15
  -9  -6  -9  -12.17   22.48
  -8  -6  -9   76.92   27.91
   8  -6   9   94.95   20.95
  -8   6   9   93.80   24.62
   8   6  -9   84.61   21.83
  -7  -6  -9  192.47   32.33
   7   6  -9  208.70   22.47
  -7   6   9  152.88   27.63
  -6  -6  -9   78.11   23.15
  -6   6   9   35.83   18.26
   6   6  -9   43.77   17.66
   6  -6   9   30.05   14.97
  -5   6   9   69.64   19.97
   5  -6   9   54.62   15.49
  -5  -6  -9   87.10   22.41
   5   6  -9   61.39   17.34
  -5  -6  -9   46.95    8.50
  -4  -6  -9   37.23    7.51
   4  -6   9   14.84   10.90
  -4   6   9   38.30   16.88
   4   6  -9   28.18   13.25
   4   6  -9   22.63    5.89
   3   6  -9  329.10   15.12
   3  -6   9  290.43   19.37
   3   6  -9  306.26   21.17
  -3   6   9  258.02   22.52
  -3  -6  -9  295.69   15.57
  -2   6   9  606.08   32.43
  -2  -6  -9  630.78   24.59
   2  -6   9  609.67   27.22
   2   6  -9  658.15   24.10
   2   6  -9  604.27   28.59
   1  -6   9  201.03   16.03
   1   6  -9  195.93   14.84
  -1   6   9  206.43   19.39
  -1  -6  -9  206.12   14.16
   0   6   9  770.81   25.14
   0  -6   9  797.78   29.76
   0  -6  -9  779.20   29.73
   0   6   9  766.26   36.99
   0   6  -9  813.82   30.20
   1  -6  -9  200.66   15.15
  -1   6  -9  204.72   15.26
   1   6   9  211.90   13.97
   1   6   9  226.56   20.31
  -1  -6   9  205.69   15.65
  -2  -6   9  621.00   29.86
   2   6   9  593.23   24.80
  -2   6  -9  624.97   28.06
   2  -6  -9  617.70   28.07
   2   6   9  623.11   33.48
   3   6   9  305.54   25.04
  -3  -6   9  323.77   23.02
  -3   6  -9  321.98   20.64
   3   6   9  325.22   19.09
   3  -6  -9  284.73   19.47
  -4   6  -9   18.28    8.87
   4  -6  -9   21.45    9.27
  -4  -6   9   28.41   16.03
   4   6   9   35.70   11.68
   4  -6  -9   53.43    8.83
  -5  -6   9   67.50   20.06
   5  -6  -9   51.08    9.80
  -5   6  -9   57.04   12.36
   5  -6  -9   33.36   10.85
   5   6   9   53.83   15.89
   6  -6  -9   34.35   11.58
  -6  -6   9   14.76   18.64
   6   6   9   26.07   15.19
  -6   6  -9   14.84   10.58
   7  -6  -9  167.92   20.77
  -7  -6   9  138.45   28.84
  -7   6  -9  161.78   21.10
   7   6   9  127.74   24.21
   8   6   9   72.18   21.90
  -8   6  -9   95.14   17.12
  -8  -6   9   53.29   23.07
   8  -6  -9   89.67   17.18
  -9   6  -9   17.00   12.92
   9   6   9    5.50   16.73
  -9  -6   9    1.71   18.69
   9  -6  -9    5.37   11.62
 -10   6  -9  116.32   21.44
 -10  -6   9   25.65   20.03
  10   6   9   56.03   21.98
  10  -6  -9  129.07   21.14
  11  -6  -9  143.73   23.91
 -11   6  -9  194.21   28.11
  11  -7   9    8.62   21.46
  11   7  -9   14.50   21.93
 -11  -7  -9  -15.20   29.79
  10   7  -9   71.35   22.77
 -10  -7  -9   47.75   27.62
  10  -7   9   53.47   23.77
  -9   7   9    1.67   21.06
   9  -7   9   34.13   21.23
   9   7  -9   20.53   20.16
  -9  -7  -9   11.21   25.26
   8  -7   9  -11.01   13.04
  -8  -7  -9    7.35   22.45
   8   7  -9   22.88   17.90
  -8   7   9    2.65   20.11
  -7  -7  -9   -3.50   20.90
   7  -7   9   -8.90   12.25
   7   7  -9   12.31   16.00
  -7   7   9   11.25   19.04
  -6   7   9   93.53   22.48
  -6  -7  -9  125.14   27.39
   6  -7   9   86.90   18.99
   6   7  -9   80.70   20.07
   5  -7   9  143.61   19.95
   5   7  -9  168.53   23.83
  -5   7   9  174.14   28.53
  -5  -7  -9  161.74   28.48
   4   7  -9   91.32   18.43
  -4  -7  -9   78.37    9.77
   4  -7   9   76.78   15.55
  -4   7   9  114.63   24.27
   4   7  -9   76.73    8.21
   3   7  -9   30.05   14.35
  -3  -7  -9   27.38    6.95
   3  -7   9   22.62   11.57
  -3   7   9   27.73   16.93
   2   7  -9  158.55   11.98
   2  -7   9  183.02   19.39
  -2   7   9  158.98   19.16
   2   7  -9  180.46   20.99
  -2  -7  -9  159.78   12.51
  -1   7   9   25.34   14.60
  -1  -7  -9   18.07    6.81
   1  -7   9   12.11    8.27
   1   7  -9   31.35    8.60
   1  -7   9   24.49   11.34
   0  -7  -9  107.53   12.25
   0   7  -9   86.07   12.07
   0   7   9  101.73   10.94
   0  -7   9  121.20   15.24
   0   7   9  171.12   25.25
   1   7   9   43.45   17.74
   1  -7  -9   13.60    7.18
  -1  -7   9   20.51   10.71
   1   7   9   20.96    9.11
  -1   7  -9   12.14    7.60
  -2  -7   9  153.90   15.93
   2   7   9  172.54   14.67
  -2   7  -9  154.44   14.90
   2  -7  -9  150.96   10.58
   2  -7  -9  149.55   14.80
   2   7   9  166.05   20.09
  -3   7  -9   18.23    8.57
   3  -7  -9   26.06    7.32
  -3  -7   9   18.28   14.46
   3   7   9   22.49   17.33
   3   7   9   24.65   10.81
   3  -7  -9   25.41    9.41
  -4  -7   9   84.43   21.38
  -4   7  -9   76.86   13.26
   4   7   9   94.75   16.14
   4  -7  -9   85.02   13.92
   5  -7  -9  133.38   18.45
  -5  -7   9  181.98   28.72
   5   7   9  157.48   22.10
  -5   7  -9  149.56   18.65
  -6   7  -9   79.88   16.03
   6   7   9  140.00   22.32
   6  -7  -9   57.91   13.70
  -6  -7   9   79.94   24.13
   7   7   9    2.82   16.12
   7  -7  -9    7.67   10.59
  -7  -7   9  -12.67   20.34
  -7   7  -9    4.99   11.04
   8  -7  -9    1.87   10.15
  -8   7  -9    6.34   10.00
  -8  -7   9    3.59   19.96
   8   7   9    7.87   18.15
   9  -7  -9   14.00   13.55
  -9  -7   9   24.53   19.97
  -9   7  -9   31.41   14.89
   9   7   9    8.36   19.08
  10  -7  -9   72.16   18.84
 -10  -7   9   15.83   18.31
 -10   7  -9   85.56   19.67
  10   7   9   40.28   20.07
 -11  -7   9   -2.44   18.35
 -11   7  -9   19.66   18.51
  11   7   9   10.18   16.09
  11  -7  -9   26.48   16.67
 -10  -8  -9   34.29   27.25
  10  -8   9   40.82   21.71
  10   8  -9   24.00   23.12
  -9   8   9   13.78   25.74
   9   8  -9   -4.03   20.19
   9  -8   9   17.12   20.17
  -9  -8  -9   -5.25   20.85
  -8  -8  -9   98.10   29.90
   8  -8   9   97.11   22.22
   8   8  -9  151.34   26.99
  -8   8   9  153.52   31.15
   7   8  -9  -17.30   16.88
   7  -8   9  -15.27   14.53
  -7  -8  -9   21.75   21.17
  -7   8   9   -5.99   20.91
  -6  -8  -9  244.60   26.67
  -6   8   9  248.21   25.39
   6  -8   9  233.25   22.48
   6   8  -9  242.68   24.65
  -5  -8  -9  227.49   32.94
   5   8  -9  163.50   24.69
  -5   8   9  169.44   27.80
   5  -8   9  174.62   22.55
   4   8  -9  248.06   26.61
   4  -8   9  159.91   17.45
  -4   8   9  180.94   21.80
   3   8  -9  293.53   15.32
   3   8  -9  297.04   23.68
  -3   8   9  294.44   25.50
  -3  -8  -9  298.71   16.98
   3  -8   9  242.93   20.52
   2   8  -9  252.96   15.51
   2  -8   9  225.74   19.04
  -2  -8  -9  263.61   16.61
   2   8  -9  227.86   20.61
   1   8  -9   55.34   10.39
   1  -8   9   58.30   14.92
  -1  -8  -9   68.45   10.56
   1  -8   9   80.47   13.70
  -1   8   9   90.10   21.67
   0   8  -9   18.06    7.84
   0   8   9   41.13   18.10
   0  -8  -9   28.62    8.54
   0   8   9   24.62   10.13
   0  -8   9   31.29   11.83
   1   8   9  102.00   13.70
  -1   8  -9   63.48   12.16
   1   8   9   91.06   21.81
   1  -8  -9   67.76   11.82
  -1  -8   9   88.98   16.13
   2   8   9  246.26   18.09
   2  -8  -9  267.18   14.31
  -2   8  -9  226.63   18.90
  -2  -8   9  227.94   19.22
   2  -8  -9  288.06   20.38
   2   8   9  267.70   24.63
  -3   8  -9  292.45   21.44
   3   8   9  262.57   25.96
  -3  -8   9  306.62   23.74
   3  -8  -9  299.28   15.01
   3  -8  -9  288.04   21.49
   3   8   9  253.98   19.83
  -4   8  -9  205.69   19.15
   4   8   9  186.03   18.25
   4  -8  -9  201.50   19.50
  -4  -8   9  183.99   21.36
   5   8   9  209.30   24.98
   5  -8  -9  175.02   20.71
  -5   8  -9  191.74   19.48
  -5  -8   9  160.68   28.65
  -6   8  -9  258.89   23.83
   6   8   9  253.98   24.12
   6  -8  -9  265.35   23.07
  -6  -8   9  252.00   27.00
  -7  -8   9  -17.75   18.02
  -7   8  -9   -1.64   10.02
   7   8   9  -10.10   16.97
   7  -8  -9   -7.02   10.25
   8   8   9   72.93   24.72
   8  -8  -9  146.90   21.52
  -8   8  -9  164.07   22.98
  -9   8  -9    4.10   14.23
   9   8   9  -11.21   16.96
  -9  -8   9    6.48   19.52
   9  -8  -9    5.81   11.65
 -10  -8   9    6.15   17.25
  10   8   9   17.72   19.60
  10  -8  -9   12.04   16.29
 -10   8  -9   24.39   16.67
 -10  -9  -9   42.86   27.85
  10  -9   9   70.01   25.56
  10   9  -9   57.91   25.45
  -9  -9  -9   17.16   21.83
   9  -9   9   64.25   21.20
   9   9  -9   69.49   26.10
   8   9  -9   34.53   20.86
  -8   9   9  112.72   31.46
   8  -9   9   34.67   19.36
  -8  -9  -9   14.29   25.54
   7  -9   9   98.12   21.28
   7   9  -9   71.16   22.75
  -7  -9  -9   67.45   27.24
  -7   9   9  102.11   28.22
  -6  -9  -9  113.60   29.29
   6   9  -9  117.84   24.58
  -6   9   9  178.13   31.49
   6  -9   9  134.71   22.30
  -5   9   9   86.61   25.82
   5  -9   9   85.19   18.43
  -5  -9  -9   69.36   27.55
   5   9  -9   66.36   20.21
   4   9  -9  139.70   24.13
  -4   9   9  189.70   29.62
  -4  -9  -9  237.57   26.52
   4  -9   9  175.97   22.07
   3   9  -9   93.90   20.84
  -3  -9  -9   76.20   10.82
  -3   9   9  134.33   25.80
   3  -9   9   84.89   17.88
   2   9  -9  178.99   14.53
  -2  -9  -9  155.14   14.03
  -2   9   9  220.05   30.43
   2  -9   9  213.14   23.27
   2   9  -9  216.99   25.72
  -1  -9  -9  123.17   13.03
   1  -9   9  149.42   19.87
  -1   9   9  180.16   29.74
   1   9  -9  126.29   13.88
   1  -9   9  108.71   12.53
   0   9   9   12.09   17.19
   0  -9   9   21.77   12.10
   0   9   9    6.44    9.26
   0  -9  -9   13.23    7.61
   0   9  -9   26.20    9.49
   1   9   9  215.71   30.81
  -1  -9   9  166.10   21.25
   1  -9  -9  153.37   17.07
   1   9   9  157.63   17.64
  -1   9  -9  140.54   16.21
   2  -9  -9  158.08   17.09
  -2   9  -9  158.69   17.39
   2   9   9  161.45   16.79
  -2  -9   9  162.41   18.58
   2  -9  -9  157.07   13.14
   2   9   9  238.37   32.89
   3  -9  -9   87.09   15.37
   3   9   9   86.25   17.09
   3   9   9   97.97   26.21
  -3   9  -9   67.19   13.78
  -3  -9   9  124.37   23.32
   4   9   9  160.07   22.39
  -4  -9   9  208.87   30.20
  -4   9  -9  136.69   18.98
   4  -9  -9  162.98   20.40
   5   9   9   78.35   20.32
  -5   9  -9   58.02   14.37
  -5  -9   9   64.00   25.02
   5  -9  -9   85.21   16.04
   6   9   9  136.68   25.39
  -6  -9   9  144.84   31.66
  -6   9  -9  115.79   20.55
   6  -9  -9  151.39   20.87
  -7  -9   9   44.32   24.99
  -7   9  -9   81.49   18.83
   7   9   9   57.54   23.20
   7  -9  -9   73.13   16.32
  -8   9  -9   33.75   15.09
  -8  -9   9   29.13   21.33
   8  -9  -9   33.35   13.78
   8   9   9   38.70   22.67
   9  -9  -9   74.72   19.02
   9   9   9   37.28   23.62
  -9   9  -9   75.05   19.90
  -9  -9   9   12.77   18.01
  10   9   9   43.27   25.03
  10  -9  -9   95.69   21.48
 -10  -9   9   15.50   18.59
 -10   9  -9  110.89   23.59
  10 -10   9   -8.48   21.16
  10  10  -9  -34.11   15.98
  -9 -10  -9   37.61   23.33
   9 -10   9  102.21   25.39
   9  10  -9   72.28   26.39
   8 -10   9  104.56   24.35
  -8 -10  -9   45.01   24.59
   8  10  -9   56.83   24.19
   7  10  -9   12.58   18.52
   7 -10   9   54.85   19.76
  -7  10   9   59.23   30.02
  -7 -10  -9   23.97   21.64
  -6 -10  -9   -9.64   18.32
   6  10  -9   29.26   18.15
  -6  10   9    2.50   21.95
   6 -10   9   25.80   16.66
  -5  10   9   76.01   25.25
   5  10  -9   69.71   21.79
  -5 -10  -9   73.56   28.65
   5 -10   9   43.80   16.29
   4 -10   9   61.13   16.90
  -4  10   9  103.68   26.16
   4  10  -9   63.39   21.85
  -4 -10  -9  132.15   31.86
   3  10  -9  233.06   28.59
   3 -10   9  191.95   24.07
  -3  10   9  230.06   32.94
  -2  10   9   11.82   18.16
   2  10  -9    2.76    6.63
  -2 -10  -9    1.20    6.57
   2  10  -9   -6.12   12.89
   2 -10   9    8.07   12.91
  -1 -10  -9   58.31   11.02
  -1  10   9   51.40   21.86
   1  10  -9   50.31   11.81
   1 -10   9   56.47   17.12
   0  10   9  199.36   16.20
   0 -10  -9  216.18   17.61
   0 -10   9  180.98   17.17
   0  10   9  180.95   22.69
   0  10  -9  186.04   17.03
  -1 -10   9   50.59   16.05
  -1  10  -9   44.77   12.30
   1  10   9   49.78   13.90
   1 -10  -9   39.41   11.68
   1  10   9   60.50   24.35
  -2 -10   9    4.14   12.87
   2  10   9   13.56   12.36
  -2  10  -9   -5.21    8.48
   2  10   9   -5.07   18.72
   2 -10  -9   -8.63    8.18
   3  10   9  185.63   19.66
   3  10   9  222.85   34.76
  -3 -10   9  182.48   20.91
  -3  10  -9  170.49   18.73
   3 -10  -9  181.86   19.25
   4 -10  -9   58.05   14.94
  -4 -10   9   88.73   24.81
   4  10   9   85.16   19.76
   5 -10  -9   66.28   16.72
  -5 -10   9   71.67   24.95
  -5  10  -9   63.70   15.13
   5  10   9   63.99   20.74
   6 -10  -9   -5.78   10.66
  -6  10  -9   11.41   12.09
  -6 -10   9   23.48   25.89
   7 -10  -9   37.89   15.73
   7  10   9   43.87   22.90
  -7  10  -9   37.42   16.79
  -7 -10   9   10.61   24.34
  -8 -10   9   28.29   21.03
   8  10   9   68.65   24.51
  -8  10  -9   77.05   19.16
   8 -10  -9   76.78   20.07
   9  10   9  110.91   28.63
  -9  10  -9  110.77   25.30
  10  10   9    4.15   21.70
  10 -10  -9  -14.51   13.14
 -10 -10   9   -4.62   14.77
 -10  10  -9    0.25   14.36
   9  11  -9  -21.68   20.05
  -9 -11  -9    5.12   17.95
   9 -11   9  -14.80   17.96
  -8 -11  -9    5.26   19.40
   8 -11   9   33.55   20.51
   8  11  -9   21.40   19.59
   7 -11   9  101.64   23.52
   7  11  -9   51.86   22.00
  -7 -11  -9   40.15   21.14
  -6 -11  -9   48.21   21.77
   6  11  -9   55.75   20.49
   6 -11   9  123.69   23.41
  -6  11   9  110.30   29.40
  -5 -11  -9    6.82   19.70
  -5  11   9   37.84   25.46
   5 -11   9   38.20   16.18
   5  11  -9   52.17   21.72
  -4 -11  -9   44.32   28.08
  -4  11   9   69.50   25.92
   4  11  -9   47.54   22.75
   4 -11   9   30.32   14.84
  -3  11   9  354.56   30.64
   3  11  -9  312.58   28.56
   3 -11   9  302.36   24.88
  -2  11   9   78.51   24.96
   2 -11   9   96.37   20.35
  -2 -11  -9   58.11   11.51
   1 -11   9  346.53   25.72
  -1 -11  -9  326.65   21.76
   1  11  -9  346.97   21.73
  -1  11   9  344.99   30.33
   0  11   9   80.84   25.67
   0  11  -9   49.48   12.91
   0 -11  -9   66.87   12.80
   1  11   9  292.16   28.80
  -1 -11   9  317.47   24.37
   1 -11  -9  317.18   23.40
   1  11   9  350.38   22.88
  -1  11  -9  336.81   23.88
   2  11   9   93.50   18.31
   2  11   9   77.60   29.62
  -2 -11   9   71.74   21.85
  -2  11  -9   70.94   16.03
   2 -11  -9   57.10   13.62
   3  11   9  306.61   24.34
   3  11   9  285.93   30.15
  -3  11  -9  308.42   25.76
  -3 -11   9  318.01   27.69
   3 -11  -9  310.10   24.88
   4  11   9   55.19   18.56
   4 -11  -9   40.95   15.31
  -4 -11   9   57.66   24.05
  -4  11  -9   42.88   15.25
   5  11   9    6.32   17.09
   5 -11  -9   43.65   14.96
  -5  11  -9   32.61   15.43
  -5 -11   9   36.63   23.11
   6  11   9   43.49   21.74
   6 -11  -9  104.50   20.88
  -6  11  -9  118.48   22.15
  -6 -11   9   89.21   29.74
   7  11   9   66.12   24.58
   7 -11  -9  109.82   21.47
  -7 -11   9   62.06   29.24
  -7  11  -9  120.98   23.77
   8 -11  -9    9.13   15.45
  -8 -11   9   22.80   22.53
   8  11   9   36.98   26.08
  -8  11  -9   23.59   16.06
  -9 -11   9   14.00   22.17
   9 -11  -9   -1.19   13.69
  -9  11  -9   -6.78   15.11
   9  11   9   16.42   23.90
   8 -12   9   79.72   24.75
  -8 -12  -9  -13.04   16.01
   8  12  -9   -0.06   18.27
   7  12  -9    7.59   16.92
   7 -12   9   30.46   17.39
  -7 -12  -9    1.15   18.44
   6  12  -9   70.52   21.75
  -6 -12  -9   28.67   18.41
   6 -12   9   89.53   22.64
  -5 -12  -9   31.10   19.43
   5  12  -9   61.67   23.40
   5 -12   9   72.34   19.59
  -5  12   9  106.79   32.67
   4  12  -9  198.85   31.55
   4 -12   9  100.55   20.47
  -4  12   9  136.15   31.89
  -4 -12  -9  108.59   33.77
   3  12  -9   67.40   24.24
  -3  12   9   60.17   26.85
   3 -12   9   64.57   16.98
  -2  12   9   47.28   24.31
   2 -12   9   22.16   16.39
   1  12  -9  206.10   18.29
   1 -12   9  239.38   22.86
  -1  12   9  126.79   28.17
  -1 -12  -9  205.94   18.50
   0  12  -9    7.85    9.70
   0  12   9   13.60   21.05
   0 -12  -9   33.08   10.90
   1 -12  -9  202.06   19.61
  -1 -12   9  182.54   20.70
   1  12   9  125.59   29.03
   1  12   9  196.73   20.18
  -1  12  -9  222.43   20.61
   2  12   9   41.28   16.69
   2 -12  -9   25.37   12.60
  -2 -12   9   39.37   19.85
   2  12   9   22.18   28.42
  -2  12  -9   53.80   15.42
  -3 -12   9   69.08   24.01
   3  12   9   97.92   21.20
   3 -12  -9   40.97   14.04
   4 -12  -9  168.74   23.17
  -4  12  -9  156.60   23.07
   4  12   9  119.75   23.96
  -4 -12   9  111.43   28.77
  -5 -12   9   71.63   26.07
   5 -12  -9  115.92   22.10
   5  12   9   66.58   22.23
  -5  12  -9   86.89   19.53
   6 -12  -9   79.86   21.08
  -6  12  -9  105.17   21.08
  -6 -12   9   54.42   27.97
   6  12   9   56.90   19.88
  -7  12  -9   12.65   16.09
  -7 -12   9  -14.54   23.76
   7 -12  -9   25.31   17.06
   7  12   9   12.01   19.19
  -8 -12   9   73.50   31.84
   8 -12  -9    3.17   12.55
  -8  12  -9   -1.76   13.72
   8  12   9  -12.54   20.09
   8 -13   9   17.75   21.98
   8  13  -9   15.58   18.75
  -8 -13  -9   -6.78   17.01
   7 -13   9  136.25   25.82
   7  13  -9   35.41   18.51
  -7 -13  -9    1.37   16.70
  -6 -13  -9    6.27   17.67
   6 -13   9   47.03   19.70
   6  13  -9   18.91   17.06
  -5 -13  -9   21.77   18.49
  -5  13   9   36.62   27.16
   5  13  -9   39.02   22.62
   5 -13   9   25.10   16.98
  -4 -13  -9   31.74   25.02
   4 -13   9   44.23   17.87
   4  13  -9   75.76   26.27
  -4  13   9   29.36   26.33
   3 -13   9   93.45   18.78
   3  13  -9  152.39   30.51
  -3  13   9  109.77   29.85
  -3 -13  -9  135.38   36.54
  -2  13   9   67.58   27.79
   2 -13   9   25.64   17.62
  -1 -13  -9   31.64   12.81
   1 -13   9   32.63   16.75
  -1  13   9   28.88   23.40
   0 -13  -9   12.23    9.97
   0  13   9   15.80   21.35
   0  13  -9   12.26   11.04
   1  13   9   30.10   25.91
   1 -13  -9   18.42   11.40
  -1  13  -9   41.35   15.00
  -2  13  -9   64.61   16.51
   2  13   9   83.78   21.40
   2 -13  -9   57.97   15.07
  -2 -13   9   69.09   24.10
   2  13   9   37.10   26.05
  -3 -13   9  147.76   29.38
  -3  13  -9  183.43   24.86
   3 -13  -9  194.00   23.36
   3  13   9  138.05   25.68
  -4  13  -9   29.04   16.52
  -4 -13   9   35.90   24.37
   4 -13  -9   66.27   17.63
   4  13   9   35.76   21.26
   5 -13  -9   29.23   14.78
   5  13   9   15.82   18.49
  -5 -13   9   40.34   27.79
  -5  13  -9   42.40   16.07
  -6  13  -9   94.43   22.60
   6 -13  -9   66.11   18.21
  -6 -13   9   30.50   25.07
   6  13   9   32.30   18.53
  -7 -13   9   88.53   35.20
   7 -13  -9  153.84   24.93
  -7  13  -9  146.33   27.05
  -8 -13   9    7.23   26.45
   8  13   9   14.57   20.26
  -8  13  -9  -14.21   15.04
   8 -13  -9   -4.00   13.39
  -7 -14  -9   12.70   17.59
   7 -14   9  129.33   28.19
  -6 -14  -9   -4.55   14.29
   6  14  -9    6.66   21.87
   6 -14   9   62.76   22.52
   5 -14   9   -4.35   15.06
  -5 -14  -9    3.10   20.27
   5  14  -9  -14.24   21.52
  -4 -14  -9   44.86   27.40
   4  14  -9  114.35   32.09
   4 -14   9   65.12   19.11
  -4  14   9  102.11   31.54
   3 -14   9   13.69   16.08
  -3 -14  -9   23.04   25.27
  -3  14   9   28.49   25.41
   2 -14   9   24.77   16.19
   1 -14   9   19.07   16.86
  -1  14   9   -1.04   22.21
   0  14  -9  186.04   23.03
   0 -14  -9  184.74   21.44
   1  14   9   12.81   27.00
  -1  14  -9   24.05   14.28
   1 -14  -9    8.40    9.61
   2 -14  -9   26.92   13.79
  -2  14  -9   30.82   15.43
   3  14   9    6.51   18.68
  -3 -14   9   39.84   23.01
  -3  14  -9   56.91   18.01
   3 -14  -9   23.54   12.78
  -4  14  -9   80.58   21.77
  -4 -14   9   90.89   27.58
   4  14   9   78.64   22.16
   4 -14  -9  130.40   21.68
   5  14   9   15.09   21.90
  -5  14  -9  -10.99   14.13
   5 -14  -9    9.17   13.39
  -5 -14   9   23.61   25.34
   6 -14  -9   22.52   16.02
   6  14   9   -4.67   16.49
  -6  14  -9   27.05   16.78
  -6 -14   9   33.78   27.59
   7  14   9   34.71   20.90
   7 -14  -9   89.51   21.34
  -7 -14   9   51.19   30.92
   5  15  -9   43.73   25.09
  -5 -15  -9   13.34   20.63
   5 -15   9   25.34   18.40
   4 -15   9   13.79   15.60
  -4 -15  -9   -0.95   24.45
  -3 -15  -9   20.04   26.72
  -3  15   9   25.93   26.79
   3 -15   9    3.28   15.70
   2 -15   9   15.83   16.35
  -2  15   9   22.04   24.42
  -1  15   9   12.84   23.50
   1 -15   9    7.45   17.12
   0  15   9    9.33   26.59
   1  15   9    0.63   23.01
   1 -15  -9    9.31   10.52
  -1  15  -9   -1.13   12.93
  -2  15  -9   30.21   16.13
   2 -15  -9   14.54   12.94
  -3  15  -9    3.47   15.76
   3 -15  -9   -0.13   12.45
  -4  15  -9    2.13   15.72
  -4 -15   9   15.02   23.24
   4 -15  -9   14.53   12.78
  -5 -15   9   59.34   29.70
   5 -15  -9   85.04   20.19
   5  15   9   21.81   19.65
  -5  15  -9   72.83   23.50
   4 -16   9   19.19   17.43
  -4 -16  -9   -2.26   22.92
  -3 -16  -9    5.10   25.33
   3 -16   9   -9.77   17.21
  -2  16   9   16.36   24.25
   2 -16   9   24.08   17.05
  -2 -16  -9   12.99   26.49
   1 -16   9    9.51   17.24
  -1  16   9    1.96   27.08
   0  16   9    9.09   27.07
   0 -16   9   13.83   17.86
  -2  16  -9   58.21   19.88
   2 -16  -9   77.64   17.33
  -3  16  -9   10.77   16.17
   3 -16  -9   -2.36   12.10
   4 -16  -9  -11.15   13.26
  -4  16  -9    5.84   15.03
  -1  17   9   26.45   30.99
   0 -17   9   33.98   18.97
   0  17   9   -1.77   24.65
   0   0 -10  431.99   18.97
   0   0  10  446.42   21.73
   0   0  10  451.51   15.79
   1   0 -10   86.65   10.25
   1   0  10  127.04   14.30
  -1   0 -10   86.69   10.37
  -1   0  10  107.24   15.88
   1   0  10  110.46   10.48
   2   0  10   23.22    7.88
  -2   0 -10   22.10    7.74
  -2   0  10   20.82   12.14
   2   0 -10    9.80    5.71
   2   0 -10   17.11    6.52
   2   0  10   31.90    9.98
   3   0 -10   25.78    7.19
  -3   0  10   28.29   13.75
  -3   0 -10   23.80    7.11
   3   0 -10   27.32    8.22
   3   0  10   37.71    9.98
   3   0  10   31.34   10.49
   4   0  10    4.72    8.59
   4   0 -10   -2.06    5.10
  -4   0 -10    0.45    8.98
   4   0 -10   -3.58    7.01
  -4   0  10    0.23   12.37
  -4   0 -10   -0.15    5.25
   5   0 -10   -0.92    8.21
  -5   0 -10    5.40    6.27
  -5   0  10    5.44   13.92
   5   0  10   -2.18    9.53
  -5   0 -10    1.68   10.00
   5   0 -10    3.60    5.55
  -6   0  10  420.08   29.68
   6   0 -10  452.56   22.05
  -6   0 -10  412.20   23.83
   6   0 -10  429.70   22.06
   6   0  10  450.68   25.58
  -6   0 -10  486.66   23.91
  -7   0 -10   69.19   17.24
  -7   0  10   55.49   22.68
  -7   0 -10   44.00   10.87
   7   0  10   72.64   16.93
   7   0 -10   44.16   10.02
   7   0 -10   74.22   14.81
  -8   0  10   66.47   24.67
   8   0  10   68.37   19.33
  -8   0 -10   80.21   14.03
   8   0 -10   73.36   16.89
  -8   0 -10   71.34   19.35
   8   0 -10  109.61   14.53
   9   0  10   83.19   21.28
  -9   0  10   55.90   26.78
   9   0 -10   72.24   18.82
 -10   0  10   12.51   23.23
  10   0  10   17.17   15.95
  10   0 -10   30.00   16.85
  11   0  10    6.47   15.60
 -11   0  10  -17.40   20.09
 -12   0  10  -23.24   20.66
  12   0  10    6.84   18.58
 -12   1  10   -5.32   22.49
  12  -1  10    2.28   17.65
  11  -1  10   50.77   19.67
  11   1 -10   82.55   23.07
 -11   1  10   10.30   22.44
  10  -1  10   73.34   19.82
 -10   1  10   75.11   27.36
  10   1 -10  148.15   24.47
  -9  -1 -10   76.48   21.80
  -9   1  10   49.39   26.03
   9  -1  10   44.99   16.45
   9   1 -10   68.20   19.01
  -8  -1 -10   -7.58    8.44
  -8  -1 -10    0.89   14.76
   8  -1  10  -13.04   12.33
   8   1 -10    0.18   11.97
  -8   1  10   13.12   21.34
  -7   1  10   10.56   18.61
  -7  -1 -10   39.77    9.63
   7   1 -10   39.25   15.49
   7  -1  10   42.62   14.62
  -7  -1 -10   47.27   16.62
   6   1 -10  155.89   18.17
   6   1 -10  128.44   11.98
  -6  -1 -10  184.76   22.54
  -6  -1 -10  132.09   14.11
  -6   1  10  192.97   27.53
   6  -1  10  154.46   19.82
   5   1 -10   55.45   12.49
  -5  -1 -10  100.91   17.15
[truncated: 597,836 more chars]
