# Supplementary material for: Practical aspects of teaching a graduate-level small-mol­ecule chemical crystallography course
Source: Acta Crystallogr E Crystallogr Commun. 2026 Jan 1;82(Pt 1):107–20. doi: 10.1107/S2056989025010527 (PMC12810306; doi:10.1107/S2056989025010527)
Supplement: Supplementary file 1 [file e-82-00107-sup2.zip › Berry_Guzei_Structures/Structure 6/structure6.p4p]

FILEID SAINT        V7.53A        4.00        03/10/09 09:40:34 ajibade01    
SITEID iguzei                              ?                                    
TITLE  Integration of ajibade01                 
CHEM   ?                                                                                
CELL     10.2533  14.0642  30.2009  90.000  90.000  90.000 1827.203 
CELLSD    0.0014   0.0019   0.0042   0.000   0.000   0.000 0.118 
ORT1    -3.6273766e-002  3.4087829e-002  3.5676599e-002 
ORT2    -5.9196483e-002  6.6545956e-002 -2.7665321e-002 
ORT3    -3.8646739e-002 -1.3392541e-001 -4.6658618e-003 
ZEROS   0.0000000 -0.0165455  0.0704436   -0.2136    0.1983    0.1567 
SOURCE CU     1.54184   1.54056   1.54439   2.00000   30.00   42.00 
LIMITS    0.00    0.00    0.00    0.00    0.00    0.00    0.00    0.00    0.00    0.00 
MORPH  ? 
DNSMET ? 
CCOLOR ? 
CSIZE  ?            ?            ?            ?            -173.110     
ADPAR      252.3200    257.8900      4.0330     512 
ADCOR        0.3558     -0.3024     -0.0117      0.1446     -0.1109      0.1698 
BRAVAIS Monoclinic(b-unique)  P  
MOSAIC   0.50 1.36 
SAINTD          0    0.0000    0.0000            0            0   0.00000 
SAINOV      29589     26460   69.7462  0.993896    0    0    0 
SAINOV      29589     26460   69.7462  0.993896    1    0    0 
SAINOV      29589     26460   69.7462  0.993896    1    1    1 
SAINGL       9948    3.5119   68.9812    0    0    0 
SAINGL       9948    3.5119   68.9812    1    0    0 
SAINGL       9948    3.5119   68.9812    1    1    1 
DATA  SPATIAL linear          linear          3.0  256.00  256.00   17.000   3136  512 
  -20000  -10000       0   10000   20000   30000   40000   50000   60000   70000 
   80000   90000  100000  110000  120000  130000  140000  150000  160000  170000 
  180000  190000  200000  210000  220000  230000  240000  250000  260000  270000 
  280000  290000  300000  310000  320000  330000  340000  350000  360000  370000 
  380000  390000  400000  410000  420000  430000  440000  450000  460000  470000 
  480000  490000  500000  510000  520000  530000  -20000  -10000       0   10000 
   20000   30000   40000   50000   60000   70000   80000   90000  100000  110000 
  120000  130000  140000  150000  160000  170000  180000  190000  200000  210000 
  220000  230000  240000  250000  260000  270000  280000  290000  300000  310000 
  320000  330000  340000  350000  360000  370000  380000  390000  400000  410000 
  420000  430000  440000  450000  460000  470000  480000  490000  500000  510000 
  520000  530000  -20000  -10000       0   10000   20000   30000   40000   50000 
   60000   70000   80000   90000  100000  110000  120000  130000  140000  150000 
  160000  170000  180000  190000  200000  210000  220000  230000  240000  250000 
  260000  270000  280000  290000  300000  310000  320000  330000  340000  350000 
  360000  370000  380000  390000  400000  410000  420000  430000  440000  450000 
  460000  470000  480000  490000  500000  510000  520000  530000  -20000  -10000 
       0   10000   20000   30000   40000   50000   60000   70000   80000   90000 
  100000  110000  120000  130000  140000  150000  160000  170000  180000  190000 
  200000  210000  220000  230000  240000  250000  260000  270000  280000  290000 
  300000  310000  320000  330000  340000  350000  360000  370000  380000  390000 
  400000  410000  420000  430000  440000  450000  460000  470000  480000  490000 
  500000  510000  520000  530000  -20000  -10000       0   10000   20000   30000 
   40000   50000   60000   70000   80000   90000  100000  110000  120000  130000 
  140000  150000  160000  170000  180000  190000  200000  210000  220000  230000 
  240000  250000  260000  270000  280000  290000  300000  310000  320000  330000 
  340000  350000  360000  370000  380000  390000  400000  410000  420000  430000 
  440000  450000  460000  470000  480000  490000  500000  510000  520000  530000 
  -20000  -10000       0   10000   20000   30000   40000   50000   60000   70000 
   80000   90000  100000  110000  120000  130000  140000  150000  160000  170000 
  180000  190000  200000  210000  220000  230000  240000  250000  260000  270000 
  280000  290000  300000  310000  320000  330000  340000  350000  360000  370000 
  380000  390000  400000  410000  420000  430000  440000  450000  460000  470000 
  480000  490000  500000  510000  520000  530000  -20000  -10000       0   10000 
   20000   30000   40000   50000   60000   70000   80000   90000  100000  110000 
  120000  130000  140000  150000  160000  170000  180000  190000  200000  210000 
  220000  230000  240000  250000  260000  270000  280000  290000  300000  310000 
  320000  330000  340000  350000  360000  370000  380000  390000  400000  410000 
  420000  430000  440000  450000  460000  470000  480000  490000  500000  510000 
  520000  530000  -20000  -10000       0   10000   20000   30000   40000   50000 
   60000   70000   80000   90000  100000  110000  120000  130000  140000  150000 
  160000  170000  180000  190000  200000  210000  220000  230000  240000  250000 
  260000  270000  280000  290000  300000  310000  320000  330000  340000  350000 
  360000  370000  380000  390000  400000  410000  420000  430000  440000  450000 
  460000  470000  480000  490000  500000  510000  520000  530000  -20000  -10000 
       0   10000   20000   30000   40000   50000   60000   70000   80000   90000 
  100000  110000  120000  130000  140000  150000  160000  170000  180000  190000 
  200000  210000  220000  230000  240000  250000  260000  270000  280000  290000 
  300000  310000  320000  330000  340000  350000  360000  370000  380000  390000 
  400000  410000  420000  430000  440000  450000  460000  470000  480000  490000 
  500000  510000  520000  530000  -20000  -10000       0   10000   20000   30000 
   40000   50000   60000   70000   80000   90000  100000  110000  120000  130000 
  140000  150000  160000  170000  180000  190000  200000  210000  220000  230000 
  240000  250000  260000  270000  280000  290000  300000  310000  320000  330000 
  340000  350000  360000  370000  380000  390000  400000  410000  420000  430000 
  440000  450000  460000  470000  480000  490000  500000  510000  520000  530000 
  -20000  -10000       0   10000   20000   30000   40000   50000   60000   70000 
   80000   90000  100000  110000  120000  130000  140000  150000  160000  170000 
  180000  190000  200000  210000  220000  230000  240000  250000  260000  270000 
  280000  290000  300000  310000  320000  330000  340000  350000  360000  370000 
  380000  390000  400000  410000  420000  430000  440000  450000  460000  470000 
  480000  490000  500000  510000  520000  530000  -20000  -10000       0   10000 
   20000   30000   40000   50000   60000   70000   80000   90000  100000  110000 
  120000  130000  140000  150000  160000  170000  180000  190000  200000  210000 
  220000  230000  240000  250000  260000  270000  280000  290000  300000  310000 
  320000  330000  340000  350000  360000  370000  380000  390000  400000  410000 
  420000  430000  440000  450000  460000  470000  480000  490000  500000  510000 
  520000  530000  -20000  -10000       0   10000   20000   30000   40000   50000 
   60000   70000   80000   90000  100000  110000  120000  130000  140000  150000 
  160000  170000  180000  190000  200000  210000  220000  230000  240000  250000 
  260000  270000  280000  290000  300000  310000  320000  330000  340000  350000 
  360000  370000  380000  390000  400000  410000  420000  430000  440000  450000 
  460000  470000  480000  490000  500000  510000  520000  530000  -20000  -10000 
       0   10000   20000   30000   40000   50000   60000   70000   80000   90000 
  100000  110000  120000  130000  140000  150000  160000  170000  180000  190000 
  200000  210000  220000  230000  240000  250000  260000  270000  280000  290000 
  300000  310000  320000  330000  340000  350000  360000  370000  380000  390000 
  400000  410000  420000  430000  440000  450000  460000  470000  480000  490000 
  500000  510000  520000  530000  -20000  -10000       0   10000   20000   30000 
   40000   50000   60000   70000   80000   90000  100000  110000  120000  130000 
  140000  150000  160000  170000  180000  190000  200000  210000  220000  230000 
  240000  250000  260000  270000  280000  290000  300000  310000  320000  330000 
  340000  350000  360000  370000  380000  390000  400000  410000  420000  430000 
  440000  450000  460000  470000  480000  490000  500000  510000  520000  530000 
  -20000  -10000       0   10000   20000   30000   40000   50000   60000   70000 
   80000   90000  100000  110000  120000  130000  140000  150000  160000  170000 
  180000  190000  200000  210000  220000  230000  240000  250000  260000  270000 
  280000  290000  300000  310000  320000  330000  340000  350000  360000  370000 
  380000  390000  400000  410000  420000  430000  440000  450000  460000  470000 
  480000  490000  500000  510000  520000  530000  -20000  -10000       0   10000 
   20000   30000   40000   50000   60000   70000   80000   90000  100000  110000 
  120000  130000  140000  150000  160000  170000  180000  190000  200000  210000 
  220000  230000  240000  250000  260000  270000  280000  290000  300000  310000 
  320000  330000  340000  350000  360000  370000  380000  390000  400000  410000 
  420000  430000  440000  450000  460000  470000  480000  490000  500000  510000 
  520000  530000  -20000  -10000       0   10000   20000   30000   40000   50000 
   60000   70000   80000   90000  100000  110000  120000  130000  140000  150000 
  160000  170000  180000  190000  200000  210000  220000  230000  240000  250000 
  260000  270000  280000  290000  300000  310000  320000  330000  340000  350000 
  360000  370000  380000  390000  400000  410000  420000  430000  440000  450000 
  460000  470000  480000  490000  500000  510000  520000  530000  -20000  -10000 
       0   10000   20000   30000   40000   50000   60000   70000   80000   90000 
  100000  110000  120000  130000  140000  150000  160000  170000  180000  190000 
  200000  210000  220000  230000  240000  250000  260000  270000  280000  290000 
  300000  310000  320000  330000  340000  350000  360000  370000  380000  390000 
  400000  410000  420000  430000  440000  450000  460000  470000  480000  490000 
  500000  510000  520000  530000  -20000  -10000       0   10000   20000   30000 
   40000   50000   60000   70000   80000   90000  100000  110000  120000  130000 
  140000  150000  160000  170000  180000  190000  200000  210000  220000  230000 
  240000  250000  260000  270000  280000  290000  300000  310000  320000  330000 
  340000  350000  360000  370000  380000  390000  400000  410000  420000  430000 
  440000  450000  460000  470000  480000  490000  500000  510000  520000  530000 
  -20000  -10000       0   10000   20000   30000   40000   50000   60000   70000 
   80000   90000  100000  110000  120000  130000  140000  150000  160000  170000 
  180000  190000  200000  210000  220000  230000  240000  250000  260000  270000 
  280000  290000  300000  310000  320000  330000  340000  350000  360000  370000 
  380000  390000  400000  410000  420000  430000  440000  450000  460000  470000 
  480000  490000  500000  510000  520000  530000  -20000  -10000       0   10000 
   20000   30000   40000   50000   60000   70000   80000   90000  100000  110000 
  120000  130000  140000  150000  160000  170000  180000  190000  200000  210000 
  220000  230000  240000  250000  260000  270000  280000  290000  300000  310000 
  320000  330000  340000  350000  360000  370000  380000  390000  400000  410000 
  420000  430000  440000  450000  460000  470000  480000  490000  500000  510000 
  520000  530000  -20000  -10000       0   10000   20000   30000   40000   50000 
   60000   70000   80000   90000  100000  110000  120000  130000  140000  150000 
  160000  170000  180000  190000  200000  210000  220000  230000  240000  250000 
  260000  270000  280000  290000  300000  310000  320000  330000  340000  350000 
  360000  370000  380000  390000  400000  410000  420000  430000  440000  450000 
  460000  470000  480000  490000  500000  510000  520000  530000  -20000  -10000 
       0   10000   20000   30000   40000   50000   60000   70000   80000   90000 
  100000  110000  120000  130000  140000  150000  160000  170000  180000  190000 
  200000  210000  220000  230000  240000  250000  260000  270000  280000  290000 
  300000  310000  320000  330000  340000  350000  360000  370000  380000  390000 
  400000  410000  420000  430000  440000  450000  460000  470000  480000  490000 
  500000  510000  520000  530000  -20000  -10000       0   10000   20000   30000 
   40000   50000   60000   70000   80000   90000  100000  110000  120000  130000 
  140000  150000  160000  170000  180000  190000  200000  210000  220000  230000 
  240000  250000  260000  270000  280000  290000  300000  310000  320000  330000 
  340000  350000  360000  370000  380000  390000  400000  410000  420000  430000 
  440000  450000  460000  470000  480000  490000  500000  510000  520000  530000 
  -20000  -10000       0   10000   20000   30000   40000   50000   60000   70000 
   80000   90000  100000  110000  120000  130000  140000  150000  160000  170000 
  180000  190000  200000  210000  220000  230000  240000  250000  260000  270000 
  280000  290000  300000  310000  320000  330000  340000  350000  360000  370000 
  380000  390000  400000  410000  420000  430000  440000  450000  460000  470000 
  480000  490000  500000  510000  520000  530000  -20000  -10000       0   10000 
   20000   30000   40000   50000   60000   70000   80000   90000  100000  110000 
  120000  130000  140000  150000  160000  170000  180000  190000  200000  210000 
  220000  230000  240000  250000  260000  270000  280000  290000  300000  310000 
  320000  330000  340000  350000  360000  370000  380000  390000  400000  410000 
  420000  430000  440000  450000  460000  470000  480000  490000  500000  510000 
  520000  530000  -20000  -10000       0   10000   20000   30000   40000   50000 
   60000   70000   80000   90000  100000  110000  120000  130000  140000  150000 
  160000  170000  180000  190000  200000  210000  220000  230000  240000  250000 
  260000  270000  280000  290000  300000  310000  320000  330000  340000  350000 
  360000  370000  380000  390000  400000  410000  420000  430000  440000  450000 
  460000  470000  480000  490000  500000  510000  520000  530000  -20000  -10000 
       0   10000   20000   30000   40000   50000   60000   70000   80000   90000 
  100000  110000  120000  130000  140000  150000  160000  170000  180000  190000 
  200000  210000  220000  230000  240000  250000  260000  270000  280000  290000 
  300000  310000  320000  330000  340000  350000  360000  370000  380000  390000 
  400000  410000  420000  430000  440000  450000  460000  470000  480000  490000 
  500000  510000  520000  530000  -20000  -10000       0   10000   20000   30000 
   40000   50000   60000   70000   80000   90000  100000  110000  120000  130000 
  140000  150000  160000  170000  180000  190000  200000  210000  220000  230000 
  240000  250000  260000  270000  280000  290000  300000  310000  320000  330000 
  340000  350000  360000  370000  380000  390000  400000  410000  420000  430000 
  440000  450000  460000  470000  480000  490000  500000  510000  520000  530000 
  -20000  -10000       0   10000   20000   30000   40000   50000   60000   70000 
   80000   90000  100000  110000  120000  130000  140000  150000  160000  170000 
  180000  190000  200000  210000  220000  230000  240000  250000  260000  270000 
  280000  290000  300000  310000  320000  330000  340000  350000  360000  370000 
  380000  390000  400000  410000  420000  430000  440000  450000  460000  470000 
  480000  490000  500000  510000  520000  530000  -20000  -10000       0   10000 
   20000   30000   40000   50000   60000   70000   80000   90000  100000  110000 
  120000  130000  140000  150000  160000  170000  180000  190000  200000  210000 
  220000  230000  240000  250000  260000  270000  280000  290000  300000  310000 
  320000  330000  340000  350000  360000  370000  380000  390000  400000  410000 
  420000  430000  440000  450000  460000  470000  480000  490000  500000  510000 
  520000  530000  -20000  -10000       0   10000   20000   30000   40000   50000 
   60000   70000   80000   90000  100000  110000  120000  130000  140000  150000 
  160000  170000  180000  190000  200000  210000  220000  230000  240000  250000 
  260000  270000  280000  290000  300000  310000  320000  330000  340000  350000 
  360000  370000  380000  390000  400000  410000  420000  430000  440000  450000 
  460000  470000  480000  490000  500000  510000  520000  530000  -20000  -10000 
       0   10000   20000   30000   40000   50000   60000   70000   80000   90000 
  100000  110000  120000  130000  140000  150000  160000  170000  180000  190000 
  200000  210000  220000  230000  240000  250000  260000  270000  280000  290000 
  300000  310000  320000  330000  340000  350000  360000  370000  380000  390000 
  400000  410000  420000  430000  440000  450000  460000  470000  480000  490000 
  500000  510000  520000  530000  -20000  -10000       0   10000   20000   30000 
   40000   50000   60000   70000   80000   90000  100000  110000  120000  130000 
  140000  150000  160000  170000  180000  190000  200000  210000  220000  230000 
  240000  250000  260000  270000  280000  290000  300000  310000  320000  330000 
  340000  350000  360000  370000  380000  390000  400000  410000  420000  430000 
  440000  450000  460000  470000  480000  490000  500000  510000  520000  530000 
  -20000  -10000       0   10000   20000   30000   40000   50000   60000   70000 
   80000   90000  100000  110000  120000  130000  140000  150000  160000  170000 
  180000  190000  200000  210000  220000  230000  240000  250000  260000  270000 
  280000  290000  300000  310000  320000  330000  340000  350000  360000  370000 
  380000  390000  400000  410000  420000  430000  440000  450000  460000  470000 
  480000  490000  500000  510000  520000  530000  -20000  -10000       0   10000 
   20000   30000   40000   50000   60000   70000   80000   90000  100000  110000 
  120000  130000  140000  150000  160000  170000  180000  190000  200000  210000 
  220000  230000  240000  250000  260000  270000  280000  290000  300000  310000 
  320000  330000  340000  350000  360000  370000  380000  390000  400000  410000 
  420000  430000  440000  450000  460000  470000  480000  490000  500000  510000 
  520000  530000  -20000  -10000       0   10000   20000   30000   40000   50000 
   60000   70000   80000   90000  100000  110000  120000  130000  140000  150000 
  160000  170000  180000  190000  200000  210000  220000  230000  240000  250000 
  260000  270000  280000  290000  300000  310000  320000  330000  340000  350000 
  360000  370000  380000  390000  400000  410000  420000  430000  440000  450000 
  460000  470000  480000  490000  500000  510000  520000  530000  -20000  -10000 
       0   10000   20000   30000   40000   50000   60000   70000   80000   90000 
  100000  110000  120000  130000  140000  150000  160000  170000  180000  190000 
  200000  210000  220000  230000  240000  250000  260000  270000  280000  290000 
  300000  310000  320000  330000  340000  350000  360000  370000  380000  390000 
  400000  410000  420000  430000  440000  450000  460000  470000  480000  490000 
  500000  510000  520000  530000  -20000  -10000       0   10000   20000   30000 
   40000   50000   60000   70000   80000   90000  100000  110000  120000  130000 
  140000  150000  160000  170000  180000  190000  200000  210000  220000  230000 
  240000  250000  260000  270000  280000  290000  300000  310000  320000  330000 
  340000  350000  360000  370000  380000  390000  400000  410000  420000  430000 
  440000  450000  460000  470000  480000  490000  500000  510000  520000  530000 
  -20000  -10000       0   10000   20000   30000   40000   50000   60000   70000 
   80000   90000  100000  110000  120000  130000  140000  150000  160000  170000 
  180000  190000  200000  210000  220000  230000  240000  250000  260000  270000 
  280000  290000  300000  310000  320000  330000  340000  350000  360000  370000 
  380000  390000  400000  410000  420000  430000  440000  450000  460000  470000 
  480000  490000  500000  510000  520000  530000  -20000  -10000       0   10000 
   20000   30000   40000   50000   60000   70000   80000   90000  100000  110000 
  120000  130000  140000  150000  160000  170000  180000  190000  200000  210000 
  220000  230000  240000  250000  260000  270000  280000  290000  300000  310000 
  320000  330000  340000  350000  360000  370000  380000  390000  400000  410000 
  420000  430000  440000  450000  460000  470000  480000  490000  500000  510000 
  520000  530000  -20000  -10000       0   10000   20000   30000   40000   50000 
   60000   70000   80000   90000  100000  110000  120000  130000  140000  150000 
  160000  170000  180000  190000  200000  210000  220000  230000  240000  250000 
  260000  270000  280000  290000  300000  310000  320000  330000  340000  350000 
  360000  370000  380000  390000  400000  410000  420000  430000  440000  450000 
  460000  470000  480000  490000  500000  510000  520000  530000  -20000  -10000 
       0   10000   20000   30000   40000   50000   60000   70000   80000   90000 
  100000  110000  120000  130000  140000  150000  160000  170000  180000  190000 
  200000  210000  220000  230000  240000  250000  260000  270000  280000  290000 
  300000  310000  320000  330000  340000  350000  360000  370000  380000  390000 
  400000  410000  420000  430000  440000  450000  460000  470000  480000  490000 
  500000  510000  520000  530000  -20000  -10000       0   10000   20000   30000 
   40000   50000   60000   70000   80000   90000  100000  110000  120000  130000 
  140000  150000  160000  170000  180000  190000  200000  210000  220000  230000 
  240000  250000  260000  270000  280000  290000  300000  310000  320000  330000 
  340000  350000  360000  370000  380000  390000  400000  410000  420000  430000 
  440000  450000  460000  470000  480000  490000  500000  510000  520000  530000 
  -20000  -10000       0   10000   20000   30000   40000   50000   60000   70000 
   80000   90000  100000  110000  120000  130000  140000  150000  160000  170000 
  180000  190000  200000  210000  220000  230000  240000  250000  260000  270000 
  280000  290000  300000  310000  320000  330000  340000  350000  360000  370000 
  380000  390000  400000  410000  420000  430000  440000  450000  460000  470000 
  480000  490000  500000  510000  520000  530000  -20000  -10000       0   10000 
   20000   30000   40000   50000   60000   70000   80000   90000  100000  110000 
  120000  130000  140000  150000  160000  170000  180000  190000  200000  210000 
  220000  230000  240000  250000  260000  270000  280000  290000  300000  310000 
  320000  330000  340000  350000  360000  370000  380000  390000  400000  410000 
  420000  430000  440000  450000  460000  470000  480000  490000  500000  510000 
  520000  530000  -20000  -10000       0   10000   20000   30000   40000   50000 
   60000   70000   80000   90000  100000  110000  120000  130000  140000  150000 
  160000  170000  180000  190000  200000  210000  220000  230000  240000  250000 
  260000  270000  280000  290000  300000  310000  320000  330000  340000  350000 
  360000  370000  380000  390000  400000  410000  420000  430000  440000  450000 
  460000  470000  480000  490000  500000  510000  520000  530000  -20000  -10000 
       0   10000   20000   30000   40000   50000   60000   70000   80000   90000 
  100000  110000  120000  130000  140000  150000  160000  170000  180000  190000 
  200000  210000  220000  230000  240000  250000  260000  270000  280000  290000 
  300000  310000  320000  330000  340000  350000  360000  370000  380000  390000 
  400000  410000  420000  430000  440000  450000  460000  470000  480000  490000 
  500000  510000  520000  530000  -20000  -10000       0   10000   20000   30000 
   40000   50000   60000   70000   80000   90000  100000  110000  120000  130000 
  140000  150000  160000  170000  180000  190000  200000  210000  220000  230000 
  240000  250000  260000  270000  280000  290000  300000  310000  320000  330000 
  340000  350000  360000  370000  380000  390000  400000  410000  420000  430000 
  440000  450000  460000  470000  480000  490000  500000  510000  520000  530000 
  -20000  -10000       0   10000   20000   30000   40000   50000   60000   70000 
   80000   90000  100000  110000  120000  130000  140000  150000  160000  170000 
  180000  190000  200000  210000  220000  230000  240000  250000  260000  270000 
  280000  290000  300000  310000  320000  330000  340000  350000  360000  370000 
  380000  390000  400000  410000  420000  430000  440000  450000  460000  470000 
  480000  490000  500000  510000  520000  530000  -20000  -10000       0   10000 
   20000   30000   40000   50000   60000   70000   80000   90000  100000  110000 
  120000  130000  140000  150000  160000  170000  180000  190000  200000  210000 
  220000  230000  240000  250000  260000  270000  280000  290000  300000  310000 
  320000  330000  340000  350000  360000  370000  380000  390000  400000  410000 
  420000  430000  440000  450000  460000  470000  480000  490000  500000  510000 
  520000  530000  -20000  -10000       0   10000   20000   30000   40000   50000 
   60000   70000   80000   90000  100000  110000  120000  130000  140000  150000 
  160000  170000  180000  190000  200000  210000  220000  230000  240000  250000 
  260000  270000  280000  290000  300000  310000  320000  330000  340000  350000 
  360000  370000  380000  390000  400000  410000  420000  430000  440000  450000 
  460000  470000  480000  490000  500000  510000  520000  530000  -20000  -10000 
       0   10000   20000   30000   40000   50000   60000   70000   80000   90000 
  100000  110000  120000  130000  140000  150000  160000  170000  180000  190000 
  200000  210000  220000  230000  240000  250000  260000  270000  280000  290000 
  300000  310000  320000  330000  340000  350000  360000  370000  380000  390000 
  400000  410000  420000  430000  440000  450000  460000  470000  480000  490000 
  500000  510000  520000  530000  -20000  -10000       0   10000   20000   30000 
   40000   50000   60000   70000   80000   90000  100000  110000  120000  130000 
  140000  150000  160000  170000  180000  190000  200000  210000  220000  230000 
  240000  250000  260000  270000  280000  290000  300000  310000  320000  330000 
  340000  350000  360000  370000  380000  390000  400000  410000  420000  430000 
  440000  450000  460000  470000  480000  490000  500000  510000  520000  530000 
  -20000  -10000       0   10000   20000   30000   40000   50000   60000   70000 
   80000   90000  100000  110000  120000  130000  140000  150000  160000  170000 
  180000  190000  200000  210000  220000  230000  240000  250000  260000  270000 
  280000  290000  300000  310000  320000  330000  340000  350000  360000  370000 
  380000  390000  400000  410000  420000  430000  440000  450000  460000  470000 
  480000  490000  500000  510000  520000  530000  -20000  -20000  -20000  -20000 
  -20000  -20000  -20000  -20000  -20000  -20000  -20000  -20000  -20000  -20000 
  -20000  -20000  -20000  -20000  -20000  -20000  -20000  -20000  -20000  -20000 
  -20000  -20000  -20000  -20000  -20000  -20000  -20000  -20000  -20000  -20000 
  -20000  -20000  -20000  -20000  -20000  -20000  -20000  -20000  -20000  -20000 
  -20000  -20000  -20000  -20000  -20000  -20000  -20000  -20000  -20000  -20000 
  -20000  -20000  -10000  -10000  -10000  -10000  -10000  -10000  -10000  -10000 
  -10000  -10000  -10000  -10000  -10000  -10000  -10000  -10000  -10000  -10000 
  -10000  -10000  -10000  -10000  -10000  -10000  -10000  -10000  -10000  -10000 
  -10000  -10000  -10000  -10000  -10000  -10000  -10000  -10000  -10000  -10000 
  -10000  -10000  -10000  -10000  -10000  -10000  -10000  -10000  -10000  -10000 
  -10000  -10000  -10000  -10000  -10000  -10000  -10000  -10000       0       0 
       0       0       0       0       0       0       0       0       0       0 
       0       0       0       0       0       0       0       0       0       0 
       0       0       0       0       0       0       0       0       0       0 
       0       0       0       0       0       0       0       0       0       0 
       0       0       0       0       0       0       0       0       0       0 
       0       0       0       0   10000   10000   10000   10000   10000   10000 
   10000   10000   10000   10000   10000   10000   10000   10000   10000   10000 
   10000   10000   10000   10000   10000   10000   10000   10000   10000   10000 
   10000   10000   10000   10000   10000   10000   10000   10000   10000   10000 
   10000   10000   10000   10000   10000   10000   10000   10000   10000   10000 
   10000   10000   10000   10000   10000   10000   10000   10000   10000   10000 
   20000   20000   20000   20000   20000   20000   20000   20000   20000   20000 
   20000   20000   20000   20000   20000   20000   20000   20000   20000   20000 
   20000   20000   20000   20000   20000   20000   20000   20000   20000   20000 
   20000   20000   20000   20000   20000   20000   20000   20000   20000   20000 
   20000   20000   20000   20000   20000   20000   20000   20000   20000   20000 
   20000   20000   20000   20000   20000   20000   30000   30000   30000   30000 
   30000   30000   30000   30000   30000   30000   30000   30000   30000   30000 
   30000   30000   30000   30000   30000   30000   30000   30000   30000   30000 
   30000   30000   30000   30000   30000   30000   30000   30000   30000   30000 
   30000   30000   30000   30000   30000   30000   30000   30000   30000   30000 
   30000   30000   30000   30000   30000   30000   30000   30000   30000   30000 
   30000   30000   40000   40000   40000   40000   40000   40000   40000   40000 
   40000   40000   40000   40000   40000   40000   40000   40000   40000   40000 
   40000   40000   40000   40000   40000   40000   40000   40000   40000   40000 
   40000   40000   40000   40000   40000   40000   40000   40000   40000   40000 
   40000   40000   40000   40000   40000   40000   40000   40000   40000   40000 
   40000   40000   40000   40000   40000   40000   40000   40000   50000   50000 
   50000   50000   50000   50000   50000   50000   50000   50000   50000   50000 
   50000   50000   50000   50000   50000   50000   50000   50000   50000   50000 
   50000   50000   50000   50000   50000   50000   50000   50000   50000   50000 
   50000   50000   50000   50000   50000   50000   50000   50000   50000   50000 
   50000   50000   50000   50000   50000   50000   50000   50000   50000   50000 
   50000   50000   50000   50000   60000   60000   60000   60000   60000   60000 
   60000   60000   60000   60000   60000   60000   60000   60000   60000   60000 
   60000   60000   60000   60000   60000   60000   60000   60000   60000   60000 
   60000   60000   60000   60000   60000   60000   60000   60000   60000   60000 
   60000   60000   60000   60000   60000   60000   60000   60000   60000   60000 
   60000   60000   60000   60000   60000   60000   60000   60000   60000   60000 
   70000   70000   70000   70000   70000   70000   70000   70000   70000   70000 
   70000   70000   70000   70000   70000   70000   70000   70000   70000   70000 
   70000   70000   70000   70000   70000   70000   70000   70000   70000   70000 
   70000   70000   70000   70000   70000   70000   70000   70000   70000   70000 
   70000   70000   70000   70000   70000   70000   70000   70000   70000   70000 
   70000   70000   70000   70000   70000   70000   80000   80000   80000   80000 
   80000   80000   80000   80000   80000   80000   80000   80000   80000   80000 
   80000   80000   80000   80000   80000   80000   80000   80000   80000   80000 
   80000   80000   80000   80000   80000   80000   80000   80000   80000   80000 
   80000   80000   80000   80000   80000   80000   80000   80000   80000   80000 
   80000   80000   80000   80000   80000   80000   80000   80000   80000   80000 
   80000   80000   90000   90000   90000   90000   90000   90000   90000   90000 
   90000   90000   90000   90000   90000   90000   90000   90000   90000   90000 
   90000   90000   90000   90000   90000   90000   90000   90000   90000   90000 
   90000   90000   90000   90000   90000   90000   90000   90000   90000   90000 
   90000   90000   90000   90000   90000   90000   90000   90000   90000   90000 
   90000   90000   90000   90000   90000   90000   90000   90000  100000  100000 
  100000  100000  100000  100000  100000  100000  100000  100000  100000  100000 
  100000  100000  100000  100000  100000  100000  100000  100000  100000  100000 
  100000  100000  100000  100000  100000  100000  100000  100000  100000  100000 
  100000  100000  100000  100000  100000  100000  100000  100000  100000  100000 
  100000  100000  100000  100000  100000  100000  100000  100000  100000  100000 
  100000  100000  100000  100000  110000  110000  110000  110000  110000  110000 
  110000  110000  110000  110000  110000  110000  110000  110000  110000  110000 
  110000  110000  110000  110000  110000  110000  110000  110000  110000  110000 
  110000  110000  110000  110000  110000  110000  110000  110000  110000  110000 
  110000  110000  110000  110000  110000  110000  110000  110000  110000  110000 
  110000  110000  110000  110000  110000  110000  110000  110000  110000  110000 
  120000  120000  120000  120000  120000  120000  120000  120000  120000  120000 
  120000  120000  120000  120000  120000  120000  120000  120000  120000  120000 
  120000  120000  120000  120000  120000  120000  120000  120000  120000  120000 
  120000  120000  120000  120000  120000  120000  120000  120000  120000  120000 
  120000  120000  120000  120000  120000  120000  120000  120000  120000  120000 
  120000  120000  120000  120000  120000  120000  130000  130000  130000  130000 
  130000  130000  130000  130000  130000  130000  130000  130000  130000  130000 
  130000  130000  130000  130000  130000  130000  130000  130000  130000  130000 
  130000  130000  130000  130000  130000  130000  130000  130000  130000  130000 
  130000  130000  130000  130000  130000  130000  130000  130000  130000  130000 
  130000  130000  130000  130000  130000  130000  130000  130000  130000  130000 
  130000  130000  140000  140000  140000  140000  140000  140000  140000  140000 
  140000  140000  140000  140000  140000  140000  140000  140000  140000  140000 
  140000  140000  140000  140000  140000  140000  140000  140000  140000  140000 
  140000  140000  140000  140000  140000  140000  140000  140000  140000  140000 
  140000  140000  140000  140000  140000  140000  140000  140000  140000  140000 
  140000  140000  140000  140000  140000  140000  140000  140000  150000  150000 
  150000  150000  150000  150000  150000  150000  150000  150000  150000  150000 
  150000  150000  150000  150000  150000  150000  150000  150000  150000  150000 
  150000  150000  150000  150000  150000  150000  150000  150000  150000  150000 
  150000  150000  150000  150000  150000  150000  150000  150000  150000  150000 
  150000  150000  150000  150000  150000  150000  150000  150000  150000  150000 
  150000  150000  150000  150000  160000  160000  160000  160000  160000  160000 
  160000  160000  160000  160000  160000  160000  160000  160000  160000  160000 
  160000  160000  160000  160000  160000  160000  160000  160000  160000  160000 
  160000  160000  160000  160000  160000  160000  160000  160000  160000  160000 
  160000  160000  160000  160000  160000  160000  160000  160000  160000  160000 
  160000  160000  160000  160000  160000  160000  160000  160000  160000  160000 
  170000  170000  170000  170000  170000  170000  170000  170000  170000  170000 
  170000  170000  170000  170000  170000  170000  170000  170000  170000  170000 
  170000  170000  170000  170000  170000  170000  170000  170000  170000  170000 
  170000  170000  170000  170000  170000  170000  170000  170000  170000  170000 
  170000  170000  170000  170000  170000  170000  170000  170000  170000  170000 
  170000  170000  170000  170000  170000  170000  180000  180000  180000  180000 
  180000  180000  180000  180000  180000  180000  180000  180000  180000  180000 
  180000  180000  180000  180000  180000  180000  180000  180000  180000  180000 
  180000  180000  180000  180000  180000  180000  180000  180000  180000  180000 
  180000  180000  180000  180000  180000  180000  180000  180000  180000  180000 
  180000  180000  180000  180000  180000  180000  180000  180000  180000  180000 
  180000  180000  190000  190000  190000  190000  190000  190000  190000  190000 
  190000  190000  190000  190000  190000  190000  190000  190000  190000  190000 
  190000  190000  190000  190000  190000  190000  190000  190000  190000  190000 
  190000  190000  190000  190000  190000  190000  190000  190000  190000  190000 
  190000  190000  190000  190000  190000  190000  190000  190000  190000  190000 
  190000  190000  190000  190000  190000  190000  190000  190000  200000  200000 
  200000  200000  200000  200000  200000  200000  200000  200000  200000  200000 
  200000  200000  200000  200000  200000  200000  200000  200000  200000  200000 
  200000  200000  200000  200000  200000  200000  200000  200000  200000  200000 
  200000  200000  200000  200000  200000  200000  200000  200000  200000  200000 
  200000  200000  200000  200000  200000  200000  200000  200000  200000  200000 
  200000  200000  200000  200000  210000  210000  210000  210000  210000  210000 
  210000  210000  210000  210000  210000  210000  210000  210000  210000  210000 
  210000  210000  210000  210000  210000  210000  210000  210000  210000  210000 
  210000  210000  210000  210000  210000  210000  210000  210000  210000  210000 
  210000  210000  210000  210000  210000  210000  210000  210000  210000  210000 
  210000  210000  210000  210000  210000  210000  210000  210000  210000  210000 
  220000  220000  220000  220000  220000  220000  220000  220000  220000  220000 
  220000  220000  220000  220000  220000  220000  220000  220000  220000  220000 
  220000  220000  220000  220000  220000  220000  220000  220000  220000  220000 
  220000  220000  220000  220000  220000  220000  220000  220000  220000  220000 
  220000  220000  220000  220000  220000  220000  220000  220000  220000  220000 
  220000  220000  220000  220000  220000  220000  230000  230000  230000  230000 
  230000  230000  230000  230000  230000  230000  230000  230000  230000  230000 
  230000  230000  230000  230000  230000  230000  230000  230000  230000  230000 
  230000  230000  230000  230000  230000  230000  230000  230000  230000  230000 
  230000  230000  230000  230000  230000  230000  230000  230000  230000  230000 
  230000  230000  230000  230000  230000  230000  230000  230000  230000  230000 
  230000  230000  240000  240000  240000  240000  240000  240000  240000  240000 
  240000  240000  240000  240000  240000  240000  240000  240000  240000  240000 
  240000  240000  240000  240000  240000  240000  240000  240000  240000  240000 
  240000  240000  240000  240000  240000  240000  240000  240000  240000  240000 
  240000  240000  240000  240000  240000  240000  240000  240000  240000  240000 
  240000  240000  240000  240000  240000  240000  240000  240000  250000  250000 
  250000  250000  250000  250000  250000  250000  250000  250000  250000  250000 
  250000  250000  250000  250000  250000  250000  250000  250000  250000  250000 
  250000  250000  250000  250000  250000  250000  250000  250000  250000  250000 
  250000  250000  250000  250000  250000  250000  250000  250000  250000  250000 
  250000  250000  250000  250000  250000  250000  250000  250000  250000  250000 
  250000  250000  250000  250000  260000  260000  260000  260000  260000  260000 
  260000  260000  260000  260000  260000  260000  260000  260000  260000  260000 
  260000  260000  260000  260000  260000  260000  260000  260000  260000  260000 
  260000  260000  260000  260000  260000  260000  260000  260000  260000  260000 
  260000  260000  260000  260000  260000  260000  260000  260000  260000  260000 
  260000  260000  260000  260000  260000  260000  260000  260000  260000  260000 
  270000  270000  270000  270000  270000  270000  270000  270000  270000  270000 
  270000  270000  270000  270000  270000  270000  270000  270000  270000  270000 
  270000  270000  270000  270000  270000  270000  270000  270000  270000  270000 
  270000  270000  270000  270000  270000  270000  270000  270000  270000  270000 
  270000  270000  270000  270000  270000  270000  270000  270000  270000  270000 
  270000  270000  270000  270000  270000  270000  280000  280000  280000  280000 
  280000  280000  280000  280000  280000  280000  280000  280000  280000  280000 
  280000  280000  280000  280000  280000  280000  280000  280000  280000  280000 
  280000  280000  280000  280000  280000  280000  280000  280000  280000  280000 
  280000  280000  280000  280000  280000  280000  280000  280000  280000  280000 
  280000  280000  280000  280000  280000  280000  280000  280000  280000  280000 
  280000  280000  290000  290000  290000  290000  290000  290000  290000  290000 
  290000  290000  290000  290000  290000  290000  290000  290000  290000  290000 
  290000  290000  290000  290000  290000  290000  290000  290000  290000  290000 
  290000  290000  290000  290000  290000  290000  290000  290000  290000  290000 
  290000  290000  290000  290000  290000  290000  290000  290000  290000  290000 
  290000  290000  290000  290000  290000  290000  290000  290000  300000  300000 
  300000  300000  300000  300000  300000  300000  300000  300000  300000  300000 
  300000  300000  300000  300000  300000  300000  300000  300000  300000  300000 
  300000  300000  300000  300000  300000  300000  300000  300000  300000  300000 
  300000  300000  300000  300000  300000  300000  300000  300000  300000  300000 
  300000  300000  300000  300000  300000  300000  300000  300000  300000  300000 
  300000  300000  300000  300000  310000  310000  310000  310000  310000  310000 
  310000  310000  310000  310000  310000  310000  310000  310000  310000  310000 
  310000  310000  310000  310000  310000  310000  310000  310000  310000  310000 
  310000  310000  310000  310000  310000  310000  310000  310000  310000  310000 
  310000  310000  310000  310000  310000  310000  310000  310000  310000  310000 
  310000  310000  310000  310000  310000  310000  310000  310000  310000  310000 
  320000  320000  320000  320000  320000  320000  320000  320000  320000  320000 
  320000  320000  320000  320000  320000  320000  320000  320000  320000  320000 
  320000  320000  320000  320000  320000  320000  320000  320000  320000  320000 
  320000  320000  320000  320000  320000  320000  320000  320000  320000  320000 
  320000  320000  320000  320000  320000  320000  320000  320000  320000  320000 
  320000  320000  320000  320000  320000  320000  330000  330000  330000  330000 
  330000  330000  330000  330000  330000  330000  330000  330000  330000  330000 
  330000  330000  330000  330000  330000  330000  330000  330000  330000  330000 
  330000  330000  330000  330000  330000  330000  330000  330000  330000  330000 
  330000  330000  330000  330000  330000  330000  330000  330000  330000  330000 
  330000  330000  330000  330000  330000  330000  330000  330000  330000  330000 
  330000  330000  340000  340000  340000  340000  340000  340000  340000  340000 
  340000  340000  340000  340000  340000  340000  340000  340000  340000  340000 
  340000  340000  340000  340000  340000  340000  340000  340000  340000  340000 
  340000  340000  340000  340000  340000  340000  340000  340000  340000  340000 
  340000  340000  340000  340000  340000  340000  340000  340000  340000  340000 
  340000  340000  340000  340000  340000  340000  340000  340000  350000  350000 
  350000  350000  350000  350000  350000  350000  350000  350000  350000  350000 
  350000  350000  350000  350000  350000  350000  350000  350000  350000  350000 
  350000  350000  350000  350000  350000  350000  350000  350000  350000  350000 
  350000  350000  350000  350000  350000  350000  350000  350000  350000  350000 
  350000  350000  350000  350000  350000  350000  350000  350000  350000  350000 
  350000  350000  350000  350000  360000  360000  360000  360000  360000  360000 
  360000  360000  360000  360000  360000  360000  360000  360000  360000  360000 
  360000  360000  360000  360000  360000  360000  360000  360000  360000  360000 
  360000  360000  360000  360000  360000  360000  360000  360000  360000  360000 
  360000  360000  360000  360000  360000  360000  360000  360000  360000  360000 
  360000  360000  360000  360000  360000  360000  360000  360000  360000  360000 
  370000  370000  370000  370000  370000  370000  370000  370000  370000  370000 
  370000  370000  370000  370000  370000  370000  370000  370000  370000  370000 
  370000  370000  370000  370000  370000  370000  370000  370000  370000  370000 
  370000  370000  370000  370000  370000  370000  370000  370000  370000  370000 
  370000  370000  370000  370000  370000  370000  370000  370000  370000  370000 
  370000  370000  370000  370000  370000  370000  380000  380000  380000  380000 
  380000  380000  380000  380000  380000  380000  380000  380000  380000  380000 
  380000  380000  380000  380000  380000  380000  380000  380000  380000  380000 
  380000  380000  380000  380000  380000  380000  380000  380000  380000  380000 
  380000  380000  380000  380000  380000  380000  380000  380000  380000  380000 
  380000  380000  380000  380000  380000  380000  380000  380000  380000  380000 
  380000  380000  390000  390000  390000  390000  390000  390000  390000  390000 
  390000  390000  390000  390000  390000  390000  390000  390000  390000  390000 
  390000  390000  390000  390000  390000  390000  390000  390000  390000  390000 
  390000  390000  390000  390000  390000  390000  390000  390000  390000  390000 
  390000  390000  390000  390000  390000  390000  390000  390000  390000  390000 
  390000  390000  390000  390000  390000  390000  390000  390000  400000  400000 
  400000  400000  400000  400000  400000  400000  400000  400000  400000  400000 
  400000  400000  400000  400000  400000  400000  400000  400000  400000  400000 
  400000  400000  400000  400000  400000  400000  400000  400000  400000  400000 
  400000  400000  400000  400000  400000  400000  400000  400000  400000  400000 
  400000  400000  400000  400000  400000  400000  400000  400000  400000  400000 
  400000  400000  400000  400000  410000  410000  410000  410000  410000  410000 
  410000  410000  410000  410000  410000  410000  410000  410000  410000  410000 
  410000  410000  410000  410000  410000  410000  410000  410000  410000  410000 
  410000  410000  410000  410000  410000  410000  410000  410000  410000  410000 
  410000  410000  410000  410000  410000  410000  410000  410000  410000  410000 
  410000  410000  410000  410000  410000  410000  410000  410000  410000  410000 
  420000  420000  420000  420000  420000  420000  420000  420000  420000  420000 
  420000  420000  420000  420000  420000  420000  420000  420000  420000  420000 
  420000  420000  420000  420000  420000  420000  420000  420000  420000  420000 
  420000  420000  420000  420000  420000  420000  420000  420000  420000  420000 
  420000  420000  420000  420000  420000  420000  420000  420000  420000  420000 
  420000  420000  420000  420000  420000  420000  430000  430000  430000  430000 
  430000  430000  430000  430000  430000  430000  430000  430000  430000  430000 
  430000  430000  430000  430000  430000  430000  430000  430000  430000  430000 
  430000  430000  430000  430000  430000  430000  430000  430000  430000  430000 
  430000  430000  430000  430000  430000  430000  430000  430000  430000  430000 
  430000  430000  430000  430000  430000  430000  430000  430000  430000  430000 
  430000  430000  440000  440000  440000  440000  440000  440000  440000  440000 
  440000  440000  440000  440000  440000  440000  440000  440000  440000  440000 
  440000  440000  440000  440000  440000  440000  440000  440000  440000  440000 
  440000  440000  440000  440000  440000  440000  440000  440000  440000  440000 
  440000  440000  440000  440000  440000  440000  440000  440000  440000  440000 
  440000  440000  440000  440000  440000  440000  440000  440000  450000  450000 
  450000  450000  450000  450000  450000  450000  450000  450000  450000  450000 
  450000  450000  450000  450000  450000  450000  450000  450000  450000  450000 
  450000  450000  450000  450000  450000  450000  450000  450000  450000  450000 
  450000  450000  450000  450000  450000  450000  450000  450000  450000  450000 
  450000  450000  450000  450000  450000  450000  450000  450000  450000  450000 
  450000  450000  450000  450000  460000  460000  460000  460000  460000  460000 
  460000  460000  460000  460000  460000  460000  460000  460000  460000  460000 
  460000  460000  460000  460000  460000  460000  460000  460000  460000  460000 
  460000  460000  460000  460000  460000  460000  460000  460000  460000  460000 
  460000  460000  460000  460000  460000  460000  460000  460000  460000  460000 
  460000  460000  460000  460000  460000  460000  460000  460000  460000  460000 
  470000  470000  470000  470000  470000  470000  470000  470000  470000  470000 
  470000  470000  470000  470000  470000  470000  470000  470000  470000  470000 
  470000  470000  470000  470000  470000  470000  470000  470000  470000  470000 
  470000  470000  470000  470000  470000  470000  470000  470000  470000  470000 
  470000  470000  470000  470000  470000  470000  470000  470000  470000  470000 
  470000  470000  470000  470000  470000  470000  480000  480000  480000  480000 
  480000  480000  480000  480000  480000  480000  480000  480000  480000  480000 
  480000  480000  480000  480000  480000  480000  480000  480000  480000  480000 
  480000  480000  480000  480000  480000  480000  480000  480000  480000  480000 
  480000  480000  480000  480000  480000  480000  480000  480000  480000  480000 
  480000  480000  480000  480000  480000  480000  480000  480000  480000  480000 
  480000  480000  490000  490000  490000  490000  490000  490000  490000  490000 
  490000  490000  490000  490000  490000  490000  490000  490000  490000  490000 
  490000  490000  490000  490000  490000  490000  490000  490000  490000  490000 
  490000  490000  490000  490000  490000  490000  490000  490000  490000  490000 
  490000  490000  490000  490000  490000  490000  490000  490000  490000  490000 
  490000  490000  490000  490000  490000  490000  490000  490000  500000  500000 
  500000  500000  500000  500000  500000  500000  500000  500000  500000  500000 
  500000  500000  500000  500000  500000  500000  500000  500000  500000  500000 
  500000  500000  500000  500000  500000  500000  500000  500000  500000  500000 
  500000  500000  500000  500000  500000  500000  500000  500000  500000  500000 
  500000  500000  500000  500000  500000  500000  500000  500000  500000  500000 
  500000  500000  500000  500000  510000  510000  510000  510000  510000  510000 
  510000  510000  510000  510000  510000  510000  510000  510000  510000  510000 
  510000  510000  510000  510000  510000  510000  510000  510000  510000  510000 
  510000  510000  510000  510000  510000  510000  510000  510000  510000  510000 
  510000  510000  510000  510000  510000  510000  510000  510000  510000  510000 
  510000  510000  510000  510000  510000  510000  510000  510000  510000  510000 
  520000  520000  520000  520000  520000  520000  520000  520000  520000  520000 
  520000  520000  520000  520000  520000  520000  520000  520000  520000  520000 
  520000  520000  520000  520000  520000  520000  520000  520000  520000  520000 
  520000  520000  520000  520000  520000  520000  520000  520000  520000  520000 
  520000  520000  520000  520000  520000  520000  520000  520000  520000  520000 
  520000  520000  520000  520000  520000  520000  530000  530000  530000  530000 
  530000  530000  530000  530000  530000  530000  530000  530000  530000  530000 
  530000  530000  530000  530000  530000  530000  530000  530000  530000  530000 
  530000  530000  530000  530000  530000  530000  530000  530000  530000  530000 
  530000  530000  530000  530000  530000  530000  530000  530000  530000  530000 
  530000  530000  530000  530000  530000  530000  530000  530000  530000  530000 
  530000  530000  -20000  -10000       0   10000   20000   30000   40000   50000 
   60000   70000   80000   90000  100000  110000  120000  130000  140000  150000 
  160000  170000  180000  190000  200000  210000  220000  230000  240000  250000 
  260000  270000  280000  290000  300000  310000  320000  330000  340000  350000 
  360000  370000  380000  390000  400000  410000  420000  430000  440000  450000 
  460000  470000  480000  490000  500000  510000  520000  530000  -20000  -10000 
       0   10000   20000   30000   40000   50000   60000   70000   80000   90000 
  100000  110000  120000  130000  140000  150000  160000  170000  180000  190000 
  200000  210000  220000  230000  240000  250000  260000  270000  280000  290000 
  300000  310000  320000  330000  340000  350000  360000  370000  380000  390000 
  400000  410000  420000  430000  440000  450000  460000  470000  480000  490000 
  500000  510000  520000  530000  -20000  -10000       0   10000   20000   30000 
   40000   50000   60000   70000   80000   90000  100000  110000  120000  130000 
  140000  150000  160000  170000  180000  190000  200000  210000  220000  230000 
  240000  250000  260000  270000  280000  290000  300000  310000  320000  330000 
  340000  350000  360000  370000  380000  390000  400000  410000  420000  430000 
  440000  450000  460000  470000  480000  490000  500000  510000  520000  530000 
  -20000  -10000       0   10000   20000   30000   40000   50000   60000   70000 
   80000   90000  100000  110000  120000  130000  140000  150000  160000  170000 
  180000  190000  200000  210000  220000  230000  240000  250000  260000  270000 
  280000  290000  300000  310000  320000  330000  340000  350000  360000  370000 
  380000  390000  400000  410000  420000  430000  440000  450000  460000  470000 
  480000  490000  500000  510000  520000  530000  -20000  -10000       0   10000 
   20000   30000   40000   50000   60000   70000   80000   90000  100000  110000 
  120000  130000  140000  150000  160000  170000  180000  190000  200000  210000 
  220000  230000  240000  250000  260000  270000  280000  290000  300000  310000 
  320000  330000  340000  350000  360000  370000  380000  390000  400000  410000 
  420000  430000  440000  450000  460000  470000  480000  490000  500000  510000 
  520000  530000  -20000  -10000       0   10000   20000   30000   40000   50000 
   60000   70000   80000   90000  100000  110000  120000  130000  140000  150000 
  160000  170000  180000  190000  200000  210000  220000  230000  240000  250000 
  260000  270000  280000  290000  300000  310000  320000  330000  340000  350000 
  360000  370000  380000  390000  400000  410000  420000  430000  440000  450000 
  460000  470000  480000  490000  500000  510000  520000  530000  -20000  -10000 
       0   10000   20000   30000   40000   50000   60000   70000   80000   90000 
  100000  110000  120000  130000  140000  150000  160000  170000  180000  190000 
  200000  210000  220000  230000  240000  250000  260000  270000  280000  290000 
  300000  310000  320000  330000  340000  350000  360000  370000  380000  390000 
  400000  410000  420000  430000  440000  450000  460000  470000  480000  490000 
  500000  510000  520000  530000  -20000  -10000       0   10000   20000   30000 
   40000   50000   60000   70000   80000   90000  100000  110000  120000  130000 
  140000  150000  160000  170000  180000  190000  200000  210000  220000  230000 
  240000  250000  260000  270000  280000  290000  300000  310000  320000  330000 
  340000  350000  360000  370000  380000  390000  400000  410000  420000  430000 
  440000  450000  460000  470000  480000  490000  500000  510000  520000  530000 
  -20000  -10000       0   10000   20000   30000   40000   50000   60000   70000 
   80000   90000  100000  110000  120000  130000  140000  150000  160000  170000 
  180000  190000  200000  210000  220000  230000  240000  250000  260000  270000 
  280000  290000  300000  310000  320000  330000  340000  350000  360000  370000 
  380000  390000  400000  410000  420000  430000  440000  450000  460000  470000 
  480000  490000  500000  510000  520000  530000  -20000  -10000       0   10000 
   20000   30000   40000   50000   60000   70000   80000   90000  100000  110000 
  120000  130000  140000  150000  160000  170000  180000  190000  200000  210000 
  220000  230000  240000  250000  260000  270000  280000  290000  300000  310000 
  320000  330000  340000  350000  360000  370000  380000  390000  400000  410000 
  420000  430000  440000  450000  460000  470000  480000  490000  500000  510000 
  520000  530000  -20000  -10000       0   10000   20000   30000   40000   50000 
   60000   70000   80000   90000  100000  110000  120000  130000  140000  150000 
  160000  170000  180000  190000  200000  210000  220000  230000  240000  250000 
  260000  270000  280000  290000  300000  310000  320000  330000  340000  350000 
  360000  370000  380000  390000  400000  410000  420000  430000  440000  450000 
  460000  470000  480000  490000  500000  510000  520000  530000  -20000  -10000 
       0   10000   20000   30000   40000   50000   60000   70000   80000   90000 
  100000  110000  120000  130000  140000  150000  160000  170000  180000  190000 
  200000  210000  220000  230000  240000  250000  260000  270000  280000  290000 
  300000  310000  320000  330000  340000  350000  360000  370000  380000  390000 
  400000  410000  420000  430000  440000  450000  460000  470000  480000  490000 
  500000  510000  520000  530000  -20000  -10000       0   10000   20000   30000 
   40000   50000   60000   70000   80000   90000  100000  110000  120000  130000 
  140000  150000  160000  170000  180000  190000  200000  210000  220000  230000 
  240000  250000  260000  270000  280000  290000  300000  310000  320000  330000 
  340000  350000  360000  370000  380000  390000  400000  410000  420000  430000 
  440000  450000  460000  470000  480000  490000  500000  510000  520000  530000 
  -20000  -10000       0   10000   20000   30000   40000   50000   60000   70000 
   80000   90000  100000  110000  120000  130000  140000  150000  160000  170000 
  180000  190000  200000  210000  220000  230000  240000  250000  260000  270000 
  280000  290000  300000  310000  320000  330000  340000  350000  360000  370000 
  380000  390000  400000  410000  420000  430000  440000  450000  460000  470000 
  480000  490000  500000  510000  520000  530000  -20000  -10000       0   10000 
   20000   30000   40000   50000   60000   70000   80000   90000  100000  110000 
  120000  130000  140000  150000  160000  170000  180000  190000  200000  210000 
  220000  230000  240000  250000  260000  270000  280000  290000  300000  310000 
  320000  330000  340000  350000  360000  370000  380000  390000  400000  410000 
  420000  430000  440000  450000  460000  470000  480000  490000  500000  510000 
  520000  530000  -20000  -10000       0   10000   20000   30000   40000   50000 
   60000   70000   80000   90000  100000  110000  120000  130000  140000  150000 
  160000  170000  180000  190000  200000  210000  220000  230000  240000  250000 
  260000  270000  280000  290000  300000  310000  320000  330000  340000  350000 
  360000  370000  380000  390000  400000  410000  420000  430000  440000  450000 
  460000  470000  480000  490000  500000  510000  520000  530000  -20000  -10000 
       0   10000   20000   30000   40000   50000   60000   70000   80000   90000 
  100000  110000  120000  130000  140000  150000  160000  170000  180000  190000 
  200000  210000  220000  230000  240000  250000  260000  270000  280000  290000 
  300000  310000  320000  330000  340000  350000  360000  370000  380000  390000 
  400000  410000  420000  430000  440000  450000  460000  470000  480000  490000 
  500000  510000  520000  530000  -20000  -10000       0   10000   20000   30000 
   40000   50000   60000   70000   80000   90000  100000  110000  120000  130000 
  140000  150000  160000  170000  180000  190000  200000  210000  220000  230000 
  240000  250000  260000  270000  280000  290000  300000  310000  320000  330000 
  340000  350000  360000  370000  380000  390000  400000  410000  420000  430000 
  440000  450000  460000  470000  480000  490000  500000  510000  520000  530000 
  -20000  -10000       0   10000   20000   30000   40000   50000   60000   70000 
   80000   90000  100000  110000  120000  130000  140000  150000  160000  170000 
  180000  190000  200000  210000  220000  230000  240000  250000  260000  270000 
  280000  290000  300000  310000  320000  330000  340000  350000  360000  370000 
  380000  390000  400000  410000  420000  430000  440000  450000  460000  470000 
  480000  490000  500000  510000  520000  530000  -20000  -10000       0   10000 
   20000   30000   40000   50000   60000   70000   80000   90000  100000  110000 
  120000  130000  140000  150000  160000  170000  180000  190000  200000  210000 
  220000  230000  240000  250000  260000  270000  280000  290000  300000  310000 
  320000  330000  340000  350000  360000  370000  380000  390000  400000  410000 
  420000  430000  440000  450000  460000  470000  480000  490000  500000  510000 
  520000  530000  -20000  -10000       0   10000   20000   30000   40000   50000 
   60000   70000   80000   90000  100000  110000  120000  130000  140000  150000 
  160000  170000  180000  190000  200000  210000  220000  230000  240000  250000 
  260000  270000  280000  290000  300000  310000  320000  330000  340000  350000 
  360000  370000  380000  390000  400000  410000  420000  430000  440000  450000 
  460000  470000  480000  490000  500000  510000  520000  530000  -20000  -10000 
       0   10000   20000   30000   40000   50000   60000   70000   80000   90000 
  100000  110000  120000  130000  140000  150000  160000  170000  180000  190000 
  200000  210000  220000  230000  240000  250000  260000  270000  280000  290000 
  300000  310000  320000  330000  340000  350000  360000  370000  380000  390000 
  400000  410000  420000  430000  440000  450000  460000  470000  480000  490000 
  500000  510000  520000  530000  -20000  -10000       0   10000   20000   30000 
   40000   50000   60000   70000   80000   90000  100000  110000  120000  130000 
  140000  150000  160000  170000  180000  190000  200000  210000  220000  230000 
  240000  250000  260000  270000  280000  290000  300000  310000  320000  330000 
  340000  350000  360000  370000  380000  390000  400000  410000  420000  430000 
  440000  450000  460000  470000  480000  490000  500000  510000  520000  530000 
  -20000  -10000       0   10000   20000   30000   40000   50000   60000   70000 
   80000   90000  100000  110000  120000  130000  140000  150000  160000  170000 
  180000  190000  200000  210000  220000  230000  240000  250000  260000  270000 
  280000  290000  300000  310000  320000  330000  340000  350000  360000  370000 
  380000  390000  400000  410000  420000  430000  440000  450000  460000  470000 
  480000  490000  500000  510000  520000  530000  -20000  -10000       0   10000 
   20000   30000   40000   50000   60000   70000   80000   90000  100000  110000 
  120000  130000  140000  150000  160000  170000  180000  190000  200000  210000 
  220000  230000  240000  250000  260000  270000  280000  290000  300000  310000 
  320000  330000  340000  350000  360000  370000  380000  390000  400000  410000 
  420000  430000  440000  450000  460000  470000  480000  490000  500000  510000 
  520000  530000  -20000  -10000       0   10000   20000   30000   40000   50000 
   60000   70000   80000   90000  100000  110000  120000  130000  140000  150000 
  160000  170000  180000  190000  200000  210000  220000  230000  240000  250000 
  260000  270000  280000  290000  300000  310000  320000  330000  340000  350000 
  360000  370000  380000  390000  400000  410000  420000  430000  440000  450000 
  460000  470000  480000  490000  500000  510000  520000  530000  -20000  -10000 
       0   10000   20000   30000   40000   50000   60000   70000   80000   90000 
  100000  110000  120000  130000  140000  150000  160000  170000  180000  190000 
  200000  210000  220000  230000  240000  250000  260000  270000  280000  290000 
  300000  310000  320000  330000  340000  350000  360000  370000  380000  390000 
  400000  410000  420000  430000  440000  450000  460000  470000  480000  490000 
  500000  510000  520000  530000  -20000  -10000       0   10000   20000   30000 
   40000   50000   60000   70000   80000   90000  100000  110000  120000  130000 
  140000  150000  160000  170000  180000  190000  200000  210000  220000  230000 
  240000  250000  260000  270000  280000  290000  300000  310000  320000  330000 
  340000  350000  360000  370000  380000  390000  400000  410000  420000  430000 
  440000  450000  460000  470000  480000  490000  500000  510000  520000  530000 
  -20000  -10000       0   10000   20000   30000   40000   50000   60000   70000 
   80000   90000  100000  110000  120000  130000  140000  150000  160000  170000 
  180000  190000  200000  210000  220000  230000  240000  250000  260000  270000 
  280000  290000  300000  310000  320000  330000  340000  350000  360000  370000 
  380000  390000  400000  410000  420000  430000  440000  450000  460000  470000 
  480000  490000  500000  510000  520000  530000  -20000  -10000       0   10000 
   20000   30000   40000   50000   60000   70000   80000   90000  100000  110000 
  120000  130000  140000  150000  160000  170000  180000  190000  200000  210000 
  220000  230000  240000  250000  260000  270000  280000  290000  300000  310000 
  320000  330000  340000  350000  360000  370000  380000  390000  400000  410000 
  420000  430000  440000  450000  460000  470000  480000  490000  500000  510000 
  520000  530000  -20000  -10000       0   10000   20000   30000   40000   50000 
   60000   70000   80000   90000  100000  110000  120000  130000  140000  150000 
  160000  170000  180000  190000  200000  210000  220000  230000  240000  250000 
  260000  270000  280000  290000  300000  310000  320000  330000  340000  350000 
  360000  370000  380000  390000  400000  410000  420000  430000  440000  450000 
  460000  470000  480000  490000  500000  510000  520000  530000  -20000  -10000 
       0   10000   20000   30000   40000   50000   60000   70000   80000   90000 
  100000  110000  120000  130000  140000  150000  160000  170000  180000  190000 
  200000  210000  220000  230000  240000  250000  260000  270000  280000  290000 
  300000  310000  320000  330000  340000  350000  360000  370000  380000  390000 
  400000  410000  420000  430000  440000  450000  460000  470000  480000  490000 
  500000  510000  520000  530000  -20000  -10000       0   10000   20000   30000 
   40000   50000   60000   70000   80000   90000  100000  110000  120000  130000 
  140000  150000  160000  170000  180000  190000  200000  210000  220000  230000 
  240000  250000  260000  270000  280000  290000  300000  310000  320000  330000 
  340000  350000  360000  370000  380000  390000  400000  410000  420000  430000 
  440000  450000  460000  470000  480000  490000  500000  510000  520000  530000 
  -20000  -10000       0   10000   20000   30000   40000   50000   60000   70000 
   80000   90000  100000  110000  120000  130000  140000  150000  160000  170000 
  180000  190000  200000  210000  220000  230000  240000  250000  260000  270000 
  280000  290000  300000  310000  320000  330000  340000  350000  360000  370000 
  380000  390000  400000  410000  420000  430000  440000  450000  460000  470000 
  480000  490000  500000  510000  520000  530000  -20000  -10000       0   10000 
   20000   30000   40000   50000   60000   70000   80000   90000  100000  110000 
  120000  130000  140000  150000  160000  170000  180000  190000  200000  210000 
  220000  230000  240000  250000  260000  270000  280000  290000  300000  310000 
  320000  330000  340000  350000  360000  370000  380000  390000  400000  410000 
  420000  430000  440000  450000  460000  470000  480000  490000  500000  510000 
  520000  530000  -20000  -10000       0   10000   20000   30000   40000   50000 
   60000   70000   80000   90000  100000  110000  120000  130000  140000  150000 
  160000  170000  180000  190000  200000  210000  220000  230000  240000  250000 
  260000  270000  280000  290000  300000  310000  320000  330000  340000  350000 
  360000  370000  380000  390000  400000  410000  420000  430000  440000  450000 
  460000  470000  480000  490000  500000  510000  520000  530000  -20000  -10000 
       0   10000   20000   30000   40000   50000   60000   70000   80000   90000 
  100000  110000  120000  130000  140000  150000  160000  170000  180000  190000 
  200000  210000  220000  230000  240000  250000  260000  270000  280000  290000 
  300000  310000  320000  330000  340000  350000  360000  370000  380000  390000 
  400000  410000  420000  430000  440000  450000  460000  470000  480000  490000 
  500000  510000  520000  530000  -20000  -10000       0   10000   20000   30000 
   40000   50000   60000   70000   80000   90000  100000  110000  120000  130000 
  140000  150000  160000  170000  180000  190000  200000  210000  220000  230000 
  240000  250000  260000  270000  280000  290000  300000  310000  320000  330000 
  340000  350000  360000  370000  380000  390000  400000  410000  420000  430000 
  440000  450000  460000  470000  480000  490000  500000  510000  520000  530000 
  -20000  -10000       0   10000   20000   30000   40000   50000   60000   70000 
   80000   90000  100000  110000  120000  130000  140000  150000  160000  170000 
  180000  190000  200000  210000  220000  230000  240000  250000  260000  270000 
  280000  290000  300000  310000  320000  330000  340000  350000  360000  370000 
  380000  390000  400000  410000  420000  430000  440000  450000  460000  470000 
  480000  490000  500000  510000  520000  530000  -20000  -10000       0   10000 
   20000   30000   40000   50000   60000   70000   80000   90000  100000  110000 
  120000  130000  140000  150000  160000  170000  180000  190000  200000  210000 
  220000  230000  240000  250000  260000  270000  280000  290000  300000  310000 
  320000  330000  340000  350000  360000  370000  380000  390000  400000  410000 
  420000  430000  440000  450000  460000  470000  480000  490000  500000  510000 
  520000  530000  -20000  -10000       0   10000   20000   30000   40000   50000 
   60000   70000   80000   90000  100000  110000  120000  130000  140000  150000 
  160000  170000  180000  190000  200000  210000  220000  230000  240000  250000 
  260000  270000  280000  290000  300000  310000  320000  330000  340000  350000 
  360000  370000  380000  390000  400000  410000  420000  430000  440000  450000 
  460000  470000  480000  490000  500000  510000  520000  530000  -20000  -10000 
       0   10000   20000   30000   40000   50000   60000   70000   80000   90000 
  100000  110000  120000  130000  140000  150000  160000  170000  180000  190000 
  200000  210000  220000  230000  240000  250000  260000  270000  280000  290000 
  300000  310000  320000  330000  340000  350000  360000  370000  380000  390000 
  400000  410000  420000  430000  440000  450000  460000  470000  480000  490000 
  500000  510000  520000  530000  -20000  -10000       0   10000   20000   30000 
   40000   50000   60000   70000   80000   90000  100000  110000  120000  130000 
  140000  150000  160000  170000  180000  190000  200000  210000  220000  230000 
  240000  250000  260000  270000  280000  290000  300000  310000  320000  330000 
  340000  350000  360000  370000  380000  390000  400000  410000  420000  430000 
  440000  450000  460000  470000  480000  490000  500000  510000  520000  530000 
  -20000  -10000       0   10000   20000   30000   40000   50000   60000   70000 
   80000   90000  100000  110000  120000  130000  140000  150000  160000  170000 
  180000  190000  200000  210000  220000  230000  240000  250000  260000  270000 
  280000  290000  300000  310000  320000  330000  340000  350000  360000  370000 
  380000  390000  400000  410000  420000  430000  440000  450000  460000  470000 
  480000  490000  500000  510000  520000  530000  -20000  -10000       0   10000 
   20000   30000   40000   50000   60000   70000   80000   90000  100000  110000 
  120000  130000  140000  150000  160000  170000  180000  190000  200000  210000 
  220000  230000  240000  250000  260000  270000  280000  290000  300000  310000 
  320000  330000  340000  350000  360000  370000  380000  390000  400000  410000 
  420000  430000  440000  450000  460000  470000  480000  490000  500000  510000 
  520000  530000  -20000  -10000       0   10000   20000   30000   40000   50000 
   60000   70000   80000   90000  100000  110000  120000  130000  140000  150000 
  160000  170000  180000  190000  200000  210000  220000  230000  240000  250000 
  260000  270000  280000  290000  300000  310000  320000  330000  340000  350000 
  360000  370000  380000  390000  400000  410000  420000  430000  440000  450000 
  460000  470000  480000  490000  500000  510000  520000  530000  -20000  -10000 
       0   10000   20000   30000   40000   50000   60000   70000   80000   90000 
  100000  110000  120000  130000  140000  150000  160000  170000  180000  190000 
  200000  210000  220000  230000  240000  250000  260000  270000  280000  290000 
  300000  310000  320000  330000  340000  350000  360000  370000  380000  390000 
  400000  410000  420000  430000  440000  450000  460000  470000  480000  490000 
  500000  510000  520000  530000  -20000  -10000       0   10000   20000   30000 
   40000   50000   60000   70000   80000   90000  100000  110000  120000  130000 
  140000  150000  160000  170000  180000  190000  200000  210000  220000  230000 
  240000  250000  260000  270000  280000  290000  300000  310000  320000  330000 
  340000  350000  360000  370000  380000  390000  400000  410000  420000  430000 
  440000  450000  460000  470000  480000  490000  500000  510000  520000  530000 
  -20000  -10000       0   10000   20000   30000   40000   50000   60000   70000 
   80000   90000  100000  110000  120000  130000  140000  150000  160000  170000 
  180000  190000  200000  210000  220000  230000  240000  250000  260000  270000 
  280000  290000  300000  310000  320000  330000  340000  350000  360000  370000 
  380000  390000  400000  410000  420000  430000  440000  450000  460000  470000 
  480000  490000  500000  510000  520000  530000  -20000  -10000       0   10000 
   20000   30000   40000   50000   60000   70000   80000   90000  100000  110000 
  120000  130000  140000  150000  160000  170000  180000  190000  200000  210000 
  220000  230000  240000  250000  260000  270000  280000  290000  300000  310000 
  320000  330000  340000  350000  360000  370000  380000  390000  400000  410000 
  420000  430000  440000  450000  460000  470000  480000  490000  500000  510000 
  520000  530000  -20000  -10000       0   10000   20000   30000   40000   50000 
   60000   70000   80000   90000  100000  110000  120000  130000  140000  150000 
  160000  170000  180000  190000  200000  210000  220000  230000  240000  250000 
  260000  270000  280000  290000  300000  310000  320000  330000  340000  350000 
  360000  370000  380000  390000  400000  410000  420000  430000  440000  450000 
  460000  470000  480000  490000  500000  510000  520000  530000  -20000  -10000 
       0   10000   20000   30000   40000   50000   60000   70000   80000   90000 
  100000  110000  120000  130000  140000  150000  160000  170000  180000  190000 
  200000  210000  220000  230000  240000  250000  260000  270000  280000  290000 
  300000  310000  320000  330000  340000  350000  360000  370000  380000  390000 
  400000  410000  420000  430000  440000  450000  460000  470000  480000  490000 
  500000  510000  520000  530000  -20000  -10000       0   10000   20000   30000 
   40000   50000   60000   70000   80000   90000  100000  110000  120000  130000 
  140000  150000  160000  170000  180000  190000  200000  210000  220000  230000 
  240000  250000  260000  270000  280000  290000  300000  310000  320000  330000 
  340000  350000  360000  370000  380000  390000  400000  410000  420000  430000 
  440000  450000  460000  470000  480000  490000  500000  510000  520000  530000 
  -20000  -10000       0   10000   20000   30000   40000   50000   60000   70000 
   80000   90000  100000  110000  120000  130000  140000  150000  160000  170000 
  180000  190000  200000  210000  220000  230000  240000  250000  260000  270000 
  280000  290000  300000  310000  320000  330000  340000  350000  360000  370000 
  380000  390000  400000  410000  420000  430000  440000  450000  460000  470000 
  480000  490000  500000  510000  520000  530000  -20000  -10000       0   10000 
   20000   30000   40000   50000   60000   70000   80000   90000  100000  110000 
  120000  130000  140000  150000  160000  170000  180000  190000  200000  210000 
  220000  230000  240000  250000  260000  270000  280000  290000  300000  310000 
  320000  330000  340000  350000  360000  370000  380000  390000  400000  410000 
  420000  430000  440000  450000  460000  470000  480000  490000  500000  510000 
  520000  530000  -20000  -10000       0   10000   20000   30000   40000   50000 
   60000   70000   80000   90000  100000  110000  120000  130000  140000  150000 
  160000  170000  180000  190000  200000  210000  220000  230000  240000  250000 
  260000  270000  280000  290000  300000  310000  320000  330000  340000  350000 
  360000  370000  380000  390000  400000  410000  420000  430000  440000  450000 
  460000  470000  480000  490000  500000  510000  520000  530000  -20000  -20000 
  -20000  -20000  -20000  -20000  -20000  -20000  -20000  -20000  -20000  -20000 
  -20000  -20000  -20000  -20000  -20000  -20000  -20000  -20000  -20000  -20000 
  -20000  -20000  -20000  -20000  -20000  -20000  -20000  -20000  -20000  -20000 
  -20000  -20000  -20000  -20000  -20000  -20000  -20000  -20000  -20000  -20000 
  -20000  -20000  -20000  -20000  -20000  -20000  -20000  -20000  -20000  -20000 
  -20000  -20000  -20000  -20000  -10000  -10000  -10000  -10000  -10000  -10000 
  -10000  -10000  -10000  -10000  -10000  -10000  -10000  -10000  -10000  -10000 
  -10000  -10000  -10000  -10000  -10000  -10000  -10000  -10000  -10000  -10000 
  -10000  -10000  -10000  -10000  -10000  -10000  -10000  -10000  -10000  -10000 
  -10000  -10000  -10000  -10000  -10000  -10000  -10000  -10000  -10000  -10000 
  -10000  -10000  -10000  -10000  -10000  -10000  -10000  -10000  -10000  -10000 
       0       0       0       0       0       0       0       0       0       0 
       0       0       0       0       0       0       0       0       0       0 
       0       0       0       0       0       0       0       0       0       0 
       0       0       0       0       0       0       0       0       0       0 
       0       0       0       0       0       0       0       0       0       0 
       0       0       0       0       0       0   10000   10000   10000   10000 
   10000   10000   10000   10000   10000   10000   10000   10000   10000   10000 
   10000   10000   10000   10000   10000   10000   10000   10000   10000   10000 
   10000   10000   10000   10000   10000   10000   10000   10000   10000   10000 
   10000   10000   10000   10000   10000   10000   10000   10000   10000   10000 
   10000   10000   10000   10000   10000   10000   10000   10000   10000   10000 
   10000   10000   20000   20000   20000   20000   20000   20000   20000   20000 
   20000   20000   20000   20000   20000   20000   20000   20000   20000   20000 
   20000   20000   20000   20000   20000   20000   20000   20000   20000   20000 
   20000   20000   20000   20000   20000   20000   20000   20000   20000   20000 
   20000   20000   20000   20000   20000   20000   20000   20000   20000   20000 
   20000   20000   20000   20000   20000   20000   20000   20000   30000   30000 
   30000   30000   30000   30000   30000   30000   30000   30000   30000   30000 
   30000   30000   30000   30000   30000   30000   30000   30000   30000   30000 
   30000   30000   30000   30000   30000   30000   30000   30000   30000   30000 
   30000   30000   30000   30000   30000   30000   30000   30000   30000   30000 
   30000   30000   30000   30000   30000   30000   30000   30000   30000   30000 
   30000   30000   30000   30000   40000   40000   40000   40000   40000   40000 
   40000   40000   40000   40000   40000   40000   40000   40000   40000   40000 
   40000   40000   40000   40000   40000   40000   40000   40000   40000   40000 
   40000   40000   40000   40000   40000   40000   40000   40000   40000   40000 
   40000   40000   40000   40000   40000   40000   40000   40000   40000   40000 
   40000   40000   40000   40000   40000   40000   40000   40000   40000   40000 
   50000   50000   50000   50000   50000   50000   50000   50000   50000   50000 
   50000   50000   50000   50000   50000   50000   50000   50000   50000   50000 
   50000   50000   50000   50000   50000   50000   50000   50000   50000   50000 
   50000   50000   50000   50000   50000   50000   50000   50000   50000   50000 
   50000   50000   50000   50000   50000   50000   50000   50000   50000   50000 
   50000   50000   50000   50000   50000   50000   60000   60000   60000   60000 
   60000   60000   60000   60000   60000   60000   60000   60000   60000   60000 
   60000   60000   60000   60000   60000   60000   60000   60000   60000   60000 
   60000   60000   60000   60000   60000   60000   60000   60000   60000   60000 
   60000   60000   60000   60000   60000   60000   60000   60000   60000   60000 
   60000   60000   60000   60000   60000   60000   60000   60000   60000   60000 
   60000   60000   70000   70000   70000   70000   70000   70000   70000   70000 
   70000   70000   70000   70000   70000   70000   70000   70000   70000   70000 
   70000   70000   70000   70000   70000   70000   70000   70000   70000   70000 
   70000   70000   70000   70000   70000   70000   70000   70000   70000   70000 
   70000   70000   70000   70000   70000   70000   70000   70000   70000   70000 
   70000   70000   70000   70000   70000   70000   70000   70000   80000   80000 
   80000   80000   80000   80000   80000   80000   80000   80000   80000   80000 
   80000   80000   80000   80000   80000   80000   80000   80000   80000   80000 
   80000   80000   80000   80000   80000   80000   80000   80000   80000   80000 
   80000   80000   80000   80000   80000   80000   80000   80000   80000   80000 
   80000   80000   80000   80000   80000   80000   80000   80000   80000   80000 
   80000   80000   80000   80000   90000   90000   90000   90000   90000   90000 
   90000   90000   90000   90000   90000   90000   90000   90000   90000   90000 
   90000   90000   90000   90000   90000   90000   90000   90000   90000   90000 
   90000   90000   90000   90000   90000   90000   90000   90000   90000   90000 
   90000   90000   90000   90000   90000   90000   90000   90000   90000   90000 
   90000   90000   90000   90000   90000   90000   90000   90000   90000   90000 
  100000  100000  100000  100000  100000  100000  100000  100000  100000  100000 
  100000  100000  100000  100000  100000  100000  100000  100000  100000  100000 
  100000  100000  100000  100000  100000  100000  100000  100000  100000  100000 
  100000  100000  100000  100000  100000  100000  100000  100000  100000  100000 
  100000  100000  100000  100000  100000  100000  100000  100000  100000  100000 
  100000  100000  100000  100000  100000  100000  110000  110000  110000  110000 
  110000  110000  110000  110000  110000  110000  110000  110000  110000  110000 
  110000  110000  110000  110000  110000  110000  110000  110000  110000  110000 
  110000  110000  110000  110000  110000  110000  110000  110000  110000  110000 
  110000  110000  110000  110000  110000  110000  110000  110000  110000  110000 
  110000  110000  110000  110000  110000  110000  110000  110000  110000  110000 
  110000  110000  120000  120000  120000  120000  120000  120000  120000  120000 
  120000  120000  120000  120000  120000  120000  120000  120000  120000  120000 
  120000  120000  120000  120000  120000  120000  120000  120000  120000  120000 
  120000  120000  120000  120000  120000  120000  120000  120000  120000  120000 
  120000  120000  120000  120000  120000  120000  120000  120000  120000  120000 
  120000  120000  120000  120000  120000  120000  120000  120000  130000  130000 
  130000  130000  130000  130000  130000  130000  130000  130000  130000  130000 
  130000  130000  130000  130000  130000  130000  130000  130000  130000  130000 
  130000  130000  130000  130000  130000  130000  130000  130000  130000  130000 
  130000  130000  130000  130000  130000  130000  130000  130000  130000  130000 
  130000  130000  130000  130000  130000  130000  130000  130000  130000  130000 
  130000  130000  130000  130000  140000  140000  140000  140000  140000  140000 
  140000  140000  140000  140000  140000  140000  140000  140000  140000  140000 
  140000  140000  140000  140000  140000  140000  140000  140000  140000  140000 
  140000  140000  140000  140000  140000  140000  140000  140000  140000  140000 
  140000  140000  140000  140000  140000  140000  140000  140000  140000  140000 
  140000  140000  140000  140000  140000  140000  140000  140000  140000  140000 
  150000  150000  150000  150000  150000  150000  150000  150000  150000  150000 
  150000  150000  150000  150000  150000  150000  150000  150000  150000  150000 
  150000  150000  150000  150000  150000  150000  150000  150000  150000  150000 
  150000  150000  150000  150000  150000  150000  150000  150000  150000  150000 
  150000  150000  150000  150000  150000  150000  150000  150000  150000  150000 
  150000  150000  150000  150000  150000  150000  160000  160000  160000  160000 
  160000  160000  160000  160000  160000  160000  160000  160000  160000  160000 
  160000  160000  160000  160000  160000  160000  160000  160000  160000  160000 
  160000  160000  160000  160000  160000  160000  160000  160000  160000  160000 
  160000  160000  160000  160000  160000  160000  160000  160000  160000  160000 
  160000  160000  160000  160000  160000  160000  160000  160000  160000  160000 
  160000  160000  170000  170000  170000  170000  170000  170000  170000  170000 
  170000  170000  170000  170000  170000  170000  170000  170000  170000  170000 
  170000  170000  170000  170000  170000  170000  170000  170000  170000  170000 
  170000  170000  170000  170000  170000  170000  170000  170000  170000  170000 
  170000  170000  170000  170000  170000  170000  170000  170000  170000  170000 
  170000  170000  170000  170000  170000  170000  170000  170000  180000  180000 
  180000  180000  180000  180000  180000  180000  180000  180000  180000  180000 
  180000  180000  180000  180000  180000  180000  180000  180000  180000  180000 
  180000  180000  180000  180000  180000  180000  180000  180000  180000  180000 
  180000  180000  180000  180000  180000  180000  180000  180000  180000  180000 
  180000  180000  180000  180000  180000  180000  180000  180000  180000  180000 
  180000  180000  180000  180000  190000  190000  190000  190000  190000  190000 
  190000  190000  190000  190000  190000  190000  190000  190000  190000  190000 
  190000  190000  190000  190000  190000  190000  190000  190000  190000  190000 
  190000  190000  190000  190000  190000  190000  190000  190000  190000  190000 
  190000  190000  190000  190000  190000  190000  190000  190000  190000  190000 
  190000  190000  190000  190000  190000  190000  190000  190000  190000  190000 
  200000  200000  200000  200000  200000  200000  200000  200000  200000  200000 
  200000  200000  200000  200000  200000  200000  200000  200000  200000  200000 
  200000  200000  200000  200000  200000  200000  200000  200000  200000  200000 
  200000  200000  200000  200000  200000  200000  200000  200000  200000  200000 
  200000  200000  200000  200000  200000  200000  200000  200000  200000  200000 
  200000  200000  200000  200000  200000  200000  210000  210000  210000  210000 
  210000  210000  210000  210000  210000  210000  210000  210000  210000  210000 
  210000  210000  210000  210000  210000  210000  210000  210000  210000  210000 
  210000  210000  210000  210000  210000  210000  210000  210000  210000  210000 
  210000  210000  210000  210000  210000  210000  210000  210000  210000  210000 
  210000  210000  210000  210000  210000  210000  210000  210000  210000  210000 
  210000  210000  220000  220000  220000  220000  220000  220000  220000  220000 
  220000  220000  220000  220000  220000  220000  220000  220000  220000  220000 
  220000  220000  220000  220000  220000  220000  220000  220000  220000  220000 
  220000  220000  220000  220000  220000  220000  220000  220000  220000  220000 
  220000  220000  220000  220000  220000  220000  220000  220000  220000  220000 
  220000  220000  220000  220000  220000  220000  220000  220000  230000  230000 
  230000  230000  230000  230000  230000  230000  230000  230000  230000  230000 
  230000  230000  230000  230000  230000  230000  230000  230000  230000  230000 
  230000  230000  230000  230000  230000  230000  230000  230000  230000  230000 
  230000  230000  230000  230000  230000  230000  230000  230000  230000  230000 
  230000  230000  230000  230000  230000  230000  230000  230000  230000  230000 
  230000  230000  230000  230000  240000  240000  240000  240000  240000  240000 
  240000  240000  240000  240000  240000  240000  240000  240000  240000  240000 
  240000  240000  240000  240000  240000  240000  240000  240000  240000  240000 
  240000  240000  240000  240000  240000  240000  240000  240000  240000  240000 
  240000  240000  240000  240000  240000  240000  240000  240000  240000  240000 
  240000  240000  240000  240000  240000  240000  240000  240000  240000  240000 
  250000  250000  250000  250000  250000  250000  250000  250000  250000  250000 
  250000  250000  250000  250000  250000  250000  250000  250000  250000  250000 
  250000  250000  250000  250000  250000  250000  250000  250000  250000  250000 
  250000  250000  250000  250000  250000  250000  250000  250000  250000  250000 
  250000  250000  250000  250000  250000  250000  250000  250000  250000  250000 
  250000  250000  250000  250000  250000  250000  260000  260000  260000  260000 
  260000  260000  260000  260000  260000  260000  260000  260000  260000  260000 
  260000  260000  260000  260000  260000  260000  260000  260000  260000  260000 
  260000  260000  260000  260000  260000  260000  260000  260000  260000  260000 
  260000  260000  260000  260000  260000  260000  260000  260000  260000  260000 
  260000  260000  260000  260000  260000  260000  260000  260000  260000  260000 
  260000  260000  270000  270000  270000  270000  270000  270000  270000  270000 
  270000  270000  270000  270000  270000  270000  270000  270000  270000  270000 
  270000  270000  270000  270000  270000  270000  270000  270000  270000  270000 
  270000  270000  270000  270000  270000  270000  270000  270000  270000  270000 
  270000  270000  270000  270000  270000  270000  270000  270000  270000  270000 
  270000  270000  270000  270000  270000  270000  270000  270000  280000  280000 
  280000  280000  280000  280000  280000  280000  280000  280000  280000  280000 
  280000  280000  280000  280000  280000  280000  280000  280000  280000  280000 
  280000  280000  280000  280000  280000  280000  280000  280000  280000  280000 
  280000  280000  280000  280000  280000  280000  280000  280000  280000  280000 
  280000  280000  280000  280000  280000  280000  280000  280000  280000  280000 
  280000  280000  280000  280000  290000  290000  290000  290000  290000  290000 
  290000  290000  290000  290000  290000  290000  290000  290000  290000  290000 
  290000  290000  290000  290000  290000  290000  290000  290000  290000  290000 
  290000  290000  290000  290000  290000  290000  290000  290000  290000  290000 
  290000  290000  290000  290000  290000  290000  290000  290000  290000  290000 
  290000  290000  290000  290000  290000  290000  290000  290000  290000  290000 
  300000  300000  300000  300000  300000  300000  300000  300000  300000  300000 
  300000  300000  300000  300000  300000  300000  300000  300000  300000  300000 
  300000  300000  300000  300000  300000  300000  300000  300000  300000  300000 
  300000  300000  300000  300000  300000  300000  300000  300000  300000  300000 
  300000  300000  300000  300000  300000  300000  300000  300000  300000  300000 
  300000  300000  300000  300000  300000  300000  310000  310000  310000  310000 
  310000  310000  310000  310000  310000  310000  310000  310000  310000  310000 
  310000  310000  310000  310000  310000  310000  310000  310000  310000  310000 
  310000  310000  310000  310000  310000  310000  310000  310000  310000  310000 
  310000  310000  310000  310000  310000  310000  310000  310000  310000  310000 
  310000  310000  310000  310000  310000  310000  310000  310000  310000  310000 
  310000  310000  320000  320000  320000  320000  320000  320000  320000  320000 
  320000  320000  320000  320000  320000  320000  320000  320000  320000  320000 
  320000  320000  320000  320000  320000  320000  320000  320000  320000  320000 
  320000  320000  320000  320000  320000  320000  320000  320000  320000  320000 
  320000  320000  320000  320000  320000  320000  320000  320000  320000  320000 
  320000  320000  320000  320000  320000  320000  320000  320000  330000  330000 
  330000  330000  330000  330000  330000  330000  330000  330000  330000  330000 
  330000  330000  330000  330000  330000  330000  330000  330000  330000  330000 
  330000  330000  330000  330000  330000  330000  330000  330000  330000  330000 
  330000  330000  330000  330000  330000  330000  330000  330000  330000  330000 
  330000  330000  330000  330000  330000  330000  330000  330000  330000  330000 
  330000  330000  330000  330000  340000  340000  340000  340000  340000  340000 
  340000  340000  340000  340000  340000  340000  340000  340000  340000  340000 
  340000  340000  340000  340000  340000  340000  340000  340000  340000  340000 
  340000  340000  340000  340000  340000  340000  340000  340000  340000  340000 
  340000  340000  340000  340000  340000  340000  340000  340000  340000  340000 
  340000  340000  340000  340000  340000  340000  340000  340000  340000  340000 
  350000  350000  350000  350000  350000  350000  350000  350000  350000  350000 
  350000  350000  350000  350000  350000  350000  350000  350000  350000  350000 
  350000  350000  350000  350000  350000  350000  350000  350000  350000  350000 
  350000  350000  350000  350000  350000  350000  350000  350000  350000  350000 
  350000  350000  350000  350000  350000  350000  350000  350000  350000  350000 
  350000  350000  350000  350000  350000  350000  360000  360000  360000  360000 
  360000  360000  360000  360000  360000  360000  360000  360000  360000  360000 
  360000  360000  360000  360000  360000  360000  360000  360000  360000  360000 
  360000  360000  360000  360000  360000  360000  360000  360000  360000  360000 
  360000  360000  360000  360000  360000  360000  360000  360000  360000  360000 
  360000  360000  360000  360000  360000  360000  360000  360000  360000  360000 
  360000  360000  370000  370000  370000  370000  370000  370000  370000  370000 
  370000  370000  370000  370000  370000  370000  370000  370000  370000  370000 
  370000  370000  370000  370000  370000  370000  370000  370000  370000  370000 
  370000  370000  370000  370000  370000  370000  370000  370000  370000  370000 
  370000  370000  370000  370000  370000  370000  370000  370000  370000  370000 
  370000  370000  370000  370000  370000  370000  370000  370000  380000  380000 
  380000  380000  380000  380000  380000  380000  380000  380000  380000  380000 
  380000  380000  380000  380000  380000  380000  380000  380000  380000  380000 
  380000  380000  380000  380000  380000  380000  380000  380000  380000  380000 
  380000  380000  380000  380000  380000  380000  380000  380000  380000  380000 
  380000  380000  380000  380000  380000  380000  380000  380000  380000  380000 
  380000  380000  380000  380000  390000  390000  390000  390000  390000  390000 
  390000  390000  390000  390000  390000  390000  390000  390000  390000  390000 
  390000  390000  390000  390000  390000  390000  390000  390000  390000  390000 
  390000  390000  390000  390000  390000  390000  390000  390000  390000  390000 
  390000  390000  390000  390000  390000  390000  390000  390000  390000  390000 
  390000  390000  390000  390000  390000  390000  390000  390000  390000  390000 
  400000  400000  400000  400000  400000  400000  400000  400000  400000  400000 
  400000  400000  400000  400000  400000  400000  400000  400000  400000  400000 
  400000  400000  400000  400000  400000  400000  400000  400000  400000  400000 
  400000  400000  400000  400000  400000  400000  400000  400000  400000  400000 
  400000  400000  400000  400000  400000  400000  400000  400000  400000  400000 
  400000  400000  400000  400000  400000  400000  410000  410000  410000  410000 
  410000  410000  410000  410000  410000  410000  410000  410000  410000  410000 
  410000  410000  410000  410000  410000  410000  410000  410000  410000  410000 
  410000  410000  410000  410000  410000  410000  410000  410000  410000  410000 
  410000  410000  410000  410000  410000  410000  410000  410000  410000  410000 
  410000  410000  410000  410000  410000  410000  410000  410000  410000  410000 
  410000  410000  420000  420000  420000  420000  420000  420000  420000  420000 
  420000  420000  420000  420000  420000  420000  420000  420000  420000  420000 
  420000  420000  420000  420000  420000  420000  420000  420000  420000  420000 
  420000  420000  420000  420000  420000  420000  420000  420000  420000  420000 
  420000  420000  420000  420000  420000  420000  420000  420000  420000  420000 
  420000  420000  420000  420000  420000  420000  420000  420000  430000  430000 
  430000  430000  430000  430000  430000  430000  430000  430000  430000  430000 
  430000  430000  430000  430000  430000  430000  430000  430000  430000  430000 
  430000  430000  430000  430000  430000  430000  430000  430000  430000  430000 
  430000  430000  430000  430000  430000  430000  430000  430000  430000  430000 
  430000  430000  430000  430000  430000  430000  430000  430000  430000  430000 
  430000  430000  430000  430000  440000  440000  440000  440000  440000  440000 
  440000  440000  440000  440000  440000  440000  440000  440000  440000  440000 
  440000  440000  440000  440000  440000  440000  440000  440000  440000  440000 
  440000  440000  440000  440000  440000  440000  440000  440000  440000  440000 
  440000  440000  440000  440000  440000  440000  440000  440000  440000  440000 
  440000  440000  440000  440000  440000  440000  440000  440000  440000  440000 
  450000  450000  450000  450000  450000  450000  450000  450000  450000  450000 
  450000  450000  450000  450000  450000  450000  450000  450000  450000  450000 
  450000  450000  450000  450000  450000  450000  450000  450000  450000  450000 
  450000  450000  450000  450000  450000  450000  450000  450000  450000  450000 
  450000  450000  450000  450000  450000  450000  450000  450000  450000  450000 
  450000  450000  450000  450000  450000  450000  460000  460000  460000  460000 
  460000  460000  460000  460000  460000  460000  460000  460000  460000  460000 
  460000  460000  460000  460000  460000  460000  460000  460000  460000  460000 
  460000  460000  460000  460000  460000  460000  460000  460000  460000  460000 
  460000  460000  460000  460000  460000  460000  460000  460000  460000  460000 
  460000  460000  460000  460000  460000  460000  460000  460000  460000  460000 
  460000  460000  470000  470000  470000  470000  470000  470000  470000  470000 
  470000  470000  470000  470000  470000  470000  470000  470000  470000  470000 
  470000  470000  470000  470000  470000  470000  470000  470000  470000  470000 
  470000  470000  470000  470000  470000  470000  470000  470000  470000  470000 
  470000  470000  470000  470000  470000  470000  470000  470000  470000  470000 
  470000  470000  470000  470000  470000  470000  470000  470000  480000  480000 
  480000  480000  480000  480000  480000  480000  480000  480000  480000  480000 
  480000  480000  480000  480000  480000  480000  480000  480000  480000  480000 
  480000  480000  480000  480000  480000  480000  480000  480000  480000  480000 
  480000  480000  480000  480000  480000  480000  480000  480000  480000  480000 
  480000  480000  480000  480000  480000  480000  480000  480000  480000  480000 
  480000  480000  480000  480000  490000  490000  490000  490000  490000  490000 
  490000  490000  490000  490000  490000  490000  490000  490000  490000  490000 
  490000  490000  490000  490000  490000  490000  490000  490000  490000  490000 
  490000  490000  490000  490000  490000  490000  490000  490000  490000  490000 
  490000  490000  490000  490000  490000  490000  490000  490000  490000  490000 
  490000  490000  490000  490000  490000  490000  490000  490000  490000  490000 
  500000  500000  500000  500000  500000  500000  500000  500000  500000  500000 
  500000  500000  500000  500000  500000  500000  500000  500000  500000  500000 
  500000  500000  500000  500000  500000  500000  500000  500000  500000  500000 
  500000  500000  500000  500000  500000  500000  500000  500000  500000  500000 
  500000  500000  500000  500000  500000  500000  500000  500000  500000  500000 
  500000  500000  500000  500000  500000  500000  510000  510000  510000  510000 
  510000  510000  510000  510000  510000  510000  510000  510000  510000  510000 
  510000  510000  510000  510000  510000  510000  510000  510000  510000  510000 
  510000  510000  510000  510000  510000  510000  510000  510000  510000  510000 
  510000  510000  510000  510000  510000  510000  510000  510000  510000  510000 
  510000  510000  510000  510000  510000  510000  510000  510000  510000  510000 
  510000  510000  520000  520000  520000  520000  520000  520000  520000  520000 
  520000  520000  520000  520000  520000  520000  520000  520000  520000  520000 
  520000  520000  520000  520000  520000  520000  520000  520000  520000  520000 
  520000  520000  520000  520000  520000  520000  520000  520000  520000  520000 
  520000  520000  520000  520000  520000  520000  520000  520000  520000  520000 
  520000  520000  520000  520000  520000  520000  520000  520000  530000  530000 
  530000  530000  530000  530000  530000  530000  530000  530000  530000  530000 
  530000  530000  530000  530000  530000  530000  530000  530000  530000  530000 
  530000  530000  530000  530000  530000  530000  530000  530000  530000  530000 
  530000  530000  530000  530000  530000  530000  530000  530000  530000  530000 
  530000  530000  530000  530000  530000  530000  530000  530000  530000  530000 
  530000  530000  530000  530000 
