# Supplementary material for: Practical aspects of teaching a graduate-level small-mol­ecule chemical crystallography course
Source: Acta Crystallogr E Crystallogr Commun. 2026 Jan 1;82(Pt 1):107–20. doi: 10.1107/S2056989025010527 (PMC12810306; doi:10.1107/S2056989025010527)
Supplement: Supplementary file 1 [file e-82-00107-sup2.zip › Berry_Guzei_Structures/Structure 7/Structure7.hkl]

   1   0   0 1528.48   11.89
   2   0   0  304.53    2.15
   3   0   0   11.41    0.48
   4   0   0  290.37    4.02
   5   0   0   82.99    1.47
   6   0   0   25.08    0.96
   7   0   0    3.46    0.49
   8   0   0    0.72    0.60
   9   0   0   30.99    1.83
  10   0   0   66.07    2.71
  11   0   0   76.65    4.94
  12   0   0   46.96    4.23
 -12   1   0   17.05    2.85
 -11   1   0   57.13    2.85
 -10   1   0  127.59    3.95
  -9   1   0    0.21    0.73
  -8   1   0    6.29    1.01
  -7   1   0   32.06    1.17
  -6   1   0   92.20    1.82
  -5   1   0  622.30    4.96
  -4   1   0  398.51    3.47
  -3   1   0   13.32    0.58
  -2   1   0  281.77    3.17
  -1   1   0 1791.20   35.72
   1   1   0 2105.22   10.88
   2   1   0  196.92    1.82
   3   1   0   14.54    0.52
   4   1   0   98.77    2.09
   5   1   0   55.47    1.71
   6   1   0    4.83    0.48
   7   1   0    0.31    0.33
   8   1   0    0.76    0.45
   9   1   0   11.29    1.27
  10   1   0   94.64    3.18
  11   1   0   47.49    3.88
  12   1   0   39.43    3.72
 -12   2   0   23.96    3.34
 -11   2   0   15.54    1.76
 -10   2   0   49.29    2.60
  -9   2   0   22.38    1.78
  -8   2   0   25.31    1.74
  -7   2   0  125.06    3.04
  -6   2   0  273.36    5.16
  -5   2   0  675.42   11.49
  -4   2   0  355.22    5.10
  -3   2   0   35.25    0.86
  -2   2   0  122.07    1.33
  -1   2   0  939.88    5.88
   0   2   0 1157.34   11.20
   1   2   0  391.71    3.47
   2   2   0    6.50    0.36
   3   2   0    0.37    0.19
   4   2   0   89.25    1.43
   5   2   0   23.33    0.85
   6   2   0   80.18    1.68
   7   2   0    1.44    0.40
   8   2   0   17.50    0.96
   9   2   0   -0.18    0.58
  10   2   0   25.06    1.80
  11   2   0   39.23    3.59
  12   2   0   20.56    3.03
 -12   3   0    1.27    1.72
 -11   3   0    5.40    1.28
 -10   3   0    2.21    1.00
  -9   3   0    0.42    0.74
  -8   3   0    7.78    1.19
  -7   3   0  133.84    3.43
  -6   3   0  137.39    4.63
  -5   3   0  212.91    4.28
  -4   3   0  269.01    3.72
  -3   3   0  134.90    1.97
  -2   3   0   24.76    0.67
  -1   3   0   41.08    0.92
   0   3   0  332.64    2.84
   1   3   0  291.55    3.48
   2   3   0   80.18    1.38
   3   3   0   19.72    0.68
   4   3   0  132.48    2.62
   5   3   0    1.10    0.30
   6   3   0    5.39    0.55
   7   3   0   41.70    1.35
   8   3   0   45.43    1.53
   9   3   0    8.71    1.09
  10   3   0   -0.26    0.63
  11   3   0    0.36    1.26
  12   3   0    4.90    1.83
 -12   4   0    1.78    1.61
 -11   4   0   11.85    1.64
 -10   4   0    0.18    0.77
  -9   4   0   18.07    1.66
  -8   4   0    3.31    0.93
  -7   4   0   29.26    1.79
  -6   4   0   24.40    1.08
  -5   4   0   77.45    1.60
  -4   4   0   82.95    1.96
  -3   4   0   16.36    0.68
  -2   4   0  107.89    1.65
  -1   4   0    2.67    0.30
   0   4   0   15.65    0.51
   1   4   0  264.73    2.19
   2   4   0   42.87    0.96
   3   4   0   43.92    1.32
   4   4   0  199.37    2.37
   5   4   0    1.02    0.32
   6   4   0   19.18    0.94
   7   4   0   23.11    1.08
   8   4   0   78.65    2.05
   9   4   0   17.74    1.08
  10   4   0   -0.35    1.02
  11   4   0    1.71    1.33
  12   4   0    6.45    2.14
 -12   5   0    0.49    1.05
 -11   5   0    1.64    1.00
 -10   5   0   24.97    1.97
  -9   5   0   63.09    2.84
  -8   5   0   13.67    1.44
  -7   5   0   19.14    1.51
  -6   5   0    1.43    0.44
  -5   5   0   25.09    1.02
  -4   5   0  104.02    1.79
  -3   5   0   50.02    1.18
  -2   5   0    8.84    0.56
  -1   5   0    1.91    0.30
   0   5   0   66.42    1.09
   1   5   0  507.86    4.99
   2   5   0 1208.24   13.05
   3   5   0  238.51    2.90
   4   5   0  174.44    2.62
   5   5   0  169.19    3.33
   6   5   0    1.47    0.43
   7   5   0   21.52    1.10
   8   5   0   21.76    1.13
   9   5   0   41.81    1.55
  10   5   0    0.15    1.11
  11   5   0   18.77    2.63
  12   5   0    3.53    1.80
 -11   6   0    1.36    1.00
 -10   6   0   14.25    1.68
  -9   6   0   85.08    3.38
  -8   6   0   36.13    2.14
  -7   6   0    0.62    0.72
  -6   6   0   10.89    1.15
  -5   6   0    5.92    0.59
  -4   6   0    3.87    0.51
  -3   6   0  340.54    3.26
  -2   6   0  109.86    1.75
  -1   6   0    6.61    0.50
   0   6   0   10.95    0.58
   1   6   0  694.18    6.00
   2   6   0  826.63    9.14
   3   6   0  893.76    6.54
   4   6   0  443.74    4.29
   5   6   0   65.74    1.74
   6   6   0    4.42    0.60
   7   6   0    3.72    0.60
   8   6   0   61.31    1.83
   9   6   0    0.07    0.49
  10   6   0   -0.51    1.06
  11   6   0    3.84    1.52
  12   6   0   30.17    3.29
 -11   7   0    1.24    1.11
 -10   7   0   13.82    1.70
  -9   7   0   36.62    2.33
  -8   7   0   47.86    2.46
  -7   7   0   13.38    1.42
  -6   7   0    2.70    0.78
  -5   7   0   35.15    1.29
  -4   7   0   86.50    1.83
  -3   7   0  438.74    4.03
  -2   7   0  191.20    2.47
  -1   7   0  106.89    1.79
   0   7   0    6.29    0.46
   1   7   0  331.25    3.59
   2   7   0  812.46    6.52
   3   7   0  778.92    6.66
   4   7   0  506.65    5.12
   5   7   0   35.30    1.47
   6   7   0    6.93    0.71
   7   7   0    8.76    0.82
   8   7   0    2.40    0.58
   9   7   0    0.51    0.49
  10   7   0   14.91    1.39
  11   7   0    6.10    1.78
 -11   8   0    1.36    1.09
 -10   8   0   -0.54    0.88
  -9   8   0   36.15    2.34
  -8   8   0    5.82    1.15
  -7   8   0    6.97    1.14
  -6   8   0   21.38    1.62
  -5   8   0   17.81    1.02
  -4   8   0  176.85    2.71
  -3   8   0  861.53    7.98
  -2   8   0  564.44    7.08
  -1   8   0  250.80    4.66
   0   8   0   44.12    1.13
   1   8   0   75.90    1.49
   2   8   0  645.42    5.58
   3   8   0  549.52    7.83
   4   8   0  153.51    2.67
   5   8   0   13.29    0.95
   6   8   0   14.71    1.00
   7   8   0    2.31    0.58
   8   8   0    0.18    0.45
   9   8   0   15.80    1.43
  10   8   0   10.98    1.28
 -10   9   0    1.74    1.05
  -9   9   0   -0.65    0.80
  -8   9   0    6.65    1.27
  -7   9   0    4.17    1.01
  -6   9   0    6.57    1.09
  -5   9   0    7.02    1.02
  -4   9   0  194.19    2.98
  -3   9   0  419.27    4.28
  -2   9   0  651.83    7.04
  -1   9   0  195.38    4.54
   0   9   0   39.27    1.14
   1   9   0  123.88    1.90
   2   9   0  192.52    2.49
   3   9   0   93.50    2.18
   4   9   0  121.77    2.44
   5   9   0    6.31    0.75
   6   9   0    2.76    0.62
   7   9   0    2.45    0.62
   8   9   0    4.46    0.87
   9   9   0   10.21    1.72
  10   9   0   16.16    1.97
 -10  10   0    7.77    1.50
  -9  10   0    8.70    1.47
  -8  10   0   24.07    1.99
  -7  10   0    4.00    1.07
  -6  10   0    0.76    0.72
  -5  10   0   22.05    1.64
  -4  10   0   26.84    1.32
  -3  10   0  282.27    3.95
  -2  10   0  112.79    2.18
  -1  10   0   79.79    1.94
   0  10   0   17.88    0.91
   1  10   0   53.79    2.07
   2  10   0   73.37    2.51
   3  10   0   16.39    1.42
   4  10   0   33.45    1.85
   5  10   0    7.32    1.02
   6  10   0   40.76    2.10
   7  10   0   12.69    1.28
   8  10   0    0.09    0.62
   9  10   0   19.43    2.25
  10  10   0    6.83    1.58
  -9  11   0    2.46    1.06
  -8  11   0   15.48    1.76
  -7  11   0   33.92    2.19
  -6  11   0    4.85    1.09
  -5  11   0    0.09    0.64
  -4  11   0   56.68    1.86
  -3  11   0   53.43    1.73
  -2  11   0   61.01    2.42
  -1  11   0    7.16    0.96
   0  11   0    2.20    0.74
   1  11   0   19.30    1.42
   2  11   0   19.31    1.51
   3  11   0    8.42    1.10
   4  11   0   67.08    2.64
   5  11   0   78.10    3.74
   6  11   0   98.37    3.23
   7  11   0   33.22    1.99
   8  11   0   17.87    1.56
   9  11   0    1.80    1.13
  10  11   0    6.63    1.54
  -9  12   0   -0.08    1.00
  -8  12   0    6.28    1.34
  -7  12   0    1.27    0.95
  -6  12   0    4.66    1.81
  -5  12   0    6.47    2.13
  -4  12   0    3.89    0.92
  -3  12   0   36.74    2.11
  -2  12   0    1.96    0.83
  -1  12   0    5.32    1.00
   0  12   0   32.37    1.90
   1  12   0   52.04    2.31
   2  12   0   34.50    1.99
   3  12   0   43.88    2.27
   4  12   0   53.91    2.56
   5  12   0  161.51    4.34
   6  12   0  162.50    3.45
   7  12   0   56.65    2.63
   8  12   0   18.35    2.34
   9  12   0    1.07    1.04
  10  12   0    1.08    0.86
  -8  13   0    2.91    1.74
  -7  13   0   21.04    3.26
  -6  13   0    1.58    1.67
  -5  13   0    0.60    1.44
  -4  13   0    1.18    1.55
  -3  13   0    5.69    1.10
  -2  13   0   48.50    2.38
  -1  13   0  288.62    6.54
   0  13   0  212.06    4.75
   1  13   0  248.36    5.10
   2  13   0   73.59    2.97
   3  13   0    3.17    0.98
   4  13   0   88.98    3.29
   5  13   0  205.63    5.08
   6  13   0   90.48    3.44
   7  13   0   35.05    2.28
   8  13   0   20.06    2.39
   9  13   0    0.89    1.12
  -7  14   0    4.81    2.17
  -6  14   0   -0.31    1.40
  -5  14   0    1.39    1.50
  -4  14   0    2.83    1.62
  -3  14   0    0.40    0.81
  -2  14   0  107.28    3.57
  -1  14   0  211.99    4.86
   0  14   0  393.53    8.90
   1  14   0  264.61    5.52
   2  14   0   69.11    2.92
   3  14   0    0.77    0.86
   4  14   0   43.62    2.45
   5  14   0  128.26    4.28
   6  14   0   79.83    3.62
   7  14   0   20.93    2.62
   8  14   0    9.01    1.92
  -7  15   0   -0.06    1.74
  -6  15   0   11.11    2.84
  -5  15   0   11.27    2.73
  -4  15   0   14.05    2.70
  -3  15   0    0.27    0.90
  -2  15   0   69.22    3.02
  -1  15   0  333.04    6.32
   0  15   0  270.09    5.56
   1  15   0  221.26    5.07
   2  15   0   50.77    2.62
   3  15   0    0.97    0.88
   4  15   0   37.24    2.43
   5  15   0   29.89    2.24
   6  15   0   43.77    2.66
   7  15   0    2.47    1.47
   8  15   0    1.55    1.41
  -6  16   0   18.28    3.35
  -5  16   0   35.60    4.14
  -4  16   0    7.37    2.55
  -3  16   0    0.12    1.61
  -2  16   0   40.37    2.48
  -1  16   0  147.83    4.31
   0  16   0  191.71    5.03
   1  16   0  128.27    4.08
   2  16   0   25.85    2.07
   3  16   0    0.43    0.82
   4  16   0    7.16    1.31
   5  16   0   53.78    2.94
   6  16   0   -0.08    0.95
   7  16   0   -0.31    1.05
  -4  17   0   18.36    3.15
  -3  17   0   -0.26    1.54
  -2  17   0   23.15    1.99
  -1  17   0   47.97    2.63
   0  17   0   53.18    2.70
   1  17   0   47.54    2.54
   2  17   0    5.41    1.19
   3  17   0   -0.46    0.76
   4  17   0    0.16    0.79
   5  17   0   -0.23    0.78
   6  17   0   -0.25    1.07
  -3  18   0    0.78    1.89
  -2  18   0    9.91    2.64
  -1  18   0    7.73    1.38
   0  18   0    5.56    1.27
   1  18   0   -0.70    0.80
   2  18   0    0.25    0.78
   3  18   0    2.84    1.10
   4  18   0    1.82    1.07
  -4 -18   1    4.85    1.37
  -3 -18   1   12.43    1.68
  -2 -18   1    2.37    1.04
  -1 -18   1    5.57    1.22
   0 -18   1    1.53    1.00
   1 -18   1    3.65    1.12
   2 -18   1   12.96    2.81
  -5 -17   1    0.66    1.35
  -4 -17   1    3.25    1.12
  -3 -17   1    6.04    1.36
  -2 -17   1   14.34    1.72
  -1 -17   1   32.41    2.28
   0 -17   1   15.08    1.73
   1 -17   1    4.79    1.16
   2 -17   1   79.02    5.67
   3 -17   1   77.42    5.65
   4 -17   1  110.10    6.72
  -7 -16   1    2.29    1.76
  -6 -16   1    1.57    1.59
  -5 -16   1    5.43    1.35
  -4 -16   1   13.97    1.71
  -3 -16   1   67.98    3.22
  -2 -16   1   92.20    3.58
  -1 -16   1   65.41    2.96
   0 -16   1   14.37    1.60
   1 -16   1    8.85    1.37
   2 -16   1   98.22    3.62
   3 -16   1  250.07    9.59
   4 -16   1  145.98    7.48
   5 -16   1   59.99    5.00
   6 -16   1   14.70    2.98
  -8 -15   1    1.27    1.48
  -7 -15   1   -1.13    1.13
  -6 -15   1    1.12    1.42
  -5 -15   1   11.87    1.66
  -4 -15   1   82.39    3.49
  -3 -15   1  107.60    3.87
  -2 -15   1  127.47    4.07
  -1 -15   1  165.32    4.93
   0 -15   1    9.22    1.35
   1 -15   1   20.04    1.90
   2 -15   1  158.74    4.34
   3 -15   1  235.96    9.21
   4 -15   1  161.16    7.61
   5 -15   1   65.73    5.17
   6 -15   1    7.78    2.38
   7 -15   1    0.39    1.73
  -8 -14   1    2.01    1.52
  -7 -14   1   -0.16    1.13
  -6 -14   1   -0.14    0.83
  -5 -14   1    6.87    1.39
  -4 -14   1   95.19    3.65
  -3 -14   1  343.14    6.65
  -2 -14   1  316.24    6.33
  -1 -14   1  174.53    4.58
   0 -14   1   52.24    2.54
   1 -14   1   11.23    1.40
   2 -14   1   88.11    3.17
   3 -14   1  125.12    3.76
   4 -14   1   56.55    4.67
   5 -14   1   23.33    3.30
   6 -14   1    1.26    1.59
   7 -14   1   -0.71    1.45
  -9 -13   1    0.61    1.22
  -8 -13   1   -0.41    1.06
  -7 -13   1    9.24    1.89
  -6 -13   1    1.52    1.01
  -5 -13   1   13.44    1.34
  -4 -13   1  153.67    4.39
  -3 -13   1  252.15    5.42
  -2 -13   1  358.26   10.41
  -1 -13   1  219.02    4.95
   0 -13   1   28.81    1.93
   1 -13   1    2.28    0.85
   2 -13   1   32.64    2.02
   3 -13   1   21.37    1.72
   4 -13   1    8.44    2.22
   5 -13   1    3.49    1.82
   6 -13   1    1.31    1.66
   7 -13   1    4.55    1.97
   8 -13   1    1.50    1.63
 -10 -12   1    2.04    1.20
  -9 -12   1    2.71    1.26
  -8 -12   1    9.44    1.90
  -7 -12   1    7.54    1.71
  -6 -12   1    5.81    1.09
  -5 -12   1    1.72    0.81
  -4 -12   1   68.32    2.86
  -3 -12   1  154.10    4.12
  -2 -12   1   77.18    2.86
  -1 -12   1  122.53    3.47
   0 -12   1   14.65    1.42
   1 -12   1   12.63    1.33
   2 -12   1   29.05    1.81
   3 -12   1    9.36    1.21
   4 -12   1   16.06    2.61
   5 -12   1   10.58    1.31
   6 -12   1   46.70    2.40
   7 -12   1    8.91    1.39
   8 -12   1   -0.04    0.82
   9 -12   1   14.36    1.77
 -10 -11   1   -0.36    1.00
  -9 -11   1   -0.89    0.89
  -8 -11   1    3.74    1.41
  -7 -11   1    7.90    1.20
  -6 -11   1   16.67    1.60
  -5 -11   1   25.10    1.89
  -4 -11   1    1.53    0.74
  -3 -11   1   25.14    1.80
  -2 -11   1   73.98    2.72
  -1 -11   1    0.35    0.56
   0 -11   1   42.28    2.06
   1 -11   1   24.03    1.60
   2 -11   1   85.45    2.08
   3 -11   1   11.30    0.93
   4 -11   1   65.62    1.91
   5 -11   1   91.27    3.06
   6 -11   1   60.00    2.63
   7 -11   1   50.45    2.54
   8 -11   1    2.40    1.03
   9 -11   1   -0.28    0.90
 -10 -10   1   11.75    1.98
  -9 -10   1   15.23    2.05
  -8 -10   1    2.55    1.18
  -7 -10   1    1.47    0.76
  -6 -10   1   97.67    3.11
  -5 -10   1    5.95    1.01
  -4 -10   1   19.04    1.51
  -3 -10   1    7.95    0.80
  -2 -10   1    0.49    0.40
  -1 -10   1   29.64    1.13
   0 -10   1  112.79    2.23
   1 -10   1  361.00    4.13
   2 -10   1  121.27    2.32
   3 -10   1   12.14    0.91
   4 -10   1   52.87    1.67
   5 -10   1  276.69    5.09
   6 -10   1  121.52    3.57
   7 -10   1   56.22    2.59
   8 -10   1   13.22    1.57
   9 -10   1   -0.35    0.84
  10 -10   1    1.67    0.98
 -10  -9   1   84.61    4.15
  -9  -9   1   40.30    2.83
  -8  -9   1   10.67    1.26
  -7  -9   1    6.83    0.83
  -6  -9   1    0.19    0.50
  -5  -9   1   42.31    1.63
  -4  -9   1   17.73    1.19
  -3  -9   1    6.28    0.73
  -2  -9   1    4.64    0.58
  -1  -9   1  220.97    2.79
   0  -9   1  398.18    4.12
   1  -9   1  503.86    6.60
   2  -9   1  266.11    4.21
   3  -9   1   23.94    1.12
   4  -9   1  102.21    2.12
   5  -9   1  190.30    4.08
   6  -9   1  164.95    4.04
   7  -9   1  124.32    3.66
   8  -9   1   17.85    1.73
   9  -9   1    3.29    1.09
  10  -9   1    7.97    1.45
 -11  -8   1   80.79    4.95
 -10  -8   1   81.72    3.04
  -9  -8   1   91.65    3.07
  -8  -8   1   17.76    1.18
  -7  -8   1    1.87    0.57
  -6  -8   1    3.68    0.62
  -5  -8   1   37.68    1.47
  -4  -8   1   38.88    1.46
  -3  -8   1    0.37    0.40
  -2  -8   1   70.66    1.67
  -1  -8   1  268.54    3.18
   0  -8   1 1216.83   17.14
   1  -8   1  596.15    5.35
   2  -8   1  494.25    4.33
   3  -8   1   91.54    1.90
   4  -8   1    9.09    0.75
   5  -8   1   90.35    2.78
   6  -8   1   88.42    2.94
   7  -8   1   48.85    2.33
   8  -8   1   26.93    1.93
   9  -8   1    2.61    0.94
  10  -8   1    5.17    1.21
  11  -8   1   12.24    1.67
 -11  -7   1   63.02    4.40
 -10  -7   1  102.70    3.30
  -9  -7   1   15.64    1.46
  -8  -7   1    8.67    0.87
  -7  -7   1    3.80    0.65
  -6  -7   1    6.68    0.71
  -5  -7   1   56.56    1.64
  -4  -7   1   79.84    1.88
  -3  -7   1    0.94    0.44
  -2  -7   1  134.54    3.18
  -1  -7   1  719.16    6.63
   0  -7   1  912.49    5.57
   1  -7   1 1367.74    8.09
   2  -7   1  570.68    4.41
   3  -7   1   90.92    1.86
   4  -7   1    0.86    0.37
   5  -7   1   20.81    0.98
   6  -7   1   62.83    2.48
   7  -7   1   10.46    1.26
   8  -7   1    1.03    0.77
   9  -7   1    2.91    1.00
  10  -7   1    6.42    1.30
  11  -7   1    4.96    1.34
 -12  -6   1   24.80    3.15
 -11  -6   1   49.09    3.83
 -10  -6   1   28.15    1.79
  -9  -6   1   20.34    1.51
  -8  -6   1    7.24    0.78
  -7  -6   1   11.12    0.85
  -6  -6   1   73.70    1.64
  -5  -6   1  191.68    2.82
  -4  -6   1   98.73    2.09
  -3  -6   1  107.00    1.96
  -2  -6   1   53.27    1.35
  -1  -6   1  366.26    5.10
   0  -6   1  757.39    6.48
   1  -6   1  596.53    7.46
   2  -6   1  433.16    3.82
   3  -6   1   83.10    1.56
   4  -6   1    0.71    0.32
   5  -6   1   35.87    1.18
   6  -6   1    0.53    0.60
   7  -6   1   21.31    1.60
   8  -6   1    0.75    0.75
   9  -6   1    0.88    0.81
  10  -6   1    0.69    0.89
  11  -6   1    3.17    1.20
 -12  -5   1    6.69    2.16
 -11  -5   1   34.04    3.32
 -10  -5   1   14.63    2.36
  -9  -5   1   -0.15    0.56
  -8  -5   1    2.58    0.56
  -7  -5   1   29.06    1.27
  -6  -5   1   94.36    2.37
  -5  -5   1  165.52    2.52
  -4  -5   1  406.19    3.76
  -3  -5   1   27.42    0.95
  -2  -5   1   34.53    1.06
  -1  -5   1  240.15    3.30
   0  -5   1  343.66    3.65
   1  -5   1   14.69    0.76
   2  -5   1    1.76    0.31
   3  -5   1    1.75    0.31
   4  -5   1   23.10    0.85
   5  -5   1   11.62    0.70
   6  -5   1   31.92    1.72
   7  -5   1    4.58    0.92
   8  -5   1    5.51    1.07
   9  -5   1    2.78    1.00
  10  -5   1    7.31    1.36
  11  -5   1    0.70    0.94
  12  -5   1    5.59    1.37
 -12  -4   1    5.60    2.08
 -11  -4   1   -0.43    1.36
 -10  -4   1    1.47    1.34
  -9  -4   1    8.46    0.83
  -8  -4   1    5.37    0.66
  -7  -4   1   13.42    0.86
  -6  -4   1   78.07    2.12
  -5  -4   1  147.18    2.95
  -4  -4   1   49.04    1.26
  -3  -4   1    8.80    0.57
  -2  -4   1    0.55    0.25
  -1  -4   1   73.60    1.21
   0  -4   1   13.54    0.53
   1  -4   1   28.31    0.74
   2  -4   1   27.80    0.80
   3  -4   1  107.72    1.51
   4  -4   1  189.36    2.16
   5  -4   1  109.68    1.93
   6  -4   1   11.62    0.80
   7  -4   1   11.35    1.23
   8  -4   1   83.53    3.00
   9  -4   1   80.84    3.10
  10  -4   1   23.75    1.99
  11  -4   1    8.54    1.38
  12  -4   1    0.23    1.00
 -12  -3   1    0.48    1.43
 -11  -3   1    0.09    1.15
 -10  -3   1    7.85    1.91
  -9  -3   1   24.49    1.28
  -8  -3   1   11.26    0.87
  -7  -3   1   16.90    0.95
  -6  -3   1    7.06    0.59
  -5  -3   1    8.56    0.62
  -4  -3   1   13.78    0.69
  -3  -3   1    0.27    0.22
  -2  -3   1    3.93    0.34
  -1  -3   1   21.27    0.62
   0  -3   1  201.18    1.71
   1  -3   1  214.59    2.56
   2  -3   1  636.76    3.70
   3  -3   1  234.56    5.86
   4  -3   1 1118.26    9.53
   5  -3   1  337.08    9.86
   6  -3   1   36.24    1.60
   7  -3   1   40.59    2.00
   8  -3   1  115.32    3.44
   9  -3   1   64.27    2.76
  10  -3   1   22.07    1.90
  11  -3   1    6.04    1.31
  12  -3   1   -0.21    1.01
 -12  -2   1    8.88    2.26
 -11  -2   1    4.00    1.66
 -10  -2   1    0.05    1.22
  -9  -2   1   26.66    1.69
  -8  -2   1   53.24    1.62
  -7  -2   1   31.76    1.19
  -6  -2   1   56.61    1.45
  -5  -2   1   10.72    0.65
  -4  -2   1    0.88    0.26
  -3  -2   1    1.88    0.28
  -2  -2   1    3.98    0.30
  -1  -2   1   73.61    0.92
   0  -2   1   16.64    0.55
   1  -2   1  252.98    2.29
   2  -2   1  239.60    2.60
   3  -2   1 2211.27    9.75
   4  -2   1 1606.75   13.42
   5  -2   1  700.91    6.13
   6  -2   1   42.64    1.15
   7  -2   1   54.02    2.21
   8  -2   1  205.96    4.39
   9  -2   1   11.39    1.41
  10  -2   1   14.11    1.55
  11  -2   1    0.44    0.88
  12  -2   1    0.74    1.06
 -12  -1   1   40.01    3.99
 -11  -1   1   20.32    3.14
 -10  -1   1    0.62    1.30
  -9  -1   1    6.10    1.07
  -8  -1   1   65.58    1.81
  -7  -1   1   96.16    2.00
  -6  -1   1   74.18    1.64
  -5  -1   1    1.94    0.35
  -4  -1   1   16.05    0.65
  -3  -1   1  198.92    2.17
  -2  -1   1  584.52    4.96
  -1  -1   1  763.24    9.57
   1  -1   1  115.23    1.28
   2  -1   1 1174.45    6.77
   3  -1   1 2527.33   10.61
   4  -1   1 1937.06   11.60
   5  -1   1  523.52    6.34
   6  -1   1   18.46    0.80
   7  -1   1   52.48    1.36
   8  -1   1   13.56    1.30
   9  -1   1   28.74    1.92
  10  -1   1    2.57    0.97
  11  -1   1   -0.07    0.82
  12  -1   1    2.90    1.64
 -12   0   1   80.55    5.65
 -11   0   1   38.60    3.69
 -10   0   1    4.33    1.13
  -9   0   1   55.35    2.48
  -8   0   1   12.51    0.91
  -7   0   1   39.62    1.37
  -6   0   1   52.63    1.39
  -5   0   1   92.15    1.71
  -4   0   1   38.53    1.00
  -3   0   1  201.06    2.27
  -2   0   1  709.17    3.70
  -1   0   1  691.54   15.44
   1   0   1  126.57    1.83
   2   0   1  497.38    3.63
   3   0   1 1447.56    7.27
   4   0   1 1085.42    7.82
   5   0   1  562.95    4.31
   6   0   1    4.60    0.47
   7   0   1   18.09    0.91
   8   0   1   56.31    2.36
   9   0   1    3.89    0.94
  10   0   1    7.55    1.18
  11   0   1    0.02    0.87
  12   0   1    0.19    1.46
 -12   1   1   80.98    5.36
 -11   1   1   56.21    4.32
 -10   1   1    2.51    0.99
  -9   1   1    1.34    0.77
  -8   1   1   20.34    1.55
  -7   1   1   13.47    0.94
  -6   1   1   27.27    1.08
  -5   1   1   79.07    1.88
  -4   1   1  254.59    2.84
  -3   1   1  562.81    5.11
  -2   1   1  746.83    6.56
  -1   1   1 1072.17    7.61
   1   1   1   95.96    1.66
   2   1   1  179.03    1.48
   3   1   1  121.29    1.54
   4   1   1  345.99    3.00
   5   1   1   17.09    0.74
   6   1   1    0.36    0.29
   7   1   1   22.89    1.00
   8   1   1   17.05    1.40
   9   1   1    8.26    1.10
  10   1   1   24.02    1.86
  11   1   1    4.82    1.09
  12   1   1    0.43    1.29
 -12   2   1   75.53    5.32
 -11   2   1   27.13    3.28
 -10   2   1    4.76    1.13
  -9   2   1   14.01    1.45
  -8   2   1    1.13    0.68
  -7   2   1   -0.12    0.38
  -6   2   1    3.01    0.51
  -5   2   1   16.14    0.84
  -4   2   1  100.20    2.44
  -3   2   1  459.88    3.73
  -2   2   1  130.93    2.89
  -1   2   1  972.90    6.63
   0   2   1  225.85    4.91
   1   2   1   60.13    1.30
   2   2   1  270.27    2.18
   3   2   1  271.93    2.98
   4   2   1    5.87    0.44
   5   2   1   10.15    0.65
   6   2   1   21.08    0.92
   7   2   1   43.46    1.44
   8   2   1    0.30    0.39
   9   2   1   24.09    1.72
  10   2   1    6.65    1.16
  11   2   1   16.16    1.64
  12   2   1    5.54    1.87
 -12   3   1   15.69    2.84
 -11   3   1   32.47    3.50
 -10   3   1   -0.41    0.80
  -9   3   1    3.43    1.00
  -8   3   1    2.00    0.75
  -7   3   1   56.11    1.81
  -6   3   1   30.64    1.19
  -5   3   1  121.84    2.03
  -4   3   1   29.67    0.95
  -3   3   1   10.58    0.58
  -2   3   1  357.39    4.36
  -1   3   1   68.56    1.63
   0   3   1    1.82    0.30
   1   3   1  232.38    4.24
   2   3   1   25.01    0.64
   3   3   1    5.46    0.40
   4   3   1   78.65    1.79
   5   3   1  115.76    1.90
   6   3   1   62.85    1.52
   7   3   1   43.46    1.42
   8   3   1   11.94    0.87
   9   3   1    1.77    0.80
  10   3   1   18.70    1.65
  11   3   1    1.02    1.26
  12   3   1   19.81    3.06
 -12   4   1    8.90    2.41
 -11   4   1    2.55    1.12
 -10   4   1   19.14    1.89
  -9   4   1   28.85    2.02
  -8   4   1    4.68    1.03
  -7   4   1    2.30    0.78
  -6   4   1  105.12    2.49
  -5   4   1   57.35    1.42
  -4   4   1    7.36    0.58
  -3   4   1   18.42    0.76
  -2   4   1   29.01    0.85
  -1   4   1   52.63    1.11
   0   4   1   26.96    0.59
   1   4   1   25.23    1.51
   2   4   1   64.91    1.07
   3   4   1   55.19    1.11
   4   4   1  126.39    2.27
   5   4   1  435.88    4.98
   6   4   1  341.74    3.72
   7   4   1  221.72    3.16
   8   4   1   89.20    2.11
   9   4   1    0.89    0.71
  10   4   1    1.17    0.83
  11   4   1    7.61    2.07
  12   4   1    5.26    1.93
 -11   5   1   21.15    2.06
 -10   5   1   58.54    2.88
  -9   5   1   97.34    3.44
  -8   5   1   10.92    1.31
  -7   5   1   25.97    1.71
  -6   5   1    4.22    0.58
  -5   5   1   82.23    1.79
  -4   5   1   37.22    1.15
  -3   5   1   67.67    1.41
  -2   5   1    0.43    0.24
  -1   5   1   38.44    0.94
   0   5   1  172.20    2.20
   1   5   1  300.22    5.12
   2   5   1   18.74    0.78
   3   5   1   96.11    1.80
   4   5   1  113.58    1.85
   5   5   1  675.84    9.19
   6   5   1  419.66    4.23
   7   5   1  466.22    4.88
   8   5   1   98.98    2.25
   9   5   1    0.39    0.52
  10   5   1    0.16    0.76
  11   5   1    0.55    1.33
  12   5   1   -0.15    1.51
 -11   6   1   92.88    3.79
 -10   6   1  103.84    3.76
  -9   6   1  103.47    3.57
  -8   6   1   12.22    1.44
  -7   6   1    0.75    0.70
  -6   6   1   38.16    1.45
  -5   6   1   25.50    1.11
  -4   6   1   29.03    1.07
  -3   6   1   25.08    0.96
  -2   6   1   14.23    0.72
  -1   6   1   11.98    0.62
   0   6   1 1064.44   11.87
   1   6   1 1090.45    6.28
   2   6   1  818.38    6.77
   3   6   1   76.77    1.54
   4   6   1   80.16    1.90
   5   6   1  361.06    3.94
   6   6   1  471.47    5.83
   7   6   1  230.84    3.52
   8   6   1  114.24    2.45
   9   6   1    1.64    0.54
  10   6   1    1.94    0.86
  11   6   1    1.42    1.38
  12   6   1    7.46    2.21
 -11   7   1   65.87    3.28
 -10   7   1  172.72    4.78
  -9   7   1  127.93    4.02
  -8   7   1    6.08    1.18
  -7   7   1    2.53    0.84
  -6   7   1    0.42    0.56
  -5   7   1    1.50    0.46
  -4   7   1    7.66    0.66
  -3   7   1   14.07    0.85
  -2   7   1   72.59    1.53
  -1   7   1  290.33    2.99
   0   7   1 1007.27    9.05
   1   7   1 1464.40    9.04
   2   7   1  844.01    6.20
   3   7   1  262.33    3.78
   4   7   1   10.01    0.76
   5   7   1  148.96    2.50
   6   7   1  294.33    3.71
   7   7   1  189.28    3.11
   8   7   1   46.16    1.67
   9   7   1    7.41    0.85
  10   7   1    1.14    1.12
  11   7   1    7.04    1.87
  12   7   1    2.91    1.74
 -11   8   1   74.74    3.47
 -10   8   1   86.74    3.54
  -9   8   1   77.40    3.23
  -8   8   1   38.50    2.30
  -7   8   1    0.76    0.76
  -6   8   1   14.61    1.39
  -5   8   1   80.91    1.96
  -4   8   1   41.82    1.39
  -3   8   1    6.66    0.63
  -2   8   1   88.25    1.95
  -1   8   1  225.39    2.79
   0   8   1  922.90   13.55
   1   8   1  722.07    7.75
   2   8   1  422.07    5.81
   3   8   1   97.64    2.04
   4   8   1    0.72    0.45
   5   8   1  186.77    2.94
   6   8   1   41.93    1.50
   7   8   1   59.69    1.85
   8   8   1   33.48    1.45
   9   8   1    0.25    0.47
  10   8   1    1.25    0.69
 -10   9   1   40.45    2.62
  -9   9   1   28.17    2.17
  -8   9   1   11.88    1.51
  -7   9   1   24.35    1.83
  -6   9   1   53.77    2.39
  -5   9   1   63.08    1.86
  -4   9   1  192.06    2.99
  -3   9   1    4.35    0.61
  -2   9   1   77.40    1.76
  -1   9   1   97.79    1.84
   0   9   1  180.99    4.84
   1   9   1  609.44    7.92
   2   9   1  128.27    1.98
   3   9   1  137.76    2.63
   4   9   1   18.16    0.94
   5   9   1   43.01    2.03
   6   9   1   27.48    1.68
   7   9   1    8.61    1.09
   8   9   1   11.35    1.22
   9   9   1   18.32    1.47
  10   9   1    4.90    1.34
 -10  10   1    4.68    1.32
  -9  10   1    6.02    1.29
  -8  10   1    1.44    0.89
  -7  10   1    3.95    1.06
  -6  10   1   20.27    1.66
  -5  10   1   68.84    1.99
  -4  10   1   52.45    1.71
  -3  10   1   23.51    1.21
  -2  10   1    9.18    0.78
  -1  10   1  178.11    2.58
   0  10   1  159.52    3.63
   1  10   1   38.08    1.87
   2  10   1   74.54    2.59
   3  10   1    0.29    0.56
   4  10   1    8.28    1.12
   5  10   1   79.02    2.35
   6  10   1    0.32    0.68
   7  10   1   16.69    1.48
   8  10   1   14.74    1.40
   9  10   1   49.51    2.28
  10  10   1   20.12    2.30
  -9  11   1    1.05    1.03
  -8  11   1    7.21    1.32
  -7  11   1    2.40    1.02
  -6  11   1    1.01    0.79
  -5  11   1    6.15    1.04
  -4  11   1   58.48    1.83
  -3  11   1    8.57    1.16
  -2  11   1    8.44    1.18
  -1  11   1    4.33    0.89
   0  11   1   50.62    2.23
   1  11   1   41.24    2.03
   2  11   1  130.86    3.58
   3  11   1   34.98    2.02
   4  11   1  136.49    3.79
   5  11   1   53.18    2.56
   6  11   1    0.96    0.87
   7  11   1   53.51    2.55
   8  11   1   70.83    2.61
   9  11   1   68.43    3.81
  10  11   1   12.93    2.02
  -9  12   1   22.86    3.22
  -8  12   1   41.87    3.88
  -7  12   1   38.91    3.74
  -6  12   1    2.48    1.70
  -5  12   1    0.45    1.21
  -4  12   1    3.43    0.94
  -3  12   1   11.47    1.36
  -2  12   1   10.57    1.31
  -1  12   1   14.00    1.38
   0  12   1   14.31    1.29
   1  12   1   31.63    1.89
   2  12   1  202.53    4.57
   3  12   1  449.06    7.07
   4  12   1  305.16    8.31
   5  12   1   97.61    3.44
   6  12   1    1.92    0.97
   7  12   1   12.18    1.53
   8  12   1   79.97    3.34
   9  12   1   56.71    3.71
  10  12   1   17.16    2.32
  -8  13   1   75.91    5.50
  -7  13   1   61.07    4.81
  -6  13   1   41.80    4.12
  -5  13   1    2.61    1.75
  -4  13   1    1.40    0.85
  -3  13   1    0.84    0.77
  -2  13   1    0.64    0.77
  -1  13   1    0.95    0.77
   0  13   1    1.57    0.80
   1  13   1   43.91    2.28
   2  13   1  281.40    5.62
   3  13   1  488.53   10.01
   4  13   1  465.88    7.63
   5  13   1  254.02    5.75
   6  13   1    3.67    1.20
   7  13   1   43.52    2.58
   8  13   1   26.41    2.46
   9  13   1   47.38    3.43
  -7  14   1   86.99    5.88
  -6  14   1   46.15    4.44
  -5  14   1   44.20    4.29
  -4  14   1    1.35    1.70
  -3  14   1   30.54    2.16
  -2  14   1   69.91    2.98
  -1  14   1   33.23    2.21
   0  14   1    2.25    0.96
   1  14   1   19.19    1.73
   2  14   1  227.46    7.02
   3  14   1  460.71    7.59
   4  14   1  236.87    6.88
   5  14   1   99.76    3.75
   6  14   1    0.96    0.92
   7  14   1    5.79    1.32
   8  14   1   26.00    2.87
   9  14   1   11.97    2.17
  -7  15   1   59.51    5.15
  -6  15   1   23.29    3.49
  -5  15   1   24.47    3.42
  -4  15   1   29.69    3.86
  -3  15   1   38.34    2.40
  -2  15   1  117.56    3.95
  -1  15   1   59.05    2.81
   0  15   1   12.25    1.48
   1  15   1   23.47    1.81
   2  15   1  156.90    4.41
   3  15   1  162.41    4.61
   4  15   1  231.04    5.60
   5  15   1   47.72    2.82
   6  15   1    2.68    1.16
   7  15   1    2.24    1.06
   8  15   1    1.03    1.39
  -6  16   1    4.97    2.15
  -5  16   1    1.21    1.93
  -4  16   1    5.47    2.20
  -3  16   1   67.52    5.44
  -2  16   1   71.05    3.21
  -1  16   1   30.52    2.25
   0  16   1    1.31    0.95
   1  16   1   16.25    1.75
   2  16   1   69.82    3.20
   3  16   1   49.00    2.72
   4  16   1   29.73    2.20
   5  16   1   18.83    1.95
   6  16   1    0.77    1.05
   7  16   1    1.60    1.38
  -4  17   1    8.63    2.57
  -3  17   1   11.21    2.73
  -2  17   1   39.10    2.49
  -1  17   1    9.47    1.43
   0  17   1    0.82    0.88
   1  17   1    8.18    1.46
   2  17   1   13.73    1.66
   3  17   1    4.70    1.18
   4  17   1    0.58    0.87
   5  17   1    1.15    0.97
   6  17   1    2.94    1.25
  -3  18   1   13.15    3.15
  -2  18   1    8.05    1.41
  -1  18   1    2.17    1.09
   0  18   1    1.03    0.95
   1  18   1    0.22    0.87
   2  18   1    3.03    1.09
   3  18   1    5.19    1.22
   4  18   1    8.01    1.50
  -3 -18   2    0.40    0.94
  -2 -18   2    1.26    0.92
  -1 -18   2    0.46    0.92
   0 -18   2   16.14    1.71
   1 -18   2   24.04    2.05
   2 -18   2   18.62    3.20
  -5 -17   2    6.19    2.04
  -4 -17   2    1.04    1.02
  -3 -17   2    0.09    0.89
  -2 -17   2   -0.33    0.78
  -1 -17   2   18.37    1.81
   0 -17   2   66.49    4.76
   1 -17   2   98.45    3.60
   2 -17   2   93.29    6.10
   3 -17   2   27.67    3.66
   4 -17   2    0.60    1.85
  -6 -16   2    4.06    1.70
  -5 -16   2    2.48    1.46
  -4 -16   2    0.27    0.89
  -3 -16   2    0.94    0.90
  -2 -16   2   -0.29    0.74
  -1 -16   2   29.27    2.13
   0 -16   2  180.85    4.68
   1 -16   2  197.91    4.92
   2 -16   2  161.13    4.38
   3 -16   2   53.51    4.87
   4 -16   2    0.02    1.65
   5 -16   2   33.28    4.17
   6 -16   2   65.73    5.35
  -7 -15   2    7.44    1.97
  -6 -15   2    0.76    1.32
  -5 -15   2    4.05    1.71
  -4 -15   2   24.34    2.11
  -3 -15   2    0.05    0.83
  -2 -15   2   -0.32    0.80
  -1 -15   2   64.15    2.84
   0 -15   2  191.23    4.79
   1 -15   2  337.85    6.29
   2 -15   2  264.65    5.55
   3 -15   2   80.44    5.38
   4 -15   2    1.88    1.65
   5 -15   2   11.57    2.70
   6 -15   2   44.46    4.33
   7 -15   2   32.77    4.10
  -8 -14   2   25.65    2.70
  -7 -14   2    2.31    1.21
  -6 -14   2    1.61    1.29
  -5 -14   2   17.44    1.47
  -4 -14   2    4.82    1.19
  -3 -14   2   17.95    1.76
  -2 -14   2    0.70    0.79
  -1 -14   2   62.02    2.78
   0 -14   2  251.79    5.33
   1 -14   2  222.65    4.91
   2 -14   2  244.14    6.35
   3 -14   2  100.61    5.80
   4 -14   2    0.19    1.56
   5 -14   2   15.33    2.86
   6 -14   2    7.70    2.33
   7 -14   2    6.78    2.38
  -9 -13   2   10.00    1.94
  -8 -13   2   17.51    2.48
  -7 -13   2   13.67    2.26
  -6 -13   2   -0.28    0.89
  -5 -13   2    7.58    1.32
  -4 -13   2   34.47    2.18
  -3 -13   2    0.92    0.88
  -2 -13   2   21.67    1.77
  -1 -13   2    2.13    0.80
   0 -13   2   63.53    2.66
   1 -13   2   93.67    3.12
   2 -13   2  155.82    4.17
   3 -13   2   32.36    2.04
   4 -13   2   -1.17    1.17
   5 -13   2   23.62    3.26
   6 -13   2   25.86    3.44
   7 -13   2   -0.58    1.23
   8 -13   2   12.35    2.72
  -9 -12   2    5.44    1.58
  -8 -12   2    1.15    1.19
  -7 -12   2    2.77    1.32
  -6 -12   2    0.61    0.75
  -5 -12   2    7.44    1.14
  -4 -12   2    1.67    0.84
  -3 -12   2   37.86    2.10
  -2 -12   2   39.96    2.16
  -1 -12   2    4.40    0.92
   0 -12   2    7.95    1.12
   1 -12   2    0.60    0.64
   2 -12   2    7.87    1.06
   3 -12   2    9.46    1.22
   4 -12   2   34.17    1.96
   5 -12   2   51.99    2.48
   6 -12   2   25.11    1.97
   7 -12   2    1.18    0.93
   8 -12   2   33.31    2.33
   9 -12   2   52.85    2.92
 -10 -11   2    0.36    1.05
  -9 -11   2    0.81    1.09
  -8 -11   2    0.73    1.09
  -7 -11   2   12.13    1.89
  -6 -11   2   32.39    2.06
  -5 -11   2    4.07    0.93
  -4 -11   2    9.81    1.27
  -3 -11   2    0.36    0.60
  -2 -11   2   64.70    2.45
  -1 -11   2    7.79    1.06
   0 -11   2   16.46    0.98
   1 -11   2   13.56    0.94
   2 -11   2   29.07    1.31
   3 -11   2   36.28    1.49
   4 -11   2  255.37    4.84
   5 -11   2   70.60    2.77
   6 -11   2   43.58    2.39
   7 -11   2    1.50    0.93
   8 -11   2   53.69    2.77
   9 -11   2   59.74    3.07
 -10 -10   2    4.92    1.41
  -9 -10   2   22.74    2.43
  -8 -10   2   64.23    3.82
  -7 -10   2   82.47    4.16
  -6 -10   2  107.61    3.04
  -5 -10   2    4.97    0.84
  -4 -10   2   10.15    0.96
  -3 -10   2    1.57    0.55
  -2 -10   2    3.95    0.59
  -1 -10   2    2.11    0.49
   0 -10   2    3.10    0.53
   1 -10   2    9.87    0.80
   2 -10   2   29.52    1.19
   3 -10   2  414.40    5.00
   4 -10   2  379.53    6.59
   5 -10   2  187.95    4.26
   6 -10   2   72.95    2.93
   7 -10   2    3.58    1.08
   8 -10   2   63.03    2.94
   9 -10   2   51.43    2.88
  10 -10   2   26.72    2.31
 -11  -9   2   35.06    2.92
 -10  -9   2    2.83    1.36
  -9  -9   2    8.45    1.27
  -8  -9   2   69.60    2.73
  -7  -9   2  133.22    3.64
  -6  -9   2  105.88    2.49
  -5  -9   2    8.83    0.88
  -4  -9   2    5.02    0.74
  -3  -9   2   33.20    1.42
  -2  -9   2    1.66    0.45
  -1  -9   2  109.11    2.09
   0  -9   2  100.54    1.97
   1  -9   2   14.79    0.86
   2  -9   2  176.09    2.86
   3  -9   2  638.38    6.19
   4  -9   2 1000.96   13.74
   5  -9   2  321.30    5.44
   6  -9   2   89.98    3.10
   7  -9   2    0.07    0.83
   8  -9   2    7.81    1.32
   9  -9   2   45.46    2.62
  10  -9   2    8.34    1.51
 -11  -8   2   75.37    4.84
 -10  -8   2   28.97    2.07
  -9  -8   2   35.08    2.17
  -8  -8   2   71.20    2.76
  -7  -8   2  133.40    2.70
  -6  -8   2   97.45    2.26
  -5  -8   2    2.46    0.57
  -4  -8   2    2.00    0.54
  -3  -8   2   39.29    1.47
  -2  -8   2  303.08    3.79
  -1  -8   2  267.13    3.79
   0  -8   2  252.55    3.68
   1  -8   2    5.74    0.56
   2  -8   2  341.99    5.35
   3  -8   2  903.84    9.27
   4  -8   2  969.16    6.65
   5  -8   2  460.32    6.51
   6  -8   2   44.59    2.20
   7  -8   2   10.65    1.38
   8  -8   2   30.28    2.12
   9  -8   2    0.02    0.80
  10  -8   2    1.80    1.02
  11  -8   2    1.07    1.05
 -11  -7   2  117.66    5.95
 -10  -7   2   20.52    1.78
  -9  -7   2    1.52    0.81
  -8  -7   2   79.17    2.84
  -7  -7   2   73.41    1.98
  -6  -7   2   31.44    1.34
  -5  -7   2    3.38    0.57
  -4  -7   2    3.64    0.58
  -3  -7   2  159.81    3.73
  -2  -7   2  310.30    4.66
  -1  -7   2  997.05    6.91
   0  -7   2  439.53    4.19
   1  -7   2   13.27    0.72
   2  -7   2  118.09    1.96
   3  -7   2  422.74    6.14
   4  -7   2  767.96    6.05
   5  -7   2  118.01    3.16
   6  -7   2   15.02    1.41
   7  -7   2    0.99    0.72
   8  -7   2   11.12    1.41
   9  -7   2    2.63    1.04
  10  -7   2    2.31    1.06
  11  -7   2    0.50    1.01
 -12  -6   2  117.02    6.09
 -11  -6   2   68.64    4.66
 -10  -6   2   21.40    1.73
  -9  -6   2   15.87    1.49
  -8  -6   2    1.26    0.69
  -7  -6   2   15.54    1.01
  -6  -6   2   10.61    0.84
  -5  -6   2   18.58    1.00
  -4  -6   2   34.20    1.21
  -3  -6   2  684.16    5.16
  -2  -6   2  300.97    4.06
  -1  -6   2  845.33   12.21
   0  -6   2  293.68    3.69
   1  -6   2   13.28    0.56
   2  -6   2  139.62    1.96
   3  -6   2  226.44    4.87
   4  -6   2   76.43    1.65
   5  -6   2   60.37    1.39
   6  -6   2    0.63    0.61
   7  -6   2   14.76    1.44
   8  -6   2   25.94    1.90
   9  -6   2    0.34    0.81
  10  -6   2   -0.11    0.81
  11  -6   2   10.29    1.62
 -12  -5   2   29.93    3.40
 -11  -5   2   47.29    3.86
 -10  -5   2    9.86    1.28
  -9  -5   2   -0.15    0.59
  -8  -5   2    0.43    0.59
  -7  -5   2    9.87    0.79
  -6  -5   2    2.16    0.42
  -5  -5   2   29.97    1.11
  -4  -5   2    9.70    0.68
  -3  -5   2  117.81    1.92
  -2  -5   2  303.81    3.02
  -1  -5   2  127.16    2.66
   0  -5   2  228.57    2.33
   1  -5   2    0.36    0.21
   2  -5   2    4.97    0.41
   3  -5   2   15.23    0.70
   4  -5   2  112.03    1.66
   5  -5   2   25.04    0.88
   6  -5   2   16.31    1.39
   7  -5   2   77.46    2.82
   8  -5   2  132.87    3.87
   9  -5   2   14.06    1.56
  10  -5   2   13.51    1.67
  11  -5   2    9.03    1.58
  12  -5   2   43.44    2.76
 -12  -4   2   20.88    3.03
 -11  -4   2    2.03    1.41
 -10  -4   2    0.11    1.02
  -9  -4   2    1.97    0.76
  -8  -4   2   27.05    1.26
  -7  -4   2    0.09    0.41
  -6  -4   2    5.54    0.60
  -5  -4   2   59.81    1.57
  -4  -4   2    0.72    0.32
  -3  -4   2    8.52    0.57
  -2  -4   2    7.43    0.76
  -1  -4   2    1.22    0.27
   0  -4   2   10.25    0.51
   1  -4   2   10.26    0.49
   2  -4   2   20.33    0.67
   3  -4   2   61.94    1.13
   4  -4   2    5.41    0.45
   5  -4   2   31.03    1.01
   6  -4   2  309.19    6.79
   7  -4   2  234.54    4.70
   8  -4   2  144.97    3.92
   9  -4   2   22.37    1.92
  10  -4   2    1.44    0.99
  11  -4   2   41.47    2.57
  12  -4   2   30.52    2.33
 -12  -3   2   -1.29    1.29
 -11  -3   2    0.47    1.55
 -10  -3   2   31.03    3.19
  -9  -3   2   48.91    2.17
  -8  -3   2    4.33    0.66
  -7  -3   2   40.73    1.38
  -6  -3   2    2.56    0.47
  -5  -3   2   34.92    1.09
  -4  -3   2   97.49    2.32
  -3  -3   2   18.27    0.72
  -2  -3   2   48.85    0.99
  -1  -3   2  201.77    1.94
   0  -3   2    2.86    0.26
   1  -3   2  446.01    4.94
   2  -3   2   27.68    0.70
   3  -3   2   69.30    1.75
   4  -3   2   31.88    1.38
   5  -3   2  489.50    4.28
   6  -3   2  332.75    5.19
   7  -3   2  553.55    7.18
   8  -3   2  302.13    5.56
   9  -3   2   55.80    2.69
  10  -3   2    5.03    1.23
  11  -3   2    7.41    1.40
  12  -3   2   31.48    2.41
 -12  -2   2    8.10    2.31
 -11  -2   2   66.82    4.87
 -10  -2   2   90.26    5.09
  -9  -2   2  245.27    5.06
  -8  -2   2   28.75    1.30
  -7  -2   2   24.11    1.13
  -6  -2   2    4.65    0.55
  -5  -2   2   64.90    1.41
  -4  -2   2    8.05    0.53
  -3  -2   2   24.23    0.89
  -2  -2   2    5.96    0.36
  -1  -2   2   79.75    1.93
   0  -2   2  950.70    7.18
   1  -2   2  552.08    4.57
   2  -2   2   60.54    1.31
   3  -2   2   22.72    0.98
   4  -2   2    9.02    0.78
   5  -2   2  368.98    2.84
   6  -2   2  800.85    6.05
   7  -2   2  447.38    6.32
   8  -2   2  307.25    7.02
   9  -2   2   28.64    1.99
  10  -2   2   -0.25    0.85
  11  -2   2    7.90    1.39
  12  -2   2    0.69    1.02
 -12  -1   2   13.20    2.78
 -11  -1   2   96.72    5.66
 -10  -1   2  354.47   10.21
  -9  -1   2  255.15    4.94
  -8  -1   2   72.02    1.94
  -7  -1   2    5.30    0.65
  -6  -1   2    4.99    0.55
  -5  -1   2   47.43    1.24
  -4  -1   2    1.65    0.32
  -3  -1   2   34.14    0.85
  -2  -1   2  395.92   12.10
  -1  -1   2  649.87    8.81
   0  -1   2  404.81   11.21
   1  -1   2 1269.69    9.88
   2  -1   2 1814.62    9.60
   3  -1   2  214.29    4.92
   4  -1   2   12.03    0.52
   5  -1   2  367.10    3.14
   6  -1   2  410.76    4.74
   7  -1   2  376.01    5.62
   8  -1   2  163.07    4.02
   9  -1   2    0.84    0.79
  10  -1   2    3.90    1.08
  11  -1   2   -0.14    0.79
  12  -1   2    0.88    1.07
 -12   0   2   19.62    3.14
 -11   0   2   79.01    5.24
 -10   0   2  168.84    6.98
  -9   0   2  391.45    8.65
  -8   0   2  159.38    2.94
  -7   0   2    8.74    0.78
  -6   0   2    0.72    0.36
  -5   0   2   29.25    1.01
  -4   0   2   79.32    1.43
  -3   0   2   15.53    0.60
  -2   0   2  218.62    2.25
  -1   0   2   91.93    2.37
   0   0   2 1187.65    6.92
   1   0   2 1053.27   21.94
   2   0   2 1481.65   24.03
   3   0   2  619.69    4.75
   4   0   2   17.85    0.62
   5   0   2  330.33    3.84
   6   0   2  202.20    3.52
   7   0   2  107.69    2.80
   8   0   2   16.00    1.47
   9   0   2    0.40    0.75
  10   0   2    5.82    1.14
  11   0   2    1.82    0.95
  12   0   2   11.49    1.63
 -12   1   2    2.66    1.72
 -11   1   2   92.59    5.69
 -10   1   2  235.84    8.28
  -9   1   2  199.73    4.54
  -8   1   2  146.14    4.14
  -7   1   2   40.05    1.77
  -6   1   2   33.87    1.33
  -5   1   2   47.70    1.29
  -4   1   2    7.75    0.54
  -3   1   2   36.67    1.23
  -2   1   2   36.67    0.77
  -1   1   2  195.32    2.75
   0   1   2  405.74    5.60
   1   1   2 1871.51    9.91
   2   1   2  167.17    1.96
   3   1   2   86.13    1.32
   4   1   2    0.62    0.23
   5   1   2  125.90    2.40
   6   1   2  140.69    2.44
   7   1   2    3.38    0.51
   8   1   2   -0.09    0.54
   9   1   2   25.83    1.80
  10   1   2    3.88    1.07
  11   1   2    0.89    0.91
  12   1   2    2.94    1.13
 -12   2   2    4.71    2.10
 -11   2   2   13.80    2.62
 -10   2   2   77.95    4.77
  -9   2   2  244.02    5.12
  -8   2   2   11.30    1.25
  -7   2   2   12.07    0.91
  -6   2   2    4.16    0.58
  -5   2   2    3.57    0.48
  -4   2   2   10.35    0.64
  -3   2   2   75.50    1.49
  -2   2   2   54.31    1.00
  -1   2   2   48.52    0.81
   0   2   2  105.47    1.46
   1   2   2  227.11    2.28
   2   2   2  581.27    4.67
   3   2   2   43.14    0.92
   4   2   2    0.66    0.25
   5   2   2  194.08    2.79
   6   2   2   12.28    0.76
   7   2   2   10.28    0.76
   8   2   2   10.29    1.17
   9   2   2   66.91    2.70
  10   2   2   42.69    2.37
  11   2   2    1.30    0.96
  12   2   2    4.55    1.90
 -12   3   2    0.36    1.54
 -11   3   2   16.82    2.77
 -10   3   2   15.27    1.65
  -9   3   2    4.68    1.05
  -8   3   2    0.17    0.64
  -7   3   2   13.40    0.97
  -6   3   2    2.31    0.49
  -5   3   2    9.37    0.69
  -4   3   2    1.96    0.38
  -3   3   2   43.76    1.08
  -2   3   2    2.35    0.31
  -1   3   2   62.74    1.14
   0   3   2   47.92    1.14
   1   3   2   59.16    1.29
   2   3   2  176.12    1.77
   3   3   2   99.89    1.43
   4   3   2   10.65    0.61
   5   3   2  103.06    2.01
   6   3   2   64.46    1.72
   7   3   2    7.96    0.71
   8   3   2   55.15    1.68
   9   3   2  119.33    3.52
  10   3   2  111.52    3.54
  11   3   2   34.49    2.24
  12   3   2    4.99    1.83
 -12   4   2    3.79    1.99
 -11   4   2   -0.40    1.30
 -10   4   2   15.12    1.71
  -9   4   2    0.58    0.82
  -8   4   2   63.96    2.60
  -7   4   2   95.02    3.57
  -6   4   2   66.51    1.74
  -5   4   2   30.52    1.13
  -4   4   2   10.56    0.70
  -3   4   2   34.61    1.04
  -2   4   2    8.29    0.54
  -1   4   2   42.21    0.90
   0   4   2    0.43    0.29
   1   4   2   42.08    1.30
   2   4   2    5.54    0.37
   3   4   2  293.76    4.12
   4   4   2  231.83    2.84
   5   4   2  241.32    2.85
   6   4   2   74.91    1.72
   7   4   2    1.23    0.46
   8   4   2  137.46    2.62
   9   4   2  181.88    4.28
  10   4   2  111.69    3.53
  11   4   2   36.58    2.25
  12   4   2   10.45    2.51
 -11   5   2   13.38    2.50
 -10   5   2    2.73    1.06
  -9   5   2   10.81    1.44
  -8   5   2  140.65    3.84
  -7   5   2  176.70    4.02
  -6   5   2  206.61    3.09
  -5   5   2   39.66    1.33
  -4   5   2    0.85    0.34
  -3   5   2   11.23    0.69
  -2   5   2    1.86    0.35
  -1   5   2   47.76    0.98
   0   5   2    9.76    0.80
   1   5   2    8.19    0.74
   2   5   2  295.79    3.64
   3   5   2  651.36    4.41
   4   5   2  859.80    6.88
   5   5   2  842.31   11.67
   6   5   2  225.61    3.11
   7   5   2   12.42    0.93
   8   5   2   10.62    0.92
   9   5   2  151.12    2.95
  10   5   2   87.14    3.07
  11   5   2   38.87    2.38
  12   5   2   13.95    2.58
 -11   6   2   43.32    3.95
 -10   6   2   14.07    1.68
  -9   6   2   33.65    2.19
  -8   6   2  209.05    4.71
  -7   6   2  252.71    4.91
  -6   6   2  100.11    2.31
  -5   6   2   98.62    2.25
  -4   6   2   34.19    1.22
  -3   6   2    4.46    0.50
  -2   6   2   44.94    1.24
  -1   6   2  145.56    1.90
   0   6   2   22.66    0.63
   1   6   2    4.23    0.58
   2   6   2  577.81    5.97
   3   6   2 1107.38    9.72
   4   6   2  571.34    6.52
   5   6   2  798.27    6.00
   6   6   2  198.97    2.98
   7   6   2   26.12    1.26
   8   6   2   40.07    1.52
   9   6   2   83.33    2.28
  10   6   2   49.14    2.45
  11   6   2   16.12    2.50
  12   6   2    4.40    1.91
 -11   7   2   80.96    3.59
 -10   7   2   12.75    1.70
  -9   7   2   16.72    1.66
  -8   7   2  193.91    4.58
  -7   7   2  220.22    4.70
  -6   7   2   60.34    1.79
  -5   7   2   57.35    1.69
  -4   7   2   33.79    1.28
  -3   7   2   27.82    1.07
  -2   7   2  264.70    2.91
  -1   7   2  383.60    4.08
   0   7   2  147.89    2.58
   1   7   2   56.58    1.87
   2   7   2  470.74    3.89
   3   7   2  462.71    6.04
   4   7   2  882.08    6.41
   5   7   2  356.13    4.46
   6   7   2  129.14    2.45
   7   7   2    8.72    0.82
   8   7   2   14.29    1.05
   9   7   2   44.90    1.67
  10   7   2   18.21    1.61
  11   7   2    0.78    1.31
  12   7   2   -0.56    1.35
 -11   8   2   65.49    3.29
 -10   8   2   17.87    1.93
  -9   8   2   13.89    1.64
  -8   8   2   83.79    3.20
  -7   8   2   87.98    3.08
  -6   8   2   42.86    2.09
  -5   8   2   32.83    1.38
  -4   8   2   12.17    0.86
  -3   8   2   67.84    1.66
  -2   8   2  194.70    2.60
  -1   8   2  292.63    2.98
   0   8   2  312.54    2.82
   1   8   2   19.10    1.30
   2   8   2   97.51    1.39
   3   8   2  500.43   14.13
   4   8   2  219.41    2.98
   5   8   2  320.85    5.34
   6   8   2   10.43    0.85
   7   8   2   18.20    1.11
   8   8   2   22.53    1.26
   9   8   2   10.09    0.95
  10   8   2    1.23    1.13
 -10   9   2   23.13    2.15
  -9   9   2    1.55    1.00
  -8   9   2   52.73    2.61
  -7   9   2   14.15    1.48
  -6   9   2    3.10    0.86
  -5   9   2    1.87    0.56
  -4   9   2   21.62    1.16
  -3   9   2   19.37    1.06
  -2   9   2   59.48    1.55
  -1   9   2  115.95    2.02
   0   9   2   92.05    1.56
   1   9   2    5.33    0.84
   2   9   2  123.81    3.10
   3   9   2  184.72    3.96
   4   9   2  114.54    3.20
   5   9   2    5.39    0.99
   6   9   2    8.00    1.08
   7   9   2   10.20    1.03
   8   9   2   10.79    0.99
   9   9   2   17.32    1.52
  10   9   2    9.77    1.23
 -10  10   2    7.14    1.50
  -9  10   2    0.46    0.93
  -8  10   2   -0.07    0.80
  -7  10   2    8.76    1.30
  -6  10   2   13.59    1.43
  -5  10   2    4.71    0.74
  -4  10   2   14.71    1.04
  -3  10   2   -0.09    0.39
  -2  10   2    2.79    0.53
  -1  10   2    2.60    0.77
   0  10   2   10.77    1.20
   1  10   2    3.16    0.73
   2  10   2   34.59    1.87
   3  10   2   11.67    1.26
   4  10   2    6.80    1.10
   5  10   2    0.39    0.71
   6  10   2  128.11    3.73
   7  10   2  153.08    4.07
   8  10   2   48.18    2.38
   9  10   2    4.08    1.05
  10  10   2    0.21    1.08
  -9  11   2   -0.40    0.89
  -8  11   2    9.49    1.43
  -7  11   2   -0.20    0.76
  -6  11   2    0.84    0.82
  -5  11   2   16.90    2.62
  -4  11   2   36.31    2.12
  -3  11   2   24.84    1.76
  -2  11   2    2.60    0.87
  -1  11   2   11.69    1.25
   0  11   2    5.42    0.96
   1  11   2    2.87    0.77
   2  11   2    0.80    0.62
   3  11   2    2.12    0.78
   4  11   2   17.98    1.65
   5  11   2   93.51    3.35
   6  11   2  203.80    6.09
   7  11   2  248.15    5.34
   8  11   2  143.15    4.15
   9  11   2   34.97    2.21
  10  11   2    4.60    1.49
  -9  12   2   29.23    3.49
  -8  12   2   12.39    2.53
  -7  12   2    2.27    1.67
  -6  12   2    8.95    2.24
  -5  12   2   33.25    3.61
  -4  12   2   95.30    3.32
  -3  12   2   63.58    2.74
  -2  12   2   83.15    3.09
  -1  12   2    9.33    1.27
   0  12   2    4.50    0.95
   1  12   2    7.16    1.07
   2  12   2   27.63    1.91
   3  12   2    5.14    1.09
   4  12   2    3.84    1.07
   5  12   2  108.81    4.98
   6  12   2  369.92    6.87
   7  12   2  365.48    6.88
   8  12   2  163.55    4.58
   9  12   2   33.00    2.28
  10  12   2    2.23    1.44
  -8  13   2   53.56    4.53
  -7  13   2    0.82    1.59
  -6  13   2    4.15    1.78
  -5  13   2   79.47    5.44
  -4  13   2   90.01    3.32
  -3  13   2   95.39    3.47
  -2  13   2   19.63    1.73
  -1  13   2   64.28    2.86
   0  13   2   39.89    2.26
   1  13   2   90.11    3.18
   2  13   2  152.09    4.17
   3  13   2   48.99    2.61
   4  13   2   11.61    1.57
   5  13   2   81.76    3.51
   6  13   2  252.07    5.91
   7  13   2  277.46    9.64
   8  13   2  129.09    4.55
   9  13   2    4.41    1.64
  -7  14   2    7.76    2.47
  -6  14   2   19.12    3.11
  -5  14   2   20.97    3.20
  -4  14   2   76.95    5.42
  -3  14   2   21.53    1.87
  -2  14   2   38.21    3.04
  -1  14   2   18.77    1.80
   0  14   2   82.41    3.23
   1  14   2  173.74    4.66
   2  14   2  260.02    6.89
   3  14   2   60.38    2.98
   4  14   2    1.90    0.97
   5  14   2  114.22    4.04
   6  14   2  144.73    4.68
   7  14   2  110.34    4.11
   8  14   2   44.94    2.77
   9  14   2    8.25    2.06
  -6  15   2    2.79    1.85
  -5  15   2   19.98    3.41
  -4  15   2    3.39    1.90
  -3  15   2    0.88    0.91
  -2  15   2   -0.76    0.76
  -1  15   2   32.16    2.25
   0  15   2   55.31    2.76
   1  15   2  140.88    4.36
   2  15   2  134.73    4.16
   3  15   2   43.92    2.55
   4  15   2    4.25    1.26
   5  15   2   23.37    2.17
   6  15   2   83.16    3.64
   7  15   2   41.46    2.68
   8  15   2    5.48    1.37
  -5  16   2    1.04    1.71
  -4  16   2   -0.52    1.45
  -3  16   2   11.36    1.62
  -2  16   2   11.50    1.57
  -1  16   2    2.67    1.07
   0  16   2   39.68    2.44
   1  16   2   59.09    3.00
   2  16   2   84.20    3.47
   3  16   2   19.47    2.02
   4  16   2   -0.32    0.80
   5  16   2   27.61    2.36
   6  16   2    5.13    1.36
   7  16   2    2.53    1.27
  -4  17   2    2.16    1.92
  -3  17   2   15.10    3.05
  -2  17   2   17.99    1.89
  -1  17   2    1.27    1.02
   0  17   2    7.40    1.38
   1  17   2   44.35    2.69
   2  17   2   20.33    2.02
   3  17   2    6.44    1.28
   4  17   2    0.37    0.96
   5  17   2    2.57    1.15
   6  17   2    4.94    1.35
  -3  18   2   11.07    2.86
  -2  18   2    9.24    1.53
  -1  18   2    2.83    1.14
   0  18   2    1.57    1.03
   1  18   2    0.65    0.93
   2  18   2    2.45    1.09
   3  18   2    3.06    1.20
   4  18   2   10.80    1.64
  -3 -18   3    3.66    1.55
  -2 -18   3   -0.29    0.84
  -1 -18   3    1.22    0.94
   0 -18   3    0.73    0.92
   1 -18   3   -0.06    1.58
   2 -18   3    0.28    1.65
  -5 -17   3   39.52    3.74
  -4 -17   3   18.40    2.77
  -3 -17   3   -0.28    0.83
  -2 -17   3    1.38    0.98
  -1 -17   3   22.33    1.92
   0 -17   3    3.88    1.04
   1 -17   3   -0.02    0.81
   2 -17   3   21.89    3.38
   3 -17   3   43.67    4.28
  -6 -16   3   61.12    4.27
  -5 -16   3   42.93    3.69
  -4 -16   3   11.23    2.26
  -3 -16   3    8.60    1.44
  -2 -16   3   15.63    1.67
  -1 -16   3    7.11    1.26
   0 -16   3   19.11    1.80
   1 -16   3   -0.31    0.75
   2 -16   3   21.98    3.21
   3 -16   3  128.56    7.04
   4 -16   3  192.85    8.51
   5 -16   3  173.35    8.36
  -7 -15   3   22.88    2.81
  -6 -15   3   18.72    2.58
  -5 -15   3   16.02    1.68
  -4 -15   3   29.88    2.18
  -3 -15   3    9.04    1.41
  -2 -15   3   16.73    1.68
  -1 -15   3   66.93    2.96
   0 -15   3   15.95    1.62
   1 -15   3    1.23    0.79
   2 -15   3   16.17    1.63
   3 -15   3   67.12    5.03
   4 -15   3  161.65    7.74
   5 -15   3  108.64    6.46
   6 -15   3   82.07    5.78
  -8 -14   3    1.71    1.45
  -7 -14   3   14.54    2.26
  -6 -14   3   17.82    2.39
  -5 -14   3    7.89    1.71
  -4 -14   3   24.71    1.99
  -3 -14   3   22.75    1.95
  -2 -14   3   20.01    1.76
  -1 -14   3   34.15    2.10
   0 -14   3   94.53    3.31
   1 -14   3   16.98    1.58
   2 -14   3    0.90    0.70
   3 -14   3   24.52    3.37
   4 -14   3   39.92    4.01
   5 -14   3   66.62    4.97
   6 -14   3   22.06    3.30
   7 -14   3    1.47    1.62
  -9 -13   3    1.08    1.14
  -8 -13   3    0.28    1.17
  -7 -13   3    6.10    1.64
  -6 -13   3    2.28    1.22
  -5 -13   3    2.35    1.27
  -4 -13   3   15.81    1.61
  -3 -13   3   14.77    1.50
  -2 -13   3   51.10    2.00
  -1 -13   3   33.72    2.01
   0 -13   3    2.04    0.82
   1 -13   3   34.24    1.99
   2 -13   3    5.40    1.00
   3 -13   3    0.25    1.32
   4 -13   3    5.52    1.93
   5 -13   3    3.00    1.77
   6 -13   3    1.17    1.58
   7 -13   3    4.92    2.08
   8 -13   3   22.93    2.13
  -9 -12   3    0.28    1.12
  -8 -12   3    0.46    1.15
  -7 -12   3    5.28    1.57
  -6 -12   3    9.67    1.89
  -5 -12   3    1.11    0.80
  -4 -12   3   13.99    1.53
  -3 -12   3    0.07    0.65
  -2 -12   3   -0.38    0.57
  -1 -12   3   28.87    1.83
   0 -12   3   40.38    2.05
   1 -12   3   -0.05    0.61
   2 -12   3    0.87    0.50
   3 -12   3    0.99    0.54
   4 -12   3    0.07    0.72
   5 -12   3    0.62    0.77
   6 -12   3   27.28    2.02
   7 -12   3   61.18    2.96
   8 -12   3   63.11    3.08
   9 -12   3   17.64    1.96
 -10 -11   3    4.83    1.44
  -9 -11   3   14.03    2.09
  -8 -11   3   11.18    2.01
  -7 -11   3    0.41    0.94
  -6 -11   3    0.96    1.15
  -5 -11   3   43.68    2.28
  -4 -11   3   67.73    2.63
  -3 -11   3   51.60    2.30
  -2 -11   3   32.75    1.39
  -1 -11   3    4.73    0.62
   0 -11   3    5.44    0.66
   1 -11   3    0.33    0.40
   2 -11   3   18.10    1.10
   3 -11   3   27.21    1.36
   4 -11   3    4.13    0.88
   5 -11   3    5.57    1.09
   6 -11   3   43.21    2.37
   7 -11   3  232.93    5.52
   8 -11   3  139.37    4.41
   9 -11   3   37.84    2.55
 -10 -10   3    8.52    1.88
  -9 -10   3   70.27    4.13
  -8 -10   3   41.01    3.24
  -7 -10   3   36.98    2.10
  -6 -10   3    0.40    0.75
  -5 -10   3   53.96    2.16
  -4 -10   3   78.58    2.29
  -3 -10   3  178.44    3.34
  -2 -10   3   29.24    1.33
  -1 -10   3    7.12    0.69
   0 -10   3    2.98    0.52
   1 -10   3   85.08    1.95
   2 -10   3  115.51    2.32
   3 -10   3  145.65    3.59
   4 -10   3   17.02    1.46
   5 -10   3   35.97    2.06
   6 -10   3  208.40    4.83
   7 -10   3  362.65    6.74
   8 -10   3  293.36    6.18
   9 -10   3   40.13    2.58
  10 -10   3    2.91    1.17
 -11  -9   3    2.74    1.49
 -10  -9   3  118.49    3.82
  -9  -9   3  125.67    3.84
  -8  -9   3  183.75    4.52
  -7  -9   3   83.36    2.99
  -6  -9   3    7.90    0.87
  -5  -9   3   42.08    1.92
  -4  -9   3   38.37    1.61
  -3  -9   3   80.93    2.15
  -2  -9   3    4.52    0.64
  -1  -9   3    1.38    0.42
   0  -9   3    2.11    0.44
   1  -9   3  139.12    2.35
   2  -9   3  590.82    6.15
   3  -9   3  478.05    4.56
   4  -9   3   26.43    1.24
   5  -9   3   47.88    2.25
   6  -9   3  203.54    4.69
   7  -9   3  442.83    7.23
   8  -9   3  220.09    5.30
   9  -9   3   49.53    2.75
  10  -9   3    1.05    1.05
 -11  -8   3   17.20    1.83
 -10  -8   3   72.52    3.11
  -9  -8   3  234.74    5.20
  -8  -8   3  220.11    5.72
  -7  -8   3  144.11    5.76
  -6  -8   3    0.76    0.50
  -5  -8   3   16.41    1.09
  -4  -8   3  102.54    2.33
  -3  -8   3    5.13    0.68
  -2  -8   3   16.02    0.95
  -1  -8   3    0.55    0.37
   0  -8   3  166.60    2.82
   1  -8   3  316.62    3.59
   2  -8   3  630.99    6.50
   3  -8   3  640.83    5.52
   4  -8   3   72.04    1.76
   5  -8   3   37.49    1.97
   6  -8   3   90.10    3.08
   7  -8   3  221.94    5.09
   8  -8   3  134.79    4.14
   9  -8   3    8.73    1.45
  10  -8   3   -0.02    0.90
  11  -8   3    5.28    1.33
 -11  -7   3   11.78    2.53
 -10  -7   3  106.07    3.67
  -9  -7   3  175.79    4.50
  -8  -7   3  141.11    3.81
  -7  -7   3   80.54    2.82
  -6  -7   3    8.29    0.79
  -5  -7   3   10.10    0.83
  -4  -7   3   22.68    1.08
  -3  -7   3   12.31    0.86
  -2  -7   3    4.15    0.55
  -1  -7   3   62.31    1.52
   0  -7   3  210.78    2.92
   1  -7   3  391.28    6.60
   2  -7   3  502.85    6.35
   3  -7   3  587.37    4.97
   4  -7   3  118.58    2.26
   5  -7   3    0.31    0.58
   6  -7   3   73.22    2.76
   7  -7   3   86.56    3.30
   8  -7   3   26.63    1.99
   9  -7   3   -0.65    0.74
  10  -7   3    4.67    1.23
  11  -7   3   11.61    1.77
 -11  -6   3    8.62    2.31
 -10  -6   3   58.70    2.74
  -9  -6   3  120.83    3.67
  -8  -6   3   61.54    2.59
  -7  -6   3   48.12    2.11
  -6  -6   3    0.74    0.43
  -5  -6   3    1.88    0.43
  -4  -6   3    7.35    0.63
  -3  -6   3   12.96    0.90
  -2  -6   3   21.36    0.97
  -1  -6   3    0.96    0.33
   0  -6   3  134.99    2.62
   1  -6   3   60.03    1.31
   2  -6   3  220.65    2.49
   3  -6   3   86.68    2.19
   4  -6   3   28.09    0.95
   5  -6   3   33.98    1.75
   6  -6   3    4.57    0.89
   7  -6   3   33.96    2.11
   8  -6   3    6.05    1.19
   9  -6   3   27.50    2.07
  10  -6   3   13.75    1.76
  11  -6   3   22.64    2.15
 -12  -5   3    1.09    1.55
 -11  -5   3    8.29    2.05
 -10  -5   3   69.02    2.89
  -9  -5   3   37.37    2.09
  -8  -5   3   46.20    2.23
  -7  -5   3    0.56    0.42
  -6  -5   3    0.40    0.40
  -5  -5   3   10.03    0.73
  -4  -5   3   20.88    0.89
  -3  -5   3    2.57    0.39
  -2  -5   3   93.07    2.57
  -1  -5   3   32.32    0.98
   0  -5   3   40.68    1.03
   1  -5   3  108.99    1.77
   2  -5   3   26.02    0.78
   3  -5   3    0.49    0.26
   4  -5   3   38.79    0.96
   5  -5   3   59.90    2.17
   6  -5   3   16.36    1.39
   7  -5   3    3.27    0.94
   8  -5   3   23.27    1.87
   9  -5   3   83.99    3.36
  10  -5   3   68.21    3.15
  11  -5   3   44.55    2.71
  12  -5   3   22.61    2.29
 -12  -4   3   -1.27    1.31
 -11  -4   3    1.79    1.49
 -10  -4   3   47.13    2.38
  -9  -4   3   16.34    1.54
  -8  -4   3   23.27    1.66
  -7  -4   3   55.15    1.63
  -6  -4   3  183.95    3.13
  -5  -4   3  110.88    2.97
  -4  -4   3   17.06    0.81
  -3  -4   3   25.75    0.89
  -2  -4   3   26.48    0.96
  -1  -4   3    5.58    0.45
   0  -4   3   51.70    1.06
   1  -4   3   54.45    1.08
   2  -4   3    8.61    0.47
   3  -4   3   65.18    1.10
   4  -4   3  415.02    5.10
   5  -4   3   52.71    2.00
   6  -4   3   23.48    1.55
   7  -4   3    8.75    1.22
   8  -4   3   41.46    2.35
   9  -4   3  148.48    4.29
  10  -4   3  166.49    4.90
  11  -4   3   95.98    3.87
  12  -4   3   31.14    2.48
 -12  -3   3    2.52    1.74
 -11  -3   3   30.83    3.37
 -10  -3   3   25.02    2.91
  -9  -3   3    7.04    1.09
  -8  -3   3   67.08    2.59
  -7  -3   3  252.98    3.33
  -6  -3   3  674.43    6.42
  -5  -3   3  180.79    2.45
  -4  -3   3   40.57    1.16
  -3  -3   3    6.11    0.47
  -2  -3   3   28.77    0.82
  -1  -3   3    0.99    0.24
   0  -3   3   19.38    0.63
   1  -3   3    0.65    0.20
   2  -3   3  111.59    1.26
   3  -3   3  369.19    6.16
   4  -3   3  876.31    7.50
   5  -3   3  496.95    6.44
   6  -3   3  102.85    2.91
   7  -3   3    3.29    0.88
   8  -3   3   17.83    1.61
   9  -3   3  222.84    5.21
  10  -3   3  159.94    4.63
  11  -3   3   74.39    3.37
  12  -3   3   24.17    2.32
 -12  -2   3   33.83    3.81
 -11  -2   3   43.40    4.13
 -10  -2   3   92.48    5.48
  -9  -2   3    1.85    0.84
  -8  -2   3  122.54    3.36
  -7  -2   3  317.49    5.37
  -6  -2   3  677.16    6.35
  -5  -2   3  516.80   10.73
  -4  -2   3   85.90    1.50
  -3  -2   3    1.76    0.26
  -2  -2   3   33.10    1.00
  -1  -2   3   36.08    1.07
   0  -2   3    1.91    0.27
   1  -2   3   93.85    1.08
   2  -2   3  148.25    2.67
   3  -2   3  354.58    3.93
   4  -2   3 1165.69    8.72
   5  -2   3 1504.77   11.00
   6  -2   3  388.13    5.57
   7  -2   3   83.51    2.73
   8  -2   3   78.85    2.95
   9  -2   3  223.09    5.12
  10  -2   3  114.06    3.89
  11  -2   3   56.98    2.99
  12  -2   3    3.45    1.26
 -12  -1   3   95.17    6.17
 -11  -1   3  122.59    6.36
 -10  -1   3   67.87    4.67
  -9  -1   3   13.60    1.46
  -8  -1   3  123.45    2.59
  -7  -1   3  444.28    4.64
  -6  -1   3  581.17    6.11
  -5  -1   3  660.76    6.65
  -4  -1   3   17.15    0.79
  -3  -1   3    2.13    0.28
  -2  -1   3  117.08    2.05
  -1  -1   3    9.58    0.63
   0  -1   3  299.65    3.71
   1  -1   3   20.25    0.68
   2  -1   3   21.41    0.84
   3  -1   3  182.74    2.66
   4  -1   3 1889.89   19.97
   5  -1   3 1315.60   12.29
   6  -1   3  525.33   10.50
   7  -1   3   53.10    2.24
   8  -1   3    9.93    1.27
   9  -1   3  118.15    3.73
  10  -1   3   33.75    2.25
  11  -1   3   10.93    1.56
  12  -1   3   -0.71    0.89
 -12   0   3  131.75    6.99
 -10   0   3  141.41    6.46
  -9   0   3    0.93    1.18
  -8   0   3   71.73    2.03
  -7   0   3  186.62    3.18
  -6   0   3  465.52    4.39
  -5   0   3  360.46    3.52
  -4   0   3   56.33    1.57
  -3   0   3   22.38    0.72
  -2   0   3    4.61    0.36
  -1   0   3   10.29    0.62
   0   0   3  274.00    6.08
   1   0   3    4.31    0.30
   2   0   3  162.77    1.79
   3   0   3  178.69    2.30
   4   0   3  504.27    5.03
   5   0   3  859.01    6.57
   6   0   3  142.38    1.98
   7   0   3   83.84    2.70
   8   0   3   33.98    1.97
   9   0   3   54.59    2.58
  10   0   3   29.20    2.14
  11   0   3    0.00    0.83
  12   0   3    2.29    1.12
 -12   1   3   91.23    5.83
 -11   1   3  104.37    5.96
 -10   1   3   64.55    4.60
  -9   1   3    8.46    1.89
  -8   1   3   76.34    2.13
  -7   1   3   45.70    1.54
  -6   1   3  151.88    2.73
  -5   1   3   40.45    1.20
  -4   1   3   30.17    0.93
  -3   1   3  109.97    1.52
  -2   1   3   12.94    0.56
  -1   1   3  742.63    6.42
   0   1   3  169.39    1.97
   1   1   3  194.32    5.06
   2   1   3   23.86    0.62
   3   1   3   26.71    0.72
   4   1   3  354.54    5.07
   5   1   3  184.48    2.24
   6   1   3   36.30    1.12
   7   1   3    9.80    0.78
   8   1   3   15.13    1.41
   9   1   3  105.45    3.45
  10   1   3   -0.38    0.73
  11   1   3    0.88    0.97
  12   1   3   18.70    1.94
 -12   2   3   93.77    5.83
 -11   2   3   58.08    4.63
 -10   2   3    9.43    2.23
  -9   2   3    0.81    0.84
  -8   2   3    0.98    0.56
  -7   2   3   12.74    0.91
  -6   2   3    0.30    0.37
  -5   2   3    0.41    0.32
  -4   2   3   28.35    0.94
  -3   2   3    1.32    0.30
  -2   2   3    8.96    0.50
  -1   2   3  146.76    1.65
   0   2   3  249.91    2.54
   1   2   3   76.39    0.99
   2   2   3    0.72    0.23
   3   2   3   51.15    1.05
   4   2   3  166.34    2.85
   5   2   3  146.56    2.25
   6   2   3    0.87    0.31
   7   2   3    5.25    0.62
   8   2   3   71.89    2.64
   9   2   3   29.77    1.98
  10   2   3    5.70    1.18
  11   2   3   22.63    1.97
  12   2   3   24.07    2.17
 -12   3   3   29.49    3.69
 -11   3   3   34.98    3.79
 -10   3   3   19.64    2.78
  -9   3   3    0.23    0.72
  -8   3   3   31.43    1.84
  -7   3   3    8.29    0.80
  -6   3   3    1.68    0.47
  -5   3   3   78.23    1.72
  -4   3   3  251.16    3.15
  -3   3   3  166.82    3.30
  -2   3   3    5.87    0.44
  -1   3   3   40.93    0.95
   0   3   3  338.99    2.97
   1   3   3   12.00    0.68
   2   3   3    9.16    0.49
   3   3   3   74.91    1.66
   4   3   3   44.96    1.14
   5   3   3  107.00    1.83
   6   3   3  228.87    2.90
   7   3   3  303.02    4.90
   8   3   3   97.64    2.35
   9   3   3   99.39    3.32
  10   3   3    1.93    0.96
  11   3   3    6.35    1.34
  12   3   3   45.89    2.70
 -11   4   3    3.99    1.78
 -10   4   3    0.50    1.14
  -9   4   3   58.22    2.68
  -8   4   3   30.40    1.87
  -7   4   3   39.87    1.52
  -6   4   3   10.86    0.82
  -5   4   3  195.30    3.90
  -4   4   3  327.53    4.09
  -3   4   3  160.25    2.68
  -2   4   3   47.92    1.12
  -1   4   3   98.41    1.39
   0   4   3  139.85    2.36
   1   4   3   48.72    1.44
   2   4   3  244.75    2.72
   3   4   3    6.55    0.48
   4   4   3   43.31    1.15
   5   4   3   25.70    0.84
   6   4   3  867.40    9.89
   7   4   3  551.98    7.99
   8   4   3  401.67    4.52
   9   4   3  153.64    4.04
  10   4   3    1.07    0.93
  11   4   3    1.78    1.06
  12   4   3   22.48    2.06
 -11   5   3   -1.02    1.20
 -10   5   3   56.93    4.16
  -9   5   3  181.88    4.53
  -8   5   3  193.65    4.42
  -7   5   3   20.33    1.19
  -6   5   3    0.90    0.45
  -5   5   3  242.87    3.21
  -4   5   3  553.29    6.92
  -3   5   3  239.51    4.27
  -2   5   3   40.29    1.26
  -1   5   3    1.90    0.30
   0   5   3   61.36    2.29
   1   5   3   87.32    2.37
   2   5   3  197.64    2.06
   3   5   3  188.56    2.16
   4   5   3    1.52    0.38
   5   5   3  154.40    2.39
   6   5   3  584.46    5.10
   7   5   3  766.20    8.91
   8   5   3  408.53    4.63
   9   5   3  100.54    3.25
  10   5   3    4.98    1.18
  11   5   3    7.50    1.35
  12   5   3   24.60    3.27
 -11   6   3    8.76    2.28
 -10   6   3   60.47    2.94
  -9   6   3  198.45    4.83
  -8   6   3  340.11    6.01
  -7   6   3  144.18    3.71
  -6   6   3    6.26    0.74
  -5   6   3   72.83    1.87
  -4   6   3  490.41    4.92
  -3   6   3  106.00    2.00
  -2   6   3  107.88    2.23
  -1   6   3   61.19    1.19
   0   6   3   49.87    1.75
   1   6   3  384.55    4.65
   2   6   3  844.85   11.04
   3   6   3  198.21    2.25
   4   6   3  161.83    2.31
   5   6   3   81.57    1.82
   6   6   3  643.25   10.66
   7   6   3  313.42    3.59
   8   6   3  373.21    5.34
   9   6   3   52.53    1.89
  10   6   3    0.18    0.78
  11   6   3   17.57    1.72
  12   6   3    3.46    1.85
 -11   7   3   18.44    2.77
 -10   7   3   96.98    3.74
  -9   7   3  275.84    5.79
  -8   7   3  234.96    5.15
  -7   7   3   66.66    2.66
  -6   7   3   42.79    1.60
  -5   7   3  166.35    2.90
  -4   7   3  117.29    2.30
  -3   7   3   87.54    2.04
  -2   7   3   53.89    1.37
  -1   7   3    8.82    0.56
   0   7   3   33.65    0.74
   1   7   3  367.41    4.81
   2   7   3  724.12   11.46
   3   7   3  325.07    4.02
   4   7   3   10.87    0.75
   5   7   3   12.36    0.84
   6   7   3  297.75    4.96
   7   7   3  404.10    6.51
   8   7   3   97.37    2.40
   9   7   3   17.53    1.19
  10   7   3   10.01    1.33
  11   7   3    3.87    1.07
 -10   8   3   92.31    3.66
  -9   8   3  210.14    5.13
  -8   8   3  231.01    5.15
  -7   8   3   58.65    2.52
  -6   8   3   13.78    1.05
  -5   8   3    0.71    0.50
  -4   8   3   65.26    1.82
  -3   8   3    1.24    0.44
  -2   8   3    6.24    0.60
  -1   8   3   47.24    1.19
   0   8   3   46.40    1.88
   1   8   3   93.14    3.22
   2   8   3  266.59    4.45
   3   8   3   39.14    1.32
   4   8   3   59.42    1.49
   5   8   3   59.36    1.77
   6   8   3   82.09    2.06
   7   8   3   18.97    1.17
   8   8   3   26.36    1.39
   9   8   3    1.44    0.81
  10   8   3   18.48    2.31
  11   8   3    6.04    1.66
 -10   9   3   45.93    2.76
  -9   9   3   78.77    3.29
  -8   9   3   85.97    3.28
  -7   9   3   15.65    1.52
  -6   9   3   10.30    1.23
  -5   9   3    1.00    0.52
  -4   9   3    3.22    0.61
  -3   9   3    8.31    0.77
  -2   9   3    0.79    0.37
  -1   9   3   12.87    0.74
   0   9   3    0.87    0.57
   1   9   3  146.31    3.40
   2   9   3    1.63    0.62
   3   9   3    5.14    0.87
   4   9   3    4.04    0.88
   5   9   3    0.25    0.62
   6   9   3   14.36    1.40
   7   9   3    6.26    1.10
   8   9   3   -0.11    0.61
   9   9   3   14.91    1.49
  10   9   3   40.23    3.42
 -10  10   3   23.88    2.20
  -9  10   3   37.39    2.40
  -8  10   3    0.68    0.88
  -7  10   3    3.48    1.01
  -6  10   3    3.72    0.94
  -5  10   3    1.44    0.59
  -4  10   3    8.61    0.90
  -3  10   3   23.61    1.19
  -2  10   3    1.42    0.74
  -1  10   3    6.91    1.00
   0  10   3    0.30    0.56
   1  10   3    8.95    1.11
   2  10   3    0.37    0.56
   3  10   3    8.97    1.16
   4  10   3    4.15    0.95
   5  10   3    1.48    0.76
   6  10   3    4.15    1.01
   7  10   3    1.55    0.91
   8  10   3   14.38    1.55
   9  10   3   60.47    2.73
  10  10   3  134.49    5.79
  -9  11   3   -0.34    0.98
  -8  11   3    2.28    1.08
  -7  11   3   59.80    4.38
  -6  11   3   63.45    4.37
  -5  11   3   52.32    2.45
  -4  11   3   14.05    1.45
  -3  11   3    4.45    1.00
  -2  11   3   11.62    1.37
  -1  11   3   24.86    1.79
   0  11   3   71.43    2.74
   1  11   3    6.79    1.11
   2  11   3   27.48    1.81
   3  11   3   21.76    1.74
   4  11   3   54.18    2.57
   5  11   3   36.92    2.31
   6  11   3   79.94    4.82
   7  11   3   12.05    1.57
   8  11   3   28.67    2.16
   9  11   3   92.94    3.45
  10  11   3  142.64    4.14
  -9  12   3    0.10    1.52
  -8  12   3   26.55    3.13
  -7  12   3  108.01    5.90
  -6  12   3  175.36    7.43
  -5  12   3  123.96    6.40
  -4  12   3   36.31    2.22
  -3  12   3   28.23    2.08
  -2  12   3   28.34    2.01
  -1  12   3   33.88    2.15
   0  12   3   95.62    3.29
   1  12   3    8.75    1.23
   2  12   3   13.09    1.43
   3  12   3  274.06    5.71
   4  12   3   84.38    3.28
   5  12   3  250.17    5.65
   6  12   3   93.70    3.71
   7  12   3   29.13    2.31
   8  12   3   24.21    2.18
   9  12   3   87.11    3.53
  10  12   3   97.39    4.87
  -8  13   3   35.64    3.83
  -7  13   3  157.95    7.43
  -6  13   3  169.08    7.61
  -5  13   3  182.51    7.77
  -4  13   3   88.10    3.42
  -3  13   3   -0.21    0.73
  -2  13   3   44.89    2.49
  -1  13   3   43.28    2.43
   0  13   3   17.02    1.68
   1  13   3    6.94    1.19
   2  13   3   14.65    1.49
   3  13   3   77.32    3.16
   4  13   3  239.55    8.98
   5  13   3  270.99    6.10
   6  13   3  171.86    4.94
   7  13   3    5.48    1.41
   8  13   3    7.63    1.47
   9  13   3   73.20    3.36
  -7  14   3  139.81    7.16
  -6  14   3  173.95    7.85
  -5  14   3  203.05    8.59
  -4  14   3   49.51    2.80
  -3  14   3    6.49    1.32
  -2  14   3   -0.70    0.77
  -1  14   3    0.70    0.88
   0  14   3    0.14    0.73
   1  14   3   15.12    1.70
   2  14   3    0.45    0.82
   3  14   3   66.90    3.19
   4  14   3  126.44    4.25
   5  14   3  187.58    5.27
   6  14   3  155.62    4.91
   7  14   3    9.87    1.64
   8  14   3   22.77    2.11
   9  14   3   24.83    2.19
  -6  15   3   90.22    5.93
  -5  15   3   60.67    5.08
  -4  15   3   78.00    5.65
  -3  15   3    0.37    0.92
  -2  15   3   -0.49    0.77
  -1  15   3    6.75    1.31
   0  15   3    1.80    0.94
   1  15   3   27.95    2.19
   2  15   3    1.85    1.00
   3  15   3   23.51    2.00
   4  15   3  114.80    4.19
   5  15   3   93.61    3.91
   6  15   3   61.58    3.25
   7  15   3    8.03    1.45
   8  15   3    0.82    1.07
  -5  16   3    5.43    2.19
  -4  16   3    0.67    1.60
  -3  16   3    1.17    1.09
  -2  16   3   -0.30    0.93
  -1  16   3   -0.02    0.87
   0  16   3    3.57    1.15
   1  16   3   13.41    1.66
   2  16   3    1.26    1.00
   3  16   3   17.45    1.93
   4  16   3   18.38    2.00
   5  16   3   44.44    2.87
   6  16   3    8.65    1.61
   7  16   3   -0.27    1.08
  -4  17   3    5.35    2.37
  -3  17   3   19.54    2.12
  -2  17   3    1.88    1.02
  -1  17   3   -0.34    0.88
   0  17   3    1.69    0.97
   1  17   3    1.04    0.91
   2  17   3    1.78    1.02
   3  17   3    0.97    1.03
   4  17   3    1.44    1.02
   5  17   3    0.58    1.01
   6  17   3    0.56    1.07
  -2  18   3   13.48    1.77
  -1  18   3    0.24    0.94
   0  18   3    0.18    0.92
   1  18   3    2.91    1.19
   2  18   3    3.23    1.17
   3  18   3    2.58    1.22
   4  18   3    4.50    1.37
  -2 -18   4   50.39    2.74
  -1 -18   4   13.32    1.56
   0 -18   4    5.02    1.15
   1 -18   4    7.16    2.10
  -4 -17   4   29.57    3.19
  -3 -17   4   39.86    3.49
  -2 -17   4   26.94    2.12
  -1 -17   4   12.85    1.57
   0 -17   4   13.86    1.61
   1 -17   4   18.63    1.76
   2 -17   4   37.07    3.85
   3 -17   4   30.16    3.91
   4 -17   4    6.01    2.40
  -6 -16   4   10.79    2.29
  -5 -16   4   -0.02    0.90
  -4 -16   4   28.92    2.94
  -3 -16   4    9.96    2.07
  -2 -16   4   12.01    1.56
  -1 -16   4    0.29    0.81
   0 -16   4   29.22    2.04
   1 -16   4   47.97    2.52
   2 -16   4   42.71    4.02
   3 -16   4   90.05    5.74
   4 -16   4   23.03    3.37
   5 -16   4    0.80    1.79
  -7 -15   4   64.28    4.18
  -6 -15   4   14.07    2.22
  -5 -15   4   14.38    2.27
  -4 -15   4    0.78    1.19
  -3 -15   4   18.48    1.77
  -2 -15   4    0.39    0.79
  -1 -15   4    0.18    0.78
   0 -15   4    9.47    1.35
   1 -15   4   65.93    2.77
   2 -15   4  118.74    6.36
   3 -15   4   98.24    5.88
   4 -15   4   42.91    4.19
   5 -15   4    2.75    1.97
   6 -15   4    6.47    2.42
  -8 -14   4   53.74    3.90
  -7 -14   4   24.77    2.89
  -6 -14   4    0.60    1.19
  -5 -14   4   -0.32    0.96
  -4 -14   4   15.35    2.19
  -3 -14   4    0.84    0.75
  -2 -14   4    0.33    0.54
  -1 -14   4    0.19    0.70
   0 -14   4   19.21    1.66
   1 -14   4   71.86    2.77
   2 -14   4   62.38    2.59
   3 -14   4   77.00    5.22
   4 -14   4   47.01    4.33
   5 -14   4    1.78    1.63
   6 -14   4    1.09    1.48
   7 -14   4    8.19    2.26
  -8 -13   4   29.99    3.04
  -7 -13   4    7.62    1.83
  -6 -13   4    0.89    1.18
  -5 -13   4   10.54    1.97
  -4 -13   4    7.02    1.67
  -3 -13   4    1.19    0.78
  -2 -13   4   11.74    1.31
  -1 -13   4   41.82    2.16
   0 -13   4    1.91    0.73
   1 -13   4   12.33    1.36
   2 -13   4    8.68    1.20
   3 -13   4   19.57    2.83
   4 -13   4    7.27    2.05
   5 -13   4    0.39    0.79
   6 -13   4    5.02    1.20
   7 -13   4    6.37    1.30
   8 -13   4    0.77    1.07
  -9 -12   4   17.36    2.47
  -8 -12   4    0.89    1.10
  -7 -12   4    0.42    1.05
  -6 -12   4    9.00    1.88
  -5 -12   4   16.35    2.18
  -4 -12   4    7.16    1.14
  -3 -12   4    1.43    0.76
  -2 -12   4    2.42    0.81
  -1 -12   4   49.51    2.22
   0 -12   4   33.84    1.85
   1 -12   4   32.96    1.39
   2 -12   4    0.16    0.47
   3 -12   4    6.36    1.03
   4 -12   4    4.32    0.98
   5 -12   4    9.54    1.33
   6 -12   4   33.56    2.24
   7 -12   4   19.82    1.89
   8 -12   4   -0.42    0.94
   9 -12   4   31.50    2.54
 -10 -11   4    2.23    1.44
  -9 -11   4    1.36    1.15
  -8 -11   4    0.26    1.14
  -7 -11   4   28.37    2.76
  -6 -11   4   71.25    4.12
  -5 -11   4  119.04    5.03
  -4 -11   4   63.85    2.23
  -3 -11   4   19.25    1.36
  -2 -11   4   23.20    1.29
  -1 -11   4   19.07    1.12
   0 -11   4   33.84    1.33
   1 -11   4    7.86    0.78
   2 -11   4   26.71    1.28
   3 -11   4    5.01    0.71
   4 -11   4   25.01    1.79
   5 -11   4  115.20    3.57
   6 -11   4  101.93    3.56
   7 -11   4   38.92    2.39
   8 -11   4    0.19    0.90
   9 -11   4   60.63    3.18
 -10 -10   4   23.30    2.83
  -9 -10   4    0.35    1.26
  -8 -10   4   29.12    2.08
  -7 -10   4   89.12    3.25
  -6 -10   4  184.17    4.49
  -5 -10   4  318.03    5.77
  -4 -10   4  133.41    3.01
  -3 -10   4    6.00    0.83
  -2 -10   4   13.47    1.02
  -1 -10   4   35.97    1.38
   0 -10   4    4.31    0.59
   1 -10   4    2.77    0.56
   2 -10   4    9.08    0.79
   3 -10   4   77.08    2.20
   4 -10   4  114.20    3.44
   5 -10   4  315.59    5.81
   6 -10   4  196.67    4.76
   7 -10   4  114.22    3.79
   8 -10   4    0.90    1.01
   9 -10   4   63.59    3.23
  10 -10   4   78.56    3.63
 -10  -9   4   32.95    2.41
  -9  -9   4   21.13    1.96
  -8  -9   4   37.10    2.27
  -7  -9   4  170.74    4.77
  -6  -9   4  213.15    4.69
  -5  -9   4  422.68    8.23
  -4  -9   4  154.93    4.57
  -3  -9   4   67.64    2.04
  -2  -9   4    0.97    0.52
  -1  -9   4    8.31    0.73
   0  -9   4    5.84    0.63
   1  -9   4    9.41    0.72
   2  -9   4   55.34    1.57
   3  -9   4   64.25    1.73
   4  -9   4  439.75    6.36
   5  -9   4  310.48    5.58
   6  -9   4  363.67    6.29
   7  -9   4  114.20    3.81
   8  -9   4    4.19    1.20
   9  -9   4   55.97    3.00
  10  -9   4   56.47    3.15
 -11  -8   4   73.39    3.33
 -10  -8   4  110.96    4.29
  -9  -8   4   16.38    1.73
  -8  -8   4   17.64    1.70
  -7  -8   4   74.05    2.93
  -6  -8   4  307.61    5.51
  -5  -8   4  150.32    2.82
  -4  -8   4  186.88    4.13
  -3  -8   4   79.94    2.91
  -2  -8   4    5.51    0.68
  -1  -8   4    5.00    0.58
   0  -8   4   10.29    0.76
   1  -8   4   35.71    1.20
   2  -8   4   23.39    1.00
   3  -8   4  252.75    4.59
   4  -8   4  220.75    4.08
   5  -8   4  401.55    6.15
   6  -8   4  218.03    4.81
   7  -8   4   93.89    3.42
   8  -8   4   -0.07    0.86
   9  -8   4   21.97    2.07
  10  -8   4   29.46    2.33
  11  -8   4    7.61    1.49
 -11  -7   4   72.70    3.30
 -10  -7   4  115.50    4.00
  -9  -7   4   66.10    2.99
  -8  -7   4   12.51    1.45
  -7  -7   4   75.85    2.80
  -6  -7   4  156.44    4.59
  -5  -7   4  246.55    4.47
  -4  -7   4   75.49    2.88
  -3  -7   4    2.73    0.51
  -2  -7   4   12.81    0.85
  -1  -7   4   48.11    1.40
   0  -7   4    3.52    0.48
   1  -7   4   76.73    1.81
   2  -7   4    2.13    0.38
   3  -7   4    2.51    0.44
   4  -7   4  380.35    5.79
   5  -7   4  136.91    3.50
   6  -7   4   40.28    2.13
   7  -7   4   14.50    1.52
   8  -7   4    4.89    1.15
   9  -7   4   28.14    2.13
  10  -7   4    1.49    0.95
  11  -7   4    1.68    1.10
 -11  -6   4   56.62    4.37
 -10  -6   4   74.77    3.20
  -9  -6   4   38.02    2.27
  -8  -6   4    3.24    0.94
  -7  -6   4   92.07    3.09
  -6  -6   4  114.91    4.03
  -5  -6   4  108.84    2.21
  -4  -6   4    1.16    0.38
  -3  -6   4    0.40    0.33
  -2  -6   4   14.04    0.82
  -1  -6   4    1.01    0.38
   0  -6   4  175.45    2.50
   1  -6   4   47.27    1.24
   2  -6   4   18.23    0.75
   3  -6   4   50.73    1.25
   4  -6   4   54.95    1.29
   5  -6   4   47.82    2.04
   6  -6   4   13.31    1.31
   7  -6   4   25.78    1.83
   8  -6   4   31.98    2.13
   9  -6   4   16.18    1.77
  10  -6   4    9.44    1.51
  11  -6   4    6.15    1.36
 -11  -5   4   42.99    3.96
 -10  -5   4   68.57    3.11
  -9  -5   4   30.15    2.05
  -8  -5   4   22.64    1.78
  -7  -5   4    4.70    0.91
  -6  -5   4   51.79    1.50
  -5  -5   4   10.66    0.73
  -4  -5   4   60.43    1.46
  -3  -5   4  188.79    5.75
  -2  -5   4   65.87    2.23
  -1  -5   4   65.96    1.56
   0  -5   4    0.53    0.26
   1  -5   4    3.08    0.37
   2  -5   4    1.30    0.28
   3  -5   4    3.62    0.39
   4  -5   4    1.44    0.29
   5  -5   4    0.54    0.52
   6  -5   4   15.24    1.38
   7  -5   4   65.91    2.67
   8  -5   4  129.24    4.02
   9  -5   4  113.97    3.93
  10  -5   4    2.50    1.15
  11  -5   4    0.07    0.94
  12  -5   4   27.34    3.22
 -12  -4   4   17.59    2.95
 -11  -4   4    8.75    2.30
 -10  -4   4   26.56    2.04
  -9  -4   4    0.57    0.79
  -8  -4   4   10.25    1.28
  -7  -4   4   94.13    3.16
  -6  -4   4    4.91    0.63
  -5  -4   4   36.63    1.19
  -4  -4   4  136.18    2.11
  -3  -4   4  448.73    5.18
  -2  -4   4  747.40   17.80
  -1  -4   4  128.15    1.81
   0  -4   4    6.34    0.48
   1  -4   4    8.68    0.53
   2  -4   4    3.43    0.34
   3  -4   4    3.53    0.34
   4  -4   4    0.04    0.42
   5  -4   4    0.25    0.49
   6  -4   4  182.30    4.02
   7  -4   4  196.21    4.40
   8  -4   4  222.85    5.07
   9  -4   4  183.50    4.85
  10  -4   4   24.26    2.09
  11  -4   4    4.48    1.25
  12  -4   4   27.91    2.49
 -12  -3   4    0.35    1.12
 -11  -3   4    6.64    2.11
 -10  -3   4    9.99    1.40
  -9  -3   4   27.06    1.90
  -8  -3   4  165.76    4.10
  -7  -3   4   79.10    2.77
  -6  -3   4   37.27    1.31
  -5  -3   4   16.74    1.01
  -4  -3   4  352.64    4.07
  -3  -3   4  494.63    4.98
  -2  -3   4  764.98    5.32
  -1  -3   4  631.95    4.53
   0  -3   4   40.57    0.92
   1  -3   4  129.14    2.06
   2  -3   4   26.74    0.68
   3  -3   4    4.54    0.61
   4  -3   4   11.00    1.00
   5  -3   4   48.59    1.94
   6  -3   4  109.29    3.11
   7  -3   4  503.29   12.68
   8  -3   4  673.81    8.83
   9  -3   4  325.63    6.46
  10  -3   4   70.74    3.27
  11  -3   4    1.44    1.05
  12  -3   4   41.85    2.84
 -12  -2   4    5.78    2.24
 -11  -2   4    3.19    1.90
 -10  -2   4   17.28    2.75
  -9  -2   4  269.57    5.46
  -8  -2   4  423.97   11.34
  -7  -2   4  342.73    5.55
  -6  -2   4   20.67    1.09
  -5  -2   4   52.20    1.36
  -4  -2   4  433.70    3.93
  -3  -2   4  386.38    7.78
  -2  -2   4  303.56    3.75
  -1  -2   4   48.15    1.41
   0  -2   4    2.65    0.30
   1  -2   4    4.09    0.33
   2  -2   4    6.12    0.39
   3  -2   4  275.96    4.40
   4  -2   4   50.50    1.72
   5  -2   4   13.09    1.11
   6  -2   4  177.24    3.78
   7  -2   4  243.28    4.86
   8  -2   4  358.76    6.06
   9  -2   4  333.47    6.42
  10  -2   4   78.67    3.34
  11  -2   4   -0.21    0.85
  12  -2   4    7.24    1.52
 -12  -1   4   14.96    2.97
 -11  -1   4    6.80    2.25
 -10  -1   4   91.70    5.60
  -9  -1   4  300.19   10.30
  -8  -1   4  490.05    7.01
  -7  -1   4  313.32    3.88
  -6  -1   4   73.66    1.77
  -5  -1   4  279.33    3.24
  -4  -1   4  330.39    3.29
  -3  -1   4  191.70    2.03
  -2  -1   4  113.03    2.21
  -1  -1   4  589.26    9.78
   0  -1   4  271.91    2.75
   1  -1   4   20.90    0.62
   2  -1   4  207.54    3.33
   3  -1   4  186.23    2.73
   4  -1   4  152.08    2.82
   5  -1   4   58.13    1.96
   6  -1   4   67.20    2.33
   7  -1   4  210.31    4.38
   8  -1   4  202.85    4.62
   9  -1   4  197.86    4.84
  10  -1   4   22.62    1.89
  11  -1   4    1.65    1.02
  12  -1   4   26.81    2.26
 -12   0   4   11.02    2.68
 -11   0   4    5.07    2.15
 -10   0   4   83.55    5.20
  -9   0   4  336.95    6.46
  -8   0   4  355.14    6.05
  -7   0   4  181.41    2.92
  -6   0   4   14.31    0.92
  -5   0   4    2.24    0.42
  -4   0   4  132.68    1.86
  -3   0   4   30.53    0.74
  -2   0   4   71.68    1.76
  -1   0   4   44.41    1.24
   0   0   4   15.38    0.52
   1   0   4   65.78    1.04
   2   0   4  272.96    2.20
   3   0   4  123.75    1.53
   4   0   4  300.46    4.38
   5   0   4    2.15    0.37
   6   0   4    5.46    0.52
   7   0   4   52.15    2.29
   8   0   4  178.12    4.28
   9   0   4   29.12    2.02
  10   0   4    3.29    1.11
  11   0   4    7.28    1.40
  12   0   4   10.26    1.59
 -12   1   4    9.55    2.64
 -11   1   4   13.26    2.60
 -10   1   4   76.21    4.92
  -9   1   4  141.51    6.16
  -8   1   4  318.76   13.62
  -7   1   4   56.76    1.69
  -6   1   4   55.09    1.52
  -5   1   4   13.97    0.78
  -4   1   4    6.06    0.50
  -3   1   4    1.07    0.28
  -2   1   4   11.87    0.59
  -1   1   4   49.02    1.43
   0   1   4   54.56    1.05
   1   1   4    6.67    0.41
   2   1   4    5.94    1.18
   3   1   4  133.04    2.23
   4   1   4  371.67    4.57
   5   1   4   93.63    1.62
   6   1   4   18.10    0.88
   7   1   4   63.76    2.74
   8   1   4   24.61    1.76
   9   1   4    0.43    0.78
  10   1   4   20.82    1.87
  11   1   4   45.88    2.73
  12   1   4   23.36    2.21
 -12   2   4    9.19    2.52
 -11   2   4   -0.04    1.24
 -10   2   4   15.27    2.57
  -9   2   4   95.55    5.09
  -8   2   4   43.17    1.72
  -7   2   4   40.05    1.48
  -6   2   4    7.28    0.69
  -5   2   4    6.32    0.61
  -4   2   4   49.33    1.26
  -3   2   4    0.02    0.22
  -2   2   4   34.59    1.18
  -1   2   4  591.90    4.20
   0   2   4   21.76    0.73
   1   2   4  124.36    1.75
   2   2   4   36.78    0.85
   3   2   4    1.10    0.27
   4   2   4    7.13    0.68
   5   2   4    0.90    0.33
   6   2   4    8.12    0.65
   7   2   4   21.33    1.06
   8   2   4    0.42    0.65
   9   2   4   50.60    2.52
  10   2   4  169.90    4.65
  11   2   4   90.02    3.57
  12   2   4   72.80    3.44
 -11   3   4    0.00    1.38
 -10   3   4    2.47    1.54
  -9   3   4    3.99    1.58
  -8   3   4   17.31    1.22
  -7   3   4    5.21    0.70
  -6   3   4   45.81    1.49
  -5   3   4   78.80    1.76
  -4   3   4   70.88    1.59
  -3   3   4   34.34    1.05
  -2   3   4   75.06    1.43
  -1   3   4   29.69    0.88
   0   3   4  526.08    4.79
   1   3   4   36.39    0.97
   2   3   4    9.35    0.51
   3   3   4  100.05    1.98
   4   3   4    4.76    0.47
   5   3   4   76.16    1.67
   6   3   4  164.89    2.53
   7   3   4    1.62    0.50
   8   3   4    3.69    0.90
   9   3   4   74.77    3.02
  10   3   4  320.30    6.21
  11   3   4  238.79    5.82
  12   3   4   92.94    3.74
 -11   4   4    2.38    1.63
 -10   4   4    3.38    1.54
  -9   4   4    0.07    1.14
  -8   4   4    7.64    1.09
  -7   4   4   60.62    1.80
  -6   4   4  212.63    3.11
  -5   4   4  399.29    4.16
  -4   4   4  437.69    4.65
  -3   4   4    6.15    0.56
  -2   4   4    7.23    0.54
  -1   4   4  114.85    1.67
   0   4   4  581.51   10.67
   1   4   4  230.54    2.49
   2   4   4   55.56    1.43
   3   4   4   10.83    0.59
   4   4   4    3.72    0.42
   5   4   4  250.15    3.66
   6   4   4  188.34    2.77
   7   4   4  182.50    3.05
   8   4   4    1.13    0.74
   9   4   4  224.16    4.92
  10   4   4  299.45    5.99
  11   4   4  283.14    6.10
  12   4   4   90.50    3.71
 -11   5   4   14.92    2.73
 -10   5   4    8.67    2.03
  -9   5   4   19.56    1.77
  -8   5   4   12.96    1.42
  -7   5   4  108.90    2.45
  -6   5   4  264.96    3.68
  -5   5   4  666.92    6.87
  -4   5   4  537.45    4.87
  -3   5   4  136.19    2.23
  -2   5   4   25.73    0.93
  -1   5   4  232.50    5.63
   0   5   4  196.49    2.83
   1   5   4  228.55    3.45
   2   5   4   74.02    1.15
   3   5   4    4.66    0.42
   4   5   4  382.44    3.84
   5   5   4  534.08    6.67
   6   5   4  698.76   15.05
   7   5   4  101.75    2.29
   8   5   4    0.34    0.54
   9   5   4  145.87    4.08
  10   5   4  242.62    5.33
  11   5   4  145.05    4.53
  12   5   4   49.78    2.78
 -11   6   4   33.54    3.69
 -10   6   4   48.58    3.92
  -9   6   4   10.62    1.48
  -8   6   4    6.35    1.20
  -7   6   4  143.63    2.89
  -6   6   4  458.69    6.72
  -5   6   4  706.22    6.13
  -4   6   4  422.31    4.37
  -3   6   4   61.28    1.57
  -2   6   4   14.74    0.79
  -1   6   4  111.17    1.70
   0   6   4   45.44    1.68
   1   6   4   16.18    1.08
   2   6   4    4.15    0.64
   3   6   4  219.95    3.51
   4   6   4  246.08    2.86
   5   6   4  730.36    5.66
   6   6   4  498.20    4.83
   7   6   4  117.73    2.46
   8   6   4    1.33    0.59
   9   6   4   59.94    2.55
  10   6   4  115.29    3.67
  11   6   4   52.78    2.73
  12   6   4   21.51    2.02
 -11   7   4   80.71    5.28
 -10   7   4   84.19    4.98
  -9   7   4   51.64    2.68
  -8   7   4   37.02    2.21
  -7   7   4  219.03    4.67
  -6   7   4  349.15    4.43
  -5   7   4  460.11    5.53
  -4   7   4  386.23    6.41
  -3   7   4   42.48    1.38
  -2   7   4    4.03    0.51
  -1   7   4    9.83    0.61
   0   7   4    6.16    0.83
   1   7   4   62.72    2.07
   2   7   4   18.80    1.21
   3   7   4   72.63    1.38
   4   7   4  153.11    2.21
   5   7   4  236.45    3.64
   6   7   4   93.94    2.12
   7   7   4   71.25    1.99
   8   7   4    0.54    0.54
   9   7   4   40.54    2.12
  10   7   4   20.69    1.74
  11   7   4    9.45    2.06
  12   7   4    2.64    1.61
 -10   8   4   80.22    4.89
  -9   8   4   21.50    1.97
  -8   8   4    2.14    1.00
  -7   8   4  147.84    3.89
  -6   8   4  181.49    3.28
  -5   8   4  222.53    3.55
  -4   8   4   58.18    1.79
  -3   8   4   11.55    0.85
  -2   8   4   10.73    0.75
  -1   8   4    0.88    0.35
   0   8   4   22.20    1.45
   1   8   4   12.58    1.10
   2   8   4    8.01    0.94
   3   8   4   12.13    1.12
   4   8   4   59.89    1.45
   5   8   4  101.08    2.05
   6   8   4   21.49    1.16
   7   8   4    6.56    1.07
   8   8   4    0.83    0.71
   9   8   4    0.51    0.71
  10   8   4   14.21    2.14
  11   8   4   -0.65    0.75
 -10   9   4   53.71    4.14
  -9   9   4   45.59    2.61
  -8   9   4   17.09    1.73
  -7   9   4   39.72    2.21
  -6   9   4   44.51    1.79
  -5   9   4   20.84    1.25
  -4   9   4   12.90    0.98
  -3   9   4   66.90    1.81
  -2   9   4   29.75    1.15
  -1   9   4    0.91    0.63
   0   9   4    1.49    0.67
   1   9   4   15.64    1.30
   2   9   4   13.24    1.21
   3   9   4    1.65    0.65
   4   9   4   25.31    1.69
   5   9   4   -0.35    0.56
   6   9   4   11.48    1.34
   7   9   4   21.06    1.75
   8   9   4    0.59    0.75
   9   9   4   26.51    1.93
  10   9   4    0.95    1.27
  11   9   4    5.66    1.69
  -9  10   4    1.75    1.07
  -8  10   4    1.59    1.00
  -7  10   4   40.38    2.30
  -6  10   4    5.50    1.06
  -5  10   4    9.18    0.95
  -4  10   4   46.25    1.70
  -3  10   4  204.19    4.58
  -2  10   4  186.13    4.34
  -1  10   4   58.35    2.52
   0  10   4    3.40    0.87
   1  10   4   17.91    1.52
   2  10   4   24.26    1.68
   3  10   4   51.03    2.29
   4  10   4    6.80    1.10
   5  10   4    2.40    0.91
   6  10   4   39.81    2.27
   7  10   4   63.81    2.84
   8  10   4   89.90    3.39
   9  10   4   57.55    2.79
  10  10   4   14.84    2.54
  11  10   4   12.33    2.29
  -9  11   4    0.81    1.44
  -8  11   4   39.49    3.60
  -7  11   4   28.44    3.16
  -6  11   4    0.42    1.28
  -5  11   4   33.39    2.12
  -4  11   4  163.94    4.13
  -3  11   4  422.67    7.91
  -2  11   4  145.66    4.29
  -1  11   4   74.39    2.97
   0  11   4    0.33    0.64
   1  11   4   26.65    1.79
   2  11   4   20.74    1.64
   3  11   4   33.11    2.04
   4  11   4   27.11    1.97
   5  11   4    9.70    1.38
   6  11   4   50.49    2.61
   7  11   4  117.52    3.88
   8  11   4  136.15    4.21
   9  11   4  108.71    3.77
  10  11   4   17.24    2.87
  -8  12   4   60.32    4.52
  -7  12   4   57.88    4.40
  -6  12   4    1.56    1.45
  -5  12   4   28.78    2.10
  -4  12   4  207.41    5.07
  -3  12   4  336.04    6.39
  -2  12   4  495.80    7.76
  -1  12   4   90.94    3.38
   0  12   4    5.52    1.15
   1  12   4    0.35    0.73
   2  12   4   13.49    1.48
   3  12   4    6.56    1.12
   4  12   4    2.24    0.96
   5  12   4    1.44    0.95
   6  12   4   38.09    2.50
   7  12   4  143.66    4.50
   8  12   4  213.23    5.40
   9  12   4  157.93    5.33
  10  12   4   61.52    3.02
  -8  13   4   78.50    5.31
  -7  13   4   39.82    4.01
  -6  13   4    3.82    1.91
  -5  13   4   55.49    4.50
  -4  13   4  139.07    4.32
  -3  13   4  244.61    5.69
  -2  13   4  165.02    4.64
  -1  13   4  162.21    5.96
   0  13   4   30.60    2.12
   1  13   4    0.63    0.75
   2  13   4   10.97    1.42
   3  13   4   16.43    1.72
   4  13   4    1.78    0.97
   5  13   4    9.99    1.54
   6  13   4   23.68    2.18
   7  13   4  134.77    4.51
   8  13   4  139.64    4.60
   9  13   4  135.86    5.10
  -7  14   4   72.04    5.04
  -6  14   4    0.37    1.66
  -5  14   4    5.61    2.26
  -4  14   4  116.12    4.09
  -3  14   4  148.79    4.59
  -2  14   4   91.58    3.61
  -1  14   4   23.46    1.97
   0  14   4   26.59    2.05
   1  14   4    1.50    0.92
   2  14   4   42.51    2.51
   3  14   4   12.80    1.63
   4  14   4   45.89    2.67
   5  14   4    0.00    0.88
   6  14   4   16.13    1.90
   7  14   4   56.20    3.18
   8  14   4  113.07    4.31
   9  14   4   52.23    3.06
  -6  15   4   10.30    2.74
  -5  15   4    8.55    2.41
  -4  15   4   12.73    1.73
  -3  15   4   16.30    1.86
  -2  15   4    3.87    1.16
  -1  15   4    6.44    1.31
   0  15   4    1.85    0.97
   1  15   4    8.67    1.47
   2  15   4   12.87    1.70
   3  15   4   13.20    1.69
   4  15   4    1.19    1.05
   5  15   4   -0.16    0.93
   6  15   4   16.10    2.01
   7  15   4   30.81    2.50
   8  15   4    6.99    1.58
  -5  16   4   -0.38    1.48
  -4  16   4    4.84    2.08
  -3  16   4   -0.86    0.86
  -2  16   4   -0.09    0.89
  -1  16   4   10.92    1.58
   0  16   4    0.24    0.86
   1  16   4   -0.22    0.93
   2  16   4    3.65    1.22
   3  16   4   18.37    2.00
   4  16   4   -0.09    0.89
   5  16   4   -0.15    0.82
   6  16   4    0.21    1.06
   7  16   4    7.98    1.55
  -4  17   4    0.33    1.58
  -3  17   4    3.75    1.31
  -2  17   4   16.63    1.90
  -1  17   4   15.03    1.81
   0  17   4   36.57    2.55
   1  17   4    6.88    1.44
   2  17   4    0.64    0.97
   3  17   4   -0.64    0.83
   4  17   4   -0.13    0.93
   5  17   4    1.40    1.15
   6  17   4    6.42    1.43
  -2  18   4    8.55    1.69
  -1  18   4   32.98    2.45
   0  18   4   46.65    2.92
   1  18   4   50.72    2.97
   2  18   4    2.99    1.24
   3  18   4   -0.16    0.99
   4  18   4    1.39    1.14
  -1 -18   5   16.50    1.70
   0 -18   5    9.58    1.44
  -4 -17   5  126.57    5.98
  -3 -17   5   49.26    3.85
  -2 -17   5    3.21    1.61
  -1 -17   5    1.22    0.85
   0 -17   5   12.78    1.52
   1 -17   5    2.24    1.61
   2 -17   5   -0.32    1.12
   3 -17   5    0.46    1.60
  -5 -16   5  112.55    5.44
  -4 -16   5   97.27    5.07
  -3 -16   5   21.36    2.61
  -2 -16   5    0.25    0.83
  -1 -16   5   18.86    1.76
   0 -16   5   -0.07    0.74
   1 -16   5    0.09    0.71
   2 -16   5    1.97    1.60
   3 -16   5    4.18    1.91
   4 -16   5   29.29    3.86
   5 -16   5   83.84    5.98
  -7 -15   5   18.03    2.58
  -6 -15   5   41.93    3.47
  -5 -15   5   83.01    4.74
  -4 -15   5   41.42    3.25
  -3 -15   5    9.41    1.81
  -2 -15   5    0.25    0.81
  -1 -15   5    0.37    0.74
   0 -15   5    0.37    0.69
   1 -15   5    4.70    1.00
   2 -15   5    5.94    2.07
   3 -15   5    3.99    1.76
   4 -15   5   43.06    4.23
   5 -15   5   33.82    3.82
   6 -15   5   43.35    4.51
  -7 -14   5    3.14    1.53
  -6 -14   5   32.78    3.12
  -5 -14   5   30.87    3.00
  -4 -14   5   18.74    2.37
  -3 -14   5    2.54    1.28
  -2 -14   5    7.18    1.13
  -1 -14   5    0.52    0.73
   0 -14   5   13.66    1.45
   1 -14   5    1.84    0.81
   2 -14   5   18.87    2.73
   3 -14   5    7.51    2.21
   4 -14   5    0.44    1.28
   5 -14   5   17.34    3.03
   6 -14   5    9.38    2.46
   7 -14   5    5.90    2.32
  -8 -13   5   -0.48    0.91
  -7 -13   5   -0.15    1.06
  -6 -13   5   13.00    2.19
  -5 -13   5    7.42    1.60
  -4 -13   5   -0.26    0.98
  -3 -13   5    3.04    0.90
  -2 -13   5   16.81    1.47
  -1 -13   5    2.38    0.78
   0 -13   5    0.93    0.66
   1 -13   5   10.95    1.27
   2 -13   5   13.72    1.40
   3 -13   5   19.01    1.58
   4 -13   5    3.13    0.96
   5 -13   5    1.93    0.91
   6 -13   5   -0.06    0.83
   7 -13   5    0.90    0.92
   8 -13   5    9.78    1.59
  -9 -12   5    1.34    1.34
  -8 -12   5    0.21    1.15
  -7 -12   5   16.10    2.35
  -6 -12   5    5.72    1.63
  -5 -12   5    1.89    1.25
  -4 -12   5   31.00    2.70
  -3 -12   5   75.49    2.83
  -2 -12   5  135.62    3.61
  -1 -12   5   64.30    1.94
   0 -12   5    4.34    0.69
   1 -12   5   13.38    1.00
   2 -12   5    5.83    0.78
   3 -12   5   26.01    1.78
   4 -12   5    0.32    0.70
   5 -12   5    1.59    0.86
   6 -12   5   26.05    2.07
   7 -12   5   17.83    1.87
   8 -12   5   70.13    3.38
   9 -12   5   44.97    2.91
  -9 -11   5    4.47    1.65
  -8 -11   5   27.23    3.01
  -7 -11   5   23.30    2.72
  -6 -11   5   27.89    2.10
  -5 -11   5   12.97    1.53
  -4 -11   5  134.88    3.91
  -3 -11   5  206.21    4.02
  -2 -11   5  269.13    4.13
  -1 -11   5  168.07    2.99
   0 -11   5   16.84    1.05
   1 -11   5   16.17    0.86
   2 -11   5   22.51    1.18
   3 -11   5    0.28    0.65
   4 -11   5    0.29    0.63
   5 -11   5   14.70    1.53
   6 -11   5   18.46    1.78
   7 -11   5   89.33    3.58
   8 -11   5  151.89    4.70
   9 -11   5  111.23    4.24
 -10 -10   5   -0.25    1.23
  -9 -10   5   32.55    2.31
  -8 -10   5  105.51    3.67
  -7 -10   5  123.09    3.87
  -6 -10   5   85.70    3.25
  -5 -10   5    2.71    1.00
  -4 -10   5   86.25    2.66
  -3 -10   5  239.30    3.84
  -2 -10   5  400.14    4.81
  -1 -10   5  102.54    2.29
   0 -10   5   50.98    1.59
   1 -10   5   21.51    1.09
   2 -10   5    8.35    0.78
   3 -10   5   25.18    1.23
   4 -10   5    7.19    1.09
   5 -10   5    6.78    1.16
   6 -10   5   60.36    2.78
   7 -10   5  126.11    4.10
   8 -10   5  251.13    6.37
   9 -10   5  211.21    5.67
  10 -10   5   57.04    3.13
 -10  -9   5   18.96    1.99
  -9  -9   5   87.92    3.57
  -8  -9   5  174.92    4.69
  -7  -9   5  215.96    4.91
  -6  -9   5  181.41    4.51
  -5  -9   5   15.21    1.57
  -4  -9   5   78.69    2.43
  -3  -9   5  234.58    4.73
  -2  -9   5  291.97    4.09
  -1  -9   5  234.06    3.35
   0  -9   5    9.76    0.78
   1  -9   5   16.90    0.99
   2  -9   5   18.85    0.82
   3  -9   5    5.44    0.67
   4  -9   5  120.36    3.31
   5  -9   5   11.11    1.30
   6  -9   5   16.11    1.58
   7  -9   5  133.87    4.16
   8  -9   5  211.87    5.40
   9  -9   5  167.81    5.07
  10  -9   5   33.57    2.55
 -10  -8   5    0.19    0.99
  -9  -8   5  106.50    3.86
  -8  -8   5  219.65    5.21
  -7  -8   5  292.50    5.71
  -6  -8   5  148.27    3.88
  -5  -8   5   37.58    2.08
  -4  -8   5   70.44    2.90
  -3  -8   5  208.25    4.00
  -2  -8   5  365.72    4.22
  -1  -8   5   87.05    2.06
   0  -8   5    8.83    0.72
   1  -8   5   13.37    0.84
   2  -8   5   35.64    1.22
   3  -8   5  103.40    2.04
   4  -8   5  147.33    3.60
   5  -8   5   25.76    1.77
   6  -8   5    0.28    0.71
   7  -8   5   38.85    2.35
   8  -8   5  160.37    4.59
   9  -8   5   52.29    2.92
  10  -8   5    6.43    1.38
  11  -8   5    3.14    1.27
 -11  -7   5    0.36    1.03
 -10  -7   5   11.77    1.66
  -9  -7   5   72.27    3.13
  -8  -7   5  161.78    4.55
  -7  -7   5  136.77    3.88
  -6  -7   5  218.70    4.75
  -5  -7   5    0.95    0.71
  -4  -7   5    5.15    0.66
  -3  -7   5   52.65    2.27
  -2  -7   5  122.99    3.11
  -1  -7   5   14.86    0.88
   0  -7   5   22.69    0.99
   1  -7   5   23.44    0.96
   2  -7   5    0.66    0.32
   3  -7   5   24.30    0.97
   4  -7   5  171.52    3.77
   5  -7   5   56.31    2.36
   6  -7   5    2.24    0.81
   7  -7   5   10.31    1.35
   8  -7   5   28.38    2.06
   9  -7   5   14.15    1.76
  10  -7   5    1.57    1.07
  11  -7   5    6.18    1.37
 -11  -6   5    0.80    1.04
 -10  -6   5    2.66    1.00
  -9  -6   5   82.43    3.33
  -8  -6   5   69.95    2.98
  -7  -6   5   94.13    3.20
  -6  -6   5   36.43    2.08
  -5  -6   5    2.73    0.81
  -4  -6   5    3.50    0.52
  -3  -6   5    7.39    0.68
  -2  -6   5   66.98    1.66
  -1  -6   5   15.04    0.82
   0  -6   5   78.17    1.61
   1  -6   5  226.12    2.65
   2  -6   5   51.79    1.25
   3  -6   5    2.73    0.60
   4  -6   5   14.81    0.88
   5  -6   5   33.39    1.81
   6  -6   5    9.99    1.25
   7  -6   5    1.84    0.84
   8  -6   5   22.11    1.91
   9  -6   5    0.79    0.93
  10  -6   5   30.77    2.32
  11  -6   5   33.18    2.50
 -11  -5   5   -0.08    1.48
 -10  -5   5    1.40    0.99
  -9  -5   5    9.78    1.41
  -8  -5   5   46.04    2.46
  -7  -5   5   13.19    1.42
  -6  -5   5    2.23    0.75
  -5  -5   5   25.83    1.04
  -4  -5   5   33.25    1.08
  -3  -5   5   36.75    1.19
  -2  -5   5   21.35    0.94
  -1  -5   5   40.69    1.18
   0  -5   5  492.50    3.95
   1  -5   5   57.58    1.48
   2  -5   5  115.06    1.72
   3  -5   5   65.64    1.21
   4  -5   5   63.00    1.70
   5  -5   5    0.23    0.52
   6  -5   5    2.48    0.81
   7  -5   5    4.99    1.03
   8  -5   5    1.34    0.87
   9  -5   5   22.89    2.11
  10  -5   5   97.99    3.88
  11  -5   5   84.29    3.78
 -11  -4   5    0.30    1.53
 -10  -4   5    1.39    0.97
  -9  -4   5   23.72    1.97
  -8  -4   5    1.92    0.86
  -7  -4   5   20.37    1.62
  -6  -4   5   69.61    2.64
  -5  -4   5  400.87    4.61
  -4  -4   5  560.61    6.22
  -3  -4   5    6.61    0.53
  -2  -4   5   24.28    1.21
  -1  -4   5  524.85    5.69
   0  -4   5  362.29    3.14
   1  -4   5  235.10    2.44
   2  -4   5   96.36    1.48
   3  -4   5    2.60    0.30
   4  -4   5    0.44    0.44
   5  -4   5   25.72    1.56
   6  -4   5   66.48    2.54
   7  -4   5   67.15    2.74
   8  -4   5   -0.14    0.80
   9  -4   5   49.65    2.73
  10  -4   5  122.85    6.04
  11  -4   5  140.23    4.72
  12  -4   5   90.10    4.03
 -11  -3   5    0.16    1.50
 -10  -3   5    2.17    0.95
  -9  -3   5   36.40    2.29
  -8  -3   5    1.97    0.83
  -7  -3   5   93.38    3.11
  -6  -3   5  394.39    6.05
  -5  -3   5 1024.14   15.73
  -4  -3   5  608.73    6.06
  -3  -3   5  191.22    4.82
  -2  -3   5   48.04    1.67
  -1  -3   5  540.22    4.28
   0  -3   5  434.53    4.30
   1  -3   5   29.79    0.86
   2  -3   5    8.42    0.49
   3  -3   5   76.66    1.09
   4  -3   5   53.64    1.82
   5  -3   5  121.37    2.92
   6  -3   5  174.57    3.81
   7  -3   5   16.84    1.52
   8  -3   5   35.32    2.25
   9  -3   5   47.47    2.68
  10  -3   5  170.28    4.98
  11  -3   5  104.58    4.03
  12  -3   5  103.76    4.19
 -11  -2   5    3.86    1.23
 -10  -2   5   61.75    2.91
  -9  -2   5   47.19    2.53
  -8  -2   5    0.76    0.85
  -7  -2   5  147.01    3.12
  -6  -2   5  643.02   10.29
  -5  -2   5 1195.15   17.87
  -4  -2   5  762.34    8.75
  -3  -2   5   76.93    2.84
  -2  -2   5   11.61    0.93
  -1  -2   5  223.96    4.73
   0  -2   5  471.49    4.65
   1  -2   5   10.89    0.61
   2  -2   5    7.09    0.51
   3  -2   5  180.30    1.90
   4  -2   5  102.62    2.41
   5  -2   5  320.96    7.94
   6  -2   5  365.14    5.57
   7  -2   5  211.89    4.54
   8  -2   5   52.31    2.55
   9  -2   5   11.78    1.52
  10  -2   5   83.35    3.52
  11  -2   5   82.72    3.62
  12  -2   5   62.89    3.36
 -11  -1   5   16.27    2.88
 -10  -1   5   49.08    4.22
  -9  -1   5  127.74    4.51
  -8  -1   5    2.88    0.92
  -7  -1   5  166.54    3.94
  -6  -1   5  437.05    5.62
  -5  -1   5  833.84    7.84
  -4  -1   5  434.84    3.85
  -3  -1   5   62.60    1.89
  -2  -1   5    1.60    0.44
  -1  -1   5  136.87    4.05
   0  -1   5  464.70    5.92
   1  -1   5   17.84    0.65
   2  -1   5    1.49    0.27
   3  -1   5    1.30    0.26
   4  -1   5  168.98    3.42
   5  -1   5  292.86    4.37
   6  -1   5  262.79    4.61
   7  -1   5  207.83    4.39
   8  -1   5   52.35    2.52
   9  -1   5    8.47    1.33
  10  -1   5   63.04    3.05
  11  -1   5   29.29    2.31
  12  -1   5   20.99    2.20
 -11   0   5   61.99    4.80
 -10   0   5   54.94    4.32
  -9   0   5   68.37    3.03
  -8   0   5    2.16    0.81
  -7   0   5   66.78    2.53
  -6   0   5  337.29    4.57
  -5   0   5  553.13    5.00
  -4   0   5  307.70    3.69
  -3   0   5   45.74    1.01
  -2   0   5  203.00    6.97
  -1   0   5    2.17    0.26
   0   0   5   16.99    0.61
   1   0   5   24.34    0.73
   2   0   5  112.93    2.03
   3   0   5   17.05    0.66
   4   0   5    1.19    0.28
   5   0   5  234.79    4.53
   6   0   5  111.77    2.96
   7   0   5   61.52    2.52
   8   0   5    1.85    0.82
   9   0   5    0.24    0.73
  10   0   5   45.77    2.63
  11   0   5   14.76    1.80
  12   0   5    1.80    1.12
 -11   1   5   21.75    3.23
 -10   1   5   69.85    4.91
  -9   1   5   70.87    2.95
  -8   1   5    9.73    1.25
  -7   1   5   19.04    1.50
  -6   1   5   84.84    1.90
  -5   1   5  213.40    3.09
  -4   1   5   72.51    1.46
  -3   1   5    5.95    0.48
  -2   1   5    0.82    0.28
  -1   1   5  169.07    2.48
   0   1   5   64.47    1.20
   1   1   5    2.37    0.31
   2   1   5    6.38    0.44
   3   1   5    6.81    0.49
   4   1   5   14.79    0.69
   5   1   5    1.39    0.35
   6   1   5   22.61    0.97
   7   1   5    2.16    0.78
   8   1   5   56.59    2.48
   9   1   5   44.10    2.38
  10   1   5   17.68    1.82
  11   1   5   -0.44    0.91
  12   1   5    0.21    1.09
 -11   2   5   37.91    3.94
 -10   2   5   14.70    2.59
  -9   2   5   23.49    2.92
  -8   2   5    1.57    0.74
  -7   2   5   29.77    1.34
  -6   2   5   13.06    0.89
  -5   2   5    1.47    0.41
  -4   2   5    5.54    0.56
  -3   2   5   73.15    1.53
  -2   2   5    5.13    0.47
  -1   2   5  208.92    3.78
   0   2   5   61.68    1.25
   1   2   5   90.25    1.41
   2   2   5   90.71    1.39
   3   2   5   71.86    1.33
   4   2   5   74.91    1.46
   5   2   5    3.77    0.48
   6   2   5   36.02    1.22
   7   2   5    0.46    0.62
   8   2   5   15.61    1.42
   9   2   5   31.88    2.11
  10   2   5   51.97    2.72
  11   2   5    0.79    0.98
  12   2   5   11.65    1.75
 -11   3   5   11.20    2.53
 -10   3   5   11.92    2.47
  -9   3   5   -0.62    0.92
  -8   3   5   16.21    1.47
  -7   3   5    3.08    0.61
  -6   3   5    0.46    0.39
  -5   3   5    3.94    0.55
  -4   3   5  102.69    1.96
  -3   3   5  257.16    4.50
  -2   3   5  219.09    2.71
  -1   3   5  356.62    5.09
   0   3   5  388.44    3.22
   1   3   5   41.56    1.05
   2   3   5    5.35    0.41
   3   3   5   45.93    1.25
   4   3   5  173.31    3.61
   5   3   5   82.02    1.71
   6   3   5    2.12    0.49
   7   3   5   76.43    2.05
   8   3   5   93.11    3.14
   9   3   5  213.77    4.88
  10   3   5  120.94    4.02
  11   3   5    9.28    1.52
  12   3   5   26.56    2.32
 -11   4   5   -0.99    1.36
 -10   4   5   -0.13    1.28
  -9   4   5    0.09    1.02
  -8   4   5   72.37    2.77
  -7   4   5  164.16    3.82
  -6   4   5    2.23    0.54
  -5   4   5    2.77    0.53
  -4   4   5  144.42    2.45
  -3   4   5  298.21    5.20
  -2   4   5  772.89    5.56
  -1   4   5  696.17    7.62
   0   4   5  294.38    5.18
   1   4   5    1.14    0.28
   2   4   5  100.39    2.18
   3   4   5   14.84    0.73
   4   4   5   91.98    1.68
   5   4   5    7.24    0.62
   6   4   5  140.15    2.50
   7   4   5  180.61    2.92
   8   4   5  164.61    4.06
   9   4   5  349.90    6.35
  10   4   5  160.41    4.39
  11   4   5    4.03    1.18
  12   4   5    6.97    1.52
 -11   5   5    2.58    1.59
 -10   5   5    5.34    1.71
  -9   5   5   14.97    2.34
  -8   5   5  121.80    3.61
  -7   5   5  153.17    2.97
  -6   5   5  239.72    3.56
  -5   5   5    2.03    0.57
  -4   5   5  246.07    3.35
  -3   5   5 1015.99    6.89
  -2   5   5  586.95    5.13
  -1   5   5  725.39    6.41
   0   5   5  320.30    4.08
   1   5   5    0.52    0.22
   2   5   5    1.10    0.29
   3   5   5    6.42    0.51
   4   5   5    0.88    0.32
   5   5   5   22.26    1.02
   6   5   5   46.32    1.47
   7   5   5  338.71    4.61
   8   5   5  253.44    5.58
   9   5   5  212.41    4.79
  10   5   5  108.10    3.62
  11   5   5    4.42    1.28
  12   5   5    9.26    1.56
 -11   6   5    0.26    1.47
 -10   6   5    4.73    1.81
  -9   6   5   38.85    3.48
  -8   6   5  179.26    4.39
  -7   6   5  308.97    4.32
  -6   6   5   52.36    1.82
  -5   6   5   54.59    1.81
  -4   6   5  295.51    4.03
  -3   6   5  907.27    6.62
  -2   6   5  374.43    4.50
  -1   6   5  422.83    4.81
   0   6   5  212.36    2.41
   1   6   5    0.98    0.51
   2   6   5   21.72    0.62
   3   6   5    2.17    0.34
   4   6   5   97.33    2.01
   5   6   5    8.37    0.71
   6   6   5   20.63    1.12
   7   6   5   35.25    1.44
   8   6   5  163.92    3.01
   9   6   5  135.04    3.77
  10   6   5   81.36    3.15
  11   6   5    0.02    0.94
  12   6   5    2.35    1.14
 -10   7   5    4.22    1.77
  -9   7   5   43.46    3.76
  -8   7   5  203.01    4.73
  -7   7   5  201.93    3.89
  -6   7   5  242.99    4.21
  -5   7   5    2.16    0.65
  -4   7   5   72.27    1.96
  -3   7   5  363.25    6.27
  -2   7   5  400.95    4.66
  -1   7   5  120.59    4.06
   0   7   5    6.54    0.55
   1   7   5    4.09    0.70
   2   7   5   11.60    1.09
   3   7   5    0.91    0.27
   4   7   5   13.42    0.78
   5   7   5  142.45    2.51
   6   7   5    5.22    0.65
   7   7   5  112.75    2.49
   8   7   5   28.81    1.41
   9   7   5   67.13    2.67
  10   7   5    7.72    1.82
  11   7   5    1.02    1.38
  12   7   5    5.43    1.80
 -10   8   5    5.40    1.94
  -9   8   5   41.12    2.49
  -8   8   5   94.77    3.34
  -7   8   5  130.35    3.74
  -6   8   5   71.33    2.19
  -5   8   5   87.55    2.32
  -4   8   5   41.97    1.56
  -3   8   5  180.05    3.12
  -2   8   5   34.88    1.27
  -1   8   5    5.12    0.56
   0   8   5   41.29    1.90
   1   8   5  140.66    3.34
   2   8   5    7.66    0.94
   3   8   5    7.63    0.97
   4   8   5    1.27    0.60
   5   8   5   21.27    1.56
   6   8   5   20.68    1.56
   7   8   5    3.68    0.96
   8   8   5    4.31    1.01
   9   8   5    1.69    1.34
  10   8   5    1.27    1.31
  11   8   5    9.08    1.96
 -10   9   5    1.97    1.61
  -9   9   5    6.55    1.41
  -8   9   5   69.91    2.98
  -7   9   5   49.21    2.48
  -6   9   5    1.46    0.62
  -5   9   5    0.87    0.55
  -4   9   5    1.86    0.58
  -3   9   5   41.73    1.51
  -2   9   5    1.45    0.76
  -1   9   5   47.76    2.17
   0   9   5  241.14    6.99
   1   9   5  249.99    4.70
   2   9   5   49.26    2.17
   3   9   5    6.34    0.98
   4   9   5    7.00    1.00
   5   9   5   26.45    1.75
   6   9   5    1.63    0.82
   7   9   5    6.24    1.16
   8   9   5    3.79    1.03
   9   9   5    1.62    0.94
  10   9   5   11.88    2.22
  11   9   5   41.08    3.51
  -9  10   5    6.34    1.45
  -8  10   5    9.65    1.46
  -7  10   5    1.10    0.91
  -6  10   5   24.63    1.50
  -5  10   5   39.29    2.23
  -4  10   5  123.06    3.64
  -3  10   5    1.63    0.84
  -2  10   5   25.18    1.86
  -1  10   5   98.17    3.21
   0  10   5  167.31    5.51
   1  10   5  276.93    5.19
   2  10   5   95.76    3.04
   3  10   5   19.45    1.58
   4  10   5    2.89    0.85
   5  10   5   18.88    1.61
   6  10   5   29.55    2.00
   7  10   5    2.21    0.92
   8  10   5   20.24    1.82
   9  10   5   24.65    2.03
  10  10   5   28.03    3.31
  11  10   5   94.83    5.39
  -9  11   5    1.63    1.59
  -8  11   5    2.95    1.70
  -7  11   5   18.88    2.67
  -6  11   5   80.56    4.89
  -5  11   5  138.27    3.98
  -4  11   5  141.41    4.10
  -3  11   5   87.15    3.29
  -2  11   5   34.09    2.22
  -1  11   5  127.22    3.76
   0  11   5  264.11    5.39
   1  11   5  248.59    5.15
   2  11   5  197.30    4.52
   3  11   5   12.22    1.42
   4  11   5   16.02    1.51
   5  11   5    0.26    0.75
   6  11   5   29.00    2.09
   7  11   5    2.82    1.05
   8  11   5    0.16    0.88
   9  11   5    4.59    1.23
  10  11   5   70.45    5.03
  -8  12   5    0.04    1.50
  -7  12   5   18.64    2.84
  -6  12   5  146.77    6.58
  -5  12   5  221.89    5.24
  -4  12   5  207.43    5.07
  -3  12   5   34.30    2.32
  -2  12   5   27.98    2.13
  -1  12   5  165.26    5.86
   0  12   5  230.96    5.24
   1  12   5  257.91    5.86
   2  12   5   55.10    2.63
   3  12   5  128.59    3.92
   4  12   5    5.17    1.15
   5  12   5   34.79    2.34
   6  12   5   50.27    2.75
   7  12   5   88.60    3.64
   8  12   5    0.98    1.07
   9  12   5    9.89    1.62
  10  12   5   38.06    3.95
  -8  13   5    1.25    1.63
  -7  13   5   39.76    3.83
  -6  13   5  158.45    7.15
  -5  13   5  271.66    6.06
  -4  13   5  266.94    5.87
  -3  13   5  109.29    3.95
  -2  13   5    6.36    1.29
  -1  13   5   63.91    3.01
   0  13   5  110.15    3.84
   1  13   5   39.11    2.38
   2  13   5   24.53    2.02
   3  13   5    2.77    0.96
   4  13   5   42.24    2.55
   5  13   5   28.46    2.15
   6  13   5   75.25    3.52
   7  13   5   52.40    2.94
   8  13   5   13.98    1.84
   9  13   5    8.89    1.59
  -7  14   5   22.44    3.29
  -6  14   5  147.51    7.23
  -5  14   5  197.80    8.24
  -4  14   5  184.45    5.11
  -3  14   5  102.13    3.97
  -2  14   5    7.72    1.46
  -1  14   5   20.69    1.95
   0  14   5   12.08    1.63
   1  14   5    2.45    1.00
   2  14   5    2.72    1.02
   3  14   5    3.55    1.07
   4  14   5   10.49    1.54
   5  14   5   12.06    1.64
   6  14   5   41.78    2.68
   7  14   5   43.87    2.81
   8  14   5    2.11    1.18
  -6  15   5   47.31    4.40
  -5  15   5   83.07    5.75
  -4  15   5   99.63    4.02
  -3  15   5   28.94    2.40
  -2  15   5   -0.20    0.88
  -1  15   5    5.15    1.25
   0  15   5   11.48    1.62
   1  15   5    0.98    0.96
   2  15   5   12.17    1.72
   3  15   5    7.23    1.46
   4  15   5    0.75    0.93
   5  15   5    1.25    1.10
   6  15   5   27.63    2.36
   7  15   5   11.81    1.73
   8  15   5    6.99    1.53
  -5  16   5   16.73    3.17
  -4  16   5    7.50    2.53
  -3  16   5    3.22    1.28
  -2  16   5    6.74    1.41
  -1  16   5   16.60    1.93
   0  16   5    4.87    1.32
   1  16   5   -0.11    0.94
   2  16   5   15.41    1.90
   3  16   5   18.35    1.98
   4  16   5   13.26    1.81
   5  16   5    0.17    1.03
   6  16   5   -0.11    1.03
   7  16   5    3.40    1.24
  -4  17   5    0.68    1.71
  -3  17   5   24.49    2.33
  -2  17   5   23.91    2.26
  -1  17   5   35.29    2.56
   0  17   5   12.16    1.71
   1  17   5    0.43    0.96
   2  17   5   27.41    2.41
   3  17   5   43.96    2.83
   4  17   5   21.13    2.16
   5  17   5   31.20    2.60
  -2  18   5  121.38    4.58
  -1  18   5   54.25    3.12
   0  18   5   20.13    2.16
   1  18   5   -0.92    0.99
   2  18   5   29.78    2.52
   3  18   5   45.32    3.05
   4  18   5   39.66    2.85
  -3 -17   6   42.32    3.51
  -2 -17   6  104.89    5.06
  -1 -17   6   97.48    4.76
   0 -17   6   33.00    2.19
   1 -17   6    3.01    1.66
   2 -17   6   -0.23    1.31
   3 -17   6    2.91    1.70
  -5 -16   6   27.35    3.07
  -4 -16   6    2.56    1.50
  -3 -16   6   26.73    2.85
  -2 -16   6   31.91    2.90
  -1 -16   6   38.66    2.31
   0 -16   6   17.91    1.70
   1 -16   6   10.43    2.13
   2 -16   6    0.99    1.47
   3 -16   6    0.34    1.40
   4 -16   6    3.34    1.80
   5 -16   6    3.00    2.05
  -6 -15   6   61.29    4.28
  -5 -15   6    5.35    1.70
  -4 -15   6    0.58    1.14
  -3 -15   6   19.88    2.56
  -2 -15   6   38.08    2.93
  -1 -15   6   17.47    1.56
   0 -15   6    1.38    0.78
   1 -15   6    3.45    0.94
   2 -15   6    0.43    1.33
   3 -15   6    8.07    2.13
   4 -15   6   13.93    2.79
   5 -15   6   16.27    2.91
   6 -15   6    0.14    1.73
  -7 -14   6   45.07    3.59
  -6 -14   6   22.93    2.58
  -5 -14   6   14.48    2.26
  -4 -14   6    6.10    1.61
  -3 -14   6    3.64    1.36
  -2 -14   6    6.31    1.47
  -1 -14   6    1.87    0.75
   0 -14   6    0.96    0.73
   1 -14   6   13.21    1.37
   2 -14   6    1.13    1.43
   3 -14   6    5.88    2.02
   4 -14   6    5.19    2.06
   5 -14   6    3.87    1.84
   6 -14   6    3.84    2.02
   7 -14   6    2.83    1.89
  -8 -13   6   36.12    3.41
  -7 -13   6   34.51    3.28
  -6 -13   6   13.25    2.21
  -5 -13   6   -0.32    0.90
  -4 -13   6    7.68    1.77
  -3 -13   6   15.50    2.08
  -2 -13   6    0.64    0.71
  -1 -13   6   16.83    1.47
   0 -13   6   55.29    2.32
   1 -13   6   42.37    2.10
   2 -13   6   77.34    2.15
   3 -13   6    9.39    1.29
   4 -13   6    1.20    0.90
   5 -13   6    0.52    0.85
   6 -13   6    0.52    0.90
   7 -13   6   -0.11    0.90
   8 -13   6    0.06    1.00
  -8 -12   6    3.41    1.54
  -7 -12   6   10.98    2.18
  -6 -12   6   -0.62    0.89
  -5 -12   6   20.78    2.53
  -4 -12   6   68.62    3.99
  -3 -12   6   33.86    2.09
  -2 -12   6   14.17    1.14
  -1 -12   6   13.81    1.10
   0 -12   6   63.58    1.93
   1 -12   6  137.82    3.02
   2 -12   6   77.49    2.10
   3 -12   6   72.14    2.82
   4 -12   6    6.55    1.21
   5 -12   6    1.18    0.94
   6 -12   6    5.06    1.23
   7 -12   6    3.54    1.19
   8 -12   6    0.59    0.95
  -9 -11   6   -0.37    1.21
  -8 -11   6    3.96    1.70
  -7 -11   6    1.36    1.03
  -6 -11   6   13.17    1.64
  -5 -11   6  162.49    9.09
  -4 -11   6  205.63    7.74
  -3 -11   6  255.88    5.09
  -2 -11   6   24.51    1.43
  -1 -11   6   21.35    1.27
   0 -11   6  101.30    2.34
   1 -11   6  166.35    2.98
   2 -11   6  164.71    2.92
   3 -11   6   30.29    1.90
   4 -11   6    1.51    0.85
   5 -11   6   15.66    1.58
   6 -11   6   27.71    2.11
   7 -11   6   23.88    2.03
   8 -11   6   13.51    1.76
   9 -11   6    0.17    0.99
  -9 -10   6    5.86    1.26
  -8 -10   6    0.35    0.94
  -7 -10   6    3.69    1.18
  -6 -10   6   89.93    3.35
  -5 -10   6  304.94    5.99
  -4 -10   6  488.54    7.58
  -3 -10   6  335.42    6.93
  -2 -10   6  123.80    2.73
  -1 -10   6    8.64    0.88
   0 -10   6  118.59    2.43
   1 -10   6  129.24    2.52
   2 -10   6  103.52    2.18
   3 -10   6  112.94    3.26
   4 -10   6    2.60    0.83
   5 -10   6    1.88    0.87
   6 -10   6   34.99    2.19
   7 -10   6   74.64    3.25
   8 -10   6   46.93    2.75
   9 -10   6    1.06    1.15
  10 -10   6   11.91    1.85
 -10  -9   6   22.61    2.19
  -9  -9   6   35.91    2.45
  -8  -9   6    3.62    1.18
  -7  -9   6   16.27    1.75
  -6  -9   6  111.90    3.67
  -5  -9   6  379.05    6.90
  -4  -9   6  448.90    6.94
  -3  -9   6  267.87    7.18
  -2  -9   6   78.47    2.12
  -1  -9   6    0.95    0.47
   0  -9   6   97.17    2.18
   1  -9   6   91.31    2.03
   2  -9   6  106.38    2.17
   3  -9   6    1.49    0.49
   4  -9   6   73.80    2.69
   5  -9   6   32.62    2.07
   6  -9   6   22.58    1.80
   7  -9   6   82.96    3.36
   8  -9   6   64.50    3.19
   9  -9   6    7.94    1.55
  10  -9   6    3.75    1.29
 -10  -8   6   35.19    2.58
  -9  -8   6   43.20    2.65
  -8  -8   6    8.54    1.42
  -7  -8   6    8.49    1.34
  -6  -8   6  160.64    4.27
  -5  -8   6  167.32    4.20
  -4  -8   6  213.86    4.61
  -3  -8   6  153.80    3.34
  -2  -8   6   39.79    1.48
  -1  -8   6    5.86    0.66
   0  -8   6    6.32    0.66
   1  -8   6   47.68    1.45
   2  -8   6    2.77    0.47
   3  -8   6   24.73    1.08
   4  -8   6   12.30    1.29
   5  -8   6    0.18    0.69
   6  -8   6   29.21    2.02
   7  -8   6   38.84    2.36
   8  -8   6   70.41    3.22
   9  -8   6   20.28    2.01
  10  -8   6   -0.13    0.86
 -11  -7   6   14.27    2.68
 -10  -7   6   64.39    3.30
  -9  -7   6   46.83    2.76
  -8  -7   6    0.50    0.82
  -7  -7   6   28.04    2.02
  -6  -7   6   38.21    2.21
  -5  -7   6  196.78    4.56
  -4  -7   6  138.53    3.68
  -3  -7   6   59.84    1.79
  -2  -7   6   13.97    0.93
  -1  -7   6    0.79    0.37
   0  -7   6   62.34    1.60
   1  -7   6    5.84    0.58
   2  -7   6    9.11    0.69
   3  -7   6   64.24    1.50
   4  -7   6   45.23    2.08
   5  -7   6   34.29    1.96
   6  -7   6    2.40    0.86
   7  -7   6   21.49    1.77
   8  -7   6   25.96    2.11
   9  -7   6   -0.28    0.80
  10  -7   6    0.58    0.99
  11  -7   6    2.39    1.22
 -11  -6   6    0.58    1.06
 -10  -6   6   20.45    2.01
  -9  -6   6   20.18    1.90
  -8  -6   6   13.05    1.51
  -7  -6   6    7.17    1.23
  -6  -6   6   20.21    1.70
  -5  -6   6   24.26    1.68
  -4  -6   6   37.17    1.89
  -3  -6   6    1.08    0.42
  -2  -6   6   23.38    1.07
  -1  -6   6  148.29    2.40
   0  -6   6   25.13    1.01
   1  -6   6   18.08    0.84
   2  -6   6   38.49    1.15
   3  -6   6  177.05    2.36
   4  -6   6  190.54    3.91
   5  -6   6    5.04    0.92
   6  -6   6   26.06    1.84
   7  -6   6    0.35    0.68
   8  -6   6    4.99    1.17
   9  -6   6    2.30    1.09
  10  -6   6   15.18    1.85
  11  -6   6    1.02    1.07
 -11  -5   6    0.20    1.00
 -10  -5   6    4.61    1.22
  -9  -5   6   18.00    1.85
  -8  -5   6    0.57    0.75
  -7  -5   6    1.26    0.74
  -6  -5   6   16.25    1.51
  -5  -5   6   25.45    1.72
  -4  -5   6   23.17    0.90
  -3  -5   6  133.35    2.67
  -2  -5   6  705.58    8.67
  -1  -5   6  692.99    5.18
   0  -5   6  265.75    2.92
   1  -5   6    0.43    0.31
   2  -5   6   40.87    1.11
   3  -5   6  120.40    1.76
   4  -5   6   92.27    1.96
   5  -5   6   77.35    2.63
   6  -5   6    1.12    0.67
   7  -5   6    0.31    0.75
   8  -5   6   23.16    1.93
   9  -5   6   69.54    3.21
  10  -5   6   30.19    2.38
  11  -5   6    7.51    1.56
 -11  -4   6    7.59    2.34
 -10  -4   6    0.80    0.94
  -9  -4   6    7.79    1.36
  -8  -4   6   -0.52    0.72
  -7  -4   6   26.09    1.94
  -6  -4   6   20.40    1.57
  -5  -4   6   13.35    1.29
  -4  -4   6   48.20    1.08
  -3  -4   6  500.77    3.74
  -2  -4   6 1406.42   26.26
  -1  -4   6  976.69    7.76
   0  -4   6  653.02    5.06
   1  -4   6   42.40    1.11
   2  -4   6   93.71    1.55
   3  -4   6  209.37    2.51
   4  -4   6  121.57    2.93
   5  -4   6   10.90    1.11
   6  -4   6   29.90    1.78
   7  -4   6   18.25    1.55
   8  -4   6   72.85    3.05
   9  -4   6  245.37    5.83
  10  -4   6  126.03    4.36
  11  -4   6   16.25    1.94
  12  -4   6   -0.22    1.01
 -11  -3   6    6.21    2.19
 -10  -3   6    8.84    1.49
  -9  -3   6    1.83    0.91
  -8  -3   6   25.13    1.88
  -7  -3   6   71.17    2.84
  -6  -3   6  152.12    3.85
  -5  -3   6   27.70    1.70
  -4  -3   6   20.79    1.48
  -3  -3   6  321.93    6.91
  -2  -3   6 1031.51   10.33
  -1  -3   6 1433.20    7.61
   0  -3   6  352.22    3.55
   1  -3   6   10.20    0.66
   2  -3   6   16.10    0.69
   3  -3   6  186.74    2.14
   4  -3   6   60.94    2.21
   5  -3   6    0.38    0.54
   6  -3   6    0.74    0.60
   7  -3   6   37.01    2.01
   8  -3   6  163.61    4.35
   9  -3   6  320.18    6.48
  10  -3   6  178.14    5.07
  11  -3   6   73.76    4.98
  12  -3   6    0.40    1.09
 -11  -2   6   20.53    3.29
 -10  -2   6   -0.36    0.82
  -9  -2   6    8.38    1.35
  -8  -2   6   75.78    2.96
  -7  -2   6  229.76    4.99
  -6  -2   6  151.46    3.72
  -5  -2   6  215.03    4.29
  -4  -2   6   58.40    2.83
  -3  -2   6  710.88    7.20
  -2  -2   6 1176.30    9.11
  -1  -2   6 1231.15    9.22
   0  -2   6  283.94    2.99
   1  -2   6   31.86    1.00
   2  -2   6   40.56    1.31
   3  -2   6    4.62    0.39
   4  -2   6    5.28    0.75
   5  -2   6   29.84    1.57
   6  -2   6    1.46    0.66
   7  -2   6    9.41    1.23
   8  -2   6  166.89    4.36
   9  -2   6  257.39    5.73
  10  -2   6  147.67    4.85
  11  -2   6   17.57    1.95
  12  -2   6    3.45    1.26
 -11  -1   6    0.02    1.64
 -10  -1   6    1.58    1.51
  -9  -1   6   10.74    1.14
  -8  -1   6  139.50    4.01
  -7  -1   6  219.67    4.72
  -6  -1   6  280.29    5.05
  -5  -1   6   46.71    1.98
  -4  -1   6    4.21    0.41
  -3  -1   6  193.92    3.59
  -2  -1   6  731.28    7.05
  -1  -1   6  680.99    9.64
   0  -1   6   38.46    1.55
   1  -1   6   97.70    1.52
   2  -1   6   22.74    0.81
   3  -1   6    2.83    0.41
   4  -1   6   56.20    1.12
   5  -1   6   39.79    1.72
   6  -1   6    3.89    0.82
   7  -1   6   27.55    1.81
   8  -1   6   22.29    1.83
   9  -1   6  138.24    4.21
  10  -1   6   49.93    2.76
  11  -1   6   14.01    1.70
  12  -1   6   -0.07    0.97
 -11   0   6   -0.85    1.48
 -10   0   6    5.26    1.96
  -9   0   6   21.43    1.88
  -8   0   6  139.92    3.88
  -7   0   6  261.11    5.06
  -6   0   6  214.55    4.30
  -5   0   6   32.25    1.08
  -4   0   6   81.08    1.49
  -3   0   6  141.60    5.56
  -2   0   6   34.47    0.77
  -1   0   6    8.60    0.48
   0   0   6    9.34    0.56
   1   0   6   20.82    0.76
   2   0   6  115.55    1.77
   3   0   6   16.57    0.62
   4   0   6    3.68    0.39
   5   0   6    1.76    0.36
   6   0   6    1.56    0.63
   7   0   6   23.61    1.64
   8   0   6    6.99    1.19
   9   0   6    4.38    1.08
  10   0   6    5.69    1.25
  11   0   6    2.81    1.21
  12   0   6    0.43    0.95
 -11   1   6   12.28    2.53
 -10   1   6   -0.59    1.33
  -9   1   6    3.95    1.07
  -8   1   6  113.92    3.48
  -7   1   6  134.31    6.09
  -6   1   6   87.07    2.70
  -5   1   6    7.29    0.59
  -4   1   6    0.74    0.34
  -3   1   6   10.31    0.67
  -2   1   6    2.17    0.35
  -1   1   6    2.09    0.33
   0   1   6   74.83    1.37
   1   1   6   78.94    1.47
   2   1   6   52.33    1.15
   3   1   6   64.19    1.38
   4   1   6    1.75    0.35
   5   1   6   22.02    0.82
   6   1   6    7.17    0.66
   7   1   6   26.81    1.72
   8   1   6   25.18    1.88
   9   1   6    2.95    0.98
  10   1   6    4.37    1.19
  11   1   6   20.13    2.04
  12   1   6   13.69    1.86
 -11   2   6   19.54    3.02
 -10   2   6   14.67    2.62
  -9   2   6    3.56    1.02
  -8   2   6   57.12    2.52
  -7   2   6   48.58    2.32
  -6   2   6    7.82    0.73
  -5   2   6    0.91    0.39
  -4   2   6  140.93    3.03
  -3   2   6    2.41    0.44
  -2   2   6    6.89    0.57
  -1   2   6  100.73    1.74
   0   2   6  437.90    4.94
   1   2   6  493.35    3.83
   2   2   6  234.35    2.44
   3   2   6  153.37    2.05
   4   2   6   19.02    0.85
   5   2   6   20.55    1.02
   6   2   6    1.10    0.43
   7   2   6    2.33    0.80
   8   2   6    5.13    1.04
   9   2   6   16.65    1.60
  10   2   6   57.92    2.90
  11   2   6   68.57    3.28
  12   2   6   62.79    3.31
 -11   3   6    7.45    2.26
 -10   3   6    9.61    2.17
  -9   3   6    1.05    1.39
  -8   3   6   12.08    1.36
  -7   3   6    0.95    0.65
  -6   3   6    3.29    0.58
  -5   3   6  142.50    2.50
  -4   3   6  227.14    3.03
  -3   3   6  519.89    6.03
  -2   3   6    3.31    0.48
  -1   3   6  153.36    4.02
   0   3   6  797.43    8.63
   1   3   6  667.93    5.11
   2   3   6  720.67    5.78
   3   3   6   87.81    1.61
   4   3   6    3.98    0.48
   5   3   6   11.06    0.79
   6   3   6    1.36    0.45
   7   3   6   47.94    2.15
   8   3   6    7.17    1.15
   9   3   6    0.64    0.76
  10   3   6   81.53    3.38
  11   3   6  130.97    4.34
  12   3   6  108.46    4.19
 -11   4   6   13.85    2.63
 -10   4   6   10.17    2.43
  -9   4   6    0.48    1.24
  -8   4   6   11.70    1.28
  -7   4   6    0.89    0.54
  -6   4   6  106.48    2.34
  -5   4   6  287.24    3.79
  -4   4   6  744.11    6.02
  -3   4   6  259.97    3.88
  -2   4   6  234.43    3.19
  -1   4   6  157.81    2.30
   0   4   6  893.52    7.09
   1   4   6 1128.02    6.32
   2   4   6  378.51    3.26
   3   4   6  479.89    5.17
   4   4   6    9.83    0.71
   5   4   6    1.62    0.42
   6   4   6   21.46    1.07
   7   4   6    4.11    0.63
   8   4   6    4.98    1.00
   9   4   6    1.93    0.86
  10   4   6   61.79    2.97
  11   4   6  159.05    5.30
  12   4   6  132.95    4.49
 -11   5   6   -0.15    1.55
 -10   5   6   -1.07    1.07
  -9   5   6    0.32    1.17
  -8   5   6    3.68    0.98
  -7   5   6   15.38    1.14
  -6   5   6  117.81    2.61
  -5   5   6  328.50    4.14
  -4   5   6  547.69    6.51
  -3   5   6  404.11    4.26
  -2   5   6   80.07    1.73
  -1   5   6   40.96    1.24
   0   5   6  667.57    5.72
   1   5   6  841.30    5.68
   2   5   6  715.39    7.20
   3   5   6  106.27    2.66
   4   5   6    2.86    0.45
   5   5   6    0.86    0.43
   6   5   6   14.87    0.92
   7   5   6   55.89    1.74
   8   5   6   83.35    2.92
   9   5   6   11.30    1.38
  10   5   6   24.96    1.98
  11   5   6  102.24    3.75
  12   5   6   67.24    3.28
 -10   6   6   11.39    2.37
  -9   6   6    3.40    1.61
  -8   6   6    2.87    1.34
  -7   6   6    8.95    0.98
  -6   6   6  213.47    3.75
  -5   6   6  470.81    5.41
  -4   6   6  576.74    6.16
  -3   6   6  281.19    5.22
  -2   6   6  121.89    2.89
  -1   6   6    9.72    0.75
   0   6   6  394.64    4.13
   1   6   6  610.22    4.97
   2   6   6  107.63    2.12
   3   6   6   35.93    1.05
   4   6   6   22.04    0.96
   5   6   6   11.80    0.81
   6   6   6   53.15    1.60
   7   6   6   60.07    1.78
   8   6   6   13.01    1.00
   9   6   6   54.31    2.49
  10   6   6   22.08    1.56
  11   6   6   37.45    2.41
  12   6   6   28.93    3.36
 -10   7   6    6.24    2.09
  -9   7   6   18.44    2.72
  -8   7   6    2.65    1.43
  -7   7   6   14.52    1.17
  -6   7   6   74.79    2.23
  -5   7   6  306.54    5.67
  -4   7   6  440.79    4.92
  -3   7   6  218.68    3.19
  -2   7   6   17.79    0.98
  -1   7   6   45.26    1.38
   0   7   6   99.17    1.80
   1   7   6   12.83    1.11
   2   7   6    0.77    0.50
   3   7   6   11.69    0.62
   4   7   6   73.05    2.29
   5   7   6   12.71    0.84
   6   7   6    4.84    0.65
   7   7   6    7.70    0.80
   8   7   6   15.04    1.12
   9   7   6    0.52    1.15
  10   7   6    0.15    1.08
  11   7   6    1.94    1.56
 -10   8   6   21.56    3.08
  -9   8   6    1.74    1.47
  -8   8   6    2.98    1.07
  -7   8   6    9.16    1.05
  -6   8   6   32.92    1.64
  -5   8   6   90.16    2.39
  -4   8   6  118.72    2.60
  -3   8   6   15.91    1.08
  -2   8   6    5.19    0.66
  -1   8   6   19.52    1.03
   0   8   6   11.10    1.16
   1   8   6    1.71    0.67
   2   8   6   18.64    1.39
   3   8   6   47.84    2.11
   4   8   6   88.89    2.84
   5   8   6    7.22    1.05
   6   8   6    5.05    0.98
   7   8   6    3.00    0.86
   8   8   6    1.05    0.75
   9   8   6   12.06    2.20
  10   8   6    0.38    1.26
  11   8   6   -0.91    1.25
  -9   9   6   22.50    2.88
  -8   9   6    5.17    1.25
  -7   9   6   -0.40    0.80
  -6   9   6    9.41    1.01
  -5   9   6   17.05    1.21
  -4   9   6    8.60    0.90
  -3   9   6   62.49    2.58
  -2   9   6  111.00    3.36
  -1   9   6  109.96    3.32
   0   9   6   60.34    2.47
   1   9   6    0.45    0.56
   2   9   6   50.92    2.27
   3   9   6   64.07    2.53
   4   9   6   64.17    2.53
   5   9   6  150.69    5.27
   6   9   6    5.10    1.03
   7   9   6    9.51    1.26
   8   9   6    0.57    0.78
   9   9   6    1.67    1.45
  10   9   6   -0.23    1.21
  11   9   6    0.92    1.44
  -9  10   6    6.88    2.17
  -8  10   6    9.26    2.09
  -7  10   6    1.33    1.38
  -6  10   6    3.53    0.98
  -5  10   6    1.64    0.87
  -4  10   6    0.73    0.77
  -3  10   6   68.60    2.82
  -2  10   6  264.47    5.42
  -1  10   6  322.32    6.02
   0  10   6  111.40    3.45
   1  10   6    9.39    1.23
   2  10   6  141.19    3.85
   3  10   6  111.77    3.40
   4  10   6  144.78    3.93
   5  10   6   30.76    1.99
   6  10   6   13.84    1.47
   7  10   6   15.92    1.67
   8  10   6   26.67    1.99
   9  10   6   16.38    1.72
  10  10   6   56.42    4.47
  11  10   6    0.99    1.56
  -8  11   6    2.68    1.70
  -7  11   6    1.43    1.41
  -6  11   6   19.18    1.77
  -5  11   6    5.33    1.20
  -4  11   6   11.51    1.45
  -3  11   6  255.33    5.52
  -2  11   6  424.08    7.12
  -1  11   6  390.74   10.01
   0  11   6  313.15    6.05
   1  11   6    2.93    0.98
   2  11   6   87.33    3.28
   3  11   6   91.69    3.27
   4  11   6  118.42    3.73
   5  11   6   31.37    2.16
   6  11   6    9.10    1.28
   7  11   6   30.50    2.23
   8  11   6   52.18    2.80
   9  11   6   83.43    3.46
  10  11   6   37.21    3.95
  -8  12   6    1.72    1.64
  -7  12   6   24.94    3.00
  -6  12   6   21.19    2.92
  -5  12   6   27.52    2.17
  -4  12   6    9.84    1.45
  -3  12   6  203.41    5.19
  -2  12   6  570.62    8.64
  -1  12   6  376.72    6.95
   0  12   6  238.95    5.52
   1  12   6   61.95    2.91
   2  12   6   33.69    2.21
   3  12   6   41.21    2.37
   4  12   6   26.53    2.01
   5  12   6    5.58    1.22
   6  12   6    1.07    0.88
   7  12   6   18.38    1.82
   8  12   6   52.71    2.95
   9  12   6   32.93    2.45
  10  12   6   88.60    5.81
  -7  13   6   26.43    3.26
  -6  13   6   54.31    4.36
  -5  13   6    3.85    1.18
  -4  13   6    8.57    1.47
  -3  13   6  224.24    5.64
  -2  13   6  285.35    6.29
  -1  13   6  366.64    7.07
   0  13   6  176.76    4.91
   1  13   6   39.21    2.42
   2  13   6   11.18    1.49
   3  13   6    9.47    1.37
   4  13   6    3.66    1.15
   5  13   6   -0.05    0.84
   6  13   6    7.90    1.49
   7  13   6    6.20    1.31
   8  13   6   10.92    1.61
   9  13   6   33.47    2.48
  -7  14   6   30.78    3.60
  -6  14   6   16.56    2.85
  -5  14   6   17.90    3.01
  -4  14   6    0.62    0.98
  -3  14   6   55.64    3.07
  -2  14   6  196.97    5.38
  -1  14   6   71.73    3.30
   0  14   6   90.45    3.71
   1  14   6    6.39    1.27
   2  14   6    0.16    0.84
   3  14   6    0.82    0.89
   4  14   6    2.04    1.00
   5  14   6   -0.18    0.87
   6  14   6    7.27    1.56
   7  14   6    0.87    1.04
   8  14   6    3.63    1.30
  -6  15   6   25.10    3.53
  -5  15   6   -0.57    1.49
  -4  15   6    2.78    1.20
  -3  15   6   14.07    1.87
  -2  15   6   12.39    1.78
  -1  15   6   13.72    1.74
   0  15   6   -0.78    0.78
   1  15   6    1.06    0.95
   2  15   6   14.28    1.73
   3  15   6    7.86    1.52
   4  15   6   15.12    1.87
   5  15   6    1.89    1.13
   6  15   6    3.64    1.33
   7  15   6    2.17    1.15
   8  15   6    2.16    1.27
  -5  16   6    1.48    1.75
  -4  16   6   10.01    1.72
  -3  16   6   -0.57    0.94
  -2  16   6    0.40    1.00
  -1  16   6    1.66    1.16
   0  16   6   11.28    1.73
   1  16   6   48.29    2.89
   2  16   6   57.48    3.18
   3  16   6    8.83    1.59
   4  16   6    5.39    1.40
   5  16   6    0.68    0.97
   6  16   6   31.92    2.55
   7  16   6   18.06    3.38
  -3  17   6   32.30    2.66
  -2  17   6   -0.04    1.03
  -1  17   6   21.05    2.17
   0  17   6   37.23    2.62
   1  17   6   90.03    3.95
   2  17   6  112.77    4.45
   3  17   6   55.11    3.21
   4  17   6    3.37    1.43
   5  17   6    8.82    1.75
  -1  18   6   24.46    2.38
   0  18   6   77.63    3.71
   2  18   6  141.28    5.14
   3  18   6   73.88    3.77
  -2 -17   7   41.22    3.44
  -1 -17   7    6.07    1.74
   0 -17   7    7.00    1.68
   1 -17   7   27.95    3.19
   2 -17   7   26.25    3.19
  -4 -16   7   96.42    5.20
  -3 -16   7   71.42    4.15
  -2 -16   7   45.19    3.44
  -1 -16   7    0.62    1.02
   0 -16   7    2.36    0.93
   1 -16   7   19.58    2.72
   2 -16   7    4.34    1.82
   3 -16   7    1.55    1.59
   4 -16   7    0.99    1.66
  -6 -15   7    1.75    1.56
  -5 -15   7   46.21    3.66
  -4 -15   7   47.36    3.61
  -3 -15   7   41.46    3.21
  -2 -15   7   28.85    2.76
  -1 -15   7    1.64    1.14
   0 -15   7   17.74    1.60
   1 -15   7    0.50    1.16
   2 -15   7    6.31    1.94
   3 -15   7    3.35    1.82
   4 -15   7    2.04    1.69
   5 -15   7    4.12    2.08
  -7 -14   7    3.36    1.56
  -6 -14   7   -0.15    1.16
  -5 -14   7    6.65    1.91
  -4 -14   7   35.75    3.14
  -3 -14   7   18.95    2.39
  -2 -14   7    7.58    1.57
  -1 -14   7   17.49    1.53
   0 -14   7   14.37    1.40
   1 -14   7    9.73    1.25
   2 -14   7   -1.06    1.06
   3 -14   7   18.32    2.84
   4 -14   7   51.51    4.47
   5 -14   7   10.20    2.56
   6 -14   7   17.89    1.84
   7 -14   7    2.00    1.16
  -7 -13   7    2.48    1.66
  -6 -13   7   -0.34    1.12
  -5 -13   7   19.59    2.61
  -4 -13   7   -0.20    0.93
  -3 -13   7    0.51    0.92
  -2 -13   7    3.48    1.24
  -1 -13   7   56.64    2.42
   0 -13   7   60.47    1.96
   1 -13   7   27.15    1.15
   2 -13   7    0.61    0.77
   3 -13   7   39.94    2.27
   4 -13   7   49.93    2.56
   5 -13   7   93.83    3.45
   6 -13   7   21.02    1.98
   7 -13   7    5.82    1.31
  -8 -12   7    0.31    1.39
  -7 -12   7    0.15    1.19
  -6 -12   7    0.02    1.16
  -5 -12   7    3.09    1.34
  -4 -12   7    0.37    0.85
  -3 -12   7   64.67    2.81
  -2 -12   7  164.70    7.17
  -1 -12   7  271.23    4.31
   0 -12   7  251.02    4.14
   1 -12   7   83.71    2.45
   2 -12   7    0.17    0.52
   3 -12   7   33.92    2.11
   4 -12   7   62.84    2.78
   5 -12   7   11.75    1.52
   6 -12   7   55.48    2.80
   7 -12   7    8.93    1.47
   8 -12   7    2.96    1.18
  -9 -11   7    0.91    1.59
  -8 -11   7   -0.40    0.84
  -7 -11   7    5.19    1.32
  -6 -11   7   41.84    2.66
  -5 -11   7   32.79    2.33
  -4 -11   7   22.50    1.91
  -3 -11   7  148.29    6.02
  -2 -11   7  300.86    5.40
  -1 -11   7  500.46    7.84
   0 -11   7  350.52    4.82
   1 -11   7   63.45    1.88
   2 -11   7    9.10    0.86
   3 -11   7   66.05    2.71
   4 -11   7   52.96    2.53
   5 -11   7   25.15    1.96
   6 -11   7   19.91    1.89
   7 -11   7   20.26    1.95
   8 -11   7   20.69    2.06
   9 -11   7   26.45    2.30
  -9 -10   7   -0.89    0.89
  -8 -10   7   24.16    2.13
  -7 -10   7   58.45    2.98
  -6 -10   7   85.12    3.45
  -5 -10   7  118.95    3.91
  -4 -10   7    7.55    1.30
  -3 -10   7  226.77    4.91
  -2 -10   7  460.08    7.97
  -1 -10   7  378.09    4.84
   0 -10   7  192.53    3.21
   1 -10   7   76.47    2.02
   2 -10   7    4.18    0.64
   3 -10   7    1.65    0.75
   4 -10   7   61.88    2.68
   5 -10   7   10.37    1.31
   6 -10   7   22.19    1.87
   7 -10   7   14.45    1.67
   8 -10   7   21.30    2.11
   9 -10   7   42.34    2.76
 -10  -9   7    1.71    1.10
  -9  -9   7    0.38    0.96
  -8  -9   7   57.33    3.20
  -7  -9   7   84.53    3.35
  -6  -9   7  154.20    4.43
  -5  -9   7   64.22    2.89
  -4  -9   7   10.58    1.42
  -3  -9   7  125.66    3.59
  -2  -9   7  297.61    5.32
  -1  -9   7  397.12    4.63
   0  -9   7   98.56    2.25
   1  -9   7   17.91    1.07
   2  -9   7   12.48    0.85
   3  -9   7   36.76    1.95
   4  -9   7    0.30    0.67
   5  -9   7   -0.16    0.67
   6  -9   7    0.92    0.76
   7  -9   7    3.81    1.12
   8  -9   7    1.38    1.00
   9  -9   7   24.60    2.20
  10  -9   7   16.12    2.00
 -10  -8   7    4.50    1.37
  -9  -8   7   12.31    1.71
  -8  -8   7   38.11    2.37
  -7  -8   7   77.47    3.22
  -6  -8   7  103.21    3.54
  -5  -8   7   72.59    2.96
  -4  -8   7    0.40    0.63
  -3  -8   7  127.89    3.64
  -2  -8   7  144.83    3.17
  -1  -8   7  188.58    3.00
   0  -8   7   93.75    2.09
   1  -8   7    0.23    0.35
   2  -8   7    1.06    0.45
   3  -8   7    0.12    0.35
   4  -8   7   17.64    1.55
   5  -8   7   11.14    1.32
   6  -8   7   10.67    1.40
   7  -8   7   44.19    2.53
   8  -8   7    0.48    0.92
   9  -8   7    4.48    1.20
  10  -8   7    7.10    1.52
 -10  -7   7   -0.77    0.92
  -9  -7   7    3.33    1.16
  -8  -7   7   33.52    2.35
  -7  -7   7   47.60    2.63
  -6  -7   7   39.31    2.29
  -5  -7   7   54.42    2.59
  -4  -7   7    0.42    0.64
  -3  -7   7   28.51    1.81
  -2  -7   7   23.07    1.17
  -1  -7   7   43.90    1.45
   0  -7   7    3.42    0.51
   1  -7   7   22.23    1.00
   2  -7   7   75.70    1.74
   3  -7   7   67.69    1.58
   4  -7   7    1.75    0.74
   5  -7   7    4.45    0.95
   6  -7   7   14.39    1.49
   7  -7   7   20.79    1.82
   8  -7   7   27.88    2.12
   9  -7   7    0.37    0.85
  10  -7   7   -0.72    0.92
  11  -7   7    0.43    1.13
 -10  -6   7    4.09    1.32
  -9  -6   7    1.43    1.01
  -8  -6   7   -0.23    0.75
  -7  -6   7    9.83    1.41
  -6  -6   7   11.72    1.43
  -5  -6   7   52.76    2.46
  -4  -6   7   16.72    1.46
  -3  -6   7    2.14    0.71
  -2  -6   7    3.23    0.54
  -1  -6   7    0.72    0.37
   0  -6   7   39.43    1.29
   1  -6   7  228.79    2.90
   2  -6   7  270.73    3.16
   3  -6   7  210.03    2.56
   4  -6   7   69.22    2.54
   5  -6   7    6.47    1.04
   6  -6   7   25.69    1.91
   7  -6   7   40.83    2.37
   8  -6   7   27.31    2.11
   9  -6   7    1.37    1.00
  10  -6   7   -0.71    0.89
  11  -6   7    7.86    1.51
 -11  -5   7    1.03    1.07
 -10  -5   7    4.57    1.30
  -9  -5   7   16.33    1.80
  -8  -5   7    5.99    1.25
  -7  -5   7    6.66    1.25
  -6  -5   7    4.63    1.03
  -5  -5   7    0.78    0.66
  -4  -5   7    1.27    0.66
  -3  -5   7  107.53    1.71
  -2  -5   7    1.21    0.42
  -1  -5   7   18.61    0.95
   0  -5   7  105.47    2.23
   1  -5   7  369.42    4.69
   2  -5   7  443.25    3.90
   3  -5   7  646.66    5.91
   4  -5   7  101.15    2.88
   5  -5   7    2.92    0.80
   6  -5   7   13.57    1.40
   7  -5   7   38.89    2.25
   8  -5   7   10.38    1.48
   9  -5   7    0.82    0.96
  10  -5   7   11.18    1.73
  11  -5   7   22.15    2.23
 -11  -4   7    0.20    0.97
 -10  -4   7   12.49    1.69
  -9  -4   7    9.25    1.44
  -8  -4   7   14.37    1.65
  -7  -4   7   13.69    1.45
  -6  -4   7   15.99    1.52
  -5  -4   7   19.88    1.62
  -4  -4   7  127.70    3.39
  -3  -4   7  112.67    3.11
  -2  -4   7  214.36    4.20
  -1  -4   7    3.89    0.46
   0  -4   7  136.61    2.10
   1  -4   7  599.13    7.55
   2  -4   7  491.43    6.66
   3  -4   7  815.56    8.08
   4  -4   7   70.06    2.50
   5  -4   7   13.36    1.23
   6  -4   7   22.64    1.67
   7  -4   7    0.75    0.80
   8  -4   7    2.64    0.97
   9  -4   7    1.55    1.01
  10  -4   7    1.84    1.21
  11  -4   7   68.96    3.46
 -11  -3   7    2.13    1.97
 -10  -3   7   14.19    1.79
  -9  -3   7   20.71    1.98
  -8  -3   7    4.30    1.08
  -7  -3   7   23.62    1.86
  -6  -3   7   28.49    1.91
  -5  -3   7   83.72    2.87
  -4  -3   7  380.02   10.95
  -3  -3   7  746.97    7.99
  -2  -3   7  264.88    4.72
  -1  -3   7   15.61    0.73
   0  -3   7  368.59    3.42
   1  -3   7  541.97   10.09
   2  -3   7  633.21    7.46
   3  -3   7  113.70    1.88
   4  -3   7   76.78    1.16
   5  -3   7    0.18    0.50
   6  -3   7   11.29    1.24
   7  -3   7    5.16    0.98
   8  -3   7   13.41    1.48
   9  -3   7    4.57    1.20
  10  -3   7   14.55    1.80
  11  -3   7   28.64    2.38
  12  -3   7   56.89    3.29
 -11  -2   7   -0.34    1.42
 -10  -2   7    8.85    1.49
  -9  -2   7   -0.17    0.76
  -8  -2   7    5.08    1.14
  -7  -2   7   11.70    1.41
  -6  -2   7   27.72    1.77
  -5  -2   7  169.66    4.17
  -4  -2   7  441.01    6.09
  -3  -2   7  416.42   21.24
  -2  -2   7  372.42    5.14
  -1  -2   7    8.06    0.54
   0  -2   7  270.33    4.02
   1  -2   7  545.47    7.79
   2  -2   7  212.82    3.83
   3  -2   7  172.79    5.32
   4  -2   7   50.52    1.36
   5  -2   7    0.50    0.52
   6  -2   7   55.02    2.57
   7  -2   7   31.18    1.91
   8  -2   7   22.59    1.85
   9  -2   7   43.05    2.63
  10  -2   7   -0.75    0.75
  11  -2   7   25.54    2.28
  12  -2   7   18.32    2.04
 -11  -1   7   -0.53    1.44
 -10  -1   7    0.04    0.80
  -9  -1   7    8.06    1.35
  -8  -1   7   35.05    2.20
  -7  -1   7    8.20    1.20
  -6  -1   7   29.56    1.92
  -5  -1   7  124.63    3.30
  -4  -1   7  654.66   10.06
  -3  -1   7  462.34    5.91
  -2  -1   7   64.94    2.10
  -1  -1   7   61.20    1.17
   0  -1   7  145.03    2.07
   1  -1   7  152.36    2.23
   2  -1   7   13.58    0.76
   3  -1   7   12.56    0.68
   4  -1   7    0.02    0.24
   5  -1   7   16.18    1.21
   6  -1   7    0.62    0.57
   7  -1   7    7.86    1.13
   8  -1   7   14.24    1.49
   9  -1   7   12.36    1.55
  10  -1   7    0.47    0.89
  11  -1   7    0.21    0.90
  12  -1   7    4.69    1.44
 -11   0   7    0.76    1.43
 -10   0   7    2.11    1.64
  -9   0   7    0.85    0.79
  -8   0   7   49.12    2.47
  -7   0   7    5.71    1.04
  -6   0   7    4.09    0.86
  -5   0   7   90.79    2.84
  -4   0   7  450.52   11.27
  -3   0   7  449.14   10.01
  -2   0   7  413.26    4.26
  -1   0   7   11.03    0.58
   0   0   7   18.77    0.75
   1   0   7   39.12    1.08
   2   0   7    3.30    0.41
   3   0   7   15.48    0.66
   4   0   7  337.54    3.65
   5   0   7  108.77    1.73
   6   0   7   21.67    1.50
   7   0   7    0.21    0.58
   8   0   7    0.93    0.72
   9   0   7    5.32    1.21
  10   0   7    2.58    1.07
  11   0   7    0.02    0.94
  12   0   7    3.63    1.28
 -11   1   7    3.58    1.95
 -10   1   7   -0.41    1.38
  -9   1   7    2.54    0.79
  -8   1   7   28.11    1.91
  -7   1   7   25.85    1.77
  -6   1   7    0.77    0.61
  -5   1   7   43.34    2.02
  -4   1   7   99.45    1.99
  -3   1   7   39.71    1.14
  -2   1   7   10.81    0.69
  -1   1   7   13.42    0.69
   0   1   7  351.07    3.23
   1   1   7   84.03    1.67
   2   1   7   16.35    0.76
   3   1   7  122.08    1.88
   4   1   7   98.10    1.79
   5   1   7  502.99    3.85
   6   1   7   25.71    1.61
   7   1   7    7.92    1.10
   8   1   7    0.35    0.78
   9   1   7    1.30    0.83
  10   1   7   -0.67    0.76
  11   1   7    1.99    1.10
  12   1   7    0.87    1.07
 -11   2   7    6.08    1.46
 -10   2   7    4.93    1.95
  -9   2   7    7.63    1.25
  -8   2   7   22.01    1.72
  -7   2   7    1.62    0.75
  -6   2   7    3.98    0.91
  -5   2   7    2.00    0.50
  -4   2   7   16.38    0.95
  -3   2   7    0.56    0.36
  -2   2   7  330.59    4.86
  -1   2   7  745.16    5.49
   0   2   7  548.58    7.05
   1   2   7  149.29    2.13
   2   2   7   23.92    0.92
   3   2   7  120.13    2.30
   4   2   7  593.40    4.86
   5   2   7  381.81    4.08
   6   2   7  299.61    3.54
   7   2   7   12.97    1.30
   8   2   7   -0.02    0.67
   9   2   7    1.72    0.87
  10   2   7    3.96    1.19
  11   2   7   -0.23    0.95
  12   2   7    1.75    1.20
 -11   3   7   15.43    2.90
 -10   3   7   10.04    2.34
  -9   3   7    0.65    1.15
  -8   3   7    5.52    1.05
  -7   3   7    1.38    0.69
  -6   3   7   25.35    1.68
  -5   3   7    8.62    0.80
  -4   3   7    4.61    0.61
  -3   3   7  145.92    2.42
  -2   3   7  615.24    7.15
  -1   3   7  471.29    4.58
   0   3   7 1535.30   12.29
   1   3   7  286.60    2.98
   2   3   7    3.63    0.44
   3   3   7  104.54    1.83
   4   3   7  400.24    4.28
   5   3   7  610.31    6.49
   6   3   7  246.44    3.82
   7   3   7   69.58    2.67
   8   3   7    4.21    1.02
   9   3   7    3.83    1.05
  10   3   7   10.42    1.50
  11   3   7   51.89    2.89
  12   3   7    2.10    1.14
 -11   4   7   28.02    3.48
 -10   4   7   22.29    3.17
  -9   4   7    2.45    1.52
  -8   4   7    0.74    0.72
  -7   4   7   45.51    2.26
  -6   4   7    4.08    0.68
  -5   4   7   21.54    1.21
  -4   4   7    1.19    0.48
  -3   4   7  312.12    4.60
  -2   4   7  544.73    6.53
  -1   4   7 1094.77    8.23
   0   4   7  655.12    7.79
   1   4   7  524.13    6.48
   2   4   7   21.69    0.89
   3   4   7  174.41    3.18
   4   4   7  404.40    5.41
   5   4   7  390.06    5.50
   6   4   7  106.57    2.25
   7   4   7    2.97    0.81
   8   4   7    1.29    0.79
   9   4   7   28.91    2.07
  10   4   7  103.54    3.71
  11   4   7   32.40    2.45
  12   4   7   18.96    2.05
 -10   5   7   18.39    2.88
  -9   5   7    5.75    1.91
  -8   5   7   21.29    1.74
  -7   5   7   69.84    2.75
  -6   5   7  124.78    2.85
  -5   5   7    5.07    0.75
  -4   5   7    1.79    0.53
  -3   5   7  186.41    3.26
  -2   5   7  745.86    8.53
  -1   5   7 1431.66   31.36
   0   5   7  854.66    9.13
   1   5   7  201.43    2.45
   2   5   7    2.45    0.74
   3   5   7  117.88    2.20
   4   5   7  134.38    3.21
   5   5   7   55.00    1.62
   6   5   7    3.44    0.59
   7   5   7    5.35    0.72
   8   5   7    0.94    0.71
   9   5   7   15.29    1.60
  10   5   7   59.69    2.93
  11   5   7   62.46    2.97
  12   5   7   10.33    1.63
 -10   6   7   -0.42    1.36
  -9   6   7    7.14    2.00
  -8   6   7    1.52    0.79
  -7   6   7   70.63    2.86
  -6   6   7   87.83    2.40
  -5   6   7   96.36    2.42
  -4   6   7    6.72    0.80
  -3   6   7  210.73    3.21
  -2   6   7  529.38    4.99
  -1   6   7  366.66    4.56
   0   6   7  491.81    8.12
   1   6   7   73.22    1.47
   2   6   7    0.09    0.27
   3   6   7    6.28    0.57
   4   6   7    2.90    0.51
   5   6   7    0.37    0.39
   6   6   7    2.20    0.55
   7   6   7   19.34    1.15
   8   6   7    2.05    0.78
   9   6   7    3.68    1.01
  10   6   7   23.67    1.62
  11   6   7   16.90    2.71
  12   6   7   12.84    2.50
 -10   7   7    6.70    2.05
  -9   7   7    0.02    1.31
  -8   7   7   12.39    2.26
  -7   7   7   57.11    2.09
  -6   7   7   43.08    1.82
  -5   7   7   11.19    1.01
  -4   7   7   21.92    1.26
  -3   7   7   25.40    1.28
  -2   7   7  119.95    2.38
  -1   7   7  198.90    2.88
   0   7   7   78.08    1.70
   1   7   7    2.10    0.37
   2   7   7   26.39    0.89
   3   7   7   12.16    0.71
   4   7   7    0.63    0.39
   5   7   7   16.82    0.95
   6   7   7   55.68    2.67
   7   7   7   33.10    1.93
   8   7   7   24.16    1.68
   9   7   7    1.20    1.44
  10   7   7   20.97    2.71
  11   7   7    4.02    1.75
 -10   8   7    1.18    1.72
  -9   8   7    0.31    1.39
  -8   8   7    0.30    1.23
  -7   8   7   17.25    1.35
  -6   8   7   43.36    1.85
  -5   8   7   40.73    1.71
  -4   8   7    0.84    0.55
  -3   8   7    0.26    0.45
  -2   8   7    1.61    0.52
  -1   8   7    6.65    0.70
   0   8   7    2.19    0.74
   1   8   7   90.70    2.87
   2   8   7  287.41   10.43
   3   8   7  114.92    3.27
   4   8   7   23.76    1.59
   5   8   7    1.36    0.73
   6   8   7  100.96    3.20
   7   8   7   51.90    2.43
   8   8   7   14.42    1.48
   9   8   7    4.15    1.78
  10   8   7    3.31    1.69
  11   8   7    1.17    1.43
  -9   9   7   21.06    2.95
  -8   9   7    9.28    2.18
  -7   9   7    1.41    0.73
  -6   9   7    8.65    1.01
  -5   9   7   18.77    1.30
  -4   9   7   59.57    2.61
  -3   9   7   23.81    1.74
  -2   9   7    6.11    1.05
  -1   9   7    5.43    1.00
   0   9   7   32.30    1.91
   1   9   7  248.30    7.14
   2   9   7  462.77    6.82
   3   9   7  229.90    4.78
   4   9   7   26.37    1.78
   5   9   7   30.10    1.92
   6   9   7   71.19    2.85
   7   9   7   86.33    3.21
   8   9   7   27.58    1.94
   9   9   7    0.00    1.24
  10   9   7    8.02    2.08
  11   9   7   10.77    2.31
  -7  10   7    4.20    1.63
  -6  10   7    5.14    1.17
  -5  10   7    2.70    0.96
  -4  10   7   18.31    1.70
  -3  10   7   14.81    1.59
  -2  10   7   29.98    1.99
  -1  10   7    1.43    0.86
   0  10   7   70.07    2.86
   1  10   7  475.14    7.28
   2  10   7  530.85    7.64
   3  10   7  287.11    5.55
   4  10   7   52.34    2.50
   5  10   7   14.16    1.53
   6  10   7   48.45    2.52
   7  10   7   45.03    2.57
   8  10   7   17.91    1.78
   9  10   7   17.11    2.93
  10  10   7   -0.13    1.37
  -7  11   7    5.77    1.77
  -6  11   7    8.26    1.39
  -5  11   7    5.91    1.24
  -4  11   7   42.85    2.44
  -3  11   7  151.30    4.35
  -2  11   7   31.72    2.21
  -1  11   7    6.65    1.22
   0  11   7  160.77    4.38
   1  11   7  353.82    6.45
   2  11   7  790.52    9.90
   3  11   7  271.39    5.67
   4  11   7   84.82    3.24
   5  11   7    6.88    1.22
   6  11   7   18.65    1.82
   7  11   7   14.46    1.68
   8  11   7    1.02    0.95
   9  11   7    0.15    0.95
  10  11   7    5.15    2.19
  -8  12   7    5.98    2.09
  -7  12   7   -1.20    1.20
  -6  12   7   12.40    2.29
  -5  12   7   57.55    2.88
  -4  12   7  104.68    3.82
  -3  12   7  104.24    3.70
  -2  12   7   88.96    3.49
  -1  12   7   27.40    2.16
   0  12   7   95.68    3.59
   1  12   7  370.88    6.89
   2  12   7  341.02    6.82
   3  12   7  251.11    5.63
   4  12   7   65.17    2.95
   5  12   7    3.61    1.12
   6  12   7    0.69    0.88
   7  12   7   -0.27    0.80
   8  12   7    3.42    1.23
   9  12   7    1.96    1.19
  -7  13   7   -0.15    1.25
  -6  13   7    7.06    2.06
  -5  13   7   75.78    3.41
  -4  13   7  157.55    4.75
  -3  13   7  231.63    5.63
  -2  13   7   26.67    2.25
  -1  13   7    8.61    1.50
   0  13   7   58.54    4.00
   1  13   7  180.72    4.95
   2  13   7  162.76    4.80
   3  13   7   30.19    2.22
   4  13   7    4.47    1.15
   5  13   7    0.12    0.74
   6  13   7   -0.23    0.87
   7  13   7   -0.59    0.95
   8  13   7    0.75    1.08
   9  13   7   -0.11    1.05
  -6  14   7   15.42    2.76
  -5  14   7   55.45    2.99
  -4  14   7  124.13    4.37
  -3  14   7  116.55    4.24
  -2  14   7   47.86    2.92
  -1  14   7   12.91    1.71
   0  14   7   11.51    1.58
   1  14   7    8.15    1.48
   2  14   7   12.75    1.74
   3  14   7    6.63    1.31
   4  14   7    9.35    1.49
   5  14   7    5.20    1.31
   6  14   7    6.26    1.41
   7  14   7    0.44    1.00
   8  14   7    1.06    1.04
  -5  15   7   25.24    3.52
  -4  15   7   41.40    2.76
  -3  15   7   41.00    2.71
  -2  15   7    0.96    1.03
  -1  15   7    3.75    1.22
   0  15   7   21.22    2.06
   1  15   7    3.32    1.16
   2  15   7    0.23    0.93
   3  15   7   27.10    2.28
   4  15   7   15.47    1.92
   5  15   7   52.63    3.05
   6  15   7   16.99    2.07
   7  15   7    2.90    1.22
  -4  16   7    0.99    1.12
  -3  16   7    1.36    1.12
  -2  16   7    2.31    1.27
  -1  16   7   36.91    2.72
   0  16   7   18.11    1.99
   1  16   7   19.45    2.09
   2  16   7    0.50    0.95
   3  16   7   26.76    2.39
   4  16   7   91.99    4.05
   5  16   7   78.43    3.82
   6  16   7   47.03    3.11
  -3  17   7    3.35    1.40
  -2  17   7   18.53    2.15
  -1  17   7   47.96    3.07
   0  17   7   43.42    2.83
   1  17   7   12.35    1.87
   2  17   7   11.01    1.85
   3  17   7   55.24    3.31
   4  17   7  108.42    4.50
   5  17   7  172.86    5.67
   0  18   7   56.98    3.24
   1  18   7   31.23    2.61
   2  18   7    2.64    1.34
  -1 -17   8   87.03    4.62
  -4 -16   8    5.83    1.83
  -3 -16   8    0.51    1.30
  -2 -16   8    5.62    1.61
  -1 -16   8   50.54    2.37
   0 -16   8   45.27    3.17
   1 -16   8   23.48    2.90
   2 -16   8    3.07    1.76
   3 -16   8   -0.19    1.39
   4 -16   8    6.31    2.33
  -5 -15   8    9.53    2.01
  -4 -15   8    1.13    1.35
  -3 -15   8    0.77    1.16
  -2 -15   8   10.55    1.87
  -1 -15   8   13.59    1.89
   0 -15   8   19.76    1.49
   1 -15   8   12.76    2.28
   2 -15   8    0.92    1.41
   3 -15   8   15.53    2.77
   4 -15   8    9.12    2.43
   5 -15   8    2.90    1.93
  -6 -14   8    4.02    1.81
  -5 -14   8   12.96    2.27
  -4 -14   8   -0.39    1.09
  -3 -14   8    2.14    1.32
  -2 -14   8    1.86    1.13
  -1 -14   8    7.55    1.56
   0 -14   8   -0.16    0.62
   1 -14   8   15.67    1.45
   2 -14   8   51.22    3.97
   3 -14   8   58.89    4.38
   4 -14   8   44.95    2.49
   5 -14   8    6.32    1.31
   6 -14   8    1.63    1.09
  -7 -13   8    0.20    1.46
  -6 -13   8    1.15    1.32
  -5 -13   8    1.73    1.43
  -4 -13   8    1.95    1.31
  -3 -13   8   21.66    2.54
  -2 -13   8   16.54    2.14
  -1 -13   8    4.00    0.91
   0 -13   8   25.06    1.40
   1 -13   8  103.09    2.48
   2 -13   8  202.16    4.67
   3 -13   8  179.27    4.53
   4 -13   8   41.16    2.36
   5 -13   8   21.76    1.98
   6 -13   8    2.55    1.17
   7 -13   8   20.41    2.02
  -8 -12   8   18.60    2.82
  -7 -12   8   -1.00    1.00
  -6 -12   8   -0.39    1.03
  -5 -12   8    0.35    0.86
  -4 -12   8   34.90    2.43
  -3 -12   8   34.23    2.24
  -2 -12   8   71.81    2.88
  -1 -12   8   14.17    1.41
   0 -12   8   60.71    2.03
   1 -12   8  261.18    4.09
   2 -12   8  289.89    5.54
   3 -12   8  369.47    6.46
   4 -12   8   57.85    2.76
   5 -12   8    2.31    1.03
   6 -12   8    0.22    0.91
   7 -12   8   12.63    1.71
   8 -12   8    1.96    1.20
  -8 -11   8    5.50    1.40
  -7 -11   8   15.03    1.79
  -6 -11   8    1.99    1.07
  -5 -11   8   22.80    1.99
  -4 -11   8   95.16    3.57
  -3 -11   8  215.77    5.00
  -2 -11   8  194.37    4.55
  -1 -11   8   27.77    1.46
   0 -11   8   37.08    1.59
   1 -11   8  224.55    3.71
   2 -11   8  452.39    8.14
   3 -11   8  149.76    4.10
   4 -11   8   59.62    2.70
   5 -11   8    8.34    1.37
   6 -11   8    3.56    1.15
   7 -11   8    6.10    1.33
   8 -11   8    0.65    1.04
   9 -11   8    6.28    1.48
  -9 -10   8   15.27    1.96
  -8 -10   8    8.06    1.50
  -7 -10   8    0.70    0.94
  -6 -10   8   12.67    1.67
  -5 -10   8   30.33    2.22
  -4 -10   8  171.85    4.59
  -3 -10   8  284.35    5.73
  -2 -10   8  251.26    5.08
  -1 -10   8   45.44    1.70
   0 -10   8   29.28    1.42
   1 -10   8  162.01    2.95
   2 -10   8  279.93    3.70
   3 -10   8  219.86    4.79
   4 -10   8    5.79    1.11
   5 -10   8    1.54    0.88
   6 -10   8    5.58    1.19
   7 -10   8    0.38    0.88
   8 -10   8    3.51    1.18
   9 -10   8    6.26    1.45
  -9  -9   8    0.92    1.07
  -8  -9   8    0.26    0.78
  -7  -9   8    0.00    0.82
  -6  -9   8    6.33    1.29
  -5  -9   8   31.70    2.18
  -4  -9   8  195.03    6.29
  -3  -9   8  240.08    5.10
  -2  -9   8  104.89    3.26
  -1  -9   8   69.83    2.00
   0  -9   8   25.08    1.25
   1  -9   8   91.93    2.27
   2  -9   8  115.46    2.37
   3  -9   8   80.36    2.87
   4  -9   8    0.09    0.65
   5  -9   8    5.49    1.16
   6  -9   8    1.64    0.85
   7  -9   8   -0.02    0.73
   8  -9   8   25.38    2.19
   9  -9   8   19.19    2.04
  10  -9   8    6.27    1.44
 -10  -8   8    0.45    1.02
  -9  -8   8   -0.02    0.94
  -8  -8   8   14.36    1.74
  -7  -8   8    1.56    0.95
  -6  -8   8    0.96    0.85
  -5  -8   8   20.33    1.83
  -4  -8   8  108.33    3.66
  -3  -8   8   72.49    2.88
  -2  -8   8  174.06    4.08
  -1  -8   8    1.38    0.47
   0  -8   8    2.51    0.52
   1  -8   8    4.14    0.61
   2  -8   8    9.50    0.78
   3  -8   8    1.63    0.74
   4  -8   8   17.00    1.58
   5  -8   8   11.76    1.42
   6  -8   8   11.05    1.44
   7  -8   8   20.71    1.88
   8  -8   8    0.37    0.87
   9  -8   8   22.27    2.16
  10  -8   8   14.34    1.93
 -10  -7   8    0.33    1.01
  -9  -7   8    2.32    1.19
  -8  -7   8    5.21    1.34
  -7  -7   8    4.05    1.10
  -6  -7   8    5.94    1.18
  -5  -7   8   38.29    2.32
  -4  -7   8   31.86    2.07
  -3  -7   8   15.45    1.46
  -2  -7   8   13.22    0.98
  -1  -7   8   12.63    0.91
   0  -7   8    1.26    0.44
   1  -7   8   10.49    0.79
   2  -7   8    4.13    0.58
   3  -7   8    8.11    0.69
   4  -7   8   37.11    2.08
   5  -7   8  206.56    6.74
   6  -7   8   63.15    2.84
   7  -7   8   35.21    2.31
   8  -7   8    4.59    1.23
   9  -7   8    5.14    1.28
  10  -7   8    4.81    1.30
 -10  -6   8    5.55    1.43
  -9  -6   8   -0.04    0.91
  -8  -6   8    3.42    1.24
  -7  -6   8    7.17    1.36
  -6  -6   8    1.38    0.84
  -5  -6   8   13.90    1.46
  -4  -6   8    5.12    1.06
  -3  -6   8    9.20    1.22
  -2  -6   8   17.30    1.01
  -1  -6   8   17.81    1.26
   0  -6   8   79.93    1.84
   1  -6   8   29.70    1.18
   2  -6   8    1.20    0.42
   3  -6   8   26.82    1.05
   4  -6   8  266.55    7.51
   5  -6   8  100.56    3.26
   6  -6   8  240.60    5.25
   7  -6   8   86.75    3.37
   8  -6   8    0.77    0.93
   9  -6   8    7.37    1.46
  10  -6   8    0.82    1.04
  11  -6   8    3.13    1.21
 -10  -5   8   29.32    2.45
  -9  -5   8    0.94    1.02
  -8  -5   8   14.04    1.71
  -7  -5   8   15.06    1.69
  -6  -5   8   32.96    2.13
  -5  -5   8    4.63    0.97
  -4  -5   8    6.50    1.04
  -3  -5   8   38.33    2.00
  -2  -5   8  149.74    2.37
  -1  -5   8  209.61    2.79
   0  -5   8  470.98    5.79
   1  -5   8  286.25    3.32
   2  -5   8   99.46    1.91
   3  -5   8   53.06    1.36
   4  -5   8  330.58    5.43
   5  -5   8  364.86    5.85
   6  -5   8   72.57    2.84
   7  -5   8   65.25    2.81
   8  -5   8    6.98    1.26
   9  -5   8    0.60    0.93
  10  -5   8   -0.07    0.87
  11  -5   8    7.45    1.52
 -11  -4   8   66.09    3.37
 -10  -4   8   55.92    3.05
  -9  -4   8    6.18    1.28
  -8  -4   8    1.28    0.90
  -7  -4   8    2.95    1.04
  -6  -4   8   28.93    1.99
  -5  -4   8    3.28    0.94
  -4  -4   8   30.17    1.93
  -3  -4   8   68.29    2.54
  -2  -4   8  286.69    6.71
  -1  -4   8  666.81    5.08
   0  -4   8  667.31    6.11
   1  -4   8  379.06    4.42
   2  -4   8   56.88    1.46
   3  -4   8   36.47    1.12
   4  -4   8  335.92    7.25
   5  -4   8  239.19    4.63
   6  -4   8  194.75    4.47
   7  -4   8   36.86    2.15
   8  -4   8   11.64    1.48
   9  -4   8   12.60    1.61
  10  -4   8   30.82    2.37
  11  -4   8    8.79    1.58
 -11  -3   8   59.33    5.01
 -10  -3   8   66.96    3.29
  -9  -3   8   15.50    1.73
  -8  -3   8    8.30    1.29
  -7  -3   8    0.57    0.76
  -6  -3   8   11.86    1.37
  -5  -3   8    9.68    1.20
  -4  -3   8   24.94    1.67
  -3  -3   8    4.56    0.89
  -2  -3   8  283.01    4.79
  -1  -3   8  817.54    5.38
   0  -3   8 1139.02   11.15
   1  -3   8  396.75    4.59
   2  -3   8  112.59    2.12
   3  -3   8    9.87    0.72
   4  -3   8  488.00    6.90
   5  -3   8  204.86    5.35
   6  -3   8   10.39    1.22
   7  -3   8   30.14    1.98
   8  -3   8    4.47    1.01
   9  -3   8    4.81    1.14
  10  -3   8   36.10    2.52
  11  -3   8   28.23    2.38
 -11  -2   8   50.47    4.71
 -10  -2   8   36.91    2.55
  -9  -2   8   15.85    1.70
  -8  -2   8    6.59    1.22
  -7  -2   8   19.85    1.68
  -6  -2   8    3.46    0.95
  -5  -2   8   55.63    2.39
  -4  -2   8   21.78    1.56
  -3  -2   8   18.20    1.44
  -2  -2   8  192.72    7.62
  -1  -2   8  821.32    5.89
   0  -2   8 1139.39    9.44
   1  -2   8  405.40    5.27
   2  -2   8  152.99    2.31
   3  -2   8    1.11    0.36
   4  -2   8  246.76    9.34
   5  -2   8  120.75    3.06
   6  -2   8   36.82    1.95
   7  -2   8   23.82    1.78
   8  -2   8    3.24    0.98
   9  -2   8    1.03    0.79
  10  -2   8   15.17    1.78
  11  -2   8   29.06    2.39
  12  -2   8   18.74    2.10
 -11  -1   8    8.67    2.55
 -10  -1   8   33.00    2.37
  -9  -1   8    3.39    1.10
  -8  -1   8    7.13    1.20
  -7  -1   8   21.70    1.76
  -6  -1   8    9.08    1.14
  -5  -1   8   19.24    1.57
  -4  -1   8   57.59    2.24
  -3  -1   8    1.11    0.58
  -2  -1   8   28.23    1.60
  -1  -1   8  695.51    4.82
   0  -1   8  636.26    6.06
   1  -1   8  212.73    2.58
   2  -1   8    3.26    0.44
   3  -1   8   33.31    1.07
   4  -1   8   63.74    1.41
   5  -1   8   29.40    1.60
   6  -1   8   37.19    1.90
   7  -1   8   10.67    1.27
   8  -1   8   93.12    3.34
   9  -1   8   11.88    1.51
  10  -1   8    5.97    1.36
  11  -1   8    0.45    0.95
  12  -1   8    0.18    1.06
 -11   0   8    4.39    2.01
 -10   0   8   -0.73    0.73
  -9   0   8    2.32    0.95
  -8   0   8    0.18    0.69
  -7   0   8    3.38    0.92
  -6   0   8    6.12    1.00
  -5   0   8   46.82    2.17
  -4   0   8    5.65    0.89
  -3   0   8    7.03    0.96
  -2   0   8   35.02    0.84
  -1   0   8   87.48    1.56
   0   0   8  209.64    3.01
   1   0   8    1.06    0.33
   2   0   8   81.03    1.61
   3   0   8   57.22    1.27
   4   0   8  144.29    2.17
   5   0   8    0.14    0.32
   6   0   8   22.13    1.53
   7   0   8   28.93    1.81
   8   0   8   72.31    2.91
   9   0   8   61.93    2.95
  10   0   8   10.12    1.54
  11   0   8   -0.07    0.88
  12   0   8    5.25    1.37
 -11   1   8    0.77    1.71
 -10   1   8    0.21    1.23
  -9   1   8   20.72    1.88
  -8   1   8    2.54    0.87
  -7   1   8    2.51    0.77
  -6   1   8   11.00    1.32
  -5   1   8   10.88    1.18
  -4   1   8    9.48    1.09
  -3   1   8   36.28    1.11
  -2   1   8    2.84    0.43
  -1   1   8   26.22    0.96
   0   1   8   12.05    0.75
   1   1   8  285.57    3.13
   2   1   8  360.03    4.64
   3   1   8  361.52    4.26
   4   1   8  243.22    2.97
   5   1   8   51.31    1.28
   6   1   8   23.51    1.59
   7   1   8   58.82    2.42
   8   1   8  183.17    4.52
   9   1   8   53.27    2.71
  10   1   8   23.01    2.07
  11   1   8   11.23    1.62
  12   1   8    0.79    1.10
 -11   2   8    2.89    1.95
 -10   2   8   18.09    3.04
  -9   2   8   31.62    2.18
  -8   2   8   29.03    1.93
  -7   2   8    1.73    0.79
  -6   2   8    9.76    1.21
  -5   2   8   12.90    1.30
  -4   2   8    5.63    0.64
  -3   2   8   49.00    1.78
  -2   2   8   19.23    0.94
  -1   2   8    9.62    0.69
   0   2   8  157.43    2.77
   1   2   8  603.32    5.17
   2   2   8  411.71    4.83
   3   2   8  613.03    5.83
   4   2   8  492.31    4.34
   5   2   8   11.49    0.83
   6   2   8   40.03    2.02
   7   2   8  152.90    3.94
   8   2   8   71.68    2.97
   9   2   8  102.17    3.64
  10   2   8   10.43    1.56
  11   2   8   12.17    1.71
  12   2   8    6.39    1.46
 -11   3   8    0.02    1.49
 -10   3   8   32.81    3.66
  -9   3   8  116.00    3.82
  -8   3   8   33.96    2.06
  -7   3   8   54.22    2.50
  -6   3   8    4.20    0.94
  -5   3   8   16.29    1.42
  -4   3   8   19.99    1.12
  -3   3   8  176.62    2.73
  -2   3   8  120.59    2.31
  -1   3   8    0.56    0.36
   0   3   8  100.85    2.17
   1   3   8  728.58    9.64
   2   3   8 1178.82    8.02
   3   3   8  512.56    4.36
   4   3   8  362.08    5.03
   5   3   8   13.08    0.95
   6   3   8   95.05    2.15
   7   3   8   54.08    2.40
   8   3   8   52.13    2.56
   9   3   8   11.74    1.49
  10   3   8   11.13    1.54
  11   3   8   19.29    2.00
  12   3   8   13.31    1.89
 -10   4   8   23.60    2.14
  -9   4   8   76.27    3.42
  -8   4   8   77.68    2.51
  -7   4   8    0.90    0.76
  -6   4   8   15.77    1.51
  -5   4   8   21.06    1.23
  -4   4   8   96.74    2.62
  -3   4   8  226.82    3.25
  -2   4   8  247.78    3.92
  -1   4   8    3.97    0.56
   0   4   8   53.81    1.49
   1   4   8 1054.97    9.85
   2   4   8  790.39    5.55
   3   4   8  503.51    5.17
   4   4   8  274.70    3.51
   5   4   8   10.64    0.86
   6   4   8    8.32    0.84
   7   4   8   15.27    1.47
   8   4   8   22.72    1.76
   9   4   8    7.71    1.25
  10   4   8    5.76    1.21
  11   4   8    9.30    1.58
  12   4   8   12.85    1.78
 -10   5   8   10.61    2.41
  -9   5   8   56.38    4.22
  -8   5   8    5.06    1.03
  -7   5   8    7.32    1.17
  -6   5   8    9.88    1.26
  -5   5   8    7.55    0.89
  -4   5   8  107.42    2.41
  -3   5   8  296.30    3.81
  -2   5   8   24.78    1.16
  -1   5   8   50.03    1.51
   0   5   8   90.20    1.91
   1   5   8  445.62    4.14
   2   5   8  524.79    9.16
   3   5   8  323.10    3.87
   4   5   8  136.03    2.68
   5   5   8   20.84    1.14
   6   5   8    0.39    0.48
   7   5   8    7.42    0.86
   8   5   8   -0.02    0.65
   9   5   8    1.33    0.84
  10   5   8   19.47    1.87
  11   5   8    1.77    1.00
  12   5   8    0.46    1.56
 -10   6   8    1.36    1.69
  -9   6   8   15.59    2.63
  -8   6   8   14.16    1.55
  -7   6   8    4.81    1.08
  -6   6   8   11.01    1.35
  -5   6   8   15.54    1.16
  -4   6   8   61.05    1.95
  -3   6   8  119.05    2.51
  -2   6   8  146.35    4.53
  -1   6   8   18.82    1.14
   0   6   8   24.17    1.11
   1   6   8   36.21    1.18
   2   6   8  128.05    2.76
   3   6   8   85.35    3.21
   4   6   8   12.63    0.88
   5   6   8   14.73    0.99
   6   6   8   59.76    1.93
   7   6   8   10.95    0.98
   8   6   8    6.74    1.16
   9   6   8   33.39    2.11
  10   6   8   24.96    2.12
  11   6   8   -0.02    1.46
 -10   7   8   -0.24    1.35
  -9   7   8   -1.21    1.21
  -8   7   8    0.58    1.29
  -7   7   8    2.40    0.94
  -6   7   8    1.52    0.64
  -5   7   8    8.89    0.98
  -4   7   8   20.10    1.28
  -3   7   8   32.95    1.44
  -2   7   8   24.98    1.40
  -1   7   8   69.01    2.52
   0   7   8   25.14    1.12
   1   7   8    9.13    0.69
   2   7   8   19.10    0.92
   3   7   8    2.08    0.72
   4   7   8    3.53    0.86
   5   7   8  185.51    4.19
   6   7   8  146.19    3.86
   7   7   8   30.23    1.91
   8   7   8    4.99    1.78
   9   7   8   11.73    2.30
  10   7   8   49.01    3.97
  11   7   8   10.61    2.40
  -9   8   8    1.38    1.56
  -8   8   8    3.98    1.68
  -7   8   8   24.69    1.95
  -6   8   8    0.33    0.62
  -5   8   8   12.71    0.94
  -4   8   8    9.33    0.96
  -3   8   8   35.47    1.64
  -2   8   8    1.39    0.57
  -1   8   8    1.19    0.73
   0   8   8    0.26    0.56
   1   8   8   43.01    2.18
   2   8   8   12.44    1.32
   3   8   8    4.09    0.91
   4   8   8  108.99    3.34
   5   8   8  175.50    4.23
   6   8   8  187.23    4.41
   7   8   8   77.74    2.96
   8   8   8    4.55    1.02
   9   8   8   17.40    2.75
  10   8   8   21.76    3.11
  11   8   8   12.09    2.45
  -9   9   8    0.44    1.47
  -8   9   8    3.60    1.80
  -7   9   8   23.59    1.99
  -6   9   8   20.82    1.45
  -5   9   8   14.84    1.18
  -4   9   8    8.80    1.25
  -3   9   8   21.48    1.66
  -2   9   8   10.45    1.31
  -1   9   8   15.47    1.51
   0   9   8   90.46    3.13
   1   9   8   44.73    2.35
   2   9   8    3.44    0.94
   3   9   8   41.84    2.23
   4   9   8   99.65    3.28
   5   9   8  354.05    6.26
   6   9   8  303.23    5.81
   7   9   8  104.88    3.50
   8   9   8   27.86    2.02
   9   9   8    1.79    1.66
  10   9   8   44.14    4.13
  11   9   8    0.66    1.57
  -6  10   8   20.75    1.80
  -5  10   8   14.30    1.58
  -4  10   8   10.23    1.40
  -3  10   8    2.36    0.91
  -2  10   8   83.20    3.09
  -1  10   8  133.01    3.94
   0  10   8  115.34    3.64
   1  10   8  336.94    6.70
   2  10   8    7.54    1.20
   3  10   8   85.65    3.21
   4  10   8  230.87    5.13
   5  10   8  369.07    6.63
   6  10   8  288.35    5.87
   7  10   8   77.29    3.18
   8  10   8   15.22    1.68
   9  10   8    6.03    2.19
  10  10   8   -0.11    1.36
  -7  11   8   13.62    2.35
  -6  11   8    0.73    0.84
  -5  11   8    0.45    0.79
  -4  11   8    0.36    0.87
  -3  11   8    3.79    1.03
  -2  11   8   62.87    2.88
  -1  11   8  235.74    5.48
   0  11   8  508.88    8.01
   1  11   8  233.18    5.34
   2  11   8   31.44    2.14
   3  11   8   67.34    3.01
   4  11   8  245.46    7.71
   5  11   8  378.69    9.91
   6  11   8  145.57    4.34
   7  11   8   60.91    2.96
   8  11   8    3.85    1.17
   9  11   8    0.96    1.71
  10  11   8   -0.78    1.50
  -7  12   8    5.25    1.88
  -6  12   8    2.79    1.13
  -5  12   8    2.73    1.08
  -4  12   8   20.90    1.93
  -3  12   8    1.41    0.95
  -2  12   8  138.07    4.37
  -1  12   8  320.70    6.63
   0  12   8  350.21    6.89
   1  12   8  383.39    7.11
   2  12   8   16.99    1.71
   3  12   8   35.15    2.37
   4  12   8  106.79    3.79
   5  12   8  104.38    3.81
   6  12   8   38.06    2.42
   7  12   8    1.89    1.02
   8  12   8    0.96    0.98
   9  12   8   -0.11    0.95
  -7  13   8   -1.09    1.27
  -6  13   8    5.08    1.92
  -5  13   8    0.58    0.95
  -4  13   8    3.99    1.19
  -3  13   8    2.45    1.15
  -2  13   8   62.40    3.29
  -1  13   8  249.78    6.11
   0  13   8  248.87    6.00
   1  13   8  126.52    4.23
   2  13   8   38.74    2.42
   3  13   8   25.13    2.08
   4  13   8   15.83    1.76
   5  13   8   23.50    2.14
   6  13   8    0.18    0.89
   7  13   8    3.98    1.19
   8  13   8    4.32    1.32
   9  13   8    5.30    1.38
  -6  14   8    5.54    2.07
  -5  14   8   25.06    2.28
  -4  14   8    5.53    1.30
  -3  14   8    0.30    0.92
  -2  14   8   35.77    2.57
  -1  14   8   38.52    2.67
   0  14   8   54.36    3.04
   1  14   8   24.61    2.14
   2  14   8   12.39    1.69
   3  14   8    7.63    1.45
   4  14   8   12.73    1.72
   5  14   8    8.36    1.47
   6  14   8    5.32    1.40
   7  14   8   28.37    2.39
   8  14   8   20.61    2.24
  -5  15   8    1.99    1.18
  -4  15   8   20.20    2.07
  -3  15   8    0.27    1.02
  -2  15   8    2.31    1.19
  -1  15   8    2.39    1.11
   0  15   8    0.72    0.99
   1  15   8   -0.23    0.95
   2  15   8   19.43    1.99
   3  15   8   45.12    2.84
   4  15   8   22.99    2.20
   5  15   8    0.11    0.88
   6  15   8    9.31    1.67
   7  15   8   36.48    2.74
  -4  16   8    0.99    1.16
  -3  16   8    1.36    1.16
  -2  16   8    0.13    0.91
  -1  16   8    0.58    1.10
   0  16   8    9.74    1.67
   1  16   8   50.56    3.06
   2  16   8   48.84    3.01
   3  16   8   62.58    3.34
   4  16   8   19.32    2.19
   5  16   8    0.24    1.19
   6  16   8   24.74    2.43
  -2  17   8    3.55    1.40
  -1  17   8    1.76    1.20
   0  17   8   35.37    2.68
   1  17   8   49.73    3.08
   2  17   8  131.41    4.83
   3  17   8   85.41    4.02
   4  17   8   30.10    2.66
  -3 -16   9   25.26    2.83
  -2 -16   9   39.65    3.32
  -1 -16   9    8.87    1.81
   2 -16   9   16.96    2.71
   3 -16   9   16.39    2.91
  -4 -15   9    1.46    1.36
  -3 -15   9    3.40    1.41
  -2 -15   9   10.28    1.94
  -1 -15   9   11.21    1.88
   0 -15   9    1.03    1.11
   2 -15   9    5.53    1.82
   3 -15   9    0.42    1.49
   4 -15   9    0.86    1.64
   5 -15   9   36.20    4.00
  -6 -14   9   -0.20    1.30
  -5 -14   9    9.16    2.18
  -4 -14   9    2.80    1.47
  -3 -14   9    1.77    1.27
  -2 -14   9    9.18    1.78
  -1 -14   9    1.04    1.06
   0 -14   9    3.87    1.25
   1 -14   9   27.48    2.81
   2 -14   9    2.00    0.96
   3 -14   9   -0.27    0.83
   4 -14   9   55.94    2.77
   5 -14   9   58.64    2.96
   6 -14   9  102.07    3.91
  -7 -13   9   -0.69    1.28
  -6 -13   9   11.36    2.28
  -5 -13   9    2.44    1.59
  -4 -13   9   21.08    2.65
  -3 -13   9    2.42    1.05
  -2 -13   9    0.52    0.84
  -1 -13   9   13.59    1.42
   0 -13   9   55.97    2.40
   1 -13   9   53.15    2.51
   2 -13   9   45.88    2.41
   3 -13   9    0.69    0.85
   4 -13   9   41.20    2.49
   5 -13   9  166.72    4.75
   6 -13   9  117.65    4.15
   7 -13   9   54.19    3.08
  -7 -12   9    1.04    1.32
  -6 -12   9   12.53    1.78
  -5 -12   9   25.12    2.22
  -4 -12   9    1.97    0.99
  -3 -12   9   17.57    1.78
  -2 -12   9   36.56    2.22
  -1 -12   9   59.26    2.62
   0 -12   9  167.06    3.95
   1 -12   9  233.55    3.75
   2 -12   9   78.62    3.00
   3 -12   9    4.47    1.09
   4 -12   9   82.59    3.31
   5 -12   9  126.55    4.10
   6 -12   9  119.36    4.12
   7 -12   9   46.15    2.78
   8 -12   9    0.11    1.01
  -8 -11   9   15.53    1.90
  -7 -11   9   -0.17    0.90
  -6 -11   9    2.90    1.14
  -5 -11   9    4.68    1.30
  -4 -11   9    5.93    1.30
  -3 -11   9    0.75    0.80
  -2 -11   9   23.15    1.80
  -1 -11   9   99.73    3.24
   0 -11   9  334.16    4.51
   1 -11   9  169.20    3.14
   2 -11   9  135.23    3.82
   3 -11   9    0.35    0.75
   4 -11   9   49.94    2.61
   5 -11   9   89.66    3.46
   6 -11   9   78.06    3.39
   7 -11   9   43.22    2.67
   8 -11   9   -0.06    0.91
  -8 -10   9    5.06    1.35
  -7 -10   9    0.66    0.94
  -6 -10   9    0.04    0.90
  -5 -10   9    3.95    1.16
  -4 -10   9   12.12    1.54
  -3 -10   9    3.53    1.10
  -2 -10   9   17.33    1.60
  -1 -10   9  132.97    3.67
   0 -10   9  218.82    3.58
   1 -10   9  195.64    3.40
   2 -10   9   38.68    2.11
   3 -10   9    0.24    0.71
   4 -10   9   20.38    1.76
   5 -10   9   44.50    2.46
   6 -10   9   23.35    2.10
   7 -10   9    0.00    0.86
   8 -10   9   -0.11    0.93
   9 -10   9    0.60    1.01
  -9  -9   9    9.77    1.61
  -8  -9   9    2.50    1.13
  -7  -9   9   -0.64    0.81
  -6  -9   9    3.71    1.14
  -5  -9   9   10.88    1.56
  -4  -9   9   14.55    1.63
  -3  -9   9    0.07    0.74
  -2  -9   9   25.50    1.88
  -1  -9   9  114.94    3.35
   0  -9   9  120.82    2.87
   1  -9   9   96.66    2.24
   2  -9   9   30.24    1.32
   3  -9   9    0.75    0.68
   4  -9   9    8.03    1.25
   5  -9   9    5.74    1.16
   6  -9   9   -0.12    0.81
   7  -9   9    1.16    0.98
   8  -9   9   18.80    1.91
   9  -9   9   13.00    1.78
  -9  -8   9    1.50    1.10
  -8  -8   9    9.47    1.53
  -7  -8   9    1.79    1.07
  -6  -8   9   -0.16    0.84
  -5  -8   9   17.91    1.77
  -4  -8   9   19.13    1.83
  -3  -8   9    0.88    0.81
  -2  -8   9    0.86    0.72
  -1  -8   9   28.95    1.78
   0  -8   9   69.64    1.95
   1  -8   9   25.37    1.20
   2  -8   9    0.66    0.45
   3  -8   9    4.94    1.00
   4  -8   9   33.90    2.11
   5  -8   9    0.42    0.74
   6  -8   9    0.93    0.83
   7  -8   9   15.63    1.82
   8  -8   9   26.06    2.23
   9  -8   9   35.14    2.57
  10  -8   9   11.52    1.70
 -10  -7   9    3.92    1.35
  -9  -7   9   10.37    1.65
  -8  -7   9   15.38    1.86
  -7  -7   9   13.59    1.68
  -6  -7   9   21.23    1.96
  -5  -7   9    8.70    1.30
  -4  -7   9   24.31    1.96
  -3  -7   9   11.00    1.38
  -2  -7   9   -0.09    0.66
  -1  -7   9    0.63    0.44
   0  -7   9    4.94    0.63
   1  -7   9   12.95    0.91
   2  -7   9   39.85    1.50
   3  -7   9  165.43    4.00
   4  -7   9   98.37    3.26
   5  -7   9   22.65    1.83
   6  -7   9    2.58    0.98
   7  -7   9   34.20    2.34
   8  -7   9  110.15    3.98
   9  -7   9   44.49    2.81
  10  -7   9   23.97    2.28
 -10  -6   9    2.61    1.25
  -9  -6   9   22.00    2.15
  -8  -6   9   64.43    3.21
  -7  -6   9   36.62    2.40
  -6  -6   9    6.35    1.21
  -5  -6   9   13.02    1.57
  -4  -6   9    2.94    0.94
  -3  -6   9   18.66    1.60
  -2  -6   9    3.66    0.89
  -1  -6   9   13.41    0.91
   0  -6   9    0.40    0.37
   1  -6   9   86.07    1.98
   2  -6   9  304.78    3.83
   3  -6   9  402.65    4.02
   4  -6   9  349.23    5.92
   5  -6   9  114.31    3.54
   6  -6   9    1.93    0.86
   7  -6   9   56.05    2.79
   8  -6   9   79.39    3.34
   9  -6   9  130.39    4.51
  10  -6   9   14.61    1.89
  11  -6   9    8.04    1.72
 -10  -5   9    1.93    1.19
  -9  -5   9   82.02    3.66
  -8  -5   9   74.41    3.38
  -7  -5   9  111.50    4.02
  -6  -5   9   12.68    1.52
  -5  -5   9    0.82    0.75
  -4  -5   9   11.51    1.37
  -3  -5   9   23.34    1.82
  -2  -5   9    5.45    0.96
  -1  -5   9    1.43    0.42
   0  -5   9    0.61    0.40
   1  -5   9  146.08    2.44
   2  -5   9  563.17    4.95
   3  -5   9  619.57    6.23
   4  -5   9  502.54    6.85
   5  -5   9  240.68    4.96
   6  -5   9    9.76    1.32
   7  -5   9   35.76    2.26
   8  -5   9  147.53    4.44
   9  -5   9   40.80    2.63
  10  -5   9   32.13    2.40
  11  -5   9    1.32    1.17
 -10  -4   9    5.49    1.39
  -9  -4   9   43.85    2.82
  -8  -4   9   97.45    3.77
  -7  -4   9   38.12    2.38
  -6  -4   9   57.51    2.78
  -5  -4   9   37.92    2.17
  -4  -4   9   28.85    1.89
  -3  -4   9   50.51    2.34
  -2  -4   9   45.51    2.14
  -1  -4   9   26.79    1.01
   0  -4   9   20.43    0.98
   1  -4   9   99.04    2.17
   2  -4   9  482.47    6.48
   3  -4   9  979.06    9.47
   4  -4   9  640.55   11.37
   5  -4   9   98.41    3.12
   6  -4   9    0.53    0.72
   7  -4   9   70.96    2.93
   8  -4   9   99.29    3.58
   9  -4   9   52.19    2.82
  10  -4   9    0.57    0.96
  11  -4   9   -0.22    1.05
 -10  -3   9    2.17    1.17
  -9  -3   9   39.09    2.55
  -8  -3   9   21.67    1.93
  -7  -3   9   51.48    2.69
  -6  -3   9   34.17    2.16
  -5  -3   9    3.75    0.94
  -4  -3   9   70.51    2.73
  -3  -3   9  305.57    5.43
  -2  -3   9   68.33    2.55
  -1  -3   9  125.59    2.03
   0  -3   9    0.90    0.42
   1  -3   9   41.24    1.36
   2  -3   9  556.24    7.15
   3  -3   9  880.34    7.30
   4  -3   9  576.10    7.04
   5  -3   9  128.76    3.40
   6  -3   9    0.41    0.64
   7  -3   9   42.17    2.29
   8  -3   9   31.95    2.06
   9  -3   9    3.30    1.16
  10  -3   9    0.73    0.94
  11  -3   9    8.65    1.63
 -10  -2   9    1.07    1.05
  -9  -2   9    6.15    1.26
  -8  -2   9    9.76    1.37
  -7  -2   9    0.36    0.75
  -6  -2   9   15.44    1.54
  -5  -2   9    0.37    0.61
  -4  -2   9   21.08    1.66
  -3  -2   9   49.73    2.15
  -2  -2   9  229.10    4.33
  -1  -2   9    4.48    0.46
   0  -2   9    8.40    0.69
   1  -2   9   37.32    1.23
   2  -2   9  336.71    5.21
   3  -2   9  421.28    4.13
   4  -2   9  136.17    2.81
   5  -2   9    9.56    1.07
   6  -2   9    1.67    0.71
   7  -2   9   12.29    1.38
   8  -2   9   21.58    1.80
   9  -2   9    0.55    0.92
  10  -2   9   25.90    2.19
  11  -2   9    3.51    1.30
 -10  -1   9    0.29    0.82
  -9  -1   9    1.69    0.98
  -8  -1   9   -0.40    0.64
  -7  -1   9    0.36    0.70
  -6  -1   9    0.16    0.69
  -5  -1   9    9.93    1.22
  -4  -1   9   20.65    1.55
  -3  -1   9  164.84    3.83
  -2  -1   9   92.31    2.85
  -1  -1   9   84.99    1.82
   0  -1   9    0.23    0.32
   1  -1   9   62.49    1.49
   2  -1   9    2.23    0.43
   3  -1   9   13.15    0.81
   4  -1   9   15.71    0.86
   5  -1   9   69.59    2.43
   6  -1   9   70.12    2.58
   7  -1   9   66.62    2.69
   8  -1   9   13.37    1.47
   9  -1   9    7.11    1.33
  10  -1   9   12.60    1.75
  11  -1   9   34.88    2.59
  12  -1   9   12.41    2.65
 -10   0   9    1.03    0.91
  -9   0   9   10.72    1.44
  -8   0   9    2.05    0.90
  -7   0   9   -0.16    0.65
  -6   0   9    0.89    0.68
  -5   0   9   35.58    2.06
  -4   0   9    0.37    0.55
  -3   0   9   21.58    1.52
  -2   0   9   60.11    1.15
  -1   0   9    4.55    0.48
   0   0   9    0.93    0.34
   1   0   9    1.98    0.40
   2   0   9    6.99    0.61
   3   0   9    6.75    0.61
   4   0   9  134.00    2.19
   5   0   9  164.78    6.52
   6   0   9  249.36    4.75
   7   0   9  162.27    4.12
   8   0   9   27.30    1.97
   9   0   9    5.68    1.21
  10   0   9   36.98    2.56
  11   0   9   23.77    2.25
  12   0   9   20.98    2.21
 -10   1   9   15.47    1.71
  -9   1   9   25.31    2.01
  -8   1   9    3.60    1.04
  -7   1   9   26.34    1.86
  -6   1   9   50.44    2.45
  -5   1   9   33.81    1.94
  -4   1   9   35.56    1.94
  -3   1   9    2.63    0.69
  -2   1   9    1.71    0.39
  -1   1   9   10.56    0.73
   0   1   9   91.43    1.82
   1   1   9   38.51    1.26
   2   1   9   31.21    1.15
   3   1   9   49.32    1.40
   4   1   9  202.74    2.92
   5   1   9  734.23    5.97
   6   1   9  419.46    6.18
   7   1   9  115.36    3.38
   8   1   9   32.39    2.08
   9   1   9   18.22    1.79
  10   1   9   52.62    2.87
  11   1   9   15.98    1.96
  12   1   9    7.76    1.63
 -10   2   9   63.28    4.60
  -9   2   9   47.78    2.50
  -8   2   9    9.55    1.33
  -7   2   9   11.21    1.42
  -6   2   9   72.25    2.93
  -5   2   9  259.95    5.13
  -4   2   9   60.44    2.48
  -3   2   9    0.95    0.41
  -2   2   9   32.91    1.20
  -1   2   9   56.65    1.49
   0   2   9  106.93    2.02
   1   2   9  512.04    7.09
   2   2   9   93.14    2.50
   3   2   9   23.67    1.02
   4   2   9  451.72    4.26
   5   2   9  766.93    5.91
   6   2   9  526.45   15.74
   7   2   9  144.42    3.90
   8   2   9   22.46    1.84
   9   2   9   11.93    1.56
  10   2   9    1.89    1.09
  11   2   9   11.92    1.66
  12   2   9    4.32    1.45
 -10   3   9  124.05    6.67
  -9   3   9   93.70    4.18
  -8   3   9   12.56    1.50
  -7   3   9   15.66    1.59
  -6   3   9   87.87    3.22
  -5   3   9  103.70    3.32
  -4   3   9   37.30    2.03
  -3   3   9    1.50    0.50
  -2   3   9   41.43    1.45
  -1   3   9  254.74    3.31
   0   3   9  483.37    4.55
   1   3   9  168.13    2.76
   2   3   9   59.47    1.53
   3   3   9    1.52    0.41
   4   3   9  369.23    3.96
   5   3   9  626.98    5.56
   6   3   9  323.65    5.06
   7   3   9  216.63    5.96
   8   3   9   12.82    1.49
   9   3   9   -0.20    0.78
  10   3   9    8.26    1.46
  11   3   9    0.13    0.99
  12   3   9   -0.57    0.93
 -10   4   9  149.48    7.34
  -9   4   9  100.29    4.84
  -8   4   9   10.67    1.44
  -7   4   9    1.46    0.85
  -6   4   9   11.63    1.43
  -5   4   9   42.17    2.28
  -4   4   9    0.34    0.46
  -3   4   9   17.84    1.07
  -2   4   9   29.42    1.27
  -1   4   9  257.17    4.90
   0   4   9  396.46    6.36
   1   4   9  399.18    4.06
   2   4   9   38.32    1.27
   3   4   9    1.09    0.39
   4   4   9   70.38    1.78
   5   4   9  302.29    3.87
   6   4   9  476.90    5.92
   7   4   9   42.55    2.20
   8   4   9   25.32    1.94
   9   4   9    4.56    1.16
  10   4   9    2.54    1.03
  11   4   9    0.47    0.88
 -10   5   9  118.36    6.40
  -9   5   9   55.26    4.44
  -8   5   9    3.29    1.00
  -7   5   9    0.25    0.78
  -6   5   9    0.35    0.72
  -5   5   9    1.56    0.81
  -4   5   9    1.80    0.58
  -3   5   9   13.71    1.01
  -2   5   9   49.13    1.62
  -1   5   9  218.65    3.30
   0   5   9  325.65    5.62
   1   5   9  253.97    3.19
   2   5   9  141.11    2.44
   3   5   9    6.67    0.64
   4   5   9    9.60    0.85
   5   5   9  122.43    3.02
   6   5   9   19.44    1.24
   7   5   9   42.61    2.21
   8   5   9    2.47    0.88
   9   5   9   13.50    1.59
  10   5   9    0.41    0.91
  11   5   9    0.78    0.97
 -10   6   9   36.82    3.87
  -9   6   9   21.50    3.05
  -8   6   9    1.55    0.93
  -7   6   9   -0.72    0.72
  -6   6   9    2.53    0.96
  -5   6   9   10.04    1.01
  -4   6   9    1.31    0.56
  -3   6   9    0.53    0.53
  -2   6   9   40.42    1.54
  -1   6   9   35.65    1.41
   0   6   9  231.57    3.21
   1   6   9  142.68    2.44
   2   6   9    2.20    0.44
   3   6   9   30.75    1.22
   4   6   9    1.16    0.49
   5   6   9    3.43    0.67
   6   6   9   -0.14    0.46
   7   6   9    6.15    0.85
   8   6   9    5.75    1.75
   9   6   9   46.21    4.00
  10   6   9   19.33    2.05
  11   6   9    2.74    1.91
  -9   7   9    0.26    1.39
  -8   7   9   16.54    1.69
  -7   7   9    2.12    0.93
  -6   7   9   14.83    1.62
  -5   7   9   18.31    1.28
  -4   7   9   63.98    2.05
  -3   7   9    4.90    0.75
  -2   7   9   10.40    0.93
  -1   7   9   26.37    1.29
   0   7   9    2.80    0.55
   1   7   9    9.49    0.74
   2   7   9    1.29    0.65
   3   7   9   50.37    2.27
   4   7   9   18.12    1.53
   5   7   9    0.65    0.75
   6   7   9    6.20    1.14
   7   7   9   13.44    1.52
   8   7   9   52.04    4.21
   9   7   9   57.81    4.63
  10   7   9   48.66    4.16
  11   7   9    9.04    2.23
  -9   8   9    3.71    1.95
  -8   8   9   44.74    3.86
  -7   8   9   22.96    1.98
  -6   8   9    1.02    0.87
  -5   8   9   14.51    1.21
  -4   8   9   27.69    1.48
  -3   8   9   46.96    1.80
  -2   8   9    5.07    0.96
  -1   8   9    0.33    0.63
   0   8   9    2.81    0.84
   1   8   9   41.83    2.13
   2   8   9   72.91    2.81
   3   8   9   62.79    2.63
   4   8   9  114.71    3.48
   5   8   9   95.25    3.25
   6   8   9    0.42    0.88
   7   8   9   57.63    2.72
   8   8   9   80.76    5.27
   9   8   9  184.01    7.87
  10   8   9   45.49    4.17
  11   8   9    7.16    2.18
  -9   9   9   47.47    4.12
  -8   9   9   68.71    4.57
  -7   9   9   91.69    3.57
  -6   9   9   11.54    2.10
  -5   9   9    5.56    1.17
  -4   9   9    9.96    1.36
  -3   9   9    9.97    1.34
  -2   9   9    2.39    0.85
  -1   9   9    0.19    0.68
   0   9   9    4.36    1.01
   1   9   9   22.89    1.80
   2   9   9  209.58    5.28
   3   9   9  224.53    4.96
   4   9   9  218.43    5.01
   5   9   9  103.65    3.53
   6   9   9   15.59    1.61
   7   9   9  141.84    4.19
   8   9   9  244.50    5.57
   9   9   9  104.87    6.27
  10   9   9   57.59    4.69
  -7  10   9   93.12    5.30
  -6  10   9   49.97    2.72
  -5  10   9   10.07    1.43
  -4  10   9    0.36    0.69
  -3  10   9    6.67    1.22
  -2  10   9   17.14    1.67
  -1  10   9    4.46    1.02
   0  10   9    8.66    1.30
   1  10   9  107.18    3.61
   2  10   9  290.38    5.84
   3  10   9  414.98    7.03
   4  10   9  502.59    8.74
   5  10   9  109.46    3.74
   6  10   9    2.14    0.97
   7  10   9  109.56    3.86
   8  10   9  130.94    4.26
   9  10   9  119.18    6.69
  10  10   9    6.16    2.28
  -6  11   9   39.57    2.42
  -5  11   9   10.40    1.49
  -4  11   9    0.24    0.79
  -3  11   9    0.00    0.76
  -2  11   9   -0.02    0.79
  -1  11   9   26.18    2.10
   0  11   9    3.07    1.07
   1  11   9   89.26    3.53
   2  11   9  464.76    7.73
   3  11   9  455.92    7.68
   4  11   9  257.75    5.75
   5  11   9  120.26    4.06
   6  11   9    0.16    0.90
   7  11   9   49.83    2.78
   8  11   9   44.43    2.75
   9  11   9   30.85    3.96
  10  11   9    2.20    1.82
  -6  12   9   26.91    2.17
  -5  12   9   11.94    1.61
  -4  12   9    9.43    1.49
  -3  12   9    8.73    1.40
  -2  12   9   27.29    2.16
  -1  12   9    0.10    0.83
   0  12   9   -0.07    0.86
   1  12   9   24.51    2.16
   2  12   9  205.91    5.28
   3  12   9  288.62    6.25
   4  12   9  149.97    4.52
   5  12   9   40.94    2.60
   6  12   9    1.72    1.01
   7  12   9   10.58    1.60
   8  12   9   22.78    2.19
   9  12   9    2.56    1.83
  -6  13   9    2.06    1.14
  -5  13   9    8.12    1.45
  -4  13   9    0.72    0.97
  -3  13   9   28.46    2.24
  -2  13   9    8.29    1.48
  -1  13   9   12.65    1.73
   0  13   9    1.78    1.09
   1  13   9   13.70    1.73
   2  13   9   58.02    2.97
   3  13   9   27.82    2.21
   4  13   9   27.62    2.15
   5  13   9    0.05    0.85
   6  13   9   13.80    1.78
   7  13   9   19.51    2.08
   8  13   9    8.29    1.57
  -6  14   9    0.81    1.51
  -5  14   9    2.26    1.12
  -4  14   9   -0.11    0.91
  -3  14   9    2.27    1.13
  -2  14   9   27.35    2.34
  -1  14   9    2.47    1.14
   0  14   9    1.71    1.10
   1  14   9    0.54    0.98
   2  14   9    1.66    1.08
   3  14   9    1.37    0.98
   4  14   9   25.58    2.29
   5  14   9   12.77    1.78
   6  14   9   33.10    2.52
   7  14   9   17.84    2.05
   8  14   9   -0.28    1.09
  -5  15   9    9.94    1.70
  -4  15   9   12.12    1.77
  -3  15   9    0.43    1.05
  -2  15   9    1.50    1.18
  -1  15   9   -0.23    0.99
   0  15   9    4.49    1.38
   1  15   9   -0.81    0.81
   2  15   9    2.33    1.08
   3  15   9   19.30    2.09
   4  15   9   18.40    2.12
   5  15   9   83.39    3.89
   6  15   9   74.07    3.71
   7  15   9   31.76    2.68
  -3  16   9    6.40    1.55
  -2  16   9    0.35    1.13
  -1  16   9    4.99    1.39
   0  16   9    1.28    1.22
   1  16   9   20.42    2.19
   2  16   9   -0.05    0.93
   3  16   9   11.65    1.89
   4  16   9   84.08    3.95
   5  16   9   82.67    4.01
   6  16   9  101.63    4.43
  -1  17   9    4.79    1.43
   0  17   9   10.45    1.84
   1  17   9   10.91    1.84
   2  17   9    8.41    1.71
   3  17   9    6.04    1.66
   4  17   9   66.06    3.69
  -1 -16  10    4.57    1.56
  -4 -15  10   -0.20    1.32
  -3 -15  10    0.31    1.27
  -2 -15  10   -0.47    1.11
  -1 -15  10   -0.63    1.04
   3 -15  10    3.62    1.87
   4 -15  10    8.17    2.45
  -5 -14  10    1.60    1.60
  -4 -14  10    8.08    1.96
  -3 -14  10    1.07    1.35
  -2 -14  10   16.47    2.33
  -1 -14  10    1.44    1.26
   0 -14  10   10.21    1.75
   1 -14  10    9.62    1.84
   2 -14  10   18.51    1.75
   3 -14  10   18.50    1.78
   4 -14  10   85.48    3.47
   5 -14  10   33.01    2.39
  -6 -13  10   26.67    3.30
  -5 -13  10   13.45    2.50
  -4 -13  10    0.13    0.96
  -3 -13  10    0.61    0.96
  -2 -13  10    6.84    1.33
  -1 -13  10    7.10    1.26
   0 -13  10    3.14    0.93
   1 -13  10   39.60    3.11
   2 -13  10   66.71    2.88
   3 -13  10  132.93    4.14
   4 -13  10  112.26    3.91
   5 -13  10  100.50    3.76
   6 -13  10   17.69    1.99
  -7 -12  10   39.91    2.79
  -6 -12  10   60.03    3.17
  -5 -12  10   12.86    1.69
  -4 -12  10    5.16    1.21
  -3 -12  10    0.93    0.91
  -2 -12  10   -0.11    0.79
  -1 -12  10    2.39    0.94
   0 -12  10    0.55    0.74
   1 -12  10   34.50    2.13
   2 -12  10   96.72    3.39
   3 -12  10  201.07    4.92
   4 -12  10  219.10    7.28
   5 -12  10   60.21    2.96
   6 -12  10   18.70    2.04
   7 -12  10    3.60    1.33
  -7 -11  10   88.76    3.87
  -6 -11  10   28.50    2.36
  -5 -11  10   13.12    1.66
  -4 -11  10   11.98    1.61
  -3 -11  10   24.80    2.04
  -2 -11  10    4.02    1.07
  -1 -11  10   37.77    2.14
   0 -11  10   10.26    1.28
   1 -11  10   15.01    1.19
   2 -11  10  112.91    3.53
   3 -11  10  148.80    4.24
   4 -11  10  149.99    4.36
   5 -11  10   60.15    2.94
   6 -11  10    1.94    1.05
   7 -11  10    2.83    1.12
   8 -11  10   20.36    2.10
  -8 -10  10   28.37    2.37
  -7 -10  10   22.23    2.17
  -6 -10  10   43.06    2.70
  -5 -10  10    0.77    0.90
  -4 -10  10    1.05    0.89
  -3 -10  10   16.22    1.68
  -2 -10  10   35.22    2.22
  -1 -10  10   40.48    2.17
   0 -10  10   10.26    1.28
   1 -10  10    3.26    0.70
   2 -10  10   46.59    2.33
   3 -10  10  168.52    4.41
   4 -10  10  126.28    3.97
   5 -10  10   32.01    2.20
   6 -10  10    1.52    1.04
   7 -10  10    8.51    1.50
   8 -10  10   15.59    1.90
   9 -10  10    0.64    1.11
  -8  -9  10   10.24    1.66
  -7  -9  10   15.71    1.84
  -6  -9  10   -0.26    0.82
  -5  -9  10    0.61    0.85
  -4  -9  10    5.83    1.20
  -3  -9  10    1.95    0.92
  -2  -9  10    1.62    0.88
  -1  -9  10   73.05    2.88
   0  -9  10   50.46    2.27
   1  -9  10    5.40    0.77
   2  -9  10    7.19    1.13
   3  -9  10   73.94    2.93
   4  -9  10   63.32    2.85
   5  -9  10    0.21    0.78
   6  -9  10    0.21    0.89
   7  -9  10   14.54    1.81
   8  -9  10    7.69    1.54
   9  -9  10   -0.13    0.89
  -9  -8  10    3.88    1.35
  -8  -8  10    6.21    1.38
  -7  -8  10    6.31    1.32
  -6  -8  10    0.25    0.83
  -5  -8  10   57.86    3.01
  -4  -8  10    2.37    1.03
  -3  -8  10    3.86    1.09
  -2  -8  10   24.75    1.93
  -1  -8  10   16.99    1.54
   0  -8  10   30.25    1.36
   1  -8  10    0.94    0.49
   2  -8  10   10.02    0.89
   3  -8  10    1.23    0.79
   4  -8  10    1.02    0.79
   5  -8  10   13.34    1.57
   6  -8  10   71.34    3.16
   7  -8  10   78.18    3.41
   8  -8  10   36.80    2.60
   9  -8  10   -0.49    0.97
  10  -8  10    8.33    1.61
  -9  -7  10   13.83    1.85
  -8  -7  10    5.13    1.40
  -7  -7  10    1.01    0.94
  -6  -7  10    9.50    1.51
  -5  -7  10   19.70    1.92
  -4  -7  10   30.22    2.14
  -3  -7  10    2.98    1.03
  -2  -7  10    0.42    0.68
  -1  -7  10   39.02    2.10
   0  -7  10    2.50    0.58
   1  -7  10    1.92    0.56
   2  -7  10   -0.07    0.40
   3  -7  10    3.26    0.90
   4  -7  10   11.51    1.39
   5  -7  10  152.54    4.23
   6  -7  10  135.80    4.09
   7  -7  10  184.57    5.00
   8  -7  10  137.43    4.54
   9  -7  10    7.38    1.48
  10  -7  10    7.59    1.58
  -9  -6  10   39.21    2.72
  -8  -6  10   10.41    1.63
  -7  -6  10    1.56    1.11
  -6  -6  10   40.16    2.56
  -5  -6  10  101.02    3.66
  -4  -6  10   24.79    1.97
  -3  -6  10    8.08    1.24
  -2  -6  10   35.69    2.04
  -1  -6  10   14.60    1.38
   0  -6  10    5.97    0.68
   1  -6  10   98.56    2.50
   2  -6  10    3.96    0.63
   3  -6  10    7.12    1.08
   4  -6  10   30.32    2.03
   5  -6  10  124.54    3.81
   6  -6  10  252.46    5.48
   7  -6  10  215.83    5.31
   8  -6  10  131.98    6.17
   9  -6  10   12.99    1.79
  10  -6  10    0.66    1.13
 -10  -5  10   58.33    3.32
  -9  -5  10   84.16    3.77
  -8  -5  10   12.62    1.75
  -7  -5  10   -0.36    0.77
  -6  -5  10   36.46    2.39
  -5  -5  10   70.42    3.00
  -4  -5  10   99.02    3.49
  -3  -5  10   17.67    1.63
  -2  -5  10   54.59    2.50
  -1  -5  10   35.21    1.97
   0  -5  10  172.68    2.97
   1  -5  10  117.05    2.36
   2  -5  10  127.99    2.40
   3  -5  10   11.40    0.89
   4  -5  10   39.65    2.14
   5  -5  10  309.25    5.73
   6  -5  10  263.61    5.54
   7  -5  10  333.91    6.54
   8  -5  10  133.38    4.30
   9  -5  10    2.50    1.09
  10  -5  10    6.66    1.45
  11  -5  10    8.73    1.74
 -10  -4  10  137.93    4.73
  -9  -4  10  124.72    4.49
  -8  -4  10   28.27    2.32
  -7  -4  10    1.80    0.98
  -6  -4  10   16.25    1.74
  -5  -4  10   37.83    2.28
  -4  -4  10    2.88    0.97
  -3  -4  10   33.73    2.08
  -2  -4  10   20.42    1.63
  -1  -4  10   68.70    2.49
   0  -4  10  168.89    3.04
   1  -4  10  431.91    5.38
   2  -4  10  179.43    2.85
   3  -4  10    5.72    0.66
   4  -4  10   32.66    1.90
   5  -4  10  166.34    4.06
   6  -4  10  364.47    6.33
   7  -4  10  110.17    3.67
   8  -4  10   94.83    3.61
   9  -4  10    1.53    1.03
  10  -4  10    5.34    1.35
  11  -4  10    5.08    1.42
 -10  -3  10  129.74    4.59
  -9  -3  10  119.63    6.78
  -8  -3  10   50.29    2.82
  -7  -3  10    1.16    0.84
  -6  -3  10    1.11    0.86
  -5  -3  10   48.17    2.51
  -4  -3  10    4.83    0.99
  -3  -3  10   24.99    1.72
  -2  -3  10   67.58    2.71
  -1  -3  10   37.15    1.10
   0  -3  10  223.28    3.95
   1  -3  10  289.19    6.64
   2  -3  10  106.82    2.24
   3  -3  10   12.98    0.91
   4  -3  10   12.44    1.28
   5  -3  10  141.27    3.66
   6  -3  10   40.83    2.18
   7  -3  10  111.25    3.59
   8  -3  10    6.04    1.17
   9  -3  10    4.65    1.19
  10  -3  10    1.19    1.03
  11  -3  10    3.21    1.23
 -10  -2  10   74.63    3.42
  -9  -2  10   96.24    3.74
  -8  -2  10   12.40    1.58
  -7  -2  10    7.98    1.24
  -6  -2  10    5.22    1.08
  -5  -2  10    1.37    0.72
  -4  -2  10    3.35    0.84
  -3  -2  10    7.16    1.10
  -2  -2  10    8.42    1.08
  -1  -2  10   27.09    0.98
   0  -2  10   42.99    1.37
   1  -2  10  179.88    4.13
   2  -2  10   41.37    1.39
   3  -2  10   36.79    1.32
   4  -2  10    3.88    0.80
   5  -2  10   15.06    1.37
   6  -2  10   19.40    1.56
   7  -2  10    0.55    0.71
   8  -2  10    0.00    0.82
   9  -2  10   53.13    2.82
  10  -2  10   59.90    3.08
  11  -2  10    3.23    1.21
 -10  -1  10   31.58    2.31
  -9  -1  10   26.85    2.07
  -8  -1  10    0.81    0.76
  -7  -1  10    0.67    0.85
  -6  -1  10    1.51    0.75
  -5  -1  10   50.77    2.68
  -4  -1  10    2.49    0.84
  -3  -1  10    4.92    0.91
  -2  -1  10    0.82    0.68
  -1  -1  10    8.77    0.67
   0  -1  10    0.42    0.35
   1  -1  10   57.14    1.54
   2  -1  10   92.11    1.94
   3  -1  10   20.60    1.03
   4  -1  10    7.41    0.68
   5  -1  10   37.09    1.92
   6  -1  10    1.05    0.66
   7  -1  10   13.98    1.46
   8  -1  10   94.27    3.40
   9  -1  10  160.93    4.72
  10  -1  10   86.81    3.72
  11  -1  10    8.84    1.58
 -10   0  10    2.91    1.08
  -9   0  10    5.89    1.21
  -8   0  10    6.31    1.22
  -7   0  10    9.02    1.34
  -6   0  10   52.80    2.54
  -5   0  10   29.29    2.02
  -4   0  10    5.98    1.02
  -3   0  10   22.42    1.69
  -2   0  10   53.83    2.36
  -1   0  10   52.84    1.34
   0   0  10   36.72    1.20
   1   0  10    7.40    0.64
   2   0  10    5.20    0.59
   3   0  10    4.29    0.55
   4   0  10  110.06    2.12
   5   0  10  101.82    2.90
   6   0  10    1.17    0.71
   7   0  10   35.83    2.12
   8   0  10   98.85    3.44
   9   0  10  282.22    6.14
  10   0  10  101.54    3.99
  11   0  10   18.20    2.07
 -10   1  10    9.80    1.50
  -9   1  10    3.34    1.06
  -8   1  10   20.61    1.84
  -7   1  10  105.77    4.95
  -6   1  10   68.57    2.85
  -5   1  10   74.26    3.01
  -4   1  10    1.42    0.80
  -3   1  10   76.70    2.87
  -2   1  10   73.61    1.54
  -1   1  10  163.43    2.39
   0   1  10   23.58    1.03
   1   1  10    6.21    0.61
   2   1  10  103.50    2.16
   3   1  10  246.92    3.17
   4   1  10  222.71    3.04
   5   1  10  218.98    3.04
   6   1  10    5.01    0.96
   7   1  10   38.51    2.10
   8   1  10  175.65    4.51
   9   1  10  215.65    5.23
  10   1  10  150.68    4.71
  11   1  10   21.15    2.15
 -10   2  10   -0.06    1.42
  -9   2  10    7.63    1.33
  -8   2  10  145.38    4.24
  -7   2  10  163.12    4.52
  -6   2  10  170.09    4.46
  -5   2  10  113.96    3.69
  -4   2  10    1.60    0.78
  -3   2  10   11.30    1.32
  -2   2  10   75.05    1.78
  -1   2  10   37.87    1.30
   0   2  10    7.89    0.70
   1   2  10   54.52    1.57
   2   2  10   92.68    2.01
   3   2  10  207.84    4.21
   4   2  10  444.38    4.45
   5   2  10  259.88    3.37
   6   2  10   17.59    1.51
   7   2  10   65.80    2.74
   8   2  10  103.35    3.58
   9   2  10  270.87    5.93
  10   2  10   77.89    3.43
  11   2  10   18.90    2.02
 -10   3  10    1.85    1.87
  -9   3  10   34.59    2.32
  -8   3  10  139.18    4.84
  -7   3  10  371.89    6.87
  -6   3  10  218.02    5.11
  -5   3  10   65.02    2.85
  -4   3  10    3.03    0.89
  -3   3  10    0.48    0.64
  -2   3  10    2.36    0.55
  -1   3  10    0.75    0.43
   0   3  10    1.95    0.47
   1   3  10    4.11    0.59
   2   3  10  327.89    3.83
   3   3  10  423.78    4.84
   4   3  10  485.99    4.78
   5   3  10  407.58    5.08
   6   3  10    9.55    1.17
   7   3  10   23.59    1.80
   8   3  10  105.40    3.59
   9   3  10  116.06    3.96
  10   3  10   67.05    3.21
  11   3  10    0.26    0.94
 -10   4  10    2.11    1.88
  -9   4  10   22.38    2.03
  -8   4  10  197.38    5.09
  -7   4  10  148.11    4.36
  -6   4  10  150.24    4.29
  -5   4  10   23.48    1.88
  -4   4  10   13.11    1.46
  -3   4  10   11.56    0.96
  -2   4  10   32.20    1.41
  -1   4  10   39.42    1.51
   0   4  10   36.86    1.40
   1   4  10    3.41    0.57
   2   4  10  162.10    3.13
   3   4  10  538.66    5.61
   4   4  10  661.68    5.79
   5   4  10  253.12    4.78
   6   4  10    8.70    0.92
   7   4  10    6.37    1.16
   8   4  10   12.92    1.51
   9   4  10   19.92    1.88
  10   4  10    0.61    0.93
  11   4  10    1.39    1.09
 -10   5  10    5.41    2.05
  -9   5  10   22.05    2.00
  -8   5  10   70.06    3.17
  -7   5  10  137.75    6.26
  -6   5  10   34.11    2.30
  -5   5  10    0.81    0.81
  -4   5  10   30.56    2.00
  -3   5  10    0.11    0.50
  -2   5  10   41.89    1.62
  -1   5  10   93.07    2.24
   0   5  10   27.34    1.29
   1   5  10    9.81    0.80
   2   5  10  212.24    3.00
   3   5  10  153.35    2.63
   4   5  10  212.80    4.68
   5   5  10   88.67    2.69
   6   5  10    2.63    0.67
   7   5  10   18.71    1.67
   8   5  10    0.81    0.83
   9   5  10    1.96    1.02
  10   5  10   -0.17    1.25
  11   5  10   15.06    2.81
  -9   6  10    6.55    2.02
  -8   6  10   43.24    2.53
  -7   6  10    4.32    1.17
  -6   6  10    8.33    1.30
  -5   6  10    6.83    1.14
  -4   6  10   18.32    1.28
  -3   6  10    1.66    0.60
  -2   6  10  133.65    2.84
  -1   6  10   59.02    1.98
   0   6  10   77.25    2.01
   1   6  10    1.74    0.48
   2   6  10   20.22    1.06
   3   6  10   36.40    1.36
   4   6  10    0.86    0.51
   5   6  10    0.37    0.51
   6   6  10   25.97    1.48
   7   6  10   51.02    4.08
   8   6  10   20.49    2.93
   9   6  10    3.28    1.83
  10   6  10    6.07    1.54
  11   6  10   17.57    3.05
  -9   7  10    8.24    2.26
  -8   7  10   11.14    1.55
  -7   7  10    0.96    0.89
  -6   7  10   36.34    2.40
  -5   7  10   16.08    1.59
  -4   7  10   41.13    1.73
  -3   7  10   14.80    1.14
  -2   7  10    1.09    0.55
  -1   7  10   54.29    1.91
   0   7  10   19.67    1.12
   1   7  10   34.63    1.91
   2   7  10   16.58    1.48
   3   7  10    9.06    1.20
   4   7  10    0.91    0.70
   5   7  10   12.40    1.42
   6   7  10  150.73    4.09
   7   7  10  112.35    3.70
   8   7  10   68.93    4.99
   9   7  10    7.63    2.20
  10   7  10   21.81    3.14
  11   7  10   53.92    4.57
  -9   8  10   12.91    2.72
  -8   8  10    9.65    1.52
  -7   8  10    5.87    1.26
  -6   8  10   18.68    1.82
  -5   8  10   95.79    3.41
  -4   8  10  136.75    3.04
  -3   8  10   43.61    2.26
  -2   8  10   30.02    1.93
  -1   8  10    2.76    0.88
   0   8  10   51.06    2.36
   1   8  10    3.01    0.86
   2   8  10    0.65    0.70
   3   8  10    1.72    0.79
   4   8  10   63.44    2.70
   5   8  10  140.04    3.99
   6   8  10  308.46    6.22
   7   8  10  272.62    5.82
   8   8  10  106.02    6.09
   9   8  10    0.81    1.69
  10   8  10   15.64    2.98
  -7   9  10    9.80    2.26
  -6   9  10   64.54    4.54
  -5   9  10   70.30    2.97
  -4   9  10  133.96    3.96
  -3   9  10   72.59    2.91
  -2   9  10   18.99    1.67
  -1   9  10   22.58    1.75
   0   9  10   61.06    2.78
   1   9  10    0.82    0.79
   2   9  10   19.36    1.72
   3   9  10   -0.42    0.68
   4   9  10   25.06    1.96
   5   9  10  200.79    4.96
   6   9  10  410.11    7.14
   7   9  10  336.95    6.56
   8   9  10   95.40    6.17
   9   9  10   17.02    3.13
  10   9  10   33.36    3.92
  -7  10  10    0.75    1.45
  -6  10  10   44.53    3.87
  -5  10  10  117.64    3.88
  -4  10  10  110.28    3.93
  -3  10  10   66.21    2.89
  -2  10  10   32.22    2.19
  -1  10  10   27.43    2.00
   0  10  10    8.32    1.27
   1  10  10   58.66    2.79
   2  10  10   36.83    2.34
   3  10  10    3.37    1.01
   4  10  10   66.08    2.99
   5  10  10  170.29    6.25
   6  10  10  396.45    7.20
   7  10  10  257.77    7.60
   8  10  10   96.71    3.79
   9  10  10   14.19    2.86
  10  10  10    6.06    2.43
  -7  11  10    2.14    1.61
  -6  11  10    6.06    1.95
  -5  11  10   22.16    2.01
  -4  11  10   90.54    3.56
  -3  11  10   28.94    2.05
  -2  11  10   12.66    1.58
  -1  11  10   34.10    2.24
   0  11  10   47.49    2.67
   1  11  10   34.71    2.28
   2  11  10   35.28    2.37
   3  11  10   -0.42    0.77
   4  11  10   16.65    1.80
   5  11  10  130.29    4.19
   6  11  10  181.73    5.03
   7  11  10  161.75    4.89
   8  11  10   29.19    2.35
   9  11  10    1.51    1.77
  -6  12  10   13.88    2.55
  -5  12  10   14.69    1.76
  -4  12  10   15.93    1.82
  -3  12  10   17.48    1.83
  -2  12  10    5.41    1.32
  -1  12  10   11.51    1.53
   0  12  10   39.70    2.52
   1  12  10  118.80    4.15
   2  12  10   31.02    2.28
   3  12  10    7.60    1.38
   4  12  10    7.79    1.35
   5  12  10   19.99    1.96
   6  12  10   81.16    3.51
   7  12  10   14.19    1.82
   8  12  10   -0.15    0.97
   9  12  10    5.94    2.32
  -6  13  10    2.77    1.64
  -5  13  10    5.35    1.34
  -4  13  10    3.86    1.22
  -3  13  10    1.39    1.00
  -2  13  10   -0.07    0.89
  -1  13  10    0.16    0.82
   0  13  10    0.99    0.99
   1  13  10   24.99    2.23
   2  13  10   72.01    3.37
   3  13  10    0.51    0.89
   4  13  10    2.80    1.18
   5  13  10    5.27    1.33
   6  13  10   -0.05    0.93
   7  13  10    0.29    1.04
   8  13  10   26.63    2.40
  -5  14  10    2.19    1.24
  -4  14  10   -0.31    0.99
  -3  14  10   10.53    1.61
  -2  14  10   31.85    2.50
  -1  14  10    9.58    1.64
   0  14  10    0.72    1.02
   1  14  10   -0.53    0.88
   2  14  10    1.09    0.95
   3  14  10    0.60    0.92
   4  14  10    4.90    1.40
   5  14  10    6.25    1.40
   6  14  10    0.02    1.00
   7  14  10   15.39    2.01
  -4  15  10    2.29    1.20
  -3  15  10   30.76    2.49
  -2  15  10   34.37    2.63
  -1  15  10   33.44    2.57
   0  15  10   40.51    2.79
   1  15  10    2.13    1.15
   2  15  10   -0.50    0.89
   3  15  10    9.81    1.66
   4  15  10    3.48    1.22
   5  15  10    4.73    1.45
   6  15  10   -0.48    1.07
  -3  16  10   33.84    2.72
  -2  16  10   46.37    2.98
  -1  16  10   20.24    2.28
   0  16  10    6.48    1.54
   1  16  10   12.89    1.84
   2  16  10    2.91    1.19
   3  16  10   11.18    1.76
   4  16  10   37.91    2.76
   5  16  10   12.90    1.90
   0  17  10    7.70    1.67
   1  17  10    0.11    1.18
   2  17  10   29.69    2.66
   3  17  10   46.87    3.17
  -2 -15  11    7.99    1.98
  -1 -15  11   -0.32    1.21
  -4 -14  11   25.14    3.15
  -3 -14  11   20.02    2.79
  -2 -14  11    7.61    1.92
  -1 -14  11    1.02    0.93
   0 -14  11   -0.26    1.27
   1 -14  11    2.72    1.44
   2 -14  11    2.65    1.37
   3 -14  11    0.40    0.90
   4 -14  11    8.47    1.54
   5 -14  11   26.98    2.22
  -5 -13  11   31.07    2.54
  -4 -13  11   95.22    3.95
  -3 -13  11   46.15    2.79
  -2 -13  11   16.28    1.80
  -1 -13  11    2.25    1.02
   0 -13  11   18.21    1.70
   1 -13  11    4.66    1.58
   2 -13  11   15.78    2.28
   3 -13  11    4.36    1.19
   4 -13  11   -0.22    0.87
   5 -13  11   40.68    2.60
   6 -13  11   94.37    3.95
  -6 -12  11    1.41    1.23
  -5 -12  11   57.31    3.15
  -4 -12  11   35.49    2.57
  -3 -12  11   59.01    2.95
  -2 -12  11   12.03    1.57
  -1 -12  11    8.60    1.32
   0 -12  11   13.07    1.47
   1 -12  11   45.78    3.58
   2 -12  11   41.79    2.38
   3 -12  11   26.31    2.08
   4 -12  11    4.06    1.17
   5 -12  11   26.29    2.19
   6 -12  11  101.55    3.97
   7 -12  11  109.86    4.19
  -7 -11  11   11.12    1.71
  -6 -11  11    0.54    0.93
  -5 -11  11   14.54    1.80
  -4 -11  11   38.34    2.51
  -3 -11  11   13.39    1.65
  -2 -11  11   14.03    1.63
  -1 -11  11   -0.02    0.75
   0 -11  11   15.08    1.53
   1 -11  11   33.30    3.18
   2 -11  11   87.51    3.21
   3 -11  11   46.57    2.52
   4 -11  11    7.74    1.37
   5 -11  11   11.75    1.59
   6 -11  11   53.94    2.98
   7 -11  11  105.66    4.12
  -7 -10  11   13.49    1.80
  -6 -10  11    0.02    0.85
  -5 -10  11    4.81    1.26
  -4 -10  11    1.50    0.97
  -3 -10  11    5.74    1.23
  -2 -10  11    1.49    0.84
  -1 -10  11    2.97    0.94
   0 -10  11    1.57    0.81
   1 -10  11   56.70    2.41
   2 -10  11   34.29    2.07
   3 -10  11   73.22    3.07
   4 -10  11    3.05    1.05
   5 -10  11    1.93    0.95
   6 -10  11   28.70    2.29
   7 -10  11   25.04    2.25
   8 -10  11    9.17    1.60
  -8  -9  11    7.57    1.53
  -7  -9  11    8.78    1.51
  -6  -9  11   -0.24    0.83
  -5  -9  11    7.47    1.42
  -4  -9  11   -0.76    0.76
  -3  -9  11    2.22    1.04
  -2  -9  11    3.59    1.07
  -1  -9  11    3.70    0.99
   0  -9  11    0.07    0.67
   1  -9  11   16.94    1.16
   2  -9  11   51.29    2.40
   3  -9  11   19.33    1.77
   4  -9  11    2.28    0.97
   5  -9  11    1.92    1.03
   6  -9  11    0.88    0.98
   7  -9  11    0.92    1.05
   8  -9  11    5.75    1.36
   9  -9  11   14.73    1.93
  -8  -8  11   -0.13    0.97
  -7  -8  11    7.00    1.44
  -6  -8  11   15.09    1.84
  -5  -8  11    4.57    1.24
  -4  -8  11    2.00    1.00
  -3  -8  11    7.63    1.38
  -2  -8  11   27.54    2.03
  -1  -8  11   12.99    1.44
   0  -8  11    0.70    0.67
   1  -8  11    0.65    0.51
   2  -8  11    0.49    0.70
   3  -8  11   12.23    1.40
   4  -8  11    7.95    1.27
   5  -8  11   12.95    1.58
   6  -8  11    0.05    0.80
   7  -8  11    2.81    1.25
   8  -8  11   25.75    2.32
   9  -8  11   90.78    3.95
  -9  -7  11   -0.02    0.97
  -8  -7  11    8.41    1.63
  -7  -7  11   32.70    2.46
  -6  -7  11   59.31    3.07
  -5  -7  11   44.25    2.68
  -4  -7  11   -0.72    0.78
  -3  -7  11   22.55    2.02
  -2  -7  11   26.96    2.07
  -1  -7  11   79.62    3.07
   0  -7  11    3.66    0.91
   1  -7  11    8.73    0.84
   2  -7  11   11.37    0.96
   3  -7  11   55.39    2.50
   4  -7  11   48.88    2.53
   5  -7  11   61.08    2.83
   6  -7  11   14.65    1.67
   7  -7  11    2.51    1.09
   8  -7  11   85.95    3.72
   9  -7  11   88.98    3.85
  10  -7  11   97.22    4.18
  -9  -6  11    0.73    1.11
  -8  -6  11   43.28    2.80
  -7  -6  11  129.34    4.59
  -6  -6  11  163.23    4.89
  -5  -6  11  108.59    3.91
  -4  -6  11   13.15    1.56
  -3  -6  11   48.33    2.55
  -2  -6  11  134.65    3.86
  -1  -6  11   41.21    2.15
   0  -6  11    8.84    1.17
   1  -6  11    3.93    0.68
   2  -6  11   98.02    2.49
   3  -6  11  145.39    3.83
   4  -6  11  392.18    6.67
   5  -6  11  191.97    4.72
   6  -6  11   31.85    2.14
   7  -6  11    6.84    1.39
   8  -6  11   73.77    3.42
   9  -6  11  171.79    5.13
  10  -6  11   48.41    3.03
  -9  -5  11   -0.42    0.96
  -8  -5  11   70.03    3.43
  -7  -5  11  205.71    5.56
  -6  -5  11  272.22    6.05
  -5  -5  11  119.79    4.01
  -4  -5  11    1.03    0.89
  -3  -5  11    4.71    1.08
  -2  -5  11   46.12    2.35
  -1  -5  11   23.12    1.67
   0  -5  11    1.97    0.52
   1  -5  11    6.22    0.75
   2  -5  11  107.56    2.39
   3  -5  11  265.78    5.06
   4  -5  11  294.76    5.54
   5  -5  11  248.18    5.31
   6  -5  11   18.69    1.77
   7  -5  11    0.92    0.92
   8  -5  11   85.20    3.57
   9  -5  11   82.76    3.54
  10  -5  11   84.67    3.78
  -9  -4  11    2.33    1.22
  -8  -4  11   99.89    3.89
  -7  -4  11  216.26    5.46
  -6  -4  11  246.20    5.79
  -5  -4  11  117.14    3.81
  -4  -4  11   27.76    1.96
  -3  -4  11    6.36    1.18
  -2  -4  11    1.68    0.78
  -1  -4  11    0.45    0.59
   0  -4  11    4.60    0.63
   1  -4  11    2.95    0.56
   2  -4  11   90.08    2.15
   3  -4  11  193.74    3.06
   4  -4  11  319.26    5.69
   5  -4  11  159.09    4.50
   6  -4  11   36.39    2.18
   7  -4  11    1.10    0.85
   8  -4  11   41.57    2.46
   9  -4  11   74.31    3.37
  10  -4  11   12.51    1.79
  11  -4  11    8.56    1.67
 -10  -3  11   19.08    2.11
  -9  -3  11    1.69    1.09
  -8  -3  11   45.00    2.70
  -7  -3  11  120.52    4.00
  -6  -3  11  104.59    3.66
  -5  -3  11   66.01    2.87
  -4  -3  11    3.70    0.99
  -3  -3  11    9.26    1.28
  -2  -3  11   10.25    1.28
  -1  -3  11    2.36    0.78
   0  -3  11    1.32    0.45
   1  -3  11   29.87    1.29
   2  -3  11   21.01    1.11
   3  -3  11   52.81    1.65
   4  -3  11  163.49    3.97
   5  -3  11  170.83    4.63
   6  -3  11   32.24    1.97
   7  -3  11    2.38    0.91
   8  -3  11    1.20    0.89
   9  -3  11   21.63    1.93
  10  -3  11    7.76    1.50
  11  -3  11    2.63    1.27
 -10  -2  11   11.64    1.63
  -9  -2  11    0.92    1.04
  -8  -2  11   26.38    2.08
  -7  -2  11   17.89    1.86
  -6  -2  11   62.73    2.86
  -5  -2  11    2.79    1.00
  -4  -2  11    1.57    0.82
  -3  -2  11    3.51    0.92
  -2  -2  11    0.33    0.64
  -1  -2  11   29.96    1.79
   0  -2  11    0.87    0.45
   1  -2  11    4.13    0.58
   2  -2  11    0.83    0.44
   3  -2  11    9.24    0.78
   4  -2  11   20.33    1.51
   5  -2  11   24.06    1.70
   6  -2  11    8.31    1.17
   7  -2  11    4.63    1.05
   8  -2  11   21.41    1.84
   9  -2  11   13.27    1.68
  10  -2  11    2.36    1.17
  11  -2  11    4.42    1.34
 -10  -1  11    3.13    1.12
  -9  -1  11    4.29    1.08
  -8  -1  11    9.60    1.49
  -7  -1  11    9.52    1.42
  -6  -1  11    3.68    1.00
  -5  -1  11    4.11    0.99
  -4  -1  11   19.42    1.61
  -3  -1  11    8.70    1.24
  -2  -1  11   28.43    1.95
  -1  -1  11   -0.21    0.59
   0  -1  11   22.14    1.08
   1  -1  11    9.41    0.76
   2  -1  11    4.13    0.60
   3  -1  11   57.55    1.63
   4  -1  11    4.46    0.62
   5  -1  11    8.95    1.12
   6  -1  11   17.51    1.53
   7  -1  11   12.01    1.39
   8  -1  11   50.66    2.65
   9  -1  11   28.52    2.22
  10  -1  11    0.37    0.99
  11  -1  11   27.49    2.43
 -10   0  11    1.68    1.02
  -9   0  11    8.66    1.40
  -8   0  11   12.65    1.66
  -7   0  11    0.53    0.80
  -6   0  11    0.65    0.79
  -5   0  11   97.72    3.43
  -4   0  11  113.89    3.70
  -3   0  11   68.77    2.83
  -2   0  11   37.28    2.12
  -1   0  11   32.27    1.12
   0   0  11   26.53    1.12
   1   0  11   16.21    0.92
   2   0  11   11.51    0.85
   3   0  11   46.27    1.52
   4   0  11   36.59    1.34
   5   0  11   53.21    2.21
   6   0  11   92.42    3.16
   7   0  11   95.14    3.24
   8   0  11  116.99    3.75
   9   0  11   39.10    2.48
  10   0  11   -0.37    0.92
  11   0  11   17.53    2.12
 -10   1  11    4.50    1.27
  -9   1  11   31.56    2.22
  -8   1  11   31.57    2.20
  -7   1  11    0.73    0.88
  -6   1  11   24.29    2.02
  -5   1  11   95.97    3.51
  -4   1  11  247.76    5.32
  -3   1  11  212.82    4.86
  -2   1  11  159.40    4.18
  -1   1  11   11.60    0.81
   0   1  11    0.35    0.37
   1   1  11   33.38    1.29
   2   1  11   22.02    1.13
   3   1  11    0.37    0.39
   4   1  11    5.22    0.65
   5   1  11   78.79    2.70
   6   1  11  215.71    4.57
   7   1  11  233.69    5.68
   8   1  11  211.95    5.01
   9   1  11   74.45    3.23
  10   1  11   10.04    1.61
  11   1  11   54.17    3.11
 -10   2  11   33.24    2.28
  -9   2  11   44.61    2.59
  -8   2  11   65.53    2.97
  -7   2  11    9.56    1.48
  -6   2  11   24.69    2.04
  -5   2  11  199.15    4.99
  -4   2  11  348.56    8.21
  -3   2  11  304.85    7.71
  -2   2  11  117.69    3.58
  -1   2  11   22.33    1.10
   0   2  11   22.26    1.12
   1   2  11    7.32    0.73
   2   2  11   42.63    1.47
   3   2  11   26.99    1.20
   4   2  11   17.12    1.04
   5   2  11   86.55    2.06
   6   2  11  487.87    6.12
   7   2  11  313.93    5.78
   8   2  11  253.38    5.48
   9   2  11   50.73    2.71
  10   2  11    0.96    1.06
  11   2  11   33.70    2.56
  -9   3  11  113.81    4.10
  -8   3  11   94.73    4.52
  -7   3  11   33.70    2.31
  -6   3  11    9.65    1.44
  -5   3  11  141.31    4.17
  -4   3  11  381.16    9.02
  -3   3  11  155.40    4.81
  -2   3  11   34.97    1.44
  -1   3  11    2.94    0.59
   0   3  11   10.94    0.87
   1   3  11    1.42    0.50
   2   3  11  160.40    2.74
   3   3  11   59.62    1.74
   4   3  11    8.74    0.81
   5   3  11  132.27    2.57
   6   3  11  323.62    5.56
   7   3  11  338.67    6.15
   8   3  11  186.81    4.83
   9   3  11   26.81    2.17
  10   3  11    3.00    1.21
  11   3  11    6.22    1.47
  -9   4  11   93.14    3.67
  -8   4  11  138.92    4.28
  -7   4  11   31.05    2.23
  -6   4  11    0.59    0.84
  -5   4  11   68.37    3.05
  -4   4  11   90.64    3.31
  -3   4  11   61.70    2.80
  -2   4  11   24.58    1.30
  -1   4  11    2.20    0.59
   0   4  11    6.23    0.75
   1   4  11   56.90    1.72
   2   4  11   35.38    1.38
   3   4  11   92.40    2.11
   4   4  11   12.01    0.93
   5   4  11   15.06    1.05
   6   4  11  236.85    5.02
   7   4  11  113.19    3.55
   8   4  11   75.98    3.14
   9   4  11   12.24    1.66
  10   4  11    9.48    1.55
  11   4  11   11.99    1.75
  -9   5  11   65.34    3.19
  -8   5  11   48.80    2.81
  -7   5  11   22.89    2.04
  -6   5  11    0.30    0.84
  -5   5  11   26.35    1.99
  -4   5  11   51.52    2.56
  -3   5  11    0.46    0.71
  -2   5  11    6.23    0.82
  -1   5  11    1.31    0.57
   0   5  11    8.87    0.84
   1   5  11   13.42    0.96
   2   5  11  115.63    2.35
   3   5  11   14.38    0.97
   4   5  11   27.24    1.30
   5   5  11    2.89    0.68
   6   5  11   21.79    1.37
   7   5  11   40.04    2.29
   8   5  11   -0.32    0.77
   9   5  11    5.18    2.09
  10   5  11   44.65    4.24
  11   5  11   18.99    3.03
  -9   6  11   38.21    3.86
  -8   6  11   16.35    1.83
  -7   6  11    3.26    1.10
  -6   6  11    3.17    1.07
  -5   6  11    5.24    1.22
  -4   6  11    9.65    1.38
  -3   6  11    0.16    0.53
  -2   6  11   25.12    1.39
  -1   6  11    1.36    0.57
   0   6  11   22.48    1.25
   1   6  11    0.11    0.41
   2   6  11    1.61    0.48
   3   6  11   48.53    1.60
   4   6  11   29.28    1.37
   5   6  11    0.56    0.70
   6   6  11    6.89    1.21
   7   6  11    7.90    2.07
   8   6  11    7.20    2.23
   9   6  11   78.66    5.26
  10   6  11   74.37    3.79
  11   6  11   53.99    4.71
  -9   7  11    4.55    1.98
  -8   7  11    0.00    0.92
  -7   7  11    7.22    1.40
  -6   7  11    8.57    1.40
  -5   7  11   40.41    2.40
  -4   7  11    1.00    0.79
  -3   7  11   46.05    1.85
  -2   7  11   61.14    2.32
  -1   7  11   86.50    3.00
   0   7  11   74.99    2.77
   1   7  11   28.54    1.81
   2   7  11    3.39    0.85
   3   7  11   41.34    2.18
   4   7  11   13.40    1.44
   5   7  11   14.70    1.56
   6   7  11    4.34    1.14
   7   7  11   17.66    2.80
   8   7  11   80.67    5.39
   9   7  11   68.85    5.18
  10   7  11  143.73    7.34
  -8   8  11   18.36    2.00
  -7   8  11   83.34    3.54
  -6   8  11   63.76    3.08
  -5   8  11   17.48    1.76
  -4   8  11    8.08    2.07
  -3   8  11   54.76    2.58
  -2   8  11   66.71    2.75
  -1   8  11   75.43    2.95
   0   8  11  103.79    3.36
   1   8  11   53.20    2.44
   2   8  11   47.59    2.38
   3   8  11   45.14    2.39
   4   8  11   47.92    2.46
   5   8  11   24.69    1.98
   6   8  11    2.71    1.04
   7   8  11   21.04    1.97
   8   8  11   58.03    4.75
   9   8  11  195.29    8.48
  10   8  11  167.40    8.00
  -7   9  11  164.72    7.07
  -6   9  11  206.22    7.98
  -5   9  11  151.14    6.79
  -4   9  11    4.23    1.10
  -3   9  11   21.98    1.87
  -2   9  11   82.51    3.16
  -1   9  11   48.01    2.46
   0   9  11   34.55    2.11
   1   9  11   28.82    2.04
   2   9  11   61.76    2.83
   3   9  11   93.42    3.41
   4   9  11   42.66    2.46
   5   9  11   93.21    3.48
   6   9  11   20.71    1.96
   7   9  11   13.64    1.69
   8   9  11   89.69    6.05
   9   9  11  129.33    7.24
  10   9  11  177.02    8.46
  -7  10  11  185.42    7.83
  -6  10  11  196.72    7.80
  -5  10  11  121.44    6.05
  -4  10  11   47.12    2.55
  -3  10  11   14.19    1.68
  -2  10  11   37.48    2.31
  -1  10  11   58.45    2.82
   0  10  11   61.08    2.84
   1  10  11   10.70    1.44
   2  10  11    2.35    1.02
   3  10  11   67.64    3.04
   4  10  11  127.06    4.15
   5  10  11  114.92    3.95
   6  10  11   51.60    2.77
   7  10  11    0.39    1.04
   8  10  11   42.36    4.31
   9  10  11  107.11    6.62
  -6  11  11  143.95    6.82
  -5  11  11  107.52    5.75
  -4  11  11   13.22    1.63
  -3  11  11    5.40    1.26
  -2  11  11   22.88    1.98
  -1  11  11   18.02    1.89
   0  11  11    2.26    0.96
   1  11  11    5.53    1.19
   2  11  11   28.08    2.14
   3  11  11   30.09    2.25
   4  11  11   93.34    3.65
   5  11  11  118.37    4.16
   6  11  11   47.20    2.75
   7  11  11    0.34    0.99
   8  11  11   10.49    1.63
   9  11  11   24.56    3.74
  -6  12  11   71.64    4.94
  -5  12  11   39.27    3.82
  -4  12  11   19.11    1.94
  -3  12  11    9.68    1.57
  -2  12  11    9.94    1.51
  -1  12  11   -0.12    0.89
   0  12  11    2.96    1.17
   1  12  11    3.71    1.10
   2  12  11    1.86    0.98
   3  12  11   19.00    1.92
   4  12  11   11.77    1.59
   5  12  11   39.66    2.53
   6  12  11   34.61    2.50
   7  12  11    0.89    1.04
   8  12  11    1.26    1.15
  -5  13  11    6.30    1.43
  -4  13  11    1.07    0.97
  -3  13  11    2.94    1.14
  -2  13  11    6.35    1.40
  -1  13  11    1.32    1.06
   0  13  11    7.12    1.42
   1  13  11   25.22    2.20
   2  13  11   12.59    1.76
   3  13  11   15.88    1.82
   4  13  11   -0.55    0.80
   5  13  11    5.91    1.36
   6  13  11   -0.09    0.89
   7  13  11   -0.28    0.96
   8  13  11    2.86    1.43
  -4  14  11    7.10    1.48
  -3  14  11   27.22    2.33
  -2  14  11    6.73    1.47
  -1  14  11    2.24    1.10
   0  14  11   11.91    1.74
   1  14  11   35.66    2.57
   2  14  11   38.36    2.68
   3  14  11   12.72    1.78
   4  14  11   22.10    2.11
   5  14  11    1.05    1.05
   6  14  11   -0.31    1.06
   7  14  11   14.51    1.92
  -3  15  11   54.78    3.20
  -2  15  11   36.49    2.73
  -1  15  11   -0.38    0.99
   0  15  11    1.40    1.15
   1  15  11   27.90    2.42
   2  15  11   11.85    1.74
   3  15  11    7.13    1.51
   4  15  11    2.01    1.07
   5  15  11   13.39    1.89
   6  15  11   15.39    1.99
  -2  16  11   28.98    2.55
  -1  16  11    1.95    1.25
   0  16  11    3.29    1.39
   1  16  11    8.79    1.59
   2  16  11    3.63    1.35
   3  16  11    0.26    1.08
   4  16  11    9.40    1.77
  -3 -14  12    0.10    1.50
  -2 -14  12   15.74    1.97
  -1 -14  12   25.51    2.18
   0 -14  12   42.96    3.94
   1 -14  12   15.38    2.51
   2 -14  12    8.73    1.99
   3 -14  12    1.10    1.44
   4 -14  12   24.48    2.24
  -4 -13  12   14.55    1.90
  -3 -13  12    0.79    1.16
  -2 -13  12    9.85    1.59
  -1 -13  12   42.85    2.59
   0 -13  12   15.36    2.63
   1 -13  12   28.13    3.04
   2 -13  12   13.70    2.37
   3 -13  12   14.19    2.38
   4 -13  12   24.71    2.18
   5 -13  12   76.03    3.46
  -5 -12  12   91.95    4.00
  -4 -12  12   26.40    2.35
  -3 -12  12    0.45    0.98
  -2 -12  12   -0.17    0.87
  -1 -12  12   10.21    1.47
   0 -12  12    9.69    1.40
   1 -12  12    2.08    1.41
   2 -12  12    4.41    1.62
   3 -12  12    6.52    1.30
   4 -12  12   49.72    2.81
   5 -12  12   58.69    3.09
   6 -12  12   49.25    2.91
  -6 -11  12   66.34    4.96
  -5 -11  12   55.81    3.09
  -4 -11  12   12.84    1.68
  -3 -11  12    7.91    1.47
  -2 -11  12    3.91    1.14
  -1 -11  12    1.85    0.98
   0 -11  12    2.68    0.97
   1 -11  12    1.23    1.32
   2 -11  12    5.35    1.80
   3 -11  12    5.21    1.25
   4 -11  12   24.31    2.10
   5 -11  12   59.09    3.06
   6 -11  12   22.97    2.14
   7 -11  12    8.47    1.58
  -7 -10  12   11.57    1.74
  -6 -10  12   41.00    2.79
  -5 -10  12   20.84    2.04
  -4 -10  12    4.94    1.21
  -3 -10  12    0.24    0.88
  -2 -10  12   -0.11    0.67
  -1 -10  12    3.99    1.10
   0 -10  12    0.50    0.80
   1 -10  12    7.39    1.26
   2 -10  12    0.94    1.22
   3 -10  12    2.71    1.06
   4 -10  12   10.32    1.47
   5 -10  12   26.15    2.18
   6 -10  12   21.14    2.11
   7 -10  12    2.48    1.20
   8 -10  12   -0.47    1.04
  -7  -9  12    5.09    1.40
  -6  -9  12    7.22    1.50
  -5  -9  12    6.84    1.37
  -4  -9  12    3.91    1.15
  -3  -9  12   16.38    1.83
  -2  -9  12   27.58    2.10
  -1  -9  12   18.38    1.80
   0  -9  12    0.30    0.76
   1  -9  12    3.41    0.99
   2  -9  12   12.27    1.43
   3  -9  12   12.39    1.55
   4  -9  12    5.93    1.25
   5  -9  12    1.38    1.00
   6  -9  12    0.07    0.94
   7  -9  12   -0.46    0.95
   8  -9  12   21.18    2.17
  -8  -8  12    0.21    1.04
  -7  -8  12    3.29    1.18
  -6  -8  12   12.59    1.75
  -5  -8  12    0.38    0.91
  -4  -8  12   25.57    2.16
  -3  -8  12   76.86    3.29
  -2  -8  12   68.55    3.13
  -1  -8  12   63.82    2.87
   0  -8  12    7.84    1.22
   1  -8  12   32.12    1.97
   2  -8  12   33.45    2.06
   3  -8  12   18.61    1.69
   4  -8  12    2.84    0.96
   5  -8  12    1.25    0.93
   6  -8  12   29.81    2.26
   7  -8  12   69.05    3.37
   8  -8  12   62.52    3.34
   9  -8  12   54.75    3.22
  -8  -7  12    9.58    1.62
  -7  -7  12   14.59    1.83
  -6  -7  12    7.84    1.47
  -5  -7  12    5.43    1.36
  -4  -7  12  137.89    4.52
  -3  -7  12  166.41    4.67
  -2  -7  12  264.31    5.82
  -1  -7  12   19.72    1.76
   0  -7  12    0.02    0.79
   1  -7  12   33.82    2.04
   2  -7  12   64.73    2.04
   3  -7  12    2.42    0.90
   4  -7  12    0.16    0.73
   5  -7  12   13.70    1.62
   6  -7  12   77.80    3.32
   7  -7  12  153.04    4.77
   8  -7  12  157.59    5.02
   9  -7  12   50.15    3.04
  -9  -6  12   10.63    1.72
  -8  -6  12   33.11    2.58
  -7  -6  12   38.11    2.67
  -6  -6  12    4.47    1.31
  -5  -6  12   16.04    1.90
  -4  -6  12  181.44    4.90
  -3  -6  12  445.58    7.49
  -2  -6  12  209.28    4.99
  -1  -6  12   92.48    3.24
   0  -6  12    1.03    0.72
   1  -6  12    1.10    0.54
   2  -6  12    0.81    0.56
   3  -6  12   20.39    1.68
   4  -6  12    1.12    0.83
   5  -6  12    8.03    1.33
   6  -6  12  118.31    3.98
   7  -6  12  172.10    5.13
   8  -6  12  168.79    5.05
   9  -6  12   66.95    3.36
  10  -6  12    3.66    1.39
  -9  -5  12   56.61    3.23
  -8  -5  12   83.68    5.70
  -7  -5  12   34.95    2.56
  -6  -5  12    5.94    1.37
  -5  -5  12   45.93    2.73
  -4  -5  12  212.18    7.05
  -3  -5  12  188.69    4.90
  -2  -5  12  225.58    5.07
  -1  -5  12   47.14    2.39
   0  -5  12    8.08    1.17
   1  -5  12    0.28    0.49
   2  -5  12   15.11    1.09
   3  -5  12    3.23    0.94
   4  -5  12    4.22    0.96
   5  -5  12   24.14    1.92
   6  -5  12   91.32    3.46
   7  -5  12  154.56    4.58
   8  -5  12  170.16    5.00
   9  -5  12   52.99    3.00
  10  -5  12    5.00    1.40
  -9  -4  12   73.99    3.54
  -8  -4  12  154.67    4.82
  -7  -4  12   48.65    2.85
  -6  -4  12    9.17    1.44
  -5  -4  12   58.71    2.97
  -4  -4  12   95.21    3.54
  -3  -4  12  224.06    5.63
  -2  -4  12   67.94    3.37
  -1  -4  12   11.45    1.39
   0  -4  12   10.56    1.22
   1  -4  12    8.37    0.84
   2  -4  12   10.75    0.93
   3  -4  12   14.04    1.36
   4  -4  12    3.40    0.94
   5  -4  12    0.60    0.76
   6  -4  12   48.85    2.51
   7  -4  12   64.34    3.02
   8  -4  12   65.93    3.10
   9  -4  12   51.77    2.92
  10  -4  12    0.32    1.00
  -9  -3  12  110.23    6.57
  -8  -3  12   99.02    3.91
  -7  -3  12   57.38    2.93
  -6  -3  12    4.15    1.07
  -5  -3  12   18.53    1.76
  -4  -3  12   75.74    3.14
  -3  -3  12   11.32    1.42
  -2  -3  12   26.49    1.87
  -1  -3  12    3.24    0.92
   0  -3  12   17.04    1.46
   1  -3  12    0.77    0.47
   2  -3  12   40.55    1.49
   3  -3  12    6.40    0.76
   4  -3  12    7.06    1.13
   5  -3  12    9.10    1.26
   6  -3  12    8.88    1.28
   7  -3  12   15.17    1.63
   8  -3  12    4.60    1.19
   9  -3  12    3.61    1.04
  10  -3  12    0.33    0.95
  -9  -2  12   62.95    3.23
  -8  -2  12   56.60    3.11
  -7  -2  12   15.71    1.73
  -6  -2  12   13.21    1.66
  -5  -2  12   20.60    1.85
  -4  -2  12    6.59    1.24
  -3  -2  12    1.84    0.85
  -2  -2  12   48.96    2.38
  -1  -2  12    6.94    1.11
   0  -2  12   35.69    1.39
   1  -2  12    0.77    0.47
   2  -2  12    0.37    0.44
   3  -2  12   25.14    1.25
   4  -2  12   22.64    1.66
   5  -2  12   14.25    1.42
   6  -2  12    0.80    0.73
   7  -2  12    9.37    1.32
   8  -2  12    0.31    0.81
   9  -2  12   12.20    1.62
  10  -2  12   17.61    1.93
  11  -2  12   24.76    2.32
  -9  -1  12   18.20    1.87
  -8  -1  12    7.83    1.45
  -7  -1  12    1.94    1.01
  -6  -1  12    9.07    1.42
  -5  -1  12   48.23    2.53
  -4  -1  12   32.45    2.16
  -3  -1  12   12.87    1.50
  -2  -1  12   21.73    1.79
  -1  -1  12  163.87    4.14
   0  -1  12  105.46    2.21
   1  -1  12   32.81    1.35
   2  -1  12    1.00    0.49
   3  -1  12    0.12    0.44
   4  -1  12   23.39    1.60
   5  -1  12   37.33    2.03
   6  -1  12    0.71    0.69
   7  -1  12    0.43    0.75
   8  -1  12   23.37    1.93
   9  -1  12   26.61    2.17
  10  -1  12   78.84    3.62
  11  -1  12   49.86    3.07
  -9   0  12    7.27    1.42
  -8   0  12   -0.51    0.77
  -7   0  12   23.02    2.06
  -6   0  12   31.93    2.18
  -5   0  12   59.48    2.96
  -4   0  12   29.06    2.17
  -3   0  12   17.89    1.70
  -2   0  12  123.07    5.25
  -1   0  12  228.87    4.91
   0   0  12  317.55    3.77
   1   0  12  165.87    2.80
   2   0  12   28.10    1.28
   3   0  12    0.65    0.44
   4   0  12    0.07    0.42
   5   0  12    0.09    0.62
   6   0  12   15.23    1.45
   7   0  12    0.39    0.70
   8   0  12    7.11    1.23
   9   0  12  134.30    4.88
  10   0  12  172.17    5.03
  11   0  12   97.50    4.09
  -9   1  12    0.12    0.90
  -8   1  12    5.22    1.26
  -7   1  12   68.39    3.11
  -6   1  12  134.42    4.35
  -5   1  12  134.26    4.21
  -4   1  12   41.16    2.45
  -3   1  12    1.98    0.97
  -2   1  12  100.89    3.50
  -1   1  12  296.68    5.83
   0   1  12  374.13    4.55
   1   1  12   59.37    1.79
   2   1  12    7.10    0.74
   3   1  12   18.75    1.05
   4   1  12    0.98    0.47
   5   1  12   70.16    2.62
   6   1  12   43.06    2.16
   7   1  12   28.81    1.96
   8   1  12   12.01    1.53
   9   1  12  129.19    4.23
  10   1  12  231.23    5.77
  11   1  12  120.63    4.47
  -9   2  12    1.20    0.97
  -8   2  12   47.46    2.66
  -7   2  12  130.17    4.35
  -6   2  12  183.27    5.03
  -5   2  12  241.91    5.53
  -4   2  12  121.98    4.62
  -3   2  12    1.56    0.89
  -2   2  12   48.12    2.50
  -1   2  12  155.91    4.19
   0   2  12  205.37    3.13
   1   2  12   38.78    1.46
   2   2  12    1.46    0.51
   3   2  12   12.94    0.93
   4   2  12   96.94    2.28
   5   2  12   50.70    2.21
   6   2  12   59.94    2.54
   7   2  12   17.27    1.62
   8   2  12    8.23    1.33
   9   2  12  118.99    4.03
  10   2  12  166.34    4.98
  11   2  12  111.72    4.24
  -9   3  12    0.39    0.89
  -8   3  12   19.82    1.97
  -7   3  12  155.46    4.80
  -6   3  12  220.03    5.50
  -5   3  12  238.03    5.63
  -4   3  12  102.60    3.76
  -3   3  12   25.16    2.00
  -2   3  12    8.15    1.28
  -1   3  12   34.84    1.44
   0   3  12   47.99    1.65
   1   3  12   32.04    1.36
   2   3  12    8.21    0.81
   3   3  12    8.74    0.82
   4   3  12   26.20    1.28
   5   3  12  158.98    3.29
   6   3  12  104.11    3.24
   7   3  12   23.31    1.83
   8   3  12    0.43    0.81
   9   3  12   38.15    2.42
  10   3  12  119.64    4.26
  11   3  12   26.50    2.33
  -9   4  12    0.15    0.91
  -8   4  12   29.53    2.21
  -7   4  12   71.87    3.36
  -6   4  12  127.55    4.26
  -5   4  12  125.55    4.12
  -4   4  12   66.22    2.97
  -3   4  12    1.32    0.86
  -2   4  12    0.45    0.80
  -1   4  12    8.01    0.86
   0   4  12   38.64    1.55
   1   4  12    9.17    0.85
   2   4  12    2.34    0.58
   3   4  12   14.50    1.00
   4   4  12   35.11    1.45
   5   4  12   58.41    1.84
   6   4  12  101.33    3.23
   7   4  12    7.28    1.19
   8   4  12    0.68    0.86
   9   4  12   23.55    2.07
  10   4  12    9.07    1.58
  11   4  12    2.30    1.99
  -9   5  12    3.79    1.27
  -8   5  12    0.99    1.03
  -7   5  12   77.92    3.46
  -6   5  12   40.54    2.55
  -5   5  12   59.63    2.89
  -4   5  12   21.02    1.88
  -3   5  12    2.75    1.02
  -2   5  12   11.37    1.07
  -1   5  12    6.05    0.82
   0   5  12    0.41    0.50
   1   5  12   17.63    1.12
   2   5  12    2.54    0.55
   3   5  12    0.30    0.46
   4   5  12    6.19    0.79
   5   5  12   37.74    1.59
   6   5  12    0.65    0.74
   7   5  12    0.18    0.76
   8   5  12    1.13    1.33
   9   5  12    5.65    1.50
  10   5  12    0.32    1.53
  11   5  12   11.54    2.76
  -8   6  12    9.16    1.49
  -7   6  12    8.40    1.46
  -6   6  12   38.73    2.52
  -5   6  12    7.72    1.36
  -4   6  12   10.48    1.39
  -3   6  12   55.49    2.71
  -2   6  12   12.76    1.11
  -1   6  12   26.32    1.43
   0   6  12   26.86    1.39
   1   6  12   37.67    1.49
   2   6  12   24.75    1.24
   3   6  12    1.79    0.79
   4   6  12   12.39    1.35
   5   6  12   18.54    1.68
   6   6  12    3.21    1.05
   7   6  12   24.91    3.06
   8   6  12   23.30    3.23
   9   6  12    2.72    1.80
  10   6  12    0.32    1.42
  -8   7  12    3.71    1.29
  -7   7  12   31.37    2.37
  -6   7  12    0.34    0.88
  -5   7  12    2.19    1.09
  -4   7  12   65.28    2.88
  -3   7  12  138.90    4.07
  -2   7  12  149.58    3.23
  -1   7  12    8.60    1.23
   0   7  12    9.81    1.25
   1   7  12   77.65    2.93
   2   7  12  110.01    3.48
   3   7  12   39.14    2.13
   4   7  12   21.35    1.77
   5   7  12   35.58    2.23
   6   7  12   65.08    2.92
   7   7  12   47.69    4.10
   8   7  12   29.77    3.56
   9   7  12   30.05    3.66
  10   7  12   -0.51    1.63
  -8   8  12   14.12    2.51
  -7   8  12   15.76    2.79
  -6   8  12    3.88    1.83
  -5   8  12   62.05    4.66
  -4   8  12  144.87    6.59
  -3   8  12  369.47    6.48
  -2   8  12  162.45    4.27
  -1   8  12   95.58    3.27
   0   8  12    1.12    0.80
   1   8  12   38.48    2.25
   2   8  12   28.36    1.93
   3   8  12   26.78    1.99
   4   8  12   28.49    2.04
   5   8  12    7.81    1.30
   6   8  12   72.07    3.16
   7   8  12  108.20    6.23
   8   8  12   84.73    5.78
   9   8  12   30.66    3.75
  10   8  12    4.19    2.02
  -7   9  12   21.95    3.19
  -6   9  12    5.02    2.07
  -5   9  12   30.27    3.31
  -4   9  12  307.37    9.73
  -3   9  12  384.91    6.79
  -2   9  12  270.33    5.71
  -1   9  12   60.23    2.78
   0   9  12   10.17    1.42
   1   9  12   39.53    2.37
   2   9  12   56.59    2.76
   3   9  12   12.53    1.59
   4   9  12    1.68    0.92
   5   9  12   13.64    1.66
   6   9  12   39.88    2.57
   7   9  12  115.38    4.08
   8   9  12  119.26    6.81
   9   9  12   70.57    5.66
  10   9  12    2.80    2.17
  -7  10  12   46.56    4.10
  -6  10  12    1.75    1.59
  -5  10  12   76.27    5.10
  -4  10  12  153.98    6.92
  -3  10  12  254.14    7.57
  -2  10  12  132.73    4.21
  -1  10  12   36.43    2.35
   0  10  12    0.71    0.83
   1  10  12    2.40    0.94
   2  10  12   23.46    1.98
   3  10  12    6.61    1.22
   4  10  12    9.91    1.49
   5  10  12    1.95    1.05
   6  10  12   61.31    3.12
   7  10  12   81.38    3.46
   8  10  12   44.16    4.45
   9  10  12   59.36    5.28
  -6  11  12    0.71    1.57
  -5  11  12   18.62    2.89
  -4  11  12   97.76    5.72
  -3  11  12   71.63    3.16
  -2  11  12   32.72    2.32
  -1  11  12    7.90    1.40
   0  11  12    0.09    0.76
   1  11  12    2.49    1.06
   2  11  12    2.30    1.01
   3  11  12   -0.16    0.85
   4  11  12    0.16    0.89
   5  11  12   -0.57    0.84
   6  11  12    0.43    0.95
   7  11  12   13.80    1.76
   8  11  12   33.49    4.03
   9  11  12   23.89    3.64
  -6  12  12    6.32    2.14
  -5  12  12   16.42    2.74
  -4  12  12   23.96    2.13
  -3  12  12   26.86    2.20
  -2  12  12    1.05    1.01
  -1  12  12    0.80    0.94
   0  12  12   -0.37    0.85
   1  12  12   -0.16    0.85
   2  12  12    5.72    1.31
   3  12  12    4.78    1.21
   4  12  12   12.43    1.71
   5  12  12   21.74    2.14
   6  12  12    0.25    0.91
   7  12  12    0.33    1.03
   8  12  12    1.42    1.91
  -5  13  12    3.26    1.73
  -4  13  12    5.63    1.38
  -3  13  12    0.43    0.96
  -2  13  12    5.64    1.36
  -1  13  12   22.28    2.19
   0  13  12   32.64    2.40
   1  13  12   18.23    2.01
   2  13  12    0.09    0.89
   3  13  12    1.16    1.00
   4  13  12    9.73    1.58
   5  13  12   11.13    1.63
   6  13  12   11.68    1.70
   7  13  12   -0.17    1.10
  -4  14  12    0.69    1.08
  -3  14  12    2.09    1.17
  -2  14  12   62.89    3.39
  -1  14  12   74.38    3.62
   0  14  12   58.01    3.19
   1  14  12   51.26    3.08
   2  14  12    6.96    1.47
   3  14  12    1.71    1.06
   4  14  12    0.47    1.03
   5  14  12    3.11    1.21
   6  14  12   -0.35    1.02
  -2  15  12   49.40    3.14
  -1  15  12  141.79    5.05
   0  15  12  125.58    4.64
   1  15  12   54.35    3.23
   2  15  12    8.46    1.65
   3  15  12    3.01    1.20
   4  15  12    4.57    1.30
   5  15  12    0.35    1.00
   0  16  12  120.15    4.65
   1  16  12   56.56    3.36
   2  16  12    3.73    1.42
   3  16  12    2.26    1.22
  -2 -14  13   81.27    3.68
  -1 -14  13   42.50    2.78
   0 -14  13   -0.77    1.48
   1 -14  13   -0.44    1.37
   2 -14  13    3.05    1.67
  -3 -13  13  103.45    4.13
  -2 -13  13  107.71    4.18
  -1 -13  13   31.84    2.42
   0 -13  13    4.44    1.99
   1 -13  13    0.97    1.49
   2 -13  13   -0.22    1.32
   3 -13  13    0.15    1.32
   4 -13  13    2.94    1.52
  -5 -12  13   13.49    1.93
  -4 -12  13   31.73    2.49
  -3 -12  13   83.24    3.69
  -2 -12  13   63.72    3.23
  -1 -12  13   25.94    2.13
   0 -12  13    1.11    1.59
   1 -12  13    5.62    1.98
   2 -12  13    1.19    1.37
   3 -12  13    2.47    1.57
   4 -12  13    2.38    1.18
   5 -12  13   -0.88    0.94
  -6 -11  13   14.84    1.96
  -5 -11  13    0.26    1.02
  -4 -11  13   27.51    2.24
  -3 -11  13   17.48    1.86
  -2 -11  13   31.39    2.35
  -1 -11  13    7.30    1.33
   0 -11  13    0.22    0.84
   1 -11  13    0.04    1.27
   2 -11  13    1.07    1.10
   3 -11  13    1.52    1.37
   4 -11  13    9.11    1.51
   5 -11  13   -0.72    0.94
   6 -11  13    0.19    0.97
  -6 -10  13   13.47    1.79
  -5 -10  13    1.86    1.04
  -4 -10  13    1.25    1.00
  -3 -10  13    6.74    1.36
  -2 -10  13   11.61    1.60
  -1 -10  13    2.79    1.06
   0 -10  13    7.52    1.34
   1 -10  13    4.28    1.67
   2 -10  13   36.52    3.60
   3 -10  13   -0.27    1.22
   4 -10  13    8.04    1.41
   5 -10  13    7.37    1.44
   6 -10  13    1.44    1.09
   7 -10  13   -0.36    0.96
  -7  -9  13   11.71    1.82
  -6  -9  13    2.72    1.11
  -5  -9  13    1.52    1.05
  -4  -9  13    0.80    0.98
  -3  -9  13    1.67    1.08
  -2  -9  13    6.03    1.34
  -1  -9  13   10.21    1.48
   0  -9  13   30.50    2.15
   1  -9  13   56.09    2.66
   2  -9  13    8.35    2.14
   3  -9  13   17.87    1.76
   4  -9  13    8.93    1.47
   5  -9  13   20.95    2.03
   6  -9  13    4.46    1.24
   7  -9  13    2.50    1.09
   8  -9  13    0.60    1.04
  -7  -8  13    0.96    1.03
  -6  -8  13    0.94    0.92
  -5  -8  13   12.58    1.75
  -4  -8  13   33.70    2.44
  -3  -8  13    3.23    1.16
  -2  -8  13    1.38    0.97
  -1  -8  13   24.53    2.02
   0  -8  13  118.87    3.95
   1  -8  13  128.32    5.06
   2  -8  13   82.47    5.19
   3  -8  13    3.73    1.08
   4  -8  13    3.74    1.09
   5  -8  13    5.97    1.35
   6  -8  13    1.83    1.09
   7  -8  13    9.00    1.58
   8  -8  13    1.55    1.12
  -8  -7  13   -0.41    1.01
  -7  -7  13    6.49    1.49
  -6  -7  13   34.99    2.61
  -5  -7  13   65.59    3.32
  -4  -7  13   43.70    2.71
  -3  -7  13    7.73    1.46
  -2  -7  13    0.85    0.94
  -1  -7  13  108.02    3.67
   0  -7  13  203.81    4.97
   1  -7  13  177.27    4.66
   2  -7  13  131.90    6.41
   3  -7  13   32.97    2.13
   4  -7  13    0.43    0.80
   5  -7  13    0.52    0.81
   6  -7  13   -0.63    0.83
   7  -7  13    1.51    1.09
   8  -7  13    1.72    1.11
   9  -7  13   18.15    2.13
  -8  -6  13    4.25    1.40
  -7  -6  13   16.92    1.95
  -6  -6  13   52.35    3.02
  -5  -6  13  153.58    6.22
  -4  -6  13  139.60    4.46
  -3  -6  13    9.98    1.47
  -2  -6  13   20.61    1.92
  -1  -6  13   92.63    3.48
   0  -6  13  266.01    5.45
   1  -6  13  141.62    3.80
   2  -6  13   83.43    2.34
   3  -6  13    2.59    0.94
   4  -6  13   10.34    1.42
   5  -6  13   10.42    1.43
   6  -6  13   40.39    2.48
   7  -6  13   11.76    1.67
   8  -6  13    0.29    1.01
   9  -6  13   30.48    2.45
  -8  -5  13    0.55    0.97
  -7  -5  13   43.48    2.73
  -6  -5  13  141.95    4.58
  -5  -5  13  245.52    7.95
  -4  -5  13  158.80    4.78
  -3  -5  13   38.16    2.33
  -2  -5  13   31.51    2.17
  -1  -5  13  114.98    3.69
   0  -5  13   66.45    2.80
   1  -5  13   56.47    2.47
   2  -5  13    3.09    0.72
   3  -5  13    1.17    0.81
   4  -5  13   11.44    1.42
   5  -5  13   37.71    2.32
   6  -5  13   30.51    2.19
   7  -5  13   13.52    1.66
   8  -5  13    1.41    1.08
   9  -5  13   12.02    1.75
  10  -5  13   50.43    3.00
  -8  -4  13    1.02    0.97
  -7  -4  13   38.52    2.65
  -6  -4  13  120.75    4.28
  -5  -4  13  241.77    5.85
  -4  -4  13  185.38    6.65
  -3  -4  13   16.06    1.71
  -2  -4  13    5.36    1.13
  -1  -4  13   98.73    3.39
   0  -4  13   92.77    3.19
   1  -4  13    9.21    1.22
   2  -4  13    0.14    0.51
   3  -4  13    0.28    0.67
   4  -4  13    0.96    0.78
   5  -4  13   20.26    1.73
   6  -4  13   42.90    2.45
   7  -4  13   20.67    1.91
   8  -4  13    1.28    0.93
   9  -4  13    5.11    1.37
  10  -4  13    2.06    1.08
  -9  -3  13    8.26    1.55
  -8  -3  13    0.70    0.95
  -7  -3  13   27.08    2.17
  -6  -3  13   39.62    2.52
  -5  -3  13   87.65    5.49
  -4  -3  13   46.59    2.65
  -3  -3  13    0.42    0.75
  -2  -3  13   26.34    1.96
  -1  -3  13   21.96    1.82
   0  -3  13    4.10    0.92
   1  -3  13    1.60    0.56
   2  -3  13    2.75    0.63
   3  -3  13   17.93    1.18
   4  -3  13   17.48    1.61
   5  -3  13   12.22    1.44
   6  -3  13    7.11    1.20
   7  -3  13   17.06    1.71
   8  -3  13   14.29    1.69
   9  -3  13   -0.44    0.78
  10  -3  13    2.81    1.28
  -9  -2  13   14.52    1.79
  -8  -2  13    1.43    0.99
  -7  -2  13    1.90    1.14
  -6  -2  13   40.02    2.54
  -5  -2  13   26.16    2.11
  -4  -2  13    1.14    0.81
  -3  -2  13    3.23    1.03
  -2  -2  13   20.80    1.72
  -1  -2  13  115.95    3.73
   0  -2  13    5.64    1.01
   1  -2  13   34.28    1.48
   2  -2  13   69.35    2.01
   3  -2  13   62.17    2.18
   4  -2  13   47.79    2.31
   5  -2  13   15.93    1.49
   6  -2  13    6.60    1.16
   7  -2  13    0.11    0.72
   8  -2  13    7.71    1.40
   9  -2  13    0.15    0.83
  10  -2  13   -0.30    0.85
  -9  -1  13    0.22    0.89
  -8  -1  13    0.27    0.90
  -7  -1  13   11.89    1.63
  -6  -1  13    0.92    0.87
  -5  -1  13   -0.09    0.82
  -4  -1  13   10.10    1.41
  -3  -1  13   89.35    3.45
  -2  -1  13   75.88    3.15
  -1  -1  13   35.71    2.19
   0  -1  13   64.29    2.71
   1  -1  13   27.41    1.29
   2  -1  13  115.97    2.50
   3  -1  13  145.22    2.78
   4  -1  13   89.76    3.02
   5  -1  13   14.31    1.41
   6  -1  13   13.57    1.42
   7  -1  13    5.78    1.15
   8  -1  13   10.50    1.45
   9  -1  13   22.53    1.96
  10  -1  13    2.15    1.13
  -9   0  13    0.62    0.91
  -8   0  13    6.18    1.34
  -7   0  13    5.58    1.30
  -6   0  13    3.31    1.09
  -5   0  13    9.75    1.49
  -4   0  13   81.59    3.40
  -3   0  13  276.75    6.10
  -2   0  13  175.97    4.76
  -1   0  13  170.63    4.45
   0   0  13    4.15    0.99
   1   0  13   22.88    1.19
   2   0  13   42.16    1.57
   3   0  13   87.49    2.20
   4   0  13  111.94    3.19
   5   0  13   18.73    1.57
   6   0  13   22.96    1.74
   7   0  13   33.05    2.13
   8   0  13   34.29    2.27
   9   0  13   41.39    2.55
  10   0  13   22.34    2.10
  -9   1  13    5.16    1.31
  -8   1  13   32.66    2.34
  -7   1  13   28.40    2.29
  -6   1  13   -0.18    0.82
  -5   1  13   18.82    1.91
  -4   1  13  223.65    5.54
  -3   1  13  378.20    7.11
  -2   1  13  336.38    6.55
  -1   1  13  162.39    4.39
   0   1  13   87.91    3.19
   1   1  13    6.47    0.75
   2   1  13   18.80    1.12
   3   1  13   25.82    1.27
   4   1  13   51.01    1.71
   5   1  13   35.54    2.00
   6   1  13   13.29    1.41
   7   1  13   46.94    2.52
   8   1  13   64.54    2.88
   9   1  13   73.53    3.25
  10   1  13   31.18    2.38
  11   1  13    0.49    1.89
  -9   2  13    3.27    1.13
  -8   2  13   48.10    2.81
  -7   2  13   53.61    3.02
  -6   2  13    4.47    1.17
  -5   2  13   25.84    2.24
  -4   2  13  142.55    4.50
  -3   2  13  425.15    7.46
  -2   2  13  390.87    7.12
  -1   2  13  223.79    5.09
   0   2  13   23.40    1.27
   1   2  13   -0.07    0.42
   2   2  13    2.24    0.61
   3   2  13   16.69    1.08
   4   2  13    5.86    0.77
   5   2  13    0.42    0.63
   6   2  13   19.68    1.62
   7   2  13   50.99    2.51
   8   2  13   79.73    3.20
   9   2  13  140.00    4.41
  10   2  13   39.09    2.57
  11   2  13    2.60    1.78
  -9   3  13   19.29    2.02
  -8   3  13   61.27    3.08
  -7   3  13   81.90    3.62
  -6   3  13   17.57    1.96
  -5   3  13    4.08    1.18
  -4   3  13  110.94    3.94
  -3   3  13  224.82    6.06
  -2   3  13  238.45    5.49
  -1   3  13  138.69    4.02
   0   3  13   41.29    1.58
   1   3  13   72.50    2.04
   2   3  13    0.40    0.44
   3   3  13    2.81    0.61
   4   3  13    0.75    0.54
   5   3  13    1.29    0.68
   6   3  13   10.26    1.30
   7   3  13   27.70    1.65
   8   3  13   81.16    3.26
   9   3  13   71.01    3.24
  10   3  13   12.60    1.78
  -8   4  13   72.85    3.38
  -7   4  13   77.60    3.58
  -6   4  13   31.29    2.40
  -5   4  13    0.22    0.89
  -4   4  13   42.82    2.54
  -3   4  13  112.20    3.89
  -2   4  13   65.96    2.99
  -1   4  13   39.00    2.27
   0   4  13    6.78    0.84
   1   4  13    2.37    0.60
   2   4  13   72.11    2.07
   3   4  13    7.62    0.82
   4   4  13   20.76    1.22
   5   4  13    7.30    0.87
   6   4  13    2.09    0.84
   7   4  13    8.10    1.26
   8   4  13    4.72    0.97
   9   4  13   15.00    1.73
  10   4  13   -1.25    1.48
  -8   5  13   15.88    1.92
  -7   5  13   49.57    2.90
  -6   5  13   11.13    1.59
  -5   5  13   -0.78    0.78
  -4   5  13   22.07    2.00
  -3   5  13   46.58    2.64
  -2   5  13   19.27    1.85
  -1   5  13    1.76    0.65
   0   5  13   25.18    1.43
   1   5  13  100.08    2.45
   2   5  13    3.58    0.67
   3   5  13    0.61    0.49
   4   5  13   11.59    1.01
   5   5  13   84.12    2.34
   6   5  13   27.59    3.07
   7   5  13    0.14    1.38
   8   5  13   12.79    2.50
   9   5  13   -0.70    1.18
  10   5  13    8.58    2.45
  -8   6  13    7.23    1.47
  -7   6  13    2.97    1.21
  -6   6  13    0.42    0.86
  -5   6  13   -0.72    0.72
  -4   6  13   18.59    1.87
  -3   6  13   33.13    2.28
  -2   6  13    9.78    1.46
  -1   6  13   33.62    1.65
   0   6  13  182.63    3.40
   1   6  13  178.46    3.20
   2   6  13  116.33    3.41
   3   6  13   20.05    1.67
   4   6  13   16.14    1.58
   5   6  13   99.99    3.40
   6   6  13   28.14    3.15
   7   6  13   34.04    3.60
   8   6  13    0.31    1.55
   9   6  13   11.80    2.54
  10   6  13   32.45    3.95
  -8   7  13    1.33    1.18
  -7   7  13   -0.15    0.97
  -6   7  13    4.60    1.30
  -5   7  13   18.05    1.86
  -4   7  13   33.76    2.44
  -3   7  13   -0.34    1.22
  -2   7  13    8.31    1.91
  -1   7  13  248.23    5.19
   0   7  13  331.92    5.96
   1   7  13  382.67    6.34
   2   7  13  106.97    3.49
   3   7  13   27.52    1.96
   4   7  13    6.35    1.23
   5   7  13   21.15    1.90
   6   7  13   12.33    1.62
   7   7  13   -0.09    1.44
   8   7  13   22.72    3.36
   9   7  13   13.62    2.84
  10   7  13   52.81    4.90
  -7   8  13   15.00    2.85
  -6   8  13   47.89    4.24
  -5   8  13   68.63    5.07
  -4   8  13   88.89    5.51
  -3   8  13   10.34    2.33
  -2   8  13   71.26    2.95
  -1   8  13  215.40    5.00
   0   8  13  563.43    8.17
   1   8  13  310.54    6.04
   2   8  13   52.59    2.68
   3   8  13    1.22    0.80
   4   8  13    0.51    0.88
   5   8  13    8.83    1.45
   6   8  13    3.40    1.22
   7   8  13   -0.68    1.18
   8   8  13    3.75    1.98
   9   8  13   27.75    3.80
  -7   9  13   28.67    3.57
  -6   9  13  129.84    6.96
  -5   9  13  238.59    8.93
  -4   9  13   79.28    5.08
  -3   9  13   25.74    3.15
  -2   9  13   66.14    3.00
  -1   9  13  168.76    4.58
   0   9  13  220.46    5.23
   1   9  13  205.76    5.08
   2   9  13   25.68    1.96
   3   9  13    4.47    1.12
   4   9  13   -0.09    0.80
   5   9  13    0.27    0.85
   6   9  13    5.23    1.32
   7   9  13   -0.09    1.31
   8   9  13   11.25    2.70
   9   9  13    3.89    2.11
  -6  10  13  125.29    6.76
  -5  10  13  160.54    7.34
  -4  10  13  125.28    6.49
  -3  10  13    3.10    1.65
  -2  10  13   32.91    2.35
  -1  10  13   59.44    2.97
   0  10  13  102.69    3.80
   1  10  13   49.90    2.73
   2  10  13    1.89    0.96
   3  10  13    0.32    0.84
   4  10  13    1.21    0.91
   5  10  13    1.16    0.95
   6  10  13   22.69    2.16
   7  10  13    5.65    1.40
   8  10  13   -0.13    1.81
   9  10  13    9.10    2.59
  -6  11  13   65.58    4.80
  -5  11  13  100.72    5.90
  -4  11  13   75.74    5.11
  -3  11  13    6.10    2.02
  -2  11  13   26.43    2.19
  -1  11  13   48.63    2.74
   0  11  13   20.49    2.00
   1  11  13    2.02    0.96
   2  11  13   -0.48    0.75
   3  11  13   12.15    1.61
   4  11  13   -0.14    0.88
   5  11  13    8.12    1.46
   6  11  13   18.38    1.96
   7  11  13   16.65    1.98
   8  11  13    1.27    1.74
  -5  12  13   24.35    3.32
  -4  12  13   24.63    3.41
  -3  12  13   -0.36    0.87
  -2  12  13    4.35    1.28
  -1  12  13   11.14    1.65
   0  12  13    3.10    1.15
   1  12  13    0.39    0.91
   2  12  13   25.31    2.20
   3  12  13   12.17    1.74
   4  12  13   13.38    1.80
   5  12  13    4.65    1.29
   6  12  13    9.93    1.65
   7  12  13    1.21    1.19
  -4  13  13    0.00    1.46
  -3  13  13    0.59    0.97
  -2  13  13   12.76    1.75
  -1  13  13    0.47    1.07
   0  13  13    1.64    1.15
   1  13  13   13.25    1.78
   2  13  13   58.36    3.17
   3  13  13   51.53    3.02
   4  13  13   24.82    2.25
   5  13  13   10.81    1.65
   6  13  13    3.36    1.17
   7  13  13    0.62    1.19
  -3  14  13   27.61    2.39
  -2  14  13   22.17    2.23
  -1  14  13   25.41    2.43
   0  14  13    3.24    1.24
   1  14  13   13.72    1.82
   2  14  13   54.66    3.13
   3  14  13   71.03    3.58
   4  14  13   65.74    3.47
   5  14  13   24.87    2.28
   6  14  13    1.45    1.20
  -1  15  13   29.44    2.64
   0  15  13   17.05    2.14
   1  15  13    0.04    1.16
   2  15  13   46.43    3.06
   3  15  13   65.48    3.51
   4  15  13   27.38    2.38
  -2 -13  14    0.68    1.21
  -1 -13  14   23.12    2.28
   0 -13  14   35.88    4.02
   1 -13  14   57.06    4.64
   2 -13  14   24.27    3.21
   3 -13  14    9.29    2.30
  -4 -12  14   64.38    3.37
  -3 -12  14   30.98    2.49
  -2 -12  14    9.26    1.65
  -1 -12  14    2.77    1.22
   0 -12  14   31.07    3.76
   1 -12  14    5.26    2.04
   2 -12  14   11.32    2.39
   3 -12  14    1.12    1.23
   4 -12  14    0.96    1.46
   5 -12  14   -0.97    0.97
  -5 -11  14   46.36    2.95
  -4 -11  14   48.15    3.92
  -3 -11  14   18.49    1.95
  -2 -11  14    1.22    0.99
  -1 -11  14    1.33    1.03
   0 -11  14    2.79    1.10
   1 -11  14    7.24    2.05
   2 -11  14    1.10    1.23
   3 -11  14    0.37    1.38
   4 -11  14    4.77    1.77
   5 -11  14    0.45    1.05
   6 -11  14   -0.21    0.97
  -5 -10  14   16.91    1.96
  -4 -10  14    4.16    1.25
  -3 -10  14   -0.28    0.89
  -2 -10  14   -0.13    0.82
  -1 -10  14   13.83    1.72
   0 -10  14    4.37    1.25
   1 -10  14    0.69    1.37
   2 -10  14    0.51    1.40
   3 -10  14    4.82    2.02
   4 -10  14   14.35    2.71
   5 -10  14   11.28    1.72
   6 -10  14    0.17    1.05
   7 -10  14   -0.95    1.43
  -6  -9  14    0.57    1.00
  -5  -9  14    6.60    1.40
  -4  -9  14    0.09    0.92
  -3  -9  14   12.55    1.71
  -2  -9  14   41.58    2.60
  -1  -9  14   29.64    2.25
   0  -9  14   20.39    1.96
   1  -9  14    0.07    1.46
   2  -9  14   25.00    3.26
   3  -9  14   40.54    3.80
   4  -9  14   53.30    2.92
   5  -9  14   30.31    2.38
   6  -9  14   25.89    2.33
   7  -9  14   -0.32    1.00
  -7  -8  14    1.55    1.14
  -6  -8  14    3.57    1.26
  -5  -8  14   -0.24    0.92
  -4  -8  14   19.12    2.05
  -3  -8  14   62.20    3.20
  -2  -8  14   69.05    3.23
  -1  -8  14  107.82    3.90
   0  -8  14   31.00    2.23
   1  -8  14    0.43    0.93
   2  -8  14   38.42    3.74
   3  -8  14  128.73    6.65
   4  -8  14  130.57    4.26
   5  -8  14   42.35    2.67
   6  -8  14   16.01    1.84
   7  -8  14    9.92    1.69
   8  -8  14    0.21    1.04
  -7  -7  14    3.38    1.27
  -6  -7  14    1.39    1.05
  -5  -7  14    2.43    1.07
  -4  -7  14   35.54    2.49
  -3  -7  14  109.45    4.06
  -2  -7  14  258.10    6.12
  -1  -7  14  223.81    5.43
   0  -7  14  104.41    3.67
   1  -7  14    3.15    1.19
   2  -7  14   88.41    5.60
   3  -7  14   91.45    3.45
   4  -7  14   77.96    3.36
   5  -7  14   25.39    2.13
   6  -7  14    2.70    1.11
   7  -7  14    6.81    1.42
   8  -7  14   22.46    2.25
  -7  -6  14    6.64    1.51
  -6  -6  14   10.55    1.61
  -5  -6  14    0.31    0.91
  -4  -6  14   27.91    2.21
  -3  -6  14  208.65    5.42
  -2  -6  14  300.61    6.34
  -1  -6  14  283.76    6.09
   0  -6  14   87.74    3.38
   1  -6  14   -0.62    0.76
   2  -6  14   33.71    3.59
   3  -6  14  130.17    3.99
   4  -6  14   30.69    2.24
   5  -6  14    1.01    0.85
   6  -6  14    1.85    1.00
   7  -6  14    6.29    1.30
   8  -6  14   18.89    2.07
   9  -6  14   50.29    3.02
  -8  -5  14   11.69    1.77
  -7  -5  14   12.76    1.67
  -6  -5  14   16.22    1.90
  -5  -5  14    8.05    1.49
  -4  -5  14   63.65    3.17
  -3  -5  14  161.82    4.65
  -2  -5  14  231.91    8.89
  -1  -5  14  185.17    4.80
   0  -5  14   65.15    2.88
   1  -5  14    0.00    0.72
   2  -5  14   19.36    1.62
   3  -5  14   21.92    1.86
   4  -5  14    1.50    0.84
   5  -5  14    0.27    0.81
   6  -5  14   -0.07    0.85
   7  -5  14    0.24    0.88
   8  -5  14   19.77    2.06
   9  -5  14   23.51    3.06
  -8  -4  14   23.54    2.15
  -7  -4  14   17.60    2.04
  -6  -4  14    9.44    1.60
  -5  -4  14    0.41    0.95
  -4  -4  14    2.48    1.08
  -3  -4  14   62.96    2.92
  -2  -4  14   82.67    3.29
  -1  -4  14   68.57    3.88
   0  -4  14   14.17    1.57
   1  -4  14    1.91    0.84
   2  -4  14   52.91    2.46
   3  -4  14   26.99    1.94
   4  -4  14    0.39    0.71
   5  -4  14    4.56    1.11
   6  -4  14    5.28    1.19
   7  -4  14    0.91    0.91
   8  -4  14    1.18    0.98
   9  -4  14   28.14    2.31
  -8  -3  14    3.52    1.26
  -7  -3  14   26.84    2.28
  -6  -3  14   14.88    1.80
  -5  -3  14   17.81    1.88
  -4  -3  14   13.73    1.71
  -3  -3  14   21.02    1.93
  -2  -3  14   13.79    1.62
  -1  -3  14    0.42    0.80
   0  -3  14    4.18    0.99
   1  -3  14   41.23    2.16
   2  -3  14    2.98    0.65
   3  -3  14   25.71    1.85
   4  -3  14    0.55    0.76
   5  -3  14   26.13    1.96
   6  -3  14   17.71    1.76
   7  -3  14    3.25    1.05
   8  -3  14    2.80    1.09
   9  -3  14    0.17    0.88
  10  -3  14    0.75    1.04
  -8  -2  14   13.15    1.76
  -7  -2  14    2.38    1.12
  -6  -2  14    4.23    1.26
  -5  -2  14    0.32    0.84
  -4  -2  14    1.57    0.94
  -3  -2  14   19.81    1.86
  -2  -2  14    1.27    0.91
  -1  -2  14    4.14    1.06
   0  -2  14   73.67    2.90
   1  -2  14   74.50    2.87
   2  -2  14   57.76    1.89
   3  -2  14    4.61    0.77
   4  -2  14    3.42    0.92
   5  -2  14   44.15    2.36
   6  -2  14   11.13    1.47
   7  -2  14   37.39    2.30
   8  -2  14    6.59    1.34
   9  -2  14   10.63    1.63
  10  -2  14   12.34    1.75
  -8  -1  14    0.41    1.07
  -7  -1  14    6.46    1.35
  -6  -1  14    0.15    0.88
  -5  -1  14    2.41    1.08
  -4  -1  14   36.37    2.43
  -3  -1  14    2.53    1.16
  -2  -1  14    1.31    0.91
  -1  -1  14  107.45    3.73
   0  -1  14  235.70    6.16
   1  -1  14  182.95    4.49
   2  -1  14   64.04    1.97
   3  -1  14   48.31    1.78
   4  -1  14    0.02    0.67
   5  -1  14   10.50    1.34
   6  -1  14   11.68    1.41
   7  -1  14    8.08    1.30
   8  -1  14   32.29    2.20
   9  -1  14   12.03    1.66
  10  -1  14   21.24    2.13
  -8   0  14    0.08    0.90
  -7   0  14    0.21    0.94
  -6   0  14    0.04    0.81
  -5   0  14   19.64    1.95
  -4   0  14   66.49    3.19
  -3   0  14   36.66    2.47
  -2   0  14   21.98    2.00
  -1   0  14  133.27    4.11
   0   0  14  380.28    6.63
   1   0  14  343.23    4.34
   2   0  14  241.24    3.71
   3   0  14   35.74    1.55
   4   0  14   17.27    1.56
   5   0  14   11.51    1.37
   6   0  14    3.04    0.94
   7   0  14    2.52    0.95
   8   0  14    5.04    1.24
   9   0  14    5.97    1.32
  10   0  14   36.62    2.53
  -8   1  14    2.69    1.15
  -7   1  14   -0.32    0.87
  -6   1  14   24.85    2.20
  -5   1  14   65.67    3.25
  -4   1  14  136.36    4.50
  -3   1  14   80.23    3.57
  -2   1  14    2.01    1.08
  -1   1  14  108.26    3.76
   0   1  14  355.03    6.45
   1   1  14  372.92    4.51
   2   1  14  159.22    3.01
   3   1  14  108.20    2.16
   4   1  14   14.57    1.08
   5   1  14    1.70    0.77
   6   1  14    0.67    0.71
   7   1  14   -0.25    0.68
   8   1  14   -0.13    0.75
   9   1  14    2.72    1.06
  10   1  14   36.70    2.57
  -8   2  14    1.48    1.05
  -7   2  14    3.41    1.23
  -6   2  14   29.27    2.43
  -5   2  14  106.58    4.07
  -4   2  14  217.93    5.66
  -3   2  14  115.86    4.15
  -2   2  14   10.13    1.56
  -1   2  14   43.35    2.51
   0   2  14  249.61    5.45
   1   2  14  248.15    3.75
   2   2  14   86.95    2.46
   3   2  14    8.93    0.92
   4   2  14    1.81    0.59
   5   2  14   19.41    1.59
   6   2  14    0.76    0.72
   7   2  14    2.23    0.96
   8   2  14    1.34    0.87
   9   2  14    1.10    1.02
  10   2  14   11.49    1.61
  -8   3  14    6.38    1.44
  -7   3  14   25.46    2.22
  -6   3  14   48.19    2.88
  -5   3  14   71.41    3.33
  -4   3  14  140.00    4.58
  -3   3  14  100.13    3.85
  -2   3  14    4.92    1.25
  -1   3  14   25.25    2.01
   0   3  14   72.60    2.91
   1   3  14   53.00    1.83
   2   3  14   23.11    1.28
   3   3  14   18.30    1.17
   4   3  14    5.24    0.77
   5   3  14   11.72    1.26
   6   3  14    3.62    0.90
   7   3  14    1.60    0.84
   8   3  14   12.13    1.54
   9   3  14   16.63    1.82
  10   3  14    1.99    1.11
  -8   4  14   -0.49    0.92
  -7   4  14    1.16    1.04
  -6   4  14   32.93    2.49
  -5   4  14   45.21    2.73
  -4   4  14   38.49    2.56
  -3   4  14   23.17    2.08
  -2   4  14    6.24    1.33
  -1   4  14    3.32    1.04
   0   4  14   64.85    2.05
   1   4  14   21.71    1.31
   2   4  14    2.53    0.63
   3   4  14    7.95    0.89
   4   4  14   33.50    1.57
   5   4  14   67.15    2.13
   6   4  14    1.44    0.84
   7   4  14   -0.21    0.78
   8   4  14   19.13    1.90
   9   4  14   21.54    3.13
  10   4  14   10.15    2.62
  -8   5  14    3.51    1.25
  -7   5  14    9.36    1.63
  -6   5  14    3.33    1.19
  -5   5  14    4.02    1.25
  -4   5  14    9.56    1.51
  -3   5  14    1.03    1.00
  -2   5  14    4.84    1.21
  -1   5  14    2.90    0.94
   0   5  14   23.69    1.38
   1   5  14   19.25    1.28
   2   5  14   33.24    1.55
   3   5  14   71.53    2.09
   4   5  14  186.97    3.43
   5   5  14   96.17    3.31
   6   5  14   41.43    3.67
   7   5  14    2.88    1.60
   8   5  14   20.87    3.09
   9   5  14   19.82    3.14
  10   5  14    0.48    1.66
  -7   6  14    0.51    1.04
  -6   6  14    7.51    1.36
  -5   6  14   -0.07    0.92
  -4   6  14   -0.20    0.95
  -3   6  14   20.16    1.94
  -2   6  14   37.08    2.48
  -1   6  14   85.69    3.31
   0   6  14   16.21    1.63
   1   6  14    7.20    1.14
   2   6  14   83.76    3.05
   3   6  14  207.54    4.88
   4   6  14  230.32    5.09
   5   6  14  141.94    4.18
   6   6  14    3.65    1.78
   7   6  14    5.23    1.85
   8   6  14   -0.16    1.50
   9   6  14    1.37    1.89
  10   6  14   -0.38    1.78
  -7   7  14   -0.87    0.87
  -6   7  14    0.13    1.49
  -5   7  14   -0.29    1.47
  -4   7  14    4.94    1.91
  -3   7  14   86.27    5.30
  -2   7  14  168.24    7.08
  -1   7  14  121.36    3.75
   0   7  14   81.59    3.13
   1   7  14   10.91    1.43
   2   7  14  182.56    4.59
   3   7  14  297.35    5.91
   4   7  14  214.44    5.10
   5   7  14  107.61    3.79
   6   7  14    5.88    1.84
   7   7  14   -0.45    1.36
   8   7  14    2.30    1.69
   9   7  14    2.25    1.76
  -7   8  14   -0.97    1.31
  -6   8  14    5.44    2.05
  -5   8  14    8.15    2.35
  -4   8  14   10.42    2.44
  -3   8  14  132.79    6.52
  -2   8  14  337.49    9.91
  -1   8  14  306.18    6.12
   0   8  14   97.22    3.50
   1   8  14    5.74    1.18
   2   8  14   86.69    3.34
   3   8  14  103.86    3.65
   4   8  14  141.69    4.35
   5   8  14   21.64    1.99
   6   8  14    0.73    0.96
   7   8  14    0.45    1.31
   8   8  14    0.82    1.66
   9   8  14   11.11    2.65
  -6   9  14   -0.30    1.55
  -5   9  14    4.25    1.90
  -4   9  14   41.03    4.07
  -3   9  14  130.30    6.62
  -2   9  14  235.81    8.64
  -1   9  14  237.67    5.72
   0   9  14  134.89    4.20
   1   9  14    4.62    1.19
   2   9  14   71.18    3.17
   3   9  14   93.65    3.61
   4   9  14   36.12    2.36
   5   9  14   19.53    2.00
   6   9  14    3.47    1.17
   7   9  14    2.07    1.76
   8   9  14   21.93    3.44
   9   9  14   30.40    4.03
  -6  10  14   18.79    3.26
  -5  10  14   -1.39    1.39
  -4  10  14   -0.35    1.34
  -3  10  14   89.09    5.49
  -2  10  14  127.38    6.41
  -1  10  14  116.21    4.04
   0  10  14   33.53    2.33
   1  10  14    0.07    0.85
   2  10  14   71.02    3.24
   3  10  14   18.96    1.92
   4  10  14    2.14    1.01
   5  10  14    2.25    1.10
   6  10  14    1.49    1.07
   7  10  14    1.89    1.76
   8  10  14    2.27    1.94
  -5  11  14    6.45    2.07
  -4  11  14    6.17    2.08
  -3  11  14   29.83    3.58
  -2  11  14   46.27    2.72
  -1  11  14   26.55    2.22
   0  11  14   33.11    2.37
   1  11  14    5.17    1.30
   2  11  14    6.90    1.39
   3  11  14    2.71    1.10
   4  11  14   -0.34    0.80
   5  11  14    8.24    1.53
   6  11  14   23.41    2.27
   7  11  14    0.80    1.04
   8  11  14    0.64    1.83
  -4  12  14    0.00    1.49
  -3  12  14   12.75    2.63
  -2  12  14    2.57    1.21
  -1  12  14    0.49    0.97
   0  12  14    2.18    1.11
   1  12  14    0.36    1.00
   2  12  14   12.47    1.76
   3  12  14   -0.49    0.96
   4  12  14   -0.20    0.93
   5  12  14   10.69    1.69
   6  12  14   25.63    2.34
   7  12  14   42.30    2.90
  -3  13  14    0.21    1.56
  -2  13  14   -0.35    1.00
  -1  13  14   18.40    2.01
   0  13  14   37.50    2.68
   1  13  14   46.78    2.96
   2  13  14   24.80    2.29
   3  13  14   17.53    2.02
   4  13  14    0.28    1.03
   5  13  14   18.01    2.06
   6  13  14   40.05    2.80
  -2  14  14    9.22    1.71
  -1  14  14   45.28    2.95
   0  14  14   83.97    3.84
   1  14  14  121.94    4.64
   2  14  14  100.26    4.18
   3  14  14    9.07    1.71
   4  14  14    1.25    1.23
   5  14  14   12.06    1.81
   0  15  14  106.37    4.43
   1  15  14  160.35    5.39
   2  15  14   88.12    4.03
  -2 -12  15   55.00    4.05
  -1 -12  15   62.23    3.31
   0 -12  15   19.64    3.27
   1 -12  15    4.58    2.09
   2 -12  15    3.01    1.89
   3 -12  15    6.37    2.12
  -4 -11  15    2.59    1.17
  -3 -11  15    9.17    1.62
  -2 -11  15   31.58    2.43
  -1 -11  15   12.79    1.71
   0 -11  15   -0.04    1.48
   1 -11  15   12.83    2.62
   2 -11  15    3.26    1.78
   3 -11  15   19.49    3.07
   4 -11  15    2.00    1.71
   5 -11  15    1.09    1.47
  -5 -10  15    4.95    1.31
  -4 -10  15   -0.10    0.94
  -3 -10  15   11.68    1.72
  -2 -10  15    1.30    1.03
  -1 -10  15    3.53    1.17
   0 -10  15    9.48    1.59
   1 -10  15   28.13    3.62
   2 -10  15   44.97    4.14
   3 -10  15   24.46    3.38
   4 -10  15    2.53    1.62
   5 -10  15    0.56    1.37
   6 -10  15   10.33    1.78
  -5  -9  15   -0.14    0.98
  -4  -9  15    0.27    0.94
  -3  -9  15    0.85    0.85
  -2  -9  15   10.47    1.61
  -1  -9  15    1.86    1.06
   0  -9  15   43.97    2.67
   1  -9  15  110.08    6.44
   2  -9  15   78.05    5.41
   3  -9  15   75.26    5.18
   4  -9  15    7.60    2.17
   5  -9  15   17.42    2.03
   6  -9  15   36.61    2.71
   7  -9  15   43.46    2.91
  -6  -8  15   -0.62    0.92
  -5  -8  15    2.94    1.20
  -4  -8  15   15.83    1.86
  -3  -8  15   14.16    1.78
  -2  -8  15    0.81    0.96
  -1  -8  15    3.46    1.21
   0  -8  15   87.26    3.53
   1  -8  15  170.89    7.79
   2  -8  15  204.61    8.37
   3  -8  15   60.74    4.91
   4  -8  15   17.18    3.05
   5  -8  15   11.33    1.71
   6  -8  15   29.09    2.46
   7  -8  15   37.86    2.71
  -6  -7  15    6.58    1.47
  -5  -7  15    9.24    1.61
  -4  -7  15   30.72    2.40
  -3  -7  15   14.28    1.85
  -2  -7  15    1.74    1.07
  -1  -7  15   24.93    2.17
   0  -7  15  122.28    4.07
   1  -7  15  245.06    5.54
   2  -7  15  188.90    8.25
   3  -7  15  155.95    7.28
   4  -7  15    4.68    1.34
   5  -7  15   -0.40    0.86
   6  -7  15    4.53    1.33
   7  -7  15   12.88    1.78
   8  -7  15    2.18    1.17
  -7  -6  15    3.97    1.32
  -6  -6  15    4.86    1.34
  -5  -6  15   29.32    2.29
  -4  -6  15   52.15    2.88
  -3  -6  15   44.87    2.71
  -2  -6  15    1.87    1.06
  -1  -6  15   10.16    1.50
   0  -6  15   91.01    3.55
   1  -6  15  175.44    4.60
   2  -6  15  102.15    6.01
   3  -6  15   62.97    5.00
   4  -6  15   17.94    1.93
   5  -6  15   14.96    1.76
   6  -6  15    2.85    1.12
   7  -6  15   -0.28    0.86
   8  -6  15   -0.08    1.00
  -7  -5  15    5.27    1.36
  -6  -5  15   16.25    1.94
  -5  -5  15   24.89    2.25
  -4  -5  15   90.20    3.77
  -3  -5  15   39.64    2.54
  -2  -5  15   23.14    2.01
  -1  -5  15    1.72    0.99
   0  -5  15   25.75    1.98
   1  -5  15   85.05    3.20
   2  -5  15   64.45    4.98
   3  -5  15   20.67    3.01
   4  -5  15    4.99    1.20
   5  -5  15    3.80    1.12
   6  -5  15    6.37    1.30
   7  -5  15   -0.59    0.81
   8  -5  15    2.20    1.05
   9  -5  15   17.93    1.98
  -7  -4  15   -0.11    0.97
  -6  -4  15    0.37    0.89
  -5  -4  15   15.42    1.87
  -4  -4  15   33.98    2.42
  -3  -4  15   57.51    2.91
  -2  -4  15   19.68    1.89
  -1  -4  15    0.12    0.76
   0  -4  15   33.76    2.18
   1  -4  15    9.55    1.34
   2  -4  15    2.72    0.99
   3  -4  15    2.04    0.99
   4  -4  15   12.31    1.52
   5  -4  15   28.99    2.12
   6  -4  15    0.69    0.85
   7  -4  15    2.54    1.01
   8  -4  15    8.09    1.48
   9  -4  15    6.41    1.49
  -7  -3  15    1.20    1.01
  -6  -3  15    0.26    0.87
  -5  -3  15    0.69    0.87
  -4  -3  15   38.34    2.61
  -3  -3  15   22.62    2.00
  -2  -3  15    3.08    1.09
  -1  -3  15    0.35    0.79
   0  -3  15   28.90    1.98
   1  -3  15   18.93    1.63
   2  -3  15   14.38    1.46
   3  -3  15   52.04    2.52
   4  -3  15  122.28    3.82
   5  -3  15   28.97    2.06
   6  -3  15   15.86    1.70
   7  -3  15   -0.70    0.84
   8  -3  15    8.11    1.45
   9  -3  15   13.74    1.81
  -8  -2  15    9.07    1.60
  -7  -2  15   15.28    1.92
  -6  -2  15    4.78    1.28
  -5  -2  15   -0.11    0.83
  -4  -2  15    3.09    1.11
  -3  -2  15    3.82    1.13
  -2  -2  15    1.18    0.91
  -1  -2  15   23.88    1.96
   0  -2  15   12.75    1.54
   1  -2  15   13.92    1.47
   2  -2  15    8.19    1.19
   3  -2  15  100.47    3.32
   4  -2  15  195.91    4.66
   5  -2  15  185.35    4.65
   6  -2  15    7.56    1.26
   7  -2  15    9.05    1.42
   8  -2  15    1.56    1.02
   9  -2  15   10.94    1.61
  -8  -1  15    9.16    1.63
  -7  -1  15    5.90    1.43
  -6  -1  15   23.11    2.21
  -5  -1  15    1.31    0.98
  -4  -1  15    1.90    1.06
  -3  -1  15    4.80    1.26
  -2  -1  15   24.62    2.04
  -1  -1  15   62.02    2.99
   0  -1  15  136.31    4.10
   1  -1  15    4.08    1.03
   2  -1  15   54.94    2.58
   3  -1  15  172.16    3.22
   4  -1  15  327.00    5.82
   5  -1  15  177.62    4.48
   6  -1  15   66.35    2.97
   7  -1  15   -0.56    0.78
   8  -1  15   -0.20    0.78
   9  -1  15    0.74    0.95
  10  -1  15   -0.92    1.60
  -8   0  15    4.77    1.39
  -7   0  15   10.45    1.69
  -6   0  15    0.41    0.88
  -5   0  15   -0.22    0.88
  -4   0  15   -0.18    0.92
  -3   0  15   26.62    2.26
  -2   0  15  130.94    4.27
  -1   0  15  252.39    5.92
   0   0  15  168.55    4.62
   1   0  15   44.79    2.46
   2   0  15   48.14    1.78
   3   0  15  202.78    3.52
   4   0  15  347.48    5.99
   5   0  15  161.23    4.20
   6   0  15   17.76    1.69
   7   0  15    6.22    1.23
   8   0  15    0.04    0.77
   9   0  15   -0.11    0.83
  10   0  15    1.23    1.11
  -8   1  15    0.96    1.10
  -7   1  15   -0.21    0.81
  -6   1  15    0.71    0.99
  -5   1  15    7.90    1.47
  -4   1  15    7.33    1.43
  -3   1  15   98.55    3.97
  -2   1  15  253.97    6.02
  -1   1  15  364.04    6.97
   0   1  15  292.45    6.12
   1   1  15   10.44    1.42
   2   1  15    4.15    0.61
   3   1  15   63.62    2.04
   4   1  15  136.03    3.74
   5   1  15   97.46    3.27
   6   1  15    9.74    1.31
   7   1  15    0.63    0.81
   8   1  15    4.58    1.17
   9   1  15    0.17    0.85
  10   1  15    1.83    1.17
  -8   2  15   -0.24    0.88
  -7   2  15    4.88    1.37
  -6   2  15   14.69    1.86
  -5   2  15    0.81    1.07
  -4   2  15    5.15    1.38
  -3   2  15  136.98    4.65
  -2   2  15  213.02    5.45
  -1   2  15  203.31    5.21
   0   2  15  105.19    3.66
   1   2  15   32.39    2.19
   2   2  15   18.94    1.24
   3   2  15   40.34    1.64
   4   2  15   22.79    1.34
   5   2  15   41.42    2.21
   6   2  15    2.53    0.88
   7   2  15    0.27    0.77
   8   2  15    4.49    1.17
   9   2  15    0.19    0.86
  10   2  15    4.26    1.30
  -7   3  15   20.49    2.20
  -6   3  15   17.10    1.98
  -5   3  15   10.16    1.63
  -4   3  15    4.57    1.32
  -3   3  15   82.51    3.66
  -2   3  15  151.35    4.64
  -1   3  15   69.56    3.13
   0   3  15   52.13    2.67
   1   3  15    1.83    0.90
   2   3  15    0.89    0.58
   3   3  15    7.89    0.91
   4   3  15   49.80    1.83
   5   3  15    3.31    0.89
   6   3  15    4.14    0.95
   7   3  15    8.61    1.36
   8   3  15    6.41    1.31
   9   3  15    1.83    1.12
  10   3  15    2.22    1.84
  -7   4  15    8.07    1.59
  -6   4  15    5.45    1.38
  -5   4  15    3.79    1.19
  -4   4  15    0.75    1.03
  -3   4  15   28.63    2.35
  -2   4  15   22.12    2.10
  -1   4  15   21.20    1.93
   0   4  15    1.72    0.93
   1   4  15    0.90    0.60
   2   4  15   54.27    1.95
   3   4  15   13.81    1.12
   4   4  15    1.73    0.68
   5   4  15    4.73    1.00
   6   4  15   45.28    2.38
   7   4  15   70.93    4.74
   8   4  15   26.95    3.34
   9   4  15    3.71    2.03
  10   4  15   -0.56    1.85
  -7   5  15    4.28    1.30
  -6   5  15    0.57    1.00
  -5   5  15    1.10    0.99
  -4   5  15    2.01    1.09
  -3   5  15    1.19    1.04
  -2   5  15   12.06    1.64
  -1   5  15    2.29    1.00
   0   5  15   15.05    1.64
   1   5  15   78.83    2.28
   2   5  15   43.45    1.79
   3   5  15   23.92    1.85
   4   5  15   -0.02    0.77
   5   5  15   34.29    2.25
   6   5  15   80.80    4.82
   7   5  15   70.06    4.71
   8   5  15   65.73    4.88
   9   5  15   20.40    3.17
  -7   6  15    3.84    1.24
  -6   6  15    0.42    1.02
  -5   6  15    1.42    1.08
  -4   6  15    3.14    1.13
  -3   6  15    1.76    1.12
  -2   6  15    1.72    1.01
  -1   6  15   18.59    2.75
   0   6  15   57.85    3.99
   1   6  15  187.71    4.53
   2   6  15  221.91    4.98
   3   6  15   67.57    2.92
   4   6  15   27.83    2.03
   5   6  15   25.47    2.03
   6   6  15  120.77    6.13
   7   6  15  115.58    6.17
   8   6  15   32.86    3.71
   9   6  15    5.89    2.26
  -6   7  15    5.36    2.22
  -5   7  15   -0.15    1.40
  -4   7  15   -0.80    1.46
  -3   7  15    1.77    1.66
  -2   7  15   -0.15    1.14
  -1   7  15   41.06    3.78
   0   7  15   97.39    3.48
   1   7  15  248.12    5.85
   2   7  15  290.06    5.90
   3   7  15  180.62    4.79
   4   7  15    6.03    1.26
   5   7  15   11.92    1.60
   6   7  15  100.69    5.72
   7   7  15   57.32    4.69
   8   7  15   37.76    4.13
   9   7  15    0.73    1.59
  -6   8  15    8.23    2.40
  -5   8  15    0.86    1.65
  -4   8  15    4.64    1.97
  -3   8  15   22.07    3.12
  -2   8  15    1.16    1.40
  -1   8  15    5.57    1.94
   0   8  15  117.26    3.91
   1   8  15  265.81    7.02
   2   8  15  312.85    6.33
   3   8  15   98.27    3.64
   4   8  15   28.41    2.23
   5   8  15   29.30    2.29
   6   8  15   59.80    4.67
   7   8  15   19.98    3.10
   8   8  15   -0.55    1.58
   9   8  15    0.36    1.47
  -6   9  15    5.13    2.13
  -5   9  15   10.48    2.60
  -4   9  15   11.68    2.64
  -3   9  15   37.15    3.81
  -2   9  15    9.54    2.31
  -1   9  15   11.46    2.31
   0   9  15   49.42    2.74
   1   9  15  137.88    4.45
   2   9  15  102.65    3.76
   3   9  15   48.69    2.72
   4   9  15    2.43    1.10
   5   9  15    0.70    1.05
   6   9  15   19.66    2.01
   7   9  15    4.85    2.09
   8   9  15    0.91    1.71
  -5  10  15   12.06    2.61
  -4  10  15   22.68    3.29
  -3  10  15   23.70    3.31
  -2  10  15   13.07    2.56
  -1  10  15    1.53    1.58
   0  10  15   29.55    2.25
   1  10  15   64.93    3.19
   2  10  15   35.25    2.51
   3  10  15    2.78    1.18
   4  10  15    1.82    1.07
   5  10  15    8.76    1.57
   6  10  15    1.96    1.12
   7  10  15   -1.24    1.33
   8  10  15    1.30    1.73
  -4  11  15    7.52    2.24
  -3  11  15   19.98    3.00
  -2  11  15    1.25    1.40
  -1  11  15    1.46    1.05
   0  11  15    2.50    1.16
   1  11  15   15.84    1.87
   2  11  15    5.05    1.34
   3  11  15    0.46    1.01
   4  11  15    3.94    1.23
   5  11  15    3.13    1.25
   6  11  15   14.83    1.97
   7  11  15    0.24    1.80
  -3  12  15    2.67    1.82
  -2  12  15    0.62    1.69
  -1  12  15    0.52    1.14
   0  12  15    4.35    1.35
   1  12  15    0.70    1.03
   2  12  15    7.93    1.60
   3  12  15   37.76    2.66
   4  12  15   47.17    2.89
   5  12  15   54.28    3.13
   6  12  15   14.01    1.98
  -2  13  15    7.84    2.54
  -1  13  15   10.44    1.77
   0  13  15    2.28    1.31
   1  13  15    1.51    1.12
   2  13  15   19.62    2.16
   3  13  15   99.84    4.20
   4  13  15  126.79    4.70
   5  13  15   99.89    4.18
   0  14  15   26.45    2.54
   1  14  15    2.81    1.36
   2  14  15   12.78    1.90
   3  14  15   75.06    3.70
  -2 -11  16   10.70    1.74
  -1 -11  16    1.48    1.10
   0 -11  16    0.66    1.67
   1 -11  16    5.90    2.22
   2 -11  16    1.29    1.67
   3 -11  16   -0.71    1.55
  -3 -10  16    0.54    0.85
  -2 -10  16   -0.21    0.92
  -1 -10  16    0.67    1.00
   0 -10  16   11.01    2.71
   1 -10  16   -1.12    1.48
   2 -10  16    0.96    1.53
   3 -10  16   13.49    2.72
   4 -10  16   44.11    4.30
   5 -10  16   54.54    4.87
  -4  -9  16    0.69    0.96
  -3  -9  16    0.35    0.97
  -2  -9  16    5.90    1.32
  -1  -9  16   16.51    1.89
   0  -9  16   25.40    2.25
   1  -9  16    4.59    2.05
   2  -9  16   14.71    2.94
   3  -9  16   25.72    3.52
   4  -9  16   79.77    5.54
   5  -9  16   87.48    5.96
   6  -9  16   63.33    3.48
  -5  -8  16    3.58    1.27
  -4  -8  16    0.40    1.00
  -3  -8  16   15.21    1.86
  -2  -8  16   22.74    2.10
  -1  -8  16   42.36    2.66
   0  -8  16   50.23    2.87
   1  -8  16    3.45    1.88
   2  -8  16    3.33    1.97
   3  -8  16   41.54    4.20
   4  -8  16  100.88    6.28
   5  -8  16   78.64    5.54
   6  -8  16   49.64    3.05
  -6  -7  16    5.02    2.31
  -5  -7  16    0.02    0.86
  -4  -7  16    4.97    1.26
  -3  -7  16   20.85    2.03
  -2  -7  16   21.86    2.07
  -1  -7  16   82.33    3.52
   0  -7  16  105.85    3.87
   1  -7  16   26.45    3.72
   2  -7  16    2.33    2.00
   3  -7  16   32.05    3.79
   4  -7  16   85.40    5.84
   5  -7  16   76.30    3.48
   6  -7  16   30.11    2.35
   7  -7  16    4.22    1.36
  -6  -6  16   -0.23    0.98
  -5  -6  16    0.55    1.00
  -4  -6  16    0.09    0.87
  -3  -6  16   15.23    1.85
  -2  -6  16   50.56    2.84
  -1  -6  16   81.48    3.44
   0  -6  16  117.80    4.03
   1  -6  16   74.06    3.21
   2  -6  16    4.98    2.20
   3  -6  16   12.93    2.84
   4  -6  16   53.68    4.75
   5  -6  16   40.61    2.63
   6  -6  16    7.41    1.47
   7  -6  16    0.19    1.02
   8  -6  16    5.47    1.47
  -6  -5  16    0.27    1.01
  -5  -5  16    3.37    1.23
  -4  -5  16    0.07    0.90
  -3  -5  16    4.39    1.20
  -2  -5  16   17.13    1.82
  -1  -5  16   49.28    2.62
   0  -5  16   85.12    3.33
   1  -5  16   31.53    2.13
   2  -5  16   13.31    2.77
   3  -5  16    2.03    1.60
   4  -5  16   32.44    3.78
   5  -5  16    8.49    1.46
   6  -5  16    0.02    0.89
   7  -5  16    2.80    1.13
   8  -5  16    5.27    1.34
  -7  -4  16    0.23    0.96
  -6  -4  16    0.04    0.98
  -5  -4  16    0.70    0.94
  -4  -4  16   10.53    1.62
  -3  -4  16    2.21    1.08
  -2  -4  16    0.77    0.82
  -1  -4  16    8.96    1.39
   0  -4  16   25.78    2.09
   1  -4  16    8.18    1.33
   2  -4  16   -0.34    1.40
   3  -4  16   10.61    2.48
   4  -4  16   28.83    2.19
   5  -4  16   10.44    1.49
   6  -4  16    1.56    0.99
   7  -4  16   25.20    2.16
   8  -4  16   42.69    2.74
  -7  -3  16    0.78    1.03
  -6  -3  16   -0.17    1.02
  -5  -3  16    0.77    1.09
  -4  -3  16    3.24    1.21
  -3  -3  16   13.09    1.61
  -2  -3  16    0.71    0.87
  -1  -3  16    2.35    0.92
   0  -3  16    8.38    1.36
   1  -3  16    0.53    0.79
   2  -3  16    3.41    0.99
   3  -3  16   35.19    3.79
   4  -3  16   32.89    2.16
   5  -3  16    4.18    1.15
   6  -3  16   20.72    1.95
   7  -3  16   64.58    3.09
   8  -3  16   90.96    3.61
   9  -3  16   44.71    2.85
  -7  -2  16   15.72    2.03
  -6  -2  16    4.53    1.23
  -5  -2  16    0.39    0.98
  -4  -2  16    6.21    1.36
  -3  -2  16   -0.32    0.75
  -2  -2  16   10.02    1.51
  -1  -2  16    0.67    0.81
   0  -2  16   -0.16    0.76
   1  -2  16   22.02    1.88
   2  -2  16  121.92    3.81
   3  -2  16   54.83    4.55
   4  -2  16   72.61    2.98
   5  -2  16   -0.05    0.82
   6  -2  16   42.46    2.52
   7  -2  16  111.32    3.92
   8  -2  16   99.82    3.85
   9  -2  16   29.84    2.41
  -7  -1  16    5.00    1.39
  -6  -1  16    6.54    1.51
  -5  -1  16    1.99    1.18
  -4  -1  16   -0.33    0.94
  -3  -1  16   -0.61    0.84
  -2  -1  16    6.67    1.37
  -1  -1  16    3.14    1.04
   0  -1  16   29.57    2.20
   1  -1  16  198.41    4.91
   2  -1  16  279.98    5.57
   3  -1  16  307.51    5.72
   4  -1  16   45.26    2.40
   5  -1  16    3.93    1.07
   6  -1  16   38.59    2.38
   7  -1  16   69.48    3.11
   8  -1  16   85.79    3.59
   9  -1  16   29.77    2.38
  -7   0  16   13.02    1.84
  -6   0  16   -0.53    0.91
  -5   0  16    0.54    1.04
  -4   0  16    0.60    1.00
  -3   0  16   25.53    2.25
  -2   0  16    3.49    1.19
  -1   0  16    0.02    0.83
   0   0  16   67.09    3.08
   1   0  16  255.73    5.61
   2   0  16  384.21    6.63
   3   0  16  194.29    3.55
   4   0  16  122.95    3.67
   5   0  16    0.48    0.80
   6   0  16   35.13    2.24
   7   0  16   26.38    2.04
   8   0  16   30.68    2.29
   9   0  16   12.94    1.64
  -7   1  16    8.02    1.61
  -6   1  16    2.61    1.20
  -5   1  16    0.13    0.86
  -4   1  16   10.40    1.67
  -3   1  16   50.29    2.98
  -2   1  16   35.27    2.49
  -1   1  16   12.00    1.67
   0   1  16   52.17    2.69
   1   1  16  233.17    5.41
   2   1  16  258.30    5.49
   3   1  16  222.03    3.79
   4   1  16   24.35    1.82
   5   1  16    2.75    0.92
   6   1  16   32.21    2.19
   7   1  16   16.91    1.72
   8   1  16   13.58    1.61
   9   1  16   -0.38    0.80
  -7   2  16    1.85    1.16
  -6   2  16   -0.31    0.94
  -5   2  16    1.91    1.09
  -4   2  16   17.91    2.03
  -3   2  16   62.32    3.31
  -2   2  16   34.01    2.47
  -1   2  16   17.74    1.93
   0   2  16   34.28    2.29
   1   2  16  157.21    5.34
   2   2  16  120.14    3.82
   3   2  16   43.53    1.80
   4   2  16   15.52    1.19
   5   2  16   24.39    1.83
   6   2  16   20.35    1.76
   7   2  16    5.08    1.17
   8   2  16    0.28    0.88
   9   2  16    1.40    1.02
  -7   3  16    0.24    1.07
  -6   3  16    0.17    0.94
  -5   3  16    0.34    0.94
  -4   3  16    6.62    1.50
  -3   3  16   35.41    2.60
  -2   3  16   15.80    1.85
  -1   3  16    1.57    0.99
   0   3  16    1.84    0.93
   1   3  16   44.44    2.50
   2   3  16   39.98    1.72
   3   3  16   -0.12    0.54
   4   3  16    5.81    0.84
   5   3  16   12.53    1.42
   6   3  16   39.42    2.27
   7   3  16    1.22    0.88
   8   3  16    1.87    1.06
   9   3  16   16.51    2.96
  -7   4  16    8.88    1.69
  -6   4  16    1.81    1.10
  -5   4  16    1.89    1.10
  -4   4  16    0.41    0.97
  -3   4  16    5.03    1.42
  -2   4  16    0.00    0.86
  -1   4  16   -0.36    0.78
   0   4  16    1.06    0.81
   1   4  16   -0.21    0.66
   2   4  16    1.94    0.69
   3   4  16    7.19    0.93
   4   4  16   35.20    1.67
   5   4  16   75.61    2.92
   6   4  16   23.67    2.82
   7   4  16    9.17    1.56
   8   4  16   -0.26    1.21
   9   4  16   20.76    3.22
  -6   5  16   16.25    1.97
  -5   5  16   11.44    1.78
  -4   5  16    5.95    1.42
  -3   5  16    0.48    0.98
  -2   5  16    3.39    1.20
  -1   5  16    3.39    1.14
   0   5  16    5.25    1.16
   1   5  16    2.69    1.49
   2   5  16   18.58    1.67
   3   5  16   63.06    2.81
   4   5  16   90.22    3.28
   5   5  16  114.94    5.49
   6   5  16  115.84    5.82
   7   5  16   16.83    2.64
   8   5  16    0.57    0.99
   9   5  16   28.29    3.63
  -6   6  16    9.93    1.63
  -5   6  16   35.07    2.65
  -4   6  16    9.75    2.37
  -3   6  16    2.14    1.66
  -2   6  16   10.14    2.21
  -1   6  16   10.70    2.23
   0   6  16    0.55    1.33
   1   6  16    6.12    1.88
   2   6  16   17.52    1.74
   3   6  16   61.22    2.83
   4   6  16  217.73    5.30
   5   6  16  309.45   11.60
   6   6  16  110.66    5.85
   7   6  16   44.13    4.07
   8   6  16    1.45    1.65
   9   6  16   18.63    2.30
  -6   7  16   25.19    3.54
  -5   7  16    8.63    2.43
  -4   7  16   11.09    2.64
  -3   7  16   10.05    2.36
  -2   7  16   16.62    2.65
  -1   7  16   39.21    3.74
   0   7  16   62.06    4.40
   1   7  16   11.79    1.56
   2   7  16    4.47    1.17
   3   7  16   91.06    3.48
   4   7  16  155.65    4.61
   5   7  16  230.35    5.72
   6   7  16  124.11    6.50
   7   7  16    4.39    1.78
   8   7  16   -0.04    1.49
  -5   8  16   16.26    2.93
  -4   8  16    1.89    1.82
  -3   8  16    0.60    1.56
  -2   8  16   48.73    4.24
  -1   8  16   97.84    5.74
   0   8  16   64.97    4.75
   1   8  16   55.31    2.89
   2   8  16    1.56    0.98
   3   8  16   34.93    2.40
   4   8  16   88.77    3.64
   5   8  16  102.53    3.95
   6   8  16   33.31    3.71
   7   8  16   16.12    2.98
   8   8  16    0.82    1.67
  -5   9  16    1.04    1.68
  -4   9  16    2.17    1.66
  -3   9  16    0.00    1.32
  -2   9  16   22.69    3.14
  -1   9  16   62.83    4.72
   0   9  16   97.11    5.70
   1   9  16   29.52    2.28
   2   9  16    0.68    0.93
   3   9  16   25.70    2.17
   4   9  16   51.45    2.97
   5   9  16   76.83    3.52
   6   9  16   11.80    2.51
   7   9  16    0.50    1.50
  -4  10  16   12.86    2.70
  -3  10  16    1.48    1.45
  -2  10  16    4.37    1.80
  -1  10  16   35.87    3.66
   0  10  16   44.23    2.72
   1  10  16   44.87    2.78
   2  10  16   -0.24    0.85
   3  10  16   10.26    1.60
   4  10  16   24.53    2.21
   5  10  16   11.52    1.79
   6  10  16   -0.13    1.15
   7  10  16   12.78    2.98
  -3  11  16   19.29    3.06
  -2  11  16    1.92    1.79
  -1  11  16    8.10    2.38
   0  11  16   19.86    2.08
   1  11  16    5.74    1.38
   2  11  16   -0.89    0.89
   3  11  16    9.66    1.65
   4  11  16    0.61    1.10
   5  11  16   -0.41    1.10
   6  11  16   21.81    2.26
  -2  12  16    1.65    1.58
  -1  12  16    2.00    1.81
   0  12  16    0.34    1.15
   1  12  16   -0.34    1.07
   2  12  16   33.43    2.61
   3  12  16    7.57    1.58
   4  12  16    3.33    1.36
   5  12  16    0.28    1.14
  -1  13  16    0.27    1.73
   0  13  16    8.22    1.64
   1  13  16   27.09    2.47
   2  13  16   32.76    2.66
   3  13  16   55.49    3.29
   4  13  16    8.71    1.74
  -2 -10  17    8.60    1.56
  -1 -10  17   -0.36    1.01
   0 -10  17    0.47    1.68
   1 -10  17    6.00    2.29
   2 -10  17   26.38    3.73
   3 -10  17   26.17    3.77
  -3  -9  17    9.63    1.61
  -2  -9  17    0.65    0.98
  -1  -9  17    1.06    1.08
   0  -9  17    3.76    2.13
   1  -9  17   23.94    3.51
   2  -9  17   37.84    4.15
   3  -9  17   65.83    5.34
   4  -9  17   28.84    3.82
   5  -9  17    2.36    2.07
  -4  -8  17    5.64    1.40
  -3  -8  17   -0.02    0.99
  -2  -8  17    1.67    1.09
  -1  -8  17    2.22    1.14
   0  -8  17    4.87    1.38
   1  -8  17   63.76    5.30
   2  -8  17  109.33    6.60
   3  -8  17   95.79    6.35
   4  -8  17   83.65    5.95
   5  -8  17    4.50    2.31
  -5  -7  17    0.10    0.89
  -4  -7  17    0.91    1.02
  -3  -7  17   -0.27    0.87
  -2  -7  17    0.70    0.92
  -1  -7  17    0.39    0.93
   0  -7  17    1.84    1.06
   1  -7  17   63.30    5.24
   2  -7  17  109.56    6.70
   3  -7  17  141.59    7.36
   4  -7  17   59.92    5.09
   5  -7  17   16.16    3.13
   6  -7  17   -1.45    1.66
  -5  -6  17    0.68    0.91
  -4  -6  17    2.18    1.06
  -3  -6  17    6.37    1.27
  -2  -6  17    4.39    1.22
  -1  -6  17    4.71    1.29
   0  -6  17    6.45    1.36
   1  -6  17   40.89    4.30
   2  -6  17   43.29    4.37
   3  -6  17   43.62    4.41
   4  -6  17   44.92    4.43
   5  -6  17    2.67    1.70
   6  -6  17    0.57    1.02
   7  -6  17    7.02    1.48
  -5  -5  17   -0.29    0.97
  -4  -5  17    8.62    1.55
  -3  -5  17    5.92    1.38
  -2  -5  17    1.83    1.01
  -1  -5  17    1.42    0.87
   0  -5  17    2.21    1.07
   1  -5  17    3.62    1.12
   2  -5  17   18.32    3.17
   3  -5  17    9.98    2.56
   4  -5  17    9.25    2.45
   5  -5  17   10.59    2.68
   6  -5  17    9.41    1.48
   7  -5  17    9.41    1.62
  -6  -4  17    0.54    1.05
  -5  -4  17   -0.34    1.00
  -4  -4  17   -0.22    0.91
  -3  -4  17    2.93    1.10
  -2  -4  17    0.91    0.91
  -1  -4  17    4.36    1.12
   0  -4  17    1.85    0.95
   1  -4  17   -0.16    0.77
   2  -4  17    3.05    1.74
   3  -4  17    1.51    1.53
   4  -4  17   -0.82    1.36
   5  -4  17   24.90    2.11
   6  -4  17   11.52    1.62
   7  -4  17   23.05    2.10
   8  -4  17   10.85    1.74
  -6  -3  17    9.12    1.68
  -5  -3  17   17.21    2.05
  -4  -3  17    0.94    1.05
  -3  -3  17   -0.64    0.87
  -2  -3  17   -0.29    0.79
  -1  -3  17    0.29    0.79
   0  -3  17    3.87    1.05
   1  -3  17    4.53    1.14
   2  -3  17    4.93    1.99
   3  -3  17    0.61    1.50
   4  -3  17   25.53    3.38
   5  -3  17   41.91    2.42
   6  -3  17   97.27    3.63
   7  -3  17   29.01    2.18
   8  -3  17    1.75    1.10
  -6  -2  17   13.24    1.93
  -5  -2  17   42.70    2.89
  -4  -2  17   18.19    2.06
  -3  -2  17    1.76    1.02
  -2  -2  17    0.43    0.90
  -1  -2  17    0.86    0.93
   0  -2  17    8.32    1.33
   1  -2  17    1.67    0.94
   2  -2  17    0.53    0.87
   3  -2  17   39.34    4.05
   4  -2  17   92.04    5.61
   5  -2  17  192.25    4.98
   6  -2  17  115.85    5.23
   7  -2  17   76.81    3.39
   8  -2  17    6.96    1.47
  -6  -1  17   40.33    2.86
  -5  -1  17   32.44    2.65
  -4  -1  17   18.70    2.01
  -3  -1  17    6.83    1.36
  -2  -1  17    0.88    0.99
  -1  -1  17   -0.46    0.80
   0  -1  17    8.93    1.42
   1  -1  17   30.78    2.23
   2  -1  17    2.22    0.97
   3  -1  17   18.57    3.02
   4  -1  17  175.00    5.35
   5  -1  17  234.67    5.38
   6  -1  17  206.10    5.23
   7  -1  17   48.46    2.65
   8  -1  17    6.16    1.40
  -6   0  17   19.73    3.07
  -5   0  17   60.18    3.38
  -4   0  17   29.46    2.46
  -3   0  17    2.44    1.15
  -2   0  17    9.77    1.64
  -1   0  17   13.66    1.68
   0   0  17   27.71    2.19
   1   0  17   63.94    3.00
   2   0  17   12.02    1.53
   3   0  17   21.00    2.99
   4   0  17   96.16    3.34
   5   0  17  184.32    4.65
   6   0  17  117.75    3.83
   7   0  17   55.68    2.79
   8   0  17    0.00    0.94
  -6   1  17   29.18    2.53
  -5   1  17   28.51    2.60
  -4   1  17   16.73    2.03
  -3   1  17    2.95    1.19
  -2   1  17    6.90    1.50
  -1   1  17   18.11    1.94
   0   1  17   55.19    2.86
   1   1  17   72.01    3.13
   2   1  17   23.44    1.95
   3   1  17    2.83    1.00
   4   1  17   79.54    2.96
   5   1  17  109.59    3.64
   6   1  17   21.48    1.85
   7   1  17    0.04    0.84
   8   1  17    0.02    0.84
   9   1  17   12.87    1.68
  -6   2  17    9.46    1.74
  -5   2  17   16.70    2.06
  -4   2  17    1.70    1.18
  -3   2  17    0.22    0.94
  -2   2  17    1.86    1.11
  -1   2  17   19.99    2.04
   0   2  17   21.51    1.97
   1   2  17   24.14    1.99
   2   2  17    5.59    1.16
   3   2  17    2.13    0.70
   4   2  17    9.63    1.32
   5   2  17   24.20    1.86
   6   2  17    4.99    1.13
   7   2  17    0.89    0.87
   8   2  17    6.25    1.34
   9   2  17    8.27    1.46
  -6   3  17    1.08    1.10
  -5   3  17   -0.19    0.98
  -4   3  17   -0.92    0.92
  -3   3  17   17.95    2.06
  -2   3  17   -0.64    0.90
  -1   3  17    0.24    0.84
   0   3  17    3.14    1.08
   1   3  17    0.86    0.84
   2   3  17    1.70    0.92
   3   3  17    0.35    0.60
   4   3  17    0.37    0.72
   5   3  17    1.24    0.81
   6   3  17    5.55    1.14
   7   3  17    5.62    1.20
   8   3  17   18.32    2.78
  -6   4  17    4.74    1.44
  -5   4  17    0.73    1.06
  -4   4  17   16.86    2.05
  -3   4  17    4.38    1.33
  -2   4  17    8.93    1.56
  -1   4  17    6.70    1.38
   0   4  17   -0.47    0.85
   1   4  17   -0.16    0.77
   2   4  17    3.56    1.05
   3   4  17    0.25    0.64
   4   4  17    1.15    0.90
   5   4  17    1.97    1.33
   6   4  17   19.02    2.66
   7   4  17   67.61    4.58
   8   4  17   60.77    4.61
  -6   5  17    6.09    1.61
  -5   5  17   -0.81    1.03
  -4   5  17   13.41    1.87
  -3   5  17   40.35    2.79
  -2   5  17    8.54    1.55
  -1   5  17    5.03    1.37
   0   5  17    1.92    1.32
   1   5  17    5.79    1.66
   2   5  17   28.44    3.01
   3   5  17   50.29    2.55
   4   5  17    4.81    1.19
   5   5  17    0.07    1.21
   6   5  17   31.19    3.28
   7   5  17   75.81    5.06
   8   5  17   87.97    5.53
  -5   6  17   -0.25    1.58
  -4   6  17   24.59    3.51
  -3   6  17   21.24    3.02
  -2   6  17   14.63    2.67
  -1   6  17    5.71    2.02
   0   6  17    4.81    1.79
   1   6  17   11.50    2.19
   2   6  17   89.56    3.38
   3   6  17   86.79    3.39
   4   6  17   78.02    3.29
   5   6  17    3.10    1.79
   6   6  17   29.30    3.31
   7   6  17   65.63    4.77
   8   6  17   74.73    5.46
  -5   7  17   -1.45    1.45
  -4   7  17   12.78    2.62
  -3   7  17   18.25    3.09
  -2   7  17    0.30    1.37
  -1   7  17    6.44    1.99
   0   7  17    5.79    1.91
   1   7  17   31.23    3.29
   2   7  17   82.40    3.44
   3   7  17  140.05    4.38
   4   7  17   96.27    3.79
   5   7  17   27.85    2.33
   6   7  17   12.35    2.54
   7   7  17   47.57    4.38
   8   7  17   68.45    5.19
  -4   8  17    2.83    1.96
  -3   8  17    3.67    1.75
  -2   8  17    1.24    1.53
  -1   8  17    9.39    2.32
   0   8  17    3.23    1.61
   1   8  17   17.68    2.83
   2   8  17   86.22    3.58
   3   8  17  113.24    4.04
   4   8  17  131.34    4.43
   5   8  17   17.65    2.01
   6   8  17    2.57    1.76
   7   8  17   51.37    4.67
  -4   9  17   -1.33    1.33
  -3   9  17   -1.26    1.26
  -2   9  17    6.04    1.96
  -1   9  17   -0.27    1.46
   0   9  17    4.46    1.98
   1   9  17    1.72    1.72
   2   9  17   33.70    2.50
   3   9  17   63.06    3.23
   4   9  17   34.56    2.56
   5   9  17   29.20    2.47
   6   9  17   13.57    2.73
   7   9  17   16.31    3.06
  -3  10  17    0.23    1.60
  -2  10  17    1.96    1.59
  -1  10  17    8.81    2.28
   0  10  17   -0.89    1.46
   1  10  17    0.75    1.07
   2  10  17   10.34    1.67
   3  10  17    6.78    1.53
   4  10  17   14.01    1.90
   5  10  17   -0.39    1.01
   6  10  17    3.09    1.85
  -2  11  17   -1.27    1.27
  -1  11  17    0.89    1.78
   0  11  17    6.87    2.22
   1  11  17    0.25    1.12
   2  11  17   -0.17    1.06
   3  11  17   -0.96    0.96
   4  11  17    7.60    1.63
   5  11  17    8.87    1.71
  -1  12  17    1.19    1.80
   0  12  17   -0.35    1.47
   1  12  17    3.31    1.35
   2  12  17    2.20    1.13
   3  12  17    7.87    1.65
   4  12  17   27.97    2.53
  -1  -9  18   -0.24    0.95
   0  -9  18   -0.47    1.73
   1  -9  18    3.99    2.15
   2  -9  18   -0.02    1.48
   3  -9  18   -0.84    1.44
  -2  -8  18    0.35    1.04
  -1  -8  18    1.01    1.11
   0  -8  18    1.00    1.76
   1  -8  18   12.16    2.98
   2  -8  18    7.78    2.49
   3  -8  18   -0.77    1.53
   4  -8  18   25.70    3.85
  -3  -7  18    0.39    0.99
  -2  -7  18    0.58    1.02
  -1  -7  18    2.00    1.09
   0  -7  18   25.06    2.24
   1  -7  18   27.31    3.80
   2  -7  18    3.17    1.96
   3  -7  18   -1.53    1.53
   4  -7  18   13.81    3.04
   5  -7  18   43.82    4.63
  -4  -6  18    0.00    0.97
  -3  -6  18   -0.10    0.96
  -2  -6  18   -0.64    0.93
  -1  -6  18    4.51    1.26
   0  -6  18   20.31    1.96
   1  -6  18   49.64    4.83
   2  -6  18   15.10    3.05
   3  -6  18    0.58    1.73
   4  -6  18    1.03    1.61
   5  -6  18   20.79    3.51
   6  -6  18   10.26    2.68
  -4  -5  18   -0.27    0.92
  -3  -5  18    3.91    1.26
  -2  -5  18    1.01    0.99
  -1  -5  18   -0.33    0.87
   0  -5  18   12.30    1.62
   1  -5  18   10.16    2.56
   2  -5  18    2.80    1.93
   3  -5  18    0.64    1.49
   4  -5  18    2.43    1.78
   5  -5  18    4.22    2.06
   6  -5  18    1.11    1.77
  -5  -4  18    1.77    1.16
  -4  -4  18    8.71    1.56
  -3  -4  18    6.69    1.46
  -2  -4  18   17.68    1.90
  -1  -4  18    9.74    1.52
   0  -4  18    0.24    0.86
   1  -4  18    5.39    1.20
   2  -4  18   -0.22    1.40
   3  -4  18    0.02    1.51
   4  -4  18    0.46    1.62
   5  -4  18    1.17    1.69
   6  -4  18    1.21    1.04
   7  -4  18   14.08    1.85
  -5  -3  18    3.22    1.37
  -4  -3  18   -0.30    1.04
  -3  -3  18   20.82    2.15
  -2  -3  18   13.28    1.69
  -1  -3  18   19.53    1.95
   0  -3  18   11.69    1.61
   1  -3  18    0.11    0.85
   2  -3  18    3.66    1.96
   3  -3  18    5.20    2.15
   4  -3  18    3.71    1.95
   5  -3  18   -1.12    1.34
   6  -3  18    3.57    1.12
   7  -3  18   22.28    2.04
  -5  -2  18   18.90    2.19
  -4  -2  18   -0.38    1.02
  -3  -2  18    6.83    1.46
  -2  -2  18   38.79    2.61
  -1  -2  18   34.68    2.45
   0  -2  18   13.76    1.68
   1  -2  18    6.29    1.22
   2  -2  18   18.85    3.15
   3  -2  18   13.74    2.80
   4  -2  18   28.15    3.47
   5  -2  18   22.08    3.23
   6  -2  18    6.02    1.26
   7  -2  18   48.33    3.63
  -5  -1  18   16.22    2.12
  -4  -1  18    0.94    1.07
  -3  -1  18   21.09    2.20
  -2  -1  18   13.30    1.77
  -1  -1  18   56.25    3.04
   0  -1  18    7.11    1.30
   1  -1  18   15.21    1.77
   2  -1  18   24.09    2.05
   3  -1  18   51.64    4.46
   4  -1  18   67.30    4.86
   5  -1  18   23.97    1.94
   6  -1  18    0.02    0.90
   7  -1  18   32.56    2.36
   8  -1  18   88.29    3.66
  -5   0  18   16.49    2.07
  -4   0  18   -0.60    0.91
  -3   0  18   11.15    1.78
  -2   0  18   36.12    2.69
  -1   0  18    2.27    1.16
   0   0  18   10.60    1.59
   1   0  18   12.34    1.59
   2   0  18   59.56    2.93
   3   0  18   67.46    4.89
   4   0  18   52.10    4.25
   5   0  18   23.12    1.93
   6   0  18   -0.02    0.82
   7   0  18   15.80    1.75
   8   0  18   23.65    2.16
  -5   1  18    3.75    1.36
  -4   1  18   -0.61    0.95
  -3   1  18    4.03    1.32
  -2   1  18    0.66    1.05
  -1   1  18    6.80    1.40
   0   1  18    1.83    1.10
   1   1  18    1.20    1.00
   2   1  18   34.92    2.31
   3   1  18   52.78    4.22
   4   1  18   40.15    3.65
   5   1  18   23.52    1.92
   6   1  18    1.65    0.96
   7   1  18    4.31    1.11
   8   1  18   17.17    1.86
  -5   2  18   -0.02    1.04
  -4   2  18    6.74    1.57
  -3   2  18    1.58    1.13
  -2   2  18    0.59    1.06
  -1   2  18    5.80    1.38
   0   2  18    3.96    1.18
   1   2  18    6.30    1.33
   2   2  18    1.44    0.94
   3   2  18   11.75    1.53
   4   2  18   18.09    1.67
   5   2  18    0.34    0.79
   6   2  18   -0.18    0.76
   7   2  18    1.49    0.96
   8   2  18    2.87    1.04
  -5   3  18   12.92    1.97
  -4   3  18   18.64    2.21
  -3   3  18   15.93    1.95
  -2   3  18    0.52    0.97
  -1   3  18    1.65    1.13
   0   3  18   33.78    2.43
   1   3  18    7.75    1.37
   2   3  18   -0.48    0.79
   3   3  18    0.00    0.80
   4   3  18    0.80    0.78
   5   3  18    0.02    0.75
   6   3  18   33.90    3.14
   7   3  18    7.78    2.13
   8   3  18   -1.37    1.41
  -5   4  18   36.02    2.77
  -4   4  18   69.27    3.66
  -3   4  18   21.89    2.25
  -2   4  18    0.26    1.02
  -1   4  18   11.56    1.64
   0   4  18   16.13    1.86
   1   4  18   14.96    1.74
   2   4  18   -0.29    0.81
   3   4  18   -1.00    1.16
   4   4  18    4.00    1.50
   5   4  18   24.08    2.72
   6   4  18   32.47    2.29
   7   4  18   29.96    3.26
   8   4  18    1.69    1.80
  -5   5  18   65.19    3.60
  -4   5  18   77.77    3.80
  -3   5  18   31.10    3.63
  -2   5  18    1.01    1.33
  -1   5  18    8.72    2.32
   0   5  18   33.39    3.56
   1   5  18    1.61    1.28
   2   5  18    3.35    1.52
   3   5  18    7.65    2.05
   4   5  18   14.18    1.65
   5   5  18   46.33    3.69
   6   5  18  113.31    5.71
   7   5  18   49.51    4.24
  -4   6  18   68.65    5.40
  -3   6  18   23.10    3.33
  -2   6  18    3.42    1.75
  -1   6  18   -0.32    1.33
   0   6  18    3.07    1.59
   1   6  18    5.22    1.90
   2   6  18   -0.77    1.24
   3   6  18   12.20    1.65
   4   6  18   49.57    2.77
   5   6  18   61.02    4.35
   6   6  18  100.70    5.63
   7   6  18  113.88    6.22
  -4   7  18   57.04    4.89
  -3   7  18   18.83    3.05
  -2   7  18    5.04    2.09
  -1   7  18    1.45    1.70
   0   7  18    0.00    1.43
   1   7  18    5.61    1.94
   2   7  18    3.93    1.83
   3   7  18   -0.42    0.95
   4   7  18   17.85    1.92
   5   7  18   70.92    4.86
   6   7  18  111.98    6.14
   7   7  18   38.72    4.04
  -3   8  18    4.14    2.15
  -2   8  18    2.82    1.88
  -1   8  18    9.08    2.31
   0   8  18    2.74    1.62
   1   8  18    3.91    1.62
   2   8  18    6.38    2.09
   3   8  18    2.24    1.13
   4   8  18    5.32    1.44
   5   8  18   33.88    3.59
   6   8  18   45.38    4.28
  -3   9  18    0.10    1.49
  -2   9  18   -0.81    1.18
  -1   9  18    2.84    1.71
   0   9  18    3.55    1.98
   1   9  18    1.37    1.58
   2   9  18    1.32    1.60
   3   9  18    0.69    1.13
   4   9  18    3.76    1.35
   5   9  18    6.79    1.54
   6   9  18    6.83    2.23
  -2  10  18    4.74    2.11
  -1  10  18    3.00    1.98
   0  10  18   -0.62    1.57
   1  10  18    0.75    1.54
   2  10  18   -0.50    1.01
   3  10  18    0.23    1.12
   4  10  18   -0.08    1.12
   5  10  18   -0.76    1.12
   0  11  18   11.36    2.80
   1  11  18    1.21    1.75
   2  11  18    2.67    1.33
   3  11  18    0.39    1.10
   0  -8  19    4.55    2.36
   1  -8  19    1.22    1.76
   2  -8  19    2.86    2.05
  -2  -7  19    8.98    1.53
  -1  -7  19    8.12    1.55
   0  -7  19    0.29    1.67
   1  -7  19   -0.99    1.53
   2  -7  19    1.66    1.91
   3  -7  19   19.66    3.45
  -3  -6  19    3.35    1.26
  -2  -6  19    3.29    1.24
  -1  -6  19   -0.58    0.87
   0  -6  19   -0.90    0.90
   1  -6  19    3.03    1.98
   2  -6  19   -0.32    1.71
   3  -6  19    0.76    1.88
   4  -6  19   22.05    3.63
  -3  -5  19    4.35    1.36
  -2  -5  19    3.81    1.21
  -1  -5  19   -0.53    0.93
   0  -5  19    5.83    1.32
   1  -5  19    1.97    1.88
   2  -5  19    6.31    2.42
   3  -5  19    0.26    1.78
   4  -5  19    0.62    1.89
   5  -5  19    1.15    1.93
  -4  -4  19   28.63    2.48
  -3  -4  19   10.28    1.74
  -2  -4  19    9.06    1.59
  -1  -4  19    2.53    1.07
   0  -4  19   -0.09    0.84
   1  -4  19   11.69    2.90
   2  -4  19    8.42    2.61
   3  -4  19   24.17    3.59
   4  -4  19    0.43    1.59
   5  -4  19    4.38    2.19
   6  -4  19    5.50    2.19
  -4  -3  19   36.13    2.77
  -3  -3  19   54.71    3.16
  -2  -3  19   27.34    2.27
  -1  -3  19    1.36    1.06
   0  -3  19    2.55    1.09
   1  -3  19    3.13    1.16
   2  -3  19   20.83    3.37
   3  -3  19   13.17    2.86
   4  -3  19    9.94    2.55
   5  -3  19    9.46    2.36
   6  -3  19   40.37    4.34
  -4  -2  19   92.31    5.45
  -3  -2  19   41.30    2.90
  -2  -2  19   23.93    2.26
  -1  -2  19    1.44    1.05
   0  -2  19    3.84    1.23
   1  -2  19   19.67    2.36
   2  -2  19    2.96    1.85
   3  -2  19   17.28    3.09
   4  -2  19    9.50    2.42
   5  -2  19   20.48    3.09
   6  -2  19   62.04    4.99
  -4  -1  19   95.90    4.21
  -3  -1  19   71.66    3.54
  -2  -1  19   12.20    1.77
  -1  -1  19    0.33    0.98
   0  -1  19    9.59    1.52
   1  -1  19    0.09    0.89
   2  -1  19    3.36    1.88
   3  -1  19    1.61    1.70
   4  -1  19   10.89    2.44
   5  -1  19   26.27    3.45
   6  -1  19   48.84    2.71
   7  -1  19   37.86    2.54
  -4   0  19   61.31    3.43
  -3   0  19   37.95    2.83
  -2   0  19   15.72    1.87
  -1   0  19   -0.07    0.94
   0   0  19    6.79    1.43
   1   0  19   -0.27    0.89
   2   0  19    5.46    1.33
   3   0  19    1.28    1.53
   4   0  19    0.09    1.28
   5   0  19    6.24    2.06
   6   0  19   38.79    2.46
   7   0  19   56.56    2.93
  -4   1  19   49.60    3.17
  -3   1  19   17.22    2.17
  -2   1  19   -0.45    0.98
  -1   1  19    2.88    1.13
   0   1  19    9.11    1.58
   1   1  19    1.34    1.00
   2   1  19    2.95    1.08
   3   1  19   25.93    3.16
   4   1  19   14.67    2.61
   5   1  19   -0.22    1.13
   6   1  19   12.34    1.58
   7   1  19   17.34    1.80
  -4   2  19    6.79    1.59
  -3   2  19    3.05    1.32
  -2   2  19    2.80    1.34
  -1   2  19   28.38    2.41
   0   2  19   35.55    2.53
   1   2  19    0.20    0.95
   2   2  19    7.81    1.46
   3   2  19    4.84    1.78
   4   2  19   12.62    2.34
   5   2  19    0.33    0.80
   6   2  19    2.79    1.06
   7   2  19    0.90    0.97
  -4   3  19    3.04    1.36
  -3   3  19   17.06    2.13
  -2   3  19   19.94    2.19
  -1   3  19   40.12    2.73
   0   3  19   34.04    2.54
   1   3  19   10.04    1.59
   2   3  19    3.30    1.12
   3   3  19    6.17    1.26
   4   3  19    9.39    2.04
   5   3  19    2.79    1.47
   6   3  19    0.24    1.26
   7   3  19    2.14    1.49
  -4   4  19    1.65    1.25
  -3   4  19   10.68    1.78
  -2   4  19   54.59    4.46
  -1   4  19   67.55    3.43
   0   4  19   50.12    4.06
   1   4  19    1.84    1.42
   2   4  19    0.09    1.28
   3   4  19    1.76    1.63
   5   4  19    0.33    1.22
   6   4  19    2.42    1.52
   7   4  19   11.98    2.44
  -4   5  19    0.50    1.56
  -3   5  19   41.50    4.25
  -2   5  19   41.87    4.04
  -1   5  19   63.34    4.61
   0   5  19   46.22    4.24
   1   5  19   11.45    2.45
   2   5  19    0.29    1.29
   3   5  19    0.49    1.44
   5   5  19    0.07    1.28
   6   5  19    0.79    1.47
  -3   6  19   30.47    3.84
  -2   6  19   77.97    5.33
  -1   6  19   34.74    3.86
   0   6  19   15.57    2.76
   1   6  19    0.79    1.52
   2   6  19    2.58    1.54
   3   6  19   16.62    2.71
   4   6  19   21.80    2.04
   5   6  19   21.81    2.94
   6   6  19    0.02    1.43
  -3   7  19   32.00    3.82
  -2   7  19   22.04    3.30
  -1   7  19   37.21    3.89
   0   7  19    6.13    2.15
   1   7  19    1.10    1.37
   2   7  19    4.97    1.95
   3   7  19   34.35    3.74
   4   7  19   26.40    2.28
   5   7  19   16.26    2.84
   6   7  19    3.74    1.93
  -2   8  19   11.51    2.70
  -1   8  19    0.10    1.58
   0   8  19    3.75    1.71
   1   8  19   -1.34    1.34
   2   8  19    1.52    1.65
   3   8  19    5.60    2.11
   4   8  19   13.59    1.88
   5   8  19    4.82    1.96
  -1   9  19    5.11    1.98
   0   9  19    1.47    1.75
   1   9  19    3.48    2.00
   2   9  19    5.04    2.14
   3   9  19   -0.31    1.53
   4   9  19    1.13    1.20
   1  10  19   11.94    2.81
   2  10  19   13.72    2.67
   0  -6  20    7.72    2.44
   1  -6  20    2.02    1.80
   2  -6  20    0.76    1.76
  -1  -5  20   10.11    1.58
   0  -5  20   20.09    1.98
   1  -5  20   13.39    3.03
   2  -5  20   -0.79    1.77
   3  -5  20    0.27    1.80
  -2  -4  20   22.17    2.12
  -1  -4  20   51.76    2.99
   0  -4  20   57.54    3.00
   1  -4  20   12.72    2.99
   2  -4  20    0.98    1.76
   3  -4  20   -0.13    1.66
   4  -4  20   13.03    3.05
  -3  -3  20   11.49    1.80
  -2  -3  20   29.41    2.49
  -1  -3  20   68.43    3.51
   0  -3  20   66.94    3.16
   1  -3  20   23.99    3.73
   2  -3  20    1.08    1.70
   3  -3  20    1.05    1.68
   4  -3  20    0.66    1.83
   5  -3  20    2.75    1.91
  -3  -2  20    2.22    1.27
  -2  -2  20   64.00    3.40
  -1  -2  20   69.12    3.49
   0  -2  20   44.93    2.65
   1  -2  20   25.27    2.13
   2  -2  20    4.13    2.13
   3  -2  20    0.80    1.67
   4  -2  20    4.72    2.09
   5  -2  20    1.08    1.53
  -3  -1  20    7.27    1.58
  -2  -1  20   10.32    1.70
  -1  -1  20   60.12    3.18
   0  -1  20   55.00    3.09
   1  -1  20    6.63    1.43
   2  -1  20    1.80    1.88
   3  -1  20    0.70    1.51
   4  -1  20    0.52    1.52
   5  -1  20    1.83    1.68
   6  -1  20    9.53    2.49
  -3   0  20    0.86    1.15
  -2   0  20   23.80    2.36
  -1   0  20   14.90    1.89
   0   0  20   24.21    2.25
   1   0  20    2.07    1.15
   2   0  20   -1.25    1.32
   3   0  20    1.43    1.54
   4   0  20   -0.35    1.23
   5   0  20    2.88    1.80
   6   0  20    9.49    2.34
  -3   1  20    0.53    1.04
  -2   1  20   -0.62    1.14
  -1   1  20   10.72    1.73
   0   1  20    0.90    1.05
   1   1  20    1.05    1.05
   2   1  20    5.17    1.32
   3   1  20    1.10    1.59
   4   1  20    5.17    1.89
   5   1  20    1.46    1.53
   6   1  20    1.07    1.54
  -3   2  20    3.14    1.44
  -2   2  20    3.02    1.32
  -1   2  20    1.32    1.09
   0   2  20    0.23    1.00
   1   2  20   11.79    1.69
   2   2  20   15.89    1.78
   3   2  20   17.74    2.80
   4   2  20    4.19    1.70
   5   2  20    1.84    1.49
   6   2  20    2.07    1.05
  -3   3  20   24.19    2.47
  -2   3  20   15.39    2.09
  -1   3  20    7.04    1.50
   0   3  20    8.19    1.55
   1   3  20   20.00    2.07
   2   3  20   40.06    2.58
   6   3  20   -0.11    1.10
  -3   4  20   55.62    4.90
  -2   4  20   45.03    4.27
  -1   4  20    4.17    1.99
   0   4  20    0.42    1.43
   1   4  20   48.85    3.98
   2   4  20   35.35    3.42
   3   4  20   28.99    3.19
   6   4  20   -0.06    1.38
  -2   5  20   65.99    5.07
  -1   5  20    4.95    2.01
   0   5  20   17.15    2.85
   1   5  20   44.88    4.09
   2   5  20   47.62    4.10
   3   5  20   19.83    2.90
  -2   6  20   68.41    5.14
  -1   6  20   14.71    2.64
   0   6  20    1.77    1.75
   1   6  20   40.04    4.00
   2   6  20   15.67    2.74
   3   6  20    6.40    2.14
  -1   7  20   10.14    2.67
   0   7  20    3.15    1.91
   1   7  20    4.52    1.90
   2   7  20    8.77    2.22
   3   7  20    0.99    1.56
   0   8  20    1.99    1.77
   1   8  20    8.17    2.38
   2   8  20   -0.93    1.53
   3   8  20    1.75    1.81
   0  -3  21   -0.04    1.07
   1  -3  21   22.66    3.61
   2  -3  21   46.17    4.81
   3  -3  21   41.24    4.52
  -1  -2  21   17.27    2.07
   0  -2  21   -0.27    0.99
   1  -2  21   21.56    3.67
   2  -2  21   29.08    4.02
   3  -2  21   32.59    4.00
  -1  -1  21   14.17    1.93
   0  -1  21    0.60    0.96
   1  -1  21    6.19    1.41
   2  -1  21   13.25    2.98
   3  -1  21    3.73    1.86
   4  -1  21    0.49    1.89
  -1   0  21    0.74    1.13
   0   0  21    0.21    1.06
   1   0  21    4.02    1.35
   2   0  21   -0.60    1.54
   3   0  21   -0.58    1.44
   4   0  21    1.56    1.77
  -1   1  21    1.66    1.23
   0   1  21    1.10    1.20
   1   1  21    7.63    1.53
   2   1  21    1.37    1.86
   3   1  21   -0.67    1.61
   4   1  21    0.09    1.48
  -1   2  21    3.33    1.40
   0   2  21   16.09    1.98
   1   2  21   24.44    2.26
   2   2  21    9.28    1.58
   3   2  21    2.09    1.66
   4   2  21   14.70    2.64
  -1   3  21   21.61    2.30
   0   3  21   45.80    2.88
   1   3  21   61.13    4.47
   2   3  21   21.26    2.92
  -1   4  21   43.99    4.14
   0   4  21   83.68    5.39
   1   4  21   71.62    4.89
   2   4  21   33.37    3.55
   0   5  21   81.83    5.40
   1   5  21   62.34    4.66
   2   5  21   22.83    3.09
   3   5  21    3.67    2.00
   2   6  21    8.05    2.44
   0   0   0    0.00    0.00
